# Supplementary material for: Noncanonical roles of chemokine regions in CCR9 activation revealed by structural modeling and mutational mapping
Source: Nat Commun. 2025 Aug 18;16:7695. doi: 10.1038/s41467-025-62321-9 (PMC12361432; doi:10.1038/s41467-025-62321-9)
Supplement: Supplementary file 5 — Supplementary Data 3 [file 41467_2025_62321_MOESM5_ESM.zip › CCR9_CCL25_13_rnk2.pdb]

ATOM      1  N   GLU A  20      -6.417  -4.796  58.312  1.00 52.47           N
ATOM      2  CA  GLU A  20      -6.561  -5.747  57.224  1.00 52.47           C
ATOM      3  C   GLU A  20      -7.109  -7.076  57.749  1.00 52.47           C
ATOM      4  O   GLU A  20      -6.373  -7.865  58.338  1.00 52.47           O
ATOM      5  HA  GLU A  20      -7.279  -5.296  56.538  1.00 52.47           H
ATOM      6  CB  GLU A  20      -5.232  -5.952  56.495  1.00 52.47           C
ATOM      7 1HB  GLU A  20      -4.405  -5.792  57.187  1.00 52.47           H
ATOM      8 2HB  GLU A  20      -5.218  -6.935  56.026  1.00 52.47           H
ATOM      9  CG  GLU A  20      -5.063  -4.933  55.365  1.00 52.47           C
ATOM     10 1HG  GLU A  20      -6.001  -4.832  54.819  1.00 52.47           H
ATOM     11 2HG  GLU A  20      -4.832  -3.954  55.785  1.00 52.47           H
ATOM     12  CD  GLU A  20      -3.951  -5.359  54.405  1.00 52.47           C
ATOM     13  OE1 GLU A  20      -3.966  -4.856  53.260  1.00 52.47           O
ATOM     14  OE2 GLU A  20      -3.111  -6.177  54.836  1.00 52.47           O
ATOM     15  HN  GLU A  20      -6.711  -5.131  59.208  1.00 52.47           H
ATOM     16  N   SER A  21      -8.397  -7.282  57.516  1.00 60.67           N
ATOM     17  CA  SER A  21      -9.024  -8.550  57.847  1.00 60.67           C
ATOM     18  C   SER A  21      -8.272  -9.698  57.171  1.00 60.67           C
ATOM     19  O   SER A  21      -7.791  -9.553  56.048  1.00 60.67           O
ATOM     20  HA  SER A  21      -8.953  -8.632  58.932  1.00 60.67           H
ATOM     21  CB  SER A  21     -10.497  -8.561  57.432  1.00 60.67           C
ATOM     22 1HB  SER A  21     -10.941  -9.520  57.700  1.00 60.67           H
ATOM     23 2HB  SER A  21     -11.036  -7.794  57.986  1.00 60.67           H
ATOM     24  OG  SER A  21     -10.658  -8.338  56.034  1.00 60.67           O
ATOM     25  HG  SER A  21     -11.080  -9.138  55.606  1.00 60.67           H
ATOM     26  HN  SER A  21      -9.008  -6.602  57.109  1.00 60.67           H
ATOM     27  N   THR A  22      -8.196 -10.813  57.882  1.00 62.59           N
ATOM     28  CA  THR A  22      -7.531 -11.993  57.355  1.00 62.59           C
ATOM     29  C   THR A  22      -8.051 -12.316  55.953  1.00 62.59           C
ATOM     30  O   THR A  22      -7.302 -12.800  55.106  1.00 62.59           O
ATOM     31  HA  THR A  22      -6.467 -11.774  57.259  1.00 62.59           H
ATOM     32  CB  THR A  22      -7.729 -13.134  58.355  1.00 62.59           C
ATOM     33  HB  THR A  22      -8.001 -14.057  57.843  1.00 62.59           H
ATOM     34  OG1 THR A  22      -8.699 -12.629  59.270  1.00 62.59           O
ATOM     35  HG1 THR A  22      -9.108 -13.383  59.784  1.00 62.59           H
ATOM     36  CG2 THR A  22      -6.491 -13.376  59.221  1.00 62.59           C
ATOM     37 1HG2 THR A  22      -6.259 -12.472  59.784  1.00 62.59           H
ATOM     38 2HG2 THR A  22      -5.646 -13.632  58.582  1.00 62.59           H
ATOM     39 3HG2 THR A  22      -6.686 -14.195  59.912  1.00 62.59           H
ATOM     40  HN  THR A  22      -8.577 -10.918  58.801  1.00 62.59           H
ATOM     41  N   SER A  23      -9.330 -12.036  55.752  1.00 65.84           N
ATOM     42  CA  SER A  23      -9.950 -12.259  54.457  1.00 65.84           C
ATOM     43  C   SER A  23      -9.280 -11.382  53.397  1.00 65.84           C
ATOM     44  O   SER A  23      -9.101 -11.808  52.257  1.00 65.84           O
ATOM     45  HA  SER A  23      -9.789 -13.315  54.238  1.00 65.84           H
ATOM     46  CB  SER A  23     -11.452 -11.974  54.509  1.00 65.84           C
ATOM     47 1HB  SER A  23     -11.923 -12.341  53.597  1.00 65.84           H
ATOM     48 2HB  SER A  23     -11.897 -12.521  55.340  1.00 65.84           H
ATOM     49  OG  SER A  23     -11.727 -10.583  54.657  1.00 65.84           O
ATOM     50  HG  SER A  23     -11.867 -10.165  53.760  1.00 65.84           H
ATOM     51  HN  SER A  23      -9.938 -11.663  56.453  1.00 65.84           H
ATOM     52  N   SER A  24      -8.927 -10.174  53.811  1.00 69.94           N
ATOM     53  CA  SER A  24      -8.337  -9.212  52.896  1.00 69.94           C
ATOM     54  C   SER A  24      -6.973  -9.713  52.418  1.00 69.94           C
ATOM     55  O   SER A  24      -6.626  -9.559  51.248  1.00 69.94           O
ATOM     56  HA  SER A  24      -9.034  -9.144  52.061  1.00 69.94           H
ATOM     57  CB  SER A  24      -8.196  -7.839  53.556  1.00 69.94           C
ATOM     58 1HB  SER A  24      -9.134  -7.292  53.458  1.00 69.94           H
ATOM     59 2HB  SER A  24      -8.012  -7.966  54.623  1.00 69.94           H
ATOM     60  OG  SER A  24      -7.140  -7.076  52.981  1.00 69.94           O
ATOM     61  HG  SER A  24      -6.277  -7.284  53.441  1.00 69.94           H
ATOM     62  HN  SER A  24      -9.038  -9.851  54.751  1.00 69.94           H
ATOM     63  N   MET A  25      -6.236 -10.303  53.348  1.00 66.87           N
ATOM     64  CA  MET A  25      -4.943 -10.882  53.022  1.00 66.87           C
ATOM     65  C   MET A  25      -5.104 -12.122  52.139  1.00 66.87           C
ATOM     66  O   MET A  25      -4.354 -12.309  51.183  1.00 66.87           O
ATOM     67  HA  MET A  25      -4.404 -10.107  52.477  1.00 66.87           H
ATOM     68  CB  MET A  25      -4.215 -11.265  54.312  1.00 66.87           C
ATOM     69 1HB  MET A  25      -4.943 -11.529  55.080  1.00 66.87           H
ATOM     70 2HB  MET A  25      -3.600 -12.148  54.139  1.00 66.87           H
ATOM     71  CG  MET A  25      -3.337 -10.114  54.808  1.00 66.87           C
ATOM     72 1HG  MET A  25      -2.973  -9.533  53.961  1.00 66.87           H
ATOM     73 2HG  MET A  25      -3.925  -9.439  55.430  1.00 66.87           H
ATOM     74  SD  MET A  25      -1.959 -10.758  55.742  1.00 66.87           S
ATOM     75  CE  MET A  25      -1.174  -9.230  56.229  1.00 66.87           C
ATOM     76 1HE  MET A  25      -0.884  -8.671  55.339  1.00 66.87           H
ATOM     77 2HE  MET A  25      -1.871  -8.635  56.819  1.00 66.87           H
ATOM     78 3HE  MET A  25      -0.288  -9.450  56.824  1.00 66.87           H
ATOM     79  HN  MET A  25      -6.508 -10.389  54.306  1.00 66.87           H
ATOM     80  N   GLU A  26      -6.088 -12.936  52.492  1.00 62.19           N
ATOM     81  CA  GLU A  26      -6.342 -14.164  51.758  1.00 62.19           C
ATOM     82  C   GLU A  26      -6.723 -13.848  50.310  1.00 62.19           C
ATOM     83  O   GLU A  26      -6.282 -14.529  49.386  1.00 62.19           O
ATOM     84  HA  GLU A  26      -5.402 -14.715  51.781  1.00 62.19           H
ATOM     85  CB  GLU A  26      -7.429 -14.997  52.442  1.00 62.19           C
ATOM     86 1HB  GLU A  26      -8.221 -14.341  52.802  1.00 62.19           H
ATOM     87 2HB  GLU A  26      -7.785 -15.768  51.759  1.00 62.19           H
ATOM     88  CG  GLU A  26      -6.871 -15.728  53.664  1.00 62.19           C
ATOM     89 1HG  GLU A  26      -6.060 -16.389  53.359  1.00 62.19           H
ATOM     90 2HG  GLU A  26      -6.448 -15.006  54.363  1.00 62.19           H
ATOM     91  CD  GLU A  26      -7.963 -16.542  54.362  1.00 62.19           C
ATOM     92  OE1 GLU A  26      -7.592 -17.370  55.221  1.00 62.19           O
ATOM     93  OE2 GLU A  26      -9.144 -16.317  54.020  1.00 62.19           O
ATOM     94  HN  GLU A  26      -6.703 -12.769  53.262  1.00 62.19           H
ATOM     95  N   ASP A  27      -7.538 -12.814  50.159  1.00 68.54           N
ATOM     96  CA  ASP A  27      -8.021 -12.429  48.844  1.00 68.54           C
ATOM     97  C   ASP A  27      -6.831 -12.071  47.953  1.00 68.54           C
ATOM     98  O   ASP A  27      -6.816 -12.401  46.768  1.00 68.54           O
ATOM     99  HA  ASP A  27      -8.572 -13.294  48.476  1.00 68.54           H
ATOM    100  CB  ASP A  27      -8.933 -11.203  48.930  1.00 68.54           C
ATOM    101 1HB  ASP A  27      -8.491 -10.462  49.597  1.00 68.54           H
ATOM    102 2HB  ASP A  27      -9.017 -10.738  47.948  1.00 68.54           H
ATOM    103  CG  ASP A  27     -10.324 -11.589  49.438  1.00 68.54           C
ATOM    104  OD1 ASP A  27     -10.654 -12.790  49.331  1.00 68.54           O
ATOM    105  OD2 ASP A  27     -11.026 -10.674  49.920  1.00 68.54           O
ATOM    106  HN  ASP A  27      -7.867 -12.246  50.913  1.00 68.54           H
ATOM    107  N   TYR A  28      -5.861 -11.400  48.557  1.00 67.45           N
ATOM    108  CA  TYR A  28      -4.690 -10.952  47.821  1.00 67.45           C
ATOM    109  C   TYR A  28      -3.773 -12.129  47.481  1.00 67.45           C
ATOM    110  O   TYR A  28      -3.207 -12.184  46.391  1.00 67.45           O
ATOM    111  HA  TYR A  28      -5.031 -10.488  46.896  1.00 67.45           H
ATOM    112  CB  TYR A  28      -3.946  -9.995  48.755  1.00 67.45           C
ATOM    113 1HB  TYR A  28      -4.610  -9.171  49.018  1.00 67.45           H
ATOM    114 2HB  TYR A  28      -3.706 -10.519  49.680  1.00 67.45           H
ATOM    115  CG  TYR A  28      -2.658  -9.423  48.161  1.00 67.45           C
ATOM    116  CD1 TYR A  28      -1.435  -9.945  48.532  1.00 67.45           C
ATOM    117  HD1 TYR A  28      -1.388 -10.765  49.248  1.00 67.45           H
ATOM    118  CD2 TYR A  28      -2.718  -8.384  47.254  1.00 67.45           C
ATOM    119  HD2 TYR A  28      -3.683  -7.971  46.961  1.00 67.45           H
ATOM    120  CE1 TYR A  28      -0.222  -9.406  47.973  1.00 67.45           C
ATOM    121  HE1 TYR A  28       0.749  -9.810  48.258  1.00 67.45           H
ATOM    122  CE2 TYR A  28      -1.505  -7.845  46.695  1.00 67.45           C
ATOM    123  HE2 TYR A  28      -1.538  -7.025  45.978  1.00 67.45           H
ATOM    124  CZ  TYR A  28      -0.317  -8.383  47.082  1.00 67.45           C
ATOM    125  OH  TYR A  28       0.829  -7.875  46.554  1.00 67.45           O
ATOM    126  HH  TYR A  28       0.611  -7.156  45.894  1.00 67.45           H
ATOM    127  HN  TYR A  28      -5.866 -11.162  49.528  1.00 67.45           H
ATOM    128  N   VAL A  29      -3.656 -13.041  48.435  1.00 69.17           N
ATOM    129  CA  VAL A  29      -2.761 -14.176  48.279  1.00 69.17           C
ATOM    130  C   VAL A  29      -3.321 -15.118  47.211  1.00 69.17           C
ATOM    131  O   VAL A  29      -2.566 -15.685  46.423  1.00 69.17           O
ATOM    132  HA  VAL A  29      -1.799 -13.792  47.940  1.00 69.17           H
ATOM    133  CB  VAL A  29      -2.548 -14.863  49.630  1.00 69.17           C
ATOM    134  HB  VAL A  29      -3.528 -15.075  50.057  1.00 69.17           H
ATOM    135  CG1 VAL A  29      -1.812 -16.193  49.457  1.00 69.17           C
ATOM    136 1HG1 VAL A  29      -2.399 -16.853  48.819  1.00 69.17           H
ATOM    137 2HG1 VAL A  29      -0.840 -16.014  48.999  1.00 69.17           H
ATOM    138 3HG1 VAL A  29      -1.673 -16.660  50.432  1.00 69.17           H
ATOM    139  CG2 VAL A  29      -1.801 -13.945  50.600  1.00 69.17           C
ATOM    140 1HG2 VAL A  29      -0.828 -13.687  50.181  1.00 69.17           H
ATOM    141 2HG2 VAL A  29      -2.380 -13.035  50.758  1.00 69.17           H
ATOM    142 3HG2 VAL A  29      -1.662 -14.457  51.551  1.00 69.17           H
ATOM    143  HN  VAL A  29      -4.157 -13.014  49.300  1.00 69.17           H
ATOM    144  N   ASN A  30      -4.638 -15.255  47.220  1.00 64.20           N
ATOM    145  CA  ASN A  30      -5.297 -16.213  46.349  1.00 64.20           C
ATOM    146  C   ASN A  30      -5.532 -15.573  44.979  1.00 64.20           C
ATOM    147  O   ASN A  30      -5.996 -16.234  44.052  1.00 64.20           O
ATOM    148  HA  ASN A  30      -4.621 -17.067  46.299  1.00 64.20           H
ATOM    149  CB  ASN A  30      -6.656 -16.630  46.915  1.00 64.20           C
ATOM    150 1HB  ASN A  30      -7.236 -15.742  47.168  1.00 64.20           H
ATOM    151 2HB  ASN A  30      -7.219 -17.173  46.156  1.00 64.20           H
ATOM    152  CG  ASN A  30      -6.486 -17.506  48.158  1.00 64.20           C
ATOM    153  OD1 ASN A  30      -5.493 -18.192  48.334  1.00 64.20           O
ATOM    154  ND2 ASN A  30      -7.509 -17.446  49.006  1.00 64.20           N
ATOM    155 1HD2 ASN A  30      -8.295 -16.862  48.801  1.00 64.20           H
ATOM    156 2HD2 ASN A  30      -7.492 -17.984  49.849  1.00 64.20           H
ATOM    157  HN  ASN A  30      -5.252 -14.727  47.807  1.00 64.20           H
ATOM    158  N   PHE A  31      -5.201 -14.292  44.895  1.00 71.80           N
ATOM    159  CA  PHE A  31      -5.370 -13.555  43.655  1.00 71.80           C
ATOM    160  C   PHE A  31      -4.474 -14.125  42.552  1.00 71.80           C
ATOM    161  O   PHE A  31      -3.268 -14.274  42.742  1.00 71.80           O
ATOM    162  HA  PHE A  31      -6.414 -13.655  43.359  1.00 71.80           H
ATOM    163  CB  PHE A  31      -4.957 -12.109  43.934  1.00 71.80           C
ATOM    164 1HB  PHE A  31      -5.503 -11.748  44.805  1.00 71.80           H
ATOM    165 2HB  PHE A  31      -3.898 -12.087  44.190  1.00 71.80           H
ATOM    166  CG  PHE A  31      -5.204 -11.154  42.764  1.00 71.80           C
ATOM    167  CD1 PHE A  31      -4.173 -10.789  41.955  1.00 71.80           C
ATOM    168  HD1 PHE A  31      -3.171 -11.176  42.141  1.00 71.80           H
ATOM    169  CD2 PHE A  31      -6.454 -10.671  42.532  1.00 71.80           C
ATOM    170  HD2 PHE A  31      -7.280 -10.964  43.180  1.00 71.80           H
ATOM    171  CE1 PHE A  31      -4.402  -9.903  40.869  1.00 71.80           C
ATOM    172  HE1 PHE A  31      -3.576  -9.610  40.222  1.00 71.80           H
ATOM    173  CE2 PHE A  31      -6.683  -9.786  41.446  1.00 71.80           C
ATOM    174  HE2 PHE A  31      -7.685  -9.398  41.261  1.00 71.80           H
ATOM    175  CZ  PHE A  31      -5.652  -9.420  40.638  1.00 71.80           C
ATOM    176  HZ  PHE A  31      -5.828  -8.740  39.804  1.00 71.80           H
ATOM    177  HN  PHE A  31      -4.824 -13.762  45.654  1.00 71.80           H
ATOM    178  N   ASN A  32      -5.099 -14.427  41.424  1.00 64.42           N
ATOM    179  CA  ASN A  32      -4.372 -14.963  40.286  1.00 64.42           C
ATOM    180  C   ASN A  32      -3.724 -13.813  39.512  1.00 64.42           C
ATOM    181  O   ASN A  32      -4.379 -13.161  38.700  1.00 64.42           O
ATOM    182  HA  ASN A  32      -3.636 -15.645  40.712  1.00 64.42           H
ATOM    183  CB  ASN A  32      -5.310 -15.706  39.332  1.00 64.42           C
ATOM    184 1HB  ASN A  32      -5.936 -16.396  39.897  1.00 64.42           H
ATOM    185 2HB  ASN A  32      -5.978 -14.994  38.846  1.00 64.42           H
ATOM    186  CG  ASN A  32      -4.518 -16.476  38.273  1.00 64.42           C
ATOM    187  OD1 ASN A  32      -3.300 -16.448  38.230  1.00 64.42           O
ATOM    188  ND2 ASN A  32      -5.277 -17.163  37.424  1.00 64.42           N
ATOM    189 1HD2 ASN A  32      -6.273 -17.144  37.515  1.00 64.42           H
ATOM    190 2HD2 ASN A  32      -4.852 -17.699  36.695  1.00 64.42           H
ATOM    191  HN  ASN A  32      -6.082 -14.312  41.281  1.00 64.42           H
ATOM    192  N   PHE A  33      -2.447 -13.600  39.791  1.00 66.64           N
ATOM    193  CA  PHE A  33      -1.684 -12.589  39.079  1.00 66.64           C
ATOM    194  C   PHE A  33      -1.227 -13.108  37.713  1.00 66.64           C
ATOM    195  O   PHE A  33      -0.037 -13.089  37.405  1.00 66.64           O
ATOM    196  HA  PHE A  33      -2.339 -11.729  38.938  1.00 66.64           H
ATOM    197  CB  PHE A  33      -0.452 -12.275  39.930  1.00 66.64           C
ATOM    198 1HB  PHE A  33       0.058 -13.208  40.170  1.00 66.64           H
ATOM    199 2HB  PHE A  33       0.242 -11.676  39.340  1.00 66.64           H
ATOM    200  CG  PHE A  33      -0.766 -11.533  41.230  1.00 66.64           C
ATOM    201  CD1 PHE A  33      -0.906 -10.180  41.224  1.00 66.64           C
ATOM    202  HD1 PHE A  33      -0.794  -9.625  40.293  1.00 66.64           H
ATOM    203  CD2 PHE A  33      -0.906 -12.226  42.392  1.00 66.64           C
ATOM    204  HD2 PHE A  33      -0.795 -13.310  42.397  1.00 66.64           H
ATOM    205  CE1 PHE A  33      -1.198  -9.491  42.431  1.00 66.64           C
ATOM    206  HE1 PHE A  33      -1.309  -8.407  42.426  1.00 66.64           H
ATOM    207  CE2 PHE A  33      -1.198 -11.537  43.599  1.00 66.64           C
ATOM    208  HE2 PHE A  33      -1.311 -12.092  44.530  1.00 66.64           H
ATOM    209  CZ  PHE A  33      -1.338 -10.184  43.593  1.00 66.64           C
ATOM    210  HZ  PHE A  33      -1.562  -9.655  44.519  1.00 66.64           H
ATOM    211  HN  PHE A  33      -1.935 -14.102  40.488  1.00 66.64           H
ATOM    212  N   THR A  34      -2.198 -13.559  36.933  1.00 65.65           N
ATOM    213  CA  THR A  34      -1.965 -13.815  35.521  1.00 65.65           C
ATOM    214  C   THR A  34      -1.428 -12.559  34.833  1.00 65.65           C
ATOM    215  O   THR A  34      -2.006 -11.481  34.961  1.00 65.65           O
ATOM    216  HA  THR A  34      -1.196 -14.582  35.434  1.00 65.65           H
ATOM    217  CB  THR A  34      -3.271 -14.330  34.913  1.00 65.65           C
ATOM    218  HB  THR A  34      -4.002 -13.527  34.823  1.00 65.65           H
ATOM    219  OG1 THR A  34      -3.647 -15.412  35.761  1.00 65.65           O
ATOM    220  HG1 THR A  34      -2.870 -16.028  35.893  1.00 65.65           H
ATOM    221  CG2 THR A  34      -3.062 -14.984  33.545  1.00 65.65           C
ATOM    222 1HG2 THR A  34      -2.383 -15.830  33.647  1.00 65.65           H
ATOM    223 2HG2 THR A  34      -2.635 -14.256  32.856  1.00 65.65           H
ATOM    224 3HG2 THR A  34      -4.020 -15.332  33.159  1.00 65.65           H
ATOM    225  HN  THR A  34      -3.128 -13.748  37.249  1.00 65.65           H
ATOM    226  N   ASP A  35      -0.328 -12.740  34.117  1.00 68.76           N
ATOM    227  CA  ASP A  35       0.337 -11.622  33.470  1.00 68.76           C
ATOM    228  C   ASP A  35      -0.330 -11.348  32.121  1.00 68.76           C
ATOM    229  O   ASP A  35       0.044 -11.938  31.109  1.00 68.76           O
ATOM    230  HA  ASP A  35       0.233 -10.787  34.164  1.00 68.76           H
ATOM    231  CB  ASP A  35       1.813 -11.932  33.214  1.00 68.76           C
ATOM    232 1HB  ASP A  35       2.223 -12.488  34.057  1.00 68.76           H
ATOM    233 2HB  ASP A  35       1.907 -12.569  32.335  1.00 68.76           H
ATOM    234  CG  ASP A  35       2.616 -10.646  33.006  1.00 68.76           C
ATOM    235  OD1 ASP A  35       1.991  -9.566  33.096  1.00 68.76           O
ATOM    236  OD2 ASP A  35       3.835 -10.771  32.762  1.00 68.76           O
ATOM    237  HN  ASP A  35       0.107 -13.629  33.976  1.00 68.76           H
ATOM    238  N   PHE A  36      -1.306 -10.452  32.150  1.00 82.28           N
ATOM    239  CA  PHE A  36      -1.977 -10.037  30.930  1.00 82.28           C
ATOM    240  C   PHE A  36      -1.255  -8.852  30.284  1.00 82.28           C
ATOM    241  O   PHE A  36      -1.595  -8.445  29.174  1.00 82.28           O
ATOM    242  HA  PHE A  36      -1.960 -10.886  30.246  1.00 82.28           H
ATOM    243  CB  PHE A  36      -3.391  -9.606  31.322  1.00 82.28           C
ATOM    244 1HB  PHE A  36      -3.328  -8.887  32.139  1.00 82.28           H
ATOM    245 2HB  PHE A  36      -3.849  -9.089  30.478  1.00 82.28           H
ATOM    246  CG  PHE A  36      -4.299 -10.761  31.748  1.00 82.28           C
ATOM    247  CD1 PHE A  36      -4.325 -11.909  31.019  1.00 82.28           C
ATOM    248  HD1 PHE A  36      -3.699 -12.006  30.132  1.00 82.28           H
ATOM    249  CD2 PHE A  36      -5.079 -10.641  32.855  1.00 82.28           C
ATOM    250  HD2 PHE A  36      -5.058  -9.721  33.439  1.00 82.28           H
ATOM    251  CE1 PHE A  36      -5.167 -12.982  31.414  1.00 82.28           C
ATOM    252  HE1 PHE A  36      -5.188 -13.902  30.830  1.00 82.28           H
ATOM    253  CE2 PHE A  36      -5.921 -11.713  33.250  1.00 82.28           C
ATOM    254  HE2 PHE A  36      -6.547 -11.617  34.137  1.00 82.28           H
ATOM    255  CZ  PHE A  36      -5.948 -12.862  32.522  1.00 82.28           C
ATOM    256  HZ  PHE A  36      -6.594 -13.685  32.825  1.00 82.28           H
ATOM    257  HN  PHE A  36      -1.638 -10.014  32.985  1.00 82.28           H
ATOM    258  N   TYR A  37      -0.274  -8.333  31.006  1.00 86.54           N
ATOM    259  CA  TYR A  37       0.543  -7.248  30.489  1.00 86.54           C
ATOM    260  C   TYR A  37       1.730  -7.790  29.689  1.00 86.54           C
ATOM    261  O   TYR A  37       2.670  -8.339  30.262  1.00 86.54           O
ATOM    262  HA  TYR A  37      -0.080  -6.641  29.833  1.00 86.54           H
ATOM    263  CB  TYR A  37       1.069  -6.495  31.713  1.00 86.54           C
ATOM    264 1HB  TYR A  37       0.230  -6.251  32.364  1.00 86.54           H
ATOM    265 2HB  TYR A  37       1.729  -7.155  32.276  1.00 86.54           H
ATOM    266  CG  TYR A  37       1.825  -5.209  31.374  1.00 86.54           C
ATOM    267  CD1 TYR A  37       3.202  -5.222  31.278  1.00 86.54           C
ATOM    268  HD1 TYR A  37       3.750  -6.150  31.443  1.00 86.54           H
ATOM    269  CD2 TYR A  37       1.130  -4.035  31.165  1.00 86.54           C
ATOM    270  HD2 TYR A  37       0.043  -4.024  31.241  1.00 86.54           H
ATOM    271  CE1 TYR A  37       3.913  -4.012  30.960  1.00 86.54           C
ATOM    272  HE1 TYR A  37       5.000  -4.008  30.881  1.00 86.54           H
ATOM    273  CE2 TYR A  37       1.841  -2.824  30.847  1.00 86.54           C
ATOM    274  HE2 TYR A  37       1.305  -1.890  30.680  1.00 86.54           H
ATOM    275  CZ  TYR A  37       3.198  -2.872  30.760  1.00 86.54           C
ATOM    276  OH  TYR A  37       3.870  -1.729  30.459  1.00 86.54           O
ATOM    277  HH  TYR A  37       3.222  -0.996  30.251  1.00 86.54           H
ATOM    278  HN  TYR A  37      -0.034  -8.640  31.927  1.00 86.54           H
ATOM    279  N   CYS A  38       1.648  -7.616  28.378  1.00 89.55           N
ATOM    280  CA  CYS A  38       2.643  -8.184  27.484  1.00 89.55           C
ATOM    281  C   CYS A  38       3.706  -7.118  27.209  1.00 89.55           C
ATOM    282  O   CYS A  38       3.422  -6.102  26.576  1.00 89.55           O
ATOM    283  HA  CYS A  38       3.077  -9.039  28.002  1.00 89.55           H
ATOM    284  CB  CYS A  38       2.010  -8.706  26.193  1.00 89.55           C
ATOM    285 1HB  CYS A  38       1.193  -9.388  26.428  1.00 89.55           H
ATOM    286 2HB  CYS A  38       1.582  -7.878  25.627  1.00 89.55           H
ATOM    287  SG  CYS A  38       3.271  -9.566  25.182  1.00 89.55           S
ATOM    288  HN  CYS A  38       0.920  -7.099  27.927  1.00 89.55           H
ATOM    289  N   GLU A  39       4.907  -7.386  27.699  1.00 81.52           N
ATOM    290  CA  GLU A  39       6.058  -6.571  27.346  1.00 81.52           C
ATOM    291  C   GLU A  39       6.660  -7.048  26.023  1.00 81.52           C
ATOM    292  O   GLU A  39       7.033  -8.213  25.891  1.00 81.52           O
ATOM    293  HA  GLU A  39       5.672  -5.558  27.233  1.00 81.52           H
ATOM    294  CB  GLU A  39       7.104  -6.588  28.462  1.00 81.52           C
ATOM    295 1HB  GLU A  39       7.406  -7.615  28.668  1.00 81.52           H
ATOM    296 2HB  GLU A  39       7.938  -5.939  28.194  1.00 81.52           H
ATOM    297  CG  GLU A  39       6.526  -6.029  29.764  1.00 81.52           C
ATOM    298 1HG  GLU A  39       6.035  -5.076  29.569  1.00 81.52           H
ATOM    299 2HG  GLU A  39       5.764  -6.708  30.148  1.00 81.52           H
ATOM    300  CD  GLU A  39       7.622  -5.839  30.814  1.00 81.52           C
ATOM    301  OE1 GLU A  39       7.343  -5.129  31.804  1.00 81.52           O
ATOM    302  OE2 GLU A  39       8.715  -6.408  30.603  1.00 81.52           O
ATOM    303  HN  GLU A  39       5.100  -8.141  28.325  1.00 81.52           H
ATOM    304  N   LYS A  40       6.736  -6.124  25.077  1.00 87.40           N
ATOM    305  CA  LYS A  40       7.097  -6.475  23.714  1.00 87.40           C
ATOM    306  C   LYS A  40       8.521  -5.995  23.428  1.00 87.40           C
ATOM    307  O   LYS A  40       8.834  -5.604  22.305  1.00 87.40           O
ATOM    308  HA  LYS A  40       7.078  -7.563  23.642  1.00 87.40           H
ATOM    309  CB  LYS A  40       6.057  -5.938  22.729  1.00 87.40           C
ATOM    310 1HB  LYS A  40       5.957  -4.860  22.851  1.00 87.40           H
ATOM    311 2HB  LYS A  40       6.394  -6.113  21.707  1.00 87.40           H
ATOM    312  CG  LYS A  40       4.699  -6.609  22.945  1.00 87.40           C
ATOM    313 1HG  LYS A  40       4.816  -7.692  22.915  1.00 87.40           H
ATOM    314 2HG  LYS A  40       4.318  -6.356  23.934  1.00 87.40           H
ATOM    315  CD  LYS A  40       3.694  -6.170  21.878  1.00 87.40           C
ATOM    316 1HD  LYS A  40       3.532  -5.094  21.947  1.00 87.40           H
ATOM    317 2HD  LYS A  40       4.101  -6.368  20.886  1.00 87.40           H
ATOM    318  CE  LYS A  40       2.362  -6.903  22.044  1.00 87.40           C
ATOM    319 1HE  LYS A  40       2.531  -7.980  22.049  1.00 87.40           H
ATOM    320 2HE  LYS A  40       1.916  -6.646  23.005  1.00 87.40           H
ATOM    321  NZ  LYS A  40       1.433  -6.546  20.948  1.00 87.40           N
ATOM    322 1HZ  LYS A  40       0.601  -7.122  21.009  1.00 87.40           H
ATOM    323 2HZ  LYS A  40       1.175  -5.569  21.029  1.00 87.40           H
ATOM    324 3HZ  LYS A  40       1.888  -6.702  20.055  1.00 87.40           H
ATOM    325  HN  LYS A  40       6.556  -5.152  25.229  1.00 87.40           H
ATOM    326  N   ASN A  41       9.346  -6.040  24.464  1.00 82.64           N
ATOM    327  CA  ASN A  41      10.712  -5.557  24.355  1.00 82.64           C
ATOM    328  C   ASN A  41      11.431  -6.323  23.243  1.00 82.64           C
ATOM    329  O   ASN A  41      12.148  -5.730  22.438  1.00 82.64           O
ATOM    330  HA  ASN A  41      10.623  -4.493  24.137  1.00 82.64           H
ATOM    331  CB  ASN A  41      11.481  -5.781  25.658  1.00 82.64           C
ATOM    332 1HB  ASN A  41      11.357  -6.813  25.985  1.00 82.64           H
ATOM    333 2HB  ASN A  41      12.546  -5.627  25.486  1.00 82.64           H
ATOM    334  CG  ASN A  41      10.993  -4.830  26.753  1.00 82.64           C
ATOM    335  OD1 ASN A  41      10.568  -3.715  26.499  1.00 82.64           O
ATOM    336  ND2 ASN A  41      11.077  -5.332  27.982  1.00 82.64           N
ATOM    337 1HD2 ASN A  41      11.436  -6.255  28.122  1.00 82.64           H
ATOM    338 2HD2 ASN A  41      10.782  -4.786  28.766  1.00 82.64           H
ATOM    339  HN  ASN A  41       9.095  -6.397  25.364  1.00 82.64           H
ATOM    340  N   ASN A  42      11.216  -7.631  23.234  1.00 83.28           N
ATOM    341  CA  ASN A  42      11.888  -8.493  22.278  1.00 83.28           C
ATOM    342  C   ASN A  42      11.434  -8.130  20.863  1.00 83.28           C
ATOM    343  O   ASN A  42      12.222  -8.187  19.920  1.00 83.28           O
ATOM    344  HA  ASN A  42      12.953  -8.317  22.432  1.00 83.28           H
ATOM    345  CB  ASN A  42      11.541  -9.963  22.523  1.00 83.28           C
ATOM    346 1HB  ASN A  42      10.459 -10.090  22.521  1.00 83.28           H
ATOM    347 2HB  ASN A  42      11.936 -10.574  21.711  1.00 83.28           H
ATOM    348  CG  ASN A  42      12.115 -10.447  23.857  1.00 83.28           C
ATOM    349  OD1 ASN A  42      12.907  -9.778  24.500  1.00 83.28           O
ATOM    350  ND2 ASN A  42      11.672 -11.643  24.234  1.00 83.28           N
ATOM    351 1HD2 ASN A  42      11.022 -12.139  23.659  1.00 83.28           H
ATOM    352 2HD2 ASN A  42      11.989 -12.045  25.093  1.00 83.28           H
ATOM    353  HN  ASN A  42      10.597  -8.100  23.864  1.00 83.28           H
ATOM    354  N   VAL A  43      10.165  -7.765  20.759  1.00 90.27           N
ATOM    355  CA  VAL A  43       9.581  -7.446  19.467  1.00 90.27           C
ATOM    356  C   VAL A  43      10.221  -6.167  18.924  1.00 90.27           C
ATOM    357  O   VAL A  43      10.531  -6.079  17.737  1.00 90.27           O
ATOM    358  HA  VAL A  43       9.812  -8.269  18.790  1.00 90.27           H
ATOM    359  CB  VAL A  43       8.059  -7.347  19.590  1.00 90.27           C
ATOM    360  HB  VAL A  43       7.830  -6.511  20.251  1.00 90.27           H
ATOM    361  CG1 VAL A  43       7.417  -7.061  18.231  1.00 90.27           C
ATOM    362 1HG1 VAL A  43       7.798  -6.118  17.840  1.00 90.27           H
ATOM    363 2HG1 VAL A  43       7.659  -7.866  17.538  1.00 90.27           H
ATOM    364 3HG1 VAL A  43       6.335  -6.996  18.348  1.00 90.27           H
ATOM    365  CG2 VAL A  43       7.476  -8.616  20.216  1.00 90.27           C
ATOM    366 1HG2 VAL A  43       7.721  -9.475  19.592  1.00 90.27           H
ATOM    367 2HG2 VAL A  43       7.899  -8.757  21.211  1.00 90.27           H
ATOM    368 3HG2 VAL A  43       6.393  -8.518  20.292  1.00 90.27           H
ATOM    369  HN  VAL A  43       9.540  -7.686  21.536  1.00 90.27           H
ATOM    370  N   ARG A  44      10.401  -5.207  19.820  1.00 86.19           N
ATOM    371  CA  ARG A  44      10.990  -3.934  19.444  1.00 86.19           C
ATOM    372  C   ARG A  44      12.452  -4.125  19.034  1.00 86.19           C
ATOM    373  O   ARG A  44      12.935  -3.462  18.118  1.00 86.19           O
ATOM    374  HA  ARG A  44      10.389  -3.586  18.604  1.00 86.19           H
ATOM    375  CB  ARG A  44      10.919  -2.932  20.599  1.00 86.19           C
ATOM    376 1HB  ARG A  44      11.338  -3.379  21.500  1.00 86.19           H
ATOM    377 2HB  ARG A  44      11.527  -2.058  20.364  1.00 86.19           H
ATOM    378  CG  ARG A  44       9.475  -2.500  20.861  1.00 86.19           C
ATOM    379 1HG  ARG A  44       8.993  -2.238  19.919  1.00 86.19           H
ATOM    380 2HG  ARG A  44       8.914  -3.333  21.285  1.00 86.19           H
ATOM    381  CD  ARG A  44       9.425  -1.305  21.816  1.00 86.19           C
ATOM    382 1HD  ARG A  44      10.115  -0.532  21.480  1.00 86.19           H
ATOM    383 2HD  ARG A  44       8.427  -0.867  21.811  1.00 86.19           H
ATOM    384  NE  ARG A  44       9.779  -1.738  23.187  1.00 86.19           N
ATOM    385  HE  ARG A  44      10.748  -1.802  23.422  1.00 86.19           H
ATOM    386  CZ  ARG A  44       8.881  -2.049  24.132  1.00 86.19           C
ATOM    387  NH1 ARG A  44       7.568  -1.980  23.871  1.00 86.19           N
ATOM    388 1HH1 ARG A  44       7.252  -1.696  22.966  1.00 86.19           H
ATOM    389 2HH1 ARG A  44       6.905  -2.214  24.582  1.00 86.19           H
ATOM    390  NH2 ARG A  44       9.316  -2.429  25.341  1.00 86.19           N
ATOM    391 1HH2 ARG A  44       8.659  -2.664  26.057  1.00 86.19           H
ATOM    392 2HH2 ARG A  44      10.297  -2.477  25.527  1.00 86.19           H
ATOM    393  HN  ARG A  44      10.152  -5.289  20.785  1.00 86.19           H
ATOM    394  N   GLN A  45      13.114  -5.035  19.733  1.00 82.95           N
ATOM    395  CA  GLN A  45      14.519  -5.301  19.474  1.00 82.95           C
ATOM    396  C   GLN A  45      14.699  -5.890  18.073  1.00 82.95           C
ATOM    397  O   GLN A  45      15.608  -5.500  17.343  1.00 82.95           O
ATOM    398  HA  GLN A  45      15.013  -4.331  19.533  1.00 82.95           H
ATOM    399  CB  GLN A  45      15.108  -6.228  20.539  1.00 82.95           C
ATOM    400 1HB  GLN A  45      14.874  -5.843  21.531  1.00 82.95           H
ATOM    401 2HB  GLN A  45      14.647  -7.213  20.463  1.00 82.95           H
ATOM    402  CG  GLN A  45      16.624  -6.355  20.379  1.00 82.95           C
ATOM    403 1HG  GLN A  45      16.855  -6.800  19.411  1.00 82.95           H
ATOM    404 2HG  GLN A  45      17.078  -5.364  20.391  1.00 82.95           H
ATOM    405  CD  GLN A  45      17.224  -7.210  21.496  1.00 82.95           C
ATOM    406  OE1 GLN A  45      16.526  -7.833  22.279  1.00 82.95           O
ATOM    407  NE2 GLN A  45      18.554  -7.206  21.526  1.00 82.95           N
ATOM    408 1HE2 GLN A  45      19.067  -6.673  20.854  1.00 82.95           H
ATOM    409 2HE2 GLN A  45      19.040  -7.736  22.221  1.00 82.95           H
ATOM    410  HN  GLN A  45      12.708  -5.585  20.463  1.00 82.95           H
ATOM    411  N   PHE A  46      13.817  -6.821  17.740  1.00 91.56           N
ATOM    412  CA  PHE A  46      13.832  -7.429  16.421  1.00 91.56           C
ATOM    413  C   PHE A  46      13.614  -6.378  15.330  1.00 91.56           C
ATOM    414  O   PHE A  46      14.332  -6.357  14.332  1.00 91.56           O
ATOM    415  HA  PHE A  46      14.811  -7.890  16.288  1.00 91.56           H
ATOM    416  CB  PHE A  46      12.681  -8.436  16.379  1.00 91.56           C
ATOM    417 1HB  PHE A  46      12.851  -9.198  17.140  1.00 91.56           H
ATOM    418 2HB  PHE A  46      11.755  -7.925  16.640  1.00 91.56           H
ATOM    419  CG  PHE A  46      12.503  -9.121  15.022  1.00 91.56           C
ATOM    420  CD1 PHE A  46      11.536  -8.695  14.167  1.00 91.56           C
ATOM    421  HD1 PHE A  46      10.887  -7.865  14.448  1.00 91.56           H
ATOM    422  CD2 PHE A  46      13.312 -10.157  14.672  1.00 91.56           C
ATOM    423  HD2 PHE A  46      14.088 -10.498  15.358  1.00 91.56           H
ATOM    424  CE1 PHE A  46      11.370  -9.331  12.908  1.00 91.56           C
ATOM    425  HE1 PHE A  46      10.595  -8.989  12.223  1.00 91.56           H
ATOM    426  CE2 PHE A  46      13.147 -10.793  13.413  1.00 91.56           C
ATOM    427  HE2 PHE A  46      13.796 -11.622  13.132  1.00 91.56           H
ATOM    428  CZ  PHE A  46      12.180 -10.366  12.558  1.00 91.56           C
ATOM    429  HZ  PHE A  46      12.053 -10.854  11.591  1.00 91.56           H
ATOM    430  HN  PHE A  46      13.103  -7.160  18.353  1.00 91.56           H
ATOM    431  N   ALA A  47      12.621  -5.531  15.559  1.00 92.02           N
ATOM    432  CA  ALA A  47      12.261  -4.518  14.582  1.00 92.02           C
ATOM    433  C   ALA A  47      13.465  -3.608  14.330  1.00 92.02           C
ATOM    434  O   ALA A  47      13.721  -3.212  13.194  1.00 92.02           O
ATOM    435  HA  ALA A  47      12.003  -5.029  13.654  1.00 92.02           H
ATOM    436  CB  ALA A  47      11.037  -3.744  15.075  1.00 92.02           C
ATOM    437 1HB  ALA A  47      10.203  -4.432  15.210  1.00 92.02           H
ATOM    438 2HB  ALA A  47      11.270  -3.265  16.026  1.00 92.02           H
ATOM    439 3HB  ALA A  47      10.768  -2.985  14.342  1.00 92.02           H
ATOM    440  HN  ALA A  47      12.069  -5.530  16.393  1.00 92.02           H
ATOM    441  N   SER A  48      14.171  -3.302  15.409  1.00 90.30           N
ATOM    442  CA  SER A  48      15.239  -2.318  15.351  1.00 90.30           C
ATOM    443  C   SER A  48      16.379  -2.835  14.471  1.00 90.30           C
ATOM    444  O   SER A  48      17.160  -2.050  13.937  1.00 90.30           O
ATOM    445  HA  SER A  48      14.788  -1.429  14.910  1.00 90.30           H
ATOM    446  CB  SER A  48      15.758  -1.985  16.751  1.00 90.30           C
ATOM    447 1HB  SER A  48      16.387  -1.097  16.702  1.00 90.30           H
ATOM    448 2HB  SER A  48      14.917  -1.746  17.402  1.00 90.30           H
ATOM    449  OG  SER A  48      16.502  -3.062  17.315  1.00 90.30           O
ATOM    450  HG  SER A  48      16.056  -3.933  17.104  1.00 90.30           H
ATOM    451  HN  SER A  48      14.023  -3.713  16.309  1.00 90.30           H
ATOM    452  N   HIS A  49      16.437  -4.153  14.347  1.00 86.58           N
ATOM    453  CA  HIS A  49      17.502  -4.787  13.588  1.00 86.58           C
ATOM    454  C   HIS A  49      17.016  -5.078  12.167  1.00 86.58           C
ATOM    455  O   HIS A  49      17.772  -4.938  11.207  1.00 86.58           O
ATOM    456  HA  HIS A  49      18.322  -4.071  13.543  1.00 86.58           H
ATOM    457  CB  HIS A  49      18.012  -6.037  14.308  1.00 86.58           C
ATOM    458 1HB  HIS A  49      17.162  -6.671  14.561  1.00 86.58           H
ATOM    459 2HB  HIS A  49      18.642  -6.606  13.624  1.00 86.58           H
ATOM    460  CG  HIS A  49      18.795  -5.745  15.565  1.00 86.58           C
ATOM    461  ND1 HIS A  49      19.922  -4.941  15.577  1.00 86.58           N
ATOM    462  HD1 HIS A  49      20.323  -4.484  14.783  1.00 86.58           H
ATOM    463  CD2 HIS A  49      18.602  -6.156  16.852  1.00 86.58           C
ATOM    464  HD2 HIS A  49      17.799  -6.805  17.199  1.00 86.58           H
ATOM    465  CE1 HIS A  49      20.378  -4.879  16.819  1.00 86.58           C
ATOM    466  HE1 HIS A  49      21.255  -4.323  17.153  1.00 86.58           H
ATOM    467  NE2 HIS A  49      19.560  -5.633  17.608  1.00 86.58           N
ATOM    468  HN  HIS A  49      15.775  -4.783  14.753  1.00 86.58           H
ATOM    469  N   PHE A  50      15.756  -5.479  12.077  1.00 89.21           N
ATOM    470  CA  PHE A  50      15.239  -6.053  10.846  1.00 89.21           C
ATOM    471  C   PHE A  50      14.755  -4.960   9.892  1.00 89.21           C
ATOM    472  O   PHE A  50      15.057  -4.992   8.700  1.00 89.21           O
ATOM    473  HA  PHE A  50      16.055  -6.605  10.379  1.00 89.21           H
ATOM    474  CB  PHE A  50      14.054  -6.941  11.230  1.00 89.21           C
ATOM    475 1HB  PHE A  50      14.385  -7.675  11.964  1.00 89.21           H
ATOM    476 2HB  PHE A  50      13.295  -6.326  11.714  1.00 89.21           H
ATOM    477  CG  PHE A  50      13.417  -7.674  10.048  1.00 89.21           C
ATOM    478  CD1 PHE A  50      12.223  -7.253   9.550  1.00 89.21           C
ATOM    479  HD1 PHE A  50      11.720  -6.394   9.993  1.00 89.21           H
ATOM    480  CD2 PHE A  50      14.044  -8.746   9.495  1.00 89.21           C
ATOM    481  HD2 PHE A  50      15.001  -9.083   9.894  1.00 89.21           H
ATOM    482  CE1 PHE A  50      11.632  -7.934   8.452  1.00 89.21           C
ATOM    483  HE1 PHE A  50      10.675  -7.597   8.053  1.00 89.21           H
ATOM    484  CE2 PHE A  50      13.453  -9.427   8.397  1.00 89.21           C
ATOM    485  HE2 PHE A  50      13.956 -10.286   7.954  1.00 89.21           H
ATOM    486  CZ  PHE A  50      12.260  -9.006   7.899  1.00 89.21           C
ATOM    487  HZ  PHE A  50      11.806  -9.528   7.057  1.00 89.21           H
ATOM    488  HN  PHE A  50      15.094  -5.417  12.824  1.00 89.21           H
ATOM    489  N   LEU A  51      14.011  -4.017  10.453  1.00 92.05           N
ATOM    490  CA  LEU A  51      13.236  -3.093   9.641  1.00 92.05           C
ATOM    491  C   LEU A  51      14.181  -2.088   8.978  1.00 92.05           C
ATOM    492  O   LEU A  51      14.087  -1.842   7.777  1.00 92.05           O
ATOM    493  HA  LEU A  51      12.748  -3.676   8.859  1.00 92.05           H
ATOM    494  CB  LEU A  51      12.133  -2.442  10.476  1.00 92.05           C
ATOM    495 1HB  LEU A  51      12.596  -1.934  11.322  1.00 92.05           H
ATOM    496 2HB  LEU A  51      11.650  -1.675   9.870  1.00 92.05           H
ATOM    497  CG  LEU A  51      11.053  -3.384  11.012  1.00 92.05           C
ATOM    498  HG  LEU A  51      11.528  -4.105  11.677  1.00 92.05           H
ATOM    499  CD1 LEU A  51      10.020  -2.618  11.842  1.00 92.05           C
ATOM    500 1HD1 LEU A  51      10.516  -2.138  12.686  1.00 92.05           H
ATOM    501 2HD1 LEU A  51       9.545  -1.859  11.220  1.00 92.05           H
ATOM    502 3HD1 LEU A  51       9.264  -3.311  12.211  1.00 92.05           H
ATOM    503  CD2 LEU A  51      10.402  -4.175   9.876  1.00 92.05           C
ATOM    504 1HD2 LEU A  51       9.944  -3.485   9.168  1.00 92.05           H
ATOM    505 2HD2 LEU A  51      11.161  -4.768   9.366  1.00 92.05           H
ATOM    506 3HD2 LEU A  51       9.638  -4.837  10.285  1.00 92.05           H
ATOM    507  HN  LEU A  51      13.933  -3.879  11.440  1.00 92.05           H
ATOM    508  N   PRO A  52      15.104  -1.492   9.745  1.00 93.85           N
ATOM    509  CA  PRO A  52      15.858  -0.336   9.256  1.00 93.85           C
ATOM    510  C   PRO A  52      16.524  -0.605   7.916  1.00 93.85           C
ATOM    511  O   PRO A  52      16.398   0.189   6.986  1.00 93.85           O
ATOM    512  HA  PRO A  52      15.185   0.502   9.076  1.00 93.85           H
ATOM    513  CB  PRO A  52      16.887  -0.081  10.360  1.00 93.85           C
ATOM    514 1HB  PRO A  52      17.822  -0.607  10.166  1.00 93.85           H
ATOM    515 2HB  PRO A  52      17.130   0.978  10.445  1.00 93.85           H
ATOM    516  CG  PRO A  52      16.197  -0.604  11.614  1.00 93.85           C
ATOM    517 1HG  PRO A  52      16.910  -0.820  12.409  1.00 93.85           H
ATOM    518 2HG  PRO A  52      15.494   0.122  12.021  1.00 93.85           H
ATOM    519  CD  PRO A  52      15.497  -1.859  11.117  1.00 93.85           C
ATOM    520 1HD  PRO A  52      16.162  -2.723  11.126  1.00 93.85           H
ATOM    521 2HD  PRO A  52      14.638  -2.116  11.737  1.00 93.85           H
ATOM    522  N   PRO A  53      17.244  -1.727   7.786  1.00 94.99           N
ATOM    523  CA  PRO A  53      18.016  -1.992   6.569  1.00 94.99           C
ATOM    524  C   PRO A  53      17.123  -2.260   5.368  1.00 94.99           C
ATOM    525  O   PRO A  53      17.459  -1.886   4.245  1.00 94.99           O
ATOM    526  HA  PRO A  53      18.602  -1.115   6.297  1.00 94.99           H
ATOM    527  CB  PRO A  53      18.860  -3.215   6.934  1.00 94.99           C
ATOM    528 1HB  PRO A  53      19.034  -3.854   6.068  1.00 94.99           H
ATOM    529 2HB  PRO A  53      19.838  -2.927   7.318  1.00 94.99           H
ATOM    530  CG  PRO A  53      18.039  -3.914   7.979  1.00 94.99           C
ATOM    531 1HG  PRO A  53      17.296  -4.569   7.525  1.00 94.99           H
ATOM    532 2HG  PRO A  53      18.664  -4.538   8.618  1.00 94.99           H
ATOM    533  CD  PRO A  53      17.385  -2.818   8.768  1.00 94.99           C
ATOM    534 1HD  PRO A  53      16.418  -3.130   9.163  1.00 94.99           H
ATOM    535 2HD  PRO A  53      17.995  -2.516   9.619  1.00 94.99           H
ATOM    536  N   LEU A  54      15.999  -2.907   5.639  1.00 92.59           N
ATOM    537  CA  LEU A  54      15.087  -3.298   4.578  1.00 92.59           C
ATOM    538  C   LEU A  54      14.420  -2.049   3.998  1.00 92.59           C
ATOM    539  O   LEU A  54      14.255  -1.935   2.785  1.00 92.59           O
ATOM    540  HA  LEU A  54      15.680  -3.768   3.793  1.00 92.59           H
ATOM    541  CB  LEU A  54      14.094  -4.347   5.084  1.00 92.59           C
ATOM    542 1HB  LEU A  54      13.599  -3.951   5.970  1.00 92.59           H
ATOM    543 2HB  LEU A  54      13.325  -4.486   4.324  1.00 92.59           H
ATOM    544  CG  LEU A  54      14.683  -5.715   5.431  1.00 92.59           C
ATOM    545  HG  LEU A  54      15.441  -5.575   6.202  1.00 92.59           H
ATOM    546  CD1 LEU A  54      13.613  -6.642   6.012  1.00 92.59           C
ATOM    547 1HD1 LEU A  54      13.201  -6.198   6.918  1.00 92.59           H
ATOM    548 2HD1 LEU A  54      12.816  -6.779   5.281  1.00 92.59           H
ATOM    549 3HD1 LEU A  54      14.058  -7.607   6.250  1.00 92.59           H
ATOM    550  CD2 LEU A  54      15.382  -6.335   4.219  1.00 92.59           C
ATOM    551 1HD2 LEU A  54      14.662  -6.460   3.410  1.00 92.59           H
ATOM    552 2HD2 LEU A  54      16.189  -5.681   3.891  1.00 92.59           H
ATOM    553 3HD2 LEU A  54      15.791  -7.307   4.494  1.00 92.59           H
ATOM    554  HN  LEU A  54      15.710  -3.163   6.561  1.00 92.59           H
ATOM    555  N   TYR A  55      14.054  -1.143   4.893  1.00 92.79           N
ATOM    556  CA  TYR A  55      13.382   0.080   4.489  1.00 92.79           C
ATOM    557  C   TYR A  55      14.312   0.969   3.661  1.00 92.79           C
ATOM    558  O   TYR A  55      13.881   1.590   2.691  1.00 92.79           O
ATOM    559  HA  TYR A  55      12.519  -0.196   3.882  1.00 92.79           H
ATOM    560  CB  TYR A  55      13.017   0.809   5.784  1.00 92.79           C
ATOM    561 1HB  TYR A  55      13.876   0.787   6.455  1.00 92.79           H
ATOM    562 2HB  TYR A  55      12.817   1.855   5.556  1.00 92.79           H
ATOM    563  CG  TYR A  55      11.806   0.220   6.510  1.00 92.79           C
ATOM    564  CD1 TYR A  55      11.179  -0.903   6.008  1.00 92.79           C
ATOM    565  HD1 TYR A  55      11.547  -1.369   5.094  1.00 92.79           H
ATOM    566  CD2 TYR A  55      11.341   0.811   7.667  1.00 92.79           C
ATOM    567  HD2 TYR A  55      11.836   1.697   8.064  1.00 92.79           H
ATOM    568  CE1 TYR A  55      10.040  -1.457   6.691  1.00 92.79           C
ATOM    569  HE1 TYR A  55       9.535  -2.343   6.306  1.00 92.79           H
ATOM    570  CE2 TYR A  55      10.201   0.256   8.350  1.00 92.79           C
ATOM    571  HE2 TYR A  55       9.823   0.713   9.265  1.00 92.79           H
ATOM    572  CZ  TYR A  55       9.607  -0.850   7.829  1.00 92.79           C
ATOM    573  OH  TYR A  55       8.530  -1.374   8.474  1.00 92.79           O
ATOM    574  HH  TYR A  55       8.141  -2.122   7.938  1.00 92.79           H
ATOM    575  HN  TYR A  55      14.210  -1.234   5.877  1.00 92.79           H
ATOM    576  N   TRP A  56      15.570   1.002   4.075  1.00 91.50           N
ATOM    577  CA  TRP A  56      16.573   1.771   3.360  1.00 91.50           C
ATOM    578  C   TRP A  56      16.716   1.175   1.958  1.00 91.50           C
ATOM    579  O   TRP A  56      16.798   1.907   0.973  1.00 91.50           O
ATOM    580  HA  TRP A  56      16.219   2.800   3.292  1.00 91.50           H
ATOM    581  CB  TRP A  56      17.893   1.804   4.133  1.00 91.50           C
ATOM    582 1HB  TRP A  56      18.062   0.827   4.585  1.00 91.50           H
ATOM    583 2HB  TRP A  56      18.709   1.977   3.431  1.00 91.50           H
ATOM    584  CG  TRP A  56      17.947   2.872   5.227  1.00 91.50           C
ATOM    585  CD1 TRP A  56      18.049   2.693   6.551  1.00 91.50           C
ATOM    586  HD1 TRP A  56      18.108   1.718   7.035  1.00 91.50           H
ATOM    587  CD2 TRP A  56      17.898   4.302   5.036  1.00 91.50           C
ATOM    588  NE1 TRP A  56      18.068   3.897   7.225  1.00 91.50           N
ATOM    589  HE1 TRP A  56      18.138   4.020   8.215  1.00 91.50           H
ATOM    590  CE2 TRP A  56      17.974   4.907   6.274  1.00 91.50           C
ATOM    591  CE3 TRP A  56      17.793   5.059   3.856  1.00 91.50           C
ATOM    592  HE3 TRP A  56      17.732   4.606   2.867  1.00 91.50           H
ATOM    593  CZ2 TRP A  56      17.953   6.295   6.452  1.00 91.50           C
ATOM    594  HZ2 TRP A  56      18.014   6.748   7.441  1.00 91.50           H
ATOM    595  CZ3 TRP A  56      17.773   6.446   4.051  1.00 91.50           C
ATOM    596  HZ3 TRP A  56      17.693   7.080   3.168  1.00 91.50           H
ATOM    597  CH2 TRP A  56      17.849   7.070   5.291  1.00 91.50           C
ATOM    598  HH2 TRP A  56      17.827   8.157   5.358  1.00 91.50           H
ATOM    599  HN  TRP A  56      15.906   0.516   4.882  1.00 91.50           H
ATOM    600  N   LEU A  57      16.741  -0.149   1.913  1.00 92.57           N
ATOM    601  CA  LEU A  57      16.890  -0.853   0.651  1.00 92.57           C
ATOM    602  C   LEU A  57      15.717  -0.500  -0.266  1.00 92.57           C
ATOM    603  O   LEU A  57      15.918  -0.124  -1.420  1.00 92.57           O
ATOM    604  HA  LEU A  57      17.810  -0.498   0.186  1.00 92.57           H
ATOM    605  CB  LEU A  57      17.054  -2.355   0.890  1.00 92.57           C
ATOM    606 1HB  LEU A  57      17.926  -2.509   1.526  1.00 92.57           H
ATOM    607 2HB  LEU A  57      16.187  -2.710   1.447  1.00 92.57           H
ATOM    608  CG  LEU A  57      17.211  -3.221  -0.362  1.00 92.57           C
ATOM    609  HG  LEU A  57      16.388  -2.994  -1.039  1.00 92.57           H
ATOM    610  CD1 LEU A  57      18.509  -2.887  -1.100  1.00 92.57           C
ATOM    611 1HD1 LEU A  57      18.497  -1.839  -1.399  1.00 92.57           H
ATOM    612 2HD1 LEU A  57      19.358  -3.067  -0.441  1.00 92.57           H
ATOM    613 3HD1 LEU A  57      18.595  -3.516  -1.985  1.00 92.57           H
ATOM    614  CD2 LEU A  57      17.115  -4.708  -0.015  1.00 92.57           C
ATOM    615 1HD2 LEU A  57      17.903  -4.968   0.691  1.00 92.57           H
ATOM    616 2HD2 LEU A  57      16.143  -4.914   0.433  1.00 92.57           H
ATOM    617 3HD2 LEU A  57      17.230  -5.300  -0.923  1.00 92.57           H
ATOM    618  HN  LEU A  57      16.662  -0.738   2.718  1.00 92.57           H
ATOM    619  N   VAL A  58      14.518  -0.634   0.282  1.00 94.49           N
ATOM    620  CA  VAL A  58      13.311  -0.397  -0.491  1.00 94.49           C
ATOM    621  C   VAL A  58      13.310   1.048  -0.995  1.00 94.49           C
ATOM    622  O   VAL A  58      12.962   1.307  -2.146  1.00 94.49           O
ATOM    623  HA  VAL A  58      13.334  -1.068  -1.350  1.00 94.49           H
ATOM    624  CB  VAL A  58      12.078  -0.739   0.346  1.00 94.49           C
ATOM    625  HB  VAL A  58      12.139  -0.178   1.278  1.00 94.49           H
ATOM    626  CG1 VAL A  58      10.794  -0.318  -0.372  1.00 94.49           C
ATOM    627 1HG1 VAL A  58      10.810   0.758  -0.545  1.00 94.49           H
ATOM    628 2HG1 VAL A  58      10.724  -0.839  -1.327  1.00 94.49           H
ATOM    629 3HG1 VAL A  58       9.932  -0.574   0.245  1.00 94.49           H
ATOM    630  CG2 VAL A  58      12.048  -2.229   0.695  1.00 94.49           C
ATOM    631 1HG2 VAL A  58      12.021  -2.816  -0.223  1.00 94.49           H
ATOM    632 2HG2 VAL A  58      12.940  -2.486   1.265  1.00 94.49           H
ATOM    633 3HG2 VAL A  58      11.161  -2.445   1.290  1.00 94.49           H
ATOM    634  HN  VAL A  58      14.365  -0.899   1.234  1.00 94.49           H
ATOM    635  N   PHE A  59      13.702   1.951  -0.108  1.00 95.38           N
ATOM    636  CA  PHE A  59      13.710   3.367  -0.435  1.00 95.38           C
ATOM    637  C   PHE A  59      14.616   3.647  -1.636  1.00 95.38           C
ATOM    638  O   PHE A  59      14.195   4.284  -2.600  1.00 95.38           O
ATOM    639  HA  PHE A  59      12.686   3.647  -0.681  1.00 95.38           H
ATOM    640  CB  PHE A  59      14.260   4.105   0.787  1.00 95.38           C
ATOM    641 1HB  PHE A  59      13.563   3.984   1.616  1.00 95.38           H
ATOM    642 2HB  PHE A  59      15.198   3.638   1.089  1.00 95.38           H
ATOM    643  CG  PHE A  59      14.503   5.597   0.556  1.00 95.38           C
ATOM    644  CD1 PHE A  59      15.773   6.079   0.494  1.00 95.38           C
ATOM    645  HD1 PHE A  59      16.619   5.401   0.609  1.00 95.38           H
ATOM    646  CD2 PHE A  59      13.447   6.443   0.412  1.00 95.38           C
ATOM    647  HD2 PHE A  59      12.429   6.058   0.461  1.00 95.38           H
ATOM    648  CE1 PHE A  59      15.998   7.464   0.279  1.00 95.38           C
ATOM    649  HE1 PHE A  59      17.016   7.850   0.230  1.00 95.38           H
ATOM    650  CE2 PHE A  59      13.672   7.829   0.197  1.00 95.38           C
ATOM    651  HE2 PHE A  59      12.827   8.507   0.081  1.00 95.38           H
ATOM    652  CZ  PHE A  59      14.943   8.310   0.135  1.00 95.38           C
ATOM    653  HZ  PHE A  59      15.115   9.373  -0.030  1.00 95.38           H
ATOM    654  HN  PHE A  59      14.011   1.729   0.817  1.00 95.38           H
ATOM    655  N   ILE A  60      15.844   3.158  -1.538  1.00 93.45           N
ATOM    656  CA  ILE A  60      16.858   3.479  -2.527  1.00 93.45           C
ATOM    657  C   ILE A  60      16.412   2.960  -3.896  1.00 93.45           C
ATOM    658  O   ILE A  60      16.388   3.710  -4.870  1.00 93.45           O
ATOM    659  HA  ILE A  60      16.933   4.565  -2.578  1.00 93.45           H
ATOM    660  CB  ILE A  60      18.224   2.951  -2.085  1.00 93.45           C
ATOM    661  HB  ILE A  60      18.108   1.908  -1.791  1.00 93.45           H
ATOM    662  CG1 ILE A  60      18.735   3.711  -0.859  1.00 93.45           C
ATOM    663 1HG1 ILE A  60      19.030   4.719  -1.149  1.00 93.45           H
ATOM    664 2HG1 ILE A  60      17.933   3.811  -0.128  1.00 93.45           H
ATOM    665  CG2 ILE A  60      19.226   2.986  -3.240  1.00 93.45           C
ATOM    666 1HG2 ILE A  60      18.860   2.366  -4.058  1.00 93.45           H
ATOM    667 2HG2 ILE A  60      19.344   4.012  -3.588  1.00 93.45           H
ATOM    668 3HG2 ILE A  60      20.189   2.605  -2.898  1.00 93.45           H
ATOM    669  CD1 ILE A  60      19.925   2.989  -0.223  1.00 93.45           C
ATOM    670 1HD1 ILE A  60      19.620   1.990   0.088  1.00 93.45           H
ATOM    671 2HD1 ILE A  60      20.734   2.912  -0.949  1.00 93.45           H
ATOM    672 3HD1 ILE A  60      20.268   3.551   0.646  1.00 93.45           H
ATOM    673  HN  ILE A  60      16.148   2.555  -0.801  1.00 93.45           H
ATOM    674  N   VAL A  61      16.069   1.681  -3.925  1.00 93.64           N
ATOM    675  CA  VAL A  61      15.758   1.018  -5.180  1.00 93.64           C
ATOM    676  C   VAL A  61      14.475   1.613  -5.762  1.00 93.64           C
ATOM    677  O   VAL A  61      14.390   1.859  -6.964  1.00 93.64           O
ATOM    678  HA  VAL A  61      16.580   1.215  -5.868  1.00 93.64           H
ATOM    679  CB  VAL A  61      15.672  -0.495  -4.965  1.00 93.64           C
ATOM    680  HB  VAL A  61      14.914  -0.683  -4.205  1.00 93.64           H
ATOM    681  CG1 VAL A  61      15.237  -1.206  -6.248  1.00 93.64           C
ATOM    682 1HG1 VAL A  61      14.257  -0.840  -6.552  1.00 93.64           H
ATOM    683 2HG1 VAL A  61      15.962  -1.006  -7.038  1.00 93.64           H
ATOM    684 3HG1 VAL A  61      15.184  -2.280  -6.067  1.00 93.64           H
ATOM    685  CG2 VAL A  61      17.001  -1.052  -4.452  1.00 93.64           C
ATOM    686 1HG2 VAL A  61      17.786  -0.847  -5.179  1.00 93.64           H
ATOM    687 2HG2 VAL A  61      17.252  -0.578  -3.503  1.00 93.64           H
ATOM    688 3HG2 VAL A  61      16.912  -2.129  -4.308  1.00 93.64           H
ATOM    689  HN  VAL A  61      16.002   1.101  -3.113  1.00 93.64           H
ATOM    690  N   GLY A  62      13.508   1.828  -4.882  1.00 95.20           N
ATOM    691  CA  GLY A  62      12.194   2.280  -5.308  1.00 95.20           C
ATOM    692  C   GLY A  62      12.253   3.716  -5.834  1.00 95.20           C
ATOM    693  O   GLY A  62      11.641   4.034  -6.852  1.00 95.20           O
ATOM    694 1HA  GLY A  62      11.813   1.620  -6.087  1.00 95.20           H
ATOM    695 2HA  GLY A  62      11.497   2.224  -4.473  1.00 95.20           H
ATOM    696  HN  GLY A  62      13.610   1.698  -3.896  1.00 95.20           H
ATOM    697  N   ALA A  63      12.996   4.545  -5.116  1.00 95.18           N
ATOM    698  CA  ALA A  63      13.102   5.951  -5.468  1.00 95.18           C
ATOM    699  C   ALA A  63      13.725   6.078  -6.860  1.00 95.18           C
ATOM    700  O   ALA A  63      13.238   6.839  -7.694  1.00 95.18           O
ATOM    701  HA  ALA A  63      12.094   6.364  -5.491  1.00 95.18           H
ATOM    702  CB  ALA A  63      13.912   6.686  -4.398  1.00 95.18           C
ATOM    703 1HB  ALA A  63      13.412   6.590  -3.434  1.00 95.18           H
ATOM    704 2HB  ALA A  63      14.909   6.251  -4.334  1.00 95.18           H
ATOM    705 3HB  ALA A  63      13.991   7.740  -4.662  1.00 95.18           H
ATOM    706  HN  ALA A  63      13.519   4.271  -4.308  1.00 95.18           H
ATOM    707  N   LEU A  64      14.793   5.322  -7.067  1.00 89.71           N
ATOM    708  CA  LEU A  64      15.494   5.349  -8.339  1.00 89.71           C
ATOM    709  C   LEU A  64      14.561   4.847  -9.442  1.00 89.71           C
ATOM    710  O   LEU A  64      14.459   5.462 -10.502  1.00 89.71           O
ATOM    711  HA  LEU A  64      15.749   6.388  -8.549  1.00 89.71           H
ATOM    712  CB  LEU A  64      16.808   4.570  -8.243  1.00 89.71           C
ATOM    713 1HB  LEU A  64      16.594   3.585  -7.829  1.00 89.71           H
ATOM    714 2HB  LEU A  64      17.190   4.416  -9.253  1.00 89.71           H
ATOM    715  CG  LEU A  64      17.911   5.217  -7.404  1.00 89.71           C
ATOM    716  HG  LEU A  64      17.504   5.439  -6.418  1.00 89.71           H
ATOM    717  CD1 LEU A  64      19.083   4.254  -7.203  1.00 89.71           C
ATOM    718 1HD1 LEU A  64      18.734   3.359  -6.690  1.00 89.71           H
ATOM    719 2HD1 LEU A  64      19.498   3.979  -8.173  1.00 89.71           H
ATOM    720 3HD1 LEU A  64      19.853   4.739  -6.603  1.00 89.71           H
ATOM    721  CD2 LEU A  64      18.360   6.545  -8.017  1.00 89.71           C
ATOM    722 1HD2 LEU A  64      18.742   6.370  -9.023  1.00 89.71           H
ATOM    723 2HD2 LEU A  64      17.511   7.228  -8.065  1.00 89.71           H
ATOM    724 3HD2 LEU A  64      19.144   6.984  -7.401  1.00 89.71           H
ATOM    725  HN  LEU A  64      15.178   4.699  -6.385  1.00 89.71           H
ATOM    726  N   GLY A  65      13.902   3.734  -9.154  1.00 93.01           N
ATOM    727  CA  GLY A  65      13.105   3.054 -10.162  1.00 93.01           C
ATOM    728  C   GLY A  65      11.925   3.923 -10.605  1.00 93.01           C
ATOM    729  O   GLY A  65      11.728   4.146 -11.798  1.00 93.01           O
ATOM    730 1HA  GLY A  65      13.728   2.815 -11.023  1.00 93.01           H
ATOM    731 2HA  GLY A  65      12.736   2.110  -9.762  1.00 93.01           H
ATOM    732  HN  GLY A  65      13.907   3.298  -8.255  1.00 93.01           H
ATOM    733  N   ASN A  66      11.171   4.388  -9.619  1.00 90.70           N
ATOM    734  CA  ASN A  66       9.943   5.113  -9.895  1.00 90.70           C
ATOM    735  C   ASN A  66      10.284   6.465 -10.525  1.00 90.70           C
ATOM    736  O   ASN A  66       9.562   6.949 -11.395  1.00 90.70           O
ATOM    737  HA  ASN A  66       9.376   4.471 -10.569  1.00 90.70           H
ATOM    738  CB  ASN A  66       9.157   5.375  -8.609  1.00 90.70           C
ATOM    739 1HB  ASN A  66       9.838   5.700  -7.822  1.00 90.70           H
ATOM    740 2HB  ASN A  66       8.447   6.186  -8.771  1.00 90.70           H
ATOM    741  CG  ASN A  66       8.410   4.119  -8.157  1.00 90.70           C
ATOM    742  OD1 ASN A  66       7.493   3.643  -8.806  1.00 90.70           O
ATOM    743  ND2 ASN A  66       8.852   3.610  -7.010  1.00 90.70           N
ATOM    744 1HD2 ASN A  66       9.609   4.049  -6.527  1.00 90.70           H
ATOM    745 2HD2 ASN A  66       8.427   2.788  -6.632  1.00 90.70           H
ATOM    746  HN  ASN A  66      11.388   4.277  -8.649  1.00 90.70           H
ATOM    747  N   SER A  67      11.385   7.037 -10.060  1.00 91.23           N
ATOM    748  CA  SER A  67      11.868   8.291 -10.613  1.00 91.23           C
ATOM    749  C   SER A  67      12.164   8.126 -12.105  1.00 91.23           C
ATOM    750  O   SER A  67      11.887   9.023 -12.899  1.00 91.23           O
ATOM    751  HA  SER A  67      11.058   9.005 -10.460  1.00 91.23           H
ATOM    752  CB  SER A  67      13.118   8.774  -9.874  1.00 91.23           C
ATOM    753 1HB  SER A  67      13.897   8.015  -9.946  1.00 91.23           H
ATOM    754 2HB  SER A  67      13.502   9.672 -10.359  1.00 91.23           H
ATOM    755  OG  SER A  67      12.853   9.053  -8.502  1.00 91.23           O
ATOM    756  HG  SER A  67      13.369   8.425  -7.920  1.00 91.23           H
ATOM    757  HN  SER A  67      11.942   6.659  -9.320  1.00 91.23           H
ATOM    758  N   LEU A  68      12.722   6.972 -12.440  1.00 85.87           N
ATOM    759  CA  LEU A  68      13.068   6.682 -13.821  1.00 85.87           C
ATOM    760  C   LEU A  68      11.787   6.563 -14.650  1.00 85.87           C
ATOM    761  O   LEU A  68      11.728   7.045 -15.780  1.00 85.87           O
ATOM    762  HA  LEU A  68      13.646   7.526 -14.198  1.00 85.87           H
ATOM    763  CB  LEU A  68      13.967   5.446 -13.900  1.00 85.87           C
ATOM    764 1HB  LEU A  68      14.732   5.528 -13.128  1.00 85.87           H
ATOM    765 2HB  LEU A  68      13.367   4.568 -13.662  1.00 85.87           H
ATOM    766  CG  LEU A  68      14.661   5.206 -15.242  1.00 85.87           C
ATOM    767  HG  LEU A  68      13.933   5.367 -16.037  1.00 85.87           H
ATOM    768  CD1 LEU A  68      15.797   6.209 -15.459  1.00 85.87           C
ATOM    769 1HD1 LEU A  68      15.394   7.221 -15.451  1.00 85.87           H
ATOM    770 2HD1 LEU A  68      16.532   6.103 -14.662  1.00 85.87           H
ATOM    771 3HD1 LEU A  68      16.273   6.016 -16.421  1.00 85.87           H
ATOM    772  CD2 LEU A  68      15.144   3.759 -15.359  1.00 85.87           C
ATOM    773 1HD2 LEU A  68      15.851   3.546 -14.557  1.00 85.87           H
ATOM    774 2HD2 LEU A  68      14.292   3.084 -15.280  1.00 85.87           H
ATOM    775 3HD2 LEU A  68      15.634   3.616 -16.322  1.00 85.87           H
ATOM    776  HN  LEU A  68      12.937   6.244 -11.789  1.00 85.87           H
ATOM    777  N   VAL A  69      10.793   5.921 -14.055  1.00 88.61           N
ATOM    778  CA  VAL A  69       9.520   5.725 -14.727  1.00 88.61           C
ATOM    779  C   VAL A  69       8.935   7.086 -15.109  1.00 88.61           C
ATOM    780  O   VAL A  69       8.548   7.299 -16.257  1.00 88.61           O
ATOM    781  HA  VAL A  69       9.713   5.158 -15.638  1.00 88.61           H
ATOM    782  CB  VAL A  69       8.583   4.898 -13.844  1.00 88.61           C
ATOM    783  HB  VAL A  69       8.542   5.372 -12.863  1.00 88.61           H
ATOM    784  CG1 VAL A  69       7.164   4.880 -14.416  1.00 88.61           C
ATOM    785 1HG1 VAL A  69       6.782   5.899 -14.473  1.00 88.61           H
ATOM    786 2HG1 VAL A  69       7.181   4.442 -15.414  1.00 88.61           H
ATOM    787 3HG1 VAL A  69       6.519   4.286 -13.769  1.00 88.61           H
ATOM    788  CG2 VAL A  69       9.118   3.477 -13.657  1.00 88.61           C
ATOM    789 1HG2 VAL A  69       9.202   2.990 -14.629  1.00 88.61           H
ATOM    790 2HG2 VAL A  69      10.099   3.517 -13.185  1.00 88.61           H
ATOM    791 3HG2 VAL A  69       8.433   2.911 -13.026  1.00 88.61           H
ATOM    792  HN  VAL A  69      10.847   5.538 -13.132  1.00 88.61           H
ATOM    793  N   ILE A  70       8.890   7.972 -14.125  1.00 89.22           N
ATOM    794  CA  ILE A  70       8.284   9.278 -14.322  1.00 89.22           C
ATOM    795  C   ILE A  70       9.022  10.014 -15.442  1.00 89.22           C
ATOM    796  O   ILE A  70       8.397  10.658 -16.283  1.00 89.22           O
ATOM    797  HA  ILE A  70       7.253   9.116 -14.636  1.00 89.22           H
ATOM    798  CB  ILE A  70       8.239  10.052 -13.002  1.00 89.22           C
ATOM    799  HB  ILE A  70       9.238  10.041 -12.566  1.00 89.22           H
ATOM    800  CG1 ILE A  70       7.301   9.375 -12.001  1.00 89.22           C
ATOM    801 1HG1 ILE A  70       6.266   9.543 -12.296  1.00 89.22           H
ATOM    802 2HG1 ILE A  70       7.466   8.297 -12.015  1.00 89.22           H
ATOM    803  CG2 ILE A  70       7.865  11.516 -13.238  1.00 89.22           C
ATOM    804 1HG2 ILE A  70       8.605  11.980 -13.890  1.00 89.22           H
ATOM    805 2HG2 ILE A  70       6.883  11.569 -13.708  1.00 89.22           H
ATOM    806 3HG2 ILE A  70       7.840  12.043 -12.284  1.00 89.22           H
ATOM    807  CD1 ILE A  70       7.528   9.912 -10.587  1.00 89.22           C
ATOM    808 1HD1 ILE A  70       8.558   9.720 -10.286  1.00 89.22           H
ATOM    809 2HD1 ILE A  70       7.339  10.986 -10.572  1.00 89.22           H
ATOM    810 3HD1 ILE A  70       6.849   9.414  -9.895  1.00 89.22           H
ATOM    811  HN  ILE A  70       9.256   7.810 -13.209  1.00 89.22           H
ATOM    812  N   LEU A  71      10.341   9.895 -15.416  1.00 84.55           N
ATOM    813  CA  LEU A  71      11.178  10.624 -16.354  1.00 84.55           C
ATOM    814  C   LEU A  71      10.904  10.122 -17.773  1.00 84.55           C
ATOM    815  O   LEU A  71      10.827  10.913 -18.711  1.00 84.55           O
ATOM    816  HA  LEU A  71      10.891  11.675 -16.298  1.00 84.55           H
ATOM    817  CB  LEU A  71      12.649  10.534 -15.943  1.00 84.55           C
ATOM    818 1HB  LEU A  71      12.722  10.755 -14.878  1.00 84.55           H
ATOM    819 2HB  LEU A  71      12.981   9.505 -16.078  1.00 84.55           H
ATOM    820  CG  LEU A  71      13.613  11.455 -16.694  1.00 84.55           C
ATOM    821  HG  LEU A  71      13.024  12.142 -17.301  1.00 84.55           H
ATOM    822  CD1 LEU A  71      14.434  12.301 -15.720  1.00 84.55           C
ATOM    823 1HD1 LEU A  71      13.764  12.914 -15.117  1.00 84.55           H
ATOM    824 2HD1 LEU A  71      15.013  11.646 -15.068  1.00 84.55           H
ATOM    825 3HD1 LEU A  71      15.111  12.946 -16.280  1.00 84.55           H
ATOM    826  CD2 LEU A  71      14.501  10.655 -17.649  1.00 84.55           C
ATOM    827 1HD2 LEU A  71      15.083   9.928 -17.082  1.00 84.55           H
ATOM    828 2HD2 LEU A  71      13.878  10.134 -18.376  1.00 84.55           H
ATOM    829 3HD2 LEU A  71      15.177  11.334 -18.170  1.00 84.55           H
ATOM    830  HN  LEU A  71      10.838   9.314 -14.771  1.00 84.55           H
ATOM    831  N   VAL A  72      10.763   8.809 -17.884  1.00 84.58           N
ATOM    832  CA  VAL A  72      10.544   8.187 -19.179  1.00 84.58           C
ATOM    833  C   VAL A  72       9.233   8.704 -19.773  1.00 84.58           C
ATOM    834  O   VAL A  72       9.178   9.060 -20.950  1.00 84.58           O
ATOM    835  HA  VAL A  72      11.366   8.485 -19.830  1.00 84.58           H
ATOM    836  CB  VAL A  72      10.578   6.663 -19.040  1.00 84.58           C
ATOM    837  HB  VAL A  72       9.890   6.384 -18.242  1.00 84.58           H
ATOM    838  CG1 VAL A  72      10.104   5.985 -20.327  1.00 84.58           C
ATOM    839 1HG1 VAL A  72       9.082   6.294 -20.545  1.00 84.58           H
ATOM    840 2HG1 VAL A  72      10.756   6.275 -21.151  1.00 84.58           H
ATOM    841 3HG1 VAL A  72      10.138   4.903 -20.201  1.00 84.58           H
ATOM    842  CG2 VAL A  72      11.975   6.179 -18.647  1.00 84.58           C
ATOM    843 1HG2 VAL A  72      12.691   6.476 -19.413  1.00 84.58           H
ATOM    844 2HG2 VAL A  72      12.258   6.624 -17.693  1.00 84.58           H
ATOM    845 3HG2 VAL A  72      11.970   5.093 -18.555  1.00 84.58           H
ATOM    846  HN  VAL A  72      10.796   8.175 -17.111  1.00 84.58           H
ATOM    847  N   TYR A  73       8.209   8.730 -18.933  1.00 81.14           N
ATOM    848  CA  TYR A  73       6.891   9.155 -19.372  1.00 81.14           C
ATOM    849  C   TYR A  73       6.884  10.644 -19.725  1.00 81.14           C
ATOM    850  O   TYR A  73       6.178  11.065 -20.640  1.00 81.14           O
ATOM    851  HA  TYR A  73       6.630   8.578 -20.260  1.00 81.14           H
ATOM    852  CB  TYR A  73       5.954   8.920 -18.186  1.00 81.14           C
ATOM    853 1HB  TYR A  73       6.531   8.981 -17.263  1.00 81.14           H
ATOM    854 2HB  TYR A  73       5.217   9.722 -18.154  1.00 81.14           H
ATOM    855  CG  TYR A  73       5.224   7.576 -18.225  1.00 81.14           C
ATOM    856  CD1 TYR A  73       4.275   7.335 -19.198  1.00 81.14           C
ATOM    857  HD1 TYR A  73       4.046   8.102 -19.937  1.00 81.14           H
ATOM    858  CD2 TYR A  73       5.515   6.605 -17.289  1.00 81.14           C
ATOM    859  HD2 TYR A  73       6.265   6.796 -16.521  1.00 81.14           H
ATOM    860  CE1 TYR A  73       3.588   6.070 -19.235  1.00 81.14           C
ATOM    861  HE1 TYR A  73       2.837   5.866 -19.998  1.00 81.14           H
ATOM    862  CE2 TYR A  73       4.828   5.340 -17.326  1.00 81.14           C
ATOM    863  HE2 TYR A  73       5.048   4.564 -16.593  1.00 81.14           H
ATOM    864  CZ  TYR A  73       3.899   5.135 -18.298  1.00 81.14           C
ATOM    865  OH  TYR A  73       3.250   3.940 -18.333  1.00 81.14           O
ATOM    866  HH  TYR A  73       2.691   3.879 -19.160  1.00 81.14           H
ATOM    867  HN  TYR A  73       8.269   8.468 -17.970  1.00 81.14           H
ATOM    868  N   TRP A  74       7.678  11.399 -18.980  1.00 71.98           N
ATOM    869  CA  TRP A  74       7.680  12.846 -19.119  1.00 71.98           C
ATOM    870  C   TRP A  74       8.258  13.188 -20.493  1.00 71.98           C
ATOM    871  O   TRP A  74       7.666  13.961 -21.245  1.00 71.98           O
ATOM    872  HA  TRP A  74       6.647  13.188 -19.053  1.00 71.98           H
ATOM    873  CB  TRP A  74       8.442  13.506 -17.968  1.00 71.98           C
ATOM    874 1HB  TRP A  74       8.062  13.117 -17.023  1.00 71.98           H
ATOM    875 2HB  TRP A  74       9.492  13.220 -18.030  1.00 71.98           H
ATOM    876  CG  TRP A  74       8.344  15.032 -17.951  1.00 71.98           C
ATOM    877  CD1 TRP A  74       9.152  15.918 -18.550  1.00 71.98           C
ATOM    878  HD1 TRP A  74      10.019  15.647 -19.152  1.00 71.98           H
ATOM    879  CD2 TRP A  74       7.344  15.822 -17.273  1.00 71.98           C
ATOM    880  NE1 TRP A  74       8.747  17.215 -18.309  1.00 71.98           N
ATOM    881  HE1 TRP A  74       9.189  18.046 -18.649  1.00 71.98           H
ATOM    882  CE2 TRP A  74       7.613  17.155 -17.508  1.00 71.98           C
ATOM    883  CE3 TRP A  74       6.248  15.423 -16.488  1.00 71.98           C
ATOM    884  HE3 TRP A  74       6.015  14.377 -16.288  1.00 71.98           H
ATOM    885  CZ2 TRP A  74       6.832  18.197 -16.993  1.00 71.98           C
ATOM    886  HZ2 TRP A  74       7.066  19.242 -17.193  1.00 71.98           H
ATOM    887  CZ3 TRP A  74       5.478  16.476 -15.980  1.00 71.98           C
ATOM    888  HZ3 TRP A  74       4.616  16.222 -15.364  1.00 71.98           H
ATOM    889  CH2 TRP A  74       5.735  17.823 -16.208  1.00 71.98           C
ATOM    890  HH2 TRP A  74       5.086  18.585 -15.776  1.00 71.98           H
ATOM    891  HN  TRP A  74       8.310  11.040 -18.294  1.00 71.98           H
ATOM    892  N   TYR A  75       9.408  12.597 -20.780  1.00 70.18           N
ATOM    893  CA  TYR A  75      10.224  13.047 -21.895  1.00 70.18           C
ATOM    894  C   TYR A  75       9.896  12.262 -23.167  1.00 70.18           C
ATOM    895  O   TYR A  75      10.018  12.786 -24.273  1.00 70.18           O
ATOM    896  HA  TYR A  75      10.011  14.103 -22.063  1.00 70.18           H
ATOM    897  CB  TYR A  75      11.675  12.767 -21.497  1.00 70.18           C
ATOM    898 1HB  TYR A  75      11.718  11.815 -20.967  1.00 70.18           H
ATOM    899 2HB  TYR A  75      12.274  12.656 -22.400  1.00 70.18           H
ATOM    900  CG  TYR A  75      12.299  13.852 -20.617  1.00 70.18           C
ATOM    901  CD1 TYR A  75      12.798  15.003 -21.192  1.00 70.18           C
ATOM    902  HD1 TYR A  75      12.747  15.139 -22.272  1.00 70.18           H
ATOM    903  CD2 TYR A  75      12.364  13.679 -19.250  1.00 70.18           C
ATOM    904  HD2 TYR A  75      11.970  12.769 -18.796  1.00 70.18           H
ATOM    905  CE1 TYR A  75      13.386  16.024 -20.365  1.00 70.18           C
ATOM    906  HE1 TYR A  75      13.784  16.938 -20.805  1.00 70.18           H
ATOM    907  CE2 TYR A  75      12.952  14.700 -18.422  1.00 70.18           C
ATOM    908  HE2 TYR A  75      13.010  14.576 -17.341  1.00 70.18           H
ATOM    909  CZ  TYR A  75      13.434  15.822 -19.020  1.00 70.18           C
ATOM    910  OH  TYR A  75      13.989  16.787 -18.239  1.00 70.18           O
ATOM    911  HH  TYR A  75      13.935  16.521 -17.277  1.00 70.18           H
ATOM    912  HN  TYR A  75       9.783  11.825 -20.267  1.00 70.18           H
ATOM    913  N   CYS A  76       9.486  11.018 -22.967  1.00 68.96           N
ATOM    914  CA  CYS A  76       9.497  10.044 -24.045  1.00 68.96           C
ATOM    915  C   CYS A  76       8.055   9.608 -24.313  1.00 68.96           C
ATOM    916  O   CYS A  76       7.491   9.925 -25.358  1.00 68.96           O
ATOM    917  HA  CYS A  76       9.917  10.547 -24.916  1.00 68.96           H
ATOM    918  CB  CYS A  76      10.403   8.854 -23.724  1.00 68.96           C
ATOM    919 1HB  CYS A  76      11.327   9.204 -23.264  1.00 68.96           H
ATOM    920 2HB  CYS A  76       9.916   8.200 -23.002  1.00 68.96           H
ATOM    921  SG  CYS A  76      10.781   7.924 -25.254  1.00 68.96           S
ATOM    922  HG  CYS A  76       9.568   7.397 -25.399  1.00 68.96           H
ATOM    923  HN  CYS A  76       9.152  10.673 -22.089  1.00 68.96           H
ATOM    924  N   THR A  77       7.501   8.887 -23.349  1.00 62.11           N
ATOM    925  CA  THR A  77       6.289   8.122 -23.590  1.00 62.11           C
ATOM    926  C   THR A  77       5.111   9.060 -23.860  1.00 62.11           C
ATOM    927  O   THR A  77       4.295   8.800 -24.743  1.00 62.11           O
ATOM    928  HA  THR A  77       6.433   7.523 -24.489  1.00 62.11           H
ATOM    929  CB  THR A  77       6.067   7.198 -22.391  1.00 62.11           C
ATOM    930  HB  THR A  77       5.780   7.768 -21.508  1.00 62.11           H
ATOM    931  OG1 THR A  77       7.288   6.471 -22.282  1.00 62.11           O
ATOM    932  HG1 THR A  77       7.329   5.763 -22.988  1.00 62.11           H
ATOM    933  CG2 THR A  77       5.016   6.121 -22.668  1.00 62.11           C
ATOM    934 1HG2 THR A  77       5.337   5.508 -23.509  1.00 62.11           H
ATOM    935 2HG2 THR A  77       4.064   6.596 -22.906  1.00 62.11           H
ATOM    936 3HG2 THR A  77       4.898   5.493 -21.785  1.00 62.11           H
ATOM    937  HN  THR A  77       7.865   8.821 -22.420  1.00 62.11           H
ATOM    938  N   ARG A  78       5.059  10.132 -23.083  1.00 55.98           N
ATOM    939  CA  ARG A  78       3.842  10.918 -22.972  1.00 55.98           C
ATOM    940  C   ARG A  78       2.652  10.011 -22.653  1.00 55.98           C
ATOM    941  O   ARG A  78       2.597   8.870 -23.107  1.00 55.98           O
ATOM    942  HA  ARG A  78       4.034  11.615 -22.156  1.00 55.98           H
ATOM    943  CB  ARG A  78       3.560  11.682 -24.267  1.00 55.98           C
ATOM    944 1HB  ARG A  78       3.448  10.977 -25.092  1.00 55.98           H
ATOM    945 2HB  ARG A  78       2.616  12.220 -24.178  1.00 55.98           H
ATOM    946  CG  ARG A  78       4.688  12.666 -24.580  1.00 55.98           C
ATOM    947 1HG  ARG A  78       4.873  13.301 -23.713  1.00 55.98           H
ATOM    948 2HG  ARG A  78       5.610  12.119 -24.777  1.00 55.98           H
ATOM    949  CD  ARG A  78       4.337  13.536 -25.790  1.00 55.98           C
ATOM    950 1HD  ARG A  78       4.188  12.908 -26.668  1.00 55.98           H
ATOM    951 2HD  ARG A  78       3.400  14.061 -25.610  1.00 55.98           H
ATOM    952  NE  ARG A  78       5.422  14.510 -26.044  1.00 55.98           N
ATOM    953  HE  ARG A  78       6.262  14.426 -25.509  1.00 55.98           H
ATOM    954  CZ  ARG A  78       5.348  15.497 -26.947  1.00 55.98           C
ATOM    955  NH1 ARG A  78       4.246  15.656 -27.693  1.00 55.98           N
ATOM    956 1HH1 ARG A  78       3.470  15.035 -27.577  1.00 55.98           H
ATOM    957 2HH1 ARG A  78       4.199  16.395 -28.365  1.00 55.98           H
ATOM    958  NH2 ARG A  78       6.393  16.323 -27.094  1.00 55.98           N
ATOM    959 1HH2 ARG A  78       6.354  17.065 -27.763  1.00 55.98           H
ATOM    960 2HH2 ARG A  78       7.212  16.198 -26.534  1.00 55.98           H
ATOM    961  HN  ARG A  78       5.828  10.464 -22.537  1.00 55.98           H
ATOM    962  N   VAL A  79       1.728  10.554 -21.873  1.00 70.94           N
ATOM    963  CA  VAL A  79       0.527   9.819 -21.513  1.00 70.94           C
ATOM    964  C   VAL A  79      -0.448   9.834 -22.692  1.00 70.94           C
ATOM    965  O   VAL A  79      -1.103  10.843 -22.947  1.00 70.94           O
ATOM    966  HA  VAL A  79       0.820   8.788 -21.313  1.00 70.94           H
ATOM    967  CB  VAL A  79      -0.075  10.397 -20.231  1.00 70.94           C
ATOM    968  HB  VAL A  79      -0.396  11.418 -20.442  1.00 70.94           H
ATOM    969  CG1 VAL A  79      -1.306   9.599 -19.795  1.00 70.94           C
ATOM    970 1HG1 VAL A  79      -2.059   9.634 -20.582  1.00 70.94           H
ATOM    971 2HG1 VAL A  79      -1.020   8.564 -19.610  1.00 70.94           H
ATOM    972 3HG1 VAL A  79      -1.714  10.032 -18.881  1.00 70.94           H
ATOM    973  CG2 VAL A  79       0.967  10.454 -19.112  1.00 70.94           C
ATOM    974 1HG2 VAL A  79       1.331   9.448 -18.904  1.00 70.94           H
ATOM    975 2HG2 VAL A  79       1.799  11.085 -19.423  1.00 70.94           H
ATOM    976 3HG2 VAL A  79       0.512  10.869 -18.213  1.00 70.94           H
ATOM    977  HN  VAL A  79       1.790  11.476 -21.491  1.00 70.94           H
ATOM    978  N   LYS A  80      -0.513   8.703 -23.379  1.00 64.20           N
ATOM    979  CA  LYS A  80      -1.332   8.600 -24.575  1.00 64.20           C
ATOM    980  C   LYS A  80      -2.580   7.772 -24.263  1.00 64.20           C
ATOM    981  O   LYS A  80      -3.625   7.961 -24.883  1.00 64.20           O
ATOM    982  HA  LYS A  80      -1.645   9.608 -24.844  1.00 64.20           H
ATOM    983  CB  LYS A  80      -0.508   8.054 -25.743  1.00 64.20           C
ATOM    984 1HB  LYS A  80      -0.006   7.135 -25.441  1.00 64.20           H
ATOM    985 2HB  LYS A  80      -1.169   7.799 -26.571  1.00 64.20           H
ATOM    986  CG  LYS A  80       0.528   9.079 -26.208  1.00 64.20           C
ATOM    987 1HG  LYS A  80       0.033  10.022 -26.442  1.00 64.20           H
ATOM    988 2HG  LYS A  80       1.233   9.281 -25.402  1.00 64.20           H
ATOM    989  CD  LYS A  80       1.284   8.575 -27.439  1.00 64.20           C
ATOM    990 1HD  LYS A  80       1.778   7.632 -27.206  1.00 64.20           H
ATOM    991 2HD  LYS A  80       0.579   8.373 -28.246  1.00 64.20           H
ATOM    992  CE  LYS A  80       2.321   9.599 -27.904  1.00 64.20           C
ATOM    993 1HE  LYS A  80       1.829  10.545 -28.133  1.00 64.20           H
ATOM    994 2HE  LYS A  80       3.032   9.795 -27.102  1.00 64.20           H
ATOM    995  NZ  LYS A  80       3.038   9.104 -29.101  1.00 64.20           N
ATOM    996 1HZ  LYS A  80       3.719   9.795 -29.396  1.00 64.20           H
ATOM    997 2HZ  LYS A  80       3.512   8.237 -28.876  1.00 64.20           H
ATOM    998 3HZ  LYS A  80       2.374   8.942 -29.850  1.00 64.20           H
ATOM    999  HN  LYS A  80      -0.020   7.869 -23.131  1.00 64.20           H
ATOM   1000  N   THR A  81      -2.430   6.872 -23.302  1.00 75.37           N
ATOM   1001  CA  THR A  81      -3.485   5.922 -22.994  1.00 75.37           C
ATOM   1002  C   THR A  81      -3.933   6.075 -21.539  1.00 75.37           C
ATOM   1003  O   THR A  81      -3.229   6.677 -20.730  1.00 75.37           O
ATOM   1004  HA  THR A  81      -4.348   6.152 -23.620  1.00 75.37           H
ATOM   1005  CB  THR A  81      -2.972   4.520 -23.327  1.00 75.37           C
ATOM   1006  HB  THR A  81      -3.794   3.805 -23.375  1.00 75.37           H
ATOM   1007  OG1 THR A  81      -1.990   4.263 -22.327  1.00 75.37           O
ATOM   1008  HG1 THR A  81      -1.759   3.290 -22.316  1.00 75.37           H
ATOM   1009  CG2 THR A  81      -2.186   4.480 -24.639  1.00 75.37           C
ATOM   1010 1HG2 THR A  81      -1.325   5.145 -24.567  1.00 75.37           H
ATOM   1011 2HG2 THR A  81      -2.828   4.806 -25.458  1.00 75.37           H
ATOM   1012 3HG2 THR A  81      -1.844   3.462 -24.828  1.00 75.37           H
ATOM   1013  HN  THR A  81      -1.607   6.785 -22.741  1.00 75.37           H
ATOM   1014  N   MET A  82      -5.102   5.521 -21.252  1.00 75.92           N
ATOM   1015  CA  MET A  82      -5.632   5.553 -19.900  1.00 75.92           C
ATOM   1016  C   MET A  82      -4.722   4.791 -18.935  1.00 75.92           C
ATOM   1017  O   MET A  82      -4.540   5.204 -17.790  1.00 75.92           O
ATOM   1018  HA  MET A  82      -5.666   6.607 -19.622  1.00 75.92           H
ATOM   1019  CB  MET A  82      -7.029   4.929 -19.884  1.00 75.92           C
ATOM   1020 1HB  MET A  82      -7.602   5.289 -20.739  1.00 75.92           H
ATOM   1021 2HB  MET A  82      -6.949   3.847 -19.988  1.00 75.92           H
ATOM   1022  CG  MET A  82      -7.768   5.270 -18.588  1.00 75.92           C
ATOM   1023 1HG  MET A  82      -7.296   4.763 -17.747  1.00 75.92           H
ATOM   1024 2HG  MET A  82      -7.702   6.340 -18.393  1.00 75.92           H
ATOM   1025  SD  MET A  82      -9.479   4.777 -18.714  1.00 75.92           S
ATOM   1026  CE  MET A  82     -10.071   5.303 -17.114  1.00 75.92           C
ATOM   1027 1HE  MET A  82      -9.516   4.783 -16.332  1.00 75.92           H
ATOM   1028 2HE  MET A  82      -9.926   6.378 -17.008  1.00 75.92           H
ATOM   1029 3HE  MET A  82     -11.131   5.068 -17.023  1.00 75.92           H
ATOM   1030  HN  MET A  82      -5.681   5.058 -21.922  1.00 75.92           H
ATOM   1031  N   THR A  83      -4.173   3.693 -19.432  1.00 77.60           N
ATOM   1032  CA  THR A  83      -3.254   2.891 -18.642  1.00 77.60           C
ATOM   1033  C   THR A  83      -2.019   3.711 -18.266  1.00 77.60           C
ATOM   1034  O   THR A  83      -1.555   3.655 -17.128  1.00 77.60           O
ATOM   1035  HA  THR A  83      -3.751   2.616 -17.712  1.00 77.60           H
ATOM   1036  CB  THR A  83      -2.925   1.627 -19.438  1.00 77.60           C
ATOM   1037  HB  THR A  83      -2.211   1.842 -20.233  1.00 77.60           H
ATOM   1038  OG1 THR A  83      -4.196   1.146 -19.868  1.00 77.60           O
ATOM   1039  HG1 THR A  83      -4.869   1.258 -19.136  1.00 77.60           H
ATOM   1040  CG2 THR A  83      -2.381   0.503 -18.554  1.00 77.60           C
ATOM   1041 1HG2 THR A  83      -3.125   0.241 -17.800  1.00 77.60           H
ATOM   1042 2HG2 THR A  83      -1.468   0.837 -18.062  1.00 77.60           H
ATOM   1043 3HG2 THR A  83      -2.164  -0.371 -19.168  1.00 77.60           H
ATOM   1044  HN  THR A  83      -4.346   3.350 -20.356  1.00 77.60           H
ATOM   1045  N   ASP A  84      -1.521   4.454 -19.243  1.00 79.89           N
ATOM   1046  CA  ASP A  84      -0.325   5.254 -19.041  1.00 79.89           C
ATOM   1047  C   ASP A  84      -0.569   6.251 -17.907  1.00 79.89           C
ATOM   1048  O   ASP A  84       0.327   6.522 -17.109  1.00 79.89           O
ATOM   1049  HA  ASP A  84       0.462   4.538 -18.803  1.00 79.89           H
ATOM   1050  CB  ASP A  84       0.027   6.047 -20.301  1.00 79.89           C
ATOM   1051 1HB  ASP A  84      -0.800   6.706 -20.563  1.00 79.89           H
ATOM   1052 2HB  ASP A  84       0.891   6.683 -20.105  1.00 79.89           H
ATOM   1053  CG  ASP A  84       0.331   5.111 -21.472  1.00 79.89           C
ATOM   1054  OD1 ASP A  84       0.894   4.028 -21.201  1.00 79.89           O
ATOM   1055  OD2 ASP A  84      -0.007   5.498 -22.611  1.00 79.89           O
ATOM   1056  HN  ASP A  84      -1.920   4.515 -20.158  1.00 79.89           H
ATOM   1057  N   MET A  85      -1.788   6.771 -17.871  1.00 84.71           N
ATOM   1058  CA  MET A  85      -2.156   7.747 -16.860  1.00 84.71           C
ATOM   1059  C   MET A  85      -2.089   7.137 -15.459  1.00 84.71           C
ATOM   1060  O   MET A  85      -1.544   7.744 -14.538  1.00 84.71           O
ATOM   1061  HA  MET A  85      -1.425   8.551 -16.949  1.00 84.71           H
ATOM   1062  CB  MET A  85      -3.575   8.252 -17.130  1.00 84.71           C
ATOM   1063 1HB  MET A  85      -3.666   8.551 -18.174  1.00 84.71           H
ATOM   1064 2HB  MET A  85      -4.289   7.445 -16.966  1.00 84.71           H
ATOM   1065  CG  MET A  85      -3.917   9.435 -16.222  1.00 84.71           C
ATOM   1066 1HG  MET A  85      -4.977   9.677 -16.310  1.00 84.71           H
ATOM   1067 2HG  MET A  85      -3.736   9.170 -15.181  1.00 84.71           H
ATOM   1068  SD  MET A  85      -2.931  10.854 -16.670  1.00 84.71           S
ATOM   1069  CE  MET A  85      -3.354  11.960 -15.334  1.00 84.71           C
ATOM   1070 1HE  MET A  85      -4.428  12.146 -15.344  1.00 84.71           H
ATOM   1071 2HE  MET A  85      -3.072  11.506 -14.384  1.00 84.71           H
ATOM   1072 3HE  MET A  85      -2.820  12.902 -15.460  1.00 84.71           H
ATOM   1073  HN  MET A  85      -2.515   6.536 -18.516  1.00 84.71           H
ATOM   1074  N   PHE A  86      -2.650   5.942 -15.341  1.00 88.24           N
ATOM   1075  CA  PHE A  86      -2.702   5.263 -14.057  1.00 88.24           C
ATOM   1076  C   PHE A  86      -1.304   4.835 -13.606  1.00 88.24           C
ATOM   1077  O   PHE A  86      -0.973   4.926 -12.425  1.00 88.24           O
ATOM   1078  HA  PHE A  86      -3.115   5.968 -13.335  1.00 88.24           H
ATOM   1079  CB  PHE A  86      -3.569   4.017 -14.245  1.00 88.24           C
ATOM   1080 1HB  PHE A  86      -3.175   3.435 -15.079  1.00 88.24           H
ATOM   1081 2HB  PHE A  86      -3.487   3.392 -13.355  1.00 88.24           H
ATOM   1082  CG  PHE A  86      -5.046   4.319 -14.505  1.00 88.24           C
ATOM   1083  CD1 PHE A  86      -5.666   5.319 -13.823  1.00 88.24           C
ATOM   1084  HD1 PHE A  86      -5.110   5.905 -13.091  1.00 88.24           H
ATOM   1085  CD2 PHE A  86      -5.739   3.588 -15.419  1.00 88.24           C
ATOM   1086  HD2 PHE A  86      -5.242   2.786 -15.966  1.00 88.24           H
ATOM   1087  CE1 PHE A  86      -7.036   5.599 -14.065  1.00 88.24           C
ATOM   1088  HE1 PHE A  86      -7.533   6.400 -13.518  1.00 88.24           H
ATOM   1089  CE2 PHE A  86      -7.110   3.868 -15.660  1.00 88.24           C
ATOM   1090  HE2 PHE A  86      -7.665   3.282 -16.393  1.00 88.24           H
ATOM   1091  CZ  PHE A  86      -7.730   4.868 -14.978  1.00 88.24           C
ATOM   1092  HZ  PHE A  86      -8.782   5.083 -15.164  1.00 88.24           H
ATOM   1093  HN  PHE A  86      -3.064   5.441 -16.101  1.00 88.24           H
ATOM   1094  N   LEU A  87      -0.520   4.377 -14.572  1.00 83.83           N
ATOM   1095  CA  LEU A  87       0.817   3.887 -14.281  1.00 83.83           C
ATOM   1096  C   LEU A  87       1.683   5.047 -13.786  1.00 83.83           C
ATOM   1097  O   LEU A  87       2.538   4.862 -12.922  1.00 83.83           O
ATOM   1098  HA  LEU A  87       0.729   3.155 -13.479  1.00 83.83           H
ATOM   1099  CB  LEU A  87       1.397   3.161 -15.497  1.00 83.83           C
ATOM   1100 1HB  LEU A  87       1.297   3.812 -16.366  1.00 83.83           H
ATOM   1101 2HB  LEU A  87       2.464   3.013 -15.331  1.00 83.83           H
ATOM   1102  CG  LEU A  87       0.768   1.808 -15.833  1.00 83.83           C
ATOM   1103  HG  LEU A  87      -0.300   1.957 -15.991  1.00 83.83           H
ATOM   1104  CD1 LEU A  87       1.343   1.243 -17.133  1.00 83.83           C
ATOM   1105 1HD1 LEU A  87       1.141   1.936 -17.951  1.00 83.83           H
ATOM   1106 2HD1 LEU A  87       2.420   1.112 -17.027  1.00 83.83           H
ATOM   1107 3HD1 LEU A  87       0.879   0.281 -17.348  1.00 83.83           H
ATOM   1108  CD2 LEU A  87       0.919   0.828 -14.667  1.00 83.83           C
ATOM   1109 1HD2 LEU A  87       1.977   0.679 -14.453  1.00 83.83           H
ATOM   1110 2HD2 LEU A  87       0.424   1.235 -13.785  1.00 83.83           H
ATOM   1111 3HD2 LEU A  87       0.464  -0.126 -14.932  1.00 83.83           H
ATOM   1112  HN  LEU A  87      -0.785   4.337 -15.535  1.00 83.83           H
ATOM   1113  N   LEU A  88       1.432   6.217 -14.355  1.00 88.51           N
ATOM   1114  CA  LEU A  88       2.159   7.412 -13.963  1.00 88.51           C
ATOM   1115  C   LEU A  88       1.798   7.773 -12.520  1.00 88.51           C
ATOM   1116  O   LEU A  88       2.680   8.023 -11.700  1.00 88.51           O
ATOM   1117  HA  LEU A  88       3.222   7.175 -14.004  1.00 88.51           H
ATOM   1118  CB  LEU A  88       1.908   8.544 -14.961  1.00 88.51           C
ATOM   1119 1HB  LEU A  88       2.251   8.219 -15.943  1.00 88.51           H
ATOM   1120 2HB  LEU A  88       0.832   8.704 -15.036  1.00 88.51           H
ATOM   1121  CG  LEU A  88       2.573   9.883 -14.637  1.00 88.51           C
ATOM   1122  HG  LEU A  88       2.260  10.188 -13.638  1.00 88.51           H
ATOM   1123  CD1 LEU A  88       4.097   9.747 -14.611  1.00 88.51           C
ATOM   1124 1HD1 LEU A  88       4.383   9.021 -13.850  1.00 88.51           H
ATOM   1125 2HD1 LEU A  88       4.448   9.409 -15.586  1.00 88.51           H
ATOM   1126 3HD1 LEU A  88       4.544  10.713 -14.378  1.00 88.51           H
ATOM   1127  CD2 LEU A  88       2.112  10.973 -15.607  1.00 88.51           C
ATOM   1128 1HD2 LEU A  88       2.376  10.689 -16.625  1.00 88.51           H
ATOM   1129 2HD2 LEU A  88       1.031  11.092 -15.532  1.00 88.51           H
ATOM   1130 3HD2 LEU A  88       2.599  11.915 -15.354  1.00 88.51           H
ATOM   1131  HN  LEU A  88       0.747   6.355 -15.071  1.00 88.51           H
ATOM   1132  N   ASN A  89       0.500   7.788 -12.255  1.00 90.13           N
ATOM   1133  CA  ASN A  89       0.009   8.167 -10.941  1.00 90.13           C
ATOM   1134  C   ASN A  89       0.458   7.126  -9.913  1.00 90.13           C
ATOM   1135  O   ASN A  89       0.700   7.458  -8.754  1.00 90.13           O
ATOM   1136  HA  ASN A  89       0.435   9.152 -10.750  1.00 90.13           H
ATOM   1137  CB  ASN A  89      -1.520   8.224 -10.920  1.00 90.13           C
ATOM   1138 1HB  ASN A  89      -1.926   7.390 -11.492  1.00 90.13           H
ATOM   1139 2HB  ASN A  89      -1.877   8.113  -9.896  1.00 90.13           H
ATOM   1140  CG  ASN A  89      -2.027   9.545 -11.502  1.00 90.13           C
ATOM   1141  OD1 ASN A  89      -2.182  10.539 -10.811  1.00 90.13           O
ATOM   1142  ND2 ASN A  89      -2.278   9.500 -12.807  1.00 90.13           N
ATOM   1143 1HD2 ASN A  89      -2.129   8.652 -13.316  1.00 90.13           H
ATOM   1144 2HD2 ASN A  89      -2.614  10.314 -13.280  1.00 90.13           H
ATOM   1145  HN  ASN A  89      -0.209   7.547 -12.918  1.00 90.13           H
ATOM   1146  N   LEU A  90       0.556   5.889 -10.376  1.00 88.31           N
ATOM   1147  CA  LEU A  90       1.001   4.803  -9.520  1.00 88.31           C
ATOM   1148  C   LEU A  90       2.442   5.066  -9.078  1.00 88.31           C
ATOM   1149  O   LEU A  90       2.778   4.895  -7.907  1.00 88.31           O
ATOM   1150  HA  LEU A  90       0.364   4.801  -8.635  1.00 88.31           H
ATOM   1151  CB  LEU A  90       0.808   3.455 -10.219  1.00 88.31           C
ATOM   1152 1HB  LEU A  90      -0.233   3.376 -10.531  1.00 88.31           H
ATOM   1153 2HB  LEU A  90       1.414   3.449 -11.125  1.00 88.31           H
ATOM   1154  CG  LEU A  90       1.161   2.215  -9.394  1.00 88.31           C
ATOM   1155  HG  LEU A  90       2.176   2.334  -9.016  1.00 88.31           H
ATOM   1156  CD1 LEU A  90       0.238   2.083  -8.181  1.00 88.31           C
ATOM   1157 1HD1 LEU A  90       0.341   2.965  -7.548  1.00 88.31           H
ATOM   1158 2HD1 LEU A  90      -0.795   1.997  -8.518  1.00 88.31           H
ATOM   1159 3HD1 LEU A  90       0.510   1.194  -7.613  1.00 88.31           H
ATOM   1160  CD2 LEU A  90       1.148   0.957 -10.264  1.00 88.31           C
ATOM   1161 1HD2 LEU A  90       0.154   0.821 -10.693  1.00 88.31           H
ATOM   1162 2HD2 LEU A  90       1.878   1.062 -11.067  1.00 88.31           H
ATOM   1163 3HD2 LEU A  90       1.401   0.090  -9.654  1.00 88.31           H
ATOM   1164  HN  LEU A  90       0.337   5.624 -11.315  1.00 88.31           H
ATOM   1165  N   ALA A  91       3.256   5.477 -10.040  1.00 92.34           N
ATOM   1166  CA  ALA A  91       4.661   5.733  -9.772  1.00 92.34           C
ATOM   1167  C   ALA A  91       4.784   6.906  -8.797  1.00 92.34           C
ATOM   1168  O   ALA A  91       5.643   6.899  -7.917  1.00 92.34           O
ATOM   1169  HA  ALA A  91       5.079   4.840  -9.307  1.00 92.34           H
ATOM   1170  CB  ALA A  91       5.393   5.992 -11.090  1.00 92.34           C
ATOM   1171 1HB  ALA A  91       5.301   5.118 -11.735  1.00 92.34           H
ATOM   1172 2HB  ALA A  91       4.954   6.858 -11.586  1.00 92.34           H
ATOM   1173 3HB  ALA A  91       6.447   6.185 -10.889  1.00 92.34           H
ATOM   1174  HN  ALA A  91       2.971   5.633 -10.985  1.00 92.34           H
ATOM   1175  N   ILE A  92       3.911   7.885  -8.986  1.00 91.31           N
ATOM   1176  CA  ILE A  92       3.902   9.056  -8.125  1.00 91.31           C
ATOM   1177  C   ILE A  92       3.546   8.632  -6.699  1.00 91.31           C
ATOM   1178  O   ILE A  92       4.190   9.057  -5.742  1.00 91.31           O
ATOM   1179  HA  ILE A  92       4.912   9.467  -8.121  1.00 91.31           H
ATOM   1180  CB  ILE A  92       2.977  10.133  -8.696  1.00 91.31           C
ATOM   1181  HB  ILE A  92       2.016   9.672  -8.923  1.00 91.31           H
ATOM   1182  CG1 ILE A  92       3.532  10.693 -10.007  1.00 91.31           C
ATOM   1183 1HG1 ILE A  92       4.400  11.319  -9.801  1.00 91.31           H
ATOM   1184 2HG1 ILE A  92       3.873   9.874 -10.641  1.00 91.31           H
ATOM   1185  CG2 ILE A  92       2.718  11.235  -7.666  1.00 91.31           C
ATOM   1186 1HG2 ILE A  92       2.248  10.803  -6.783  1.00 91.31           H
ATOM   1187 2HG2 ILE A  92       3.663  11.699  -7.385  1.00 91.31           H
ATOM   1188 3HG2 ILE A  92       2.058  11.987  -8.098  1.00 91.31           H
ATOM   1189  CD1 ILE A  92       2.470  11.510 -10.747  1.00 91.31           C
ATOM   1190 1HD1 ILE A  92       1.614  10.874 -10.972  1.00 91.31           H
ATOM   1191 2HD1 ILE A  92       2.150  12.342 -10.119  1.00 91.31           H
ATOM   1192 3HD1 ILE A  92       2.891  11.896 -11.675  1.00 91.31           H
ATOM   1193  HN  ILE A  92       3.222   7.888  -9.710  1.00 91.31           H
ATOM   1194  N   ALA A  93       2.520   7.799  -6.602  1.00 92.90           N
ATOM   1195  CA  ALA A  93       2.022   7.372  -5.306  1.00 92.90           C
ATOM   1196  C   ALA A  93       3.130   6.628  -4.558  1.00 92.90           C
ATOM   1197  O   ALA A  93       3.377   6.893  -3.383  1.00 92.90           O
ATOM   1198  HA  ALA A  93       1.753   8.266  -4.743  1.00 92.90           H
ATOM   1199  CB  ALA A  93       0.769   6.515  -5.497  1.00 92.90           C
ATOM   1200 1HB  ALA A  93       0.003   7.099  -6.006  1.00 92.90           H
ATOM   1201 2HB  ALA A  93       1.016   5.639  -6.097  1.00 92.90           H
ATOM   1202 3HB  ALA A  93       0.396   6.195  -4.524  1.00 92.90           H
ATOM   1203  HN  ALA A  93       2.033   7.418  -7.388  1.00 92.90           H
ATOM   1204  N   ASP A  94       3.767   5.710  -5.271  1.00 90.10           N
ATOM   1205  CA  ASP A  94       4.811   4.893  -4.676  1.00 90.10           C
ATOM   1206  C   ASP A  94       5.929   5.799  -4.158  1.00 90.10           C
ATOM   1207  O   ASP A  94       6.460   5.576  -3.071  1.00 90.10           O
ATOM   1208  HA  ASP A  94       4.320   4.338  -3.877  1.00 90.10           H
ATOM   1209  CB  ASP A  94       5.416   3.937  -5.706  1.00 90.10           C
ATOM   1210 1HB  ASP A  94       5.573   4.463  -6.648  1.00 90.10           H
ATOM   1211 2HB  ASP A  94       6.393   3.598  -5.363  1.00 90.10           H
ATOM   1212  CG  ASP A  94       4.504   2.730  -5.937  1.00 90.10           C
ATOM   1213  OD1 ASP A  94       3.753   2.398  -4.994  1.00 90.10           O
ATOM   1214  OD2 ASP A  94       4.577   2.168  -7.051  1.00 90.10           O
ATOM   1215  HN  ASP A  94       3.580   5.522  -6.235  1.00 90.10           H
ATOM   1216  N   LEU A  95       6.254   6.802  -4.961  1.00 90.69           N
ATOM   1217  CA  LEU A  95       7.351   7.697  -4.634  1.00 90.69           C
ATOM   1218  C   LEU A  95       7.031   8.434  -3.331  1.00 90.69           C
ATOM   1219  O   LEU A  95       7.901   8.598  -2.477  1.00 90.69           O
ATOM   1220  HA  LEU A  95       8.237   7.083  -4.474  1.00 90.69           H
ATOM   1221  CB  LEU A  95       7.651   8.629  -5.810  1.00 90.69           C
ATOM   1222 1HB  LEU A  95       7.664   8.035  -6.724  1.00 90.69           H
ATOM   1223 2HB  LEU A  95       6.830   9.340  -5.903  1.00 90.69           H
ATOM   1224  CG  LEU A  95       8.962   9.413  -5.726  1.00 90.69           C
ATOM   1225  HG  LEU A  95       9.028   9.863  -4.735  1.00 90.69           H
ATOM   1226  CD1 LEU A  95      10.168   8.484  -5.882  1.00 90.69           C
ATOM   1227 1HD1 LEU A  95      10.156   7.737  -5.088  1.00 90.69           H
ATOM   1228 2HD1 LEU A  95      10.120   7.986  -6.850  1.00 90.69           H
ATOM   1229 3HD1 LEU A  95      11.086   9.068  -5.819  1.00 90.69           H
ATOM   1230  CD2 LEU A  95       8.983  10.556  -6.743  1.00 90.69           C
ATOM   1231 1HD2 LEU A  95       8.883  10.148  -7.749  1.00 90.69           H
ATOM   1232 2HD2 LEU A  95       8.155  11.236  -6.543  1.00 90.69           H
ATOM   1233 3HD2 LEU A  95       9.926  11.097  -6.662  1.00 90.69           H
ATOM   1234  HN  LEU A  95       5.783   7.007  -5.819  1.00 90.69           H
ATOM   1235  N   LEU A  96       5.781   8.859  -3.221  1.00 87.47           N
ATOM   1236  CA  LEU A  96       5.343   9.598  -2.049  1.00 87.47           C
ATOM   1237  C   LEU A  96       5.537   8.732  -0.803  1.00 87.47           C
ATOM   1238  O   LEU A  96       5.991   9.219   0.231  1.00 87.47           O
ATOM   1239  HA  LEU A  96       5.980  10.478  -1.961  1.00 87.47           H
ATOM   1240  CB  LEU A  96       3.908  10.094  -2.235  1.00 87.47           C
ATOM   1241 1HB  LEU A  96       3.298   9.261  -2.583  1.00 87.47           H
ATOM   1242 2HB  LEU A  96       3.518  10.389  -1.260  1.00 87.47           H
ATOM   1243  CG  LEU A  96       3.723  11.265  -3.202  1.00 87.47           C
ATOM   1244  HG  LEU A  96       4.172  10.992  -4.158  1.00 87.47           H
ATOM   1245  CD1 LEU A  96       2.239  11.534  -3.460  1.00 87.47           C
ATOM   1246 1HD1 LEU A  96       1.779  10.646  -3.894  1.00 87.47           H
ATOM   1247 2HD1 LEU A  96       1.745  11.777  -2.520  1.00 87.47           H
ATOM   1248 3HD1 LEU A  96       2.136  12.371  -4.151  1.00 87.47           H
ATOM   1249  CD2 LEU A  96       4.453  12.512  -2.700  1.00 87.47           C
ATOM   1250 1HD2 LEU A  96       4.056  12.798  -1.726  1.00 87.47           H
ATOM   1251 2HD2 LEU A  96       5.518  12.298  -2.609  1.00 87.47           H
ATOM   1252 3HD2 LEU A  96       4.305  13.329  -3.406  1.00 87.47           H
ATOM   1253  HN  LEU A  96       5.075   8.706  -3.912  1.00 87.47           H
ATOM   1254  N   PHE A  97       5.184   7.462  -0.942  1.00 89.96           N
ATOM   1255  CA  PHE A  97       5.311   6.525   0.160  1.00 89.96           C
ATOM   1256  C   PHE A  97       6.775   6.351   0.567  1.00 89.96           C
ATOM   1257  O   PHE A  97       7.101   6.376   1.753  1.00 89.96           O
ATOM   1258  HA  PHE A  97       4.748   6.935   0.999  1.00 89.96           H
ATOM   1259  CB  PHE A  97       4.767   5.181  -0.330  1.00 89.96           C
ATOM   1260 1HB  PHE A  97       3.680   5.239  -0.386  1.00 89.96           H
ATOM   1261 2HB  PHE A  97       5.129   5.002  -1.342  1.00 89.96           H
ATOM   1262  CG  PHE A  97       5.155   3.993   0.553  1.00 89.96           C
ATOM   1263  CD1 PHE A  97       5.974   3.023   0.065  1.00 89.96           C
ATOM   1264  HD1 PHE A  97       6.354   3.091  -0.954  1.00 89.96           H
ATOM   1265  CD2 PHE A  97       4.681   3.908   1.824  1.00 89.96           C
ATOM   1266  HD2 PHE A  97       4.025   4.685   2.215  1.00 89.96           H
ATOM   1267  CE1 PHE A  97       6.334   1.920   0.884  1.00 89.96           C
ATOM   1268  HE1 PHE A  97       6.990   1.142   0.494  1.00 89.96           H
ATOM   1269  CE2 PHE A  97       5.042   2.805   2.644  1.00 89.96           C
ATOM   1270  HE2 PHE A  97       4.662   2.736   3.663  1.00 89.96           H
ATOM   1271  CZ  PHE A  97       5.860   1.835   2.156  1.00 89.96           C
ATOM   1272  HZ  PHE A  97       6.137   0.988   2.785  1.00 89.96           H
ATOM   1273  HN  PHE A  97       4.819   7.073  -1.788  1.00 89.96           H
ATOM   1274  N   LEU A  98       7.619   6.178  -0.439  1.00 92.75           N
ATOM   1275  CA  LEU A  98       9.005   5.813  -0.199  1.00 92.75           C
ATOM   1276  C   LEU A  98       9.677   6.901   0.641  1.00 92.75           C
ATOM   1277  O   LEU A  98      10.553   6.610   1.454  1.00 92.75           O
ATOM   1278  HA  LEU A  98       9.004   4.885   0.373  1.00 92.75           H
ATOM   1279  CB  LEU A  98       9.721   5.528  -1.521  1.00 92.75           C
ATOM   1280 1HB  LEU A  98       9.550   6.369  -2.193  1.00 92.75           H
ATOM   1281 2HB  LEU A  98      10.793   5.485  -1.330  1.00 92.75           H
ATOM   1282  CG  LEU A  98       9.308   4.244  -2.244  1.00 92.75           C
ATOM   1283  HG  LEU A  98       8.220   4.178  -2.230  1.00 92.75           H
ATOM   1284  CD1 LEU A  98       9.740   4.277  -3.711  1.00 92.75           C
ATOM   1285 1HD1 LEU A  98       9.270   5.125  -4.209  1.00 92.75           H
ATOM   1286 2HD1 LEU A  98      10.824   4.378  -3.769  1.00 92.75           H
ATOM   1287 3HD1 LEU A  98       9.434   3.353  -4.201  1.00 92.75           H
ATOM   1288  CD2 LEU A  98       9.844   3.009  -1.517  1.00 92.75           C
ATOM   1289 1HD2 LEU A  98      10.933   3.054  -1.478  1.00 92.75           H
ATOM   1290 2HD2 LEU A  98       9.445   2.983  -0.503  1.00 92.75           H
ATOM   1291 3HD2 LEU A  98       9.537   2.110  -2.051  1.00 92.75           H
ATOM   1292  HN  LEU A  98       7.371   6.283  -1.402  1.00 92.75           H
ATOM   1293  N   VAL A  99       9.240   8.131   0.417  1.00 89.81           N
ATOM   1294  CA  VAL A  99       9.819   9.269   1.110  1.00 89.81           C
ATOM   1295  C   VAL A  99       9.564   9.130   2.612  1.00 89.81           C
ATOM   1296  O   VAL A  99      10.253   9.747   3.423  1.00 89.81           O
ATOM   1297  HA  VAL A  99      10.895   9.249   0.934  1.00 89.81           H
ATOM   1298  CB  VAL A  99       9.268  10.572   0.529  1.00 89.81           C
ATOM   1299  HB  VAL A  99       8.180  10.519   0.559  1.00 89.81           H
ATOM   1300  CG1 VAL A  99       9.703  11.775   1.369  1.00 89.81           C
ATOM   1301 1HG1 VAL A  99       9.330  11.661   2.386  1.00 89.81           H
ATOM   1302 2HG1 VAL A  99      10.792  11.832   1.385  1.00 89.81           H
ATOM   1303 3HG1 VAL A  99       9.298  12.688   0.933  1.00 89.81           H
ATOM   1304  CG2 VAL A  99       9.690  10.743  -0.932  1.00 89.81           C
ATOM   1305 1HG2 VAL A  99      10.778  10.764  -0.996  1.00 89.81           H
ATOM   1306 2HG2 VAL A  99       9.308   9.908  -1.520  1.00 89.81           H
ATOM   1307 3HG2 VAL A  99       9.285  11.677  -1.321  1.00 89.81           H
ATOM   1308  HN  VAL A  99       8.506   8.356  -0.224  1.00 89.81           H
ATOM   1309  N   THR A 100       8.571   8.315   2.938  1.00 89.29           N
ATOM   1310  CA  THR A 100       8.181   8.128   4.325  1.00 89.29           C
ATOM   1311  C   THR A 100       9.073   7.081   4.994  1.00 89.29           C
ATOM   1312  O   THR A 100       9.218   7.072   6.216  1.00 89.29           O
ATOM   1313  HA  THR A 100       8.337   9.068   4.855  1.00 89.29           H
ATOM   1314  CB  THR A 100       6.694   7.767   4.353  1.00 89.29           C
ATOM   1315  HB  THR A 100       6.284   7.885   5.356  1.00 89.29           H
ATOM   1316  OG1 THR A 100       6.648   6.445   3.822  1.00 89.29           O
ATOM   1317  HG1 THR A 100       6.594   6.480   2.824  1.00 89.29           H
ATOM   1318  CG2 THR A 100       5.872   8.595   3.364  1.00 89.29           C
ATOM   1319 1HG2 THR A 100       6.239   8.424   2.353  1.00 89.29           H
ATOM   1320 2HG2 THR A 100       5.965   9.653   3.611  1.00 89.29           H
ATOM   1321 3HG2 THR A 100       4.824   8.299   3.425  1.00 89.29           H
ATOM   1322  HN  THR A 100       8.039   7.788   2.275  1.00 89.29           H
ATOM   1323  N   LEU A 101       9.649   6.223   4.165  1.00 91.32           N
ATOM   1324  CA  LEU A 101      10.335   5.044   4.665  1.00 91.32           C
ATOM   1325  C   LEU A 101      11.517   5.478   5.535  1.00 91.32           C
ATOM   1326  O   LEU A 101      11.771   4.885   6.582  1.00 91.32           O
ATOM   1327  HA  LEU A 101       9.630   4.496   5.289  1.00 91.32           H
ATOM   1328  CB  LEU A 101      10.729   4.123   3.508  1.00 91.32           C
ATOM   1329 1HB  LEU A 101      11.191   4.728   2.729  1.00 91.32           H
ATOM   1330 2HB  LEU A 101      11.489   3.428   3.866  1.00 91.32           H
ATOM   1331  CG  LEU A 101       9.593   3.313   2.880  1.00 91.32           C
ATOM   1332  HG  LEU A 101       8.867   4.010   2.461  1.00 91.32           H
ATOM   1333  CD1 LEU A 101      10.108   2.449   1.727  1.00 91.32           C
ATOM   1334 1HD1 LEU A 101      10.546   3.089   0.961  1.00 91.32           H
ATOM   1335 2HD1 LEU A 101      10.864   1.759   2.100  1.00 91.32           H
ATOM   1336 3HD1 LEU A 101       9.280   1.884   1.299  1.00 91.32           H
ATOM   1337  CD2 LEU A 101       8.862   2.482   3.937  1.00 91.32           C
ATOM   1338 1HD2 LEU A 101       9.564   1.793   4.407  1.00 91.32           H
ATOM   1339 2HD2 LEU A 101       8.442   3.145   4.693  1.00 91.32           H
ATOM   1340 3HD2 LEU A 101       8.060   1.916   3.463  1.00 91.32           H
ATOM   1341  HN  LEU A 101       9.652   6.324   3.170  1.00 91.32           H
ATOM   1342  N   PRO A 102      12.257   6.514   5.119  1.00 93.44           N
ATOM   1343  CA  PRO A 102      13.420   6.967   5.887  1.00 93.44           C
ATOM   1344  C   PRO A 102      13.078   7.241   7.343  1.00 93.44           C
ATOM   1345  O   PRO A 102      13.838   6.882   8.241  1.00 93.44           O
ATOM   1346  HA  PRO A 102      14.178   6.185   5.915  1.00 93.44           H
ATOM   1347  CB  PRO A 102      13.862   8.238   5.159  1.00 93.44           C
ATOM   1348 1HB  PRO A 102      13.399   9.127   5.586  1.00 93.44           H
ATOM   1349 2HB  PRO A 102      14.941   8.381   5.222  1.00 93.44           H
ATOM   1350  CG  PRO A 102      13.408   8.000   3.724  1.00 93.44           C
ATOM   1351 1HG  PRO A 102      13.328   8.932   3.165  1.00 93.44           H
ATOM   1352 2HG  PRO A 102      14.110   7.372   3.176  1.00 93.44           H
ATOM   1353  CD  PRO A 102      12.058   7.325   3.904  1.00 93.44           C
ATOM   1354 1HD  PRO A 102      11.256   8.051   4.035  1.00 93.44           H
ATOM   1355 2HD  PRO A 102      11.792   6.714   3.041  1.00 93.44           H
ATOM   1356  N   PHE A 103      11.932   7.876   7.539  1.00 91.44           N
ATOM   1357  CA  PHE A 103      11.508   8.261   8.875  1.00 91.44           C
ATOM   1358  C   PHE A 103      11.184   7.029   9.723  1.00 91.44           C
ATOM   1359  O   PHE A 103      11.532   6.974  10.901  1.00 91.44           O
ATOM   1360  HA  PHE A 103      12.334   8.807   9.331  1.00 91.44           H
ATOM   1361  CB  PHE A 103      10.241   9.104   8.717  1.00 91.44           C
ATOM   1362 1HB  PHE A 103       9.498   8.526   8.167  1.00 91.44           H
ATOM   1363 2HB  PHE A 103       9.824   9.303   9.704  1.00 91.44           H
ATOM   1364  CG  PHE A 103      10.466  10.435   7.997  1.00 91.44           C
ATOM   1365  CD1 PHE A 103      10.857  11.532   8.700  1.00 91.44           C
ATOM   1366  HD1 PHE A 103      11.010  11.462   9.777  1.00 91.44           H
ATOM   1367  CD2 PHE A 103      10.274  10.522   6.653  1.00 91.44           C
ATOM   1368  HD2 PHE A 103       9.961   9.644   6.089  1.00 91.44           H
ATOM   1369  CE1 PHE A 103      11.065  12.767   8.032  1.00 91.44           C
ATOM   1370  HE1 PHE A 103      11.378  13.646   8.596  1.00 91.44           H
ATOM   1371  CE2 PHE A 103      10.483  11.758   5.985  1.00 91.44           C
ATOM   1372  HE2 PHE A 103      10.329  11.828   4.908  1.00 91.44           H
ATOM   1373  CZ  PHE A 103      10.873  12.854   6.688  1.00 91.44           C
ATOM   1374  HZ  PHE A 103      11.033  13.802   6.175  1.00 91.44           H
ATOM   1375  HN  PHE A 103      11.299   8.128   6.806  1.00 91.44           H
ATOM   1376  N   TRP A 104      10.522   6.072   9.090  1.00 85.66           N
ATOM   1377  CA  TRP A 104      10.126   4.855   9.778  1.00 85.66           C
ATOM   1378  C   TRP A 104      11.396   4.077  10.130  1.00 85.66           C
ATOM   1379  O   TRP A 104      11.454   3.410  11.161  1.00 85.66           O
ATOM   1380  HA  TRP A 104       9.602   5.143  10.689  1.00 85.66           H
ATOM   1381  CB  TRP A 104       9.142   4.043   8.935  1.00 85.66           C
ATOM   1382 1HB  TRP A 104       9.552   3.922   7.932  1.00 85.66           H
ATOM   1383 2HB  TRP A 104       9.049   3.045   9.363  1.00 85.66           H
ATOM   1384  CG  TRP A 104       7.750   4.669   8.828  1.00 85.66           C
ATOM   1385  CD1 TRP A 104       7.125   5.109   7.727  1.00 85.66           C
ATOM   1386  HD1 TRP A 104       7.551   5.074   6.725  1.00 85.66           H
ATOM   1387  CD2 TRP A 104       6.829   4.907   9.913  1.00 85.66           C
ATOM   1388  NE1 TRP A 104       5.874   5.612   8.023  1.00 85.66           N
ATOM   1389  HE1 TRP A 104       5.222   5.997   7.370  1.00 85.66           H
ATOM   1390  CE2 TRP A 104       5.689   5.485   9.394  1.00 85.66           C
ATOM   1391  CE3 TRP A 104       6.956   4.643  11.289  1.00 85.66           C
ATOM   1392  HE3 TRP A 104       7.846   4.187  11.723  1.00 85.66           H
ATOM   1393  CZ2 TRP A 104       4.588   5.848  10.179  1.00 85.66           C
ATOM   1394  HZ2 TRP A 104       3.698   6.304   9.745  1.00 85.66           H
ATOM   1395  CZ3 TRP A 104       5.847   5.012  12.060  1.00 85.66           C
ATOM   1396  HZ3 TRP A 104       5.893   4.829  13.133  1.00 85.66           H
ATOM   1397  CH2 TRP A 104       4.692   5.594  11.552  1.00 85.66           C
ATOM   1398  HH2 TRP A 104       3.870   5.853  12.220  1.00 85.66           H
ATOM   1399  HN  TRP A 104      10.256   6.119   8.127  1.00 85.66           H
ATOM   1400  N   ALA A 105      12.382   4.189   9.252  1.00 93.23           N
ATOM   1401  CA  ALA A 105      13.642   3.492   9.449  1.00 93.23           C
ATOM   1402  C   ALA A 105      14.310   4.006  10.725  1.00 93.23           C
ATOM   1403  O   ALA A 105      14.770   3.217  11.550  1.00 93.23           O
ATOM   1404  HA  ALA A 105      13.419   2.431   9.567  1.00 93.23           H
ATOM   1405  CB  ALA A 105      14.526   3.675   8.213  1.00 93.23           C
ATOM   1406 1HB  ALA A 105      14.018   3.268   7.339  1.00 93.23           H
ATOM   1407 2HB  ALA A 105      14.718   4.737   8.059  1.00 93.23           H
ATOM   1408 3HB  ALA A 105      15.471   3.152   8.362  1.00 93.23           H
ATOM   1409  HN  ALA A 105      12.331   4.742   8.420  1.00 93.23           H
ATOM   1410  N   ILE A 106      14.343   5.324  10.849  1.00 89.90           N
ATOM   1411  CA  ILE A 106      14.971   5.954  11.998  1.00 89.90           C
ATOM   1412  C   ILE A 106      14.181   5.604  13.261  1.00 89.90           C
ATOM   1413  O   ILE A 106      14.766   5.277  14.292  1.00 89.90           O
ATOM   1414  HA  ILE A 106      15.974   5.537  12.091  1.00 89.90           H
ATOM   1415  CB  ILE A 106      15.126   7.458  11.767  1.00 89.90           C
ATOM   1416  HB  ILE A 106      14.165   7.854  11.438  1.00 89.90           H
ATOM   1417  CG1 ILE A 106      16.137   7.741  10.653  1.00 89.90           C
ATOM   1418 1HG1 ILE A 106      17.148   7.572  11.024  1.00 89.90           H
ATOM   1419 2HG1 ILE A 106      15.979   7.045   9.829  1.00 89.90           H
ATOM   1420  CG2 ILE A 106      15.490   8.178  13.067  1.00 89.90           C
ATOM   1421 1HG2 ILE A 106      14.703   8.017  13.804  1.00 89.90           H
ATOM   1422 2HG2 ILE A 106      16.431   7.784  13.449  1.00 89.90           H
ATOM   1423 3HG2 ILE A 106      15.594   9.246  12.874  1.00 89.90           H
ATOM   1424  CD1 ILE A 106      16.006   9.178  10.146  1.00 89.90           C
ATOM   1425 1HD1 ILE A 106      15.001   9.335   9.754  1.00 89.90           H
ATOM   1426 2HD1 ILE A 106      16.188   9.871  10.967  1.00 89.90           H
ATOM   1427 3HD1 ILE A 106      16.736   9.352   9.355  1.00 89.90           H
ATOM   1428  HN  ILE A 106      13.950   5.958  10.182  1.00 89.90           H
ATOM   1429  N   ALA A 107      12.864   5.684  13.138  1.00 91.14           N
ATOM   1430  CA  ALA A 107      11.992   5.470  14.280  1.00 91.14           C
ATOM   1431  C   ALA A 107      12.168   4.038  14.789  1.00 91.14           C
ATOM   1432  O   ALA A 107      12.148   3.798  15.996  1.00 91.14           O
ATOM   1433  HA  ALA A 107      12.294   6.165  15.063  1.00 91.14           H
ATOM   1434  CB  ALA A 107      10.546   5.773  13.882  1.00 91.14           C
ATOM   1435 1HB  ALA A 107      10.469   6.811  13.556  1.00 91.14           H
ATOM   1436 2HB  ALA A 107      10.247   5.113  13.068  1.00 91.14           H
ATOM   1437 3HB  ALA A 107       9.892   5.613  14.739  1.00 91.14           H
ATOM   1438  HN  ALA A 107      12.394   5.891  12.280  1.00 91.14           H
ATOM   1439  N   ALA A 108      12.336   3.124  13.845  1.00 90.46           N
ATOM   1440  CA  ALA A 108      12.462   1.716  14.180  1.00 90.46           C
ATOM   1441  C   ALA A 108      13.835   1.465  14.806  1.00 90.46           C
ATOM   1442  O   ALA A 108      13.987   0.576  15.642  1.00 90.46           O
ATOM   1443  HA  ALA A 108      11.689   1.479  14.912  1.00 90.46           H
ATOM   1444  CB  ALA A 108      12.229   0.870  12.926  1.00 90.46           C
ATOM   1445 1HB  ALA A 108      11.229   1.064  12.538  1.00 90.46           H
ATOM   1446 2HB  ALA A 108      12.970   1.131  12.170  1.00 90.46           H
ATOM   1447 3HB  ALA A 108      12.323  -0.186  13.178  1.00 90.46           H
ATOM   1448  HN  ALA A 108      12.387   3.332  12.868  1.00 90.46           H
ATOM   1449  N   ALA A 109      14.800   2.265  14.377  1.00 89.16           N
ATOM   1450  CA  ALA A 109      16.176   2.072  14.803  1.00 89.16           C
ATOM   1451  C   ALA A 109      16.309   2.464  16.276  1.00 89.16           C
ATOM   1452  O   ALA A 109      17.082   1.857  17.016  1.00 89.16           O
ATOM   1453  HA  ALA A 109      16.412   1.013  14.695  1.00 89.16           H
ATOM   1454  CB  ALA A 109      17.109   2.880  13.898  1.00 89.16           C
ATOM   1455 1HB  ALA A 109      16.997   2.543  12.868  1.00 89.16           H
ATOM   1456 2HB  ALA A 109      16.853   3.937  13.964  1.00 89.16           H
ATOM   1457 3HB  ALA A 109      18.140   2.735  14.218  1.00 89.16           H
ATOM   1458  HN  ALA A 109      14.655   3.032  13.752  1.00 89.16           H
ATOM   1459  N   ASP A 110      15.544   3.477  16.658  1.00 80.43           N
ATOM   1460  CA  ASP A 110      15.690   4.069  17.976  1.00 80.43           C
ATOM   1461  C   ASP A 110      14.320   4.530  18.477  1.00 80.43           C
ATOM   1462  O   ASP A 110      13.587   3.757  19.093  1.00 80.43           O
ATOM   1463  HA  ASP A 110      16.117   3.282  18.598  1.00 80.43           H
ATOM   1464  CB  ASP A 110      16.613   5.288  17.934  1.00 80.43           C
ATOM   1465 1HB  ASP A 110      17.535   5.033  17.411  1.00 80.43           H
ATOM   1466 2HB  ASP A 110      16.137   6.089  17.369  1.00 80.43           H
ATOM   1467  CG  ASP A 110      16.940   5.777  19.347  1.00 80.43           C
ATOM   1468  OD1 ASP A 110      16.520   5.084  20.298  1.00 80.43           O
ATOM   1469  OD2 ASP A 110      17.603   6.832  19.442  1.00 80.43           O
ATOM   1470  HN  ASP A 110      14.837   3.890  16.084  1.00 80.43           H
ATOM   1471  N   GLN A 111      14.015   5.788  18.194  1.00 82.71           N
ATOM   1472  CA  GLN A 111      12.753   6.367  18.623  1.00 82.71           C
ATOM   1473  C   GLN A 111      12.316   7.466  17.652  1.00 82.71           C
ATOM   1474  O   GLN A 111      13.082   7.867  16.778  1.00 82.71           O
ATOM   1475  HA  GLN A 111      12.035   5.547  18.601  1.00 82.71           H
ATOM   1476  CB  GLN A 111      12.854   6.906  20.051  1.00 82.71           C
ATOM   1477 1HB  GLN A 111      11.907   7.362  20.339  1.00 82.71           H
ATOM   1478 2HB  GLN A 111      13.035   6.083  20.743  1.00 82.71           H
ATOM   1479  CG  GLN A 111      13.979   7.936  20.170  1.00 82.71           C
ATOM   1480 1HG  GLN A 111      14.932   7.468  19.925  1.00 82.71           H
ATOM   1481 2HG  GLN A 111      13.822   8.737  19.448  1.00 82.71           H
ATOM   1482  CD  GLN A 111      14.040   8.521  21.583  1.00 82.71           C
ATOM   1483  OE1 GLN A 111      13.084   8.482  22.340  1.00 82.71           O
ATOM   1484  NE2 GLN A 111      15.214   9.064  21.893  1.00 82.71           N
ATOM   1485 1HE2 GLN A 111      15.957   9.063  21.225  1.00 82.71           H
ATOM   1486 2HE2 GLN A 111      15.352   9.473  22.795  1.00 82.71           H
ATOM   1487  HN  GLN A 111      14.612   6.407  17.684  1.00 82.71           H
ATOM   1488  N   TRP A 112      11.085   7.920  17.838  1.00 88.10           N
ATOM   1489  CA  TRP A 112      10.556   9.002  17.025  1.00 88.10           C
ATOM   1490  C   TRP A 112      11.211  10.305  17.488  1.00 88.10           C
ATOM   1491  O   TRP A 112      10.958  10.770  18.599  1.00 88.10           O
ATOM   1492  HA  TRP A 112      10.822   8.800  15.987  1.00 88.10           H
ATOM   1493  CB  TRP A 112       9.028   9.043  17.093  1.00 88.10           C
ATOM   1494 1HB  TRP A 112       8.638   8.049  16.874  1.00 88.10           H
ATOM   1495 2HB  TRP A 112       8.727   9.286  18.112  1.00 88.10           H
ATOM   1496  CG  TRP A 112       8.389  10.049  16.134  1.00 88.10           C
ATOM   1497  CD1 TRP A 112       7.987  11.300  16.398  1.00 88.10           C
ATOM   1498  HD1 TRP A 112       8.070  11.778  17.374  1.00 88.10           H
ATOM   1499  CD2 TRP A 112       8.093   9.837  14.738  1.00 88.10           C
ATOM   1500  NE1 TRP A 112       7.455  11.907  15.278  1.00 88.10           N
ATOM   1501  HE1 TRP A 112       7.090  12.836  15.226  1.00 88.10           H
ATOM   1502  CE2 TRP A 112       7.522  10.989  14.237  1.00 88.10           C
ATOM   1503  CE3 TRP A 112       8.300   8.709  13.925  1.00 88.10           C
ATOM   1504  HE3 TRP A 112       8.749   7.788  14.297  1.00 88.10           H
ATOM   1505  CZ2 TRP A 112       7.111  11.125  12.905  1.00 88.10           C
ATOM   1506  HZ2 TRP A 112       6.662  12.046  12.533  1.00 88.10           H
ATOM   1507  CZ3 TRP A 112       7.885   8.860  12.597  1.00 88.10           C
ATOM   1508  HZ3 TRP A 112       8.023   8.015  11.923  1.00 88.10           H
ATOM   1509  CH2 TRP A 112       7.308  10.013  12.077  1.00 88.10           C
ATOM   1510  HH2 TRP A 112       7.011  10.052  11.029  1.00 88.10           H
ATOM   1511  HN  TRP A 112      10.455   7.563  18.527  1.00 88.10           H
ATOM   1512  N   LYS A 113      12.039  10.858  16.614  1.00 80.66           N
ATOM   1513  CA  LYS A 113      12.854  12.004  16.976  1.00 80.66           C
ATOM   1514  C   LYS A 113      12.250  13.269  16.364  1.00 80.66           C
ATOM   1515  O   LYS A 113      12.851  14.341  16.424  1.00 80.66           O
ATOM   1516  HA  LYS A 113      12.823  12.097  18.062  1.00 80.66           H
ATOM   1517  CB  LYS A 113      14.314  11.768  16.585  1.00 80.66           C
ATOM   1518 1HB  LYS A 113      14.386  11.617  15.508  1.00 80.66           H
ATOM   1519 2HB  LYS A 113      14.906  12.652  16.822  1.00 80.66           H
ATOM   1520  CG  LYS A 113      14.888  10.552  17.315  1.00 80.66           C
ATOM   1521 1HG  LYS A 113      14.751  10.671  18.390  1.00 80.66           H
ATOM   1522 2HG  LYS A 113      14.342   9.656  17.021  1.00 80.66           H
ATOM   1523  CD  LYS A 113      16.376  10.376  17.002  1.00 80.66           C
ATOM   1524 1HD  LYS A 113      16.512  10.246  15.928  1.00 80.66           H
ATOM   1525 2HD  LYS A 113      16.920  11.277  17.285  1.00 80.66           H
ATOM   1526  CE  LYS A 113      16.953   9.170  17.744  1.00 80.66           C
ATOM   1527 1HE  LYS A 113      16.804   9.290  18.817  1.00 80.66           H
ATOM   1528 2HE  LYS A 113      16.423   8.265  17.448  1.00 80.66           H
ATOM   1529  NZ  LYS A 113      18.397   9.024  17.452  1.00 80.66           N
ATOM   1530 1HZ  LYS A 113      18.758   8.208  17.933  1.00 80.66           H
ATOM   1531 2HZ  LYS A 113      18.530   8.915  16.453  1.00 80.66           H
ATOM   1532 3HZ  LYS A 113      18.891   9.850  17.771  1.00 80.66           H
ATOM   1533  HN  LYS A 113      12.156  10.536  15.674  1.00 80.66           H
ATOM   1534  N   PHE A 114      11.068  13.103  15.788  1.00 86.87           N
ATOM   1535  CA  PHE A 114      10.463  14.164  15.001  1.00 86.87           C
ATOM   1536  C   PHE A 114       9.259  14.767  15.728  1.00 86.87           C
ATOM   1537  O   PHE A 114       8.812  14.235  16.742  1.00 86.87           O
ATOM   1538  HA  PHE A 114      11.222  14.934  14.859  1.00 86.87           H
ATOM   1539  CB  PHE A 114       9.990  13.534  13.690  1.00 86.87           C
ATOM   1540 1HB  PHE A 114       9.175  12.843  13.904  1.00 86.87           H
ATOM   1541 2HB  PHE A 114       9.584  14.317  13.049  1.00 86.87           H
ATOM   1542  CG  PHE A 114      11.086  12.788  12.927  1.00 86.87           C
ATOM   1543  CD1 PHE A 114      12.021  13.483  12.226  1.00 86.87           C
ATOM   1544  HD1 PHE A 114      11.990  14.573  12.208  1.00 86.87           H
ATOM   1545  CD2 PHE A 114      11.124  11.428  12.949  1.00 86.87           C
ATOM   1546  HD2 PHE A 114      10.374  10.871  13.510  1.00 86.87           H
ATOM   1547  CE1 PHE A 114      13.038  12.790  11.518  1.00 86.87           C
ATOM   1548  HE1 PHE A 114      13.788  13.348  10.956  1.00 86.87           H
ATOM   1549  CE2 PHE A 114      12.141  10.735  12.240  1.00 86.87           C
ATOM   1550  HE2 PHE A 114      12.172   9.646  12.258  1.00 86.87           H
ATOM   1551  CZ  PHE A 114      13.077  11.431  11.540  1.00 86.87           C
ATOM   1552  HZ  PHE A 114      13.858  10.899  10.996  1.00 86.87           H
ATOM   1553  HN  PHE A 114      10.528  12.264  15.852  1.00 86.87           H
ATOM   1554  N   GLN A 115       8.769  15.869  15.180  1.00 80.04           N
ATOM   1555  CA  GLN A 115       7.660  16.580  15.793  1.00 80.04           C
ATOM   1556  C   GLN A 115       6.347  15.838  15.537  1.00 80.04           C
ATOM   1557  O   GLN A 115       6.282  14.963  14.675  1.00 80.04           O
ATOM   1558  HA  GLN A 115       7.877  16.590  16.861  1.00 80.04           H
ATOM   1559  CB  GLN A 115       7.583  18.021  15.283  1.00 80.04           C
ATOM   1560 1HB  GLN A 115       7.524  18.023  14.195  1.00 80.04           H
ATOM   1561 2HB  GLN A 115       6.673  18.493  15.653  1.00 80.04           H
ATOM   1562  CG  GLN A 115       8.803  18.827  15.734  1.00 80.04           C
ATOM   1563 1HG  GLN A 115       8.907  18.761  16.817  1.00 80.04           H
ATOM   1564 2HG  GLN A 115       9.707  18.400  15.300  1.00 80.04           H
ATOM   1565  CD  GLN A 115       8.674  20.294  15.319  1.00 80.04           C
ATOM   1566  OE1 GLN A 115       7.756  20.690  14.619  1.00 80.04           O
ATOM   1567  NE2 GLN A 115       9.643  21.076  15.787  1.00 80.04           N
ATOM   1568 1HE2 GLN A 115      10.367  20.688  16.356  1.00 80.04           H
ATOM   1569 2HE2 GLN A 115       9.646  22.052  15.569  1.00 80.04           H
ATOM   1570  HN  GLN A 115       9.115  16.275  14.334  1.00 80.04           H
ATOM   1571  N   THR A 116       5.333  16.214  16.303  1.00 86.77           N
ATOM   1572  CA  THR A 116       4.025  15.594  16.171  1.00 86.77           C
ATOM   1573  C   THR A 116       3.485  15.786  14.752  1.00 86.77           C
ATOM   1574  O   THR A 116       2.887  14.873  14.183  1.00 86.77           O
ATOM   1575  HA  THR A 116       4.137  14.521  16.328  1.00 86.77           H
ATOM   1576  CB  THR A 116       3.114  16.177  17.253  1.00 86.77           C
ATOM   1577  HB  THR A 116       2.849  17.209  17.023  1.00 86.77           H
ATOM   1578  OG1 THR A 116       3.843  15.983  18.462  1.00 86.77           O
ATOM   1579  HG1 THR A 116       3.471  16.568  19.183  1.00 86.77           H
ATOM   1580  CG2 THR A 116       1.839  15.355  17.450  1.00 86.77           C
ATOM   1581 1HG2 THR A 116       2.103  14.339  17.745  1.00 86.77           H
ATOM   1582 2HG2 THR A 116       1.277  15.327  16.517  1.00 86.77           H
ATOM   1583 3HG2 THR A 116       1.228  15.812  18.228  1.00 86.77           H
ATOM   1584  HN  THR A 116       5.394  16.927  17.001  1.00 86.77           H
ATOM   1585  N   PHE A 117       3.714  16.978  14.222  1.00 89.51           N
ATOM   1586  CA  PHE A 117       3.250  17.304  12.885  1.00 89.51           C
ATOM   1587  C   PHE A 117       3.735  16.268  11.868  1.00 89.51           C
ATOM   1588  O   PHE A 117       2.961  15.802  11.034  1.00 89.51           O
ATOM   1589  HA  PHE A 117       2.160  17.302  12.911  1.00 89.51           H
ATOM   1590  CB  PHE A 117       3.841  18.669  12.526  1.00 89.51           C
ATOM   1591 1HB  PHE A 117       3.485  19.408  13.244  1.00 89.51           H
ATOM   1592 2HB  PHE A 117       4.925  18.622  12.629  1.00 89.51           H
ATOM   1593  CG  PHE A 117       3.497  19.144  11.113  1.00 89.51           C
ATOM   1594  CD1 PHE A 117       4.443  19.114  10.136  1.00 89.51           C
ATOM   1595  HD1 PHE A 117       5.446  18.750  10.360  1.00 89.51           H
ATOM   1596  CD2 PHE A 117       2.246  19.598  10.834  1.00 89.51           C
ATOM   1597  HD2 PHE A 117       1.488  19.623  11.617  1.00 89.51           H
ATOM   1598  CE1 PHE A 117       4.124  19.555   8.825  1.00 89.51           C
ATOM   1599  HE1 PHE A 117       4.882  19.530   8.042  1.00 89.51           H
ATOM   1600  CE2 PHE A 117       1.927  20.039   9.522  1.00 89.51           C
ATOM   1601  HE2 PHE A 117       0.924  20.403   9.298  1.00 89.51           H
ATOM   1602  CZ  PHE A 117       2.873  20.008   8.546  1.00 89.51           C
ATOM   1603  HZ  PHE A 117       2.628  20.347   7.539  1.00 89.51           H
ATOM   1604  HN  PHE A 117       4.205  17.713  14.690  1.00 89.51           H
ATOM   1605  N   MET A 118       5.014  15.940  11.971  1.00 87.11           N
ATOM   1606  CA  MET A 118       5.628  15.016  11.032  1.00 87.11           C
ATOM   1607  C   MET A 118       5.042  13.611  11.182  1.00 87.11           C
ATOM   1608  O   MET A 118       4.941  12.869  10.206  1.00 87.11           O
ATOM   1609  HA  MET A 118       5.398  15.410  10.042  1.00 87.11           H
ATOM   1610  CB  MET A 118       7.138  14.969  11.275  1.00 87.11           C
ATOM   1611 1HB  MET A 118       7.500  15.965  11.528  1.00 87.11           H
ATOM   1612 2HB  MET A 118       7.352  14.325  12.128  1.00 87.11           H
ATOM   1613  CG  MET A 118       7.876  14.450  10.039  1.00 87.11           C
ATOM   1614 1HG  MET A 118       8.942  14.370  10.249  1.00 87.11           H
ATOM   1615 2HG  MET A 118       7.525  13.449   9.789  1.00 87.11           H
ATOM   1616  SD  MET A 118       7.607  15.551   8.661  1.00 87.11           S
ATOM   1617  CE  MET A 118       8.142  14.504   7.318  1.00 87.11           C
ATOM   1618 1HE  MET A 118       9.185  14.227   7.467  1.00 87.11           H
ATOM   1619 2HE  MET A 118       7.527  13.604   7.292  1.00 87.11           H
ATOM   1620 3HE  MET A 118       8.039  15.041   6.375  1.00 87.11           H
ATOM   1621  HN  MET A 118       5.627  16.292  12.679  1.00 87.11           H
ATOM   1622  N   CYS A 119       4.670  13.288  12.412  1.00 92.01           N
ATOM   1623  CA  CYS A 119       4.026  12.015  12.689  1.00 92.01           C
ATOM   1624  C   CYS A 119       2.715  11.958  11.901  1.00 92.01           C
ATOM   1625  O   CYS A 119       2.420  10.956  11.253  1.00 92.01           O
ATOM   1626  HA  CYS A 119       4.713  11.238  12.354  1.00 92.01           H
ATOM   1627  CB  CYS A 119       3.800  11.810  14.188  1.00 92.01           C
ATOM   1628 1HB  CYS A 119       4.759  11.744  14.703  1.00 92.01           H
ATOM   1629 2HB  CYS A 119       3.272  12.667  14.605  1.00 92.01           H
ATOM   1630  SG  CYS A 119       2.833  10.282  14.472  1.00 92.01           S
ATOM   1631  HN  CYS A 119       4.801  13.877  13.209  1.00 92.01           H
ATOM   1632  N   LYS A 120       1.965  13.047  11.983  1.00 90.94           N
ATOM   1633  CA  LYS A 120       0.682  13.125  11.305  1.00 90.94           C
ATOM   1634  C   LYS A 120       0.895  12.946   9.800  1.00 90.94           C
ATOM   1635  O   LYS A 120       0.185  12.175   9.157  1.00 90.94           O
ATOM   1636  HA  LYS A 120       0.070  12.300  11.667  1.00 90.94           H
ATOM   1637  CB  LYS A 120      -0.041  14.422  11.674  1.00 90.94           C
ATOM   1638 1HB  LYS A 120       0.630  15.269  11.537  1.00 90.94           H
ATOM   1639 2HB  LYS A 120      -0.887  14.574  11.003  1.00 90.94           H
ATOM   1640  CG  LYS A 120      -0.533  14.382  13.122  1.00 90.94           C
ATOM   1641 1HG  LYS A 120      -1.251  13.572  13.244  1.00 90.94           H
ATOM   1642 2HG  LYS A 120       0.304  14.169  13.788  1.00 90.94           H
ATOM   1643  CD  LYS A 120      -1.182  15.710  13.517  1.00 90.94           C
ATOM   1644 1HD  LYS A 120      -0.455  16.517  13.423  1.00 90.94           H
ATOM   1645 2HD  LYS A 120      -2.000  15.937  12.834  1.00 90.94           H
ATOM   1646  CE  LYS A 120      -1.709  15.657  14.953  1.00 90.94           C
ATOM   1647 1HE  LYS A 120      -0.978  15.168  15.597  1.00 90.94           H
ATOM   1648 2HE  LYS A 120      -1.844  16.669  15.335  1.00 90.94           H
ATOM   1649  NZ  LYS A 120      -2.994  14.925  15.006  1.00 90.94           N
ATOM   1650 1HZ  LYS A 120      -3.425  15.065  15.913  1.00 90.94           H
ATOM   1651 2HZ  LYS A 120      -3.612  15.274  14.281  1.00 90.94           H
ATOM   1652 3HZ  LYS A 120      -2.826  13.936  14.860  1.00 90.94           H
ATOM   1653  HN  LYS A 120       2.219  13.864  12.501  1.00 90.94           H
ATOM   1654  N   VAL A 121       1.875  13.672   9.283  1.00 91.87           N
ATOM   1655  CA  VAL A 121       2.125  13.681   7.852  1.00 91.87           C
ATOM   1656  C   VAL A 121       2.513  12.273   7.397  1.00 91.87           C
ATOM   1657  O   VAL A 121       1.949  11.748   6.439  1.00 91.87           O
ATOM   1658  HA  VAL A 121       1.196  13.965   7.357  1.00 91.87           H
ATOM   1659  CB  VAL A 121       3.184  14.732   7.512  1.00 91.87           C
ATOM   1660  HB  VAL A 121       4.052  14.551   8.146  1.00 91.87           H
ATOM   1661  CG1 VAL A 121       3.632  14.607   6.054  1.00 91.87           C
ATOM   1662 1HG1 VAL A 121       4.057  13.617   5.888  1.00 91.87           H
ATOM   1663 2HG1 VAL A 121       2.775  14.749   5.397  1.00 91.87           H
ATOM   1664 3HG1 VAL A 121       4.385  15.366   5.839  1.00 91.87           H
ATOM   1665  CG2 VAL A 121       2.671  16.143   7.809  1.00 91.87           C
ATOM   1666 1HG2 VAL A 121       1.780  16.339   7.212  1.00 91.87           H
ATOM   1667 2HG2 VAL A 121       2.425  16.225   8.867  1.00 91.87           H
ATOM   1668 3HG2 VAL A 121       3.443  16.870   7.558  1.00 91.87           H
ATOM   1669  HN  VAL A 121       2.492  14.245   9.823  1.00 91.87           H
ATOM   1670  N   VAL A 122       3.475  11.700   8.107  1.00 90.27           N
ATOM   1671  CA  VAL A 122       4.074  10.447   7.682  1.00 90.27           C
ATOM   1672  C   VAL A 122       3.005   9.351   7.679  1.00 90.27           C
ATOM   1673  O   VAL A 122       2.908   8.576   6.729  1.00 90.27           O
ATOM   1674  HA  VAL A 122       4.437  10.584   6.664  1.00 90.27           H
ATOM   1675  CB  VAL A 122       5.272  10.111   8.572  1.00 90.27           C
ATOM   1676  HB  VAL A 122       4.952  10.193   9.611  1.00 90.27           H
ATOM   1677  CG1 VAL A 122       5.743   8.674   8.338  1.00 90.27           C
ATOM   1678 1HG1 VAL A 122       4.931   7.984   8.569  1.00 90.27           H
ATOM   1679 2HG1 VAL A 122       6.037   8.553   7.296  1.00 90.27           H
ATOM   1680 3HG1 VAL A 122       6.595   8.461   8.983  1.00 90.27           H
ATOM   1681  CG2 VAL A 122       6.414  11.105   8.352  1.00 90.27           C
ATOM   1682 1HG2 VAL A 122       6.732  11.068   7.310  1.00 90.27           H
ATOM   1683 2HG2 VAL A 122       6.071  12.111   8.592  1.00 90.27           H
ATOM   1684 3HG2 VAL A 122       7.253  10.843   8.997  1.00 90.27           H
ATOM   1685  HN  VAL A 122       3.844  12.078   8.956  1.00 90.27           H
ATOM   1686  N   ASN A 123       2.230   9.322   8.753  1.00 89.74           N
ATOM   1687  CA  ASN A 123       1.173   8.335   8.887  1.00 89.74           C
ATOM   1688  C   ASN A 123       0.144   8.543   7.774  1.00 89.74           C
ATOM   1689  O   ASN A 123      -0.340   7.579   7.183  1.00 89.74           O
ATOM   1690  HA  ASN A 123       1.672   7.369   8.817  1.00 89.74           H
ATOM   1691  CB  ASN A 123       0.452   8.477  10.229  1.00 89.74           C
ATOM   1692 1HB  ASN A 123       0.486   9.517  10.556  1.00 89.74           H
ATOM   1693 2HB  ASN A 123      -0.599   8.214  10.111  1.00 89.74           H
ATOM   1694  CG  ASN A 123       1.092   7.582  11.292  1.00 89.74           C
ATOM   1695  OD1 ASN A 123       1.817   6.645  10.998  1.00 89.74           O
ATOM   1696  ND2 ASN A 123       0.785   7.921  12.541  1.00 89.74           N
ATOM   1697 1HD2 ASN A 123       0.184   8.701  12.714  1.00 89.74           H
ATOM   1698 2HD2 ASN A 123       1.155   7.395  13.307  1.00 89.74           H
ATOM   1699  HN  ASN A 123       2.316   9.956   9.522  1.00 89.74           H
ATOM   1700  N   SER A 124      -0.161   9.808   7.522  1.00 90.82           N
ATOM   1701  CA  SER A 124      -1.177  10.152   6.541  1.00 90.82           C
ATOM   1702  C   SER A 124      -0.713   9.743   5.142  1.00 90.82           C
ATOM   1703  O   SER A 124      -1.486   9.181   4.367  1.00 90.82           O
ATOM   1704  HA  SER A 124      -2.062   9.586   6.832  1.00 90.82           H
ATOM   1705  CB  SER A 124      -1.494  11.648   6.579  1.00 90.82           C
ATOM   1706 1HB  SER A 124      -0.603  12.215   6.308  1.00 90.82           H
ATOM   1707 2HB  SER A 124      -2.256  11.876   5.834  1.00 90.82           H
ATOM   1708  OG  SER A 124      -1.948  12.065   7.864  1.00 90.82           O
ATOM   1709  HG  SER A 124      -1.261  12.650   8.296  1.00 90.82           H
ATOM   1710  HN  SER A 124       0.273  10.588   7.973  1.00 90.82           H
ATOM   1711  N   MET A 125       0.547  10.040   4.860  1.00 85.02           N
ATOM   1712  CA  MET A 125       1.109   9.753   3.551  1.00 85.02           C
ATOM   1713  C   MET A 125       1.079   8.251   3.260  1.00 85.02           C
ATOM   1714  O   MET A 125       0.741   7.837   2.152  1.00 85.02           O
ATOM   1715  HA  MET A 125       0.477  10.281   2.838  1.00 85.02           H
ATOM   1716  CB  MET A 125       2.553  10.256   3.494  1.00 85.02           C
ATOM   1717 1HB  MET A 125       3.083   9.953   4.397  1.00 85.02           H
ATOM   1718 2HB  MET A 125       3.069   9.795   2.652  1.00 85.02           H
ATOM   1719  CG  MET A 125       2.598  11.779   3.356  1.00 85.02           C
ATOM   1720 1HG  MET A 125       2.041  12.089   2.472  1.00 85.02           H
ATOM   1721 2HG  MET A 125       2.117  12.245   4.216  1.00 85.02           H
ATOM   1722  SD  MET A 125       4.291  12.331   3.233  1.00 85.02           S
ATOM   1723  CE  MET A 125       4.648  11.863   1.548  1.00 85.02           C
ATOM   1724 1HE  MET A 125       4.524  10.785   1.436  1.00 85.02           H
ATOM   1725 2HE  MET A 125       3.964  12.379   0.874  1.00 85.02           H
ATOM   1726 3HE  MET A 125       5.674  12.137   1.304  1.00 85.02           H
ATOM   1727  HN  MET A 125       1.178  10.469   5.506  1.00 85.02           H
ATOM   1728  N   TYR A 126       1.438   7.477   4.273  1.00 84.68           N
ATOM   1729  CA  TYR A 126       1.426   6.029   4.150  1.00 84.68           C
ATOM   1730  C   TYR A 126       0.026   5.520   3.801  1.00 84.68           C
ATOM   1731  O   TYR A 126      -0.133   4.699   2.899  1.00 84.68           O
ATOM   1732  HA  TYR A 126       2.114   5.754   3.350  1.00 84.68           H
ATOM   1733  CB  TYR A 126       1.827   5.485   5.522  1.00 84.68           C
ATOM   1734 1HB  TYR A 126       2.883   5.696   5.692  1.00 84.68           H
ATOM   1735 2HB  TYR A 126       1.268   6.020   6.291  1.00 84.68           H
ATOM   1736  CG  TYR A 126       1.588   3.983   5.691  1.00 84.68           C
ATOM   1737  CD1 TYR A 126       0.517   3.534   6.436  1.00 84.68           C
ATOM   1738  HD1 TYR A 126      -0.159   4.250   6.905  1.00 84.68           H
ATOM   1739  CD2 TYR A 126       2.443   3.078   5.097  1.00 84.68           C
ATOM   1740  HD2 TYR A 126       3.289   3.433   4.508  1.00 84.68           H
ATOM   1741  CE1 TYR A 126       0.292   2.121   6.595  1.00 84.68           C
ATOM   1742  HE1 TYR A 126      -0.550   1.753   7.181  1.00 84.68           H
ATOM   1743  CE2 TYR A 126       2.218   1.664   5.255  1.00 84.68           C
ATOM   1744  HE2 TYR A 126       2.886   0.938   4.791  1.00 84.68           H
ATOM   1745  CZ  TYR A 126       1.154   1.256   5.996  1.00 84.68           C
ATOM   1746  OH  TYR A 126       0.941  -0.079   6.145  1.00 84.68           O
ATOM   1747  HH  TYR A 126       1.236  -0.567   5.323  1.00 84.68           H
ATOM   1748  HN  TYR A 126       1.731   7.822   5.165  1.00 84.68           H
ATOM   1749  N   LYS A 127      -0.953   6.028   4.534  1.00 85.06           N
ATOM   1750  CA  LYS A 127      -2.320   5.558   4.386  1.00 85.06           C
ATOM   1751  C   LYS A 127      -2.838   5.937   2.997  1.00 85.06           C
ATOM   1752  O   LYS A 127      -3.507   5.140   2.341  1.00 85.06           O
ATOM   1753  HA  LYS A 127      -2.302   4.471   4.463  1.00 85.06           H
ATOM   1754  CB  LYS A 127      -3.192   6.078   5.531  1.00 85.06           C
ATOM   1755 1HB  LYS A 127      -2.697   5.893   6.484  1.00 85.06           H
ATOM   1756 2HB  LYS A 127      -3.313   7.157   5.439  1.00 85.06           H
ATOM   1757  CG  LYS A 127      -4.565   5.403   5.524  1.00 85.06           C
ATOM   1758 1HG  LYS A 127      -5.331   6.125   5.805  1.00 85.06           H
ATOM   1759 2HG  LYS A 127      -4.803   5.063   4.516  1.00 85.06           H
ATOM   1760  CD  LYS A 127      -4.598   4.216   6.489  1.00 85.06           C
ATOM   1761 1HD  LYS A 127      -4.025   3.387   6.071  1.00 85.06           H
ATOM   1762 2HD  LYS A 127      -4.119   4.492   7.428  1.00 85.06           H
ATOM   1763  CE  LYS A 127      -6.035   3.765   6.756  1.00 85.06           C
ATOM   1764 1HE  LYS A 127      -6.733   4.489   6.337  1.00 85.06           H
ATOM   1765 2HE  LYS A 127      -6.223   2.815   6.256  1.00 85.06           H
ATOM   1766  NZ  LYS A 127      -6.272   3.622   8.210  1.00 85.06           N
ATOM   1767 1HZ  LYS A 127      -7.200   3.244   8.366  1.00 85.06           H
ATOM   1768 2HZ  LYS A 127      -5.580   2.995   8.605  1.00 85.06           H
ATOM   1769 3HZ  LYS A 127      -6.198   4.530   8.655  1.00 85.06           H
ATOM   1770  HN  LYS A 127      -0.825   6.746   5.218  1.00 85.06           H
ATOM   1771  N   MET A 128      -2.508   7.154   2.590  1.00 85.74           N
ATOM   1772  CA  MET A 128      -2.955   7.659   1.303  1.00 85.74           C
ATOM   1773  C   MET A 128      -2.395   6.813   0.158  1.00 85.74           C
ATOM   1774  O   MET A 128      -3.107   6.503  -0.796  1.00 85.74           O
ATOM   1775  HA  MET A 128      -4.042   7.585   1.320  1.00 85.74           H
ATOM   1776  CB  MET A 128      -2.498   9.110   1.137  1.00 85.74           C
ATOM   1777 1HB  MET A 128      -2.744   9.677   2.035  1.00 85.74           H
ATOM   1778 2HB  MET A 128      -1.414   9.143   1.026  1.00 85.74           H
ATOM   1779  CG  MET A 128      -3.162   9.757  -0.080  1.00 85.74           C
ATOM   1780 1HG  MET A 128      -2.872   9.228  -0.988  1.00 85.74           H
ATOM   1781 2HG  MET A 128      -4.246   9.680   0.002  1.00 85.74           H
ATOM   1782  SD  MET A 128      -2.681  11.473  -0.196  1.00 85.74           S
ATOM   1783  CE  MET A 128      -3.716  11.993  -1.555  1.00 85.74           C
ATOM   1784 1HE  MET A 128      -3.476  11.405  -2.440  1.00 85.74           H
ATOM   1785 2HE  MET A 128      -4.763  11.843  -1.292  1.00 85.74           H
ATOM   1786 3HE  MET A 128      -3.541  13.049  -1.761  1.00 85.74           H
ATOM   1787  HN  MET A 128      -1.948   7.789   3.122  1.00 85.74           H
ATOM   1788  N   ASN A 129      -1.123   6.464   0.289  1.00 81.14           N
ATOM   1789  CA  ASN A 129      -0.465   5.643  -0.713  1.00 81.14           C
ATOM   1790  C   ASN A 129      -1.144   4.274  -0.770  1.00 81.14           C
ATOM   1791  O   ASN A 129      -1.433   3.765  -1.852  1.00 81.14           O
ATOM   1792  HA  ASN A 129      -0.563   6.197  -1.646  1.00 81.14           H
ATOM   1793  CB  ASN A 129       1.009   5.426  -0.365  1.00 81.14           C
ATOM   1794 1HB  ASN A 129       1.496   6.389  -0.211  1.00 81.14           H
ATOM   1795 2HB  ASN A 129       1.088   4.876   0.573  1.00 81.14           H
ATOM   1796  CG  ASN A 129       1.727   4.657  -1.476  1.00 81.14           C
ATOM   1797  OD1 ASN A 129       1.739   5.049  -2.631  1.00 81.14           O
ATOM   1798  ND2 ASN A 129       2.323   3.542  -1.063  1.00 81.14           N
ATOM   1799 1HD2 ASN A 129       2.276   3.276  -0.100  1.00 81.14           H
ATOM   1800 2HD2 ASN A 129       2.820   2.969  -1.716  1.00 81.14           H
ATOM   1801  HN  ASN A 129      -0.547   6.732   1.061  1.00 81.14           H
ATOM   1802  N   PHE A 130      -1.380   3.715   0.408  1.00 85.77           N
ATOM   1803  CA  PHE A 130      -1.932   2.375   0.504  1.00 85.77           C
ATOM   1804  C   PHE A 130      -3.202   2.243  -0.338  1.00 85.77           C
ATOM   1805  O   PHE A 130      -3.323   1.323  -1.145  1.00 85.77           O
ATOM   1806  HA  PHE A 130      -1.175   1.686   0.128  1.00 85.77           H
ATOM   1807  CB  PHE A 130      -2.282   2.140   1.975  1.00 85.77           C
ATOM   1808 1HB  PHE A 130      -1.369   2.191   2.568  1.00 85.77           H
ATOM   1809 2HB  PHE A 130      -2.930   2.947   2.317  1.00 85.77           H
ATOM   1810  CG  PHE A 130      -2.974   0.802   2.244  1.00 85.77           C
ATOM   1811  CD1 PHE A 130      -4.324   0.755   2.407  1.00 85.77           C
ATOM   1812  HD1 PHE A 130      -4.912   1.671   2.347  1.00 85.77           H
ATOM   1813  CD2 PHE A 130      -2.240  -0.340   2.319  1.00 85.77           C
ATOM   1814  HD2 PHE A 130      -1.159  -0.303   2.188  1.00 85.77           H
ATOM   1815  CE1 PHE A 130      -4.966  -0.487   2.656  1.00 85.77           C
ATOM   1816  HE1 PHE A 130      -6.047  -0.524   2.788  1.00 85.77           H
ATOM   1817  CE2 PHE A 130      -2.882  -1.582   2.568  1.00 85.77           C
ATOM   1818  HE2 PHE A 130      -2.294  -2.498   2.628  1.00 85.77           H
ATOM   1819  CZ  PHE A 130      -4.232  -1.629   2.732  1.00 85.77           C
ATOM   1820  HZ  PHE A 130      -4.724  -2.582   2.923  1.00 85.77           H
ATOM   1821  HN  PHE A 130      -1.200   4.162   1.285  1.00 85.77           H
ATOM   1822  N   TYR A 131      -4.117   3.177  -0.121  1.00 91.21           N
ATOM   1823  CA  TYR A 131      -5.399   3.140  -0.803  1.00 91.21           C
ATOM   1824  C   TYR A 131      -5.246   3.510  -2.280  1.00 91.21           C
ATOM   1825  O   TYR A 131      -5.849   2.879  -3.147  1.00 91.21           O
ATOM   1826  HA  TYR A 131      -5.791   2.126  -0.729  1.00 91.21           H
ATOM   1827  CB  TYR A 131      -6.273   4.191  -0.114  1.00 91.21           C
ATOM   1828 1HB  TYR A 131      -5.683   5.094   0.041  1.00 91.21           H
ATOM   1829 2HB  TYR A 131      -7.095   4.458  -0.779  1.00 91.21           H
ATOM   1830  CG  TYR A 131      -6.849   3.738   1.229  1.00 91.21           C
ATOM   1831  CD1 TYR A 131      -7.597   2.581   1.304  1.00 91.21           C
ATOM   1832  HD1 TYR A 131      -7.777   1.989   0.406  1.00 91.21           H
ATOM   1833  CD2 TYR A 131      -6.621   4.487   2.365  1.00 91.21           C
ATOM   1834  HD2 TYR A 131      -6.030   5.402   2.306  1.00 91.21           H
ATOM   1835  CE1 TYR A 131      -8.139   2.155   2.568  1.00 91.21           C
ATOM   1836  HE1 TYR A 131      -8.732   1.243   2.641  1.00 91.21           H
ATOM   1837  CE2 TYR A 131      -7.163   4.061   3.629  1.00 91.21           C
ATOM   1838  HE2 TYR A 131      -6.991   4.643   4.534  1.00 91.21           H
ATOM   1839  CZ  TYR A 131      -7.895   2.916   3.668  1.00 91.21           C
ATOM   1840  OH  TYR A 131      -8.407   2.513   4.862  1.00 91.21           O
ATOM   1841  HH  TYR A 131      -8.511   3.299   5.472  1.00 91.21           H
ATOM   1842  HN  TYR A 131      -3.993   3.946   0.505  1.00 91.21           H
ATOM   1843  N   SER A 132      -4.436   4.530  -2.520  1.00 91.11           N
ATOM   1844  CA  SER A 132      -4.303   5.080  -3.859  1.00 91.11           C
ATOM   1845  C   SER A 132      -3.724   4.025  -4.803  1.00 91.11           C
ATOM   1846  O   SER A 132      -4.194   3.870  -5.929  1.00 91.11           O
ATOM   1847  HA  SER A 132      -5.314   5.351  -4.161  1.00 91.11           H
ATOM   1848  CB  SER A 132      -3.421   6.330  -3.855  1.00 91.11           C
ATOM   1849 1HB  SER A 132      -3.358   6.733  -4.866  1.00 91.11           H
ATOM   1850 2HB  SER A 132      -3.882   7.098  -3.234  1.00 91.11           H
ATOM   1851  OG  SER A 132      -2.108   6.056  -3.373  1.00 91.11           O
ATOM   1852  HG  SER A 132      -1.573   6.900  -3.337  1.00 91.11           H
ATOM   1853  HN  SER A 132      -3.879   4.979  -1.822  1.00 91.11           H
ATOM   1854  N   CYS A 133      -2.712   3.326  -4.310  1.00 88.76           N
ATOM   1855  CA  CYS A 133      -2.042   2.314  -5.108  1.00 88.76           C
ATOM   1856  C   CYS A 133      -3.063   1.234  -5.470  1.00 88.76           C
ATOM   1857  O   CYS A 133      -3.184   0.856  -6.635  1.00 88.76           O
ATOM   1858  HA  CYS A 133      -1.673   2.815  -6.003  1.00 88.76           H
ATOM   1859  CB  CYS A 133      -0.829   1.732  -4.380  1.00 88.76           C
ATOM   1860 1HB  CYS A 133      -1.089   1.505  -3.346  1.00 88.76           H
ATOM   1861 2HB  CYS A 133      -0.531   0.793  -4.846  1.00 88.76           H
ATOM   1862  SG  CYS A 133       0.561   2.921  -4.428  1.00 88.76           S
ATOM   1863  HG  CYS A 133       0.107   3.706  -3.455  1.00 88.76           H
ATOM   1864  HN  CYS A 133      -2.351   3.443  -3.384  1.00 88.76           H
ATOM   1865  N   VAL A 134      -3.770   0.768  -4.452  1.00 87.74           N
ATOM   1866  CA  VAL A 134      -4.678  -0.354  -4.622  1.00 87.74           C
ATOM   1867  C   VAL A 134      -5.781   0.033  -5.609  1.00 87.74           C
ATOM   1868  O   VAL A 134      -6.145  -0.756  -6.480  1.00 87.74           O
ATOM   1869  HA  VAL A 134      -4.104  -1.180  -5.043  1.00 87.74           H
ATOM   1870  CB  VAL A 134      -5.221  -0.799  -3.263  1.00 87.74           C
ATOM   1871  HB  VAL A 134      -5.649   0.075  -2.771  1.00 87.74           H
ATOM   1872  CG1 VAL A 134      -6.333  -1.836  -3.430  1.00 87.74           C
ATOM   1873 1HG1 VAL A 134      -7.150  -1.404  -4.008  1.00 87.74           H
ATOM   1874 2HG1 VAL A 134      -5.941  -2.709  -3.952  1.00 87.74           H
ATOM   1875 3HG1 VAL A 134      -6.701  -2.135  -2.448  1.00 87.74           H
ATOM   1876  CG2 VAL A 134      -4.099  -1.336  -2.373  1.00 87.74           C
ATOM   1877 1HG2 VAL A 134      -3.628  -2.192  -2.858  1.00 87.74           H
ATOM   1878 2HG2 VAL A 134      -3.355  -0.555  -2.214  1.00 87.74           H
ATOM   1879 3HG2 VAL A 134      -4.512  -1.645  -1.413  1.00 87.74           H
ATOM   1880  HN  VAL A 134      -3.731   1.143  -3.526  1.00 87.74           H
ATOM   1881  N   LEU A 135      -6.282   1.248  -5.441  1.00 91.88           N
ATOM   1882  CA  LEU A 135      -7.383   1.724  -6.261  1.00 91.88           C
ATOM   1883  C   LEU A 135      -6.904   1.890  -7.705  1.00 91.88           C
ATOM   1884  O   LEU A 135      -7.655   1.636  -8.645  1.00 91.88           O
ATOM   1885  HA  LEU A 135      -8.160   0.959  -6.241  1.00 91.88           H
ATOM   1886  CB  LEU A 135      -7.985   2.997  -5.663  1.00 91.88           C
ATOM   1887 1HB  LEU A 135      -7.180   3.711  -5.491  1.00 91.88           H
ATOM   1888 2HB  LEU A 135      -8.652   3.441  -6.402  1.00 91.88           H
ATOM   1889  CG  LEU A 135      -8.761   2.822  -4.356  1.00 91.88           C
ATOM   1890  HG  LEU A 135      -8.112   2.321  -3.638  1.00 91.88           H
ATOM   1891  CD1 LEU A 135      -9.138   4.178  -3.756  1.00 91.88           C
ATOM   1892 1HD1 LEU A 135      -8.232   4.749  -3.551  1.00 91.88           H
ATOM   1893 2HD1 LEU A 135      -9.761   4.727  -4.462  1.00 91.88           H
ATOM   1894 3HD1 LEU A 135      -9.688   4.025  -2.828  1.00 91.88           H
ATOM   1895  CD2 LEU A 135      -9.985   1.926  -4.561  1.00 91.88           C
ATOM   1896 1HD2 LEU A 135     -10.645   2.376  -5.301  1.00 91.88           H
ATOM   1897 2HD2 LEU A 135      -9.662   0.945  -4.910  1.00 91.88           H
ATOM   1898 3HD2 LEU A 135     -10.518   1.818  -3.616  1.00 91.88           H
ATOM   1899  HN  LEU A 135      -5.949   1.901  -4.761  1.00 91.88           H
ATOM   1900  N   LEU A 136      -5.656   2.315  -7.835  1.00 91.43           N
ATOM   1901  CA  LEU A 136      -5.070   2.525  -9.148  1.00 91.43           C
ATOM   1902  C   LEU A 136      -4.950   1.181  -9.869  1.00 91.43           C
ATOM   1903  O   LEU A 136      -5.293   1.071 -11.045  1.00 91.43           O
ATOM   1904  HA  LEU A 136      -5.753   3.160  -9.712  1.00 91.43           H
ATOM   1905  CB  LEU A 136      -3.745   3.280  -9.029  1.00 91.43           C
ATOM   1906 1HB  LEU A 136      -3.172   2.842  -8.212  1.00 91.43           H
ATOM   1907 2HB  LEU A 136      -3.173   3.117  -9.942  1.00 91.43           H
ATOM   1908  CG  LEU A 136      -3.851   4.787  -8.789  1.00 91.43           C
ATOM   1909  HG  LEU A 136      -4.549   4.955  -7.969  1.00 91.43           H
ATOM   1910  CD1 LEU A 136      -2.503   5.370  -8.361  1.00 91.43           C
ATOM   1911 1HD1 LEU A 136      -2.177   4.892  -7.437  1.00 91.43           H
ATOM   1912 2HD1 LEU A 136      -1.764   5.192  -9.142  1.00 91.43           H
ATOM   1913 3HD1 LEU A 136      -2.606   6.443  -8.197  1.00 91.43           H
ATOM   1914  CD2 LEU A 136      -4.418   5.500 -10.019  1.00 91.43           C
ATOM   1915 1HD2 LEU A 136      -3.764   5.327 -10.873  1.00 91.43           H
ATOM   1916 2HD2 LEU A 136      -5.412   5.110 -10.238  1.00 91.43           H
ATOM   1917 3HD2 LEU A 136      -4.483   6.570  -9.821  1.00 91.43           H
ATOM   1918  HN  LEU A 136      -5.049   2.513  -7.065  1.00 91.43           H
ATOM   1919  N   ILE A 137      -4.461   0.193  -9.135  1.00 86.61           N
ATOM   1920  CA  ILE A 137      -4.252  -1.128  -9.701  1.00 86.61           C
ATOM   1921  C   ILE A 137      -5.598  -1.712 -10.134  1.00 86.61           C
ATOM   1922  O   ILE A 137      -5.694  -2.354 -11.179  1.00 86.61           O
ATOM   1923  HA  ILE A 137      -3.627  -1.009 -10.586  1.00 86.61           H
ATOM   1924  CB  ILE A 137      -3.484  -2.017  -8.720  1.00 86.61           C
ATOM   1925  HB  ILE A 137      -3.926  -1.896  -7.732  1.00 86.61           H
ATOM   1926  CG1 ILE A 137      -2.021  -1.581  -8.616  1.00 86.61           C
ATOM   1927 1HG1 ILE A 137      -1.498  -1.828  -9.540  1.00 86.61           H
ATOM   1928 2HG1 ILE A 137      -1.967  -0.499  -8.499  1.00 86.61           H
ATOM   1929  CG2 ILE A 137      -3.617  -3.493  -9.098  1.00 86.61           C
ATOM   1930 1HG2 ILE A 137      -4.668  -3.780  -9.079  1.00 86.61           H
ATOM   1931 2HG2 ILE A 137      -3.215  -3.650 -10.100  1.00 86.61           H
ATOM   1932 3HG2 ILE A 137      -3.061  -4.102  -8.385  1.00 86.61           H
ATOM   1933  CD1 ILE A 137      -1.328  -2.263  -7.434  1.00 86.61           C
ATOM   1934 1HD1 ILE A 137      -1.840  -1.994  -6.510  1.00 86.61           H
ATOM   1935 2HD1 ILE A 137      -1.363  -3.344  -7.567  1.00 86.61           H
ATOM   1936 3HD1 ILE A 137      -0.290  -1.935  -7.384  1.00 86.61           H
ATOM   1937  HN  ILE A 137      -4.210   0.284  -8.171  1.00 86.61           H
ATOM   1938  N   MET A 138      -6.606  -1.467  -9.309  1.00 88.31           N
ATOM   1939  CA  MET A 138      -7.956  -1.901  -9.627  1.00 88.31           C
ATOM   1940  C   MET A 138      -8.446  -1.260 -10.927  1.00 88.31           C
ATOM   1941  O   MET A 138      -9.026  -1.935 -11.776  1.00 88.31           O
ATOM   1942  HA  MET A 138      -7.896  -2.983  -9.747  1.00 88.31           H
ATOM   1943  CB  MET A 138      -8.898  -1.519  -8.483  1.00 88.31           C
ATOM   1944 1HB  MET A 138      -8.512  -1.914  -7.543  1.00 88.31           H
ATOM   1945 2HB  MET A 138      -8.933  -0.434  -8.383  1.00 88.31           H
ATOM   1946  CG  MET A 138     -10.307  -2.061  -8.730  1.00 88.31           C
ATOM   1947 1HG  MET A 138     -10.688  -1.688  -9.681  1.00 88.31           H
ATOM   1948 2HG  MET A 138     -10.281  -3.148  -8.802  1.00 88.31           H
ATOM   1949  SD  MET A 138     -11.393  -1.564  -7.403  1.00 88.31           S
ATOM   1950  CE  MET A 138     -11.506   0.186  -7.733  1.00 88.31           C
ATOM   1951 1HE  MET A 138     -10.512   0.631  -7.682  1.00 88.31           H
ATOM   1952 2HE  MET A 138     -11.923   0.342  -8.728  1.00 88.31           H
ATOM   1953 3HE  MET A 138     -12.152   0.655  -6.991  1.00 88.31           H
ATOM   1954  HN  MET A 138      -6.511  -0.983  -8.439  1.00 88.31           H
ATOM   1955  N   CYS A 139      -8.193   0.035 -11.043  1.00 91.16           N
ATOM   1956  CA  CYS A 139      -8.661   0.789 -12.194  1.00 91.16           C
ATOM   1957  C   CYS A 139      -7.935   0.269 -13.436  1.00 91.16           C
ATOM   1958  O   CYS A 139      -8.522   0.186 -14.514  1.00 91.16           O
ATOM   1959  HA  CYS A 139      -9.734   0.611 -12.270  1.00 91.16           H
ATOM   1960  CB  CYS A 139      -8.460   2.294 -12.004  1.00 91.16           C
ATOM   1961 1HB  CYS A 139      -7.451   2.492 -11.642  1.00 91.16           H
ATOM   1962 2HB  CYS A 139      -8.561   2.806 -12.961  1.00 91.16           H
ATOM   1963  SG  CYS A 139      -9.690   2.944 -10.815  1.00 91.16           S
ATOM   1964  HG  CYS A 139      -9.085   2.483  -9.724  1.00 91.16           H
ATOM   1965  HN  CYS A 139      -7.681   0.568 -10.369  1.00 91.16           H
ATOM   1966  N   ILE A 140      -6.668  -0.068 -13.244  1.00 85.49           N
ATOM   1967  CA  ILE A 140      -5.870  -0.624 -14.324  1.00 85.49           C
ATOM   1968  C   ILE A 140      -6.538  -1.898 -14.844  1.00 85.49           C
ATOM   1969  O   ILE A 140      -6.622  -2.110 -16.052  1.00 85.49           O
ATOM   1970  HA  ILE A 140      -5.853   0.111 -15.129  1.00 85.49           H
ATOM   1971  CB  ILE A 140      -4.423  -0.829 -13.869  1.00 85.49           C
ATOM   1972  HB  ILE A 140      -4.438  -1.297 -12.885  1.00 85.49           H
ATOM   1973  CG1 ILE A 140      -3.699   0.510 -13.722  1.00 85.49           C
ATOM   1974 1HG1 ILE A 140      -3.486   0.922 -14.709  1.00 85.49           H
ATOM   1975 2HG1 ILE A 140      -4.346   1.223 -13.212  1.00 85.49           H
ATOM   1976  CG2 ILE A 140      -3.683  -1.781 -14.811  1.00 85.49           C
ATOM   1977 1HG2 ILE A 140      -4.187  -2.748 -14.821  1.00 85.49           H
ATOM   1978 2HG2 ILE A 140      -3.677  -1.364 -15.818  1.00 85.49           H
ATOM   1979 3HG2 ILE A 140      -2.657  -1.910 -14.465  1.00 85.49           H
ATOM   1980  CD1 ILE A 140      -2.394   0.345 -12.940  1.00 85.49           C
ATOM   1981 1HD1 ILE A 140      -2.614  -0.045 -11.946  1.00 85.49           H
ATOM   1982 2HD1 ILE A 140      -1.740  -0.350 -13.466  1.00 85.49           H
ATOM   1983 3HD1 ILE A 140      -1.900   1.312 -12.850  1.00 85.49           H
ATOM   1984  HN  ILE A 140      -6.188   0.032 -12.373  1.00 85.49           H
ATOM   1985  N   SER A 141      -6.997  -2.713 -13.905  1.00 85.90           N
ATOM   1986  CA  SER A 141      -7.585  -3.996 -14.250  1.00 85.90           C
ATOM   1987  C   SER A 141      -8.873  -3.784 -15.048  1.00 85.90           C
ATOM   1988  O   SER A 141      -9.126  -4.490 -16.023  1.00 85.90           O
ATOM   1989  HA  SER A 141      -6.836  -4.502 -14.859  1.00 85.90           H
ATOM   1990  CB  SER A 141      -7.868  -4.826 -12.996  1.00 85.90           C
ATOM   1991 1HB  SER A 141      -8.624  -4.324 -12.392  1.00 85.90           H
ATOM   1992 2HB  SER A 141      -8.283  -5.791 -13.287  1.00 85.90           H
ATOM   1993  OG  SER A 141      -6.695  -5.031 -12.214  1.00 85.90           O
ATOM   1994  HG  SER A 141      -6.579  -4.277 -11.568  1.00 85.90           H
ATOM   1995  HN  SER A 141      -6.971  -2.509 -12.926  1.00 85.90           H
ATOM   1996  N   VAL A 142      -9.652  -2.808 -14.605  1.00 87.91           N
ATOM   1997  CA  VAL A 142     -10.912  -2.501 -15.260  1.00 87.91           C
ATOM   1998  C   VAL A 142     -10.636  -1.984 -16.673  1.00 87.91           C
ATOM   1999  O   VAL A 142     -11.331  -2.351 -17.619  1.00 87.91           O
ATOM   2000  HA  VAL A 142     -11.480  -3.429 -15.331  1.00 87.91           H
ATOM   2001  CB  VAL A 142     -11.717  -1.516 -14.410  1.00 87.91           C
ATOM   2002  HB  VAL A 142     -11.100  -0.633 -14.245  1.00 87.91           H
ATOM   2003  CG1 VAL A 142     -12.987  -1.073 -15.139  1.00 87.91           C
ATOM   2004 1HG1 VAL A 142     -12.717  -0.586 -16.076  1.00 87.91           H
ATOM   2005 2HG1 VAL A 142     -13.609  -1.943 -15.348  1.00 87.91           H
ATOM   2006 3HG1 VAL A 142     -13.540  -0.373 -14.513  1.00 87.91           H
ATOM   2007  CG2 VAL A 142     -12.052  -2.117 -13.043  1.00 87.91           C
ATOM   2008 1HG2 VAL A 142     -12.641  -3.024 -13.179  1.00 87.91           H
ATOM   2009 2HG2 VAL A 142     -11.128  -2.360 -12.517  1.00 87.91           H
ATOM   2010 3HG2 VAL A 142     -12.624  -1.397 -12.459  1.00 87.91           H
ATOM   2011  HN  VAL A 142      -9.434  -2.233 -13.817  1.00 87.91           H
ATOM   2012  N   ASP A 143      -9.619  -1.140 -16.771  1.00 82.79           N
ATOM   2013  CA  ASP A 143      -9.277  -0.526 -18.043  1.00 82.79           C
ATOM   2014  C   ASP A 143      -8.913  -1.619 -19.050  1.00 82.79           C
ATOM   2015  O   ASP A 143      -9.335  -1.569 -20.205  1.00 82.79           O
ATOM   2016  HA  ASP A 143     -10.163   0.035 -18.339  1.00 82.79           H
ATOM   2017  CB  ASP A 143      -8.070   0.403 -17.899  1.00 82.79           C
ATOM   2018 1HB  ASP A 143      -8.308   1.209 -17.204  1.00 82.79           H
ATOM   2019 2HB  ASP A 143      -7.231  -0.147 -17.474  1.00 82.79           H
ATOM   2020  CG  ASP A 143      -7.667   0.993 -19.252  1.00 82.79           C
ATOM   2021  OD1 ASP A 143      -8.535   1.650 -19.866  1.00 82.79           O
ATOM   2022  OD2 ASP A 143      -6.500   0.773 -19.642  1.00 82.79           O
ATOM   2023  HN  ASP A 143      -9.037  -0.874 -16.004  1.00 82.79           H
ATOM   2024  N   ARG A 144      -8.135  -2.581 -18.576  1.00 73.07           N
ATOM   2025  CA  ARG A 144      -7.679  -3.664 -19.431  1.00 73.07           C
ATOM   2026  C   ARG A 144      -8.866  -4.516 -19.887  1.00 73.07           C
ATOM   2027  O   ARG A 144      -8.925  -4.937 -21.041  1.00 73.07           O
ATOM   2028  HA  ARG A 144      -7.203  -3.170 -20.277  1.00 73.07           H
ATOM   2029  CB  ARG A 144      -6.672  -4.555 -18.701  1.00 73.07           C
ATOM   2030 1HB  ARG A 144      -7.060  -4.819 -17.718  1.00 73.07           H
ATOM   2031 2HB  ARG A 144      -6.538  -5.486 -19.252  1.00 73.07           H
ATOM   2032  CG  ARG A 144      -5.323  -3.847 -18.550  1.00 73.07           C
ATOM   2033 1HG  ARG A 144      -5.453  -2.927 -17.981  1.00 73.07           H
ATOM   2034 2HG  ARG A 144      -4.639  -4.479 -17.983  1.00 73.07           H
ATOM   2035  CD  ARG A 144      -4.716  -3.527 -19.917  1.00 73.07           C
ATOM   2036 1HD  ARG A 144      -4.544  -4.449 -20.473  1.00 73.07           H
ATOM   2037 2HD  ARG A 144      -5.413  -2.927 -20.502  1.00 73.07           H
ATOM   2038  NE  ARG A 144      -3.441  -2.795 -19.746  1.00 73.07           N
ATOM   2039  HE  ARG A 144      -3.123  -2.620 -18.814  1.00 73.07           H
ATOM   2040  CZ  ARG A 144      -2.687  -2.352 -20.761  1.00 73.07           C
ATOM   2041  NH1 ARG A 144      -3.065  -2.558 -22.030  1.00 73.07           N
ATOM   2042 1HH1 ARG A 144      -3.916  -3.046 -22.225  1.00 73.07           H
ATOM   2043 2HH1 ARG A 144      -2.496  -2.225 -22.781  1.00 73.07           H
ATOM   2044  NH2 ARG A 144      -1.548  -1.700 -20.488  1.00 73.07           N
ATOM   2045 1HH2 ARG A 144      -0.974  -1.363 -21.234  1.00 73.07           H
ATOM   2046 2HH2 ARG A 144      -1.273  -1.550 -19.538  1.00 73.07           H
ATOM   2047  HN  ARG A 144      -7.818  -2.628 -17.629  1.00 73.07           H
ATOM   2048  N   TYR A 145      -9.781  -4.745 -18.957  1.00 83.72           N
ATOM   2049  CA  TYR A 145     -11.003  -5.465 -19.271  1.00 83.72           C
ATOM   2050  C   TYR A 145     -11.739  -4.811 -20.442  1.00 83.72           C
ATOM   2051  O   TYR A 145     -12.090  -5.482 -21.412  1.00 83.72           O
ATOM   2052  HA  TYR A 145     -10.732  -6.484 -19.546  1.00 83.72           H
ATOM   2053  CB  TYR A 145     -11.879  -5.375 -18.020  1.00 83.72           C
ATOM   2054 1HB  TYR A 145     -11.474  -6.040 -17.257  1.00 83.72           H
ATOM   2055 2HB  TYR A 145     -11.823  -4.362 -17.621  1.00 83.72           H
ATOM   2056  CG  TYR A 145     -13.347  -5.733 -18.260  1.00 83.72           C
ATOM   2057  CD1 TYR A 145     -14.305  -4.741 -18.278  1.00 83.72           C
ATOM   2058  HD1 TYR A 145     -14.016  -3.701 -18.121  1.00 83.72           H
ATOM   2059  CD2 TYR A 145     -13.712  -7.049 -18.459  1.00 83.72           C
ATOM   2060  HD2 TYR A 145     -12.956  -7.833 -18.445  1.00 83.72           H
ATOM   2061  CE1 TYR A 145     -15.687  -5.077 -18.505  1.00 83.72           C
ATOM   2062  HE1 TYR A 145     -16.454  -4.303 -18.522  1.00 83.72           H
ATOM   2063  CE2 TYR A 145     -15.094  -7.386 -18.686  1.00 83.72           C
ATOM   2064  HE2 TYR A 145     -15.397  -8.421 -18.845  1.00 83.72           H
ATOM   2065  CZ  TYR A 145     -16.013  -6.384 -18.698  1.00 83.72           C
ATOM   2066  OH  TYR A 145     -17.318  -6.702 -18.912  1.00 83.72           O
ATOM   2067  HH  TYR A 145     -17.413  -7.689 -19.038  1.00 83.72           H
ATOM   2068  HN  TYR A 145      -9.698  -4.449 -18.005  1.00 83.72           H
ATOM   2069  N   ILE A 146     -11.952  -3.509 -20.313  1.00 80.97           N
ATOM   2070  CA  ILE A 146     -12.710  -2.773 -21.310  1.00 80.97           C
ATOM   2071  C   ILE A 146     -11.963  -2.813 -22.645  1.00 80.97           C
ATOM   2072  O   ILE A 146     -12.579  -2.960 -23.700  1.00 80.97           O
ATOM   2073  HA  ILE A 146     -13.666  -3.280 -21.434  1.00 80.97           H
ATOM   2074  CB  ILE A 146     -13.010  -1.356 -20.816  1.00 80.97           C
ATOM   2075  HB  ILE A 146     -12.068  -0.887 -20.532  1.00 80.97           H
ATOM   2076  CG1 ILE A 146     -13.893  -1.387 -19.567  1.00 80.97           C
ATOM   2077 1HG1 ILE A 146     -14.909  -1.667 -19.843  1.00 80.97           H
ATOM   2078 2HG1 ILE A 146     -13.528  -2.148 -18.878  1.00 80.97           H
ATOM   2079  CG2 ILE A 146     -13.621  -0.505 -21.930  1.00 80.97           C
ATOM   2080 1HG2 ILE A 146     -12.924  -0.443 -22.765  1.00 80.97           H
ATOM   2081 2HG2 ILE A 146     -14.552  -0.961 -22.267  1.00 80.97           H
ATOM   2082 3HG2 ILE A 146     -13.825   0.497 -21.552  1.00 80.97           H
ATOM   2083  CD1 ILE A 146     -13.905  -0.024 -18.871  1.00 80.97           C
ATOM   2084 1HD1 ILE A 146     -12.891   0.242 -18.575  1.00 80.97           H
ATOM   2085 2HD1 ILE A 146     -14.294   0.730 -19.555  1.00 80.97           H
ATOM   2086 3HD1 ILE A 146     -14.541  -0.074 -17.986  1.00 80.97           H
ATOM   2087  HN  ILE A 146     -11.616  -2.961 -19.547  1.00 80.97           H
ATOM   2088  N   ALA A 147     -10.648  -2.680 -22.555  1.00 79.96           N
ATOM   2089  CA  ALA A 147      -9.824  -2.576 -23.747  1.00 79.96           C
ATOM   2090  C   ALA A 147      -9.912  -3.883 -24.538  1.00 79.96           C
ATOM   2091  O   ALA A 147      -9.779  -3.883 -25.761  1.00 79.96           O
ATOM   2092  HA  ALA A 147     -10.222  -1.765 -24.357  1.00 79.96           H
ATOM   2093  CB  ALA A 147      -8.387  -2.233 -23.346  1.00 79.96           C
ATOM   2094 1HB  ALA A 147      -8.376  -1.282 -22.813  1.00 79.96           H
ATOM   2095 2HB  ALA A 147      -7.994  -3.017 -22.699  1.00 79.96           H
ATOM   2096 3HB  ALA A 147      -7.769  -2.155 -24.241  1.00 79.96           H
ATOM   2097  HN  ALA A 147     -10.147  -2.643 -21.690  1.00 79.96           H
ATOM   2098  N   ILE A 148     -10.135  -4.966 -23.808  1.00 75.59           N
ATOM   2099  CA  ILE A 148     -10.044  -6.294 -24.391  1.00 75.59           C
ATOM   2100  C   ILE A 148     -11.446  -6.782 -24.757  1.00 75.59           C
ATOM   2101  O   ILE A 148     -11.679  -7.227 -25.880  1.00 75.59           O
ATOM   2102  HA  ILE A 148      -9.458  -6.209 -25.306  1.00 75.59           H
ATOM   2103  CB  ILE A 148      -9.288  -7.239 -23.455  1.00 75.59           C
ATOM   2104  HB  ILE A 148      -9.704  -7.134 -22.454  1.00 75.59           H
ATOM   2105  CG1 ILE A 148      -7.808  -6.860 -23.371  1.00 75.59           C
ATOM   2106 1HG1 ILE A 148      -7.326  -7.045 -24.332  1.00 75.59           H
ATOM   2107 2HG1 ILE A 148      -7.713  -5.794 -23.167  1.00 75.59           H
ATOM   2108  CG2 ILE A 148      -9.483  -8.698 -23.875  1.00 75.59           C
ATOM   2109 1HG2 ILE A 148     -10.544  -8.947 -23.841  1.00 75.59           H
ATOM   2110 2HG2 ILE A 148      -9.109  -8.837 -24.889  1.00 75.59           H
ATOM   2111 3HG2 ILE A 148      -8.935  -9.348 -23.193  1.00 75.59           H
ATOM   2112  CD1 ILE A 148      -7.098  -7.660 -22.277  1.00 75.59           C
ATOM   2113 1HD1 ILE A 148      -7.567  -7.454 -21.315  1.00 75.59           H
ATOM   2114 2HD1 ILE A 148      -7.174  -8.725 -22.498  1.00 75.59           H
ATOM   2115 3HD1 ILE A 148      -6.048  -7.371 -22.239  1.00 75.59           H
ATOM   2116  HN  ILE A 148     -10.373  -4.946 -22.837  1.00 75.59           H
ATOM   2117  N   ALA A 149     -12.344  -6.684 -23.788  1.00 76.17           N
ATOM   2118  CA  ALA A 149     -13.678  -7.239 -23.944  1.00 76.17           C
ATOM   2119  C   ALA A 149     -14.487  -6.352 -24.894  1.00 76.17           C
ATOM   2120  O   ALA A 149     -15.243  -6.853 -25.724  1.00 76.17           O
ATOM   2121  HA  ALA A 149     -13.576  -8.230 -24.386  1.00 76.17           H
ATOM   2122  CB  ALA A 149     -14.338  -7.376 -22.571  1.00 76.17           C
ATOM   2123 1HB  ALA A 149     -13.741  -8.039 -21.945  1.00 76.17           H
ATOM   2124 2HB  ALA A 149     -14.406  -6.395 -22.101  1.00 76.17           H
ATOM   2125 3HB  ALA A 149     -15.339  -7.792 -22.689  1.00 76.17           H
ATOM   2126  HN  ALA A 149     -12.173  -6.236 -22.910  1.00 76.17           H
ATOM   2127  N   GLN A 150     -14.299  -5.049 -24.739  1.00 67.38           N
ATOM   2128  CA  GLN A 150     -15.080  -4.086 -25.497  1.00 67.38           C
ATOM   2129  C   GLN A 150     -14.188  -3.354 -26.502  1.00 67.38           C
ATOM   2130  O   GLN A 150     -14.339  -2.151 -26.710  1.00 67.38           O
ATOM   2131  HA  GLN A 150     -15.830  -4.673 -26.026  1.00 67.38           H
ATOM   2132  CB  GLN A 150     -15.783  -3.096 -24.565  1.00 67.38           C
ATOM   2133 1HB  GLN A 150     -15.040  -2.506 -24.029  1.00 67.38           H
ATOM   2134 2HB  GLN A 150     -16.379  -2.399 -25.153  1.00 67.38           H
ATOM   2135  CG  GLN A 150     -16.681  -3.827 -23.566  1.00 67.38           C
ATOM   2136 1HG  GLN A 150     -17.330  -4.523 -24.096  1.00 67.38           H
ATOM   2137 2HG  GLN A 150     -16.068  -4.419 -22.886  1.00 67.38           H
ATOM   2138  CD  GLN A 150     -17.530  -2.838 -22.766  1.00 67.38           C
ATOM   2139  OE1 GLN A 150     -17.431  -1.631 -22.917  1.00 67.38           O
ATOM   2140  NE2 GLN A 150     -18.367  -3.413 -21.908  1.00 67.38           N
ATOM   2141 1HE2 GLN A 150     -18.399  -4.410 -21.832  1.00 67.38           H
ATOM   2142 2HE2 GLN A 150     -18.966  -2.850 -21.338  1.00 67.38           H
ATOM   2143  HN  GLN A 150     -13.630  -4.651 -24.112  1.00 67.38           H
ATOM   2144  N   ALA A 151     -13.280  -4.111 -27.100  1.00 67.01           N
ATOM   2145  CA  ALA A 151     -12.197  -3.517 -27.865  1.00 67.01           C
ATOM   2146  C   ALA A 151     -12.781  -2.594 -28.937  1.00 67.01           C
ATOM   2147  O   ALA A 151     -12.230  -1.530 -29.213  1.00 67.01           O
ATOM   2148  HA  ALA A 151     -11.591  -2.925 -27.179  1.00 67.01           H
ATOM   2149  CB  ALA A 151     -11.325  -4.624 -28.461  1.00 67.01           C
ATOM   2150 1HB  ALA A 151     -10.911  -5.233 -27.658  1.00 67.01           H
ATOM   2151 2HB  ALA A 151     -11.931  -5.251 -29.116  1.00 67.01           H
ATOM   2152 3HB  ALA A 151     -10.513  -4.178 -29.035  1.00 67.01           H
ATOM   2153  HN  ALA A 151     -13.275  -5.110 -27.067  1.00 67.01           H
ATOM   2154  N   MET A 152     -13.891  -3.036 -29.511  1.00 56.08           N
ATOM   2155  CA  MET A 152     -14.513  -2.302 -30.599  1.00 56.08           C
ATOM   2156  C   MET A 152     -14.970  -0.917 -30.136  1.00 56.08           C
ATOM   2157  O   MET A 152     -14.665   0.088 -30.777  1.00 56.08           O
ATOM   2158  HA  MET A 152     -13.743  -2.201 -31.364  1.00 56.08           H
ATOM   2159  CB  MET A 152     -15.717  -3.088 -31.123  1.00 56.08           C
ATOM   2160 1HB  MET A 152     -16.240  -3.557 -30.289  1.00 56.08           H
ATOM   2161 2HB  MET A 152     -16.422  -2.406 -31.599  1.00 56.08           H
ATOM   2162  CG  MET A 152     -15.279  -4.158 -32.125  1.00 56.08           C
ATOM   2163 1HG  MET A 152     -14.535  -3.747 -32.807  1.00 56.08           H
ATOM   2164 2HG  MET A 152     -14.806  -4.988 -31.599  1.00 56.08           H
ATOM   2165  SD  MET A 152     -16.691  -4.746 -33.046  1.00 56.08           S
ATOM   2166  CE  MET A 152     -15.869  -5.789 -34.239  1.00 56.08           C
ATOM   2167 1HE  MET A 152     -15.175  -5.190 -34.828  1.00 56.08           H
ATOM   2168 2HE  MET A 152     -15.321  -6.574 -33.719  1.00 56.08           H
ATOM   2169 3HE  MET A 152     -16.611  -6.239 -34.900  1.00 56.08           H
ATOM   2170  HN  MET A 152     -14.362  -3.877 -29.244  1.00 56.08           H
ATOM   2171  N   ARG A 153     -15.694  -0.908 -29.027  1.00 54.48           N
ATOM   2172  CA  ARG A 153     -16.228   0.333 -28.492  1.00 54.48           C
ATOM   2173  C   ARG A 153     -15.103   1.186 -27.905  1.00 54.48           C
ATOM   2174  O   ARG A 153     -15.259   2.395 -27.736  1.00 54.48           O
ATOM   2175  HA  ARG A 153     -16.691   0.828 -29.346  1.00 54.48           H
ATOM   2176  CB  ARG A 153     -17.272   0.060 -27.407  1.00 54.48           C
ATOM   2177 1HB  ARG A 153     -16.898  -0.698 -26.719  1.00 54.48           H
ATOM   2178 2HB  ARG A 153     -17.439   0.965 -26.822  1.00 54.48           H
ATOM   2179  CG  ARG A 153     -18.593  -0.407 -28.021  1.00 54.48           C
ATOM   2180 1HG  ARG A 153     -18.918   0.305 -28.779  1.00 54.48           H
ATOM   2181 2HG  ARG A 153     -18.445  -1.363 -28.525  1.00 54.48           H
ATOM   2182  CD  ARG A 153     -19.675  -0.551 -26.950  1.00 54.48           C
ATOM   2183 1HD  ARG A 153     -19.396  -1.331 -26.241  1.00 54.48           H
ATOM   2184 2HD  ARG A 153     -19.765   0.376 -26.384  1.00 54.48           H
ATOM   2185  NE  ARG A 153     -20.972  -0.884 -27.582  1.00 54.48           N
ATOM   2186  HE  ARG A 153     -21.006  -0.940 -28.579  1.00 54.48           H
ATOM   2187  CZ  ARG A 153     -22.102  -1.116 -26.900  1.00 54.48           C
ATOM   2188  NH1 ARG A 153     -22.114  -1.055 -25.562  1.00 54.48           N
ATOM   2189 1HH1 ARG A 153     -21.275  -0.836 -25.064  1.00 54.48           H
ATOM   2190 2HH1 ARG A 153     -22.962  -1.230 -25.061  1.00 54.48           H
ATOM   2191  NH2 ARG A 153     -23.220  -1.410 -27.577  1.00 54.48           N
ATOM   2192 1HH2 ARG A 153     -24.072  -1.585 -27.084  1.00 54.48           H
ATOM   2193 2HH2 ARG A 153     -23.203  -1.453 -28.576  1.00 54.48           H
ATOM   2194  HN  ARG A 153     -15.916  -1.727 -28.497  1.00 54.48           H
ATOM   2195  N   ALA A 154     -13.994   0.524 -27.610  1.00 59.18           N
ATOM   2196  CA  ALA A 154     -12.910   1.165 -26.884  1.00 59.18           C
ATOM   2197  C   ALA A 154     -12.229   2.190 -27.793  1.00 59.18           C
ATOM   2198  O   ALA A 154     -11.719   3.204 -27.319  1.00 59.18           O
ATOM   2199  HA  ALA A 154     -13.344   1.683 -26.029  1.00 59.18           H
ATOM   2200  CB  ALA A 154     -11.937   0.100 -26.375  1.00 59.18           C
ATOM   2201 1HB  ALA A 154     -12.463  -0.585 -25.710  1.00 59.18           H
ATOM   2202 2HB  ALA A 154     -11.529  -0.454 -27.220  1.00 59.18           H
ATOM   2203 3HB  ALA A 154     -11.124   0.581 -25.830  1.00 59.18           H
ATOM   2204  HN  ALA A 154     -13.830  -0.431 -27.857  1.00 59.18           H
ATOM   2205  N   HIS A 155     -12.243   1.890 -29.084  1.00 54.35           N
ATOM   2206  CA  HIS A 155     -11.410   2.613 -30.029  1.00 54.35           C
ATOM   2207  C   HIS A 155     -11.987   4.012 -30.257  1.00 54.35           C
ATOM   2208  O   HIS A 155     -11.242   4.984 -30.369  1.00 54.35           O
ATOM   2209  HA  HIS A 155     -10.425   2.706 -29.571  1.00 54.35           H
ATOM   2210  CB  HIS A 155     -11.247   1.821 -31.328  1.00 54.35           C
ATOM   2211 1HB  HIS A 155     -11.346   0.758 -31.107  1.00 54.35           H
ATOM   2212 2HB  HIS A 155     -12.060   2.083 -32.006  1.00 54.35           H
ATOM   2213  CG  HIS A 155      -9.931   2.054 -32.029  1.00 54.35           C
ATOM   2214  ND1 HIS A 155      -9.613   3.250 -32.649  1.00 54.35           N
ATOM   2215  HD1 HIS A 155     -10.200   4.059 -32.696  1.00 54.35           H
ATOM   2216  CD2 HIS A 155      -8.855   1.234 -32.202  1.00 54.35           C
ATOM   2217  HD2 HIS A 155      -8.769   0.210 -31.837  1.00 54.35           H
ATOM   2218  CE1 HIS A 155      -8.399   3.143 -33.168  1.00 54.35           C
ATOM   2219  HE1 HIS A 155      -7.867   3.918 -33.720  1.00 54.35           H
ATOM   2220  NE2 HIS A 155      -7.931   1.892 -32.890  1.00 54.35           N
ATOM   2221  HN  HIS A 155     -12.809   1.169 -29.485  1.00 54.35           H
ATOM   2222  N   THR A 156     -13.309   4.069 -30.318  1.00 60.45           N
ATOM   2223  CA  THR A 156     -13.991   5.310 -30.643  1.00 60.45           C
ATOM   2224  C   THR A 156     -13.935   6.276 -29.458  1.00 60.45           C
ATOM   2225  O   THR A 156     -14.083   7.485 -29.630  1.00 60.45           O
ATOM   2226  HA  THR A 156     -13.462   5.787 -31.469  1.00 60.45           H
ATOM   2227  CB  THR A 156     -15.416   4.967 -31.080  1.00 60.45           C
ATOM   2228  HB  THR A 156     -16.029   5.866 -31.153  1.00 60.45           H
ATOM   2229  OG1 THR A 156     -15.850   4.002 -30.125  1.00 60.45           O
ATOM   2230  HG1 THR A 156     -16.832   3.841 -30.223  1.00 60.45           H
ATOM   2231  CG2 THR A 156     -15.455   4.215 -32.412  1.00 60.45           C
ATOM   2232 1HG2 THR A 156     -14.899   3.282 -32.319  1.00 60.45           H
ATOM   2233 2HG2 THR A 156     -15.005   4.831 -33.190  1.00 60.45           H
ATOM   2234 3HG2 THR A 156     -16.490   3.996 -32.676  1.00 60.45           H
ATOM   2235  HN  THR A 156     -13.911   3.288 -30.150  1.00 60.45           H
ATOM   2236  N   TRP A 157     -13.720   5.706 -28.281  1.00 56.28           N
ATOM   2237  CA  TRP A 157     -13.845   6.465 -27.048  1.00 56.28           C
ATOM   2238  C   TRP A 157     -12.439   6.850 -26.585  1.00 56.28           C
ATOM   2239  O   TRP A 157     -12.234   7.178 -25.418  1.00 56.28           O
ATOM   2240  HA  TRP A 157     -14.425   7.361 -27.266  1.00 56.28           H
ATOM   2241  CB  TRP A 157     -14.626   5.675 -25.995  1.00 56.28           C
ATOM   2242 1HB  TRP A 157     -14.222   4.664 -25.941  1.00 56.28           H
ATOM   2243 2HB  TRP A 157     -14.466   6.134 -25.020  1.00 56.28           H
ATOM   2244  CG  TRP A 157     -16.129   5.594 -26.265  1.00 56.28           C
ATOM   2245  CD1 TRP A 157     -16.746   5.215 -27.393  1.00 56.28           C
ATOM   2246  HD1 TRP A 157     -16.228   4.902 -28.300  1.00 56.28           H
ATOM   2247  CD2 TRP A 157     -17.188   5.918 -25.339  1.00 56.28           C
ATOM   2248  NE1 TRP A 157     -18.119   5.270 -27.262  1.00 56.28           N
ATOM   2249  HE1 TRP A 157     -18.790   5.036 -27.965  1.00 56.28           H
ATOM   2250  CE2 TRP A 157     -18.396   5.711 -25.973  1.00 56.28           C
ATOM   2251  CE3 TRP A 157     -17.126   6.370 -24.009  1.00 56.28           C
ATOM   2252  HE3 TRP A 157     -16.185   6.541 -23.486  1.00 56.28           H
ATOM   2253  CZ2 TRP A 157     -19.633   5.931 -25.356  1.00 56.28           C
ATOM   2254  HZ2 TRP A 157     -20.574   5.760 -25.879  1.00 56.28           H
ATOM   2255  CZ3 TRP A 157     -18.372   6.585 -23.407  1.00 56.28           C
ATOM   2256  HZ3 TRP A 157     -18.381   6.936 -22.375  1.00 56.28           H
ATOM   2257  CH2 TRP A 157     -19.597   6.382 -24.032  1.00 56.28           C
ATOM   2258  HH2 TRP A 157     -20.525   6.572 -23.492  1.00 56.28           H
ATOM   2259  HN  TRP A 157     -13.466   4.746 -28.163  1.00 56.28           H
ATOM   2260  N   ARG A 158     -11.506   6.799 -27.525  1.00 57.49           N
ATOM   2261  CA  ARG A 158     -10.097   6.895 -27.187  1.00 57.49           C
ATOM   2262  C   ARG A 158      -9.813   8.214 -26.466  1.00 57.49           C
ATOM   2263  O   ARG A 158      -9.154   8.229 -25.427  1.00 57.49           O
ATOM   2264  HA  ARG A 158      -9.908   6.043 -26.534  1.00 57.49           H
ATOM   2265  CB  ARG A 158      -9.222   6.807 -28.439  1.00 57.49           C
ATOM   2266 1HB  ARG A 158      -9.850   6.641 -29.315  1.00 57.49           H
ATOM   2267 2HB  ARG A 158      -8.705   7.754 -28.593  1.00 57.49           H
ATOM   2268  CG  ARG A 158      -8.200   5.675 -28.316  1.00 57.49           C
ATOM   2269 1HG  ARG A 158      -7.601   5.818 -27.417  1.00 57.49           H
ATOM   2270 2HG  ARG A 158      -8.718   4.723 -28.207  1.00 57.49           H
ATOM   2271  CD  ARG A 158      -7.286   5.627 -29.542  1.00 57.49           C
ATOM   2272 1HD  ARG A 158      -7.878   5.464 -30.442  1.00 57.49           H
ATOM   2273 2HD  ARG A 158      -6.777   6.583 -29.664  1.00 57.49           H
ATOM   2274  NE  ARG A 158      -6.291   4.542 -29.389  1.00 57.49           N
ATOM   2275  HE  ARG A 158      -6.319   3.995 -28.552  1.00 57.49           H
ATOM   2276  CZ  ARG A 158      -5.355   4.246 -30.301  1.00 57.49           C
ATOM   2277  NH1 ARG A 158      -5.271   4.946 -31.440  1.00 57.49           N
ATOM   2278 1HH1 ARG A 158      -5.910   5.696 -31.615  1.00 57.49           H
ATOM   2279 2HH1 ARG A 158      -4.570   4.719 -32.116  1.00 57.49           H
ATOM   2280  NH2 ARG A 158      -4.504   3.241 -30.056  1.00 57.49           N
ATOM   2281 1HH2 ARG A 158      -3.800   3.007 -30.727  1.00 57.49           H
ATOM   2282 2HH2 ARG A 158      -4.573   2.723 -29.203  1.00 57.49           H
ATOM   2283  HN  ARG A 158     -11.701   6.693 -28.501  1.00 57.49           H
ATOM   2284  N   GLU A 159     -10.324   9.290 -27.046  1.00 62.81           N
ATOM   2285  CA  GLU A 159     -10.044  10.621 -26.534  1.00 62.81           C
ATOM   2286  C   GLU A 159     -10.761  10.837 -25.199  1.00 62.81           C
ATOM   2287  O   GLU A 159     -10.163  11.324 -24.241  1.00 62.81           O
ATOM   2288  HA  GLU A 159      -8.965  10.653 -26.383  1.00 62.81           H
ATOM   2289  CB  GLU A 159     -10.441  11.694 -27.549  1.00 62.81           C
ATOM   2290 1HB  GLU A 159     -11.433  11.477 -27.945  1.00 62.81           H
ATOM   2291 2HB  GLU A 159     -10.367  12.680 -27.090  1.00 62.81           H
ATOM   2292  CG  GLU A 159      -9.482  11.702 -28.742  1.00 62.81           C
ATOM   2293 1HG  GLU A 159      -8.453  11.747 -28.385  1.00 62.81           H
ATOM   2294 2HG  GLU A 159      -9.585  10.772 -29.301  1.00 62.81           H
ATOM   2295  CD  GLU A 159      -9.762  12.892 -29.662  1.00 62.81           C
ATOM   2296  OE1 GLU A 159      -8.855  13.220 -30.457  1.00 62.81           O
ATOM   2297  OE2 GLU A 159     -10.877  13.446 -29.551  1.00 62.81           O
ATOM   2298  HN  GLU A 159     -10.918   9.263 -27.850  1.00 62.81           H
ATOM   2299  N   LYS A 160     -12.032  10.464 -25.180  1.00 68.29           N
ATOM   2300  CA  LYS A 160     -12.844  10.637 -23.987  1.00 68.29           C
ATOM   2301  C   LYS A 160     -12.218   9.854 -22.831  1.00 68.29           C
ATOM   2302  O   LYS A 160     -12.296  10.275 -21.678  1.00 68.29           O
ATOM   2303  HA  LYS A 160     -12.831  11.697 -23.733  1.00 68.29           H
ATOM   2304  CB  LYS A 160     -14.299  10.257 -24.270  1.00 68.29           C
ATOM   2305 1HB  LYS A 160     -14.338   9.270 -24.732  1.00 68.29           H
ATOM   2306 2HB  LYS A 160     -14.851  10.191 -23.332  1.00 68.29           H
ATOM   2307  CG  LYS A 160     -14.965  11.283 -25.189  1.00 68.29           C
ATOM   2308 1HG  LYS A 160     -14.826  12.285 -24.782  1.00 68.29           H
ATOM   2309 2HG  LYS A 160     -14.485  11.267 -26.167  1.00 68.29           H
ATOM   2310  CD  LYS A 160     -16.459  10.992 -25.343  1.00 68.29           C
ATOM   2311 1HD  LYS A 160     -16.598  10.008 -25.791  1.00 68.29           H
ATOM   2312 2HD  LYS A 160     -16.932  10.965 -24.361  1.00 68.29           H
ATOM   2313  CE  LYS A 160     -17.137  12.053 -26.212  1.00 68.29           C
ATOM   2314 1HE  LYS A 160     -16.999  13.039 -25.768  1.00 68.29           H
ATOM   2315 2HE  LYS A 160     -16.670  12.079 -27.196  1.00 68.29           H
ATOM   2316  NZ  LYS A 160     -18.582  11.764 -26.350  1.00 68.29           N
ATOM   2317 1HZ  LYS A 160     -19.018  12.482 -26.919  1.00 68.29           H
ATOM   2318 2HZ  LYS A 160     -18.705  10.861 -26.793  1.00 68.29           H
ATOM   2319 3HZ  LYS A 160     -19.014  11.753 -25.433  1.00 68.29           H
ATOM   2320  HN  LYS A 160     -12.506  10.052 -25.958  1.00 68.29           H
ATOM   2321  N   ARG A 161     -11.611   8.730 -23.180  1.00 67.13           N
ATOM   2322  CA  ARG A 161     -11.009   7.862 -22.182  1.00 67.13           C
ATOM   2323  C   ARG A 161      -9.919   8.613 -21.414  1.00 67.13           C
ATOM   2324  O   ARG A 161      -9.755   8.418 -20.211  1.00 67.13           O
ATOM   2325  HA  ARG A 161     -11.832   7.584 -21.523  1.00 67.13           H
ATOM   2326  CB  ARG A 161     -10.403   6.616 -22.828  1.00 67.13           C
ATOM   2327 1HB  ARG A 161      -9.946   6.882 -23.781  1.00 67.13           H
ATOM   2328 2HB  ARG A 161      -9.609   6.222 -22.193  1.00 67.13           H
ATOM   2329  CG  ARG A 161     -11.468   5.540 -23.050  1.00 67.13           C
ATOM   2330 1HG  ARG A 161     -11.855   5.203 -22.088  1.00 67.13           H
ATOM   2331 2HG  ARG A 161     -12.307   5.962 -23.601  1.00 67.13           H
ATOM   2332  CD  ARG A 161     -10.892   4.349 -23.819  1.00 67.13           C
ATOM   2333 1HD  ARG A 161     -10.606   4.659 -24.824  1.00 67.13           H
ATOM   2334 2HD  ARG A 161      -9.988   3.990 -23.327  1.00 67.13           H
ATOM   2335  NE  ARG A 161     -11.894   3.261 -23.892  1.00 67.13           N
ATOM   2336  HE  ARG A 161     -12.860   3.515 -23.916  1.00 67.13           H
ATOM   2337  CZ  ARG A 161     -11.586   1.958 -23.927  1.00 67.13           C
ATOM   2338  NH1 ARG A 161     -10.306   1.560 -23.896  1.00 67.13           N
ATOM   2339 1HH1 ARG A 161      -9.573   2.238 -23.848  1.00 67.13           H
ATOM   2340 2HH1 ARG A 161     -10.085   0.585 -23.923  1.00 67.13           H
ATOM   2341  NH2 ARG A 161     -12.576   1.058 -23.992  1.00 67.13           N
ATOM   2342 1HH2 ARG A 161     -12.363   0.081 -24.019  1.00 67.13           H
ATOM   2343 2HH2 ARG A 161     -13.528   1.363 -24.014  1.00 67.13           H
ATOM   2344  HN  ARG A 161     -11.526   8.410 -24.124  1.00 67.13           H
ATOM   2345  N   LEU A 162      -9.201   9.455 -22.142  1.00 78.25           N
ATOM   2346  CA  LEU A 162      -8.089  10.188 -21.560  1.00 78.25           C
ATOM   2347  C   LEU A 162      -8.627  11.202 -20.549  1.00 78.25           C
ATOM   2348  O   LEU A 162      -8.013  11.433 -19.509  1.00 78.25           O
ATOM   2349  HA  LEU A 162      -7.466   9.469 -21.029  1.00 78.25           H
ATOM   2350  CB  LEU A 162      -7.226  10.813 -22.658  1.00 78.25           C
ATOM   2351 1HB  LEU A 162      -7.037  10.056 -23.419  1.00 78.25           H
ATOM   2352 2HB  LEU A 162      -7.799  11.608 -23.134  1.00 78.25           H
ATOM   2353  CG  LEU A 162      -5.882  11.390 -22.207  1.00 78.25           C
ATOM   2354  HG  LEU A 162      -6.048  11.974 -21.302  1.00 78.25           H
ATOM   2355  CD1 LEU A 162      -4.898  10.274 -21.851  1.00 78.25           C
ATOM   2356 1HD1 LEU A 162      -5.309   9.671 -21.041  1.00 78.25           H
ATOM   2357 2HD1 LEU A 162      -4.732   9.643 -22.725  1.00 78.25           H
ATOM   2358 3HD1 LEU A 162      -3.951  10.711 -21.534  1.00 78.25           H
ATOM   2359  CD2 LEU A 162      -5.313  12.342 -23.261  1.00 78.25           C
ATOM   2360 1HD2 LEU A 162      -5.165  11.802 -24.196  1.00 78.25           H
ATOM   2361 2HD2 LEU A 162      -6.010  13.164 -23.422  1.00 78.25           H
ATOM   2362 3HD2 LEU A 162      -4.358  12.737 -22.915  1.00 78.25           H
ATOM   2363  HN  LEU A 162      -9.367   9.640 -23.111  1.00 78.25           H
ATOM   2364  N   LEU A 163      -9.770  11.781 -20.889  1.00 81.30           N
ATOM   2365  CA  LEU A 163     -10.410  12.747 -20.013  1.00 81.30           C
ATOM   2366  C   LEU A 163     -10.885  12.040 -18.742  1.00 81.30           C
ATOM   2367  O   LEU A 163     -10.608  12.495 -17.634  1.00 81.30           O
ATOM   2368  HA  LEU A 163      -9.657  13.486 -19.736  1.00 81.30           H
ATOM   2369  CB  LEU A 163     -11.522  13.490 -20.756  1.00 81.30           C
ATOM   2370 1HB  LEU A 163     -11.111  13.881 -21.687  1.00 81.30           H
ATOM   2371 2HB  LEU A 163     -12.295  12.771 -21.025  1.00 81.30           H
ATOM   2372  CG  LEU A 163     -12.180  14.645 -19.997  1.00 81.30           C
ATOM   2373  HG  LEU A 163     -12.479  14.281 -19.015  1.00 81.30           H
ATOM   2374  CD1 LEU A 163     -11.189  15.789 -19.773  1.00 81.30           C
ATOM   2375 1HD1 LEU A 163     -10.341  15.427 -19.191  1.00 81.30           H
ATOM   2376 2HD1 LEU A 163     -10.837  16.159 -20.736  1.00 81.30           H
ATOM   2377 3HD1 LEU A 163     -11.682  16.596 -19.232  1.00 81.30           H
ATOM   2378  CD2 LEU A 163     -13.448  15.117 -20.711  1.00 81.30           C
ATOM   2379 1HD2 LEU A 163     -13.195  15.457 -21.715  1.00 81.30           H
ATOM   2380 2HD2 LEU A 163     -14.157  14.291 -20.775  1.00 81.30           H
ATOM   2381 3HD2 LEU A 163     -13.896  15.938 -20.150  1.00 81.30           H
ATOM   2382  HN  LEU A 163     -10.255  11.600 -21.745  1.00 81.30           H
ATOM   2383  N   TYR A 164     -11.593  10.938 -18.946  1.00 75.14           N
ATOM   2384  CA  TYR A 164     -12.122  10.172 -17.831  1.00 75.14           C
ATOM   2385  C   TYR A 164     -10.994   9.671 -16.926  1.00 75.14           C
ATOM   2386  O   TYR A 164     -11.158   9.592 -15.710  1.00 75.14           O
ATOM   2387  HA  TYR A 164     -12.777  10.825 -17.254  1.00 75.14           H
ATOM   2388  CB  TYR A 164     -12.837   8.968 -18.448  1.00 75.14           C
ATOM   2389 1HB  TYR A 164     -12.218   8.561 -19.247  1.00 75.14           H
ATOM   2390 2HB  TYR A 164     -12.934   8.189 -17.692  1.00 75.14           H
ATOM   2391  CG  TYR A 164     -14.224   9.289 -19.009  1.00 75.14           C
ATOM   2392  CD1 TYR A 164     -15.190   9.836 -18.190  1.00 75.14           C
ATOM   2393  HD1 TYR A 164     -14.966  10.039 -17.142  1.00 75.14           H
ATOM   2394  CD2 TYR A 164     -14.508   9.032 -20.335  1.00 75.14           C
ATOM   2395  HD2 TYR A 164     -13.744   8.600 -20.982  1.00 75.14           H
ATOM   2396  CE1 TYR A 164     -16.495  10.138 -18.718  1.00 75.14           C
ATOM   2397  HE1 TYR A 164     -17.268  10.569 -18.082  1.00 75.14           H
ATOM   2398  CE2 TYR A 164     -15.813   9.334 -20.863  1.00 75.14           C
ATOM   2399  HE2 TYR A 164     -16.050   9.136 -21.908  1.00 75.14           H
ATOM   2400  CZ  TYR A 164     -16.742   9.872 -20.029  1.00 75.14           C
ATOM   2401  OH  TYR A 164     -17.975  10.158 -20.528  1.00 75.14           O
ATOM   2402  HH  TYR A 164     -18.546  10.564 -19.815  1.00 75.14           H
ATOM   2403  HN  TYR A 164     -11.806  10.570 -19.851  1.00 75.14           H
ATOM   2404  N   SER A 165      -9.874   9.345 -17.555  1.00 85.81           N
ATOM   2405  CA  SER A 165      -8.728   8.831 -16.825  1.00 85.81           C
ATOM   2406  C   SER A 165      -8.224   9.882 -15.834  1.00 85.81           C
ATOM   2407  O   SER A 165      -7.797   9.546 -14.731  1.00 85.81           O
ATOM   2408  HA  SER A 165      -9.094   7.951 -16.296  1.00 85.81           H
ATOM   2409  CB  SER A 165      -7.606   8.420 -17.780  1.00 85.81           C
ATOM   2410 1HB  SER A 165      -6.876   7.815 -17.243  1.00 85.81           H
ATOM   2411 2HB  SER A 165      -8.015   7.795 -18.574  1.00 85.81           H
ATOM   2412  OG  SER A 165      -6.953   9.549 -18.354  1.00 85.81           O
ATOM   2413  HG  SER A 165      -7.629  10.241 -18.610  1.00 85.81           H
ATOM   2414  HN  SER A 165      -9.743   9.428 -18.543  1.00 85.81           H
ATOM   2415  N   LYS A 166      -8.290  11.134 -16.264  1.00 83.06           N
ATOM   2416  CA  LYS A 166      -7.881  12.240 -15.415  1.00 83.06           C
ATOM   2417  C   LYS A 166      -8.841  12.347 -14.228  1.00 83.06           C
ATOM   2418  O   LYS A 166      -8.407  12.461 -13.082  1.00 83.06           O
ATOM   2419  HA  LYS A 166      -6.886  12.009 -15.034  1.00 83.06           H
ATOM   2420  CB  LYS A 166      -7.766  13.529 -16.231  1.00 83.06           C
ATOM   2421 1HB  LYS A 166      -8.673  13.674 -16.818  1.00 83.06           H
ATOM   2422 2HB  LYS A 166      -7.682  14.383 -15.559  1.00 83.06           H
ATOM   2423  CG  LYS A 166      -6.552  13.482 -17.161  1.00 83.06           C
ATOM   2424 1HG  LYS A 166      -5.647  13.320 -16.575  1.00 83.06           H
ATOM   2425 2HG  LYS A 166      -6.645  12.638 -17.844  1.00 83.06           H
ATOM   2426  CD  LYS A 166      -6.423  14.781 -17.959  1.00 83.06           C
ATOM   2427 1HD  LYS A 166      -7.314  14.926 -18.571  1.00 83.06           H
ATOM   2428 2HD  LYS A 166      -6.365  15.628 -17.276  1.00 83.06           H
ATOM   2429  CE  LYS A 166      -5.182  14.754 -18.854  1.00 83.06           C
ATOM   2430 1HE  LYS A 166      -4.301  14.524 -18.256  1.00 83.06           H
ATOM   2431 2HE  LYS A 166      -5.279  13.961 -19.596  1.00 83.06           H
ATOM   2432  NZ  LYS A 166      -5.003  16.057 -19.532  1.00 83.06           N
ATOM   2433 1HZ  LYS A 166      -4.186  16.017 -20.131  1.00 83.06           H
ATOM   2434 2HZ  LYS A 166      -5.823  16.262 -20.092  1.00 83.06           H
ATOM   2435 3HZ  LYS A 166      -4.878  16.785 -18.837  1.00 83.06           H
ATOM   2436  HN  LYS A 166      -8.615  11.397 -17.173  1.00 83.06           H
ATOM   2437  N   MET A 167     -10.127  12.306 -14.542  1.00 84.42           N
ATOM   2438  CA  MET A 167     -11.152  12.438 -13.521  1.00 84.42           C
ATOM   2439  C   MET A 167     -11.047  11.313 -12.490  1.00 84.42           C
ATOM   2440  O   MET A 167     -11.120  11.559 -11.287  1.00 84.42           O
ATOM   2441  HA  MET A 167     -10.966  13.399 -13.041  1.00 84.42           H
ATOM   2442  CB  MET A 167     -12.534  12.402 -14.176  1.00 84.42           C
ATOM   2443 1HB  MET A 167     -12.604  11.540 -14.839  1.00 84.42           H
ATOM   2444 2HB  MET A 167     -13.301  12.280 -13.411  1.00 84.42           H
ATOM   2445  CG  MET A 167     -12.798  13.684 -14.969  1.00 84.42           C
ATOM   2446 1HG  MET A 167     -12.722  14.550 -14.312  1.00 84.42           H
ATOM   2447 2HG  MET A 167     -12.042  13.804 -15.745  1.00 84.42           H
ATOM   2448  SD  MET A 167     -14.422  13.621 -15.708  1.00 84.42           S
ATOM   2449  CE  MET A 167     -14.557  15.298 -16.303  1.00 84.42           C
ATOM   2450 1HE  MET A 167     -14.479  15.989 -15.464  1.00 84.42           H
ATOM   2451 2HE  MET A 167     -13.755  15.498 -17.014  1.00 84.42           H
ATOM   2452 3HE  MET A 167     -15.520  15.433 -16.796  1.00 84.42           H
ATOM   2453  HN  MET A 167     -10.472  12.186 -15.474  1.00 84.42           H
ATOM   2454  N   VAL A 168     -10.876  10.101 -12.999  1.00 91.89           N
ATOM   2455  CA  VAL A 168     -10.807   8.932 -12.139  1.00 91.89           C
ATOM   2456  C   VAL A 168      -9.612   9.069 -11.193  1.00 91.89           C
ATOM   2457  O   VAL A 168      -9.720   8.773 -10.004  1.00 91.89           O
ATOM   2458  HA  VAL A 168     -11.721   8.904 -11.547  1.00 91.89           H
ATOM   2459  CB  VAL A 168     -10.753   7.661 -12.989  1.00 91.89           C
ATOM   2460  HB  VAL A 168      -9.945   7.774 -13.712  1.00 91.89           H
ATOM   2461  CG1 VAL A 168     -10.443   6.436 -12.125  1.00 91.89           C
ATOM   2462 1HG1 VAL A 168      -9.477   6.571 -11.637  1.00 91.89           H
ATOM   2463 2HG1 VAL A 168     -11.219   6.319 -11.369  1.00 91.89           H
ATOM   2464 3HG1 VAL A 168     -10.410   5.547 -12.754  1.00 91.89           H
ATOM   2465  CG2 VAL A 168     -12.056   7.466 -13.767  1.00 91.89           C
ATOM   2466 1HG2 VAL A 168     -12.888   7.384 -13.068  1.00 91.89           H
ATOM   2467 2HG2 VAL A 168     -12.217   8.320 -14.426  1.00 91.89           H
ATOM   2468 3HG2 VAL A 168     -11.991   6.556 -14.363  1.00 91.89           H
ATOM   2469  HN  VAL A 168     -10.785   9.913 -13.977  1.00 91.89           H
ATOM   2470  N   CYS A 169      -8.500   9.519 -11.757  1.00 93.56           N
ATOM   2471  CA  CYS A 169      -7.285   9.695 -10.979  1.00 93.56           C
ATOM   2472  C   CYS A 169      -7.575  10.692  -9.856  1.00 93.56           C
ATOM   2473  O   CYS A 169      -7.224  10.452  -8.702  1.00 93.56           O
ATOM   2474  HA  CYS A 169      -7.029   8.717 -10.572  1.00 93.56           H
ATOM   2475  CB  CYS A 169      -6.114  10.146 -11.855  1.00 93.56           C
ATOM   2476 1HB  CYS A 169      -6.422  10.978 -12.488  1.00 93.56           H
ATOM   2477 2HB  CYS A 169      -5.299  10.507 -11.228  1.00 93.56           H
ATOM   2478  SG  CYS A 169      -5.535   8.753 -12.890  1.00 93.56           S
ATOM   2479  HG  CYS A 169      -6.510   8.834 -13.791  1.00 93.56           H
ATOM   2480  HN  CYS A 169      -8.421   9.759 -12.724  1.00 93.56           H
ATOM   2481  N   PHE A 170      -8.213  11.791 -10.233  1.00 93.05           N
ATOM   2482  CA  PHE A 170      -8.525  12.840  -9.277  1.00 93.05           C
ATOM   2483  C   PHE A 170      -9.415  12.309  -8.151  1.00 93.05           C
ATOM   2484  O   PHE A 170      -9.165  12.580  -6.978  1.00 93.05           O
ATOM   2485  HA  PHE A 170      -7.581  13.188  -8.858  1.00 93.05           H
ATOM   2486  CB  PHE A 170      -9.283  13.929 -10.040  1.00 93.05           C
ATOM   2487 1HB  PHE A 170      -8.675  14.257 -10.883  1.00 93.05           H
ATOM   2488 2HB  PHE A 170     -10.196  13.500 -10.453  1.00 93.05           H
ATOM   2489  CG  PHE A 170      -9.648  15.146  -9.188  1.00 93.05           C
ATOM   2490  CD1 PHE A 170     -10.919  15.296  -8.727  1.00 93.05           C
ATOM   2491  HD1 PHE A 170     -11.677  14.549  -8.963  1.00 93.05           H
ATOM   2492  CD2 PHE A 170      -8.703  16.078  -8.892  1.00 93.05           C
ATOM   2493  HD2 PHE A 170      -7.685  15.957  -9.263  1.00 93.05           H
ATOM   2494  CE1 PHE A 170     -11.258  16.426  -7.936  1.00 93.05           C
ATOM   2495  HE1 PHE A 170     -12.276  16.546  -7.566  1.00 93.05           H
ATOM   2496  CE2 PHE A 170      -9.042  17.207  -8.102  1.00 93.05           C
ATOM   2497  HE2 PHE A 170      -8.284  17.954  -7.865  1.00 93.05           H
ATOM   2498  CZ  PHE A 170     -10.312  17.358  -7.640  1.00 93.05           C
ATOM   2499  HZ  PHE A 170     -10.573  18.225  -7.033  1.00 93.05           H
ATOM   2500  HN  PHE A 170      -8.514  11.969 -11.170  1.00 93.05           H
ATOM   2501  N   THR A 171     -10.435  11.563  -8.549  1.00 92.54           N
ATOM   2502  CA  THR A 171     -11.374  11.008  -7.589  1.00 92.54           C
ATOM   2503  C   THR A 171     -10.646  10.103  -6.593  1.00 92.54           C
ATOM   2504  O   THR A 171     -10.959  10.105  -5.403  1.00 92.54           O
ATOM   2505  HA  THR A 171     -11.808  11.828  -7.018  1.00 92.54           H
ATOM   2506  CB  THR A 171     -12.477  10.289  -8.369  1.00 92.54           C
ATOM   2507  HB  THR A 171     -12.089   9.398  -8.861  1.00 92.54           H
ATOM   2508  OG1 THR A 171     -13.000  11.293  -9.235  1.00 92.54           O
ATOM   2509  HG1 THR A 171     -12.520  11.271 -10.112  1.00 92.54           H
ATOM   2510  CG2 THR A 171     -13.665   9.906  -7.484  1.00 92.54           C
ATOM   2511 1HG2 THR A 171     -14.096  10.806  -7.044  1.00 92.54           H
ATOM   2512 2HG2 THR A 171     -13.327   9.240  -6.690  1.00 92.54           H
ATOM   2513 3HG2 THR A 171     -14.419   9.399  -8.087  1.00 92.54           H
ATOM   2514  HN  THR A 171     -10.624  11.338  -9.504  1.00 92.54           H
ATOM   2515  N   ILE A 172      -9.689   9.351  -7.116  1.00 93.37           N
ATOM   2516  CA  ILE A 172      -8.935   8.420  -6.293  1.00 93.37           C
ATOM   2517  C   ILE A 172      -8.155   9.199  -5.233  1.00 93.37           C
ATOM   2518  O   ILE A 172      -8.149   8.824  -4.061  1.00 93.37           O
ATOM   2519  HA  ILE A 172      -9.654   7.774  -5.789  1.00 93.37           H
ATOM   2520  CB  ILE A 172      -8.056   7.523  -7.167  1.00 93.37           C
ATOM   2521  HB  ILE A 172      -7.570   8.147  -7.917  1.00 93.37           H
ATOM   2522  CG1 ILE A 172      -8.901   6.490  -7.917  1.00 93.37           C
ATOM   2523 1HG1 ILE A 172      -9.284   5.750  -7.215  1.00 93.37           H
ATOM   2524 2HG1 ILE A 172      -9.764   6.980  -8.367  1.00 93.37           H
ATOM   2525  CG2 ILE A 172      -6.949   6.866  -6.340  1.00 93.37           C
ATOM   2526 1HG2 ILE A 172      -6.324   7.638  -5.892  1.00 93.37           H
ATOM   2527 2HG2 ILE A 172      -7.396   6.258  -5.553  1.00 93.37           H
ATOM   2528 3HG2 ILE A 172      -6.340   6.234  -6.986  1.00 93.37           H
ATOM   2529  CD1 ILE A 172      -8.079   5.794  -9.003  1.00 93.37           C
ATOM   2530 1HD1 ILE A 172      -7.717   6.535  -9.717  1.00 93.37           H
ATOM   2531 2HD1 ILE A 172      -7.230   5.285  -8.546  1.00 93.37           H
ATOM   2532 3HD1 ILE A 172      -8.703   5.065  -9.521  1.00 93.37           H
ATOM   2533  HN  ILE A 172      -9.427   9.370  -8.081  1.00 93.37           H
ATOM   2534  N   TRP A 173      -7.516  10.269  -5.681  1.00 92.08           N
ATOM   2535  CA  TRP A 173      -6.665  11.055  -4.804  1.00 92.08           C
ATOM   2536  C   TRP A 173      -7.543  11.651  -3.702  1.00 92.08           C
ATOM   2537  O   TRP A 173      -7.177  11.623  -2.528  1.00 92.08           O
ATOM   2538  HA  TRP A 173      -5.925  10.384  -4.369  1.00 92.08           H
ATOM   2539  CB  TRP A 173      -5.894  12.115  -5.593  1.00 92.08           C
ATOM   2540 1HB  TRP A 173      -6.569  12.581  -6.312  1.00 92.08           H
ATOM   2541 2HB  TRP A 173      -5.569  12.899  -4.908  1.00 92.08           H
ATOM   2542  CG  TRP A 173      -4.674  11.571  -6.339  1.00 92.08           C
ATOM   2543  CD1 TRP A 173      -4.504  11.449  -7.663  1.00 92.08           C
ATOM   2544  HD1 TRP A 173      -5.247  11.735  -8.406  1.00 92.08           H
ATOM   2545  CD2 TRP A 173      -3.454  11.079  -5.747  1.00 92.08           C
ATOM   2546  NE1 TRP A 173      -3.268  10.915  -7.966  1.00 92.08           N
ATOM   2547  HE1 TRP A 173      -2.911  10.729  -8.882  1.00 92.08           H
ATOM   2548  CE2 TRP A 173      -2.609  10.683  -6.764  1.00 92.08           C
ATOM   2549  CE3 TRP A 173      -3.076  10.971  -4.397  1.00 92.08           C
ATOM   2550  HE3 TRP A 173      -3.725  11.277  -3.576  1.00 92.08           H
ATOM   2551  CZ2 TRP A 173      -1.333  10.153  -6.538  1.00 92.08           C
ATOM   2552  HZ2 TRP A 173      -0.684   9.847  -7.359  1.00 92.08           H
ATOM   2553  CZ3 TRP A 173      -1.798  10.439  -4.188  1.00 92.08           C
ATOM   2554  HZ3 TRP A 173      -1.455  10.334  -3.159  1.00 92.08           H
ATOM   2555  CH2 TRP A 173      -0.936  10.036  -5.201  1.00 92.08           C
ATOM   2556  HH2 TRP A 173       0.046   9.631  -4.955  1.00 92.08           H
ATOM   2557  HN  TRP A 173      -7.573  10.601  -6.623  1.00 92.08           H
ATOM   2558  N   VAL A 174      -8.686  12.177  -4.120  1.00 95.14           N
ATOM   2559  CA  VAL A 174      -9.603  12.810  -3.188  1.00 95.14           C
ATOM   2560  C   VAL A 174     -10.073  11.777  -2.161  1.00 95.14           C
ATOM   2561  O   VAL A 174     -10.106  12.058  -0.964  1.00 95.14           O
ATOM   2562  HA  VAL A 174      -9.055  13.596  -2.669  1.00 95.14           H
ATOM   2563  CB  VAL A 174     -10.758  13.461  -3.951  1.00 95.14           C
ATOM   2564  HB  VAL A 174     -11.200  12.705  -4.600  1.00 95.14           H
ATOM   2565  CG1 VAL A 174     -11.844  13.949  -2.990  1.00 95.14           C
ATOM   2566 1HG1 VAL A 174     -12.234  13.104  -2.423  1.00 95.14           H
ATOM   2567 2HG1 VAL A 174     -11.420  14.683  -2.305  1.00 95.14           H
ATOM   2568 3HG1 VAL A 174     -12.653  14.408  -3.559  1.00 95.14           H
ATOM   2569  CG2 VAL A 174     -10.255  14.604  -4.835  1.00 95.14           C
ATOM   2570 1HG2 VAL A 174      -9.776  15.360  -4.214  1.00 95.14           H
ATOM   2571 2HG2 VAL A 174      -9.534  14.216  -5.556  1.00 95.14           H
ATOM   2572 3HG2 VAL A 174     -11.096  15.050  -5.367  1.00 95.14           H
ATOM   2573  HN  VAL A 174      -8.987  12.175  -5.074  1.00 95.14           H
ATOM   2574  N   LEU A 175     -10.424  10.604  -2.667  1.00 89.99           N
ATOM   2575  CA  LEU A 175     -10.959   9.553  -1.818  1.00 89.99           C
ATOM   2576  C   LEU A 175      -9.895   9.134  -0.801  1.00 89.99           C
ATOM   2577  O   LEU A 175     -10.184   9.008   0.388  1.00 89.99           O
ATOM   2578  HA  LEU A 175     -11.808   9.970  -1.277  1.00 89.99           H
ATOM   2579  CB  LEU A 175     -11.487   8.395  -2.667  1.00 89.99           C
ATOM   2580 1HB  LEU A 175     -12.202   8.795  -3.387  1.00 89.99           H
ATOM   2581 2HB  LEU A 175     -10.657   7.981  -3.239  1.00 89.99           H
ATOM   2582  CG  LEU A 175     -12.161   7.255  -1.901  1.00 89.99           C
ATOM   2583  HG  LEU A 175     -11.482   6.922  -1.116  1.00 89.99           H
ATOM   2584  CD1 LEU A 175     -13.442   7.736  -1.217  1.00 89.99           C
ATOM   2585 1HD1 LEU A 175     -13.201   8.534  -0.514  1.00 89.99           H
ATOM   2586 2HD1 LEU A 175     -14.137   8.111  -1.968  1.00 89.99           H
ATOM   2587 3HD1 LEU A 175     -13.901   6.905  -0.680  1.00 89.99           H
ATOM   2588  CD2 LEU A 175     -12.416   6.055  -2.816  1.00 89.99           C
ATOM   2589 1HD2 LEU A 175     -13.066   6.357  -3.638  1.00 89.99           H
ATOM   2590 2HD2 LEU A 175     -11.468   5.696  -3.216  1.00 89.99           H
ATOM   2591 3HD2 LEU A 175     -12.896   5.259  -2.247  1.00 89.99           H
ATOM   2592  HN  LEU A 175     -10.349  10.367  -3.635  1.00 89.99           H
ATOM   2593  N   ALA A 176      -8.687   8.931  -1.305  1.00 94.74           N
ATOM   2594  CA  ALA A 176      -7.597   8.457  -0.470  1.00 94.74           C
ATOM   2595  C   ALA A 176      -7.317   9.486   0.627  1.00 94.74           C
ATOM   2596  O   ALA A 176      -7.036   9.122   1.768  1.00 94.74           O
ATOM   2597  HA  ALA A 176      -7.916   7.523  -0.007  1.00 94.74           H
ATOM   2598  CB  ALA A 176      -6.369   8.182  -1.340  1.00 94.74           C
ATOM   2599 1HB  ALA A 176      -6.612   7.424  -2.083  1.00 94.74           H
ATOM   2600 2HB  ALA A 176      -6.068   9.101  -1.843  1.00 94.74           H
ATOM   2601 3HB  ALA A 176      -5.551   7.827  -0.712  1.00 94.74           H
ATOM   2602  HN  ALA A 176      -8.449   9.083  -2.265  1.00 94.74           H
ATOM   2603  N   ALA A 177      -7.402  10.751   0.243  1.00 94.70           N
ATOM   2604  CA  ALA A 177      -7.134  11.835   1.172  1.00 94.70           C
ATOM   2605  C   ALA A 177      -8.144  11.778   2.321  1.00 94.70           C
ATOM   2606  O   ALA A 177      -7.770  11.896   3.487  1.00 94.70           O
ATOM   2607  HA  ALA A 177      -6.131  11.688   1.574  1.00 94.70           H
ATOM   2608  CB  ALA A 177      -7.175  13.170   0.426  1.00 94.70           C
ATOM   2609 1HB  ALA A 177      -6.420  13.170  -0.360  1.00 94.70           H
ATOM   2610 2HB  ALA A 177      -8.161  13.308  -0.018  1.00 94.70           H
ATOM   2611 3HB  ALA A 177      -6.974  13.983   1.124  1.00 94.70           H
ATOM   2612  HN  ALA A 177      -7.649  11.039  -0.682  1.00 94.70           H
ATOM   2613  N   ALA A 178      -9.403  11.597   1.951  1.00 94.81           N
ATOM   2614  CA  ALA A 178     -10.475  11.576   2.931  1.00 94.81           C
ATOM   2615  C   ALA A 178     -10.261  10.403   3.890  1.00 94.81           C
ATOM   2616  O   ALA A 178     -10.548  10.509   5.081  1.00 94.81           O
ATOM   2617  HA  ALA A 178     -10.428  12.507   3.495  1.00 94.81           H
ATOM   2618  CB  ALA A 178     -11.823  11.502   2.212  1.00 94.81           C
ATOM   2619 1HB  ALA A 178     -11.939  12.373   1.566  1.00 94.81           H
ATOM   2620 2HB  ALA A 178     -11.865  10.595   1.609  1.00 94.81           H
ATOM   2621 3HB  ALA A 178     -12.628  11.486   2.947  1.00 94.81           H
ATOM   2622  HN  ALA A 178      -9.694  11.466   1.003  1.00 94.81           H
ATOM   2623  N   LEU A 179      -9.758   9.310   3.334  1.00 91.48           N
ATOM   2624  CA  LEU A 179      -9.568   8.096   4.109  1.00 91.48           C
ATOM   2625  C   LEU A 179      -8.361   8.268   5.033  1.00 91.48           C
ATOM   2626  O   LEU A 179      -8.074   7.399   5.854  1.00 91.48           O
ATOM   2627  HA  LEU A 179     -10.458   7.959   4.724  1.00 91.48           H
ATOM   2628  CB  LEU A 179      -9.466   6.881   3.185  1.00 91.48           C
ATOM   2629 1HB  LEU A 179      -8.675   7.067   2.459  1.00 91.48           H
ATOM   2630 2HB  LEU A 179      -9.157   6.021   3.780  1.00 91.48           H
ATOM   2631  CG  LEU A 179     -10.740   6.508   2.424  1.00 91.48           C
ATOM   2632  HG  LEU A 179     -11.103   7.397   1.908  1.00 91.48           H
ATOM   2633  CD1 LEU A 179     -10.451   5.452   1.355  1.00 91.48           C
ATOM   2634 1HD1 LEU A 179      -9.722   5.843   0.645  1.00 91.48           H
ATOM   2635 2HD1 LEU A 179     -10.052   4.555   1.829  1.00 91.48           H
ATOM   2636 3HD1 LEU A 179     -11.374   5.205   0.829  1.00 91.48           H
ATOM   2637  CD2 LEU A 179     -11.843   6.063   3.386  1.00 91.48           C
ATOM   2638 1HD2 LEU A 179     -11.505   5.193   3.949  1.00 91.48           H
ATOM   2639 2HD2 LEU A 179     -12.073   6.875   4.076  1.00 91.48           H
ATOM   2640 3HD2 LEU A 179     -12.737   5.803   2.819  1.00 91.48           H
ATOM   2641  HN  LEU A 179      -9.482   9.247   2.375  1.00 91.48           H
ATOM   2642  N   CYS A 180      -7.687   9.397   4.868  1.00 90.87           N
ATOM   2643  CA  CYS A 180      -6.500   9.681   5.657  1.00 90.87           C
ATOM   2644  C   CYS A 180      -6.907  10.569   6.834  1.00 90.87           C
ATOM   2645  O   CYS A 180      -6.081  10.894   7.686  1.00 90.87           O
ATOM   2646  HA  CYS A 180      -6.120   8.722   6.008  1.00 90.87           H
ATOM   2647  CB  CYS A 180      -5.400  10.325   4.810  1.00 90.87           C
ATOM   2648 1HB  CYS A 180      -5.762  11.256   4.375  1.00 90.87           H
ATOM   2649 2HB  CYS A 180      -4.547  10.579   5.440  1.00 90.87           H
ATOM   2650  SG  CYS A 180      -4.877   9.177   3.484  1.00 90.87           S
ATOM   2651  HG  CYS A 180      -6.091   8.994   2.973  1.00 90.87           H
ATOM   2652  HN  CYS A 180      -7.938  10.108   4.212  1.00 90.87           H
ATOM   2653  N   ILE A 181      -8.180  10.935   6.846  1.00 90.60           N
ATOM   2654  CA  ILE A 181      -8.686  11.853   7.852  1.00 90.60           C
ATOM   2655  C   ILE A 181      -8.393  11.288   9.244  1.00 90.60           C
ATOM   2656  O   ILE A 181      -7.893  12.000  10.114  1.00 90.60           O
ATOM   2657  HA  ILE A 181      -8.145  12.792   7.740  1.00 90.60           H
ATOM   2658  CB  ILE A 181     -10.167  12.151   7.609  1.00 90.60           C
ATOM   2659  HB  ILE A 181     -10.684  11.205   7.447  1.00 90.60           H
ATOM   2660  CG1 ILE A 181     -10.357  12.992   6.345  1.00 90.60           C
ATOM   2661 1HG1 ILE A 181      -9.919  13.980   6.493  1.00 90.60           H
ATOM   2662 2HG1 ILE A 181      -9.826  12.529   5.513  1.00 90.60           H
ATOM   2663  CG2 ILE A 181     -10.802  12.809   8.836  1.00 90.60           C
ATOM   2664 1HG2 ILE A 181     -10.717  12.140   9.692  1.00 90.60           H
ATOM   2665 2HG2 ILE A 181     -10.288  13.745   9.054  1.00 90.60           H
ATOM   2666 3HG2 ILE A 181     -11.855  13.010   8.636  1.00 90.60           H
ATOM   2667  CD1 ILE A 181     -11.840  13.132   5.997  1.00 90.60           C
ATOM   2668 1HD1 ILE A 181     -12.268  12.144   5.827  1.00 90.60           H
ATOM   2669 2HD1 ILE A 181     -12.362  13.617   6.822  1.00 90.60           H
ATOM   2670 3HD1 ILE A 181     -11.946  13.734   5.095  1.00 90.60           H
ATOM   2671  HN  ILE A 181      -8.860  10.617   6.185  1.00 90.60           H
ATOM   2672  N   PRO A 182      -8.697  10.005   9.479  1.00 92.04           N
ATOM   2673  CA  PRO A 182      -8.474   9.406  10.798  1.00 92.04           C
ATOM   2674  C   PRO A 182      -7.050   9.606  11.289  1.00 92.04           C
ATOM   2675  O   PRO A 182      -6.833   9.971  12.443  1.00 92.04           O
ATOM   2676  HA  PRO A 182      -9.103   9.894  11.542  1.00 92.04           H
ATOM   2677  CB  PRO A 182      -8.799   7.926  10.583  1.00 92.04           C
ATOM   2678 1HB  PRO A 182      -7.909   7.355  10.319  1.00 92.04           H
ATOM   2679 2HB  PRO A 182      -9.213   7.472  11.483  1.00 92.04           H
ATOM   2680  CG  PRO A 182      -9.813   7.948   9.445  1.00 92.04           C
ATOM   2681 1HG  PRO A 182      -9.878   6.983   8.942  1.00 92.04           H
ATOM   2682 2HG  PRO A 182     -10.817   8.176   9.803  1.00 92.04           H
ATOM   2683  CD  PRO A 182      -9.272   9.034   8.530  1.00 92.04           C
ATOM   2684 1HD  PRO A 182      -8.516   8.648   7.846  1.00 92.04           H
ATOM   2685 2HD  PRO A 182     -10.057   9.475   7.916  1.00 92.04           H
ATOM   2686  N   GLU A 183      -6.108   9.358  10.390  1.00 88.25           N
ATOM   2687  CA  GLU A 183      -4.700   9.440  10.740  1.00 88.25           C
ATOM   2688  C   GLU A 183      -4.340  10.866  11.162  1.00 88.25           C
ATOM   2689  O   GLU A 183      -3.572  11.063  12.102  1.00 88.25           O
ATOM   2690  HA  GLU A 183      -4.571   8.761  11.582  1.00 88.25           H
ATOM   2691  CB  GLU A 183      -3.819   8.972   9.580  1.00 88.25           C
ATOM   2692 1HB  GLU A 183      -4.256   9.293   8.634  1.00 88.25           H
ATOM   2693 2HB  GLU A 183      -2.799   9.329   9.726  1.00 88.25           H
ATOM   2694  CG  GLU A 183      -3.739   7.445   9.533  1.00 88.25           C
ATOM   2695 1HG  GLU A 183      -2.974   7.139   8.819  1.00 88.25           H
ATOM   2696 2HG  GLU A 183      -3.436   7.063  10.508  1.00 88.25           H
ATOM   2697  CD  GLU A 183      -5.086   6.837   9.137  1.00 88.25           C
ATOM   2698  OE1 GLU A 183      -5.288   5.646   9.459  1.00 88.25           O
ATOM   2699  OE2 GLU A 183      -5.884   7.577   8.522  1.00 88.25           O
ATOM   2700  HN  GLU A 183      -6.293   9.106   9.440  1.00 88.25           H
ATOM   2701  N   ILE A 184      -4.911  11.823  10.445  1.00 89.99           N
ATOM   2702  CA  ILE A 184      -4.604  13.222  10.687  1.00 89.99           C
ATOM   2703  C   ILE A 184      -5.019  13.592  12.113  1.00 89.99           C
ATOM   2704  O   ILE A 184      -4.313  14.332  12.796  1.00 89.99           O
ATOM   2705  HA  ILE A 184      -3.524  13.340  10.600  1.00 89.99           H
ATOM   2706  CB  ILE A 184      -5.243  14.104   9.612  1.00 89.99           C
ATOM   2707  HB  ILE A 184      -6.302  13.852   9.548  1.00 89.99           H
ATOM   2708  CG1 ILE A 184      -4.629  13.827   8.239  1.00 89.99           C
ATOM   2709 1HG1 ILE A 184      -3.606  14.202   8.212  1.00 89.99           H
ATOM   2710 2HG1 ILE A 184      -4.579  12.751   8.069  1.00 89.99           H
ATOM   2711  CG2 ILE A 184      -5.154  15.584   9.992  1.00 89.99           C
ATOM   2712 1HG2 ILE A 184      -5.675  15.749  10.935  1.00 89.99           H
ATOM   2713 2HG2 ILE A 184      -4.107  15.868  10.101  1.00 89.99           H
ATOM   2714 3HG2 ILE A 184      -5.615  16.188   9.211  1.00 89.99           H
ATOM   2715  CD1 ILE A 184      -5.449  14.486   7.128  1.00 89.99           C
ATOM   2716 1HD1 ILE A 184      -6.465  14.091   7.143  1.00 89.99           H
ATOM   2717 2HD1 ILE A 184      -5.476  15.564   7.288  1.00 89.99           H
ATOM   2718 3HD1 ILE A 184      -4.990  14.273   6.163  1.00 89.99           H
ATOM   2719  HN  ILE A 184      -5.570  11.655   9.713  1.00 89.99           H
ATOM   2720  N   LEU A 185      -6.162  13.060  12.519  1.00 90.25           N
ATOM   2721  CA  LEU A 185      -6.786  13.485  13.761  1.00 90.25           C
ATOM   2722  C   LEU A 185      -6.049  12.847  14.940  1.00 90.25           C
ATOM   2723  O   LEU A 185      -5.674  13.536  15.887  1.00 90.25           O
ATOM   2724  HA  LEU A 185      -6.675  14.567  13.828  1.00 90.25           H
ATOM   2725  CB  LEU A 185      -8.286  13.184  13.737  1.00 90.25           C
ATOM   2726 1HB  LEU A 185      -8.421  12.127  13.505  1.00 90.25           H
ATOM   2727 2HB  LEU A 185      -8.684  13.343  14.739  1.00 90.25           H
ATOM   2728  CG  LEU A 185      -9.120  14.005  12.751  1.00 90.25           C
ATOM   2729  HG  LEU A 185      -8.738  13.823  11.747  1.00 90.25           H
ATOM   2730  CD1 LEU A 185     -10.583  13.559  12.766  1.00 90.25           C
ATOM   2731 1HD1 LEU A 185     -10.645  12.507  12.486  1.00 90.25           H
ATOM   2732 2HD1 LEU A 185     -10.993  13.692  13.767  1.00 90.25           H
ATOM   2733 3HD1 LEU A 185     -11.153  14.158  12.057  1.00 90.25           H
ATOM   2734  CD2 LEU A 185      -8.974  15.503  13.025  1.00 90.25           C
ATOM   2735 1HD2 LEU A 185      -9.314  15.722  14.037  1.00 90.25           H
ATOM   2736 2HD2 LEU A 185      -7.928  15.791  12.923  1.00 90.25           H
ATOM   2737 3HD2 LEU A 185      -9.577  16.063  12.310  1.00 90.25           H
ATOM   2738  HN  LEU A 185      -6.660  12.353  12.017  1.00 90.25           H
ATOM   2739  N   TYR A 186      -5.865  11.539  14.844  1.00 90.81           N
ATOM   2740  CA  TYR A 186      -5.591  10.733  16.022  1.00 90.81           C
ATOM   2741  C   TYR A 186      -4.120  10.315  16.071  1.00 90.81           C
ATOM   2742  O   TYR A 186      -3.695   9.635  17.003  1.00 90.81           O
ATOM   2743  HA  TYR A 186      -5.819  11.335  16.902  1.00 90.81           H
ATOM   2744  CB  TYR A 186      -6.461   9.482  15.889  1.00 90.81           C
ATOM   2745 1HB  TYR A 186      -6.132   8.914  15.019  1.00 90.81           H
ATOM   2746 2HB  TYR A 186      -6.304   8.848  16.761  1.00 90.81           H
ATOM   2747  CG  TYR A 186      -7.956   9.775  15.752  1.00 90.81           C
ATOM   2748  CD1 TYR A 186      -8.575  10.633  16.639  1.00 90.81           C
ATOM   2749  HD1 TYR A 186      -7.998  11.101  17.437  1.00 90.81           H
ATOM   2750  CD2 TYR A 186      -8.686   9.183  14.742  1.00 90.81           C
ATOM   2751  HD2 TYR A 186      -8.198   8.505  14.042  1.00 90.81           H
ATOM   2752  CE1 TYR A 186      -9.982  10.909  16.511  1.00 90.81           C
ATOM   2753  HE1 TYR A 186     -10.484  11.584  17.205  1.00 90.81           H
ATOM   2754  CE2 TYR A 186     -10.094   9.459  14.614  1.00 90.81           C
ATOM   2755  HE2 TYR A 186     -10.682   8.997  13.821  1.00 90.81           H
ATOM   2756  CZ  TYR A 186     -10.672  10.308  15.504  1.00 90.81           C
ATOM   2757  OH  TYR A 186     -12.002  10.569  15.383  1.00 90.81           O
ATOM   2758  HH  TYR A 186     -12.388  10.032  14.633  1.00 90.81           H
ATOM   2759  HN  TYR A 186      -5.900  11.031  13.984  1.00 90.81           H
ATOM   2760  N   SER A 187      -3.384  10.738  15.054  1.00 91.15           N
ATOM   2761  CA  SER A 187      -1.937  10.601  15.069  1.00 91.15           C
ATOM   2762  C   SER A 187      -1.329  11.583  16.072  1.00 91.15           C
ATOM   2763  O   SER A 187      -1.528  12.791  15.962  1.00 91.15           O
ATOM   2764  HA  SER A 187      -1.748   9.573  15.377  1.00 91.15           H
ATOM   2765  CB  SER A 187      -1.348  10.831  13.676  1.00 91.15           C
ATOM   2766 1HB  SER A 187      -1.622  11.826  13.326  1.00 91.15           H
ATOM   2767 2HB  SER A 187      -0.259  10.802  13.734  1.00 91.15           H
ATOM   2768  OG  SER A 187      -1.798   9.857  12.738  1.00 91.15           O
ATOM   2769  HG  SER A 187      -2.314  10.301  12.005  1.00 91.15           H
ATOM   2770  HN  SER A 187      -3.759  11.168  14.233  1.00 91.15           H
ATOM   2771  N   GLN A 188      -0.598  11.027  17.027  1.00 84.61           N
ATOM   2772  CA  GLN A 188       0.145  11.843  17.972  1.00 84.61           C
ATOM   2773  C   GLN A 188       1.395  11.099  18.447  1.00 84.61           C
ATOM   2774  O   GLN A 188       1.547   9.906  18.190  1.00 84.61           O
ATOM   2775  HA  GLN A 188       0.434  12.736  17.418  1.00 84.61           H
ATOM   2776  CB  GLN A 188      -0.734  12.250  19.156  1.00 84.61           C
ATOM   2777 1HB  GLN A 188      -0.179  12.919  19.813  1.00 84.61           H
ATOM   2778 2HB  GLN A 188      -1.601  12.804  18.796  1.00 84.61           H
ATOM   2779  CG  GLN A 188      -1.197  11.022  19.942  1.00 84.61           C
ATOM   2780 1HG  GLN A 188      -1.689  10.319  19.270  1.00 84.61           H
ATOM   2781 2HG  GLN A 188      -0.333  10.508  20.363  1.00 84.61           H
ATOM   2782  CD  GLN A 188      -2.158  11.420  21.065  1.00 84.61           C
ATOM   2783  OE1 GLN A 188      -2.598  12.553  21.167  1.00 84.61           O
ATOM   2784  NE2 GLN A 188      -2.456  10.427  21.899  1.00 84.61           N
ATOM   2785 1HE2 GLN A 188      -2.059   9.520  21.758  1.00 84.61           H
ATOM   2786 2HE2 GLN A 188      -3.077  10.589  22.666  1.00 84.61           H
ATOM   2787  HN  GLN A 188      -0.510  10.040  17.161  1.00 84.61           H
ATOM   2788  N   ILE A 189       2.258  11.836  19.132  1.00 88.20           N
ATOM   2789  CA  ILE A 189       3.431  11.237  19.747  1.00 88.20           C
ATOM   2790  C   ILE A 189       3.072  10.750  21.152  1.00 88.20           C
ATOM   2791  O   ILE A 189       2.511  11.501  21.948  1.00 88.20           O
ATOM   2792  HA  ILE A 189       3.711  10.373  19.143  1.00 88.20           H
ATOM   2793  CB  ILE A 189       4.609  12.212  19.716  1.00 88.20           C
ATOM   2794  HB  ILE A 189       4.310  13.126  20.229  1.00 88.20           H
ATOM   2795  CG1 ILE A 189       4.966  12.596  18.279  1.00 88.20           C
ATOM   2796 1HG1 ILE A 189       5.332  11.720  17.744  1.00 88.20           H
ATOM   2797 2HG1 ILE A 189       4.071  12.937  17.757  1.00 88.20           H
ATOM   2798  CG2 ILE A 189       5.811  11.643  20.472  1.00 88.20           C
ATOM   2799 1HG2 ILE A 189       5.535  11.461  21.511  1.00 88.20           H
ATOM   2800 2HG2 ILE A 189       6.121  10.706  20.010  1.00 88.20           H
ATOM   2801 3HG2 ILE A 189       6.635  12.356  20.435  1.00 88.20           H
ATOM   2802  CD1 ILE A 189       6.028  13.697  18.253  1.00 88.20           C
ATOM   2803 1HD1 ILE A 189       5.649  14.580  18.767  1.00 88.20           H
ATOM   2804 2HD1 ILE A 189       6.929  13.344  18.754  1.00 88.20           H
ATOM   2805 3HD1 ILE A 189       6.263  13.951  17.219  1.00 88.20           H
ATOM   2806  HN  ILE A 189       2.167  12.822  19.269  1.00 88.20           H
ATOM   2807  N   LYS A 190       3.409   9.495  21.413  1.00 84.08           N
ATOM   2808  CA  LYS A 190       3.211   8.927  22.736  1.00 84.08           C
ATOM   2809  C   LYS A 190       4.569   8.552  23.334  1.00 84.08           C
ATOM   2810  O   LYS A 190       5.375   7.888  22.684  1.00 84.08           O
ATOM   2811  HA  LYS A 190       2.761   9.700  23.359  1.00 84.08           H
ATOM   2812  CB  LYS A 190       2.222   7.761  22.675  1.00 84.08           C
ATOM   2813 1HB  LYS A 190       1.303   8.084  22.187  1.00 84.08           H
ATOM   2814 2HB  LYS A 190       2.639   6.957  22.068  1.00 84.08           H
ATOM   2815  CG  LYS A 190       1.906   7.237  24.077  1.00 84.08           C
ATOM   2816 1HG  LYS A 190       2.828   6.931  24.572  1.00 84.08           H
ATOM   2817 2HG  LYS A 190       1.472   8.036  24.679  1.00 84.08           H
ATOM   2818  CD  LYS A 190       0.937   6.054  24.015  1.00 84.08           C
ATOM   2819 1HD  LYS A 190      -0.020   6.384  23.611  1.00 84.08           H
ATOM   2820 2HD  LYS A 190       1.326   5.297  23.335  1.00 84.08           H
ATOM   2821  CE  LYS A 190       0.728   5.443  25.402  1.00 84.08           C
ATOM   2822 1HE  LYS A 190       1.682   5.378  25.925  1.00 84.08           H
ATOM   2823 2HE  LYS A 190       0.082   6.089  25.997  1.00 84.08           H
ATOM   2824  NZ  LYS A 190       0.125   4.097  25.289  1.00 84.08           N
ATOM   2825 1HZ  LYS A 190      -0.210   3.799  26.199  1.00 84.08           H
ATOM   2826 2HZ  LYS A 190      -0.651   4.127  24.637  1.00 84.08           H
ATOM   2827 3HZ  LYS A 190       0.822   3.441  24.955  1.00 84.08           H
ATOM   2828  HN  LYS A 190       3.811   8.873  20.742  1.00 84.08           H
ATOM   2829  N   GLU A 191       4.779   8.993  24.565  1.00 75.56           N
ATOM   2830  CA  GLU A 191       5.940   8.563  25.326  1.00 75.56           C
ATOM   2831  C   GLU A 191       5.591   7.345  26.184  1.00 75.56           C
ATOM   2832  O   GLU A 191       4.650   7.387  26.975  1.00 75.56           O
ATOM   2833  HA  GLU A 191       6.689   8.289  24.582  1.00 75.56           H
ATOM   2834  CB  GLU A 191       6.484   9.703  26.189  1.00 75.56           C
ATOM   2835 1HB  GLU A 191       5.655  10.265  26.619  1.00 75.56           H
ATOM   2836 2HB  GLU A 191       7.168   9.304  26.937  1.00 75.56           H
ATOM   2837  CG  GLU A 191       7.294  10.690  25.346  1.00 75.56           C
ATOM   2838 1HG  GLU A 191       8.020  10.146  24.741  1.00 75.56           H
ATOM   2839 2HG  GLU A 191       6.633  11.214  24.656  1.00 75.56           H
ATOM   2840  CD  GLU A 191       8.019  11.703  26.234  1.00 75.56           C
ATOM   2841  OE1 GLU A 191       8.863  12.441  25.681  1.00 75.56           O
ATOM   2842  OE2 GLU A 191       7.713  11.717  27.446  1.00 75.56           O
ATOM   2843  HN  GLU A 191       4.175   9.632  25.042  1.00 75.56           H
ATOM   2844  N   GLU A 192       6.368   6.288  25.998  1.00 70.90           N
ATOM   2845  CA  GLU A 192       6.195   5.083  26.792  1.00 70.90           C
ATOM   2846  C   GLU A 192       7.556   4.519  27.203  1.00 70.90           C
ATOM   2847  O   GLU A 192       8.407   4.259  26.354  1.00 70.90           O
ATOM   2848  HA  GLU A 192       5.641   5.397  27.677  1.00 70.90           H
ATOM   2849  CB  GLU A 192       5.376   4.038  26.031  1.00 70.90           C
ATOM   2850 1HB  GLU A 192       4.419   4.467  25.733  1.00 70.90           H
ATOM   2851 2HB  GLU A 192       5.957   3.655  25.192  1.00 70.90           H
ATOM   2852  CG  GLU A 192       5.061   2.835  26.922  1.00 70.90           C
ATOM   2853 1HG  GLU A 192       5.916   2.159  26.943  1.00 70.90           H
ATOM   2854 2HG  GLU A 192       4.893   3.169  27.946  1.00 70.90           H
ATOM   2855  CD  GLU A 192       3.825   2.087  26.416  1.00 70.90           C
ATOM   2856  OE1 GLU A 192       2.985   1.735  27.272  1.00 70.90           O
ATOM   2857  OE2 GLU A 192       3.749   1.884  25.185  1.00 70.90           O
ATOM   2858  HN  GLU A 192       7.103   6.246  25.321  1.00 70.90           H
ATOM   2859  N   SER A 193       7.720   4.347  28.507  1.00 72.03           N
ATOM   2860  CA  SER A 193       8.947   3.778  29.039  1.00 72.03           C
ATOM   2861  C   SER A 193      10.149   4.609  28.583  1.00 72.03           C
ATOM   2862  O   SER A 193      11.237   4.073  28.382  1.00 72.03           O
ATOM   2863  HA  SER A 193       8.840   3.823  30.122  1.00 72.03           H
ATOM   2864  CB  SER A 193       9.113   2.321  28.602  1.00 72.03           C
ATOM   2865 1HB  SER A 193       9.289   2.283  27.527  1.00 72.03           H
ATOM   2866 2HB  SER A 193       9.993   1.897  29.085  1.00 72.03           H
ATOM   2867  OG  SER A 193       7.970   1.534  28.924  1.00 72.03           O
ATOM   2868  HG  SER A 193       8.091   0.601  28.586  1.00 72.03           H
ATOM   2869  HN  SER A 193       7.034   4.588  29.193  1.00 72.03           H
ATOM   2870  N   GLY A 194       9.910   5.904  28.434  1.00 80.36           N
ATOM   2871  CA  GLY A 194      10.974   6.823  28.069  1.00 80.36           C
ATOM   2872  C   GLY A 194      11.273   6.749  26.570  1.00 80.36           C
ATOM   2873  O   GLY A 194      12.231   7.356  26.094  1.00 80.36           O
ATOM   2874 1HA  GLY A 194      10.688   7.841  28.336  1.00 80.36           H
ATOM   2875 2HA  GLY A 194      11.875   6.586  28.635  1.00 80.36           H
ATOM   2876  HN  GLY A 194       9.012   6.325  28.558  1.00 80.36           H
ATOM   2877  N   ILE A 195      10.436   5.998  25.869  1.00 78.50           N
ATOM   2878  CA  ILE A 195      10.553   5.896  24.424  1.00 78.50           C
ATOM   2879  C   ILE A 195       9.427   6.697  23.768  1.00 78.50           C
ATOM   2880  O   ILE A 195       8.254   6.495  24.078  1.00 78.50           O
ATOM   2881  HA  ILE A 195      11.506   6.344  24.141  1.00 78.50           H
ATOM   2882  CB  ILE A 195      10.596   4.429  23.993  1.00 78.50           C
ATOM   2883  HB  ILE A 195       9.678   3.947  24.330  1.00 78.50           H
ATOM   2884  CG1 ILE A 195      11.762   3.696  24.658  1.00 78.50           C
ATOM   2885 1HG1 ILE A 195      12.705   4.145  24.346  1.00 78.50           H
ATOM   2886 2HG1 ILE A 195      11.698   3.810  25.741  1.00 78.50           H
ATOM   2887  CG2 ILE A 195      10.637   4.307  22.468  1.00 78.50           C
ATOM   2888 1HG2 ILE A 195       9.747   4.770  22.042  1.00 78.50           H
ATOM   2889 2HG2 ILE A 195      11.526   4.810  22.087  1.00 78.50           H
ATOM   2890 3HG2 ILE A 195      10.668   3.254  22.189  1.00 78.50           H
ATOM   2891  CD1 ILE A 195      11.754   2.210  24.296  1.00 78.50           C
ATOM   2892 1HD1 ILE A 195      10.821   1.759  24.632  1.00 78.50           H
ATOM   2893 2HD1 ILE A 195      11.843   2.099  23.215  1.00 78.50           H
ATOM   2894 3HD1 ILE A 195      12.594   1.712  24.782  1.00 78.50           H
ATOM   2895  HN  ILE A 195       9.689   5.468  26.271  1.00 78.50           H
ATOM   2896  N   ALA A 196       9.823   7.591  22.873  1.00 89.10           N
ATOM   2897  CA  ALA A 196       8.859   8.361  22.107  1.00 89.10           C
ATOM   2898  C   ALA A 196       8.372   7.526  20.921  1.00 89.10           C
ATOM   2899  O   ALA A 196       9.177   6.974  20.173  1.00 89.10           O
ATOM   2900  HA  ALA A 196       8.013   8.578  22.759  1.00 89.10           H
ATOM   2901  CB  ALA A 196       9.494   9.682  21.668  1.00 89.10           C
ATOM   2902 1HB  ALA A 196       9.796  10.250  22.547  1.00 89.10           H
ATOM   2903 2HB  ALA A 196      10.368   9.477  21.050  1.00 89.10           H
ATOM   2904 3HB  ALA A 196       8.770  10.260  21.093  1.00 89.10           H
ATOM   2905  HN  ALA A 196      10.782   7.790  22.669  1.00 89.10           H
ATOM   2906  N   ILE A 197       7.055   7.460  20.786  1.00 84.66           N
ATOM   2907  CA  ILE A 197       6.448   6.610  19.776  1.00 84.66           C
ATOM   2908  C   ILE A 197       5.411   7.417  18.992  1.00 84.66           C
ATOM   2909  O   ILE A 197       4.550   8.067  19.583  1.00 84.66           O
ATOM   2910  HA  ILE A 197       7.238   6.304  19.089  1.00 84.66           H
ATOM   2911  CB  ILE A 197       5.884   5.338  20.413  1.00 84.66           C
ATOM   2912  HB  ILE A 197       5.110   5.627  21.123  1.00 84.66           H
ATOM   2913  CG1 ILE A 197       6.965   4.594  21.201  1.00 84.66           C
ATOM   2914 1HG1 ILE A 197       7.757   4.273  20.524  1.00 84.66           H
ATOM   2915 2HG1 ILE A 197       7.420   5.268  21.927  1.00 84.66           H
ATOM   2916  CG2 ILE A 197       5.223   4.445  19.362  1.00 84.66           C
ATOM   2917 1HG2 ILE A 197       4.408   4.987  18.885  1.00 84.66           H
ATOM   2918 2HG2 ILE A 197       5.960   4.162  18.610  1.00 84.66           H
ATOM   2919 3HG2 ILE A 197       4.831   3.548  19.842  1.00 84.66           H
ATOM   2920  CD1 ILE A 197       6.379   3.379  21.922  1.00 84.66           C
ATOM   2921 1HD1 ILE A 197       5.604   3.707  22.615  1.00 84.66           H
ATOM   2922 2HD1 ILE A 197       5.946   2.696  21.191  1.00 84.66           H
ATOM   2923 3HD1 ILE A 197       7.168   2.868  22.474  1.00 84.66           H
ATOM   2924  HN  ILE A 197       6.409   7.972  21.351  1.00 84.66           H
ATOM   2925  N   CYS A 198       5.528   7.349  17.674  1.00 90.61           N
ATOM   2926  CA  CYS A 198       4.510   7.911  16.803  1.00 90.61           C
ATOM   2927  C   CYS A 198       3.450   6.838  16.547  1.00 90.61           C
ATOM   2928  O   CYS A 198       3.704   5.868  15.833  1.00 90.61           O
ATOM   2929  HA  CYS A 198       4.079   8.761  17.333  1.00 90.61           H
ATOM   2930  CB  CYS A 198       5.111   8.443  15.500  1.00 90.61           C
ATOM   2931 1HB  CYS A 198       5.719   9.324  15.704  1.00 90.61           H
ATOM   2932 2HB  CYS A 198       5.771   7.694  15.063  1.00 90.61           H
ATOM   2933  SG  CYS A 198       3.776   8.863  14.321  1.00 90.61           S
ATOM   2934  HN  CYS A 198       6.298   6.921  17.202  1.00 90.61           H
ATOM   2935  N   THR A 199       2.285   7.047  17.142  1.00 88.75           N
ATOM   2936  CA  THR A 199       1.187   6.108  16.988  1.00 88.75           C
ATOM   2937  C   THR A 199      -0.141   6.858  16.858  1.00 88.75           C
ATOM   2938  O   THR A 199      -0.213   8.053  17.142  1.00 88.75           O
ATOM   2939  HA  THR A 199       1.334   5.557  16.059  1.00 88.75           H
ATOM   2940  CB  THR A 199       1.224   5.138  18.170  1.00 88.75           C
ATOM   2941  HB  THR A 199       2.239   4.783  18.350  1.00 88.75           H
ATOM   2942  OG1 THR A 199       0.274   4.134  17.825  1.00 88.75           O
ATOM   2943  HG1 THR A 199       0.436   3.309  18.366  1.00 88.75           H
ATOM   2944  CG2 THR A 199       0.664   5.756  19.453  1.00 88.75           C
ATOM   2945 1HG2 THR A 199      -0.373   6.049  19.292  1.00 88.75           H
ATOM   2946 2HG2 THR A 199       1.253   6.633  19.720  1.00 88.75           H
ATOM   2947 3HG2 THR A 199       0.714   5.025  20.260  1.00 88.75           H
ATOM   2948  HN  THR A 199       2.087   7.838  17.720  1.00 88.75           H
ATOM   2949  N   MET A 200      -1.158   6.125  16.431  1.00 88.04           N
ATOM   2950  CA  MET A 200      -2.525   6.608  16.537  1.00 88.04           C
ATOM   2951  C   MET A 200      -3.088   6.354  17.937  1.00 88.04           C
ATOM   2952  O   MET A 200      -2.971   5.251  18.467  1.00 88.04           O
ATOM   2953  HA  MET A 200      -2.473   7.680  16.347  1.00 88.04           H
ATOM   2954  CB  MET A 200      -3.398   5.900  15.500  1.00 88.04           C
ATOM   2955 1HB  MET A 200      -3.288   4.820  15.601  1.00 88.04           H
ATOM   2956 2HB  MET A 200      -4.448   6.132  15.683  1.00 88.04           H
ATOM   2957  CG  MET A 200      -3.018   6.326  14.080  1.00 88.04           C
ATOM   2958 1HG  MET A 200      -3.032   7.413  14.001  1.00 88.04           H
ATOM   2959 2HG  MET A 200      -2.001   6.003  13.855  1.00 88.04           H
ATOM   2960  SD  MET A 200      -4.156   5.615  12.903  1.00 88.04           S
ATOM   2961  CE  MET A 200      -5.636   6.523  13.317  1.00 88.04           C
ATOM   2962 1HE  MET A 200      -5.900   6.334  14.357  1.00 88.04           H
ATOM   2963 2HE  MET A 200      -5.460   7.589  13.174  1.00 88.04           H
ATOM   2964 3HE  MET A 200      -6.453   6.200  12.671  1.00 88.04           H
ATOM   2965  HN  MET A 200      -1.061   5.220  16.018  1.00 88.04           H
ATOM   2966  N   VAL A 201      -3.687   7.395  18.496  1.00 90.57           N
ATOM   2967  CA  VAL A 201      -4.372   7.269  19.772  1.00 90.57           C
ATOM   2968  C   VAL A 201      -5.844   7.644  19.595  1.00 90.57           C
ATOM   2969  O   VAL A 201      -6.160   8.771  19.217  1.00 90.57           O
ATOM   2970  HA  VAL A 201      -4.310   6.224  20.076  1.00 90.57           H
ATOM   2971  CB  VAL A 201      -3.663   8.113  20.832  1.00 90.57           C
ATOM   2972  HB  VAL A 201      -3.754   9.160  20.543  1.00 90.57           H
ATOM   2973  CG1 VAL A 201      -4.325   7.944  22.201  1.00 90.57           C
ATOM   2974 1HG1 VAL A 201      -5.367   8.260  22.142  1.00 90.57           H
ATOM   2975 2HG1 VAL A 201      -4.279   6.897  22.500  1.00 90.57           H
ATOM   2976 3HG1 VAL A 201      -3.802   8.555  22.936  1.00 90.57           H
ATOM   2977  CG2 VAL A 201      -2.173   7.773  20.898  1.00 90.57           C
ATOM   2978 1HG2 VAL A 201      -2.052   6.720  21.152  1.00 90.57           H
ATOM   2979 2HG2 VAL A 201      -1.712   7.968  19.930  1.00 90.57           H
ATOM   2980 3HG2 VAL A 201      -1.693   8.388  21.660  1.00 90.57           H
ATOM   2981  HN  VAL A 201      -3.710   8.310  18.094  1.00 90.57           H
ATOM   2982  N   TYR A 202      -6.706   6.678  19.876  1.00 90.59           N
ATOM   2983  CA  TYR A 202      -8.137   6.888  19.739  1.00 90.59           C
ATOM   2984  C   TYR A 202      -8.742   7.415  21.041  1.00 90.59           C
ATOM   2985  O   TYR A 202      -8.326   7.018  22.128  1.00 90.59           O
ATOM   2986  HA  TYR A 202      -8.295   7.623  18.949  1.00 90.59           H
ATOM   2987  CB  TYR A 202      -8.737   5.514  19.432  1.00 90.59           C
ATOM   2988 1HB  TYR A 202      -8.491   4.831  20.245  1.00 90.59           H
ATOM   2989 2HB  TYR A 202      -9.824   5.601  19.406  1.00 90.59           H
ATOM   2990  CG  TYR A 202      -8.258   4.906  18.112  1.00 90.59           C
ATOM   2991  CD1 TYR A 202      -8.910   5.211  16.935  1.00 90.59           C
ATOM   2992  HD1 TYR A 202      -9.767   5.885  16.945  1.00 90.59           H
ATOM   2993  CD2 TYR A 202      -7.173   4.053  18.099  1.00 90.59           C
ATOM   2994  HD2 TYR A 202      -6.658   3.813  19.029  1.00 90.59           H
ATOM   2995  CE1 TYR A 202      -8.459   4.640  15.692  1.00 90.59           C
ATOM   2996  HE1 TYR A 202      -8.965   4.872  14.755  1.00 90.59           H
ATOM   2997  CE2 TYR A 202      -6.722   3.482  16.857  1.00 90.59           C
ATOM   2998  HE2 TYR A 202      -5.867   2.806  16.832  1.00 90.59           H
ATOM   2999  CZ  TYR A 202      -7.387   3.803  15.715  1.00 90.59           C
ATOM   3000  OH  TYR A 202      -6.961   3.263  14.542  1.00 90.59           O
ATOM   3001  HH  TYR A 202      -6.153   2.695  14.700  1.00 90.59           H
ATOM   3002  HN  TYR A 202      -6.441   5.767  20.193  1.00 90.59           H
ATOM   3003  N   PRO A 203      -9.730   8.317  20.956  1.00 85.67           N
ATOM   3004  CA  PRO A 203     -10.325   8.899  22.161  1.00 85.67           C
ATOM   3005  C   PRO A 203     -11.131   7.884  22.956  1.00 85.67           C
ATOM   3006  O   PRO A 203     -11.669   6.934  22.389  1.00 85.67           O
ATOM   3007  HA  PRO A 203      -9.544   9.236  22.842  1.00 85.67           H
ATOM   3008  CB  PRO A 203     -11.207  10.027  21.621  1.00 85.67           C
ATOM   3009 1HB  PRO A 203     -12.094  10.174  22.238  1.00 85.67           H
ATOM   3010 2HB  PRO A 203     -10.674  10.977  21.599  1.00 85.67           H
ATOM   3011  CG  PRO A 203     -11.569   9.564  20.239  1.00 85.67           C
ATOM   3012 1HG  PRO A 203     -12.435   8.903  20.258  1.00 85.67           H
ATOM   3013 2HG  PRO A 203     -11.826  10.406  19.596  1.00 85.67           H
ATOM   3014  CD  PRO A 203     -10.352   8.848  19.730  1.00 85.67           C
ATOM   3015 1HD  PRO A 203     -10.616   8.050  19.036  1.00 85.67           H
ATOM   3016 2HD  PRO A 203      -9.681   9.523  19.200  1.00 85.67           H
ATOM   3017  N   SER A 204     -11.193   8.114  24.259  1.00 77.11           N
ATOM   3018  CA  SER A 204     -11.723   7.115  25.171  1.00 77.11           C
ATOM   3019  C   SER A 204     -13.142   6.724  24.752  1.00 77.11           C
ATOM   3020  O   SER A 204     -13.541   5.571  24.902  1.00 77.11           O
ATOM   3021  HA  SER A 204     -11.050   6.261  25.086  1.00 77.11           H
ATOM   3022  CB  SER A 204     -11.717   7.627  26.613  1.00 77.11           C
ATOM   3023 1HB  SER A 204     -12.243   6.917  27.251  1.00 77.11           H
ATOM   3024 2HB  SER A 204     -10.690   7.680  26.974  1.00 77.11           H
ATOM   3025  OG  SER A 204     -12.326   8.909  26.727  1.00 77.11           O
ATOM   3026  HG  SER A 204     -13.320   8.812  26.780  1.00 77.11           H
ATOM   3027  HN  SER A 204     -10.890   8.963  24.692  1.00 77.11           H
ATOM   3028  N   ASP A 205     -13.864   7.708  24.237  1.00 72.19           N
ATOM   3029  CA  ASP A 205     -15.257   7.505  23.878  1.00 72.19           C
ATOM   3030  C   ASP A 205     -15.335   6.624  22.629  1.00 72.19           C
ATOM   3031  O   ASP A 205     -14.929   7.041  21.545  1.00 72.19           O
ATOM   3032  HA  ASP A 205     -15.712   7.033  24.750  1.00 72.19           H
ATOM   3033  CB  ASP A 205     -15.945   8.835  23.562  1.00 72.19           C
ATOM   3034 1HB  ASP A 205     -15.376   9.370  22.802  1.00 72.19           H
ATOM   3035 2HB  ASP A 205     -16.935   8.647  23.147  1.00 72.19           H
ATOM   3036  CG  ASP A 205     -16.068   9.700  24.818  1.00 72.19           C
ATOM   3037  OD1 ASP A 205     -15.952   9.121  25.920  1.00 72.19           O
ATOM   3038  OD2 ASP A 205     -16.275  10.921  24.648  1.00 72.19           O
ATOM   3039  HN  ASP A 205     -13.513   8.628  24.064  1.00 72.19           H
ATOM   3040  N   GLU A 206     -15.858   5.422  22.823  1.00 75.22           N
ATOM   3041  CA  GLU A 206     -16.064   4.508  21.713  1.00 75.22           C
ATOM   3042  C   GLU A 206     -14.743   4.255  20.982  1.00 75.22           C
ATOM   3043  O   GLU A 206     -14.737   3.958  19.789  1.00 75.22           O
ATOM   3044  HA  GLU A 206     -16.420   3.581  22.163  1.00 75.22           H
ATOM   3045  CB  GLU A 206     -17.128   5.041  20.752  1.00 75.22           C
ATOM   3046 1HB  GLU A 206     -16.783   5.971  20.301  1.00 75.22           H
ATOM   3047 2HB  GLU A 206     -17.379   4.274  20.020  1.00 75.22           H
ATOM   3048  CG  GLU A 206     -18.425   5.367  21.497  1.00 75.22           C
ATOM   3049 1HG  GLU A 206     -18.520   4.719  22.369  1.00 75.22           H
ATOM   3050 2HG  GLU A 206     -18.390   6.392  21.864  1.00 75.22           H
ATOM   3051  CD  GLU A 206     -19.640   5.186  20.585  1.00 75.22           C
ATOM   3052  OE1 GLU A 206     -20.616   4.564  21.058  1.00 75.22           O
ATOM   3053  OE2 GLU A 206     -19.566   5.674  19.437  1.00 75.22           O
ATOM   3054  HN  GLU A 206     -16.140   5.072  23.717  1.00 75.22           H
ATOM   3055  N   SER A 207     -13.656   4.382  21.730  1.00 86.91           N
ATOM   3056  CA  SER A 207     -12.332   4.187  21.164  1.00 86.91           C
ATOM   3057  C   SER A 207     -12.273   2.853  20.417  1.00 86.91           C
ATOM   3058  O   SER A 207     -11.697   2.770  19.334  1.00 86.91           O
ATOM   3059  HA  SER A 207     -12.188   5.019  20.475  1.00 86.91           H
ATOM   3060  CB  SER A 207     -11.257   4.235  22.252  1.00 86.91           C
ATOM   3061 1HB  SER A 207     -10.293   3.964  21.820  1.00 86.91           H
ATOM   3062 2HB  SER A 207     -11.163   5.254  22.625  1.00 86.91           H
ATOM   3063  OG  SER A 207     -11.554   3.358  23.335  1.00 86.91           O
ATOM   3064  HG  SER A 207     -10.971   3.574  24.119  1.00 86.91           H
ATOM   3065  HN  SER A 207     -13.671   4.612  22.703  1.00 86.91           H
ATOM   3066  N   THR A 208     -12.878   1.843  21.026  1.00 86.57           N
ATOM   3067  CA  THR A 208     -12.849   0.505  20.462  1.00 86.57           C
ATOM   3068  C   THR A 208     -13.568   0.479  19.111  1.00 86.57           C
ATOM   3069  O   THR A 208     -13.072  -0.108  18.151  1.00 86.57           O
ATOM   3070  HA  THR A 208     -11.810   0.232  20.276  1.00 86.57           H
ATOM   3071  CB  THR A 208     -13.452  -0.455  21.490  1.00 86.57           C
ATOM   3072  HB  THR A 208     -14.526  -0.295  21.587  1.00 86.57           H
ATOM   3073  OG1 THR A 208     -12.687  -0.225  22.670  1.00 86.57           O
ATOM   3074  HG1 THR A 208     -11.720  -0.411  22.492  1.00 86.57           H
ATOM   3075  CG2 THR A 208     -13.183  -1.922  21.150  1.00 86.57           C
ATOM   3076 1HG2 THR A 208     -12.107  -2.096  21.119  1.00 86.57           H
ATOM   3077 2HG2 THR A 208     -13.617  -2.156  20.178  1.00 86.57           H
ATOM   3078 3HG2 THR A 208     -13.633  -2.560  21.911  1.00 86.57           H
ATOM   3079  HN  THR A 208     -13.379   1.928  21.887  1.00 86.57           H
ATOM   3080  N   LYS A 209     -14.726   1.123  19.081  1.00 82.55           N
ATOM   3081  CA  LYS A 209     -15.534   1.154  17.874  1.00 82.55           C
ATOM   3082  C   LYS A 209     -14.743   1.833  16.754  1.00 82.55           C
ATOM   3083  O   LYS A 209     -14.736   1.359  15.619  1.00 82.55           O
ATOM   3084  HA  LYS A 209     -15.726   0.121  17.583  1.00 82.55           H
ATOM   3085  CB  LYS A 209     -16.889   1.806  18.153  1.00 82.55           C
ATOM   3086 1HB  LYS A 209     -16.739   2.788  18.602  1.00 82.55           H
ATOM   3087 2HB  LYS A 209     -17.421   1.964  17.215  1.00 82.55           H
ATOM   3088  CG  LYS A 209     -17.735   0.937  19.086  1.00 82.55           C
ATOM   3089 1HG  LYS A 209     -17.799  -0.075  18.686  1.00 82.55           H
ATOM   3090 2HG  LYS A 209     -17.251   0.864  20.060  1.00 82.55           H
ATOM   3091  CD  LYS A 209     -19.141   1.516  19.251  1.00 82.55           C
ATOM   3092 1HD  LYS A 209     -19.075   2.581  19.475  1.00 82.55           H
ATOM   3093 2HD  LYS A 209     -19.690   1.421  18.314  1.00 82.55           H
ATOM   3094  CE  LYS A 209     -19.901   0.800  20.369  1.00 82.55           C
ATOM   3095 1HE  LYS A 209     -20.140  -0.218  20.060  1.00 82.55           H
ATOM   3096 2HE  LYS A 209     -19.271   0.725  21.255  1.00 82.55           H
ATOM   3097  NZ  LYS A 209     -21.146   1.529  20.698  1.00 82.55           N
ATOM   3098 1HZ  LYS A 209     -21.663   1.015  21.403  1.00 82.55           H
ATOM   3099 2HZ  LYS A 209     -20.915   2.450  21.054  1.00 82.55           H
ATOM   3100 3HZ  LYS A 209     -21.715   1.622  19.864  1.00 82.55           H
ATOM   3101  HN  LYS A 209     -15.112   1.616  19.861  1.00 82.55           H
ATOM   3102  N   LEU A 210     -14.096   2.933  17.112  1.00 88.26           N
ATOM   3103  CA  LEU A 210     -13.409   3.751  16.128  1.00 88.26           C
ATOM   3104  C   LEU A 210     -12.288   2.932  15.484  1.00 88.26           C
ATOM   3105  O   LEU A 210     -12.182   2.872  14.260  1.00 88.26           O
ATOM   3106  HA  LEU A 210     -14.133   4.011  15.356  1.00 88.26           H
ATOM   3107  CB  LEU A 210     -12.930   5.060  16.759  1.00 88.26           C
ATOM   3108 1HB  LEU A 210     -13.757   5.493  17.322  1.00 88.26           H
ATOM   3109 2HB  LEU A 210     -12.143   4.827  17.477  1.00 88.26           H
ATOM   3110  CG  LEU A 210     -12.400   6.118  15.789  1.00 88.26           C
ATOM   3111  HG  LEU A 210     -11.634   5.656  15.166  1.00 88.26           H
ATOM   3112  CD1 LEU A 210     -13.508   6.609  14.855  1.00 88.26           C
ATOM   3113 1HD1 LEU A 210     -13.896   5.769  14.278  1.00 88.26           H
ATOM   3114 2HD1 LEU A 210     -14.313   7.047  15.445  1.00 88.26           H
ATOM   3115 3HD1 LEU A 210     -13.104   7.360  14.176  1.00 88.26           H
ATOM   3116  CD2 LEU A 210     -11.735   7.270  16.544  1.00 88.26           C
ATOM   3117 1HD2 LEU A 210     -12.462   7.737  17.208  1.00 88.26           H
ATOM   3118 2HD2 LEU A 210     -10.901   6.885  17.132  1.00 88.26           H
ATOM   3119 3HD2 LEU A 210     -11.367   8.008  15.831  1.00 88.26           H
ATOM   3120  HN  LEU A 210     -14.038   3.266  18.053  1.00 88.26           H
ATOM   3121  N   LYS A 211     -11.479   2.322  16.338  1.00 92.76           N
ATOM   3122  CA  LYS A 211     -10.366   1.514  15.868  1.00 92.76           C
ATOM   3123  C   LYS A 211     -10.892   0.427  14.928  1.00 92.76           C
ATOM   3124  O   LYS A 211     -10.370   0.247  13.829  1.00 92.76           O
ATOM   3125  HA  LYS A 211      -9.703   2.169  15.302  1.00 92.76           H
ATOM   3126  CB  LYS A 211      -9.563   0.969  17.051  1.00 92.76           C
ATOM   3127 1HB  LYS A 211      -9.172   1.797  17.643  1.00 92.76           H
ATOM   3128 2HB  LYS A 211     -10.217   0.392  17.704  1.00 92.76           H
ATOM   3129  CG  LYS A 211      -8.408   0.089  16.570  1.00 92.76           C
ATOM   3130 1HG  LYS A 211      -8.803  -0.824  16.124  1.00 92.76           H
ATOM   3131 2HG  LYS A 211      -7.850   0.608  15.791  1.00 92.76           H
ATOM   3132  CD  LYS A 211      -7.470  -0.266  17.726  1.00 92.76           C
ATOM   3133 1HD  LYS A 211      -7.095   0.647  18.187  1.00 92.76           H
ATOM   3134 2HD  LYS A 211      -8.023  -0.807  18.494  1.00 92.76           H
ATOM   3135  CE  LYS A 211      -6.297  -1.118  17.238  1.00 92.76           C
ATOM   3136 1HE  LYS A 211      -6.663  -2.076  16.869  1.00 92.76           H
ATOM   3137 2HE  LYS A 211      -5.802  -0.622  16.403  1.00 92.76           H
ATOM   3138  NZ  LYS A 211      -5.327  -1.341  18.334  1.00 92.76           N
ATOM   3139 1HZ  LYS A 211      -4.637  -2.024  18.041  1.00 92.76           H
ATOM   3140 2HZ  LYS A 211      -4.864  -0.467  18.559  1.00 92.76           H
ATOM   3141 3HZ  LYS A 211      -5.817  -1.684  19.153  1.00 92.76           H
ATOM   3142  HN  LYS A 211     -11.574   2.372  17.332  1.00 92.76           H
ATOM   3143  N   SER A 212     -11.918  -0.269  15.395  1.00 90.77           N
ATOM   3144  CA  SER A 212     -12.458  -1.395  14.653  1.00 90.77           C
ATOM   3145  C   SER A 212     -12.954  -0.929  13.283  1.00 90.77           C
ATOM   3146  O   SER A 212     -12.763  -1.619  12.282  1.00 90.77           O
ATOM   3147  HA  SER A 212     -11.628  -2.093  14.543  1.00 90.77           H
ATOM   3148  CB  SER A 212     -13.592  -2.072  15.426  1.00 90.77           C
ATOM   3149 1HB  SER A 212     -14.406  -1.361  15.571  1.00 90.77           H
ATOM   3150 2HB  SER A 212     -13.990  -2.897  14.837  1.00 90.77           H
ATOM   3151  OG  SER A 212     -13.157  -2.559  16.693  1.00 90.77           O
ATOM   3152  HG  SER A 212     -13.366  -1.890  17.407  1.00 90.77           H
ATOM   3153  HN  SER A 212     -12.377  -0.075  16.262  1.00 90.77           H
ATOM   3154  N   ALA A 213     -13.581   0.238  13.282  1.00 93.99           N
ATOM   3155  CA  ALA A 213     -14.126   0.794  12.054  1.00 93.99           C
ATOM   3156  C   ALA A 213     -12.981   1.107  11.089  1.00 93.99           C
ATOM   3157  O   ALA A 213     -13.050   0.771   9.908  1.00 93.99           O
ATOM   3158  HA  ALA A 213     -14.771   0.038  11.606  1.00 93.99           H
ATOM   3159  CB  ALA A 213     -14.966   2.029  12.382  1.00 93.99           C
ATOM   3160 1HB  ALA A 213     -15.783   1.747  13.047  1.00 93.99           H
ATOM   3161 2HB  ALA A 213     -14.340   2.775  12.872  1.00 93.99           H
ATOM   3162 3HB  ALA A 213     -15.375   2.446  11.461  1.00 93.99           H
ATOM   3163  HN  ALA A 213     -13.719   0.800  14.097  1.00 93.99           H
ATOM   3164  N   VAL A 214     -11.953   1.747  11.628  1.00 91.81           N
ATOM   3165  CA  VAL A 214     -10.825   2.168  10.816  1.00 91.81           C
ATOM   3166  C   VAL A 214     -10.176   0.940  10.174  1.00 91.81           C
ATOM   3167  O   VAL A 214      -9.853   0.953   8.987  1.00 91.81           O
ATOM   3168  HA  VAL A 214     -11.210   2.814  10.027  1.00 91.81           H
ATOM   3169  CB  VAL A 214      -9.847   2.987  11.662  1.00 91.81           C
ATOM   3170  HB  VAL A 214      -9.619   2.412  12.560  1.00 91.81           H
ATOM   3171  CG1 VAL A 214      -8.536   3.224  10.910  1.00 91.81           C
ATOM   3172 1HG1 VAL A 214      -8.075   2.265  10.672  1.00 91.81           H
ATOM   3173 2HG1 VAL A 214      -8.740   3.768   9.988  1.00 91.81           H
ATOM   3174 3HG1 VAL A 214      -7.860   3.808  11.534  1.00 91.81           H
ATOM   3175  CG2 VAL A 214     -10.476   4.311  12.099  1.00 91.81           C
ATOM   3176 1HG2 VAL A 214     -10.747   4.893  11.218  1.00 91.81           H
ATOM   3177 2HG2 VAL A 214     -11.369   4.111  12.692  1.00 91.81           H
ATOM   3178 3HG2 VAL A 214      -9.760   4.873  12.699  1.00 91.81           H
ATOM   3179  HN  VAL A 214     -11.884   1.976  12.599  1.00 91.81           H
ATOM   3180  N   LEU A 215     -10.005  -0.092  10.987  1.00 91.44           N
ATOM   3181  CA  LEU A 215      -9.329  -1.296  10.536  1.00 91.44           C
ATOM   3182  C   LEU A 215     -10.195  -2.001   9.489  1.00 91.44           C
ATOM   3183  O   LEU A 215      -9.691  -2.450   8.461  1.00 91.44           O
ATOM   3184  HA  LEU A 215      -8.397  -0.990  10.062  1.00 91.44           H
ATOM   3185  CB  LEU A 215      -8.962  -2.183  11.727  1.00 91.44           C
ATOM   3186 1HB  LEU A 215      -9.854  -2.327  12.337  1.00 91.44           H
ATOM   3187 2HB  LEU A 215      -8.673  -3.164  11.349  1.00 91.44           H
ATOM   3188  CG  LEU A 215      -7.840  -1.664  12.629  1.00 91.44           C
ATOM   3189  HG  LEU A 215      -8.155  -0.710  13.051  1.00 91.44           H
ATOM   3190  CD1 LEU A 215      -7.592  -2.617  13.799  1.00 91.44           C
ATOM   3191 1HD1 LEU A 215      -8.502  -2.709  14.392  1.00 91.44           H
ATOM   3192 2HD1 LEU A 215      -7.307  -3.597  13.416  1.00 91.44           H
ATOM   3193 3HD1 LEU A 215      -6.790  -2.224  14.424  1.00 91.44           H
ATOM   3194  CD2 LEU A 215      -6.566  -1.402  11.823  1.00 91.44           C
ATOM   3195 1HD2 LEU A 215      -6.236  -2.328  11.353  1.00 91.44           H
ATOM   3196 2HD2 LEU A 215      -6.769  -0.657  11.054  1.00 91.44           H
ATOM   3197 3HD2 LEU A 215      -5.785  -1.033  12.488  1.00 91.44           H
ATOM   3198  HN  LEU A 215     -10.319  -0.114  11.936  1.00 91.44           H
ATOM   3199  N   THR A 216     -11.484  -2.075   9.787  1.00 90.87           N
ATOM   3200  CA  THR A 216     -12.419  -2.751   8.904  1.00 90.87           C
ATOM   3201  C   THR A 216     -12.420  -2.091   7.523  1.00 90.87           C
ATOM   3202  O   THR A 216     -12.414  -2.778   6.503  1.00 90.87           O
ATOM   3203  HA  THR A 216     -12.081  -3.778   8.767  1.00 90.87           H
ATOM   3204  CB  THR A 216     -13.792  -2.750   9.579  1.00 90.87           C
ATOM   3205  HB  THR A 216     -14.160  -1.733   9.713  1.00 90.87           H
ATOM   3206  OG1 THR A 216     -13.590  -3.494  10.777  1.00 90.87           O
ATOM   3207  HG1 THR A 216     -13.559  -2.876  11.562  1.00 90.87           H
ATOM   3208  CG2 THR A 216     -14.826  -3.568   8.802  1.00 90.87           C
ATOM   3209 1HG2 THR A 216     -14.490  -4.602   8.727  1.00 90.87           H
ATOM   3210 2HG2 THR A 216     -14.944  -3.150   7.802  1.00 90.87           H
ATOM   3211 3HG2 THR A 216     -15.783  -3.534   9.324  1.00 90.87           H
ATOM   3212  HN  THR A 216     -11.891  -1.684  10.613  1.00 90.87           H
ATOM   3213  N   LEU A 217     -12.428  -0.766   7.536  1.00 88.22           N
ATOM   3214  CA  LEU A 217     -12.443  -0.006   6.298  1.00 88.22           C
ATOM   3215  C   LEU A 217     -11.182  -0.326   5.493  1.00 88.22           C
ATOM   3216  O   LEU A 217     -11.237  -0.450   4.270  1.00 88.22           O
ATOM   3217  HA  LEU A 217     -13.311  -0.333   5.724  1.00 88.22           H
ATOM   3218  CB  LEU A 217     -12.627   1.485   6.587  1.00 88.22           C
ATOM   3219 1HB  LEU A 217     -13.335   1.592   7.408  1.00 88.22           H
ATOM   3220 2HB  LEU A 217     -11.675   1.888   6.932  1.00 88.22           H
ATOM   3221  CG  LEU A 217     -13.115   2.340   5.416  1.00 88.22           C
ATOM   3222  HG  LEU A 217     -12.604   2.007   4.513  1.00 88.22           H
ATOM   3223  CD1 LEU A 217     -14.615   2.146   5.183  1.00 88.22           C
ATOM   3224 1HD1 LEU A 217     -14.815   1.099   4.959  1.00 88.22           H
ATOM   3225 2HD1 LEU A 217     -15.162   2.437   6.080  1.00 88.22           H
ATOM   3226 3HD1 LEU A 217     -14.936   2.765   4.345  1.00 88.22           H
ATOM   3227  CD2 LEU A 217     -12.753   3.812   5.623  1.00 88.22           C
ATOM   3228 1HD2 LEU A 217     -13.219   4.176   6.539  1.00 88.22           H
ATOM   3229 2HD2 LEU A 217     -11.670   3.912   5.701  1.00 88.22           H
ATOM   3230 3HD2 LEU A 217     -13.112   4.397   4.776  1.00 88.22           H
ATOM   3231  HN  LEU A 217     -12.425  -0.215   8.370  1.00 88.22           H
ATOM   3232  N   LYS A 218     -10.076  -0.450   6.211  1.00 85.86           N
ATOM   3233  CA  LYS A 218      -8.794  -0.704   5.574  1.00 85.86           C
ATOM   3234  C   LYS A 218      -8.843  -2.057   4.862  1.00 85.86           C
ATOM   3235  O   LYS A 218      -8.389  -2.181   3.726  1.00 85.86           O
ATOM   3236  HA  LYS A 218      -8.641   0.075   4.827  1.00 85.86           H
ATOM   3237  CB  LYS A 218      -7.658  -0.585   6.591  1.00 85.86           C
ATOM   3238 1HB  LYS A 218      -7.774   0.333   7.167  1.00 85.86           H
ATOM   3239 2HB  LYS A 218      -7.710  -1.413   7.299  1.00 85.86           H
ATOM   3240  CG  LYS A 218      -6.296  -0.587   5.894  1.00 85.86           C
ATOM   3241 1HG  LYS A 218      -6.208  -1.471   5.263  1.00 85.86           H
ATOM   3242 2HG  LYS A 218      -6.217   0.281   5.239  1.00 85.86           H
ATOM   3243  CD  LYS A 218      -5.157  -0.566   6.916  1.00 85.86           C
ATOM   3244 1HD  LYS A 218      -5.202   0.354   7.498  1.00 85.86           H
ATOM   3245 2HD  LYS A 218      -5.277  -1.392   7.617  1.00 85.86           H
ATOM   3246  CE  LYS A 218      -3.797  -0.672   6.223  1.00 85.86           C
ATOM   3247 1HE  LYS A 218      -3.802  -1.510   5.526  1.00 85.86           H
ATOM   3248 2HE  LYS A 218      -3.609   0.228   5.638  1.00 85.86           H
ATOM   3249  NZ  LYS A 218      -2.720  -0.856   7.221  1.00 85.86           N
ATOM   3250 1HZ  LYS A 218      -1.876  -1.169   6.754  1.00 85.86           H
ATOM   3251 2HZ  LYS A 218      -2.539   0.025   7.689  1.00 85.86           H
ATOM   3252 3HZ  LYS A 218      -3.006  -1.549   7.903  1.00 85.86           H
ATOM   3253  HN  LYS A 218     -10.045  -0.379   7.208  1.00 85.86           H
ATOM   3254  N   VAL A 219      -9.399  -3.037   5.559  1.00 90.15           N
ATOM   3255  CA  VAL A 219      -9.405  -4.401   5.059  1.00 90.15           C
ATOM   3256  C   VAL A 219     -10.325  -4.487   3.838  1.00 90.15           C
ATOM   3257  O   VAL A 219      -9.961  -5.080   2.824  1.00 90.15           O
ATOM   3258  HA  VAL A 219      -8.389  -4.643   4.749  1.00 90.15           H
ATOM   3259  CB  VAL A 219      -9.803  -5.367   6.176  1.00 90.15           C
ATOM   3260  HB  VAL A 219     -10.755  -5.030   6.588  1.00 90.15           H
ATOM   3261  CG1 VAL A 219     -10.002  -6.783   5.632  1.00 90.15           C
ATOM   3262 1HG1 VAL A 219     -10.791  -6.776   4.880  1.00 90.15           H
ATOM   3263 2HG1 VAL A 219      -9.073  -7.133   5.182  1.00 90.15           H
ATOM   3264 3HG1 VAL A 219     -10.285  -7.449   6.448  1.00 90.15           H
ATOM   3265  CG2 VAL A 219      -8.772  -5.353   7.306  1.00 90.15           C
ATOM   3266 1HG2 VAL A 219      -7.800  -5.654   6.914  1.00 90.15           H
ATOM   3267 2HG2 VAL A 219      -8.701  -4.348   7.721  1.00 90.15           H
ATOM   3268 3HG2 VAL A 219      -9.079  -6.048   8.087  1.00 90.15           H
ATOM   3269  HN  VAL A 219      -9.838  -2.911   6.449  1.00 90.15           H
ATOM   3270  N   ILE A 220     -11.498  -3.887   3.978  1.00 90.41           N
ATOM   3271  CA  ILE A 220     -12.519  -3.993   2.950  1.00 90.41           C
ATOM   3272  C   ILE A 220     -12.020  -3.321   1.669  1.00 90.41           C
ATOM   3273  O   ILE A 220     -11.950  -3.955   0.617  1.00 90.41           O
ATOM   3274  HA  ILE A 220     -12.670  -5.054   2.747  1.00 90.41           H
ATOM   3275  CB  ILE A 220     -13.850  -3.436   3.457  1.00 90.41           C
ATOM   3276  HB  ILE A 220     -13.664  -2.460   3.905  1.00 90.41           H
ATOM   3277  CG1 ILE A 220     -14.437  -4.330   4.552  1.00 90.41           C
ATOM   3278 1HG1 ILE A 220     -14.654  -5.317   4.143  1.00 90.41           H
ATOM   3279 2HG1 ILE A 220     -13.703  -4.469   5.346  1.00 90.41           H
ATOM   3280  CG2 ILE A 220     -14.832  -3.224   2.303  1.00 90.41           C
ATOM   3281 1HG2 ILE A 220     -14.407  -2.518   1.590  1.00 90.41           H
ATOM   3282 2HG2 ILE A 220     -15.019  -4.175   1.805  1.00 90.41           H
ATOM   3283 3HG2 ILE A 220     -15.770  -2.827   2.692  1.00 90.41           H
ATOM   3284  CD1 ILE A 220     -15.715  -3.720   5.132  1.00 90.41           C
ATOM   3285 1HD1 ILE A 220     -15.489  -2.744   5.561  1.00 90.41           H
ATOM   3286 2HD1 ILE A 220     -16.455  -3.606   4.340  1.00 90.41           H
ATOM   3287 3HD1 ILE A 220     -16.111  -4.375   5.907  1.00 90.41           H
ATOM   3288  HN  ILE A 220     -11.754  -3.338   4.773  1.00 90.41           H
ATOM   3289  N   LEU A 221     -11.684  -2.046   1.800  1.00 89.15           N
ATOM   3290  CA  LEU A 221     -11.346  -1.238   0.641  1.00 89.15           C
ATOM   3291  C   LEU A 221      -9.918  -1.562   0.198  1.00 89.15           C
ATOM   3292  O   LEU A 221      -9.565  -1.363  -0.963  1.00 89.15           O
ATOM   3293  HA  LEU A 221     -12.029  -1.517  -0.162  1.00 89.15           H
ATOM   3294  CB  LEU A 221     -11.578   0.245   0.936  1.00 89.15           C
ATOM   3295 1HB  LEU A 221     -10.976   0.521   1.802  1.00 89.15           H
ATOM   3296 2HB  LEU A 221     -11.206   0.826   0.091  1.00 89.15           H
ATOM   3297  CG  LEU A 221     -13.026   0.658   1.204  1.00 89.15           C
ATOM   3298  HG  LEU A 221     -13.378   0.118   2.083  1.00 89.15           H
ATOM   3299  CD1 LEU A 221     -13.121   2.151   1.523  1.00 89.15           C
ATOM   3300 1HD1 LEU A 221     -12.525   2.372   2.409  1.00 89.15           H
ATOM   3301 2HD1 LEU A 221     -12.744   2.728   0.678  1.00 89.15           H
ATOM   3302 3HD1 LEU A 221     -14.161   2.418   1.709  1.00 89.15           H
ATOM   3303  CD2 LEU A 221     -13.934   0.262   0.038  1.00 89.15           C
ATOM   3304 1HD2 LEU A 221     -13.593   0.756  -0.872  1.00 89.15           H
ATOM   3305 2HD2 LEU A 221     -13.898  -0.818  -0.100  1.00 89.15           H
ATOM   3306 3HD2 LEU A 221     -14.958   0.567   0.254  1.00 89.15           H
ATOM   3307  HN  LEU A 221     -11.642  -1.566   2.677  1.00 89.15           H
ATOM   3308  N   GLY A 222      -9.136  -2.055   1.147  1.00 87.82           N
ATOM   3309  CA  GLY A 222      -7.707  -2.213   0.932  1.00 87.82           C
ATOM   3310  C   GLY A 222      -7.403  -3.532   0.218  1.00 87.82           C
ATOM   3311  O   GLY A 222      -6.371  -3.663  -0.438  1.00 87.82           O
ATOM   3312 1HA  GLY A 222      -7.331  -1.380   0.339  1.00 87.82           H
ATOM   3313 2HA  GLY A 222      -7.187  -2.185   1.889  1.00 87.82           H
ATOM   3314  HN  GLY A 222      -9.462  -2.343   2.047  1.00 87.82           H
ATOM   3315  N   PHE A 223      -8.321  -4.476   0.371  1.00 80.85           N
ATOM   3316  CA  PHE A 223      -8.091  -5.827  -0.110  1.00 80.85           C
ATOM   3317  C   PHE A 223      -9.327  -6.370  -0.831  1.00 80.85           C
ATOM   3318  O   PHE A 223      -9.301  -6.579  -2.042  1.00 80.85           O
ATOM   3319  HA  PHE A 223      -7.255  -5.785  -0.808  1.00 80.85           H
ATOM   3320  CB  PHE A 223      -7.808  -6.697   1.117  1.00 80.85           C
ATOM   3321 1HB  PHE A 223      -7.014  -6.234   1.702  1.00 80.85           H
ATOM   3322 2HB  PHE A 223      -8.697  -6.718   1.747  1.00 80.85           H
ATOM   3323  CG  PHE A 223      -7.404  -8.134   0.781  1.00 80.85           C
ATOM   3324  CD1 PHE A 223      -8.222  -9.167   1.118  1.00 80.85           C
ATOM   3325  HD1 PHE A 223      -9.166  -8.971   1.627  1.00 80.85           H
ATOM   3326  CD2 PHE A 223      -6.226  -8.378   0.146  1.00 80.85           C
ATOM   3327  HD2 PHE A 223      -5.571  -7.550  -0.124  1.00 80.85           H
ATOM   3328  CE1 PHE A 223      -7.846 -10.500   0.807  1.00 80.85           C
ATOM   3329  HE1 PHE A 223      -8.502 -11.328   1.077  1.00 80.85           H
ATOM   3330  CE2 PHE A 223      -5.851  -9.712  -0.165  1.00 80.85           C
ATOM   3331  HE2 PHE A 223      -4.907  -9.908  -0.674  1.00 80.85           H
ATOM   3332  CZ  PHE A 223      -6.669 -10.745   0.172  1.00 80.85           C
ATOM   3333  HZ  PHE A 223      -6.381 -11.768  -0.067  1.00 80.85           H
ATOM   3334  HN  PHE A 223      -9.206  -4.329   0.813  1.00 80.85           H
ATOM   3335  N   PHE A 224     -10.380  -6.583  -0.055  1.00 84.08           N
ATOM   3336  CA  PHE A 224     -11.490  -7.403  -0.507  1.00 84.08           C
ATOM   3337  C   PHE A 224     -12.104  -6.836  -1.789  1.00 84.08           C
ATOM   3338  O   PHE A 224     -12.239  -7.547  -2.784  1.00 84.08           O
ATOM   3339  HA  PHE A 224     -11.095  -8.400  -0.706  1.00 84.08           H
ATOM   3340  CB  PHE A 224     -12.543  -7.383   0.602  1.00 84.08           C
ATOM   3341 1HB  PHE A 224     -12.598  -6.377   1.018  1.00 84.08           H
ATOM   3342 2HB  PHE A 224     -13.519  -7.601   0.167  1.00 84.08           H
ATOM   3343  CG  PHE A 224     -12.273  -8.374   1.735  1.00 84.08           C
ATOM   3344  CD1 PHE A 224     -12.468  -9.705   1.535  1.00 84.08           C
ATOM   3345  HD1 PHE A 224     -12.816 -10.065   0.567  1.00 84.08           H
ATOM   3346  CD2 PHE A 224     -11.839  -7.925   2.943  1.00 84.08           C
ATOM   3347  HD2 PHE A 224     -11.683  -6.858   3.104  1.00 84.08           H
ATOM   3348  CE1 PHE A 224     -12.217 -10.626   2.587  1.00 84.08           C
ATOM   3349  HE1 PHE A 224     -12.373 -11.692   2.427  1.00 84.08           H
ATOM   3350  CE2 PHE A 224     -11.588  -8.845   3.995  1.00 84.08           C
ATOM   3351  HE2 PHE A 224     -11.240  -8.485   4.963  1.00 84.08           H
ATOM   3352  CZ  PHE A 224     -11.783 -10.176   3.795  1.00 84.08           C
ATOM   3353  HZ  PHE A 224     -11.590 -10.883   4.602  1.00 84.08           H
ATOM   3354  HN  PHE A 224     -10.481  -6.206   0.866  1.00 84.08           H
ATOM   3355  N   LEU A 225     -12.460  -5.562  -1.722  1.00 89.42           N
ATOM   3356  CA  LEU A 225     -13.135  -4.914  -2.835  1.00 89.42           C
ATOM   3357  C   LEU A 225     -12.238  -4.972  -4.073  1.00 89.42           C
ATOM   3358  O   LEU A 225     -12.647  -5.474  -5.118  1.00 89.42           O
ATOM   3359  HA  LEU A 225     -14.043  -5.481  -3.040  1.00 89.42           H
ATOM   3360  CB  LEU A 225     -13.562  -3.496  -2.450  1.00 89.42           C
ATOM   3361 1HB  LEU A 225     -14.257  -3.562  -1.613  1.00 89.42           H
ATOM   3362 2HB  LEU A 225     -12.684  -2.958  -2.094  1.00 89.42           H
ATOM   3363  CG  LEU A 225     -14.219  -2.670  -3.558  1.00 89.42           C
ATOM   3364  HG  LEU A 225     -13.619  -2.774  -4.462  1.00 89.42           H
ATOM   3365  CD1 LEU A 225     -15.618  -3.199  -3.880  1.00 89.42           C
ATOM   3366 1HD1 LEU A 225     -15.547  -4.235  -4.212  1.00 89.42           H
ATOM   3367 2HD1 LEU A 225     -16.241  -3.145  -2.987  1.00 89.42           H
ATOM   3368 3HD1 LEU A 225     -16.062  -2.594  -4.670  1.00 89.42           H
ATOM   3369  CD2 LEU A 225     -14.237  -1.184  -3.196  1.00 89.42           C
ATOM   3370 1HD2 LEU A 225     -14.800  -1.042  -2.273  1.00 89.42           H
ATOM   3371 2HD2 LEU A 225     -13.215  -0.831  -3.056  1.00 89.42           H
ATOM   3372 3HD2 LEU A 225     -14.709  -0.620  -4.000  1.00 89.42           H
ATOM   3373  HN  LEU A 225     -12.295  -4.976  -0.929  1.00 89.42           H
ATOM   3374  N   PRO A 226     -11.002  -4.461  -3.979  1.00 90.11           N
ATOM   3375  CA  PRO A 226     -10.082  -4.497  -5.118  1.00 90.11           C
ATOM   3376  C   PRO A 226      -9.924  -5.897  -5.688  1.00 90.11           C
ATOM   3377  O   PRO A 226      -9.948  -6.083  -6.903  1.00 90.11           O
ATOM   3378  HA  PRO A 226     -10.478  -3.898  -5.939  1.00 90.11           H
ATOM   3379  CB  PRO A 226      -8.768  -3.967  -4.540  1.00 90.11           C
ATOM   3380 1HB  PRO A 226      -8.137  -4.776  -4.172  1.00 90.11           H
ATOM   3381 2HB  PRO A 226      -8.189  -3.427  -5.288  1.00 90.11           H
ATOM   3382  CG  PRO A 226      -9.224  -3.051  -3.410  1.00 90.11           C
ATOM   3383 1HG  PRO A 226      -8.428  -2.876  -2.686  1.00 90.11           H
ATOM   3384 2HG  PRO A 226      -9.523  -2.070  -3.780  1.00 90.11           H
ATOM   3385  CD  PRO A 226     -10.390  -3.813  -2.804  1.00 90.11           C
ATOM   3386 1HD  PRO A 226     -10.057  -4.548  -2.071  1.00 90.11           H
ATOM   3387 2HD  PRO A 226     -11.086  -3.149  -2.291  1.00 90.11           H
ATOM   3388  N   PHE A 227      -9.765  -6.854  -4.785  1.00 83.72           N
ATOM   3389  CA  PHE A 227      -9.468  -8.219  -5.186  1.00 83.72           C
ATOM   3390  C   PHE A 227     -10.619  -8.815  -5.997  1.00 83.72           C
ATOM   3391  O   PHE A 227     -10.395  -9.435  -7.036  1.00 83.72           O
ATOM   3392  HA  PHE A 227      -8.569  -8.186  -5.802  1.00 83.72           H
ATOM   3393  CB  PHE A 227      -9.289  -9.032  -3.902  1.00 83.72           C
ATOM   3394 1HB  PHE A 227      -8.524  -8.558  -3.287  1.00 83.72           H
ATOM   3395 2HB  PHE A 227     -10.218  -9.004  -3.334  1.00 83.72           H
ATOM   3396  CG  PHE A 227      -8.898 -10.492  -4.141  1.00 83.72           C
ATOM   3397  CD1 PHE A 227      -9.844 -11.468  -4.082  1.00 83.72           C
ATOM   3398  HD1 PHE A 227     -10.880 -11.210  -3.865  1.00 83.72           H
ATOM   3399  CD2 PHE A 227      -7.605 -10.815  -4.412  1.00 83.72           C
ATOM   3400  HD2 PHE A 227      -6.847 -10.033  -4.459  1.00 83.72           H
ATOM   3401  CE1 PHE A 227      -9.481 -12.823  -4.303  1.00 83.72           C
ATOM   3402  HE1 PHE A 227     -10.239 -13.605  -4.256  1.00 83.72           H
ATOM   3403  CE2 PHE A 227      -7.242 -12.169  -4.633  1.00 83.72           C
ATOM   3404  HE2 PHE A 227      -6.205 -12.428  -4.850  1.00 83.72           H
ATOM   3405  CZ  PHE A 227      -8.188 -13.145  -4.574  1.00 83.72           C
ATOM   3406  HZ  PHE A 227      -7.909 -14.185  -4.744  1.00 83.72           H
ATOM   3407  HN  PHE A 227      -9.837  -6.709  -3.798  1.00 83.72           H
ATOM   3408  N   VAL A 228     -11.827  -8.608  -5.493  1.00 91.82           N
ATOM   3409  CA  VAL A 228     -13.010  -9.154  -6.135  1.00 91.82           C
ATOM   3410  C   VAL A 228     -13.124  -8.586  -7.551  1.00 91.82           C
ATOM   3411  O   VAL A 228     -13.384  -9.324  -8.501  1.00 91.82           O
ATOM   3412  HA  VAL A 228     -12.880 -10.234  -6.200  1.00 91.82           H
ATOM   3413  CB  VAL A 228     -14.246  -8.875  -5.278  1.00 91.82           C
ATOM   3414  HB  VAL A 228     -14.263  -7.810  -5.050  1.00 91.82           H
ATOM   3415  CG1 VAL A 228     -15.529  -9.214  -6.039  1.00 91.82           C
ATOM   3416 1HG1 VAL A 228     -15.587  -8.607  -6.943  1.00 91.82           H
ATOM   3417 2HG1 VAL A 228     -15.523 -10.270  -6.311  1.00 91.82           H
ATOM   3418 3HG1 VAL A 228     -16.392  -9.007  -5.407  1.00 91.82           H
ATOM   3419  CG2 VAL A 228     -14.177  -9.637  -3.953  1.00 91.82           C
ATOM   3420 1HG2 VAL A 228     -14.124 -10.708  -4.152  1.00 91.82           H
ATOM   3421 2HG2 VAL A 228     -13.291  -9.326  -3.400  1.00 91.82           H
ATOM   3422 3HG2 VAL A 228     -15.068  -9.422  -3.363  1.00 91.82           H
ATOM   3423  HN  VAL A 228     -12.002  -8.078  -4.663  1.00 91.82           H
ATOM   3424  N   VAL A 229     -12.926  -7.280  -7.649  1.00 91.73           N
ATOM   3425  CA  VAL A 229     -13.073  -6.593  -8.921  1.00 91.73           C
ATOM   3426  C   VAL A 229     -12.035  -7.131  -9.908  1.00 91.73           C
ATOM   3427  O   VAL A 229     -12.361  -7.422 -11.058  1.00 91.73           O
ATOM   3428  HA  VAL A 229     -14.069  -6.816  -9.302  1.00 91.73           H
ATOM   3429  CB  VAL A 229     -12.973  -5.080  -8.713  1.00 91.73           C
ATOM   3430  HB  VAL A 229     -12.050  -4.876  -8.170  1.00 91.73           H
ATOM   3431  CG1 VAL A 229     -12.901  -4.347 -10.054  1.00 91.73           C
ATOM   3432 1HG1 VAL A 229     -12.022  -4.683 -10.605  1.00 91.73           H
ATOM   3433 2HG1 VAL A 229     -13.798  -4.562 -10.634  1.00 91.73           H
ATOM   3434 3HG1 VAL A 229     -12.831  -3.273  -9.878  1.00 91.73           H
ATOM   3435  CG2 VAL A 229     -14.140  -4.565  -7.868  1.00 91.73           C
ATOM   3436 1HG2 VAL A 229     -15.080  -4.787  -8.373  1.00 91.73           H
ATOM   3437 2HG2 VAL A 229     -14.126  -5.053  -6.894  1.00 91.73           H
ATOM   3438 3HG2 VAL A 229     -14.044  -3.487  -7.736  1.00 91.73           H
ATOM   3439  HN  VAL A 229     -12.669  -6.694  -6.879  1.00 91.73           H
ATOM   3440  N   MET A 230     -10.808  -7.246  -9.424  1.00 84.47           N
ATOM   3441  CA  MET A 230      -9.712  -7.700 -10.263  1.00 84.47           C
ATOM   3442  C   MET A 230      -9.957  -9.126 -10.761  1.00 84.47           C
ATOM   3443  O   MET A 230      -9.796  -9.409 -11.947  1.00 84.47           O
ATOM   3444  HA  MET A 230      -9.684  -7.012 -11.108  1.00 84.47           H
ATOM   3445  CB  MET A 230      -8.406  -7.655  -9.466  1.00 84.47           C
ATOM   3446 1HB  MET A 230      -8.553  -8.124  -8.493  1.00 84.47           H
ATOM   3447 2HB  MET A 230      -7.639  -8.231  -9.984  1.00 84.47           H
ATOM   3448  CG  MET A 230      -7.929  -6.214  -9.276  1.00 84.47           C
ATOM   3449 1HG  MET A 230      -7.908  -5.700 -10.237  1.00 84.47           H
ATOM   3450 2HG  MET A 230      -8.628  -5.671  -8.640  1.00 84.47           H
ATOM   3451  SD  MET A 230      -6.302  -6.201  -8.542  1.00 84.47           S
ATOM   3452  CE  MET A 230      -6.682  -6.877  -6.935  1.00 84.47           C
ATOM   3453 1HE  MET A 230      -7.401  -6.232  -6.430  1.00 84.47           H
ATOM   3454 2HE  MET A 230      -7.107  -7.874  -7.051  1.00 84.47           H
ATOM   3455 3HE  MET A 230      -5.769  -6.938  -6.341  1.00 84.47           H
ATOM   3456  HN  MET A 230     -10.557  -7.036  -8.479  1.00 84.47           H
ATOM   3457  N   ALA A 231     -10.342  -9.986  -9.830  1.00 90.19           N
ATOM   3458  CA  ALA A 231     -10.535 -11.392 -10.143  1.00 90.19           C
ATOM   3459  C   ALA A 231     -11.595 -11.525 -11.238  1.00 90.19           C
ATOM   3460  O   ALA A 231     -11.430 -12.303 -12.176  1.00 90.19           O
ATOM   3461  HA  ALA A 231      -9.588 -11.781 -10.517  1.00 90.19           H
ATOM   3462  CB  ALA A 231     -10.912 -12.152  -8.870  1.00 90.19           C
ATOM   3463 1HB  ALA A 231     -10.113 -12.050  -8.135  1.00 90.19           H
ATOM   3464 2HB  ALA A 231     -11.835 -11.741  -8.462  1.00 90.19           H
ATOM   3465 3HB  ALA A 231     -11.057 -13.206  -9.105  1.00 90.19           H
ATOM   3466  HN  ALA A 231     -10.521  -9.737  -8.878  1.00 90.19           H
ATOM   3467  N   CYS A 232     -12.661 -10.754 -11.081  1.00 89.48           N
ATOM   3468  CA  CYS A 232     -13.761 -10.796 -12.030  1.00 89.48           C
ATOM   3469  C   CYS A 232     -13.245 -10.310 -13.386  1.00 89.48           C
ATOM   3470  O   CYS A 232     -13.489 -10.946 -14.410  1.00 89.48           O
ATOM   3471  HA  CYS A 232     -14.084 -11.836 -12.088  1.00 89.48           H
ATOM   3472  CB  CYS A 232     -14.957  -9.974 -11.546  1.00 89.48           C
ATOM   3473 1HB  CYS A 232     -14.629  -8.976 -11.254  1.00 89.48           H
ATOM   3474 2HB  CYS A 232     -15.675  -9.848 -12.357  1.00 89.48           H
ATOM   3475  SG  CYS A 232     -15.758 -10.808 -10.127  1.00 89.48           S
ATOM   3476  HG  CYS A 232     -14.900 -10.374  -9.209  1.00 89.48           H
ATOM   3477  HN  CYS A 232     -12.780 -10.110 -10.325  1.00 89.48           H
ATOM   3478  N   CYS A 233     -12.542  -9.188 -13.348  1.00 88.14           N
ATOM   3479  CA  CYS A 233     -12.098  -8.541 -14.571  1.00 88.14           C
ATOM   3480  C   CYS A 233     -11.270  -9.547 -15.373  1.00 88.14           C
ATOM   3481  O   CYS A 233     -11.525  -9.762 -16.557  1.00 88.14           O
ATOM   3482  HA  CYS A 233     -12.997  -8.256 -15.118  1.00 88.14           H
ATOM   3483  CB  CYS A 233     -11.315  -7.259 -14.281  1.00 88.14           C
ATOM   3484 1HB  CYS A 233     -10.581  -7.442 -13.496  1.00 88.14           H
ATOM   3485 2HB  CYS A 233     -10.763  -6.952 -15.169  1.00 88.14           H
ATOM   3486  SG  CYS A 233     -12.461  -5.928 -13.767  1.00 88.14           S
ATOM   3487  HG  CYS A 233     -12.625  -6.360 -12.520  1.00 88.14           H
ATOM   3488  HN  CYS A 233     -12.276  -8.723 -12.503  1.00 88.14           H
ATOM   3489  N   TYR A 234     -10.295 -10.136 -14.696  1.00 75.17           N
ATOM   3490  CA  TYR A 234      -9.314 -10.969 -15.370  1.00 75.17           C
ATOM   3491  C   TYR A 234      -9.923 -12.312 -15.778  1.00 75.17           C
ATOM   3492  O   TYR A 234      -9.514 -12.907 -16.774  1.00 75.17           O
ATOM   3493  HA  TYR A 234      -8.983 -10.442 -16.265  1.00 75.17           H
ATOM   3494  CB  TYR A 234      -8.200 -11.217 -14.351  1.00 75.17           C
ATOM   3495 1HB  TYR A 234      -8.637 -11.262 -13.354  1.00 75.17           H
ATOM   3496 2HB  TYR A 234      -7.753 -12.191 -14.547  1.00 75.17           H
ATOM   3497  CG  TYR A 234      -7.099 -10.155 -14.362  1.00 75.17           C
ATOM   3498  CD1 TYR A 234      -5.990 -10.319 -15.166  1.00 75.17           C
ATOM   3499  HD1 TYR A 234      -5.898 -11.206 -15.793  1.00 75.17           H
ATOM   3500  CD2 TYR A 234      -7.216  -9.032 -13.569  1.00 75.17           C
ATOM   3501  HD2 TYR A 234      -8.092  -8.902 -12.934  1.00 75.17           H
ATOM   3502  CE1 TYR A 234      -4.954  -9.319 -15.177  1.00 75.17           C
ATOM   3503  HE1 TYR A 234      -4.072  -9.437 -15.807  1.00 75.17           H
ATOM   3504  CE2 TYR A 234      -6.180  -8.032 -13.579  1.00 75.17           C
ATOM   3505  HE2 TYR A 234      -6.259  -7.140 -12.957  1.00 75.17           H
ATOM   3506  CZ  TYR A 234      -5.100  -8.225 -14.383  1.00 75.17           C
ATOM   3507  OH  TYR A 234      -4.121  -7.280 -14.393  1.00 75.17           O
ATOM   3508  HH  TYR A 234      -4.350  -6.544 -13.756  1.00 75.17           H
ATOM   3509  HN  TYR A 234     -10.170 -10.051 -13.708  1.00 75.17           H
ATOM   3510  N   THR A 235     -10.892 -12.751 -14.988  1.00 85.22           N
ATOM   3511  CA  THR A 235     -11.638 -13.954 -15.315  1.00 85.22           C
ATOM   3512  C   THR A 235     -12.282 -13.823 -16.697  1.00 85.22           C
ATOM   3513  O   THR A 235     -12.208 -14.743 -17.510  1.00 85.22           O
ATOM   3514  HA  THR A 235     -10.938 -14.789 -15.367  1.00 85.22           H
ATOM   3515  CB  THR A 235     -12.649 -14.204 -14.194  1.00 85.22           C
ATOM   3516  HB  THR A 235     -13.379 -13.396 -14.142  1.00 85.22           H
ATOM   3517  OG1 THR A 235     -11.843 -14.381 -13.033  1.00 85.22           O
ATOM   3518  HG1 THR A 235     -11.924 -13.584 -12.435  1.00 85.22           H
ATOM   3519  CG2 THR A 235     -13.378 -15.540 -14.350  1.00 85.22           C
ATOM   3520 1HG2 THR A 235     -12.652 -16.354 -14.335  1.00 85.22           H
ATOM   3521 2HG2 THR A 235     -13.917 -15.552 -15.297  1.00 85.22           H
ATOM   3522 3HG2 THR A 235     -14.083 -15.667 -13.528  1.00 85.22           H
ATOM   3523  HN  THR A 235     -11.169 -12.300 -14.140  1.00 85.22           H
ATOM   3524  N   ILE A 236     -12.901 -12.673 -16.919  1.00 84.28           N
ATOM   3525  CA  ILE A 236     -13.577 -12.419 -18.180  1.00 84.28           C
ATOM   3526  C   ILE A 236     -12.535 -12.229 -19.284  1.00 84.28           C
ATOM   3527  O   ILE A 236     -12.729 -12.682 -20.411  1.00 84.28           O
ATOM   3528  HA  ILE A 236     -14.172 -13.301 -18.415  1.00 84.28           H
ATOM   3529  CB  ILE A 236     -14.546 -11.243 -18.040  1.00 84.28           C
ATOM   3530  HB  ILE A 236     -13.978 -10.367 -17.727  1.00 84.28           H
ATOM   3531  CG1 ILE A 236     -15.589 -11.517 -16.955  1.00 84.28           C
ATOM   3532 1HG1 ILE A 236     -16.317 -12.241 -17.320  1.00 84.28           H
ATOM   3533 2HG1 ILE A 236     -15.105 -11.963 -16.086  1.00 84.28           H
ATOM   3534  CG2 ILE A 236     -15.194 -10.903 -19.384  1.00 84.28           C
ATOM   3535 1HG2 ILE A 236     -14.420 -10.635 -20.103  1.00 84.28           H
ATOM   3536 2HG2 ILE A 236     -15.745 -11.769 -19.751  1.00 84.28           H
ATOM   3537 3HG2 ILE A 236     -15.878 -10.064 -19.256  1.00 84.28           H
ATOM   3538  CD1 ILE A 236     -16.303 -10.229 -16.542  1.00 84.28           C
ATOM   3539 1HD1 ILE A 236     -15.574  -9.517 -16.155  1.00 84.28           H
ATOM   3540 2HD1 ILE A 236     -16.806  -9.799 -17.409  1.00 84.28           H
ATOM   3541 3HD1 ILE A 236     -17.039 -10.453 -15.770  1.00 84.28           H
ATOM   3542  HN  ILE A 236     -12.944 -11.924 -16.258  1.00 84.28           H
ATOM   3543  N   ILE A 237     -11.451 -11.558 -18.922  1.00 80.73           N
ATOM   3544  CA  ILE A 237     -10.382 -11.294 -19.870  1.00 80.73           C
ATOM   3545  C   ILE A 237      -9.877 -12.620 -20.444  1.00 80.73           C
ATOM   3546  O   ILE A 237      -9.807 -12.787 -21.660  1.00 80.73           O
ATOM   3547  HA  ILE A 237     -10.805 -10.705 -20.683  1.00 80.73           H
ATOM   3548  CB  ILE A 237      -9.286 -10.448 -19.220  1.00 80.73           C
ATOM   3549  HB  ILE A 237      -9.121 -10.821 -18.209  1.00 80.73           H
ATOM   3550  CG1 ILE A 237      -9.722  -8.987 -19.096  1.00 80.73           C
ATOM   3551 1HG1 ILE A 237      -9.706  -8.515 -20.078  1.00 80.73           H
ATOM   3552 2HG1 ILE A 237     -10.750  -8.939 -18.737  1.00 80.73           H
ATOM   3553  CG2 ILE A 237      -7.963 -10.590 -19.976  1.00 80.73           C
ATOM   3554 1HG2 ILE A 237      -7.650 -11.634 -19.967  1.00 80.73           H
ATOM   3555 2HG2 ILE A 237      -8.096 -10.259 -21.005  1.00 80.73           H
ATOM   3556 3HG2 ILE A 237      -7.201  -9.978 -19.492  1.00 80.73           H
ATOM   3557  CD1 ILE A 237      -8.805  -8.220 -18.141  1.00 80.73           C
ATOM   3558 1HD1 ILE A 237      -8.843  -8.681 -17.153  1.00 80.73           H
ATOM   3559 2HD1 ILE A 237      -7.783  -8.249 -18.516  1.00 80.73           H
ATOM   3560 3HD1 ILE A 237      -9.138  -7.184 -18.071  1.00 80.73           H
ATOM   3561  HN  ILE A 237     -11.298 -11.198 -18.001  1.00 80.73           H
ATOM   3562  N   ILE A 238      -9.538 -13.528 -19.541  1.00 78.15           N
ATOM   3563  CA  ILE A 238      -8.958 -14.799 -19.939  1.00 78.15           C
ATOM   3564  C   ILE A 238      -9.931 -15.531 -20.866  1.00 78.15           C
ATOM   3565  O   ILE A 238      -9.527 -16.068 -21.896  1.00 78.15           O
ATOM   3566  HA  ILE A 238      -8.047 -14.582 -20.497  1.00 78.15           H
ATOM   3567  CB  ILE A 238      -8.552 -15.612 -18.708  1.00 78.15           C
ATOM   3568  HB  ILE A 238      -9.383 -15.601 -18.003  1.00 78.15           H
ATOM   3569  CG1 ILE A 238      -7.352 -14.977 -18.003  1.00 78.15           C
ATOM   3570 1HG1 ILE A 238      -6.447 -15.159 -18.583  1.00 78.15           H
ATOM   3571 2HG1 ILE A 238      -7.486 -13.897 -17.951  1.00 78.15           H
ATOM   3572  CG2 ILE A 238      -8.292 -17.074 -19.078  1.00 78.15           C
ATOM   3573 1HG2 ILE A 238      -9.199 -17.508 -19.500  1.00 78.15           H
ATOM   3574 2HG2 ILE A 238      -7.488 -17.126 -19.812  1.00 78.15           H
ATOM   3575 3HG2 ILE A 238      -8.006 -17.629 -18.185  1.00 78.15           H
ATOM   3576  CD1 ILE A 238      -7.182 -15.544 -16.592  1.00 78.15           C
ATOM   3577 1HD1 ILE A 238      -8.079 -15.339 -16.008  1.00 78.15           H
ATOM   3578 2HD1 ILE A 238      -7.024 -16.621 -16.650  1.00 78.15           H
ATOM   3579 3HD1 ILE A 238      -6.322 -15.076 -16.114  1.00 78.15           H
ATOM   3580  HN  ILE A 238      -9.654 -13.407 -18.555  1.00 78.15           H
ATOM   3581  N   HIS A 239     -11.194 -15.528 -20.467  1.00 77.21           N
ATOM   3582  CA  HIS A 239     -12.221 -16.219 -21.228  1.00 77.21           C
ATOM   3583  C   HIS A 239     -12.272 -15.656 -22.650  1.00 77.21           C
ATOM   3584  O   HIS A 239     -12.361 -16.410 -23.617  1.00 77.21           O
ATOM   3585  HA  HIS A 239     -11.925 -17.267 -21.272  1.00 77.21           H
ATOM   3586  CB  HIS A 239     -13.571 -16.145 -20.512  1.00 77.21           C
ATOM   3587 1HB  HIS A 239     -13.433 -16.429 -19.469  1.00 77.21           H
ATOM   3588 2HB  HIS A 239     -13.917 -15.111 -20.517  1.00 77.21           H
ATOM   3589  CG  HIS A 239     -14.639 -17.021 -21.121  1.00 77.21           C
ATOM   3590  ND1 HIS A 239     -14.636 -18.400 -21.000  1.00 77.21           N
ATOM   3591  HD1 HIS A 239     -13.952 -18.943 -20.513  1.00 77.21           H
ATOM   3592  CD2 HIS A 239     -15.742 -16.701 -21.857  1.00 77.21           C
ATOM   3593  HD2 HIS A 239     -16.048 -15.694 -22.141  1.00 77.21           H
ATOM   3594  CE1 HIS A 239     -15.695 -18.878 -21.638  1.00 77.21           C
ATOM   3595  HE1 HIS A 239     -15.971 -19.928 -21.724  1.00 77.21           H
ATOM   3596  NE2 HIS A 239     -16.378 -17.823 -22.169  1.00 77.21           N
ATOM   3597  HN  HIS A 239     -11.519 -15.066 -19.642  1.00 77.21           H
ATOM   3598  N   THR A 240     -12.214 -14.334 -22.731  1.00 78.58           N
ATOM   3599  CA  THR A 240     -12.312 -13.658 -24.013  1.00 78.58           C
ATOM   3600  C   THR A 240     -11.108 -14.005 -24.892  1.00 78.58           C
ATOM   3601  O   THR A 240     -11.247 -14.175 -26.102  1.00 78.58           O
ATOM   3602  HA  THR A 240     -13.200 -14.025 -24.528  1.00 78.58           H
ATOM   3603  CB  THR A 240     -12.458 -12.159 -23.747  1.00 78.58           C
ATOM   3604  HB  THR A 240     -11.530 -11.740 -23.359  1.00 78.58           H
ATOM   3605  OG1 THR A 240     -13.584 -12.068 -22.879  1.00 78.58           O
ATOM   3606  HG1 THR A 240     -13.279 -11.992 -21.930  1.00 78.58           H
ATOM   3607  CG2 THR A 240     -12.886 -11.382 -24.994  1.00 78.58           C
ATOM   3608 1HG2 THR A 240     -13.848 -11.756 -25.343  1.00 78.58           H
ATOM   3609 2HG2 THR A 240     -12.139 -11.513 -25.778  1.00 78.58           H
ATOM   3610 3HG2 THR A 240     -12.975 -10.323 -24.750  1.00 78.58           H
ATOM   3611  HN  THR A 240     -12.103 -13.730 -21.942  1.00 78.58           H
ATOM   3612  N   LEU A 241      -9.954 -14.100 -24.248  1.00 74.73           N
ATOM   3613  CA  LEU A 241      -8.712 -14.324 -24.968  1.00 74.73           C
ATOM   3614  C   LEU A 241      -8.715 -15.736 -25.556  1.00 74.73           C
ATOM   3615  O   LEU A 241      -8.287 -15.941 -26.691  1.00 74.73           O
ATOM   3616  HA  LEU A 241      -8.677 -13.608 -25.789  1.00 74.73           H
ATOM   3617  CB  LEU A 241      -7.510 -14.036 -24.066  1.00 74.73           C
ATOM   3618 1HB  LEU A 241      -7.690 -14.501 -23.096  1.00 74.73           H
ATOM   3619 2HB  LEU A 241      -6.634 -14.523 -24.495  1.00 74.73           H
ATOM   3620  CG  LEU A 241      -7.179 -12.560 -23.839  1.00 74.73           C
ATOM   3621  HG  LEU A 241      -8.071 -12.065 -23.453  1.00 74.73           H
ATOM   3622  CD1 LEU A 241      -6.082 -12.400 -22.785  1.00 74.73           C
ATOM   3623 1HD1 LEU A 241      -6.417 -12.831 -21.842  1.00 74.73           H
ATOM   3624 2HD1 LEU A 241      -5.180 -12.913 -23.118  1.00 74.73           H
ATOM   3625 3HD1 LEU A 241      -5.866 -11.341 -22.643  1.00 74.73           H
ATOM   3626  CD2 LEU A 241      -6.814 -11.871 -25.155  1.00 74.73           C
ATOM   3627 1HD2 LEU A 241      -5.944 -12.361 -25.593  1.00 74.73           H
ATOM   3628 2HD2 LEU A 241      -7.655 -11.939 -25.846  1.00 74.73           H
ATOM   3629 3HD2 LEU A 241      -6.584 -10.823 -24.966  1.00 74.73           H
ATOM   3630  HN  LEU A 241      -9.859 -14.027 -23.255  1.00 74.73           H
ATOM   3631  N   ILE A 242      -9.204 -16.674 -24.758  1.00 75.07           N
ATOM   3632  CA  ILE A 242      -9.276 -18.060 -25.188  1.00 75.07           C
ATOM   3633  C   ILE A 242     -10.139 -18.154 -26.448  1.00 75.07           C
ATOM   3634  O   ILE A 242      -9.783 -18.850 -27.398  1.00 75.07           O
ATOM   3635  HA  ILE A 242      -8.264 -18.377 -25.439  1.00 75.07           H
ATOM   3636  CB  ILE A 242      -9.760 -18.952 -24.043  1.00 75.07           C
ATOM   3637  HB  ILE A 242     -10.652 -18.499 -23.611  1.00 75.07           H
ATOM   3638  CG1 ILE A 242      -8.711 -19.034 -22.932  1.00 75.07           C
ATOM   3639 1HG1 ILE A 242      -7.864 -19.631 -23.270  1.00 75.07           H
ATOM   3640 2HG1 ILE A 242      -8.330 -18.037 -22.711  1.00 75.07           H
ATOM   3641  CG2 ILE A 242     -10.159 -20.336 -24.557  1.00 75.07           C
ATOM   3642 1HG2 ILE A 242     -10.965 -20.234 -25.285  1.00 75.07           H
ATOM   3643 2HG2 ILE A 242      -9.300 -20.810 -25.030  1.00 75.07           H
ATOM   3644 3HG2 ILE A 242     -10.499 -20.949 -23.723  1.00 75.07           H
ATOM   3645  CD1 ILE A 242      -9.304 -19.652 -21.663  1.00 75.07           C
ATOM   3646 1HD1 ILE A 242     -10.135 -19.039 -21.315  1.00 75.07           H
ATOM   3647 2HD1 ILE A 242      -9.661 -20.658 -21.882  1.00 75.07           H
ATOM   3648 3HD1 ILE A 242      -8.537 -19.698 -20.890  1.00 75.07           H
ATOM   3649  HN  ILE A 242      -9.546 -16.500 -23.834  1.00 75.07           H
ATOM   3650  N   GLN A 243     -11.257 -17.444 -26.415  1.00 70.68           N
ATOM   3651  CA  GLN A 243     -12.200 -17.482 -27.519  1.00 70.68           C
ATOM   3652  C   GLN A 243     -11.600 -16.805 -28.753  1.00 70.68           C
ATOM   3653  O   GLN A 243     -11.827 -17.246 -29.879  1.00 70.68           O
ATOM   3654  HA  GLN A 243     -12.367 -18.540 -27.722  1.00 70.68           H
ATOM   3655  CB  GLN A 243     -13.529 -16.831 -27.129  1.00 70.68           C
ATOM   3656 1HB  GLN A 243     -13.342 -15.854 -26.681  1.00 70.68           H
ATOM   3657 2HB  GLN A 243     -14.132 -16.662 -28.021  1.00 70.68           H
ATOM   3658  CG  GLN A 243     -14.301 -17.710 -26.143  1.00 70.68           C
ATOM   3659 1HG  GLN A 243     -14.428 -18.708 -26.562  1.00 70.68           H
ATOM   3660 2HG  GLN A 243     -13.728 -17.820 -25.222  1.00 70.68           H
ATOM   3661  CD  GLN A 243     -15.671 -17.106 -25.827  1.00 70.68           C
ATOM   3662  OE1 GLN A 243     -15.985 -15.986 -26.196  1.00 70.68           O
ATOM   3663  NE2 GLN A 243     -16.468 -17.908 -25.127  1.00 70.68           N
ATOM   3664 1HE2 GLN A 243     -16.149 -18.817 -24.855  1.00 70.68           H
ATOM   3665 2HE2 GLN A 243     -17.385 -17.603 -24.871  1.00 70.68           H
ATOM   3666  HN  GLN A 243     -11.522 -16.853 -25.653  1.00 70.68           H
ATOM   3667  N   ALA A 244     -10.846 -15.746 -28.500  1.00 70.40           N
ATOM   3668  CA  ALA A 244     -10.410 -14.864 -29.569  1.00 70.40           C
ATOM   3669  C   ALA A 244      -9.274 -15.535 -30.345  1.00 70.40           C
ATOM   3670  O   ALA A 244      -8.978 -15.150 -31.475  1.00 70.40           O
ATOM   3671  HA  ALA A 244     -11.256 -14.712 -30.239  1.00 70.40           H
ATOM   3672  CB  ALA A 244      -9.997 -13.514 -28.982  1.00 70.40           C
ATOM   3673 1HB  ALA A 244     -10.847 -13.066 -28.466  1.00 70.40           H
ATOM   3674 2HB  ALA A 244      -9.179 -13.659 -28.275  1.00 70.40           H
ATOM   3675 3HB  ALA A 244      -9.669 -12.853 -29.784  1.00 70.40           H
ATOM   3676  HN  ALA A 244     -10.535 -15.487 -27.585  1.00 70.40           H
ATOM   3677  N   LYS A 245      -8.669 -16.526 -29.707  1.00 59.38           N
ATOM   3678  CA  LYS A 245      -7.534 -17.214 -30.299  1.00 59.38           C
ATOM   3679  C   LYS A 245      -6.528 -16.181 -30.811  1.00 59.38           C
ATOM   3680  O   LYS A 245      -5.643 -16.510 -31.599  1.00 59.38           O
ATOM   3681  HA  LYS A 245      -7.059 -17.798 -29.511  1.00 59.38           H
ATOM   3682  CB  LYS A 245      -8.004 -18.199 -31.371  1.00 59.38           C
ATOM   3683 1HB  LYS A 245      -8.661 -17.689 -32.076  1.00 59.38           H
ATOM   3684 2HB  LYS A 245      -7.147 -18.559 -31.939  1.00 59.38           H
ATOM   3685  CG  LYS A 245      -8.742 -19.383 -30.743  1.00 59.38           C
ATOM   3686 1HG  LYS A 245      -8.163 -19.774 -29.906  1.00 59.38           H
ATOM   3687 2HG  LYS A 245      -9.698 -19.048 -30.340  1.00 59.38           H
ATOM   3688  CD  LYS A 245      -8.975 -20.491 -31.771  1.00 59.38           C
ATOM   3689 1HD  LYS A 245      -9.656 -20.136 -32.545  1.00 59.38           H
ATOM   3690 2HD  LYS A 245      -8.035 -20.740 -32.263  1.00 59.38           H
ATOM   3691  CE  LYS A 245      -9.557 -21.741 -31.108  1.00 59.38           C
ATOM   3692 1HE  LYS A 245      -8.948 -22.020 -30.247  1.00 59.38           H
ATOM   3693 2HE  LYS A 245     -10.558 -21.529 -30.734  1.00 59.38           H
ATOM   3694  NZ  LYS A 245      -9.607 -22.863 -32.071  1.00 59.38           N
ATOM   3695 1HZ  LYS A 245     -10.021 -23.674 -31.624  1.00 59.38           H
ATOM   3696 2HZ  LYS A 245     -10.168 -22.596 -32.872  1.00 59.38           H
ATOM   3697 3HZ  LYS A 245      -8.667 -23.089 -32.377  1.00 59.38           H
ATOM   3698  HN  LYS A 245      -8.942 -16.859 -28.805  1.00 59.38           H
ATOM   3699  N   LYS A 246      -6.697 -14.954 -30.341  1.00 52.55           N
ATOM   3700  CA  LYS A 246      -5.901 -13.845 -30.841  1.00 52.55           C
ATOM   3701  C   LYS A 246      -4.642 -13.700 -29.985  1.00 52.55           C
ATOM   3702  O   LYS A 246      -4.694 -13.153 -28.884  1.00 52.55           O
ATOM   3703  HA  LYS A 246      -5.600 -14.092 -31.859  1.00 52.55           H
ATOM   3704  CB  LYS A 246      -6.745 -12.571 -30.914  1.00 52.55           C
ATOM   3705 1HB  LYS A 246      -7.367 -12.490 -30.023  1.00 52.55           H
ATOM   3706 2HB  LYS A 246      -6.092 -11.698 -30.926  1.00 52.55           H
ATOM   3707  CG  LYS A 246      -7.629 -12.570 -32.163  1.00 52.55           C
ATOM   3708 1HG  LYS A 246      -7.027 -12.807 -33.040  1.00 52.55           H
ATOM   3709 2HG  LYS A 246      -8.387 -13.349 -32.076  1.00 52.55           H
ATOM   3710  CD  LYS A 246      -8.306 -11.212 -32.354  1.00 52.55           C
ATOM   3711 1HD  LYS A 246      -8.936 -10.990 -31.492  1.00 52.55           H
ATOM   3712 2HD  LYS A 246      -7.550 -10.428 -32.405  1.00 52.55           H
ATOM   3713  CE  LYS A 246      -9.153 -11.195 -33.628  1.00 52.55           C
ATOM   3714 1HE  LYS A 246      -8.547 -11.511 -34.478  1.00 52.55           H
ATOM   3715 2HE  LYS A 246      -9.971 -11.910 -33.538  1.00 52.55           H
ATOM   3716  NZ  LYS A 246      -9.695  -9.840 -33.874  1.00 52.55           N
ATOM   3717 1HZ  LYS A 246     -10.269  -9.852 -34.709  1.00 52.55           H
ATOM   3718 2HZ  LYS A 246     -10.258  -9.553 -33.081  1.00 52.55           H
ATOM   3719 3HZ  LYS A 246      -8.929  -9.187 -33.999  1.00 52.55           H
ATOM   3720  HN  LYS A 246      -7.361 -14.712 -29.634  1.00 52.55           H
ATOM   3721  N   SER A 247      -3.539 -14.200 -30.522  1.00 56.80           N
ATOM   3722  CA  SER A 247      -2.286 -14.212 -29.786  1.00 56.80           C
ATOM   3723  C   SER A 247      -1.868 -12.781 -29.443  1.00 56.80           C
ATOM   3724  O   SER A 247      -1.410 -12.514 -28.333  1.00 56.80           O
ATOM   3725  HA  SER A 247      -2.490 -14.779 -28.878  1.00 56.80           H
ATOM   3726  CB  SER A 247      -1.184 -14.909 -30.586  1.00 56.80           C
ATOM   3727 1HB  SER A 247      -1.393 -15.978 -30.636  1.00 56.80           H
ATOM   3728 2HB  SER A 247      -1.186 -14.536 -31.610  1.00 56.80           H
ATOM   3729  OG  SER A 247       0.104 -14.706 -30.010  1.00 56.80           O
ATOM   3730  HG  SER A 247       0.805 -15.137 -30.578  1.00 56.80           H
ATOM   3731  HN  SER A 247      -3.492 -14.591 -31.442  1.00 56.80           H
ATOM   3732  N   SER A 248      -2.040 -11.898 -30.416  1.00 56.57           N
ATOM   3733  CA  SER A 248      -1.438 -10.578 -30.343  1.00 56.57           C
ATOM   3734  C   SER A 248      -1.817  -9.901 -29.024  1.00 56.57           C
ATOM   3735  O   SER A 248      -1.030  -9.138 -28.466  1.00 56.57           O
ATOM   3736  HA  SER A 248      -0.362 -10.748 -30.391  1.00 56.57           H
ATOM   3737  CB  SER A 248      -1.868  -9.710 -31.528  1.00 56.57           C
ATOM   3738 1HB  SER A 248      -1.020  -9.561 -32.195  1.00 56.57           H
ATOM   3739 2HB  SER A 248      -2.636 -10.232 -32.099  1.00 56.57           H
ATOM   3740  OG  SER A 248      -2.369  -8.444 -31.108  1.00 56.57           O
ATOM   3741  HG  SER A 248      -2.627  -7.897 -31.904  1.00 56.57           H
ATOM   3742  HN  SER A 248      -2.578 -12.073 -31.240  1.00 56.57           H
ATOM   3743  N   LYS A 249      -3.021 -10.206 -28.565  1.00 52.87           N
ATOM   3744  CA  LYS A 249      -3.561  -9.549 -27.387  1.00 52.87           C
ATOM   3745  C   LYS A 249      -2.809 -10.035 -26.146  1.00 52.87           C
ATOM   3746  O   LYS A 249      -2.832  -9.380 -25.106  1.00 52.87           O
ATOM   3747  HA  LYS A 249      -3.385  -8.479 -27.500  1.00 52.87           H
ATOM   3748  CB  LYS A 249      -5.076  -9.752 -27.307  1.00 52.87           C
ATOM   3749 1HB  LYS A 249      -5.316 -10.800 -27.482  1.00 52.87           H
ATOM   3750 2HB  LYS A 249      -5.426  -9.508 -26.304  1.00 52.87           H
ATOM   3751  CG  LYS A 249      -5.801  -8.878 -28.333  1.00 52.87           C
ATOM   3752 1HG  LYS A 249      -5.428  -7.856 -28.273  1.00 52.87           H
ATOM   3753 2HG  LYS A 249      -5.586  -9.238 -29.339  1.00 52.87           H
ATOM   3754  CD  LYS A 249      -7.312  -8.891 -28.093  1.00 52.87           C
ATOM   3755 1HD  LYS A 249      -7.701  -9.897 -28.251  1.00 52.87           H
ATOM   3756 2HD  LYS A 249      -7.521  -8.627 -27.056  1.00 52.87           H
ATOM   3757  CE  LYS A 249      -8.023  -7.910 -29.027  1.00 52.87           C
ATOM   3758 1HE  LYS A 249      -7.548  -6.931 -28.967  1.00 52.87           H
ATOM   3759 2HE  LYS A 249      -7.928  -8.248 -30.059  1.00 52.87           H
ATOM   3760  NZ  LYS A 249      -9.454  -7.796 -28.667  1.00 52.87           N
ATOM   3761 1HZ  LYS A 249      -9.924  -7.195 -29.335  1.00 52.87           H
ATOM   3762 2HZ  LYS A 249      -9.881  -8.716 -28.681  1.00 52.87           H
ATOM   3763 3HZ  LYS A 249      -9.538  -7.399 -27.737  1.00 52.87           H
ATOM   3764  HN  LYS A 249      -3.623 -10.887 -28.982  1.00 52.87           H
ATOM   3765  N   HIS A 250      -2.160 -11.181 -26.299  1.00 55.63           N
ATOM   3766  CA  HIS A 250      -1.529 -11.839 -25.168  1.00 55.63           C
ATOM   3767  C   HIS A 250      -0.346 -10.999 -24.680  1.00 55.63           C
ATOM   3768  O   HIS A 250      -0.125 -10.871 -23.477  1.00 55.63           O
ATOM   3769  HA  HIS A 250      -2.277 -11.889 -24.377  1.00 55.63           H
ATOM   3770  CB  HIS A 250      -1.131 -13.272 -25.526  1.00 55.63           C
ATOM   3771 1HB  HIS A 250      -0.599 -13.263 -26.477  1.00 55.63           H
ATOM   3772 2HB  HIS A 250      -0.434 -13.643 -24.775  1.00 55.63           H
ATOM   3773  CG  HIS A 250      -2.297 -14.226 -25.625  1.00 55.63           C
ATOM   3774  ND1 HIS A 250      -2.781 -14.934 -24.539  1.00 55.63           N
ATOM   3775  HD1 HIS A 250      -2.424 -14.890 -23.606  1.00 55.63           H
ATOM   3776  CD2 HIS A 250      -3.069 -14.582 -26.692  1.00 55.63           C
ATOM   3777  HD2 HIS A 250      -2.960 -14.209 -27.710  1.00 55.63           H
ATOM   3778  CE1 HIS A 250      -3.799 -15.679 -24.945  1.00 55.63           C
ATOM   3779  HE1 HIS A 250      -4.391 -16.349 -24.322  1.00 55.63           H
ATOM   3780  NE2 HIS A 250      -3.975 -15.460 -26.279  1.00 55.63           N
ATOM   3781  HN  HIS A 250      -2.063 -11.656 -27.173  1.00 55.63           H
ATOM   3782  N   LYS A 251       0.383 -10.449 -25.640  1.00 57.78           N
ATOM   3783  CA  LYS A 251       1.610  -9.735 -25.331  1.00 57.78           C
ATOM   3784  C   LYS A 251       1.283  -8.522 -24.457  1.00 57.78           C
ATOM   3785  O   LYS A 251       1.994  -8.235 -23.495  1.00 57.78           O
ATOM   3786  HA  LYS A 251       2.247 -10.410 -24.759  1.00 57.78           H
ATOM   3787  CB  LYS A 251       2.363  -9.382 -26.615  1.00 57.78           C
ATOM   3788 1HB  LYS A 251       1.667  -8.976 -27.350  1.00 57.78           H
ATOM   3789 2HB  LYS A 251       3.097  -8.603 -26.409  1.00 57.78           H
ATOM   3790  CG  LYS A 251       3.065 -10.612 -27.195  1.00 57.78           C
ATOM   3791 1HG  LYS A 251       3.679 -11.080 -26.426  1.00 57.78           H
ATOM   3792 2HG  LYS A 251       2.322 -11.348 -27.502  1.00 57.78           H
ATOM   3793  CD  LYS A 251       3.939 -10.231 -28.392  1.00 57.78           C
ATOM   3794 1HD  LYS A 251       3.316  -9.813 -29.183  1.00 57.78           H
ATOM   3795 2HD  LYS A 251       4.645  -9.454 -28.098  1.00 57.78           H
ATOM   3796  CE  LYS A 251       4.701 -11.447 -28.923  1.00 57.78           C
ATOM   3797 1HE  LYS A 251       5.400 -11.803 -28.167  1.00 57.78           H
ATOM   3798 2HE  LYS A 251       4.004 -12.261 -29.122  1.00 57.78           H
ATOM   3799  NZ  LYS A 251       5.433 -11.099 -30.161  1.00 57.78           N
ATOM   3800 1HZ  LYS A 251       5.929 -11.915 -30.501  1.00 57.78           H
ATOM   3801 2HZ  LYS A 251       4.776 -10.785 -30.866  1.00 57.78           H
ATOM   3802 3HZ  LYS A 251       6.097 -10.358 -29.964  1.00 57.78           H
ATOM   3803  HN  LYS A 251       0.148 -10.485 -26.611  1.00 57.78           H
ATOM   3804  N   ALA A 252       0.206  -7.842 -24.823  1.00 64.95           N
ATOM   3805  CA  ALA A 252      -0.174  -6.617 -24.140  1.00 64.95           C
ATOM   3806  C   ALA A 252      -0.645  -6.953 -22.724  1.00 64.95           C
ATOM   3807  O   ALA A 252      -0.552  -6.122 -21.821  1.00 64.95           O
ATOM   3808  HA  ALA A 252       0.711  -5.984 -24.079  1.00 64.95           H
ATOM   3809  CB  ALA A 252      -1.246  -5.890 -24.954  1.00 64.95           C
ATOM   3810 1HB  ALA A 252      -0.851  -5.648 -25.941  1.00 64.95           H
ATOM   3811 2HB  ALA A 252      -2.120  -6.533 -25.060  1.00 64.95           H
ATOM   3812 3HB  ALA A 252      -1.530  -4.971 -24.441  1.00 64.95           H
ATOM   3813  HN  ALA A 252      -0.401  -8.115 -25.569  1.00 64.95           H
ATOM   3814  N   LEU A 253      -1.140  -8.173 -22.573  1.00 68.16           N
ATOM   3815  CA  LEU A 253      -1.721  -8.593 -21.309  1.00 68.16           C
ATOM   3816  C   LEU A 253      -0.602  -8.999 -20.348  1.00 68.16           C
ATOM   3817  O   LEU A 253      -0.769  -8.932 -19.131  1.00 68.16           O
ATOM   3818  HA  LEU A 253      -2.244  -7.735 -20.888  1.00 68.16           H
ATOM   3819  CB  LEU A 253      -2.763  -9.690 -21.537  1.00 68.16           C
ATOM   3820 1HB  LEU A 253      -3.296  -9.471 -22.462  1.00 68.16           H
ATOM   3821 2HB  LEU A 253      -2.240 -10.635 -21.687  1.00 68.16           H
ATOM   3822  CG  LEU A 253      -3.792  -9.881 -20.421  1.00 68.16           C
ATOM   3823  HG  LEU A 253      -3.271  -9.833 -19.465  1.00 68.16           H
ATOM   3824  CD1 LEU A 253      -4.825  -8.752 -20.430  1.00 68.16           C
ATOM   3825 1HD1 LEU A 253      -4.322  -7.797 -20.282  1.00 68.16           H
ATOM   3826 2HD1 LEU A 253      -5.346  -8.744 -21.388  1.00 68.16           H
ATOM   3827 3HD1 LEU A 253      -5.545  -8.912 -19.627  1.00 68.16           H
ATOM   3828  CD2 LEU A 253      -4.449 -11.260 -20.510  1.00 68.16           C
ATOM   3829 1HD2 LEU A 253      -4.953 -11.361 -21.471  1.00 68.16           H
ATOM   3830 2HD2 LEU A 253      -3.685 -12.032 -20.417  1.00 68.16           H
ATOM   3831 3HD2 LEU A 253      -5.176 -11.368 -19.705  1.00 68.16           H
ATOM   3832  HN  LEU A 253      -1.149  -8.866 -23.293  1.00 68.16           H
ATOM   3833  N   LYS A 254       0.515  -9.410 -20.930  1.00 70.72           N
ATOM   3834  CA  LYS A 254       1.569 -10.049 -20.161  1.00 70.72           C
ATOM   3835  C   LYS A 254       1.982  -9.130 -19.009  1.00 70.72           C
ATOM   3836  O   LYS A 254       2.135  -9.581 -17.875  1.00 70.72           O
ATOM   3837  HA  LYS A 254       1.156 -10.966 -19.740  1.00 70.72           H
ATOM   3838  CB  LYS A 254       2.730 -10.451 -21.073  1.00 70.72           C
ATOM   3839 1HB  LYS A 254       2.340 -10.847 -22.011  1.00 70.72           H
ATOM   3840 2HB  LYS A 254       3.324  -9.572 -21.321  1.00 70.72           H
ATOM   3841  CG  LYS A 254       3.618 -11.500 -20.400  1.00 70.72           C
ATOM   3842 1HG  LYS A 254       4.065 -11.079 -19.500  1.00 70.72           H
ATOM   3843 2HG  LYS A 254       3.010 -12.349 -20.087  1.00 70.72           H
ATOM   3844  CD  LYS A 254       4.719 -11.976 -21.349  1.00 70.72           C
ATOM   3845 1HD  LYS A 254       4.274 -12.338 -22.276  1.00 70.72           H
ATOM   3846 2HD  LYS A 254       5.365 -11.138 -21.611  1.00 70.72           H
ATOM   3847  CE  LYS A 254       5.552 -13.088 -20.708  1.00 70.72           C
ATOM   3848 1HE  LYS A 254       5.998 -12.728 -19.781  1.00 70.72           H
ATOM   3849 2HE  LYS A 254       4.909 -13.928 -20.448  1.00 70.72           H
ATOM   3850  NZ  LYS A 254       6.615 -13.539 -21.634  1.00 70.72           N
ATOM   3851 1HZ  LYS A 254       7.160 -14.271 -21.193  1.00 70.72           H
ATOM   3852 2HZ  LYS A 254       6.194 -13.896 -22.484  1.00 70.72           H
ATOM   3853 3HZ  LYS A 254       7.221 -12.757 -21.860  1.00 70.72           H
ATOM   3854  HN  LYS A 254       0.705  -9.313 -21.907  1.00 70.72           H
ATOM   3855  N   VAL A 255       2.151  -7.859 -19.340  1.00 74.08           N
ATOM   3856  CA  VAL A 255       2.622  -6.888 -18.367  1.00 74.08           C
ATOM   3857  C   VAL A 255       1.641  -6.831 -17.194  1.00 74.08           C
ATOM   3858  O   VAL A 255       2.042  -6.955 -16.038  1.00 74.08           O
ATOM   3859  HA  VAL A 255       3.588  -7.233 -17.999  1.00 74.08           H
ATOM   3860  CB  VAL A 255       2.829  -5.530 -19.040  1.00 74.08           C
ATOM   3861  HB  VAL A 255       1.870  -5.208 -19.447  1.00 74.08           H
ATOM   3862  CG1 VAL A 255       3.284  -4.479 -18.025  1.00 74.08           C
ATOM   3863 1HG1 VAL A 255       2.527  -4.372 -17.248  1.00 74.08           H
ATOM   3864 2HG1 VAL A 255       4.226  -4.793 -17.575  1.00 74.08           H
ATOM   3865 3HG1 VAL A 255       3.424  -3.523 -18.530  1.00 74.08           H
ATOM   3866  CG2 VAL A 255       3.820  -5.638 -20.200  1.00 74.08           C
ATOM   3867 1HG2 VAL A 255       4.781  -5.992 -19.825  1.00 74.08           H
ATOM   3868 2HG2 VAL A 255       3.438  -6.341 -20.940  1.00 74.08           H
ATOM   3869 3HG2 VAL A 255       3.949  -4.659 -20.661  1.00 74.08           H
ATOM   3870  HN  VAL A 255       1.972  -7.490 -20.252  1.00 74.08           H
ATOM   3871  N   THR A 256       0.374  -6.644 -17.533  1.00 72.45           N
ATOM   3872  CA  THR A 256      -0.637  -6.369 -16.526  1.00 72.45           C
ATOM   3873  C   THR A 256      -0.854  -7.596 -15.638  1.00 72.45           C
ATOM   3874  O   THR A 256      -1.086  -7.465 -14.438  1.00 72.45           O
ATOM   3875  HA  THR A 256      -0.272  -5.569 -15.881  1.00 72.45           H
ATOM   3876  CB  THR A 256      -1.906  -5.906 -17.244  1.00 72.45           C
ATOM   3877  HB  THR A 256      -2.756  -5.890 -16.561  1.00 72.45           H
ATOM   3878  OG1 THR A 256      -2.023  -6.797 -18.350  1.00 72.45           O
ATOM   3879  HG1 THR A 256      -2.305  -7.702 -18.032  1.00 72.45           H
ATOM   3880  CG2 THR A 256      -1.744  -4.529 -17.890  1.00 72.45           C
ATOM   3881 1HG2 THR A 256      -0.938  -4.564 -18.623  1.00 72.45           H
ATOM   3882 2HG2 THR A 256      -1.506  -3.793 -17.122  1.00 72.45           H
ATOM   3883 3HG2 THR A 256      -2.674  -4.249 -18.386  1.00 72.45           H
ATOM   3884  HN  THR A 256       0.035  -6.677 -18.473  1.00 72.45           H
ATOM   3885  N   ILE A 257      -0.770  -8.761 -16.264  1.00 76.47           N
ATOM   3886  CA  ILE A 257      -0.893 -10.012 -15.536  1.00 76.47           C
ATOM   3887  C   ILE A 257       0.202 -10.086 -14.470  1.00 76.47           C
ATOM   3888  O   ILE A 257      -0.077 -10.376 -13.307  1.00 76.47           O
ATOM   3889  HA  ILE A 257      -1.862 -10.006 -15.036  1.00 76.47           H
ATOM   3890  CB  ILE A 257      -0.891 -11.198 -16.503  1.00 76.47           C
ATOM   3891  HB  ILE A 257      -0.076 -11.058 -17.213  1.00 76.47           H
ATOM   3892  CG1 ILE A 257      -2.190 -11.249 -17.311  1.00 76.47           C
ATOM   3893 1HG1 ILE A 257      -3.038 -11.358 -16.635  1.00 76.47           H
ATOM   3894 2HG1 ILE A 257      -2.327 -10.309 -17.845  1.00 76.47           H
ATOM   3895  CG2 ILE A 257      -0.625 -12.510 -15.762  1.00 76.47           C
ATOM   3896 1HG2 ILE A 257       0.346 -12.458 -15.270  1.00 76.47           H
ATOM   3897 2HG2 ILE A 257      -1.403 -12.669 -15.015  1.00 76.47           H
ATOM   3898 3HG2 ILE A 257      -0.629 -13.336 -16.473  1.00 76.47           H
ATOM   3899  CD1 ILE A 257      -2.171 -12.411 -18.306  1.00 76.47           C
ATOM   3900 1HD1 ILE A 257      -1.335 -12.285 -18.995  1.00 76.47           H
ATOM   3901 2HD1 ILE A 257      -2.058 -13.351 -17.765  1.00 76.47           H
ATOM   3902 3HD1 ILE A 257      -3.105 -12.424 -18.867  1.00 76.47           H
ATOM   3903  HN  ILE A 257      -0.622  -8.858 -17.248  1.00 76.47           H
ATOM   3904  N   THR A 258       1.425  -9.820 -14.904  1.00 81.38           N
ATOM   3905  CA  THR A 258       2.575  -9.948 -14.025  1.00 81.38           C
ATOM   3906  C   THR A 258       2.440  -9.006 -12.828  1.00 81.38           C
ATOM   3907  O   THR A 258       2.652  -9.411 -11.687  1.00 81.38           O
ATOM   3908  HA  THR A 258       2.595 -10.965 -13.631  1.00 81.38           H
ATOM   3909  CB  THR A 258       3.835  -9.698 -14.857  1.00 81.38           C
ATOM   3910  HB  THR A 258       3.882  -8.661 -15.190  1.00 81.38           H
ATOM   3911  OG1 THR A 258       3.768 -10.675 -15.892  1.00 81.38           O
ATOM   3912  HG1 THR A 258       3.281 -10.302 -16.682  1.00 81.38           H
ATOM   3913  CG2 THR A 258       5.117 -10.047 -14.097  1.00 81.38           C
ATOM   3914 1HG2 THR A 258       5.100 -11.102 -13.823  1.00 81.38           H
ATOM   3915 2HG2 THR A 258       5.182  -9.438 -13.196  1.00 81.38           H
ATOM   3916 3HG2 THR A 258       5.980  -9.851 -14.733  1.00 81.38           H
ATOM   3917  HN  THR A 258       1.635  -9.522 -15.835  1.00 81.38           H
ATOM   3918  N   VAL A 259       2.087  -7.765 -13.130  1.00 79.36           N
ATOM   3919  CA  VAL A 259       1.962  -6.750 -12.097  1.00 79.36           C
ATOM   3920  C   VAL A 259       0.916  -7.196 -11.074  1.00 79.36           C
ATOM   3921  O   VAL A 259       1.122  -7.058  -9.869  1.00 79.36           O
ATOM   3922  HA  VAL A 259       2.928  -6.668 -11.598  1.00 79.36           H
ATOM   3923  CB  VAL A 259       1.639  -5.395 -12.731  1.00 79.36           C
ATOM   3924  HB  VAL A 259       0.784  -5.531 -13.393  1.00 79.36           H
ATOM   3925  CG1 VAL A 259       1.249  -4.370 -11.664  1.00 79.36           C
ATOM   3926 1HG1 VAL A 259       0.370  -4.723 -11.125  1.00 79.36           H
ATOM   3927 2HG1 VAL A 259       2.076  -4.241 -10.965  1.00 79.36           H
ATOM   3928 3HG1 VAL A 259       1.025  -3.416 -12.141  1.00 79.36           H
ATOM   3929  CG2 VAL A 259       2.811  -4.891 -13.574  1.00 79.36           C
ATOM   3930 1HG2 VAL A 259       3.692  -4.780 -12.942  1.00 79.36           H
ATOM   3931 2HG2 VAL A 259       3.023  -5.607 -14.368  1.00 79.36           H
ATOM   3932 3HG2 VAL A 259       2.555  -3.926 -14.013  1.00 79.36           H
ATOM   3933  HN  VAL A 259       1.888  -7.449 -14.058  1.00 79.36           H
ATOM   3934  N   LEU A 260      -0.185  -7.723 -11.591  1.00 76.62           N
ATOM   3935  CA  LEU A 260      -1.292  -8.128 -10.741  1.00 76.62           C
ATOM   3936  C   LEU A 260      -0.836  -9.265  -9.825  1.00 76.62           C
ATOM   3937  O   LEU A 260      -1.068  -9.226  -8.618  1.00 76.62           O
ATOM   3938  HA  LEU A 260      -1.558  -7.271 -10.122  1.00 76.62           H
ATOM   3939  CB  LEU A 260      -2.518  -8.474 -11.588  1.00 76.62           C
ATOM   3940 1HB  LEU A 260      -2.644  -7.698 -12.344  1.00 76.62           H
ATOM   3941 2HB  LEU A 260      -2.319  -9.405 -12.117  1.00 76.62           H
ATOM   3942  CG  LEU A 260      -3.837  -8.624 -10.828  1.00 76.62           C
ATOM   3943  HG  LEU A 260      -3.615  -9.005  -9.831  1.00 76.62           H
ATOM   3944  CD1 LEU A 260      -4.525  -7.269 -10.650  1.00 76.62           C
ATOM   3945 1HD1 LEU A 260      -3.872  -6.601 -10.088  1.00 76.62           H
ATOM   3946 2HD1 LEU A 260      -4.733  -6.836 -11.628  1.00 76.62           H
ATOM   3947 3HD1 LEU A 260      -5.460  -7.404 -10.106  1.00 76.62           H
ATOM   3948  CD2 LEU A 260      -4.750  -9.645 -11.509  1.00 76.62           C
ATOM   3949 1HD2 LEU A 260      -4.968  -9.316 -12.525  1.00 76.62           H
ATOM   3950 2HD2 LEU A 260      -4.252 -10.614 -11.540  1.00 76.62           H
ATOM   3951 3HD2 LEU A 260      -5.681  -9.732 -10.948  1.00 76.62           H
ATOM   3952  HN  LEU A 260      -0.326  -7.873 -12.570  1.00 76.62           H
ATOM   3953  N   THR A 261      -0.196 -10.252 -10.435  1.00 83.87           N
ATOM   3954  CA  THR A 261       0.202 -11.447  -9.709  1.00 83.87           C
ATOM   3955  C   THR A 261       1.152 -11.084  -8.566  1.00 83.87           C
ATOM   3956  O   THR A 261       1.008 -11.585  -7.452  1.00 83.87           O
ATOM   3957  HA  THR A 261      -0.687 -11.887  -9.258  1.00 83.87           H
ATOM   3958  CB  THR A 261       0.807 -12.431 -10.713  1.00 83.87           C
ATOM   3959  HB  THR A 261       1.719 -12.027 -11.153  1.00 83.87           H
ATOM   3960  OG1 THR A 261      -0.255 -12.690 -11.627  1.00 83.87           O
ATOM   3961  HG1 THR A 261      -0.250 -12.008 -12.359  1.00 83.87           H
ATOM   3962  CG2 THR A 261       1.103 -13.796 -10.089  1.00 83.87           C
ATOM   3963 1HG2 THR A 261       0.178 -14.230  -9.709  1.00 83.87           H
ATOM   3964 2HG2 THR A 261       1.811 -13.675  -9.269  1.00 83.87           H
ATOM   3965 3HG2 THR A 261       1.530 -14.455 -10.844  1.00 83.87           H
ATOM   3966  HN  THR A 261       0.050 -10.245 -11.404  1.00 83.87           H
ATOM   3967  N   VAL A 262       2.103 -10.217  -8.881  1.00 87.21           N
ATOM   3968  CA  VAL A 262       3.101  -9.813  -7.906  1.00 87.21           C
ATOM   3969  C   VAL A 262       2.414  -9.074  -6.755  1.00 87.21           C
ATOM   3970  O   VAL A 262       2.749  -9.283  -5.591  1.00 87.21           O
ATOM   3971  HA  VAL A 262       3.564 -10.718  -7.514  1.00 87.21           H
ATOM   3972  CB  VAL A 262       4.190  -8.979  -8.586  1.00 87.21           C
ATOM   3973  HB  VAL A 262       3.703  -8.163  -9.120  1.00 87.21           H
ATOM   3974  CG1 VAL A 262       5.136  -8.366  -7.552  1.00 87.21           C
ATOM   3975 1HG1 VAL A 262       4.571  -7.721  -6.879  1.00 87.21           H
ATOM   3976 2HG1 VAL A 262       5.612  -9.161  -6.978  1.00 87.21           H
ATOM   3977 3HG1 VAL A 262       5.900  -7.779  -8.062  1.00 87.21           H
ATOM   3978  CG2 VAL A 262       4.962  -9.816  -9.608  1.00 87.21           C
ATOM   3979 1HG2 VAL A 262       5.431 -10.661  -9.106  1.00 87.21           H
ATOM   3980 2HG2 VAL A 262       4.275 -10.182 -10.371  1.00 87.21           H
ATOM   3981 3HG2 VAL A 262       5.729  -9.199 -10.076  1.00 87.21           H
ATOM   3982  HN  VAL A 262       2.197  -9.794  -9.783  1.00 87.21           H
ATOM   3983  N   PHE A 263       1.465  -8.226  -7.122  1.00 81.40           N
ATOM   3984  CA  PHE A 263       0.729  -7.453  -6.136  1.00 81.40           C
ATOM   3985  C   PHE A 263      -0.004  -8.371  -5.156  1.00 81.40           C
ATOM   3986  O   PHE A 263       0.158  -8.247  -3.943  1.00 81.40           O
ATOM   3987  HA  PHE A 263       1.455  -6.849  -5.591  1.00 81.40           H
ATOM   3988  CB  PHE A 263      -0.299  -6.616  -6.899  1.00 81.40           C
ATOM   3989 1HB  PHE A 263       0.225  -5.956  -7.589  1.00 81.40           H
ATOM   3990 2HB  PHE A 263      -0.918  -7.281  -7.502  1.00 81.40           H
ATOM   3991  CG  PHE A 263      -1.207  -5.774  -6.000  1.00 81.40           C
ATOM   3992  CD1 PHE A 263      -2.475  -6.189  -5.734  1.00 81.40           C
ATOM   3993  HD1 PHE A 263      -2.844  -7.121  -6.161  1.00 81.40           H
ATOM   3994  CD2 PHE A 263      -0.746  -4.611  -5.466  1.00 81.40           C
ATOM   3995  HD2 PHE A 263       0.270  -4.279  -5.680  1.00 81.40           H
ATOM   3996  CE1 PHE A 263      -3.317  -5.407  -4.899  1.00 81.40           C
ATOM   3997  HE1 PHE A 263      -4.333  -5.740  -4.686  1.00 81.40           H
ATOM   3998  CE2 PHE A 263      -1.588  -3.830  -4.632  1.00 81.40           C
ATOM   3999  HE2 PHE A 263      -1.219  -2.897  -4.205  1.00 81.40           H
ATOM   4000  CZ  PHE A 263      -2.856  -4.244  -4.366  1.00 81.40           C
ATOM   4001  HZ  PHE A 263      -3.502  -3.644  -3.725  1.00 81.40           H
ATOM   4002  HN  PHE A 263       1.196  -8.063  -8.072  1.00 81.40           H
ATOM   4003  N   VAL A 264      -0.795  -9.273  -5.718  1.00 86.15           N
ATOM   4004  CA  VAL A 264      -1.641 -10.135  -4.910  1.00 86.15           C
ATOM   4005  C   VAL A 264      -0.765 -10.961  -3.965  1.00 86.15           C
ATOM   4006  O   VAL A 264      -1.075 -11.092  -2.782  1.00 86.15           O
ATOM   4007  HA  VAL A 264      -2.291  -9.494  -4.315  1.00 86.15           H
ATOM   4008  CB  VAL A 264      -2.524 -10.998  -5.813  1.00 86.15           C
ATOM   4009  HB  VAL A 264      -1.877 -11.510  -6.525  1.00 86.15           H
ATOM   4010  CG1 VAL A 264      -3.265 -12.061  -5.001  1.00 86.15           C
ATOM   4011 1HG1 VAL A 264      -2.542 -12.706  -4.501  1.00 86.15           H
ATOM   4012 2HG1 VAL A 264      -3.896 -11.576  -4.256  1.00 86.15           H
ATOM   4013 3HG1 VAL A 264      -3.886 -12.660  -5.668  1.00 86.15           H
ATOM   4014  CG2 VAL A 264      -3.504 -10.133  -6.609  1.00 86.15           C
ATOM   4015 1HG2 VAL A 264      -4.143  -9.581  -5.920  1.00 86.15           H
ATOM   4016 2HG2 VAL A 264      -2.948  -9.431  -7.230  1.00 86.15           H
ATOM   4017 3HG2 VAL A 264      -4.120 -10.771  -7.243  1.00 86.15           H
ATOM   4018  HN  VAL A 264      -0.863  -9.419  -6.705  1.00 86.15           H
ATOM   4019  N   LEU A 265       0.310 -11.496  -4.523  1.00 88.03           N
ATOM   4020  CA  LEU A 265       1.171 -12.398  -3.776  1.00 88.03           C
ATOM   4021  C   LEU A 265       1.814 -11.636  -2.615  1.00 88.03           C
ATOM   4022  O   LEU A 265       2.017 -12.195  -1.538  1.00 88.03           O
ATOM   4023  HA  LEU A 265       0.540 -13.186  -3.365  1.00 88.03           H
ATOM   4024  CB  LEU A 265       2.183 -13.068  -4.708  1.00 88.03           C
ATOM   4025 1HB  LEU A 265       2.652 -12.296  -5.318  1.00 88.03           H
ATOM   4026 2HB  LEU A 265       2.968 -13.514  -4.098  1.00 88.03           H
ATOM   4027  CG  LEU A 265       1.625 -14.146  -5.640  1.00 88.03           C
ATOM   4028  HG  LEU A 265       0.815 -13.707  -6.223  1.00 88.03           H
ATOM   4029  CD1 LEU A 265       2.691 -14.619  -6.630  1.00 88.03           C
ATOM   4030 1HD1 LEU A 265       3.027 -13.775  -7.233  1.00 88.03           H
ATOM   4031 2HD1 LEU A 265       3.537 -15.034  -6.083  1.00 88.03           H
ATOM   4032 3HD1 LEU A 265       2.268 -15.385  -7.280  1.00 88.03           H
ATOM   4033  CD2 LEU A 265       1.029 -15.306  -4.841  1.00 88.03           C
ATOM   4034 1HD2 LEU A 265       1.803 -15.752  -4.215  1.00 88.03           H
ATOM   4035 2HD2 LEU A 265       0.220 -14.936  -4.211  1.00 88.03           H
ATOM   4036 3HD2 LEU A 265       0.640 -16.058  -5.527  1.00 88.03           H
ATOM   4037  HN  LEU A 265       0.596 -11.324  -5.466  1.00 88.03           H
ATOM   4038  N   SER A 266       2.118 -10.373  -2.874  1.00 89.65           N
ATOM   4039  CA  SER A 266       2.830  -9.560  -1.903  1.00 89.65           C
ATOM   4040  C   SER A 266       1.856  -9.036  -0.845  1.00 89.65           C
ATOM   4041  O   SER A 266       2.213  -8.912   0.325  1.00 89.65           O
ATOM   4042  HA  SER A 266       3.563 -10.227  -1.450  1.00 89.65           H
ATOM   4043  CB  SER A 266       3.552  -8.395  -2.583  1.00 89.65           C
ATOM   4044 1HB  SER A 266       4.062  -7.795  -1.829  1.00 89.65           H
ATOM   4045 2HB  SER A 266       4.319  -8.785  -3.252  1.00 89.65           H
ATOM   4046  OG  SER A 266       2.656  -7.568  -3.320  1.00 89.65           O
ATOM   4047  HG  SER A 266       2.660  -7.834  -4.284  1.00 89.65           H
ATOM   4048  HN  SER A 266       1.886  -9.906  -3.728  1.00 89.65           H
ATOM   4049  N   GLN A 267       0.645  -8.743  -1.295  1.00 84.76           N
ATOM   4050  CA  GLN A 267      -0.318  -8.048  -0.457  1.00 84.76           C
ATOM   4051  C   GLN A 267      -1.092  -9.049   0.403  1.00 84.76           C
ATOM   4052  O   GLN A 267      -1.523  -8.721   1.507  1.00 84.76           O
ATOM   4053  HA  GLN A 267       0.274  -7.393   0.181  1.00 84.76           H
ATOM   4054  CB  GLN A 267      -1.269  -7.200  -1.302  1.00 84.76           C
ATOM   4055 1HB  GLN A 267      -1.738  -7.822  -2.065  1.00 84.76           H
ATOM   4056 2HB  GLN A 267      -2.070  -6.809  -0.674  1.00 84.76           H
ATOM   4057  CG  GLN A 267      -0.525  -6.041  -1.969  1.00 84.76           C
ATOM   4058 1HG  GLN A 267       0.306  -6.429  -2.558  1.00 84.76           H
ATOM   4059 2HG  GLN A 267      -1.192  -5.526  -2.661  1.00 84.76           H
ATOM   4060  CD  GLN A 267      -0.001  -5.053  -0.925  1.00 84.76           C
ATOM   4061  OE1 GLN A 267      -0.577  -4.865   0.134  1.00 84.76           O
ATOM   4062  NE2 GLN A 267       1.120  -4.433  -1.282  1.00 84.76           N
ATOM   4063 1HE2 GLN A 267       1.542  -4.632  -2.166  1.00 84.76           H
ATOM   4064 2HE2 GLN A 267       1.541  -3.767  -0.665  1.00 84.76           H
ATOM   4065  HN  GLN A 267       0.319  -8.971  -2.213  1.00 84.76           H
ATOM   4066  N   PHE A 268      -1.246 -10.250  -0.137  1.00 90.11           N
ATOM   4067  CA  PHE A 268      -2.142 -11.228   0.457  1.00 90.11           C
ATOM   4068  C   PHE A 268      -1.717 -11.564   1.888  1.00 90.11           C
ATOM   4069  O   PHE A 268      -2.510 -11.443   2.819  1.00 90.11           O
ATOM   4070  HA  PHE A 268      -3.139 -10.787   0.470  1.00 90.11           H
ATOM   4071  CB  PHE A 268      -2.054 -12.493  -0.399  1.00 90.11           C
ATOM   4072 1HB  PHE A 268      -2.290 -12.237  -1.432  1.00 90.11           H
ATOM   4073 2HB  PHE A 268      -1.026 -12.855  -0.388  1.00 90.11           H
ATOM   4074  CG  PHE A 268      -2.982 -13.619   0.058  1.00 90.11           C
ATOM   4075  CD1 PHE A 268      -2.491 -14.643   0.807  1.00 90.11           C
ATOM   4076  HD1 PHE A 268      -1.436 -14.661   1.081  1.00 90.11           H
ATOM   4077  CD2 PHE A 268      -4.298 -13.597  -0.284  1.00 90.11           C
ATOM   4078  HD2 PHE A 268      -4.691 -12.777  -0.885  1.00 90.11           H
ATOM   4079  CE1 PHE A 268      -3.353 -15.689   1.231  1.00 90.11           C
ATOM   4080  HE1 PHE A 268      -2.959 -16.510   1.831  1.00 90.11           H
ATOM   4081  CE2 PHE A 268      -5.160 -14.643   0.140  1.00 90.11           C
ATOM   4082  HE2 PHE A 268      -6.214 -14.626  -0.134  1.00 90.11           H
ATOM   4083  CZ  PHE A 268      -4.669 -15.667   0.889  1.00 90.11           C
ATOM   4084  HZ  PHE A 268      -5.330 -16.470   1.215  1.00 90.11           H
ATOM   4085  HN  PHE A 268      -0.772 -10.557  -0.962  1.00 90.11           H
ATOM   4086  N   PRO A 269      -0.462 -11.990   2.087  1.00 93.91           N
ATOM   4087  CA  PRO A 269       0.000 -12.376   3.423  1.00 93.91           C
ATOM   4088  C   PRO A 269      -0.253 -11.291   4.457  1.00 93.91           C
ATOM   4089  O   PRO A 269      -0.695 -11.579   5.568  1.00 93.91           O
ATOM   4090  HA  PRO A 269      -0.558 -13.243   3.776  1.00 93.91           H
ATOM   4091  CB  PRO A 269       1.496 -12.635   3.228  1.00 93.91           C
ATOM   4092 1HB  PRO A 269       2.087 -11.741   3.425  1.00 93.91           H
ATOM   4093 2HB  PRO A 269       1.859 -13.412   3.901  1.00 93.91           H
ATOM   4094  CG  PRO A 269       1.592 -13.064   1.768  1.00 93.91           C
ATOM   4095 1HG  PRO A 269       2.603 -12.946   1.378  1.00 93.91           H
ATOM   4096 2HG  PRO A 269       1.334 -14.115   1.637  1.00 93.91           H
ATOM   4097  CD  PRO A 269       0.601 -12.141   1.077  1.00 93.91           C
ATOM   4098 1HD  PRO A 269       1.051 -11.182   0.823  1.00 93.91           H
ATOM   4099 2HD  PRO A 269       0.228 -12.571   0.148  1.00 93.91           H
ATOM   4100  N   TYR A 270       0.035 -10.060   4.060  1.00 90.87           N
ATOM   4101  CA  TYR A 270      -0.100  -8.931   4.964  1.00 90.87           C
ATOM   4102  C   TYR A 270      -1.558  -8.737   5.386  1.00 90.87           C
ATOM   4103  O   TYR A 270      -1.846  -8.544   6.566  1.00 90.87           O
ATOM   4104  HA  TYR A 270       0.502  -9.136   5.850  1.00 90.87           H
ATOM   4105  CB  TYR A 270       0.359  -7.702   4.176  1.00 90.87           C
ATOM   4106 1HB  TYR A 270       1.424  -7.795   3.966  1.00 90.87           H
ATOM   4107 2HB  TYR A 270      -0.156  -7.687   3.216  1.00 90.87           H
ATOM   4108  CG  TYR A 270       0.110  -6.374   4.894  1.00 90.87           C
ATOM   4109  CD1 TYR A 270      -0.770  -5.455   4.358  1.00 90.87           C
ATOM   4110  HD1 TYR A 270      -1.286  -5.676   3.424  1.00 90.87           H
ATOM   4111  CD2 TYR A 270       0.764  -6.096   6.077  1.00 90.87           C
ATOM   4112  HD2 TYR A 270       1.458  -6.822   6.499  1.00 90.87           H
ATOM   4113  CE1 TYR A 270      -1.004  -4.205   5.034  1.00 90.87           C
ATOM   4114  HE1 TYR A 270      -1.696  -3.470   4.622  1.00 90.87           H
ATOM   4115  CE2 TYR A 270       0.529  -4.846   6.752  1.00 90.87           C
ATOM   4116  HE2 TYR A 270       1.039  -4.613   7.687  1.00 90.87           H
ATOM   4117  CZ  TYR A 270      -0.343  -3.962   6.197  1.00 90.87           C
ATOM   4118  OH  TYR A 270      -0.565  -2.782   6.835  1.00 90.87           O
ATOM   4119  HH  TYR A 270      -0.174  -2.811   7.755  1.00 90.87           H
ATOM   4120  HN  TYR A 270       0.355  -9.830   3.141  1.00 90.87           H
ATOM   4121  N   ASN A 271      -2.439  -8.795   4.397  1.00 88.98           N
ATOM   4122  CA  ASN A 271      -3.848  -8.530   4.634  1.00 88.98           C
ATOM   4123  C   ASN A 271      -4.441  -9.664   5.473  1.00 88.98           C
ATOM   4124  O   ASN A 271      -5.434  -9.468   6.173  1.00 88.98           O
ATOM   4125  HA  ASN A 271      -3.876  -7.571   5.150  1.00 88.98           H
ATOM   4126  CB  ASN A 271      -4.624  -8.460   3.318  1.00 88.98           C
ATOM   4127 1HB  ASN A 271      -4.290  -9.256   2.652  1.00 88.98           H
ATOM   4128 2HB  ASN A 271      -5.684  -8.628   3.507  1.00 88.98           H
ATOM   4129  CG  ASN A 271      -4.429  -7.104   2.638  1.00 88.98           C
ATOM   4130  OD1 ASN A 271      -4.981  -6.093   3.042  1.00 88.98           O
ATOM   4131  ND2 ASN A 271      -3.617  -7.137   1.586  1.00 88.98           N
ATOM   4132 1HD2 ASN A 271      -3.196  -8.000   1.306  1.00 88.98           H
ATOM   4133 2HD2 ASN A 271      -3.426  -6.299   1.074  1.00 88.98           H
ATOM   4134  HN  ASN A 271      -2.204  -9.018   3.451  1.00 88.98           H
ATOM   4135  N   CYS A 272      -3.808 -10.824   5.376  1.00 93.89           N
ATOM   4136  CA  CYS A 272      -4.190 -11.956   6.202  1.00 93.89           C
ATOM   4137  C   CYS A 272      -3.992 -11.570   7.669  1.00 93.89           C
ATOM   4138  O   CYS A 272      -4.885 -11.766   8.492  1.00 93.89           O
ATOM   4139  HA  CYS A 272      -5.241 -12.156   5.992  1.00 93.89           H
ATOM   4140  CB  CYS A 272      -3.404 -13.216   5.832  1.00 93.89           C
ATOM   4141 1HB  CYS A 272      -2.339 -12.990   5.787  1.00 93.89           H
ATOM   4142 2HB  CYS A 272      -3.536 -13.976   6.603  1.00 93.89           H
ATOM   4143  SG  CYS A 272      -3.975 -13.859   4.217  1.00 93.89           S
ATOM   4144  HG  CYS A 272      -3.374 -12.932   3.478  1.00 93.89           H
ATOM   4145  HN  CYS A 272      -3.049 -10.995   4.748  1.00 93.89           H
ATOM   4146  N   ILE A 273      -2.817 -11.027   7.951  1.00 92.74           N
ATOM   4147  CA  ILE A 273      -2.481 -10.634   9.309  1.00 92.74           C
ATOM   4148  C   ILE A 273      -3.362  -9.455   9.726  1.00 92.74           C
ATOM   4149  O   ILE A 273      -3.824  -9.393  10.865  1.00 92.74           O
ATOM   4150  HA  ILE A 273      -2.705 -11.479   9.959  1.00 92.74           H
ATOM   4151  CB  ILE A 273      -0.982 -10.354   9.430  1.00 92.74           C
ATOM   4152  HB  ILE A 273      -0.718  -9.586   8.703  1.00 92.74           H
ATOM   4153  CG1 ILE A 273      -0.162 -11.600   9.089  1.00 92.74           C
ATOM   4154 1HG1 ILE A 273      -0.367 -11.904   8.062  1.00 92.74           H
ATOM   4155 2HG1 ILE A 273       0.901 -11.367   9.145  1.00 92.74           H
ATOM   4156  CG2 ILE A 273      -0.637  -9.803  10.815  1.00 92.74           C
ATOM   4157 1HG2 ILE A 273      -1.181  -8.873  10.982  1.00 92.74           H
ATOM   4158 2HG2 ILE A 273      -0.920 -10.530  11.576  1.00 92.74           H
ATOM   4159 3HG2 ILE A 273       0.435  -9.613  10.874  1.00 92.74           H
ATOM   4160  CD1 ILE A 273      -0.489 -12.750  10.043  1.00 92.74           C
ATOM   4161 1HD1 ILE A 273      -0.260 -12.450  11.065  1.00 92.74           H
ATOM   4162 2HD1 ILE A 273      -1.548 -12.996   9.965  1.00 92.74           H
ATOM   4163 3HD1 ILE A 273       0.107 -13.623   9.778  1.00 92.74           H
ATOM   4164  HN  ILE A 273      -2.102 -10.856   7.272  1.00 92.74           H
ATOM   4165  N   LEU A 274      -3.569  -8.548   8.783  1.00 89.60           N
ATOM   4166  CA  LEU A 274      -4.357  -7.357   9.049  1.00 89.60           C
ATOM   4167  C   LEU A 274      -5.777  -7.768   9.445  1.00 89.60           C
ATOM   4168  O   LEU A 274      -6.400  -7.127  10.290  1.00 89.60           O
ATOM   4169  HA  LEU A 274      -3.898  -6.844   9.894  1.00 89.60           H
ATOM   4170  CB  LEU A 274      -4.305  -6.402   7.855  1.00 89.60           C
ATOM   4171 1HB  LEU A 274      -3.270  -6.325   7.522  1.00 89.60           H
ATOM   4172 2HB  LEU A 274      -4.871  -6.844   7.036  1.00 89.60           H
ATOM   4173  CG  LEU A 274      -4.838  -4.989   8.102  1.00 89.60           C
ATOM   4174  HG  LEU A 274      -5.796  -5.071   8.617  1.00 89.60           H
ATOM   4175  CD1 LEU A 274      -3.899  -4.201   9.018  1.00 89.60           C
ATOM   4176 1HD1 LEU A 274      -3.810  -4.713   9.975  1.00 89.60           H
ATOM   4177 2HD1 LEU A 274      -2.916  -4.127   8.552  1.00 89.60           H
ATOM   4178 3HD1 LEU A 274      -4.302  -3.201   9.177  1.00 89.60           H
ATOM   4179  CD2 LEU A 274      -5.096  -4.261   6.782  1.00 89.60           C
ATOM   4180 1HD2 LEU A 274      -4.165  -4.190   6.218  1.00 89.60           H
ATOM   4181 2HD2 LEU A 274      -5.832  -4.816   6.199  1.00 89.60           H
ATOM   4182 3HD2 LEU A 274      -5.475  -3.260   6.986  1.00 89.60           H
ATOM   4183  HN  LEU A 274      -3.210  -8.618   7.852  1.00 89.60           H
ATOM   4184  N   LEU A 275      -6.247  -8.836   8.817  1.00 91.73           N
ATOM   4185  CA  LEU A 275      -7.576  -9.348   9.103  1.00 91.73           C
ATOM   4186  C   LEU A 275      -7.636  -9.814  10.559  1.00 91.73           C
ATOM   4187  O   LEU A 275      -8.578  -9.489  11.280  1.00 91.73           O
ATOM   4188  HA  LEU A 275      -8.278  -8.523   8.975  1.00 91.73           H
ATOM   4189  CB  LEU A 275      -7.962 -10.431   8.094  1.00 91.73           C
ATOM   4190 1HB  LEU A 275      -7.914 -10.001   7.093  1.00 91.73           H
ATOM   4191 2HB  LEU A 275      -7.213 -11.222   8.136  1.00 91.73           H
ATOM   4192  CG  LEU A 275      -9.342 -11.063   8.282  1.00 91.73           C
ATOM   4193  HG  LEU A 275      -9.406 -11.447   9.301  1.00 91.73           H
ATOM   4194  CD1 LEU A 275     -10.449 -10.019   8.123  1.00 91.73           C
ATOM   4195 1HD1 LEU A 275     -10.319  -9.235   8.868  1.00 91.73           H
ATOM   4196 2HD1 LEU A 275     -10.398  -9.584   7.125  1.00 91.73           H
ATOM   4197 3HD1 LEU A 275     -11.420 -10.495   8.262  1.00 91.73           H
ATOM   4198  CD2 LEU A 275      -9.535 -12.252   7.339  1.00 91.73           C
ATOM   4199 1HD2 LEU A 275      -9.443 -11.915   6.306  1.00 91.73           H
ATOM   4200 2HD2 LEU A 275      -8.774 -13.005   7.544  1.00 91.73           H
ATOM   4201 3HD2 LEU A 275     -10.524 -12.682   7.494  1.00 91.73           H
ATOM   4202  HN  LEU A 275      -5.737  -9.347   8.125  1.00 91.73           H
ATOM   4203  N   VAL A 276      -6.619 -10.568  10.948  1.00 93.66           N
ATOM   4204  CA  VAL A 276      -6.546 -11.086  12.303  1.00 93.66           C
ATOM   4205  C   VAL A 276      -6.573  -9.919  13.292  1.00 93.66           C
ATOM   4206  O   VAL A 276      -7.298  -9.959  14.286  1.00 93.66           O
ATOM   4207  HA  VAL A 276      -7.429 -11.705  12.467  1.00 93.66           H
ATOM   4208  CB  VAL A 276      -5.310 -11.973  12.459  1.00 93.66           C
ATOM   4209  HB  VAL A 276      -4.438 -11.388  12.164  1.00 93.66           H
ATOM   4210  CG1 VAL A 276      -5.119 -12.397  13.917  1.00 93.66           C
ATOM   4211 1HG1 VAL A 276      -4.995 -11.511  14.540  1.00 93.66           H
ATOM   4212 2HG1 VAL A 276      -5.994 -12.955  14.250  1.00 93.66           H
ATOM   4213 3HG1 VAL A 276      -4.233 -13.026  13.999  1.00 93.66           H
ATOM   4214  CG2 VAL A 276      -5.391 -13.193  11.540  1.00 93.66           C
ATOM   4215 1HG2 VAL A 276      -6.275 -13.779  11.790  1.00 93.66           H
ATOM   4216 2HG2 VAL A 276      -5.456 -12.863  10.503  1.00 93.66           H
ATOM   4217 3HG2 VAL A 276      -4.499 -13.807  11.671  1.00 93.66           H
ATOM   4218  HN  VAL A 276      -5.856 -10.826  10.355  1.00 93.66           H
ATOM   4219  N   GLN A 277      -5.775  -8.906  12.986  1.00 90.30           N
ATOM   4220  CA  GLN A 277      -5.675  -7.744  13.851  1.00 90.30           C
ATOM   4221  C   GLN A 277      -7.026  -7.032  13.942  1.00 90.30           C
ATOM   4222  O   GLN A 277      -7.379  -6.493  14.991  1.00 90.30           O
ATOM   4223  HA  GLN A 277      -5.396  -8.134  14.830  1.00 90.30           H
ATOM   4224  CB  GLN A 277      -4.584  -6.789  13.363  1.00 90.30           C
ATOM   4225 1HB  GLN A 277      -4.701  -6.613  12.294  1.00 90.30           H
ATOM   4226 2HB  GLN A 277      -4.691  -5.824  13.858  1.00 90.30           H
ATOM   4227  CG  GLN A 277      -3.191  -7.359  13.641  1.00 90.30           C
ATOM   4228 1HG  GLN A 277      -3.086  -7.567  14.706  1.00 90.30           H
ATOM   4229 2HG  GLN A 277      -3.071  -8.307  13.117  1.00 90.30           H
ATOM   4230  CD  GLN A 277      -2.100  -6.382  13.197  1.00 90.30           C
ATOM   4231  OE1 GLN A 277      -2.309  -5.516  12.364  1.00 90.30           O
ATOM   4232  NE2 GLN A 277      -0.929  -6.570  13.799  1.00 90.30           N
ATOM   4233 1HE2 GLN A 277      -0.825  -7.300  14.474  1.00 90.30           H
ATOM   4234 2HE2 GLN A 277      -0.152  -5.981  13.575  1.00 90.30           H
ATOM   4235  HN  GLN A 277      -5.205  -8.873  12.165  1.00 90.30           H
ATOM   4236  N   THR A 278      -7.746  -7.052  12.830  1.00 90.92           N
ATOM   4237  CA  THR A 278      -9.030  -6.376  12.757  1.00 90.92           C
ATOM   4238  C   THR A 278     -10.051  -7.072  13.659  1.00 90.92           C
ATOM   4239  O   THR A 278     -10.801  -6.413  14.378  1.00 90.92           O
ATOM   4240  HA  THR A 278      -8.906  -5.362  13.137  1.00 90.92           H
ATOM   4241  CB  THR A 278      -9.453  -6.323  11.288  1.00 90.92           C
ATOM   4242  HB  THR A 278      -9.634  -7.325  10.899  1.00 90.92           H
ATOM   4243  OG1 THR A 278      -8.407  -5.595  10.651  1.00 90.92           O
ATOM   4244  HG1 THR A 278      -7.755  -6.228  10.234  1.00 90.92           H
ATOM   4245  CG2 THR A 278     -10.696  -5.458  11.068  1.00 90.92           C
ATOM   4246 1HG2 THR A 278     -10.492  -4.439  11.395  1.00 90.92           H
ATOM   4247 2HG2 THR A 278     -11.528  -5.865  11.642  1.00 90.92           H
ATOM   4248 3HG2 THR A 278     -10.953  -5.455  10.008  1.00 90.92           H
ATOM   4249  HN  THR A 278      -7.465  -7.518  11.991  1.00 90.92           H
ATOM   4250  N   ILE A 279     -10.047  -8.395  13.592  1.00 91.62           N
ATOM   4251  CA  ILE A 279     -10.966  -9.188  14.392  1.00 91.62           C
ATOM   4252  C   ILE A 279     -10.618  -9.023  15.873  1.00 91.62           C
ATOM   4253  O   ILE A 279     -11.506  -8.852  16.707  1.00 91.62           O
ATOM   4254  HA  ILE A 279     -11.968  -8.792  14.227  1.00 91.62           H
ATOM   4255  CB  ILE A 279     -10.969 -10.643  13.919  1.00 91.62           C
ATOM   4256  HB  ILE A 279      -9.941 -11.005  13.921  1.00 91.62           H
ATOM   4257  CG1 ILE A 279     -11.484 -10.752  12.483  1.00 91.62           C
ATOM   4258 1HG1 ILE A 279     -12.560 -10.577  12.464  1.00 91.62           H
ATOM   4259 2HG1 ILE A 279     -11.025  -9.977  11.869  1.00 91.62           H
ATOM   4260  CG2 ILE A 279     -11.763 -11.530  14.881  1.00 91.62           C
ATOM   4261 1HG2 ILE A 279     -11.311 -11.485  15.872  1.00 91.62           H
ATOM   4262 2HG2 ILE A 279     -12.793 -11.177  14.935  1.00 91.62           H
ATOM   4263 3HG2 ILE A 279     -11.749 -12.559  14.522  1.00 91.62           H
ATOM   4264  CD1 ILE A 279     -11.175 -12.129  11.892  1.00 91.62           C
ATOM   4265 1HD1 ILE A 279     -10.097 -12.289  11.890  1.00 91.62           H
ATOM   4266 2HD1 ILE A 279     -11.656 -12.899  12.495  1.00 91.62           H
ATOM   4267 3HD1 ILE A 279     -11.552 -12.179  10.871  1.00 91.62           H
ATOM   4268  HN  ILE A 279      -9.433  -8.924  13.006  1.00 91.62           H
ATOM   4269  N   ASP A 280      -9.324  -9.080  16.154  1.00 90.89           N
ATOM   4270  CA  ASP A 280      -8.852  -8.996  17.526  1.00 90.89           C
ATOM   4271  C   ASP A 280      -9.200  -7.620  18.097  1.00 90.89           C
ATOM   4272  O   ASP A 280      -9.491  -7.493  19.286  1.00 90.89           O
ATOM   4273  HA  ASP A 280      -9.357  -9.806  18.052  1.00 90.89           H
ATOM   4274  CB  ASP A 280      -7.334  -9.168  17.597  1.00 90.89           C
ATOM   4275 1HB  ASP A 280      -7.045 -10.096  17.104  1.00 90.89           H
ATOM   4276 2HB  ASP A 280      -6.847  -8.356  17.057  1.00 90.89           H
ATOM   4277  CG  ASP A 280      -6.851  -9.183  19.049  1.00 90.89           C
ATOM   4278  OD1 ASP A 280      -7.438  -9.959  19.834  1.00 90.89           O
ATOM   4279  OD2 ASP A 280      -5.907  -8.418  19.341  1.00 90.89           O
ATOM   4280  HN  ASP A 280      -8.606  -9.181  15.465  1.00 90.89           H
ATOM   4281  N   ALA A 281      -9.160  -6.625  17.224  1.00 90.29           N
ATOM   4282  CA  ALA A 281      -9.465  -5.263  17.627  1.00 90.29           C
ATOM   4283  C   ALA A 281     -10.887  -5.208  18.189  1.00 90.29           C
ATOM   4284  O   ALA A 281     -11.187  -4.382  19.050  1.00 90.29           O
ATOM   4285  HA  ALA A 281      -8.762  -4.983  18.413  1.00 90.29           H
ATOM   4286  CB  ALA A 281      -9.273  -4.322  16.436  1.00 90.29           C
ATOM   4287 1HB  ALA A 281      -8.240  -4.376  16.094  1.00 90.29           H
ATOM   4288 2HB  ALA A 281      -9.940  -4.619  15.627  1.00 90.29           H
ATOM   4289 3HB  ALA A 281      -9.502  -3.300  16.739  1.00 90.29           H
ATOM   4290  HN  ALA A 281      -8.924  -6.737  16.259  1.00 90.29           H
ATOM   4291  N   TYR A 282     -11.725  -6.100  17.680  1.00 78.34           N
ATOM   4292  CA  TYR A 282     -13.116  -6.143  18.097  1.00 78.34           C
ATOM   4293  C   TYR A 282     -13.325  -7.178  19.204  1.00 78.34           C
ATOM   4294  O   TYR A 282     -13.961  -6.890  20.217  1.00 78.34           O
ATOM   4295  HA  TYR A 282     -13.384  -5.157  18.477  1.00 78.34           H
ATOM   4296  CB  TYR A 282     -13.913  -6.567  16.862  1.00 78.34           C
ATOM   4297 1HB  TYR A 282     -13.670  -5.897  16.038  1.00 78.34           H
ATOM   4298 2HB  TYR A 282     -13.598  -7.567  16.564  1.00 78.34           H
ATOM   4299  CG  TYR A 282     -15.429  -6.567  17.070  1.00 78.34           C
ATOM   4300  CD1 TYR A 282     -16.096  -7.756  17.287  1.00 78.34           C
ATOM   4301  HD1 TYR A 282     -15.542  -8.695  17.311  1.00 78.34           H
ATOM   4302  CD2 TYR A 282     -16.130  -5.379  17.040  1.00 78.34           C
ATOM   4303  HD2 TYR A 282     -15.604  -4.440  16.869  1.00 78.34           H
ATOM   4304  CE1 TYR A 282     -17.522  -7.757  17.483  1.00 78.34           C
ATOM   4305  HE1 TYR A 282     -18.061  -8.688  17.655  1.00 78.34           H
ATOM   4306  CE2 TYR A 282     -17.557  -5.379  17.236  1.00 78.34           C
ATOM   4307  HE2 TYR A 282     -18.122  -4.448  17.215  1.00 78.34           H
ATOM   4308  CZ  TYR A 282     -18.182  -6.568  17.448  1.00 78.34           C
ATOM   4309  OH  TYR A 282     -19.530  -6.568  17.633  1.00 78.34           O
ATOM   4310  HH  TYR A 282     -19.853  -7.501  17.793  1.00 78.34           H
ATOM   4311  HN  TYR A 282     -11.467  -6.783  16.997  1.00 78.34           H
ATOM   4312  N   ALA A 283     -12.777  -8.363  18.974  1.00 88.59           N
ATOM   4313  CA  ALA A 283     -13.106  -9.513  19.799  1.00 88.59           C
ATOM   4314  C   ALA A 283     -12.126  -9.590  20.972  1.00 88.59           C
ATOM   4315  O   ALA A 283     -12.424 -10.205  21.995  1.00 88.59           O
ATOM   4316  HA  ALA A 283     -14.114  -9.365  20.188  1.00 88.59           H
ATOM   4317  CB  ALA A 283     -13.089 -10.779  18.941  1.00 88.59           C
ATOM   4318 1HB  ALA A 283     -13.823 -10.685  18.140  1.00 88.59           H
ATOM   4319 2HB  ALA A 283     -12.097 -10.913  18.510  1.00 88.59           H
ATOM   4320 3HB  ALA A 283     -13.336 -11.641  19.560  1.00 88.59           H
ATOM   4321  HN  ALA A 283     -12.121  -8.542  18.241  1.00 88.59           H
ATOM   4322  N   MET A 284     -10.977  -8.958  20.785  1.00 82.08           N
ATOM   4323  CA  MET A 284      -9.944  -8.964  21.806  1.00 82.08           C
ATOM   4324  C   MET A 284      -9.704 -10.380  22.334  1.00 82.08           C
ATOM   4325  O   MET A 284      -9.597 -10.586  23.542  1.00 82.08           O
ATOM   4326  HA  MET A 284      -9.044  -8.595  21.315  1.00 82.08           H
ATOM   4327  CB  MET A 284     -10.362  -8.053  22.961  1.00 82.08           C
ATOM   4328 1HB  MET A 284     -11.274  -8.435  23.420  1.00 82.08           H
ATOM   4329 2HB  MET A 284      -9.591  -8.059  23.732  1.00 82.08           H
ATOM   4330  CG  MET A 284     -10.592  -6.621  22.474  1.00 82.08           C
ATOM   4331 1HG  MET A 284      -9.678  -6.229  22.027  1.00 82.08           H
ATOM   4332 2HG  MET A 284     -11.357  -6.610  21.697  1.00 82.08           H
ATOM   4333  SD  MET A 284     -11.095  -5.585  23.838  1.00 82.08           S
ATOM   4334  CE  MET A 284     -11.340  -4.039  22.980  1.00 82.08           C
ATOM   4335 1HE  MET A 284     -10.405  -3.731  22.511  1.00 82.08           H
ATOM   4336 2HE  MET A 284     -12.105  -4.166  22.214  1.00 82.08           H
ATOM   4337 3HE  MET A 284     -11.659  -3.276  23.689  1.00 82.08           H
ATOM   4338  HN  MET A 284     -10.748  -8.449  19.955  1.00 82.08           H
ATOM   4339  N   PHE A 285      -9.627 -11.320  21.403  1.00 84.15           N
ATOM   4340  CA  PHE A 285      -9.568 -12.726  21.762  1.00 84.15           C
ATOM   4341  C   PHE A 285      -8.131 -13.156  22.061  1.00 84.15           C
ATOM   4342  O   PHE A 285      -7.904 -14.221  22.633  1.00 84.15           O
ATOM   4343  HA  PHE A 285     -10.178 -12.858  22.655  1.00 84.15           H
ATOM   4344  CB  PHE A 285     -10.084 -13.517  20.558  1.00 84.15           C
ATOM   4345 1HB  PHE A 285     -10.219 -14.558  20.851  1.00 84.15           H
ATOM   4346 2HB  PHE A 285     -11.066 -13.135  20.279  1.00 84.15           H
ATOM   4347  CG  PHE A 285      -9.165 -13.460  19.336  1.00 84.15           C
ATOM   4348  CD1 PHE A 285      -9.337 -12.488  18.401  1.00 84.15           C
ATOM   4349  HD1 PHE A 285     -10.129 -11.749  18.522  1.00 84.15           H
ATOM   4350  CD2 PHE A 285      -8.177 -14.383  19.185  1.00 84.15           C
ATOM   4351  HD2 PHE A 285      -8.040 -15.162  19.935  1.00 84.15           H
ATOM   4352  CE1 PHE A 285      -8.484 -12.436  17.267  1.00 84.15           C
ATOM   4353  HE1 PHE A 285      -8.621 -11.657  16.517  1.00 84.15           H
ATOM   4354  CE2 PHE A 285      -7.324 -14.330  18.051  1.00 84.15           C
ATOM   4355  HE2 PHE A 285      -6.532 -15.069  17.930  1.00 84.15           H
ATOM   4356  CZ  PHE A 285      -7.495 -13.358  17.116  1.00 84.15           C
ATOM   4357  HZ  PHE A 285      -6.840 -13.318  16.245  1.00 84.15           H
ATOM   4358  HN  PHE A 285      -9.604 -11.133  20.421  1.00 84.15           H
ATOM   4359  N   ILE A 286      -7.197 -12.306  21.661  1.00 85.49           N
ATOM   4360  CA  ILE A 286      -5.790 -12.567  21.911  1.00 85.49           C
ATOM   4361  C   ILE A 286      -5.423 -12.068  23.309  1.00 85.49           C
ATOM   4362  O   ILE A 286      -5.223 -10.871  23.513  1.00 85.49           O
ATOM   4363  HA  ILE A 286      -5.648 -13.648  21.882  1.00 85.49           H
ATOM   4364  CB  ILE A 286      -4.928 -11.968  20.798  1.00 85.49           C
ATOM   4365  HB  ILE A 286      -5.098 -10.892  20.776  1.00 85.49           H
ATOM   4366  CG1 ILE A 286      -5.338 -12.518  19.430  1.00 85.49           C
ATOM   4367 1HG1 ILE A 286      -5.138 -13.589  19.390  1.00 85.49           H
ATOM   4368 2HG1 ILE A 286      -6.411 -12.389  19.289  1.00 85.49           H
ATOM   4369  CG2 ILE A 286      -3.440 -12.185  21.080  1.00 85.49           C
ATOM   4370 1HG2 ILE A 286      -3.175 -11.706  22.023  1.00 85.49           H
ATOM   4371 2HG2 ILE A 286      -3.234 -13.253  21.145  1.00 85.49           H
ATOM   4372 3HG2 ILE A 286      -2.850 -11.749  20.274  1.00 85.49           H
ATOM   4373  CD1 ILE A 286      -4.580 -11.810  18.305  1.00 85.49           C
ATOM   4374 1HD1 ILE A 286      -4.802 -10.743  18.333  1.00 85.49           H
ATOM   4375 2HD1 ILE A 286      -3.509 -11.963  18.436  1.00 85.49           H
ATOM   4376 3HD1 ILE A 286      -4.891 -12.220  17.344  1.00 85.49           H
ATOM   4377  HN  ILE A 286      -7.389 -11.453  21.176  1.00 85.49           H
ATOM   4378  N   SER A 287      -5.345 -13.010  24.238  1.00 84.54           N
ATOM   4379  CA  SER A 287      -5.004 -12.680  25.612  1.00 84.54           C
ATOM   4380  C   SER A 287      -3.594 -13.178  25.935  1.00 84.54           C
ATOM   4381  O   SER A 287      -3.005 -12.777  26.938  1.00 84.54           O
ATOM   4382  HA  SER A 287      -5.048 -11.593  25.667  1.00 84.54           H
ATOM   4383  CB  SER A 287      -6.016 -13.281  26.589  1.00 84.54           C
ATOM   4384 1HB  SER A 287      -5.720 -13.041  27.610  1.00 84.54           H
ATOM   4385 2HB  SER A 287      -6.993 -12.826  26.425  1.00 84.54           H
ATOM   4386  OG  SER A 287      -6.122 -14.695  26.446  1.00 84.54           O
ATOM   4387  HG  SER A 287      -6.803 -15.053  27.084  1.00 84.54           H
ATOM   4388  HN  SER A 287      -5.509 -13.981  24.065  1.00 84.54           H
ATOM   4389  N   ASN A 288      -3.093 -14.044  25.066  1.00 85.30           N
ATOM   4390  CA  ASN A 288      -1.797 -14.663  25.290  1.00 85.30           C
ATOM   4391  C   ASN A 288      -0.704 -13.781  24.683  1.00 85.30           C
ATOM   4392  O   ASN A 288      -0.723 -13.499  23.486  1.00 85.30           O
ATOM   4393  HA  ASN A 288      -1.706 -14.754  26.372  1.00 85.30           H
ATOM   4394  CB  ASN A 288      -1.721 -16.037  24.622  1.00 85.30           C
ATOM   4395 1HB  ASN A 288      -2.595 -16.628  24.897  1.00 85.30           H
ATOM   4396 2HB  ASN A 288      -1.743 -15.921  23.538  1.00 85.30           H
ATOM   4397  CG  ASN A 288      -0.448 -16.778  25.035  1.00 85.30           C
ATOM   4398  OD1 ASN A 288       0.589 -16.188  25.292  1.00 85.30           O
ATOM   4399  ND2 ASN A 288      -0.583 -18.100  25.084  1.00 85.30           N
ATOM   4400 1HD2 ASN A 288      -1.462 -18.522  24.861  1.00 85.30           H
ATOM   4401 2HD2 ASN A 288       0.194 -18.673  25.344  1.00 85.30           H
ATOM   4402  HN  ASN A 288      -3.555 -14.323  24.225  1.00 85.30           H
ATOM   4403  N   CYS A 289       0.223 -13.371  25.536  1.00 90.21           N
ATOM   4404  CA  CYS A 289       1.272 -12.457  25.119  1.00 90.21           C
ATOM   4405  C   CYS A 289       2.113 -13.149  24.044  1.00 90.21           C
ATOM   4406  O   CYS A 289       2.537 -12.515  23.079  1.00 90.21           O
ATOM   4407  HA  CYS A 289       0.776 -11.575  24.715  1.00 90.21           H
ATOM   4408  CB  CYS A 289       2.126 -11.998  26.303  1.00 90.21           C
ATOM   4409 1HB  CYS A 289       1.492 -11.545  27.065  1.00 90.21           H
ATOM   4410 2HB  CYS A 289       2.614 -12.856  26.764  1.00 90.21           H
ATOM   4411  SG  CYS A 289       3.383 -10.794  25.738  1.00 90.21           S
ATOM   4412  HN  CYS A 289       0.264 -13.653  26.495  1.00 90.21           H
ATOM   4413  N   ALA A 290       2.328 -14.440  24.246  1.00 92.49           N
ATOM   4414  CA  ALA A 290       3.173 -15.208  23.347  1.00 92.49           C
ATOM   4415  C   ALA A 290       2.583 -15.163  21.937  1.00 92.49           C
ATOM   4416  O   ALA A 290       3.312 -14.999  20.960  1.00 92.49           O
ATOM   4417  HA  ALA A 290       4.157 -14.739  23.335  1.00 92.49           H
ATOM   4418  CB  ALA A 290       3.314 -16.637  23.875  1.00 92.49           C
ATOM   4419 1HB  ALA A 290       3.765 -16.615  24.867  1.00 92.49           H
ATOM   4420 2HB  ALA A 290       2.330 -17.102  23.934  1.00 92.49           H
ATOM   4421 3HB  ALA A 290       3.948 -17.213  23.201  1.00 92.49           H
ATOM   4422  HN  ALA A 290       1.938 -14.960  25.006  1.00 92.49           H
ATOM   4423  N   VAL A 291       1.268 -15.311  21.875  1.00 92.49           N
ATOM   4424  CA  VAL A 291       0.572 -15.299  20.599  1.00 92.49           C
ATOM   4425  C   VAL A 291       0.673 -13.902  19.982  1.00 92.49           C
ATOM   4426  O   VAL A 291       0.913 -13.765  18.784  1.00 92.49           O
ATOM   4427  HA  VAL A 291       1.075 -16.009  19.943  1.00 92.49           H
ATOM   4428  CB  VAL A 291      -0.873 -15.766  20.786  1.00 92.49           C
ATOM   4429  HB  VAL A 291      -1.350 -15.100  21.505  1.00 92.49           H
ATOM   4430  CG1 VAL A 291      -1.652 -15.676  19.473  1.00 92.49           C
ATOM   4431 1HG1 VAL A 291      -1.662 -14.643  19.126  1.00 92.49           H
ATOM   4432 2HG1 VAL A 291      -1.175 -16.307  18.723  1.00 92.49           H
ATOM   4433 3HG1 VAL A 291      -2.676 -16.014  19.634  1.00 92.49           H
ATOM   4434  CG2 VAL A 291      -0.920 -17.185  21.356  1.00 92.49           C
ATOM   4435 1HG2 VAL A 291      -0.418 -17.869  20.672  1.00 92.49           H
ATOM   4436 2HG2 VAL A 291      -0.418 -17.206  22.323  1.00 92.49           H
ATOM   4437 3HG2 VAL A 291      -1.959 -17.493  21.479  1.00 92.49           H
ATOM   4438  HN  VAL A 291       0.681 -15.439  22.675  1.00 92.49           H
ATOM   4439  N   SER A 292       0.486 -12.901  20.829  1.00 92.80           N
ATOM   4440  CA  SER A 292       0.526 -11.520  20.377  1.00 92.80           C
ATOM   4441  C   SER A 292       1.900 -11.205  19.781  1.00 92.80           C
ATOM   4442  O   SER A 292       1.995 -10.559  18.739  1.00 92.80           O
ATOM   4443  HA  SER A 292      -0.248 -11.444  19.614  1.00 92.80           H
ATOM   4444  CB  SER A 292       0.210 -10.556  21.522  1.00 92.80           C
ATOM   4445 1HB  SER A 292      -0.720 -10.858  22.004  1.00 92.80           H
ATOM   4446 2HB  SER A 292       0.994 -10.619  22.276  1.00 92.80           H
ATOM   4447  OG  SER A 292       0.094  -9.210  21.069  1.00 92.80           O
ATOM   4448  HG  SER A 292      -0.739  -9.103  20.525  1.00 92.80           H
ATOM   4449  HN  SER A 292       0.310 -13.020  21.806  1.00 92.80           H
ATOM   4450  N   THR A 293       2.930 -11.675  20.470  1.00 88.96           N
ATOM   4451  CA  THR A 293       4.295 -11.402  20.053  1.00 88.96           C
ATOM   4452  C   THR A 293       4.555 -11.984  18.662  1.00 88.96           C
ATOM   4453  O   THR A 293       5.130 -11.316  17.804  1.00 88.96           O
ATOM   4454  HA  THR A 293       4.422 -10.322  19.977  1.00 88.96           H
ATOM   4455  CB  THR A 293       5.236 -11.952  21.128  1.00 88.96           C
ATOM   4456  HB  THR A 293       5.105 -13.027  21.246  1.00 88.96           H
ATOM   4457  OG1 THR A 293       4.944 -11.166  22.280  1.00 88.96           O
ATOM   4458  HG1 THR A 293       4.223 -11.604  22.818  1.00 88.96           H
ATOM   4459  CG2 THR A 293       6.705 -11.646  20.831  1.00 88.96           C
ATOM   4460 1HG2 THR A 293       6.849 -10.567  20.780  1.00 88.96           H
ATOM   4461 2HG2 THR A 293       6.985 -12.095  19.878  1.00 88.96           H
ATOM   4462 3HG2 THR A 293       7.329 -12.058  21.624  1.00 88.96           H
ATOM   4463  HN  THR A 293       2.843 -12.232  21.296  1.00 88.96           H
ATOM   4464  N   ASN A 294       4.119 -13.222  18.483  1.00 90.94           N
ATOM   4465  CA  ASN A 294       4.351 -13.923  17.231  1.00 90.94           C
ATOM   4466  C   ASN A 294       3.604 -13.206  16.105  1.00 90.94           C
ATOM   4467  O   ASN A 294       4.109 -13.100  14.989  1.00 90.94           O
ATOM   4468  HA  ASN A 294       5.431 -13.908  17.090  1.00 90.94           H
ATOM   4469  CB  ASN A 294       3.833 -15.361  17.301  1.00 90.94           C
ATOM   4470 1HB  ASN A 294       2.834 -15.371  17.737  1.00 90.94           H
ATOM   4471 2HB  ASN A 294       3.746 -15.769  16.294  1.00 90.94           H
ATOM   4472  CG  ASN A 294       4.768 -16.240  18.135  1.00 90.94           C
ATOM   4473  OD1 ASN A 294       5.932 -15.936  18.336  1.00 90.94           O
ATOM   4474  ND2 ASN A 294       4.195 -17.344  18.606  1.00 90.94           N
ATOM   4475 1HD2 ASN A 294       3.234 -17.534  18.403  1.00 90.94           H
ATOM   4476 2HD2 ASN A 294       4.725 -17.984  19.163  1.00 90.94           H
ATOM   4477  HN  ASN A 294       3.618 -13.744  19.173  1.00 90.94           H
ATOM   4478  N   ILE A 295       2.412 -12.731  16.437  1.00 91.35           N
ATOM   4479  CA  ILE A 295       1.585 -12.038  15.464  1.00 91.35           C
ATOM   4480  C   ILE A 295       2.290 -10.755  15.023  1.00 91.35           C
ATOM   4481  O   ILE A 295       2.282 -10.412  13.841  1.00 91.35           O
ATOM   4482  HA  ILE A 295       1.483 -12.692  14.597  1.00 91.35           H
ATOM   4483  CB  ILE A 295       0.180 -11.806  16.023  1.00 91.35           C
ATOM   4484  HB  ILE A 295       0.275 -11.449  17.049  1.00 91.35           H
ATOM   4485  CG1 ILE A 295      -0.614 -13.114  16.072  1.00 91.35           C
ATOM   4486 1HG1 ILE A 295      -0.841 -13.444  15.058  1.00 91.35           H
ATOM   4487 2HG1 ILE A 295      -0.008 -13.894  16.533  1.00 91.35           H
ATOM   4488  CG2 ILE A 295      -0.553 -10.720  15.233  1.00 91.35           C
ATOM   4489 1HG2 ILE A 295       0.006  -9.787  15.294  1.00 91.35           H
ATOM   4490 2HG2 ILE A 295      -0.638 -11.025  14.190  1.00 91.35           H
ATOM   4491 3HG2 ILE A 295      -1.549 -10.576  15.652  1.00 91.35           H
ATOM   4492  CD1 ILE A 295      -1.914 -12.937  16.859  1.00 91.35           C
ATOM   4493 1HD1 ILE A 295      -1.682 -12.631  17.879  1.00 91.35           H
ATOM   4494 2HD1 ILE A 295      -2.527 -12.173  16.381  1.00 91.35           H
ATOM   4495 3HD1 ILE A 295      -2.458 -13.881  16.878  1.00 91.35           H
ATOM   4496  HN  ILE A 295       2.011 -12.814  17.350  1.00 91.35           H
ATOM   4497  N   ASP A 296       2.885 -10.080  15.995  1.00 92.16           N
ATOM   4498  CA  ASP A 296       3.544  -8.812  15.732  1.00 92.16           C
ATOM   4499  C   ASP A 296       4.728  -9.043  14.792  1.00 92.16           C
ATOM   4500  O   ASP A 296       4.966  -8.251  13.881  1.00 92.16           O
ATOM   4501  HA  ASP A 296       2.777  -8.177  15.288  1.00 92.16           H
ATOM   4502  CB  ASP A 296       4.079  -8.191  17.024  1.00 92.16           C
ATOM   4503 1HB  ASP A 296       4.620  -8.944  17.597  1.00 92.16           H
ATOM   4504 2HB  ASP A 296       4.791  -7.401  16.784  1.00 92.16           H
ATOM   4505  CG  ASP A 296       2.940  -7.619  17.871  1.00 92.16           C
ATOM   4506  OD1 ASP A 296       1.855  -7.404  17.290  1.00 92.16           O
ATOM   4507  OD2 ASP A 296       3.182  -7.410  19.080  1.00 92.16           O
ATOM   4508  HN  ASP A 296       2.921 -10.385  16.947  1.00 92.16           H
ATOM   4509  N   ILE A 297       5.440 -10.131  15.046  1.00 91.00           N
ATOM   4510  CA  ILE A 297       6.583 -10.486  14.221  1.00 91.00           C
ATOM   4511  C   ILE A 297       6.106 -10.795  12.801  1.00 91.00           C
ATOM   4512  O   ILE A 297       6.697 -10.329  11.828  1.00 91.00           O
ATOM   4513  HA  ILE A 297       7.241  -9.618  14.183  1.00 91.00           H
ATOM   4514  CB  ILE A 297       7.374 -11.626  14.866  1.00 91.00           C
ATOM   4515  HB  ILE A 297       6.676 -12.421  15.127  1.00 91.00           H
ATOM   4516  CG1 ILE A 297       8.042 -11.166  16.163  1.00 91.00           C
ATOM   4517 1HG1 ILE A 297       8.830 -10.448  15.936  1.00 91.00           H
ATOM   4518 2HG1 ILE A 297       7.312 -10.650  16.788  1.00 91.00           H
ATOM   4519  CG2 ILE A 297       8.385 -12.218  13.880  1.00 91.00           C
ATOM   4520 1HG2 ILE A 297       7.857 -12.607  13.009  1.00 91.00           H
ATOM   4521 2HG2 ILE A 297       9.082 -11.442  13.566  1.00 91.00           H
ATOM   4522 3HG2 ILE A 297       8.933 -13.026  14.364  1.00 91.00           H
ATOM   4523  CD1 ILE A 297       8.630 -12.353  16.929  1.00 91.00           C
ATOM   4524 1HD1 ILE A 297       7.835 -13.056  17.175  1.00 91.00           H
ATOM   4525 2HD1 ILE A 297       9.376 -12.850  16.309  1.00 91.00           H
ATOM   4526 3HD1 ILE A 297       9.098 -11.997  17.847  1.00 91.00           H
ATOM   4527  HN  ILE A 297       5.248 -10.763  15.796  1.00 91.00           H
ATOM   4528  N   CYS A 298       5.040 -11.578  12.726  1.00 93.58           N
ATOM   4529  CA  CYS A 298       4.470 -11.947  11.442  1.00 93.58           C
ATOM   4530  C   CYS A 298       4.089 -10.664  10.700  1.00 93.58           C
ATOM   4531  O   CYS A 298       4.288 -10.559   9.490  1.00 93.58           O
ATOM   4532  HA  CYS A 298       5.244 -12.491  10.901  1.00 93.58           H
ATOM   4533  CB  CYS A 298       3.276 -12.889  11.602  1.00 93.58           C
ATOM   4534 1HB  CYS A 298       2.611 -12.518  12.382  1.00 93.58           H
ATOM   4535 2HB  CYS A 298       2.698 -12.918  10.678  1.00 93.58           H
ATOM   4536  SG  CYS A 298       3.858 -14.571  12.026  1.00 93.58           S
ATOM   4537  HG  CYS A 298       4.118 -14.310  13.304  1.00 93.58           H
ATOM   4538  HN  CYS A 298       4.568 -11.959  13.522  1.00 93.58           H
ATOM   4539  N   PHE A 299       3.548  -9.720  11.455  1.00 93.23           N
ATOM   4540  CA  PHE A 299       3.121  -8.455  10.882  1.00 93.23           C
ATOM   4541  C   PHE A 299       4.300  -7.716  10.246  1.00 93.23           C
ATOM   4542  O   PHE A 299       4.190  -7.208   9.130  1.00 93.23           O
ATOM   4543  HA  PHE A 299       2.380  -8.681  10.115  1.00 93.23           H
ATOM   4544  CB  PHE A 299       2.563  -7.609  12.028  1.00 93.23           C
ATOM   4545 1HB  PHE A 299       1.737  -8.146  12.494  1.00 93.23           H
ATOM   4546 2HB  PHE A 299       3.335  -7.491  12.788  1.00 93.23           H
ATOM   4547  CG  PHE A 299       2.074  -6.224  11.599  1.00 93.23           C
ATOM   4548  CD1 PHE A 299       2.861  -5.133  11.798  1.00 93.23           C
ATOM   4549  HD1 PHE A 299       3.841  -5.246  12.264  1.00 93.23           H
ATOM   4550  CD2 PHE A 299       0.852  -6.084  11.018  1.00 93.23           C
ATOM   4551  HD2 PHE A 299       0.221  -6.958  10.859  1.00 93.23           H
ATOM   4552  CE1 PHE A 299       2.408  -3.848  11.400  1.00 93.23           C
ATOM   4553  HE1 PHE A 299       3.038  -2.974  11.560  1.00 93.23           H
ATOM   4554  CE2 PHE A 299       0.399  -4.799  10.620  1.00 93.23           C
ATOM   4555  HE2 PHE A 299      -0.581  -4.686  10.155  1.00 93.23           H
ATOM   4556  CZ  PHE A 299       1.186  -3.708  10.820  1.00 93.23           C
ATOM   4557  HZ  PHE A 299       0.838  -2.721  10.514  1.00 93.23           H
ATOM   4558  HN  PHE A 299       3.400  -9.808  12.440  1.00 93.23           H
ATOM   4559  N   GLN A 300       5.401  -7.678  10.982  1.00 89.09           N
ATOM   4560  CA  GLN A 300       6.585  -6.973  10.523  1.00 89.09           C
ATOM   4561  C   GLN A 300       7.047  -7.532   9.176  1.00 89.09           C
ATOM   4562  O   GLN A 300       7.330  -6.774   8.249  1.00 89.09           O
ATOM   4563  HA  GLN A 300       6.276  -5.934  10.406  1.00 89.09           H
ATOM   4564  CB  GLN A 300       7.705  -7.048  11.562  1.00 89.09           C
ATOM   4565 1HB  GLN A 300       7.837  -8.081  11.885  1.00 89.09           H
ATOM   4566 2HB  GLN A 300       8.646  -6.733  11.111  1.00 89.09           H
ATOM   4567  CG  GLN A 300       7.392  -6.165  12.772  1.00 89.09           C
ATOM   4568 1HG  GLN A 300       7.223  -5.140  12.444  1.00 89.09           H
ATOM   4569 2HG  GLN A 300       6.471  -6.505  13.245  1.00 89.09           H
ATOM   4570  CD  GLN A 300       8.536  -6.199  13.787  1.00 89.09           C
ATOM   4571  OE1 GLN A 300       9.706  -6.248  13.441  1.00 89.09           O
ATOM   4572  NE2 GLN A 300       8.136  -6.171  15.055  1.00 89.09           N
ATOM   4573 1HE2 GLN A 300       7.160  -6.132  15.270  1.00 89.09           H
ATOM   4574 2HE2 GLN A 300       8.811  -6.190  15.792  1.00 89.09           H
ATOM   4575  HN  GLN A 300       5.491  -8.119  11.876  1.00 89.09           H
ATOM   4576  N   VAL A 301       7.110  -8.854   9.110  1.00 93.90           N
ATOM   4577  CA  VAL A 301       7.656  -9.520   7.940  1.00 93.90           C
ATOM   4578  C   VAL A 301       6.743  -9.263   6.740  1.00 93.90           C
ATOM   4579  O   VAL A 301       7.206  -8.842   5.681  1.00 93.90           O
ATOM   4580  HA  VAL A 301       8.633  -9.081   7.738  1.00 93.90           H
ATOM   4581  CB  VAL A 301       7.857 -11.008   8.231  1.00 93.90           C
ATOM   4582  HB  VAL A 301       6.895 -11.423   8.535  1.00 93.90           H
ATOM   4583  CG1 VAL A 301       8.315 -11.755   6.977  1.00 93.90           C
ATOM   4584 1HG1 VAL A 301       7.562 -11.650   6.196  1.00 93.90           H
ATOM   4585 2HG1 VAL A 301       9.260 -11.337   6.630  1.00 93.90           H
ATOM   4586 3HG1 VAL A 301       8.450 -12.811   7.212  1.00 93.90           H
ATOM   4587  CG2 VAL A 301       8.842 -11.214   9.383  1.00 93.90           C
ATOM   4588 1HG2 VAL A 301       9.805 -10.777   9.120  1.00 93.90           H
ATOM   4589 2HG2 VAL A 301       8.457 -10.731  10.281  1.00 93.90           H
ATOM   4590 3HG2 VAL A 301       8.966 -12.281   9.569  1.00 93.90           H
ATOM   4591  HN  VAL A 301       6.797  -9.465   9.837  1.00 93.90           H
ATOM   4592  N   THR A 302       5.461  -9.528   6.945  1.00 93.47           N
ATOM   4593  CA  THR A 302       4.503  -9.481   5.853  1.00 93.47           C
ATOM   4594  C   THR A 302       4.338  -8.046   5.349  1.00 93.47           C
ATOM   4595  O   THR A 302       4.130  -7.823   4.158  1.00 93.47           O
ATOM   4596  HA  THR A 302       4.898 -10.068   5.024  1.00 93.47           H
ATOM   4597  CB  THR A 302       3.196 -10.107   6.344  1.00 93.47           C
ATOM   4598  HB  THR A 302       2.434 -10.076   5.566  1.00 93.47           H
ATOM   4599  OG1 THR A 302       2.890  -9.383   7.533  1.00 93.47           O
ATOM   4600  HG1 THR A 302       3.164  -9.912   8.336  1.00 93.47           H
ATOM   4601  CG2 THR A 302       3.380 -11.548   6.823  1.00 93.47           C
ATOM   4602 1HG2 THR A 302       4.092 -11.569   7.647  1.00 93.47           H
ATOM   4603 2HG2 THR A 302       3.756 -12.158   6.001  1.00 93.47           H
ATOM   4604 3HG2 THR A 302       2.422 -11.944   7.160  1.00 93.47           H
ATOM   4605  HN  THR A 302       5.075  -9.770   7.835  1.00 93.47           H
ATOM   4606  N   GLN A 303       4.438  -7.110   6.281  1.00 90.15           N
ATOM   4607  CA  GLN A 303       4.345  -5.701   5.940  1.00 90.15           C
ATOM   4608  C   GLN A 303       5.504  -5.298   5.026  1.00 90.15           C
ATOM   4609  O   GLN A 303       5.310  -4.567   4.057  1.00 90.15           O
ATOM   4610  HA  GLN A 303       3.400  -5.594   5.408  1.00 90.15           H
ATOM   4611  CB  GLN A 303       4.313  -4.833   7.199  1.00 90.15           C
ATOM   4612 1HB  GLN A 303       3.454  -5.106   7.812  1.00 90.15           H
ATOM   4613 2HB  GLN A 303       5.204  -5.020   7.798  1.00 90.15           H
ATOM   4614  CG  GLN A 303       4.237  -3.347   6.840  1.00 90.15           C
ATOM   4615 1HG  GLN A 303       5.173  -3.033   6.379  1.00 90.15           H
ATOM   4616 2HG  GLN A 303       3.450  -3.188   6.103  1.00 90.15           H
ATOM   4617  CD  GLN A 303       3.961  -2.496   8.081  1.00 90.15           C
ATOM   4618  OE1 GLN A 303       4.818  -2.284   8.923  1.00 90.15           O
ATOM   4619  NE2 GLN A 303       2.721  -2.021   8.146  1.00 90.15           N
ATOM   4620 1HE2 GLN A 303       2.065  -2.233   7.421  1.00 90.15           H
ATOM   4621 2HE2 GLN A 303       2.443  -1.453   8.921  1.00 90.15           H
ATOM   4622  HN  GLN A 303       4.580  -7.301   7.253  1.00 90.15           H
ATOM   4623  N   THR A 304       6.684  -5.794   5.367  1.00 91.69           N
ATOM   4624  CA  THR A 304       7.884  -5.450   4.624  1.00 91.69           C
ATOM   4625  C   THR A 304       7.786  -5.962   3.186  1.00 91.69           C
ATOM   4626  O   THR A 304       8.128  -5.249   2.244  1.00 91.69           O
ATOM   4627  HA  THR A 304       7.956  -4.363   4.571  1.00 91.69           H
ATOM   4628  CB  THR A 304       9.089  -6.005   5.386  1.00 91.69           C
ATOM   4629  HB  THR A 304       9.077  -7.095   5.392  1.00 91.69           H
ATOM   4630  OG1 THR A 304       9.008  -5.382   6.665  1.00 91.69           O
ATOM   4631  HG1 THR A 304       8.594  -6.008   7.325  1.00 91.69           H
ATOM   4632  CG2 THR A 304      10.421  -5.513   4.815  1.00 91.69           C
ATOM   4633 1HG2 THR A 304      10.460  -4.425   4.872  1.00 91.69           H
ATOM   4634 2HG2 THR A 304      10.508  -5.827   3.775  1.00 91.69           H
ATOM   4635 3HG2 THR A 304      11.242  -5.937   5.393  1.00 91.69           H
ATOM   4636  HN  THR A 304       6.828  -6.419   6.135  1.00 91.69           H
ATOM   4637  N   ILE A 305       7.317  -7.196   3.062  1.00 92.18           N
ATOM   4638  CA  ILE A 305       7.143  -7.802   1.753  1.00 92.18           C
ATOM   4639  C   ILE A 305       6.205  -6.932   0.914  1.00 92.18           C
ATOM   4640  O   ILE A 305       6.419  -6.759  -0.285  1.00 92.18           O
ATOM   4641  HA  ILE A 305       8.119  -7.822   1.269  1.00 92.18           H
ATOM   4642  CB  ILE A 305       6.676  -9.252   1.892  1.00 92.18           C
ATOM   4643  HB  ILE A 305       5.813  -9.271   2.557  1.00 92.18           H
ATOM   4644  CG1 ILE A 305       7.761 -10.118   2.536  1.00 92.18           C
ATOM   4645 1HG1 ILE A 305       8.561 -10.298   1.818  1.00 92.18           H
ATOM   4646 2HG1 ILE A 305       8.203  -9.586   3.378  1.00 92.18           H
ATOM   4647  CG2 ILE A 305       6.220  -9.813   0.543  1.00 92.18           C
ATOM   4648 1HG2 ILE A 305       5.393  -9.215   0.162  1.00 92.18           H
ATOM   4649 2HG2 ILE A 305       7.049  -9.779  -0.163  1.00 92.18           H
ATOM   4650 3HG2 ILE A 305       5.894 -10.845   0.671  1.00 92.18           H
ATOM   4651  CD1 ILE A 305       7.186 -11.453   3.013  1.00 92.18           C
ATOM   4652 1HD1 ILE A 305       6.403 -11.269   3.748  1.00 92.18           H
ATOM   4653 2HD1 ILE A 305       6.767 -11.992   2.163  1.00 92.18           H
ATOM   4654 3HD1 ILE A 305       7.978 -12.049   3.466  1.00 92.18           H
ATOM   4655  HN  ILE A 305       7.060  -7.776   3.834  1.00 92.18           H
ATOM   4656  N   ALA A 306       5.185  -6.406   1.577  1.00 92.27           N
ATOM   4657  CA  ALA A 306       4.189  -5.595   0.898  1.00 92.27           C
ATOM   4658  C   ALA A 306       4.853  -4.327   0.358  1.00 92.27           C
ATOM   4659  O   ALA A 306       4.508  -3.854  -0.724  1.00 92.27           O
ATOM   4660  HA  ALA A 306       3.801  -6.176   0.062  1.00 92.27           H
ATOM   4661  CB  ALA A 306       3.040  -5.287   1.860  1.00 92.27           C
ATOM   4662 1HB  ALA A 306       2.584  -6.219   2.192  1.00 92.27           H
ATOM   4663 2HB  ALA A 306       3.424  -4.743   2.723  1.00 92.27           H
ATOM   4664 3HB  ALA A 306       2.293  -4.678   1.351  1.00 92.27           H
ATOM   4665  HN  ALA A 306       5.035  -6.527   2.558  1.00 92.27           H
ATOM   4666  N   PHE A 307       5.794  -3.812   1.136  1.00 90.25           N
ATOM   4667  CA  PHE A 307       6.453  -2.565   0.788  1.00 90.25           C
ATOM   4668  C   PHE A 307       7.378  -2.750  -0.417  1.00 90.25           C
ATOM   4669  O   PHE A 307       7.561  -1.829  -1.211  1.00 90.25           O
ATOM   4670  HA  PHE A 307       5.673  -1.846   0.537  1.00 90.25           H
ATOM   4671  CB  PHE A 307       7.289  -2.148   1.999  1.00 90.25           C
ATOM   4672 1HB  PHE A 307       7.878  -3.002   2.333  1.00 90.25           H
ATOM   4673 2HB  PHE A 307       7.995  -1.375   1.692  1.00 90.25           H
ATOM   4674  CG  PHE A 307       6.463  -1.625   3.176  1.00 90.25           C
ATOM   4675  CD1 PHE A 307       5.113  -1.512   3.062  1.00 90.25           C
ATOM   4676  HD1 PHE A 307       4.619  -1.795   2.132  1.00 90.25           H
ATOM   4677  CD2 PHE A 307       7.079  -1.273   4.336  1.00 90.25           C
ATOM   4678  HD2 PHE A 307       8.162  -1.363   4.427  1.00 90.25           H
ATOM   4679  CE1 PHE A 307       4.346  -1.027   4.154  1.00 90.25           C
ATOM   4680  HE1 PHE A 307       3.263  -0.937   4.062  1.00 90.25           H
ATOM   4681  CE2 PHE A 307       6.312  -0.787   5.428  1.00 90.25           C
ATOM   4682  HE2 PHE A 307       6.806  -0.505   6.358  1.00 90.25           H
ATOM   4683  CZ  PHE A 307       4.962  -0.675   5.314  1.00 90.25           C
ATOM   4684  HZ  PHE A 307       4.373  -0.302   6.152  1.00 90.25           H
ATOM   4685  HN  PHE A 307       6.106  -4.232   1.988  1.00 90.25           H
ATOM   4686  N   PHE A 308       7.936  -3.948  -0.514  1.00 87.34           N
ATOM   4687  CA  PHE A 308       8.826  -4.271  -1.616  1.00 87.34           C
ATOM   4688  C   PHE A 308       8.108  -4.130  -2.960  1.00 87.34           C
ATOM   4689  O   PHE A 308       8.747  -3.922  -3.991  1.00 87.34           O
ATOM   4690  HA  PHE A 308       9.659  -3.569  -1.576  1.00 87.34           H
ATOM   4691  CB  PHE A 308       9.256  -5.728  -1.432  1.00 87.34           C
ATOM   4692 1HB  PHE A 308       8.472  -6.262  -0.896  1.00 87.34           H
ATOM   4693 2HB  PHE A 308       9.348  -6.196  -2.412  1.00 87.34           H
ATOM   4694  CG  PHE A 308      10.576  -5.896  -0.677  1.00 87.34           C
ATOM   4695  CD1 PHE A 308      11.756  -5.653  -1.308  1.00 87.34           C
ATOM   4696  HD1 PHE A 308      11.762  -5.338  -2.351  1.00 87.34           H
ATOM   4697  CD2 PHE A 308      10.570  -6.289   0.625  1.00 87.34           C
ATOM   4698  HD2 PHE A 308       9.624  -6.484   1.131  1.00 87.34           H
ATOM   4699  CE1 PHE A 308      12.981  -5.809  -0.607  1.00 87.34           C
ATOM   4700  HE1 PHE A 308      13.927  -5.615  -1.113  1.00 87.34           H
ATOM   4701  CE2 PHE A 308      11.795  -6.445   1.326  1.00 87.34           C
ATOM   4702  HE2 PHE A 308      11.789  -6.760   2.369  1.00 87.34           H
ATOM   4703  CZ  PHE A 308      12.975  -6.202   0.695  1.00 87.34           C
ATOM   4704  HZ  PHE A 308      13.915  -6.322   1.233  1.00 87.34           H
ATOM   4705  HN  PHE A 308       7.790  -4.689   0.141  1.00 87.34           H
ATOM   4706  N   HIS A 309       6.790  -4.248  -2.906  1.00 80.08           N
ATOM   4707  CA  HIS A 309       5.980  -4.155  -4.109  1.00 80.08           C
ATOM   4708  C   HIS A 309       6.217  -2.802  -4.783  1.00 80.08           C
ATOM   4709  O   HIS A 309       6.229  -2.710  -6.010  1.00 80.08           O
ATOM   4710  HA  HIS A 309       6.318  -4.948  -4.776  1.00 80.08           H
ATOM   4711  CB  HIS A 309       4.505  -4.409  -3.791  1.00 80.08           C
ATOM   4712 1HB  HIS A 309       4.407  -5.393  -3.333  1.00 80.08           H
ATOM   4713 2HB  HIS A 309       4.171  -3.679  -3.054  1.00 80.08           H
ATOM   4714  CG  HIS A 309       3.597  -4.339  -4.996  1.00 80.08           C
ATOM   4715  ND1 HIS A 309       3.670  -5.240  -6.044  1.00 80.08           N
ATOM   4716  HD1 HIS A 309       4.308  -6.006  -6.113  1.00 80.08           H
ATOM   4717  CD2 HIS A 309       2.595  -3.467  -5.307  1.00 80.08           C
ATOM   4718  HD2 HIS A 309       2.270  -2.625  -4.695  1.00 80.08           H
ATOM   4719  CE1 HIS A 309       2.749  -4.915  -6.940  1.00 80.08           C
ATOM   4720  HE1 HIS A 309       2.557  -5.435  -7.878  1.00 80.08           H
ATOM   4721  NE2 HIS A 309       2.085  -3.815  -6.482  1.00 80.08           N
ATOM   4722  HN  HIS A 309       6.277  -4.404  -2.062  1.00 80.08           H
ATOM   4723  N   SER A 310       6.398  -1.786  -3.952  1.00 84.93           N
ATOM   4724  CA  SER A 310       6.474  -0.421  -4.444  1.00 84.93           C
ATOM   4725  C   SER A 310       7.749  -0.232  -5.269  1.00 84.93           C
ATOM   4726  O   SER A 310       7.803   0.629  -6.146  1.00 84.93           O
ATOM   4727  HA  SER A 310       5.591  -0.291  -5.070  1.00 84.93           H
ATOM   4728  CB  SER A 310       6.434   0.583  -3.291  1.00 84.93           C
ATOM   4729 1HB  SER A 310       6.356   1.594  -3.693  1.00 84.93           H
ATOM   4730 2HB  SER A 310       5.541   0.410  -2.690  1.00 84.93           H
ATOM   4731  OG  SER A 310       7.589   0.491  -2.462  1.00 84.93           O
ATOM   4732  HG  SER A 310       7.768  -0.466  -2.230  1.00 84.93           H
ATOM   4733  HN  SER A 310       6.493  -1.884  -2.962  1.00 84.93           H
ATOM   4734  N   CYS A 311       8.743  -1.051  -4.958  1.00 87.36           N
ATOM   4735  CA  CYS A 311      10.028  -0.955  -5.629  1.00 87.36           C
ATOM   4736  C   CYS A 311      10.045  -1.962  -6.781  1.00 87.36           C
ATOM   4737  O   CYS A 311      10.891  -1.879  -7.670  1.00 87.36           O
ATOM   4738  HA  CYS A 311      10.110   0.065  -6.005  1.00 87.36           H
ATOM   4739  CB  CYS A 311      11.190  -1.179  -4.659  1.00 87.36           C
ATOM   4740 1HB  CYS A 311      12.122  -0.837  -5.110  1.00 87.36           H
ATOM   4741 2HB  CYS A 311      11.039  -0.589  -3.755  1.00 87.36           H
ATOM   4742  SG  CYS A 311      11.317  -2.954  -4.232  1.00 87.36           S
ATOM   4743  HG  CYS A 311      12.387  -2.833  -3.451  1.00 87.36           H
ATOM   4744  HN  CYS A 311       8.681  -1.768  -4.264  1.00 87.36           H
ATOM   4745  N   LEU A 312       9.101  -2.890  -6.728  1.00 85.31           N
ATOM   4746  CA  LEU A 312       9.095  -4.006  -7.659  1.00 85.31           C
ATOM   4747  C   LEU A 312       8.495  -3.551  -8.990  1.00 85.31           C
ATOM   4748  O   LEU A 312       8.923  -3.997 -10.053  1.00 85.31           O
ATOM   4749  HA  LEU A 312      10.132  -4.295  -7.829  1.00 85.31           H
ATOM   4750  CB  LEU A 312       8.384  -5.212  -7.044  1.00 85.31           C
ATOM   4751 1HB  LEU A 312       7.477  -4.862  -6.551  1.00 85.31           H
ATOM   4752 2HB  LEU A 312       8.072  -5.876  -7.851  1.00 85.31           H
ATOM   4753  CG  LEU A 312       9.196  -6.028  -6.035  1.00 85.31           C
ATOM   4754  HG  LEU A 312       9.527  -5.358  -5.242  1.00 85.31           H
ATOM   4755  CD1 LEU A 312       8.333  -7.110  -5.383  1.00 85.31           C
ATOM   4756 1HD1 LEU A 312       7.497  -6.642  -4.862  1.00 85.31           H
ATOM   4757 2HD1 LEU A 312       7.952  -7.783  -6.151  1.00 85.31           H
ATOM   4758 3HD1 LEU A 312       8.935  -7.674  -4.671  1.00 85.31           H
ATOM   4759  CD2 LEU A 312      10.451  -6.611  -6.687  1.00 85.31           C
ATOM   4760 1HD2 LEU A 312      10.163  -7.263  -7.512  1.00 85.31           H
ATOM   4761 2HD2 LEU A 312      11.075  -5.801  -7.064  1.00 85.31           H
ATOM   4762 3HD2 LEU A 312      11.010  -7.186  -5.948  1.00 85.31           H
ATOM   4763  HN  LEU A 312       8.351  -2.887  -6.067  1.00 85.31           H
ATOM   4764  N   ASN A 313       7.512  -2.667  -8.889  1.00 80.17           N
ATOM   4765  CA  ASN A 313       6.731  -2.281 -10.051  1.00 80.17           C
ATOM   4766  C   ASN A 313       7.674  -1.826 -11.166  1.00 80.17           C
ATOM   4767  O   ASN A 313       7.622  -2.347 -12.279  1.00 80.17           O
ATOM   4768  HA  ASN A 313       6.162  -3.170 -10.323  1.00 80.17           H
ATOM   4769  CB  ASN A 313       5.792  -1.118  -9.722  1.00 80.17           C
ATOM   4770 1HB  ASN A 313       6.312  -0.392  -9.096  1.00 80.17           H
ATOM   4771 2HB  ASN A 313       5.510  -0.602 -10.640  1.00 80.17           H
ATOM   4772  CG  ASN A 313       4.537  -1.613  -9.002  1.00 80.17           C
ATOM   4773  OD1 ASN A 313       4.091  -2.735  -9.178  1.00 80.17           O
ATOM   4774  ND2 ASN A 313       3.993  -0.717  -8.183  1.00 80.17           N
ATOM   4775 1HD2 ASN A 313       4.409   0.187  -8.084  1.00 80.17           H
ATOM   4776 2HD2 ASN A 313       3.168  -0.947  -7.667  1.00 80.17           H
ATOM   4777  HN  ASN A 313       7.248  -2.220  -8.034  1.00 80.17           H
ATOM   4778  N   PRO A 314       8.549  -0.849 -10.891  1.00 81.16           N
ATOM   4779  CA  PRO A 314       9.442  -0.322 -11.926  1.00 81.16           C
ATOM   4780  C   PRO A 314      10.230  -1.419 -12.622  1.00 81.16           C
ATOM   4781  O   PRO A 314      10.393  -1.393 -13.841  1.00 81.16           O
ATOM   4782  HA  PRO A 314       8.860   0.156 -12.714  1.00 81.16           H
ATOM   4783  CB  PRO A 314      10.357   0.636 -11.161  1.00 81.16           C
ATOM   4784 1HB  PRO A 314      11.264   0.138 -10.819  1.00 81.16           H
ATOM   4785 2HB  PRO A 314      10.671   1.474 -11.783  1.00 81.16           H
ATOM   4786  CG  PRO A 314       9.492   1.095  -9.993  1.00 81.16           C
ATOM   4787 1HG  PRO A 314      10.093   1.493  -9.176  1.00 81.16           H
ATOM   4788 2HG  PRO A 314       8.807   1.891 -10.285  1.00 81.16           H
ATOM   4789  CD  PRO A 314       8.757  -0.175  -9.596  1.00 81.16           C
ATOM   4790 1HD  PRO A 314       9.346  -0.788  -8.915  1.00 81.16           H
ATOM   4791 2HD  PRO A 314       7.816   0.043  -9.090  1.00 81.16           H
ATOM   4792  N   VAL A 315      10.701  -2.364 -11.822  1.00 82.78           N
ATOM   4793  CA  VAL A 315      11.542  -3.431 -12.338  1.00 82.78           C
ATOM   4794  C   VAL A 315      10.733  -4.285 -13.315  1.00 82.78           C
ATOM   4795  O   VAL A 315      11.242  -4.693 -14.358  1.00 82.78           O
ATOM   4796  HA  VAL A 315      12.367  -2.967 -12.878  1.00 82.78           H
ATOM   4797  CB  VAL A 315      12.130  -4.240 -11.180  1.00 82.78           C
ATOM   4798  HB  VAL A 315      11.301  -4.668 -10.616  1.00 82.78           H
ATOM   4799  CG1 VAL A 315      12.991  -5.394 -11.699  1.00 82.78           C
ATOM   4800 1HG1 VAL A 315      12.380  -6.055 -12.314  1.00 82.78           H
ATOM   4801 2HG1 VAL A 315      13.810  -4.995 -12.298  1.00 82.78           H
ATOM   4802 3HG1 VAL A 315      13.396  -5.953 -10.856  1.00 82.78           H
ATOM   4803  CG2 VAL A 315      12.929  -3.342 -10.233  1.00 82.78           C
ATOM   4804 1HG2 VAL A 315      13.746  -2.873 -10.781  1.00 82.78           H
ATOM   4805 2HG2 VAL A 315      12.275  -2.572  -9.824  1.00 82.78           H
ATOM   4806 3HG2 VAL A 315      13.335  -3.943  -9.419  1.00 82.78           H
ATOM   4807  HN  VAL A 315      10.517  -2.408 -10.840  1.00 82.78           H
ATOM   4808  N   LEU A 316       9.485  -4.531 -12.943  1.00 81.08           N
ATOM   4809  CA  LEU A 316       8.615  -5.370 -13.750  1.00 81.08           C
ATOM   4810  C   LEU A 316       8.484  -4.764 -15.149  1.00 81.08           C
ATOM   4811  O   LEU A 316       8.501  -5.485 -16.145  1.00 81.08           O
ATOM   4812  HA  LEU A 316       9.093  -6.345 -13.840  1.00 81.08           H
ATOM   4813  CB  LEU A 316       7.275  -5.586 -13.045  1.00 81.08           C
ATOM   4814 1HB  LEU A 316       6.846  -4.610 -12.814  1.00 81.08           H
ATOM   4815 2HB  LEU A 316       6.595  -6.076 -13.742  1.00 81.08           H
ATOM   4816  CG  LEU A 316       7.320  -6.409 -11.756  1.00 81.08           C
ATOM   4817  HG  LEU A 316       8.011  -5.926 -11.066  1.00 81.08           H
ATOM   4818  CD1 LEU A 316       5.950  -6.438 -11.076  1.00 81.08           C
ATOM   4819 1HD1 LEU A 316       5.644  -5.421 -10.830  1.00 81.08           H
ATOM   4820 2HD1 LEU A 316       5.219  -6.885 -11.750  1.00 81.08           H
ATOM   4821 3HD1 LEU A 316       6.010  -7.030 -10.162  1.00 81.08           H
ATOM   4822  CD2 LEU A 316       7.857  -7.817 -12.023  1.00 81.08           C
ATOM   4823 1HD2 LEU A 316       7.210  -8.323 -12.739  1.00 81.08           H
ATOM   4824 2HD2 LEU A 316       8.866  -7.749 -12.430  1.00 81.08           H
ATOM   4825 3HD2 LEU A 316       7.879  -8.380 -11.090  1.00 81.08           H
ATOM   4826  HN  LEU A 316       9.068  -4.169 -12.109  1.00 81.08           H
ATOM   4827  N   TYR A 317       8.355  -3.446 -15.178  1.00 71.86           N
ATOM   4828  CA  TYR A 317       8.167  -2.740 -16.434  1.00 71.86           C
ATOM   4829  C   TYR A 317       9.396  -2.885 -17.334  1.00 71.86           C
ATOM   4830  O   TYR A 317       9.270  -2.977 -18.554  1.00 71.86           O
ATOM   4831  HA  TYR A 317       7.304  -3.175 -16.938  1.00 71.86           H
ATOM   4832  CB  TYR A 317       7.990  -1.266 -16.067  1.00 71.86           C
ATOM   4833 1HB  TYR A 317       8.893  -0.914 -15.569  1.00 71.86           H
ATOM   4834 2HB  TYR A 317       7.884  -0.684 -16.983  1.00 71.86           H
ATOM   4835  CG  TYR A 317       6.787  -0.990 -15.163  1.00 71.86           C
ATOM   4836  CD1 TYR A 317       5.696  -1.835 -15.189  1.00 71.86           C
ATOM   4837  HD1 TYR A 317       5.692  -2.699 -15.854  1.00 71.86           H
ATOM   4838  CD2 TYR A 317       6.792   0.104 -14.322  1.00 71.86           C
ATOM   4839  HD2 TYR A 317       7.654   0.772 -14.301  1.00 71.86           H
ATOM   4840  CE1 TYR A 317       4.563  -1.575 -14.338  1.00 71.86           C
ATOM   4841  HE1 TYR A 317       3.696  -2.235 -14.349  1.00 71.86           H
ATOM   4842  CE2 TYR A 317       5.660   0.364 -13.471  1.00 71.86           C
ATOM   4843  HE2 TYR A 317       5.651   1.224 -12.802  1.00 71.86           H
ATOM   4844  CZ  TYR A 317       4.601  -0.489 -13.521  1.00 71.86           C
ATOM   4845  OH  TYR A 317       3.532  -0.244 -12.718  1.00 71.86           O
ATOM   4846  HH  TYR A 317       2.933  -1.044 -12.692  1.00 71.86           H
ATOM   4847  HN  TYR A 317       8.378  -2.863 -14.366  1.00 71.86           H
ATOM   4848  N   VAL A 318      10.558  -2.901 -16.696  1.00 74.24           N
ATOM   4849  CA  VAL A 318      11.811  -2.994 -17.426  1.00 74.24           C
ATOM   4850  C   VAL A 318      11.888  -4.351 -18.128  1.00 74.24           C
ATOM   4851  O   VAL A 318      12.185  -4.422 -19.320  1.00 74.24           O
ATOM   4852  HA  VAL A 318      11.811  -2.208 -18.182  1.00 74.24           H
ATOM   4853  CB  VAL A 318      12.987  -2.742 -16.481  1.00 74.24           C
ATOM   4854  HB  VAL A 318      12.896  -3.432 -15.642  1.00 74.24           H
ATOM   4855  CG1 VAL A 318      14.320  -3.023 -17.178  1.00 74.24           C
ATOM   4856 1HG1 VAL A 318      14.349  -4.063 -17.502  1.00 74.24           H
ATOM   4857 2HG1 VAL A 318      14.422  -2.369 -18.044  1.00 74.24           H
ATOM   4858 3HG1 VAL A 318      15.139  -2.836 -16.483  1.00 74.24           H
ATOM   4859  CG2 VAL A 318      12.948  -1.318 -15.924  1.00 74.24           C
ATOM   4860 1HG2 VAL A 318      13.003  -0.605 -16.747  1.00 74.24           H
ATOM   4861 2HG2 VAL A 318      12.019  -1.168 -15.374  1.00 74.24           H
ATOM   4862 3HG2 VAL A 318      13.795  -1.166 -15.255  1.00 74.24           H
ATOM   4863  HN  VAL A 318      10.651  -2.852 -15.702  1.00 74.24           H
ATOM   4864  N   PHE A 319      11.614  -5.395 -17.360  1.00 73.10           N
ATOM   4865  CA  PHE A 319      11.823  -6.751 -17.838  1.00 73.10           C
ATOM   4866  C   PHE A 319      10.694  -7.183 -18.776  1.00 73.10           C
ATOM   4867  O   PHE A 319      10.931  -7.888 -19.755  1.00 73.10           O
ATOM   4868  HA  PHE A 319      12.768  -6.761 -18.381  1.00 73.10           H
ATOM   4869  CB  PHE A 319      11.826  -7.663 -16.609  1.00 73.10           C
ATOM   4870 1HB  PHE A 319      11.052  -7.328 -15.919  1.00 73.10           H
ATOM   4871 2HB  PHE A 319      11.562  -8.674 -16.919  1.00 73.10           H
ATOM   4872  CG  PHE A 319      13.165  -7.706 -15.869  1.00 73.10           C
ATOM   4873  CD1 PHE A 319      14.235  -8.324 -16.435  1.00 73.10           C
ATOM   4874  HD1 PHE A 319      14.140  -8.789 -17.417  1.00 73.10           H
ATOM   4875  CD2 PHE A 319      13.284  -7.126 -14.645  1.00 73.10           C
ATOM   4876  HD2 PHE A 319      12.425  -6.630 -14.191  1.00 73.10           H
ATOM   4877  CE1 PHE A 319      15.478  -8.364 -15.748  1.00 73.10           C
ATOM   4878  HE1 PHE A 319      16.336  -8.859 -16.202  1.00 73.10           H
ATOM   4879  CE2 PHE A 319      14.526  -7.165 -13.958  1.00 73.10           C
ATOM   4880  HE2 PHE A 319      14.621  -6.700 -12.977  1.00 73.10           H
ATOM   4881  CZ  PHE A 319      15.596  -7.783 -14.524  1.00 73.10           C
ATOM   4882  HZ  PHE A 319      16.550  -7.814 -13.997  1.00 73.10           H
ATOM   4883  HN  PHE A 319      11.257  -5.326 -16.429  1.00 73.10           H
ATOM   4884  N   VAL A 320       9.490  -6.741 -18.443  1.00 75.73           N
ATOM   4885  CA  VAL A 320       8.297  -7.266 -19.083  1.00 75.73           C
ATOM   4886  C   VAL A 320       7.851  -6.305 -20.187  1.00 75.73           C
ATOM   4887  O   VAL A 320       7.233  -6.722 -21.166  1.00 75.73           O
ATOM   4888  HA  VAL A 320       8.560  -8.222 -19.536  1.00 75.73           H
ATOM   4889  CB  VAL A 320       7.210  -7.520 -18.037  1.00 75.73           C
ATOM   4890  HB  VAL A 320       6.854  -6.553 -17.681  1.00 75.73           H
ATOM   4891  CG1 VAL A 320       6.020  -8.261 -18.651  1.00 75.73           C
ATOM   4892 1HG1 VAL A 320       5.596  -7.662 -19.457  1.00 75.73           H
ATOM   4893 2HG1 VAL A 320       6.354  -9.220 -19.047  1.00 75.73           H
ATOM   4894 3HG1 VAL A 320       5.262  -8.428 -17.886  1.00 75.73           H
ATOM   4895  CG2 VAL A 320       7.772  -8.285 -16.837  1.00 75.73           C
ATOM   4896 1HG2 VAL A 320       8.167  -9.244 -17.170  1.00 75.73           H
ATOM   4897 2HG2 VAL A 320       8.571  -7.703 -16.377  1.00 75.73           H
ATOM   4898 3HG2 VAL A 320       6.978  -8.452 -16.109  1.00 75.73           H
ATOM   4899  HN  VAL A 320       9.324  -6.039 -17.750  1.00 75.73           H
ATOM   4900  N   GLY A 321       8.181  -5.037 -19.993  1.00 77.00           N
ATOM   4901  CA  GLY A 321       7.670  -3.989 -20.860  1.00 77.00           C
ATOM   4902  C   GLY A 321       8.617  -3.740 -22.036  1.00 77.00           C
ATOM   4903  O   GLY A 321       9.592  -3.002 -21.906  1.00 77.00           O
ATOM   4904 1HA  GLY A 321       6.685  -4.270 -21.234  1.00 77.00           H
ATOM   4905 2HA  GLY A 321       7.543  -3.069 -20.289  1.00 77.00           H
ATOM   4906  HN  GLY A 321       8.785  -4.722 -19.261  1.00 77.00           H
ATOM   4907  N   GLU A 322       8.295  -4.369 -23.157  1.00 67.15           N
ATOM   4908  CA  GLU A 322       9.009  -4.105 -24.394  1.00 67.15           C
ATOM   4909  C   GLU A 322       8.939  -2.616 -24.740  1.00 67.15           C
ATOM   4910  O   GLU A 322       9.950  -2.008 -25.088  1.00 67.15           O
ATOM   4911  HA  GLU A 322      10.042  -4.391 -24.200  1.00 67.15           H
ATOM   4912  CB  GLU A 322       8.458  -4.960 -25.538  1.00 67.15           C
ATOM   4913 1HB  GLU A 322       7.369  -4.928 -25.528  1.00 67.15           H
ATOM   4914 2HB  GLU A 322       8.891  -4.631 -26.483  1.00 67.15           H
ATOM   4915  CG  GLU A 322       8.858  -6.426 -25.367  1.00 67.15           C
ATOM   4916 1HG  GLU A 322       9.939  -6.501 -25.247  1.00 67.15           H
ATOM   4917 2HG  GLU A 322       8.408  -6.827 -24.459  1.00 67.15           H
ATOM   4918  CD  GLU A 322       8.416  -7.259 -26.573  1.00 67.15           C
ATOM   4919  OE1 GLU A 322       8.722  -8.471 -26.568  1.00 67.15           O
ATOM   4920  OE2 GLU A 322       7.783  -6.664 -27.471  1.00 67.15           O
ATOM   4921  HN  GLU A 322       7.564  -5.047 -23.227  1.00 67.15           H
ATOM   4922  N   ARG A 323       7.735  -2.072 -24.632  1.00 64.37           N
ATOM   4923  CA  ARG A 323       7.508  -0.681 -24.986  1.00 64.37           C
ATOM   4924  C   ARG A 323       8.326   0.238 -24.077  1.00 64.37           C
ATOM   4925  O   ARG A 323       8.943   1.193 -24.547  1.00 64.37           O
ATOM   4926  HA  ARG A 323       7.836  -0.600 -26.023  1.00 64.37           H
ATOM   4927  CB  ARG A 323       6.027  -0.318 -24.868  1.00 64.37           C
ATOM   4928 1HB  ARG A 323       5.431  -1.002 -25.472  1.00 64.37           H
ATOM   4929 2HB  ARG A 323       5.700  -0.438 -23.835  1.00 64.37           H
ATOM   4930  CG  ARG A 323       5.778   1.122 -25.322  1.00 64.37           C
ATOM   4931 1HG  ARG A 323       6.332   1.810 -24.684  1.00 64.37           H
ATOM   4932 2HG  ARG A 323       6.153   1.257 -26.337  1.00 64.37           H
ATOM   4933  CD  ARG A 323       4.287   1.462 -25.275  1.00 64.37           C
ATOM   4934 1HD  ARG A 323       3.740   0.839 -25.983  1.00 64.37           H
ATOM   4935 2HD  ARG A 323       3.887   1.243 -24.284  1.00 64.37           H
ATOM   4936  NE  ARG A 323       4.083   2.892 -25.597  1.00 64.37           N
ATOM   4937  HE  ARG A 323       4.793   3.359 -26.123  1.00 64.37           H
ATOM   4938  CZ  ARG A 323       3.006   3.599 -25.227  1.00 64.37           C
ATOM   4939  NH1 ARG A 323       2.024   3.023 -24.521  1.00 64.37           N
ATOM   4940 1HH1 ARG A 323       2.091   2.059 -24.265  1.00 64.37           H
ATOM   4941 2HH1 ARG A 323       1.224   3.558 -24.249  1.00 64.37           H
ATOM   4942  NH2 ARG A 323       2.927   4.891 -25.575  1.00 64.37           N
ATOM   4943 1HH2 ARG A 323       2.130   5.433 -25.307  1.00 64.37           H
ATOM   4944 2HH2 ARG A 323       3.664   5.313 -26.103  1.00 64.37           H
ATOM   4945  HN  ARG A 323       6.926  -2.564 -24.310  1.00 64.37           H
ATOM   4946  N   PHE A 324       8.305  -0.082 -22.791  1.00 77.67           N
ATOM   4947  CA  PHE A 324       8.984   0.739 -21.804  1.00 77.67           C
ATOM   4948  C   PHE A 324      10.501   0.690 -22.000  1.00 77.67           C
ATOM   4949  O   PHE A 324      11.178   1.712 -21.897  1.00 77.67           O
ATOM   4950  HA  PHE A 324       8.636   1.763 -21.940  1.00 77.67           H
ATOM   4951  CB  PHE A 324       8.641   0.163 -20.429  1.00 77.67           C
ATOM   4952 1HB  PHE A 324       7.557   0.081 -20.341  1.00 77.67           H
ATOM   4953 2HB  PHE A 324       9.043  -0.848 -20.360  1.00 77.67           H
ATOM   4954  CG  PHE A 324       9.172   0.990 -19.257  1.00 77.67           C
ATOM   4955  CD1 PHE A 324      10.343   0.645 -18.658  1.00 77.67           C
ATOM   4956  HD1 PHE A 324      10.903  -0.220 -19.012  1.00 77.67           H
ATOM   4957  CD2 PHE A 324       8.473   2.069 -18.814  1.00 77.67           C
ATOM   4958  HD2 PHE A 324       7.535   2.345 -19.294  1.00 77.67           H
ATOM   4959  CE1 PHE A 324      10.837   1.413 -17.569  1.00 77.67           C
ATOM   4960  HE1 PHE A 324      11.775   1.136 -17.089  1.00 77.67           H
ATOM   4961  CE2 PHE A 324       8.967   2.837 -17.726  1.00 77.67           C
ATOM   4962  HE2 PHE A 324       8.407   3.702 -17.371  1.00 77.67           H
ATOM   4963  CZ  PHE A 324      10.138   2.492 -17.127  1.00 77.67           C
ATOM   4964  HZ  PHE A 324      10.517   3.081 -16.292  1.00 77.67           H
ATOM   4965  HN  PHE A 324       7.835  -0.884 -22.423  1.00 77.67           H
ATOM   4966  N   ARG A 325      10.991  -0.510 -22.279  1.00 74.85           N
ATOM   4967  CA  ARG A 325      12.413  -0.703 -22.505  1.00 74.85           C
ATOM   4968  C   ARG A 325      12.895   0.189 -23.650  1.00 74.85           C
ATOM   4969  O   ARG A 325      13.933   0.840 -23.541  1.00 74.85           O
ATOM   4970  HA  ARG A 325      12.885  -0.422 -21.563  1.00 74.85           H
ATOM   4971  CB  ARG A 325      12.724  -2.164 -22.839  1.00 74.85           C
ATOM   4972 1HB  ARG A 325      12.022  -2.526 -23.590  1.00 74.85           H
ATOM   4973 2HB  ARG A 325      13.721  -2.237 -23.272  1.00 74.85           H
ATOM   4974  CG  ARG A 325      12.639  -3.042 -21.589  1.00 74.85           C
ATOM   4975 1HG  ARG A 325      13.172  -2.563 -20.767  1.00 74.85           H
ATOM   4976 2HG  ARG A 325      11.599  -3.142 -21.279  1.00 74.85           H
ATOM   4977  CD  ARG A 325      13.234  -4.427 -21.851  1.00 74.85           C
ATOM   4978 1HD  ARG A 325      14.270  -4.332 -22.175  1.00 74.85           H
ATOM   4979 2HD  ARG A 325      13.240  -5.010 -20.930  1.00 74.85           H
ATOM   4980  NE  ARG A 325      12.444  -5.129 -22.887  1.00 74.85           N
ATOM   4981  HE  ARG A 325      11.931  -4.574 -23.541  1.00 74.85           H
ATOM   4982  CZ  ARG A 325      12.373  -6.463 -23.002  1.00 74.85           C
ATOM   4983  NH1 ARG A 325      13.041  -7.255 -22.153  1.00 74.85           N
ATOM   4984 1HH1 ARG A 325      13.597  -6.853 -21.426  1.00 74.85           H
ATOM   4985 2HH1 ARG A 325      12.983  -8.249 -22.246  1.00 74.85           H
ATOM   4986  NH2 ARG A 325      11.625  -6.991 -23.981  1.00 74.85           N
ATOM   4987 1HH2 ARG A 325      11.562  -7.984 -24.081  1.00 74.85           H
ATOM   4988 2HH2 ARG A 325      11.130  -6.392 -24.610  1.00 74.85           H
ATOM   4989  HN  ARG A 325      10.435  -1.338 -22.352  1.00 74.85           H
ATOM   4990  N   ARG A 326      12.119   0.190 -24.724  1.00 68.72           N
ATOM   4991  CA  ARG A 326      12.457   0.986 -25.892  1.00 68.72           C
ATOM   4992  C   ARG A 326      12.471   2.473 -25.534  1.00 68.72           C
ATOM   4993  O   ARG A 326      13.404   3.192 -25.889  1.00 68.72           O
ATOM   4994  HA  ARG A 326      13.450   0.643 -26.184  1.00 68.72           H
ATOM   4995  CB  ARG A 326      11.459   0.750 -27.027  1.00 68.72           C
ATOM   4996 1HB  ARG A 326      10.443   0.753 -26.630  1.00 68.72           H
ATOM   4997 2HB  ARG A 326      11.521   1.567 -27.746  1.00 68.72           H
ATOM   4998  CG  ARG A 326      11.733  -0.580 -27.731  1.00 68.72           C
ATOM   4999 1HG  ARG A 326      12.737  -0.571 -28.155  1.00 68.72           H
ATOM   5000 2HG  ARG A 326      11.700  -1.393 -27.006  1.00 68.72           H
ATOM   5001  CD  ARG A 326      10.708  -0.835 -28.838  1.00 68.72           C
ATOM   5002 1HD  ARG A 326       9.707  -0.893 -28.412  1.00 68.72           H
ATOM   5003 2HD  ARG A 326      10.707  -0.004 -29.543  1.00 68.72           H
ATOM   5004  NE  ARG A 326      11.030  -2.095 -29.545  1.00 68.72           N
ATOM   5005  HE  ARG A 326      11.559  -2.787 -29.053  1.00 68.72           H
ATOM   5006  CZ  ARG A 326      10.656  -2.368 -30.803  1.00 68.72           C
ATOM   5007  NH1 ARG A 326       9.946  -1.478 -31.509  1.00 68.72           N
ATOM   5008 1HH1 ARG A 326       9.690  -0.603 -31.098  1.00 68.72           H
ATOM   5009 2HH1 ARG A 326       9.671  -1.690 -32.447  1.00 68.72           H
ATOM   5010  NH2 ARG A 326      11.004  -3.544 -31.343  1.00 68.72           N
ATOM   5011 1HH2 ARG A 326      10.733  -3.763 -32.281  1.00 68.72           H
ATOM   5012 2HH2 ARG A 326      11.535  -4.202 -30.810  1.00 68.72           H
ATOM   5013  HN  ARG A 326      11.274  -0.339 -24.804  1.00 68.72           H
ATOM   5014  N   ASP A 327      11.425   2.891 -24.836  1.00 78.84           N
ATOM   5015  CA  ASP A 327      11.252   4.298 -24.517  1.00 78.84           C
ATOM   5016  C   ASP A 327      12.334   4.727 -23.523  1.00 78.84           C
ATOM   5017  O   ASP A 327      12.798   5.866 -23.559  1.00 78.84           O
ATOM   5018  HA  ASP A 327      11.332   4.820 -25.470  1.00 78.84           H
ATOM   5019  CB  ASP A 327       9.889   4.553 -23.871  1.00 78.84           C
ATOM   5020 1HB  ASP A 327       9.731   3.847 -23.056  1.00 78.84           H
ATOM   5021 2HB  ASP A 327       9.870   5.552 -23.435  1.00 78.84           H
ATOM   5022  CG  ASP A 327       8.762   4.417 -24.897  1.00 78.84           C
ATOM   5023  OD1 ASP A 327       9.087   4.447 -26.104  1.00 78.84           O
ATOM   5024  OD2 ASP A 327       7.602   4.286 -24.452  1.00 78.84           O
ATOM   5025  HN  ASP A 327      10.706   2.288 -24.492  1.00 78.84           H
ATOM   5026  N   LEU A 328      12.704   3.793 -22.659  1.00 81.22           N
ATOM   5027  CA  LEU A 328      13.763   4.041 -21.697  1.00 81.22           C
ATOM   5028  C   LEU A 328      15.064   4.346 -22.443  1.00 81.22           C
ATOM   5029  O   LEU A 328      15.685   5.383 -22.217  1.00 81.22           O
ATOM   5030  HA  LEU A 328      13.481   4.922 -21.120  1.00 81.22           H
ATOM   5031  CB  LEU A 328      13.878   2.874 -20.713  1.00 81.22           C
ATOM   5032 1HB  LEU A 328      12.950   2.812 -20.145  1.00 81.22           H
ATOM   5033 2HB  LEU A 328      13.964   1.950 -21.285  1.00 81.22           H
ATOM   5034  CG  LEU A 328      15.044   2.941 -19.726  1.00 81.22           C
ATOM   5035  HG  LEU A 328      15.970   3.015 -20.296  1.00 81.22           H
ATOM   5036  CD1 LEU A 328      14.951   4.193 -18.851  1.00 81.22           C
ATOM   5037 1HD1 LEU A 328      14.977   5.081 -19.483  1.00 81.22           H
ATOM   5038 2HD1 LEU A 328      14.018   4.175 -18.289  1.00 81.22           H
ATOM   5039 3HD1 LEU A 328      15.793   4.216 -18.159  1.00 81.22           H
ATOM   5040  CD2 LEU A 328      15.129   1.663 -18.890  1.00 81.22           C
ATOM   5041 1HD2 LEU A 328      14.203   1.534 -18.329  1.00 81.22           H
ATOM   5042 2HD2 LEU A 328      15.277   0.807 -19.548  1.00 81.22           H
ATOM   5043 3HD2 LEU A 328      15.967   1.737 -18.196  1.00 81.22           H
ATOM   5044  HN  LEU A 328      12.293   2.882 -22.611  1.00 81.22           H
ATOM   5045  N   VAL A 329      15.437   3.423 -23.317  1.00 81.36           N
ATOM   5046  CA  VAL A 329      16.688   3.544 -24.046  1.00 81.36           C
ATOM   5047  C   VAL A 329      16.660   4.819 -24.891  1.00 81.36           C
ATOM   5048  O   VAL A 329      17.683   5.482 -25.055  1.00 81.36           O
ATOM   5049  HA  VAL A 329      17.489   3.628 -23.311  1.00 81.36           H
ATOM   5050  CB  VAL A 329      16.936   2.283 -24.875  1.00 81.36           C
ATOM   5051  HB  VAL A 329      16.067   2.127 -25.516  1.00 81.36           H
ATOM   5052  CG1 VAL A 329      18.160   2.451 -25.777  1.00 81.36           C
ATOM   5053 1HG1 VAL A 329      18.000   3.289 -26.455  1.00 81.36           H
ATOM   5054 2HG1 VAL A 329      19.040   2.643 -25.163  1.00 81.36           H
ATOM   5055 3HG1 VAL A 329      18.313   1.540 -26.355  1.00 81.36           H
ATOM   5056  CG2 VAL A 329      17.082   1.054 -23.975  1.00 81.36           C
ATOM   5057 1HG2 VAL A 329      17.925   1.198 -23.298  1.00 81.36           H
ATOM   5058 2HG2 VAL A 329      16.169   0.918 -23.395  1.00 81.36           H
ATOM   5059 3HG2 VAL A 329      17.257   0.172 -24.590  1.00 81.36           H
ATOM   5060  HN  VAL A 329      14.902   2.605 -23.530  1.00 81.36           H
ATOM   5061  N   LYS A 330      15.477   5.125 -25.404  1.00 74.82           N
ATOM   5062  CA  LYS A 330      15.300   6.316 -26.217  1.00 74.82           C
ATOM   5063  C   LYS A 330      15.604   7.555 -25.373  1.00 74.82           C
[truncated: 117,162 more chars]
