# Supplementary material for: Noncanonical roles of chemokine regions in CCR9 activation revealed by structural modeling and mutational mapping
Source: Nat Commun. 2025 Aug 18;16:7695. doi: 10.1038/s41467-025-62321-9 (PMC12361432; doi:10.1038/s41467-025-62321-9)
Supplement: Supplementary file 5 — Supplementary Data 3 [file 41467_2025_62321_MOESM5_ESM.zip › CCR9_CCL25_13_rnk3.pdb]

ATOM      1  N   GLU A  20      -4.830  -4.624  58.914  1.00 52.52           N
ATOM      2  CA  GLU A  20      -5.186  -5.429  57.758  1.00 52.52           C
ATOM      3  C   GLU A  20      -5.560  -6.847  58.194  1.00 52.52           C
ATOM      4  O   GLU A  20      -4.698  -7.620  58.608  1.00 52.52           O
ATOM      5  HA  GLU A  20      -6.054  -4.936  57.319  1.00 52.52           H
ATOM      6  CB  GLU A  20      -4.050  -5.451  56.734  1.00 52.52           C
ATOM      7 1HB  GLU A  20      -3.090  -5.470  57.250  1.00 52.52           H
ATOM      8 2HB  GLU A  20      -4.188  -6.289  56.051  1.00 52.52           H
ATOM      9  CG  GLU A  20      -4.063  -4.187  55.873  1.00 52.52           C
ATOM     10 1HG  GLU A  20      -5.092  -3.906  55.649  1.00 52.52           H
ATOM     11 2HG  GLU A  20      -3.620  -3.360  56.428  1.00 52.52           H
ATOM     12  CD  GLU A  20      -3.292  -4.403  54.569  1.00 52.52           C
ATOM     13  OE1 GLU A  20      -3.702  -3.790  53.559  1.00 52.52           O
ATOM     14  OE2 GLU A  20      -2.311  -5.177  54.611  1.00 52.52           O
ATOM     15  HN  GLU A  20      -4.859  -5.106  59.790  1.00 52.52           H
ATOM     16  N   SER A  21      -6.846  -7.146  58.085  1.00 60.36           N
ATOM     17  CA  SER A  21      -7.345  -8.457  58.465  1.00 60.36           C
ATOM     18  C   SER A  21      -6.586  -9.546  57.705  1.00 60.36           C
ATOM     19  O   SER A  21      -6.221  -9.360  56.545  1.00 60.36           O
ATOM     20  HA  SER A  21      -7.159  -8.537  59.536  1.00 60.36           H
ATOM     21  CB  SER A  21      -8.847  -8.573  58.199  1.00 60.36           C
ATOM     22 1HB  SER A  21      -9.190  -9.567  58.486  1.00 60.36           H
ATOM     23 2HB  SER A  21      -9.382  -7.858  58.825  1.00 60.36           H
ATOM     24  OG  SER A  21      -9.167  -8.337  56.831  1.00 60.36           O
ATOM     25  HG  SER A  21      -9.399  -9.200  56.380  1.00 60.36           H
ATOM     26  HN  SER A  21      -7.541  -6.512  57.744  1.00 60.36           H
ATOM     27  N   THR A  22      -6.370 -10.660  58.390  1.00 62.63           N
ATOM     28  CA  THR A  22      -5.683 -11.789  57.786  1.00 62.63           C
ATOM     29  C   THR A  22      -6.309 -12.131  56.432  1.00 62.63           C
ATOM     30  O   THR A  22      -5.618 -12.586  55.522  1.00 62.63           O
ATOM     31  HA  THR A  22      -4.649 -11.501  57.596  1.00 62.63           H
ATOM     32  CB  THR A  22      -5.716 -12.950  58.781  1.00 62.63           C
ATOM     33  HB  THR A  22      -5.548 -13.901  58.276  1.00 62.63           H
ATOM     34  OG1 THR A  22      -6.976 -12.813  59.433  1.00 62.63           O
ATOM     35  HG1 THR A  22      -7.698 -13.210  58.867  1.00 62.63           H
ATOM     36  CG2 THR A  22      -4.694 -12.784  59.908  1.00 62.63           C
ATOM     37 1HG2 THR A  22      -4.903 -11.866  60.456  1.00 62.63           H
ATOM     38 2HG2 THR A  22      -3.691 -12.734  59.484  1.00 62.63           H
ATOM     39 3HG2 THR A  22      -4.759 -13.635  60.586  1.00 62.63           H
ATOM     40  HN  THR A  22      -6.654 -10.797  59.339  1.00 62.63           H
ATOM     41  N   SER A  23      -7.610 -11.900  56.342  1.00 64.89           N
ATOM     42  CA  SER A  23      -8.334 -12.165  55.111  1.00 64.89           C
ATOM     43  C   SER A  23      -7.730 -11.354  53.963  1.00 64.89           C
ATOM     44  O   SER A  23      -7.571 -11.863  52.855  1.00 64.89           O
ATOM     45  HA  SER A  23      -8.214 -13.233  54.929  1.00 64.89           H
ATOM     46  CB  SER A  23      -9.821 -11.840  55.265  1.00 64.89           C
ATOM     47 1HB  SER A  23     -10.369 -12.232  54.408  1.00 64.89           H
ATOM     48 2HB  SER A  23     -10.212 -12.342  56.150  1.00 64.89           H
ATOM     49  OG  SER A  23     -10.053 -10.438  55.374  1.00 64.89           O
ATOM     50  HG  SER A  23     -11.033 -10.248  55.315  1.00 64.89           H
ATOM     51  HN  SER A  23      -8.167 -11.538  57.090  1.00 64.89           H
ATOM     52  N   SER A  24      -7.410 -10.105  54.268  1.00 69.36           N
ATOM     53  CA  SER A  24      -6.919  -9.189  53.253  1.00 69.36           C
ATOM     54  C   SER A  24      -5.564  -9.666  52.728  1.00 69.36           C
ATOM     55  O   SER A  24      -5.235  -9.452  51.563  1.00 69.36           O
ATOM     56  HA  SER A  24      -7.666  -9.211  52.459  1.00 69.36           H
ATOM     57  CB  SER A  24      -6.804  -7.766  53.804  1.00 69.36           C
ATOM     58 1HB  SER A  24      -6.797  -7.056  52.977  1.00 69.36           H
ATOM     59 2HB  SER A  24      -7.681  -7.540  54.411  1.00 69.36           H
ATOM     60  OG  SER A  24      -5.627  -7.591  54.588  1.00 69.36           O
ATOM     61  HG  SER A  24      -5.676  -8.159  55.410  1.00 69.36           H
ATOM     62  HN  SER A  24      -7.481  -9.718  55.188  1.00 69.36           H
ATOM     63  N   MET A  25      -4.813 -10.304  53.615  1.00 66.48           N
ATOM     64  CA  MET A  25      -3.505 -10.822  53.253  1.00 66.48           C
ATOM     65  C   MET A  25      -3.632 -12.084  52.397  1.00 66.48           C
ATOM     66  O   MET A  25      -2.894 -12.257  51.428  1.00 66.48           O
ATOM     67  HA  MET A  25      -3.025 -10.031  52.677  1.00 66.48           H
ATOM     68  CB  MET A  25      -2.714 -11.144  54.523  1.00 66.48           C
ATOM     69 1HB  MET A  25      -2.835 -10.337  55.245  1.00 66.48           H
ATOM     70 2HB  MET A  25      -3.113 -12.048  54.984  1.00 66.48           H
ATOM     71  CG  MET A  25      -1.229 -11.337  54.210  1.00 66.48           C
ATOM     72 1HG  MET A  25      -0.734 -11.834  55.044  1.00 66.48           H
ATOM     73 2HG  MET A  25      -1.113 -11.984  53.340  1.00 66.48           H
ATOM     74  SD  MET A  25      -0.460  -9.756  53.900  1.00 66.48           S
ATOM     75  CE  MET A  25       1.248 -10.177  54.206  1.00 66.48           C
ATOM     76 1HE  MET A  25       1.357 -10.530  55.231  1.00 66.48           H
ATOM     77 2HE  MET A  25       1.557 -10.963  53.517  1.00 66.48           H
ATOM     78 3HE  MET A  25       1.872  -9.296  54.056  1.00 66.48           H
ATOM     79  HN  MET A  25      -5.086 -10.469  54.563  1.00 66.48           H
ATOM     80  N   GLU A  26      -4.573 -12.932  52.785  1.00 61.27           N
ATOM     81  CA  GLU A  26      -4.825 -14.158  52.048  1.00 61.27           C
ATOM     82  C   GLU A  26      -5.312 -13.838  50.634  1.00 61.27           C
ATOM     83  O   GLU A  26      -4.897 -14.479  49.670  1.00 61.27           O
ATOM     84  HA  GLU A  26      -3.864 -14.671  52.001  1.00 61.27           H
ATOM     85  CB  GLU A  26      -5.830 -15.045  52.787  1.00 61.27           C
ATOM     86 1HB  GLU A  26      -6.640 -14.432  53.181  1.00 61.27           H
ATOM     87 2HB  GLU A  26      -6.174 -15.840  52.125  1.00 61.27           H
ATOM     88  CG  GLU A  26      -5.175 -15.735  53.985  1.00 61.27           C
ATOM     89 1HG  GLU A  26      -4.329 -16.333  53.648  1.00 61.27           H
ATOM     90 2HG  GLU A  26      -4.782 -14.984  54.671  1.00 61.27           H
ATOM     91  CD  GLU A  26      -6.178 -16.627  54.719  1.00 61.27           C
ATOM     92  OE1 GLU A  26      -5.709 -17.533  55.441  1.00 61.27           O
ATOM     93  OE2 GLU A  26      -7.391 -16.384  54.541  1.00 61.27           O
ATOM     94  HN  GLU A  26      -5.156 -12.792  53.585  1.00 61.27           H
ATOM     95  N   ASP A  27      -6.186 -12.845  50.554  1.00 67.84           N
ATOM     96  CA  ASP A  27      -6.779 -12.470  49.282  1.00 67.84           C
ATOM     97  C   ASP A  27      -5.668 -12.101  48.296  1.00 67.84           C
ATOM     98  O   ASP A  27      -5.743 -12.439  47.116  1.00 67.84           O
ATOM     99  HA  ASP A  27      -7.347 -13.344  48.961  1.00 67.84           H
ATOM    100  CB  ASP A  27      -7.696 -11.256  49.438  1.00 67.84           C
ATOM    101 1HB  ASP A  27      -7.197 -10.494  50.037  1.00 67.84           H
ATOM    102 2HB  ASP A  27      -7.891 -10.815  48.460  1.00 67.84           H
ATOM    103  CG  ASP A  27      -9.018 -11.648  50.100  1.00 67.84           C
ATOM    104  OD1 ASP A  27      -9.354 -12.850  50.028  1.00 67.84           O
ATOM    105  OD2 ASP A  27      -9.664 -10.738  50.662  1.00 67.84           O
ATOM    106  HN  ASP A  27      -6.490 -12.303  51.338  1.00 67.84           H
ATOM    107  N   TYR A  28      -4.664 -11.411  48.817  1.00 67.39           N
ATOM    108  CA  TYR A  28      -3.557 -10.961  47.991  1.00 67.39           C
ATOM    109  C   TYR A  28      -2.664 -12.136  47.585  1.00 67.39           C
ATOM    110  O   TYR A  28      -2.192 -12.198  46.451  1.00 67.39           O
ATOM    111  HA  TYR A  28      -3.971 -10.502  47.093  1.00 67.39           H
ATOM    112  CB  TYR A  28      -2.747  -9.997  48.859  1.00 67.39           C
ATOM    113 1HB  TYR A  28      -3.384  -9.161  49.148  1.00 67.39           H
ATOM    114 2HB  TYR A  28      -2.455 -10.508  49.777  1.00 67.39           H
ATOM    115  CG  TYR A  28      -1.492  -9.449  48.177  1.00 67.39           C
ATOM    116  CD1 TYR A  28      -0.255  -9.985  48.474  1.00 67.39           C
ATOM    117  HD1 TYR A  28      -0.173 -10.799  49.195  1.00 67.39           H
ATOM    118  CD2 TYR A  28      -1.596  -8.419  47.264  1.00 67.39           C
ATOM    119  HD2 TYR A  28      -2.573  -7.996  47.029  1.00 67.39           H
ATOM    120  CE1 TYR A  28       0.926  -9.470  47.831  1.00 67.39           C
ATOM    121  HE1 TYR A  28       1.909  -9.884  48.057  1.00 67.39           H
ATOM    122  CE2 TYR A  28      -0.415  -7.904  46.622  1.00 67.39           C
ATOM    123  HE2 TYR A  28      -0.483  -7.091  45.899  1.00 67.39           H
ATOM    124  CZ  TYR A  28       0.788  -8.455  46.937  1.00 67.39           C
ATOM    125  OH  TYR A  28       1.903  -7.968  46.330  1.00 67.39           O
ATOM    126  HH  TYR A  28       1.650  -7.286  45.645  1.00 67.39           H
ATOM    127  HN  TYR A  28      -4.600 -11.159  49.783  1.00 67.39           H
ATOM    128  N   VAL A  29      -2.460 -13.038  48.533  1.00 69.14           N
ATOM    129  CA  VAL A  29      -1.557 -14.157  48.320  1.00 69.14           C
ATOM    130  C   VAL A  29      -2.184 -15.128  47.317  1.00 69.14           C
ATOM    131  O   VAL A  29      -1.484 -15.706  46.487  1.00 69.14           O
ATOM    132  HA  VAL A  29      -0.636 -13.760  47.895  1.00 69.14           H
ATOM    133  CB  VAL A  29      -1.216 -14.816  49.658  1.00 69.14           C
ATOM    134  HB  VAL A  29      -2.153 -15.047  50.166  1.00 69.14           H
ATOM    135  CG1 VAL A  29      -0.462 -16.130  49.445  1.00 69.14           C
ATOM    136 1HG1 VAL A  29      -1.081 -16.815  48.865  1.00 69.14           H
ATOM    137 2HG1 VAL A  29       0.465 -15.933  48.906  1.00 69.14           H
ATOM    138 3HG1 VAL A  29      -0.232 -16.578  50.412  1.00 69.14           H
ATOM    139  CG2 VAL A  29      -0.419 -13.864  50.551  1.00 69.14           C
ATOM    140 1HG2 VAL A  29       0.510 -13.589  50.050  1.00 69.14           H
ATOM    141 2HG2 VAL A  29      -1.008 -12.967  50.743  1.00 69.14           H
ATOM    142 3HG2 VAL A  29      -0.190 -14.358  51.495  1.00 69.14           H
ATOM    143  HN  VAL A  29      -2.897 -13.013  49.432  1.00 69.14           H
ATOM    144  N   ASN A  30      -3.496 -15.277  47.427  1.00 63.40           N
ATOM    145  CA  ASN A  30      -4.206 -16.265  46.633  1.00 63.40           C
ATOM    146  C   ASN A  30      -4.553 -15.664  45.269  1.00 63.40           C
ATOM    147  O   ASN A  30      -5.061 -16.359  44.391  1.00 63.40           O
ATOM    148  HA  ASN A  30      -3.525 -17.112  46.554  1.00 63.40           H
ATOM    149  CB  ASN A  30      -5.512 -16.682  47.312  1.00 63.40           C
ATOM    150 1HB  ASN A  30      -6.091 -15.796  47.570  1.00 63.40           H
ATOM    151 2HB  ASN A  30      -6.116 -17.267  46.618  1.00 63.40           H
ATOM    152  CG  ASN A  30      -5.237 -17.503  48.573  1.00 63.40           C
ATOM    153  OD1 ASN A  30      -4.214 -18.153  48.711  1.00 63.40           O
ATOM    154  ND2 ASN A  30      -6.205 -17.438  49.483  1.00 63.40           N
ATOM    155 1HD2 ASN A  30      -7.019 -16.885  49.307  1.00 63.40           H
ATOM    156 2HD2 ASN A  30      -6.117 -17.941  50.343  1.00 63.40           H
ATOM    157  HN  ASN A  30      -4.070 -14.739  48.044  1.00 63.40           H
ATOM    158  N   PHE A  31      -4.264 -14.377  45.135  1.00 71.15           N
ATOM    159  CA  PHE A  31      -4.541 -13.674  43.894  1.00 71.15           C
ATOM    160  C   PHE A  31      -3.688 -14.224  42.750  1.00 71.15           C
ATOM    161  O   PHE A  31      -2.465 -14.299  42.863  1.00 71.15           O
ATOM    162  HA  PHE A  31      -5.596 -13.827  43.665  1.00 71.15           H
ATOM    163  CB  PHE A  31      -4.181 -12.205  44.123  1.00 71.15           C
ATOM    164 1HB  PHE A  31      -4.674 -11.857  45.031  1.00 71.15           H
ATOM    165 2HB  PHE A  31      -3.107 -12.127  44.294  1.00 71.15           H
ATOM    166  CG  PHE A  31      -4.567 -11.282  42.966  1.00 71.15           C
ATOM    167  CD1 PHE A  31      -3.627 -10.897  42.061  1.00 71.15           C
ATOM    168  HD1 PHE A  31      -2.600 -11.245  42.161  1.00 71.15           H
ATOM    169  CD2 PHE A  31      -5.849 -10.847  42.841  1.00 71.15           C
ATOM    170  HD2 PHE A  31      -6.602 -11.155  43.566  1.00 71.15           H
ATOM    171  CE1 PHE A  31      -3.985 -10.040  40.986  1.00 71.15           C
ATOM    172  HE1 PHE A  31      -3.232  -9.731  40.261  1.00 71.15           H
ATOM    173  CE2 PHE A  31      -6.207  -9.990  41.767  1.00 71.15           C
ATOM    174  HE2 PHE A  31      -7.235  -9.641  41.667  1.00 71.15           H
ATOM    175  CZ  PHE A  31      -5.268  -9.605  40.862  1.00 71.15           C
ATOM    176  HZ  PHE A  31      -5.543  -8.947  40.037  1.00 71.15           H
ATOM    177  HN  PHE A  31      -3.850 -13.819  45.854  1.00 71.15           H
ATOM    178  N   ASN A  32      -4.366 -14.594  41.674  1.00 63.64           N
ATOM    179  CA  ASN A  32      -3.684 -15.127  40.506  1.00 63.64           C
ATOM    180  C   ASN A  32      -3.161 -13.969  39.654  1.00 63.64           C
ATOM    181  O   ASN A  32      -3.918 -13.354  38.904  1.00 63.64           O
ATOM    182  HA  ASN A  32      -2.881 -15.749  40.902  1.00 63.64           H
ATOM    183  CB  ASN A  32      -4.636 -15.957  39.643  1.00 63.64           C
ATOM    184 1HB  ASN A  32      -5.182 -16.661  40.271  1.00 63.64           H
ATOM    185 2HB  ASN A  32      -5.376 -15.303  39.180  1.00 63.64           H
ATOM    186  CG  ASN A  32      -3.871 -16.719  38.559  1.00 63.64           C
ATOM    187  OD1 ASN A  32      -2.657 -16.651  38.456  1.00 63.64           O
ATOM    188  ND2 ASN A  32      -4.646 -17.447  37.760  1.00 63.64           N
ATOM    189 1HD2 ASN A  32      -5.636 -17.459  37.900  1.00 63.64           H
ATOM    190 2HD2 ASN A  32      -4.238 -17.982  37.020  1.00 63.64           H
ATOM    191  HN  ASN A  32      -5.361 -14.536  41.592  1.00 63.64           H
ATOM    192  N   PHE A  33      -1.871 -13.705  39.798  1.00 66.59           N
ATOM    193  CA  PHE A  33      -1.216 -12.701  38.977  1.00 66.59           C
ATOM    194  C   PHE A  33      -0.840 -13.273  37.608  1.00 66.59           C
ATOM    195  O   PHE A  33       0.338 -13.344  37.263  1.00 66.59           O
ATOM    196  HA  PHE A  33      -1.921 -11.881  38.845  1.00 66.59           H
ATOM    197  CB  PHE A  33       0.061 -12.287  39.711  1.00 66.59           C
ATOM    198 1HB  PHE A  33       0.644 -13.180  39.937  1.00 66.59           H
ATOM    199 2HB  PHE A  33       0.667 -11.671  39.046  1.00 66.59           H
ATOM    200  CG  PHE A  33      -0.189 -11.516  41.009  1.00 66.59           C
ATOM    201  CD1 PHE A  33      -0.402 -10.174  40.972  1.00 66.59           C
ATOM    202  HD1 PHE A  33      -0.394  -9.646  40.018  1.00 66.59           H
ATOM    203  CD2 PHE A  33      -0.199 -12.174  42.199  1.00 66.59           C
ATOM    204  HD2 PHE A  33      -0.028 -13.250  42.229  1.00 66.59           H
ATOM    205  CE1 PHE A  33      -0.635  -9.458  42.176  1.00 66.59           C
ATOM    206  HE1 PHE A  33      -0.805  -8.382  42.147  1.00 66.59           H
ATOM    207  CE2 PHE A  33      -0.431 -11.459  43.404  1.00 66.59           C
ATOM    208  HE2 PHE A  33      -0.439 -11.986  44.358  1.00 66.59           H
ATOM    209  CZ  PHE A  33      -0.644 -10.116  43.367  1.00 66.59           C
ATOM    210  HZ  PHE A  33      -0.823  -9.567  44.291  1.00 66.59           H
ATOM    211  HN  PHE A  33      -1.277 -14.163  40.460  1.00 66.59           H
ATOM    212  N   THR A  34      -1.865 -13.665  36.865  1.00 65.09           N
ATOM    213  CA  THR A  34      -1.696 -13.957  35.452  1.00 65.09           C
ATOM    214  C   THR A  34      -1.098 -12.750  34.725  1.00 65.09           C
ATOM    215  O   THR A  34      -1.539 -11.620  34.925  1.00 65.09           O
ATOM    216  HA  THR A  34      -0.982 -14.775  35.353  1.00 65.09           H
ATOM    217  CB  THR A  34      -3.052 -14.392  34.893  1.00 65.09           C
ATOM    218  HB  THR A  34      -3.424 -13.668  34.168  1.00 65.09           H
ATOM    219  OG1 THR A  34      -3.862 -14.575  36.051  1.00 65.09           O
ATOM    220  HG1 THR A  34      -4.419 -13.760  36.211  1.00 65.09           H
ATOM    221  CG2 THR A  34      -3.003 -15.779  34.250  1.00 65.09           C
ATOM    222 1HG2 THR A  34      -2.695 -16.514  34.994  1.00 65.09           H
ATOM    223 2HG2 THR A  34      -2.288 -15.773  33.428  1.00 65.09           H
ATOM    224 3HG2 THR A  34      -3.991 -16.039  33.870  1.00 65.09           H
ATOM    225  HN  THR A  34      -2.795 -13.783  37.213  1.00 65.09           H
ATOM    226  N   ASP A  35      -0.103 -13.032  33.897  1.00 68.39           N
ATOM    227  CA  ASP A  35       0.615 -11.976  33.203  1.00 68.39           C
ATOM    228  C   ASP A  35      -0.129 -11.622  31.914  1.00 68.39           C
ATOM    229  O   ASP A  35       0.201 -12.131  30.844  1.00 68.39           O
ATOM    230  HA  ASP A  35       0.650 -11.144  33.906  1.00 68.39           H
ATOM    231  CB  ASP A  35       2.028 -12.426  32.826  1.00 68.39           C
ATOM    232 1HB  ASP A  35       2.460 -13.002  33.644  1.00 68.39           H
ATOM    233 2HB  ASP A  35       1.984 -13.086  31.960  1.00 68.39           H
ATOM    234  CG  ASP A  35       2.921 -11.224  32.514  1.00 68.39           C
ATOM    235  OD1 ASP A  35       2.431 -10.089  32.699  1.00 68.39           O
ATOM    236  OD2 ASP A  35       4.074 -11.467  32.096  1.00 68.39           O
ATOM    237  HN  ASP A  35       0.214 -13.959  33.698  1.00 68.39           H
ATOM    238  N   PHE A  36      -1.118 -10.752  32.059  1.00 82.52           N
ATOM    239  CA  PHE A  36      -1.858 -10.263  30.908  1.00 82.52           C
ATOM    240  C   PHE A  36      -1.153  -9.063  30.272  1.00 82.52           C
ATOM    241  O   PHE A  36      -1.531  -8.619  29.189  1.00 82.52           O
ATOM    242  HA  PHE A  36      -1.909 -11.077  30.186  1.00 82.52           H
ATOM    243  CB  PHE A  36      -3.232  -9.820  31.416  1.00 82.52           C
ATOM    244 1HB  PHE A  36      -3.096  -9.145  32.261  1.00 82.52           H
ATOM    245 2HB  PHE A  36      -3.732  -9.253  30.631  1.00 82.52           H
ATOM    246  CG  PHE A  36      -4.138 -10.976  31.846  1.00 82.52           C
ATOM    247  CD1 PHE A  36      -4.206 -12.105  31.090  1.00 82.52           C
ATOM    248  HD1 PHE A  36      -3.614 -12.186  30.178  1.00 82.52           H
ATOM    249  CD2 PHE A  36      -4.876 -10.875  32.983  1.00 82.52           C
ATOM    250  HD2 PHE A  36      -4.822  -9.970  33.589  1.00 82.52           H
ATOM    251  CE1 PHE A  36      -5.046 -13.177  31.489  1.00 82.52           C
ATOM    252  HE1 PHE A  36      -5.101 -14.082  30.883  1.00 82.52           H
ATOM    253  CE2 PHE A  36      -5.717 -11.947  33.382  1.00 82.52           C
ATOM    254  HE2 PHE A  36      -6.308 -11.866  34.294  1.00 82.52           H
ATOM    255  CZ  PHE A  36      -5.784 -13.076  32.627  1.00 82.52           C
ATOM    256  HZ  PHE A  36      -6.430 -13.899  32.933  1.00 82.52           H
ATOM    257  HN  PHE A  36      -1.414 -10.384  32.940  1.00 82.52           H
ATOM    258  N   TYR A  37      -0.140  -8.574  30.972  1.00 86.83           N
ATOM    259  CA  TYR A  37       0.674  -7.488  30.452  1.00 86.83           C
ATOM    260  C   TYR A  37       1.829  -8.027  29.605  1.00 86.83           C
ATOM    261  O   TYR A  37       2.775  -8.606  30.136  1.00 86.83           O
ATOM    262  HA  TYR A  37       0.038  -6.860  29.828  1.00 86.83           H
ATOM    263  CB  TYR A  37       1.247  -6.767  31.673  1.00 86.83           C
ATOM    264 1HB  TYR A  37       0.433  -6.538  32.362  1.00 86.83           H
ATOM    265 2HB  TYR A  37       1.926  -7.441  32.196  1.00 86.83           H
ATOM    266  CG  TYR A  37       1.992  -5.473  31.339  1.00 86.83           C
ATOM    267  CD1 TYR A  37       3.365  -5.485  31.196  1.00 86.83           C
ATOM    268  HD1 TYR A  37       3.917  -6.416  31.321  1.00 86.83           H
ATOM    269  CD2 TYR A  37       1.292  -4.294  31.182  1.00 86.83           C
ATOM    270  HD2 TYR A  37       0.208  -4.285  31.295  1.00 86.83           H
ATOM    271  CE1 TYR A  37       4.066  -4.268  30.882  1.00 86.83           C
ATOM    272  HE1 TYR A  37       5.150  -4.263  30.766  1.00 86.83           H
ATOM    273  CE2 TYR A  37       1.994  -3.077  30.868  1.00 86.83           C
ATOM    274  HE2 TYR A  37       1.453  -2.139  30.740  1.00 86.83           H
ATOM    275  CZ  TYR A  37       3.346  -3.124  30.733  1.00 86.83           C
ATOM    276  OH  TYR A  37       4.009  -1.974  30.436  1.00 86.83           O
ATOM    277  HH  TYR A  37       4.979  -2.166  30.290  1.00 86.83           H
ATOM    278  HN  TYR A  37       0.127  -8.905  31.877  1.00 86.83           H
ATOM    279  N   CYS A  38       1.714  -7.816  28.302  1.00 89.91           N
ATOM    280  CA  CYS A  38       2.675  -8.373  27.365  1.00 89.91           C
ATOM    281  C   CYS A  38       3.748  -7.317  27.093  1.00 89.91           C
ATOM    282  O   CYS A  38       3.467  -6.284  26.487  1.00 89.91           O
ATOM    283  HA  CYS A  38       3.109  -9.250  27.847  1.00 89.91           H
ATOM    284  CB  CYS A  38       2.000  -8.847  26.077  1.00 89.91           C
ATOM    285 1HB  CYS A  38       1.186  -9.532  26.313  1.00 89.91           H
ATOM    286 2HB  CYS A  38       1.561  -7.998  25.553  1.00 89.91           H
ATOM    287  SG  CYS A  38       3.223  -9.680  25.000  1.00 89.91           S
ATOM    288  HN  CYS A  38       0.981  -7.277  27.885  1.00 89.91           H
ATOM    289  N   GLU A  39       4.954  -7.612  27.554  1.00 81.95           N
ATOM    290  CA  GLU A  39       6.110  -6.807  27.197  1.00 81.95           C
ATOM    291  C   GLU A  39       6.672  -7.255  25.846  1.00 81.95           C
ATOM    292  O   GLU A  39       7.015  -8.423  25.670  1.00 81.95           O
ATOM    293  HA  GLU A  39       5.738  -5.785  27.122  1.00 81.95           H
ATOM    294  CB  GLU A  39       7.182  -6.872  28.287  1.00 81.95           C
ATOM    295 1HB  GLU A  39       7.460  -7.911  28.466  1.00 81.95           H
ATOM    296 2HB  GLU A  39       8.027  -6.242  28.009  1.00 81.95           H
ATOM    297  CG  GLU A  39       6.651  -6.323  29.612  1.00 81.95           C
ATOM    298 1HG  GLU A  39       6.206  -5.341  29.450  1.00 81.95           H
ATOM    299 2HG  GLU A  39       5.861  -6.972  29.989  1.00 81.95           H
ATOM    300  CD  GLU A  39       7.770  -6.217  30.650  1.00 81.95           C
ATOM    301  OE1 GLU A  39       7.518  -5.576  31.693  1.00 81.95           O
ATOM    302  OE2 GLU A  39       8.852  -6.779  30.376  1.00 81.95           O
ATOM    303  HN  GLU A  39       5.148  -8.384  28.159  1.00 81.95           H
ATOM    304  N   LYS A  40       6.750  -6.303  24.928  1.00 88.04           N
ATOM    305  CA  LYS A  40       7.085  -6.618  23.550  1.00 88.04           C
ATOM    306  C   LYS A  40       8.518  -6.167  23.262  1.00 88.04           C
ATOM    307  O   LYS A  40       8.830  -5.754  22.146  1.00 88.04           O
ATOM    308  HA  LYS A  40       7.035  -7.701  23.441  1.00 88.04           H
ATOM    309  CB  LYS A  40       6.049  -6.019  22.597  1.00 88.04           C
ATOM    310 1HB  LYS A  40       5.981  -4.943  22.756  1.00 88.04           H
ATOM    311 2HB  LYS A  40       6.368  -6.169  21.566  1.00 88.04           H
ATOM    312  CG  LYS A  40       4.675  -6.658  22.809  1.00 88.04           C
ATOM    313 1HG  LYS A  40       4.763  -7.743  22.761  1.00 88.04           H
ATOM    314 2HG  LYS A  40       4.305  -6.413  23.805  1.00 88.04           H
ATOM    315  CD  LYS A  40       3.676  -6.175  21.755  1.00 88.04           C
ATOM    316 1HD  LYS A  40       3.549  -5.095  21.838  1.00 88.04           H
ATOM    317 2HD  LYS A  40       4.070  -6.374  20.758  1.00 88.04           H
ATOM    318  CE  LYS A  40       2.323  -6.868  21.923  1.00 88.04           C
ATOM    319 1HE  LYS A  40       2.455  -7.949  21.890  1.00 88.04           H
ATOM    320 2HE  LYS A  40       1.904  -6.628  22.901  1.00 88.04           H
ATOM    321  NZ  LYS A  40       1.387  -6.443  20.858  1.00 88.04           N
ATOM    322 1HZ  LYS A  40       0.529  -6.978  20.929  1.00 88.04           H
ATOM    323 2HZ  LYS A  40       1.180  -5.456  20.964  1.00 88.04           H
ATOM    324 3HZ  LYS A  40       1.812  -6.604  19.952  1.00 88.04           H
ATOM    325  HN  LYS A  40       6.590  -5.333  25.113  1.00 88.04           H
ATOM    326  N   ASN A  41       9.352  -6.262  24.287  1.00 83.24           N
ATOM    327  CA  ASN A  41      10.731  -5.817  24.174  1.00 83.24           C
ATOM    328  C   ASN A  41      11.414  -6.574  23.034  1.00 83.24           C
ATOM    329  O   ASN A  41      12.151  -5.983  22.246  1.00 83.24           O
ATOM    330  HA  ASN A  41      10.671  -4.745  23.987  1.00 83.24           H
ATOM    331  CB  ASN A  41      11.508  -6.100  25.462  1.00 83.24           C
ATOM    332 1HB  ASN A  41      11.346  -7.133  25.769  1.00 83.24           H
ATOM    333 2HB  ASN A  41      12.576  -5.986  25.278  1.00 83.24           H
ATOM    334  CG  ASN A  41      11.073  -5.154  26.583  1.00 83.24           C
ATOM    335  OD1 ASN A  41      10.684  -4.020  26.358  1.00 83.24           O
ATOM    336  ND2 ASN A  41      11.161  -5.682  27.801  1.00 83.24           N
ATOM    337 1HD2 ASN A  41      11.488  -6.620  27.917  1.00 83.24           H
ATOM    338 2HD2 ASN A  41      10.899  -5.141  28.600  1.00 83.24           H
ATOM    339  HN  ASN A  41       9.099  -6.633  25.181  1.00 83.24           H
ATOM    340  N   ASN A  42      11.146  -7.871  22.982  1.00 84.16           N
ATOM    341  CA  ASN A  42      11.775  -8.726  21.990  1.00 84.16           C
ATOM    342  C   ASN A  42      11.321  -8.298  20.593  1.00 84.16           C
ATOM    343  O   ASN A  42      12.100  -8.343  19.642  1.00 84.16           O
ATOM    344  HA  ASN A  42      12.847  -8.596  22.138  1.00 84.16           H
ATOM    345  CB  ASN A  42      11.374 -10.189  22.190  1.00 84.16           C
ATOM    346 1HB  ASN A  42      10.288 -10.274  22.195  1.00 84.16           H
ATOM    347 2HB  ASN A  42      11.738 -10.787  21.355  1.00 84.16           H
ATOM    348  CG  ASN A  42      11.940 -10.738  23.502  1.00 84.16           C
ATOM    349  OD1 ASN A  42      12.750 -10.114  24.167  1.00 84.16           O
ATOM    350  ND2 ASN A  42      11.470 -11.936  23.834  1.00 84.16           N
ATOM    351 1HD2 ASN A  42      10.806 -12.394  23.243  1.00 84.16           H
ATOM    352 2HD2 ASN A  42      11.780 -12.380  24.675  1.00 84.16           H
ATOM    353  HN  ASN A  42      10.514  -8.336  23.602  1.00 84.16           H
ATOM    354  N   VAL A  43      10.061  -7.893  20.513  1.00 91.27           N
ATOM    355  CA  VAL A  43       9.481  -7.502  19.240  1.00 91.27           C
ATOM    356  C   VAL A  43      10.162  -6.224  18.745  1.00 91.27           C
ATOM    357  O   VAL A  43      10.451  -6.092  17.557  1.00 91.27           O
ATOM    358  HA  VAL A  43       9.678  -8.303  18.528  1.00 91.27           H
ATOM    359  CB  VAL A  43       7.964  -7.354  19.380  1.00 91.27           C
ATOM    360  HB  VAL A  43       7.770  -6.551  20.091  1.00 91.27           H
ATOM    361  CG1 VAL A  43       7.325  -6.966  18.045  1.00 91.27           C
ATOM    362 1HG1 VAL A  43       7.739  -6.016  17.707  1.00 91.27           H
ATOM    363 2HG1 VAL A  43       7.535  -7.738  17.304  1.00 91.27           H
ATOM    364 3HG1 VAL A  43       6.247  -6.868  18.173  1.00 91.27           H
ATOM    365  CG2 VAL A  43       7.338  -8.635  19.936  1.00 91.27           C
ATOM    366 1HG2 VAL A  43       7.547  -9.464  19.261  1.00 91.27           H
ATOM    367 2HG2 VAL A  43       7.760  -8.849  20.918  1.00 91.27           H
ATOM    368 3HG2 VAL A  43       6.260  -8.502  20.026  1.00 91.27           H
ATOM    369  HN  VAL A  43       9.443  -7.831  21.297  1.00 91.27           H
ATOM    370  N   ARG A  44      10.399  -5.317  19.681  1.00 87.10           N
ATOM    371  CA  ARG A  44      11.024  -4.048  19.352  1.00 87.10           C
ATOM    372  C   ARG A  44      12.479  -4.266  18.931  1.00 87.10           C
ATOM    373  O   ARG A  44      12.978  -3.588  18.035  1.00 87.10           O
ATOM    374  HA  ARG A  44      10.433  -3.652  18.526  1.00 87.10           H
ATOM    375  CB  ARG A  44      10.983  -3.088  20.543  1.00 87.10           C
ATOM    376 1HB  ARG A  44      11.380  -3.584  21.428  1.00 87.10           H
ATOM    377 2HB  ARG A  44      11.624  -2.229  20.345  1.00 87.10           H
ATOM    378  CG  ARG A  44       9.554  -2.613  20.815  1.00 87.10           C
ATOM    379 1HG  ARG A  44       9.091  -2.291  19.882  1.00 87.10           H
ATOM    380 2HG  ARG A  44       8.958  -3.441  21.198  1.00 87.10           H
ATOM    381  CD  ARG A  44       9.542  -1.460  21.821  1.00 87.10           C
ATOM    382 1HD  ARG A  44      10.262  -0.698  21.522  1.00 87.10           H
ATOM    383 2HD  ARG A  44       8.561  -0.985  21.831  1.00 87.10           H
ATOM    384  NE  ARG A  44       9.873  -1.964  23.172  1.00 87.10           N
ATOM    385  HE  ARG A  44      10.839  -2.066  23.411  1.00 87.10           H
ATOM    386  CZ  ARG A  44       8.960  -2.294  24.096  1.00 87.10           C
ATOM    387  NH1 ARG A  44       7.651  -2.178  23.830  1.00 87.10           N
ATOM    388 1HH1 ARG A  44       7.350  -1.843  22.937  1.00 87.10           H
ATOM    389 2HH1 ARG A  44       6.976  -2.426  24.524  1.00 87.10           H
ATOM    390  NH2 ARG A  44       9.374  -2.741  25.289  1.00 87.10           N
ATOM    391 1HH2 ARG A  44       8.705  -2.991  25.989  1.00 87.10           H
ATOM    392 2HH2 ARG A  44      10.352  -2.824  25.479  1.00 87.10           H
ATOM    393  HN  ARG A  44      10.172  -5.438  20.648  1.00 87.10           H
ATOM    394  N   GLN A  45      13.119  -5.215  19.599  1.00 83.85           N
ATOM    395  CA  GLN A  45      14.500  -5.545  19.292  1.00 83.85           C
ATOM    396  C   GLN A  45      14.615  -6.066  17.858  1.00 83.85           C
ATOM    397  O   GLN A  45      15.512  -5.666  17.118  1.00 83.85           O
ATOM    398  HA  GLN A  45      15.050  -4.609  19.391  1.00 83.85           H
ATOM    399  CB  GLN A  45      15.056  -6.561  20.291  1.00 83.85           C
ATOM    400 1HB  GLN A  45      14.310  -7.332  20.485  1.00 83.85           H
ATOM    401 2HB  GLN A  45      15.926  -7.060  19.863  1.00 83.85           H
ATOM    402  CG  GLN A  45      15.447  -5.881  21.605  1.00 83.85           C
ATOM    403 1HG  GLN A  45      16.174  -5.093  21.408  1.00 83.85           H
ATOM    404 2HG  GLN A  45      14.572  -5.405  22.047  1.00 83.85           H
ATOM    405  CD  GLN A  45      16.038  -6.891  22.591  1.00 83.85           C
ATOM    406  OE1 GLN A  45      16.057  -8.088  22.356  1.00 83.85           O
ATOM    407  NE2 GLN A  45      16.516  -6.344  23.704  1.00 83.85           N
ATOM    408 1HE2 GLN A  45      16.469  -5.354  23.835  1.00 83.85           H
ATOM    409 2HE2 GLN A  45      16.923  -6.923  24.411  1.00 83.85           H
ATOM    410  HN  GLN A  45      12.710  -5.752  20.337  1.00 83.85           H
ATOM    411  N   PHE A  46      13.694  -6.952  17.509  1.00 93.02           N
ATOM    412  CA  PHE A  46      13.669  -7.518  16.171  1.00 93.02           C
ATOM    413  C   PHE A  46      13.483  -6.426  15.117  1.00 93.02           C
ATOM    414  O   PHE A  46      14.183  -6.408  14.105  1.00 93.02           O
ATOM    415  HA  PHE A  46      14.626  -8.015  16.013  1.00 93.02           H
ATOM    416  CB  PHE A  46      12.477  -8.476  16.113  1.00 93.02           C
ATOM    417 1HB  PHE A  46      12.609  -9.251  16.867  1.00 93.02           H
ATOM    418 2HB  PHE A  46      11.571  -7.928  16.374  1.00 93.02           H
ATOM    419  CG  PHE A  46      12.278  -9.139  14.748  1.00 93.02           C
ATOM    420  CD1 PHE A  46      11.337  -8.662  13.891  1.00 93.02           C
ATOM    421  HD1 PHE A  46      10.725  -7.806  14.175  1.00 93.02           H
ATOM    422  CD2 PHE A  46      13.042 -10.207  14.394  1.00 93.02           C
ATOM    423  HD2 PHE A  46      13.796 -10.590  15.081  1.00 93.02           H
ATOM    424  CE1 PHE A  46      11.153  -9.277  12.624  1.00 93.02           C
ATOM    425  HE1 PHE A  46      10.398  -8.895  11.937  1.00 93.02           H
ATOM    426  CE2 PHE A  46      12.858 -10.823  13.128  1.00 93.02           C
ATOM    427  HE2 PHE A  46      13.470 -11.678  12.843  1.00 93.02           H
ATOM    428  CZ  PHE A  46      11.917 -10.345  12.270  1.00 93.02           C
ATOM    429  HZ  PHE A  46      11.776 -10.818  11.298  1.00 93.02           H
ATOM    430  HN  PHE A  46      12.975  -7.282  18.121  1.00 93.02           H
ATOM    431  N   ALA A  47      12.535  -5.540  15.389  1.00 93.02           N
ATOM    432  CA  ALA A  47      12.210  -4.480  14.450  1.00 93.02           C
ATOM    433  C   ALA A  47      13.447  -3.607  14.226  1.00 93.02           C
ATOM    434  O   ALA A  47      13.732  -3.208  13.098  1.00 93.02           O
ATOM    435  HA  ALA A  47      11.929  -4.946  13.506  1.00 93.02           H
ATOM    436  CB  ALA A  47      11.019  -3.677  14.979  1.00 93.02           C
ATOM    437 1HB  ALA A  47      10.159  -4.337  15.093  1.00 93.02           H
ATOM    438 2HB  ALA A  47      11.274  -3.242  15.945  1.00 93.02           H
ATOM    439 3HB  ALA A  47      10.776  -2.882  14.275  1.00 93.02           H
ATOM    440  HN  ALA A  47      11.995  -5.540  16.231  1.00 93.02           H
ATOM    441  N   SER A  48      14.148  -3.337  15.317  1.00 91.38           N
ATOM    442  CA  SER A  48      15.242  -2.381  15.287  1.00 91.38           C
ATOM    443  C   SER A  48      16.370  -2.904  14.395  1.00 91.38           C
ATOM    444  O   SER A  48      17.168  -2.126  13.877  1.00 91.38           O
ATOM    445  HA  SER A  48      14.816  -1.469  14.869  1.00 91.38           H
ATOM    446  CB  SER A  48      15.766  -2.099  16.696  1.00 91.38           C
ATOM    447 1HB  SER A  48      16.460  -1.259  16.663  1.00 91.38           H
ATOM    448 2HB  SER A  48      14.937  -1.803  17.339  1.00 91.38           H
ATOM    449  OG  SER A  48      16.421  -3.233  17.258  1.00 91.38           O
ATOM    450  HG  SER A  48      15.928  -4.068  17.016  1.00 91.38           H
ATOM    451  HN  SER A  48      13.979  -3.758  16.208  1.00 91.38           H
ATOM    452  N   HIS A  49      16.399  -4.220  14.244  1.00 87.54           N
ATOM    453  CA  HIS A  49      17.451  -4.862  13.474  1.00 87.54           C
ATOM    454  C   HIS A  49      16.956  -5.129  12.051  1.00 87.54           C
ATOM    455  O   HIS A  49      17.703  -4.961  11.088  1.00 87.54           O
ATOM    456  HA  HIS A  49      18.283  -4.159  13.434  1.00 87.54           H
ATOM    457  CB  HIS A  49      17.944  -6.128  14.178  1.00 87.54           C
ATOM    458 1HB  HIS A  49      17.088  -6.765  14.399  1.00 87.54           H
ATOM    459 2HB  HIS A  49      18.587  -6.684  13.495  1.00 87.54           H
ATOM    460  CG  HIS A  49      18.702  -5.864  15.457  1.00 87.54           C
ATOM    461  ND1 HIS A  49      18.074  -5.707  16.681  1.00 87.54           N
ATOM    462  HD1 HIS A  49      17.088  -5.749  16.842  1.00 87.54           H
ATOM    463  CD2 HIS A  49      20.039  -5.733  15.691  1.00 87.54           C
ATOM    464  HD2 HIS A  49      20.827  -5.802  14.940  1.00 87.54           H
ATOM    465  CE1 HIS A  49      19.002  -5.490  17.601  1.00 87.54           C
ATOM    466  HE1 HIS A  49      18.824  -5.327  18.664  1.00 87.54           H
ATOM    467  NE2 HIS A  49      20.219  -5.507  16.986  1.00 87.54           N
ATOM    468  HN  HIS A  49      15.722  -4.844  14.636  1.00 87.54           H
ATOM    469  N   PHE A  50      15.700  -5.541  11.964  1.00 90.33           N
ATOM    470  CA  PHE A  50      15.176  -6.087  10.723  1.00 90.33           C
ATOM    471  C   PHE A  50      14.698  -4.972   9.791  1.00 90.33           C
ATOM    472  O   PHE A  50      14.995  -4.986   8.598  1.00 90.33           O
ATOM    473  HA  PHE A  50      15.987  -6.636  10.244  1.00 90.33           H
ATOM    474  CB  PHE A  50      13.984  -6.973  11.093  1.00 90.33           C
ATOM    475 1HB  PHE A  50      14.312  -7.725  11.810  1.00 90.33           H
ATOM    476 2HB  PHE A  50      13.232  -6.363  11.593  1.00 90.33           H
ATOM    477  CG  PHE A  50      13.338  -7.676   9.898  1.00 90.33           C
ATOM    478  CD1 PHE A  50      12.147  -7.235   9.412  1.00 90.33           C
ATOM    479  HD1 PHE A  50      11.653  -6.379   9.873  1.00 90.33           H
ATOM    480  CD2 PHE A  50      13.954  -8.744   9.322  1.00 90.33           C
ATOM    481  HD2 PHE A  50      14.908  -9.098   9.712  1.00 90.33           H
ATOM    482  CE1 PHE A  50      11.547  -7.888   8.303  1.00 90.33           C
ATOM    483  HE1 PHE A  50      10.593  -7.534   7.913  1.00 90.33           H
ATOM    484  CE2 PHE A  50      13.353  -9.397   8.213  1.00 90.33           C
ATOM    485  HE2 PHE A  50      13.847 -10.252   7.752  1.00 90.33           H
ATOM    486  CZ  PHE A  50      12.163  -8.955   7.727  1.00 90.33           C
ATOM    487  HZ  PHE A  50      11.702  -9.456   6.875  1.00 90.33           H
ATOM    488  HN  PHE A  50      15.045  -5.505  12.719  1.00 90.33           H
ATOM    489  N   LEU A  51      13.965  -4.033  10.371  1.00 92.84           N
ATOM    490  CA  LEU A  51      13.194  -3.090   9.579  1.00 92.84           C
ATOM    491  C   LEU A  51      14.142  -2.077   8.934  1.00 92.84           C
ATOM    492  O   LEU A  51      14.054  -1.815   7.736  1.00 92.84           O
ATOM    493  HA  LEU A  51      12.701  -3.655   8.788  1.00 92.84           H
ATOM    494  CB  LEU A  51      12.095  -2.449  10.430  1.00 92.84           C
ATOM    495 1HB  LEU A  51      12.562  -1.969  11.289  1.00 92.84           H
ATOM    496 2HB  LEU A  51      11.621  -1.663   9.843  1.00 92.84           H
ATOM    497  CG  LEU A  51      11.005  -3.394  10.939  1.00 92.84           C
ATOM    498  HG  LEU A  51      11.470  -4.133  11.592  1.00 92.84           H
ATOM    499  CD1 LEU A  51       9.972  -2.638  11.777  1.00 92.84           C
ATOM    500 1HD1 LEU A  51      10.465  -2.179  12.634  1.00 92.84           H
ATOM    501 2HD1 LEU A  51       9.507  -1.863  11.168  1.00 92.84           H
ATOM    502 3HD1 LEU A  51       9.208  -3.333  12.127  1.00 92.84           H
ATOM    503  CD2 LEU A  51      10.356  -4.157   9.783  1.00 92.84           C
ATOM    504 1HD2 LEU A  51       9.908  -3.449   9.086  1.00 92.84           H
ATOM    505 2HD2 LEU A  51      11.114  -4.745   9.265  1.00 92.84           H
ATOM    506 3HD2 LEU A  51       9.585  -4.821  10.173  1.00 92.84           H
ATOM    507  HN  LEU A  51      13.894  -3.911  11.361  1.00 92.84           H
ATOM    508  N   PRO A  52      15.061  -1.491   9.714  1.00 94.56           N
ATOM    509  CA  PRO A  52      15.822  -0.331   9.242  1.00 94.56           C
ATOM    510  C   PRO A  52      16.495  -0.589   7.904  1.00 94.56           C
ATOM    511  O   PRO A  52      16.373   0.213   6.979  1.00 94.56           O
ATOM    512  HA  PRO A  52      15.151   0.510   9.066  1.00 94.56           H
ATOM    513  CB  PRO A  52      16.843  -0.091  10.355  1.00 94.56           C
ATOM    514 1HB  PRO A  52      17.778  -0.617  10.161  1.00 94.56           H
ATOM    515 2HB  PRO A  52      17.088   0.967  10.453  1.00 94.56           H
ATOM    516  CG  PRO A  52      16.143  -0.625  11.598  1.00 94.56           C
ATOM    517 1HG  PRO A  52      16.851  -0.851  12.396  1.00 94.56           H
ATOM    518 2HG  PRO A  52      15.439   0.099  12.009  1.00 94.56           H
ATOM    519  CD  PRO A  52      15.444  -1.873  11.085  1.00 94.56           C
ATOM    520 1HD  PRO A  52      16.107  -2.739  11.089  1.00 94.56           H
ATOM    521 2HD  PRO A  52      14.581  -2.134  11.696  1.00 94.56           H
ATOM    522  N   PRO A  53      17.219  -1.708   7.768  1.00 95.45           N
ATOM    523  CA  PRO A  53      17.990  -1.966   6.550  1.00 95.45           C
ATOM    524  C   PRO A  53      17.098  -2.231   5.348  1.00 95.45           C
ATOM    525  O   PRO A  53      17.433  -1.851   4.227  1.00 95.45           O
ATOM    526  HA  PRO A  53      18.574  -1.086   6.281  1.00 95.45           H
ATOM    527  CB  PRO A  53      18.837  -3.188   6.909  1.00 95.45           C
ATOM    528 1HB  PRO A  53      19.013  -3.823   6.041  1.00 95.45           H
ATOM    529 2HB  PRO A  53      19.815  -2.900   7.295  1.00 95.45           H
ATOM    530  CG  PRO A  53      18.019  -3.894   7.952  1.00 95.45           C
ATOM    531 1HG  PRO A  53      17.277  -4.549   7.494  1.00 95.45           H
ATOM    532 2HG  PRO A  53      18.645  -4.519   8.588  1.00 95.45           H
ATOM    533  CD  PRO A  53      17.362  -2.803   8.745  1.00 95.45           C
ATOM    534 1HD  PRO A  53      16.395  -3.119   9.139  1.00 95.45           H
ATOM    535 2HD  PRO A  53      17.971  -2.503   9.598  1.00 95.45           H
ATOM    536  N   LEU A  54      15.976  -2.882   5.616  1.00 93.13           N
ATOM    537  CA  LEU A  54      15.065  -3.273   4.553  1.00 93.13           C
ATOM    538  C   LEU A  54      14.384  -2.025   3.987  1.00 93.13           C
ATOM    539  O   LEU A  54      14.203  -1.907   2.776  1.00 93.13           O
ATOM    540  HA  LEU A  54      15.662  -3.729   3.763  1.00 93.13           H
ATOM    541  CB  LEU A  54      14.085  -4.336   5.052  1.00 93.13           C
ATOM    542 1HB  LEU A  54      13.592  -3.957   5.947  1.00 93.13           H
ATOM    543 2HB  LEU A  54      13.312  -4.472   4.295  1.00 93.13           H
ATOM    544  CG  LEU A  54      14.688  -5.704   5.377  1.00 93.13           C
ATOM    545  HG  LEU A  54      15.433  -5.571   6.161  1.00 93.13           H
ATOM    546  CD1 LEU A  54      13.622  -6.657   5.922  1.00 93.13           C
ATOM    547 1HD1 LEU A  54      13.193  -6.239   6.833  1.00 93.13           H
ATOM    548 2HD1 LEU A  54      12.837  -6.789   5.178  1.00 93.13           H
ATOM    549 3HD1 LEU A  54      14.078  -7.622   6.145  1.00 93.13           H
ATOM    550  CD2 LEU A  54      15.411  -6.288   4.161  1.00 93.13           C
ATOM    551 1HD2 LEU A  54      14.704  -6.404   3.340  1.00 93.13           H
ATOM    552 2HD2 LEU A  54      16.213  -5.615   3.858  1.00 93.13           H
ATOM    553 3HD2 LEU A  54      15.830  -7.260   4.420  1.00 93.13           H
ATOM    554  HN  LEU A  54      15.686  -3.141   6.537  1.00 93.13           H
ATOM    555  N   TYR A  55      14.023  -1.125   4.890  1.00 93.38           N
ATOM    556  CA  TYR A  55      13.352   0.102   4.498  1.00 93.38           C
ATOM    557  C   TYR A  55      14.282   0.996   3.675  1.00 93.38           C
ATOM    558  O   TYR A  55      13.852   1.619   2.705  1.00 93.38           O
ATOM    559  HA  TYR A  55      12.488  -0.167   3.891  1.00 93.38           H
ATOM    560  CB  TYR A  55      12.993   0.821   5.799  1.00 93.38           C
ATOM    561 1HB  TYR A  55      13.852   0.789   6.469  1.00 93.38           H
ATOM    562 2HB  TYR A  55      12.798   1.871   5.581  1.00 93.38           H
ATOM    563  CG  TYR A  55      11.779   0.232   6.521  1.00 93.38           C
ATOM    564  CD1 TYR A  55      11.144  -0.880   6.008  1.00 93.38           C
ATOM    565  HD1 TYR A  55      11.507  -1.339   5.088  1.00 93.38           H
ATOM    566  CD2 TYR A  55      11.320   0.813   7.686  1.00 93.38           C
ATOM    567  HD2 TYR A  55      11.822   1.691   8.092  1.00 93.38           H
ATOM    568  CE1 TYR A  55      10.002  -1.435   6.687  1.00 93.38           C
ATOM    569  HE1 TYR A  55       9.491  -2.313   6.292  1.00 93.38           H
ATOM    570  CE2 TYR A  55      10.178   0.258   8.365  1.00 93.38           C
ATOM    571  HE2 TYR A  55       9.805   0.707   9.286  1.00 93.38           H
ATOM    572  CZ  TYR A  55       9.575  -0.839   7.832  1.00 93.38           C
ATOM    573  OH  TYR A  55       8.497  -1.363   8.474  1.00 93.38           O
ATOM    574  HH  TYR A  55       8.110  -2.112   7.937  1.00 93.38           H
ATOM    575  HN  TYR A  55      14.183  -1.224   5.873  1.00 93.38           H
ATOM    576  N   TRP A  56      15.539   1.031   4.092  1.00 91.89           N
ATOM    577  CA  TRP A  56      16.543   1.804   3.380  1.00 91.89           C
ATOM    578  C   TRP A  56      16.692   1.207   1.979  1.00 91.89           C
ATOM    579  O   TRP A  56      16.772   1.939   0.994  1.00 91.89           O
ATOM    580  HA  TRP A  56      16.186   2.831   3.311  1.00 91.89           H
ATOM    581  CB  TRP A  56      17.860   1.841   4.158  1.00 91.89           C
ATOM    582 1HB  TRP A  56      18.035   0.861   4.602  1.00 91.89           H
ATOM    583 2HB  TRP A  56      18.677   2.026   3.460  1.00 91.89           H
ATOM    584  CG  TRP A  56      17.901   2.900   5.261  1.00 91.89           C
ATOM    585  CD1 TRP A  56      18.002   2.710   6.584  1.00 91.89           C
ATOM    586  HD1 TRP A  56      18.069   1.731   7.059  1.00 91.89           H
ATOM    587  CD2 TRP A  56      17.839   4.330   5.082  1.00 91.89           C
ATOM    588  NE1 TRP A  56      18.008   3.908   7.268  1.00 91.89           N
ATOM    589  HE1 TRP A  56      18.074   4.023   8.259  1.00 91.89           H
ATOM    590  CE2 TRP A  56      17.906   4.925   6.326  1.00 91.89           C
ATOM    591  CE3 TRP A  56      17.729   5.097   3.909  1.00 91.89           C
ATOM    592  HE3 TRP A  56      17.674   4.652   2.916  1.00 91.89           H
ATOM    593  CZ2 TRP A  56      17.871   6.312   6.516  1.00 91.89           C
ATOM    594  HZ2 TRP A  56      17.926   6.757   7.509  1.00 91.89           H
ATOM    595  CZ3 TRP A  56      17.695   6.481   4.116  1.00 91.89           C
ATOM    596  HZ3 TRP A  56      17.611   7.123   3.238  1.00 91.89           H
ATOM    597  CH2 TRP A  56      17.762   7.095   5.361  1.00 91.89           C
ATOM    598  HH2 TRP A  56      17.730   8.182   5.438  1.00 91.89           H
ATOM    599  HN  TRP A  56      15.874   0.545   4.899  1.00 91.89           H
ATOM    600  N   LEU A  57      16.725  -0.117   1.935  1.00 92.67           N
ATOM    601  CA  LEU A  57      16.875  -0.821   0.673  1.00 92.67           C
ATOM    602  C   LEU A  57      15.699  -0.474  -0.242  1.00 92.67           C
ATOM    603  O   LEU A  57      15.897  -0.087  -1.393  1.00 92.67           O
ATOM    604  HA  LEU A  57      17.793  -0.463   0.206  1.00 92.67           H
ATOM    605  CB  LEU A  57      17.046  -2.322   0.913  1.00 92.67           C
ATOM    606 1HB  LEU A  57      17.920  -2.472   1.546  1.00 92.67           H
ATOM    607 2HB  LEU A  57      16.182  -2.681   1.472  1.00 92.67           H
ATOM    608  CG  LEU A  57      17.203  -3.188  -0.339  1.00 92.67           C
ATOM    609  HG  LEU A  57      16.369  -2.976  -1.008  1.00 92.67           H
ATOM    610  CD1 LEU A  57      18.487  -2.835  -1.092  1.00 92.67           C
ATOM    611 1HD1 LEU A  57      18.456  -1.788  -1.393  1.00 92.67           H
ATOM    612 2HD1 LEU A  57      19.347  -3.000  -0.442  1.00 92.67           H
ATOM    613 3HD1 LEU A  57      18.575  -3.465  -1.977  1.00 92.67           H
ATOM    614  CD2 LEU A  57      17.135  -4.676   0.012  1.00 92.67           C
ATOM    615 1HD2 LEU A  57      17.935  -4.922   0.710  1.00 92.67           H
ATOM    616 2HD2 LEU A  57      16.171  -4.897   0.471  1.00 92.67           H
ATOM    617 3HD2 LEU A  57      17.249  -5.268  -0.896  1.00 92.67           H
ATOM    618  HN  LEU A  57      16.652  -0.705   2.741  1.00 92.67           H
ATOM    619  N   VAL A  58      14.502  -0.624   0.304  1.00 94.61           N
ATOM    620  CA  VAL A  58      13.293  -0.400  -0.470  1.00 94.61           C
ATOM    621  C   VAL A  58      13.274   1.046  -0.971  1.00 94.61           C
ATOM    622  O   VAL A  58      12.924   1.304  -2.122  1.00 94.61           O
ATOM    623  HA  VAL A  58      13.324  -1.068  -1.331  1.00 94.61           H
ATOM    624  CB  VAL A  58      12.062  -0.760   0.365  1.00 94.61           C
ATOM    625  HB  VAL A  58      12.118  -0.204   1.301  1.00 94.61           H
ATOM    626  CG1 VAL A  58      10.774  -0.346  -0.351  1.00 94.61           C
ATOM    627 1HG1 VAL A  58      10.781   0.731  -0.517  1.00 94.61           H
ATOM    628 2HG1 VAL A  58      10.709  -0.862  -1.309  1.00 94.61           H
ATOM    629 3HG1 VAL A  58       9.915  -0.614   0.265  1.00 94.61           H
ATOM    630  CG2 VAL A  58      12.047  -2.252   0.704  1.00 94.61           C
ATOM    631 1HG2 VAL A  58      12.026  -2.833  -0.218  1.00 94.61           H
ATOM    632 2HG2 VAL A  58      12.941  -2.504   1.272  1.00 94.61           H
ATOM    633 3HG2 VAL A  58      11.162  -2.480   1.297  1.00 94.61           H
ATOM    634  HN  VAL A  58      14.350  -0.894   1.255  1.00 94.61           H
ATOM    635  N   PHE A  59      13.654   1.951  -0.081  1.00 95.44           N
ATOM    636  CA  PHE A  59      13.657   3.367  -0.409  1.00 95.44           C
ATOM    637  C   PHE A  59      14.558   3.649  -1.613  1.00 95.44           C
ATOM    638  O   PHE A  59      14.127   4.270  -2.583  1.00 95.44           O
ATOM    639  HA  PHE A  59      12.631   3.645  -0.652  1.00 95.44           H
ATOM    640  CB  PHE A  59      14.209   4.107   0.811  1.00 95.44           C
ATOM    641 1HB  PHE A  59      13.512   3.990   1.641  1.00 95.44           H
ATOM    642 2HB  PHE A  59      15.146   3.640   1.113  1.00 95.44           H
ATOM    643  CG  PHE A  59      14.453   5.599   0.576  1.00 95.44           C
ATOM    644  CD1 PHE A  59      15.723   6.082   0.535  1.00 95.44           C
ATOM    645  HD1 PHE A  59      16.568   5.407   0.670  1.00 95.44           H
ATOM    646  CD2 PHE A  59      13.399   6.442   0.408  1.00 95.44           C
ATOM    647  HD2 PHE A  59      12.381   6.055   0.441  1.00 95.44           H
ATOM    648  CE1 PHE A  59      15.949   7.467   0.317  1.00 95.44           C
ATOM    649  HE1 PHE A  59      16.968   7.855   0.284  1.00 95.44           H
ATOM    650  CE2 PHE A  59      13.625   7.827   0.189  1.00 95.44           C
ATOM    651  HE2 PHE A  59      12.780   8.502   0.055  1.00 95.44           H
ATOM    652  CZ  PHE A  59      14.896   8.310   0.149  1.00 95.44           C
ATOM    653  HZ  PHE A  59      15.069   9.373  -0.019  1.00 95.44           H
ATOM    654  HN  PHE A  59      13.955   1.732   0.847  1.00 95.44           H
ATOM    655  N   ILE A  60      15.793   3.180  -1.510  1.00 93.46           N
ATOM    656  CA  ILE A  60      16.802   3.503  -2.505  1.00 93.46           C
ATOM    657  C   ILE A  60      16.355   2.973  -3.869  1.00 93.46           C
ATOM    658  O   ILE A  60      16.316   3.719  -4.846  1.00 93.46           O
ATOM    659  HA  ILE A  60      16.868   4.589  -2.561  1.00 93.46           H
ATOM    660  CB  ILE A  60      18.173   2.987  -2.064  1.00 93.46           C
ATOM    661  HB  ILE A  60      18.066   1.944  -1.767  1.00 93.46           H
ATOM    662  CG1 ILE A  60      18.681   3.756  -0.843  1.00 93.46           C
ATOM    663 1HG1 ILE A  60      18.972   4.764  -1.138  1.00 93.46           H
ATOM    664 2HG1 ILE A  60      17.878   3.857  -0.113  1.00 93.46           H
ATOM    665  CG2 ILE A  60      19.172   3.027  -3.223  1.00 93.46           C
ATOM    666 1HG2 ILE A  60      18.808   2.401  -4.037  1.00 93.46           H
ATOM    667 2HG2 ILE A  60      19.280   4.053  -3.574  1.00 93.46           H
ATOM    668 3HG2 ILE A  60      20.138   2.655  -2.882  1.00 93.46           H
ATOM    669  CD1 ILE A  60      19.874   3.042  -0.203  1.00 93.46           C
ATOM    670 1HD1 ILE A  60      19.572   2.043   0.113  1.00 93.46           H
ATOM    671 2HD1 ILE A  60      20.683   2.965  -0.929  1.00 93.46           H
ATOM    672 3HD1 ILE A  60      20.215   3.610   0.663  1.00 93.46           H
ATOM    673  HN  ILE A  60      16.107   2.590  -0.766  1.00 93.46           H
ATOM    674  N   VAL A  61      16.028   1.689  -3.892  1.00 93.43           N
ATOM    675  CA  VAL A  61      15.718   1.018  -5.142  1.00 93.43           C
ATOM    676  C   VAL A  61      14.432   1.607  -5.726  1.00 93.43           C
ATOM    677  O   VAL A  61      14.347   1.851  -6.929  1.00 93.43           O
ATOM    678  HA  VAL A  61      16.538   1.213  -5.833  1.00 93.43           H
ATOM    679  CB  VAL A  61      15.636  -0.493  -4.919  1.00 93.43           C
ATOM    680  HB  VAL A  61      14.877  -0.679  -4.158  1.00 93.43           H
ATOM    681  CG1 VAL A  61      15.205  -1.214  -6.198  1.00 93.43           C
ATOM    682 1HG1 VAL A  61      14.224  -0.852  -6.506  1.00 93.43           H
ATOM    683 2HG1 VAL A  61      15.929  -1.016  -6.988  1.00 93.43           H
ATOM    684 3HG1 VAL A  61      15.155  -2.287  -6.011  1.00 93.43           H
ATOM    685  CG2 VAL A  61      16.966  -1.044  -4.400  1.00 93.43           C
ATOM    686 1HG2 VAL A  61      17.751  -0.840  -5.128  1.00 93.43           H
ATOM    687 2HG2 VAL A  61      17.214  -0.563  -3.454  1.00 93.43           H
ATOM    688 3HG2 VAL A  61      16.879  -2.120  -4.250  1.00 93.43           H
ATOM    689  HN  VAL A  61      15.975   1.112  -3.077  1.00 93.43           H
ATOM    690  N   GLY A  62      13.463   1.818  -4.847  1.00 95.07           N
ATOM    691  CA  GLY A  62      12.147   2.259  -5.276  1.00 95.07           C
ATOM    692  C   GLY A  62      12.193   3.696  -5.799  1.00 95.07           C
ATOM    693  O   GLY A  62      11.569   4.013  -6.811  1.00 95.07           O
ATOM    694 1HA  GLY A  62      11.773   1.596  -6.057  1.00 95.07           H
ATOM    695 2HA  GLY A  62      11.448   2.194  -4.442  1.00 95.07           H
ATOM    696  HN  GLY A  62      13.566   1.693  -3.861  1.00 95.07           H
ATOM    697  N   ALA A  63      12.939   4.527  -5.087  1.00 95.06           N
ATOM    698  CA  ALA A  63      13.039   5.933  -5.440  1.00 95.06           C
ATOM    699  C   ALA A  63      13.664   6.061  -6.831  1.00 95.06           C
ATOM    700  O   ALA A  63      13.174   6.818  -7.668  1.00 95.06           O
ATOM    701  HA  ALA A  63      12.029   6.342  -5.466  1.00 95.06           H
ATOM    702  CB  ALA A  63      13.844   6.673  -4.370  1.00 95.06           C
ATOM    703 1HB  ALA A  63      13.342   6.575  -3.407  1.00 95.06           H
ATOM    704 2HB  ALA A  63      14.843   6.243  -4.304  1.00 95.06           H
ATOM    705 3HB  ALA A  63      13.918   7.727  -4.635  1.00 95.06           H
ATOM    706  HN  ALA A  63      13.468   4.255  -4.283  1.00 95.06           H
ATOM    707  N   LEU A  64      14.736   5.310  -7.035  1.00 89.30           N
ATOM    708  CA  LEU A  64      15.433   5.331  -8.310  1.00 89.30           C
ATOM    709  C   LEU A  64      14.494   4.828  -9.408  1.00 89.30           C
ATOM    710  O   LEU A  64      14.371   5.454 -10.460  1.00 89.30           O
ATOM    711  HA  LEU A  64      15.691   6.368  -8.524  1.00 89.30           H
ATOM    712  CB  LEU A  64      16.744   4.549  -8.216  1.00 89.30           C
ATOM    713 1HB  LEU A  64      16.527   3.562  -7.808  1.00 89.30           H
ATOM    714 2HB  LEU A  64      17.128   4.399  -9.226  1.00 89.30           H
ATOM    715  CG  LEU A  64      17.848   5.188  -7.371  1.00 89.30           C
ATOM    716  HG  LEU A  64      17.440   5.403  -6.384  1.00 89.30           H
ATOM    717  CD1 LEU A  64      19.019   4.222  -7.177  1.00 89.30           C
ATOM    718 1HD1 LEU A  64      18.667   3.323  -6.670  1.00 89.30           H
ATOM    719 2HD1 LEU A  64      19.433   3.953  -8.148  1.00 89.30           H
ATOM    720 3HD1 LEU A  64      19.789   4.702  -6.572  1.00 89.30           H
ATOM    721  CD2 LEU A  64      18.298   6.520  -7.974  1.00 89.30           C
ATOM    722 1HD2 LEU A  64      18.682   6.352  -8.981  1.00 89.30           H
ATOM    723 2HD2 LEU A  64      17.451   7.204  -8.018  1.00 89.30           H
ATOM    724 3HD2 LEU A  64      19.083   6.953  -7.354  1.00 89.30           H
ATOM    725  HN  LEU A  64      15.127   4.696  -6.350  1.00 89.30           H
ATOM    726  N   GLY A  65      13.855   3.702  -9.127  1.00 92.42           N
ATOM    727  CA  GLY A  65      13.052   3.026 -10.131  1.00 92.42           C
ATOM    728  C   GLY A  65      11.879   3.902 -10.576  1.00 92.42           C
ATOM    729  O   GLY A  65      11.692   4.136 -11.769  1.00 92.42           O
ATOM    730 1HA  GLY A  65      13.673   2.779 -10.992  1.00 92.42           H
ATOM    731 2HA  GLY A  65      12.676   2.086  -9.728  1.00 92.42           H
ATOM    732  HN  GLY A  65      13.880   3.254  -8.233  1.00 92.42           H
ATOM    733  N   ASN A  66      11.119   4.362  -9.593  1.00 90.24           N
ATOM    734  CA  ASN A  66       9.900   5.102  -9.873  1.00 90.24           C
ATOM    735  C   ASN A  66      10.260   6.451 -10.499  1.00 90.24           C
ATOM    736  O   ASN A  66       9.525   6.963 -11.342  1.00 90.24           O
ATOM    737  HA  ASN A  66       9.329   4.467 -10.550  1.00 90.24           H
ATOM    738  CB  ASN A  66       9.113   5.372  -8.589  1.00 90.24           C
ATOM    739 1HB  ASN A  66       9.793   5.699  -7.803  1.00 90.24           H
ATOM    740 2HB  ASN A  66       8.405   6.184  -8.756  1.00 90.24           H
ATOM    741  CG  ASN A  66       8.362   4.119  -8.133  1.00 90.24           C
ATOM    742  OD1 ASN A  66       7.440   3.648  -8.777  1.00 90.24           O
ATOM    743  ND2 ASN A  66       8.807   3.609  -6.988  1.00 90.24           N
ATOM    744 1HD2 ASN A  66       9.569   4.045  -6.509  1.00 90.24           H
ATOM    745 2HD2 ASN A  66       8.380   2.789  -6.607  1.00 90.24           H
ATOM    746  HN  ASN A  66      11.324   4.237  -8.622  1.00 90.24           H
ATOM    747  N   SER A  67      11.390   6.987 -10.063  1.00 90.90           N
ATOM    748  CA  SER A  67      11.885   8.239 -10.610  1.00 90.90           C
ATOM    749  C   SER A  67      12.170   8.080 -12.105  1.00 90.90           C
ATOM    750  O   SER A  67      11.889   8.981 -12.894  1.00 90.90           O
ATOM    751  HA  SER A  67      11.084   8.961 -10.449  1.00 90.90           H
ATOM    752  CB  SER A  67      13.144   8.702  -9.876  1.00 90.90           C
ATOM    753 1HB  SER A  67      13.913   7.934  -9.954  1.00 90.90           H
ATOM    754 2HB  SER A  67      13.538   9.597 -10.359  1.00 90.90           H
ATOM    755  OG  SER A  67      12.889   8.979  -8.501  1.00 90.90           O
ATOM    756  HG  SER A  67      13.409   8.350  -7.923  1.00 90.90           H
ATOM    757  HN  SER A  67      11.963   6.582  -9.350  1.00 90.90           H
ATOM    758  N   LEU A  68      12.725   6.927 -12.449  1.00 85.34           N
ATOM    759  CA  LEU A  68      13.020   6.625 -13.839  1.00 85.34           C
ATOM    760  C   LEU A  68      11.711   6.530 -14.626  1.00 85.34           C
ATOM    761  O   LEU A  68      11.619   7.028 -15.747  1.00 85.34           O
ATOM    762  HA  LEU A  68      13.603   7.455 -14.238  1.00 85.34           H
ATOM    763  CB  LEU A  68      13.891   5.370 -13.942  1.00 85.34           C
ATOM    764 1HB  LEU A  68      13.475   4.609 -13.281  1.00 85.34           H
ATOM    765 2HB  LEU A  68      13.819   4.984 -14.958  1.00 85.34           H
ATOM    766  CG  LEU A  68      15.371   5.551 -13.598  1.00 85.34           C
ATOM    767  HG  LEU A  68      15.438   6.060 -12.636  1.00 85.34           H
ATOM    768  CD1 LEU A  68      16.067   4.198 -13.443  1.00 85.34           C
ATOM    769 1HD1 LEU A  68      15.589   3.633 -12.643  1.00 85.34           H
ATOM    770 2HD1 LEU A  68      15.991   3.641 -14.377  1.00 85.34           H
ATOM    771 3HD1 LEU A  68      17.118   4.356 -13.199  1.00 85.34           H
ATOM    772  CD2 LEU A  68      16.068   6.440 -14.630  1.00 85.34           C
ATOM    773 1HD2 LEU A  68      15.992   5.982 -15.615  1.00 85.34           H
ATOM    774 2HD2 LEU A  68      15.591   7.420 -14.647  1.00 85.34           H
ATOM    775 3HD2 LEU A  68      17.119   6.552 -14.361  1.00 85.34           H
ATOM    776  HN  LEU A  68      12.972   6.209 -11.799  1.00 85.34           H
ATOM    777  N   VAL A  69      10.731   5.888 -14.006  1.00 87.89           N
ATOM    778  CA  VAL A  69       9.441   5.695 -14.646  1.00 87.89           C
ATOM    779  C   VAL A  69       8.858   7.057 -15.030  1.00 87.89           C
ATOM    780  O   VAL A  69       8.453   7.263 -16.173  1.00 87.89           O
ATOM    781  HA  VAL A  69       9.608   5.116 -15.555  1.00 87.89           H
ATOM    782  CB  VAL A  69       8.519   4.886 -13.732  1.00 87.89           C
ATOM    783  HB  VAL A  69       8.501   5.375 -12.758  1.00 87.89           H
ATOM    784  CG1 VAL A  69       7.089   4.866 -14.275  1.00 87.89           C
ATOM    785 1HG1 VAL A  69       6.710   5.886 -14.339  1.00 87.89           H
ATOM    786 2HG1 VAL A  69       7.083   4.413 -15.266  1.00 87.89           H
ATOM    787 3HG1 VAL A  69       6.455   4.285 -13.606  1.00 87.89           H
ATOM    788  CG2 VAL A  69       9.051   3.465 -13.535  1.00 87.89           C
ATOM    789 1HG2 VAL A  69       9.113   2.964 -14.501  1.00 87.89           H
ATOM    790 2HG2 VAL A  69      10.042   3.508 -13.083  1.00 87.89           H
ATOM    791 3HG2 VAL A  69       8.377   2.912 -12.881  1.00 87.89           H
ATOM    792  HN  VAL A  69      10.808   5.505 -13.086  1.00 87.89           H
ATOM    793  N   ILE A  70       8.834   7.951 -14.053  1.00 89.01           N
ATOM    794  CA  ILE A  70       8.241   9.262 -14.253  1.00 89.01           C
ATOM    795  C   ILE A  70       8.985   9.988 -15.376  1.00 89.01           C
ATOM    796  O   ILE A  70       8.364  10.621 -16.229  1.00 89.01           O
ATOM    797  HA  ILE A  70       7.208   9.109 -14.566  1.00 89.01           H
ATOM    798  CB  ILE A  70       8.205  10.041 -12.936  1.00 89.01           C
ATOM    799  HB  ILE A  70       9.206  10.029 -12.505  1.00 89.01           H
ATOM    800  CG1 ILE A  70       7.272   9.369 -11.927  1.00 89.01           C
ATOM    801 1HG1 ILE A  70       6.235   9.540 -12.216  1.00 89.01           H
ATOM    802 2HG1 ILE A  70       7.432   8.291 -11.940  1.00 89.01           H
ATOM    803  CG2 ILE A  70       7.833  11.505 -13.175  1.00 89.01           C
ATOM    804 1HG2 ILE A  70       8.570  11.965 -13.833  1.00 89.01           H
ATOM    805 2HG2 ILE A  70       6.848  11.559 -13.640  1.00 89.01           H
ATOM    806 3HG2 ILE A  70       7.815  12.035 -12.223  1.00 89.01           H
ATOM    807  CD1 ILE A  70       7.510   9.909 -10.516  1.00 89.01           C
ATOM    808 1HD1 ILE A  70       8.541   9.714 -10.221  1.00 89.01           H
ATOM    809 2HD1 ILE A  70       7.325  10.983 -10.502  1.00 89.01           H
ATOM    810 3HD1 ILE A  70       6.833   9.414  -9.819  1.00 89.01           H
ATOM    811  HN  ILE A  70       9.210   7.792 -13.140  1.00 89.01           H
ATOM    812  N   LEU A  71      10.304   9.872 -15.340  1.00 84.43           N
ATOM    813  CA  LEU A  71      11.146  10.607 -16.269  1.00 84.43           C
ATOM    814  C   LEU A  71      10.895  10.099 -17.690  1.00 84.43           C
ATOM    815  O   LEU A  71      10.853  10.885 -18.636  1.00 84.43           O
ATOM    816  HA  LEU A  71      10.849  11.655 -16.220  1.00 84.43           H
ATOM    817  CB  LEU A  71      12.612  10.532 -15.838  1.00 84.43           C
ATOM    818 1HB  LEU A  71      12.681  10.848 -14.797  1.00 84.43           H
ATOM    819 2HB  LEU A  71      12.928   9.489 -15.877  1.00 84.43           H
ATOM    820  CG  LEU A  71      13.596  11.365 -16.661  1.00 84.43           C
ATOM    821  HG  LEU A  71      13.026  12.081 -17.253  1.00 84.43           H
ATOM    822  CD1 LEU A  71      14.528  12.169 -15.752  1.00 84.43           C
ATOM    823 1HD1 LEU A  71      13.937  12.841 -15.130  1.00 84.43           H
ATOM    824 2HD1 LEU A  71      15.093  11.488 -15.117  1.00 84.43           H
ATOM    825 3HD1 LEU A  71      15.217  12.752 -16.363  1.00 84.43           H
ATOM    826  CD2 LEU A  71      14.373  10.485 -17.643  1.00 84.43           C
ATOM    827 1HD2 LEU A  71      14.931   9.729 -17.090  1.00 84.43           H
ATOM    828 2HD2 LEU A  71      13.675   9.996 -18.323  1.00 84.43           H
ATOM    829 3HD2 LEU A  71      15.065  11.102 -18.215  1.00 84.43           H
ATOM    830  HN  LEU A  71      10.797   9.289 -14.694  1.00 84.43           H
ATOM    831  N   VAL A  72      10.736   8.788 -17.796  1.00 84.15           N
ATOM    832  CA  VAL A  72      10.521   8.162 -19.089  1.00 84.15           C
ATOM    833  C   VAL A  72       9.218   8.689 -19.696  1.00 84.15           C
ATOM    834  O   VAL A  72       9.178   9.049 -20.871  1.00 84.15           O
ATOM    835  HA  VAL A  72      11.350   8.450 -19.736  1.00 84.15           H
ATOM    836  CB  VAL A  72      10.539   6.639 -18.944  1.00 84.15           C
ATOM    837  HB  VAL A  72       9.844   6.370 -18.149  1.00 84.15           H
ATOM    838  CG1 VAL A  72      10.068   5.960 -20.231  1.00 84.15           C
ATOM    839 1HG1 VAL A  72       9.050   6.276 -20.457  1.00 84.15           H
ATOM    840 2HG1 VAL A  72      10.727   6.240 -21.052  1.00 84.15           H
ATOM    841 3HG1 VAL A  72      10.091   4.878 -20.100  1.00 84.15           H
ATOM    842  CG2 VAL A  72      11.929   6.144 -18.540  1.00 84.15           C
ATOM    843 1HG2 VAL A  72      12.653   6.431 -19.302  1.00 84.15           H
ATOM    844 2HG2 VAL A  72      12.211   6.590 -17.586  1.00 84.15           H
ATOM    845 3HG2 VAL A  72      11.915   5.059 -18.443  1.00 84.15           H
ATOM    846  HN  VAL A  72      10.752   8.158 -17.019  1.00 84.15           H
ATOM    847  N   TYR A  73       8.186   8.717 -18.866  1.00 80.88           N
ATOM    848  CA  TYR A  73       6.874   9.150 -19.318  1.00 80.88           C
ATOM    849  C   TYR A  73       6.875  10.643 -19.652  1.00 80.88           C
ATOM    850  O   TYR A  73       6.161  11.082 -20.552  1.00 80.88           O
ATOM    851  HA  TYR A  73       6.624   8.585 -20.215  1.00 80.88           H
ATOM    852  CB  TYR A  73       5.922   8.903 -18.146  1.00 80.88           C
ATOM    853 1HB  TYR A  73       6.477   9.001 -17.213  1.00 80.88           H
ATOM    854 2HB  TYR A  73       5.156   9.678 -18.144  1.00 80.88           H
ATOM    855  CG  TYR A  73       5.241   7.533 -18.176  1.00 80.88           C
ATOM    856  CD1 TYR A  73       4.371   7.218 -19.200  1.00 80.88           C
ATOM    857  HD1 TYR A  73       4.169   7.944 -19.987  1.00 80.88           H
ATOM    858  CD2 TYR A  73       5.496   6.614 -17.179  1.00 80.88           C
ATOM    859  HD2 TYR A  73       6.183   6.863 -16.370  1.00 80.88           H
ATOM    860  CE1 TYR A  73       3.730   5.928 -19.228  1.00 80.88           C
ATOM    861  HE1 TYR A  73       3.041   5.666 -20.031  1.00 80.88           H
ATOM    862  CE2 TYR A  73       4.855   5.325 -17.207  1.00 80.88           C
ATOM    863  HE2 TYR A  73       5.048   4.589 -16.426  1.00 80.88           H
ATOM    864  CZ  TYR A  73       4.004   5.046 -18.230  1.00 80.88           C
ATOM    865  OH  TYR A  73       3.399   3.828 -18.257  1.00 80.88           O
ATOM    866  HH  TYR A  73       2.826   3.749 -19.073  1.00 80.88           H
ATOM    867  HN  TYR A  73       8.234   8.451 -17.903  1.00 80.88           H
ATOM    868  N   TRP A  74       7.687  11.383 -18.910  1.00 72.40           N
ATOM    869  CA  TRP A  74       7.720  12.828 -19.051  1.00 72.40           C
ATOM    870  C   TRP A  74       8.310  13.156 -20.425  1.00 72.40           C
ATOM    871  O   TRP A  74       7.718  13.911 -21.194  1.00 72.40           O
ATOM    872  HA  TRP A  74       6.695  13.193 -18.989  1.00 72.40           H
ATOM    873  CB  TRP A  74       8.494  13.474 -17.900  1.00 72.40           C
ATOM    874 1HB  TRP A  74       8.075  13.127 -16.955  1.00 72.40           H
ATOM    875 2HB  TRP A  74       9.528  13.133 -17.934  1.00 72.40           H
ATOM    876  CG  TRP A  74       8.475  15.004 -17.918  1.00 72.40           C
ATOM    877  CD1 TRP A  74       9.345  15.833 -18.510  1.00 72.40           C
ATOM    878  HD1 TRP A  74      10.215  15.504 -19.079  1.00 72.40           H
ATOM    879  CD2 TRP A  74       7.497  15.859 -17.289  1.00 72.40           C
ATOM    880  NE1 TRP A  74       9.002  17.154 -18.310  1.00 72.40           N
ATOM    881  HE1 TRP A  74       9.496  17.953 -18.652  1.00 72.40           H
ATOM    882  CE2 TRP A  74       7.842  17.171 -17.543  1.00 72.40           C
ATOM    883  CE3 TRP A  74       6.359  15.535 -16.530  1.00 72.40           C
ATOM    884  HE3 TRP A  74       6.065  14.508 -16.316  1.00 72.40           H
ATOM    885  CZ2 TRP A  74       7.102  18.263 -17.076  1.00 72.40           C
ATOM    886  HZ2 TRP A  74       7.396  19.290 -17.290  1.00 72.40           H
ATOM    887  CZ3 TRP A  74       5.629  16.638 -16.070  1.00 72.40           C
ATOM    888  HZ3 TRP A  74       4.737  16.443 -15.476  1.00 72.40           H
ATOM    889  CH2 TRP A  74       5.964  17.964 -16.317  1.00 72.40           C
ATOM    890  HH2 TRP A  74       5.342  18.768 -15.922  1.00 72.40           H
ATOM    891  HN  TRP A  74       8.312  11.011 -18.224  1.00 72.40           H
ATOM    892  N   TYR A  75       9.468  12.570 -20.691  1.00 70.65           N
ATOM    893  CA  TYR A  75      10.296  13.019 -21.798  1.00 70.65           C
ATOM    894  C   TYR A  75       9.984  12.230 -23.071  1.00 70.65           C
ATOM    895  O   TYR A  75      10.100  12.757 -24.176  1.00 70.65           O
ATOM    896  HA  TYR A  75      10.083  14.073 -21.971  1.00 70.65           H
ATOM    897  CB  TYR A  75      11.742  12.741 -21.382  1.00 70.65           C
ATOM    898 1HB  TYR A  75      11.778  11.799 -20.834  1.00 70.65           H
ATOM    899 2HB  TYR A  75      12.349  12.612 -22.278  1.00 70.65           H
ATOM    900  CG  TYR A  75      12.363  13.840 -20.517  1.00 70.65           C
ATOM    901  CD1 TYR A  75      12.878  14.975 -21.109  1.00 70.65           C
ATOM    902  HD1 TYR A  75      12.843  15.089 -22.193  1.00 70.65           H
ATOM    903  CD2 TYR A  75      12.408  13.696 -19.145  1.00 70.65           C
ATOM    904  HD2 TYR A  75      12.001  12.800 -18.678  1.00 70.65           H
ATOM    905  CE1 TYR A  75      13.462  16.010 -20.296  1.00 70.65           C
ATOM    906  HE1 TYR A  75      13.873  16.911 -20.751  1.00 70.65           H
ATOM    907  CE2 TYR A  75      12.992  14.731 -18.332  1.00 70.65           C
ATOM    908  HE2 TYR A  75      13.034  14.630 -17.247  1.00 70.65           H
ATOM    909  CZ  TYR A  75      13.491  15.837 -18.947  1.00 70.65           C
ATOM    910  OH  TYR A  75      14.042  16.814 -18.179  1.00 70.65           O
ATOM    911  HH  TYR A  75      13.978  16.566 -17.212  1.00 70.65           H
ATOM    912  HN  TYR A  75       9.841  11.805 -20.167  1.00 70.65           H
ATOM    913  N   CYS A  76       9.594  10.979 -22.873  1.00 69.67           N
ATOM    914  CA  CYS A  76       9.622  10.007 -23.952  1.00 69.67           C
ATOM    915  C   CYS A  76       8.185   9.565 -24.238  1.00 69.67           C
ATOM    916  O   CYS A  76       7.632   9.881 -25.291  1.00 69.67           O
ATOM    917  HA  CYS A  76      10.051  10.512 -24.818  1.00 69.67           H
ATOM    918  CB  CYS A  76      10.529   8.820 -23.621  1.00 69.67           C
ATOM    919 1HB  CYS A  76      11.437   9.171 -23.131  1.00 69.67           H
ATOM    920 2HB  CYS A  76      10.027   8.152 -22.921  1.00 69.67           H
ATOM    921  SG  CYS A  76      10.956   7.913 -25.152  1.00 69.67           S
ATOM    922  HG  CYS A  76       9.749   7.390 -25.345  1.00 69.67           H
ATOM    923  HN  CYS A  76       9.264  10.628 -21.997  1.00 69.67           H
ATOM    924  N   THR A  77       7.622   8.840 -23.283  1.00 62.84           N
ATOM    925  CA  THR A  77       6.378   8.127 -23.519  1.00 62.84           C
ATOM    926  C   THR A  77       5.223   9.115 -23.700  1.00 62.84           C
ATOM    927  O   THR A  77       4.389   8.944 -24.588  1.00 62.84           O
ATOM    928  HA  THR A  77       6.472   7.571 -24.452  1.00 62.84           H
ATOM    929  CB  THR A  77       6.165   7.150 -22.361  1.00 62.84           C
ATOM    930  HB  THR A  77       5.882   7.680 -21.452  1.00 62.84           H
ATOM    931  OG1 THR A  77       7.388   6.422 -22.292  1.00 62.84           O
ATOM    932  HG1 THR A  77       7.435   5.760 -23.040  1.00 62.84           H
ATOM    933  CG2 THR A  77       5.115   6.085 -22.679  1.00 62.84           C
ATOM    934 1HG2 THR A  77       5.432   5.510 -23.550  1.00 62.84           H
ATOM    935 2HG2 THR A  77       4.160   6.567 -22.891  1.00 62.84           H
ATOM    936 3HG2 THR A  77       5.003   5.418 -21.825  1.00 62.84           H
ATOM    937  HN  THR A  77       8.000   8.737 -22.363  1.00 62.84           H
ATOM    938  N   ARG A  78       5.212  10.127 -22.845  1.00 57.22           N
ATOM    939  CA  ARG A  78       4.022  10.941 -22.664  1.00 57.22           C
ATOM    940  C   ARG A  78       2.806  10.052 -22.396  1.00 57.22           C
ATOM    941  O   ARG A  78       2.766   8.902 -22.831  1.00 57.22           O
ATOM    942  HA  ARG A  78       4.245  11.572 -21.804  1.00 57.22           H
ATOM    943  CB  ARG A  78       3.753  11.803 -23.899  1.00 57.22           C
ATOM    944 1HB  ARG A  78       3.597  11.163 -24.767  1.00 57.22           H
ATOM    945 2HB  ARG A  78       2.835  12.374 -23.755  1.00 57.22           H
ATOM    946  CG  ARG A  78       4.918  12.759 -24.166  1.00 57.22           C
ATOM    947 1HG  ARG A  78       5.146  13.322 -23.261  1.00 57.22           H
ATOM    948 2HG  ARG A  78       5.811  12.187 -24.419  1.00 57.22           H
ATOM    949  CD  ARG A  78       4.584  13.726 -25.304  1.00 57.22           C
ATOM    950 1HD  ARG A  78       4.409  13.170 -26.225  1.00 57.22           H
ATOM    951 2HD  ARG A  78       3.664  14.265 -25.076  1.00 57.22           H
ATOM    952  NE  ARG A  78       5.696  14.684 -25.496  1.00 57.22           N
ATOM    953  HE  ARG A  78       6.534  14.541 -24.969  1.00 57.22           H
ATOM    954  CZ  ARG A  78       5.650  15.729 -26.333  1.00 57.22           C
ATOM    955  NH1 ARG A  78       4.553  15.968 -27.064  1.00 57.22           N
ATOM    956 1HH1 ARG A  78       3.760  15.363 -26.988  1.00 57.22           H
ATOM    957 2HH1 ARG A  78       4.527  16.751 -27.686  1.00 57.22           H
ATOM    958  NH2 ARG A  78       6.718  16.533 -26.427  1.00 57.22           N
ATOM    959 1HH2 ARG A  78       6.701  17.318 -27.046  1.00 57.22           H
ATOM    960 2HH2 ARG A  78       7.533  16.348 -25.877  1.00 57.22           H
ATOM    961  HN  ARG A  78       5.995  10.392 -22.283  1.00 57.22           H
ATOM    962  N   VAL A  79       1.845  10.619 -21.682  1.00 72.04           N
ATOM    963  CA  VAL A  79       0.620   9.901 -21.372  1.00 72.04           C
ATOM    964  C   VAL A  79      -0.287   9.895 -22.604  1.00 72.04           C
ATOM    965  O   VAL A  79      -0.929  10.898 -22.912  1.00 72.04           O
ATOM    966  HA  VAL A  79       0.893   8.873 -21.132  1.00 72.04           H
ATOM    967  CB  VAL A  79      -0.049  10.514 -20.140  1.00 72.04           C
ATOM    968  HB  VAL A  79      -0.345  11.532 -20.392  1.00 72.04           H
ATOM    969  CG1 VAL A  79      -1.310   9.737 -19.759  1.00 72.04           C
ATOM    970 1HG1 VAL A  79      -2.017   9.762 -20.588  1.00 72.04           H
ATOM    971 2HG1 VAL A  79      -1.047   8.704 -19.535  1.00 72.04           H
ATOM    972 3HG1 VAL A  79      -1.766  10.194 -18.880  1.00 72.04           H
ATOM    973  CG2 VAL A  79       0.928  10.586 -18.965  1.00 72.04           C
ATOM    974 1HG2 VAL A  79       1.269   9.581 -18.714  1.00 72.04           H
ATOM    975 2HG2 VAL A  79       1.784  11.201 -19.241  1.00 72.04           H
ATOM    976 3HG2 VAL A  79       0.427  11.025 -18.103  1.00 72.04           H
ATOM    977  HN  VAL A  79       1.894  11.549 -21.317  1.00 72.04           H
ATOM    978  N   LYS A  80      -0.311   8.753 -23.276  1.00 64.69           N
ATOM    979  CA  LYS A  80      -1.053   8.632 -24.520  1.00 64.69           C
ATOM    980  C   LYS A  80      -2.314   7.800 -24.277  1.00 64.69           C
ATOM    981  O   LYS A  80      -3.311   7.958 -24.980  1.00 64.69           O
ATOM    982  HA  LYS A  80      -1.354   9.636 -24.820  1.00 64.69           H
ATOM    983  CB  LYS A  80      -0.155   8.079 -25.628  1.00 64.69           C
ATOM    984 1HB  LYS A  80       0.330   7.165 -25.286  1.00 64.69           H
ATOM    985 2HB  LYS A  80      -0.762   7.812 -26.494  1.00 64.69           H
ATOM    986  CG  LYS A  80       0.905   9.103 -26.037  1.00 64.69           C
ATOM    987 1HG  LYS A  80       0.420  10.022 -26.367  1.00 64.69           H
ATOM    988 2HG  LYS A  80       1.521   9.359 -25.174  1.00 64.69           H
ATOM    989  CD  LYS A  80       1.792   8.557 -27.158  1.00 64.69           C
ATOM    990 1HD  LYS A  80       2.244   7.616 -26.844  1.00 64.69           H
ATOM    991 2HD  LYS A  80       1.182   8.340 -28.036  1.00 64.69           H
ATOM    992  CE  LYS A  80       2.888   9.558 -27.527  1.00 64.69           C
ATOM    993 1HE  LYS A  80       2.438  10.484 -27.886  1.00 64.69           H
ATOM    994 2HE  LYS A  80       3.472   9.810 -26.642  1.00 64.69           H
ATOM    995  NZ  LYS A  80       3.775   8.995 -28.570  1.00 64.69           N
ATOM    996 1HZ  LYS A  80       4.488   9.675 -28.811  1.00 64.69           H
ATOM    997 2HZ  LYS A  80       4.217   8.152 -28.218  1.00 64.69           H
ATOM    998 3HZ  LYS A  80       3.228   8.771 -29.394  1.00 64.69           H
ATOM    999  HN  LYS A  80       0.164   7.923 -22.985  1.00 64.69           H
ATOM   1000  N   THR A  81      -2.229   6.932 -23.280  1.00 75.38           N
ATOM   1001  CA  THR A  81      -3.301   5.988 -23.016  1.00 75.38           C
ATOM   1002  C   THR A  81      -3.786   6.122 -21.571  1.00 75.38           C
ATOM   1003  O   THR A  81      -3.116   6.736 -20.742  1.00 75.38           O
ATOM   1004  HA  THR A  81      -4.144   6.236 -23.660  1.00 75.38           H
ATOM   1005  CB  THR A  81      -2.792   4.586 -23.358  1.00 75.38           C
ATOM   1006  HB  THR A  81      -3.620   3.881 -23.441  1.00 75.38           H
ATOM   1007  OG1 THR A  81      -1.843   4.302 -22.335  1.00 75.38           O
ATOM   1008  HG1 THR A  81      -1.608   3.330 -22.346  1.00 75.38           H
ATOM   1009  CG2 THR A  81      -1.970   4.561 -24.648  1.00 75.38           C
ATOM   1010 1HG2 THR A  81      -1.104   5.215 -24.540  1.00 75.38           H
ATOM   1011 2HG2 THR A  81      -2.585   4.906 -25.478  1.00 75.38           H
ATOM   1012 3HG2 THR A  81      -1.633   3.542 -24.844  1.00 75.38           H
ATOM   1013  HN  THR A  81      -1.447   6.867 -22.660  1.00 75.38           H
ATOM   1014  N   MET A  82      -4.947   5.538 -21.313  1.00 75.59           N
ATOM   1015  CA  MET A  82      -5.507   5.545 -19.972  1.00 75.59           C
ATOM   1016  C   MET A  82      -4.602   4.789 -18.997  1.00 75.59           C
ATOM   1017  O   MET A  82      -4.451   5.194 -17.845  1.00 75.59           O
ATOM   1018  HA  MET A  82      -5.567   6.594 -19.685  1.00 75.59           H
ATOM   1019  CB  MET A  82      -6.891   4.894 -19.994  1.00 75.59           C
ATOM   1020 1HB  MET A  82      -7.463   5.274 -20.841  1.00 75.59           H
ATOM   1021 2HB  MET A  82      -6.789   3.818 -20.135  1.00 75.59           H
ATOM   1022  CG  MET A  82      -7.649   5.173 -18.694  1.00 75.59           C
ATOM   1023 1HG  MET A  82      -7.189   4.625 -17.871  1.00 75.59           H
ATOM   1024 2HG  MET A  82      -7.585   6.233 -18.446  1.00 75.59           H
ATOM   1025  SD  MET A  82      -9.358   4.691 -18.868  1.00 75.59           S
ATOM   1026  CE  MET A  82      -9.976   5.151 -17.257  1.00 75.59           C
ATOM   1027 1HE  MET A  82      -9.435   4.598 -16.489  1.00 75.59           H
ATOM   1028 2HE  MET A  82      -9.830   6.220 -17.105  1.00 75.59           H
ATOM   1029 3HE  MET A  82     -11.038   4.916 -17.194  1.00 75.59           H
ATOM   1030  HN  MET A  82      -5.501   5.067 -22.000  1.00 75.59           H
ATOM   1031  N   THR A  83      -4.025   3.705 -19.493  1.00 77.10           N
ATOM   1032  CA  THR A  83      -3.107   2.913 -18.693  1.00 77.10           C
ATOM   1033  C   THR A  83      -1.892   3.750 -18.289  1.00 77.10           C
ATOM   1034  O   THR A  83      -1.449   3.696 -17.143  1.00 77.10           O
ATOM   1035  HA  THR A  83      -3.616   2.623 -17.773  1.00 77.10           H
ATOM   1036  CB  THR A  83      -2.744   1.659 -19.492  1.00 77.10           C
ATOM   1037  HB  THR A  83      -1.982   1.881 -20.238  1.00 77.10           H
ATOM   1038  OG1 THR A  83      -3.992   1.201 -20.004  1.00 77.10           O
ATOM   1039  HG1 THR A  83      -4.700   1.281 -19.303  1.00 77.10           H
ATOM   1040  CG2 THR A  83      -2.264   0.514 -18.598  1.00 77.10           C
ATOM   1041 1HG2 THR A  83      -3.054   0.247 -17.895  1.00 77.10           H
ATOM   1042 2HG2 THR A  83      -1.378   0.829 -18.047  1.00 77.10           H
ATOM   1043 3HG2 THR A  83      -2.020  -0.351 -19.215  1.00 77.10           H
ATOM   1044  HN  THR A  83      -4.175   3.368 -20.423  1.00 77.10           H
ATOM   1045  N   ASP A  84      -1.386   4.504 -19.254  1.00 79.87           N
ATOM   1046  CA  ASP A  84      -0.211   5.326 -19.023  1.00 79.87           C
ATOM   1047  C   ASP A  84      -0.494   6.303 -17.880  1.00 79.87           C
ATOM   1048  O   ASP A  84       0.385   6.584 -17.066  1.00 79.87           O
ATOM   1049  HA  ASP A  84       0.588   4.624 -18.783  1.00 79.87           H
ATOM   1050  CB  ASP A  84       0.143   6.144 -20.267  1.00 79.87           C
ATOM   1051 1HB  ASP A  84      -0.696   6.786 -20.535  1.00 79.87           H
ATOM   1052 2HB  ASP A  84       0.988   6.797 -20.049  1.00 79.87           H
ATOM   1053  CG  ASP A  84       0.489   5.229 -21.444  1.00 79.87           C
ATOM   1054  OD1 ASP A  84       1.053   4.147 -21.174  1.00 79.87           O
ATOM   1055  OD2 ASP A  84       0.182   5.633 -22.586  1.00 79.87           O
ATOM   1056  HN  ASP A  84      -1.765   4.559 -20.178  1.00 79.87           H
ATOM   1057  N   MET A  85      -1.724   6.794 -17.855  1.00 84.62           N
ATOM   1058  CA  MET A  85      -2.127   7.750 -16.838  1.00 84.62           C
ATOM   1059  C   MET A  85      -2.055   7.129 -15.441  1.00 84.62           C
ATOM   1060  O   MET A  85      -1.516   7.734 -14.516  1.00 84.62           O
ATOM   1061  HA  MET A  85      -1.419   8.575 -16.913  1.00 84.62           H
ATOM   1062  CB  MET A  85      -3.557   8.218 -17.115  1.00 84.62           C
ATOM   1063 1HB  MET A  85      -3.644   8.539 -18.153  1.00 84.62           H
ATOM   1064 2HB  MET A  85      -4.249   7.386 -16.980  1.00 84.62           H
ATOM   1065  CG  MET A  85      -3.948   9.369 -16.186  1.00 84.62           C
ATOM   1066 1HG  MET A  85      -5.016   9.570 -16.271  1.00 84.62           H
ATOM   1067 2HG  MET A  85      -3.757   9.091 -15.149  1.00 84.62           H
ATOM   1068  SD  MET A  85      -3.018  10.834 -16.604  1.00 84.62           S
ATOM   1069  CE  MET A  85      -3.452  11.881 -15.225  1.00 84.62           C
ATOM   1070 1HE  MET A  85      -4.532  12.032 -15.209  1.00 84.62           H
ATOM   1071 2HE  MET A  85      -3.137  11.407 -14.296  1.00 84.62           H
ATOM   1072 3HE  MET A  85      -2.953  12.844 -15.329  1.00 84.62           H
ATOM   1073  HN  MET A  85      -2.437   6.550 -18.512  1.00 84.62           H
ATOM   1074  N   PHE A  86      -2.606   5.929 -15.333  1.00 87.86           N
ATOM   1075  CA  PHE A  86      -2.657   5.241 -14.055  1.00 87.86           C
ATOM   1076  C   PHE A  86      -1.257   4.826 -13.599  1.00 87.86           C
ATOM   1077  O   PHE A  86      -0.932   4.916 -12.416  1.00 87.86           O
ATOM   1078  HA  PHE A  86      -3.081   5.936 -13.330  1.00 87.86           H
ATOM   1079  CB  PHE A  86      -3.509   3.986 -14.255  1.00 87.86           C
ATOM   1080 1HB  PHE A  86      -3.117   3.425 -15.104  1.00 87.86           H
ATOM   1081 2HB  PHE A  86      -3.408   3.347 -13.378  1.00 87.86           H
ATOM   1082  CG  PHE A  86      -4.993   4.272 -14.493  1.00 87.86           C
ATOM   1083  CD1 PHE A  86      -5.645   5.173 -13.710  1.00 87.86           C
ATOM   1084  HD1 PHE A  86      -5.111   5.691 -12.913  1.00 87.86           H
ATOM   1085  CD2 PHE A  86      -5.659   3.626 -15.487  1.00 87.86           C
ATOM   1086  HD2 PHE A  86      -5.136   2.905 -16.114  1.00 87.86           H
ATOM   1087  CE1 PHE A  86      -7.023   5.439 -13.930  1.00 87.86           C
ATOM   1088  HE1 PHE A  86      -7.546   6.160 -13.303  1.00 87.86           H
ATOM   1089  CE2 PHE A  86      -7.037   3.892 -15.707  1.00 87.86           C
ATOM   1090  HE2 PHE A  86      -7.571   3.375 -16.504  1.00 87.86           H
ATOM   1091  CZ  PHE A  86      -7.689   4.793 -14.924  1.00 87.86           C
ATOM   1092  HZ  PHE A  86      -8.746   4.997 -15.094  1.00 87.86           H
ATOM   1093  HN  PHE A  86      -3.012   5.429 -16.099  1.00 87.86           H
ATOM   1094  N   LEU A  87      -0.464   4.378 -14.563  1.00 83.29           N
ATOM   1095  CA  LEU A  87       0.876   3.900 -14.268  1.00 83.29           C
ATOM   1096  C   LEU A  87       1.727   5.064 -13.756  1.00 83.29           C
ATOM   1097  O   LEU A  87       2.572   4.882 -12.882  1.00 83.29           O
ATOM   1098  HA  LEU A  87       0.791   3.159 -13.473  1.00 83.29           H
ATOM   1099  CB  LEU A  87       1.472   3.191 -15.486  1.00 83.29           C
ATOM   1100 1HB  LEU A  87       1.382   3.854 -16.347  1.00 83.29           H
ATOM   1101 2HB  LEU A  87       2.537   3.041 -15.309  1.00 83.29           H
ATOM   1102  CG  LEU A  87       0.848   1.842 -15.848  1.00 83.29           C
ATOM   1103  HG  LEU A  87      -0.214   1.997 -16.039  1.00 83.29           H
ATOM   1104  CD1 LEU A  87       1.461   1.282 -17.133  1.00 83.29           C
ATOM   1105 1HD1 LEU A  87       1.287   1.979 -17.953  1.00 83.29           H
ATOM   1106 2HD1 LEU A  87       2.534   1.146 -16.995  1.00 83.29           H
ATOM   1107 3HD1 LEU A  87       1.000   0.323 -17.368  1.00 83.29           H
ATOM   1108  CD2 LEU A  87       0.959   0.856 -14.684  1.00 83.29           C
ATOM   1109 1HD2 LEU A  87       2.009   0.701 -14.438  1.00 83.29           H
ATOM   1110 2HD2 LEU A  87       0.438   1.260 -13.815  1.00 83.29           H
ATOM   1111 3HD2 LEU A  87       0.508  -0.094 -14.968  1.00 83.29           H
ATOM   1112  HN  LEU A  87      -0.724   4.340 -15.528  1.00 83.29           H
ATOM   1113  N   LEU A  88       1.474   6.234 -14.323  1.00 88.35           N
ATOM   1114  CA  LEU A  88       2.193   7.431 -13.922  1.00 88.35           C
ATOM   1115  C   LEU A  88       1.822   7.785 -12.481  1.00 88.35           C
ATOM   1116  O   LEU A  88       2.697   8.036 -11.654  1.00 88.35           O
ATOM   1117  HA  LEU A  88       3.258   7.200 -13.957  1.00 88.35           H
ATOM   1118  CB  LEU A  88       1.943   8.566 -14.918  1.00 88.35           C
ATOM   1119 1HB  LEU A  88       2.306   8.251 -15.896  1.00 88.35           H
ATOM   1120 2HB  LEU A  88       0.867   8.712 -15.009  1.00 88.35           H
ATOM   1121  CG  LEU A  88       2.585   9.912 -14.576  1.00 88.35           C
ATOM   1122  HG  LEU A  88       2.242  10.212 -13.586  1.00 88.35           H
ATOM   1123  CD1 LEU A  88       4.109   9.792 -14.509  1.00 88.35           C
ATOM   1124 1HD1 LEU A  88       4.383   9.069 -13.740  1.00 88.35           H
ATOM   1125 2HD1 LEU A  88       4.490   9.458 -15.474  1.00 88.35           H
ATOM   1126 3HD1 LEU A  88       4.540  10.763 -14.264  1.00 88.35           H
ATOM   1127  CD2 LEU A  88       2.138  10.997 -15.557  1.00 88.35           C
ATOM   1128 1HD2 LEU A  88       2.433  10.716 -16.568  1.00 88.35           H
ATOM   1129 2HD2 LEU A  88       1.055  11.105 -15.511  1.00 88.35           H
ATOM   1130 3HD2 LEU A  88       2.609  11.944 -15.291  1.00 88.35           H
ATOM   1131  HN  LEU A  88       0.793   6.372 -15.043  1.00 88.35           H
ATOM   1132  N   ASN A  89       0.522   7.795 -12.223  1.00 90.05           N
ATOM   1133  CA  ASN A  89       0.021   8.173 -10.913  1.00 90.05           C
ATOM   1134  C   ASN A  89       0.470   7.135  -9.882  1.00 90.05           C
ATOM   1135  O   ASN A  89       0.710   7.471  -8.723  1.00 90.05           O
ATOM   1136  HA  ASN A  89       0.439   9.160 -10.720  1.00 90.05           H
ATOM   1137  CB  ASN A  89      -1.508   8.220 -10.901  1.00 90.05           C
ATOM   1138 1HB  ASN A  89      -1.907   7.386 -11.478  1.00 90.05           H
ATOM   1139 2HB  ASN A  89      -1.871   8.104  -9.879  1.00 90.05           H
ATOM   1140  CG  ASN A  89      -2.020   9.540 -11.482  1.00 90.05           C
ATOM   1141  OD1 ASN A  89      -2.209  10.523 -10.785  1.00 90.05           O
ATOM   1142  ND2 ASN A  89      -2.234   9.506 -12.794  1.00 90.05           N
ATOM   1143 1HD2 ASN A  89      -2.059   8.666 -13.308  1.00 90.05           H
ATOM   1144 2HD2 ASN A  89      -2.569  10.321 -13.267  1.00 90.05           H
ATOM   1145  HN  ASN A  89      -0.182   7.551 -12.891  1.00 90.05           H
ATOM   1146  N   LEU A  90       0.569   5.896 -10.340  1.00 87.75           N
ATOM   1147  CA  LEU A  90       1.014   4.813  -9.480  1.00 87.75           C
ATOM   1148  C   LEU A  90       2.454   5.080  -9.035  1.00 87.75           C
ATOM   1149  O   LEU A  90       2.785   4.919  -7.862  1.00 87.75           O
ATOM   1150  HA  LEU A  90       0.375   4.813  -8.597  1.00 87.75           H
ATOM   1151  CB  LEU A  90       0.826   3.464 -10.176  1.00 87.75           C
ATOM   1152 1HB  LEU A  90      -0.217   3.377 -10.481  1.00 87.75           H
ATOM   1153 2HB  LEU A  90       1.425   3.460 -11.087  1.00 87.75           H
ATOM   1154  CG  LEU A  90       1.192   2.227  -9.353  1.00 87.75           C
ATOM   1155  HG  LEU A  90       2.214   2.347  -8.993  1.00 87.75           H
ATOM   1156  CD1 LEU A  90       0.292   2.102  -8.122  1.00 87.75           C
ATOM   1157 1HD1 LEU A  90       0.408   2.986  -7.495  1.00 87.75           H
ATOM   1158 2HD1 LEU A  90      -0.747   2.015  -8.439  1.00 87.75           H
ATOM   1159 3HD1 LEU A  90       0.574   1.215  -7.555  1.00 87.75           H
ATOM   1160  CD2 LEU A  90       1.162   0.965 -10.217  1.00 87.75           C
ATOM   1161 1HD2 LEU A  90       0.161   0.828 -10.626  1.00 87.75           H
ATOM   1162 2HD2 LEU A  90       1.877   1.066 -11.033  1.00 87.75           H
ATOM   1163 3HD2 LEU A  90       1.426   0.101  -9.607  1.00 87.75           H
ATOM   1164  HN  LEU A  90       0.352   5.628 -11.279  1.00 87.75           H
ATOM   1165  N   ALA A  91       3.271   5.483  -9.997  1.00 91.90           N
ATOM   1166  CA  ALA A  91       4.676   5.738  -9.727  1.00 91.90           C
ATOM   1167  C   ALA A  91       4.799   6.917  -8.759  1.00 91.90           C
ATOM   1168  O   ALA A  91       5.658   6.915  -7.879  1.00 91.90           O
ATOM   1169  HA  ALA A  91       5.091   4.847  -9.255  1.00 91.90           H
ATOM   1170  CB  ALA A  91       5.413   5.986 -11.045  1.00 91.90           C
ATOM   1171 1HB  ALA A  91       5.319   5.108 -11.684  1.00 91.90           H
ATOM   1172 2HB  ALA A  91       4.977   6.850 -11.547  1.00 91.90           H
ATOM   1173 3HB  ALA A  91       6.466   6.178 -10.841  1.00 91.90           H
ATOM   1174  HN  ALA A  91       2.989   5.635 -10.944  1.00 91.90           H
ATOM   1175  N   ILE A  92       3.927   7.895  -8.955  1.00 91.17           N
ATOM   1176  CA  ILE A  92       3.916   9.070  -8.099  1.00 91.17           C
ATOM   1177  C   ILE A  92       3.552   8.653  -6.673  1.00 91.17           C
ATOM   1178  O   ILE A  92       4.197   9.077  -5.715  1.00 91.17           O
ATOM   1179  HA  ILE A  92       4.927   9.478  -8.092  1.00 91.17           H
ATOM   1180  CB  ILE A  92       2.996  10.146  -8.679  1.00 91.17           C
ATOM   1181  HB  ILE A  92       2.041   9.683  -8.924  1.00 91.17           H
ATOM   1182  CG1 ILE A  92       3.570  10.715  -9.978  1.00 91.17           C
ATOM   1183 1HG1 ILE A  92       4.432  11.343  -9.755  1.00 91.17           H
ATOM   1184 2HG1 ILE A  92       3.923   9.902 -10.611  1.00 91.17           H
ATOM   1185  CG2 ILE A  92       2.716  11.241  -7.648  1.00 91.17           C
ATOM   1186 1HG2 ILE A  92       2.233  10.802  -6.774  1.00 91.17           H
ATOM   1187 2HG2 ILE A  92       3.654  11.707  -7.348  1.00 91.17           H
ATOM   1188 3HG2 ILE A  92       2.060  11.993  -8.086  1.00 91.17           H
ATOM   1189  CD1 ILE A  92       2.517  11.534 -10.729  1.00 91.17           C
ATOM   1190 1HD1 ILE A  92       1.667  10.897 -10.972  1.00 91.17           H
ATOM   1191 2HD1 ILE A  92       2.184  12.361 -10.102  1.00 91.17           H
ATOM   1192 3HD1 ILE A  92       2.951  11.927 -11.649  1.00 91.17           H
ATOM   1193  HN  ILE A  92       3.239   7.894  -9.680  1.00 91.17           H
ATOM   1194  N   ALA A  93       2.521   7.827  -6.577  1.00 92.56           N
ATOM   1195  CA  ALA A  93       2.013   7.411  -5.280  1.00 92.56           C
ATOM   1196  C   ALA A  93       3.112   6.662  -4.523  1.00 92.56           C
ATOM   1197  O   ALA A  93       3.347   6.924  -3.344  1.00 92.56           O
ATOM   1198  HA  ALA A  93       1.748   8.310  -4.724  1.00 92.56           H
ATOM   1199  CB  ALA A  93       0.755   6.561  -5.473  1.00 92.56           C
ATOM   1200 1HB  ALA A  93      -0.004   7.149  -5.989  1.00 92.56           H
ATOM   1201 2HB  ALA A  93       0.999   5.680  -6.067  1.00 92.56           H
ATOM   1202 3HB  ALA A  93       0.375   6.250  -4.500  1.00 92.56           H
ATOM   1203  HN  ALA A  93       2.035   7.444  -7.363  1.00 92.56           H
ATOM   1204  N   ASP A  94       3.756   5.746  -5.232  1.00 89.76           N
ATOM   1205  CA  ASP A  94       4.794   4.928  -4.629  1.00 89.76           C
ATOM   1206  C   ASP A  94       5.921   5.832  -4.124  1.00 89.76           C
ATOM   1207  O   ASP A  94       6.451   5.620  -3.035  1.00 89.76           O
ATOM   1208  HA  ASP A  94       4.301   4.387  -3.822  1.00 89.76           H
ATOM   1209  CB  ASP A  94       5.390   3.956  -5.649  1.00 89.76           C
ATOM   1210 1HB  ASP A  94       5.527   4.463  -6.604  1.00 89.76           H
ATOM   1211 2HB  ASP A  94       6.376   3.633  -5.316  1.00 89.76           H
ATOM   1212  CG  ASP A  94       4.485   2.737  -5.838  1.00 89.76           C
ATOM   1213  OD1 ASP A  94       3.815   2.369  -4.848  1.00 89.76           O
ATOM   1214  OD2 ASP A  94       4.483   2.200  -6.967  1.00 89.76           O
ATOM   1215  HN  ASP A  94       3.578   5.560  -6.198  1.00 89.76           H
ATOM   1216  N   LEU A  95       6.253   6.822  -4.940  1.00 90.60           N
ATOM   1217  CA  LEU A  95       7.357   7.713  -4.625  1.00 90.60           C
ATOM   1218  C   LEU A  95       7.044   8.468  -3.332  1.00 90.60           C
ATOM   1219  O   LEU A  95       7.917   8.637  -2.482  1.00 90.60           O
ATOM   1220  HA  LEU A  95       8.239   7.094  -4.460  1.00 90.60           H
ATOM   1221  CB  LEU A  95       7.662   8.628  -5.813  1.00 90.60           C
ATOM   1222 1HB  LEU A  95       7.730   8.014  -6.711  1.00 90.60           H
ATOM   1223 2HB  LEU A  95       6.818   9.304  -5.952  1.00 90.60           H
ATOM   1224  CG  LEU A  95       8.938   9.466  -5.704  1.00 90.60           C
ATOM   1225  HG  LEU A  95       8.916   9.998  -4.753  1.00 90.60           H
ATOM   1226  CD1 LEU A  95      10.181   8.573  -5.694  1.00 90.60           C
ATOM   1227 1HD1 LEU A  95      10.134   7.894  -4.843  1.00 90.60           H
ATOM   1228 2HD1 LEU A  95      10.220   7.995  -6.618  1.00 90.60           H
ATOM   1229 3HD1 LEU A  95      11.073   9.194  -5.616  1.00 90.60           H
ATOM   1230  CD2 LEU A  95       8.998  10.520  -6.810  1.00 90.60           C
ATOM   1231 1HD2 LEU A  95       8.986  10.028  -7.783  1.00 90.60           H
ATOM   1232 2HD2 LEU A  95       8.136  11.183  -6.728  1.00 90.60           H
ATOM   1233 3HD2 LEU A  95       9.914  11.102  -6.709  1.00 90.60           H
ATOM   1234  HN  LEU A  95       5.784   7.018  -5.801  1.00 90.60           H
ATOM   1235  N   LEU A  96       5.797   8.901  -3.224  1.00 87.44           N
ATOM   1236  CA  LEU A  96       5.364   9.652  -2.058  1.00 87.44           C
ATOM   1237  C   LEU A  96       5.536   8.788  -0.807  1.00 87.44           C
ATOM   1238  O   LEU A  96       5.980   9.275   0.232  1.00 87.44           O
ATOM   1239  HA  LEU A  96       6.016  10.522  -1.969  1.00 87.44           H
ATOM   1240  CB  LEU A  96       3.939  10.173  -2.255  1.00 87.44           C
ATOM   1241 1HB  LEU A  96       3.317   9.349  -2.605  1.00 87.44           H
ATOM   1242 2HB  LEU A  96       3.547  10.477  -1.284  1.00 87.44           H
ATOM   1243  CG  LEU A  96       3.781  11.343  -3.227  1.00 87.44           C
ATOM   1244  HG  LEU A  96       4.222  11.056  -4.182  1.00 87.44           H
ATOM   1245  CD1 LEU A  96       2.303  11.646  -3.485  1.00 87.44           C
ATOM   1246 1HD1 LEU A  96       1.822  10.768  -3.914  1.00 87.44           H
ATOM   1247 2HD1 LEU A  96       1.816  11.905  -2.545  1.00 87.44           H
ATOM   1248 3HD1 LEU A  96       2.220  12.482  -4.179  1.00 87.44           H
ATOM   1249  CD2 LEU A  96       4.540  12.575  -2.731  1.00 87.44           C
ATOM   1250 1HD2 LEU A  96       4.151  12.874  -1.758  1.00 87.44           H
ATOM   1251 2HD2 LEU A  96       5.600  12.337  -2.640  1.00 87.44           H
ATOM   1252 3HD2 LEU A  96       4.411  13.392  -3.441  1.00 87.44           H
ATOM   1253  HN  LEU A  96       5.090   8.746  -3.914  1.00 87.44           H
ATOM   1254  N   PHE A  97       5.176   7.521  -0.948  1.00 89.98           N
ATOM   1255  CA  PHE A  97       5.284   6.585   0.158  1.00 89.98           C
ATOM   1256  C   PHE A  97       6.743   6.402   0.580  1.00 89.98           C
ATOM   1257  O   PHE A  97       7.057   6.432   1.769  1.00 89.98           O
ATOM   1258  HA  PHE A  97       4.716   7.001   0.990  1.00 89.98           H
ATOM   1259  CB  PHE A  97       4.736   5.244  -0.335  1.00 89.98           C
ATOM   1260 1HB  PHE A  97       3.649   5.306  -0.390  1.00 89.98           H
ATOM   1261 2HB  PHE A  97       5.096   5.067  -1.349  1.00 89.98           H
ATOM   1262  CG  PHE A  97       5.121   4.053   0.544  1.00 89.98           C
ATOM   1263  CD1 PHE A  97       5.928   3.076   0.050  1.00 89.98           C
ATOM   1264  HD1 PHE A  97       6.300   3.142  -0.973  1.00 89.98           H
ATOM   1265  CD2 PHE A  97       4.657   3.971   1.819  1.00 89.98           C
ATOM   1266  HD2 PHE A  97       4.010   4.754   2.216  1.00 89.98           H
ATOM   1267  CE1 PHE A  97       6.286   1.970   0.865  1.00 89.98           C
ATOM   1268  HE1 PHE A  97       6.932   1.187   0.469  1.00 89.98           H
ATOM   1269  CE2 PHE A  97       5.015   2.865   2.635  1.00 89.98           C
ATOM   1270  HE2 PHE A  97       4.643   2.799   3.658  1.00 89.98           H
ATOM   1271  CZ  PHE A  97       5.822   1.888   2.141  1.00 89.98           C
ATOM   1272  HZ  PHE A  97       6.096   1.039   2.768  1.00 89.98           H
ATOM   1273  HN  PHE A  97       4.816   7.133  -1.796  1.00 89.98           H
ATOM   1274  N   LEU A  98       7.595   6.215  -0.417  1.00 92.79           N
ATOM   1275  CA  LEU A  98       8.973   5.829  -0.162  1.00 92.79           C
ATOM   1276  C   LEU A  98       9.655   6.913   0.676  1.00 92.79           C
ATOM   1277  O   LEU A  98      10.521   6.615   1.497  1.00 92.79           O
ATOM   1278  HA  LEU A  98       8.952   4.907   0.419  1.00 92.79           H
ATOM   1279  CB  LEU A  98       9.695   5.521  -1.475  1.00 92.79           C
ATOM   1280 1HB  LEU A  98       9.542   6.359  -2.155  1.00 92.79           H
ATOM   1281 2HB  LEU A  98      10.765   5.465  -1.274  1.00 92.79           H
ATOM   1282  CG  LEU A  98       9.270   4.236  -2.189  1.00 92.79           C
ATOM   1283  HG  LEU A  98       8.181   4.189  -2.187  1.00 92.79           H
ATOM   1284  CD1 LEU A  98       9.720   4.247  -3.651  1.00 92.79           C
ATOM   1285 1HD1 LEU A  98       9.270   5.096  -4.164  1.00 92.79           H
ATOM   1286 2HD1 LEU A  98      10.806   4.329  -3.696  1.00 92.79           H
ATOM   1287 3HD1 LEU A  98       9.406   3.322  -4.134  1.00 92.79           H
ATOM   1288  CD2 LEU A  98       9.777   3.001  -1.442  1.00 92.79           C
ATOM   1289 1HD2 LEU A  98      10.865   3.028  -1.390  1.00 92.79           H
ATOM   1290 2HD2 LEU A  98       9.366   2.992  -0.432  1.00 92.79           H
ATOM   1291 3HD2 LEU A  98       9.461   2.101  -1.970  1.00 92.79           H
ATOM   1292  HN  LEU A  98       7.359   6.322  -1.382  1.00 92.79           H
ATOM   1293  N   VAL A  99       9.238   8.148   0.439  1.00 89.93           N
ATOM   1294  CA  VAL A  99       9.829   9.282   1.128  1.00 89.93           C
ATOM   1295  C   VAL A  99       9.566   9.155   2.630  1.00 89.93           C
ATOM   1296  O   VAL A  99      10.252   9.778   3.439  1.00 89.93           O
ATOM   1297  HA  VAL A  99      10.905   9.247   0.956  1.00 89.93           H
ATOM   1298  CB  VAL A  99       9.298  10.589   0.537  1.00 89.93           C
ATOM   1299  HB  VAL A  99       8.209  10.549   0.559  1.00 89.93           H
ATOM   1300  CG1 VAL A  99       9.740  11.791   1.375  1.00 89.93           C
ATOM   1301 1HG1 VAL A  99       9.358  11.686   2.390  1.00 89.93           H
ATOM   1302 2HG1 VAL A  99      10.829  11.835   1.399  1.00 89.93           H
ATOM   1303 3HG1 VAL A  99       9.349  12.706   0.932  1.00 89.93           H
ATOM   1304  CG2 VAL A  99       9.733  10.748  -0.922  1.00 89.93           C
ATOM   1305 1HG2 VAL A  99      10.821  10.757  -0.977  1.00 89.93           H
ATOM   1306 2HG2 VAL A  99       9.346   9.916  -1.509  1.00 89.93           H
ATOM   1307 3HG2 VAL A  99       9.341  11.685  -1.318  1.00 89.93           H
ATOM   1308  HN  VAL A  99       8.512   8.379  -0.209  1.00 89.93           H
ATOM   1309  N   THR A 100       8.571   8.344   2.957  1.00 89.59           N
ATOM   1310  CA  THR A 100       8.179   8.163   4.344  1.00 89.59           C
ATOM   1311  C   THR A 100       9.075   7.123   5.020  1.00 89.59           C
ATOM   1312  O   THR A 100       9.223   7.126   6.241  1.00 89.59           O
ATOM   1313  HA  THR A 100       8.329   9.105   4.870  1.00 89.59           H
ATOM   1314  CB  THR A 100       6.694   7.794   4.372  1.00 89.59           C
ATOM   1315  HB  THR A 100       6.280   7.921   5.372  1.00 89.59           H
ATOM   1316  OG1 THR A 100       6.656   6.467   3.854  1.00 89.59           O
ATOM   1317  HG1 THR A 100       6.586   6.490   2.857  1.00 89.59           H
ATOM   1318  CG2 THR A 100       5.870   8.607   3.371  1.00 89.59           C
ATOM   1319 1HG2 THR A 100       6.242   8.427   2.363  1.00 89.59           H
ATOM   1320 2HG2 THR A 100       5.957   9.668   3.607  1.00 89.59           H
ATOM   1321 3HG2 THR A 100       4.824   8.306   3.432  1.00 89.59           H
ATOM   1322  HN  THR A 100       8.037   7.818   2.295  1.00 89.59           H
ATOM   1323  N   LEU A 101       9.650   6.259   4.197  1.00 91.67           N
ATOM   1324  CA  LEU A 101      10.332   5.081   4.705  1.00 91.67           C
ATOM   1325  C   LEU A 101      11.517   5.516   5.570  1.00 91.67           C
ATOM   1326  O   LEU A 101      11.773   4.927   6.619  1.00 91.67           O
ATOM   1327  HA  LEU A 101       9.625   4.540   5.335  1.00 91.67           H
ATOM   1328  CB  LEU A 101      10.720   4.149   3.556  1.00 91.67           C
ATOM   1329 1HB  LEU A 101      11.204   4.742   2.781  1.00 91.67           H
ATOM   1330 2HB  LEU A 101      11.460   3.439   3.924  1.00 91.67           H
ATOM   1331  CG  LEU A 101       9.574   3.362   2.915  1.00 91.67           C
ATOM   1332  HG  LEU A 101       8.880   4.073   2.467  1.00 91.67           H
ATOM   1333  CD1 LEU A 101      10.089   2.463   1.789  1.00 91.67           C
ATOM   1334 1HD1 LEU A 101      10.564   3.075   1.023  1.00 91.67           H
ATOM   1335 2HD1 LEU A 101      10.816   1.757   2.192  1.00 91.67           H
ATOM   1336 3HD1 LEU A 101       9.255   1.915   1.351  1.00 91.67           H
ATOM   1337  CD2 LEU A 101       8.795   2.572   3.969  1.00 91.67           C
ATOM   1338 1HD2 LEU A 101       9.465   1.871   4.466  1.00 91.67           H
ATOM   1339 2HD2 LEU A 101       8.378   3.260   4.704  1.00 91.67           H
ATOM   1340 3HD2 LEU A 101       7.987   2.022   3.486  1.00 91.67           H
ATOM   1341  HN  LEU A 101       9.654   6.353   3.201  1.00 91.67           H
ATOM   1342  N   PRO A 102      12.256   6.551   5.149  1.00 93.73           N
ATOM   1343  CA  PRO A 102      13.422   7.006   5.911  1.00 93.73           C
ATOM   1344  C   PRO A 102      13.085   7.284   7.367  1.00 93.73           C
ATOM   1345  O   PRO A 102      13.848   6.925   8.264  1.00 93.73           O
ATOM   1346  HA  PRO A 102      14.180   6.223   5.939  1.00 93.73           H
ATOM   1347  CB  PRO A 102      13.863   8.274   5.178  1.00 93.73           C
ATOM   1348 1HB  PRO A 102      13.401   9.165   5.604  1.00 93.73           H
ATOM   1349 2HB  PRO A 102      14.942   8.416   5.236  1.00 93.73           H
ATOM   1350  CG  PRO A 102      13.403   8.031   3.745  1.00 93.73           C
ATOM   1351 1HG  PRO A 102      13.322   8.962   3.183  1.00 93.73           H
ATOM   1352 2HG  PRO A 102      14.102   7.401   3.197  1.00 93.73           H
ATOM   1353  CD  PRO A 102      12.053   7.358   3.932  1.00 93.73           C
ATOM   1354 1HD  PRO A 102      11.252   8.086   4.064  1.00 93.73           H
ATOM   1355 2HD  PRO A 102      11.784   6.745   3.072  1.00 93.73           H
ATOM   1356  N   PHE A 103      11.941   7.922   7.566  1.00 91.89           N
ATOM   1357  CA  PHE A 103      11.521   8.307   8.902  1.00 91.89           C
ATOM   1358  C   PHE A 103      11.216   7.075   9.757  1.00 91.89           C
ATOM   1359  O   PHE A 103      11.576   7.025  10.932  1.00 91.89           O
ATOM   1360  HA  PHE A 103      12.342   8.864   9.352  1.00 91.89           H
ATOM   1361  CB  PHE A 103      10.243   9.135   8.748  1.00 91.89           C
ATOM   1362 1HB  PHE A 103       9.511   8.553   8.189  1.00 91.89           H
ATOM   1363 2HB  PHE A 103       9.819   9.316   9.736  1.00 91.89           H
ATOM   1364  CG  PHE A 103      10.453  10.477   8.045  1.00 91.89           C
ATOM   1365  CD1 PHE A 103      10.794  11.578   8.767  1.00 91.89           C
ATOM   1366  HD1 PHE A 103      10.919  11.503   9.848  1.00 91.89           H
ATOM   1367  CD2 PHE A 103      10.298  10.570   6.697  1.00 91.89           C
ATOM   1368  HD2 PHE A 103      10.024   9.688   6.118  1.00 91.89           H
ATOM   1369  CE1 PHE A 103      10.989  12.823   8.114  1.00 91.89           C
ATOM   1370  HE1 PHE A 103      11.262  13.705   8.693  1.00 91.89           H
ATOM   1371  CE2 PHE A 103      10.492  11.816   6.044  1.00 91.89           C
ATOM   1372  HE2 PHE A 103      10.368  11.890   4.964  1.00 91.89           H
ATOM   1373  CZ  PHE A 103      10.834  12.916   6.766  1.00 91.89           C
ATOM   1374  HZ  PHE A 103      10.983  13.872   6.265  1.00 91.89           H
ATOM   1375  HN  PHE A 103      11.309   8.176   6.834  1.00 91.89           H
ATOM   1376  N   TRP A 104      10.555   6.110   9.133  1.00 86.12           N
ATOM   1377  CA  TRP A 104      10.146   4.907   9.837  1.00 86.12           C
ATOM   1378  C   TRP A 104      11.402   4.092  10.151  1.00 86.12           C
ATOM   1379  O   TRP A 104      11.458   3.396  11.163  1.00 86.12           O
ATOM   1380  HA  TRP A 104       9.659   5.213  10.763  1.00 86.12           H
ATOM   1381  CB  TRP A 104       9.111   4.123   9.028  1.00 86.12           C
ATOM   1382 1HB  TRP A 104       9.489   3.980   8.016  1.00 86.12           H
ATOM   1383 2HB  TRP A 104       8.995   3.133   9.468  1.00 86.12           H
ATOM   1384  CG  TRP A 104       7.739   4.796   8.953  1.00 86.12           C
ATOM   1385  CD1 TRP A 104       7.119   5.288   7.871  1.00 86.12           C
ATOM   1386  HD1 TRP A 104       7.535   5.268   6.864  1.00 86.12           H
ATOM   1387  CD2 TRP A 104       6.837   5.034  10.054  1.00 86.12           C
ATOM   1388  NE1 TRP A 104       5.888   5.823   8.193  1.00 86.12           N
ATOM   1389  HE1 TRP A 104       5.243   6.247   7.558  1.00 86.12           H
ATOM   1390  CE2 TRP A 104       5.711   5.663   9.562  1.00 86.12           C
ATOM   1391  CE3 TRP A 104       6.967   4.726  11.419  1.00 86.12           C
ATOM   1392  HE3 TRP A 104       7.845   4.230  11.832  1.00 86.12           H
ATOM   1393  CZ2 TRP A 104       4.630   6.039  10.368  1.00 86.12           C
ATOM   1394  HZ2 TRP A 104       3.751   6.535   9.956  1.00 86.12           H
ATOM   1395  CZ3 TRP A 104       5.878   5.109  12.211  1.00 86.12           C
ATOM   1396  HZ3 TRP A 104       5.927   4.894  13.279  1.00 86.12           H
ATOM   1397  CH2 TRP A 104       4.738   5.743  11.732  1.00 86.12           C
ATOM   1398  HH2 TRP A 104       3.931   6.009  12.415  1.00 86.12           H
ATOM   1399  HN  TRP A 104      10.300   6.142   8.166  1.00 86.12           H
ATOM   1400  N   ALA A 105      12.379   4.205   9.263  1.00 93.94           N
ATOM   1401  CA  ALA A 105      13.636   3.499   9.439  1.00 93.94           C
ATOM   1402  C   ALA A 105      14.320   3.996  10.715  1.00 93.94           C
ATOM   1403  O   ALA A 105      14.799   3.197  11.518  1.00 93.94           O
ATOM   1404  HA  ALA A 105      13.409   2.439   9.549  1.00 93.94           H
ATOM   1405  CB  ALA A 105      14.509   3.691   8.197  1.00 93.94           C
ATOM   1406 1HB  ALA A 105      13.990   3.296   7.324  1.00 93.94           H
ATOM   1407 2HB  ALA A 105      14.706   4.753   8.053  1.00 93.94           H
ATOM   1408 3HB  ALA A 105      15.452   3.161   8.330  1.00 93.94           H
ATOM   1409  HN  ALA A 105      12.321   4.765   8.436  1.00 93.94           H
ATOM   1410  N   ILE A 106      14.344   5.312  10.861  1.00 90.63           N
ATOM   1411  CA  ILE A 106      14.976   5.926  12.017  1.00 90.63           C
ATOM   1412  C   ILE A 106      14.187   5.562  13.276  1.00 90.63           C
ATOM   1413  O   ILE A 106      14.772   5.215  14.301  1.00 90.63           O
ATOM   1414  HA  ILE A 106      15.977   5.505  12.104  1.00 90.63           H
ATOM   1415  CB  ILE A 106      15.134   7.433  11.804  1.00 90.63           C
ATOM   1416  HB  ILE A 106      14.174   7.835  11.483  1.00 90.63           H
ATOM   1417  CG1 ILE A 106      16.143   7.726  10.692  1.00 90.63           C
ATOM   1418 1HG1 ILE A 106      17.154   7.548  11.057  1.00 90.63           H
ATOM   1419 2HG1 ILE A 106      15.980   7.043   9.859  1.00 90.63           H
ATOM   1420  CG2 ILE A 106      15.503   8.135  13.113  1.00 90.63           C
ATOM   1421 1HG2 ILE A 106      14.718   7.967  13.849  1.00 90.63           H
ATOM   1422 2HG2 ILE A 106      16.445   7.734  13.487  1.00 90.63           H
ATOM   1423 3HG2 ILE A 106      15.610   9.205  12.933  1.00 90.63           H
ATOM   1424  CD1 ILE A 106      16.017   9.171  10.205  1.00 90.63           C
ATOM   1425 1HD1 ILE A 106      15.012   9.338   9.819  1.00 90.63           H
ATOM   1426 2HD1 ILE A 106      16.205   9.852  11.036  1.00 90.63           H
ATOM   1427 3HD1 ILE A 106      16.745   9.353   9.415  1.00 90.63           H
ATOM   1428  HN  ILE A 106      13.943   5.955  10.208  1.00 90.63           H
ATOM   1429  N   ALA A 107      12.870   5.654  13.159  1.00 91.87           N
ATOM   1430  CA  ALA A 107      11.999   5.427  14.299  1.00 91.87           C
ATOM   1431  C   ALA A 107      12.171   3.987  14.787  1.00 91.87           C
ATOM   1432  O   ALA A 107      12.162   3.730  15.990  1.00 91.87           O
ATOM   1433  HA  ALA A 107      12.305   6.109  15.092  1.00 91.87           H
ATOM   1434  CB  ALA A 107      10.554   5.741  13.908  1.00 91.87           C
ATOM   1435 1HB  ALA A 107      10.480   6.784  13.598  1.00 91.87           H
ATOM   1436 2HB  ALA A 107      10.251   5.095  13.085  1.00 91.87           H
ATOM   1437 3HB  ALA A 107       9.900   5.570  14.764  1.00 91.87           H
ATOM   1438  HN  ALA A 107      12.399   5.880  12.306  1.00 91.87           H
ATOM   1439  N   ALA A 108      12.322   3.085  13.828  1.00 91.37           N
ATOM   1440  CA  ALA A 108      12.439   1.671  14.142  1.00 91.37           C
ATOM   1441  C   ALA A 108      13.813   1.402  14.760  1.00 91.37           C
ATOM   1442  O   ALA A 108      13.962   0.497  15.579  1.00 91.37           O
ATOM   1443  HA  ALA A 108      11.668   1.428  14.873  1.00 91.37           H
ATOM   1444  CB  ALA A 108      12.197   0.845  12.877  1.00 91.37           C
ATOM   1445 1HB  ALA A 108      11.197   1.051  12.494  1.00 91.37           H
ATOM   1446 2HB  ALA A 108      12.937   1.112  12.122  1.00 91.37           H
ATOM   1447 3HB  ALA A 108      12.285  -0.215  13.113  1.00 91.37           H
ATOM   1448  HN  ALA A 108      12.365   3.306  12.854  1.00 91.37           H
ATOM   1449  N   ALA A 109      14.781   2.205  14.343  1.00 89.95           N
ATOM   1450  CA  ALA A 109      16.155   2.006  14.772  1.00 89.95           C
ATOM   1451  C   ALA A 109      16.282   2.379  16.250  1.00 89.95           C
ATOM   1452  O   ALA A 109      17.050   1.760  16.986  1.00 89.95           O
ATOM   1453  HA  ALA A 109      16.390   0.948  14.651  1.00 89.95           H
ATOM   1454  CB  ALA A 109      17.092   2.824  13.881  1.00 89.95           C
ATOM   1455 1HB  ALA A 109      16.984   2.501  12.846  1.00 89.95           H
ATOM   1456 2HB  ALA A 109      16.836   3.881  13.960  1.00 89.95           H
ATOM   1457 3HB  ALA A 109      18.122   2.675  14.203  1.00 89.95           H
ATOM   1458  HN  ALA A 109      14.639   2.978  13.725  1.00 89.95           H
ATOM   1459  N   ASP A 110      15.518   3.388  16.641  1.00 80.97           N
ATOM   1460  CA  ASP A 110      15.658   3.962  17.968  1.00 80.97           C
ATOM   1461  C   ASP A 110      14.287   4.422  18.468  1.00 80.97           C
ATOM   1462  O   ASP A 110      13.548   3.644  19.069  1.00 80.97           O
ATOM   1463  HA  ASP A 110      16.080   3.167  18.582  1.00 80.97           H
ATOM   1464  CB  ASP A 110      16.586   5.179  17.947  1.00 80.97           C
ATOM   1465 1HB  ASP A 110      17.515   4.923  17.438  1.00 80.97           H
ATOM   1466 2HB  ASP A 110      16.122   5.984  17.377  1.00 80.97           H
ATOM   1467  CG  ASP A 110      16.891   5.661  19.366  1.00 80.97           C
ATOM   1468  OD1 ASP A 110      16.498   4.939  20.308  1.00 80.97           O
ATOM   1469  OD2 ASP A 110      17.510   6.741  19.478  1.00 80.97           O
ATOM   1470  HN  ASP A 110      14.815   3.811  16.070  1.00 80.97           H
ATOM   1471  N   GLN A 111      13.988   5.685  18.201  1.00 83.57           N
ATOM   1472  CA  GLN A 111      12.722   6.260  18.623  1.00 83.57           C
ATOM   1473  C   GLN A 111      12.297   7.371  17.661  1.00 83.57           C
ATOM   1474  O   GLN A 111      13.069   7.774  16.792  1.00 83.57           O
ATOM   1475  HA  GLN A 111      12.004   5.441  18.583  1.00 83.57           H
ATOM   1476  CB  GLN A 111      12.809   6.781  20.059  1.00 83.57           C
ATOM   1477 1HB  GLN A 111      11.857   7.230  20.344  1.00 83.57           H
ATOM   1478 2HB  GLN A 111      12.986   5.949  20.741  1.00 83.57           H
ATOM   1479  CG  GLN A 111      13.929   7.813  20.202  1.00 83.57           C
ATOM   1480 1HG  GLN A 111      14.885   7.354  19.948  1.00 83.57           H
ATOM   1481 2HG  GLN A 111      13.770   8.628  19.496  1.00 83.57           H
ATOM   1482  CD  GLN A 111      13.986   8.367  21.627  1.00 83.57           C
ATOM   1483  OE1 GLN A 111      13.014   8.356  22.364  1.00 83.57           O
ATOM   1484  NE2 GLN A 111      15.176   8.852  21.972  1.00 83.57           N
ATOM   1485 1HE2 GLN A 111      15.933   8.831  21.318  1.00 83.57           H
ATOM   1486 2HE2 GLN A 111      15.313   9.237  22.884  1.00 83.57           H
ATOM   1487  HN  GLN A 111      14.592   6.310  17.707  1.00 83.57           H
ATOM   1488  N   TRP A 112      11.070   7.836  17.849  1.00 88.68           N
ATOM   1489  CA  TRP A 112      10.554   8.932  17.048  1.00 88.68           C
ATOM   1490  C   TRP A 112      11.231  10.221  17.517  1.00 88.68           C
ATOM   1491  O   TRP A 112      11.010  10.668  18.641  1.00 88.68           O
ATOM   1492  HA  TRP A 112      10.811   8.734  16.007  1.00 88.68           H
ATOM   1493  CB  TRP A 112       9.027   8.996  17.125  1.00 88.68           C
ATOM   1494 1HB  TRP A 112       8.620   8.014  16.883  1.00 88.68           H
ATOM   1495 2HB  TRP A 112       8.735   9.218  18.151  1.00 88.68           H
ATOM   1496  CG  TRP A 112       8.400  10.036  16.194  1.00 88.68           C
ATOM   1497  CD1 TRP A 112       7.999  11.278  16.497  1.00 88.68           C
ATOM   1498  HD1 TRP A 112       8.073  11.722  17.489  1.00 88.68           H
ATOM   1499  CD2 TRP A 112       8.118   9.873  14.789  1.00 88.68           C
ATOM   1500  NE1 TRP A 112       7.480  11.925  15.393  1.00 88.68           N
ATOM   1501  HE1 TRP A 112       7.117  12.856  15.369  1.00 88.68           H
ATOM   1502  CE2 TRP A 112       7.555  11.043  14.322  1.00 88.68           C
ATOM   1503  CE3 TRP A 112       8.331   8.772  13.940  1.00 88.68           C
ATOM   1504  HE3 TRP A 112       8.774   7.838  14.284  1.00 88.68           H
ATOM   1505  CZ2 TRP A 112       7.158  11.225  12.991  1.00 88.68           C
ATOM   1506  HZ2 TRP A 112       6.715  12.160  12.647  1.00 88.68           H
ATOM   1507  CZ3 TRP A 112       7.929   8.971  12.613  1.00 88.68           C
ATOM   1508  HZ3 TRP A 112       8.071   8.148  11.912  1.00 88.68           H
ATOM   1509  CH2 TRP A 112       7.360  10.142  12.128  1.00 88.68           C
ATOM   1510  HH2 TRP A 112       7.074  10.218  11.079  1.00 88.68           H
ATOM   1511  HN  TRP A 112      10.435   7.476  18.533  1.00 88.68           H
ATOM   1512  N   LYS A 113      12.043  10.782  16.633  1.00 81.29           N
ATOM   1513  CA  LYS A 113      12.880  11.912  16.997  1.00 81.29           C
ATOM   1514  C   LYS A 113      12.285  13.193  16.408  1.00 81.29           C
ATOM   1515  O   LYS A 113      12.905  14.253  16.467  1.00 81.29           O
ATOM   1516  HA  LYS A 113      12.866  11.992  18.084  1.00 81.29           H
ATOM   1517  CB  LYS A 113      14.331  11.660  16.580  1.00 81.29           C
ATOM   1518 1HB  LYS A 113      14.384  11.519  15.501  1.00 81.29           H
ATOM   1519 2HB  LYS A 113      14.938  12.533  16.818  1.00 81.29           H
ATOM   1520  CG  LYS A 113      14.899  10.429  17.289  1.00 81.29           C
ATOM   1521 1HG  LYS A 113      14.796  10.546  18.368  1.00 81.29           H
ATOM   1522 2HG  LYS A 113      14.324   9.546  17.009  1.00 81.29           H
ATOM   1523  CD  LYS A 113      16.372  10.221  16.931  1.00 81.29           C
ATOM   1524 1HD  LYS A 113      16.473  10.088  15.854  1.00 81.29           H
ATOM   1525 2HD  LYS A 113      16.944  11.109  17.198  1.00 81.29           H
ATOM   1526  CE  LYS A 113      16.945   9.001  17.656  1.00 81.29           C
ATOM   1527 1HE  LYS A 113      16.840   9.129  18.733  1.00 81.29           H
ATOM   1528 2HE  LYS A 113      16.380   8.110  17.384  1.00 81.29           H
ATOM   1529  NZ  LYS A 113      18.372   8.816  17.310  1.00 81.29           N
ATOM   1530 1HZ  LYS A 113      18.738   8.009  17.802  1.00 81.29           H
ATOM   1531 2HZ  LYS A 113      18.461   8.671  16.310  1.00 81.29           H
ATOM   1532 3HZ  LYS A 113      18.895   9.642  17.579  1.00 81.29           H
ATOM   1533  HN  LYS A 113      12.133  10.477  15.685  1.00 81.29           H
ATOM   1534  N   PHE A 114      11.090  13.052  15.854  1.00 87.30           N
ATOM   1535  CA  PHE A 114      10.489  14.129  15.087  1.00 87.30           C
ATOM   1536  C   PHE A 114       9.284  14.719  15.823  1.00 87.30           C
ATOM   1537  O   PHE A 114       8.831  14.166  16.824  1.00 87.30           O
ATOM   1538  HA  PHE A 114      11.249  14.901  14.962  1.00 87.30           H
ATOM   1539  CB  PHE A 114      10.018  13.527  13.762  1.00 87.30           C
ATOM   1540 1HB  PHE A 114       9.193  12.842  13.959  1.00 87.30           H
ATOM   1541 2HB  PHE A 114       9.626  14.325  13.131  1.00 87.30           H
ATOM   1542  CG  PHE A 114      11.110  12.780  12.995  1.00 87.30           C
ATOM   1543  CD1 PHE A 114      12.042  13.475  12.288  1.00 87.30           C
ATOM   1544  HD1 PHE A 114      12.010  14.564  12.269  1.00 87.30           H
ATOM   1545  CD2 PHE A 114      11.150  11.421  13.019  1.00 87.30           C
ATOM   1546  HD2 PHE A 114      10.403  10.864  13.585  1.00 87.30           H
ATOM   1547  CE1 PHE A 114      13.056  12.781  11.576  1.00 87.30           C
ATOM   1548  HE1 PHE A 114      13.802  13.338  11.010  1.00 87.30           H
ATOM   1549  CE2 PHE A 114      12.164  10.727  12.307  1.00 87.30           C
ATOM   1550  HE2 PHE A 114      12.196   9.638  12.326  1.00 87.30           H
ATOM   1551  CZ  PHE A 114      13.096  11.422  11.601  1.00 87.30           C
ATOM   1552  HZ  PHE A 114      13.874  10.890  11.054  1.00 87.30           H
ATOM   1553  HN  PHE A 114      10.537  12.221  15.922  1.00 87.30           H
ATOM   1554  N   GLN A 115       8.798  15.835  15.297  1.00 80.40           N
ATOM   1555  CA  GLN A 115       7.685  16.532  15.919  1.00 80.40           C
ATOM   1556  C   GLN A 115       6.373  15.800  15.632  1.00 80.40           C
ATOM   1557  O   GLN A 115       6.313  14.950  14.745  1.00 80.40           O
ATOM   1558  HA  GLN A 115       7.893  16.513  16.989  1.00 80.40           H
ATOM   1559  CB  GLN A 115       7.616  17.986  15.447  1.00 80.40           C
ATOM   1560 1HB  GLN A 115       7.563  18.016  14.359  1.00 80.40           H
ATOM   1561 2HB  GLN A 115       6.706  18.451  15.824  1.00 80.40           H
ATOM   1562  CG  GLN A 115       8.836  18.776  15.926  1.00 80.40           C
ATOM   1563 1HG  GLN A 115       8.940  18.672  17.006  1.00 80.40           H
ATOM   1564 2HG  GLN A 115       9.740  18.364  15.477  1.00 80.40           H
ATOM   1565  CD  GLN A 115       8.708  20.256  15.561  1.00 80.40           C
ATOM   1566  OE1 GLN A 115       7.796  20.674  14.866  1.00 80.40           O
ATOM   1567  NE2 GLN A 115       9.670  21.023  16.066  1.00 80.40           N
ATOM   1568 1HE2 GLN A 115      10.390  20.617  16.629  1.00 80.40           H
ATOM   1569 2HE2 GLN A 115       9.673  22.006  15.883  1.00 80.40           H
ATOM   1570  HN  GLN A 115       9.151  16.260  14.464  1.00 80.40           H
ATOM   1571  N   THR A 116       5.353  16.156  16.400  1.00 86.98           N
ATOM   1572  CA  THR A 116       4.047  15.540  16.242  1.00 86.98           C
ATOM   1573  C   THR A 116       3.527  15.749  14.819  1.00 86.98           C
ATOM   1574  O   THR A 116       2.921  14.850  14.237  1.00 86.98           O
ATOM   1575  HA  THR A 116       4.154  14.465  16.389  1.00 86.98           H
ATOM   1576  CB  THR A 116       3.121  16.113  17.317  1.00 86.98           C
ATOM   1577  HB  THR A 116       2.843  17.140  17.084  1.00 86.98           H
ATOM   1578  OG1 THR A 116       3.845  15.931  18.531  1.00 86.98           O
ATOM   1579  HG1 THR A 116       3.456  16.507  19.251  1.00 86.98           H
ATOM   1580  CG2 THR A 116       1.857  15.273  17.509  1.00 86.98           C
ATOM   1581 1HG2 THR A 116       2.133  14.262  17.808  1.00 86.98           H
ATOM   1582 2HG2 THR A 116       1.300  15.235  16.573  1.00 86.98           H
ATOM   1583 3HG2 THR A 116       1.235  15.724  18.283  1.00 86.98           H
ATOM   1584  HN  THR A 116       5.409  16.850  17.117  1.00 86.98           H
ATOM   1585  N   PHE A 117       3.783  16.940  14.298  1.00 89.84           N
ATOM   1586  CA  PHE A 117       3.329  17.286  12.962  1.00 89.84           C
ATOM   1587  C   PHE A 117       3.809  16.257  11.936  1.00 89.84           C
ATOM   1588  O   PHE A 117       3.029  15.790  11.108  1.00 89.84           O
ATOM   1589  HA  PHE A 117       2.240  17.295  12.982  1.00 89.84           H
ATOM   1590  CB  PHE A 117       3.937  18.648  12.622  1.00 89.84           C
ATOM   1591 1HB  PHE A 117       3.591  19.381  13.351  1.00 89.84           H
ATOM   1592 2HB  PHE A 117       5.020  18.587  12.722  1.00 89.84           H
ATOM   1593  CG  PHE A 117       3.596  19.149  11.217  1.00 89.84           C
ATOM   1594  CD1 PHE A 117       4.538  19.114  10.236  1.00 89.84           C
ATOM   1595  HD1 PHE A 117       5.535  18.730  10.451  1.00 89.84           H
ATOM   1596  CD2 PHE A 117       2.352  19.628  10.949  1.00 89.84           C
ATOM   1597  HD2 PHE A 117       1.597  19.655  11.735  1.00 89.84           H
ATOM   1598  CE1 PHE A 117       4.221  19.579   8.932  1.00 89.84           C
ATOM   1599  HE1 PHE A 117       4.976  19.551   8.146  1.00 89.84           H
ATOM   1600  CE2 PHE A 117       2.036  20.092   9.644  1.00 89.84           C
ATOM   1601  HE2 PHE A 117       1.038  20.476   9.429  1.00 89.84           H
ATOM   1602  CZ  PHE A 117       2.977  20.058   8.664  1.00 89.84           C
ATOM   1603  HZ  PHE A 117       2.734  20.414   7.662  1.00 89.84           H
ATOM   1604  HN  PHE A 117       4.290  17.660  14.772  1.00 89.84           H
ATOM   1605  N   MET A 118       5.091  15.934  12.025  1.00 87.30           N
ATOM   1606  CA  MET A 118       5.689  14.983  11.103  1.00 87.30           C
ATOM   1607  C   MET A 118       5.064  13.596  11.265  1.00 87.30           C
ATOM   1608  O   MET A 118       4.943  12.848  10.295  1.00 87.30           O
ATOM   1609  HA  MET A 118       5.479  15.369  10.106  1.00 87.30           H
ATOM   1610  CB  MET A 118       7.194  14.898  11.361  1.00 87.30           C
ATOM   1611 1HB  MET A 118       7.378  14.783  12.430  1.00 87.30           H
ATOM   1612 2HB  MET A 118       7.602  14.014  10.871  1.00 87.30           H
ATOM   1613  CG  MET A 118       7.910  16.149  10.847  1.00 87.30           C
ATOM   1614 1HG  MET A 118       7.606  17.018  11.431  1.00 87.30           H
ATOM   1615 2HG  MET A 118       8.987  16.040  10.975  1.00 87.30           H
ATOM   1616  SD  MET A 118       7.525  16.408   9.124  1.00 87.30           S
ATOM   1617  CE  MET A 118       8.224  14.923   8.423  1.00 87.30           C
ATOM   1618 1HE  MET A 118       9.293  14.888   8.638  1.00 87.30           H
ATOM   1619 2HE  MET A 118       7.737  14.051   8.860  1.00 87.30           H
ATOM   1620 3HE  MET A 118       8.071  14.922   7.344  1.00 87.30           H
ATOM   1621  HN  MET A 118       5.716  16.308  12.710  1.00 87.30           H
ATOM   1622  N   CYS A 119       4.683  13.293  12.497  1.00 92.44           N
ATOM   1623  CA  CYS A 119       4.026  12.030  12.789  1.00 92.44           C
ATOM   1624  C   CYS A 119       2.716  11.978  12.000  1.00 92.44           C
ATOM   1625  O   CYS A 119       2.420  10.978  11.347  1.00 92.44           O
ATOM   1626  HA  CYS A 119       4.705  11.242  12.465  1.00 92.44           H
ATOM   1627  CB  CYS A 119       3.796  11.846  14.290  1.00 92.44           C
ATOM   1628 1HB  CYS A 119       4.753  11.799  14.810  1.00 92.44           H
ATOM   1629 2HB  CYS A 119       3.256  12.704  14.692  1.00 92.44           H
ATOM   1630  SG  CYS A 119       2.845  10.312  14.593  1.00 92.44           S
ATOM   1631  HN  CYS A 119       4.817  13.892  13.287  1.00 92.44           H
ATOM   1632  N   LYS A 120       1.966  13.067  12.086  1.00 91.09           N
ATOM   1633  CA  LYS A 120       0.682  13.147  11.411  1.00 91.09           C
ATOM   1634  C   LYS A 120       0.891  12.977   9.905  1.00 91.09           C
ATOM   1635  O   LYS A 120       0.186  12.203   9.260  1.00 91.09           O
ATOM   1636  HA  LYS A 120       0.072  12.318  11.770  1.00 91.09           H
ATOM   1637  CB  LYS A 120      -0.043  14.439  11.790  1.00 91.09           C
ATOM   1638 1HB  LYS A 120       0.627  15.289  11.658  1.00 91.09           H
ATOM   1639 2HB  LYS A 120      -0.890  14.595  11.121  1.00 91.09           H
ATOM   1640  CG  LYS A 120      -0.532  14.389  13.239  1.00 91.09           C
ATOM   1641 1HG  LYS A 120      -1.238  13.567  13.360  1.00 91.09           H
ATOM   1642 2HG  LYS A 120       0.308  14.189  13.903  1.00 91.09           H
ATOM   1643  CD  LYS A 120      -1.202  15.706  13.637  1.00 91.09           C
ATOM   1644 1HD  LYS A 120      -0.488  16.524  13.545  1.00 91.09           H
ATOM   1645 2HD  LYS A 120      -2.024  15.922  12.954  1.00 91.09           H
ATOM   1646  CE  LYS A 120      -1.729  15.641  15.072  1.00 91.09           C
ATOM   1647 1HE  LYS A 120      -0.975  15.198  15.723  1.00 91.09           H
ATOM   1648 2HE  LYS A 120      -1.917  16.649  15.443  1.00 91.09           H
ATOM   1649  NZ  LYS A 120      -2.974  14.844  15.131  1.00 91.09           N
ATOM   1650 1HZ  LYS A 120      -3.448  15.022  16.010  1.00 91.09           H
ATOM   1651 2HZ  LYS A 120      -3.580  15.106  14.361  1.00 91.09           H
ATOM   1652 3HZ  LYS A 120      -2.748  13.858  15.064  1.00 91.09           H
ATOM   1653  HN  LYS A 120       2.223  13.883  12.604  1.00 91.09           H
ATOM   1654  N   VAL A 121       1.863  13.715   9.388  1.00 92.07           N
ATOM   1655  CA  VAL A 121       2.097  13.746   7.954  1.00 92.07           C
ATOM   1656  C   VAL A 121       2.495  12.347   7.477  1.00 92.07           C
ATOM   1657  O   VAL A 121       1.932  11.834   6.511  1.00 92.07           O
ATOM   1658  HA  VAL A 121       1.161  14.027   7.473  1.00 92.07           H
ATOM   1659  CB  VAL A 121       3.142  14.812   7.618  1.00 92.07           C
ATOM   1660  HB  VAL A 121       4.013  14.639   8.250  1.00 92.07           H
ATOM   1661  CG1 VAL A 121       3.591  14.698   6.159  1.00 92.07           C
ATOM   1662 1HG1 VAL A 121       4.028  13.714   5.989  1.00 92.07           H
ATOM   1663 2HG1 VAL A 121       2.731  14.832   5.503  1.00 92.07           H
ATOM   1664 3HG1 VAL A 121       4.333  15.467   5.947  1.00 92.07           H
ATOM   1665  CG2 VAL A 121       2.612  16.214   7.921  1.00 92.07           C
ATOM   1666 1HG2 VAL A 121       1.718  16.401   7.326  1.00 92.07           H
ATOM   1667 2HG2 VAL A 121       2.365  16.289   8.980  1.00 92.07           H
ATOM   1668 3HG2 VAL A 121       3.374  16.953   7.673  1.00 92.07           H
ATOM   1669  HN  VAL A 121       2.481  14.284   9.930  1.00 92.07           H
ATOM   1670  N   VAL A 122       3.462  11.771   8.177  1.00 90.55           N
ATOM   1671  CA  VAL A 122       4.082  10.538   7.721  1.00 90.55           C
ATOM   1672  C   VAL A 122       3.038   9.420   7.714  1.00 90.55           C
ATOM   1673  O   VAL A 122       2.955   8.649   6.759  1.00 90.55           O
ATOM   1674  HA  VAL A 122       4.428  10.701   6.701  1.00 90.55           H
ATOM   1675  CB  VAL A 122       5.300  10.214   8.588  1.00 90.55           C
ATOM   1676  HB  VAL A 122       4.994  10.277   9.633  1.00 90.55           H
ATOM   1677  CG1 VAL A 122       5.794   8.789   8.329  1.00 90.55           C
ATOM   1678 1HG1 VAL A 122       4.999   8.081   8.563  1.00 90.55           H
ATOM   1679 2HG1 VAL A 122       6.074   8.688   7.280  1.00 90.55           H
ATOM   1680 3HG1 VAL A 122       6.660   8.585   8.958  1.00 90.55           H
ATOM   1681  CG2 VAL A 122       6.419  11.232   8.364  1.00 90.55           C
ATOM   1682 1HG2 VAL A 122       6.721  11.215   7.317  1.00 90.55           H
ATOM   1683 2HG2 VAL A 122       6.061  12.229   8.623  1.00 90.55           H
ATOM   1684 3HG2 VAL A 122       7.273  10.978   8.993  1.00 90.55           H
ATOM   1685  HN  VAL A 122       3.820  12.131   9.038  1.00 90.55           H
ATOM   1686  N   ASN A 123       2.266   9.367   8.790  1.00 90.11           N
ATOM   1687  CA  ASN A 123       1.216   8.370   8.910  1.00 90.11           C
ATOM   1688  C   ASN A 123       0.183   8.589   7.803  1.00 90.11           C
ATOM   1689  O   ASN A 123      -0.284   7.632   7.186  1.00 90.11           O
ATOM   1690  HA  ASN A 123       1.722   7.408   8.823  1.00 90.11           H
ATOM   1691  CB  ASN A 123       0.498   8.485  10.256  1.00 90.11           C
ATOM   1692 1HB  ASN A 123       0.545   9.515  10.611  1.00 90.11           H
ATOM   1693 2HB  ASN A 123      -0.556   8.239  10.132  1.00 90.11           H
ATOM   1694  CG  ASN A 123       1.127   7.553  11.294  1.00 90.11           C
ATOM   1695  OD1 ASN A 123       1.867   6.637  10.976  1.00 90.11           O
ATOM   1696  ND2 ASN A 123       0.791   7.837  12.549  1.00 90.11           N
ATOM   1697 1HD2 ASN A 123       0.178   8.603  12.742  1.00 90.11           H
ATOM   1698 2HD2 ASN A 123       1.152   7.284  13.300  1.00 90.11           H
ATOM   1699  HN  ASN A 123       2.350   9.988   9.569  1.00 90.11           H
ATOM   1700  N   SER A 124      -0.144   9.854   7.584  1.00 91.01           N
ATOM   1701  CA  SER A 124      -1.163  10.206   6.610  1.00 91.01           C
ATOM   1702  C   SER A 124      -0.699   9.818   5.204  1.00 91.01           C
ATOM   1703  O   SER A 124      -1.468   9.255   4.427  1.00 91.01           O
ATOM   1704  HA  SER A 124      -2.045   9.632   6.894  1.00 91.01           H
ATOM   1705  CB  SER A 124      -1.487  11.700   6.668  1.00 91.01           C
ATOM   1706 1HB  SER A 124      -0.601  12.275   6.399  1.00 91.01           H
ATOM   1707 2HB  SER A 124      -2.254  11.934   5.929  1.00 91.01           H
ATOM   1708  OG  SER A 124      -1.936  12.100   7.960  1.00 91.01           O
ATOM   1709  HG  SER A 124      -1.257  12.695   8.389  1.00 91.01           H
ATOM   1710  HN  SER A 124       0.273  10.629   8.058  1.00 91.01           H
ATOM   1711  N   MET A 125       0.556  10.135   4.921  1.00 85.04           N
ATOM   1712  CA  MET A 125       1.120   9.860   3.611  1.00 85.04           C
ATOM   1713  C   MET A 125       1.113   8.359   3.315  1.00 85.04           C
ATOM   1714  O   MET A 125       0.768   7.942   2.211  1.00 85.04           O
ATOM   1715  HA  MET A 125       0.477  10.380   2.900  1.00 85.04           H
ATOM   1716  CB  MET A 125       2.555  10.386   3.552  1.00 85.04           C
ATOM   1717 1HB  MET A 125       3.091  10.092   4.454  1.00 85.04           H
ATOM   1718 2HB  MET A 125       3.078   9.934   2.709  1.00 85.04           H
ATOM   1719  CG  MET A 125       2.576  11.910   3.414  1.00 85.04           C
ATOM   1720 1HG  MET A 125       2.017  12.210   2.527  1.00 85.04           H
ATOM   1721 2HG  MET A 125       2.083  12.368   4.271  1.00 85.04           H
ATOM   1722  SD  MET A 125       4.260  12.490   3.297  1.00 85.04           S
ATOM   1723  CE  MET A 125       4.656  11.960   1.639  1.00 85.04           C
ATOM   1724 1HE  MET A 125       4.555  10.877   1.570  1.00 85.04           H
ATOM   1725 2HE  MET A 125       3.974  12.434   0.933  1.00 85.04           H
ATOM   1726 3HE  MET A 125       5.681  12.245   1.402  1.00 85.04           H
ATOM   1727  HN  MET A 125       1.182  10.571   5.568  1.00 85.04           H
ATOM   1728  N   TYR A 126       1.500   7.588   4.321  1.00 85.28           N
ATOM   1729  CA  TYR A 126       1.503   6.141   4.196  1.00 85.28           C
ATOM   1730  C   TYR A 126       0.107   5.616   3.858  1.00 85.28           C
ATOM   1731  O   TYR A 126      -0.047   4.772   2.977  1.00 85.28           O
ATOM   1732  HA  TYR A 126       2.188   5.874   3.391  1.00 85.28           H
ATOM   1733  CB  TYR A 126       1.921   5.600   5.566  1.00 85.28           C
ATOM   1734 1HB  TYR A 126       2.985   5.788   5.710  1.00 85.28           H
ATOM   1735 2HB  TYR A 126       1.391   6.155   6.340  1.00 85.28           H
ATOM   1736  CG  TYR A 126       1.651   4.106   5.754  1.00 85.28           C
ATOM   1737  CD1 TYR A 126       0.588   3.689   6.530  1.00 85.28           C
ATOM   1738  HD1 TYR A 126      -0.058   4.425   7.008  1.00 85.28           H
ATOM   1739  CD2 TYR A 126       2.470   3.176   5.147  1.00 85.28           C
ATOM   1740  HD2 TYR A 126       3.309   3.505   4.535  1.00 85.28           H
ATOM   1741  CE1 TYR A 126       0.334   2.283   6.707  1.00 85.28           C
ATOM   1742  HE1 TYR A 126      -0.501   1.940   7.317  1.00 85.28           H
ATOM   1743  CE2 TYR A 126       2.216   1.769   5.325  1.00 85.28           C
ATOM   1744  HE2 TYR A 126       2.855   1.024   4.851  1.00 85.28           H
ATOM   1745  CZ  TYR A 126       1.161   1.392   6.095  1.00 85.28           C
ATOM   1746  OH  TYR A 126       0.921   0.064   6.262  1.00 85.28           O
ATOM   1747  HH  TYR A 126       1.419  -0.463   5.574  1.00 85.28           H
ATOM   1748  HN  TYR A 126       1.805   7.937   5.207  1.00 85.28           H
ATOM   1749  N   LYS A 127      -0.877   6.137   4.577  1.00 85.24           N
ATOM   1750  CA  LYS A 127      -2.236   5.639   4.458  1.00 85.24           C
ATOM   1751  C   LYS A 127      -2.788   5.999   3.077  1.00 85.24           C
ATOM   1752  O   LYS A 127      -3.473   5.194   2.449  1.00 85.24           O
ATOM   1753  HA  LYS A 127      -2.195   4.553   4.541  1.00 85.24           H
ATOM   1754  CB  LYS A 127      -3.097   6.148   5.616  1.00 85.24           C
ATOM   1755 1HB  LYS A 127      -2.563   6.015   6.557  1.00 85.24           H
ATOM   1756 2HB  LYS A 127      -3.274   7.217   5.500  1.00 85.24           H
ATOM   1757  CG  LYS A 127      -4.434   5.407   5.672  1.00 85.24           C
ATOM   1758 1HG  LYS A 127      -5.129   5.952   6.312  1.00 85.24           H
ATOM   1759 2HG  LYS A 127      -4.878   5.373   4.677  1.00 85.24           H
ATOM   1760  CD  LYS A 127      -4.251   3.985   6.204  1.00 85.24           C
ATOM   1761 1HD  LYS A 127      -3.742   3.376   5.457  1.00 85.24           H
ATOM   1762 2HD  LYS A 127      -3.614   4.002   7.089  1.00 85.24           H
ATOM   1763  CE  LYS A 127      -5.600   3.351   6.552  1.00 85.24           C
ATOM   1764 1HE  LYS A 127      -6.405   4.050   6.327  1.00 85.24           H
ATOM   1765 2HE  LYS A 127      -5.763   2.467   5.936  1.00 85.24           H
ATOM   1766  NZ  LYS A 127      -5.644   2.980   7.984  1.00 85.24           N
ATOM   1767 1HZ  LYS A 127      -6.506   2.483   8.178  1.00 85.24           H
ATOM   1768 2HZ  LYS A 127      -4.853   2.385   8.204  1.00 85.24           H
ATOM   1769 3HZ  LYS A 127      -5.603   3.819   8.552  1.00 85.24           H
ATOM   1770  HN  LYS A 127      -0.756   6.885   5.230  1.00 85.24           H
ATOM   1771  N   MET A 128      -2.468   7.210   2.645  1.00 85.77           N
ATOM   1772  CA  MET A 128      -2.922   7.687   1.350  1.00 85.77           C
ATOM   1773  C   MET A 128      -2.351   6.830   0.219  1.00 85.77           C
ATOM   1774  O   MET A 128      -3.062   6.483  -0.722  1.00 85.77           O
ATOM   1775  HA  MET A 128      -4.009   7.598   1.369  1.00 85.77           H
ATOM   1776  CB  MET A 128      -2.487   9.141   1.160  1.00 85.77           C
ATOM   1777 1HB  MET A 128      -2.793   9.733   2.023  1.00 85.77           H
ATOM   1778 2HB  MET A 128      -1.400   9.195   1.106  1.00 85.77           H
ATOM   1779  CG  MET A 128      -3.095   9.734  -0.113  1.00 85.77           C
ATOM   1780 1HG  MET A 128      -2.804   9.137  -0.977  1.00 85.77           H
ATOM   1781 2HG  MET A 128      -4.183   9.700  -0.056  1.00 85.77           H
ATOM   1782  SD  MET A 128      -2.548  11.420  -0.324  1.00 85.77           S
ATOM   1783  CE  MET A 128      -3.520  12.222   0.940  1.00 85.77           C
ATOM   1784 1HE  MET A 128      -4.580  12.071   0.733  1.00 85.77           H
ATOM   1785 2HE  MET A 128      -3.275  11.795   1.912  1.00 85.77           H
ATOM   1786 3HE  MET A 128      -3.300  13.289   0.945  1.00 85.77           H
ATOM   1787  HN  MET A 128      -1.910   7.860   3.163  1.00 85.77           H
ATOM   1788  N   ASN A 129      -1.070   6.514   0.348  1.00 81.22           N
ATOM   1789  CA  ASN A 129      -0.400   5.686  -0.640  1.00 81.22           C
ATOM   1790  C   ASN A 129      -1.078   4.316  -0.696  1.00 81.22           C
ATOM   1791  O   ASN A 129      -1.368   3.806  -1.777  1.00 81.22           O
ATOM   1792  HA  ASN A 129      -0.488   6.233  -1.579  1.00 81.22           H
ATOM   1793  CB  ASN A 129       1.070   5.472  -0.274  1.00 81.22           C
ATOM   1794 1HB  ASN A 129       1.611   6.414  -0.361  1.00 81.22           H
ATOM   1795 2HB  ASN A 129       1.147   5.155   0.766  1.00 81.22           H
ATOM   1796  CG  ASN A 129       1.713   4.422  -1.181  1.00 81.22           C
ATOM   1797  OD1 ASN A 129       1.787   3.247  -0.859  1.00 81.22           O
ATOM   1798  ND2 ASN A 129       2.173   4.908  -2.330  1.00 81.22           N
ATOM   1799 1HD2 ASN A 129       2.081   5.883  -2.533  1.00 81.22           H
ATOM   1800 2HD2 ASN A 129       2.612   4.299  -2.992  1.00 81.22           H
ATOM   1801  HN  ASN A 129      -0.495   6.812   1.110  1.00 81.22           H
ATOM   1802  N   PHE A 130      -1.312   3.758   0.483  1.00 86.27           N
ATOM   1803  CA  PHE A 130      -1.852   2.413   0.581  1.00 86.27           C
ATOM   1804  C   PHE A 130      -3.115   2.265  -0.270  1.00 86.27           C
ATOM   1805  O   PHE A 130      -3.218   1.344  -1.078  1.00 86.27           O
ATOM   1806  HA  PHE A 130      -1.086   1.730   0.214  1.00 86.27           H
ATOM   1807  CB  PHE A 130      -2.211   2.181   2.050  1.00 86.27           C
ATOM   1808 1HB  PHE A 130      -1.302   2.237   2.649  1.00 86.27           H
ATOM   1809 2HB  PHE A 130      -2.864   2.987   2.386  1.00 86.27           H
ATOM   1810  CG  PHE A 130      -2.900   0.841   2.318  1.00 86.27           C
ATOM   1811  CD1 PHE A 130      -4.252   0.788   2.457  1.00 86.27           C
ATOM   1812  HD1 PHE A 130      -4.844   1.699   2.376  1.00 86.27           H
ATOM   1813  CD2 PHE A 130      -2.160  -0.296   2.419  1.00 86.27           C
ATOM   1814  HD2 PHE A 130      -1.077  -0.252   2.308  1.00 86.27           H
ATOM   1815  CE1 PHE A 130      -4.891  -0.456   2.705  1.00 86.27           C
ATOM   1816  HE1 PHE A 130      -5.974  -0.499   2.816  1.00 86.27           H
ATOM   1817  CE2 PHE A 130      -2.800  -1.539   2.668  1.00 86.27           C
ATOM   1818  HE2 PHE A 130      -2.207  -2.450   2.748  1.00 86.27           H
ATOM   1819  CZ  PHE A 130      -4.151  -1.593   2.806  1.00 86.27           C
ATOM   1820  HZ  PHE A 130      -4.642  -2.547   2.997  1.00 86.27           H
ATOM   1821  HN  PHE A 130      -1.139   4.209   1.359  1.00 86.27           H
ATOM   1822  N   TYR A 131      -4.043   3.187  -0.058  1.00 91.37           N
ATOM   1823  CA  TYR A 131      -5.323   3.130  -0.743  1.00 91.37           C
ATOM   1824  C   TYR A 131      -5.171   3.497  -2.221  1.00 91.37           C
ATOM   1825  O   TYR A 131      -5.762   2.854  -3.087  1.00 91.37           O
ATOM   1826  HA  TYR A 131      -5.701   2.111  -0.666  1.00 91.37           H
ATOM   1827  CB  TYR A 131      -6.213   4.171  -0.061  1.00 91.37           C
ATOM   1828 1HB  TYR A 131      -5.641   5.089   0.077  1.00 91.37           H
ATOM   1829 2HB  TYR A 131      -7.046   4.412  -0.722  1.00 91.37           H
ATOM   1830  CG  TYR A 131      -6.767   3.725   1.293  1.00 91.37           C
ATOM   1831  CD1 TYR A 131      -7.491   2.553   1.390  1.00 91.37           C
ATOM   1832  HD1 TYR A 131      -7.667   1.947   0.502  1.00 91.37           H
ATOM   1833  CD2 TYR A 131      -6.544   4.493   2.418  1.00 91.37           C
ATOM   1834  HD2 TYR A 131      -5.973   5.418   2.341  1.00 91.37           H
ATOM   1835  CE1 TYR A 131      -8.013   2.133   2.665  1.00 91.37           C
ATOM   1836  HE1 TYR A 131      -8.586   1.210   2.755  1.00 91.37           H
ATOM   1837  CE2 TYR A 131      -7.066   4.072   3.692  1.00 91.37           C
ATOM   1838  HE2 TYR A 131      -6.897   4.669   4.588  1.00 91.37           H
ATOM   1839  CZ  TYR A 131      -7.774   2.913   3.753  1.00 91.37           C
ATOM   1840  OH  TYR A 131      -8.267   2.516   4.956  1.00 91.37           O
ATOM   1841  HH  TYR A 131      -8.338   3.300   5.573  1.00 91.37           H
ATOM   1842  HN  TYR A 131      -3.931   3.960   0.566  1.00 91.37           H
ATOM   1843  N   SER A 132      -4.376   4.529  -2.463  1.00 91.00           N
ATOM   1844  CA  SER A 132      -4.251   5.079  -3.802  1.00 91.00           C
ATOM   1845  C   SER A 132      -3.661   4.029  -4.746  1.00 91.00           C
ATOM   1846  O   SER A 132      -4.120   3.878  -5.877  1.00 91.00           O
ATOM   1847  HA  SER A 132      -5.266   5.337  -4.104  1.00 91.00           H
ATOM   1848  CB  SER A 132      -3.384   6.339  -3.801  1.00 91.00           C
ATOM   1849 1HB  SER A 132      -3.338   6.749  -4.810  1.00 91.00           H
ATOM   1850 2HB  SER A 132      -3.847   7.097  -3.169  1.00 91.00           H
ATOM   1851  OG  SER A 132      -2.062   6.078  -3.336  1.00 91.00           O
ATOM   1852  HG  SER A 132      -1.544   6.931  -3.280  1.00 91.00           H
ATOM   1853  HN  SER A 132      -3.825   4.986  -1.765  1.00 91.00           H
ATOM   1854  N   CYS A 133      -2.651   3.332  -4.247  1.00 88.25           N
ATOM   1855  CA  CYS A 133      -1.968   2.327  -5.044  1.00 88.25           C
ATOM   1856  C   CYS A 133      -2.975   1.231  -5.399  1.00 88.25           C
ATOM   1857  O   CYS A 133      -3.099   0.850  -6.562  1.00 88.25           O
ATOM   1858  HA  CYS A 133      -1.611   2.830  -5.943  1.00 88.25           H
ATOM   1859  CB  CYS A 133      -0.744   1.765  -4.320  1.00 88.25           C
ATOM   1860 1HB  CYS A 133      -1.001   1.523  -3.288  1.00 88.25           H
ATOM   1861 2HB  CYS A 133      -0.423   0.838  -4.795  1.00 88.25           H
ATOM   1862  SG  CYS A 133       0.618   2.987  -4.353  1.00 88.25           S
ATOM   1863  HG  CYS A 133       1.555   2.164  -3.889  1.00 88.25           H
ATOM   1864  HN  CYS A 133      -2.299   3.444  -3.317  1.00 88.25           H
ATOM   1865  N   VAL A 134      -3.668   0.754  -4.375  1.00 87.57           N
ATOM   1866  CA  VAL A 134      -4.577  -0.367  -4.544  1.00 87.57           C
ATOM   1867  C   VAL A 134      -5.670   0.015  -5.543  1.00 87.57           C
ATOM   1868  O   VAL A 134      -6.019  -0.775  -6.419  1.00 87.57           O
ATOM   1869  HA  VAL A 134      -4.002  -1.198  -4.953  1.00 87.57           H
ATOM   1870  CB  VAL A 134      -5.133  -0.799  -3.185  1.00 87.57           C
ATOM   1871  HB  VAL A 134      -5.528   0.087  -2.688  1.00 87.57           H
ATOM   1872  CG1 VAL A 134      -6.282  -1.794  -3.355  1.00 87.57           C
ATOM   1873 1HG1 VAL A 134      -7.084  -1.330  -3.929  1.00 87.57           H
ATOM   1874 2HG1 VAL A 134      -5.922  -2.678  -3.882  1.00 87.57           H
ATOM   1875 3HG1 VAL A 134      -6.658  -2.085  -2.374  1.00 87.57           H
ATOM   1876  CG2 VAL A 134      -4.028  -1.381  -2.301  1.00 87.57           C
ATOM   1877 1HG2 VAL A 134      -3.590  -2.250  -2.792  1.00 87.57           H
ATOM   1878 2HG2 VAL A 134      -3.257  -0.628  -2.140  1.00 87.57           H
ATOM   1879 3HG2 VAL A 134      -4.451  -1.680  -1.342  1.00 87.57           H
ATOM   1880  HN  VAL A 134      -3.615   1.120  -3.446  1.00 87.57           H
ATOM   1881  N   LEU A 135      -6.181   1.226  -5.379  1.00 91.77           N
ATOM   1882  CA  LEU A 135      -7.289   1.689  -6.198  1.00 91.77           C
ATOM   1883  C   LEU A 135      -6.809   1.874  -7.639  1.00 91.77           C
ATOM   1884  O   LEU A 135      -7.559   1.627  -8.583  1.00 91.77           O
ATOM   1885  HA  LEU A 135      -8.052   0.911  -6.185  1.00 91.77           H
ATOM   1886  CB  LEU A 135      -7.914   2.947  -5.591  1.00 91.77           C
ATOM   1887 1HB  LEU A 135      -7.122   3.674  -5.416  1.00 91.77           H
ATOM   1888 2HB  LEU A 135      -8.591   3.383  -6.327  1.00 91.77           H
ATOM   1889  CG  LEU A 135      -8.685   2.749  -4.285  1.00 91.77           C
ATOM   1890  HG  LEU A 135      -8.021   2.270  -3.565  1.00 91.77           H
ATOM   1891  CD1 LEU A 135      -9.105   4.093  -3.686  1.00 91.77           C
ATOM   1892 1HD1 LEU A 135      -8.217   4.692  -3.482  1.00 91.77           H
ATOM   1893 2HD1 LEU A 135      -9.744   4.622  -4.393  1.00 91.77           H
ATOM   1894 3HD1 LEU A 135      -9.651   3.924  -2.759  1.00 91.77           H
ATOM   1895  CD2 LEU A 135      -9.880   1.815  -4.489  1.00 91.77           C
ATOM   1896 1HD2 LEU A 135     -10.554   2.244  -5.231  1.00 91.77           H
ATOM   1897 2HD2 LEU A 135      -9.527   0.844  -4.837  1.00 91.77           H
ATOM   1898 3HD2 LEU A 135     -10.410   1.692  -3.545  1.00 91.77           H
ATOM   1899  HN  LEU A 135      -5.851   1.885  -4.703  1.00 91.77           H
ATOM   1900  N   LEU A 136      -5.563   2.308  -7.763  1.00 91.10           N
ATOM   1901  CA  LEU A 136      -4.977   2.533  -9.073  1.00 91.10           C
ATOM   1902  C   LEU A 136      -4.847   1.196  -9.805  1.00 91.10           C
ATOM   1903  O   LEU A 136      -5.185   1.093 -10.984  1.00 91.10           O
ATOM   1904  HA  LEU A 136      -5.663   3.168  -9.634  1.00 91.10           H
ATOM   1905  CB  LEU A 136      -3.656   3.295  -8.945  1.00 91.10           C
ATOM   1906 1HB  LEU A 136      -3.086   2.859  -8.125  1.00 91.10           H
ATOM   1907 2HB  LEU A 136      -3.078   3.135  -9.855  1.00 91.10           H
ATOM   1908  CG  LEU A 136      -3.772   4.801  -8.706  1.00 91.10           C
ATOM   1909  HG  LEU A 136      -4.472   4.964  -7.886  1.00 91.10           H
ATOM   1910  CD1 LEU A 136      -2.428   5.393  -8.276  1.00 91.10           C
ATOM   1911 1HD1 LEU A 136      -2.099   4.916  -7.353  1.00 91.10           H
ATOM   1912 2HD1 LEU A 136      -1.688   5.219  -9.058  1.00 91.10           H
ATOM   1913 3HD1 LEU A 136      -2.538   6.465  -8.113  1.00 91.10           H
ATOM   1914  CD2 LEU A 136      -4.343   5.510  -9.936  1.00 91.10           C
ATOM   1915 1HD2 LEU A 136      -3.687   5.341 -10.790  1.00 91.10           H
ATOM   1916 2HD2 LEU A 136      -5.335   5.114 -10.155  1.00 91.10           H
ATOM   1917 3HD2 LEU A 136      -4.415   6.580  -9.738  1.00 91.10           H
ATOM   1918  HN  LEU A 136      -4.960   2.504  -6.991  1.00 91.10           H
ATOM   1919  N   ILE A 137      -4.356   0.204  -9.077  1.00 86.04           N
ATOM   1920  CA  ILE A 137      -4.135  -1.111  -9.655  1.00 86.04           C
ATOM   1921  C   ILE A 137      -5.477  -1.708 -10.081  1.00 86.04           C
ATOM   1922  O   ILE A 137      -5.571  -2.350 -11.126  1.00 86.04           O
ATOM   1923  HA  ILE A 137      -3.518  -0.978 -10.543  1.00 86.04           H
ATOM   1924  CB  ILE A 137      -3.348  -1.997  -8.686  1.00 86.04           C
ATOM   1925  HB  ILE A 137      -3.784  -1.888  -7.693  1.00 86.04           H
ATOM   1926  CG1 ILE A 137      -1.890  -1.544  -8.591  1.00 86.04           C
ATOM   1927 1HG1 ILE A 137      -1.381  -1.743  -9.534  1.00 86.04           H
ATOM   1928 2HG1 ILE A 137      -1.849  -0.467  -8.428  1.00 86.04           H
ATOM   1929  CG2 ILE A 137      -3.466  -3.472  -9.073  1.00 86.04           C
ATOM   1930 1HG2 ILE A 137      -4.514  -3.772  -9.048  1.00 86.04           H
ATOM   1931 2HG2 ILE A 137      -3.071  -3.617 -10.079  1.00 86.04           H
ATOM   1932 3HG2 ILE A 137      -2.898  -4.079  -8.368  1.00 86.04           H
ATOM   1933  CD1 ILE A 137      -1.165  -2.265  -7.452  1.00 86.04           C
ATOM   1934 1HD1 ILE A 137      -1.662  -2.044  -6.508  1.00 86.04           H
ATOM   1935 2HD1 ILE A 137      -1.186  -3.340  -7.631  1.00 86.04           H
ATOM   1936 3HD1 ILE A 137      -0.131  -1.924  -7.407  1.00 86.04           H
ATOM   1937  HN  ILE A 137      -4.111   0.287  -8.111  1.00 86.04           H
ATOM   1938  N   MET A 138      -6.483  -1.476  -9.250  1.00 88.01           N
ATOM   1939  CA  MET A 138      -7.832  -1.911  -9.568  1.00 88.01           C
ATOM   1940  C   MET A 138      -8.323  -1.272 -10.869  1.00 88.01           C
ATOM   1941  O   MET A 138      -8.902  -1.949 -11.717  1.00 88.01           O
ATOM   1942  HA  MET A 138      -7.771  -2.993  -9.688  1.00 88.01           H
ATOM   1943  CB  MET A 138      -8.775  -1.531  -8.424  1.00 88.01           C
ATOM   1944 1HB  MET A 138      -8.397  -1.939  -7.487  1.00 88.01           H
ATOM   1945 2HB  MET A 138      -8.798  -0.446  -8.314  1.00 88.01           H
ATOM   1946  CG  MET A 138     -10.189  -2.054  -8.682  1.00 88.01           C
ATOM   1947 1HG  MET A 138     -10.550  -1.691  -9.645  1.00 88.01           H
ATOM   1948 2HG  MET A 138     -10.179  -3.142  -8.735  1.00 88.01           H
ATOM   1949  SD  MET A 138     -11.285  -1.517  -7.380  1.00 88.01           S
ATOM   1950  CE  MET A 138     -11.384   0.225  -7.755  1.00 88.01           C
ATOM   1951 1HE  MET A 138     -10.388   0.665  -7.705  1.00 88.01           H
ATOM   1952 2HE  MET A 138     -11.790   0.358  -8.758  1.00 88.01           H
ATOM   1953 3HE  MET A 138     -12.035   0.717  -7.032  1.00 88.01           H
ATOM   1954  HN  MET A 138      -6.388  -1.000  -8.376  1.00 88.01           H
ATOM   1955  N   CYS A 139      -8.073   0.024 -10.985  1.00 90.82           N
ATOM   1956  CA  CYS A 139      -8.554   0.779 -12.129  1.00 90.82           C
ATOM   1957  C   CYS A 139      -7.824   0.278 -13.377  1.00 90.82           C
ATOM   1958  O   CYS A 139      -8.408   0.211 -14.457  1.00 90.82           O
ATOM   1959  HA  CYS A 139      -9.625   0.586 -12.204  1.00 90.82           H
ATOM   1960  CB  CYS A 139      -8.375   2.285 -11.929  1.00 90.82           C
ATOM   1961 1HB  CYS A 139      -7.370   2.495 -11.563  1.00 90.82           H
ATOM   1962 2HB  CYS A 139      -8.481   2.802 -12.882  1.00 90.82           H
ATOM   1963  SG  CYS A 139      -9.616   2.910 -10.738  1.00 90.82           S
ATOM   1964  HG  CYS A 139      -9.011   2.443  -9.649  1.00 90.82           H
ATOM   1965  HN  CYS A 139      -7.554   0.555 -10.316  1.00 90.82           H
ATOM   1966  N   ILE A 140      -6.557  -0.060 -13.186  1.00 84.79           N
ATOM   1967  CA  ILE A 140      -5.757  -0.608 -14.268  1.00 84.79           C
ATOM   1968  C   ILE A 140      -6.432  -1.872 -14.805  1.00 84.79           C
ATOM   1969  O   ILE A 140      -6.504  -2.074 -16.016  1.00 84.79           O
ATOM   1970  HA  ILE A 140      -5.733   0.136 -15.065  1.00 84.79           H
ATOM   1971  CB  ILE A 140      -4.314  -0.828 -13.810  1.00 84.79           C
ATOM   1972  HB  ILE A 140      -4.336  -1.305 -12.830  1.00 84.79           H
ATOM   1973  CG1 ILE A 140      -3.581   0.505 -13.647  1.00 84.79           C
ATOM   1974 1HG1 ILE A 140      -3.369   0.930 -14.628  1.00 84.79           H
ATOM   1975 2HG1 ILE A 140      -4.222   1.215 -13.124  1.00 84.79           H
ATOM   1976  CG2 ILE A 140      -3.576  -1.775 -14.758  1.00 84.79           C
ATOM   1977 1HG2 ILE A 140      -4.087  -2.738 -14.779  1.00 84.79           H
ATOM   1978 2HG2 ILE A 140      -3.563  -1.349 -15.761  1.00 84.79           H
ATOM   1979 3HG2 ILE A 140      -2.553  -1.915 -14.409  1.00 84.79           H
ATOM   1980  CD1 ILE A 140      -2.275   0.321 -12.871  1.00 84.79           C
ATOM   1981 1HD1 ILE A 140      -2.494  -0.081 -11.882  1.00 84.79           H
ATOM   1982 2HD1 ILE A 140      -1.627  -0.370 -13.410  1.00 84.79           H
ATOM   1983 3HD1 ILE A 140      -1.775   1.284 -12.769  1.00 84.79           H
ATOM   1984  HN  ILE A 140      -6.078   0.035 -12.313  1.00 84.79           H
ATOM   1985  N   SER A 141      -6.908  -2.690 -13.878  1.00 85.33           N
ATOM   1986  CA  SER A 141      -7.503  -3.965 -14.239  1.00 85.33           C
ATOM   1987  C   SER A 141      -8.787  -3.735 -15.040  1.00 85.33           C
ATOM   1988  O   SER A 141      -9.035  -4.420 -16.031  1.00 85.33           O
ATOM   1989  HA  SER A 141      -6.756  -4.470 -14.851  1.00 85.33           H
ATOM   1990  CB  SER A 141      -7.797  -4.807 -12.996  1.00 85.33           C
ATOM   1991 1HB  SER A 141      -8.599  -4.341 -12.424  1.00 85.33           H
ATOM   1992 2HB  SER A 141      -8.153  -5.791 -13.301  1.00 85.33           H
ATOM   1993  OG  SER A 141      -6.648  -4.955 -12.167  1.00 85.33           O
ATOM   1994  HG  SER A 141      -6.626  -4.229 -11.480  1.00 85.33           H
ATOM   1995  HN  SER A 141      -6.892  -2.493 -12.897  1.00 85.33           H
ATOM   1996  N   VAL A 142      -9.568  -2.768 -14.581  1.00 87.30           N
ATOM   1997  CA  VAL A 142     -10.821  -2.442 -15.240  1.00 87.30           C
ATOM   1998  C   VAL A 142     -10.529  -1.901 -16.642  1.00 87.30           C
ATOM   1999  O   VAL A 142     -11.226  -2.236 -17.598  1.00 87.30           O
ATOM   2000  HA  VAL A 142     -11.394  -3.364 -15.333  1.00 87.30           H
ATOM   2001  CB  VAL A 142     -11.627  -1.467 -14.380  1.00 87.30           C
ATOM   2002  HB  VAL A 142     -11.009  -0.586 -14.204  1.00 87.30           H
ATOM   2003  CG1 VAL A 142     -12.895  -1.015 -15.105  1.00 87.30           C
ATOM   2004 1HG1 VAL A 142     -12.623  -0.517 -16.036  1.00 87.30           H
ATOM   2005 2HG1 VAL A 142     -13.517  -1.882 -15.326  1.00 87.30           H
ATOM   2006 3HG1 VAL A 142     -13.449  -0.322 -14.471  1.00 87.30           H
ATOM   2007  CG2 VAL A 142     -11.963  -2.084 -13.021  1.00 87.30           C
ATOM   2008 1HG2 VAL A 142     -12.552  -2.989 -13.169  1.00 87.30           H
ATOM   2009 2HG2 VAL A 142     -11.040  -2.333 -12.496  1.00 87.30           H
ATOM   2010 3HG2 VAL A 142     -12.536  -1.370 -12.429  1.00 87.30           H
ATOM   2011  HN  VAL A 142      -9.357  -2.214 -13.775  1.00 87.30           H
ATOM   2012  N   ASP A 143      -9.496  -1.074 -16.719  1.00 82.35           N
ATOM   2013  CA  ASP A 143      -9.132  -0.448 -17.978  1.00 82.35           C
ATOM   2014  C   ASP A 143      -8.787  -1.532 -19.001  1.00 82.35           C
ATOM   2015  O   ASP A 143      -9.192  -1.450 -20.159  1.00 82.35           O
ATOM   2016  HA  ASP A 143     -10.004   0.138 -18.270  1.00 82.35           H
ATOM   2017  CB  ASP A 143      -7.906   0.452 -17.811  1.00 82.35           C
ATOM   2018 1HB  ASP A 143      -8.128   1.247 -17.099  1.00 82.35           H
ATOM   2019 2HB  ASP A 143      -7.080  -0.126 -17.397  1.00 82.35           H
ATOM   2020  CG  ASP A 143      -7.487   1.062 -19.150  1.00 82.35           C
ATOM   2021  OD1 ASP A 143      -8.321   1.794 -19.726  1.00 82.35           O
ATOM   2022  OD2 ASP A 143      -6.342   0.783 -19.568  1.00 82.35           O
ATOM   2023  HN  ASP A 143      -8.915  -0.831 -15.942  1.00 82.35           H
ATOM   2024  N   ARG A 144      -8.041  -2.524 -18.536  1.00 72.32           N
ATOM   2025  CA  ARG A 144      -7.608  -3.605 -19.404  1.00 72.32           C
ATOM   2026  C   ARG A 144      -8.813  -4.419 -19.879  1.00 72.32           C
ATOM   2027  O   ARG A 144      -8.884  -4.807 -21.045  1.00 72.32           O
ATOM   2028  HA  ARG A 144      -7.114  -3.110 -20.241  1.00 72.32           H
ATOM   2029  CB  ARG A 144      -6.627  -4.532 -18.682  1.00 72.32           C
ATOM   2030 1HB  ARG A 144      -7.040  -4.822 -17.716  1.00 72.32           H
ATOM   2031 2HB  ARG A 144      -6.494  -5.447 -19.259  1.00 72.32           H
ATOM   2032  CG  ARG A 144      -5.273  -3.848 -18.481  1.00 72.32           C
ATOM   2033 1HG  ARG A 144      -5.400  -2.955 -17.869  1.00 72.32           H
ATOM   2034 2HG  ARG A 144      -4.603  -4.514 -17.938  1.00 72.32           H
ATOM   2035  CD  ARG A 144      -4.646  -3.469 -19.824  1.00 72.32           C
ATOM   2036 1HD  ARG A 144      -4.530  -4.357 -20.445  1.00 72.32           H
ATOM   2037 2HD  ARG A 144      -5.304  -2.787 -20.362  1.00 72.32           H
ATOM   2038  NE  ARG A 144      -3.329  -2.831 -19.605  1.00 72.32           N
ATOM   2039  HE  ARG A 144      -3.008  -2.729 -18.663  1.00 72.32           H
ATOM   2040  CZ  ARG A 144      -2.539  -2.381 -20.589  1.00 72.32           C
ATOM   2041  NH1 ARG A 144      -2.918  -2.491 -21.870  1.00 72.32           N
ATOM   2042 1HH1 ARG A 144      -3.796  -2.912 -22.096  1.00 72.32           H
ATOM   2043 2HH1 ARG A 144      -2.323  -2.153 -22.598  1.00 72.32           H
ATOM   2044  NH2 ARG A 144      -1.364  -1.819 -20.274  1.00 72.32           N
ATOM   2045 1HH2 ARG A 144      -0.763  -1.478 -20.996  1.00 72.32           H
ATOM   2046 2HH2 ARG A 144      -1.088  -1.740 -19.316  1.00 72.32           H
ATOM   2047  HN  ARG A 144      -7.734  -2.595 -17.587  1.00 72.32           H
ATOM   2048  N   TYR A 145      -9.730  -4.655 -18.953  1.00 82.85           N
ATOM   2049  CA  TYR A 145     -10.963  -5.350 -19.280  1.00 82.85           C
ATOM   2050  C   TYR A 145     -11.700  -4.649 -20.424  1.00 82.85           C
ATOM   2051  O   TYR A 145     -12.080  -5.287 -21.405  1.00 82.85           O
ATOM   2052  HA  TYR A 145     -10.707  -6.363 -19.590  1.00 82.85           H
ATOM   2053  CB  TYR A 145     -11.829  -5.289 -18.020  1.00 82.85           C
ATOM   2054 1HB  TYR A 145     -11.416  -5.970 -17.276  1.00 82.85           H
ATOM   2055 2HB  TYR A 145     -11.772  -4.285 -17.600  1.00 82.85           H
ATOM   2056  CG  TYR A 145     -13.298  -5.644 -18.257  1.00 82.85           C
ATOM   2057  CD1 TYR A 145     -14.258  -4.653 -18.246  1.00 82.85           C
ATOM   2058  HD1 TYR A 145     -13.969  -3.617 -18.069  1.00 82.85           H
ATOM   2059  CD2 TYR A 145     -13.663  -6.956 -18.480  1.00 82.85           C
ATOM   2060  HD2 TYR A 145     -12.905  -7.739 -18.488  1.00 82.85           H
ATOM   2061  CE1 TYR A 145     -15.641  -4.987 -18.469  1.00 82.85           C
ATOM   2062  HE1 TYR A 145     -16.409  -4.214 -18.463  1.00 82.85           H
ATOM   2063  CE2 TYR A 145     -15.046  -7.291 -18.703  1.00 82.85           C
ATOM   2064  HE2 TYR A 145     -15.349  -8.323 -18.881  1.00 82.85           H
ATOM   2065  CZ  TYR A 145     -15.967  -6.290 -18.686  1.00 82.85           C
ATOM   2066  OH  TYR A 145     -17.273  -6.605 -18.896  1.00 82.85           O
ATOM   2067  HH  TYR A 145     -17.367  -7.589 -19.047  1.00 82.85           H
ATOM   2068  HN  TYR A 145      -9.641  -4.381 -17.995  1.00 82.85           H
ATOM   2069  N   ILE A 146     -11.879  -3.347 -20.260  1.00 80.17           N
ATOM   2070  CA  ILE A 146     -12.623  -2.565 -21.234  1.00 80.17           C
ATOM   2071  C   ILE A 146     -11.895  -2.610 -22.580  1.00 80.17           C
ATOM   2072  O   ILE A 146     -12.526  -2.757 -23.625  1.00 80.17           O
ATOM   2073  HA  ILE A 146     -13.599  -3.035 -21.354  1.00 80.17           H
ATOM   2074  CB  ILE A 146     -12.864  -1.148 -20.712  1.00 80.17           C
ATOM   2075  HB  ILE A 146     -11.908  -0.736 -20.388  1.00 80.17           H
ATOM   2076  CG1 ILE A 146     -13.786  -1.162 -19.492  1.00 80.17           C
ATOM   2077 1HG1 ILE A 146     -14.804  -1.395 -19.804  1.00 80.17           H
ATOM   2078 2HG1 ILE A 146     -13.476  -1.950 -18.806  1.00 80.17           H
ATOM   2079  CG2 ILE A 146     -13.395  -0.238 -21.821  1.00 80.17           C
ATOM   2080 1HG2 ILE A 146     -12.668  -0.192 -22.633  1.00 80.17           H
ATOM   2081 2HG2 ILE A 146     -14.337  -0.636 -22.198  1.00 80.17           H
ATOM   2082 3HG2 ILE A 146     -13.557   0.764 -21.423  1.00 80.17           H
ATOM   2083  CD1 ILE A 146     -13.764   0.187 -18.771  1.00 80.17           C
ATOM   2084 1HD1 ILE A 146     -12.748   0.405 -18.439  1.00 80.17           H
ATOM   2085 2HD1 ILE A 146     -14.098   0.969 -19.453  1.00 80.17           H
ATOM   2086 3HD1 ILE A 146     -14.428   0.149 -17.908  1.00 80.17           H
ATOM   2087  HN  ILE A 146     -11.527  -2.827 -19.482  1.00 80.17           H
ATOM   2088  N   ALA A 147     -10.579  -2.480 -22.509  1.00 79.10           N
ATOM   2089  CA  ALA A 147      -9.771  -2.378 -23.713  1.00 79.10           C
ATOM   2090  C   ALA A 147      -9.910  -3.666 -24.526  1.00 79.10           C
ATOM   2091  O   ALA A 147      -9.760  -3.654 -25.746  1.00 79.10           O
ATOM   2092  HA  ALA A 147     -10.156  -1.544 -24.301  1.00 79.10           H
ATOM   2093  CB  ALA A 147      -8.319  -2.083 -23.330  1.00 79.10           C
ATOM   2094 1HB  ALA A 147      -8.272  -1.143 -22.781  1.00 79.10           H
ATOM   2095 2HB  ALA A 147      -7.938  -2.889 -22.704  1.00 79.10           H
ATOM   2096 3HB  ALA A 147      -7.714  -2.006 -24.234  1.00 79.10           H
ATOM   2097  HN  ALA A 147     -10.065  -2.444 -21.652  1.00 79.10           H
ATOM   2098  N   ILE A 148     -10.194  -4.748 -23.816  1.00 74.69           N
ATOM   2099  CA  ILE A 148     -10.203  -6.065 -24.429  1.00 74.69           C
ATOM   2100  C   ILE A 148     -11.633  -6.425 -24.836  1.00 74.69           C
ATOM   2101  O   ILE A 148     -11.872  -6.861 -25.961  1.00 74.69           O
ATOM   2102  HA  ILE A 148      -9.592  -6.010 -25.330  1.00 74.69           H
ATOM   2103  CB  ILE A 148      -9.551  -7.093 -23.502  1.00 74.69           C
ATOM   2104  HB  ILE A 148      -9.970  -6.966 -22.504  1.00 74.69           H
ATOM   2105  CG1 ILE A 148      -8.043  -6.854 -23.393  1.00 74.69           C
ATOM   2106 1HG1 ILE A 148      -7.571  -7.041 -24.358  1.00 74.69           H
ATOM   2107 2HG1 ILE A 148      -7.854  -5.810 -23.143  1.00 74.69           H
ATOM   2108  CG2 ILE A 148      -9.874  -8.519 -23.951  1.00 74.69           C
ATOM   2109 1HG2 ILE A 148     -10.954  -8.669 -23.934  1.00 74.69           H
ATOM   2110 2HG2 ILE A 148      -9.501  -8.675 -24.963  1.00 74.69           H
ATOM   2111 3HG2 ILE A 148      -9.398  -9.229 -23.274  1.00 74.69           H
ATOM   2112  CD1 ILE A 148      -7.420  -7.760 -22.330  1.00 74.69           C
ATOM   2113 1HD1 ILE A 148      -7.878  -7.553 -21.362  1.00 74.69           H
ATOM   2114 2HD1 ILE A 148      -7.590  -8.804 -22.597  1.00 74.69           H
ATOM   2115 3HD1 ILE A 148      -6.348  -7.570 -22.273  1.00 74.69           H
ATOM   2116  HN  ILE A 148     -10.416  -4.735 -22.841  1.00 74.69           H
ATOM   2117  N   ALA A 149     -12.548  -6.228 -23.898  1.00 74.35           N
ATOM   2118  CA  ALA A 149     -13.924  -6.651 -24.094  1.00 74.35           C
ATOM   2119  C   ALA A 149     -14.604  -5.714 -25.093  1.00 74.35           C
ATOM   2120  O   ALA A 149     -15.368  -6.160 -25.949  1.00 74.35           O
ATOM   2121  HA  ALA A 149     -13.906  -7.659 -24.509  1.00 74.35           H
ATOM   2122  CB  ALA A 149     -14.645  -6.687 -22.745  1.00 74.35           C
ATOM   2123 1HB  ALA A 149     -14.140  -7.389 -22.081  1.00 74.35           H
ATOM   2124 2HB  ALA A 149     -14.631  -5.692 -22.299  1.00 74.35           H
ATOM   2125 3HB  ALA A 149     -15.677  -7.005 -22.892  1.00 74.35           H
ATOM   2126  HN  ALA A 149     -12.362  -5.789 -23.019  1.00 74.35           H
ATOM   2127  N   GLN A 150     -14.303  -4.431 -24.952  1.00 65.15           N
ATOM   2128  CA  GLN A 150     -14.967  -3.414 -25.750  1.00 65.15           C
ATOM   2129  C   GLN A 150     -13.976  -2.772 -26.723  1.00 65.15           C
ATOM   2130  O   GLN A 150     -14.054  -1.575 -26.994  1.00 65.15           O
ATOM   2131  HA  GLN A 150     -15.742  -3.942 -26.306  1.00 65.15           H
ATOM   2132  CB  GLN A 150     -15.622  -2.358 -24.857  1.00 65.15           C
ATOM   2133 1HB  GLN A 150     -14.855  -1.829 -24.292  1.00 65.15           H
ATOM   2134 2HB  GLN A 150     -16.130  -1.618 -25.476  1.00 65.15           H
ATOM   2135  CG  GLN A 150     -16.623  -2.999 -23.894  1.00 65.15           C
ATOM   2136 1HG  GLN A 150     -17.323  -3.621 -24.452  1.00 65.15           H
ATOM   2137 2HG  GLN A 150     -16.097  -3.655 -23.200  1.00 65.15           H
ATOM   2138  CD  GLN A 150     -17.392  -1.932 -23.112  1.00 65.15           C
ATOM   2139  OE1 GLN A 150     -17.135  -0.744 -23.216  1.00 65.15           O
ATOM   2140  NE2 GLN A 150     -18.347  -2.420 -22.326  1.00 65.15           N
ATOM   2141 1HE2 GLN A 150     -18.506  -3.406 -22.287  1.00 65.15           H
ATOM   2142 2HE2 GLN A 150     -18.905  -1.801 -21.774  1.00 65.15           H
ATOM   2143  HN  GLN A 150     -13.621  -4.084 -24.309  1.00 65.15           H
ATOM   2144  N   ALA A 151     -13.067  -3.597 -27.222  1.00 65.45           N
ATOM   2145  CA  ALA A 151     -11.942  -3.093 -27.991  1.00 65.45           C
ATOM   2146  C   ALA A 151     -12.463  -2.246 -29.154  1.00 65.45           C
ATOM   2147  O   ALA A 151     -11.847  -1.249 -29.525  1.00 65.45           O
ATOM   2148  HA  ALA A 151     -11.345  -2.462 -27.333  1.00 65.45           H
ATOM   2149  CB  ALA A 151     -11.081  -4.266 -28.464  1.00 65.45           C
ATOM   2150 1HB  ALA A 151     -10.712  -4.817 -27.599  1.00 65.45           H
ATOM   2151 2HB  ALA A 151     -11.680  -4.928 -29.089  1.00 65.45           H
ATOM   2152 3HB  ALA A 151     -10.237  -3.888 -29.041  1.00 65.45           H
ATOM   2153  HN  ALA A 151     -13.091  -4.590 -27.109  1.00 65.45           H
ATOM   2154  N   MET A 152     -13.593  -2.676 -29.698  1.00 54.43           N
ATOM   2155  CA  MET A 152     -14.146  -2.035 -30.879  1.00 54.43           C
ATOM   2156  C   MET A 152     -14.492  -0.572 -30.598  1.00 54.43           C
ATOM   2157  O   MET A 152     -14.173   0.309 -31.395  1.00 54.43           O
ATOM   2158  HA  MET A 152     -13.364  -2.092 -31.636  1.00 54.43           H
ATOM   2159  CB  MET A 152     -15.405  -2.782 -31.322  1.00 54.43           C
ATOM   2160 1HB  MET A 152     -16.055  -2.950 -30.463  1.00 54.43           H
ATOM   2161 2HB  MET A 152     -15.965  -2.171 -32.031  1.00 54.43           H
ATOM   2162  CG  MET A 152     -15.049  -4.123 -31.968  1.00 54.43           C
ATOM   2163 1HG  MET A 152     -14.240  -3.987 -32.685  1.00 54.43           H
ATOM   2164 2HG  MET A 152     -14.688  -4.817 -31.208  1.00 54.43           H
ATOM   2165  SD  MET A 152     -16.480  -4.806 -32.786  1.00 54.43           S
ATOM   2166  CE  MET A 152     -15.790  -6.337 -33.392  1.00 54.43           C
ATOM   2167 1HE  MET A 152     -14.958  -6.121 -34.062  1.00 54.43           H
ATOM   2168 2HE  MET A 152     -15.434  -6.933 -32.551  1.00 54.43           H
ATOM   2169 3HE  MET A 152     -16.557  -6.893 -33.932  1.00 54.43           H
ATOM   2170  HN  MET A 152     -14.126  -3.444 -29.345  1.00 54.43           H
ATOM   2171  N   ARG A 153     -15.141  -0.358 -29.463  1.00 52.39           N
ATOM   2172  CA  ARG A 153     -15.647   0.962 -29.127  1.00 52.39           C
ATOM   2173  C   ARG A 153     -14.539   1.813 -28.504  1.00 52.39           C
ATOM   2174  O   ARG A 153     -14.647   3.037 -28.450  1.00 52.39           O
ATOM   2175  HA  ARG A 153     -15.978   1.383 -30.076  1.00 52.39           H
ATOM   2176  CB  ARG A 153     -16.820   0.870 -28.149  1.00 52.39           C
ATOM   2177 1HB  ARG A 153     -16.580   0.166 -27.353  1.00 52.39           H
ATOM   2178 2HB  ARG A 153     -16.983   1.840 -27.679  1.00 52.39           H
ATOM   2179  CG  ARG A 153     -18.097   0.423 -28.865  1.00 52.39           C
ATOM   2180 1HG  ARG A 153     -18.272   1.058 -29.733  1.00 52.39           H
ATOM   2181 2HG  ARG A 153     -17.973  -0.595 -29.234  1.00 52.39           H
ATOM   2182  CD  ARG A 153     -19.303   0.488 -27.926  1.00 52.39           C
ATOM   2183 1HD  ARG A 153     -19.171  -0.214 -27.102  1.00 52.39           H
ATOM   2184 2HD  ARG A 153     -19.380   1.483 -27.488  1.00 52.39           H
ATOM   2185  NE  ARG A 153     -20.541   0.166 -28.670  1.00 52.39           N
ATOM   2186  HE  ARG A 153     -20.467  -0.003 -29.653  1.00 52.39           H
ATOM   2187  CZ  ARG A 153     -21.756   0.088 -28.109  1.00 52.39           C
ATOM   2188  NH1 ARG A 153     -21.914   0.305 -26.796  1.00 52.39           N
ATOM   2189 1HH1 ARG A 153     -21.122   0.528 -26.227  1.00 52.39           H
ATOM   2190 2HH1 ARG A 153     -22.824   0.245 -26.386  1.00 52.39           H
ATOM   2191  NH2 ARG A 153     -22.809  -0.212 -28.881  1.00 52.39           N
ATOM   2192 1HH2 ARG A 153     -23.723  -0.274 -28.478  1.00 52.39           H
ATOM   2193 2HH2 ARG A 153     -22.683  -0.373 -29.860  1.00 52.39           H
ATOM   2194  HN  ARG A 153     -15.322  -1.066 -28.780  1.00 52.39           H
ATOM   2195  N   ALA A 154     -13.497   1.131 -28.050  1.00 57.90           N
ATOM   2196  CA  ALA A 154     -12.489   1.769 -27.221  1.00 57.90           C
ATOM   2197  C   ALA A 154     -11.663   2.729 -28.078  1.00 57.90           C
ATOM   2198  O   ALA A 154     -11.099   3.696 -27.567  1.00 57.90           O
ATOM   2199  HA  ALA A 154     -13.006   2.338 -26.448  1.00 57.90           H
ATOM   2200  CB  ALA A 154     -11.627   0.697 -26.550  1.00 57.90           C
ATOM   2201 1HB  ALA A 154     -12.257   0.060 -25.930  1.00 57.90           H
ATOM   2202 2HB  ALA A 154     -11.139   0.093 -27.314  1.00 57.90           H
ATOM   2203 3HB  ALA A 154     -10.871   1.176 -25.928  1.00 57.90           H
ATOM   2204  HN  ALA A 154     -13.338   0.162 -28.239  1.00 57.90           H
ATOM   2205  N   HIS A 155     -11.617   2.430 -29.368  1.00 53.80           N
ATOM   2206  CA  HIS A 155     -10.660   3.074 -30.252  1.00 53.80           C
ATOM   2207  C   HIS A 155     -11.126   4.497 -30.564  1.00 53.80           C
ATOM   2208  O   HIS A 155     -10.316   5.421 -30.620  1.00 53.80           O
ATOM   2209  HA  HIS A 155      -9.716   3.120 -29.710  1.00 53.80           H
ATOM   2210  CB  HIS A 155     -10.434   2.235 -31.511  1.00 53.80           C
ATOM   2211 1HB  HIS A 155     -10.786   1.219 -31.327  1.00 53.80           H
ATOM   2212 2HB  HIS A 155     -11.041   2.641 -32.320  1.00 53.80           H
ATOM   2213  CG  HIS A 155      -8.994   2.179 -31.962  1.00 53.80           C
ATOM   2214  ND1 HIS A 155      -8.320   3.282 -32.457  1.00 53.80           N
ATOM   2215  HD1 HIS A 155      -8.701   4.200 -32.566  1.00 53.80           H
ATOM   2216  CD2 HIS A 155      -8.106   1.143 -31.986  1.00 53.80           C
ATOM   2217  HD2 HIS A 155      -8.310   0.122 -31.662  1.00 53.80           H
ATOM   2218  CE1 HIS A 155      -7.084   2.914 -32.763  1.00 53.80           C
ATOM   2219  HE1 HIS A 155      -6.308   3.558 -33.176  1.00 53.80           H
ATOM   2220  NE2 HIS A 155      -6.954   1.588 -32.471  1.00 53.80           N
ATOM   2221  HN  HIS A 155     -12.217   1.763 -29.809  1.00 53.80           H
ATOM   2222  N   THR A 156     -12.430   4.630 -30.758  1.00 60.88           N
ATOM   2223  CA  THR A 156     -12.994   5.889 -31.212  1.00 60.88           C
ATOM   2224  C   THR A 156     -12.991   6.915 -30.077  1.00 60.88           C
ATOM   2225  O   THR A 156     -12.971   8.120 -30.324  1.00 60.88           O
ATOM   2226  HA  THR A 156     -12.358   6.286 -32.003  1.00 60.88           H
ATOM   2227  CB  THR A 156     -14.390   5.607 -31.772  1.00 60.88           C
ATOM   2228  HB  THR A 156     -14.962   6.529 -31.874  1.00 60.88           H
ATOM   2229  OG1 THR A 156     -14.935   4.642 -30.876  1.00 60.88           O
ATOM   2230  HG1 THR A 156     -15.903   4.494 -31.080  1.00 60.88           H
ATOM   2231  CG2 THR A 156     -14.345   4.883 -33.119  1.00 60.88           C
ATOM   2232 1HG2 THR A 156     -13.832   3.928 -33.001  1.00 60.88           H
ATOM   2233 2HG2 THR A 156     -13.810   5.496 -33.844  1.00 60.88           H
ATOM   2234 3HG2 THR A 156     -15.362   4.707 -33.471  1.00 60.88           H
ATOM   2235  HN  THR A 156     -13.094   3.897 -30.611  1.00 60.88           H
ATOM   2236  N   TRP A 157     -13.011   6.400 -28.856  1.00 56.55           N
ATOM   2237  CA  TRP A 157     -13.253   7.238 -27.694  1.00 56.55           C
ATOM   2238  C   TRP A 157     -11.921   7.439 -26.970  1.00 56.55           C
ATOM   2239  O   TRP A 157     -11.890   7.596 -25.751  1.00 56.55           O
ATOM   2240  HA  TRP A 157     -13.635   8.196 -28.048  1.00 56.55           H
ATOM   2241  CB  TRP A 157     -14.335   6.631 -26.797  1.00 56.55           C
ATOM   2242 1HB  TRP A 157     -14.102   5.581 -26.624  1.00 56.55           H
ATOM   2243 2HB  TRP A 157     -14.308   7.128 -25.827  1.00 56.55           H
ATOM   2244  CG  TRP A 157     -15.750   6.738 -27.369  1.00 56.55           C
ATOM   2245  CD1 TRP A 157     -16.206   6.263 -28.537  1.00 56.55           C
ATOM   2246  HD1 TRP A 157     -15.596   5.717 -29.257  1.00 56.55           H
ATOM   2247  CD2 TRP A 157     -16.882   7.382 -26.748  1.00 56.55           C
ATOM   2248  NE1 TRP A 157     -17.543   6.553 -28.713  1.00 56.55           N
ATOM   2249  HE1 TRP A 157     -18.104   6.304 -29.502  1.00 56.55           H
ATOM   2250  CE2 TRP A 157     -17.968   7.255 -27.590  1.00 56.55           C
ATOM   2251  CE3 TRP A 157     -16.985   8.050 -25.515  1.00 56.55           C
ATOM   2252  HE3 TRP A 157     -16.143   8.163 -24.832  1.00 56.55           H
ATOM   2253  CZ2 TRP A 157     -19.234   7.771 -27.291  1.00 56.55           C
ATOM   2254  HZ2 TRP A 157     -20.077   7.657 -27.974  1.00 56.55           H
ATOM   2255  CZ3 TRP A 157     -18.258   8.559 -25.231  1.00 56.55           C
ATOM   2256  HZ3 TRP A 157     -18.393   9.087 -24.287  1.00 56.55           H
ATOM   2257  CH2 TRP A 157     -19.361   8.440 -26.068  1.00 56.55           C
ATOM   2258  HH2 TRP A 157     -20.320   8.865 -25.774  1.00 56.55           H
ATOM   2259  HN  TRP A 157     -12.865   5.431 -28.656  1.00 56.55           H
ATOM   2260  N   ARG A 158     -10.851   7.430 -27.753  1.00 58.50           N
ATOM   2261  CA  ARG A 158      -9.512   7.450 -27.190  1.00 58.50           C
ATOM   2262  C   ARG A 158      -9.319   8.697 -26.325  1.00 58.50           C
ATOM   2263  O   ARG A 158      -8.808   8.610 -25.209  1.00 58.50           O
ATOM   2264  HA  ARG A 158      -9.447   6.543 -26.591  1.00 58.50           H
ATOM   2265  CB  ARG A 158      -8.451   7.435 -28.293  1.00 58.50           C
ATOM   2266 1HB  ARG A 158      -8.661   6.626 -28.993  1.00 58.50           H
ATOM   2267 2HB  ARG A 158      -8.495   8.366 -28.858  1.00 58.50           H
ATOM   2268  CG  ARG A 158      -7.051   7.255 -27.703  1.00 58.50           C
ATOM   2269 1HG  ARG A 158      -6.814   8.098 -27.055  1.00 58.50           H
ATOM   2270 2HG  ARG A 158      -7.025   6.359 -27.083  1.00 58.50           H
ATOM   2271  CD  ARG A 158      -6.000   7.145 -28.810  1.00 58.50           C
ATOM   2272 1HD  ARG A 158      -6.221   6.291 -29.450  1.00 58.50           H
ATOM   2273 2HD  ARG A 158      -6.031   8.033 -29.442  1.00 58.50           H
ATOM   2274  NE  ARG A 158      -4.653   6.996 -28.216  1.00 58.50           N
ATOM   2275  HE  ARG A 158      -4.563   7.099 -27.226  1.00 58.50           H
ATOM   2276  CZ  ARG A 158      -3.545   6.731 -28.923  1.00 58.50           C
ATOM   2277  NH1 ARG A 158      -3.607   6.582 -30.253  1.00 58.50           N
ATOM   2278 1HH1 ARG A 158      -4.483   6.669 -30.726  1.00 58.50           H
ATOM   2279 2HH1 ARG A 158      -2.776   6.385 -30.773  1.00 58.50           H
ATOM   2280  NH2 ARG A 158      -2.376   6.616 -28.279  1.00 58.50           N
ATOM   2281 1HH2 ARG A 158      -1.540   6.418 -28.791  1.00 58.50           H
ATOM   2282 2HH2 ARG A 158      -2.339   6.728 -27.286  1.00 58.50           H
ATOM   2283  HN  ARG A 158     -10.890   7.408 -28.752  1.00 58.50           H
ATOM   2284  N   GLU A 159      -9.739   9.829 -26.871  1.00 64.20           N
ATOM   2285  CA  GLU A 159      -9.553  11.101 -26.194  1.00 64.20           C
ATOM   2286  C   GLU A 159     -10.406  11.156 -24.925  1.00 64.20           C
ATOM   2287  O   GLU A 159      -9.928  11.569 -23.869  1.00 64.20           O
ATOM   2288  HA  GLU A 159      -8.496  11.138 -25.931  1.00 64.20           H
ATOM   2289  CB  GLU A 159      -9.880  12.270 -27.125  1.00 64.20           C
ATOM   2290 1HB  GLU A 159     -10.831  12.087 -27.625  1.00 64.20           H
ATOM   2291 2HB  GLU A 159      -9.862  13.204 -26.562  1.00 64.20           H
ATOM   2292  CG  GLU A 159      -8.824  12.409 -28.223  1.00 64.20           C
ATOM   2293 1HG  GLU A 159      -7.828  12.389 -27.780  1.00 64.20           H
ATOM   2294 2HG  GLU A 159      -8.887  11.559 -28.903  1.00 64.20           H
ATOM   2295  CD  GLU A 159      -9.013  13.710 -29.005  1.00 64.20           C
ATOM   2296  OE1 GLU A 159      -8.040  14.116 -29.676  1.00 64.20           O
ATOM   2297  OE2 GLU A 159     -10.128  14.269 -28.915  1.00 64.20           O
ATOM   2298  HN  GLU A 159     -10.197   9.885 -27.758  1.00 64.20           H
ATOM   2299  N   LYS A 160     -11.653  10.732 -25.069  1.00 68.80           N
ATOM   2300  CA  LYS A 160     -12.581  10.741 -23.951  1.00 68.80           C
ATOM   2301  C   LYS A 160     -12.028   9.860 -22.828  1.00 68.80           C
ATOM   2302  O   LYS A 160     -12.145  10.200 -21.652  1.00 68.80           O
ATOM   2303  HA  LYS A 160     -12.643  11.766 -23.586  1.00 68.80           H
ATOM   2304  CB  LYS A 160     -13.983  10.340 -24.414  1.00 68.80           C
ATOM   2305 1HB  LYS A 160     -13.934   9.397 -24.958  1.00 68.80           H
ATOM   2306 2HB  LYS A 160     -14.623  10.175 -23.547  1.00 68.80           H
ATOM   2307  CG  LYS A 160     -14.594  11.420 -25.308  1.00 68.80           C
ATOM   2308 1HG  LYS A 160     -14.446  12.400 -24.854  1.00 68.80           H
ATOM   2309 2HG  LYS A 160     -14.082  11.434 -26.270  1.00 68.80           H
ATOM   2310  CD  LYS A 160     -16.089  11.173 -25.523  1.00 68.80           C
ATOM   2311 1HD  LYS A 160     -16.240  10.177 -25.940  1.00 68.80           H
ATOM   2312 2HD  LYS A 160     -16.607  11.198 -24.564  1.00 68.80           H
ATOM   2313  CE  LYS A 160     -16.689  12.221 -26.462  1.00 68.80           C
ATOM   2314 1HE  LYS A 160     -16.572  13.215 -26.029  1.00 68.80           H
ATOM   2315 2HE  LYS A 160     -16.150  12.221 -27.409  1.00 68.80           H
ATOM   2316  NZ  LYS A 160     -18.123  11.943 -26.701  1.00 68.80           N
ATOM   2317 1HZ  LYS A 160     -18.517  12.674 -27.282  1.00 68.80           H
ATOM   2318 2HZ  LYS A 160     -18.220  11.049 -27.169  1.00 68.80           H
ATOM   2319 3HZ  LYS A 160     -18.614  11.915 -25.814  1.00 68.80           H
ATOM   2320  HN  LYS A 160     -12.031  10.388 -25.929  1.00 68.80           H
ATOM   2321  N   ARG A 161     -11.439   8.744 -23.232  1.00 67.58           N
ATOM   2322  CA  ARG A 161     -10.882   7.804 -22.274  1.00 67.58           C
ATOM   2323  C   ARG A 161      -9.776   8.473 -21.455  1.00 67.58           C
ATOM   2324  O   ARG A 161      -9.624   8.194 -20.266  1.00 67.58           O
ATOM   2325  HA  ARG A 161     -11.722   7.520 -21.641  1.00 67.58           H
ATOM   2326  CB  ARG A 161     -10.309   6.573 -22.980  1.00 67.58           C
ATOM   2327 1HB  ARG A 161      -9.705   6.885 -23.832  1.00 67.58           H
ATOM   2328 2HB  ARG A 161      -9.648   6.034 -22.301  1.00 67.58           H
ATOM   2329  CG  ARG A 161     -11.428   5.644 -23.455  1.00 67.58           C
ATOM   2330 1HG  ARG A 161     -12.076   5.390 -22.616  1.00 67.58           H
ATOM   2331 2HG  ARG A 161     -12.046   6.159 -24.190  1.00 67.58           H
ATOM   2332  CD  ARG A 161     -10.855   4.365 -24.069  1.00 67.58           C
ATOM   2333 1HD  ARG A 161     -11.626   3.850 -24.642  1.00 67.58           H
ATOM   2334 2HD  ARG A 161     -10.053   4.613 -24.765  1.00 67.58           H
ATOM   2335  NE  ARG A 161     -10.341   3.477 -23.003  1.00 67.58           N
ATOM   2336  HE  ARG A 161     -10.438   3.779 -22.054  1.00 67.58           H
ATOM   2337  CZ  ARG A 161      -9.753   2.294 -23.228  1.00 67.58           C
ATOM   2338  NH1 ARG A 161      -9.597   1.840 -24.479  1.00 67.58           N
ATOM   2339 1HH1 ARG A 161      -9.919   2.385 -25.253  1.00 67.58           H
ATOM   2340 2HH1 ARG A 161      -9.157   0.956 -24.639  1.00 67.58           H
ATOM   2341  NH2 ARG A 161      -9.325   1.572 -22.184  1.00 67.58           N
ATOM   2342 1HH2 ARG A 161      -8.884   0.687 -22.335  1.00 67.58           H
ATOM   2343 2HH2 ARG A 161      -9.446   1.918 -21.253  1.00 67.58           H
ATOM   2344  HN  ARG A 161     -11.339   8.479 -24.191  1.00 67.58           H
ATOM   2345  N   LEU A 162      -9.033   9.343 -22.122  1.00 78.99           N
ATOM   2346  CA  LEU A 162      -7.939  10.045 -21.474  1.00 78.99           C
ATOM   2347  C   LEU A 162      -8.506  11.039 -20.458  1.00 78.99           C
ATOM   2348  O   LEU A 162      -7.951  11.208 -19.373  1.00 78.99           O
ATOM   2349  HA  LEU A 162      -7.347   9.303 -20.937  1.00 78.99           H
ATOM   2350  CB  LEU A 162      -7.022  10.688 -22.516  1.00 78.99           C
ATOM   2351 1HB  LEU A 162      -6.764   9.933 -23.259  1.00 78.99           H
ATOM   2352 2HB  LEU A 162      -7.583  11.466 -23.034  1.00 78.99           H
ATOM   2353  CG  LEU A 162      -5.726  11.302 -21.983  1.00 78.99           C
ATOM   2354  HG  LEU A 162      -5.976  11.956 -21.147  1.00 78.99           H
ATOM   2355  CD1 LEU A 162      -4.788  10.220 -21.444  1.00 78.99           C
ATOM   2356 1HD1 LEU A 162      -5.280   9.683 -20.633  1.00 78.99           H
ATOM   2357 2HD1 LEU A 162      -4.540   9.522 -22.244  1.00 78.99           H
ATOM   2358 3HD1 LEU A 162      -3.875  10.684 -21.071  1.00 78.99           H
ATOM   2359  CD2 LEU A 162      -5.050  12.168 -23.048  1.00 78.99           C
ATOM   2360 1HD2 LEU A 162      -4.814  11.556 -23.918  1.00 78.99           H
ATOM   2361 2HD2 LEU A 162      -5.723  12.973 -23.342  1.00 78.99           H
ATOM   2362 3HD2 LEU A 162      -4.132  12.592 -22.642  1.00 78.99           H
ATOM   2363  HN  LEU A 162      -9.169   9.571 -23.086  1.00 78.99           H
ATOM   2364  N   LEU A 163      -9.605  11.670 -20.846  1.00 81.82           N
ATOM   2365  CA  LEU A 163     -10.272  12.618 -19.970  1.00 81.82           C
ATOM   2366  C   LEU A 163     -10.769  11.889 -18.720  1.00 81.82           C
ATOM   2367  O   LEU A 163     -10.519  12.329 -17.599  1.00 81.82           O
ATOM   2368  HA  LEU A 163      -9.532  13.358 -19.666  1.00 81.82           H
ATOM   2369  CB  LEU A 163     -11.373  13.363 -20.726  1.00 81.82           C
ATOM   2370 1HB  LEU A 163     -10.936  13.807 -21.621  1.00 81.82           H
ATOM   2371 2HB  LEU A 163     -12.113  12.635 -21.060  1.00 81.82           H
ATOM   2372  CG  LEU A 163     -12.097  14.463 -19.946  1.00 81.82           C
ATOM   2373  HG  LEU A 163     -12.465  14.034 -19.014  1.00 81.82           H
ATOM   2374  CD1 LEU A 163     -11.136  15.594 -19.576  1.00 81.82           C
ATOM   2375 1HD1 LEU A 163     -10.331  15.199 -18.957  1.00 81.82           H
ATOM   2376 2HD1 LEU A 163     -10.718  16.028 -20.484  1.00 81.82           H
ATOM   2377 3HD1 LEU A 163     -11.677  16.363 -19.022  1.00 81.82           H
ATOM   2378  CD2 LEU A 163     -13.314  14.974 -20.720  1.00 81.82           C
ATOM   2379 1HD2 LEU A 163     -12.990  15.380 -21.679  1.00 81.82           H
ATOM   2380 2HD2 LEU A 163     -14.008  14.151 -20.890  1.00 81.82           H
ATOM   2381 3HD2 LEU A 163     -13.809  15.755 -20.143  1.00 81.82           H
ATOM   2382  HN  LEU A 163     -10.038  11.542 -21.738  1.00 81.82           H
ATOM   2383  N   TYR A 164     -11.465  10.786 -18.955  1.00 75.39           N
ATOM   2384  CA  TYR A 164     -12.006   9.996 -17.862  1.00 75.39           C
ATOM   2385  C   TYR A 164     -10.891   9.499 -16.939  1.00 75.39           C
ATOM   2386  O   TYR A 164     -11.076   9.416 -15.726  1.00 75.39           O
ATOM   2387  HA  TYR A 164     -12.684  10.630 -17.292  1.00 75.39           H
ATOM   2388  CB  TYR A 164     -12.689   8.790 -18.511  1.00 75.39           C
ATOM   2389 1HB  TYR A 164     -12.036   8.390 -19.287  1.00 75.39           H
ATOM   2390 2HB  TYR A 164     -12.810   8.007 -17.763  1.00 75.39           H
ATOM   2391  CG  TYR A 164     -14.054   9.105 -19.126  1.00 75.39           C
ATOM   2392  CD1 TYR A 164     -15.046   9.672 -18.351  1.00 75.39           C
ATOM   2393  HD1 TYR A 164     -14.855   9.896 -17.301  1.00 75.39           H
ATOM   2394  CD2 TYR A 164     -14.295   8.821 -20.455  1.00 75.39           C
ATOM   2395  HD2 TYR A 164     -13.512   8.373 -21.067  1.00 75.39           H
ATOM   2396  CE1 TYR A 164     -16.331   9.968 -18.929  1.00 75.39           C
ATOM   2397  HE1 TYR A 164     -17.122  10.416 -18.328  1.00 75.39           H
ATOM   2398  CE2 TYR A 164     -15.580   9.117 -21.033  1.00 75.39           C
ATOM   2399  HE2 TYR A 164     -15.784   8.898 -22.081  1.00 75.39           H
ATOM   2400  CZ  TYR A 164     -16.535   9.676 -20.241  1.00 75.39           C
ATOM   2401  OH  TYR A 164     -17.748   9.956 -20.787  1.00 75.39           O
ATOM   2402  HH  TYR A 164     -18.346  10.368 -20.100  1.00 75.39           H
ATOM   2403  HN  TYR A 164     -11.660  10.432 -19.869  1.00 75.39           H
ATOM   2404  N   SER A 165      -9.759   9.183 -17.550  1.00 85.96           N
ATOM   2405  CA  SER A 165      -8.619   8.683 -16.800  1.00 85.96           C
ATOM   2406  C   SER A 165      -8.140   9.743 -15.807  1.00 85.96           C
ATOM   2407  O   SER A 165      -7.714   9.415 -14.700  1.00 85.96           O
ATOM   2408  HA  SER A 165      -8.984   7.802 -16.273  1.00 85.96           H
ATOM   2409  CB  SER A 165      -7.478   8.279 -17.736  1.00 85.96           C
ATOM   2410 1HB  SER A 165      -6.754   7.678 -17.187  1.00 85.96           H
ATOM   2411 2HB  SER A 165      -7.870   7.652 -18.537  1.00 85.96           H
ATOM   2412  OG  SER A 165      -6.823   9.412 -18.299  1.00 85.96           O
ATOM   2413  HG  SER A 165      -7.496  10.111 -18.542  1.00 85.96           H
ATOM   2414  HN  SER A 165      -9.613   9.263 -18.536  1.00 85.96           H
ATOM   2415  N   LYS A 166      -8.226  10.993 -16.237  1.00 83.33           N
ATOM   2416  CA  LYS A 166      -7.836  12.106 -15.387  1.00 83.33           C
ATOM   2417  C   LYS A 166      -8.808  12.207 -14.209  1.00 83.33           C
ATOM   2418  O   LYS A 166      -8.386  12.336 -13.061  1.00 83.33           O
ATOM   2419  HA  LYS A 166      -6.843  11.886 -14.997  1.00 83.33           H
ATOM   2420  CB  LYS A 166      -7.727  13.393 -16.207  1.00 83.33           C
ATOM   2421 1HB  LYS A 166      -8.630  13.527 -16.803  1.00 83.33           H
ATOM   2422 2HB  LYS A 166      -7.658  14.250 -15.537  1.00 83.33           H
ATOM   2423  CG  LYS A 166      -6.503  13.356 -17.124  1.00 83.33           C
ATOM   2424 1HG  LYS A 166      -5.602  13.213 -16.529  1.00 83.33           H
ATOM   2425 2HG  LYS A 166      -6.577  12.505 -17.801  1.00 83.33           H
ATOM   2426  CD  LYS A 166      -6.386  14.649 -17.934  1.00 83.33           C
ATOM   2427 1HD  LYS A 166      -7.274  14.776 -18.554  1.00 83.33           H
ATOM   2428 2HD  LYS A 166      -6.345  15.504 -17.258  1.00 83.33           H
ATOM   2429  CE  LYS A 166      -5.138  14.632 -18.818  1.00 83.33           C
ATOM   2430 1HE  LYS A 166      -4.256  14.432 -18.209  1.00 83.33           H
ATOM   2431 2HE  LYS A 166      -5.212  13.824 -19.546  1.00 83.33           H
ATOM   2432  NZ  LYS A 166      -4.981  15.925 -19.519  1.00 83.33           N
ATOM   2433 1HZ  LYS A 166      -4.157  15.892 -20.110  1.00 83.33           H
ATOM   2434 2HZ  LYS A 166      -5.800  16.102 -20.091  1.00 83.33           H
ATOM   2435 3HZ  LYS A 166      -4.878  16.669 -18.838  1.00 83.33           H
ATOM   2436  HN  LYS A 166      -8.555  11.250 -17.146  1.00 83.33           H
ATOM   2437  N   MET A 167     -10.091  12.145 -14.535  1.00 84.41           N
ATOM   2438  CA  MET A 167     -11.126  12.273 -13.523  1.00 84.41           C
ATOM   2439  C   MET A 167     -11.015  11.159 -12.481  1.00 84.41           C
ATOM   2440  O   MET A 167     -11.097  11.416 -11.281  1.00 84.41           O
ATOM   2441  HA  MET A 167     -10.956  13.240 -13.050  1.00 84.41           H
ATOM   2442  CB  MET A 167     -12.502  12.213 -14.190  1.00 84.41           C
ATOM   2443 1HB  MET A 167     -12.575  11.314 -14.802  1.00 84.41           H
ATOM   2444 2HB  MET A 167     -13.277  12.144 -13.428  1.00 84.41           H
ATOM   2445  CG  MET A 167     -12.743  13.449 -15.060  1.00 84.41           C
ATOM   2446 1HG  MET A 167     -12.704  14.349 -14.446  1.00 84.41           H
ATOM   2447 2HG  MET A 167     -11.955  13.538 -15.807  1.00 84.41           H
ATOM   2448  SD  MET A 167     -14.333  13.329 -15.864  1.00 84.41           S
ATOM   2449  CE  MET A 167     -15.409  13.548 -14.457  1.00 84.41           C
ATOM   2450 1HE  MET A 167     -15.220  12.760 -13.728  1.00 84.41           H
ATOM   2451 2HE  MET A 167     -15.216  14.519 -14.000  1.00 84.41           H
ATOM   2452 3HE  MET A 167     -16.448  13.500 -14.783  1.00 84.41           H
ATOM   2453  HN  MET A 167     -10.425  12.010 -15.467  1.00 84.41           H
ATOM   2454  N   VAL A 168     -10.831   9.944 -12.977  1.00 91.70           N
ATOM   2455  CA  VAL A 168     -10.763   8.782 -12.107  1.00 91.70           C
ATOM   2456  C   VAL A 168      -9.578   8.934 -11.152  1.00 91.70           C
ATOM   2457  O   VAL A 168      -9.694   8.646  -9.962  1.00 91.70           O
ATOM   2458  HA  VAL A 168     -11.683   8.755 -11.523  1.00 91.70           H
ATOM   2459  CB  VAL A 168     -10.696   7.504 -12.945  1.00 91.70           C
ATOM   2460  HB  VAL A 168      -9.884   7.616 -13.663  1.00 91.70           H
ATOM   2461  CG1 VAL A 168     -10.385   6.290 -12.068  1.00 91.70           C
ATOM   2462 1HG1 VAL A 168      -9.424   6.435 -11.574  1.00 91.70           H
ATOM   2463 2HG1 VAL A 168     -11.166   6.174 -11.316  1.00 91.70           H
ATOM   2464 3HG1 VAL A 168     -10.343   5.395 -12.689  1.00 91.70           H
ATOM   2465  CG2 VAL A 168     -11.992   7.295 -13.731  1.00 91.70           C
ATOM   2466 1HG2 VAL A 168     -12.829   7.215 -13.037  1.00 91.70           H
ATOM   2467 2HG2 VAL A 168     -12.154   8.142 -14.398  1.00 91.70           H
ATOM   2468 3HG2 VAL A 168     -11.918   6.380 -14.318  1.00 91.70           H
ATOM   2469  HN  VAL A 168     -10.728   9.748 -13.952  1.00 91.70           H
ATOM   2470  N   CYS A 169      -8.464   9.386 -11.709  1.00 93.39           N
ATOM   2471  CA  CYS A 169      -7.258   9.579 -10.922  1.00 93.39           C
ATOM   2472  C   CYS A 169      -7.568  10.578  -9.806  1.00 93.39           C
ATOM   2473  O   CYS A 169      -7.223  10.348  -8.648  1.00 93.39           O
ATOM   2474  HA  CYS A 169      -6.996   8.605 -10.508  1.00 93.39           H
ATOM   2475  CB  CYS A 169      -6.084  10.038 -11.789  1.00 93.39           C
ATOM   2476 1HB  CYS A 169      -6.395  10.863 -12.430  1.00 93.39           H
ATOM   2477 2HB  CYS A 169      -5.278  10.411 -11.157  1.00 93.39           H
ATOM   2478  SG  CYS A 169      -5.480   8.646 -12.813  1.00 93.39           S
ATOM   2479  HG  CYS A 169      -6.456   8.703 -13.715  1.00 93.39           H
ATOM   2480  HN  CYS A 169      -8.378   9.619 -12.678  1.00 93.39           H
ATOM   2481  N   PHE A 170      -8.215  11.668 -10.193  1.00 92.99           N
ATOM   2482  CA  PHE A 170      -8.551  12.715  -9.244  1.00 92.99           C
ATOM   2483  C   PHE A 170      -9.437  12.173  -8.120  1.00 92.99           C
ATOM   2484  O   PHE A 170      -9.189  12.441  -6.945  1.00 92.99           O
ATOM   2485  HA  PHE A 170      -7.616  13.082  -8.822  1.00 92.99           H
ATOM   2486  CB  PHE A 170      -9.325  13.786 -10.015  1.00 92.99           C
ATOM   2487 1HB  PHE A 170      -8.716  14.128 -10.852  1.00 92.99           H
ATOM   2488 2HB  PHE A 170     -10.224  13.337 -10.439  1.00 92.99           H
ATOM   2489  CG  PHE A 170      -9.728  14.995  -9.168  1.00 92.99           C
ATOM   2490  CD1 PHE A 170     -11.008  15.119  -8.725  1.00 92.99           C
ATOM   2491  HD1 PHE A 170     -11.746  14.357  -8.973  1.00 92.99           H
ATOM   2492  CD2 PHE A 170      -8.806  15.945  -8.858  1.00 92.99           C
ATOM   2493  HD2 PHE A 170      -7.780  15.846  -9.213  1.00 92.99           H
ATOM   2494  CE1 PHE A 170     -11.381  16.241  -7.939  1.00 92.99           C
ATOM   2495  HE1 PHE A 170     -12.407  16.340  -7.584  1.00 92.99           H
ATOM   2496  CE2 PHE A 170      -9.179  17.067  -8.072  1.00 92.99           C
ATOM   2497  HE2 PHE A 170      -8.441  17.829  -7.823  1.00 92.99           H
ATOM   2498  CZ  PHE A 170     -10.459  17.191  -7.629  1.00 92.99           C
ATOM   2499  HZ  PHE A 170     -10.746  18.052  -7.025  1.00 92.99           H
ATOM   2500  HN  PHE A 170      -8.508  11.840 -11.133  1.00 92.99           H
ATOM   2501  N   THR A 171     -10.452  11.422  -8.520  1.00 92.46           N
ATOM   2502  CA  THR A 171     -11.390  10.859  -7.563  1.00 92.46           C
ATOM   2503  C   THR A 171     -10.657   9.967  -6.560  1.00 92.46           C
ATOM   2504  O   THR A 171     -10.980   9.965  -5.373  1.00 92.46           O
ATOM   2505  HA  THR A 171     -11.835  11.678  -6.997  1.00 92.46           H
ATOM   2506  CB  THR A 171     -12.481  10.126  -8.345  1.00 92.46           C
ATOM   2507  HB  THR A 171     -12.079   9.240  -8.837  1.00 92.46           H
ATOM   2508  OG1 THR A 171     -13.015  11.122  -9.213  1.00 92.46           O
ATOM   2509  HG1 THR A 171     -12.542  11.098 -10.094  1.00 92.46           H
ATOM   2510  CG2 THR A 171     -13.666   9.726  -7.463  1.00 92.46           C
ATOM   2511 1HG2 THR A 171     -14.110  10.620  -7.025  1.00 92.46           H
ATOM   2512 2HG2 THR A 171     -13.320   9.065  -6.669  1.00 92.46           H
ATOM   2513 3HG2 THR A 171     -14.411   9.209  -8.068  1.00 92.46           H
ATOM   2514  HN  THR A 171     -10.638  11.196  -9.476  1.00 92.46           H
ATOM   2515  N   ILE A 172      -9.684   9.228  -7.073  1.00 93.24           N
ATOM   2516  CA  ILE A 172      -8.927   8.306  -6.244  1.00 93.24           C
ATOM   2517  C   ILE A 172      -8.163   9.094  -5.178  1.00 93.24           C
ATOM   2518  O   ILE A 172      -8.155   8.716  -4.008  1.00 93.24           O
ATOM   2519  HA  ILE A 172      -9.643   7.653  -5.744  1.00 93.24           H
ATOM   2520  CB  ILE A 172      -8.032   7.417  -7.111  1.00 93.24           C
ATOM   2521  HB  ILE A 172      -7.544   8.047  -7.855  1.00 93.24           H
ATOM   2522  CG1 ILE A 172      -8.861   6.379  -7.870  1.00 93.24           C
ATOM   2523 1HG1 ILE A 172      -9.239   5.631  -7.173  1.00 93.24           H
ATOM   2524 2HG1 ILE A 172      -9.728   6.861  -8.322  1.00 93.24           H
ATOM   2525  CG2 ILE A 172      -6.928   6.769  -6.274  1.00 93.24           C
ATOM   2526 1HG2 ILE A 172      -6.313   7.546  -5.819  1.00 93.24           H
ATOM   2527 2HG2 ILE A 172      -7.377   6.156  -5.492  1.00 93.24           H
ATOM   2528 3HG2 ILE A 172      -6.307   6.143  -6.914  1.00 93.24           H
ATOM   2529  CD1 ILE A 172      -8.025   5.698  -8.955  1.00 93.24           C
ATOM   2530 1HD1 ILE A 172      -7.669   6.446  -9.663  1.00 93.24           H
ATOM   2531 2HD1 ILE A 172      -7.173   5.197  -8.497  1.00 93.24           H
ATOM   2532 3HD1 ILE A 172      -8.638   4.965  -9.479  1.00 93.24           H
ATOM   2533  HN  ILE A 172      -9.411   9.253  -8.035  1.00 93.24           H
ATOM   2534  N   TRP A 173      -7.540  10.176  -5.621  1.00 91.96           N
ATOM   2535  CA  TRP A 173      -6.699  10.969  -4.741  1.00 91.96           C
ATOM   2536  C   TRP A 173      -7.589  11.564  -3.647  1.00 91.96           C
ATOM   2537  O   TRP A 173      -7.225  11.554  -2.472  1.00 91.96           O
ATOM   2538  HA  TRP A 173      -5.959  10.303  -4.298  1.00 91.96           H
ATOM   2539  CB  TRP A 173      -5.929  12.031  -5.527  1.00 91.96           C
ATOM   2540 1HB  TRP A 173      -6.600  12.488  -6.255  1.00 91.96           H
ATOM   2541 2HB  TRP A 173      -5.617  12.821  -4.843  1.00 91.96           H
ATOM   2542  CG  TRP A 173      -4.697  11.493  -6.258  1.00 91.96           C
ATOM   2543  CD1 TRP A 173      -4.515  11.358  -7.579  1.00 91.96           C
ATOM   2544  HD1 TRP A 173      -5.256  11.628  -8.331  1.00 91.96           H
ATOM   2545  CD2 TRP A 173      -3.476  11.020  -5.651  1.00 91.96           C
ATOM   2546  NE1 TRP A 173      -3.271  10.835  -7.867  1.00 91.96           N
ATOM   2547  HE1 TRP A 173      -2.905  10.644  -8.778  1.00 91.96           H
ATOM   2548  CE2 TRP A 173      -2.619  10.623  -6.657  1.00 91.96           C
ATOM   2549  CE3 TRP A 173      -3.108  10.931  -4.297  1.00 91.96           C
ATOM   2550  HE3 TRP A 173      -3.766  11.239  -3.485  1.00 91.96           H
ATOM   2551  CZ2 TRP A 173      -1.339  10.109  -6.416  1.00 91.96           C
ATOM   2552  HZ2 TRP A 173      -0.681   9.802  -7.228  1.00 91.96           H
ATOM   2553  CZ3 TRP A 173      -1.826  10.416  -4.073  1.00 91.96           C
ATOM   2554  HZ3 TRP A 173      -1.490  10.325  -3.040  1.00 91.96           H
ATOM   2555  CH2 TRP A 173      -0.951  10.011  -5.074  1.00 91.96           C
ATOM   2556  HH2 TRP A 173       0.033   9.620  -4.816  1.00 91.96           H
ATOM   2557  HN  TRP A 173      -7.602  10.512  -6.561  1.00 91.96           H
ATOM   2558  N   VAL A 174      -8.739  12.067  -4.072  1.00 95.11           N
ATOM   2559  CA  VAL A 174      -9.672  12.688  -3.148  1.00 95.11           C
ATOM   2560  C   VAL A 174     -10.124  11.653  -2.116  1.00 95.11           C
ATOM   2561  O   VAL A 174     -10.173  11.942  -0.921  1.00 95.11           O
ATOM   2562  HA  VAL A 174      -9.141  13.488  -2.632  1.00 95.11           H
ATOM   2563  CB  VAL A 174     -10.837  13.311  -3.919  1.00 95.11           C
ATOM   2564  HB  VAL A 174     -11.262  12.542  -4.564  1.00 95.11           H
ATOM   2565  CG1 VAL A 174     -11.935  13.785  -2.965  1.00 95.11           C
ATOM   2566 1HG1 VAL A 174     -12.309  12.937  -2.392  1.00 95.11           H
ATOM   2567 2HG1 VAL A 174     -11.527  14.532  -2.284  1.00 95.11           H
ATOM   2568 3HG1 VAL A 174     -12.750  14.225  -3.540  1.00 95.11           H
ATOM   2569  CG2 VAL A 174     -10.353  14.457  -4.811  1.00 95.11           C
ATOM   2570 1HG2 VAL A 174      -9.890  15.227  -4.194  1.00 95.11           H
ATOM   2571 2HG2 VAL A 174      -9.623  14.077  -5.526  1.00 95.11           H
ATOM   2572 3HG2 VAL A 174     -11.200  14.882  -5.348  1.00 95.11           H
ATOM   2573  HN  VAL A 174      -9.034  12.056  -5.028  1.00 95.11           H
ATOM   2574  N   LEU A 175     -10.444  10.467  -2.614  1.00 90.03           N
ATOM   2575  CA  LEU A 175     -10.964   9.412  -1.762  1.00 90.03           C
ATOM   2576  C   LEU A 175      -9.894   9.012  -0.743  1.00 90.03           C
ATOM   2577  O   LEU A 175     -10.183   8.872   0.444  1.00 90.03           O
ATOM   2578  HA  LEU A 175     -11.819   9.819  -1.222  1.00 90.03           H
ATOM   2579  CB  LEU A 175     -11.476   8.244  -2.606  1.00 90.03           C
ATOM   2580 1HB  LEU A 175     -12.237   8.621  -3.290  1.00 90.03           H
ATOM   2581 2HB  LEU A 175     -10.653   7.875  -3.218  1.00 90.03           H
ATOM   2582  CG  LEU A 175     -12.067   7.064  -1.832  1.00 90.03           C
ATOM   2583  HG  LEU A 175     -11.318   6.713  -1.121  1.00 90.03           H
ATOM   2584  CD1 LEU A 175     -13.291   7.497  -1.022  1.00 90.03           C
ATOM   2585 1HD1 LEU A 175     -13.001   8.272  -0.312  1.00 90.03           H
ATOM   2586 2HD1 LEU A 175     -14.052   7.889  -1.697  1.00 90.03           H
ATOM   2587 3HD1 LEU A 175     -13.691   6.639  -0.481  1.00 90.03           H
ATOM   2588  CD2 LEU A 175     -12.383   5.896  -2.768  1.00 90.03           C
ATOM   2589 1HD2 LEU A 175     -13.104   6.218  -3.519  1.00 90.03           H
ATOM   2590 2HD2 LEU A 175     -11.467   5.568  -3.261  1.00 90.03           H
ATOM   2591 3HD2 LEU A 175     -12.801   5.071  -2.192  1.00 90.03           H
ATOM   2592  HN  LEU A 175     -10.353  10.224  -3.580  1.00 90.03           H
ATOM   2593  N   ALA A 176      -8.680   8.839  -1.245  1.00 94.74           N
ATOM   2594  CA  ALA A 176      -7.580   8.393  -0.407  1.00 94.74           C
ATOM   2595  C   ALA A 176      -7.324   9.433   0.686  1.00 94.74           C
ATOM   2596  O   ALA A 176      -7.039   9.080   1.829  1.00 94.74           O
ATOM   2597  HA  ALA A 176      -7.877   7.454   0.059  1.00 94.74           H
ATOM   2598  CB  ALA A 176      -6.345   8.144  -1.275  1.00 94.74           C
ATOM   2599 1HB  ALA A 176      -6.571   7.377  -2.016  1.00 94.74           H
ATOM   2600 2HB  ALA A 176      -6.064   9.067  -1.782  1.00 94.74           H
ATOM   2601 3HB  ALA A 176      -5.520   7.810  -0.646  1.00 94.74           H
ATOM   2602  HN  ALA A 176      -8.443   8.997  -2.204  1.00 94.74           H
ATOM   2603  N   ALA A 177      -7.435  10.694   0.296  1.00 94.73           N
ATOM   2604  CA  ALA A 177      -7.193  11.788   1.222  1.00 94.73           C
ATOM   2605  C   ALA A 177      -8.196  11.706   2.374  1.00 94.73           C
ATOM   2606  O   ALA A 177      -7.821  11.830   3.539  1.00 94.73           O
ATOM   2607  HA  ALA A 177      -6.185  11.669   1.620  1.00 94.73           H
ATOM   2608  CB  ALA A 177      -7.273  13.119   0.472  1.00 94.73           C
ATOM   2609 1HB  ALA A 177      -6.521  13.138  -0.317  1.00 94.73           H
ATOM   2610 2HB  ALA A 177      -8.264  13.229   0.031  1.00 94.73           H
ATOM   2611 3HB  ALA A 177      -7.091  13.939   1.167  1.00 94.73           H
ATOM   2612  HN  ALA A 177      -7.684  10.973  -0.631  1.00 94.73           H
ATOM   2613  N   ALA A 178      -9.453  11.499   2.009  1.00 94.92           N
ATOM   2614  CA  ALA A 178     -10.521  11.460   2.992  1.00 94.92           C
ATOM   2615  C   ALA A 178     -10.277  10.300   3.959  1.00 94.92           C
ATOM   2616  O   ALA A 178     -10.554  10.412   5.152  1.00 94.92           O
ATOM   2617  HA  ALA A 178     -10.495  12.397   3.549  1.00 94.92           H
ATOM   2618  CB  ALA A 178     -11.870  11.350   2.278  1.00 94.92           C
ATOM   2619 1HB  ALA A 178     -12.007  12.212   1.626  1.00 94.92           H
ATOM   2620 2HB  ALA A 178     -11.891  10.437   1.682  1.00 94.92           H
ATOM   2621 3HB  ALA A 178     -12.671  11.320   3.016  1.00 94.92           H
ATOM   2622  HN  ALA A 178      -9.744  11.360   1.062  1.00 94.92           H
ATOM   2623  N   LEU A 179      -9.760   9.211   3.407  1.00 91.69           N
ATOM   2624  CA  LEU A 179      -9.546   8.006   4.190  1.00 91.69           C
ATOM   2625  C   LEU A 179      -8.327   8.199   5.093  1.00 91.69           C
ATOM   2626  O   LEU A 179      -8.010   7.333   5.908  1.00 91.69           O
ATOM   2627  HA  LEU A 179     -10.424   7.865   4.820  1.00 91.69           H
ATOM   2628  CB  LEU A 179      -9.446   6.784   3.274  1.00 91.69           C
ATOM   2629 1HB  LEU A 179      -8.668   6.972   2.534  1.00 91.69           H
ATOM   2630 2HB  LEU A 179      -9.118   5.933   3.872  1.00 91.69           H
ATOM   2631  CG  LEU A 179     -10.728   6.391   2.538  1.00 91.69           C
ATOM   2632  HG  LEU A 179     -11.128   7.280   2.051  1.00 91.69           H
ATOM   2633  CD1 LEU A 179     -10.437   5.366   1.439  1.00 91.69           C
ATOM   2634 1HD1 LEU A 179      -9.738   5.793   0.720  1.00 91.69           H
ATOM   2635 2HD1 LEU A 179     -10.001   4.471   1.883  1.00 91.69           H
ATOM   2636 3HD1 LEU A 179     -11.365   5.104   0.932  1.00 91.69           H
ATOM   2637  CD2 LEU A 179     -11.793   5.894   3.517  1.00 91.69           C
ATOM   2638 1HD2 LEU A 179     -11.416   5.022   4.052  1.00 91.69           H
ATOM   2639 2HD2 LEU A 179     -12.028   6.684   4.230  1.00 91.69           H
ATOM   2640 3HD2 LEU A 179     -12.694   5.621   2.967  1.00 91.69           H
ATOM   2641  HN  LEU A 179      -9.490   9.145   2.447  1.00 91.69           H
ATOM   2642  N   CYS A 180      -7.676   9.339   4.919  1.00 90.95           N
ATOM   2643  CA  CYS A 180      -6.484   9.647   5.692  1.00 90.95           C
ATOM   2644  C   CYS A 180      -6.893  10.526   6.875  1.00 90.95           C
ATOM   2645  O   CYS A 180      -6.065  10.857   7.722  1.00 90.95           O
ATOM   2646  HA  CYS A 180      -6.081   8.695   6.038  1.00 90.95           H
ATOM   2647  CB  CYS A 180      -5.408  10.311   4.831  1.00 90.95           C
ATOM   2648 1HB  CYS A 180      -5.798  11.229   4.391  1.00 90.95           H
ATOM   2649 2HB  CYS A 180      -4.557  10.592   5.452  1.00 90.95           H
ATOM   2650  SG  CYS A 180      -4.867   9.166   3.510  1.00 90.95           S
ATOM   2651  HG  CYS A 180      -6.077   8.969   2.994  1.00 90.95           H
ATOM   2652  HN  CYS A 180      -7.949  10.045   4.265  1.00 90.95           H
ATOM   2653  N   ILE A 181      -8.169  10.881   6.895  1.00 90.74           N
ATOM   2654  CA  ILE A 181      -8.676  11.797   7.902  1.00 90.74           C
ATOM   2655  C   ILE A 181      -8.377  11.236   9.293  1.00 90.74           C
ATOM   2656  O   ILE A 181      -7.872  11.948  10.159  1.00 90.74           O
ATOM   2657  HA  ILE A 181      -8.138  12.739   7.787  1.00 90.74           H
ATOM   2658  CB  ILE A 181     -10.158  12.090   7.663  1.00 90.74           C
ATOM   2659  HB  ILE A 181     -10.671  11.143   7.496  1.00 90.74           H
ATOM   2660  CG1 ILE A 181     -10.354  12.938   6.404  1.00 90.74           C
ATOM   2661 1HG1 ILE A 181      -9.918  13.926   6.555  1.00 90.74           H
ATOM   2662 2HG1 ILE A 181      -9.824  12.481   5.568  1.00 90.74           H
ATOM   2663  CG2 ILE A 181     -10.795  12.738   8.894  1.00 90.74           C
ATOM   2664 1HG2 ILE A 181     -10.705  12.064   9.746  1.00 90.74           H
ATOM   2665 2HG2 ILE A 181     -10.285  13.675   9.116  1.00 90.74           H
ATOM   2666 3HG2 ILE A 181     -11.849  12.935   8.697  1.00 90.74           H
ATOM   2667  CD1 ILE A 181     -11.838  13.076   6.061  1.00 90.74           C
ATOM   2668 1HD1 ILE A 181     -12.264  12.088   5.886  1.00 90.74           H
ATOM   2669 2HD1 ILE A 181     -12.360  13.555   6.889  1.00 90.74           H
ATOM   2670 3HD1 ILE A 181     -11.948  13.683   5.162  1.00 90.74           H
ATOM   2671  HN  ILE A 181      -8.851  10.553   6.240  1.00 90.74           H
ATOM   2672  N   PRO A 182      -8.681   9.953   9.533  1.00 92.15           N
ATOM   2673  CA  PRO A 182      -8.457   9.358  10.852  1.00 92.15           C
ATOM   2674  C   PRO A 182      -7.032   9.558  11.341  1.00 92.15           C
ATOM   2675  O   PRO A 182      -6.813   9.932  12.492  1.00 92.15           O
ATOM   2676  HA  PRO A 182      -9.085   9.848  11.596  1.00 92.15           H
ATOM   2677  CB  PRO A 182      -8.783   7.877  10.642  1.00 92.15           C
ATOM   2678 1HB  PRO A 182      -7.894   7.305  10.378  1.00 92.15           H
ATOM   2679 2HB  PRO A 182      -9.196   7.425  11.544  1.00 92.15           H
ATOM   2680  CG  PRO A 182      -9.798   7.897   9.506  1.00 92.15           C
ATOM   2681 1HG  PRO A 182      -9.864   6.931   9.006  1.00 92.15           H
ATOM   2682 2HG  PRO A 182     -10.802   8.126   9.864  1.00 92.15           H
ATOM   2683  CD  PRO A 182      -9.258   8.980   8.587  1.00 92.15           C
ATOM   2684 1HD  PRO A 182      -8.503   8.591   7.903  1.00 92.15           H
ATOM   2685 2HD  PRO A 182     -10.044   9.419   7.973  1.00 92.15           H
ATOM   2686  N   GLU A 183      -6.091   9.300  10.444  1.00 88.42           N
ATOM   2687  CA  GLU A 183      -4.683   9.382  10.792  1.00 88.42           C
ATOM   2688  C   GLU A 183      -4.316  10.813  11.190  1.00 88.42           C
ATOM   2689  O   GLU A 183      -3.535  11.023  12.116  1.00 88.42           O
ATOM   2690  HA  GLU A 183      -4.557   8.716  11.646  1.00 88.42           H
ATOM   2691  CB  GLU A 183      -3.804   8.890   9.640  1.00 88.42           C
ATOM   2692 1HB  GLU A 183      -4.218   9.231   8.691  1.00 88.42           H
ATOM   2693 2HB  GLU A 183      -2.774   9.211   9.801  1.00 88.42           H
ATOM   2694  CG  GLU A 183      -3.775   7.362   9.586  1.00 88.42           C
ATOM   2695 1HG  GLU A 183      -2.943   7.032   8.964  1.00 88.42           H
ATOM   2696 2HG  GLU A 183      -3.604   6.962  10.585  1.00 88.42           H
ATOM   2697  CD  GLU A 183      -5.087   6.808   9.027  1.00 88.42           C
ATOM   2698  OE1 GLU A 183      -5.256   5.571   9.096  1.00 88.42           O
ATOM   2699  OE2 GLU A 183      -5.891   7.634   8.543  1.00 88.42           O
ATOM   2700  HN  GLU A 183      -6.278   9.040   9.496  1.00 88.42           H
ATOM   2701  N   ILE A 184      -4.898  11.761  10.469  1.00 90.07           N
ATOM   2702  CA  ILE A 184      -4.598  13.164  10.697  1.00 90.07           C
ATOM   2703  C   ILE A 184      -5.001  13.543  12.123  1.00 90.07           C
ATOM   2704  O   ILE A 184      -4.284  14.277  12.801  1.00 90.07           O
ATOM   2705  HA  ILE A 184      -3.519  13.287  10.599  1.00 90.07           H
ATOM   2706  CB  ILE A 184      -5.252  14.033   9.621  1.00 90.07           C
ATOM   2707  HB  ILE A 184      -6.308  13.767   9.563  1.00 90.07           H
ATOM   2708  CG1 ILE A 184      -4.641  13.757   8.246  1.00 90.07           C
ATOM   2709 1HG1 ILE A 184      -3.623  14.145   8.212  1.00 90.07           H
ATOM   2710 2HG1 ILE A 184      -4.578  12.681   8.081  1.00 90.07           H
ATOM   2711  CG2 ILE A 184      -5.179  15.515   9.994  1.00 90.07           C
ATOM   2712 1HG2 ILE A 184      -5.698  15.678  10.939  1.00 90.07           H
ATOM   2713 2HG2 ILE A 184      -4.135  15.813  10.096  1.00 90.07           H
ATOM   2714 3HG2 ILE A 184      -5.651  16.110   9.212  1.00 90.07           H
ATOM   2715  CD1 ILE A 184      -5.475  14.400   7.136  1.00 90.07           C
ATOM   2716 1HD1 ILE A 184      -6.485  13.992   7.158  1.00 90.07           H
ATOM   2717 2HD1 ILE A 184      -5.515  15.479   7.291  1.00 90.07           H
ATOM   2718 3HD1 ILE A 184      -5.018  14.189   6.169  1.00 90.07           H
ATOM   2719  HN  ILE A 184      -5.562  11.583   9.743  1.00 90.07           H
ATOM   2720  N   LEU A 185      -6.148  13.024  12.537  1.00 90.17           N
ATOM   2721  CA  LEU A 185      -6.763  13.463  13.778  1.00 90.17           C
ATOM   2722  C   LEU A 185      -6.020  12.836  14.960  1.00 90.17           C
ATOM   2723  O   LEU A 185      -5.626  13.536  15.892  1.00 90.17           O
ATOM   2724  HA  LEU A 185      -6.649  14.546  13.834  1.00 90.17           H
ATOM   2725  CB  LEU A 185      -8.264  13.165  13.767  1.00 90.17           C
ATOM   2726 1HB  LEU A 185      -8.402  12.107  13.544  1.00 90.17           H
ATOM   2727 2HB  LEU A 185      -8.654  13.333  14.771  1.00 90.17           H
ATOM   2728  CG  LEU A 185      -9.102  13.980  12.781  1.00 90.17           C
ATOM   2729  HG  LEU A 185      -8.728  13.788  11.775  1.00 90.17           H
ATOM   2730  CD1 LEU A 185     -10.567  13.539  12.811  1.00 90.17           C
ATOM   2731 1HD1 LEU A 185     -10.634  12.485  12.540  1.00 90.17           H
ATOM   2732 2HD1 LEU A 185     -10.969  13.682  13.814  1.00 90.17           H
ATOM   2733 3HD1 LEU A 185     -11.140  14.134  12.100  1.00 90.17           H
ATOM   2734  CD2 LEU A 185      -8.950  15.480  13.041  1.00 90.17           C
ATOM   2735 1HD2 LEU A 185      -9.282  15.709  14.054  1.00 90.17           H
ATOM   2736 2HD2 LEU A 185      -7.904  15.764  12.928  1.00 90.17           H
ATOM   2737 3HD2 LEU A 185      -9.557  16.036  12.326  1.00 90.17           H
ATOM   2738  HN  LEU A 185      -6.654  12.319  12.041  1.00 90.17           H
ATOM   2739  N   TYR A 186      -5.850  11.524  14.882  1.00 90.79           N
ATOM   2740  CA  TYR A 186      -5.575  10.734  16.070  1.00 90.79           C
ATOM   2741  C   TYR A 186      -4.110  10.296  16.109  1.00 90.79           C
ATOM   2742  O   TYR A 186      -3.683   9.630  17.051  1.00 90.79           O
ATOM   2743  HA  TYR A 186      -5.785  11.353  16.942  1.00 90.79           H
ATOM   2744  CB  TYR A 186      -6.464   9.493  15.966  1.00 90.79           C
ATOM   2745 1HB  TYR A 186      -6.158   8.912  15.095  1.00 90.79           H
ATOM   2746 2HB  TYR A 186      -6.299   8.865  16.842  1.00 90.79           H
ATOM   2747  CG  TYR A 186      -7.957   9.804  15.853  1.00 90.79           C
ATOM   2748  CD1 TYR A 186      -8.562  10.629  16.781  1.00 90.79           C
ATOM   2749  HD1 TYR A 186      -7.975  11.058  17.593  1.00 90.79           H
ATOM   2750  CD2 TYR A 186      -8.700   9.261  14.825  1.00 90.79           C
ATOM   2751  HD2 TYR A 186      -8.223   8.610  14.093  1.00 90.79           H
ATOM   2752  CE1 TYR A 186      -9.968  10.922  16.675  1.00 90.79           C
ATOM   2753  HE1 TYR A 186     -10.457  11.571  17.401  1.00 90.79           H
ATOM   2754  CE2 TYR A 186     -10.106   9.554  14.720  1.00 90.79           C
ATOM   2755  HE2 TYR A 186     -10.705   9.132  13.912  1.00 90.79           H
ATOM   2756  CZ  TYR A 186     -10.670  10.370  15.650  1.00 90.79           C
ATOM   2757  OH  TYR A 186     -11.998  10.648  15.550  1.00 90.79           O
ATOM   2758  HH  TYR A 186     -12.395  10.148  14.780  1.00 90.79           H
ATOM   2759  HN  TYR A 186      -5.898  11.004  14.030  1.00 90.79           H
ATOM   2760  N   SER A 187      -3.380  10.687  15.075  1.00 91.41           N
ATOM   2761  CA  SER A 187      -1.935  10.540  15.081  1.00 91.41           C
ATOM   2762  C   SER A 187      -1.313  11.516  16.081  1.00 91.41           C
ATOM   2763  O   SER A 187      -1.512  12.726  15.979  1.00 91.41           O
ATOM   2764  HA  SER A 187      -1.750   9.510  15.386  1.00 91.41           H
ATOM   2765  CB  SER A 187      -1.352  10.769  13.684  1.00 91.41           C
ATOM   2766 1HB  SER A 187      -1.632  11.762  13.333  1.00 91.41           H
ATOM   2767 2HB  SER A 187      -0.264  10.745  13.737  1.00 91.41           H
ATOM   2768  OG  SER A 187      -1.804   9.792  12.751  1.00 91.41           O
ATOM   2769  HG  SER A 187      -2.315  10.234  12.014  1.00 91.41           H
ATOM   2770  HN  SER A 187      -3.760  11.097  14.246  1.00 91.41           H
ATOM   2771  N   GLN A 188      -0.573  10.955  17.026  1.00 84.77           N
ATOM   2772  CA  GLN A 188       0.175  11.765  17.971  1.00 84.77           C
ATOM   2773  C   GLN A 188       1.434  11.024  18.427  1.00 84.77           C
ATOM   2774  O   GLN A 188       1.590   9.835  18.155  1.00 84.77           O
ATOM   2775  HA  GLN A 188       0.454  12.666  17.424  1.00 84.77           H
ATOM   2776  CB  GLN A 188      -0.694  12.156  19.168  1.00 84.77           C
ATOM   2777 1HB  GLN A 188      -0.147  12.845  19.811  1.00 84.77           H
ATOM   2778 2HB  GLN A 188      -1.584  12.681  18.820  1.00 84.77           H
ATOM   2779  CG  GLN A 188      -1.107  10.921  19.972  1.00 84.77           C
ATOM   2780 1HG  GLN A 188      -1.573  10.191  19.310  1.00 84.77           H
ATOM   2781 2HG  GLN A 188      -0.223  10.447  20.397  1.00 84.77           H
ATOM   2782  CD  GLN A 188      -2.080  11.295  21.092  1.00 84.77           C
ATOM   2783  OE1 GLN A 188      -2.774  12.297  21.037  1.00 84.77           O
ATOM   2784  NE2 GLN A 188      -2.091  10.437  22.108  1.00 84.77           N
ATOM   2785 1HE2 GLN A 188      -1.495   9.634  22.091  1.00 84.77           H
ATOM   2786 2HE2 GLN A 188      -2.694  10.596  22.890  1.00 84.77           H
ATOM   2787  HN  GLN A 188      -0.481   9.967  17.151  1.00 84.77           H
ATOM   2788  N   ILE A 189       2.299  11.757  19.112  1.00 88.57           N
ATOM   2789  CA  ILE A 189       3.450  11.149  19.757  1.00 88.57           C
ATOM   2790  C   ILE A 189       3.035  10.615  21.130  1.00 88.57           C
ATOM   2791  O   ILE A 189       2.477  11.349  21.943  1.00 88.57           O
ATOM   2792  HA  ILE A 189       3.764  10.308  19.140  1.00 88.57           H
ATOM   2793  CB  ILE A 189       4.619  12.135  19.808  1.00 88.57           C
ATOM   2794  HB  ILE A 189       4.287  13.031  20.333  1.00 88.57           H
ATOM   2795  CG1 ILE A 189       5.036  12.564  18.400  1.00 88.57           C
ATOM   2796 1HG1 ILE A 189       5.438  11.707  17.860  1.00 88.57           H
ATOM   2797 2HG1 ILE A 189       4.162  12.909  17.848  1.00 88.57           H
ATOM   2798  CG2 ILE A 189       5.791  11.554  20.602  1.00 88.57           C
ATOM   2799 1HG2 ILE A 189       5.469  11.340  21.621  1.00 88.57           H
ATOM   2800 2HG2 ILE A 189       6.130  10.634  20.127  1.00 88.57           H
ATOM   2801 3HG2 ILE A 189       6.608  12.275  20.622  1.00 88.57           H
ATOM   2802  CD1 ILE A 189       6.084  13.678  18.455  1.00 88.57           C
ATOM   2803 1HD1 ILE A 189       5.670  14.541  18.975  1.00 88.57           H
ATOM   2804 2HD1 ILE A 189       6.965  13.321  18.987  1.00 88.57           H
ATOM   2805 3HD1 ILE A 189       6.363  13.964  17.441  1.00 88.57           H
ATOM   2806  HN  ILE A 189       2.223  12.748  19.228  1.00 88.57           H
ATOM   2807  N   LYS A 190       3.325   9.340  21.345  1.00 84.32           N
ATOM   2808  CA  LYS A 190       3.124   8.737  22.652  1.00 84.32           C
ATOM   2809  C   LYS A 190       4.481   8.359  23.248  1.00 84.32           C
ATOM   2810  O   LYS A 190       5.343   7.826  22.551  1.00 84.32           O
ATOM   2811  HA  LYS A 190       2.663   9.489  23.291  1.00 84.32           H
ATOM   2812  CB  LYS A 190       2.146   7.564  22.556  1.00 84.32           C
ATOM   2813 1HB  LYS A 190       1.210   7.901  22.111  1.00 84.32           H
ATOM   2814 2HB  LYS A 190       2.555   6.798  21.896  1.00 84.32           H
ATOM   2815  CG  LYS A 190       1.874   6.963  23.936  1.00 84.32           C
ATOM   2816 1HG  LYS A 190       2.812   6.636  24.386  1.00 84.32           H
ATOM   2817 2HG  LYS A 190       1.455   7.726  24.593  1.00 84.32           H
ATOM   2818  CD  LYS A 190       0.909   5.780  23.839  1.00 84.32           C
ATOM   2819 1HD  LYS A 190      -0.071   6.131  23.516  1.00 84.32           H
ATOM   2820 2HD  LYS A 190       1.262   5.080  23.082  1.00 84.32           H
ATOM   2821  CE  LYS A 190       0.781   5.064  25.185  1.00 84.32           C
ATOM   2822 1HE  LYS A 190       1.762   4.980  25.653  1.00 84.32           H
ATOM   2823 2HE  LYS A 190       0.156   5.650  25.858  1.00 84.32           H
ATOM   2824  NZ  LYS A 190       0.196   3.717  25.002  1.00 84.32           N
ATOM   2825 1HZ  LYS A 190       0.031   3.294  25.909  1.00 84.32           H
ATOM   2826 2HZ  LYS A 190      -0.682   3.796  24.500  1.00 84.32           H
ATOM   2827 3HZ  LYS A 190       0.837   3.139  24.471  1.00 84.32           H
ATOM   2828  HN  LYS A 190       3.690   8.724  20.647  1.00 84.32           H
ATOM   2829  N   GLU A 191       4.629   8.650  24.533  1.00 75.88           N
ATOM   2830  CA  GLU A 191       5.830   8.265  25.254  1.00 75.88           C
ATOM   2831  C   GLU A 191       5.549   7.056  26.148  1.00 75.88           C
ATOM   2832  O   GLU A 191       4.644   7.092  26.981  1.00 75.88           O
ATOM   2833  HA  GLU A 191       6.556   7.996  24.486  1.00 75.88           H
ATOM   2834  CB  GLU A 191       6.377   9.436  26.072  1.00 75.88           C
ATOM   2835 1HB  GLU A 191       6.448  10.323  25.442  1.00 75.88           H
ATOM   2836 2HB  GLU A 191       5.760   9.585  26.958  1.00 75.88           H
ATOM   2837  CG  GLU A 191       7.791   9.140  26.577  1.00 75.88           C
ATOM   2838 1HG  GLU A 191       7.761   8.316  27.290  1.00 75.88           H
ATOM   2839 2HG  GLU A 191       8.418   8.819  25.745  1.00 75.88           H
ATOM   2840  CD  GLU A 191       8.406  10.373  27.241  1.00 75.88           C
ATOM   2841  OE1 GLU A 191       9.585  10.273  27.643  1.00 75.88           O
ATOM   2842  OE2 GLU A 191       7.684  11.389  27.330  1.00 75.88           O
ATOM   2843  HN  GLU A 191       3.947   9.138  25.077  1.00 75.88           H
ATOM   2844  N   GLU A 192       6.340   6.012  25.944  1.00 71.38           N
ATOM   2845  CA  GLU A 192       6.187   4.794  26.721  1.00 71.38           C
ATOM   2846  C   GLU A 192       7.557   4.241  27.117  1.00 71.38           C
ATOM   2847  O   GLU A 192       8.413   4.023  26.261  1.00 71.38           O
ATOM   2848  HA  GLU A 192       5.634   5.088  27.614  1.00 71.38           H
ATOM   2849  CB  GLU A 192       5.376   3.750  25.950  1.00 71.38           C
ATOM   2850 1HB  GLU A 192       4.399   4.160  25.695  1.00 71.38           H
ATOM   2851 2HB  GLU A 192       5.942   3.413  25.082  1.00 71.38           H
ATOM   2852  CG  GLU A 192       5.123   2.509  26.809  1.00 71.38           C
ATOM   2853 1HG  GLU A 192       5.988   1.848  26.762  1.00 71.38           H
ATOM   2854 2HG  GLU A 192       5.002   2.803  27.852  1.00 71.38           H
ATOM   2855  CD  GLU A 192       3.875   1.761  26.336  1.00 71.38           C
ATOM   2856  OE1 GLU A 192       3.186   1.196  27.213  1.00 71.38           O
ATOM   2857  OE2 GLU A 192       3.639   1.770  25.109  1.00 71.38           O
ATOM   2858  HN  GLU A 192       7.073   5.991  25.264  1.00 71.38           H
ATOM   2859  N   SER A 193       7.723   4.031  28.414  1.00 72.37           N
ATOM   2860  CA  SER A 193       8.963   3.477  28.930  1.00 72.37           C
ATOM   2861  C   SER A 193      10.146   4.341  28.487  1.00 72.37           C
ATOM   2862  O   SER A 193      11.236   3.827  28.241  1.00 72.37           O
ATOM   2863  HA  SER A 193       8.860   3.499  30.015  1.00 72.37           H
ATOM   2864  CB  SER A 193       9.157   2.033  28.466  1.00 72.37           C
ATOM   2865 1HB  SER A 193       9.313   2.017  27.387  1.00 72.37           H
ATOM   2866 2HB  SER A 193      10.057   1.622  28.924  1.00 72.37           H
ATOM   2867  OG  SER A 193       8.040   1.212  28.795  1.00 72.37           O
ATOM   2868  HG  SER A 193       8.134   0.316  28.361  1.00 72.37           H
ATOM   2869  HN  SER A 193       7.030   4.231  29.106  1.00 72.37           H
ATOM   2870  N   GLY A 194       9.890   5.638  28.398  1.00 80.44           N
ATOM   2871  CA  GLY A 194      10.937   6.585  28.055  1.00 80.44           C
ATOM   2872  C   GLY A 194      11.248   6.541  26.557  1.00 80.44           C
ATOM   2873  O   GLY A 194      12.211   7.155  26.101  1.00 80.44           O
ATOM   2874 1HA  GLY A 194      10.628   7.592  28.336  1.00 80.44           H
ATOM   2875 2HA  GLY A 194      11.839   6.358  28.624  1.00 80.44           H
ATOM   2876  HN  GLY A 194       8.989   6.042  28.554  1.00 80.44           H
ATOM   2877  N   ILE A 195      10.414   5.809  25.834  1.00 78.89           N
ATOM   2878  CA  ILE A 195      10.546   5.732  24.389  1.00 78.89           C
ATOM   2879  C   ILE A 195       9.401   6.508  23.735  1.00 78.89           C
ATOM   2880  O   ILE A 195       8.231   6.244  24.009  1.00 78.89           O
ATOM   2881  HA  ILE A 195      11.486   6.213  24.121  1.00 78.89           H
ATOM   2882  CB  ILE A 195      10.638   4.274  23.936  1.00 78.89           C
ATOM   2883  HB  ILE A 195       9.737   3.756  24.265  1.00 78.89           H
ATOM   2884  CG1 ILE A 195      11.828   3.570  24.591  1.00 78.89           C
ATOM   2885 1HG1 ILE A 195      12.754   4.064  24.296  1.00 78.89           H
ATOM   2886 2HG1 ILE A 195      11.753   3.655  25.675  1.00 78.89           H
ATOM   2887  CG2 ILE A 195      10.684   4.176  22.409  1.00 78.89           C
ATOM   2888 1HG2 ILE A 195       9.779   4.615  21.990  1.00 78.89           H
ATOM   2889 2HG2 ILE A 195      11.556   4.713  22.037  1.00 78.89           H
ATOM   2890 3HG2 ILE A 195      10.750   3.128  22.115  1.00 78.89           H
ATOM   2891  CD1 ILE A 195      11.881   2.094  24.191  1.00 78.89           C
ATOM   2892 1HD1 ILE A 195      10.964   1.599  24.509  1.00 78.89           H
ATOM   2893 2HD1 ILE A 195      11.981   2.014  23.109  1.00 78.89           H
ATOM   2894 3HD1 ILE A 195      12.736   1.618  24.671  1.00 78.89           H
ATOM   2895  HN  ILE A 195       9.661   5.275  26.218  1.00 78.89           H
ATOM   2896  N   ALA A 196       9.778   7.450  22.882  1.00 89.74           N
ATOM   2897  CA  ALA A 196       8.798   8.195  22.109  1.00 89.74           C
ATOM   2898  C   ALA A 196       8.405   7.382  20.874  1.00 89.74           C
ATOM   2899  O   ALA A 196       9.268   6.895  20.146  1.00 89.74           O
ATOM   2900  HA  ALA A 196       7.918   8.336  22.737  1.00 89.74           H
ATOM   2901  CB  ALA A 196       9.371   9.567  21.747  1.00 89.74           C
ATOM   2902 1HB  ALA A 196       9.606  10.115  22.659  1.00 89.74           H
ATOM   2903 2HB  ALA A 196      10.277   9.437  21.156  1.00 89.74           H
ATOM   2904 3HB  ALA A 196       8.636  10.125  21.167  1.00 89.74           H
ATOM   2905  HN  ALA A 196      10.730   7.705  22.716  1.00 89.74           H
ATOM   2906  N   ILE A 197       7.100   7.261  20.676  1.00 85.40           N
ATOM   2907  CA  ILE A 197       6.581   6.505  19.549  1.00 85.40           C
ATOM   2908  C   ILE A 197       5.507   7.330  18.838  1.00 85.40           C
ATOM   2909  O   ILE A 197       4.700   7.995  19.485  1.00 85.40           O
ATOM   2910  HA  ILE A 197       7.407   6.343  18.856  1.00 85.40           H
ATOM   2911  CB  ILE A 197       6.097   5.127  20.006  1.00 85.40           C
ATOM   2912  HB  ILE A 197       5.553   4.666  19.182  1.00 85.40           H
ATOM   2913  CG1 ILE A 197       5.122   5.250  21.179  1.00 85.40           C
ATOM   2914 1HG1 ILE A 197       5.642   5.654  22.047  1.00 85.40           H
ATOM   2915 2HG1 ILE A 197       4.330   5.954  20.925  1.00 85.40           H
ATOM   2916  CG2 ILE A 197       7.278   4.212  20.336  1.00 85.40           C
ATOM   2917 1HG2 ILE A 197       7.900   4.088  19.449  1.00 85.40           H
ATOM   2918 2HG2 ILE A 197       7.871   4.657  21.135  1.00 85.40           H
ATOM   2919 3HG2 ILE A 197       6.906   3.240  20.658  1.00 85.40           H
ATOM   2920  CD1 ILE A 197       4.512   3.891  21.529  1.00 85.40           C
ATOM   2921 1HD1 ILE A 197       3.973   3.502  20.666  1.00 85.40           H
ATOM   2922 2HD1 ILE A 197       5.306   3.197  21.806  1.00 85.40           H
ATOM   2923 3HD1 ILE A 197       3.823   4.007  22.366  1.00 85.40           H
ATOM   2924  HN  ILE A 197       6.404   7.668  21.268  1.00 85.40           H
ATOM   2925  N   CYS A 198       5.531   7.259  17.515  1.00 91.07           N
ATOM   2926  CA  CYS A 198       4.475   7.856  16.714  1.00 91.07           C
ATOM   2927  C   CYS A 198       3.402   6.794  16.466  1.00 91.07           C
ATOM   2928  O   CYS A 198       3.635   5.829  15.740  1.00 91.07           O
ATOM   2929  HA  CYS A 198       4.072   8.685  17.296  1.00 91.07           H
ATOM   2930  CB  CYS A 198       5.017   8.437  15.407  1.00 91.07           C
ATOM   2931 1HB  CYS A 198       5.630   9.314  15.615  1.00 91.07           H
ATOM   2932 2HB  CYS A 198       5.661   7.708  14.914  1.00 91.07           H
ATOM   2933  SG  CYS A 198       3.630   8.892  14.302  1.00 91.07           S
ATOM   2934  HN  CYS A 198       6.253   6.806  16.992  1.00 91.07           H
ATOM   2935  N   THR A 199       2.250   7.007  17.083  1.00 89.16           N
ATOM   2936  CA  THR A 199       1.147   6.069  16.956  1.00 89.16           C
ATOM   2937  C   THR A 199      -0.184   6.819  16.874  1.00 89.16           C
ATOM   2938  O   THR A 199      -0.246   8.014  17.159  1.00 89.16           O
ATOM   2939  HA  THR A 199       1.266   5.525  16.019  1.00 89.16           H
ATOM   2940  CB  THR A 199       1.222   5.090  18.129  1.00 89.16           C
ATOM   2941  HB  THR A 199       2.243   4.736  18.275  1.00 89.16           H
ATOM   2942  OG1 THR A 199       0.264   4.086  17.804  1.00 89.16           O
ATOM   2943  HG1 THR A 199       0.397   3.285  18.388  1.00 89.16           H
ATOM   2944  CG2 THR A 199       0.700   5.696  19.433  1.00 89.16           C
ATOM   2945 1HG2 THR A 199      -0.342   5.988  19.306  1.00 89.16           H
ATOM   2946 2HG2 THR A 199       1.295   6.573  19.689  1.00 89.16           H
ATOM   2947 3HG2 THR A 199       0.776   4.959  20.232  1.00 89.16           H
ATOM   2948  HN  THR A 199       2.063   7.802  17.661  1.00 89.16           H
ATOM   2949  N   MET A 200      -1.216   6.085  16.484  1.00 88.35           N
ATOM   2950  CA  MET A 200      -2.577   6.578  16.615  1.00 88.35           C
ATOM   2951  C   MET A 200      -3.121   6.318  18.021  1.00 88.35           C
ATOM   2952  O   MET A 200      -2.976   5.218  18.553  1.00 88.35           O
ATOM   2953  HA  MET A 200      -2.519   7.652  16.434  1.00 88.35           H
ATOM   2954  CB  MET A 200      -3.472   5.888  15.585  1.00 88.35           C
ATOM   2955 1HB  MET A 200      -3.379   4.806  15.684  1.00 88.35           H
ATOM   2956 2HB  MET A 200      -4.515   6.137  15.779  1.00 88.35           H
ATOM   2957  CG  MET A 200      -3.098   6.309  14.163  1.00 88.35           C
ATOM   2958 1HG  MET A 200      -3.110   7.396  14.082  1.00 88.35           H
ATOM   2959 2HG  MET A 200      -2.083   5.984  13.933  1.00 88.35           H
ATOM   2960  SD  MET A 200      -4.244   5.598  12.993  1.00 88.35           S
ATOM   2961  CE  MET A 200      -5.724   6.497  13.425  1.00 88.35           C
ATOM   2962 1HE  MET A 200      -5.977   6.302  14.467  1.00 88.35           H
ATOM   2963 2HE  MET A 200      -5.555   7.565  13.286  1.00 88.35           H
ATOM   2964 3HE  MET A 200      -6.545   6.173  12.785  1.00 88.35           H
ATOM   2965  HN  MET A 200      -1.135   5.172  16.085  1.00 88.35           H
ATOM   2966  N   VAL A 201      -3.736   7.348  18.583  1.00 90.67           N
ATOM   2967  CA  VAL A 201      -4.407   7.210  19.865  1.00 90.67           C
ATOM   2968  C   VAL A 201      -5.878   7.602  19.711  1.00 90.67           C
ATOM   2969  O   VAL A 201      -6.187   8.724  19.314  1.00 90.67           O
ATOM   2970  HA  VAL A 201      -4.352   6.161  20.154  1.00 90.67           H
ATOM   2971  CB  VAL A 201      -3.677   8.034  20.928  1.00 90.67           C
ATOM   2972  HB  VAL A 201      -3.747   9.084  20.645  1.00 90.67           H
ATOM   2973  CG1 VAL A 201      -4.340   7.872  22.298  1.00 90.67           C
ATOM   2974 1HG1 VAL A 201      -5.375   8.211  22.242  1.00 90.67           H
ATOM   2975 2HG1 VAL A 201      -4.316   6.823  22.591  1.00 90.67           H
ATOM   2976 3HG1 VAL A 201      -3.802   8.468  23.035  1.00 90.67           H
ATOM   2977  CG2 VAL A 201      -2.195   7.661  20.989  1.00 90.67           C
ATOM   2978 1HG2 VAL A 201      -2.096   6.604  21.238  1.00 90.67           H
ATOM   2979 2HG2 VAL A 201      -1.732   7.851  20.021  1.00 90.67           H
ATOM   2980 3HG2 VAL A 201      -1.700   8.261  21.753  1.00 90.67           H
ATOM   2981  HN  VAL A 201      -3.781   8.261  18.179  1.00 90.67           H
ATOM   2982  N   TYR A 202      -6.746   6.655  20.033  1.00 90.77           N
ATOM   2983  CA  TYR A 202      -8.174   6.857  19.856  1.00 90.77           C
ATOM   2984  C   TYR A 202      -8.817   7.381  21.142  1.00 90.77           C
ATOM   2985  O   TYR A 202      -8.414   7.003  22.241  1.00 90.77           O
ATOM   2986  HA  TYR A 202      -8.314   7.591  19.063  1.00 90.77           H
ATOM   2987  CB  TYR A 202      -8.758   5.480  19.533  1.00 90.77           C
ATOM   2988 1HB  TYR A 202      -8.525   4.797  20.349  1.00 90.77           H
ATOM   2989 2HB  TYR A 202      -9.844   5.559  19.484  1.00 90.77           H
ATOM   2990  CG  TYR A 202      -8.245   4.879  18.222  1.00 90.77           C
ATOM   2991  CD1 TYR A 202      -8.864   5.195  17.030  1.00 90.77           C
ATOM   2992  HD1 TYR A 202      -9.718   5.873  17.022  1.00 90.77           H
ATOM   2993  CD2 TYR A 202      -7.165   4.021  18.233  1.00 90.77           C
ATOM   2994  HD2 TYR A 202      -6.676   3.772  19.175  1.00 90.77           H
ATOM   2995  CE1 TYR A 202      -8.382   4.630  15.796  1.00 90.77           C
ATOM   2996  HE1 TYR A 202      -8.861   4.871  14.848  1.00 90.77           H
ATOM   2997  CE2 TYR A 202      -6.682   3.456  16.999  1.00 90.77           C
ATOM   2998  HE2 TYR A 202      -5.830   2.777  16.993  1.00 90.77           H
ATOM   2999  CZ  TYR A 202      -7.315   3.788  15.842  1.00 90.77           C
ATOM   3000  OH  TYR A 202      -6.859   3.254  14.677  1.00 90.77           O
ATOM   3001  HH  TYR A 202      -7.423   3.568  13.913  1.00 90.77           H
ATOM   3002  HN  TYR A 202      -6.489   5.764  20.408  1.00 90.77           H
ATOM   3003  N   PRO A 203      -9.825   8.257  21.029  1.00 85.11           N
ATOM   3004  CA  PRO A 203     -10.444   8.851  22.217  1.00 85.11           C
ATOM   3005  C   PRO A 203     -11.233   7.835  23.026  1.00 85.11           C
ATOM   3006  O   PRO A 203     -11.753   6.866  22.474  1.00 85.11           O
ATOM   3007  HA  PRO A 203      -9.676   9.221  22.896  1.00 85.11           H
ATOM   3008  CB  PRO A 203     -11.347   9.946  21.645  1.00 85.11           C
ATOM   3009 1HB  PRO A 203     -12.242  10.086  22.251  1.00 85.11           H
ATOM   3010 2HB  PRO A 203     -10.836  10.908  21.606  1.00 85.11           H
ATOM   3011  CG  PRO A 203     -11.685   9.446  20.270  1.00 85.11           C
ATOM   3012 1HG  PRO A 203     -12.536   8.765  20.296  1.00 85.11           H
ATOM   3013 2HG  PRO A 203     -11.956  10.268  19.607  1.00 85.11           H
ATOM   3014  CD  PRO A 203     -10.448   8.747  19.787  1.00 85.11           C
ATOM   3015 1HD  PRO A 203     -10.688   7.929  19.108  1.00 85.11           H
ATOM   3016 2HD  PRO A 203      -9.788   9.426  19.247  1.00 85.11           H
ATOM   3017  N   SER A 204     -11.303   8.085  24.325  1.00 75.95           N
ATOM   3018  CA  SER A 204     -11.640   7.037  25.272  1.00 75.95           C
ATOM   3019  C   SER A 204     -13.037   6.489  24.972  1.00 75.95           C
ATOM   3020  O   SER A 204     -13.264   5.283  25.049  1.00 75.95           O
ATOM   3021  HA  SER A 204     -10.886   6.263  25.127  1.00 75.95           H
ATOM   3022  CB  SER A 204     -11.570   7.551  26.711  1.00 75.95           C
ATOM   3023 1HB  SER A 204     -11.950   6.786  27.389  1.00 75.95           H
ATOM   3024 2HB  SER A 204     -10.530   7.729  26.983  1.00 75.95           H
ATOM   3025  OG  SER A 204     -12.317   8.752  26.886  1.00 75.95           O
ATOM   3026  HG  SER A 204     -13.290   8.539  26.980  1.00 75.95           H
ATOM   3027  HN  SER A 204     -11.134   8.983  24.731  1.00 75.95           H
ATOM   3028  N   ASP A 205     -13.936   7.402  24.635  1.00 69.96           N
ATOM   3029  CA  ASP A 205     -15.358   7.143  24.785  1.00 69.96           C
ATOM   3030  C   ASP A 205     -15.770   6.020  23.832  1.00 69.96           C
ATOM   3031  O   ASP A 205     -16.527   5.127  24.210  1.00 69.96           O
ATOM   3032  HA  ASP A 205     -15.490   6.871  25.832  1.00 69.96           H
ATOM   3033  CB  ASP A 205     -16.183   8.384  24.439  1.00 69.96           C
ATOM   3034 1HB  ASP A 205     -15.936   8.721  23.432  1.00 69.96           H
ATOM   3035 2HB  ASP A 205     -17.243   8.132  24.440  1.00 69.96           H
ATOM   3036  CG  ASP A 205     -15.921   9.513  25.438  1.00 69.96           C
ATOM   3037  OD1 ASP A 205     -15.230   9.234  26.441  1.00 69.96           O
ATOM   3038  OD2 ASP A 205     -16.418  10.630  25.176  1.00 69.96           O
ATOM   3039  HN  ASP A 205     -13.707   8.303  24.267  1.00 69.96           H
ATOM   3040  N   GLU A 206     -15.256   6.102  22.613  1.00 73.66           N
ATOM   3041  CA  GLU A 206     -15.603   5.134  21.587  1.00 73.66           C
ATOM   3042  C   GLU A 206     -14.337   4.574  20.935  1.00 73.66           C
ATOM   3043  O   GLU A 206     -14.350   4.205  19.762  1.00 73.66           O
ATOM   3044  HA  GLU A 206     -16.134   4.338  22.109  1.00 73.66           H
ATOM   3045  CB  GLU A 206     -16.531   5.754  20.540  1.00 73.66           C
ATOM   3046 1HB  GLU A 206     -16.085   6.668  20.150  1.00 73.66           H
ATOM   3047 2HB  GLU A 206     -16.755   5.019  19.767  1.00 73.66           H
ATOM   3048  CG  GLU A 206     -17.873   6.148  21.161  1.00 73.66           C
ATOM   3049 1HG  GLU A 206     -18.024   5.597  22.089  1.00 73.66           H
ATOM   3050 2HG  GLU A 206     -17.861   7.207  21.418  1.00 73.66           H
ATOM   3051  CD  GLU A 206     -19.027   5.864  20.198  1.00 73.66           C
ATOM   3052  OE1 GLU A 206     -20.040   5.308  20.676  1.00 73.66           O
ATOM   3053  OE2 GLU A 206     -18.870   6.208  19.007  1.00 73.66           O
ATOM   3054  HN  GLU A 206     -14.613   6.812  22.324  1.00 73.66           H
ATOM   3055  N   SER A 207     -13.274   4.528  21.725  1.00 86.42           N
ATOM   3056  CA  SER A 207     -11.964   4.188  21.197  1.00 86.42           C
ATOM   3057  C   SER A 207     -12.035   2.863  20.434  1.00 86.42           C
ATOM   3058  O   SER A 207     -11.497   2.747  19.334  1.00 86.42           O
ATOM   3059  HA  SER A 207     -11.704   5.004  20.522  1.00 86.42           H
ATOM   3060  CB  SER A 207     -10.925   4.101  22.316  1.00 86.42           C
ATOM   3061 1HB  SER A 207      -9.982   3.736  21.908  1.00 86.42           H
ATOM   3062 2HB  SER A 207     -10.735   5.098  22.713  1.00 86.42           H
ATOM   3063  OG  SER A 207     -11.348   3.242  23.372  1.00 86.42           O
ATOM   3064  HG  SER A 207     -11.697   3.785  24.135  1.00 86.42           H
ATOM   3065  HN  SER A 207     -13.298   4.718  22.706  1.00 86.42           H
ATOM   3066  N   THR A 208     -12.704   1.899  21.048  1.00 86.41           N
ATOM   3067  CA  THR A 208     -12.761   0.557  20.494  1.00 86.41           C
ATOM   3068  C   THR A 208     -13.490   0.566  19.149  1.00 86.41           C
ATOM   3069  O   THR A 208     -13.031  -0.047  18.186  1.00 86.41           O
ATOM   3070  HA  THR A 208     -11.742   0.221  20.303  1.00 86.41           H
ATOM   3071  CB  THR A 208     -13.414  -0.357  21.533  1.00 86.41           C
ATOM   3072  HB  THR A 208     -14.473  -0.125  21.644  1.00 86.41           H
ATOM   3073  OG1 THR A 208     -12.618  -0.178  22.702  1.00 86.41           O
ATOM   3074  HG1 THR A 208     -11.673  -0.446  22.516  1.00 86.41           H
ATOM   3075  CG2 THR A 208     -13.249  -1.840  21.194  1.00 86.41           C
ATOM   3076 1HG2 THR A 208     -12.189  -2.087  21.149  1.00 86.41           H
ATOM   3077 2HG2 THR A 208     -13.712  -2.045  20.228  1.00 86.41           H
ATOM   3078 3HG2 THR A 208     -13.731  -2.444  21.963  1.00 86.41           H
ATOM   3079  HN  THR A 208     -13.200   2.022  21.908  1.00 86.41           H
ATOM   3080  N   LYS A 209     -14.614   1.268  19.126  1.00 82.36           N
ATOM   3081  CA  LYS A 209     -15.434   1.328  17.928  1.00 82.36           C
ATOM   3082  C   LYS A 209     -14.624   1.955  16.791  1.00 82.36           C
ATOM   3083  O   LYS A 209     -14.631   1.452  15.669  1.00 82.36           O
ATOM   3084  HA  LYS A 209     -15.683   0.304  17.651  1.00 82.36           H
ATOM   3085  CB  LYS A 209     -16.750   2.052  18.216  1.00 82.36           C
ATOM   3086 1HB  LYS A 209     -16.545   3.029  18.654  1.00 82.36           H
ATOM   3087 2HB  LYS A 209     -17.285   2.228  17.283  1.00 82.36           H
ATOM   3088  CG  LYS A 209     -17.628   1.236  19.167  1.00 82.36           C
ATOM   3089 1HG  LYS A 209     -17.754   0.227  18.776  1.00 82.36           H
ATOM   3090 2HG  LYS A 209     -17.134   1.144  20.135  1.00 82.36           H
ATOM   3091  CD  LYS A 209     -18.998   1.893  19.348  1.00 82.36           C
ATOM   3092 1HD  LYS A 209     -18.873   2.963  19.517  1.00 82.36           H
ATOM   3093 2HD  LYS A 209     -19.583   1.781  18.435  1.00 82.36           H
ATOM   3094  CE  LYS A 209     -19.754   1.270  20.524  1.00 82.36           C
ATOM   3095 1HE  LYS A 209     -20.114   0.279  20.249  1.00 82.36           H
ATOM   3096 2HE  LYS A 209     -19.078   1.141  21.370  1.00 82.36           H
ATOM   3097  NZ  LYS A 209     -20.894   2.127  20.919  1.00 82.36           N
ATOM   3098 1HZ  LYS A 209     -21.355   1.724  21.727  1.00 82.36           H
ATOM   3099 2HZ  LYS A 209     -20.556   3.054  21.151  1.00 82.36           H
ATOM   3100 3HZ  LYS A 209     -21.552   2.189  20.151  1.00 82.36           H
ATOM   3101  HN  LYS A 209     -14.964   1.788  19.905  1.00 82.36           H
ATOM   3102  N   LEU A 210     -13.943   3.042  17.122  1.00 88.17           N
ATOM   3103  CA  LEU A 210     -13.252   3.828  16.114  1.00 88.17           C
ATOM   3104  C   LEU A 210     -12.143   2.982  15.486  1.00 88.17           C
ATOM   3105  O   LEU A 210     -12.029   2.911  14.263  1.00 88.17           O
ATOM   3106  HA  LEU A 210     -13.978   4.076  15.339  1.00 88.17           H
ATOM   3107  CB  LEU A 210     -12.757   5.148  16.710  1.00 88.17           C
ATOM   3108 1HB  LEU A 210     -13.587   5.621  17.234  1.00 88.17           H
ATOM   3109 2HB  LEU A 210     -11.995   4.923  17.456  1.00 88.17           H
ATOM   3110  CG  LEU A 210     -12.176   6.156  15.716  1.00 88.17           C
ATOM   3111  HG  LEU A 210     -11.359   5.673  15.178  1.00 88.17           H
ATOM   3112  CD1 LEU A 210     -13.221   6.567  14.677  1.00 88.17           C
ATOM   3113 1HD1 LEU A 210     -13.553   5.686  14.128  1.00 88.17           H
ATOM   3114 2HD1 LEU A 210     -14.073   7.023  15.180  1.00 88.17           H
ATOM   3115 3HD1 LEU A 210     -12.781   7.284  13.984  1.00 88.17           H
ATOM   3116  CD2 LEU A 210     -11.585   7.365  16.444  1.00 88.17           C
ATOM   3117 1HD2 LEU A 210     -12.365   7.856  17.025  1.00 88.17           H
ATOM   3118 2HD2 LEU A 210     -10.789   7.034  17.112  1.00 88.17           H
ATOM   3119 3HD2 LEU A 210     -11.179   8.065  15.715  1.00 88.17           H
ATOM   3120  HN  LEU A 210     -13.861   3.388  18.057  1.00 88.17           H
ATOM   3121  N   LYS A 211     -11.354   2.362  16.351  1.00 92.95           N
ATOM   3122  CA  LYS A 211     -10.263   1.516  15.896  1.00 92.95           C
ATOM   3123  C   LYS A 211     -10.815   0.439  14.960  1.00 92.95           C
ATOM   3124  O   LYS A 211     -10.295   0.238  13.864  1.00 92.95           O
ATOM   3125  HA  LYS A 211      -9.576   2.145  15.331  1.00 92.95           H
ATOM   3126  CB  LYS A 211      -9.487   0.955  17.089  1.00 92.95           C
ATOM   3127 1HB  LYS A 211      -9.072   1.775  17.677  1.00 92.95           H
ATOM   3128 2HB  LYS A 211     -10.165   0.407  17.743  1.00 92.95           H
ATOM   3129  CG  LYS A 211      -8.359   0.032  16.624  1.00 92.95           C
ATOM   3130 1HG  LYS A 211      -8.782  -0.881  16.206  1.00 92.95           H
ATOM   3131 2HG  LYS A 211      -7.793   0.516  15.828  1.00 92.95           H
ATOM   3132  CD  LYS A 211      -7.423  -0.317  17.783  1.00 92.95           C
ATOM   3133 1HD  LYS A 211      -7.026   0.598  18.223  1.00 92.95           H
ATOM   3134 2HD  LYS A 211      -7.983  -0.830  18.566  1.00 92.95           H
ATOM   3135  CE  LYS A 211      -6.270  -1.204  17.309  1.00 92.95           C
ATOM   3136 1HE  LYS A 211      -6.657  -2.170  16.984  1.00 92.95           H
ATOM   3137 2HE  LYS A 211      -5.785  -0.748  16.446  1.00 92.95           H
ATOM   3138  NZ  LYS A 211      -5.284  -1.398  18.396  1.00 92.95           N
ATOM   3139 1HZ  LYS A 211      -4.665  -2.165  18.158  1.00 92.95           H
ATOM   3140 2HZ  LYS A 211      -4.742  -0.549  18.515  1.00 92.95           H
ATOM   3141 3HZ  LYS A 211      -5.771  -1.611  19.260  1.00 92.95           H
ATOM   3142  HN  LYS A 211     -11.450   2.431  17.344  1.00 92.95           H
ATOM   3143  N   SER A 212     -11.863  -0.225  15.427  1.00 90.78           N
ATOM   3144  CA  SER A 212     -12.438  -1.333  14.684  1.00 90.78           C
ATOM   3145  C   SER A 212     -12.919  -0.851  13.314  1.00 90.78           C
ATOM   3146  O   SER A 212     -12.743  -1.542  12.312  1.00 90.78           O
ATOM   3147  HA  SER A 212     -11.630  -2.056  14.573  1.00 90.78           H
ATOM   3148  CB  SER A 212     -13.592  -1.974  15.457  1.00 90.78           C
ATOM   3149 1HB  SER A 212     -14.384  -1.239  15.602  1.00 90.78           H
ATOM   3150 2HB  SER A 212     -14.016  -2.787  14.867  1.00 90.78           H
ATOM   3151  OG  SER A 212     -13.173  -2.476  16.723  1.00 90.78           O
ATOM   3152  HG  SER A 212     -13.339  -1.792  17.434  1.00 90.78           H
ATOM   3153  HN  SER A 212     -12.316  -0.017  16.294  1.00 90.78           H
ATOM   3154  N   ALA A 213     -13.518   0.331  13.315  1.00 93.97           N
ATOM   3155  CA  ALA A 213     -14.051   0.901  12.089  1.00 93.97           C
ATOM   3156  C   ALA A 213     -12.899   1.195  11.126  1.00 93.97           C
ATOM   3157  O   ALA A 213     -12.974   0.865   9.943  1.00 93.97           O
ATOM   3158  HA  ALA A 213     -14.710   0.160  11.638  1.00 93.97           H
ATOM   3159  CB  ALA A 213     -14.867   2.152  12.420  1.00 93.97           C
ATOM   3160 1HB  ALA A 213     -15.690   1.883  13.084  1.00 93.97           H
ATOM   3161 2HB  ALA A 213     -14.227   2.884  12.913  1.00 93.97           H
ATOM   3162 3HB  ALA A 213     -15.267   2.579  11.501  1.00 93.97           H
ATOM   3163  HN  ALA A 213     -13.641   0.895  14.132  1.00 93.97           H
ATOM   3164  N   VAL A 214     -11.859   1.813  11.668  1.00 92.09           N
ATOM   3165  CA  VAL A 214     -10.720   2.211  10.858  1.00 92.09           C
ATOM   3166  C   VAL A 214     -10.102   0.970  10.210  1.00 92.09           C
ATOM   3167  O   VAL A 214      -9.782   0.980   9.023  1.00 92.09           O
ATOM   3168  HA  VAL A 214     -11.089   2.870  10.073  1.00 92.09           H
ATOM   3169  CB  VAL A 214      -9.723   2.999  11.710  1.00 92.09           C
ATOM   3170  HB  VAL A 214      -9.508   2.413  12.604  1.00 92.09           H
ATOM   3171  CG1 VAL A 214      -8.407   3.210  10.959  1.00 92.09           C
ATOM   3172 1HG1 VAL A 214      -7.969   2.243  10.715  1.00 92.09           H
ATOM   3173 2HG1 VAL A 214      -8.598   3.765  10.041  1.00 92.09           H
ATOM   3174 3HG1 VAL A 214      -7.717   3.773  11.587  1.00 92.09           H
ATOM   3175  CG2 VAL A 214     -10.320   4.335  12.157  1.00 92.09           C
ATOM   3176 1HG2 VAL A 214     -10.577   4.930  11.280  1.00 92.09           H
ATOM   3177 2HG2 VAL A 214     -11.218   4.153  12.748  1.00 92.09           H
ATOM   3178 3HG2 VAL A 214      -9.591   4.876  12.760  1.00 92.09           H
ATOM   3179  HN  VAL A 214     -11.788   2.040  12.639  1.00 92.09           H
ATOM   3180  N   LEU A 215      -9.954  -0.069  11.019  1.00 91.70           N
ATOM   3181  CA  LEU A 215      -9.308  -1.288  10.561  1.00 91.70           C
ATOM   3182  C   LEU A 215     -10.189  -1.961   9.507  1.00 91.70           C
ATOM   3183  O   LEU A 215      -9.691  -2.442   8.490  1.00 91.70           O
ATOM   3184  HA  LEU A 215      -8.366  -1.002  10.092  1.00 91.70           H
ATOM   3185  CB  LEU A 215      -8.967  -2.192  11.747  1.00 91.70           C
ATOM   3186 1HB  LEU A 215      -9.865  -2.319  12.351  1.00 91.70           H
ATOM   3187 2HB  LEU A 215      -8.699  -3.176  11.362  1.00 91.70           H
ATOM   3188  CG  LEU A 215      -7.838  -1.706  12.658  1.00 91.70           C
ATOM   3189  HG  LEU A 215      -8.135  -0.751  13.090  1.00 91.70           H
ATOM   3190  CD1 LEU A 215      -7.614  -2.677  13.819  1.00 91.70           C
ATOM   3191 1HD1 LEU A 215      -8.528  -2.757  14.407  1.00 91.70           H
ATOM   3192 2HD1 LEU A 215      -7.348  -3.658  13.426  1.00 91.70           H
ATOM   3193 3HD1 LEU A 215      -6.807  -2.308  14.451  1.00 91.70           H
ATOM   3194  CD2 LEU A 215      -6.556  -1.462  11.859  1.00 91.70           C
ATOM   3195 1HD2 LEU A 215      -6.244  -2.390  11.380  1.00 91.70           H
ATOM   3196 2HD2 LEU A 215      -6.741  -0.704  11.098  1.00 91.70           H
ATOM   3197 3HD2 LEU A 215      -5.770  -1.117  12.531  1.00 91.70           H
ATOM   3198  HN  LEU A 215     -10.265  -0.087  11.969  1.00 91.70           H
ATOM   3199  N   THR A 216     -11.485  -1.975   9.786  1.00 91.05           N
ATOM   3200  CA  THR A 216     -12.435  -2.622   8.897  1.00 91.05           C
ATOM   3201  C   THR A 216     -12.405  -1.966   7.515  1.00 91.05           C
ATOM   3202  O   THR A 216     -12.398  -2.655   6.497  1.00 91.05           O
ATOM   3203  HA  THR A 216     -12.129  -3.660   8.765  1.00 91.05           H
ATOM   3204  CB  THR A 216     -13.812  -2.575   9.562  1.00 91.05           C
ATOM   3205  HB  THR A 216     -14.146  -1.546   9.693  1.00 91.05           H
ATOM   3206  OG1 THR A 216     -13.643  -3.325  10.762  1.00 91.05           O
ATOM   3207  HG1 THR A 216     -13.591  -2.707  11.547  1.00 91.05           H
ATOM   3208  CG2 THR A 216     -14.867  -3.359   8.779  1.00 91.05           C
ATOM   3209 1HG2 THR A 216     -14.565  -4.403   8.706  1.00 91.05           H
ATOM   3210 2HG2 THR A 216     -14.964  -2.938   7.778  1.00 91.05           H
ATOM   3211 3HG2 THR A 216     -15.825  -3.293   9.295  1.00 91.05           H
ATOM   3212  HN  THR A 216     -11.886  -1.555  10.600  1.00 91.05           H
ATOM   3213  N   LEU A 217     -12.388  -0.641   7.525  1.00 88.40           N
ATOM   3214  CA  LEU A 217     -12.336   0.116   6.285  1.00 88.40           C
ATOM   3215  C   LEU A 217     -11.079  -0.277   5.506  1.00 88.40           C
ATOM   3216  O   LEU A 217     -11.129  -0.454   4.290  1.00 88.40           O
ATOM   3217  HA  LEU A 217     -13.209  -0.162   5.696  1.00 88.40           H
ATOM   3218  CB  LEU A 217     -12.440   1.616   6.569  1.00 88.40           C
ATOM   3219 1HB  LEU A 217     -11.807   1.849   7.425  1.00 88.40           H
ATOM   3220 2HB  LEU A 217     -12.032   2.156   5.714  1.00 88.40           H
ATOM   3221  CG  LEU A 217     -13.846   2.149   6.850  1.00 88.40           C
ATOM   3222  HG  LEU A 217     -14.301   1.524   7.618  1.00 88.40           H
ATOM   3223  CD1 LEU A 217     -13.791   3.575   7.402  1.00 88.40           C
ATOM   3224 1HD1 LEU A 217     -13.222   3.583   8.331  1.00 88.40           H
ATOM   3225 2HD1 LEU A 217     -13.309   4.228   6.675  1.00 88.40           H
ATOM   3226 3HD1 LEU A 217     -14.804   3.930   7.593  1.00 88.40           H
ATOM   3227  CD2 LEU A 217     -14.729   2.050   5.605  1.00 88.40           C
ATOM   3228 1HD2 LEU A 217     -14.288   2.636   4.799  1.00 88.40           H
ATOM   3229 2HD2 LEU A 217     -14.806   1.008   5.296  1.00 88.40           H
ATOM   3230 3HD2 LEU A 217     -15.723   2.436   5.832  1.00 88.40           H
ATOM   3231  HN  LEU A 217     -12.410  -0.087   8.357  1.00 88.40           H
ATOM   3232  N   LYS A 218      -9.982  -0.402   6.238  1.00 86.12           N
ATOM   3233  CA  LYS A 218      -8.702  -0.706   5.622  1.00 86.12           C
ATOM   3234  C   LYS A 218      -8.793  -2.056   4.907  1.00 86.12           C
ATOM   3235  O   LYS A 218      -8.329  -2.195   3.776  1.00 86.12           O
ATOM   3236  HA  LYS A 218      -8.506   0.066   4.879  1.00 86.12           H
ATOM   3237  CB  LYS A 218      -7.578  -0.634   6.658  1.00 86.12           C
ATOM   3238 1HB  LYS A 218      -7.664   0.291   7.230  1.00 86.12           H
ATOM   3239 2HB  LYS A 218      -7.678  -1.456   7.367  1.00 86.12           H
ATOM   3240  CG  LYS A 218      -6.206  -0.697   5.984  1.00 86.12           C
ATOM   3241 1HG  LYS A 218      -6.145  -1.588   5.360  1.00 86.12           H
ATOM   3242 2HG  LYS A 218      -6.081   0.162   5.326  1.00 86.12           H
ATOM   3243  CD  LYS A 218      -5.085  -0.717   7.025  1.00 86.12           C
ATOM   3244 1HD  LYS A 218      -5.124   0.193   7.624  1.00 86.12           H
ATOM   3245 2HD  LYS A 218      -5.231  -1.555   7.707  1.00 86.12           H
ATOM   3246  CE  LYS A 218      -3.715  -0.833   6.352  1.00 86.12           C
ATOM   3247 1HE  LYS A 218      -3.722  -1.657   5.639  1.00 86.12           H
ATOM   3248 2HE  LYS A 218      -3.502   0.075   5.788  1.00 86.12           H
ATOM   3249  NZ  LYS A 218      -2.658  -1.054   7.364  1.00 86.12           N
ATOM   3250 1HZ  LYS A 218      -1.856  -1.493   6.925  1.00 86.12           H
ATOM   3251 2HZ  LYS A 218      -2.381  -0.165   7.764  1.00 86.12           H
ATOM   3252 3HZ  LYS A 218      -3.014  -1.658   8.098  1.00 86.12           H
ATOM   3253  HN  LYS A 218      -9.959  -0.300   7.233  1.00 86.12           H
ATOM   3254  N   VAL A 219      -9.393  -3.016   5.596  1.00 90.29           N
ATOM   3255  CA  VAL A 219      -9.429  -4.381   5.101  1.00 90.29           C
ATOM   3256  C   VAL A 219     -10.356  -4.454   3.886  1.00 90.29           C
ATOM   3257  O   VAL A 219     -10.016  -5.069   2.877  1.00 90.29           O
ATOM   3258  HA  VAL A 219      -8.419  -4.645   4.788  1.00 90.29           H
ATOM   3259  CB  VAL A 219      -9.840  -5.334   6.225  1.00 90.29           C
ATOM   3260  HB  VAL A 219     -10.779  -4.973   6.645  1.00 90.29           H
ATOM   3261  CG1 VAL A 219     -10.080  -6.746   5.687  1.00 90.29           C
ATOM   3262 1HG1 VAL A 219     -10.875  -6.721   4.941  1.00 90.29           H
ATOM   3263 2HG1 VAL A 219      -9.164  -7.120   5.228  1.00 90.29           H
ATOM   3264 3HG1 VAL A 219     -10.371  -7.403   6.506  1.00 90.29           H
ATOM   3265  CG2 VAL A 219      -8.798  -5.344   7.345  1.00 90.29           C
ATOM   3266 1HG2 VAL A 219      -7.837  -5.669   6.944  1.00 90.29           H
ATOM   3267 2HG2 VAL A 219      -8.698  -4.340   7.757  1.00 90.29           H
ATOM   3268 3HG2 VAL A 219      -9.115  -6.029   8.131  1.00 90.29           H
ATOM   3269  HN  VAL A 219      -9.847  -2.872   6.475  1.00 90.29           H
ATOM   3270  N   ILE A 220     -11.510  -3.818   4.024  1.00 90.49           N
ATOM   3271  CA  ILE A 220     -12.535  -3.895   2.996  1.00 90.49           C
ATOM   3272  C   ILE A 220     -12.022  -3.224   1.720  1.00 90.49           C
ATOM   3273  O   ILE A 220     -11.953  -3.855   0.667  1.00 90.49           O
ATOM   3274  HA  ILE A 220     -12.707  -4.950   2.785  1.00 90.49           H
ATOM   3275  CB  ILE A 220     -13.854  -3.313   3.509  1.00 90.49           C
ATOM   3276  HB  ILE A 220     -13.646  -2.344   3.962  1.00 90.49           H
ATOM   3277  CG1 ILE A 220     -14.457  -4.201   4.599  1.00 90.49           C
ATOM   3278 1HG1 ILE A 220     -14.680  -5.186   4.188  1.00 90.49           H
ATOM   3279 2HG1 ILE A 220     -13.730  -4.347   5.398  1.00 90.49           H
ATOM   3280  CG2 ILE A 220     -14.832  -3.074   2.358  1.00 90.49           C
ATOM   3281 1HG2 ILE A 220     -14.394  -2.373   1.648  1.00 90.49           H
ATOM   3282 2HG2 ILE A 220     -15.039  -4.019   1.854  1.00 90.49           H
ATOM   3283 3HG2 ILE A 220     -15.761  -2.661   2.750  1.00 90.49           H
ATOM   3284  CD1 ILE A 220     -15.733  -3.579   5.170  1.00 90.49           C
ATOM   3285 1HD1 ILE A 220     -15.500  -2.605   5.601  1.00 90.49           H
ATOM   3286 2HD1 ILE A 220     -16.466  -3.457   4.372  1.00 90.49           H
ATOM   3287 3HD1 ILE A 220     -16.141  -4.230   5.942  1.00 90.49           H
ATOM   3288  HN  ILE A 220     -11.750  -3.258   4.818  1.00 90.49           H
ATOM   3289  N   LEU A 221     -11.675  -1.952   1.857  1.00 89.21           N
ATOM   3290  CA  LEU A 221     -11.348  -1.137   0.699  1.00 89.21           C
ATOM   3291  C   LEU A 221      -9.920  -1.449   0.248  1.00 89.21           C
ATOM   3292  O   LEU A 221      -9.576  -1.255  -0.917  1.00 89.21           O
ATOM   3293  HA  LEU A 221     -12.032  -1.418  -0.102  1.00 89.21           H
ATOM   3294  CB  LEU A 221     -11.588   0.344   1.001  1.00 89.21           C
ATOM   3295 1HB  LEU A 221     -10.959   0.629   1.844  1.00 89.21           H
ATOM   3296 2HB  LEU A 221     -11.255   0.928   0.143  1.00 89.21           H
ATOM   3297  CG  LEU A 221     -13.032   0.737   1.321  1.00 89.21           C
ATOM   3298  HG  LEU A 221     -13.365   0.147   2.175  1.00 89.21           H
ATOM   3299  CD1 LEU A 221     -13.121   2.210   1.726  1.00 89.21           C
ATOM   3300 1HD1 LEU A 221     -12.508   2.381   2.611  1.00 89.21           H
ATOM   3301 2HD1 LEU A 221     -12.762   2.834   0.908  1.00 89.21           H
ATOM   3302 3HD1 LEU A 221     -14.158   2.463   1.948  1.00 89.21           H
ATOM   3303  CD2 LEU A 221     -13.962   0.407   0.152  1.00 89.21           C
ATOM   3304 1HD2 LEU A 221     -13.640   0.952  -0.735  1.00 89.21           H
ATOM   3305 2HD2 LEU A 221     -13.928  -0.664  -0.048  1.00 89.21           H
ATOM   3306 3HD2 LEU A 221     -14.982   0.697   0.406  1.00 89.21           H
ATOM   3307  HN  LEU A 221     -11.616  -1.480   2.736  1.00 89.21           H
ATOM   3308  N   GLY A 222      -9.126  -1.927   1.195  1.00 87.86           N
ATOM   3309  CA  GLY A 222      -7.703  -2.106   0.959  1.00 87.86           C
ATOM   3310  C   GLY A 222      -7.426  -3.440   0.264  1.00 87.86           C
ATOM   3311  O   GLY A 222      -6.403  -3.598  -0.400  1.00 87.86           O
ATOM   3312 1HA  GLY A 222      -7.327  -1.287   0.345  1.00 87.86           H
ATOM   3313 2HA  GLY A 222      -7.166  -2.067   1.906  1.00 87.86           H
ATOM   3314  HN  GLY A 222      -9.439  -2.190   2.107  1.00 87.86           H
ATOM   3315  N   PHE A 223      -8.356  -4.367   0.440  1.00 80.84           N
ATOM   3316  CA  PHE A 223      -8.146  -5.733  -0.009  1.00 80.84           C
ATOM   3317  C   PHE A 223      -9.374  -6.260  -0.754  1.00 80.84           C
ATOM   3318  O   PHE A 223      -9.328  -6.469  -1.965  1.00 80.84           O
ATOM   3319  HA  PHE A 223      -7.291  -5.723  -0.685  1.00 80.84           H
ATOM   3320  CB  PHE A 223      -7.917  -6.585   1.241  1.00 80.84           C
ATOM   3321 1HB  PHE A 223      -7.109  -6.146   1.825  1.00 80.84           H
ATOM   3322 2HB  PHE A 223      -8.814  -6.551   1.860  1.00 80.84           H
ATOM   3323  CG  PHE A 223      -7.576  -8.047   0.943  1.00 80.84           C
ATOM   3324  CD1 PHE A 223      -8.425  -9.036   1.331  1.00 80.84           C
ATOM   3325  HD1 PHE A 223      -9.349  -8.788   1.853  1.00 80.84           H
ATOM   3326  CD2 PHE A 223      -6.423  -8.357   0.292  1.00 80.84           C
ATOM   3327  HD2 PHE A 223      -5.742  -7.564  -0.018  1.00 80.84           H
ATOM   3328  CE1 PHE A 223      -8.108 -10.392   1.055  1.00 80.84           C
ATOM   3329  HE1 PHE A 223      -8.788 -11.185   1.365  1.00 80.84           H
ATOM   3330  CE2 PHE A 223      -6.105  -9.713   0.016  1.00 80.84           C
ATOM   3331  HE2 PHE A 223      -5.181  -9.961  -0.506  1.00 80.84           H
ATOM   3332  CZ  PHE A 223      -6.955 -10.702   0.403  1.00 80.84           C
ATOM   3333  HZ  PHE A 223      -6.711 -11.743   0.191  1.00 80.84           H
ATOM   3334  HN  PHE A 223      -9.238  -4.198   0.881  1.00 80.84           H
ATOM   3335  N   PHE A 224     -10.444  -6.460   0.002  1.00 84.12           N
ATOM   3336  CA  PHE A 224     -11.555  -7.267  -0.472  1.00 84.12           C
ATOM   3337  C   PHE A 224     -12.146  -6.686  -1.758  1.00 84.12           C
ATOM   3338  O   PHE A 224     -12.271  -7.387  -2.761  1.00 84.12           O
ATOM   3339  HA  PHE A 224     -11.167  -8.266  -0.672  1.00 84.12           H
ATOM   3340  CB  PHE A 224     -12.624  -7.244   0.622  1.00 84.12           C
ATOM   3341 1HB  PHE A 224     -12.674  -6.241   1.046  1.00 84.12           H
ATOM   3342 2HB  PHE A 224     -13.596  -7.448   0.172  1.00 84.12           H
ATOM   3343  CG  PHE A 224     -12.381  -8.248   1.751  1.00 84.12           C
ATOM   3344  CD1 PHE A 224     -12.561  -9.578   1.528  1.00 84.12           C
ATOM   3345  HD1 PHE A 224     -12.879  -9.928   0.546  1.00 84.12           H
ATOM   3346  CD2 PHE A 224     -11.985  -7.812   2.976  1.00 84.12           C
ATOM   3347  HD2 PHE A 224     -11.841  -6.746   3.154  1.00 84.12           H
ATOM   3348  CE1 PHE A 224     -12.336 -10.510   2.576  1.00 84.12           C
ATOM   3349  HE1 PHE A 224     -12.480 -11.576   2.398  1.00 84.12           H
ATOM   3350  CE2 PHE A 224     -11.760  -8.743   4.024  1.00 84.12           C
ATOM   3351  HE2 PHE A 224     -11.442  -8.393   5.006  1.00 84.12           H
ATOM   3352  CZ  PHE A 224     -11.940 -10.073   3.801  1.00 84.12           C
ATOM   3353  HZ  PHE A 224     -11.766 -10.788   4.605  1.00 84.12           H
ATOM   3354  HN  PHE A 224     -10.558  -6.083   0.921  1.00 84.12           H
ATOM   3355  N   LEU A 225     -12.494  -5.409  -1.687  1.00 89.43           N
ATOM   3356  CA  LEU A 225     -13.147  -4.748  -2.804  1.00 89.43           C
ATOM   3357  C   LEU A 225     -12.244  -4.826  -4.036  1.00 89.43           C
ATOM   3358  O   LEU A 225     -12.654  -5.334  -5.079  1.00 89.43           O
ATOM   3359  HA  LEU A 225     -14.067  -5.295  -3.014  1.00 89.43           H
ATOM   3360  CB  LEU A 225     -13.546  -3.321  -2.423  1.00 89.43           C
ATOM   3361 1HB  LEU A 225     -14.254  -3.371  -1.596  1.00 89.43           H
ATOM   3362 2HB  LEU A 225     -12.660  -2.804  -2.054  1.00 89.43           H
ATOM   3363  CG  LEU A 225     -14.167  -2.478  -3.538  1.00 89.43           C
ATOM   3364  HG  LEU A 225     -13.541  -2.572  -4.426  1.00 89.43           H
ATOM   3365  CD1 LEU A 225     -15.558  -2.997  -3.909  1.00 89.43           C
ATOM   3366 1HD1 LEU A 225     -15.481  -4.028  -4.252  1.00 89.43           H
ATOM   3367 2HD1 LEU A 225     -16.207  -2.952  -3.034  1.00 89.43           H
ATOM   3368 3HD1 LEU A 225     -15.976  -2.379  -4.704  1.00 89.43           H
ATOM   3369  CD2 LEU A 225     -14.190  -0.996  -3.157  1.00 89.43           C
ATOM   3370 1HD2 LEU A 225     -14.780  -0.864  -2.250  1.00 89.43           H
ATOM   3371 2HD2 LEU A 225     -13.172  -0.649  -2.983  1.00 89.43           H
ATOM   3372 3HD2 LEU A 225     -14.637  -0.419  -3.968  1.00 89.43           H
ATOM   3373  HN  LEU A 225     -12.337  -4.830  -0.887  1.00 89.43           H
ATOM   3374  N   PRO A 226     -11.004  -4.327  -3.940  1.00 89.99           N
ATOM   3375  CA  PRO A 226     -10.080  -4.379  -5.076  1.00 89.99           C
ATOM   3376  C   PRO A 226      -9.934  -5.784  -5.637  1.00 89.99           C
ATOM   3377  O   PRO A 226      -9.964  -5.978  -6.851  1.00 89.99           O
ATOM   3378  HA  PRO A 226     -10.467  -3.782  -5.901  1.00 89.99           H
ATOM   3379  CB  PRO A 226      -8.763  -3.860  -4.495  1.00 89.99           C
ATOM   3380 1HB  PRO A 226      -8.141  -4.673  -4.121  1.00 89.99           H
ATOM   3381 2HB  PRO A 226      -8.176  -3.330  -5.245  1.00 89.99           H
ATOM   3382  CG  PRO A 226      -9.214  -2.932  -3.373  1.00 89.99           C
ATOM   3383 1HG  PRO A 226      -8.419  -2.761  -2.646  1.00 89.99           H
ATOM   3384 2HG  PRO A 226      -9.501  -1.951  -3.750  1.00 89.99           H
ATOM   3385  CD  PRO A 226     -10.391  -3.679  -2.767  1.00 89.99           C
ATOM   3386 1HD  PRO A 226     -10.068  -4.413  -2.028  1.00 89.99           H
ATOM   3387 2HD  PRO A 226     -11.081  -3.005  -2.261  1.00 89.99           H
ATOM   3388  N   PHE A 227      -9.778  -6.736  -4.728  1.00 83.74           N
ATOM   3389  CA  PHE A 227      -9.486  -8.105  -5.121  1.00 83.74           C
ATOM   3390  C   PHE A 227     -10.634  -8.698  -5.939  1.00 83.74           C
ATOM   3391  O   PHE A 227     -10.406  -9.320  -6.975  1.00 83.74           O
ATOM   3392  HA  PHE A 227      -8.582  -8.080  -5.730  1.00 83.74           H
ATOM   3393  CB  PHE A 227      -9.322  -8.914  -3.833  1.00 83.74           C
ATOM   3394 1HB  PHE A 227      -8.556  -8.445  -3.215  1.00 83.74           H
ATOM   3395 2HB  PHE A 227     -10.254  -8.874  -3.269  1.00 83.74           H
ATOM   3396  CG  PHE A 227      -8.945 -10.379  -4.062  1.00 83.74           C
ATOM   3397  CD1 PHE A 227      -9.902 -11.343  -4.014  1.00 83.74           C
ATOM   3398  HD1 PHE A 227     -10.939 -11.073  -3.812  1.00 83.74           H
ATOM   3399  CD2 PHE A 227      -7.652 -10.717  -4.314  1.00 83.74           C
ATOM   3400  HD2 PHE A 227      -6.884  -9.944  -4.353  1.00 83.74           H
ATOM   3401  CE1 PHE A 227      -9.552 -12.703  -4.227  1.00 83.74           C
ATOM   3402  HE1 PHE A 227     -10.320 -13.476  -4.188  1.00 83.74           H
ATOM   3403  CE2 PHE A 227      -7.301 -12.076  -4.527  1.00 83.74           C
ATOM   3404  HE2 PHE A 227      -6.265 -12.347  -4.729  1.00 83.74           H
ATOM   3405  CZ  PHE A 227      -8.259 -13.041  -4.479  1.00 83.74           C
ATOM   3406  HZ  PHE A 227      -7.990 -14.084  -4.643  1.00 83.74           H
ATOM   3407  HN  PHE A 227      -9.848  -6.585  -3.742  1.00 83.74           H
ATOM   3408  N   VAL A 228     -11.844  -8.483  -5.443  1.00 91.73           N
ATOM   3409  CA  VAL A 228     -13.026  -9.024  -6.093  1.00 91.73           C
ATOM   3410  C   VAL A 228     -13.123  -8.463  -7.513  1.00 91.73           C
ATOM   3411  O   VAL A 228     -13.383  -9.203  -8.461  1.00 91.73           O
ATOM   3412  HA  VAL A 228     -12.904 -10.105  -6.151  1.00 91.73           H
ATOM   3413  CB  VAL A 228     -14.268  -8.731  -5.249  1.00 91.73           C
ATOM   3414  HB  VAL A 228     -14.275  -7.665  -5.021  1.00 91.73           H
ATOM   3415  CG1 VAL A 228     -15.547  -9.055  -6.024  1.00 91.73           C
ATOM   3416 1HG1 VAL A 228     -15.588  -8.447  -6.927  1.00 91.73           H
ATOM   3417 2HG1 VAL A 228     -15.550 -10.110  -6.296  1.00 91.73           H
ATOM   3418 3HG1 VAL A 228     -16.414  -8.838  -5.400  1.00 91.73           H
ATOM   3419  CG2 VAL A 228     -14.222  -9.495  -3.923  1.00 91.73           C
ATOM   3420 1HG2 VAL A 228     -14.179 -10.565  -4.122  1.00 91.73           H
ATOM   3421 2HG2 VAL A 228     -13.338  -9.194  -3.361  1.00 91.73           H
ATOM   3422 3HG2 VAL A 228     -15.116  -9.269  -3.343  1.00 91.73           H
ATOM   3423  HN  VAL A 228     -12.023  -7.952  -4.615  1.00 91.73           H
ATOM   3424  N   VAL A 229     -12.910  -7.159  -7.616  1.00 91.59           N
ATOM   3425  CA  VAL A 229     -13.039  -6.478  -8.893  1.00 91.59           C
ATOM   3426  C   VAL A 229     -11.994  -7.026  -9.867  1.00 91.59           C
ATOM   3427  O   VAL A 229     -12.307  -7.317 -11.020  1.00 91.59           O
ATOM   3428  HA  VAL A 229     -14.032  -6.698  -9.284  1.00 91.59           H
ATOM   3429  CB  VAL A 229     -12.934  -4.965  -8.692  1.00 91.59           C
ATOM   3430  HB  VAL A 229     -12.011  -4.762  -8.150  1.00 91.59           H
ATOM   3431  CG1 VAL A 229     -12.858  -4.237 -10.036  1.00 91.59           C
ATOM   3432 1HG1 VAL A 229     -11.981  -4.579 -10.585  1.00 91.59           H
ATOM   3433 2HG1 VAL A 229     -13.756  -4.451 -10.616  1.00 91.59           H
ATOM   3434 3HG1 VAL A 229     -12.784  -3.163  -9.864  1.00 91.59           H
ATOM   3435  CG2 VAL A 229     -14.099  -4.441  -7.850  1.00 91.59           C
ATOM   3436 1HG2 VAL A 229     -15.040  -4.662  -8.354  1.00 91.59           H
ATOM   3437 2HG2 VAL A 229     -14.088  -4.925  -6.873  1.00 91.59           H
ATOM   3438 3HG2 VAL A 229     -13.999  -3.363  -7.723  1.00 91.59           H
ATOM   3439  HN  VAL A 229     -12.653  -6.572  -6.848  1.00 91.59           H
ATOM   3440  N   MET A 230     -10.773  -7.150  -9.366  1.00 84.33           N
ATOM   3441  CA  MET A 230      -9.672  -7.622 -10.188  1.00 84.33           C
ATOM   3442  C   MET A 230      -9.933  -9.044 -10.691  1.00 84.33           C
ATOM   3443  O   MET A 230      -9.767  -9.327 -11.876  1.00 84.33           O
ATOM   3444  HA  MET A 230      -9.620  -6.935 -11.033  1.00 84.33           H
ATOM   3445  CB  MET A 230      -8.378  -7.599  -9.371  1.00 84.33           C
ATOM   3446 1HB  MET A 230      -8.550  -8.059  -8.398  1.00 84.33           H
ATOM   3447 2HB  MET A 230      -7.616  -8.193  -9.874  1.00 84.33           H
ATOM   3448  CG  MET A 230      -7.875  -6.167  -9.182  1.00 84.33           C
ATOM   3449 1HG  MET A 230      -7.847  -5.652 -10.143  1.00 84.33           H
ATOM   3450 2HG  MET A 230      -8.563  -5.612  -8.544  1.00 84.33           H
ATOM   3451  SD  MET A 230      -6.246  -6.183  -8.452  1.00 84.33           S
ATOM   3452  CE  MET A 230      -6.642  -6.801  -6.825  1.00 84.33           C
ATOM   3453 1HE  MET A 230      -7.339  -6.120  -6.337  1.00 84.33           H
ATOM   3454 2HE  MET A 230      -7.098  -7.787  -6.912  1.00 84.33           H
ATOM   3455 3HE  MET A 230      -5.730  -6.874  -6.233  1.00 84.33           H
ATOM   3456  HN  MET A 230     -10.532  -6.934  -8.420  1.00 84.33           H
ATOM   3457  N   ALA A 231     -10.338  -9.900  -9.764  1.00 90.08           N
ATOM   3458  CA  ALA A 231     -10.541 -11.303 -10.079  1.00 90.08           C
ATOM   3459  C   ALA A 231     -11.597 -11.427 -11.179  1.00 90.08           C
ATOM   3460  O   ALA A 231     -11.435 -12.207 -12.116  1.00 90.08           O
ATOM   3461  HA  ALA A 231      -9.595 -11.701 -10.449  1.00 90.08           H
ATOM   3462  CB  ALA A 231     -10.931 -12.061  -8.808  1.00 90.08           C
ATOM   3463 1HB  ALA A 231     -10.135 -11.966  -8.070  1.00 90.08           H
ATOM   3464 2HB  ALA A 231     -11.853 -11.642  -8.404  1.00 90.08           H
ATOM   3465 3HB  ALA A 231     -11.083 -13.114  -9.045  1.00 90.08           H
ATOM   3466  HN  ALA A 231     -10.525  -9.648  -8.814  1.00 90.08           H
ATOM   3467  N   CYS A 232     -12.656 -10.645 -11.029  1.00 89.11           N
ATOM   3468  CA  CYS A 232     -13.755 -10.682 -11.979  1.00 89.11           C
ATOM   3469  C   CYS A 232     -13.232 -10.206 -13.336  1.00 89.11           C
ATOM   3470  O   CYS A 232     -13.471 -10.849 -14.357  1.00 89.11           O
ATOM   3471  HA  CYS A 232     -14.086 -11.719 -12.033  1.00 89.11           H
ATOM   3472  CB  CYS A 232     -14.944  -9.847 -11.501  1.00 89.11           C
ATOM   3473 1HB  CYS A 232     -14.609  -8.850 -11.216  1.00 89.11           H
ATOM   3474 2HB  CYS A 232     -15.661  -9.722 -12.312  1.00 89.11           H
ATOM   3475  SG  CYS A 232     -15.751 -10.665 -10.076  1.00 89.11           S
ATOM   3476  HG  CYS A 232     -14.891 -10.228  -9.160  1.00 89.11           H
ATOM   3477  HN  CYS A 232     -12.770  -9.996 -10.276  1.00 89.11           H
ATOM   3478  N   CYS A 233     -12.529  -9.084 -13.303  1.00 87.62           N
ATOM   3479  CA  CYS A 233     -12.076  -8.449 -14.529  1.00 87.62           C
ATOM   3480  C   CYS A 233     -11.246  -9.464 -15.318  1.00 87.62           C
ATOM   3481  O   CYS A 233     -11.480  -9.672 -16.507  1.00 87.62           O
ATOM   3482  HA  CYS A 233     -12.970  -8.165 -15.084  1.00 87.62           H
ATOM   3483  CB  CYS A 233     -11.290  -7.167 -14.245  1.00 87.62           C
ATOM   3484 1HB  CYS A 233     -10.554  -7.348 -13.462  1.00 87.62           H
ATOM   3485 2HB  CYS A 233     -10.739  -6.864 -15.135  1.00 87.62           H
ATOM   3486  SG  CYS A 233     -12.432  -5.833 -13.732  1.00 87.62           S
ATOM   3487  HG  CYS A 233     -12.575  -6.247 -12.476  1.00 87.62           H
ATOM   3488  HN  CYS A 233     -12.269  -8.611 -12.461  1.00 87.62           H
ATOM   3489  N   TYR A 234     -10.295 -10.070 -14.623  1.00 74.58           N
ATOM   3490  CA  TYR A 234      -9.321 -10.927 -15.277  1.00 74.58           C
ATOM   3491  C   TYR A 234      -9.955 -12.253 -15.703  1.00 74.58           C
ATOM   3492  O   TYR A 234      -9.569 -12.833 -16.716  1.00 74.58           O
ATOM   3493  HA  TYR A 234      -8.956 -10.407 -16.163  1.00 74.58           H
ATOM   3494  CB  TYR A 234      -8.236 -11.206 -14.235  1.00 74.58           C
ATOM   3495 1HB  TYR A 234      -8.686 -11.182 -13.242  1.00 74.58           H
ATOM   3496 2HB  TYR A 234      -7.852 -12.215 -14.386  1.00 74.58           H
ATOM   3497  CG  TYR A 234      -7.068 -10.220 -14.273  1.00 74.58           C
ATOM   3498  CD1 TYR A 234      -5.957 -10.495 -15.045  1.00 74.58           C
ATOM   3499  HD1 TYR A 234      -5.913 -11.415 -15.627  1.00 74.58           H
ATOM   3500  CD2 TYR A 234      -7.124  -9.054 -13.536  1.00 74.58           C
ATOM   3501  HD2 TYR A 234      -8.001  -8.837 -12.926  1.00 74.58           H
ATOM   3502  CE1 TYR A 234      -4.858  -9.566 -15.081  1.00 74.58           C
ATOM   3503  HE1 TYR A 234      -3.975  -9.771 -15.686  1.00 74.58           H
ATOM   3504  CE2 TYR A 234      -6.024  -8.126 -13.572  1.00 74.58           C
ATOM   3505  HE2 TYR A 234      -6.056  -7.202 -12.994  1.00 74.58           H
ATOM   3506  CZ  TYR A 234      -4.945  -8.427 -14.343  1.00 74.58           C
ATOM   3507  OH  TYR A 234      -3.907  -7.550 -14.377  1.00 74.58           O
ATOM   3508  HH  TYR A 234      -3.057  -8.016 -14.130  1.00 74.58           H
ATOM   3509  HN  TYR A 234     -10.183  -9.984 -13.633  1.00 74.58           H
ATOM   3510  N   THR A 235     -10.919 -12.694 -14.907  1.00 84.91           N
ATOM   3511  CA  THR A 235     -11.679 -13.886 -15.241  1.00 84.91           C
ATOM   3512  C   THR A 235     -12.313 -13.744 -16.626  1.00 84.91           C
ATOM   3513  O   THR A 235     -12.260 -14.669 -17.436  1.00 84.91           O
ATOM   3514  HA  THR A 235     -10.990 -14.730 -15.290  1.00 84.91           H
ATOM   3515  CB  THR A 235     -12.700 -14.124 -14.127  1.00 84.91           C
ATOM   3516  HB  THR A 235     -13.425 -13.312 -14.084  1.00 84.91           H
ATOM   3517  OG1 THR A 235     -11.904 -14.300 -12.958  1.00 84.91           O
ATOM   3518  HG1 THR A 235     -11.933 -13.473 -12.397  1.00 84.91           H
ATOM   3519  CG2 THR A 235     -13.435 -15.457 -14.281  1.00 84.91           C
ATOM   3520 1HG2 THR A 235     -12.714 -16.274 -14.256  1.00 84.91           H
ATOM   3521 2HG2 THR A 235     -13.967 -15.470 -15.233  1.00 84.91           H
ATOM   3522 3HG2 THR A 235     -14.147 -15.575 -13.465  1.00 84.91           H
ATOM   3523  HN  THR A 235     -11.182 -12.251 -14.050  1.00 84.91           H
ATOM   3524  N   ILE A 236     -12.898 -12.578 -16.857  1.00 83.39           N
ATOM   3525  CA  ILE A 236     -13.558 -12.309 -18.123  1.00 83.39           C
ATOM   3526  C   ILE A 236     -12.502 -12.140 -19.218  1.00 83.39           C
ATOM   3527  O   ILE A 236     -12.689 -12.603 -20.342  1.00 83.39           O
ATOM   3528  HA  ILE A 236     -14.169 -13.178 -18.365  1.00 83.39           H
ATOM   3529  CB  ILE A 236     -14.503 -11.113 -17.992  1.00 83.39           C
ATOM   3530  HB  ILE A 236     -13.920 -10.250 -17.669  1.00 83.39           H
ATOM   3531  CG1 ILE A 236     -15.564 -11.368 -16.920  1.00 83.39           C
ATOM   3532 1HG1 ILE A 236     -16.304 -12.075 -17.296  1.00 83.39           H
ATOM   3533 2HG1 ILE A 236     -15.101 -11.827 -16.046  1.00 83.39           H
ATOM   3534  CG2 ILE A 236     -15.127 -10.756 -19.342  1.00 83.39           C
ATOM   3535 1HG2 ILE A 236     -14.339 -10.502 -20.051  1.00 83.39           H
ATOM   3536 2HG2 ILE A 236     -15.693 -11.609 -19.718  1.00 83.39           H
ATOM   3537 3HG2 ILE A 236     -15.795  -9.903 -19.220  1.00 83.39           H
ATOM   3538  CD1 ILE A 236     -16.256 -10.066 -16.511  1.00 83.39           C
ATOM   3539 1HD1 ILE A 236     -15.517  -9.371 -16.113  1.00 83.39           H
ATOM   3540 2HD1 ILE A 236     -16.739  -9.623 -17.382  1.00 83.39           H
ATOM   3541 3HD1 ILE A 236     -17.005 -10.276 -15.748  1.00 83.39           H
ATOM   3542  HN  ILE A 236     -12.926 -11.826 -16.198  1.00 83.39           H
ATOM   3543  N   ILE A 237     -11.416 -11.477 -18.850  1.00 80.05           N
ATOM   3544  CA  ILE A 237     -10.341 -11.219 -19.794  1.00 80.05           C
ATOM   3545  C   ILE A 237      -9.835 -12.547 -20.359  1.00 80.05           C
ATOM   3546  O   ILE A 237      -9.756 -12.719 -21.574  1.00 80.05           O
ATOM   3547  HA  ILE A 237     -10.759 -10.632 -20.612  1.00 80.05           H
ATOM   3548  CB  ILE A 237      -9.247 -10.371 -19.142  1.00 80.05           C
ATOM   3549  HB  ILE A 237      -9.083 -10.744 -18.131  1.00 80.05           H
ATOM   3550  CG1 ILE A 237      -9.686  -8.910 -19.017  1.00 80.05           C
ATOM   3551 1HG1 ILE A 237      -9.674  -8.438 -20.000  1.00 80.05           H
ATOM   3552 2HG1 ILE A 237     -10.713  -8.865 -18.655  1.00 80.05           H
ATOM   3553  CG2 ILE A 237      -7.923 -10.509 -19.896  1.00 80.05           C
ATOM   3554 1HG2 ILE A 237      -7.608 -11.552 -19.888  1.00 80.05           H
ATOM   3555 2HG2 ILE A 237      -8.055 -10.177 -20.926  1.00 80.05           H
ATOM   3556 3HG2 ILE A 237      -7.163  -9.896 -19.411  1.00 80.05           H
ATOM   3557  CD1 ILE A 237      -8.769  -8.141 -18.064  1.00 80.05           C
ATOM   3558 1HD1 ILE A 237      -8.803  -8.602 -17.077  1.00 80.05           H
ATOM   3559 2HD1 ILE A 237      -7.747  -8.168 -18.442  1.00 80.05           H
ATOM   3560 3HD1 ILE A 237      -9.104  -7.106 -17.994  1.00 80.05           H
ATOM   3561  HN  ILE A 237     -11.264 -11.119 -17.929  1.00 80.05           H
ATOM   3562  N   ILE A 238      -9.504 -13.453 -19.450  1.00 77.79           N
ATOM   3563  CA  ILE A 238      -8.926 -14.727 -19.840  1.00 77.79           C
ATOM   3564  C   ILE A 238      -9.891 -15.456 -20.777  1.00 77.79           C
ATOM   3565  O   ILE A 238      -9.478 -16.000 -21.799  1.00 77.79           O
ATOM   3566  HA  ILE A 238      -8.007 -14.516 -20.387  1.00 77.79           H
ATOM   3567  CB  ILE A 238      -8.539 -15.540 -18.603  1.00 77.79           C
ATOM   3568  HB  ILE A 238      -9.375 -15.519 -17.904  1.00 77.79           H
ATOM   3569  CG1 ILE A 238      -7.339 -14.915 -17.889  1.00 77.79           C
ATOM   3570 1HG1 ILE A 238      -6.432 -15.099 -18.465  1.00 77.79           H
ATOM   3571 2HG1 ILE A 238      -7.467 -13.834 -17.833  1.00 77.79           H
ATOM   3572  CG2 ILE A 238      -8.290 -17.006 -18.965  1.00 77.79           C
ATOM   3573 1HG2 ILE A 238      -9.196 -17.433 -19.395  1.00 77.79           H
ATOM   3574 2HG2 ILE A 238      -7.480 -17.068 -19.692  1.00 77.79           H
ATOM   3575 3HG2 ILE A 238      -8.017 -17.561 -18.068  1.00 77.79           H
ATOM   3576  CD1 ILE A 238      -7.179 -15.488 -16.479  1.00 77.79           C
ATOM   3577 1HD1 ILE A 238      -8.078 -15.281 -15.899  1.00 77.79           H
ATOM   3578 2HD1 ILE A 238      -7.027 -16.566 -16.541  1.00 77.79           H
ATOM   3579 3HD1 ILE A 238      -6.319 -15.027 -15.995  1.00 77.79           H
ATOM   3580  HN  ILE A 238      -9.625 -13.327 -18.465  1.00 77.79           H
ATOM   3581  N   HIS A 239     -11.160 -15.442 -20.394  1.00 76.85           N
ATOM   3582  CA  HIS A 239     -12.181 -16.129 -21.166  1.00 76.85           C
ATOM   3583  C   HIS A 239     -12.213 -15.570 -22.590  1.00 76.85           C
ATOM   3584  O   HIS A 239     -12.297 -16.326 -23.556  1.00 76.85           O
ATOM   3585  HA  HIS A 239     -11.891 -17.179 -21.203  1.00 76.85           H
ATOM   3586  CB  HIS A 239     -13.539 -16.045 -20.466  1.00 76.85           C
ATOM   3587 1HB  HIS A 239     -13.417 -16.334 -19.422  1.00 76.85           H
ATOM   3588 2HB  HIS A 239     -13.877 -15.009 -20.473  1.00 76.85           H
ATOM   3589  CG  HIS A 239     -14.607 -16.911 -21.091  1.00 76.85           C
ATOM   3590  ND1 HIS A 239     -14.616 -18.290 -20.975  1.00 76.85           N
ATOM   3591  HD1 HIS A 239     -13.942 -18.841 -20.483  1.00 76.85           H
ATOM   3592  CD2 HIS A 239     -15.700 -16.580 -21.837  1.00 76.85           C
ATOM   3593  HD2 HIS A 239     -15.996 -15.570 -22.120  1.00 76.85           H
ATOM   3594  CE1 HIS A 239     -15.671 -18.758 -21.626  1.00 76.85           C
ATOM   3595  HE1 HIS A 239     -15.954 -19.806 -21.719  1.00 76.85           H
ATOM   3596  NE2 HIS A 239     -16.341 -17.696 -22.160  1.00 76.85           N
ATOM   3597  HN  HIS A 239     -11.492 -14.973 -19.576  1.00 76.85           H
ATOM   3598  N   THR A 240     -12.143 -14.249 -22.674  1.00 78.21           N
ATOM   3599  CA  THR A 240     -12.226 -13.576 -23.959  1.00 78.21           C
ATOM   3600  C   THR A 240     -11.021 -13.939 -24.830  1.00 78.21           C
ATOM   3601  O   THR A 240     -11.154 -14.106 -26.041  1.00 78.21           O
ATOM   3602  HA  THR A 240     -13.115 -13.935 -24.478  1.00 78.21           H
ATOM   3603  CB  THR A 240     -12.357 -12.074 -23.699  1.00 78.21           C
ATOM   3604  HB  THR A 240     -11.425 -11.664 -23.309  1.00 78.21           H
ATOM   3605  OG1 THR A 240     -13.484 -11.969 -22.833  1.00 78.21           O
ATOM   3606  HG1 THR A 240     -13.180 -11.871 -21.885  1.00 78.21           H
ATOM   3607  CG2 THR A 240     -12.774 -11.297 -24.949  1.00 78.21           C
ATOM   3608 1HG2 THR A 240     -13.739 -11.663 -25.299  1.00 78.21           H
ATOM   3609 2HG2 THR A 240     -12.027 -11.439 -25.730  1.00 78.21           H
ATOM   3610 3HG2 THR A 240     -12.852 -10.237 -24.709  1.00 78.21           H
ATOM   3611  HN  THR A 240     -12.032 -13.644 -21.886  1.00 78.21           H
ATOM   3612  N   LEU A 241      -9.873 -14.050 -24.178  1.00 74.20           N
ATOM   3613  CA  LEU A 241      -8.628 -14.284 -24.891  1.00 74.20           C
ATOM   3614  C   LEU A 241      -8.630 -15.704 -25.461  1.00 74.20           C
ATOM   3615  O   LEU A 241      -8.197 -15.923 -26.591  1.00 74.20           O
ATOM   3616  HA  LEU A 241      -8.589 -13.578 -25.721  1.00 74.20           H
ATOM   3617  CB  LEU A 241      -7.430 -13.986 -23.987  1.00 74.20           C
ATOM   3618 1HB  LEU A 241      -7.612 -14.441 -23.014  1.00 74.20           H
ATOM   3619 2HB  LEU A 241      -6.552 -14.476 -24.409  1.00 74.20           H
ATOM   3620  CG  LEU A 241      -7.101 -12.507 -23.775  1.00 74.20           C
ATOM   3621  HG  LEU A 241      -7.985 -12.016 -23.368  1.00 74.20           H
ATOM   3622  CD1 LEU A 241      -5.977 -12.336 -22.751  1.00 74.20           C
ATOM   3623 1HD1 LEU A 241      -6.286 -12.766 -21.798  1.00 74.20           H
ATOM   3624 2HD1 LEU A 241      -5.082 -12.846 -23.106  1.00 74.20           H
ATOM   3625 3HD1 LEU A 241      -5.764 -11.276 -22.619  1.00 74.20           H
ATOM   3626  CD2 LEU A 241      -6.775 -11.821 -25.103  1.00 74.20           C
ATOM   3627 1HD2 LEU A 241      -5.914 -12.308 -25.562  1.00 74.20           H
ATOM   3628 2HD2 LEU A 241      -7.633 -11.896 -25.771  1.00 74.20           H
ATOM   3629 3HD2 LEU A 241      -6.545 -10.771 -24.923  1.00 74.20           H
ATOM   3630  HN  LEU A 241      -9.785 -13.984 -23.185  1.00 74.20           H
ATOM   3631  N   ILE A 242      -9.122 -16.631 -24.653  1.00 75.14           N
ATOM   3632  CA  ILE A 242      -9.196 -18.022 -25.067  1.00 75.14           C
ATOM   3633  C   ILE A 242     -10.027 -18.125 -26.347  1.00 75.14           C
ATOM   3634  O   ILE A 242      -9.681 -18.877 -27.257  1.00 75.14           O
ATOM   3635  HA  ILE A 242      -8.181 -18.351 -25.287  1.00 75.14           H
ATOM   3636  CB  ILE A 242      -9.718 -18.894 -23.923  1.00 75.14           C
ATOM   3637  HB  ILE A 242     -10.607 -18.419 -23.509  1.00 75.14           H
ATOM   3638  CG1 ILE A 242      -8.690 -18.990 -22.794  1.00 75.14           C
ATOM   3639 1HG1 ILE A 242      -7.847 -19.603 -23.116  1.00 75.14           H
ATOM   3640 2HG1 ILE A 242      -8.296 -17.999 -22.571  1.00 75.14           H
ATOM   3641  CG2 ILE A 242     -10.138 -20.274 -24.434  1.00 75.14           C
ATOM   3642 1HG2 ILE A 242     -10.929 -20.161 -25.176  1.00 75.14           H
ATOM   3643 2HG2 ILE A 242      -9.281 -20.770 -24.889  1.00 75.14           H
ATOM   3644 3HG2 ILE A 242     -10.505 -20.873 -23.601  1.00 75.14           H
ATOM   3645  CD1 ILE A 242      -9.314 -19.593 -21.534  1.00 75.14           C
ATOM   3646 1HD1 ILE A 242     -10.140 -18.964 -21.202  1.00 75.14           H
ATOM   3647 2HD1 ILE A 242      -9.685 -20.593 -21.755  1.00 75.14           H
ATOM   3648 3HD1 ILE A 242      -8.562 -19.649 -20.747  1.00 75.14           H
ATOM   3649  HN  ILE A 242      -9.466 -16.445 -23.732  1.00 75.14           H
ATOM   3650  N   GLN A 243     -11.107 -17.358 -26.377  1.00 70.45           N
ATOM   3651  CA  GLN A 243     -12.012 -17.384 -27.514  1.00 70.45           C
ATOM   3652  C   GLN A 243     -11.355 -16.731 -28.731  1.00 70.45           C
ATOM   3653  O   GLN A 243     -11.586 -17.149 -29.865  1.00 70.45           O
ATOM   3654  HA  GLN A 243     -12.195 -18.440 -27.714  1.00 70.45           H
ATOM   3655  CB  GLN A 243     -13.339 -16.701 -27.174  1.00 70.45           C
ATOM   3656 1HB  GLN A 243     -13.146 -15.712 -26.758  1.00 70.45           H
ATOM   3657 2HB  GLN A 243     -13.921 -16.557 -28.084  1.00 70.45           H
ATOM   3658  CG  GLN A 243     -14.144 -17.534 -26.174  1.00 70.45           C
ATOM   3659 1HG  GLN A 243     -14.290 -18.540 -26.567  1.00 70.45           H
ATOM   3660 2HG  GLN A 243     -13.583 -17.633 -25.244  1.00 70.45           H
ATOM   3661  CD  GLN A 243     -15.501 -16.888 -25.891  1.00 70.45           C
ATOM   3662  OE1 GLN A 243     -15.793 -15.783 -26.317  1.00 70.45           O
ATOM   3663  NE2 GLN A 243     -16.312 -17.637 -25.149  1.00 70.45           N
ATOM   3664 1HE2 GLN A 243     -16.011 -18.536 -24.831  1.00 70.45           H
ATOM   3665 2HE2 GLN A 243     -17.224 -17.302 -24.910  1.00 70.45           H
ATOM   3666  HN  GLN A 243     -11.366 -16.728 -25.645  1.00 70.45           H
ATOM   3667  N   ALA A 244     -10.549 -15.716 -28.455  1.00 70.38           N
ATOM   3668  CA  ALA A 244     -10.053 -14.847 -29.508  1.00 70.38           C
ATOM   3669  C   ALA A 244      -8.973 -15.583 -30.304  1.00 70.38           C
ATOM   3670  O   ALA A 244      -8.689 -15.229 -31.447  1.00 70.38           O
ATOM   3671  HA  ALA A 244     -10.887 -14.618 -30.171  1.00 70.38           H
ATOM   3672  CB  ALA A 244      -9.538 -13.543 -28.895  1.00 70.38           C
ATOM   3673 1HB  ALA A 244     -10.351 -13.045 -28.366  1.00 70.38           H
ATOM   3674 2HB  ALA A 244      -8.731 -13.764 -28.196  1.00 70.38           H
ATOM   3675 3HB  ALA A 244      -9.166 -12.892 -29.685  1.00 70.38           H
ATOM   3676  HN  ALA A 244     -10.237 -15.485 -27.534  1.00 70.38           H
ATOM   3677  N   LYS A 245      -8.400 -16.594 -29.668  1.00 58.95           N
ATOM   3678  CA  LYS A 245      -7.378 -17.402 -30.312  1.00 58.95           C
ATOM   3679  C   LYS A 245      -6.308 -16.484 -30.907  1.00 58.95           C
ATOM   3680  O   LYS A 245      -5.403 -16.947 -31.599  1.00 58.95           O
ATOM   3681  HA  LYS A 245      -6.915 -18.019 -29.542  1.00 58.95           H
ATOM   3682  CB  LYS A 245      -8.010 -18.351 -31.332  1.00 58.95           C
ATOM   3683 1HB  LYS A 245      -8.680 -17.794 -31.988  1.00 58.95           H
ATOM   3684 2HB  LYS A 245      -7.233 -18.782 -31.964  1.00 58.95           H
ATOM   3685  CG  LYS A 245      -8.786 -19.469 -30.634  1.00 58.95           C
ATOM   3686 1HG  LYS A 245      -8.181 -19.889 -29.829  1.00 58.95           H
ATOM   3687 2HG  LYS A 245      -9.687 -19.061 -30.175  1.00 58.95           H
ATOM   3688  CD  LYS A 245      -9.166 -20.573 -31.622  1.00 58.95           C
ATOM   3689 1HD  LYS A 245      -9.873 -20.183 -32.354  1.00 58.95           H
ATOM   3690 2HD  LYS A 245      -8.282 -20.894 -32.173  1.00 58.95           H
ATOM   3691  CE  LYS A 245      -9.783 -21.771 -30.896  1.00 58.95           C
ATOM   3692 1HE  LYS A 245      -9.135 -22.080 -30.077  1.00 58.95           H
ATOM   3693 2HE  LYS A 245     -10.738 -21.484 -30.456  1.00 58.95           H
ATOM   3694  NZ  LYS A 245      -9.982 -22.899 -31.833  1.00 58.95           N
ATOM   3695 1HZ  LYS A 245     -10.415 -23.673 -31.343  1.00 58.95           H
ATOM   3696 2HZ  LYS A 245     -10.582 -22.603 -32.596  1.00 58.95           H
ATOM   3697 3HZ  LYS A 245      -9.085 -23.193 -32.204  1.00 58.95           H
ATOM   3698  HN  LYS A 245      -8.622 -16.864 -28.731  1.00 58.95           H
ATOM   3699  N   LYS A 246      -6.447 -15.199 -30.615  1.00 52.25           N
ATOM   3700  CA  LYS A 246      -5.600 -14.195 -31.235  1.00 52.25           C
ATOM   3701  C   LYS A 246      -4.377 -13.948 -30.350  1.00 52.25           C
ATOM   3702  O   LYS A 246      -4.502 -13.419 -29.246  1.00 52.25           O
ATOM   3703  HA  LYS A 246      -5.260 -14.598 -32.189  1.00 52.25           H
ATOM   3704  CB  LYS A 246      -6.405 -12.929 -31.539  1.00 52.25           C
ATOM   3705 1HB  LYS A 246      -7.079 -12.713 -30.710  1.00 52.25           H
ATOM   3706 2HB  LYS A 246      -5.730 -12.078 -31.631  1.00 52.25           H
ATOM   3707  CG  LYS A 246      -7.211 -13.089 -32.830  1.00 52.25           C
ATOM   3708 1HG  LYS A 246      -6.575 -13.506 -33.611  1.00 52.25           H
ATOM   3709 2HG  LYS A 246      -8.025 -13.796 -32.670  1.00 52.25           H
ATOM   3710  CD  LYS A 246      -7.779 -11.746 -33.292  1.00 52.25           C
ATOM   3711 1HD  LYS A 246      -8.485 -11.371 -32.550  1.00 52.25           H
ATOM   3712 2HD  LYS A 246      -6.976 -11.013 -33.365  1.00 52.25           H
ATOM   3713  CE  LYS A 246      -8.478 -11.882 -34.646  1.00 52.25           C
ATOM   3714 1HE  LYS A 246      -7.813 -12.370 -35.358  1.00 52.25           H
ATOM   3715 2HE  LYS A 246      -9.358 -12.517 -34.545  1.00 52.25           H
ATOM   3716  NZ  LYS A 246      -8.875 -10.552 -35.160  1.00 52.25           N
ATOM   3717 1HZ  LYS A 246      -9.358 -10.663 -36.045  1.00 52.25           H
ATOM   3718 2HZ  LYS A 246      -9.492 -10.102 -34.493  1.00 52.25           H
ATOM   3719 3HZ  LYS A 246      -8.048  -9.981 -35.295  1.00 52.25           H
ATOM   3720  HN  LYS A 246      -7.122 -14.842 -29.969  1.00 52.25           H
ATOM   3721  N   SER A 247      -3.223 -14.343 -30.867  1.00 56.06           N
ATOM   3722  CA  SER A 247      -1.990 -14.250 -30.103  1.00 56.06           C
ATOM   3723  C   SER A 247      -1.741 -12.800 -29.685  1.00 56.06           C
ATOM   3724  O   SER A 247      -1.351 -12.536 -28.549  1.00 56.06           O
ATOM   3725  HA  SER A 247      -2.146 -14.879 -29.226  1.00 56.06           H
ATOM   3726  CB  SER A 247      -0.803 -14.783 -30.907  1.00 56.06           C
ATOM   3727 1HB  SER A 247      -0.758 -15.868 -30.812  1.00 56.06           H
ATOM   3728 2HB  SER A 247      -0.952 -14.561 -31.964  1.00 56.06           H
ATOM   3729  OG  SER A 247       0.432 -14.218 -30.474  1.00 56.06           O
ATOM   3730  HG  SER A 247       1.183 -14.569 -31.032  1.00 56.06           H
ATOM   3731  HN  SER A 247      -3.122 -14.719 -31.787  1.00 56.06           H
ATOM   3732  N   SER A 248      -1.976 -11.898 -30.627  1.00 55.88           N
ATOM   3733  CA  SER A 248      -1.463 -10.543 -30.510  1.00 55.88           C
ATOM   3734  C   SER A 248      -1.884  -9.938 -29.170  1.00 55.88           C
ATOM   3735  O   SER A 248      -1.138  -9.163 -28.573  1.00 55.88           O
ATOM   3736  HA  SER A 248      -0.378 -10.640 -30.562  1.00 55.88           H
ATOM   3737  CB  SER A 248      -1.952  -9.668 -31.665  1.00 55.88           C
ATOM   3738 1HB  SER A 248      -1.610 -10.090 -32.610  1.00 55.88           H
ATOM   3739 2HB  SER A 248      -3.042  -9.674 -31.689  1.00 55.88           H
ATOM   3740  OG  SER A 248      -1.489  -8.325 -31.551  1.00 55.88           O
ATOM   3741  HG  SER A 248      -1.809  -7.785 -32.329  1.00 55.88           H
ATOM   3742  HN  SER A 248      -2.505 -12.079 -31.455  1.00 55.88           H
ATOM   3743  N   LYS A 249      -3.078 -10.314 -28.736  1.00 52.47           N
ATOM   3744  CA  LYS A 249      -3.664  -9.718 -27.547  1.00 52.47           C
ATOM   3745  C   LYS A 249      -2.912 -10.212 -26.310  1.00 52.47           C
ATOM   3746  O   LYS A 249      -2.988  -9.598 -25.247  1.00 52.47           O
ATOM   3747  HA  LYS A 249      -3.532  -8.639 -27.624  1.00 52.47           H
ATOM   3748  CB  LYS A 249      -5.170  -9.987 -27.500  1.00 52.47           C
ATOM   3749 1HB  LYS A 249      -5.360 -11.044 -27.685  1.00 52.47           H
ATOM   3750 2HB  LYS A 249      -5.551  -9.765 -26.504  1.00 52.47           H
ATOM   3751  CG  LYS A 249      -5.911  -9.140 -28.537  1.00 52.47           C
ATOM   3752 1HG  LYS A 249      -5.584  -8.103 -28.465  1.00 52.47           H
ATOM   3753 2HG  LYS A 249      -5.660  -9.485 -29.540  1.00 52.47           H
ATOM   3754  CD  LYS A 249      -7.425  -9.219 -28.328  1.00 52.47           C
ATOM   3755 1HD  LYS A 249      -7.763 -10.244 -28.481  1.00 52.47           H
ATOM   3756 2HD  LYS A 249      -7.668  -8.953 -27.300  1.00 52.47           H
ATOM   3757  CE  LYS A 249      -8.160  -8.285 -29.291  1.00 52.47           C
ATOM   3758 1HE  LYS A 249      -7.747  -7.279 -29.218  1.00 52.47           H
ATOM   3759 2HE  LYS A 249      -8.008  -8.618 -30.318  1.00 52.47           H
ATOM   3760  NZ  LYS A 249      -9.607  -8.257 -28.981  1.00 52.47           N
ATOM   3761 1HZ  LYS A 249     -10.082  -7.648 -29.640  1.00 52.47           H
ATOM   3762 2HZ  LYS A 249      -9.987  -9.194 -29.054  1.00 52.47           H
ATOM   3763 3HZ  LYS A 249      -9.744  -7.908 -28.039  1.00 52.47           H
ATOM   3764  HN  LYS A 249      -3.640 -11.011 -29.180  1.00 52.47           H
ATOM   3765  N   HIS A 250      -2.203 -11.316 -26.490  1.00 54.64           N
ATOM   3766  CA  HIS A 250      -1.584 -11.999 -25.366  1.00 54.64           C
ATOM   3767  C   HIS A 250      -0.434 -11.150 -24.820  1.00 54.64           C
ATOM   3768  O   HIS A 250      -0.246 -11.060 -23.608  1.00 54.64           O
ATOM   3769  HA  HIS A 250      -2.350 -12.095 -24.598  1.00 54.64           H
ATOM   3770  CB  HIS A 250      -1.142 -13.409 -25.764  1.00 54.64           C
ATOM   3771 1HB  HIS A 250      -0.594 -13.355 -26.704  1.00 54.64           H
ATOM   3772 2HB  HIS A 250      -0.449 -13.787 -25.012  1.00 54.64           H
ATOM   3773  CG  HIS A 250      -2.280 -14.389 -25.917  1.00 54.64           C
ATOM   3774  ND1 HIS A 250      -2.855 -15.044 -24.842  1.00 54.64           N
ATOM   3775  HD1 HIS A 250      -2.587 -14.943 -23.884  1.00 54.64           H
ATOM   3776  CD2 HIS A 250      -2.945 -14.817 -27.029  1.00 54.64           C
ATOM   3777  HD2 HIS A 250      -2.746 -14.499 -28.052  1.00 54.64           H
ATOM   3778  CE1 HIS A 250      -3.820 -15.829 -25.298  1.00 54.64           C
ATOM   3779  HE1 HIS A 250      -4.459 -16.475 -24.696  1.00 54.64           H
ATOM   3780  NE2 HIS A 250      -3.874 -15.688 -26.653  1.00 54.64           N
ATOM   3781  HN  HIS A 250      -2.049 -11.743 -27.381  1.00 54.64           H
ATOM   3782  N   LYS A 251       0.304 -10.548 -25.741  1.00 57.20           N
ATOM   3783  CA  LYS A 251       1.520  -9.840 -25.379  1.00 57.20           C
ATOM   3784  C   LYS A 251       1.168  -8.661 -24.470  1.00 57.20           C
ATOM   3785  O   LYS A 251       1.853  -8.410 -23.479  1.00 57.20           O
ATOM   3786  HA  LYS A 251       2.148 -10.533 -24.818  1.00 57.20           H
ATOM   3787  CB  LYS A 251       2.299  -9.438 -26.633  1.00 57.20           C
ATOM   3788 1HB  LYS A 251       1.616  -9.015 -27.370  1.00 57.20           H
ATOM   3789 2HB  LYS A 251       3.020  -8.659 -26.384  1.00 57.20           H
ATOM   3790  CG  LYS A 251       3.028 -10.641 -27.235  1.00 57.20           C
ATOM   3791 1HG  LYS A 251       3.641 -11.119 -26.472  1.00 57.20           H
ATOM   3792 2HG  LYS A 251       2.300 -11.381 -27.570  1.00 57.20           H
ATOM   3793  CD  LYS A 251       3.908 -10.216 -28.412  1.00 57.20           C
ATOM   3794 1HD  LYS A 251       3.289  -9.780 -29.196  1.00 57.20           H
ATOM   3795 2HD  LYS A 251       4.604  -9.441 -28.089  1.00 57.20           H
ATOM   3796  CE  LYS A 251       4.687 -11.407 -28.973  1.00 57.20           C
ATOM   3797 1HE  LYS A 251       5.422 -11.745 -28.242  1.00 57.20           H
ATOM   3798 2HE  LYS A 251       4.009 -12.242 -29.151  1.00 57.20           H
ATOM   3799  NZ  LYS A 251       5.367 -11.035 -30.234  1.00 57.20           N
ATOM   3800 1HZ  LYS A 251       5.871 -11.838 -30.595  1.00 57.20           H
ATOM   3801 2HZ  LYS A 251       4.677 -10.735 -30.914  1.00 57.20           H
ATOM   3802 3HZ  LYS A 251       6.018 -10.279 -30.056  1.00 57.20           H
ATOM   3803  HN  LYS A 251       0.084 -10.539 -26.716  1.00 57.20           H
ATOM   3804  N   ALA A 252       0.100  -7.969 -24.838  1.00 64.25           N
ATOM   3805  CA  ALA A 252      -0.303  -6.774 -24.117  1.00 64.25           C
ATOM   3806  C   ALA A 252      -0.776  -7.164 -22.715  1.00 64.25           C
ATOM   3807  O   ALA A 252      -0.675  -6.372 -21.780  1.00 64.25           O
ATOM   3808  HA  ALA A 252       0.571  -6.129 -24.030  1.00 64.25           H
ATOM   3809  CB  ALA A 252      -1.382  -6.037 -24.913  1.00 64.25           C
ATOM   3810 1HB  ALA A 252      -0.986  -5.756 -25.889  1.00 64.25           H
ATOM   3811 2HB  ALA A 252      -2.245  -6.689 -25.045  1.00 64.25           H
ATOM   3812 3HB  ALA A 252      -1.684  -5.140 -24.372  1.00 64.25           H
ATOM   3813  HN  ALA A 252      -0.485  -8.213 -25.612  1.00 64.25           H
ATOM   3814  N   LEU A 253      -1.283  -8.384 -22.615  1.00 67.36           N
ATOM   3815  CA  LEU A 253      -1.875  -8.848 -21.372  1.00 67.36           C
ATOM   3816  C   LEU A 253      -0.763  -9.274 -20.411  1.00 67.36           C
ATOM   3817  O   LEU A 253      -0.908  -9.150 -19.195  1.00 67.36           O
ATOM   3818  HA  LEU A 253      -2.410  -8.008 -20.931  1.00 67.36           H
ATOM   3819  CB  LEU A 253      -2.905  -9.946 -21.646  1.00 67.36           C
ATOM   3820 1HB  LEU A 253      -3.435  -9.698 -22.566  1.00 67.36           H
ATOM   3821 2HB  LEU A 253      -2.372 -10.880 -21.827  1.00 67.36           H
ATOM   3822  CG  LEU A 253      -3.938 -10.187 -20.544  1.00 67.36           C
ATOM   3823  HG  LEU A 253      -3.440 -10.079 -19.580  1.00 67.36           H
ATOM   3824  CD1 LEU A 253      -5.052  -9.140 -20.598  1.00 67.36           C
ATOM   3825 1HD1 LEU A 253      -4.623  -8.147 -20.464  1.00 67.36           H
ATOM   3826 2HD1 LEU A 253      -5.553  -9.192 -21.564  1.00 67.36           H
ATOM   3827 3HD1 LEU A 253      -5.772  -9.335 -19.803  1.00 67.36           H
ATOM   3828  CD2 LEU A 253      -4.489 -11.613 -20.611  1.00 67.36           C
ATOM   3829 1HD2 LEU A 253      -4.965 -11.774 -21.578  1.00 67.36           H
ATOM   3830 2HD2 LEU A 253      -3.672 -12.324 -20.486  1.00 67.36           H
ATOM   3831 3HD2 LEU A 253      -5.221 -11.758 -19.816  1.00 67.36           H
ATOM   3832  HN  LEU A 253      -1.294  -9.048 -23.362  1.00 67.36           H
ATOM   3833  N   LYS A 254       0.321  -9.767 -20.991  1.00 68.91           N
ATOM   3834  CA  LYS A 254       1.370 -10.396 -20.207  1.00 68.91           C
ATOM   3835  C   LYS A 254       1.800  -9.448 -19.086  1.00 68.91           C
ATOM   3836  O   LYS A 254       1.925  -9.860 -17.934  1.00 68.91           O
ATOM   3837  HA  LYS A 254       0.946 -11.294 -19.756  1.00 68.91           H
ATOM   3838  CB  LYS A 254       2.520 -10.843 -21.111  1.00 68.91           C
ATOM   3839 1HB  LYS A 254       2.125 -11.391 -21.966  1.00 68.91           H
ATOM   3840 2HB  LYS A 254       3.038  -9.968 -21.505  1.00 68.91           H
ATOM   3841  CG  LYS A 254       3.508 -11.725 -20.345  1.00 68.91           C
ATOM   3842 1HG  LYS A 254       3.956 -11.154 -19.532  1.00 68.91           H
ATOM   3843 2HG  LYS A 254       2.978 -12.563 -19.893  1.00 68.91           H
ATOM   3844  CD  LYS A 254       4.606 -12.250 -21.272  1.00 68.91           C
ATOM   3845 1HD  LYS A 254       4.157 -12.791 -22.105  1.00 68.91           H
ATOM   3846 2HD  LYS A 254       5.159 -11.413 -21.698  1.00 68.91           H
ATOM   3847  CE  LYS A 254       5.567 -13.172 -20.517  1.00 68.91           C
ATOM   3848 1HE  LYS A 254       6.034 -12.627 -19.697  1.00 68.91           H
ATOM   3849 2HE  LYS A 254       5.013 -14.000 -20.075  1.00 68.91           H
ATOM   3850  NZ  LYS A 254       6.607 -13.696 -21.430  1.00 68.91           N
ATOM   3851 1HZ  LYS A 254       7.239 -14.296 -20.913  1.00 68.91           H
ATOM   3852 2HZ  LYS A 254       6.168 -14.227 -22.173  1.00 68.91           H
ATOM   3853 3HZ  LYS A 254       7.127 -12.922 -21.829  1.00 68.91           H
ATOM   3854  HN  LYS A 254       0.488  -9.742 -21.977  1.00 68.91           H
ATOM   3855  N   VAL A 255       2.016  -8.196 -19.463  1.00 71.81           N
ATOM   3856  CA  VAL A 255       2.468  -7.195 -18.512  1.00 71.81           C
ATOM   3857  C   VAL A 255       1.487  -7.131 -17.340  1.00 71.81           C
ATOM   3858  O   VAL A 255       1.894  -7.199 -16.181  1.00 71.81           O
ATOM   3859  HA  VAL A 255       3.442  -7.513 -18.138  1.00 71.81           H
ATOM   3860  CB  VAL A 255       2.648  -5.848 -19.216  1.00 71.81           C
ATOM   3861  HB  VAL A 255       1.677  -5.542 -19.606  1.00 71.81           H
ATOM   3862  CG1 VAL A 255       3.119  -4.775 -18.233  1.00 71.81           C
ATOM   3863 1HG1 VAL A 255       2.381  -4.659 -17.439  1.00 71.81           H
ATOM   3864 2HG1 VAL A 255       4.074  -5.073 -17.800  1.00 71.81           H
ATOM   3865 3HG1 VAL A 255       3.239  -3.828 -18.759  1.00 71.81           H
ATOM   3866  CG2 VAL A 255       3.612  -5.971 -20.397  1.00 71.81           C
ATOM   3867 1HG2 VAL A 255       4.584  -6.311 -20.039  1.00 71.81           H
ATOM   3868 2HG2 VAL A 255       3.218  -6.691 -21.115  1.00 71.81           H
ATOM   3869 3HG2 VAL A 255       3.722  -5.000 -20.879  1.00 71.81           H
ATOM   3870  HN  VAL A 255       1.886  -7.864 -20.397  1.00 71.81           H
ATOM   3871  N   THR A 256       0.214  -7.002 -17.682  1.00 70.47           N
ATOM   3872  CA  THR A 256      -0.800  -6.689 -16.689  1.00 70.47           C
ATOM   3873  C   THR A 256      -0.983  -7.864 -15.726  1.00 70.47           C
ATOM   3874  O   THR A 256      -1.147  -7.665 -14.523  1.00 70.47           O
ATOM   3875  HA  THR A 256      -0.452  -5.842 -16.098  1.00 70.47           H
ATOM   3876  CB  THR A 256      -2.083  -6.303 -17.428  1.00 70.47           C
ATOM   3877  HB  THR A 256      -2.723  -7.173 -17.576  1.00 70.47           H
ATOM   3878  OG1 THR A 256      -1.621  -5.670 -18.618  1.00 70.47           O
ATOM   3879  HG1 THR A 256      -2.241  -5.873 -19.376  1.00 70.47           H
ATOM   3880  CG2 THR A 256      -2.868  -5.208 -16.704  1.00 70.47           C
ATOM   3881 1HG2 THR A 256      -2.250  -4.315 -16.617  1.00 70.47           H
ATOM   3882 2HG2 THR A 256      -3.146  -5.557 -15.709  1.00 70.47           H
ATOM   3883 3HG2 THR A 256      -3.769  -4.972 -17.271  1.00 70.47           H
ATOM   3884  HN  THR A 256      -0.128  -7.106 -18.616  1.00 70.47           H
ATOM   3885  N   ILE A 257      -0.948  -9.062 -16.291  1.00 75.76           N
ATOM   3886  CA  ILE A 257      -1.067 -10.269 -15.492  1.00 75.76           C
ATOM   3887  C   ILE A 257       0.050 -10.296 -14.446  1.00 75.76           C
ATOM   3888  O   ILE A 257      -0.207 -10.517 -13.264  1.00 75.76           O
ATOM   3889  HA  ILE A 257      -2.025 -10.226 -14.973  1.00 75.76           H
ATOM   3890  CB  ILE A 257      -1.095 -11.506 -16.392  1.00 75.76           C
ATOM   3891  HB  ILE A 257      -0.276 -11.428 -17.107  1.00 75.76           H
ATOM   3892  CG1 ILE A 257      -2.394 -11.568 -17.198  1.00 75.76           C
ATOM   3893 1HG1 ILE A 257      -3.243 -11.656 -16.521  1.00 75.76           H
ATOM   3894 2HG1 ILE A 257      -2.525 -10.640 -17.755  1.00 75.76           H
ATOM   3895  CG2 ILE A 257      -0.865 -12.782 -15.579  1.00 75.76           C
ATOM   3896 1HG2 ILE A 257       0.107 -12.729 -15.088  1.00 75.76           H
ATOM   3897 2HG2 ILE A 257      -1.647 -12.879 -14.826  1.00 75.76           H
ATOM   3898 3HG2 ILE A 257      -0.890 -13.646 -16.243  1.00 75.76           H
ATOM   3899  CD1 ILE A 257      -2.383 -12.752 -18.167  1.00 75.76           C
ATOM   3900 1HD1 ILE A 257      -1.546 -12.648 -18.859  1.00 75.76           H
ATOM   3901 2HD1 ILE A 257      -2.276 -13.680 -17.605  1.00 75.76           H
ATOM   3902 3HD1 ILE A 257      -3.317 -12.772 -18.728  1.00 75.76           H
ATOM   3903  HN  ILE A 257      -0.842  -9.214 -17.274  1.00 75.76           H
ATOM   3904  N   THR A 258       1.266 -10.066 -14.920  1.00 80.28           N
ATOM   3905  CA  THR A 258       2.434 -10.163 -14.061  1.00 80.28           C
ATOM   3906  C   THR A 258       2.320  -9.182 -12.893  1.00 80.28           C
ATOM   3907  O   THR A 258       2.546  -9.552 -11.742  1.00 80.28           O
ATOM   3908  HA  THR A 258       2.464 -11.166 -13.634  1.00 80.28           H
ATOM   3909  CB  THR A 258       3.676  -9.938 -14.925  1.00 80.28           C
ATOM   3910  HB  THR A 258       3.719  -8.909 -15.283  1.00 80.28           H
ATOM   3911  OG1 THR A 258       3.582 -10.938 -15.936  1.00 80.28           O
ATOM   3912  HG1 THR A 258       3.107 -10.572 -16.736  1.00 80.28           H
ATOM   3913  CG2 THR A 258       4.973 -10.275 -14.186  1.00 80.28           C
ATOM   3914 1HG2 THR A 258       4.958 -11.323 -13.886  1.00 80.28           H
ATOM   3915 2HG2 THR A 258       5.061  -9.646 -13.301  1.00 80.28           H
ATOM   3916 3HG2 THR A 258       5.823 -10.098 -14.844  1.00 80.28           H
ATOM   3917  HN  THR A 258       1.459  -9.818 -15.869  1.00 80.28           H
ATOM   3918  N   VAL A 259       1.970  -7.949 -13.229  1.00 77.79           N
ATOM   3919  CA  VAL A 259       1.876  -6.898 -12.230  1.00 77.79           C
ATOM   3920  C   VAL A 259       0.850  -7.300 -11.169  1.00 77.79           C
ATOM   3921  O   VAL A 259       1.096  -7.149  -9.973  1.00 77.79           O
ATOM   3922  HA  VAL A 259       2.854  -6.807 -11.756  1.00 77.79           H
ATOM   3923  CB  VAL A 259       1.550  -5.564 -12.903  1.00 77.79           C
ATOM   3924  HB  VAL A 259       0.675  -5.712 -13.535  1.00 77.79           H
ATOM   3925  CG1 VAL A 259       1.202  -4.496 -11.863  1.00 77.79           C
ATOM   3926 1HG1 VAL A 259       0.334  -4.819 -11.288  1.00 77.79           H
ATOM   3927 2HG1 VAL A 259       2.049  -4.352 -11.193  1.00 77.79           H
ATOM   3928 3HG1 VAL A 259       0.974  -3.558 -12.369  1.00 77.79           H
ATOM   3929  CG2 VAL A 259       2.703  -5.103 -13.796  1.00 77.79           C
ATOM   3930 1HG2 VAL A 259       3.603  -4.980 -13.193  1.00 77.79           H
ATOM   3931 2HG2 VAL A 259       2.884  -5.850 -14.570  1.00 77.79           H
ATOM   3932 3HG2 VAL A 259       2.445  -4.152 -14.262  1.00 77.79           H
ATOM   3933  HN  VAL A 259       1.753  -7.664 -14.163  1.00 77.79           H
ATOM   3934  N   LEU A 260      -0.280  -7.804 -11.644  1.00 75.82           N
ATOM   3935  CA  LEU A 260      -1.375  -8.154 -10.756  1.00 75.82           C
ATOM   3936  C   LEU A 260      -0.942  -9.308  -9.849  1.00 75.82           C
ATOM   3937  O   LEU A 260      -1.166  -9.269  -8.641  1.00 75.82           O
ATOM   3938  HA  LEU A 260      -1.582  -7.284 -10.133  1.00 75.82           H
ATOM   3939  CB  LEU A 260      -2.643  -8.447 -11.560  1.00 75.82           C
ATOM   3940 1HB  LEU A 260      -2.419  -8.311 -12.618  1.00 75.82           H
ATOM   3941 2HB  LEU A 260      -2.903  -9.497 -11.422  1.00 75.82           H
ATOM   3942  CG  LEU A 260      -3.868  -7.598 -11.214  1.00 75.82           C
ATOM   3943  HG  LEU A 260      -3.727  -7.187 -10.214  1.00 75.82           H
ATOM   3944  CD1 LEU A 260      -4.004  -6.414 -12.174  1.00 75.82           C
ATOM   3945 1HD1 LEU A 260      -3.114  -5.788 -12.107  1.00 75.82           H
ATOM   3946 2HD1 LEU A 260      -4.112  -6.784 -13.194  1.00 75.82           H
ATOM   3947 3HD1 LEU A 260      -4.882  -5.828 -11.905  1.00 75.82           H
ATOM   3948  CD2 LEU A 260      -5.136  -8.454 -11.175  1.00 75.82           C
ATOM   3949 1HD2 LEU A 260      -5.294  -8.913 -12.151  1.00 75.82           H
ATOM   3950 2HD2 LEU A 260      -5.026  -9.232 -10.421  1.00 75.82           H
ATOM   3951 3HD2 LEU A 260      -5.991  -7.825 -10.927  1.00 75.82           H
ATOM   3952  HN  LEU A 260      -0.452  -7.972 -12.615  1.00 75.82           H
ATOM   3953  N   THR A 261      -0.329 -10.306 -10.468  1.00 83.55           N
ATOM   3954  CA  THR A 261       0.061 -11.506  -9.747  1.00 83.55           C
ATOM   3955  C   THR A 261       1.038 -11.159  -8.623  1.00 83.55           C
ATOM   3956  O   THR A 261       0.901 -11.649  -7.503  1.00 83.55           O
ATOM   3957  HA  THR A 261      -0.827 -11.930  -9.279  1.00 83.55           H
ATOM   3958  CB  THR A 261       0.629 -12.502 -10.760  1.00 83.55           C
ATOM   3959  HB  THR A 261       1.535 -12.112 -11.224  1.00 83.55           H
ATOM   3960  OG1 THR A 261      -0.457 -12.753 -11.648  1.00 83.55           O
ATOM   3961  HG1 THR A 261      -0.464 -12.072 -12.380  1.00 83.55           H
ATOM   3962  CG2 THR A 261       0.924 -13.868 -10.136  1.00 83.55           C
ATOM   3963 1HG2 THR A 261       0.003 -14.289  -9.732  1.00 83.55           H
ATOM   3964 2HG2 THR A 261       1.653 -13.752  -9.334  1.00 83.55           H
ATOM   3965 3HG2 THR A 261       1.325 -14.537 -10.898  1.00 83.55           H
ATOM   3966  HN  THR A 261      -0.099 -10.305 -11.441  1.00 83.55           H
ATOM   3967  N   VAL A 262       2.003 -10.316  -8.960  1.00 86.53           N
ATOM   3968  CA  VAL A 262       3.020  -9.920  -8.000  1.00 86.53           C
ATOM   3969  C   VAL A 262       2.362  -9.149  -6.854  1.00 86.53           C
ATOM   3970  O   VAL A 262       2.699  -9.354  -5.689  1.00 86.53           O
ATOM   3971  HA  VAL A 262       3.467 -10.830  -7.600  1.00 86.53           H
ATOM   3972  CB  VAL A 262       4.121  -9.122  -8.703  1.00 86.53           C
ATOM   3973  HB  VAL A 262       3.648  -8.297  -9.236  1.00 86.53           H
ATOM   3974  CG1 VAL A 262       5.100  -8.528  -7.689  1.00 86.53           C
ATOM   3975 1HG1 VAL A 262       4.563  -7.862  -7.013  1.00 86.53           H
ATOM   3976 2HG1 VAL A 262       5.562  -9.332  -7.116  1.00 86.53           H
ATOM   3977 3HG1 VAL A 262       5.871  -7.966  -8.215  1.00 86.53           H
ATOM   3978  CG2 VAL A 262       4.853  -9.987  -9.731  1.00 86.53           C
ATOM   3979 1HG2 VAL A 262       5.307 -10.842  -9.229  1.00 86.53           H
ATOM   3980 2HG2 VAL A 262       4.145 -10.340 -10.480  1.00 86.53           H
ATOM   3981 3HG2 VAL A 262       5.630  -9.396 -10.216  1.00 86.53           H
ATOM   3982  HN  VAL A 262       2.096  -9.906  -9.867  1.00 86.53           H
ATOM   3983  N   PHE A 263       1.435  -8.278  -7.225  1.00 80.82           N
ATOM   3984  CA  PHE A 263       0.731  -7.471  -6.243  1.00 80.82           C
ATOM   3985  C   PHE A 263      -0.018  -8.355  -5.243  1.00 80.82           C
ATOM   3986  O   PHE A 263       0.157  -8.215  -4.034  1.00 80.82           O
ATOM   3987  HA  PHE A 263       1.478  -6.880  -5.715  1.00 80.82           H
ATOM   3988  CB  PHE A 263      -0.282  -6.618  -7.009  1.00 80.82           C
ATOM   3989 1HB  PHE A 263       0.252  -5.999  -7.731  1.00 80.82           H
ATOM   3990 2HB  PHE A 263      -0.939  -7.275  -7.578  1.00 80.82           H
ATOM   3991  CG  PHE A 263      -1.136  -5.714  -6.117  1.00 80.82           C
ATOM   3992  CD1 PHE A 263      -2.430  -6.042  -5.857  1.00 80.82           C
ATOM   3993  HD1 PHE A 263      -2.858  -6.949  -6.285  1.00 80.82           H
ATOM   3994  CD2 PHE A 263      -0.601  -4.583  -5.584  1.00 80.82           C
ATOM   3995  HD2 PHE A 263       0.436  -4.320  -5.792  1.00 80.82           H
ATOM   3996  CE1 PHE A 263      -3.222  -5.204  -5.029  1.00 80.82           C
ATOM   3997  HE1 PHE A 263      -4.259  -5.467  -4.821  1.00 80.82           H
ATOM   3998  CE2 PHE A 263      -1.393  -3.745  -4.756  1.00 80.82           C
ATOM   3999  HE2 PHE A 263      -0.964  -2.839  -4.328  1.00 80.82           H
ATOM   4000  CZ  PHE A 263      -2.687  -4.073  -4.496  1.00 80.82           C
ATOM   4001  HZ  PHE A 263      -3.295  -3.430  -3.860  1.00 80.82           H
ATOM   4002  HN  PHE A 263       1.164  -8.120  -8.175  1.00 80.82           H
ATOM   4003  N   VAL A 264      -0.836  -9.245  -5.785  1.00 85.93           N
ATOM   4004  CA  VAL A 264      -1.691 -10.077  -4.956  1.00 85.93           C
ATOM   4005  C   VAL A 264      -0.824 -10.905  -4.006  1.00 85.93           C
ATOM   4006  O   VAL A 264      -1.130 -11.019  -2.821  1.00 85.93           O
ATOM   4007  HA  VAL A 264      -2.324  -9.414  -4.366  1.00 85.93           H
ATOM   4008  CB  VAL A 264      -2.599 -10.937  -5.839  1.00 85.93           C
ATOM   4009  HB  VAL A 264      -1.969 -11.465  -6.554  1.00 85.93           H
ATOM   4010  CG1 VAL A 264      -3.342 -11.983  -5.006  1.00 85.93           C
ATOM   4011 1HG1 VAL A 264      -2.620 -12.632  -4.510  1.00 85.93           H
ATOM   4012 2HG1 VAL A 264      -3.955 -11.482  -4.257  1.00 85.93           H
ATOM   4013 3HG1 VAL A 264      -3.980 -12.580  -5.658  1.00 85.93           H
ATOM   4014  CG2 VAL A 264      -3.579 -10.067  -6.628  1.00 85.93           C
ATOM   4015 1HG2 VAL A 264      -4.201  -9.500  -5.935  1.00 85.93           H
ATOM   4016 2HG2 VAL A 264      -3.023  -9.378  -7.265  1.00 85.93           H
ATOM   4017 3HG2 VAL A 264      -4.212 -10.703  -7.247  1.00 85.93           H
ATOM   4018  HN  VAL A 264      -0.920  -9.401  -6.769  1.00 85.93           H
ATOM   4019  N   LEU A 265       0.242 -11.462  -4.563  1.00 87.87           N
ATOM   4020  CA  LEU A 265       1.094 -12.366  -3.809  1.00 87.87           C
ATOM   4021  C   LEU A 265       1.753 -11.599  -2.660  1.00 87.87           C
ATOM   4022  O   LEU A 265       1.954 -12.148  -1.578  1.00 87.87           O
ATOM   4023  HA  LEU A 265       0.455 -13.140  -3.385  1.00 87.87           H
ATOM   4024  CB  LEU A 265       2.093 -13.060  -4.737  1.00 87.87           C
ATOM   4025 1HB  LEU A 265       2.567 -12.302  -5.360  1.00 87.87           H
ATOM   4026 2HB  LEU A 265       2.877 -13.507  -4.126  1.00 87.87           H
ATOM   4027  CG  LEU A 265       1.517 -14.144  -5.650  1.00 87.87           C
ATOM   4028  HG  LEU A 265       0.707 -13.706  -6.233  1.00 87.87           H
ATOM   4029  CD1 LEU A 265       2.570 -14.641  -6.643  1.00 87.87           C
ATOM   4030 1HD1 LEU A 265       2.909 -13.808  -7.260  1.00 87.87           H
ATOM   4031 2HD1 LEU A 265       3.417 -15.057  -6.097  1.00 87.87           H
ATOM   4032 3HD1 LEU A 265       2.135 -15.411  -7.280  1.00 87.87           H
ATOM   4033  CD2 LEU A 265       0.917 -15.289  -4.832  1.00 87.87           C
ATOM   4034 1HD2 LEU A 265       1.691 -15.734  -4.206  1.00 87.87           H
ATOM   4035 2HD2 LEU A 265       0.117 -14.903  -4.200  1.00 87.87           H
ATOM   4036 3HD2 LEU A 265       0.515 -16.046  -5.505  1.00 87.87           H
ATOM   4037  HN  LEU A 265       0.526 -11.304  -5.509  1.00 87.87           H
ATOM   4038  N   SER A 266       2.070 -10.343  -2.935  1.00 89.48           N
ATOM   4039  CA  SER A 266       2.795  -9.527  -1.975  1.00 89.48           C
ATOM   4040  C   SER A 266       1.831  -8.982  -0.918  1.00 89.48           C
ATOM   4041  O   SER A 266       2.197  -8.843   0.248  1.00 89.48           O
ATOM   4042  HA  SER A 266       3.523 -10.197  -1.518  1.00 89.48           H
ATOM   4043  CB  SER A 266       3.526  -8.377  -2.670  1.00 89.48           C
ATOM   4044 1HB  SER A 266       4.055  -7.782  -1.926  1.00 89.48           H
ATOM   4045 2HB  SER A 266       4.277  -8.782  -3.348  1.00 89.48           H
ATOM   4046  OG  SER A 266       2.632  -7.539  -3.399  1.00 89.48           O
ATOM   4047  HG  SER A 266       2.598  -7.826  -4.356  1.00 89.48           H
ATOM   4048  HN  SER A 266       1.841  -9.883  -3.792  1.00 89.48           H
ATOM   4049  N   GLN A 267       0.619  -8.688  -1.365  1.00 84.47           N
ATOM   4050  CA  GLN A 267      -0.333  -7.974  -0.531  1.00 84.47           C
ATOM   4051  C   GLN A 267      -1.118  -8.957   0.340  1.00 84.47           C
ATOM   4052  O   GLN A 267      -1.540  -8.614   1.443  1.00 84.47           O
ATOM   4053  HA  GLN A 267       0.268  -7.319   0.099  1.00 84.47           H
ATOM   4054  CB  GLN A 267      -1.276  -7.122  -1.382  1.00 84.47           C
ATOM   4055 1HB  GLN A 267      -1.742  -7.743  -2.148  1.00 84.47           H
ATOM   4056 2HB  GLN A 267      -2.080  -6.729  -0.759  1.00 84.47           H
ATOM   4057  CG  GLN A 267      -0.524  -5.965  -2.044  1.00 84.47           C
ATOM   4058 1HG  GLN A 267       0.320  -6.354  -2.614  1.00 84.47           H
ATOM   4059 2HG  GLN A 267      -1.180  -5.457  -2.751  1.00 84.47           H
ATOM   4060  CD  GLN A 267      -0.023  -4.968  -0.997  1.00 84.47           C
ATOM   4061  OE1 GLN A 267      -0.607  -4.791   0.059  1.00 84.47           O
ATOM   4062  NE2 GLN A 267       1.088  -4.327  -1.349  1.00 84.47           N
ATOM   4063 1HE2 GLN A 267       1.517  -4.518  -2.232  1.00 84.47           H
ATOM   4064 2HE2 GLN A 267       1.493  -3.653  -0.731  1.00 84.47           H
ATOM   4065  HN  GLN A 267       0.285  -8.929  -2.276  1.00 84.47           H
ATOM   4066  N   PHE A 268      -1.290 -10.160  -0.188  1.00 90.11           N
ATOM   4067  CA  PHE A 268      -2.199 -11.119   0.415  1.00 90.11           C
ATOM   4068  C   PHE A 268      -1.775 -11.451   1.847  1.00 90.11           C
ATOM   4069  O   PHE A 268      -2.566 -11.315   2.780  1.00 90.11           O
ATOM   4070  HA  PHE A 268      -3.189 -10.663   0.427  1.00 90.11           H
ATOM   4071  CB  PHE A 268      -2.132 -12.392  -0.431  1.00 90.11           C
ATOM   4072 1HB  PHE A 268      -2.372 -12.142  -1.465  1.00 90.11           H
ATOM   4073 2HB  PHE A 268      -1.109 -12.768  -0.424  1.00 90.11           H
ATOM   4074  CG  PHE A 268      -3.072 -13.503   0.041  1.00 90.11           C
ATOM   4075  CD1 PHE A 268      -2.589 -14.527   0.795  1.00 90.11           C
ATOM   4076  HD1 PHE A 268      -1.533 -14.556   1.062  1.00 90.11           H
ATOM   4077  CD2 PHE A 268      -4.389 -13.467  -0.293  1.00 90.11           C
ATOM   4078  HD2 PHE A 268      -4.776 -12.647  -0.897  1.00 90.11           H
ATOM   4079  CE1 PHE A 268      -3.461 -15.559   1.233  1.00 90.11           C
ATOM   4080  HE1 PHE A 268      -3.074 -16.380   1.837  1.00 90.11           H
ATOM   4081  CE2 PHE A 268      -5.261 -14.499   0.145  1.00 90.11           C
ATOM   4082  HE2 PHE A 268      -6.318 -14.470  -0.122  1.00 90.11           H
ATOM   4083  CZ  PHE A 268      -4.779 -15.523   0.899  1.00 90.11           C
ATOM   4084  HZ  PHE A 268      -5.448 -16.314   1.236  1.00 90.11           H
ATOM   4085  HN  PHE A 268      -0.821 -10.481  -1.011  1.00 90.11           H
ATOM   4086  N   PRO A 269      -0.525 -11.889   2.048  1.00 94.06           N
ATOM   4087  CA  PRO A 269      -0.064 -12.269   3.386  1.00 94.06           C
ATOM   4088  C   PRO A 269      -0.303 -11.172   4.411  1.00 94.06           C
ATOM   4089  O   PRO A 269      -0.743 -11.446   5.527  1.00 94.06           O
ATOM   4090  HA  PRO A 269      -0.631 -13.126   3.748  1.00 94.06           H
ATOM   4091  CB  PRO A 269       1.428 -12.547   3.190  1.00 94.06           C
ATOM   4092 1HB  PRO A 269       2.030 -11.658   3.379  1.00 94.06           H
ATOM   4093 2HB  PRO A 269       1.784 -13.322   3.869  1.00 94.06           H
ATOM   4094  CG  PRO A 269       1.516 -12.989   1.734  1.00 94.06           C
ATOM   4095 1HG  PRO A 269       2.527 -12.886   1.341  1.00 94.06           H
ATOM   4096 2HG  PRO A 269       1.245 -14.038   1.612  1.00 94.06           H
ATOM   4097  CD  PRO A 269       0.534 -12.061   1.037  1.00 94.06           C
ATOM   4098 1HD  PRO A 269       0.995 -11.109   0.774  1.00 94.06           H
ATOM   4099 2HD  PRO A 269       0.155 -12.495   0.112  1.00 94.06           H
ATOM   4100  N   TYR A 270      -0.005  -9.948   4.002  1.00 91.19           N
ATOM   4101  CA  TYR A 270      -0.127  -8.810   4.896  1.00 91.19           C
ATOM   4102  C   TYR A 270      -1.581  -8.600   5.322  1.00 91.19           C
ATOM   4103  O   TYR A 270      -1.863  -8.393   6.501  1.00 91.19           O
ATOM   4104  HA  TYR A 270       0.477  -9.011   5.781  1.00 91.19           H
ATOM   4105  CB  TYR A 270       0.339  -7.592   4.095  1.00 91.19           C
ATOM   4106 1HB  TYR A 270       1.392  -7.716   3.845  1.00 91.19           H
ATOM   4107 2HB  TYR A 270      -0.210  -7.558   3.154  1.00 91.19           H
ATOM   4108  CG  TYR A 270       0.155  -6.260   4.825  1.00 91.19           C
ATOM   4109  CD1 TYR A 270      -0.606  -5.260   4.255  1.00 91.19           C
ATOM   4110  HD1 TYR A 270      -1.077  -5.419   3.284  1.00 91.19           H
ATOM   4111  CD2 TYR A 270       0.751  -6.058   6.053  1.00 91.19           C
ATOM   4112  HD2 TYR A 270       1.353  -6.848   6.503  1.00 91.19           H
ATOM   4113  CE1 TYR A 270      -0.778  -4.006   4.941  1.00 91.19           C
ATOM   4114  HE1 TYR A 270      -1.377  -3.208   4.502  1.00 91.19           H
ATOM   4115  CE2 TYR A 270       0.579  -4.804   6.740  1.00 91.19           C
ATOM   4116  HE2 TYR A 270       1.044  -4.632   7.710  1.00 91.19           H
ATOM   4117  CZ  TYR A 270      -0.177  -3.840   6.150  1.00 91.19           C
ATOM   4118  OH  TYR A 270      -0.340  -2.656   6.799  1.00 91.19           O
ATOM   4119  HH  TYR A 270      -0.008  -2.732   7.738  1.00 91.19           H
ATOM   4120  HN  TYR A 270       0.314  -9.729   3.080  1.00 91.19           H
ATOM   4121  N   ASN A 271      -2.467  -8.660   4.338  1.00 89.17           N
ATOM   4122  CA  ASN A 271      -3.872  -8.382   4.578  1.00 89.17           C
ATOM   4123  C   ASN A 271      -4.473  -9.507   5.424  1.00 89.17           C
ATOM   4124  O   ASN A 271      -5.462  -9.301   6.125  1.00 89.17           O
ATOM   4125  HA  ASN A 271      -3.891  -7.420   5.091  1.00 89.17           H
ATOM   4126  CB  ASN A 271      -4.652  -8.310   3.264  1.00 89.17           C
ATOM   4127 1HB  ASN A 271      -4.336  -9.119   2.605  1.00 89.17           H
ATOM   4128 2HB  ASN A 271      -5.715  -8.455   3.459  1.00 89.17           H
ATOM   4129  CG  ASN A 271      -4.434  -6.965   2.569  1.00 89.17           C
ATOM   4130  OD1 ASN A 271      -4.938  -5.934   2.985  1.00 89.17           O
ATOM   4131  ND2 ASN A 271      -3.659  -7.032   1.491  1.00 89.17           N
ATOM   4132 1HD2 ASN A 271      -3.277  -7.910   1.204  1.00 89.17           H
ATOM   4133 2HD2 ASN A 271      -3.457  -6.203   0.968  1.00 89.17           H
ATOM   4134  HN  ASN A 271      -2.237  -8.892   3.393  1.00 89.17           H
ATOM   4135  N   CYS A 272      -3.850 -10.672   5.329  1.00 94.17           N
ATOM   4136  CA  CYS A 272      -4.233 -11.796   6.166  1.00 94.17           C
ATOM   4137  C   CYS A 272      -4.029 -11.397   7.629  1.00 94.17           C
ATOM   4138  O   CYS A 272      -4.907 -11.614   8.463  1.00 94.17           O
ATOM   4139  HA  CYS A 272      -5.285 -11.994   5.962  1.00 94.17           H
ATOM   4140  CB  CYS A 272      -3.453 -13.062   5.805  1.00 94.17           C
ATOM   4141 1HB  CYS A 272      -2.386 -12.842   5.762  1.00 94.17           H
ATOM   4142 2HB  CYS A 272      -3.591 -13.817   6.580  1.00 94.17           H
ATOM   4143  SG  CYS A 272      -4.023 -13.711   4.192  1.00 94.17           S
ATOM   4144  HG  CYS A 272      -3.414 -12.792   3.449  1.00 94.17           H
ATOM   4145  HN  CYS A 272      -3.097 -10.854   4.696  1.00 94.17           H
ATOM   4146  N   ILE A 273      -2.866 -10.821   7.895  1.00 93.14           N
ATOM   4147  CA  ILE A 273      -2.525 -10.413   9.248  1.00 93.14           C
ATOM   4148  C   ILE A 273      -3.427  -9.251   9.667  1.00 93.14           C
ATOM   4149  O   ILE A 273      -3.880  -9.193  10.809  1.00 93.14           O
ATOM   4150  HA  ILE A 273      -2.726 -11.260   9.904  1.00 93.14           H
ATOM   4151  CB  ILE A 273      -1.031 -10.102   9.353  1.00 93.14           C
ATOM   4152  HB  ILE A 273      -0.791  -9.328   8.624  1.00 93.14           H
ATOM   4153  CG1 ILE A 273      -0.189 -11.330   9.002  1.00 93.14           C
ATOM   4154 1HG1 ILE A 273      -0.395 -11.636   7.976  1.00 93.14           H
ATOM   4155 2HG1 ILE A 273       0.870 -11.076   9.052  1.00 93.14           H
ATOM   4156  CG2 ILE A 273      -0.683  -9.544  10.735  1.00 93.14           C
ATOM   4157 1HG2 ILE A 273      -1.245  -8.626  10.908  1.00 93.14           H
ATOM   4158 2HG2 ILE A 273      -0.942 -10.278  11.498  1.00 93.14           H
ATOM   4159 3HG2 ILE A 273       0.385  -9.332  10.782  1.00 93.14           H
ATOM   4160  CD1 ILE A 273      -0.486 -12.490   9.955  1.00 93.14           C
ATOM   4161 1HD1 ILE A 273      -0.256 -12.188  10.976  1.00 93.14           H
ATOM   4162 2HD1 ILE A 273      -1.541 -12.757   9.884  1.00 93.14           H
ATOM   4163 3HD1 ILE A 273       0.126 -13.350   9.682  1.00 93.14           H
ATOM   4164  HN  ILE A 273      -2.165 -10.633   7.208  1.00 93.14           H
ATOM   4165  N   LEU A 274      -3.660  -8.353   8.721  1.00 89.92           N
ATOM   4166  CA  LEU A 274      -4.515  -7.206   8.972  1.00 89.92           C
ATOM   4167  C   LEU A 274      -5.897  -7.692   9.414  1.00 89.92           C
ATOM   4168  O   LEU A 274      -6.514  -7.100  10.298  1.00 89.92           O
ATOM   4169  HA  LEU A 274      -4.071  -6.640   9.791  1.00 89.92           H
ATOM   4170  CB  LEU A 274      -4.549  -6.285   7.751  1.00 89.92           C
ATOM   4171 1HB  LEU A 274      -4.701  -6.898   6.862  1.00 89.92           H
ATOM   4172 2HB  LEU A 274      -5.416  -5.630   7.838  1.00 89.92           H
ATOM   4173  CG  LEU A 274      -3.308  -5.417   7.531  1.00 89.92           C
ATOM   4174  HG  LEU A 274      -2.451  -6.076   7.391  1.00 89.92           H
ATOM   4175  CD1 LEU A 274      -3.445  -4.578   6.258  1.00 89.92           C
ATOM   4176 1HD1 LEU A 274      -3.567  -5.237   5.399  1.00 89.92           H
ATOM   4177 2HD1 LEU A 274      -4.316  -3.928   6.344  1.00 89.92           H
ATOM   4178 3HD1 LEU A 274      -2.550  -3.970   6.126  1.00 89.92           H
ATOM   4179  CD2 LEU A 274      -3.019  -4.552   8.759  1.00 89.92           C
ATOM   4180 1HD2 LEU A 274      -3.871  -3.901   8.954  1.00 89.92           H
ATOM   4181 2HD2 LEU A 274      -2.848  -5.194   9.623  1.00 89.92           H
ATOM   4182 3HD2 LEU A 274      -2.133  -3.945   8.576  1.00 89.92           H
ATOM   4183  HN  LEU A 274      -3.277  -8.400   7.798  1.00 89.92           H
ATOM   4184  N   LEU A 275      -6.343  -8.765   8.778  1.00 92.15           N
ATOM   4185  CA  LEU A 275      -7.650  -9.324   9.078  1.00 92.15           C
ATOM   4186  C   LEU A 275      -7.678  -9.791  10.534  1.00 92.15           C
ATOM   4187  O   LEU A 275      -8.621  -9.495  11.266  1.00 92.15           O
ATOM   4188  HA  LEU A 275      -8.382  -8.526   8.957  1.00 92.15           H
ATOM   4189  CB  LEU A 275      -8.007 -10.421   8.073  1.00 92.15           C
ATOM   4190 1HB  LEU A 275      -7.966  -9.996   7.070  1.00 92.15           H
ATOM   4191 2HB  LEU A 275      -7.241 -11.195   8.122  1.00 92.15           H
ATOM   4192  CG  LEU A 275      -9.373 -11.084   8.261  1.00 92.15           C
ATOM   4193  HG  LEU A 275      -9.424 -11.480   9.275  1.00 92.15           H
ATOM   4194  CD1 LEU A 275     -10.503 -10.062   8.118  1.00 92.15           C
ATOM   4195 1HD1 LEU A 275     -10.385  -9.283   8.871  1.00 92.15           H
ATOM   4196 2HD1 LEU A 275     -10.464  -9.615   7.124  1.00 92.15           H
ATOM   4197 3HD1 LEU A 275     -11.463 -10.559   8.255  1.00 92.15           H
ATOM   4198  CD2 LEU A 275      -9.546 -12.266   7.304  1.00 92.15           C
ATOM   4199 1HD2 LEU A 275      -9.465 -11.916   6.275  1.00 92.15           H
ATOM   4200 2HD2 LEU A 275      -8.769 -13.006   7.498  1.00 92.15           H
ATOM   4201 3HD2 LEU A 275     -10.525 -12.719   7.459  1.00 92.15           H
ATOM   4202  HN  LEU A 275      -5.828  -9.250   8.070  1.00 92.15           H
ATOM   4203  N   VAL A 276      -6.633 -10.513  10.911  1.00 94.02           N
ATOM   4204  CA  VAL A 276      -6.530 -11.030  12.265  1.00 94.02           C
ATOM   4205  C   VAL A 276      -6.564  -9.864  13.255  1.00 94.02           C
ATOM   4206  O   VAL A 276      -7.283  -9.912  14.252  1.00 94.02           O
ATOM   4207  HA  VAL A 276      -7.397 -11.665  12.442  1.00 94.02           H
ATOM   4208  CB  VAL A 276      -5.274 -11.893  12.402  1.00 94.02           C
ATOM   4209  HB  VAL A 276      -4.419 -11.292  12.091  1.00 94.02           H
ATOM   4210  CG1 VAL A 276      -5.051 -12.311  13.856  1.00 94.02           C
ATOM   4211 1HG1 VAL A 276      -4.933 -11.422  14.476  1.00 94.02           H
ATOM   4212 2HG1 VAL A 276      -5.910 -12.885  14.205  1.00 94.02           H
ATOM   4213 3HG1 VAL A 276      -4.152 -12.923  13.925  1.00 94.02           H
ATOM   4214  CG2 VAL A 276      -5.347 -13.115  11.485  1.00 94.02           C
ATOM   4215 1HG2 VAL A 276      -6.216 -13.718  11.751  1.00 94.02           H
ATOM   4216 2HG2 VAL A 276      -5.436 -12.788  10.449  1.00 94.02           H
ATOM   4217 3HG2 VAL A 276      -4.442 -13.712  11.601  1.00 94.02           H
ATOM   4218  HN  VAL A 276      -5.868 -10.745  10.311  1.00 94.02           H
ATOM   4219  N   GLN A 277      -5.777  -8.843  12.946  1.00 90.85           N
ATOM   4220  CA  GLN A 277      -5.679  -7.683  13.816  1.00 90.85           C
ATOM   4221  C   GLN A 277      -7.039  -6.990  13.932  1.00 90.85           C
ATOM   4222  O   GLN A 277      -7.381  -6.461  14.987  1.00 90.85           O
ATOM   4223  HA  GLN A 277      -5.380  -8.075  14.788  1.00 90.85           H
ATOM   4224  CB  GLN A 277      -4.609  -6.711  13.315  1.00 90.85           C
ATOM   4225 1HB  GLN A 277      -4.742  -6.537  12.248  1.00 90.85           H
ATOM   4226 2HB  GLN A 277      -4.726  -5.748  13.812  1.00 90.85           H
ATOM   4227  CG  GLN A 277      -3.205  -7.259  13.578  1.00 90.85           C
ATOM   4228 1HG  GLN A 277      -3.084  -7.465  14.641  1.00 90.85           H
ATOM   4229 2HG  GLN A 277      -3.076  -8.206  13.054  1.00 90.85           H
ATOM   4230  CD  GLN A 277      -2.135  -6.267  13.119  1.00 90.85           C
ATOM   4231  OE1 GLN A 277      -2.360  -5.419  12.272  1.00 90.85           O
ATOM   4232  NE2 GLN A 277      -0.960  -6.420  13.725  1.00 90.85           N
ATOM   4233 1HE2 GLN A 277      -0.842  -7.136  14.412  1.00 90.85           H
ATOM   4234 2HE2 GLN A 277      -0.196  -5.818  13.493  1.00 90.85           H
ATOM   4235  HN  GLN A 277      -5.215  -8.801  12.121  1.00 90.85           H
ATOM   4236  N   THR A 278      -7.776  -7.017  12.831  1.00 91.31           N
ATOM   4237  CA  THR A 278      -9.073  -6.363  12.783  1.00 91.31           C
ATOM   4238  C   THR A 278     -10.063  -7.076  13.707  1.00 91.31           C
ATOM   4239  O   THR A 278     -10.798  -6.430  14.452  1.00 91.31           O
ATOM   4240  HA  THR A 278      -8.960  -5.347  13.160  1.00 91.31           H
ATOM   4241  CB  THR A 278      -9.527  -6.320  11.323  1.00 91.31           C
ATOM   4242  HB  THR A 278      -9.707  -7.325  10.941  1.00 91.31           H
ATOM   4243  OG1 THR A 278      -8.501  -5.585  10.662  1.00 91.31           O
ATOM   4244  HG1 THR A 278      -7.603  -5.930  10.935  1.00 91.31           H
ATOM   4245  CG2 THR A 278     -10.782  -5.468  11.125  1.00 91.31           C
ATOM   4246 1HG2 THR A 278     -10.581  -4.445  11.445  1.00 91.31           H
ATOM   4247 2HG2 THR A 278     -11.599  -5.880  11.719  1.00 91.31           H
ATOM   4248 3HG2 THR A 278     -11.061  -5.471  10.072  1.00 91.31           H
ATOM   4249  HN  THR A 278      -7.501  -7.472  11.984  1.00 91.31           H
ATOM   4250  N   ILE A 279     -10.050  -8.399  13.628  1.00 92.01           N
ATOM   4251  CA  ILE A 279     -10.940  -9.206  14.445  1.00 92.01           C
ATOM   4252  C   ILE A 279     -10.562  -9.041  15.918  1.00 92.01           C
ATOM   4253  O   ILE A 279     -11.433  -8.881  16.772  1.00 92.01           O
ATOM   4254  HA  ILE A 279     -11.951  -8.824  14.303  1.00 92.01           H
ATOM   4255  CB  ILE A 279     -10.934 -10.660  13.968  1.00 92.01           C
ATOM   4256  HB  ILE A 279      -9.902 -11.010  13.953  1.00 92.01           H
ATOM   4257  CG1 ILE A 279     -11.470 -10.770  12.539  1.00 92.01           C
ATOM   4258 1HG1 ILE A 279     -12.548 -10.613  12.538  1.00 92.01           H
ATOM   4259 2HG1 ILE A 279     -11.033  -9.985  11.922  1.00 92.01           H
ATOM   4260  CG2 ILE A 279     -11.703 -11.558  14.939  1.00 92.01           C
ATOM   4261 1HG2 ILE A 279     -11.237 -11.512  15.923  1.00 92.01           H
ATOM   4262 2HG2 ILE A 279     -12.736 -11.217  15.009  1.00 92.01           H
ATOM   4263 3HG2 ILE A 279     -11.683 -12.586  14.576  1.00 92.01           H
ATOM   4264  CD1 ILE A 279     -11.146 -12.139  11.936  1.00 92.01           C
ATOM   4265 1HD1 ILE A 279     -10.066 -12.281  11.917  1.00 92.01           H
ATOM   4266 2HD1 ILE A 279     -11.605 -12.920  12.543  1.00 92.01           H
ATOM   4267 3HD1 ILE A 279     -11.538 -12.190  10.920  1.00 92.01           H
ATOM   4268  HN  ILE A 279      -9.448  -8.917  13.020  1.00 92.01           H
ATOM   4269  N   ASP A 280      -9.262  -9.085  16.171  1.00 91.30           N
ATOM   4270  CA  ASP A 280      -8.762  -9.005  17.533  1.00 91.30           C
ATOM   4271  C   ASP A 280      -9.115  -7.637  18.122  1.00 91.30           C
ATOM   4272  O   ASP A 280      -9.393  -7.524  19.315  1.00 91.30           O
ATOM   4273  HA  ASP A 280      -9.245  -9.825  18.064  1.00 91.30           H
ATOM   4274  CB  ASP A 280      -7.240  -9.157  17.571  1.00 91.30           C
ATOM   4275 1HB  ASP A 280      -6.952 -10.087  17.079  1.00 91.30           H
ATOM   4276 2HB  ASP A 280      -6.776  -8.344  17.012  1.00 91.30           H
ATOM   4277  CG  ASP A 280      -6.724  -9.155  19.011  1.00 91.30           C
ATOM   4278  OD1 ASP A 280      -7.282  -9.932  19.815  1.00 91.30           O
ATOM   4279  OD2 ASP A 280      -5.783  -8.375  19.275  1.00 91.30           O
ATOM   4280  HN  ASP A 280      -8.558  -9.173  15.467  1.00 91.30           H
ATOM   4281  N   ALA A 281      -9.091  -6.633  17.259  1.00 90.72           N
ATOM   4282  CA  ALA A 281      -9.394  -5.276  17.680  1.00 90.72           C
ATOM   4283  C   ALA A 281     -10.814  -5.229  18.248  1.00 90.72           C
ATOM   4284  O   ALA A 281     -11.109  -4.417  19.125  1.00 90.72           O
ATOM   4285  HA  ALA A 281      -8.689  -5.007  18.466  1.00 90.72           H
ATOM   4286  CB  ALA A 281      -9.206  -4.320  16.501  1.00 90.72           C
ATOM   4287 1HB  ALA A 281      -8.174  -4.370  16.154  1.00 90.72           H
ATOM   4288 2HB  ALA A 281      -9.876  -4.607  15.690  1.00 90.72           H
ATOM   4289 3HB  ALA A 281      -9.434  -3.302  16.818  1.00 90.72           H
ATOM   4290  HN  ALA A 281      -8.870  -6.734  16.289  1.00 90.72           H
ATOM   4291  N   TYR A 282     -11.656  -6.109  17.726  1.00 78.52           N
ATOM   4292  CA  TYR A 282     -13.048  -6.150  18.140  1.00 78.52           C
ATOM   4293  C   TYR A 282     -13.259  -7.181  19.251  1.00 78.52           C
ATOM   4294  O   TYR A 282     -13.900  -6.889  20.260  1.00 78.52           O
ATOM   4295  HA  TYR A 282     -13.317  -5.162  18.515  1.00 78.52           H
ATOM   4296  CB  TYR A 282     -13.843  -6.578  16.905  1.00 78.52           C
ATOM   4297 1HB  TYR A 282     -13.596  -5.913  16.078  1.00 78.52           H
ATOM   4298 2HB  TYR A 282     -13.528  -7.580  16.613  1.00 78.52           H
ATOM   4299  CG  TYR A 282     -15.359  -6.574  17.109  1.00 78.52           C
ATOM   4300  CD1 TYR A 282     -16.029  -7.761  17.329  1.00 78.52           C
ATOM   4301  HD1 TYR A 282     -15.478  -8.700  17.358  1.00 78.52           H
ATOM   4302  CD2 TYR A 282     -16.057  -5.384  17.072  1.00 78.52           C
ATOM   4303  HD2 TYR A 282     -15.528  -4.447  16.898  1.00 78.52           H
ATOM   4304  CE1 TYR A 282     -17.456  -7.757  17.521  1.00 78.52           C
ATOM   4305  HE1 TYR A 282     -17.997  -8.687  17.696  1.00 78.52           H
ATOM   4306  CE2 TYR A 282     -17.484  -5.380  17.264  1.00 78.52           C
ATOM   4307  HE2 TYR A 282     -18.048  -4.448  17.237  1.00 78.52           H
ATOM   4308  CZ  TYR A 282     -18.113  -6.567  17.479  1.00 78.52           C
ATOM   4309  OH  TYR A 282     -19.461  -6.563  17.660  1.00 78.52           O
ATOM   4310  HH  TYR A 282     -19.785  -7.493  17.835  1.00 78.52           H
ATOM   4311  HN  TYR A 282     -11.401  -6.784  17.034  1.00 78.52           H
ATOM   4312  N   ALA A 283     -12.709  -8.365  19.028  1.00 89.03           N
ATOM   4313  CA  ALA A 283     -13.038  -9.511  19.858  1.00 89.03           C
ATOM   4314  C   ALA A 283     -12.045  -9.598  21.018  1.00 89.03           C
ATOM   4315  O   ALA A 283     -12.330 -10.223  22.038  1.00 89.03           O
ATOM   4316  HA  ALA A 283     -14.040  -9.354  20.259  1.00 89.03           H
ATOM   4317  CB  ALA A 283     -13.045 -10.778  19.000  1.00 89.03           C
ATOM   4318 1HB  ALA A 283     -13.787 -10.677  18.208  1.00 89.03           H
ATOM   4319 2HB  ALA A 283     -12.059 -10.922  18.557  1.00 89.03           H
ATOM   4320 3HB  ALA A 283     -13.292 -11.638  19.623  1.00 89.03           H
ATOM   4321  HN  ALA A 283     -12.051  -8.547  18.298  1.00 89.03           H
ATOM   4322  N   MET A 284     -10.899  -8.962  20.823  1.00 82.66           N
ATOM   4323  CA  MET A 284      -9.852  -8.981  21.830  1.00 82.66           C
ATOM   4324  C   MET A 284      -9.597 -10.404  22.329  1.00 82.66           C
ATOM   4325  O   MET A 284      -9.467 -10.630  23.531  1.00 82.66           O
ATOM   4326  HA  MET A 284      -8.960  -8.598  21.333  1.00 82.66           H
ATOM   4327  CB  MET A 284     -10.258  -8.092  23.007  1.00 82.66           C
ATOM   4328 1HB  MET A 284     -11.161  -8.488  23.472  1.00 82.66           H
ATOM   4329 2HB  MET A 284      -9.476  -8.107  23.766  1.00 82.66           H
ATOM   4330  CG  MET A 284     -10.504  -6.653  22.548  1.00 82.66           C
ATOM   4331 1HG  MET A 284      -9.595  -6.242  22.108  1.00 82.66           H
ATOM   4332 2HG  MET A 284     -11.269  -6.636  21.772  1.00 82.66           H
ATOM   4333  SD  MET A 284     -11.018  -5.650  23.932  1.00 82.66           S
ATOM   4334  CE  MET A 284     -11.284  -4.091  23.104  1.00 82.66           C
ATOM   4335 1HE  MET A 284     -10.354  -3.763  22.640  1.00 82.66           H
ATOM   4336 2HE  MET A 284     -12.049  -4.214  22.337  1.00 82.66           H
ATOM   4337 3HE  MET A 284     -11.612  -3.346  23.829  1.00 82.66           H
ATOM   4338  HN  MET A 284     -10.682  -8.441  19.998  1.00 82.66           H
ATOM   4339  N   PHE A 285      -9.533 -11.327  21.381  1.00 84.53           N
ATOM   4340  CA  PHE A 285      -9.488 -12.741  21.714  1.00 84.53           C
ATOM   4341  C   PHE A 285      -8.056 -13.188  22.013  1.00 84.53           C
ATOM   4342  O   PHE A 285      -7.841 -14.266  22.566  1.00 84.53           O
ATOM   4343  HA  PHE A 285     -10.104 -12.884  22.602  1.00 84.53           H
ATOM   4344  CB  PHE A 285     -10.005 -13.505  20.493  1.00 84.53           C
ATOM   4345 1HB  PHE A 285     -10.164 -14.547  20.770  1.00 84.53           H
ATOM   4346 2HB  PHE A 285     -10.975 -13.100  20.207  1.00 84.53           H
ATOM   4347  CG  PHE A 285      -9.069 -13.451  19.284  1.00 84.53           C
ATOM   4348  CD1 PHE A 285      -9.213 -12.466  18.357  1.00 84.53           C
ATOM   4349  HD1 PHE A 285      -9.994 -11.715  18.476  1.00 84.53           H
ATOM   4350  CD2 PHE A 285      -8.094 -14.387  19.135  1.00 84.53           C
ATOM   4351  HD2 PHE A 285      -7.979 -15.176  19.878  1.00 84.53           H
ATOM   4352  CE1 PHE A 285      -8.345 -12.416  17.234  1.00 84.53           C
ATOM   4353  HE1 PHE A 285      -8.460 -11.626  16.491  1.00 84.53           H
ATOM   4354  CE2 PHE A 285      -7.226 -14.337  18.013  1.00 84.53           C
ATOM   4355  HE2 PHE A 285      -6.445 -15.087  17.894  1.00 84.53           H
ATOM   4356  CZ  PHE A 285      -7.370 -13.352  17.086  1.00 84.53           C
ATOM   4357  HZ  PHE A 285      -6.703 -13.313  16.224  1.00 84.53           H
ATOM   4358  HN  PHE A 285      -9.513 -11.123  20.402  1.00 84.53           H
ATOM   4359  N   ILE A 286      -7.113 -12.338  21.633  1.00 86.04           N
ATOM   4360  CA  ILE A 286      -5.709 -12.617  21.885  1.00 86.04           C
ATOM   4361  C   ILE A 286      -5.350 -12.162  23.301  1.00 86.04           C
ATOM   4362  O   ILE A 286      -5.165 -10.971  23.546  1.00 86.04           O
ATOM   4363  HA  ILE A 286      -5.574 -13.696  21.824  1.00 86.04           H
ATOM   4364  CB  ILE A 286      -4.836 -11.989  20.797  1.00 86.04           C
ATOM   4365  HB  ILE A 286      -5.004 -10.912  20.803  1.00 86.04           H
ATOM   4366  CG1 ILE A 286      -5.233 -12.501  19.411  1.00 86.04           C
ATOM   4367 1HG1 ILE A 286      -5.034 -13.571  19.344  1.00 86.04           H
ATOM   4368 2HG1 ILE A 286      -6.305 -12.367  19.263  1.00 86.04           H
ATOM   4369  CG2 ILE A 286      -3.351 -12.216  21.087  1.00 86.04           C
ATOM   4370 1HG2 ILE A 286      -3.095 -11.764  22.045  1.00 86.04           H
ATOM   4371 2HG2 ILE A 286      -3.147 -13.286  21.125  1.00 86.04           H
ATOM   4372 3HG2 ILE A 286      -2.752 -11.760  20.299  1.00 86.04           H
ATOM   4373  CD1 ILE A 286      -4.465 -11.764  18.313  1.00 86.04           C
ATOM   4374 1HD1 ILE A 286      -4.685 -10.698  18.368  1.00 86.04           H
ATOM   4375 2HD1 ILE A 286      -3.395 -11.921  18.450  1.00 86.04           H
ATOM   4376 3HD1 ILE A 286      -4.767 -12.147  17.338  1.00 86.04           H
ATOM   4377  HN  ILE A 286      -7.295 -11.475  21.163  1.00 86.04           H
ATOM   4378  N   SER A 287      -5.261 -13.135  24.196  1.00 84.75           N
ATOM   4379  CA  SER A 287      -4.927 -12.850  25.581  1.00 84.75           C
ATOM   4380  C   SER A 287      -3.512 -13.342  25.890  1.00 84.75           C
ATOM   4381  O   SER A 287      -2.936 -12.983  26.916  1.00 84.75           O
ATOM   4382  HA  SER A 287      -4.984 -11.765  25.674  1.00 84.75           H
ATOM   4383  CB  SER A 287      -5.934 -13.496  26.534  1.00 84.75           C
ATOM   4384 1HB  SER A 287      -5.640 -13.293  27.564  1.00 84.75           H
ATOM   4385 2HB  SER A 287      -6.914 -13.043  26.388  1.00 84.75           H
ATOM   4386  OG  SER A 287      -6.029 -14.904  26.337  1.00 84.75           O
ATOM   4387  HG  SER A 287      -6.725 -15.288  26.943  1.00 84.75           H
ATOM   4388  HN  SER A 287      -5.412 -14.101  23.988  1.00 84.75           H
ATOM   4389  N   ASN A 288      -2.992 -14.157  24.984  1.00 85.47           N
ATOM   4390  CA  ASN A 288      -1.688 -14.765  25.186  1.00 85.47           C
ATOM   4391  C   ASN A 288      -0.610 -13.867  24.575  1.00 85.47           C
ATOM   4392  O   ASN A 288      -0.656 -13.557  23.386  1.00 85.47           O
ATOM   4393  HA  ASN A 288      -1.583 -14.867  26.266  1.00 85.47           H
ATOM   4394  CB  ASN A 288      -1.606 -16.132  24.502  1.00 85.47           C
ATOM   4395 1HB  ASN A 288      -2.468 -16.736  24.785  1.00 85.47           H
ATOM   4396 2HB  ASN A 288      -1.648 -16.005  23.421  1.00 85.47           H
ATOM   4397  CG  ASN A 288      -0.317 -16.861  24.887  1.00 85.47           C
ATOM   4398  OD1 ASN A 288       0.734 -16.267  25.061  1.00 85.47           O
ATOM   4399  ND2 ASN A 288      -0.457 -18.178  25.008  1.00 85.47           N
ATOM   4400 1HD2 ASN A 288      -1.348 -18.603  24.851  1.00 85.47           H
ATOM   4401 2HD2 ASN A 288       0.330 -18.744  25.257  1.00 85.47           H
ATOM   4402  HN  ASN A 288      -3.444 -14.402  24.127  1.00 85.47           H
ATOM   4403  N   CYS A 289       0.334 -13.473  25.417  1.00 90.46           N
ATOM   4404  CA  CYS A 289       1.367 -12.540  25.001  1.00 90.46           C
ATOM   4405  C   CYS A 289       2.198 -13.203  23.901  1.00 90.46           C
ATOM   4406  O   CYS A 289       2.602 -12.547  22.942  1.00 90.46           O
ATOM   4407  HA  CYS A 289       0.855 -11.656  24.620  1.00 90.46           H
ATOM   4408  CB  CYS A 289       2.233 -12.092  26.179  1.00 90.46           C
ATOM   4409 1HB  CYS A 289       1.606 -11.667  26.962  1.00 90.46           H
ATOM   4410 2HB  CYS A 289       2.745 -12.952  26.613  1.00 90.46           H
ATOM   4411  SG  CYS A 289       3.459 -10.854  25.620  1.00 90.46           S
ATOM   4412  HN  CYS A 289       0.399 -13.780  26.367  1.00 90.46           H
ATOM   4413  N   ALA A 290       2.429 -14.496  24.076  1.00 92.68           N
ATOM   4414  CA  ALA A 290       3.269 -15.238  23.152  1.00 92.68           C
ATOM   4415  C   ALA A 290       2.656 -15.178  21.751  1.00 92.68           C
ATOM   4416  O   ALA A 290       3.368 -14.994  20.765  1.00 92.68           O
ATOM   4417  HA  ALA A 290       4.247 -14.757  23.132  1.00 92.68           H
ATOM   4418  CB  ALA A 290       3.437 -16.674  23.654  1.00 92.68           C
ATOM   4419 1HB  ALA A 290       3.903 -16.662  24.639  1.00 92.68           H
ATOM   4420 2HB  ALA A 290       2.460 -17.152  23.720  1.00 92.68           H
ATOM   4421 3HB  ALA A 290       4.067 -17.230  22.960  1.00 92.68           H
ATOM   4422  HN  ALA A 290       2.054 -15.034  24.831  1.00 92.68           H
ATOM   4423  N   VAL A 291       1.342 -15.337  21.708  1.00 92.76           N
ATOM   4424  CA  VAL A 291       0.625 -15.306  20.444  1.00 92.76           C
ATOM   4425  C   VAL A 291       0.708 -13.898  19.851  1.00 92.76           C
ATOM   4426  O   VAL A 291       0.938 -13.738  18.653  1.00 92.76           O
ATOM   4427  HA  VAL A 291       1.121 -16.002  19.768  1.00 92.76           H
ATOM   4428  CB  VAL A 291      -0.814 -15.785  20.647  1.00 92.76           C
ATOM   4429  HB  VAL A 291      -1.284 -15.133  21.382  1.00 92.76           H
ATOM   4430  CG1 VAL A 291      -1.614 -15.682  19.347  1.00 92.76           C
ATOM   4431 1HG1 VAL A 291      -1.635 -14.644  19.015  1.00 92.76           H
ATOM   4432 2HG1 VAL A 291      -1.144 -16.299  18.581  1.00 92.76           H
ATOM   4433 3HG1 VAL A 291      -2.633 -16.029  19.519  1.00 92.76           H
ATOM   4434  CG2 VAL A 291      -0.843 -17.213  21.197  1.00 92.76           C
ATOM   4435 1HG2 VAL A 291      -0.347 -17.883  20.495  1.00 92.76           H
ATOM   4436 2HG2 VAL A 291      -0.327 -17.243  22.156  1.00 92.76           H
ATOM   4437 3HG2 VAL A 291      -1.878 -17.529  21.331  1.00 92.76           H
ATOM   4438  HN  VAL A 291       0.769 -15.485  22.515  1.00 92.76           H
ATOM   4439  N   SER A 292       0.516 -12.913  20.716  1.00 93.25           N
ATOM   4440  CA  SER A 292       0.543 -11.525  20.288  1.00 93.25           C
ATOM   4441  C   SER A 292       1.908 -11.189  19.686  1.00 93.25           C
ATOM   4442  O   SER A 292       1.989 -10.533  18.648  1.00 93.25           O
ATOM   4443  HA  SER A 292      -0.239 -11.441  19.533  1.00 93.25           H
ATOM   4444  CB  SER A 292       0.230 -10.583  21.452  1.00 93.25           C
ATOM   4445 1HB  SER A 292      -0.700 -10.892  21.929  1.00 93.25           H
ATOM   4446 2HB  SER A 292       1.015 -10.663  22.204  1.00 93.25           H
ATOM   4447  OG  SER A 292       0.117  -9.228  21.027  1.00 93.25           O
ATOM   4448  HG  SER A 292      -0.708  -9.110  20.474  1.00 93.25           H
ATOM   4449  HN  SER A 292       0.345 -13.051  21.692  1.00 93.25           H
ATOM   4450  N   THR A 293       2.948 -11.654  20.362  1.00 89.50           N
ATOM   4451  CA  THR A 293       4.308 -11.372  19.933  1.00 89.50           C
ATOM   4452  C   THR A 293       4.552 -11.934  18.531  1.00 89.50           C
ATOM   4453  O   THR A 293       5.095 -11.246  17.668  1.00 89.50           O
ATOM   4454  HA  THR A 293       4.430 -10.291  19.870  1.00 89.50           H
ATOM   4455  CB  THR A 293       5.263 -11.933  20.988  1.00 89.50           C
ATOM   4456  HB  THR A 293       5.131 -13.009  21.099  1.00 89.50           H
ATOM   4457  OG1 THR A 293       4.991 -11.157  22.151  1.00 89.50           O
ATOM   4458  HG1 THR A 293       4.277 -11.596  22.697  1.00 89.50           H
ATOM   4459  CG2 THR A 293       6.729 -11.629  20.672  1.00 89.50           C
ATOM   4460 1HG2 THR A 293       6.875 -10.550  20.627  1.00 89.50           H
ATOM   4461 2HG2 THR A 293       6.992 -12.071  19.711  1.00 89.50           H
ATOM   4462 3HG2 THR A 293       7.363 -12.050  21.451  1.00 89.50           H
ATOM   4463  HN  THR A 293       2.874 -12.213  21.188  1.00 89.50           H
ATOM   4464  N   ASN A 294       4.139 -13.180  18.348  1.00 91.58           N
ATOM   4465  CA  ASN A 294       4.369 -13.867  17.088  1.00 91.58           C
ATOM   4466  C   ASN A 294       3.610 -13.146  15.973  1.00 91.58           C
ATOM   4467  O   ASN A 294       4.106 -13.032  14.853  1.00 91.58           O
ATOM   4468  HA  ASN A 294       5.449 -13.842  16.942  1.00 91.58           H
ATOM   4469  CB  ASN A 294       3.864 -15.310  17.148  1.00 91.58           C
ATOM   4470 1HB  ASN A 294       2.864 -15.332  17.581  1.00 91.58           H
ATOM   4471 2HB  ASN A 294       3.783 -15.712  16.138  1.00 91.58           H
ATOM   4472  CG  ASN A 294       4.804 -16.186  17.978  1.00 91.58           C
ATOM   4473  OD1 ASN A 294       5.960 -15.864  18.200  1.00 91.58           O
ATOM   4474  ND2 ASN A 294       4.246 -17.309  18.422  1.00 91.58           N
ATOM   4475 1HD2 ASN A 294       3.292 -17.513  18.204  1.00 91.58           H
ATOM   4476 2HD2 ASN A 294       4.781 -17.948  18.975  1.00 91.58           H
ATOM   4477  HN  ASN A 294       3.656 -13.716  19.040  1.00 91.58           H
ATOM   4478  N   ILE A 295       2.419 -12.678  16.318  1.00 92.00           N
ATOM   4479  CA  ILE A 295       1.579 -11.986  15.355  1.00 92.00           C
ATOM   4480  C   ILE A 295       2.272 -10.695  14.915  1.00 92.00           C
ATOM   4481  O   ILE A 295       2.261 -10.351  13.734  1.00 92.00           O
ATOM   4482  HA  ILE A 295       1.476 -12.635  14.485  1.00 92.00           H
ATOM   4483  CB  ILE A 295       0.177 -11.768  15.926  1.00 92.00           C
ATOM   4484  HB  ILE A 295       0.277 -11.418  16.954  1.00 92.00           H
ATOM   4485  CG1 ILE A 295      -0.608 -13.081  15.970  1.00 92.00           C
ATOM   4486 1HG1 ILE A 295      -0.838 -13.405  14.955  1.00 92.00           H
ATOM   4487 2HG1 ILE A 295       0.006 -13.860  16.422  1.00 92.00           H
ATOM   4488  CG2 ILE A 295      -0.569 -10.680  15.150  1.00 92.00           C
ATOM   4489 1HG2 ILE A 295      -0.015  -9.744  15.215  1.00 92.00           H
ATOM   4490 2HG2 ILE A 295      -0.659 -10.977  14.105  1.00 92.00           H
ATOM   4491 3HG2 ILE A 295      -1.562 -10.546  15.577  1.00 92.00           H
ATOM   4492  CD1 ILE A 295      -1.904 -12.918  16.766  1.00 92.00           C
ATOM   4493 1HD1 ILE A 295      -1.669 -12.618  17.787  1.00 92.00           H
ATOM   4494 2HD1 ILE A 295      -2.525 -12.155  16.297  1.00 92.00           H
ATOM   4495 3HD1 ILE A 295      -2.442 -13.866  16.781  1.00 92.00           H
ATOM   4496  HN  ILE A 295       2.028 -12.765  17.234  1.00 92.00           H
ATOM   4497  N   ASP A 296       2.858 -10.014  15.890  1.00 92.92           N
ATOM   4498  CA  ASP A 296       3.505  -8.740  15.628  1.00 92.92           C
ATOM   4499  C   ASP A 296       4.707  -8.962  14.708  1.00 92.92           C
ATOM   4500  O   ASP A 296       4.969  -8.156  13.817  1.00 92.92           O
ATOM   4501  HA  ASP A 296       2.737  -8.118  15.168  1.00 92.92           H
ATOM   4502  CB  ASP A 296       4.013  -8.103  16.924  1.00 92.92           C
ATOM   4503 1HB  ASP A 296       4.542  -8.849  17.516  1.00 92.92           H
ATOM   4504 2HB  ASP A 296       4.728  -7.315  16.690  1.00 92.92           H
ATOM   4505  CG  ASP A 296       2.855  -7.524  17.740  1.00 92.92           C
ATOM   4506  OD1 ASP A 296       1.757  -7.397  17.157  1.00 92.92           O
ATOM   4507  OD2 ASP A 296       3.095  -7.220  18.929  1.00 92.92           O
ATOM   4508  HN  ASP A 296       2.895 -10.320  16.841  1.00 92.92           H
ATOM   4509  N   ILE A 297       5.406 -10.060  14.956  1.00 92.05           N
ATOM   4510  CA  ILE A 297       6.553 -10.418  14.138  1.00 92.05           C
ATOM   4511  C   ILE A 297       6.082 -10.727  12.716  1.00 92.05           C
ATOM   4512  O   ILE A 297       6.677 -10.259  11.746  1.00 92.05           O
ATOM   4513  HA  ILE A 297       7.212  -9.551  14.103  1.00 92.05           H
ATOM   4514  CB  ILE A 297       7.339 -11.558  14.788  1.00 92.05           C
ATOM   4515  HB  ILE A 297       6.637 -12.346  15.061  1.00 92.05           H
ATOM   4516  CG1 ILE A 297       8.018 -11.092  16.077  1.00 92.05           C
ATOM   4517 1HG1 ILE A 297       8.805 -10.375  15.839  1.00 92.05           H
ATOM   4518 2HG1 ILE A 297       7.295 -10.574  16.706  1.00 92.05           H
ATOM   4519  CG2 ILE A 297       8.338 -12.167  13.801  1.00 92.05           C
ATOM   4520 1HG2 ILE A 297       7.802 -12.559  12.937  1.00 92.05           H
ATOM   4521 2HG2 ILE A 297       9.040 -11.399  13.475  1.00 92.05           H
ATOM   4522 3HG2 ILE A 297       8.884 -12.975  14.288  1.00 92.05           H
ATOM   4523  CD1 ILE A 297       8.614 -12.275  16.842  1.00 92.05           C
ATOM   4524 1HD1 ILE A 297       7.821 -12.978  17.099  1.00 92.05           H
ATOM   4525 2HD1 ILE A 297       9.355 -12.776  16.218  1.00 92.05           H
ATOM   4526 3HD1 ILE A 297       9.091 -11.915  17.754  1.00 92.05           H
ATOM   4527  HN  ILE A 297       5.201 -10.698  15.698  1.00 92.05           H
ATOM   4528  N   CYS A 298       5.019 -11.513  12.636  1.00 94.32           N
ATOM   4529  CA  CYS A 298       4.459 -11.888  11.348  1.00 94.32           C
ATOM   4530  C   CYS A 298       4.068 -10.609  10.604  1.00 94.32           C
ATOM   4531  O   CYS A 298       4.263 -10.506   9.394  1.00 94.32           O
ATOM   4532  HA  CYS A 298       5.242 -12.424  10.811  1.00 94.32           H
ATOM   4533  CB  CYS A 298       3.275 -12.843  11.502  1.00 94.32           C
ATOM   4534 1HB  CYS A 298       2.593 -12.471  12.267  1.00 94.32           H
ATOM   4535 2HB  CYS A 298       2.712 -12.891  10.570  1.00 94.32           H
ATOM   4536  SG  CYS A 298       3.872 -14.512  11.958  1.00 94.32           S
ATOM   4537  HG  CYS A 298       4.085 -14.238  13.242  1.00 94.32           H
ATOM   4538  HN  CYS A 298       4.542 -11.891  13.430  1.00 94.32           H
ATOM   4539  N   PHE A 299       3.524  -9.666  11.359  1.00 93.94           N
ATOM   4540  CA  PHE A 299       3.100  -8.400  10.786  1.00 93.94           C
ATOM   4541  C   PHE A 299       4.278  -7.669  10.140  1.00 93.94           C
ATOM   4542  O   PHE A 299       4.168  -7.175   9.019  1.00 93.94           O
ATOM   4543  HA  PHE A 299       2.352  -8.624  10.025  1.00 93.94           H
ATOM   4544  CB  PHE A 299       2.554  -7.549  11.935  1.00 93.94           C
ATOM   4545 1HB  PHE A 299       1.722  -8.077  12.401  1.00 93.94           H
ATOM   4546 2HB  PHE A 299       3.329  -7.442  12.694  1.00 93.94           H
ATOM   4547  CG  PHE A 299       2.082  -6.158  11.508  1.00 93.94           C
ATOM   4548  CD1 PHE A 299       2.895  -5.081  11.681  1.00 93.94           C
ATOM   4549  HD1 PHE A 299       3.883  -5.210  12.122  1.00 93.94           H
ATOM   4550  CD2 PHE A 299       0.849  -5.997  10.958  1.00 93.94           C
ATOM   4551  HD2 PHE A 299       0.197  -6.860  10.820  1.00 93.94           H
ATOM   4552  CE1 PHE A 299       2.457  -3.790  11.285  1.00 93.94           C
ATOM   4553  HE1 PHE A 299       3.108  -2.927  11.423  1.00 93.94           H
ATOM   4554  CE2 PHE A 299       0.410  -4.706  10.562  1.00 93.94           C
ATOM   4555  HE2 PHE A 299      -0.578  -4.577  10.121  1.00 93.94           H
ATOM   4556  CZ  PHE A 299       1.224  -3.630  10.734  1.00 93.94           C
ATOM   4557  HZ  PHE A 299       0.887  -2.638  10.430  1.00 93.94           H
ATOM   4558  HN  PHE A 299       3.371  -9.757  12.344  1.00 93.94           H
ATOM   4559  N   GLN A 300       5.379  -7.622  10.876  1.00 90.05           N
ATOM   4560  CA  GLN A 300       6.559  -6.912  10.413  1.00 90.05           C
ATOM   4561  C   GLN A 300       7.029  -7.481   9.073  1.00 90.05           C
ATOM   4562  O   GLN A 300       7.318  -6.730   8.142  1.00 90.05           O
ATOM   4563  HA  GLN A 300       6.242  -5.877  10.284  1.00 90.05           H
ATOM   4564  CB  GLN A 300       7.678  -6.968  11.455  1.00 90.05           C
ATOM   4565 1HB  GLN A 300       7.823  -7.998  11.782  1.00 90.05           H
ATOM   4566 2HB  GLN A 300       8.615  -6.641  11.006  1.00 90.05           H
ATOM   4567  CG  GLN A 300       7.348  -6.086  12.661  1.00 90.05           C
ATOM   4568 1HG  GLN A 300       7.183  -5.060  12.332  1.00 90.05           H
ATOM   4569 2HG  GLN A 300       6.421  -6.426  13.122  1.00 90.05           H
ATOM   4570  CD  GLN A 300       8.479  -6.121  13.691  1.00 90.05           C
ATOM   4571  OE1 GLN A 300       9.631  -5.850  13.396  1.00 90.05           O
ATOM   4572  NE2 GLN A 300       8.086  -6.470  14.913  1.00 90.05           N
ATOM   4573 1HE2 GLN A 300       7.124  -6.680  15.089  1.00 90.05           H
ATOM   4574 2HE2 GLN A 300       8.753  -6.521  15.657  1.00 90.05           H
ATOM   4575  HN  GLN A 300       5.472  -8.058  11.771  1.00 90.05           H
ATOM   4576  N   VAL A 301       7.091  -8.804   9.017  1.00 94.83           N
ATOM   4577  CA  VAL A 301       7.632  -9.479   7.849  1.00 94.83           C
ATOM   4578  C   VAL A 301       6.719  -9.221   6.649  1.00 94.83           C
ATOM   4579  O   VAL A 301       7.183  -8.802   5.589  1.00 94.83           O
ATOM   4580  HA  VAL A 301       8.611  -9.048   7.644  1.00 94.83           H
ATOM   4581  CB  VAL A 301       7.822 -10.967   8.147  1.00 94.83           C
ATOM   4582  HB  VAL A 301       6.857 -11.375   8.448  1.00 94.83           H
ATOM   4583  CG1 VAL A 301       8.281 -11.722   6.897  1.00 94.83           C
ATOM   4584 1HG1 VAL A 301       7.531 -11.615   6.113  1.00 94.83           H
ATOM   4585 2HG1 VAL A 301       9.229 -11.311   6.552  1.00 94.83           H
ATOM   4586 3HG1 VAL A 301       8.408 -12.778   7.137  1.00 94.83           H
ATOM   4587  CG2 VAL A 301       8.802 -11.174   9.303  1.00 94.83           C
ATOM   4588 1HG2 VAL A 301       9.769 -10.744   9.042  1.00 94.83           H
ATOM   4589 2HG2 VAL A 301       8.417 -10.685  10.198  1.00 94.83           H
ATOM   4590 3HG2 VAL A 301       8.919 -12.241   9.494  1.00 94.83           H
ATOM   4591  HN  VAL A 301       6.781  -9.409   9.750  1.00 94.83           H
ATOM   4592  N   THR A 302       5.436  -9.482   6.854  1.00 93.97           N
ATOM   4593  CA  THR A 302       4.479  -9.435   5.762  1.00 93.97           C
ATOM   4594  C   THR A 302       4.324  -8.002   5.249  1.00 93.97           C
ATOM   4595  O   THR A 302       4.119  -7.785   4.056  1.00 93.97           O
ATOM   4596  HA  THR A 302       4.869 -10.030   4.937  1.00 93.97           H
ATOM   4597  CB  THR A 302       3.167 -10.048   6.258  1.00 93.97           C
ATOM   4598  HB  THR A 302       2.403 -10.012   5.481  1.00 93.97           H
ATOM   4599  OG1 THR A 302       2.870  -9.319   7.446  1.00 93.97           O
ATOM   4600  HG1 THR A 302       3.156  -9.842   8.248  1.00 93.97           H
ATOM   4601  CG2 THR A 302       3.338 -11.490   6.738  1.00 93.97           C
ATOM   4602 1HG2 THR A 302       4.053 -11.516   7.561  1.00 93.97           H
ATOM   4603 2HG2 THR A 302       3.707 -12.105   5.918  1.00 93.97           H
ATOM   4604 3HG2 THR A 302       2.378 -11.876   7.079  1.00 93.97           H
ATOM   4605  HN  THR A 302       5.050  -9.721   7.745  1.00 93.97           H
ATOM   4606  N   GLN A 303       4.430  -7.061   6.175  1.00 90.54           N
ATOM   4607  CA  GLN A 303       4.347  -5.653   5.825  1.00 90.54           C
ATOM   4608  C   GLN A 303       5.513  -5.264   4.914  1.00 90.54           C
ATOM   4609  O   GLN A 303       5.328  -4.535   3.940  1.00 90.54           O
ATOM   4610  HA  GLN A 303       3.405  -5.543   5.288  1.00 90.54           H
ATOM   4611  CB  GLN A 303       4.315  -4.777   7.079  1.00 90.54           C
ATOM   4612 1HB  GLN A 303       3.445  -5.034   7.684  1.00 90.54           H
ATOM   4613 2HB  GLN A 303       5.197  -4.975   7.688  1.00 90.54           H
ATOM   4614  CG  GLN A 303       4.266  -3.293   6.710  1.00 90.54           C
ATOM   4615 1HG  GLN A 303       5.226  -2.987   6.293  1.00 90.54           H
ATOM   4616 2HG  GLN A 303       3.517  -3.132   5.935  1.00 90.54           H
ATOM   4617  CD  GLN A 303       3.937  -2.434   7.932  1.00 90.54           C
ATOM   4618  OE1 GLN A 303       4.743  -2.254   8.831  1.00 90.54           O
ATOM   4619  NE2 GLN A 303       2.712  -1.917   7.916  1.00 90.54           N
ATOM   4620 1HE2 GLN A 303       2.101  -2.104   7.148  1.00 90.54           H
ATOM   4621 2HE2 GLN A 303       2.403  -1.340   8.672  1.00 90.54           H
ATOM   4622  HN  GLN A 303       4.569  -7.247   7.148  1.00 90.54           H
ATOM   4623  N   THR A 304       6.688  -5.767   5.262  1.00 92.06           N
ATOM   4624  CA  THR A 304       7.893  -5.440   4.518  1.00 92.06           C
ATOM   4625  C   THR A 304       7.792  -5.962   3.084  1.00 92.06           C
ATOM   4626  O   THR A 304       8.142  -5.259   2.137  1.00 92.06           O
ATOM   4627  HA  THR A 304       7.975  -4.354   4.458  1.00 92.06           H
ATOM   4628  CB  THR A 304       9.091  -6.001   5.286  1.00 92.06           C
ATOM   4629  HB  THR A 304       9.064  -7.091   5.305  1.00 92.06           H
ATOM   4630  OG1 THR A 304       9.018  -5.362   6.558  1.00 92.06           O
ATOM   4631  HG1 THR A 304       8.577  -5.968   7.220  1.00 92.06           H
ATOM   4632  CG2 THR A 304      10.428  -5.533   4.710  1.00 92.06           C
ATOM   4633 1HG2 THR A 304      10.482  -4.445   4.753  1.00 92.06           H
ATOM   4634 2HG2 THR A 304      10.511  -5.860   3.673  1.00 92.06           H
ATOM   4635 3HG2 THR A 304      11.244  -5.961   5.292  1.00 92.06           H
ATOM   4636  HN  THR A 304       6.825  -6.386   6.036  1.00 92.06           H
ATOM   4637  N   ILE A 305       7.311  -7.191   2.968  1.00 92.39           N
ATOM   4638  CA  ILE A 305       7.132  -7.805   1.663  1.00 92.39           C
ATOM   4639  C   ILE A 305       6.210  -6.929   0.814  1.00 92.39           C
ATOM   4640  O   ILE A 305       6.431  -6.768  -0.386  1.00 92.39           O
ATOM   4641  HA  ILE A 305       8.110  -7.844   1.183  1.00 92.39           H
ATOM   4642  CB  ILE A 305       6.644  -9.248   1.812  1.00 92.39           C
ATOM   4643  HB  ILE A 305       5.783  -9.249   2.480  1.00 92.39           H
ATOM   4644  CG1 ILE A 305       7.718 -10.126   2.457  1.00 92.39           C
ATOM   4645 1HG1 ILE A 305       8.512 -10.323   1.737  1.00 92.39           H
ATOM   4646 2HG1 ILE A 305       8.171  -9.597   3.295  1.00 92.39           H
ATOM   4647  CG2 ILE A 305       6.175  -9.809   0.468  1.00 92.39           C
ATOM   4648 1HG2 ILE A 305       5.355  -9.201   0.087  1.00 92.39           H
ATOM   4649 2HG2 ILE A 305       7.002  -9.792  -0.241  1.00 92.39           H
ATOM   4650 3HG2 ILE A 305       5.833 -10.835   0.603  1.00 92.39           H
ATOM   4651  CD1 ILE A 305       7.124 -11.449   2.944  1.00 92.39           C
ATOM   4652 1HD1 ILE A 305       6.347 -11.249   3.682  1.00 92.39           H
ATOM   4653 2HD1 ILE A 305       6.693 -11.987   2.099  1.00 92.39           H
ATOM   4654 3HD1 ILE A 305       7.908 -12.055   3.398  1.00 92.39           H
ATOM   4655  HN  ILE A 305       7.046  -7.764   3.744  1.00 92.39           H
ATOM   4656  N   ALA A 306       5.195  -6.384   1.469  1.00 92.32           N
ATOM   4657  CA  ALA A 306       4.215  -5.562   0.780  1.00 92.32           C
ATOM   4658  C   ALA A 306       4.899  -4.305   0.239  1.00 92.32           C
ATOM   4659  O   ALA A 306       4.573  -3.837  -0.851  1.00 92.32           O
ATOM   4660  HA  ALA A 306       3.824  -6.142  -0.056  1.00 92.32           H
ATOM   4661  CB  ALA A 306       3.063  -5.234   1.733  1.00 92.32           C
ATOM   4662 1HB  ALA A 306       2.593  -6.160   2.066  1.00 92.32           H
ATOM   4663 2HB  ALA A 306       3.449  -4.693   2.597  1.00 92.32           H
ATOM   4664 3HB  ALA A 306       2.328  -4.618   1.216  1.00 92.32           H
ATOM   4665  HN  ALA A 306       5.038  -6.496   2.450  1.00 92.32           H
ATOM   4666  N   PHE A 307       5.835  -3.794   1.026  1.00 90.57           N
ATOM   4667  CA  PHE A 307       6.514  -2.559   0.675  1.00 90.57           C
ATOM   4668  C   PHE A 307       7.463  -2.771  -0.506  1.00 90.57           C
ATOM   4669  O   PHE A 307       7.695  -1.854  -1.293  1.00 90.57           O
ATOM   4670  HA  PHE A 307       5.748  -1.835   0.398  1.00 90.57           H
ATOM   4671  CB  PHE A 307       7.330  -2.134   1.898  1.00 90.57           C
ATOM   4672 1HB  PHE A 307       7.917  -2.985   2.244  1.00 90.57           H
ATOM   4673 2HB  PHE A 307       8.036  -1.359   1.600  1.00 90.57           H
ATOM   4674  CG  PHE A 307       6.483  -1.612   3.060  1.00 90.57           C
ATOM   4675  CD1 PHE A 307       5.143  -1.440   2.902  1.00 90.57           C
ATOM   4676  HD1 PHE A 307       4.673  -1.675   1.947  1.00 90.57           H
ATOM   4677  CD2 PHE A 307       7.069  -1.319   4.252  1.00 90.57           C
ATOM   4678  HD2 PHE A 307       8.143  -1.456   4.379  1.00 90.57           H
ATOM   4679  CE1 PHE A 307       4.356  -0.956   3.980  1.00 90.57           C
ATOM   4680  HE1 PHE A 307       3.283  -0.818   3.853  1.00 90.57           H
ATOM   4681  CE2 PHE A 307       6.283  -0.835   5.330  1.00 90.57           C
ATOM   4682  HE2 PHE A 307       6.753  -0.600   6.285  1.00 90.57           H
ATOM   4683  CZ  PHE A 307       4.943  -0.663   5.172  1.00 90.57           C
ATOM   4684  HZ  PHE A 307       4.339  -0.291   6.000  1.00 90.57           H
ATOM   4685  HN  PHE A 307       6.129  -4.208   1.887  1.00 90.57           H
ATOM   4686  N   PHE A 308       7.984  -3.986  -0.595  1.00 87.37           N
ATOM   4687  CA  PHE A 308       8.874  -4.341  -1.687  1.00 87.37           C
ATOM   4688  C   PHE A 308       8.164  -4.213  -3.036  1.00 87.37           C
ATOM   4689  O   PHE A 308       8.811  -4.050  -4.069  1.00 87.37           O
ATOM   4690  HA  PHE A 308       9.717  -3.650  -1.656  1.00 87.37           H
ATOM   4691  CB  PHE A 308       9.283  -5.800  -1.475  1.00 87.37           C
ATOM   4692 1HB  PHE A 308       8.505  -6.305  -0.902  1.00 87.37           H
ATOM   4693 2HB  PHE A 308       9.338  -6.295  -2.444  1.00 87.37           H
ATOM   4694  CG  PHE A 308      10.621  -5.972  -0.753  1.00 87.37           C
ATOM   4695  CD1 PHE A 308      11.787  -5.775  -1.426  1.00 87.37           C
ATOM   4696  HD1 PHE A 308      11.768  -5.494  -2.479  1.00 87.37           H
ATOM   4697  CD2 PHE A 308      10.645  -6.323   0.560  1.00 87.37           C
ATOM   4698  HD2 PHE A 308       9.711  -6.481   1.099  1.00 87.37           H
ATOM   4699  CE1 PHE A 308      13.029  -5.935  -0.756  1.00 87.37           C
ATOM   4700  HE1 PHE A 308      13.963  -5.777  -1.295  1.00 87.37           H
ATOM   4701  CE2 PHE A 308      11.887  -6.483   1.230  1.00 87.37           C
ATOM   4702  HE2 PHE A 308      11.906  -6.764   2.283  1.00 87.37           H
ATOM   4703  CZ  PHE A 308      13.053  -6.286   0.558  1.00 87.37           C
ATOM   4704  HZ  PHE A 308      14.006  -6.408   1.072  1.00 87.37           H
ATOM   4705  HN  PHE A 308       7.809  -4.719   0.062  1.00 87.37           H
ATOM   4706  N   HIS A 309       6.842  -4.294  -2.983  1.00 79.60           N
ATOM   4707  CA  HIS A 309       6.037  -4.200  -4.189  1.00 79.60           C
ATOM   4708  C   HIS A 309       6.261  -2.838  -4.850  1.00 79.60           C
ATOM   4709  O   HIS A 309       6.281  -2.735  -6.076  1.00 79.60           O
ATOM   4710  HA  HIS A 309       6.389  -4.982  -4.861  1.00 79.60           H
ATOM   4711  CB  HIS A 309       4.564  -4.475  -3.882  1.00 79.60           C
ATOM   4712 1HB  HIS A 309       4.481  -5.446  -3.394  1.00 79.60           H
ATOM   4713 2HB  HIS A 309       4.206  -3.730  -3.172  1.00 79.60           H
ATOM   4714  CG  HIS A 309       3.670  -4.462  -5.099  1.00 79.60           C
ATOM   4715  ND1 HIS A 309       3.781  -5.389  -6.121  1.00 79.60           N
ATOM   4716  HD1 HIS A 309       4.440  -6.139  -6.161  1.00 79.60           H
ATOM   4717  CD2 HIS A 309       2.650  -3.626  -5.446  1.00 79.60           C
ATOM   4718  HD2 HIS A 309       2.295  -2.777  -4.862  1.00 79.60           H
ATOM   4719  CE1 HIS A 309       2.864  -5.113  -7.037  1.00 79.60           C
ATOM   4720  HE1 HIS A 309       2.698  -5.662  -7.963  1.00 79.60           H
ATOM   4721  NE2 HIS A 309       2.165  -4.019  -6.617  1.00 79.60           N
ATOM   4722  HN  HIS A 309       6.323  -4.420  -2.137  1.00 79.60           H
ATOM   4723  N   SER A 310       6.423  -1.827  -4.009  1.00 84.46           N
ATOM   4724  CA  SER A 310       6.513  -0.459  -4.491  1.00 84.46           C
ATOM   4725  C   SER A 310       7.807  -0.268  -5.285  1.00 84.46           C
ATOM   4726  O   SER A 310       7.894   0.620  -6.132  1.00 84.46           O
ATOM   4727  HA  SER A 310       5.645  -0.324  -5.136  1.00 84.46           H
ATOM   4728  CB  SER A 310       6.447   0.538  -3.333  1.00 84.46           C
ATOM   4729 1HB  SER A 310       7.258   0.334  -2.633  1.00 84.46           H
ATOM   4730 2HB  SER A 310       6.602   1.547  -3.715  1.00 84.46           H
ATOM   4731  OG  SER A 310       5.201   0.478  -2.646  1.00 84.46           O
ATOM   4732  HG  SER A 310       4.491   0.932  -3.184  1.00 84.46           H
ATOM   4733  HN  SER A 310       6.493  -1.931  -3.017  1.00 84.46           H
ATOM   4734  N   CYS A 311       8.779  -1.115  -4.982  1.00 86.54           N
ATOM   4735  CA  CYS A 311      10.066  -1.048  -5.654  1.00 86.54           C
ATOM   4736  C   CYS A 311      10.064  -2.063  -6.799  1.00 86.54           C
ATOM   4737  O   CYS A 311      10.899  -1.991  -7.699  1.00 86.54           O
ATOM   4738  HA  CYS A 311      10.167  -0.033  -6.037  1.00 86.54           H
ATOM   4739  CB  CYS A 311      11.224  -1.286  -4.683  1.00 86.54           C
ATOM   4740 1HB  CYS A 311      12.166  -0.999  -5.150  1.00 86.54           H
ATOM   4741 2HB  CYS A 311      11.103  -0.659  -3.799  1.00 86.54           H
ATOM   4742  SG  CYS A 311      11.280  -3.049  -4.194  1.00 86.54           S
ATOM   4743  HG  CYS A 311      12.350  -2.942  -3.412  1.00 86.54           H
ATOM   4744  HN  CYS A 311       8.699  -1.836  -4.294  1.00 86.54           H
ATOM   4745  N   LEU A 312       9.116  -2.986  -6.727  1.00 84.49           N
ATOM   4746  CA  LEU A 312       9.065  -4.082  -7.680  1.00 84.49           C
ATOM   4747  C   LEU A 312       8.421  -3.593  -8.979  1.00 84.49           C
ATOM   4748  O   LEU A 312       8.814  -4.011 -10.067  1.00 84.49           O
ATOM   4749  HA  LEU A 312      10.092  -4.377  -7.894  1.00 84.49           H
ATOM   4750  CB  LEU A 312       8.364  -5.294  -7.065  1.00 84.49           C
ATOM   4751 1HB  LEU A 312       7.504  -4.942  -6.495  1.00 84.49           H
ATOM   4752 2HB  LEU A 312       7.978  -5.915  -7.873  1.00 84.49           H
ATOM   4753  CG  LEU A 312       9.221  -6.172  -6.150  1.00 84.49           C
ATOM   4754  HG  LEU A 312       9.653  -5.538  -5.376  1.00 84.49           H
ATOM   4755  CD1 LEU A 312       8.367  -7.228  -5.446  1.00 84.49           C
ATOM   4756 1HD1 LEU A 312       7.605  -6.735  -4.843  1.00 84.49           H
ATOM   4757 2HD1 LEU A 312       7.887  -7.863  -6.190  1.00 84.49           H
ATOM   4758 3HD1 LEU A 312       9.001  -7.838  -4.802  1.00 84.49           H
ATOM   4759  CD2 LEU A 312      10.384  -6.797  -6.923  1.00 84.49           C
ATOM   4760 1HD2 LEU A 312       9.992  -7.414  -7.733  1.00 84.49           H
ATOM   4761 2HD2 LEU A 312      11.011  -6.008  -7.338  1.00 84.49           H
ATOM   4762 3HD2 LEU A 312      10.977  -7.416  -6.250  1.00 84.49           H
ATOM   4763  HN  LEU A 312       8.393  -2.992  -6.036  1.00 84.49           H
ATOM   4764  N   ASN A 313       7.441  -2.714  -8.823  1.00 79.09           N
ATOM   4765  CA  ASN A 313       6.625  -2.295  -9.949  1.00 79.09           C
ATOM   4766  C   ASN A 313       7.535  -1.815 -11.082  1.00 79.09           C
ATOM   4767  O   ASN A 313       7.457  -2.318 -12.201  1.00 79.09           O
ATOM   4768  HA  ASN A 313       6.044  -3.175 -10.226  1.00 79.09           H
ATOM   4769  CB  ASN A 313       5.703  -1.137  -9.560  1.00 79.09           C
ATOM   4770 1HB  ASN A 313       6.239  -0.441  -8.915  1.00 79.09           H
ATOM   4771 2HB  ASN A 313       5.411  -0.584 -10.453  1.00 79.09           H
ATOM   4772  CG  ASN A 313       4.454  -1.650  -8.841  1.00 79.09           C
ATOM   4773  OD1 ASN A 313       4.010  -2.770  -9.033  1.00 79.09           O
ATOM   4774  ND2 ASN A 313       3.913  -0.769  -8.003  1.00 79.09           N
ATOM   4775 1HD2 ASN A 313       4.327   0.134  -7.891  1.00 79.09           H
ATOM   4776 2HD2 ASN A 313       3.092  -1.011  -7.485  1.00 79.09           H
ATOM   4777  HN  ASN A 313       7.203  -2.293  -7.948  1.00 79.09           H
ATOM   4778  N   PRO A 314       8.410  -0.836 -10.813  1.00 79.36           N
ATOM   4779  CA  PRO A 314       9.269  -0.284 -11.863  1.00 79.36           C
ATOM   4780  C   PRO A 314      10.045  -1.362 -12.601  1.00 79.36           C
ATOM   4781  O   PRO A 314      10.171  -1.316 -13.824  1.00 79.36           O
ATOM   4782  HA  PRO A 314       8.662   0.203 -12.627  1.00 79.36           H
ATOM   4783  CB  PRO A 314      10.199   0.668 -11.108  1.00 79.36           C
ATOM   4784 1HB  PRO A 314      11.119   0.171 -10.800  1.00 79.36           H
ATOM   4785 2HB  PRO A 314      10.489   1.519 -11.724  1.00 79.36           H
ATOM   4786  CG  PRO A 314       9.363   1.100  -9.908  1.00 79.36           C
ATOM   4787 1HG  PRO A 314       9.984   1.488  -9.101  1.00 79.36           H
ATOM   4788 2HG  PRO A 314       8.664   1.895 -10.167  1.00 79.36           H
ATOM   4789  CD  PRO A 314       8.649  -0.183  -9.514  1.00 79.36           C
ATOM   4790 1HD  PRO A 314       9.262  -0.803  -8.860  1.00 79.36           H
ATOM   4791 2HD  PRO A 314       7.721   0.019  -8.978  1.00 79.36           H
ATOM   4792  N   VAL A 315      10.550  -2.315 -11.831  1.00 80.91           N
ATOM   4793  CA  VAL A 315      11.388  -3.363 -12.388  1.00 80.91           C
ATOM   4794  C   VAL A 315      10.564  -4.204 -13.364  1.00 80.91           C
ATOM   4795  O   VAL A 315      11.051  -4.583 -14.428  1.00 80.91           O
ATOM   4796  HA  VAL A 315      12.197  -2.880 -12.938  1.00 80.91           H
ATOM   4797  CB  VAL A 315      12.010  -4.191 -11.261  1.00 80.91           C
ATOM   4798  HB  VAL A 315      11.198  -4.635 -10.685  1.00 80.91           H
ATOM   4799  CG1 VAL A 315      12.865  -5.328 -11.824  1.00 80.91           C
ATOM   4800 1HG1 VAL A 315      12.243  -5.981 -12.436  1.00 80.91           H
ATOM   4801 2HG1 VAL A 315      13.666  -4.912 -12.435  1.00 80.91           H
ATOM   4802 3HG1 VAL A 315      13.294  -5.901 -11.002  1.00 80.91           H
ATOM   4803  CG2 VAL A 315      12.827  -3.306 -10.317  1.00 80.91           C
ATOM   4804 1HG2 VAL A 315      13.627  -2.820 -10.876  1.00 80.91           H
ATOM   4805 2HG2 VAL A 315      12.178  -2.548  -9.877  1.00 80.91           H
ATOM   4806 3HG2 VAL A 315      13.257  -3.920  -9.526  1.00 80.91           H
ATOM   4807  HN  VAL A 315      10.395  -2.377 -10.845  1.00 80.91           H
ATOM   4808  N   LEU A 316       9.329  -4.473 -12.966  1.00 79.04           N
ATOM   4809  CA  LEU A 316       8.447  -5.301 -13.772  1.00 79.04           C
ATOM   4810  C   LEU A 316       8.273  -4.661 -15.151  1.00 79.04           C
ATOM   4811  O   LEU A 316       8.281  -5.356 -16.166  1.00 79.04           O
ATOM   4812  HA  LEU A 316       8.932  -6.268 -13.898  1.00 79.04           H
ATOM   4813  CB  LEU A 316       7.127  -5.548 -13.038  1.00 79.04           C
ATOM   4814 1HB  LEU A 316       6.702  -4.584 -12.761  1.00 79.04           H
ATOM   4815 2HB  LEU A 316       6.430  -6.016 -13.734  1.00 79.04           H
ATOM   4816  CG  LEU A 316       7.210  -6.417 -11.782  1.00 79.04           C
ATOM   4817  HG  LEU A 316       7.920  -5.956 -11.094  1.00 79.04           H
ATOM   4818  CD1 LEU A 316       5.860  -6.476 -11.065  1.00 79.04           C
ATOM   4819 1HD1 LEU A 316       5.558  -5.470 -10.775  1.00 79.04           H
ATOM   4820 2HD1 LEU A 316       5.112  -6.901 -11.735  1.00 79.04           H
ATOM   4821 3HD1 LEU A 316       5.947  -7.100 -10.176  1.00 79.04           H
ATOM   4822  CD2 LEU A 316       7.744  -7.812 -12.114  1.00 79.04           C
ATOM   4823 1HD2 LEU A 316       7.079  -8.295 -12.830  1.00 79.04           H
ATOM   4824 2HD2 LEU A 316       8.741  -7.726 -12.546  1.00 79.04           H
ATOM   4825 3HD2 LEU A 316       7.794  -8.409 -11.204  1.00 79.04           H
ATOM   4826  HN  LEU A 316       8.930  -4.137 -12.113  1.00 79.04           H
ATOM   4827  N   TYR A 317       8.122  -3.345 -15.143  1.00 67.56           N
ATOM   4828  CA  TYR A 317       7.888  -2.611 -16.375  1.00 67.56           C
ATOM   4829  C   TYR A 317       9.101  -2.700 -17.304  1.00 67.56           C
ATOM   4830  O   TYR A 317       8.950  -2.751 -18.524  1.00 67.56           O
ATOM   4831  HA  TYR A 317       7.026  -3.055 -16.872  1.00 67.56           H
ATOM   4832  CB  TYR A 317       7.681  -1.152 -15.964  1.00 67.56           C
ATOM   4833 1HB  TYR A 317       8.587  -0.790 -15.478  1.00 67.56           H
ATOM   4834 2HB  TYR A 317       7.539  -0.549 -16.861  1.00 67.56           H
ATOM   4835  CG  TYR A 317       6.493  -0.932 -15.025  1.00 67.56           C
ATOM   4836  CD1 TYR A 317       5.400  -1.773 -15.088  1.00 67.56           C
ATOM   4837  HD1 TYR A 317       5.384  -2.593 -15.805  1.00 67.56           H
ATOM   4838  CD2 TYR A 317       6.515   0.106 -14.117  1.00 67.56           C
ATOM   4839  HD2 TYR A 317       7.378   0.770 -14.068  1.00 67.56           H
ATOM   4840  CE1 TYR A 317       4.282  -1.566 -14.204  1.00 67.56           C
ATOM   4841  HE1 TYR A 317       3.413  -2.222 -14.243  1.00 67.56           H
ATOM   4842  CE2 TYR A 317       5.396   0.313 -13.233  1.00 67.56           C
ATOM   4843  HE2 TYR A 317       5.400   1.129 -12.511  1.00 67.56           H
ATOM   4844  CZ  TYR A 317       4.335  -0.533 -13.321  1.00 67.56           C
ATOM   4845  OH  TYR A 317       3.279  -0.338 -12.486  1.00 67.56           O
ATOM   4846  HH  TYR A 317       2.647  -1.111 -12.548  1.00 67.56           H
ATOM   4847  HN  TYR A 317       8.156  -2.783 -14.316  1.00 67.56           H
ATOM   4848  N   VAL A 318      10.276  -2.716 -16.692  1.00 70.58           N
ATOM   4849  CA  VAL A 318      11.514  -2.750 -17.450  1.00 70.58           C
ATOM   4850  C   VAL A 318      11.615  -4.083 -18.194  1.00 70.58           C
ATOM   4851  O   VAL A 318      11.873  -4.109 -19.396  1.00 70.58           O
ATOM   4852  HA  VAL A 318      11.475  -1.943 -18.181  1.00 70.58           H
ATOM   4853  CB  VAL A 318      12.703  -2.492 -16.522  1.00 70.58           C
ATOM   4854  HB  VAL A 318      12.646  -3.204 -15.699  1.00 70.58           H
ATOM   4855  CG1 VAL A 318      14.028  -2.722 -17.252  1.00 70.58           C
ATOM   4856 1HG1 VAL A 318      14.076  -3.753 -17.602  1.00 70.58           H
ATOM   4857 2HG1 VAL A 318      14.096  -2.046 -18.103  1.00 70.58           H
ATOM   4858 3HG1 VAL A 318      14.857  -2.532 -16.569  1.00 70.58           H
ATOM   4859  CG2 VAL A 318      12.641  -1.083 -15.930  1.00 70.58           C
ATOM   4860 1HG2 VAL A 318      12.661  -0.349 -16.736  1.00 70.58           H
ATOM   4861 2HG2 VAL A 318      11.720  -0.969 -15.358  1.00 70.58           H
ATOM   4862 3HG2 VAL A 318      13.497  -0.926 -15.275  1.00 70.58           H
ATOM   4863  HN  VAL A 318      10.388  -2.706 -15.698  1.00 70.58           H
ATOM   4864  N   PHE A 319      11.406  -5.158 -17.448  1.00 69.73           N
ATOM   4865  CA  PHE A 319      11.677  -6.490 -17.962  1.00 69.73           C
ATOM   4866  C   PHE A 319      10.535  -6.974 -18.858  1.00 69.73           C
ATOM   4867  O   PHE A 319      10.768  -7.666 -19.848  1.00 69.73           O
ATOM   4868  HA  PHE A 319      12.595  -6.431 -18.547  1.00 69.73           H
ATOM   4869  CB  PHE A 319      11.790  -7.422 -16.754  1.00 69.73           C
ATOM   4870 1HB  PHE A 319      11.026  -7.150 -16.025  1.00 69.73           H
ATOM   4871 2HB  PHE A 319      11.579  -8.442 -17.073  1.00 69.73           H
ATOM   4872  CG  PHE A 319      13.159  -7.390 -16.071  1.00 69.73           C
ATOM   4873  CD1 PHE A 319      14.234  -7.963 -16.675  1.00 69.73           C
ATOM   4874  HD1 PHE A 319      14.121  -8.444 -17.647  1.00 69.73           H
ATOM   4875  CD2 PHE A 319      13.301  -6.789 -14.859  1.00 69.73           C
ATOM   4876  HD2 PHE A 319      12.439  -6.330 -14.374  1.00 69.73           H
ATOM   4877  CE1 PHE A 319      15.505  -7.934 -16.041  1.00 69.73           C
ATOM   4878  HE1 PHE A 319      16.366  -8.393 -16.526  1.00 69.73           H
ATOM   4879  CE2 PHE A 319      14.571  -6.760 -14.225  1.00 69.73           C
ATOM   4880  HE2 PHE A 319      14.684  -6.279 -13.253  1.00 69.73           H
ATOM   4881  CZ  PHE A 319      15.646  -7.333 -14.830  1.00 69.73           C
ATOM   4882  HZ  PHE A 319      16.621  -7.310 -14.343  1.00 69.73           H
ATOM   4883  HN  PHE A 319      11.060  -5.130 -16.510  1.00 69.73           H
ATOM   4884  N   VAL A 320       9.324  -6.591 -18.479  1.00 73.52           N
ATOM   4885  CA  VAL A 320       8.135  -7.141 -19.106  1.00 73.52           C
ATOM   4886  C   VAL A 320       7.653  -6.187 -20.201  1.00 73.52           C
ATOM   4887  O   VAL A 320       7.002  -6.609 -21.155  1.00 73.52           O
ATOM   4888  HA  VAL A 320       8.413  -8.090 -19.565  1.00 73.52           H
ATOM   4889  CB  VAL A 320       7.067  -7.423 -18.046  1.00 73.52           C
ATOM   4890  HB  VAL A 320       6.664  -6.466 -17.714  1.00 73.52           H
ATOM   4891  CG1 VAL A 320       5.915  -8.240 -18.633  1.00 73.52           C
ATOM   4892 1HG1 VAL A 320       5.456  -7.686 -19.452  1.00 73.52           H
ATOM   4893 2HG1 VAL A 320       6.296  -9.191 -19.006  1.00 73.52           H
ATOM   4894 3HG1 VAL A 320       5.170  -8.426 -17.859  1.00 73.52           H
ATOM   4895  CG2 VAL A 320       7.674  -8.125 -16.830  1.00 73.52           C
ATOM   4896 1HG2 VAL A 320       8.117  -9.071 -17.140  1.00 73.52           H
ATOM   4897 2HG2 VAL A 320       8.444  -7.490 -16.391  1.00 73.52           H
ATOM   4898 3HG2 VAL A 320       6.894  -8.313 -16.093  1.00 73.52           H
ATOM   4899  HN  VAL A 320       9.150  -5.919 -17.759  1.00 73.52           H
ATOM   4900  N   GLY A 321       7.992  -4.918 -20.026  1.00 75.32           N
ATOM   4901  CA  GLY A 321       7.493  -3.881 -20.914  1.00 75.32           C
ATOM   4902  C   GLY A 321       8.495  -3.589 -22.033  1.00 75.32           C
ATOM   4903  O   GLY A 321       9.406  -2.781 -21.860  1.00 75.32           O
ATOM   4904 1HA  GLY A 321       6.542  -4.194 -21.345  1.00 75.32           H
ATOM   4905 2HA  GLY A 321       7.302  -2.971 -20.345  1.00 75.32           H
ATOM   4906  HN  GLY A 321       8.594  -4.595 -19.297  1.00 75.32           H
ATOM   4907  N   GLU A 322       8.292  -4.262 -23.156  1.00 66.04           N
ATOM   4908  CA  GLU A 322       9.092  -4.000 -24.340  1.00 66.04           C
ATOM   4909  C   GLU A 322       9.046  -2.512 -24.694  1.00 66.04           C
ATOM   4910  O   GLU A 322      10.077  -1.908 -24.987  1.00 66.04           O
ATOM   4911  HA  GLU A 322      10.109  -4.285 -24.071  1.00 66.04           H
ATOM   4912  CB  GLU A 322       8.626  -4.858 -25.518  1.00 66.04           C
ATOM   4913 1HB  GLU A 322       7.538  -4.839 -25.578  1.00 66.04           H
ATOM   4914 2HB  GLU A 322       9.114  -4.523 -26.433  1.00 66.04           H
ATOM   4915  CG  GLU A 322       9.031  -6.321 -25.325  1.00 66.04           C
ATOM   4916 1HG  GLU A 322      10.086  -6.377 -25.057  1.00 66.04           H
ATOM   4917 2HG  GLU A 322       8.468  -6.752 -24.497  1.00 66.04           H
ATOM   4918  CD  GLU A 322       8.778  -7.132 -26.597  1.00 66.04           C
ATOM   4919  OE1 GLU A 322       9.251  -8.289 -26.636  1.00 66.04           O
ATOM   4920  OE2 GLU A 322       8.117  -6.578 -27.502  1.00 66.04           O
ATOM   4921  HN  GLU A 322       7.597  -4.973 -23.264  1.00 66.04           H
ATOM   4922  N   ARG A 323       7.841  -1.964 -24.655  1.00 63.68           N
ATOM   4923  CA  ARG A 323       7.636  -0.577 -25.035  1.00 63.68           C
ATOM   4924  C   ARG A 323       8.399   0.351 -24.088  1.00 63.68           C
ATOM   4925  O   ARG A 323       9.099   1.259 -24.533  1.00 63.68           O
ATOM   4926  HA  ARG A 323       8.026  -0.507 -26.051  1.00 63.68           H
ATOM   4927  CB  ARG A 323       6.151  -0.212 -25.010  1.00 63.68           C
ATOM   4928 1HB  ARG A 323       5.597  -0.881 -25.669  1.00 63.68           H
ATOM   4929 2HB  ARG A 323       5.755  -0.354 -24.005  1.00 63.68           H
ATOM   4930  CG  ARG A 323       5.935   1.238 -25.448  1.00 63.68           C
ATOM   4931 1HG  ARG A 323       6.445   1.910 -24.758  1.00 63.68           H
ATOM   4932 2HG  ARG A 323       6.379   1.394 -26.432  1.00 63.68           H
ATOM   4933  CD  ARG A 323       4.445   1.581 -25.495  1.00 63.68           C
ATOM   4934 1HD  ARG A 323       3.955   1.006 -26.282  1.00 63.68           H
ATOM   4935 2HD  ARG A 323       3.969   1.303 -24.555  1.00 63.68           H
ATOM   4936  NE  ARG A 323       4.266   3.029 -25.743  1.00 63.68           N
ATOM   4937  HE  ARG A 323       4.999   3.518 -26.215  1.00 63.68           H
ATOM   4938  CZ  ARG A 323       3.182   3.726 -25.374  1.00 63.68           C
ATOM   4939  NH1 ARG A 323       2.169   3.122 -24.738  1.00 63.68           N
ATOM   4940 1HH1 ARG A 323       2.218   2.144 -24.536  1.00 63.68           H
ATOM   4941 2HH1 ARG A 323       1.364   3.649 -24.466  1.00 63.68           H
ATOM   4942  NH2 ARG A 323       3.127   5.036 -25.650  1.00 63.68           N
ATOM   4943 1HH2 ARG A 323       2.326   5.570 -25.382  1.00 63.68           H
ATOM   4944 2HH2 ARG A 323       3.888   5.479 -26.125  1.00 63.68           H
ATOM   4945  HN  ARG A 323       7.014  -2.450 -24.369  1.00 63.68           H
ATOM   4946  N   PHE A 324       8.237   0.092 -22.799  1.00 76.12           N
ATOM   4947  CA  PHE A 324       8.862   0.923 -21.784  1.00 76.12           C
ATOM   4948  C   PHE A 324      10.386   0.812 -21.847  1.00 76.12           C
ATOM   4949  O   PHE A 324      11.092   1.807 -21.686  1.00 76.12           O
ATOM   4950  HA  PHE A 324       8.565   1.953 -21.981  1.00 76.12           H
ATOM   4951  CB  PHE A 324       8.381   0.407 -20.426  1.00 76.12           C
ATOM   4952 1HB  PHE A 324       7.292   0.385 -20.422  1.00 76.12           H
ATOM   4953 2HB  PHE A 324       8.721  -0.621 -20.298  1.00 76.12           H
ATOM   4954  CG  PHE A 324       8.865   1.241 -19.237  1.00 76.12           C
ATOM   4955  CD1 PHE A 324       9.986   0.873 -18.560  1.00 76.12           C
ATOM   4956  HD1 PHE A 324      10.540  -0.015 -18.864  1.00 76.12           H
ATOM   4957  CD2 PHE A 324       8.173   2.349 -18.858  1.00 76.12           C
ATOM   4958  HD2 PHE A 324       7.275   2.643 -19.400  1.00 76.12           H
ATOM   4959  CE1 PHE A 324      10.434   1.647 -17.457  1.00 76.12           C
ATOM   4960  HE1 PHE A 324      11.332   1.353 -16.914  1.00 76.12           H
ATOM   4961  CE2 PHE A 324       8.622   3.122 -17.755  1.00 76.12           C
ATOM   4962  HE2 PHE A 324       8.068   4.010 -17.450  1.00 76.12           H
ATOM   4963  CZ  PHE A 324       9.743   2.755 -17.078  1.00 76.12           C
ATOM   4964  HZ  PHE A 324      10.087   3.349 -16.231  1.00 76.12           H
ATOM   4965  HN  PHE A 324       7.691  -0.668 -22.446  1.00 76.12           H
ATOM   4966  N   ARG A 325      10.850  -0.406 -22.083  1.00 73.75           N
ATOM   4967  CA  ARG A 325      12.279  -0.666 -22.137  1.00 73.75           C
ATOM   4968  C   ARG A 325      12.929   0.169 -23.243  1.00 73.75           C
ATOM   4969  O   ARG A 325      14.013   0.718 -23.055  1.00 73.75           O
ATOM   4970  HA  ARG A 325      12.652  -0.375 -21.155  1.00 73.75           H
ATOM   4971  CB  ARG A 325      12.560  -2.147 -22.395  1.00 73.75           C
ATOM   4972 1HB  ARG A 325      11.953  -2.758 -21.727  1.00 73.75           H
ATOM   4973 2HB  ARG A 325      12.271  -2.405 -23.413  1.00 73.75           H
ATOM   4974  CG  ARG A 325      14.041  -2.469 -22.182  1.00 73.75           C
ATOM   4975 1HG  ARG A 325      14.640  -1.954 -22.933  1.00 73.75           H
ATOM   4976 2HG  ARG A 325      14.362  -2.098 -21.209  1.00 73.75           H
ATOM   4977  CD  ARG A 325      14.292  -3.976 -22.268  1.00 73.75           C
ATOM   4978 1HD  ARG A 325      15.319  -4.199 -21.976  1.00 73.75           H
ATOM   4979 2HD  ARG A 325      13.641  -4.502 -21.570  1.00 73.75           H
ATOM   4980  NE  ARG A 325      14.045  -4.453 -23.647  1.00 73.75           N
ATOM   4981  HE  ARG A 325      14.104  -3.787 -24.391  1.00 73.75           H
ATOM   4982  CZ  ARG A 325      13.746  -5.721 -23.962  1.00 73.75           C
ATOM   4983  NH1 ARG A 325      13.653  -6.655 -23.005  1.00 73.75           N
ATOM   4984 1HH1 ARG A 325      13.808  -6.408 -22.049  1.00 73.75           H
ATOM   4985 2HH1 ARG A 325      13.430  -7.599 -23.248  1.00 73.75           H
ATOM   4986  NH2 ARG A 325      13.541  -6.040 -25.247  1.00 73.75           N
ATOM   4987 1HH2 ARG A 325      13.317  -6.982 -25.498  1.00 73.75           H
ATOM   4988 2HH2 ARG A 325      13.612  -5.337 -25.954  1.00 73.75           H
ATOM   4989  HN  ARG A 325      10.270  -1.206 -22.235  1.00 73.75           H
ATOM   4990  N   ARG A 326      12.238   0.238 -24.371  1.00 68.37           N
ATOM   4991  CA  ARG A 326      12.724   1.014 -25.500  1.00 68.37           C
ATOM   4992  C   ARG A 326      12.737   2.504 -25.154  1.00 68.37           C
ATOM   4993  O   ARG A 326      13.728   3.192 -25.395  1.00 68.37           O
ATOM   4994  HA  ARG A 326      13.733   0.643 -25.678  1.00 68.37           H
ATOM   4995  CB  ARG A 326      11.851   0.793 -26.737  1.00 68.37           C
ATOM   4996 1HB  ARG A 326      10.799   0.865 -26.462  1.00 68.37           H
ATOM   4997 2HB  ARG A 326      12.044   1.578 -27.468  1.00 68.37           H
ATOM   4998  CG  ARG A 326      12.127  -0.575 -27.365  1.00 68.37           C
ATOM   4999 1HG  ARG A 326      13.175  -0.640 -27.658  1.00 68.37           H
ATOM   5000 2HG  ARG A 326      11.952  -1.359 -26.629  1.00 68.37           H
ATOM   5001  CD  ARG A 326      11.235  -0.807 -28.587  1.00 68.37           C
ATOM   5002 1HD  ARG A 326      10.192  -0.628 -28.325  1.00 68.37           H
ATOM   5003 2HD  ARG A 326      11.492  -0.098 -29.374  1.00 68.37           H
ATOM   5004  NE  ARG A 326      11.402  -2.192 -29.079  1.00 68.37           N
ATOM   5005  HE  ARG A 326      11.965  -2.817 -28.539  1.00 68.37           H
ATOM   5006  CZ  ARG A 326      10.846  -2.662 -30.205  1.00 68.37           C
ATOM   5007  NH1 ARG A 326      10.082  -1.868 -30.968  1.00 68.37           N
ATOM   5008 1HH1 ARG A 326       9.923  -0.918 -30.699  1.00 68.37           H
ATOM   5009 2HH1 ARG A 326       9.671  -2.226 -31.806  1.00 68.37           H
ATOM   5010  NH2 ARG A 326      11.065  -3.936 -30.555  1.00 68.37           N
ATOM   5011 1HH2 ARG A 326      10.657  -4.302 -31.392  1.00 68.37           H
ATOM   5012 2HH2 ARG A 326      11.636  -4.522 -29.980  1.00 68.37           H
ATOM   5013  HN  ARG A 326      11.363  -0.222 -24.521  1.00 68.37           H
ATOM   5014  N   ASP A 327      11.626   2.959 -24.593  1.00 78.33           N
ATOM   5015  CA  ASP A 327      11.459   4.373 -24.303  1.00 78.33           C
ATOM   5016  C   ASP A 327      12.485   4.798 -23.250  1.00 78.33           C
ATOM   5017  O   ASP A 327      12.969   5.929 -23.271  1.00 78.33           O
ATOM   5018  HA  ASP A 327      11.605   4.880 -25.256  1.00 78.33           H
ATOM   5019  CB  ASP A 327      10.063   4.659 -23.745  1.00 78.33           C
ATOM   5020 1HB  ASP A 327       9.838   3.959 -22.941  1.00 78.33           H
ATOM   5021 2HB  ASP A 327      10.039   5.660 -23.313  1.00 78.33           H
ATOM   5022  CG  ASP A 327       9.001   4.545 -24.841  1.00 78.33           C
ATOM   5023  OD1 ASP A 327       9.402   4.568 -26.024  1.00 78.33           O
ATOM   5024  OD2 ASP A 327       7.813   4.437 -24.469  1.00 78.33           O
ATOM   5025  HN  ASP A 327      10.851   2.381 -24.339  1.00 78.33           H
ATOM   5026  N   LEU A 328      12.787   3.869 -22.355  1.00 80.44           N
ATOM   5027  CA  LEU A 328      13.785   4.115 -21.328  1.00 80.44           C
ATOM   5028  C   LEU A 328      15.136   4.389 -21.991  1.00 80.44           C
ATOM   5029  O   LEU A 328      15.759   5.418 -21.737  1.00 80.44           O
ATOM   5030  HA  LEU A 328      13.480   5.009 -20.784  1.00 80.44           H
ATOM   5031  CB  LEU A 328      13.815   2.962 -20.323  1.00 80.44           C
ATOM   5032 1HB  LEU A 328      12.845   2.912 -19.828  1.00 80.44           H
ATOM   5033 2HB  LEU A 328      13.940   2.030 -20.874  1.00 80.44           H
ATOM   5034  CG  LEU A 328      14.902   3.037 -19.249  1.00 80.44           C
ATOM   5035  HG  LEU A 328      15.868   3.127 -19.746  1.00 80.44           H
ATOM   5036  CD1 LEU A 328      14.724   4.281 -18.376  1.00 80.44           C
ATOM   5037 1HD1 LEU A 328      14.786   5.174 -18.998  1.00 80.44           H
ATOM   5038 2HD1 LEU A 328      13.751   4.246 -17.887  1.00 80.44           H
ATOM   5039 3HD1 LEU A 328      15.510   4.310 -17.621  1.00 80.44           H
ATOM   5040  CD2 LEU A 328      14.940   1.754 -18.417  1.00 80.44           C
ATOM   5041 1HD2 LEU A 328      13.976   1.608 -17.929  1.00 80.44           H
ATOM   5042 2HD2 LEU A 328      15.150   0.905 -19.067  1.00 80.44           H
ATOM   5043 3HD2 LEU A 328      15.721   1.834 -17.660  1.00 80.44           H
ATOM   5044  HN  LEU A 328      12.364   2.963 -22.325  1.00 80.44           H
ATOM   5045  N   VAL A 329      15.549   3.449 -22.829  1.00 80.61           N
ATOM   5046  CA  VAL A 329      16.854   3.532 -23.462  1.00 80.61           C
ATOM   5047  C   VAL A 329      16.923   4.800 -24.316  1.00 80.61           C
ATOM   5048  O   VAL A 329      17.964   5.451 -24.384  1.00 80.61           O
ATOM   5049  HA  VAL A 329      17.600   3.602 -22.670  1.00 80.61           H
ATOM   5050  CB  VAL A 329      17.130   2.257 -24.262  1.00 80.61           C
ATOM   5051  HB  VAL A 329      16.316   2.125 -24.974  1.00 80.61           H
ATOM   5052  CG1 VAL A 329      18.433   2.379 -25.055  1.00 80.61           C
ATOM   5053 1HG1 VAL A 329      18.359   3.217 -25.748  1.00 80.61           H
ATOM   5054 2HG1 VAL A 329      19.262   2.547 -24.368  1.00 80.61           H
ATOM   5055 3HG1 VAL A 329      18.605   1.459 -25.614  1.00 80.61           H
ATOM   5056  CG2 VAL A 329      17.158   1.031 -23.347  1.00 80.61           C
ATOM   5057 1HG2 VAL A 329      17.943   1.152 -22.601  1.00 80.61           H
ATOM   5058 2HG2 VAL A 329      16.195   0.929 -22.847  1.00 80.61           H
ATOM   5059 3HG2 VAL A 329      17.356   0.139 -23.941  1.00 80.61           H
ATOM   5060  HN  VAL A 329      15.010   2.644 -23.076  1.00 80.61           H
ATOM   5061  N   LYS A 330      15.800   5.112 -24.946  1.00 74.70           N
ATOM   5062  CA  LYS A 330      15.713   6.301 -25.777  1.00 74.70           C
ATOM   5063  C   LYS A 330      15.956   7.540 -24.913  1.00 74.70           C
[truncated: 117,162 more chars]
