# Supplementary material for: Noncanonical roles of chemokine regions in CCR9 activation revealed by structural modeling and mutational mapping
Source: Nat Commun. 2025 Aug 18;16:7695. doi: 10.1038/s41467-025-62321-9 (PMC12361432; doi:10.1038/s41467-025-62321-9)
Supplement: Supplementary file 5 — Supplementary Data 3 [file 41467_2025_62321_MOESM5_ESM.zip › CCR9_CCL25_13_rnk4.pdb]

ATOM      1  N   GLU A  20      -4.186  -3.889  58.545  1.00 52.93           N
ATOM      2  CA  GLU A  20      -5.043  -4.573  57.592  1.00 52.93           C
ATOM      3  C   GLU A  20      -5.440  -5.950  58.127  1.00 52.93           C
ATOM      4  O   GLU A  20      -4.585  -6.723  58.556  1.00 52.93           O
ATOM      5  HA  GLU A  20      -5.928  -3.944  57.496  1.00 52.93           H
ATOM      6  CB  GLU A  20      -4.361  -4.690  56.227  1.00 52.93           C
ATOM      7 1HB  GLU A  20      -3.282  -4.769  56.362  1.00 52.93           H
ATOM      8 2HB  GLU A  20      -4.788  -5.526  55.674  1.00 52.93           H
ATOM      9  CG  GLU A  20      -4.609  -3.440  55.381  1.00 52.93           C
ATOM     10 1HG  GLU A  20      -5.652  -3.138  55.469  1.00 52.93           H
ATOM     11 2HG  GLU A  20      -4.005  -2.615  55.758  1.00 52.93           H
ATOM     12  CD  GLU A  20      -4.270  -3.697  53.911  1.00 52.93           C
ATOM     13  OE1 GLU A  20      -4.905  -3.039  53.059  1.00 52.93           O
ATOM     14  OE2 GLU A  20      -3.383  -4.545  53.673  1.00 52.93           O
ATOM     15  HN  GLU A  20      -4.010  -4.392  59.392  1.00 52.93           H
ATOM     16  N   SER A  21      -6.737  -6.215  58.084  1.00 60.78           N
ATOM     17  CA  SER A  21      -7.256  -7.494  58.539  1.00 60.78           C
ATOM     18  C   SER A  21      -6.550  -8.636  57.806  1.00 60.78           C
ATOM     19  O   SER A  21      -6.208  -8.507  56.631  1.00 60.78           O
ATOM     20  HA  SER A  21      -7.036  -7.530  59.606  1.00 60.78           H
ATOM     21  CB  SER A  21      -8.769  -7.582  58.328  1.00 60.78           C
ATOM     22 1HB  SER A  21      -9.124  -8.560  58.653  1.00 60.78           H
ATOM     23 2HB  SER A  21      -9.266  -6.839  58.952  1.00 60.78           H
ATOM     24  OG  SER A  21      -9.130  -7.375  56.965  1.00 60.78           O
ATOM     25  HG  SER A  21      -9.482  -8.225  56.572  1.00 60.78           H
ATOM     26  HN  SER A  21      -7.428  -5.575  57.746  1.00 60.78           H
ATOM     27  N   THR A  22      -6.353  -9.729  58.529  1.00 63.29           N
ATOM     28  CA  THR A  22      -5.677 -10.886  57.967  1.00 63.29           C
ATOM     29  C   THR A  22      -6.340 -11.304  56.653  1.00 63.29           C
ATOM     30  O   THR A  22      -5.670 -11.790  55.743  1.00 63.29           O
ATOM     31  HA  THR A  22      -4.651 -10.604  57.733  1.00 63.29           H
ATOM     32  CB  THR A  22      -5.675 -11.991  59.025  1.00 63.29           C
ATOM     33  HB  THR A  22      -5.540 -12.970  58.565  1.00 63.29           H
ATOM     34  OG1 THR A  22      -6.901 -11.804  59.726  1.00 63.29           O
ATOM     35  HG1 THR A  22      -7.660 -12.181  59.194  1.00 63.29           H
ATOM     36  CG2 THR A  22      -4.600 -11.777  60.093  1.00 63.29           C
ATOM     37 1HG2 THR A  22      -4.774 -10.828  60.599  1.00 63.29           H
ATOM     38 2HG2 THR A  22      -3.617 -11.762  59.621  1.00 63.29           H
ATOM     39 3HG2 THR A  22      -4.641 -12.590  60.818  1.00 63.29           H
ATOM     40  HN  THR A  22      -6.645  -9.830  59.480  1.00 63.29           H
ATOM     41  N   SER A  23      -7.648 -11.101  56.596  1.00 65.33           N
ATOM     42  CA  SER A  23      -8.409 -11.459  55.411  1.00 65.33           C
ATOM     43  C   SER A  23      -7.897 -10.674  54.202  1.00 65.33           C
ATOM     44  O   SER A  23      -7.774 -11.222  53.108  1.00 65.33           O
ATOM     45  HA  SER A  23      -8.242 -12.527  55.272  1.00 65.33           H
ATOM     46  CB  SER A  23      -9.903 -11.201  55.618  1.00 65.33           C
ATOM     47 1HB  SER A  23     -10.456 -11.551  54.746  1.00 65.33           H
ATOM     48 2HB  SER A  23     -10.256 -11.778  56.472  1.00 65.33           H
ATOM     49  OG  SER A  23     -10.182  -9.820  55.832  1.00 65.33           O
ATOM     50  HG  SER A  23     -11.168  -9.677  55.908  1.00 65.33           H
ATOM     51  HN  SER A  23      -8.185 -10.701  57.338  1.00 65.33           H
ATOM     52  N   SER A  24      -7.613  -9.402  54.441  1.00 69.86           N
ATOM     53  CA  SER A  24      -7.160  -8.524  53.375  1.00 69.86           C
ATOM     54  C   SER A  24      -5.823  -9.020  52.821  1.00 69.86           C
ATOM     55  O   SER A  24      -5.561  -8.902  51.625  1.00 69.86           O
ATOM     56  HA  SER A  24      -7.935  -8.576  52.610  1.00 69.86           H
ATOM     57  CB  SER A  24      -7.028  -7.081  53.869  1.00 69.86           C
ATOM     58 1HB  SER A  24      -8.006  -6.713  54.178  1.00 69.86           H
ATOM     59 2HB  SER A  24      -6.385  -7.057  54.749  1.00 69.86           H
ATOM     60  OG  SER A  24      -6.494  -6.221  52.866  1.00 69.86           O
ATOM     61  HG  SER A  24      -6.467  -5.280  53.202  1.00 69.86           H
ATOM     62  HN  SER A  24      -7.688  -8.971  55.340  1.00 69.86           H
ATOM     63  N   MET A  25      -5.013  -9.563  53.718  1.00 66.61           N
ATOM     64  CA  MET A  25      -3.697 -10.049  53.339  1.00 66.61           C
ATOM     65  C   MET A  25      -3.801 -11.346  52.535  1.00 66.61           C
ATOM     66  O   MET A  25      -3.064 -11.544  51.570  1.00 66.61           O
ATOM     67  HA  MET A  25      -3.261  -9.264  52.721  1.00 66.61           H
ATOM     68  CB  MET A  25      -2.862 -10.294  54.598  1.00 66.61           C
ATOM     69 1HB  MET A  25      -3.031  -9.490  55.313  1.00 66.61           H
ATOM     70 2HB  MET A  25      -3.182 -11.220  55.076  1.00 66.61           H
ATOM     71  CG  MET A  25      -1.372 -10.378  54.259  1.00 66.61           C
ATOM     72 1HG  MET A  25      -0.950 -11.299  54.662  1.00 66.61           H
ATOM     73 2HG  MET A  25      -1.237 -10.411  53.178  1.00 66.61           H
ATOM     74  SD  MET A  25      -0.512  -8.968  54.937  1.00 66.61           S
ATOM     75  CE  MET A  25       1.178  -9.487  54.687  1.00 66.61           C
ATOM     76 1HE  MET A  25       1.356 -10.416  55.228  1.00 66.61           H
ATOM     77 2HE  MET A  25       1.356  -9.645  53.624  1.00 66.61           H
ATOM     78 3HE  MET A  25       1.853  -8.715  55.058  1.00 66.61           H
ATOM     79  HN  MET A  25      -5.242  -9.673  54.685  1.00 66.61           H
ATOM     80  N   GLU A  26      -4.724 -12.196  52.961  1.00 61.19           N
ATOM     81  CA  GLU A  26      -4.947 -13.461  52.281  1.00 61.19           C
ATOM     82  C   GLU A  26      -5.447 -13.217  50.856  1.00 61.19           C
ATOM     83  O   GLU A  26      -5.022 -13.892  49.921  1.00 61.19           O
ATOM     84  HA  GLU A  26      -3.973 -13.950  52.253  1.00 61.19           H
ATOM     85  CB  GLU A  26      -5.926 -14.339  53.063  1.00 61.19           C
ATOM     86 1HB  GLU A  26      -6.740 -13.725  53.451  1.00 61.19           H
ATOM     87 2HB  GLU A  26      -6.268 -15.160  52.433  1.00 61.19           H
ATOM     88  CG  GLU A  26      -5.242 -14.980  54.273  1.00 61.19           C
ATOM     89 1HG  GLU A  26      -4.387 -15.569  53.941  1.00 61.19           H
ATOM     90 2HG  GLU A  26      -4.858 -14.202  54.932  1.00 61.19           H
ATOM     91  CD  GLU A  26      -6.216 -15.873  55.043  1.00 61.19           C
ATOM     92  OE1 GLU A  26      -5.719 -16.709  55.828  1.00 61.19           O
ATOM     93  OE2 GLU A  26      -7.436 -15.700  54.830  1.00 61.19           O
ATOM     94  HN  GLU A  26      -5.312 -12.033  53.753  1.00 61.19           H
ATOM     95  N   ASP A  27      -6.344 -12.249  50.736  1.00 67.98           N
ATOM     96  CA  ASP A  27      -6.950 -11.945  49.450  1.00 67.98           C
ATOM     97  C   ASP A  27      -5.853 -11.579  48.449  1.00 67.98           C
ATOM     98  O   ASP A  27      -5.919 -11.963  47.282  1.00 67.98           O
ATOM     99  HA  ASP A  27      -7.488 -12.849  49.167  1.00 67.98           H
ATOM    100  CB  ASP A  27      -7.906 -10.756  49.559  1.00 67.98           C
ATOM    101 1HB  ASP A  27      -7.443  -9.965  50.150  1.00 67.98           H
ATOM    102 2HB  ASP A  27      -8.095 -10.344  48.568  1.00 67.98           H
ATOM    103  CG  ASP A  27      -9.229 -11.174  50.204  1.00 67.98           C
ATOM    104  OD1 ASP A  27      -9.509 -12.392  50.188  1.00 67.98           O
ATOM    105  OD2 ASP A  27      -9.931 -10.266  50.699  1.00 67.98           O
ATOM    106  HN  ASP A  27      -6.657 -11.679  51.496  1.00 67.98           H
ATOM    107  N   TYR A  28      -4.869 -10.841  48.941  1.00 67.52           N
ATOM    108  CA  TYR A  28      -3.781 -10.383  48.093  1.00 67.52           C
ATOM    109  C   TYR A  28      -2.853 -11.540  47.718  1.00 67.52           C
ATOM    110  O   TYR A  28      -2.370 -11.612  46.589  1.00 67.52           O
ATOM    111  HA  TYR A  28      -4.215  -9.965  47.185  1.00 67.52           H
ATOM    112  CB  TYR A  28      -2.997  -9.366  48.926  1.00 67.52           C
ATOM    113 1HB  TYR A  28      -3.661  -8.547  49.200  1.00 67.52           H
ATOM    114 2HB  TYR A  28      -2.677  -9.841  49.854  1.00 67.52           H
ATOM    115  CG  TYR A  28      -1.770  -8.793  48.214  1.00 67.52           C
ATOM    116  CD1 TYR A  28      -0.517  -9.311  48.472  1.00 67.52           C
ATOM    117  HD1 TYR A  28      -0.402 -10.130  49.182  1.00 67.52           H
ATOM    118  CD2 TYR A  28      -1.916  -7.756  47.315  1.00 67.52           C
ATOM    119  HD2 TYR A  28      -2.906  -7.347  47.111  1.00 67.52           H
ATOM    120  CE1 TYR A  28       0.637  -8.772  47.802  1.00 67.52           C
ATOM    121  HE1 TYR A  28       1.632  -9.172  47.996  1.00 67.52           H
ATOM    122  CE2 TYR A  28      -0.761  -7.216  46.645  1.00 67.52           C
ATOM    123  HE2 TYR A  28      -0.863  -6.398  45.932  1.00 67.52           H
ATOM    124  CZ  TYR A  28       0.458  -7.751  46.921  1.00 67.52           C
ATOM    125  OH  TYR A  28       1.549  -7.241  46.288  1.00 67.52           O
ATOM    126  HH  TYR A  28       1.300  -6.405  45.798  1.00 67.52           H
ATOM    127  HN  TYR A  28      -4.807 -10.556  49.898  1.00 67.52           H
ATOM    128  N   VAL A  29      -2.633 -12.418  48.686  1.00 68.75           N
ATOM    129  CA  VAL A  29      -1.695 -13.512  48.504  1.00 68.75           C
ATOM    130  C   VAL A  29      -2.298 -14.541  47.546  1.00 68.75           C
ATOM    131  O   VAL A  29      -1.585 -15.136  46.739  1.00 68.75           O
ATOM    132  HA  VAL A  29      -0.792 -13.101  48.054  1.00 68.75           H
ATOM    133  CB  VAL A  29      -1.318 -14.109  49.862  1.00 68.75           C
ATOM    134  HB  VAL A  29      -2.240 -14.353  50.389  1.00 68.75           H
ATOM    135  CG1 VAL A  29      -0.520 -15.403  49.689  1.00 68.75           C
ATOM    136 1HG1 VAL A  29      -1.120 -16.130  49.142  1.00 68.75           H
ATOM    137 2HG1 VAL A  29       0.394 -15.195  49.133  1.00 68.75           H
ATOM    138 3HG1 VAL A  29      -0.265 -15.806  50.669  1.00 68.75           H
ATOM    139  CG2 VAL A  29      -0.545 -13.097  50.710  1.00 68.75           C
ATOM    140 1HG2 VAL A  29       0.368 -12.809  50.189  1.00 68.75           H
ATOM    141 2HG2 VAL A  29      -1.163 -12.215  50.876  1.00 68.75           H
ATOM    142 3HG2 VAL A  29      -0.290 -13.547  51.669  1.00 68.75           H
ATOM    143  HN  VAL A  29      -3.081 -12.389  49.579  1.00 68.75           H
ATOM    144  N   ASN A  30      -3.605 -14.719  47.666  1.00 63.35           N
ATOM    145  CA  ASN A  30      -4.290 -15.761  46.919  1.00 63.35           C
ATOM    146  C   ASN A  30      -4.670 -15.226  45.537  1.00 63.35           C
ATOM    147  O   ASN A  30      -5.175 -15.969  44.697  1.00 63.35           O
ATOM    148  HA  ASN A  30      -3.582 -16.588  46.866  1.00 63.35           H
ATOM    149  CB  ASN A  30      -5.575 -16.193  47.628  1.00 63.35           C
ATOM    150 1HB  ASN A  30      -6.178 -15.315  47.864  1.00 63.35           H
ATOM    151 2HB  ASN A  30      -6.170 -16.818  46.963  1.00 63.35           H
ATOM    152  CG  ASN A  30      -5.261 -16.962  48.913  1.00 63.35           C
ATOM    153  OD1 ASN A  30      -4.215 -17.572  49.062  1.00 63.35           O
ATOM    154  ND2 ASN A  30      -6.221 -16.898  49.831  1.00 63.35           N
ATOM    155 1HD2 ASN A  30      -7.056 -16.379  49.646  1.00 63.35           H
ATOM    156 2HD2 ASN A  30      -6.109 -17.369  50.706  1.00 63.35           H
ATOM    157  HN  ASN A  30      -4.193 -14.168  48.259  1.00 63.35           H
ATOM    158  N   PHE A  31      -4.412 -13.940  45.344  1.00 71.46           N
ATOM    159  CA  PHE A  31      -4.714 -13.299  44.075  1.00 71.46           C
ATOM    160  C   PHE A  31      -3.851 -13.876  42.951  1.00 71.46           C
ATOM    161  O   PHE A  31      -2.629 -13.936  43.070  1.00 71.46           O
ATOM    162  HA  PHE A  31      -5.765 -13.489  43.859  1.00 71.46           H
ATOM    163  CB  PHE A  31      -4.391 -11.812  44.238  1.00 71.46           C
ATOM    164 1HB  PHE A  31      -4.882 -11.441  45.138  1.00 71.46           H
ATOM    165 2HB  PHE A  31      -3.318 -11.698  44.390  1.00 71.46           H
ATOM    166  CG  PHE A  31      -4.818 -10.949  43.049  1.00 71.46           C
ATOM    167  CD1 PHE A  31      -3.899 -10.566  42.123  1.00 71.46           C
ATOM    168  HD1 PHE A  31      -2.859 -10.873  42.227  1.00 71.46           H
ATOM    169  CD2 PHE A  31      -6.116 -10.565  42.918  1.00 71.46           C
ATOM    170  HD2 PHE A  31      -6.853 -10.873  43.661  1.00 71.46           H
ATOM    171  CE1 PHE A  31      -4.295  -9.765  41.019  1.00 71.46           C
ATOM    172  HE1 PHE A  31      -3.558  -9.457  40.277  1.00 71.46           H
ATOM    173  CE2 PHE A  31      -6.512  -9.764  41.815  1.00 71.46           C
ATOM    174  HE2 PHE A  31      -7.552  -9.457  41.710  1.00 71.46           H
ATOM    175  CZ  PHE A  31      -5.593  -9.381  40.889  1.00 71.46           C
ATOM    176  HZ  PHE A  31      -5.897  -8.766  40.041  1.00 71.46           H
ATOM    177  HN  PHE A  31      -4.006 -13.342  46.034  1.00 71.46           H
ATOM    178  N   ASN A  32      -4.523 -14.286  41.884  1.00 63.40           N
ATOM    179  CA  ASN A  32      -3.832 -14.848  40.736  1.00 63.40           C
ATOM    180  C   ASN A  32      -3.317 -13.712  39.850  1.00 63.40           C
ATOM    181  O   ASN A  32      -4.070 -13.146  39.059  1.00 63.40           O
ATOM    182  HA  ASN A  32      -3.025 -15.449  41.154  1.00 63.40           H
ATOM    183  CB  ASN A  32      -4.774 -15.712  39.896  1.00 63.40           C
ATOM    184 1HB  ASN A  32      -5.307 -16.410  40.542  1.00 63.40           H
ATOM    185 2HB  ASN A  32      -5.525 -15.082  39.420  1.00 63.40           H
ATOM    186  CG  ASN A  32      -4.000 -16.488  38.828  1.00 63.40           C
ATOM    187  OD1 ASN A  32      -2.789 -16.398  38.714  1.00 63.40           O
ATOM    188  ND2 ASN A  32      -4.766 -17.252  38.053  1.00 63.40           N
ATOM    189 1HD2 ASN A  32      -5.754 -17.280  38.200  1.00 63.40           H
ATOM    190 2HD2 ASN A  32      -4.352 -17.798  37.325  1.00 63.40           H
ATOM    191  HN  ASN A  32      -5.518 -14.238  41.798  1.00 63.40           H
ATOM    192  N   PHE A  33      -2.037 -13.411  40.013  1.00 66.56           N
ATOM    193  CA  PHE A  33      -1.392 -12.409  39.181  1.00 66.56           C
ATOM    194  C   PHE A  33      -0.969 -13.003  37.836  1.00 66.56           C
ATOM    195  O   PHE A  33       0.217 -13.028  37.510  1.00 66.56           O
ATOM    196  HA  PHE A  33      -2.117 -11.613  39.013  1.00 66.56           H
ATOM    197  CB  PHE A  33      -0.144 -11.940  39.933  1.00 66.56           C
ATOM    198 1HB  PHE A  33       0.459 -12.810  40.193  1.00 66.56           H
ATOM    199 2HB  PHE A  33       0.458 -11.322  39.266  1.00 66.56           H
ATOM    200  CG  PHE A  33      -0.446 -11.147  41.206  1.00 66.56           C
ATOM    201  CD1 PHE A  33      -0.693  -9.812  41.133  1.00 66.56           C
ATOM    202  HD1 PHE A  33      -0.675  -9.306  40.167  1.00 66.56           H
ATOM    203  CD2 PHE A  33      -0.468 -11.778  42.411  1.00 66.56           C
ATOM    204  HD2 PHE A  33      -0.271 -12.848  42.469  1.00 66.56           H
ATOM    205  CE1 PHE A  33      -0.973  -9.076  42.314  1.00 66.56           C
ATOM    206  HE1 PHE A  33      -1.170  -8.005  42.256  1.00 66.56           H
ATOM    207  CE2 PHE A  33      -0.748 -11.042  43.592  1.00 66.56           C
ATOM    208  HE2 PHE A  33      -0.766 -11.547  44.558  1.00 66.56           H
ATOM    209  CZ  PHE A  33      -0.995  -9.706  43.519  1.00 66.56           C
ATOM    210  HZ  PHE A  33      -1.210  -9.141  44.426  1.00 66.56           H
ATOM    211  HN  PHE A  33      -1.445 -13.838  40.696  1.00 66.56           H
ATOM    212  N   THR A  34      -1.962 -13.466  37.091  1.00 65.09           N
ATOM    213  CA  THR A  34      -1.766 -13.763  35.683  1.00 65.09           C
ATOM    214  C   THR A  34      -1.247 -12.528  34.944  1.00 65.09           C
ATOM    215  O   THR A  34      -1.825 -11.448  35.052  1.00 65.09           O
ATOM    216  HA  THR A  34      -0.998 -14.533  35.598  1.00 65.09           H
ATOM    217  CB  THR A  34      -3.087 -14.296  35.123  1.00 65.09           C
ATOM    218  HB  THR A  34      -3.818 -13.494  35.023  1.00 65.09           H
ATOM    219  OG1 THR A  34      -3.444 -15.347  36.017  1.00 65.09           O
ATOM    220  HG1 THR A  34      -2.680 -15.985  36.117  1.00 65.09           H
ATOM    221  CG2 THR A  34      -2.911 -14.997  33.775  1.00 65.09           C
ATOM    222 1HG2 THR A  34      -2.231 -15.841  33.890  1.00 65.09           H
ATOM    223 2HG2 THR A  34      -2.499 -14.295  33.051  1.00 65.09           H
ATOM    224 3HG2 THR A  34      -3.878 -15.356  33.423  1.00 65.09           H
ATOM    225  HN  THR A  34      -2.886 -13.637  37.434  1.00 65.09           H
ATOM    226  N   ASP A  35      -0.163 -12.729  34.209  1.00 68.41           N
ATOM    227  CA  ASP A  35       0.502 -11.625  33.538  1.00 68.41           C
ATOM    228  C   ASP A  35      -0.182 -11.364  32.195  1.00 68.41           C
ATOM    229  O   ASP A  35       0.208 -11.930  31.175  1.00 68.41           O
ATOM    230  HA  ASP A  35       0.415 -10.780  34.222  1.00 68.41           H
ATOM    231  CB  ASP A  35       1.971 -11.951  33.265  1.00 68.41           C
ATOM    232 1HB  ASP A  35       2.384 -12.517  34.100  1.00 68.41           H
ATOM    233 2HB  ASP A  35       2.049 -12.586  32.382  1.00 68.41           H
ATOM    234  CG  ASP A  35       2.787 -10.674  33.055  1.00 68.41           C
ATOM    235  OD1 ASP A  35       2.177  -9.588  33.160  1.00 68.41           O
ATOM    236  OD2 ASP A  35       4.001 -10.812  32.794  1.00 68.41           O
ATOM    237  HN  ASP A  35       0.260 -13.625  34.070  1.00 68.41           H
ATOM    238  N   PHE A  36      -1.191 -10.506  32.238  1.00 82.38           N
ATOM    239  CA  PHE A  36      -1.869 -10.087  31.023  1.00 82.38           C
ATOM    240  C   PHE A  36      -1.149  -8.904  30.374  1.00 82.38           C
ATOM    241  O   PHE A  36      -1.497  -8.491  29.269  1.00 82.38           O
ATOM    242  HA  PHE A  36      -1.861 -10.935  30.339  1.00 82.38           H
ATOM    243  CB  PHE A  36      -3.280  -9.651  31.425  1.00 82.38           C
ATOM    244 1HB  PHE A  36      -3.208  -8.930  32.240  1.00 82.38           H
ATOM    245 2HB  PHE A  36      -3.744  -9.136  30.584  1.00 82.38           H
ATOM    246  CG  PHE A  36      -4.186 -10.804  31.862  1.00 82.38           C
ATOM    247  CD1 PHE A  36      -4.227 -11.951  31.132  1.00 82.38           C
ATOM    248  HD1 PHE A  36      -3.614 -12.049  30.237  1.00 82.38           H
ATOM    249  CD2 PHE A  36      -4.952 -10.681  32.979  1.00 82.38           C
ATOM    250  HD2 PHE A  36      -4.919  -9.762  33.564  1.00 82.38           H
ATOM    251  CE1 PHE A  36      -5.069 -13.020  31.537  1.00 82.38           C
ATOM    252  HE1 PHE A  36      -5.101 -13.939  30.952  1.00 82.38           H
ATOM    253  CE2 PHE A  36      -5.793 -11.751  33.384  1.00 82.38           C
ATOM    254  HE2 PHE A  36      -6.407 -11.652  34.280  1.00 82.38           H
ATOM    255  CZ  PHE A  36      -5.834 -12.898  32.655  1.00 82.38           C
ATOM    256  HZ  PHE A  36      -6.480 -13.719  32.966  1.00 82.38           H
ATOM    257  HN  PHE A  36      -1.545 -10.101  33.081  1.00 82.38           H
ATOM    258  N   TYR A  37      -0.156  -8.392  31.087  1.00 86.74           N
ATOM    259  CA  TYR A  37       0.661  -7.310  30.565  1.00 86.74           C
ATOM    260  C   TYR A  37       1.817  -7.854  29.722  1.00 86.74           C
ATOM    261  O   TYR A  37       2.759  -8.437  30.257  1.00 86.74           O
ATOM    262  HA  TYR A  37       0.027  -6.683  29.938  1.00 86.74           H
ATOM    263  CB  TYR A  37       1.232  -6.586  31.786  1.00 86.74           C
ATOM    264 1HB  TYR A  37       0.415  -6.337  32.463  1.00 86.74           H
ATOM    265 2HB  TYR A  37       1.894  -7.266  32.322  1.00 86.74           H
ATOM    266  CG  TYR A  37       2.003  -5.309  31.447  1.00 86.74           C
ATOM    267  CD1 TYR A  37       3.379  -5.340  31.343  1.00 86.74           C
ATOM    268  HD1 TYR A  37       3.916  -6.275  31.502  1.00 86.74           H
ATOM    269  CD2 TYR A  37       1.322  -4.125  31.246  1.00 86.74           C
ATOM    270  HD2 TYR A  37       0.235  -4.100  31.328  1.00 86.74           H
ATOM    271  CE1 TYR A  37       4.104  -4.137  31.025  1.00 86.74           C
ATOM    272  HE1 TYR A  37       5.191  -4.148  30.940  1.00 86.74           H
ATOM    273  CE2 TYR A  37       2.048  -2.923  30.927  1.00 86.74           C
ATOM    274  HE2 TYR A  37       1.523  -1.981  30.766  1.00 86.74           H
ATOM    275  CZ  TYR A  37       3.403  -2.988  30.832  1.00 86.74           C
ATOM    276  OH  TYR A  37       4.088  -1.853  30.531  1.00 86.74           O
ATOM    277  HH  TYR A  37       3.450  -1.126  30.276  1.00 86.74           H
ATOM    278  HN  TYR A  37       0.092  -8.704  32.004  1.00 86.74           H
ATOM    279  N   CYS A  38       1.706  -7.643  28.419  1.00 89.82           N
ATOM    280  CA  CYS A  38       2.667  -8.206  27.486  1.00 89.82           C
ATOM    281  C   CYS A  38       3.750  -7.158  27.220  1.00 89.82           C
ATOM    282  O   CYS A  38       3.481  -6.122  26.614  1.00 89.82           O
ATOM    283  HA  CYS A  38       3.092  -9.087  27.967  1.00 89.82           H
ATOM    284  CB  CYS A  38       1.995  -8.672  26.193  1.00 89.82           C
ATOM    285 1HB  CYS A  38       1.157  -9.330  26.426  1.00 89.82           H
ATOM    286 2HB  CYS A  38       1.587  -7.815  25.656  1.00 89.82           H
ATOM    287  SG  CYS A  38       3.205  -9.551  25.139  1.00 89.82           S
ATOM    288  HN  CYS A  38       0.979  -7.100  28.000  1.00 89.82           H
ATOM    289  N   GLU A  39       4.952  -7.463  27.687  1.00 81.82           N
ATOM    290  CA  GLU A  39       6.117  -6.673  27.328  1.00 81.82           C
ATOM    291  C   GLU A  39       6.670  -7.125  25.975  1.00 81.82           C
ATOM    292  O   GLU A  39       6.977  -8.301  25.788  1.00 81.82           O
ATOM    293  HA  GLU A  39       5.759  -5.646  27.257  1.00 81.82           H
ATOM    294  CB  GLU A  39       7.191  -6.756  28.415  1.00 81.82           C
ATOM    295 1HB  GLU A  39       7.462  -7.798  28.584  1.00 81.82           H
ATOM    296 2HB  GLU A  39       8.040  -6.129  28.141  1.00 81.82           H
ATOM    297  CG  GLU A  39       6.667  -6.214  29.746  1.00 81.82           C
ATOM    298 1HG  GLU A  39       6.236  -5.224  29.596  1.00 81.82           H
ATOM    299 2HG  GLU A  39       5.869  -6.857  30.116  1.00 81.82           H
ATOM    300  CD  GLU A  39       7.788  -6.136  30.785  1.00 81.82           C
ATOM    301  OE1 GLU A  39       7.537  -5.524  31.846  1.00 81.82           O
ATOM    302  OE2 GLU A  39       8.871  -6.689  30.495  1.00 81.82           O
ATOM    303  HN  GLU A  39       5.135  -8.234  28.298  1.00 81.82           H
ATOM    304  N   LYS A  40       6.778  -6.167  25.066  1.00 87.84           N
ATOM    305  CA  LYS A  40       7.113  -6.478  23.687  1.00 87.84           C
ATOM    306  C   LYS A  40       8.537  -6.001  23.392  1.00 87.84           C
ATOM    307  O   LYS A  40       8.833  -5.573  22.278  1.00 87.84           O
ATOM    308  HA  LYS A  40       7.084  -7.563  23.581  1.00 87.84           H
ATOM    309  CB  LYS A  40       6.062  -5.901  22.737  1.00 87.84           C
ATOM    310 1HB  LYS A  40       5.968  -4.828  22.900  1.00 87.84           H
ATOM    311 2HB  LYS A  40       6.384  -6.039  21.705  1.00 87.84           H
ATOM    312  CG  LYS A  40       4.704  -6.575  22.948  1.00 87.84           C
ATOM    313 1HG  LYS A  40       4.815  -7.656  22.872  1.00 87.84           H
ATOM    314 2HG  LYS A  40       4.341  -6.361  23.953  1.00 87.84           H
ATOM    315  CD  LYS A  40       3.685  -6.087  21.916  1.00 87.84           C
ATOM    316 1HD  LYS A  40       3.541  -5.012  22.022  1.00 87.84           H
ATOM    317 2HD  LYS A  40       4.068  -6.260  20.911  1.00 87.84           H
ATOM    318  CE  LYS A  40       2.345  -6.806  22.088  1.00 87.84           C
ATOM    319 1HE  LYS A  40       2.497  -7.885  22.052  1.00 87.84           H
ATOM    320 2HE  LYS A  40       1.925  -6.576  23.067  1.00 87.84           H
ATOM    321  NZ  LYS A  40       1.398  -6.397  21.027  1.00 87.84           N
ATOM    322 1HZ  LYS A  40       0.558  -6.962  21.087  1.00 87.84           H
ATOM    323 2HZ  LYS A  40       1.156  -5.419  21.148  1.00 87.84           H
ATOM    324 3HZ  LYS A  40       1.830  -6.528  20.119  1.00 87.84           H
ATOM    325  HN  LYS A  40       6.642  -5.195  25.259  1.00 87.84           H
ATOM    326  N   ASN A  41       9.380  -6.091  24.410  1.00 83.10           N
ATOM    327  CA  ASN A  41      10.746  -5.611  24.295  1.00 83.10           C
ATOM    328  C   ASN A  41      11.466  -6.396  23.196  1.00 83.10           C
ATOM    329  O   ASN A  41      12.211  -5.820  22.404  1.00 83.10           O
ATOM    330  HA  ASN A  41      10.659  -4.550  24.061  1.00 83.10           H
ATOM    331  CB  ASN A  41      11.514  -5.816  25.602  1.00 83.10           C
ATOM    332 1HB  ASN A  41      11.346  -6.827  25.972  1.00 83.10           H
ATOM    333 2HB  ASN A  41      12.584  -5.717  25.419  1.00 83.10           H
ATOM    334  CG  ASN A  41      11.077  -4.800  26.660  1.00 83.10           C
ATOM    335  OD1 ASN A  41      10.714  -3.674  26.363  1.00 83.10           O
ATOM    336  ND2 ASN A  41      11.132  -5.260  27.907  1.00 83.10           N
ATOM    337 1HD2 ASN A  41      11.440  -6.195  28.081  1.00 83.10           H
ATOM    338 2HD2 ASN A  41      10.866  -4.671  28.669  1.00 83.10           H
ATOM    339  HN  ASN A  41       9.143  -6.481  25.300  1.00 83.10           H
ATOM    340  N   ASN A  42      11.218  -7.697  23.183  1.00 83.99           N
ATOM    341  CA  ASN A  42      11.845  -8.569  22.204  1.00 83.99           C
ATOM    342  C   ASN A  42      11.356  -8.191  20.804  1.00 83.99           C
ATOM    343  O   ASN A  42      12.117  -8.253  19.839  1.00 83.99           O
ATOM    344  HA  ASN A  42      12.917  -8.414  22.327  1.00 83.99           H
ATOM    345  CB  ASN A  42      11.477 -10.033  22.454  1.00 83.99           C
ATOM    346 1HB  ASN A  42      11.919 -10.660  21.680  1.00 83.99           H
ATOM    347 2HB  ASN A  42      11.896 -10.359  23.406  1.00 83.99           H
ATOM    348  CG  ASN A  42       9.959 -10.222  22.466  1.00 83.99           C
ATOM    349  OD1 ASN A  42       9.191  -9.279  22.559  1.00 83.99           O
ATOM    350  ND2 ASN A  42       9.571 -11.490  22.368  1.00 83.99           N
ATOM    351 1HD2 ASN A  42      10.253 -12.218  22.294  1.00 83.99           H
ATOM    352 2HD2 ASN A  42       8.597 -11.717  22.367  1.00 83.99           H
ATOM    353  HN  ASN A  42      10.604  -8.156  23.825  1.00 83.99           H
ATOM    354  N   VAL A  43      10.090  -7.807  20.738  1.00 91.09           N
ATOM    355  CA  VAL A  43       9.480  -7.453  19.467  1.00 91.09           C
ATOM    356  C   VAL A  43      10.144  -6.187  18.924  1.00 91.09           C
ATOM    357  O   VAL A  43      10.460  -6.107  17.737  1.00 91.09           O
ATOM    358  HA  VAL A  43       9.667  -8.273  18.773  1.00 91.09           H
ATOM    359  CB  VAL A  43       7.966  -7.310  19.635  1.00 91.09           C
ATOM    360  HB  VAL A  43       7.782  -6.479  20.317  1.00 91.09           H
ATOM    361  CG1 VAL A  43       7.296  -6.980  18.300  1.00 91.09           C
ATOM    362 1HG1 VAL A  43       7.695  -6.041  17.915  1.00 91.09           H
ATOM    363 2HG1 VAL A  43       7.494  -7.779  17.586  1.00 91.09           H
ATOM    364 3HG1 VAL A  43       6.220  -6.883  18.448  1.00 91.09           H
ATOM    365  CG2 VAL A  43       7.361  -8.571  20.256  1.00 91.09           C
ATOM    366 1HG2 VAL A  43       7.562  -9.425  19.610  1.00 91.09           H
ATOM    367 2HG2 VAL A  43       7.807  -8.743  21.235  1.00 91.09           H
ATOM    368 3HG2 VAL A  43       6.284  -8.442  20.364  1.00 91.09           H
ATOM    369  HN  VAL A  43       9.484  -7.737  21.531  1.00 91.09           H
ATOM    370  N   ARG A  44      10.337  -5.228  19.817  1.00 87.01           N
ATOM    371  CA  ARG A  44      10.942  -3.962  19.438  1.00 87.01           C
ATOM    372  C   ARG A  44      12.393  -4.176  19.004  1.00 87.01           C
ATOM    373  O   ARG A  44      12.872  -3.521  18.080  1.00 87.01           O
ATOM    374  HA  ARG A  44      10.334  -3.600  18.609  1.00 87.01           H
ATOM    375  CB  ARG A  44      10.905  -2.965  20.598  1.00 87.01           C
ATOM    376 1HB  ARG A  44      11.323  -3.427  21.493  1.00 87.01           H
ATOM    377 2HB  ARG A  44      11.531  -2.104  20.362  1.00 87.01           H
ATOM    378  CG  ARG A  44       9.475  -2.501  20.877  1.00 87.01           C
ATOM    379 1HG  ARG A  44       8.992  -2.214  19.943  1.00 87.01           H
ATOM    380 2HG  ARG A  44       8.896  -3.325  21.295  1.00 87.01           H
ATOM    381  CD  ARG A  44       9.461  -1.318  21.848  1.00 87.01           C
ATOM    382 1HD  ARG A  44      10.166  -0.556  21.515  1.00 87.01           H
ATOM    383 2HD  ARG A  44       8.474  -0.856  21.857  1.00 87.01           H
ATOM    384  NE  ARG A  44       9.818  -1.776  23.209  1.00 87.01           N
ATOM    385  HE  ARG A  44      10.788  -1.846  23.441  1.00 87.01           H
ATOM    386  CZ  ARG A  44       8.922  -2.103  24.150  1.00 87.01           C
ATOM    387  NH1 ARG A  44       7.609  -2.029  23.894  1.00 87.01           N
ATOM    388 1HH1 ARG A  44       7.291  -1.727  22.996  1.00 87.01           H
ATOM    389 2HH1 ARG A  44       6.947  -2.275  24.602  1.00 87.01           H
ATOM    390  NH2 ARG A  44       9.359  -2.506  25.351  1.00 87.01           N
ATOM    391 1HH2 ARG A  44       8.704  -2.754  26.064  1.00 87.01           H
ATOM    392 2HH2 ARG A  44      10.341  -2.559  25.534  1.00 87.01           H
ATOM    393  HN  ARG A  44      10.088  -5.305  20.783  1.00 87.01           H
ATOM    394  N   GLN A  45      13.053  -5.097  19.692  1.00 83.71           N
ATOM    395  CA  GLN A  45      14.450  -5.382  19.412  1.00 83.71           C
ATOM    396  C   GLN A  45      14.602  -5.958  18.003  1.00 83.71           C
ATOM    397  O   GLN A  45      15.520  -5.586  17.272  1.00 83.71           O
ATOM    398  HA  GLN A  45      14.960  -4.421  19.476  1.00 83.71           H
ATOM    399  CB  GLN A  45      15.036  -6.332  20.458  1.00 83.71           C
ATOM    400 1HB  GLN A  45      14.821  -5.955  21.458  1.00 83.71           H
ATOM    401 2HB  GLN A  45      14.560  -7.308  20.376  1.00 83.71           H
ATOM    402  CG  GLN A  45      16.549  -6.480  20.278  1.00 83.71           C
ATOM    403 1HG  GLN A  45      16.762  -6.910  19.300  1.00 83.71           H
ATOM    404 2HG  GLN A  45      17.019  -5.497  20.303  1.00 83.71           H
ATOM    405  CD  GLN A  45      17.147  -7.366  21.373  1.00 83.71           C
ATOM    406  OE1 GLN A  45      16.448  -8.024  22.126  1.00 83.71           O
ATOM    407  NE2 GLN A  45      18.476  -7.346  21.419  1.00 83.71           N
ATOM    408 1HE2 GLN A  45      18.990  -6.784  20.771  1.00 83.71           H
ATOM    409 2HE2 GLN A  45      18.961  -7.893  22.101  1.00 83.71           H
ATOM    410  HN  GLN A  45      12.650  -5.642  20.427  1.00 83.71           H
ATOM    411  N   PHE A  46      13.689  -6.855  17.663  1.00 92.55           N
ATOM    412  CA  PHE A  46      13.678  -7.446  16.335  1.00 92.55           C
ATOM    413  C   PHE A  46      13.466  -6.378  15.261  1.00 92.55           C
ATOM    414  O   PHE A  46      14.171  -6.357  14.253  1.00 92.55           O
ATOM    415  HA  PHE A  46      14.647  -7.922  16.185  1.00 92.55           H
ATOM    416  CB  PHE A  46      12.509  -8.432  16.294  1.00 92.55           C
ATOM    417 1HB  PHE A  46      12.670  -9.202  17.049  1.00 92.55           H
ATOM    418 2HB  PHE A  46      11.593  -7.907  16.565  1.00 92.55           H
ATOM    419  CG  PHE A  46      12.310  -9.106  14.935  1.00 92.55           C
ATOM    420  CD1 PHE A  46      11.354  -8.648  14.083  1.00 92.55           C
ATOM    421  HD1 PHE A  46      10.729  -7.802  14.369  1.00 92.55           H
ATOM    422  CD2 PHE A  46      13.090 -10.162  14.578  1.00 92.55           C
ATOM    423  HD2 PHE A  46      13.856 -10.528  15.261  1.00 92.55           H
ATOM    424  CE1 PHE A  46      11.169  -9.273  12.821  1.00 92.55           C
ATOM    425  HE1 PHE A  46      10.402  -8.907  12.139  1.00 92.55           H
ATOM    426  CE2 PHE A  46      12.905 -10.786  13.317  1.00 92.55           C
ATOM    427  HE2 PHE A  46      13.530 -11.633  13.031  1.00 92.55           H
ATOM    428  CZ  PHE A  46      11.949 -10.329  12.465  1.00 92.55           C
ATOM    429  HZ  PHE A  46      11.807 -10.809  11.496  1.00 92.55           H
ATOM    430  HN  PHE A  46      12.967  -7.178  18.275  1.00 92.55           H
ATOM    431  N   ALA A  47      12.491  -5.516  15.513  1.00 92.86           N
ATOM    432  CA  ALA A  47      12.142  -4.480  14.556  1.00 92.86           C
ATOM    433  C   ALA A  47      13.361  -3.590  14.306  1.00 92.86           C
ATOM    434  O   ALA A  47      13.630  -3.204  13.170  1.00 92.86           O
ATOM    435  HA  ALA A  47      11.864  -4.971  13.623  1.00 92.86           H
ATOM    436  CB  ALA A  47      10.939  -3.690  15.075  1.00 92.86           C
ATOM    437 1HB  ALA A  47      10.092  -4.362  15.207  1.00 92.86           H
ATOM    438 2HB  ALA A  47      11.191  -3.230  16.030  1.00 92.86           H
ATOM    439 3HB  ALA A  47      10.677  -2.913  14.356  1.00 92.86           H
ATOM    440  HN  ALA A  47      11.946  -5.518  16.351  1.00 92.86           H
ATOM    441  N   SER A  48      14.066  -3.290  15.387  1.00 91.24           N
ATOM    442  CA  SER A  48      15.143  -2.317  15.332  1.00 91.24           C
ATOM    443  C   SER A  48      16.282  -2.844  14.457  1.00 91.24           C
ATOM    444  O   SER A  48      17.071  -2.066  13.923  1.00 91.24           O
ATOM    445  HA  SER A  48      14.702  -1.424  14.889  1.00 91.24           H
ATOM    446  CB  SER A  48      15.660  -1.987  16.734  1.00 91.24           C
ATOM    447 1HB  SER A  48      16.324  -1.125  16.682  1.00 91.24           H
ATOM    448 2HB  SER A  48      14.823  -1.706  17.372  1.00 91.24           H
ATOM    449  OG  SER A  48      16.354  -3.085  17.319  1.00 91.24           O
ATOM    450  HG  SER A  48      15.931  -3.947  17.037  1.00 91.24           H
ATOM    451  HN  SER A  48      13.912  -3.700  16.286  1.00 91.24           H
ATOM    452  N   HIS A  49      16.330  -4.163  14.337  1.00 87.45           N
ATOM    453  CA  HIS A  49      17.392  -4.807  13.582  1.00 87.45           C
ATOM    454  C   HIS A  49      16.909  -5.096  12.160  1.00 87.45           C
ATOM    455  O   HIS A  49      17.666  -4.948  11.201  1.00 87.45           O
ATOM    456  HA  HIS A  49      18.219  -4.098  13.539  1.00 87.45           H
ATOM    457  CB  HIS A  49      17.890  -6.060  14.306  1.00 87.45           C
ATOM    458 1HB  HIS A  49      17.034  -6.689  14.550  1.00 87.45           H
ATOM    459 2HB  HIS A  49      18.522  -6.632  13.627  1.00 87.45           H
ATOM    460  CG  HIS A  49      18.663  -5.773  15.571  1.00 87.45           C
ATOM    461  ND1 HIS A  49      19.776  -4.951  15.598  1.00 87.45           N
ATOM    462  HD1 HIS A  49      20.173  -4.477  14.813  1.00 87.45           H
ATOM    463  CD2 HIS A  49      18.472  -6.206  16.850  1.00 87.45           C
ATOM    464  HD2 HIS A  49      17.678  -6.873  17.185  1.00 87.45           H
ATOM    465  CE1 HIS A  49      20.227  -4.899  16.843  1.00 87.45           C
ATOM    466  HE1 HIS A  49      21.093  -4.334  17.188  1.00 87.45           H
ATOM    467  NE2 HIS A  49      19.418  -5.678  17.617  1.00 87.45           N
ATOM    468  HN  HIS A  49      15.662  -4.787  14.742  1.00 87.45           H
ATOM    469  N   PHE A  50      15.652  -5.503  12.067  1.00 90.17           N
ATOM    470  CA  PHE A  50      15.139  -6.076  10.834  1.00 90.17           C
ATOM    471  C   PHE A  50      14.650  -4.981   9.884  1.00 90.17           C
ATOM    472  O   PHE A  50      14.948  -5.011   8.691  1.00 90.17           O
ATOM    473  HA  PHE A  50      15.958  -6.621  10.366  1.00 90.17           H
ATOM    474  CB  PHE A  50      13.958  -6.971  11.214  1.00 90.17           C
ATOM    475 1HB  PHE A  50      14.293  -7.708  11.943  1.00 90.17           H
ATOM    476 2HB  PHE A  50      13.197  -6.363  11.702  1.00 90.17           H
ATOM    477  CG  PHE A  50      13.324  -7.700  10.028  1.00 90.17           C
ATOM    478  CD1 PHE A  50      12.130  -7.279   9.530  1.00 90.17           C
ATOM    479  HD1 PHE A  50      11.626  -6.421   9.975  1.00 90.17           H
ATOM    480  CD2 PHE A  50      13.953  -8.770   9.471  1.00 90.17           C
ATOM    481  HD2 PHE A  50      14.909  -9.107   9.871  1.00 90.17           H
ATOM    482  CE1 PHE A  50      11.541  -7.955   8.429  1.00 90.17           C
ATOM    483  HE1 PHE A  50      10.585  -7.618   8.030  1.00 90.17           H
ATOM    484  CE2 PHE A  50      13.364  -9.446   8.370  1.00 90.17           C
ATOM    485  HE2 PHE A  50      13.869 -10.304   7.925  1.00 90.17           H
ATOM    486  CZ  PHE A  50      12.171  -9.025   7.872  1.00 90.17           C
ATOM    487  HZ  PHE A  50      11.719  -9.544   7.027  1.00 90.17           H
ATOM    488  HN  PHE A  50      14.989  -5.447  12.815  1.00 90.17           H
ATOM    489  N   LEU A  51      13.906  -4.041  10.448  1.00 92.71           N
ATOM    490  CA  LEU A  51      13.123  -3.121   9.641  1.00 92.71           C
ATOM    491  C   LEU A  51      14.058  -2.106   8.979  1.00 92.71           C
ATOM    492  O   LEU A  51      13.963  -1.860   7.778  1.00 92.71           O
ATOM    493  HA  LEU A  51      12.638  -3.705   8.858  1.00 92.71           H
ATOM    494  CB  LEU A  51      12.015  -2.481  10.480  1.00 92.71           C
ATOM    495 1HB  LEU A  51      12.476  -1.974  11.328  1.00 92.71           H
ATOM    496 2HB  LEU A  51      11.527  -1.715   9.877  1.00 92.71           H
ATOM    497  CG  LEU A  51      10.942  -3.432  11.012  1.00 92.71           C
ATOM    498  HG  LEU A  51      11.423  -4.153  11.674  1.00 92.71           H
ATOM    499  CD1 LEU A  51       9.904  -2.677  11.845  1.00 92.71           C
ATOM    500 1HD1 LEU A  51      10.396  -2.197  12.691  1.00 92.71           H
ATOM    501 2HD1 LEU A  51       9.424  -1.920  11.226  1.00 92.71           H
ATOM    502 3HD1 LEU A  51       9.153  -3.377  12.211  1.00 92.71           H
ATOM    503  CD2 LEU A  51      10.297  -4.224   9.873  1.00 92.71           C
ATOM    504 1HD2 LEU A  51       9.834  -3.534   9.168  1.00 92.71           H
ATOM    505 2HD2 LEU A  51      11.060  -4.810   9.360  1.00 92.71           H
ATOM    506 3HD2 LEU A  51       9.538  -4.893  10.280  1.00 92.71           H
ATOM    507  HN  LEU A  51      13.834  -3.903  11.436  1.00 92.71           H
ATOM    508  N   PRO A  52      14.975  -1.502   9.747  1.00 94.42           N
ATOM    509  CA  PRO A  52      15.726  -0.344   9.256  1.00 94.42           C
ATOM    510  C   PRO A  52      16.398  -0.617   7.921  1.00 94.42           C
ATOM    511  O   PRO A  52      16.274   0.174   6.986  1.00 94.42           O
ATOM    512  HA  PRO A  52      15.049   0.490   9.070  1.00 94.42           H
ATOM    513  CB  PRO A  52      16.748  -0.079  10.363  1.00 94.42           C
ATOM    514 1HB  PRO A  52      17.687  -0.601  10.176  1.00 94.42           H
ATOM    515 2HB  PRO A  52      16.985   0.981  10.445  1.00 94.42           H
ATOM    516  CG  PRO A  52      16.055  -0.600  11.617  1.00 94.42           C
ATOM    517 1HG  PRO A  52      16.766  -0.808  12.416  1.00 94.42           H
ATOM    518 2HG  PRO A  52      15.346   0.125  12.018  1.00 94.42           H
ATOM    519  CD  PRO A  52      15.364  -1.861  11.123  1.00 94.42           C
ATOM    520 1HD  PRO A  52      16.033  -2.721  11.139  1.00 94.42           H
ATOM    521 2HD  PRO A  52      14.503  -2.119  11.741  1.00 94.42           H
ATOM    522  N   PRO A  53      17.124  -1.737   7.799  1.00 95.23           N
ATOM    523  CA  PRO A  53      17.898  -2.005   6.584  1.00 95.23           C
ATOM    524  C   PRO A  53      17.009  -2.284   5.383  1.00 95.23           C
ATOM    525  O   PRO A  53      17.343  -1.913   4.259  1.00 95.23           O
ATOM    526  HA  PRO A  53      18.481  -1.127   6.308  1.00 95.23           H
ATOM    527  CB  PRO A  53      18.746  -3.223   6.958  1.00 95.23           C
ATOM    528 1HB  PRO A  53      18.925  -3.867   6.096  1.00 95.23           H
ATOM    529 2HB  PRO A  53      19.723  -2.929   7.342  1.00 95.23           H
ATOM    530  CG  PRO A  53      17.927  -3.919   8.006  1.00 95.23           C
ATOM    531 1HG  PRO A  53      17.187  -4.579   7.555  1.00 95.23           H
ATOM    532 2HG  PRO A  53      18.554  -4.536   8.650  1.00 95.23           H
ATOM    533  CD  PRO A  53      17.267  -2.820   8.787  1.00 95.23           C
ATOM    534 1HD  PRO A  53      16.300  -3.134   9.182  1.00 95.23           H
ATOM    535 2HD  PRO A  53      17.874  -2.511   9.637  1.00 95.23           H
ATOM    536  N   LEU A  54      15.889  -2.938   5.656  1.00 92.73           N
ATOM    537  CA  LEU A  54      14.981  -3.342   4.595  1.00 92.73           C
ATOM    538  C   LEU A  54      14.301  -2.101   4.012  1.00 92.73           C
ATOM    539  O   LEU A  54      14.133  -1.994   2.799  1.00 92.73           O
ATOM    540  HA  LEU A  54      15.580  -3.807   3.812  1.00 92.73           H
ATOM    541  CB  LEU A  54      13.999  -4.399   5.104  1.00 92.73           C
ATOM    542 1HB  LEU A  54      13.502  -4.008   5.991  1.00 92.73           H
ATOM    543 2HB  LEU A  54      13.230  -4.547   4.346  1.00 92.73           H
ATOM    544  CG  LEU A  54      14.602  -5.762   5.450  1.00 92.73           C
ATOM    545  HG  LEU A  54      15.344  -5.618   6.236  1.00 92.73           H
ATOM    546  CD1 LEU A  54      13.536  -6.709   6.005  1.00 92.73           C
ATOM    547 1HD1 LEU A  54      13.102  -6.278   6.908  1.00 92.73           H
ATOM    548 2HD1 LEU A  54      12.754  -6.852   5.259  1.00 92.73           H
ATOM    549 3HD1 LEU A  54      13.991  -7.670   6.243  1.00 92.73           H
ATOM    550  CD2 LEU A  54      15.330  -6.362   4.246  1.00 92.73           C
ATOM    551 1HD2 LEU A  54      14.627  -6.490   3.423  1.00 92.73           H
ATOM    552 2HD2 LEU A  54      16.133  -5.693   3.936  1.00 92.73           H
ATOM    553 3HD2 LEU A  54      15.749  -7.330   4.519  1.00 92.73           H
ATOM    554  HN  LEU A  54      15.599  -3.191   6.579  1.00 92.73           H
ATOM    555  N   TYR A  55      13.928  -1.196   4.905  1.00 93.04           N
ATOM    556  CA  TYR A  55      13.256   0.026   4.495  1.00 93.04           C
ATOM    557  C   TYR A  55      14.186   0.911   3.664  1.00 93.04           C
ATOM    558  O   TYR A  55      13.759   1.518   2.683  1.00 93.04           O
ATOM    559  HA  TYR A  55      12.393  -0.251   3.890  1.00 93.04           H
ATOM    560  CB  TYR A  55      12.893   0.761   5.787  1.00 93.04           C
ATOM    561 1HB  TYR A  55      13.754   0.748   6.455  1.00 93.04           H
ATOM    562 2HB  TYR A  55      12.686   1.805   5.553  1.00 93.04           H
ATOM    563  CG  TYR A  55      11.688   0.169   6.522  1.00 93.04           C
ATOM    564  CD1 TYR A  55      11.044  -0.939   6.011  1.00 93.04           C
ATOM    565  HD1 TYR A  55      11.393  -1.393   5.083  1.00 93.04           H
ATOM    566  CD2 TYR A  55      11.246   0.744   7.696  1.00 93.04           C
ATOM    567  HD2 TYR A  55      11.755   1.619   8.100  1.00 93.04           H
ATOM    568  CE1 TYR A  55       9.910  -1.496   6.702  1.00 93.04           C
ATOM    569  HE1 TYR A  55       9.392  -2.371   6.309  1.00 93.04           H
ATOM    570  CE2 TYR A  55      10.112   0.187   8.388  1.00 93.04           C
ATOM    571  HE2 TYR A  55       9.752   0.631   9.316  1.00 93.04           H
ATOM    572  CZ  TYR A  55       9.500  -0.905   7.857  1.00 93.04           C
ATOM    573  OH  TYR A  55       8.430  -1.431   8.510  1.00 93.04           O
ATOM    574  HH  TYR A  55       8.046  -2.189   7.983  1.00 93.04           H
ATOM    575  HN  TYR A  55      14.077  -1.286   5.889  1.00 93.04           H
ATOM    576  N   TRP A  56      15.441   0.957   4.086  1.00 91.38           N
ATOM    577  CA  TRP A  56      16.444   1.727   3.371  1.00 91.38           C
ATOM    578  C   TRP A  56      16.599   1.121   1.975  1.00 91.38           C
ATOM    579  O   TRP A  56      16.674   1.846   0.984  1.00 91.38           O
ATOM    580  HA  TRP A  56      16.084   2.753   3.294  1.00 91.38           H
ATOM    581  CB  TRP A  56      17.759   1.774   4.152  1.00 91.38           C
ATOM    582 1HB  TRP A  56      17.925   0.806   4.623  1.00 91.38           H
ATOM    583 2HB  TRP A  56      18.580   1.933   3.452  1.00 91.38           H
ATOM    584  CG  TRP A  56      17.807   2.863   5.226  1.00 91.38           C
ATOM    585  CD1 TRP A  56      17.897   2.708   6.554  1.00 91.38           C
ATOM    586  HD1 TRP A  56      17.950   1.743   7.057  1.00 91.38           H
ATOM    587  CD2 TRP A  56      17.762   4.289   5.007  1.00 91.38           C
ATOM    588  NE1 TRP A  56      17.914   3.925   7.205  1.00 91.38           N
ATOM    589  HE1 TRP A  56      17.975   4.067   8.193  1.00 91.38           H
ATOM    590  CE2 TRP A  56      17.829   4.917   6.234  1.00 91.38           C
ATOM    591  CE3 TRP A  56      17.669   5.024   3.812  1.00 91.38           C
ATOM    592  HE3 TRP A  56      17.615   4.552   2.831  1.00 91.38           H
ATOM    593  CZ2 TRP A  56      17.810   6.308   6.386  1.00 91.38           C
ATOM    594  HZ2 TRP A  56      17.864   6.780   7.366  1.00 91.38           H
ATOM    595  CZ3 TRP A  56      17.650   6.413   3.980  1.00 91.38           C
ATOM    596  HZ3 TRP A  56      17.579   7.031   3.085  1.00 91.38           H
ATOM    597  CH2 TRP A  56      17.717   7.061   5.209  1.00 91.38           C
ATOM    598  HH2 TRP A  56      17.697   8.150   5.255  1.00 91.38           H
ATOM    599  HN  TRP A  56      15.775   0.481   4.900  1.00 91.38           H
ATOM    600  N   LEU A  57      16.643  -0.203   1.941  1.00 91.70           N
ATOM    601  CA  LEU A  57      16.810  -0.915   0.686  1.00 91.70           C
ATOM    602  C   LEU A  57      15.640  -0.584  -0.243  1.00 91.70           C
ATOM    603  O   LEU A  57      15.844  -0.220  -1.400  1.00 91.70           O
ATOM    604  HA  LEU A  57      17.729  -0.553   0.225  1.00 91.70           H
ATOM    605  CB  LEU A  57      16.990  -2.413   0.938  1.00 91.70           C
ATOM    606 1HB  LEU A  57      17.857  -2.551   1.584  1.00 91.70           H
ATOM    607 2HB  LEU A  57      16.122  -2.775   1.489  1.00 91.70           H
ATOM    608  CG  LEU A  57      17.171  -3.286  -0.305  1.00 91.70           C
ATOM    609  HG  LEU A  57      16.350  -3.079  -0.990  1.00 91.70           H
ATOM    610  CD1 LEU A  57      18.469  -2.937  -1.036  1.00 91.70           C
ATOM    611 1HD1 LEU A  57      18.443  -1.891  -1.344  1.00 91.70           H
ATOM    612 2HD1 LEU A  57      19.316  -3.097  -0.369  1.00 91.70           H
ATOM    613 3HD1 LEU A  57      18.573  -3.572  -1.915  1.00 91.70           H
ATOM    614  CD2 LEU A  57      17.097  -4.772   0.053  1.00 91.70           C
ATOM    615 1HD2 LEU A  57      17.884  -5.013   0.767  1.00 91.70           H
ATOM    616 2HD2 LEU A  57      16.126  -4.991   0.495  1.00 91.70           H
ATOM    617 3HD2 LEU A  57      17.229  -5.370  -0.849  1.00 91.70           H
ATOM    618  HN  LEU A  57      16.567  -0.786   2.750  1.00 91.70           H
ATOM    619  N   VAL A  58      14.439  -0.723   0.299  1.00 93.81           N
ATOM    620  CA  VAL A  58      13.234  -0.513  -0.486  1.00 93.81           C
ATOM    621  C   VAL A  58      13.207   0.929  -0.995  1.00 93.81           C
ATOM    622  O   VAL A  58      12.863   1.178  -2.150  1.00 93.81           O
ATOM    623  HA  VAL A  58      13.279  -1.186  -1.343  1.00 93.81           H
ATOM    624  CB  VAL A  58      12.000  -0.879   0.340  1.00 93.81           C
ATOM    625  HB  VAL A  58      12.041  -0.314   1.272  1.00 93.81           H
ATOM    626  CG1 VAL A  58      10.715  -0.487  -0.391  1.00 93.81           C
ATOM    627 1HG1 VAL A  58      10.711   0.589  -0.567  1.00 93.81           H
ATOM    628 2HG1 VAL A  58      10.665  -1.012  -1.345  1.00 93.81           H
ATOM    629 3HG1 VAL A  58       9.853  -0.758   0.219  1.00 93.81           H
ATOM    630  CG2 VAL A  58      11.998  -2.368   0.693  1.00 93.81           C
ATOM    631 1HG2 VAL A  58      11.992  -2.958  -0.223  1.00 93.81           H
ATOM    632 2HG2 VAL A  58      12.890  -2.605   1.273  1.00 93.81           H
ATOM    633 3HG2 VAL A  58      11.110  -2.601   1.281  1.00 93.81           H
ATOM    634  HN  VAL A  58      14.282  -0.973   1.255  1.00 93.81           H
ATOM    635  N   PHE A  59      13.574   1.843  -0.108  1.00 94.54           N
ATOM    636  CA  PHE A  59      13.568   3.257  -0.444  1.00 94.54           C
ATOM    637  C   PHE A  59      14.479   3.539  -1.641  1.00 94.54           C
ATOM    638  O   PHE A  59      14.056   4.162  -2.614  1.00 94.54           O
ATOM    639  HA  PHE A  59      12.543   3.524  -0.699  1.00 94.54           H
ATOM    640  CB  PHE A  59      14.102   4.008   0.777  1.00 94.54           C
ATOM    641 1HB  PHE A  59      13.393   3.899   1.597  1.00 94.54           H
ATOM    642 2HB  PHE A  59      15.035   3.544   1.097  1.00 94.54           H
ATOM    643  CG  PHE A  59      14.349   5.498   0.531  1.00 94.54           C
ATOM    644  CD1 PHE A  59      15.620   5.978   0.483  1.00 94.54           C
ATOM    645  HD1 PHE A  59      16.464   5.302   0.620  1.00 94.54           H
ATOM    646  CD2 PHE A  59      13.296   6.343   0.360  1.00 94.54           C
ATOM    647  HD2 PHE A  59      12.277   5.958   0.398  1.00 94.54           H
ATOM    648  CE1 PHE A  59      15.849   7.361   0.255  1.00 94.54           C
ATOM    649  HE1 PHE A  59      16.868   7.746   0.217  1.00 94.54           H
ATOM    650  CE2 PHE A  59      13.525   7.726   0.132  1.00 94.54           C
ATOM    651  HE2 PHE A  59      12.682   8.402  -0.005  1.00 94.54           H
ATOM    652  CZ  PHE A  59      14.797   8.205   0.085  1.00 94.54           C
ATOM    653  HZ  PHE A  59      14.973   9.267  -0.091  1.00 94.54           H
ATOM    654  HN  PHE A  59      13.870   1.631   0.823  1.00 94.54           H
ATOM    655  N   ILE A  60      15.712   3.068  -1.530  1.00 92.04           N
ATOM    656  CA  ILE A  60      16.728   3.389  -2.518  1.00 92.04           C
ATOM    657  C   ILE A  60      16.280   2.876  -3.889  1.00 92.04           C
ATOM    658  O   ILE A  60      16.235   3.636  -4.855  1.00 92.04           O
ATOM    659  HA  ILE A  60      16.806   4.475  -2.565  1.00 92.04           H
ATOM    660  CB  ILE A  60      18.092   2.855  -2.077  1.00 92.04           C
ATOM    661  HB  ILE A  60      17.972   1.812  -1.784  1.00 92.04           H
ATOM    662  CG1 ILE A  60      18.607   3.613  -0.852  1.00 92.04           C
ATOM    663 1HG1 ILE A  60      18.911   4.618  -1.143  1.00 92.04           H
ATOM    664 2HG1 ILE A  60      17.804   3.722  -0.123  1.00 92.04           H
ATOM    665  CG2 ILE A  60      19.093   2.888  -3.233  1.00 92.04           C
ATOM    666 1HG2 ILE A  60      18.724   2.269  -4.051  1.00 92.04           H
ATOM    667 2HG2 ILE A  60      19.215   3.914  -3.580  1.00 92.04           H
ATOM    668 3HG2 ILE A  60      20.054   2.503  -2.892  1.00 92.04           H
ATOM    669  CD1 ILE A  60      19.789   2.882  -0.212  1.00 92.04           C
ATOM    670 1HD1 ILE A  60      19.474   1.886   0.100  1.00 92.04           H
ATOM    671 2HD1 ILE A  60      20.599   2.797  -0.936  1.00 92.04           H
ATOM    672 3HD1 ILE A  60      20.135   3.442   0.657  1.00 92.04           H
ATOM    673  HN  ILE A  60      16.020   2.477  -0.784  1.00 92.04           H
ATOM    674  N   VAL A  61      15.962   1.591  -3.929  1.00 92.04           N
ATOM    675  CA  VAL A  61      15.672   0.931  -5.190  1.00 92.04           C
ATOM    676  C   VAL A  61      14.369   1.489  -5.766  1.00 92.04           C
ATOM    677  O   VAL A  61      14.267   1.719  -6.970  1.00 92.04           O
ATOM    678  HA  VAL A  61      16.486   1.162  -5.877  1.00 92.04           H
ATOM    679  CB  VAL A  61      15.636  -0.586  -4.991  1.00 92.04           C
ATOM    680  HB  VAL A  61      14.839  -0.812  -4.282  1.00 92.04           H
ATOM    681  CG1 VAL A  61      15.315  -1.304  -6.303  1.00 92.04           C
ATOM    682 1HG1 VAL A  61      14.341  -0.976  -6.668  1.00 92.04           H
ATOM    683 2HG1 VAL A  61      16.079  -1.067  -7.043  1.00 92.04           H
ATOM    684 3HG1 VAL A  61      15.295  -2.380  -6.133  1.00 92.04           H
ATOM    685  CG2 VAL A  61      16.952  -1.092  -4.396  1.00 92.04           C
ATOM    686 1HG2 VAL A  61      17.773  -0.848  -5.071  1.00 92.04           H
ATOM    687 2HG2 VAL A  61      17.121  -0.617  -3.430  1.00 92.04           H
ATOM    688 3HG2 VAL A  61      16.899  -2.173  -4.265  1.00 92.04           H
ATOM    689  HN  VAL A  61      15.900   1.005  -3.121  1.00 92.04           H
ATOM    690  N   GLY A  62      13.406   1.690  -4.879  1.00 93.50           N
ATOM    691  CA  GLY A  62      12.084   2.128  -5.295  1.00 93.50           C
ATOM    692  C   GLY A  62      12.121   3.568  -5.811  1.00 93.50           C
ATOM    693  O   GLY A  62      11.488   3.888  -6.816  1.00 93.50           O
ATOM    694 1HA  GLY A  62      11.708   1.468  -6.076  1.00 93.50           H
ATOM    695 2HA  GLY A  62      11.392   2.056  -4.456  1.00 93.50           H
ATOM    696  HN  GLY A  62      13.517   1.560  -3.893  1.00 93.50           H
ATOM    697  N   ALA A  63      12.869   4.399  -5.099  1.00 93.93           N
ATOM    698  CA  ALA A  63      12.977   5.803  -5.458  1.00 93.93           C
ATOM    699  C   ALA A  63      13.596   5.922  -6.852  1.00 93.93           C
ATOM    700  O   ALA A  63      13.118   6.692  -7.684  1.00 93.93           O
ATOM    701  HA  ALA A  63      11.969   6.218  -5.481  1.00 93.93           H
ATOM    702  CB  ALA A  63      13.791   6.541  -4.394  1.00 93.93           C
ATOM    703 1HB  ALA A  63      13.293   6.450  -3.428  1.00 93.93           H
ATOM    704 2HB  ALA A  63      14.788   6.105  -4.331  1.00 93.93           H
ATOM    705 3HB  ALA A  63      13.872   7.594  -4.663  1.00 93.93           H
ATOM    706  HN  ALA A  63      13.394   4.127  -4.293  1.00 93.93           H
ATOM    707  N   LEU A  64      14.651   5.149  -7.065  1.00 87.74           N
ATOM    708  CA  LEU A  64      15.337   5.155  -8.345  1.00 87.74           C
ATOM    709  C   LEU A  64      14.376   4.680  -9.437  1.00 87.74           C
ATOM    710  O   LEU A  64      14.274   5.302 -10.493  1.00 87.74           O
ATOM    711  HA  LEU A  64      15.620   6.186  -8.559  1.00 87.74           H
ATOM    712  CB  LEU A  64      16.629   4.338  -8.265  1.00 87.74           C
ATOM    713 1HB  LEU A  64      16.394   3.366  -7.831  1.00 87.74           H
ATOM    714 2HB  LEU A  64      16.984   4.157  -9.279  1.00 87.74           H
ATOM    715  CG  LEU A  64      17.769   4.964  -7.458  1.00 87.74           C
ATOM    716  HG  LEU A  64      17.386   5.223  -6.471  1.00 87.74           H
ATOM    717  CD1 LEU A  64      18.908   3.963  -7.253  1.00 87.74           C
ATOM    718 1HD1 LEU A  64      18.535   3.093  -6.713  1.00 87.74           H
ATOM    719 2HD1 LEU A  64      19.296   3.651  -8.222  1.00 87.74           H
ATOM    720 3HD1 LEU A  64      19.705   4.434  -6.677  1.00 87.74           H
ATOM    721  CD2 LEU A  64      18.254   6.260  -8.110  1.00 87.74           C
ATOM    722 1HD2 LEU A  64      18.614   6.048  -9.117  1.00 87.74           H
ATOM    723 2HD2 LEU A  64      17.431   6.972  -8.161  1.00 87.74           H
ATOM    724 3HD2 LEU A  64      19.065   6.683  -7.517  1.00 87.74           H
ATOM    725  HN  LEU A  64      15.036   4.528  -6.382  1.00 87.74           H
ATOM    726  N   GLY A  65      13.696   3.581  -9.144  1.00 90.08           N
ATOM    727  CA  GLY A  65      12.847   2.941 -10.134  1.00 90.08           C
ATOM    728  C   GLY A  65      11.704   3.866 -10.557  1.00 90.08           C
ATOM    729  O   GLY A  65      11.499   4.100 -11.747  1.00 90.08           O
ATOM    730 1HA  GLY A  65      13.441   2.668 -11.006  1.00 90.08           H
ATOM    731 2HA  GLY A  65      12.439   2.016  -9.725  1.00 90.08           H
ATOM    732  HN  GLY A  65      13.719   3.130  -8.251  1.00 90.08           H
ATOM    733  N   ASN A  66      10.991   4.367  -9.559  1.00 87.73           N
ATOM    734  CA  ASN A  66       9.797   5.154  -9.815  1.00 87.73           C
ATOM    735  C   ASN A  66      10.196   6.487 -10.451  1.00 87.73           C
ATOM    736  O   ASN A  66       9.504   6.989 -11.336  1.00 87.73           O
ATOM    737  HA  ASN A  66       9.186   4.542 -10.479  1.00 87.73           H
ATOM    738  CB  ASN A  66       9.048   5.457  -8.516  1.00 87.73           C
ATOM    739 1HB  ASN A  66       9.759   5.735  -7.738  1.00 87.73           H
ATOM    740 2HB  ASN A  66       8.386   6.311  -8.663  1.00 87.73           H
ATOM    741  CG  ASN A  66       8.232   4.246  -8.059  1.00 87.73           C
ATOM    742  OD1 ASN A  66       7.244   3.866  -8.665  1.00 87.73           O
ATOM    743  ND2 ASN A  66       8.698   3.663  -6.958  1.00 87.73           N
ATOM    744 1HD2 ASN A  66       9.515   4.026  -6.508  1.00 87.73           H
ATOM    745 2HD2 ASN A  66       8.233   2.863  -6.580  1.00 87.73           H
ATOM    746  HN  ASN A  66      11.216   4.243  -8.593  1.00 87.73           H
ATOM    747  N   SER A  67      11.311   7.022  -9.976  1.00 89.61           N
ATOM    748  CA  SER A  67      11.832   8.268 -10.514  1.00 89.61           C
ATOM    749  C   SER A  67      12.127   8.110 -12.007  1.00 89.61           C
ATOM    750  O   SER A  67      11.880   9.024 -12.793  1.00 89.61           O
ATOM    751  HA  SER A  67      11.043   9.003 -10.356  1.00 89.61           H
ATOM    752  CB  SER A  67      13.094   8.706  -9.768  1.00 89.61           C
ATOM    753 1HB  SER A  67      13.853   7.929  -9.853  1.00 89.61           H
ATOM    754 2HB  SER A  67      13.500   9.601 -10.237  1.00 89.61           H
ATOM    755  OG  SER A  67      12.835   8.967  -8.391  1.00 89.61           O
ATOM    756  HG  SER A  67      13.297   8.287  -7.821  1.00 89.61           H
ATOM    757  HN  SER A  67      11.855   6.621  -9.239  1.00 89.61           H
ATOM    758  N   LEU A  68      12.651   6.944 -12.354  1.00 83.55           N
ATOM    759  CA  LEU A  68      12.985   6.655 -13.739  1.00 83.55           C
ATOM    760  C   LEU A  68      11.701   6.608 -14.569  1.00 83.55           C
ATOM    761  O   LEU A  68      11.664   7.110 -15.691  1.00 83.55           O
ATOM    762  HA  LEU A  68      13.602   7.476 -14.104  1.00 83.55           H
ATOM    763  CB  LEU A  68      13.826   5.380 -13.833  1.00 83.55           C
ATOM    764 1HB  LEU A  68      14.568   5.399 -13.035  1.00 83.55           H
ATOM    765 2HB  LEU A  68      13.176   4.526 -13.645  1.00 83.55           H
ATOM    766  CG  LEU A  68      14.550   5.151 -15.161  1.00 83.55           C
ATOM    767  HG  LEU A  68      13.883   5.448 -15.970  1.00 83.55           H
ATOM    768  CD1 LEU A  68      15.800   6.028 -15.262  1.00 83.55           C
ATOM    769 1HD1 LEU A  68      15.514   7.078 -15.196  1.00 83.55           H
ATOM    770 2HD1 LEU A  68      16.481   5.786 -14.446  1.00 83.55           H
ATOM    771 3HD1 LEU A  68      16.296   5.846 -16.215  1.00 83.55           H
ATOM    772  CD2 LEU A  68      14.873   3.669 -15.362  1.00 83.55           C
ATOM    773 1HD2 LEU A  68      15.513   3.324 -14.550  1.00 83.55           H
ATOM    774 2HD2 LEU A  68      13.947   3.094 -15.365  1.00 83.55           H
ATOM    775 3HD2 LEU A  68      15.387   3.535 -16.313  1.00 83.55           H
ATOM    776  HN  LEU A  68      12.848   6.205 -11.710  1.00 83.55           H
ATOM    777  N   VAL A  69      10.679   5.999 -13.986  1.00 84.99           N
ATOM    778  CA  VAL A  69       9.401   5.865 -14.664  1.00 84.99           C
ATOM    779  C   VAL A  69       8.865   7.255 -15.012  1.00 84.99           C
ATOM    780  O   VAL A  69       8.486   7.511 -16.154  1.00 84.99           O
ATOM    781  HA  VAL A  69       9.575   5.315 -15.589  1.00 84.99           H
ATOM    782  CB  VAL A  69       8.434   5.049 -13.803  1.00 84.99           C
ATOM    783  HB  VAL A  69       8.407   5.500 -12.811  1.00 84.99           H
ATOM    784  CG1 VAL A  69       7.017   5.093 -14.378  1.00 84.99           C
ATOM    785 1HG1 VAL A  69       6.670   6.126 -14.411  1.00 84.99           H
ATOM    786 2HG1 VAL A  69       7.022   4.679 -15.387  1.00 84.99           H
ATOM    787 3HG1 VAL A  69       6.351   4.506 -13.747  1.00 84.99           H
ATOM    788  CG2 VAL A  69       8.920   3.607 -13.650  1.00 84.99           C
ATOM    789 1HG2 VAL A  69       8.990   3.141 -14.633  1.00 84.99           H
ATOM    790 2HG2 VAL A  69       9.901   3.602 -13.175  1.00 84.99           H
ATOM    791 3HG2 VAL A  69       8.214   3.049 -13.034  1.00 84.99           H
ATOM    792  HN  VAL A  69      10.714   5.602 -13.068  1.00 84.99           H
ATOM    793  N   ILE A  70       8.850   8.117 -14.006  1.00 87.18           N
ATOM    794  CA  ILE A  70       8.287   9.447 -14.168  1.00 87.18           C
ATOM    795  C   ILE A  70       9.061  10.194 -15.255  1.00 87.18           C
ATOM    796  O   ILE A  70       8.465  10.861 -16.100  1.00 87.18           O
ATOM    797  HA  ILE A  70       7.256   9.327 -14.499  1.00 87.18           H
ATOM    798  CB  ILE A  70       8.250  10.180 -12.825  1.00 87.18           C
ATOM    799  HB  ILE A  70       9.244  10.131 -12.382  1.00 87.18           H
ATOM    800  CG1 ILE A  70       7.287   9.496 -11.853  1.00 87.18           C
ATOM    801 1HG1 ILE A  70       6.258   9.694 -12.155  1.00 87.18           H
ATOM    802 2HG1 ILE A  70       7.429   8.416 -11.895  1.00 87.18           H
ATOM    803  CG2 ILE A  70       7.914  11.661 -13.019  1.00 87.18           C
ATOM    804 1HG2 ILE A  70       8.671  12.126 -13.650  1.00 87.18           H
ATOM    805 2HG2 ILE A  70       6.938  11.752 -13.494  1.00 87.18           H
ATOM    806 3HG2 ILE A  70       7.894  12.158 -12.049  1.00 87.18           H
ATOM    807  CD1 ILE A  70       7.508   9.991 -10.423  1.00 87.18           C
ATOM    808 1HD1 ILE A  70       8.531   9.769 -10.116  1.00 87.18           H
ATOM    809 2HD1 ILE A  70       7.342  11.067 -10.380  1.00 87.18           H
ATOM    810 3HD1 ILE A  70       6.811   9.488  -9.752  1.00 87.18           H
ATOM    811  HN  ILE A  70       9.212   7.920 -13.095  1.00 87.18           H
ATOM    812  N   LEU A  71      10.378  10.058 -15.199  1.00 83.36           N
ATOM    813  CA  LEU A  71      11.244  10.769 -16.125  1.00 83.36           C
ATOM    814  C   LEU A  71      10.922  10.333 -17.555  1.00 83.36           C
ATOM    815  O   LEU A  71      10.824  11.166 -18.455  1.00 83.36           O
ATOM    816  HA  LEU A  71      11.021  11.832 -16.030  1.00 83.36           H
ATOM    817  CB  LEU A  71      12.712  10.578 -15.739  1.00 83.36           C
ATOM    818 1HB  LEU A  71      12.811  10.747 -14.667  1.00 83.36           H
ATOM    819 2HB  LEU A  71      12.984   9.539 -15.924  1.00 83.36           H
ATOM    820  CG  LEU A  71      13.718  11.475 -16.463  1.00 83.36           C
ATOM    821  HG  LEU A  71      13.207  11.960 -17.294  1.00 83.36           H
ATOM    822  CD1 LEU A  71      14.229  12.583 -15.539  1.00 83.36           C
ATOM    823 1HD1 LEU A  71      13.391  13.195 -15.207  1.00 83.36           H
ATOM    824 2HD1 LEU A  71      14.719  12.136 -14.673  1.00 83.36           H
ATOM    825 3HD1 LEU A  71      14.943  13.206 -16.078  1.00 83.36           H
ATOM    826  CD2 LEU A  71      14.862  10.650 -17.055  1.00 83.36           C
ATOM    827 1HD2 LEU A  71      15.379  10.119 -16.256  1.00 83.36           H
ATOM    828 2HD2 LEU A  71      14.459   9.931 -17.768  1.00 83.36           H
ATOM    829 3HD2 LEU A  71      15.562  11.312 -17.564  1.00 83.36           H
ATOM    830  HN  LEU A  71      10.853   9.476 -14.539  1.00 83.36           H
ATOM    831  N   VAL A  72      10.768   9.027 -17.721  1.00 81.66           N
ATOM    832  CA  VAL A  72      10.541   8.462 -19.040  1.00 81.66           C
ATOM    833  C   VAL A  72       9.243   9.032 -19.618  1.00 81.66           C
ATOM    834  O   VAL A  72       9.201   9.434 -20.780  1.00 81.66           O
ATOM    835  HA  VAL A  72      11.372   8.767 -19.677  1.00 81.66           H
ATOM    836  CB  VAL A  72      10.540   6.934 -18.962  1.00 81.66           C
ATOM    837  HB  VAL A  72       9.848   6.639 -18.173  1.00 81.66           H
ATOM    838  CG1 VAL A  72      10.047   6.318 -20.273  1.00 81.66           C
ATOM    839 1HG1 VAL A  72       9.031   6.659 -20.475  1.00 81.66           H
ATOM    840 2HG1 VAL A  72      10.702   6.626 -21.088  1.00 81.66           H
ATOM    841 3HG1 VAL A  72      10.056   5.232 -20.190  1.00 81.66           H
ATOM    842  CG2 VAL A  72      11.927   6.403 -18.594  1.00 81.66           C
ATOM    843 1HG2 VAL A  72      12.647   6.714 -19.351  1.00 81.66           H
ATOM    844 2HG2 VAL A  72      12.224   6.803 -17.624  1.00 81.66           H
ATOM    845 3HG2 VAL A  72      11.898   5.315 -18.545  1.00 81.66           H
ATOM    846  HN  VAL A  72      10.796   8.362 -16.975  1.00 81.66           H
ATOM    847  N   TYR A  73       8.217   9.049 -18.780  1.00 78.59           N
ATOM    848  CA  TYR A  73       6.904   9.496 -19.213  1.00 78.59           C
ATOM    849  C   TYR A  73       6.909  10.996 -19.517  1.00 78.59           C
ATOM    850  O   TYR A  73       6.192  11.455 -20.404  1.00 78.59           O
ATOM    851  HA  TYR A  73       6.645   8.950 -20.120  1.00 78.59           H
ATOM    852  CB  TYR A  73       5.959   9.228 -18.040  1.00 78.59           C
ATOM    853 1HB  TYR A  73       6.525   9.286 -17.111  1.00 78.59           H
ATOM    854 2HB  TYR A  73       5.207  10.016 -18.005  1.00 78.59           H
ATOM    855  CG  TYR A  73       5.253   7.872 -18.108  1.00 78.59           C
ATOM    856  CD1 TYR A  73       4.349   7.615 -19.118  1.00 78.59           C
ATOM    857  HD1 TYR A  73       4.138   8.377 -19.868  1.00 78.59           H
ATOM    858  CD2 TYR A  73       5.521   6.907 -17.158  1.00 78.59           C
ATOM    859  HD2 TYR A  73       6.235   7.111 -16.360  1.00 78.59           H
ATOM    860  CE1 TYR A  73       3.684   6.339 -19.181  1.00 78.59           C
ATOM    861  HE1 TYR A  73       2.968   6.122 -19.974  1.00 78.59           H
ATOM    862  CE2 TYR A  73       4.856   5.631 -17.221  1.00 78.59           C
ATOM    863  HE2 TYR A  73       5.058   4.860 -16.478  1.00 78.59           H
ATOM    864  CZ  TYR A  73       3.971   5.410 -18.230  1.00 78.59           C
ATOM    865  OH  TYR A  73       3.343   4.205 -18.289  1.00 78.59           O
ATOM    866  HH  TYR A  73       2.836   4.126 -19.148  1.00 78.59           H
ATOM    867  HN  TYR A  73       8.272   8.764 -17.823  1.00 78.59           H
ATOM    868  N   TRP A  74       7.725  11.717 -18.762  1.00 71.02           N
ATOM    869  CA  TRP A  74       7.733  13.168 -18.844  1.00 71.02           C
ATOM    870  C   TRP A  74       8.396  13.563 -20.165  1.00 71.02           C
ATOM    871  O   TRP A  74       7.863  14.384 -20.910  1.00 71.02           O
ATOM    872  HA  TRP A  74       6.697  13.508 -18.830  1.00 71.02           H
ATOM    873  CB  TRP A  74       8.420  13.782 -17.623  1.00 71.02           C
ATOM    874 1HB  TRP A  74       8.150  13.206 -16.738  1.00 71.02           H
ATOM    875 2HB  TRP A  74       9.500  13.693 -17.743  1.00 71.02           H
ATOM    876  CG  TRP A  74       8.067  15.252 -17.384  1.00 71.02           C
ATOM    877  CD1 TRP A  74       7.692  16.167 -18.287  1.00 71.02           C
ATOM    878  HD1 TRP A  74       7.586  15.969 -19.354  1.00 71.02           H
ATOM    879  CD2 TRP A  74       8.073  15.942 -16.117  1.00 71.02           C
ATOM    880  NE1 TRP A  74       7.456  17.392 -17.697  1.00 71.02           N
ATOM    881  HE1 TRP A  74       7.166  18.228 -18.164  1.00 71.02           H
ATOM    882  CE2 TRP A  74       7.695  17.251 -16.336  1.00 71.02           C
ATOM    883  CE3 TRP A  74       8.387  15.476 -14.828  1.00 71.02           C
ATOM    884  HE3 TRP A  74       8.688  14.447 -14.629  1.00 71.02           H
ATOM    885  CZ2 TRP A  74       7.595  18.201 -15.312  1.00 71.02           C
ATOM    886  HZ2 TRP A  74       7.294  19.230 -15.511  1.00 71.02           H
ATOM    887  CZ3 TRP A  74       8.283  16.438 -13.816  1.00 71.02           C
ATOM    888  HZ3 TRP A  74       8.516  16.129 -12.797  1.00 71.02           H
ATOM    889  CH2 TRP A  74       7.904  17.759 -14.020  1.00 71.02           C
ATOM    890  HH2 TRP A  74       7.847  18.449 -13.178  1.00 71.02           H
ATOM    891  HN  TRP A  74       8.371  11.327 -18.106  1.00 71.02           H
ATOM    892  N   TYR A  75       9.549  12.961 -20.415  1.00 68.78           N
ATOM    893  CA  TYR A  75      10.410  13.411 -21.496  1.00 68.78           C
ATOM    894  C   TYR A  75      10.096  12.665 -22.794  1.00 68.78           C
ATOM    895  O   TYR A  75      10.166  13.241 -23.879  1.00 68.78           O
ATOM    896  HA  TYR A  75      10.232  14.476 -21.646  1.00 68.78           H
ATOM    897  CB  TYR A  75      11.839  13.078 -21.064  1.00 68.78           C
ATOM    898 1HB  TYR A  75      11.832  12.136 -20.515  1.00 68.78           H
ATOM    899 2HB  TYR A  75      12.451  12.925 -21.953  1.00 68.78           H
ATOM    900  CG  TYR A  75      12.492  14.153 -20.192  1.00 68.78           C
ATOM    901  CD1 TYR A  75      13.108  15.238 -20.781  1.00 68.78           C
ATOM    902  HD1 TYR A  75      13.129  15.330 -21.867  1.00 68.78           H
ATOM    903  CD2 TYR A  75      12.465  14.037 -18.817  1.00 68.78           C
ATOM    904  HD2 TYR A  75      11.978  13.180 -18.352  1.00 68.78           H
ATOM    905  CE1 TYR A  75      13.722  16.250 -19.961  1.00 68.78           C
ATOM    906  HE1 TYR A  75      14.212  17.112 -20.414  1.00 68.78           H
ATOM    907  CE2 TYR A  75      13.079  15.049 -17.997  1.00 68.78           C
ATOM    908  HE2 TYR A  75      13.065  14.970 -16.910  1.00 68.78           H
ATOM    909  CZ  TYR A  75      13.678  16.105 -18.610  1.00 68.78           C
ATOM    910  OH  TYR A  75      14.258  17.061 -17.836  1.00 68.78           O
ATOM    911  HH  TYR A  75      14.132  16.840 -16.868  1.00 68.78           H
ATOM    912  HN  TYR A  75       9.896  12.180 -19.896  1.00 68.78           H
ATOM    913  N   CYS A  76       9.756  11.393 -22.641  1.00 67.44           N
ATOM    914  CA  CYS A  76       9.730  10.484 -23.774  1.00 67.44           C
ATOM    915  C   CYS A  76       8.271  10.143 -24.083  1.00 67.44           C
ATOM    916  O   CYS A  76       7.773  10.448 -25.165  1.00 67.44           O
ATOM    917  HA  CYS A  76      10.189  11.012 -24.610  1.00 67.44           H
ATOM    918  CB  CYS A  76      10.566   9.230 -23.513  1.00 67.44           C
ATOM    919 1HB  CYS A  76      11.461   9.490 -22.948  1.00 67.44           H
ATOM    920 2HB  CYS A  76       9.999   8.525 -22.904  1.00 67.44           H
ATOM    921  SG  CYS A  76      11.035   8.448 -25.100  1.00 67.44           S
ATOM    922  HG  CYS A  76       9.810   8.045 -25.424  1.00 67.44           H
ATOM    923  HN  CYS A  76       9.503  10.983 -21.765  1.00 67.44           H
ATOM    924  N   THR A  77       7.625   9.514 -23.111  1.00 60.34           N
ATOM    925  CA  THR A  77       6.316   8.926 -23.341  1.00 60.34           C
ATOM    926  C   THR A  77       5.219   9.829 -22.774  1.00 60.34           C
ATOM    927  O   THR A  77       4.717   9.589 -21.677  1.00 60.34           O
ATOM    928  HA  THR A  77       6.153   8.860 -24.416  1.00 60.34           H
ATOM    929  CB  THR A  77       6.318   7.520 -22.738  1.00 60.34           C
ATOM    930  HB  THR A  77       6.014   7.545 -21.691  1.00 60.34           H
ATOM    931  OG1 THR A  77       7.635   7.037 -22.985  1.00 60.34           O
ATOM    932  HG1 THR A  77       7.748   6.128 -22.583  1.00 60.34           H
ATOM    933  CG2 THR A  77       5.416   6.552 -23.507  1.00 60.34           C
ATOM    934 1HG2 THR A  77       5.761   6.475 -24.538  1.00 60.34           H
ATOM    935 2HG2 THR A  77       4.391   6.922 -23.494  1.00 60.34           H
ATOM    936 3HG2 THR A  77       5.454   5.569 -23.037  1.00 60.34           H
ATOM    937  HN  THR A  77       7.981   9.403 -22.183  1.00 60.34           H
ATOM    938  N   ARG A  78       4.879  10.850 -23.547  1.00 54.09           N
ATOM    939  CA  ARG A  78       3.695  11.643 -23.262  1.00 54.09           C
ATOM    940  C   ARG A  78       2.490  10.731 -23.023  1.00 54.09           C
ATOM    941  O   ARG A  78       2.240   9.811 -23.800  1.00 54.09           O
ATOM    942  HA  ARG A  78       3.947  12.205 -22.363  1.00 54.09           H
ATOM    943  CB  ARG A  78       3.382  12.599 -24.415  1.00 54.09           C
ATOM    944 1HB  ARG A  78       3.405  12.055 -25.359  1.00 54.09           H
ATOM    945 2HB  ARG A  78       2.373  12.995 -24.299  1.00 54.09           H
ATOM    946  CG  ARG A  78       4.387  13.752 -24.460  1.00 54.09           C
ATOM    947 1HG  ARG A  78       4.498  14.180 -23.464  1.00 54.09           H
ATOM    948 2HG  ARG A  78       5.366  13.374 -24.756  1.00 54.09           H
ATOM    949  CD  ARG A  78       3.934  14.836 -25.440  1.00 54.09           C
ATOM    950 1HD  ARG A  78       3.803  14.408 -26.433  1.00 54.09           H
ATOM    951 2HD  ARG A  78       2.966  15.233 -25.133  1.00 54.09           H
ATOM    952  NE  ARG A  78       4.935  15.925 -25.487  1.00 54.09           N
ATOM    953  HE  ARG A  78       5.793  15.796 -24.990  1.00 54.09           H
ATOM    954  CZ  ARG A  78       4.764  17.074 -26.155  1.00 54.09           C
ATOM    955  NH1 ARG A  78       3.634  17.301 -26.839  1.00 54.09           N
ATOM    956 1HH1 ARG A  78       2.911  16.611 -26.854  1.00 54.09           H
ATOM    957 2HH1 ARG A  78       3.514  18.161 -27.335  1.00 54.09           H
ATOM    958  NH2 ARG A  78       5.739  17.992 -26.129  1.00 54.09           N
ATOM    959 1HH2 ARG A  78       5.627  18.855 -26.622  1.00 54.09           H
ATOM    960 2HH2 ARG A  78       6.579  17.815 -25.616  1.00 54.09           H
ATOM    961  HN  ARG A  78       5.395  11.136 -24.354  1.00 54.09           H
ATOM    962  N   VAL A  79       1.776  11.018 -21.944  1.00 70.43           N
ATOM    963  CA  VAL A  79       0.627  10.211 -21.571  1.00 70.43           C
ATOM    964  C   VAL A  79      -0.416  10.268 -22.690  1.00 70.43           C
ATOM    965  O   VAL A  79      -1.087  11.283 -22.866  1.00 70.43           O
ATOM    966  HA  VAL A  79       0.969   9.182 -21.463  1.00 70.43           H
ATOM    967  CB  VAL A  79       0.080  10.673 -20.219  1.00 70.43           C
ATOM    968  HB  VAL A  79      -0.249  11.707 -20.327  1.00 70.43           H
ATOM    969  CG1 VAL A  79      -1.132   9.836 -19.803  1.00 70.43           C
ATOM    970 1HG1 VAL A  79      -1.918   9.937 -20.551  1.00 70.43           H
ATOM    971 2HG1 VAL A  79      -0.839   8.789 -19.722  1.00 70.43           H
ATOM    972 3HG1 VAL A  79      -1.501  10.186 -18.839  1.00 70.43           H
ATOM    973  CG2 VAL A  79       1.168  10.635 -19.145  1.00 70.43           C
ATOM    974 1HG2 VAL A  79       1.540   9.616 -19.041  1.00 70.43           H
ATOM    975 2HG2 VAL A  79       1.987  11.293 -19.434  1.00 70.43           H
ATOM    976 3HG2 VAL A  79       0.752  10.969 -18.194  1.00 70.43           H
ATOM    977  HN  VAL A  79       1.971  11.784 -21.332  1.00 70.43           H
ATOM    978  N   LYS A  80      -0.518   9.164 -23.416  1.00 63.14           N
ATOM    979  CA  LYS A  80      -1.377   9.117 -24.588  1.00 63.14           C
ATOM    980  C   LYS A  80      -2.559   8.186 -24.311  1.00 63.14           C
ATOM    981  O   LYS A  80      -3.606   8.301 -24.946  1.00 63.14           O
ATOM    982  HA  LYS A  80      -1.761  10.124 -24.752  1.00 63.14           H
ATOM    983  CB  LYS A  80      -0.569   8.733 -25.829  1.00 63.14           C
ATOM    984 1HB  LYS A  80       0.047   7.860 -25.611  1.00 63.14           H
ATOM    985 2HB  LYS A  80      -1.246   8.452 -26.635  1.00 63.14           H
ATOM    986  CG  LYS A  80       0.322   9.891 -26.283  1.00 63.14           C
ATOM    987 1HG  LYS A  80      -0.289  10.775 -26.464  1.00 63.14           H
ATOM    988 2HG  LYS A  80       1.026  10.146 -25.491  1.00 63.14           H
ATOM    989  CD  LYS A  80       1.089   9.526 -27.556  1.00 63.14           C
ATOM    990 1HD  LYS A  80       1.680   8.627 -27.383  1.00 63.14           H
ATOM    991 2HD  LYS A  80       0.385   9.295 -28.356  1.00 63.14           H
ATOM    992  CE  LYS A  80       2.006  10.671 -27.991  1.00 63.14           C
ATOM    993 1HE  LYS A  80       1.429  11.591 -28.084  1.00 63.14           H
ATOM    994 2HE  LYS A  80       2.765  10.846 -27.229  1.00 63.14           H
ATOM    995  NZ  LYS A  80       2.656  10.352 -29.282  1.00 63.14           N
ATOM    996 1HZ  LYS A  80       3.274  11.111 -29.546  1.00 63.14           H
ATOM    997 2HZ  LYS A  80       3.191   9.496 -29.189  1.00 63.14           H
ATOM    998 3HZ  LYS A  80       1.946  10.231 -29.997  1.00 63.14           H
ATOM    999  HN  LYS A  80      -0.028   8.316 -23.217  1.00 63.14           H
ATOM   1000  N   THR A  81      -2.351   7.285 -23.362  1.00 73.56           N
ATOM   1001  CA  THR A  81      -3.334   6.251 -23.084  1.00 73.56           C
ATOM   1002  C   THR A  81      -3.800   6.335 -21.630  1.00 73.56           C
ATOM   1003  O   THR A  81      -3.143   6.959 -20.798  1.00 73.56           O
ATOM   1004  HA  THR A  81      -4.207   6.430 -23.711  1.00 73.56           H
ATOM   1005  CB  THR A  81      -2.713   4.900 -23.447  1.00 73.56           C
ATOM   1006  HB  THR A  81      -3.479   4.127 -23.519  1.00 73.56           H
ATOM   1007  OG1 THR A  81      -1.722   4.693 -22.444  1.00 73.56           O
ATOM   1008  HG1 THR A  81      -1.428   3.737 -22.446  1.00 73.56           H
ATOM   1009  CG2 THR A  81      -1.917   4.952 -24.752  1.00 73.56           C
ATOM   1010 1HG2 THR A  81      -1.109   5.678 -24.656  1.00 73.56           H
ATOM   1011 2HG2 THR A  81      -2.576   5.249 -25.568  1.00 73.56           H
ATOM   1012 3HG2 THR A  81      -1.499   3.968 -24.962  1.00 73.56           H
ATOM   1013  HN  THR A  81      -1.532   7.254 -22.789  1.00 73.56           H
ATOM   1014  N   MET A  82      -4.931   5.697 -21.367  1.00 74.33           N
ATOM   1015  CA  MET A  82      -5.475   5.662 -20.020  1.00 74.33           C
ATOM   1016  C   MET A  82      -4.543   4.906 -19.071  1.00 74.33           C
ATOM   1017  O   MET A  82      -4.374   5.298 -17.918  1.00 74.33           O
ATOM   1018  HA  MET A  82      -5.554   6.704 -19.708  1.00 74.33           H
ATOM   1019  CB  MET A  82      -6.846   4.983 -20.039  1.00 74.33           C
ATOM   1020 1HB  MET A  82      -7.430   5.359 -20.879  1.00 74.33           H
ATOM   1021 2HB  MET A  82      -6.722   3.911 -20.193  1.00 74.33           H
ATOM   1022  CG  MET A  82      -7.601   5.233 -18.732  1.00 74.33           C
ATOM   1023 1HG  MET A  82      -7.096   4.728 -17.909  1.00 74.33           H
ATOM   1024 2HG  MET A  82      -7.601   6.298 -18.501  1.00 74.33           H
ATOM   1025  SD  MET A  82      -9.279   4.640 -18.874  1.00 74.33           S
ATOM   1026  CE  MET A  82      -9.926   5.163 -17.295  1.00 74.33           C
ATOM   1027 1HE  MET A  82      -9.356   4.692 -16.494  1.00 74.33           H
ATOM   1028 2HE  MET A  82      -9.845   6.247 -17.209  1.00 74.33           H
ATOM   1029 3HE  MET A  82     -10.973   4.870 -17.216  1.00 74.33           H
ATOM   1030  HN  MET A  82      -5.472   5.211 -22.053  1.00 74.33           H
ATOM   1031  N   THR A  83      -3.963   3.834 -19.593  1.00 74.43           N
ATOM   1032  CA  THR A  83      -3.011   3.051 -18.825  1.00 74.43           C
ATOM   1033  C   THR A  83      -1.821   3.917 -18.407  1.00 74.43           C
ATOM   1034  O   THR A  83      -1.378   3.859 -17.262  1.00 74.43           O
ATOM   1035  HA  THR A  83      -3.499   2.716 -17.910  1.00 74.43           H
ATOM   1036  CB  THR A  83      -2.612   1.836 -19.665  1.00 74.43           C
ATOM   1037  HB  THR A  83      -1.839   2.098 -20.387  1.00 74.43           H
ATOM   1038  OG1 THR A  83      -3.842   1.379 -20.221  1.00 74.43           O
ATOM   1039  HG1 THR A  83      -4.538   1.315 -19.505  1.00 74.43           H
ATOM   1040  CG2 THR A  83      -2.133   0.663 -18.807  1.00 74.43           C
ATOM   1041 1HG2 THR A  83      -2.931   0.356 -18.132  1.00 74.43           H
ATOM   1042 2HG2 THR A  83      -1.263   0.969 -18.226  1.00 74.43           H
ATOM   1043 3HG2 THR A  83      -1.862  -0.173 -19.453  1.00 74.43           H
ATOM   1044  HN  THR A  83      -4.135   3.501 -20.520  1.00 74.43           H
ATOM   1045  N   ASP A  84      -1.338   4.702 -19.360  1.00 77.86           N
ATOM   1046  CA  ASP A  84      -0.185   5.552 -19.116  1.00 77.86           C
ATOM   1047  C   ASP A  84      -0.486   6.488 -17.944  1.00 77.86           C
ATOM   1048  O   ASP A  84       0.384   6.750 -17.115  1.00 77.86           O
ATOM   1049  HA  ASP A  84       0.636   4.868 -18.903  1.00 77.86           H
ATOM   1050  CB  ASP A  84       0.132   6.414 -20.340  1.00 77.86           C
ATOM   1051 1HB  ASP A  84      -0.727   7.041 -20.580  1.00 77.86           H
ATOM   1052 2HB  ASP A  84       0.962   7.083 -20.113  1.00 77.86           H
ATOM   1053  CG  ASP A  84       0.487   5.543 -21.547  1.00 77.86           C
ATOM   1054  OD1 ASP A  84       1.017   4.436 -21.311  1.00 77.86           O
ATOM   1055  OD2 ASP A  84       0.221   6.005 -22.677  1.00 77.86           O
ATOM   1056  HN  ASP A  84      -1.720   4.761 -20.282  1.00 77.86           H
ATOM   1057  N   MET A  85      -1.722   6.965 -17.911  1.00 83.60           N
ATOM   1058  CA  MET A  85      -2.134   7.904 -16.882  1.00 83.60           C
ATOM   1059  C   MET A  85      -2.065   7.263 -15.495  1.00 83.60           C
ATOM   1060  O   MET A  85      -1.549   7.864 -14.554  1.00 83.60           O
ATOM   1061  HA  MET A  85      -1.429   8.734 -16.942  1.00 83.60           H
ATOM   1062  CB  MET A  85      -3.565   8.369 -17.159  1.00 83.60           C
ATOM   1063 1HB  MET A  85      -3.651   8.696 -18.195  1.00 83.60           H
ATOM   1064 2HB  MET A  85      -4.254   7.534 -17.029  1.00 83.60           H
ATOM   1065  CG  MET A  85      -3.961   9.513 -16.223  1.00 83.60           C
ATOM   1066 1HG  MET A  85      -5.029   9.710 -16.307  1.00 83.60           H
ATOM   1067 2HG  MET A  85      -3.769   9.230 -15.188  1.00 83.60           H
ATOM   1068  SD  MET A  85      -3.037  10.984 -16.633  1.00 83.60           S
ATOM   1069  CE  MET A  85      -3.440  12.006 -15.226  1.00 83.60           C
ATOM   1070 1HE  MET A  85      -4.518  12.158 -15.184  1.00 83.60           H
ATOM   1071 2HE  MET A  85      -3.107  11.514 -14.312  1.00 83.60           H
ATOM   1072 3HE  MET A  85      -2.941  12.970 -15.322  1.00 83.60           H
ATOM   1073  HN  MET A  85      -2.433   6.721 -18.570  1.00 83.60           H
ATOM   1074  N   PHE A  86      -2.591   6.050 -15.412  1.00 86.04           N
ATOM   1075  CA  PHE A  86      -2.629   5.335 -14.147  1.00 86.04           C
ATOM   1076  C   PHE A  86      -1.221   4.937 -13.700  1.00 86.04           C
ATOM   1077  O   PHE A  86      -0.901   5.002 -12.515  1.00 86.04           O
ATOM   1078  HA  PHE A  86      -3.066   6.008 -13.409  1.00 86.04           H
ATOM   1079  CB  PHE A  86      -3.457   4.069 -14.374  1.00 86.04           C
ATOM   1080 1HB  PHE A  86      -3.063   3.540 -15.242  1.00 86.04           H
ATOM   1081 2HB  PHE A  86      -3.334   3.408 -13.515  1.00 86.04           H
ATOM   1082  CG  PHE A  86      -4.949   4.331 -14.588  1.00 86.04           C
ATOM   1083  CD1 PHE A  86      -5.595   5.249 -13.821  1.00 86.04           C
ATOM   1084  HD1 PHE A  86      -5.050   5.798 -13.053  1.00 86.04           H
ATOM   1085  CD2 PHE A  86      -5.629   3.646 -15.546  1.00 86.04           C
ATOM   1086  HD2 PHE A  86      -5.111   2.910 -16.161  1.00 86.04           H
ATOM   1087  CE1 PHE A  86      -6.980   5.492 -14.019  1.00 86.04           C
ATOM   1088  HE1 PHE A  86      -7.498   6.228 -13.404  1.00 86.04           H
ATOM   1089  CE2 PHE A  86      -7.014   3.889 -15.745  1.00 86.04           C
ATOM   1090  HE2 PHE A  86      -7.559   3.340 -16.512  1.00 86.04           H
ATOM   1091  CZ  PHE A  86      -7.660   4.807 -14.977  1.00 86.04           C
ATOM   1092  HZ  PHE A  86      -8.723   4.994 -15.130  1.00 86.04           H
ATOM   1093  HN  PHE A  86      -2.986   5.557 -16.187  1.00 86.04           H
ATOM   1094  N   LEU A  87      -0.418   4.532 -14.674  1.00 79.49           N
ATOM   1095  CA  LEU A  87       0.934   4.082 -14.390  1.00 79.49           C
ATOM   1096  C   LEU A  87       1.749   5.249 -13.830  1.00 79.49           C
ATOM   1097  O   LEU A  87       2.570   5.064 -12.933  1.00 79.49           O
ATOM   1098  HA  LEU A  87       0.867   3.309 -13.624  1.00 79.49           H
ATOM   1099  CB  LEU A  87       1.555   3.437 -15.630  1.00 79.49           C
ATOM   1100 1HB  LEU A  87       1.446   4.127 -16.467  1.00 79.49           H
ATOM   1101 2HB  LEU A  87       2.624   3.316 -15.455  1.00 79.49           H
ATOM   1102  CG  LEU A  87       0.977   2.083 -16.044  1.00 79.49           C
ATOM   1103  HG  LEU A  87      -0.086   2.212 -16.244  1.00 79.49           H
ATOM   1104  CD1 LEU A  87       1.623   1.582 -17.337  1.00 79.49           C
ATOM   1105 1HD1 LEU A  87       1.439   2.299 -18.137  1.00 79.49           H
ATOM   1106 2HD1 LEU A  87       2.698   1.473 -17.188  1.00 79.49           H
ATOM   1107 3HD1 LEU A  87       1.194   0.617 -17.608  1.00 79.49           H
ATOM   1108  CD2 LEU A  87       1.102   1.064 -14.909  1.00 79.49           C
ATOM   1109 1HD2 LEU A  87       2.153   0.932 -14.653  1.00 79.49           H
ATOM   1110 2HD2 LEU A  87       0.558   1.425 -14.036  1.00 79.49           H
ATOM   1111 3HD2 LEU A  87       0.683   0.110 -15.229  1.00 79.49           H
ATOM   1112  HN  LEU A  87      -0.677   4.509 -15.639  1.00 79.49           H
ATOM   1113  N   LEU A  88       1.493   6.426 -14.381  1.00 86.61           N
ATOM   1114  CA  LEU A  88       2.187   7.625 -13.943  1.00 86.61           C
ATOM   1115  C   LEU A  88       1.800   7.932 -12.494  1.00 86.61           C
ATOM   1116  O   LEU A  88       2.667   8.165 -11.653  1.00 86.61           O
ATOM   1117  HA  LEU A  88       3.256   7.415 -13.978  1.00 86.61           H
ATOM   1118  CB  LEU A  88       1.921   8.782 -14.908  1.00 86.61           C
ATOM   1119 1HB  LEU A  88       2.278   8.493 -15.897  1.00 86.61           H
ATOM   1120 2HB  LEU A  88       0.843   8.923 -14.987  1.00 86.61           H
ATOM   1121  CG  LEU A  88       2.556  10.124 -14.539  1.00 86.61           C
ATOM   1122  HG  LEU A  88       2.229  10.391 -13.534  1.00 86.61           H
ATOM   1123  CD1 LEU A  88       4.082  10.017 -14.504  1.00 86.61           C
ATOM   1124 1HD1 LEU A  88       4.378   9.274 -13.763  1.00 86.61           H
ATOM   1125 2HD1 LEU A  88       4.447   9.715 -15.486  1.00 86.61           H
ATOM   1126 3HD1 LEU A  88       4.508  10.984 -14.239  1.00 86.61           H
ATOM   1127  CD2 LEU A  88       2.081  11.233 -15.479  1.00 86.61           C
ATOM   1128 1HD2 LEU A  88       2.358  10.985 -16.503  1.00 86.61           H
ATOM   1129 2HD2 LEU A  88       0.997  11.329 -15.409  1.00 86.61           H
ATOM   1130 3HD2 LEU A  88       2.548  12.176 -15.194  1.00 86.61           H
ATOM   1131  HN  LEU A  88       0.826   6.568 -15.114  1.00 86.61           H
ATOM   1132  N   ASN A  89       0.498   7.922 -12.248  1.00 89.03           N
ATOM   1133  CA  ASN A  89      -0.017   8.266 -10.934  1.00 89.03           C
ATOM   1134  C   ASN A  89       0.432   7.210  -9.922  1.00 89.03           C
ATOM   1135  O   ASN A  89       0.660   7.521  -8.754  1.00 89.03           O
ATOM   1136  HA  ASN A  89       0.391   9.253 -10.715  1.00 89.03           H
ATOM   1137  CB  ASN A  89      -1.547   8.300 -10.934  1.00 89.03           C
ATOM   1138 1HB  ASN A  89      -1.933   7.474 -11.531  1.00 89.03           H
ATOM   1139 2HB  ASN A  89      -1.917   8.160  -9.918  1.00 89.03           H
ATOM   1140  CG  ASN A  89      -2.066   9.626 -11.493  1.00 89.03           C
ATOM   1141  OD1 ASN A  89      -2.267  10.595 -10.779  1.00 89.03           O
ATOM   1142  ND2 ASN A  89      -2.270   9.616 -12.808  1.00 89.03           N
ATOM   1143 1HD2 ASN A  89      -2.085   8.787 -13.336  1.00 89.03           H
ATOM   1144 2HD2 ASN A  89      -2.610  10.436 -13.267  1.00 89.03           H
ATOM   1145  HN  ASN A  89      -0.197   7.686 -12.926  1.00 89.03           H
ATOM   1146  N   LEU A  90       0.546   5.982 -10.408  1.00 84.67           N
ATOM   1147  CA  LEU A  90       0.991   4.883  -9.568  1.00 84.67           C
ATOM   1148  C   LEU A  90       2.431   5.142  -9.118  1.00 84.67           C
ATOM   1149  O   LEU A  90       2.763   4.955  -7.949  1.00 84.67           O
ATOM   1150  HA  LEU A  90       0.352   4.867  -8.685  1.00 84.67           H
ATOM   1151  CB  LEU A  90       0.803   3.547 -10.289  1.00 84.67           C
ATOM   1152 1HB  LEU A  90      -0.244   3.457 -10.578  1.00 84.67           H
ATOM   1153 2HB  LEU A  90       1.387   3.568 -11.209  1.00 84.67           H
ATOM   1154  CG  LEU A  90       1.195   2.297  -9.498  1.00 84.67           C
ATOM   1155  HG  LEU A  90       2.225   2.415  -9.162  1.00 84.67           H
ATOM   1156  CD1 LEU A  90       0.326   2.145  -8.248  1.00 84.67           C
ATOM   1157 1HD1 LEU A  90       0.454   3.018  -7.608  1.00 84.67           H
ATOM   1158 2HD1 LEU A  90      -0.720   2.059  -8.541  1.00 84.67           H
ATOM   1159 3HD1 LEU A  90       0.626   1.249  -7.705  1.00 84.67           H
ATOM   1160  CD2 LEU A  90       1.148   1.051 -10.384  1.00 84.67           C
ATOM   1161 1HD2 LEU A  90       0.138   0.917 -10.771  1.00 84.67           H
ATOM   1162 2HD2 LEU A  90       1.842   1.170 -11.216  1.00 84.67           H
ATOM   1163 3HD2 LEU A  90       1.431   0.177  -9.797  1.00 84.67           H
ATOM   1164  HN  LEU A  90       0.340   5.734 -11.354  1.00 84.67           H
ATOM   1165  N   ALA A  91       3.247   5.568 -10.071  1.00 89.22           N
ATOM   1166  CA  ALA A  91       4.651   5.823  -9.796  1.00 89.22           C
ATOM   1167  C   ALA A  91       4.768   6.970  -8.790  1.00 89.22           C
ATOM   1168  O   ALA A  91       5.633   6.948  -7.915  1.00 89.22           O
ATOM   1169  HA  ALA A  91       5.072   4.920  -9.354  1.00 89.22           H
ATOM   1170  CB  ALA A  91       5.383   6.119 -11.106  1.00 89.22           C
ATOM   1171 1HB  ALA A  91       5.294   5.262 -11.774  1.00 89.22           H
ATOM   1172 2HB  ALA A  91       4.941   6.996 -11.579  1.00 89.22           H
ATOM   1173 3HB  ALA A  91       6.436   6.311 -10.899  1.00 89.22           H
ATOM   1174  HN  ALA A  91       2.964   5.739 -11.015  1.00 89.22           H
ATOM   1175  N   ILE A  92       3.886   7.946  -8.948  1.00 90.29           N
ATOM   1176  CA  ILE A  92       3.866   9.089  -8.051  1.00 90.29           C
ATOM   1177  C   ILE A  92       3.496   8.621  -6.643  1.00 90.29           C
ATOM   1178  O   ILE A  92       4.123   9.026  -5.665  1.00 90.29           O
ATOM   1179  HA  ILE A  92       4.875   9.501  -8.024  1.00 90.29           H
ATOM   1180  CB  ILE A  92       2.946  10.183  -8.598  1.00 90.29           C
ATOM   1181  HB  ILE A  92       1.989   9.727  -8.855  1.00 90.29           H
ATOM   1182  CG1 ILE A  92       3.517  10.790  -9.881  1.00 90.29           C
ATOM   1183 1HG1 ILE A  92       4.381  11.409  -9.641  1.00 90.29           H
ATOM   1184 2HG1 ILE A  92       3.867   9.995 -10.539  1.00 90.29           H
ATOM   1185  CG2 ILE A  92       2.668  11.247  -7.534  1.00 90.29           C
ATOM   1186 1HG2 ILE A  92       2.186  10.784  -6.673  1.00 90.29           H
ATOM   1187 2HG2 ILE A  92       3.607  11.704  -7.223  1.00 90.29           H
ATOM   1188 3HG2 ILE A  92       2.011  12.012  -7.949  1.00 90.29           H
ATOM   1189  CD1 ILE A  92       2.464  11.632 -10.605  1.00 90.29           C
ATOM   1190 1HD1 ILE A  92       1.612  11.004 -10.864  1.00 90.29           H
ATOM   1191 2HD1 ILE A  92       2.135  12.441  -9.952  1.00 90.29           H
ATOM   1192 3HD1 ILE A  92       2.897  12.052 -11.513  1.00 90.29           H
ATOM   1193  HN  ILE A  92       3.195   7.964  -9.670  1.00 90.29           H
ATOM   1194  N   ALA A  93       2.479   7.774  -6.583  1.00 90.92           N
ATOM   1195  CA  ALA A  93       1.963   7.312  -5.306  1.00 90.92           C
ATOM   1196  C   ALA A  93       3.055   6.529  -4.573  1.00 90.92           C
ATOM   1197  O   ALA A  93       3.277   6.734  -3.381  1.00 90.92           O
ATOM   1198  HA  ALA A  93       1.701   8.191  -4.716  1.00 90.92           H
ATOM   1199  CB  ALA A  93       0.702   6.478  -5.536  1.00 90.92           C
ATOM   1200 1HB  ALA A  93      -0.052   7.088  -6.032  1.00 90.92           H
ATOM   1201 2HB  ALA A  93       0.943   5.619  -6.162  1.00 90.92           H
ATOM   1202 3HB  ALA A  93       0.315   6.131  -4.577  1.00 90.92           H
ATOM   1203  HN  ALA A  93       2.010   7.406  -7.386  1.00 90.92           H
ATOM   1204  N   ASP A  94       3.707   5.648  -5.318  1.00 87.26           N
ATOM   1205  CA  ASP A  94       4.749   4.812  -4.747  1.00 87.26           C
ATOM   1206  C   ASP A  94       5.874   5.700  -4.212  1.00 87.26           C
ATOM   1207  O   ASP A  94       6.411   5.447  -3.135  1.00 87.26           O
ATOM   1208  HA  ASP A  94       4.258   4.241  -3.958  1.00 87.26           H
ATOM   1209  CB  ASP A  94       5.345   3.877  -5.801  1.00 87.26           C
ATOM   1210 1HB  ASP A  94       5.493   4.422  -6.733  1.00 87.26           H
ATOM   1211 2HB  ASP A  94       6.326   3.533  -5.474  1.00 87.26           H
ATOM   1212  CG  ASP A  94       4.431   2.674  -6.047  1.00 87.26           C
ATOM   1213  OD1 ASP A  94       3.683   2.329  -5.107  1.00 87.26           O
ATOM   1214  OD2 ASP A  94       4.503   2.127  -7.168  1.00 87.26           O
ATOM   1215  HN  ASP A  94       3.534   5.502  -6.292  1.00 87.26           H
ATOM   1216  N   LEU A  95       6.198   6.723  -4.990  1.00 89.44           N
ATOM   1217  CA  LEU A  95       7.296   7.609  -4.643  1.00 89.44           C
ATOM   1218  C   LEU A  95       6.976   8.318  -3.326  1.00 89.44           C
ATOM   1219  O   LEU A  95       7.839   8.445  -2.459  1.00 89.44           O
ATOM   1220  HA  LEU A  95       8.181   6.990  -4.496  1.00 89.44           H
ATOM   1221  CB  LEU A  95       7.598   8.565  -5.799  1.00 89.44           C
ATOM   1222 1HB  LEU A  95       7.693   7.979  -6.713  1.00 89.44           H
ATOM   1223 2HB  LEU A  95       6.742   9.226  -5.930  1.00 89.44           H
ATOM   1224  CG  LEU A  95       8.854   9.426  -5.646  1.00 89.44           C
ATOM   1225  HG  LEU A  95       8.815   9.916  -4.673  1.00 89.44           H
ATOM   1226  CD1 LEU A  95      10.117   8.562  -5.667  1.00 89.44           C
ATOM   1227 1HD1 LEU A  95      10.081   7.846  -4.846  1.00 89.44           H
ATOM   1228 2HD1 LEU A  95      10.174   8.025  -6.614  1.00 89.44           H
ATOM   1229 3HD1 LEU A  95      10.994   9.199  -5.556  1.00 89.44           H
ATOM   1230  CD2 LEU A  95       8.895  10.528  -6.706  1.00 89.44           C
ATOM   1231 1HD2 LEU A  95       8.899  10.078  -7.698  1.00 89.44           H
ATOM   1232 2HD2 LEU A  95       8.019  11.167  -6.600  1.00 89.44           H
ATOM   1233 3HD2 LEU A  95       9.798  11.125  -6.574  1.00 89.44           H
ATOM   1234  HN  LEU A  95       5.725   6.949  -5.842  1.00 89.44           H
ATOM   1235  N   LEU A  96       5.732   8.763  -3.217  1.00 86.78           N
ATOM   1236  CA  LEU A  96       5.298   9.490  -2.036  1.00 86.78           C
ATOM   1237  C   LEU A  96       5.441   8.589  -0.807  1.00 86.78           C
ATOM   1238  O   LEU A  96       5.869   9.043   0.253  1.00 86.78           O
ATOM   1239  HA  LEU A  96       5.963  10.345  -1.916  1.00 86.78           H
ATOM   1240  CB  LEU A  96       3.884  10.039  -2.235  1.00 86.78           C
ATOM   1241 1HB  LEU A  96       3.254   9.236  -2.616  1.00 86.78           H
ATOM   1242 2HB  LEU A  96       3.485  10.322  -1.260  1.00 86.78           H
ATOM   1243  CG  LEU A  96       3.757  11.240  -3.175  1.00 86.78           C
ATOM   1244  HG  LEU A  96       4.220  10.979  -4.126  1.00 86.78           H
ATOM   1245  CD1 LEU A  96       2.288  11.559  -3.460  1.00 86.78           C
ATOM   1246 1HD1 LEU A  96       1.813  10.697  -3.928  1.00 86.78           H
ATOM   1247 2HD1 LEU A  96       1.779  11.792  -2.525  1.00 86.78           H
ATOM   1248 3HD1 LEU A  96       2.227  12.417  -4.131  1.00 86.78           H
ATOM   1249  CD2 LEU A  96       4.511  12.451  -2.622  1.00 86.78           C
ATOM   1250 1HD2 LEU A  96       4.099  12.723  -1.650  1.00 86.78           H
ATOM   1251 2HD2 LEU A  96       5.566  12.203  -2.513  1.00 86.78           H
ATOM   1252 3HD2 LEU A  96       4.404  13.290  -3.310  1.00 86.78           H
ATOM   1253  HN  LEU A  96       5.029   8.634  -3.916  1.00 86.78           H
ATOM   1254  N   PHE A  97       5.074   7.329  -0.991  1.00 88.46           N
ATOM   1255  CA  PHE A  97       5.172   6.357   0.084  1.00 88.46           C
ATOM   1256  C   PHE A  97       6.626   6.168   0.522  1.00 88.46           C
ATOM   1257  O   PHE A  97       6.923   6.166   1.716  1.00 88.46           O
ATOM   1258  HA  PHE A  97       4.589   6.741   0.922  1.00 88.46           H
ATOM   1259  CB  PHE A  97       4.640   5.030  -0.462  1.00 88.46           C
ATOM   1260 1HB  PHE A  97       3.556   5.093  -0.548  1.00 88.46           H
ATOM   1261 2HB  PHE A  97       5.031   4.881  -1.468  1.00 88.46           H
ATOM   1262  CG  PHE A  97       5.000   3.815   0.395  1.00 88.46           C
ATOM   1263  CD1 PHE A  97       5.839   2.863  -0.094  1.00 88.46           C
ATOM   1264  HD1 PHE A  97       6.255   2.965  -1.096  1.00 88.46           H
ATOM   1265  CD2 PHE A  97       4.481   3.687   1.646  1.00 88.46           C
ATOM   1266  HD2 PHE A  97       3.809   4.451   2.037  1.00 88.46           H
ATOM   1267  CE1 PHE A  97       6.173   1.735   0.702  1.00 88.46           C
ATOM   1268  HE1 PHE A  97       6.846   0.972   0.310  1.00 88.46           H
ATOM   1269  CE2 PHE A  97       4.816   2.559   2.441  1.00 88.46           C
ATOM   1270  HE2 PHE A  97       4.400   2.457   3.444  1.00 88.46           H
ATOM   1271  CZ  PHE A  97       5.654   1.607   1.952  1.00 88.46           C
ATOM   1272  HZ  PHE A  97       5.911   0.742   2.563  1.00 88.46           H
ATOM   1273  HN  PHE A  97       4.716   6.971  -1.853  1.00 88.46           H
ATOM   1274  N   LEU A  98       7.493   6.014  -0.467  1.00 91.60           N
ATOM   1275  CA  LEU A  98       8.876   5.653  -0.202  1.00 91.60           C
ATOM   1276  C   LEU A  98       9.530   6.747   0.644  1.00 91.60           C
ATOM   1277  O   LEU A  98      10.375   6.460   1.491  1.00 91.60           O
ATOM   1278  HA  LEU A  98       8.867   4.729   0.376  1.00 91.60           H
ATOM   1279  CB  LEU A  98       9.614   5.363  -1.510  1.00 91.60           C
ATOM   1280 1HB  LEU A  98       9.470   6.209  -2.181  1.00 91.60           H
ATOM   1281 2HB  LEU A  98      10.682   5.304  -1.296  1.00 91.60           H
ATOM   1282  CG  LEU A  98       9.199   4.087  -2.245  1.00 91.60           C
ATOM   1283  HG  LEU A  98       8.111   4.032  -2.247  1.00 91.60           H
ATOM   1284  CD1 LEU A  98       9.652   4.124  -3.706  1.00 91.60           C
ATOM   1285 1HD1 LEU A  98       9.197   4.979  -4.206  1.00 91.60           H
ATOM   1286 2HD1 LEU A  98      10.738   4.214  -3.748  1.00 91.60           H
ATOM   1287 3HD1 LEU A  98       9.345   3.205  -4.205  1.00 91.60           H
ATOM   1288  CD2 LEU A  98       9.713   2.843  -1.517  1.00 91.60           C
ATOM   1289 1HD2 LEU A  98      10.801   2.877  -1.463  1.00 91.60           H
ATOM   1290 2HD2 LEU A  98       9.300   2.815  -0.509  1.00 91.60           H
ATOM   1291 3HD2 LEU A  98       9.404   1.950  -2.061  1.00 91.60           H
ATOM   1292  HN  LEU A  98       7.266   6.131  -1.434  1.00 91.60           H
ATOM   1293  N   VAL A  99       9.115   7.979   0.386  1.00 89.09           N
ATOM   1294  CA  VAL A  99       9.693   9.122   1.070  1.00 89.09           C
ATOM   1295  C   VAL A  99       9.420   9.005   2.571  1.00 89.09           C
ATOM   1296  O   VAL A  99      10.105   9.627   3.381  1.00 89.09           O
ATOM   1297  HA  VAL A  99      10.771   9.093   0.907  1.00 89.09           H
ATOM   1298  CB  VAL A  99       9.157  10.421   0.464  1.00 89.09           C
ATOM   1299  HB  VAL A  99       8.069  10.364   0.460  1.00 89.09           H
ATOM   1300  CG1 VAL A  99       9.561  11.629   1.312  1.00 89.09           C
ATOM   1301 1HG1 VAL A  99       9.156  11.519   2.317  1.00 89.09           H
ATOM   1302 2HG1 VAL A  99      10.648  11.690   1.362  1.00 89.09           H
ATOM   1303 3HG1 VAL A  99       9.167  12.539   0.858  1.00 89.09           H
ATOM   1304  CG2 VAL A  99       9.625  10.585  -0.983  1.00 89.09           C
ATOM   1305 1HG2 VAL A  99      10.715  10.610  -1.012  1.00 89.09           H
ATOM   1306 2HG2 VAL A  99       9.265   9.746  -1.579  1.00 89.09           H
ATOM   1307 3HG2 VAL A  99       9.230  11.516  -1.390  1.00 89.09           H
ATOM   1308  HN  VAL A  99       8.398   8.200  -0.276  1.00 89.09           H
ATOM   1309  N   THR A 100       8.416   8.204   2.896  1.00 88.94           N
ATOM   1310  CA  THR A 100       8.020   8.025   4.283  1.00 88.94           C
ATOM   1311  C   THR A 100       8.922   6.995   4.967  1.00 88.94           C
ATOM   1312  O   THR A 100       9.077   7.013   6.187  1.00 88.94           O
ATOM   1313  HA  THR A 100       8.162   8.971   4.805  1.00 88.94           H
ATOM   1314  CB  THR A 100       6.538   7.646   4.307  1.00 88.94           C
ATOM   1315  HB  THR A 100       6.122   7.764   5.307  1.00 88.94           H
ATOM   1316  OG1 THR A 100       6.511   6.321   3.781  1.00 88.94           O
ATOM   1317  HG1 THR A 100       6.465   6.350   2.783  1.00 88.94           H
ATOM   1318  CG2 THR A 100       5.710   8.459   3.310  1.00 88.94           C
ATOM   1319 1HG2 THR A 100       6.084   8.287   2.301  1.00 88.94           H
ATOM   1320 2HG2 THR A 100       5.789   9.519   3.552  1.00 88.94           H
ATOM   1321 3HG2 THR A 100       4.666   8.150   3.368  1.00 88.94           H
ATOM   1322  HN  THR A 100       7.879   7.683   2.233  1.00 88.94           H
ATOM   1323  N   LEU A 101       9.494   6.122   4.151  1.00 91.27           N
ATOM   1324  CA  LEU A 101      10.177   4.949   4.669  1.00 91.27           C
ATOM   1325  C   LEU A 101      11.361   5.394   5.530  1.00 91.27           C
ATOM   1326  O   LEU A 101      11.612   4.822   6.590  1.00 91.27           O
ATOM   1327  HA  LEU A 101       9.471   4.413   5.303  1.00 91.27           H
ATOM   1328  CB  LEU A 101      10.566   4.008   3.528  1.00 91.27           C
ATOM   1329 1HB  LEU A 101      11.066   4.592   2.755  1.00 91.27           H
ATOM   1330 2HB  LEU A 101      11.295   3.291   3.907  1.00 91.27           H
ATOM   1331  CG  LEU A 101       9.419   3.231   2.879  1.00 91.27           C
ATOM   1332  HG  LEU A 101       8.739   3.947   2.419  1.00 91.27           H
ATOM   1333  CD1 LEU A 101       9.936   2.319   1.764  1.00 91.27           C
ATOM   1334 1HD1 LEU A 101      10.427   2.921   1.000  1.00 91.27           H
ATOM   1335 2HD1 LEU A 101      10.650   1.607   2.179  1.00 91.27           H
ATOM   1336 3HD1 LEU A 101       9.100   1.778   1.320  1.00 91.27           H
ATOM   1337  CD2 LEU A 101       8.619   2.457   3.928  1.00 91.27           C
ATOM   1338 1HD2 LEU A 101       9.274   1.751   4.438  1.00 91.27           H
ATOM   1339 2HD2 LEU A 101       8.201   3.154   4.654  1.00 91.27           H
ATOM   1340 3HD2 LEU A 101       7.809   1.913   3.440  1.00 91.27           H
ATOM   1341  HN  LEU A 101       9.495   6.205   3.154  1.00 91.27           H
ATOM   1342  N   PRO A 102      12.107   6.418   5.094  1.00 93.35           N
ATOM   1343  CA  PRO A 102      13.278   6.874   5.848  1.00 93.35           C
ATOM   1344  C   PRO A 102      12.946   7.174   7.301  1.00 93.35           C
ATOM   1345  O   PRO A 102      13.702   6.812   8.201  1.00 93.35           O
ATOM   1346  HA  PRO A 102      14.030   6.087   5.884  1.00 93.35           H
ATOM   1347  CB  PRO A 102      13.726   8.129   5.097  1.00 93.35           C
ATOM   1348 1HB  PRO A 102      13.272   9.029   5.512  1.00 93.35           H
ATOM   1349 2HB  PRO A 102      14.806   8.265   5.150  1.00 93.35           H
ATOM   1350  CG  PRO A 102      13.261   7.871   3.668  1.00 93.35           C
ATOM   1351 1HG  PRO A 102      13.185   8.795   3.094  1.00 93.35           H
ATOM   1352 2HG  PRO A 102      13.955   7.229   3.127  1.00 93.35           H
ATOM   1353  CD  PRO A 102      11.907   7.210   3.867  1.00 93.35           C
ATOM   1354 1HD  PRO A 102      11.111   7.945   3.990  1.00 93.35           H
ATOM   1355 2HD  PRO A 102      11.632   6.587   3.015  1.00 93.35           H
ATOM   1356  N   PHE A 103      11.814   7.835   7.492  1.00 91.35           N
ATOM   1357  CA  PHE A 103      11.400   8.241   8.824  1.00 91.35           C
ATOM   1358  C   PHE A 103      11.082   7.024   9.694  1.00 91.35           C
ATOM   1359  O   PHE A 103      11.432   6.989  10.873  1.00 91.35           O
ATOM   1360  HA  PHE A 103      12.230   8.794   9.266  1.00 91.35           H
ATOM   1361  CB  PHE A 103      10.133   9.083   8.662  1.00 91.35           C
ATOM   1362 1HB  PHE A 103       9.393   8.504   8.110  1.00 91.35           H
ATOM   1363 2HB  PHE A 103       9.713   9.282   9.648  1.00 91.35           H
ATOM   1364  CG  PHE A 103      10.359  10.414   7.942  1.00 91.35           C
ATOM   1365  CD1 PHE A 103      10.720  11.518   8.650  1.00 91.35           C
ATOM   1366  HD1 PHE A 103      10.848  11.454   9.731  1.00 91.35           H
ATOM   1367  CD2 PHE A 103      10.198  10.494   6.594  1.00 91.35           C
ATOM   1368  HD2 PHE A 103       9.909   9.609   6.026  1.00 91.35           H
ATOM   1369  CE1 PHE A 103      10.929  12.753   7.982  1.00 91.35           C
ATOM   1370  HE1 PHE A 103      11.218  13.638   8.549  1.00 91.35           H
ATOM   1371  CE2 PHE A 103      10.407  11.729   5.926  1.00 91.35           C
ATOM   1372  HE2 PHE A 103      10.278  11.793   4.845  1.00 91.35           H
ATOM   1373  CZ  PHE A 103      10.768  12.833   6.634  1.00 91.35           C
ATOM   1374  HZ  PHE A 103      10.929  13.781   6.121  1.00 91.35           H
ATOM   1375  HN  PHE A 103      11.186   8.092   6.758  1.00 91.35           H
ATOM   1376  N   TRP A 104      10.420   6.054   9.079  1.00 85.90           N
ATOM   1377  CA  TRP A 104      10.012   4.856   9.794  1.00 85.90           C
ATOM   1378  C   TRP A 104      11.272   4.056  10.132  1.00 85.90           C
ATOM   1379  O   TRP A 104      11.327   3.384  11.161  1.00 85.90           O
ATOM   1380  HA  TRP A 104       9.513   5.169  10.711  1.00 85.90           H
ATOM   1381  CB  TRP A 104       8.993   4.054   8.983  1.00 85.90           C
ATOM   1382 1HB  TRP A 104       9.403   3.863   7.991  1.00 85.90           H
ATOM   1383 2HB  TRP A 104       8.847   3.084   9.459  1.00 85.90           H
ATOM   1384  CG  TRP A 104       7.635   4.743   8.834  1.00 85.90           C
ATOM   1385  CD1 TRP A 104       7.050   5.179   7.710  1.00 85.90           C
ATOM   1386  HD1 TRP A 104       7.490   5.093   6.717  1.00 85.90           H
ATOM   1387  CD2 TRP A 104       6.710   5.058   9.896  1.00 85.90           C
ATOM   1388  NE1 TRP A 104       5.821   5.750   7.969  1.00 85.90           N
ATOM   1389  HE1 TRP A 104       5.198   6.146   7.294  1.00 85.90           H
ATOM   1390  CE2 TRP A 104       5.608   5.674   9.340  1.00 85.90           C
ATOM   1391  CE3 TRP A 104       6.802   4.830  11.280  1.00 85.90           C
ATOM   1392  HE3 TRP A 104       7.662   4.345  11.743  1.00 85.90           H
ATOM   1393  CZ2 TRP A 104       4.513   6.114  10.095  1.00 85.90           C
ATOM   1394  HZ2 TRP A 104       3.654   6.598   9.632  1.00 85.90           H
ATOM   1395  CZ3 TRP A 104       5.700   5.275  12.021  1.00 85.90           C
ATOM   1396  HZ3 TRP A 104       5.720   5.122  13.100  1.00 85.90           H
ATOM   1397  CH2 TRP A 104       4.583   5.897  11.477  1.00 85.90           C
ATOM   1398  HH2 TRP A 104       3.764   6.215  12.122  1.00 85.90           H
ATOM   1399  HN  TRP A 104      10.164   6.077   8.113  1.00 85.90           H
ATOM   1400  N   ALA A 105      12.252   4.154   9.246  1.00 93.79           N
ATOM   1401  CA  ALA A 105      13.509   3.450   9.440  1.00 93.79           C
ATOM   1402  C   ALA A 105      14.190   3.973  10.706  1.00 93.79           C
ATOM   1403  O   ALA A 105      14.663   3.190  11.529  1.00 93.79           O
ATOM   1404  HA  ALA A 105      13.280   2.393   9.570  1.00 93.79           H
ATOM   1405  CB  ALA A 105      14.383   3.616   8.195  1.00 93.79           C
ATOM   1406 1HB  ALA A 105      13.866   3.203   7.330  1.00 93.79           H
ATOM   1407 2HB  ALA A 105      14.582   4.675   8.029  1.00 93.79           H
ATOM   1408 3HB  ALA A 105      15.326   3.089   8.341  1.00 93.79           H
ATOM   1409  HN  ALA A 105      12.198   4.700   8.410  1.00 93.79           H
ATOM   1410  N   ILE A 106      14.220   5.292  10.822  1.00 90.42           N
ATOM   1411  CA  ILE A 106      14.855   5.929  11.964  1.00 90.42           C
ATOM   1412  C   ILE A 106      14.071   5.588  13.233  1.00 90.42           C
ATOM   1413  O   ILE A 106      14.661   5.253  14.259  1.00 90.42           O
ATOM   1414  HA  ILE A 106      15.858   5.512  12.055  1.00 90.42           H
ATOM   1415  CB  ILE A 106      15.010   7.431  11.722  1.00 90.42           C
ATOM   1416  HB  ILE A 106      14.047   7.826  11.397  1.00 90.42           H
ATOM   1417  CG1 ILE A 106      16.012   7.706  10.599  1.00 90.42           C
ATOM   1418 1HG1 ILE A 106      17.025   7.533  10.962  1.00 90.42           H
ATOM   1419 2HG1 ILE A 106      15.844   7.008   9.778  1.00 90.42           H
ATOM   1420  CG2 ILE A 106      15.383   8.159  13.015  1.00 90.42           C
ATOM   1421 1HG2 ILE A 106      14.602   8.004  13.758  1.00 90.42           H
ATOM   1422 2HG2 ILE A 106      16.328   7.767  13.392  1.00 90.42           H
ATOM   1423 3HG2 ILE A 106      15.487   9.226  12.814  1.00 90.42           H
ATOM   1424  CD1 ILE A 106      15.885   9.142  10.089  1.00 90.42           C
ATOM   1425 1HD1 ILE A 106      14.877   9.304   9.705  1.00 90.42           H
ATOM   1426 2HD1 ILE A 106      16.077   9.837  10.907  1.00 90.42           H
ATOM   1427 3HD1 ILE A 106      16.608   9.311   9.291  1.00 90.42           H
ATOM   1428  HN  ILE A 106      13.821   5.922  10.155  1.00 90.42           H
ATOM   1429  N   ALA A 107      12.755   5.684  13.121  1.00 91.77           N
ATOM   1430  CA  ALA A 107      11.889   5.479  14.270  1.00 91.77           C
ATOM   1431  C   ALA A 107      12.054   4.045  14.778  1.00 91.77           C
ATOM   1432  O   ALA A 107      12.039   3.805  15.985  1.00 91.77           O
ATOM   1433  HA  ALA A 107      12.204   6.171  15.051  1.00 91.77           H
ATOM   1434  CB  ALA A 107      10.443   5.798  13.884  1.00 91.77           C
ATOM   1435 1HB  ALA A 107      10.375   6.835  13.558  1.00 91.77           H
ATOM   1436 2HB  ALA A 107      10.131   5.140  13.072  1.00 91.77           H
ATOM   1437 3HB  ALA A 107       9.794   5.644  14.746  1.00 91.77           H
ATOM   1438  HN  ALA A 107      12.280   5.897  12.267  1.00 91.77           H
ATOM   1439  N   ALA A 108      12.209   3.130  13.833  1.00 91.14           N
ATOM   1440  CA  ALA A 108      12.328   1.721  14.167  1.00 91.14           C
ATOM   1441  C   ALA A 108      13.705   1.462  14.782  1.00 91.14           C
ATOM   1442  O   ALA A 108      13.860   0.566  15.610  1.00 91.14           O
ATOM   1443  HA  ALA A 108      11.560   1.489  14.905  1.00 91.14           H
ATOM   1444  CB  ALA A 108      12.080   0.877  12.916  1.00 91.14           C
ATOM   1445 1HB  ALA A 108      11.079   1.076  12.535  1.00 91.14           H
ATOM   1446 2HB  ALA A 108      12.816   1.132  12.153  1.00 91.14           H
ATOM   1447 3HB  ALA A 108      12.170  -0.180  13.167  1.00 91.14           H
ATOM   1448  HN  ALA A 108      12.254   3.338  12.855  1.00 91.14           H
ATOM   1449  N   ALA A 109      14.669   2.263  14.354  1.00 89.88           N
ATOM   1450  CA  ALA A 109      16.047   2.064  14.770  1.00 89.88           C
ATOM   1451  C   ALA A 109      16.191   2.450  16.244  1.00 89.88           C
ATOM   1452  O   ALA A 109      16.964   1.835  16.977  1.00 89.88           O
ATOM   1453  HA  ALA A 109      16.279   1.005  14.656  1.00 89.88           H
ATOM   1454  CB  ALA A 109      16.977   2.873  13.863  1.00 89.88           C
ATOM   1455 1HB  ALA A 109      16.857   2.540  12.832  1.00 89.88           H
ATOM   1456 2HB  ALA A 109      16.725   3.931  13.935  1.00 89.88           H
ATOM   1457 3HB  ALA A 109      18.010   2.723  14.176  1.00 89.88           H
ATOM   1458  HN  ALA A 109      14.522   3.034  13.735  1.00 89.88           H
ATOM   1459  N   ASP A 110      15.434   3.465  16.634  1.00 80.86           N
ATOM   1460  CA  ASP A 110      15.595   4.056  17.951  1.00 80.86           C
ATOM   1461  C   ASP A 110      14.236   4.543  18.456  1.00 80.86           C
ATOM   1462  O   ASP A 110      13.490   3.783  19.072  1.00 80.86           O
ATOM   1463  HA  ASP A 110      16.011   3.263  18.572  1.00 80.86           H
ATOM   1464  CB  ASP A 110      16.540   5.258  17.904  1.00 80.86           C
ATOM   1465 1HB  ASP A 110      17.463   4.980  17.394  1.00 80.86           H
ATOM   1466 2HB  ASP A 110      16.085   6.060  17.323  1.00 80.86           H
ATOM   1467  CG  ASP A 110      16.860   5.760  19.313  1.00 80.86           C
ATOM   1468  OD1 ASP A 110      16.484   5.047  20.268  1.00 80.86           O
ATOM   1469  OD2 ASP A 110      17.474   6.845  19.403  1.00 80.86           O
ATOM   1470  HN  ASP A 110      14.723   3.882  16.067  1.00 80.86           H
ATOM   1471  N   GLN A 111      13.955   5.808  18.177  1.00 83.41           N
ATOM   1472  CA  GLN A 111      12.708   6.411  18.615  1.00 83.41           C
ATOM   1473  C   GLN A 111      12.282   7.513  17.643  1.00 83.41           C
ATOM   1474  O   GLN A 111      13.049   7.900  16.763  1.00 83.41           O
ATOM   1475  HA  GLN A 111      11.975   5.604  18.603  1.00 83.41           H
ATOM   1476  CB  GLN A 111      12.832   6.955  20.040  1.00 83.41           C
ATOM   1477 1HB  GLN A 111      11.894   7.426  20.336  1.00 83.41           H
ATOM   1478 2HB  GLN A 111      13.009   6.133  20.733  1.00 83.41           H
ATOM   1479  CG  GLN A 111      13.973   7.970  20.142  1.00 83.41           C
ATOM   1480 1HG  GLN A 111      14.918   7.485  19.897  1.00 83.41           H
ATOM   1481 2HG  GLN A 111      13.823   8.765  19.411  1.00 83.41           H
ATOM   1482  CD  GLN A 111      14.049   8.569  21.548  1.00 83.41           C
ATOM   1483  OE1 GLN A 111      13.083   8.597  22.292  1.00 83.41           O
ATOM   1484  NE2 GLN A 111      15.249   9.045  21.868  1.00 83.41           N
ATOM   1485 1HE2 GLN A 111      16.001   8.990  21.211  1.00 83.41           H
ATOM   1486 2HE2 GLN A 111      15.400   9.457  22.767  1.00 83.41           H
ATOM   1487  HN  GLN A 111      14.561   6.415  17.664  1.00 83.41           H
ATOM   1488  N   TRP A 112      11.060   7.988  17.835  1.00 88.50           N
ATOM   1489  CA  TRP A 112      10.544   9.078  17.024  1.00 88.50           C
ATOM   1490  C   TRP A 112      11.219  10.371  17.485  1.00 88.50           C
ATOM   1491  O   TRP A 112      10.989  10.832  18.602  1.00 88.50           O
ATOM   1492  HA  TRP A 112      10.803   8.872  15.986  1.00 88.50           H
ATOM   1493  CB  TRP A 112       9.017   9.142  17.099  1.00 88.50           C
ATOM   1494 1HB  TRP A 112       8.611   8.156  16.872  1.00 88.50           H
ATOM   1495 2HB  TRP A 112       8.723   9.381  18.121  1.00 88.50           H
ATOM   1496  CG  TRP A 112       8.390  10.166  16.150  1.00 88.50           C
ATOM   1497  CD1 TRP A 112       8.008  11.420  16.426  1.00 88.50           C
ATOM   1498  HD1 TRP A 112       8.102  11.888  17.406  1.00 88.50           H
ATOM   1499  CD2 TRP A 112       8.086   9.970  14.753  1.00 88.50           C
ATOM   1500  NE1 TRP A 112       7.482  12.045  15.313  1.00 88.50           N
ATOM   1501  HE1 TRP A 112       7.131  12.980  15.270  1.00 88.50           H
ATOM   1502  CE2 TRP A 112       7.531  11.135  14.264  1.00 88.50           C
ATOM   1503  CE3 TRP A 112       8.273   8.846  13.930  1.00 88.50           C
ATOM   1504  HE3 TRP A 112       8.709   7.915  14.292  1.00 88.50           H
ATOM   1505  CZ2 TRP A 112       7.118  11.288  12.935  1.00 88.50           C
ATOM   1506  HZ2 TRP A 112       6.682  12.219  12.573  1.00 88.50           H
ATOM   1507  CZ3 TRP A 112       7.856   9.015  12.604  1.00 88.50           C
ATOM   1508  HZ3 TRP A 112       7.978   8.173  11.923  1.00 88.50           H
ATOM   1509  CH2 TRP A 112       7.295  10.181  12.096  1.00 88.50           C
ATOM   1510  HH2 TRP A 112       6.995  10.234  11.050  1.00 88.50           H
ATOM   1511  HN  TRP A 112      10.427   7.641  18.528  1.00 88.50           H
ATOM   1512  N   LYS A 113      12.040  10.920  16.602  1.00 80.91           N
ATOM   1513  CA  LYS A 113      12.878  12.051  16.961  1.00 80.91           C
ATOM   1514  C   LYS A 113      12.280  13.330  16.372  1.00 80.91           C
ATOM   1515  O   LYS A 113      12.891  14.396  16.444  1.00 80.91           O
ATOM   1516  HA  LYS A 113      12.867  12.134  18.048  1.00 80.91           H
ATOM   1517  CB  LYS A 113      14.328  11.799  16.540  1.00 80.91           C
ATOM   1518 1HB  LYS A 113      14.380  11.670  15.459  1.00 80.91           H
ATOM   1519 2HB  LYS A 113      14.938  12.668  16.787  1.00 80.91           H
ATOM   1520  CG  LYS A 113      14.893  10.559  17.236  1.00 80.91           C
ATOM   1521 1HG  LYS A 113      14.766  10.653  18.314  1.00 80.91           H
ATOM   1522 2HG  LYS A 113      14.333   9.677  16.925  1.00 80.91           H
ATOM   1523  CD  LYS A 113      16.375  10.373  16.905  1.00 80.91           C
ATOM   1524 1HD  LYS A 113      16.500  10.263  15.828  1.00 80.91           H
ATOM   1525 2HD  LYS A 113      16.932  11.262  17.202  1.00 80.91           H
ATOM   1526  CE  LYS A 113      16.945   9.145  17.619  1.00 80.91           C
ATOM   1527 1HE  LYS A 113      16.812   9.248  18.695  1.00 80.91           H
ATOM   1528 2HE  LYS A 113      16.398   8.253  17.313  1.00 80.91           H
ATOM   1529  NZ  LYS A 113      18.383   8.985  17.304  1.00 80.91           N
ATOM   1530 1HZ  LYS A 113      18.744   8.167  17.782  1.00 80.91           H
ATOM   1531 2HZ  LYS A 113      18.499   8.870  16.303  1.00 80.91           H
ATOM   1532 3HZ  LYS A 113      18.890   9.807  17.612  1.00 80.91           H
ATOM   1533  HN  LYS A 113      12.138  10.604  15.658  1.00 80.91           H
ATOM   1534  N   PHE A 114      11.094  13.182  15.801  1.00 86.81           N
ATOM   1535  CA  PHE A 114      10.492  14.261  15.036  1.00 86.81           C
ATOM   1536  C   PHE A 114       9.301  14.865  15.782  1.00 86.81           C
ATOM   1537  O   PHE A 114       8.856  14.321  16.792  1.00 86.81           O
ATOM   1538  HA  PHE A 114      11.257  15.025  14.897  1.00 86.81           H
ATOM   1539  CB  PHE A 114       9.999  13.655  13.720  1.00 86.81           C
ATOM   1540 1HB  PHE A 114       9.178  12.971  13.932  1.00 86.81           H
ATOM   1541 2HB  PHE A 114       9.597  14.451  13.093  1.00 86.81           H
ATOM   1542  CG  PHE A 114      11.079  12.905  12.937  1.00 86.81           C
ATOM   1543  CD1 PHE A 114      12.011  13.599  12.230  1.00 86.81           C
ATOM   1544  HD1 PHE A 114      11.989  14.689  12.221  1.00 86.81           H
ATOM   1545  CD2 PHE A 114      11.108  11.546  12.949  1.00 86.81           C
ATOM   1546  HD2 PHE A 114      10.360  10.990  13.515  1.00 86.81           H
ATOM   1547  CE1 PHE A 114      13.014  12.903  11.504  1.00 86.81           C
ATOM   1548  HE1 PHE A 114      13.761  13.459  10.937  1.00 86.81           H
ATOM   1549  CE2 PHE A 114      12.110  10.850  12.222  1.00 86.81           C
ATOM   1550  HE2 PHE A 114      12.132   9.760  12.232  1.00 86.81           H
ATOM   1551  CZ  PHE A 114      13.042  11.544  11.515  1.00 86.81           C
ATOM   1552  HZ  PHE A 114      13.812  11.009  10.958  1.00 86.81           H
ATOM   1553  HN  PHE A 114      10.547  12.347  15.855  1.00 86.81           H
ATOM   1554  N   GLN A 115       8.818  15.982  15.257  1.00 80.29           N
ATOM   1555  CA  GLN A 115       7.715  16.689  15.885  1.00 80.29           C
ATOM   1556  C   GLN A 115       6.397  15.957  15.621  1.00 80.29           C
ATOM   1557  O   GLN A 115       6.327  15.092  14.750  1.00 80.29           O
ATOM   1558  HA  GLN A 115       7.936  16.680  16.952  1.00 80.29           H
ATOM   1559  CB  GLN A 115       7.645  18.138  15.399  1.00 80.29           C
ATOM   1560 1HB  GLN A 115       7.595  18.158  14.310  1.00 80.29           H
ATOM   1561 2HB  GLN A 115       6.732  18.605  15.769  1.00 80.29           H
ATOM   1562  CG  GLN A 115       8.861  18.935  15.874  1.00 80.29           C
ATOM   1563 1HG  GLN A 115       8.957  18.849  16.956  1.00 80.29           H
ATOM   1564 2HG  GLN A 115       9.768  18.515  15.439  1.00 80.29           H
ATOM   1565  CD  GLN A 115       8.737  20.409  15.483  1.00 80.29           C
ATOM   1566  OE1 GLN A 115       7.851  20.810  14.748  1.00 80.29           O
ATOM   1567  NE2 GLN A 115       9.673  21.190  16.015  1.00 80.29           N
ATOM   1568 1HE2 GLN A 115      10.373  20.797  16.611  1.00 80.29           H
ATOM   1569 2HE2 GLN A 115       9.677  22.170  15.819  1.00 80.29           H
ATOM   1570  HN  GLN A 115       9.168  16.402  14.420  1.00 80.29           H
ATOM   1571  N   THR A 116       5.385  16.332  16.390  1.00 86.97           N
ATOM   1572  CA  THR A 116       4.074  15.722  16.251  1.00 86.97           C
ATOM   1573  C   THR A 116       3.541  15.920  14.831  1.00 86.97           C
ATOM   1574  O   THR A 116       2.922  15.020  14.265  1.00 86.97           O
ATOM   1575  HA  THR A 116       4.176  14.648  16.408  1.00 86.97           H
ATOM   1576  CB  THR A 116       3.162  16.310  17.330  1.00 86.97           C
ATOM   1577  HB  THR A 116       2.877  17.333  17.083  1.00 86.97           H
ATOM   1578  OG1 THR A 116       3.904  16.153  18.536  1.00 86.97           O
ATOM   1579  HG1 THR A 116       3.529  16.745  19.249  1.00 86.97           H
ATOM   1580  CG2 THR A 116       1.903  15.471  17.554  1.00 86.97           C
ATOM   1581 1HG2 THR A 116       2.188  14.466  17.867  1.00 86.97           H
ATOM   1582 2HG2 THR A 116       1.333  15.415  16.627  1.00 86.97           H
ATOM   1583 3HG2 THR A 116       1.291  15.933  18.329  1.00 86.97           H
ATOM   1584  HN  THR A 116       5.451  17.037  17.096  1.00 86.97           H
ATOM   1585  N   PHE A 117       3.802  17.104  14.295  1.00 89.80           N
ATOM   1586  CA  PHE A 117       3.339  17.439  12.959  1.00 89.80           C
ATOM   1587  C   PHE A 117       3.818  16.405  11.938  1.00 89.80           C
ATOM   1588  O   PHE A 117       3.034  15.929  11.118  1.00 89.80           O
ATOM   1589  HA  PHE A 117       2.249  17.443  12.986  1.00 89.80           H
ATOM   1590  CB  PHE A 117       3.938  18.802  12.607  1.00 89.80           C
ATOM   1591 1HB  PHE A 117       3.593  19.538  13.333  1.00 89.80           H
ATOM   1592 2HB  PHE A 117       5.023  18.746  12.701  1.00 89.80           H
ATOM   1593  CG  PHE A 117       3.588  19.291  11.200  1.00 89.80           C
ATOM   1594  CD1 PHE A 117       4.522  19.247  10.213  1.00 89.80           C
ATOM   1595  HD1 PHE A 117       5.520  18.863  10.423  1.00 89.80           H
ATOM   1596  CD2 PHE A 117       2.342  19.769  10.937  1.00 89.80           C
ATOM   1597  HD2 PHE A 117       1.594  19.804  11.729  1.00 89.80           H
ATOM   1598  CE1 PHE A 117       4.197  19.701   8.907  1.00 89.80           C
ATOM   1599  HE1 PHE A 117       4.945  19.666   8.116  1.00 89.80           H
ATOM   1600  CE2 PHE A 117       2.017  20.223   9.632  1.00 89.80           C
ATOM   1601  HE2 PHE A 117       1.019  20.606   9.421  1.00 89.80           H
ATOM   1602  CZ  PHE A 117       2.951  20.179   8.644  1.00 89.80           C
ATOM   1603  HZ  PHE A 117       2.701  20.527   7.642  1.00 89.80           H
ATOM   1604  HN  PHE A 117       4.318  17.825  14.757  1.00 89.80           H
ATOM   1605  N   MET A 118       5.101  16.088  12.021  1.00 87.07           N
ATOM   1606  CA  MET A 118       5.698  15.132  11.103  1.00 87.07           C
ATOM   1607  C   MET A 118       5.072  13.746  11.272  1.00 87.07           C
ATOM   1608  O   MET A 118       4.943  12.998  10.305  1.00 87.07           O
ATOM   1609  HA  MET A 118       5.487  15.514  10.104  1.00 87.07           H
ATOM   1610  CB  MET A 118       7.203  15.048  11.361  1.00 87.07           C
ATOM   1611 1HB  MET A 118       7.387  14.922  12.428  1.00 87.07           H
ATOM   1612 2HB  MET A 118       7.613  14.170  10.861  1.00 87.07           H
ATOM   1613  CG  MET A 118       7.917  16.306  10.860  1.00 87.07           C
ATOM   1614 1HG  MET A 118       7.604  17.169  11.447  1.00 87.07           H
ATOM   1615 2HG  MET A 118       8.993  16.202  10.995  1.00 87.07           H
ATOM   1616  SD  MET A 118       7.543  16.573   9.135  1.00 87.07           S
ATOM   1617  CE  MET A 118       8.308  15.126   8.424  1.00 87.07           C
ATOM   1618 1HE  MET A 118       9.374  15.129   8.652  1.00 87.07           H
ATOM   1619 2HE  MET A 118       7.850  14.230   8.843  1.00 87.07           H
ATOM   1620 3HE  MET A 118       8.168  15.134   7.343  1.00 87.07           H
ATOM   1621  HN  MET A 118       5.729  16.471  12.699  1.00 87.07           H
ATOM   1622  N   CYS A 119       4.701  13.446  12.508  1.00 92.27           N
ATOM   1623  CA  CYS A 119       4.040  12.187  12.806  1.00 92.27           C
ATOM   1624  C   CYS A 119       2.729  12.135  12.019  1.00 92.27           C
ATOM   1625  O   CYS A 119       2.439  11.141  11.355  1.00 92.27           O
ATOM   1626  HA  CYS A 119       4.716  11.395  12.485  1.00 92.27           H
ATOM   1627  CB  CYS A 119       3.810  12.010  14.308  1.00 92.27           C
ATOM   1628 1HB  CYS A 119       4.768  11.960  14.827  1.00 92.27           H
ATOM   1629 2HB  CYS A 119       3.276  12.873  14.707  1.00 92.27           H
ATOM   1630  SG  CYS A 119       2.851  10.483  14.620  1.00 92.27           S
ATOM   1631  HN  CYS A 119       4.844  14.045  13.296  1.00 92.27           H
ATOM   1632  N   LYS A 120       1.972  13.218  12.119  1.00 90.92           N
ATOM   1633  CA  LYS A 120       0.688  13.299  11.443  1.00 90.92           C
ATOM   1634  C   LYS A 120       0.898  13.125   9.937  1.00 90.92           C
ATOM   1635  O   LYS A 120       0.201  12.340   9.296  1.00 90.92           O
ATOM   1636  HA  LYS A 120       0.076  12.472  11.804  1.00 90.92           H
ATOM   1637  CB  LYS A 120      -0.034  14.594  11.818  1.00 90.92           C
ATOM   1638 1HB  LYS A 120       0.643  15.440  11.702  1.00 90.92           H
ATOM   1639 2HB  LYS A 120      -0.869  14.759  11.137  1.00 90.92           H
ATOM   1640  CG  LYS A 120      -0.547  14.539  13.258  1.00 90.92           C
ATOM   1641 1HG  LYS A 120      -1.284  13.741  13.355  1.00 90.92           H
ATOM   1642 2HG  LYS A 120       0.275  14.297  13.932  1.00 90.92           H
ATOM   1643  CD  LYS A 120      -1.175  15.872  13.669  1.00 90.92           C
ATOM   1644 1HD  LYS A 120      -0.427  16.663  13.613  1.00 90.92           H
ATOM   1645 2HD  LYS A 120      -1.969  16.135  12.969  1.00 90.92           H
ATOM   1646  CE  LYS A 120      -1.742  15.798  15.088  1.00 90.92           C
ATOM   1647 1HE  LYS A 120      -1.062  15.236  15.728  1.00 90.92           H
ATOM   1648 2HE  LYS A 120      -1.819  16.801  15.508  1.00 90.92           H
ATOM   1649  NZ  LYS A 120      -3.074  15.153  15.081  1.00 90.92           N
ATOM   1650 1HZ  LYS A 120      -3.540  15.331  15.964  1.00 90.92           H
ATOM   1651 2HZ  LYS A 120      -3.629  15.533  14.323  1.00 90.92           H
ATOM   1652 3HZ  LYS A 120      -2.964  14.153  14.952  1.00 90.92           H
ATOM   1653  HN  LYS A 120       2.222  14.028  12.649  1.00 90.92           H
ATOM   1654  N   VAL A 121       1.861  13.871   9.416  1.00 91.85           N
ATOM   1655  CA  VAL A 121       2.096  13.895   7.983  1.00 91.85           C
ATOM   1656  C   VAL A 121       2.479  12.492   7.509  1.00 91.85           C
ATOM   1657  O   VAL A 121       1.907  11.980   6.548  1.00 91.85           O
ATOM   1658  HA  VAL A 121       1.162  14.185   7.501  1.00 91.85           H
ATOM   1659  CB  VAL A 121       3.151  14.950   7.644  1.00 91.85           C
ATOM   1660  HB  VAL A 121       4.022  14.768   8.274  1.00 91.85           H
ATOM   1661  CG1 VAL A 121       3.595  14.832   6.184  1.00 91.85           C
ATOM   1662 1HG1 VAL A 121       4.021  13.844   6.012  1.00 91.85           H
ATOM   1663 2HG1 VAL A 121       2.734  14.976   5.530  1.00 91.85           H
ATOM   1664 3HG1 VAL A 121       4.345  15.593   5.970  1.00 91.85           H
ATOM   1665  CG2 VAL A 121       2.637  16.358   7.948  1.00 91.85           C
ATOM   1666 1HG2 VAL A 121       1.744  16.555   7.356  1.00 91.85           H
ATOM   1667 2HG2 VAL A 121       2.394  16.435   9.008  1.00 91.85           H
ATOM   1668 3HG2 VAL A 121       3.407  17.088   7.698  1.00 91.85           H
ATOM   1669  HN  VAL A 121       2.473  14.449   9.955  1.00 91.85           H
ATOM   1670  N   VAL A 122       3.445  11.910   8.205  1.00 90.32           N
ATOM   1671  CA  VAL A 122       4.055  10.673   7.749  1.00 90.32           C
ATOM   1672  C   VAL A 122       3.006   9.558   7.759  1.00 90.32           C
ATOM   1673  O   VAL A 122       2.910   8.783   6.809  1.00 90.32           O
ATOM   1674  HA  VAL A 122       4.390  10.829   6.724  1.00 90.32           H
ATOM   1675  CB  VAL A 122       5.281  10.347   8.605  1.00 90.32           C
ATOM   1676  HB  VAL A 122       4.977  10.377   9.651  1.00 90.32           H
ATOM   1677  CG1 VAL A 122       5.800   8.939   8.306  1.00 90.32           C
ATOM   1678 1HG1 VAL A 122       5.019   8.211   8.523  1.00 90.32           H
ATOM   1679 2HG1 VAL A 122       6.079   8.870   7.255  1.00 90.32           H
ATOM   1680 3HG1 VAL A 122       6.671   8.734   8.928  1.00 90.32           H
ATOM   1681  CG2 VAL A 122       6.381  11.391   8.405  1.00 90.32           C
ATOM   1682 1HG2 VAL A 122       6.681  11.407   7.357  1.00 90.32           H
ATOM   1683 2HG2 VAL A 122       6.007  12.374   8.691  1.00 90.32           H
ATOM   1684 3HG2 VAL A 122       7.241  11.136   9.024  1.00 90.32           H
ATOM   1685  HN  VAL A 122       3.809  12.270   9.064  1.00 90.32           H
ATOM   1686  N   ASN A 123       2.247   9.514   8.844  1.00 90.01           N
ATOM   1687  CA  ASN A 123       1.198   8.518   8.983  1.00 90.01           C
ATOM   1688  C   ASN A 123       0.152   8.728   7.887  1.00 90.01           C
ATOM   1689  O   ASN A 123      -0.305   7.768   7.268  1.00 90.01           O
ATOM   1690  HA  ASN A 123       1.704   7.556   8.898  1.00 90.01           H
ATOM   1691  CB  ASN A 123       0.496   8.642  10.337  1.00 90.01           C
ATOM   1692 1HB  ASN A 123       0.575   9.668  10.698  1.00 90.01           H
ATOM   1693 2HB  ASN A 123      -0.566   8.426  10.221  1.00 90.01           H
ATOM   1694  CG  ASN A 123       1.108   7.686  11.362  1.00 90.01           C
ATOM   1695  OD1 ASN A 123       1.802   6.740  11.030  1.00 90.01           O
ATOM   1696  ND2 ASN A 123       0.813   7.985  12.624  1.00 90.01           N
ATOM   1697 1HD2 ASN A 123       0.237   8.776  12.829  1.00 90.01           H
ATOM   1698 2HD2 ASN A 123       1.166   7.418  13.368  1.00 90.01           H
ATOM   1699  HN  ASN A 123       2.339  10.141   9.617  1.00 90.01           H
ATOM   1700  N   SER A 124      -0.195   9.989   7.679  1.00 91.04           N
ATOM   1701  CA  SER A 124      -1.238  10.331   6.727  1.00 91.04           C
ATOM   1702  C   SER A 124      -0.796   9.959   5.310  1.00 91.04           C
ATOM   1703  O   SER A 124      -1.569   9.381   4.547  1.00 91.04           O
ATOM   1704  HA  SER A 124      -2.105   9.741   7.024  1.00 91.04           H
ATOM   1705  CB  SER A 124      -1.586  11.819   6.801  1.00 91.04           C
ATOM   1706 1HB  SER A 124      -0.716  12.409   6.512  1.00 91.04           H
ATOM   1707 2HB  SER A 124      -2.375  12.044   6.083  1.00 91.04           H
ATOM   1708  OG  SER A 124      -2.008  12.205   8.106  1.00 91.04           O
ATOM   1709  HG  SER A 124      -1.341  12.831   8.510  1.00 91.04           H
ATOM   1710  HN  SER A 124       0.222  10.769   8.147  1.00 91.04           H
ATOM   1711  N   MET A 125       0.445  10.305   5.002  1.00 84.84           N
ATOM   1712  CA  MET A 125       0.992  10.033   3.683  1.00 84.84           C
ATOM   1713  C   MET A 125       0.983   8.533   3.385  1.00 84.84           C
ATOM   1714  O   MET A 125       0.564   8.113   2.307  1.00 84.84           O
ATOM   1715  HA  MET A 125       0.340  10.554   2.982  1.00 84.84           H
ATOM   1716  CB  MET A 125       2.426  10.561   3.607  1.00 84.84           C
ATOM   1717 1HB  MET A 125       2.965  10.292   4.516  1.00 84.84           H
ATOM   1718 2HB  MET A 125       2.948  10.087   2.776  1.00 84.84           H
ATOM   1719  CG  MET A 125       2.443  12.080   3.427  1.00 84.84           C
ATOM   1720 1HG  MET A 125       1.861  12.357   2.548  1.00 84.84           H
ATOM   1721 2HG  MET A 125       1.973  12.561   4.285  1.00 84.84           H
ATOM   1722  SD  MET A 125       4.123  12.656   3.251  1.00 84.84           S
ATOM   1723  CE  MET A 125       4.480  12.071   1.603  1.00 84.84           C
ATOM   1724 1HE  MET A 125       4.378  10.987   1.571  1.00 84.84           H
ATOM   1725 2HE  MET A 125       3.781  12.522   0.898  1.00 84.84           H
ATOM   1726 3HE  MET A 125       5.499  12.348   1.331  1.00 84.84           H
ATOM   1727  HN  MET A 125       1.071  10.763   5.633  1.00 84.84           H
ATOM   1728  N   TYR A 126       1.450   7.765   4.359  1.00 85.22           N
ATOM   1729  CA  TYR A 126       1.515   6.322   4.209  1.00 85.22           C
ATOM   1730  C   TYR A 126       0.147   5.747   3.834  1.00 85.22           C
ATOM   1731  O   TYR A 126       0.038   4.952   2.902  1.00 85.22           O
ATOM   1732  HA  TYR A 126       2.225   6.098   3.412  1.00 85.22           H
ATOM   1733  CB  TYR A 126       1.928   5.773   5.576  1.00 85.22           C
ATOM   1734 1HB  TYR A 126       2.977   6.012   5.750  1.00 85.22           H
ATOM   1735 2HB  TYR A 126       1.353   6.282   6.349  1.00 85.22           H
ATOM   1736  CG  TYR A 126       1.733   4.263   5.726  1.00 85.22           C
ATOM   1737  CD1 TYR A 126       0.657   3.774   6.438  1.00 85.22           C
ATOM   1738  HD1 TYR A 126      -0.053   4.464   6.895  1.00 85.22           H
ATOM   1739  CD2 TYR A 126       2.632   3.390   5.148  1.00 85.22           C
ATOM   1740  HD2 TYR A 126       3.482   3.777   4.585  1.00 85.22           H
ATOM   1741  CE1 TYR A 126       0.473   2.353   6.579  1.00 85.22           C
ATOM   1742  HE1 TYR A 126      -0.372   1.953   7.140  1.00 85.22           H
ATOM   1743  CE2 TYR A 126       2.448   1.969   5.289  1.00 85.22           C
ATOM   1744  HE2 TYR A 126       3.151   1.269   4.838  1.00 85.22           H
ATOM   1745  CZ  TYR A 126       1.378   1.521   5.998  1.00 85.22           C
ATOM   1746  OH  TYR A 126       1.204   0.178   6.131  1.00 85.22           O
ATOM   1747  HH  TYR A 126       0.541  -0.010   6.856  1.00 85.22           H
ATOM   1748  HN  TYR A 126       1.780   8.114   5.236  1.00 85.22           H
ATOM   1749  N   LYS A 127      -0.862   6.173   4.580  1.00 85.07           N
ATOM   1750  CA  LYS A 127      -2.186   5.589   4.450  1.00 85.07           C
ATOM   1751  C   LYS A 127      -2.802   6.024   3.119  1.00 85.07           C
ATOM   1752  O   LYS A 127      -3.423   5.219   2.426  1.00 85.07           O
ATOM   1753  HA  LYS A 127      -2.066   4.506   4.438  1.00 85.07           H
ATOM   1754  CB  LYS A 127      -3.046   5.936   5.667  1.00 85.07           C
ATOM   1755 1HB  LYS A 127      -2.476   5.766   6.581  1.00 85.07           H
ATOM   1756 2HB  LYS A 127      -3.304   6.995   5.646  1.00 85.07           H
ATOM   1757  CG  LYS A 127      -4.324   5.095   5.694  1.00 85.07           C
ATOM   1758 1HG  LYS A 127      -4.998   5.427   4.904  1.00 85.07           H
ATOM   1759 2HG  LYS A 127      -4.081   4.052   5.488  1.00 85.07           H
ATOM   1760  CD  LYS A 127      -5.024   5.203   7.050  1.00 85.07           C
ATOM   1761 1HD  LYS A 127      -4.364   4.833   7.834  1.00 85.07           H
ATOM   1762 2HD  LYS A 127      -5.230   6.250   7.274  1.00 85.07           H
ATOM   1763  CE  LYS A 127      -6.331   4.408   7.057  1.00 85.07           C
ATOM   1764 1HE  LYS A 127      -6.972   4.742   6.241  1.00 85.07           H
ATOM   1765 2HE  LYS A 127      -6.121   3.352   6.886  1.00 85.07           H
ATOM   1766  NZ  LYS A 127      -7.034   4.577   8.348  1.00 85.07           N
ATOM   1767 1HZ  LYS A 127      -7.980   4.223   8.267  1.00 85.07           H
ATOM   1768 2HZ  LYS A 127      -6.542   4.063   9.071  1.00 85.07           H
ATOM   1769 3HZ  LYS A 127      -7.060   5.561   8.592  1.00 85.07           H
ATOM   1770  HN  LYS A 127      -0.786   6.901   5.261  1.00 85.07           H
ATOM   1771  N   MET A 128      -2.609   7.296   2.801  1.00 85.57           N
ATOM   1772  CA  MET A 128      -3.126   7.843   1.558  1.00 85.57           C
ATOM   1773  C   MET A 128      -2.562   7.091   0.351  1.00 85.57           C
ATOM   1774  O   MET A 128      -3.296   6.768  -0.582  1.00 85.57           O
ATOM   1775  HA  MET A 128      -4.207   7.710   1.606  1.00 85.57           H
ATOM   1776  CB  MET A 128      -2.752   9.324   1.458  1.00 85.57           C
ATOM   1777 1HB  MET A 128      -3.100   9.851   2.346  1.00 85.57           H
ATOM   1778 2HB  MET A 128      -1.667   9.427   1.430  1.00 85.57           H
ATOM   1779  CG  MET A 128      -3.363   9.960   0.208  1.00 85.57           C
ATOM   1780 1HG  MET A 128      -2.994   9.455  -0.685  1.00 85.57           H
ATOM   1781 2HG  MET A 128      -4.446   9.837   0.219  1.00 85.57           H
ATOM   1782  SD  MET A 128      -2.948  11.695   0.141  1.00 85.57           S
ATOM   1783  CE  MET A 128      -1.206  11.582  -0.234  1.00 85.57           C
ATOM   1784 1HE  MET A 128      -0.698  11.036   0.561  1.00 85.57           H
ATOM   1785 2HE  MET A 128      -1.071  11.058  -1.179  1.00 85.57           H
ATOM   1786 3HE  MET A 128      -0.786  12.585  -0.311  1.00 85.57           H
ATOM   1787  HN  MET A 128      -2.111   7.946   3.374  1.00 85.57           H
ATOM   1788  N   ASN A 129      -1.263   6.834   0.408  1.00 80.14           N
ATOM   1789  CA  ASN A 129      -0.575   6.208  -0.708  1.00 80.14           C
ATOM   1790  C   ASN A 129      -0.955   4.728  -0.771  1.00 80.14           C
ATOM   1791  O   ASN A 129      -1.046   4.152  -1.854  1.00 80.14           O
ATOM   1792  HA  ASN A 129      -0.899   6.760  -1.590  1.00 80.14           H
ATOM   1793  CB  ASN A 129       0.943   6.300  -0.539  1.00 80.14           C
ATOM   1794 1HB  ASN A 129       1.231   5.884   0.426  1.00 80.14           H
ATOM   1795 2HB  ASN A 129       1.434   5.698  -1.304  1.00 80.14           H
ATOM   1796  CG  ASN A 129       1.420   7.750  -0.639  1.00 80.14           C
ATOM   1797  OD1 ASN A 129       0.864   8.565  -1.356  1.00 80.14           O
ATOM   1798  ND2 ASN A 129       2.478   8.025   0.118  1.00 80.14           N
ATOM   1799 1HD2 ASN A 129       2.887   7.309   0.684  1.00 80.14           H
ATOM   1800 2HD2 ASN A 129       2.865   8.947   0.121  1.00 80.14           H
ATOM   1801  HN  ASN A 129      -0.686   7.046   1.196  1.00 80.14           H
ATOM   1802  N   PHE A 130      -1.168   4.154   0.404  1.00 84.14           N
ATOM   1803  CA  PHE A 130      -1.584   2.765   0.494  1.00 84.14           C
ATOM   1804  C   PHE A 130      -2.845   2.515  -0.337  1.00 84.14           C
ATOM   1805  O   PHE A 130      -2.877   1.607  -1.165  1.00 84.14           O
ATOM   1806  HA  PHE A 130      -0.768   2.156   0.103  1.00 84.14           H
ATOM   1807  CB  PHE A 130      -1.893   2.485   1.966  1.00 84.14           C
ATOM   1808 1HB  PHE A 130      -0.975   2.582   2.544  1.00 84.14           H
ATOM   1809 2HB  PHE A 130      -2.583   3.245   2.332  1.00 84.14           H
ATOM   1810  CG  PHE A 130      -2.497   1.102   2.223  1.00 84.14           C
ATOM   1811  CD1 PHE A 130      -3.839   0.969   2.400  1.00 84.14           C
ATOM   1812  HD1 PHE A 130      -4.484   1.846   2.358  1.00 84.14           H
ATOM   1813  CD2 PHE A 130      -1.692   0.007   2.274  1.00 84.14           C
ATOM   1814  HD2 PHE A 130      -0.617   0.115   2.133  1.00 84.14           H
ATOM   1815  CE1 PHE A 130      -4.399  -0.314   2.638  1.00 84.14           C
ATOM   1816  HE1 PHE A 130      -5.475  -0.421   2.780  1.00 84.14           H
ATOM   1817  CE2 PHE A 130      -2.253  -1.275   2.513  1.00 84.14           C
ATOM   1818  HE2 PHE A 130      -1.607  -2.153   2.554  1.00 84.14           H
ATOM   1819  CZ  PHE A 130      -3.594  -1.409   2.690  1.00 84.14           C
ATOM   1820  HZ  PHE A 130      -4.025  -2.394   2.873  1.00 84.14           H
ATOM   1821  HN  PHE A 130      -1.060   4.620   1.282  1.00 84.14           H
ATOM   1822  N   TYR A 131      -3.852   3.338  -0.085  1.00 91.07           N
ATOM   1823  CA  TYR A 131      -5.127   3.189  -0.766  1.00 91.07           C
ATOM   1824  C   TYR A 131      -5.006   3.561  -2.245  1.00 91.07           C
ATOM   1825  O   TYR A 131      -5.553   2.875  -3.108  1.00 91.07           O
ATOM   1826  HA  TYR A 131      -5.432   2.146  -0.685  1.00 91.07           H
ATOM   1827  CB  TYR A 131      -6.086   4.167  -0.084  1.00 91.07           C
ATOM   1828 1HB  TYR A 131      -5.577   5.121   0.056  1.00 91.07           H
ATOM   1829 2HB  TYR A 131      -6.933   4.351  -0.746  1.00 91.07           H
ATOM   1830  CG  TYR A 131      -6.611   3.683   1.269  1.00 91.07           C
ATOM   1831  CD1 TYR A 131      -7.259   2.468   1.363  1.00 91.07           C
ATOM   1832  HD1 TYR A 131      -7.396   1.853   0.473  1.00 91.07           H
ATOM   1833  CD2 TYR A 131      -6.437   4.461   2.396  1.00 91.07           C
ATOM   1834  HD2 TYR A 131      -5.925   5.420   2.321  1.00 91.07           H
ATOM   1835  CE1 TYR A 131      -7.752   2.012   2.636  1.00 91.07           C
ATOM   1836  HE1 TYR A 131      -8.266   1.054   2.725  1.00 91.07           H
ATOM   1837  CE2 TYR A 131      -6.931   4.005   3.669  1.00 91.07           C
ATOM   1838  HE2 TYR A 131      -6.800   4.609   4.566  1.00 91.07           H
ATOM   1839  CZ  TYR A 131      -7.564   2.803   3.727  1.00 91.07           C
ATOM   1840  OH  TYR A 131      -8.030   2.372   4.929  1.00 91.07           O
ATOM   1841  HH  TYR A 131      -8.307   3.153   5.489  1.00 91.07           H
ATOM   1842  HN  TYR A 131      -3.808   4.094   0.568  1.00 91.07           H
ATOM   1843  N   SER A 132      -4.286   4.645  -2.493  1.00 90.14           N
ATOM   1844  CA  SER A 132      -4.183   5.183  -3.839  1.00 90.14           C
ATOM   1845  C   SER A 132      -3.524   4.158  -4.764  1.00 90.14           C
ATOM   1846  O   SER A 132      -3.966   3.963  -5.895  1.00 90.14           O
ATOM   1847  HA  SER A 132      -5.209   5.377  -4.151  1.00 90.14           H
ATOM   1848  CB  SER A 132      -3.391   6.493  -3.849  1.00 90.14           C
ATOM   1849 1HB  SER A 132      -3.374   6.898  -4.860  1.00 90.14           H
ATOM   1850 2HB  SER A 132      -3.895   7.226  -3.220  1.00 90.14           H
ATOM   1851  OG  SER A 132      -2.055   6.312  -3.388  1.00 90.14           O
ATOM   1852  HG  SER A 132      -1.543   7.166  -3.481  1.00 90.14           H
ATOM   1853  HN  SER A 132      -3.779   5.151  -1.795  1.00 90.14           H
ATOM   1854  N   CYS A 133      -2.478   3.529  -4.248  1.00 86.21           N
ATOM   1855  CA  CYS A 133      -1.740   2.545  -5.022  1.00 86.21           C
ATOM   1856  C   CYS A 133      -2.700   1.416  -5.404  1.00 86.21           C
ATOM   1857  O   CYS A 133      -2.810   1.060  -6.576  1.00 86.21           O
ATOM   1858  HA  CYS A 133      -1.372   3.058  -5.911  1.00 86.21           H
ATOM   1859  CB  CYS A 133      -0.521   2.024  -4.259  1.00 86.21           C
ATOM   1860 1HB  CYS A 133      -0.810   1.734  -3.249  1.00 86.21           H
ATOM   1861 2HB  CYS A 133      -0.130   1.131  -4.747  1.00 86.21           H
ATOM   1862  SG  CYS A 133       0.774   3.315  -4.190  1.00 86.21           S
ATOM   1863  HG  CYS A 133       0.266   3.966  -3.147  1.00 86.21           H
ATOM   1864  HN  CYS A 133      -2.134   3.682  -3.322  1.00 86.21           H
ATOM   1865  N   VAL A 134      -3.370   0.885  -4.392  1.00 85.81           N
ATOM   1866  CA  VAL A 134      -4.184  -0.305  -4.576  1.00 85.81           C
ATOM   1867  C   VAL A 134      -5.333   0.011  -5.535  1.00 85.81           C
ATOM   1868  O   VAL A 134      -5.669  -0.800  -6.396  1.00 85.81           O
ATOM   1869  HA  VAL A 134      -3.551  -1.069  -5.027  1.00 85.81           H
ATOM   1870  CB  VAL A 134      -4.663  -0.826  -3.220  1.00 85.81           C
ATOM   1871  HB  VAL A 134      -5.203  -0.019  -2.723  1.00 85.81           H
ATOM   1872  CG1 VAL A 134      -5.629  -2.000  -3.394  1.00 85.81           C
ATOM   1873 1HG1 VAL A 134      -6.496  -1.675  -3.970  1.00 85.81           H
ATOM   1874 2HG1 VAL A 134      -5.125  -2.810  -3.921  1.00 85.81           H
ATOM   1875 3HG1 VAL A 134      -5.954  -2.350  -2.414  1.00 85.81           H
ATOM   1876  CG2 VAL A 134      -3.480  -1.216  -2.332  1.00 85.81           C
ATOM   1877 1HG2 VAL A 134      -2.901  -1.999  -2.822  1.00 85.81           H
ATOM   1878 2HG2 VAL A 134      -2.846  -0.344  -2.168  1.00 85.81           H
ATOM   1879 3HG2 VAL A 134      -3.849  -1.582  -1.375  1.00 85.81           H
ATOM   1880  HN  VAL A 134      -3.364   1.253  -3.462  1.00 85.81           H
ATOM   1881  N   LEU A 135      -5.904   1.193  -5.355  1.00 91.06           N
ATOM   1882  CA  LEU A 135      -7.037   1.608  -6.164  1.00 91.06           C
ATOM   1883  C   LEU A 135      -6.579   1.808  -7.610  1.00 91.06           C
ATOM   1884  O   LEU A 135      -7.326   1.526  -8.546  1.00 91.06           O
ATOM   1885  HA  LEU A 135      -7.768   0.800  -6.142  1.00 91.06           H
ATOM   1886  CB  LEU A 135      -7.707   2.842  -5.555  1.00 91.06           C
ATOM   1887 1HB  LEU A 135      -6.942   3.599  -5.383  1.00 91.06           H
ATOM   1888 2HB  LEU A 135      -8.402   3.252  -6.288  1.00 91.06           H
ATOM   1889  CG  LEU A 135      -8.465   2.616  -4.246  1.00 91.06           C
ATOM   1890  HG  LEU A 135      -7.782   2.156  -3.531  1.00 91.06           H
ATOM   1891  CD1 LEU A 135      -8.924   3.944  -3.642  1.00 91.06           C
ATOM   1892 1HD1 LEU A 135      -8.055   4.571  -3.439  1.00 91.06           H
ATOM   1893 2HD1 LEU A 135      -9.584   4.454  -4.344  1.00 91.06           H
ATOM   1894 3HD1 LEU A 135      -9.460   3.755  -2.712  1.00 91.06           H
ATOM   1895  CD2 LEU A 135      -9.630   1.645  -4.447  1.00 91.06           C
ATOM   1896 1HD2 LEU A 135     -10.321   2.054  -5.185  1.00 91.06           H
ATOM   1897 2HD2 LEU A 135      -9.248   0.687  -4.800  1.00 91.06           H
ATOM   1898 3HD2 LEU A 135     -10.152   1.502  -3.501  1.00 91.06           H
ATOM   1899  HN  LEU A 135      -5.606   1.860  -4.671  1.00 91.06           H
ATOM   1900  N   LEU A 136      -5.353   2.293  -7.748  1.00 89.43           N
ATOM   1901  CA  LEU A 136      -4.788   2.534  -9.064  1.00 89.43           C
ATOM   1902  C   LEU A 136      -4.599   1.199  -9.787  1.00 89.43           C
ATOM   1903  O   LEU A 136      -4.942   1.071 -10.961  1.00 89.43           O
ATOM   1904  HA  LEU A 136      -5.507   3.132  -9.624  1.00 89.43           H
ATOM   1905  CB  LEU A 136      -3.504   3.359  -8.952  1.00 89.43           C
ATOM   1906 1HB  LEU A 136      -2.909   2.959  -8.131  1.00 89.43           H
ATOM   1907 2HB  LEU A 136      -2.924   3.218  -9.864  1.00 89.43           H
ATOM   1908  CG  LEU A 136      -3.689   4.861  -8.725  1.00 89.43           C
ATOM   1909  HG  LEU A 136      -4.395   4.998  -7.906  1.00 89.43           H
ATOM   1910  CD1 LEU A 136      -2.373   5.518  -8.304  1.00 89.43           C
ATOM   1911 1HD1 LEU A 136      -2.021   5.066  -7.377  1.00 89.43           H
ATOM   1912 2HD1 LEU A 136      -1.628   5.372  -9.085  1.00 89.43           H
ATOM   1913 3HD1 LEU A 136      -2.533   6.585  -8.149  1.00 89.43           H
ATOM   1914  CD2 LEU A 136      -4.295   5.531  -9.960  1.00 89.43           C
ATOM   1915 1HD2 LEU A 136      -3.634   5.386 -10.814  1.00 89.43           H
ATOM   1916 2HD2 LEU A 136      -5.267   5.087 -10.174  1.00 89.43           H
ATOM   1917 3HD2 LEU A 136      -4.416   6.598  -9.772  1.00 89.43           H
ATOM   1918  HN  LEU A 136      -4.752   2.518  -6.981  1.00 89.43           H
ATOM   1919  N   ILE A 137      -4.055   0.238  -9.055  1.00 82.94           N
ATOM   1920  CA  ILE A 137      -3.796  -1.076  -9.618  1.00 82.94           C
ATOM   1921  C   ILE A 137      -5.117  -1.705 -10.064  1.00 82.94           C
ATOM   1922  O   ILE A 137      -5.178  -2.360 -11.103  1.00 82.94           O
ATOM   1923  HA  ILE A 137      -3.166  -0.936 -10.497  1.00 82.94           H
ATOM   1924  CB  ILE A 137      -3.008  -1.937  -8.629  1.00 82.94           C
ATOM   1925  HB  ILE A 137      -3.521  -1.910  -7.668  1.00 82.94           H
ATOM   1926  CG1 ILE A 137      -1.604  -1.371  -8.407  1.00 82.94           C
ATOM   1927 1HG1 ILE A 137      -0.995  -1.541  -9.295  1.00 82.94           H
ATOM   1928 2HG1 ILE A 137      -1.661  -0.293  -8.261  1.00 82.94           H
ATOM   1929  CG2 ILE A 137      -2.972  -3.398  -9.081  1.00 82.94           C
ATOM   1930 1HG2 ILE A 137      -3.990  -3.783  -9.146  1.00 82.94           H
ATOM   1931 2HG2 ILE A 137      -2.496  -3.464 -10.059  1.00 82.94           H
ATOM   1932 3HG2 ILE A 137      -2.406  -3.988  -8.360  1.00 82.94           H
ATOM   1933  CD1 ILE A 137      -0.936  -2.021  -7.193  1.00 82.94           C
ATOM   1934 1HD1 ILE A 137      -1.535  -1.829  -6.303  1.00 82.94           H
ATOM   1935 2HD1 ILE A 137      -0.859  -3.097  -7.354  1.00 82.94           H
ATOM   1936 3HD1 ILE A 137       0.060  -1.601  -7.058  1.00 82.94           H
ATOM   1937  HN  ILE A 137      -3.794   0.346  -8.096  1.00 82.94           H
ATOM   1938  N   MET A 138      -6.144  -1.483  -9.256  1.00 87.00           N
ATOM   1939  CA  MET A 138      -7.473  -1.968  -9.585  1.00 87.00           C
ATOM   1940  C   MET A 138      -7.974  -1.353 -10.893  1.00 87.00           C
ATOM   1941  O   MET A 138      -8.506  -2.056 -11.750  1.00 87.00           O
ATOM   1942  HA  MET A 138      -7.372  -3.048  -9.699  1.00 87.00           H
ATOM   1943  CB  MET A 138      -8.440  -1.617  -8.452  1.00 87.00           C
ATOM   1944 1HB  MET A 138      -8.053  -1.998  -7.507  1.00 87.00           H
ATOM   1945 2HB  MET A 138      -8.511  -0.533  -8.353  1.00 87.00           H
ATOM   1946  CG  MET A 138      -9.829  -2.203  -8.714  1.00 87.00           C
ATOM   1947 1HG  MET A 138     -10.198  -1.864  -9.682  1.00 87.00           H
ATOM   1948 2HG  MET A 138      -9.771  -3.290  -8.758  1.00 87.00           H
ATOM   1949  SD  MET A 138     -10.956  -1.704  -7.423  1.00 87.00           S
ATOM   1950  CE  MET A 138     -11.147   0.024  -7.830  1.00 87.00           C
ATOM   1951 1HE  MET A 138     -10.177   0.517  -7.785  1.00 87.00           H
ATOM   1952 2HE  MET A 138     -11.557   0.117  -8.836  1.00 87.00           H
ATOM   1953 3HE  MET A 138     -11.826   0.492  -7.117  1.00 87.00           H
ATOM   1954  HN  MET A 138      -6.078  -0.984  -8.392  1.00 87.00           H
ATOM   1955  N   CYS A 139      -7.786  -0.046 -11.004  1.00 89.52           N
ATOM   1956  CA  CYS A 139      -8.284   0.686 -12.157  1.00 89.52           C
ATOM   1957  C   CYS A 139      -7.528   0.203 -13.396  1.00 89.52           C
ATOM   1958  O   CYS A 139      -8.105   0.096 -14.477  1.00 89.52           O
ATOM   1959  HA  CYS A 139      -9.346   0.457 -12.238  1.00 89.52           H
ATOM   1960  CB  CYS A 139      -8.156   2.199 -11.964  1.00 89.52           C
ATOM   1961 1HB  CYS A 139      -7.158   2.445 -11.603  1.00 89.52           H
ATOM   1962 2HB  CYS A 139      -8.284   2.707 -12.920  1.00 89.52           H
ATOM   1963  SG  CYS A 139      -9.414   2.786 -10.772  1.00 89.52           S
ATOM   1964  HG  CYS A 139      -8.788   2.348  -9.683  1.00 89.52           H
ATOM   1965  HN  CYS A 139      -7.305   0.510 -10.326  1.00 89.52           H
ATOM   1966  N   ILE A 140      -6.248  -0.078 -13.198  1.00 82.10           N
ATOM   1967  CA  ILE A 140      -5.418  -0.588 -14.276  1.00 82.10           C
ATOM   1968  C   ILE A 140      -6.024  -1.887 -14.809  1.00 82.10           C
ATOM   1969  O   ILE A 140      -6.070  -2.104 -16.019  1.00 82.10           O
ATOM   1970  HA  ILE A 140      -5.430   0.152 -15.076  1.00 82.10           H
ATOM   1971  CB  ILE A 140      -3.967  -0.731 -13.812  1.00 82.10           C
ATOM   1972  HB  ILE A 140      -3.966  -1.212 -12.835  1.00 82.10           H
ATOM   1973  CG1 ILE A 140      -3.309   0.640 -13.641  1.00 82.10           C
ATOM   1974 1HG1 ILE A 140      -3.110   1.077 -14.620  1.00 82.10           H
ATOM   1975 2HG1 ILE A 140      -3.992   1.314 -13.124  1.00 82.10           H
ATOM   1976  CG2 ILE A 140      -3.175  -1.632 -14.761  1.00 82.10           C
ATOM   1977 1HG2 ILE A 140      -3.632  -2.621 -14.789  1.00 82.10           H
ATOM   1978 2HG2 ILE A 140      -3.181  -1.201 -15.762  1.00 82.10           H
ATOM   1979 3HG2 ILE A 140      -2.147  -1.717 -14.409  1.00 82.10           H
ATOM   1980  CD1 ILE A 140      -2.003   0.526 -12.853  1.00 82.10           C
ATOM   1981 1HD1 ILE A 140      -2.209   0.112 -11.866  1.00 82.10           H
ATOM   1982 2HD1 ILE A 140      -1.313  -0.129 -13.385  1.00 82.10           H
ATOM   1983 3HD1 ILE A 140      -1.556   1.515 -12.745  1.00 82.10           H
ATOM   1984  HN  ILE A 140      -5.780   0.038 -12.322  1.00 82.10           H
ATOM   1985  N   SER A 141      -6.474  -2.718 -13.880  1.00 84.05           N
ATOM   1986  CA  SER A 141      -7.010  -4.021 -14.237  1.00 84.05           C
ATOM   1987  C   SER A 141      -8.307  -3.853 -15.032  1.00 84.05           C
ATOM   1988  O   SER A 141      -8.538  -4.566 -16.007  1.00 84.05           O
ATOM   1989  HA  SER A 141      -6.242  -4.490 -14.852  1.00 84.05           H
ATOM   1990  CB  SER A 141      -7.258  -4.874 -12.992  1.00 84.05           C
ATOM   1991 1HB  SER A 141      -8.026  -4.404 -12.377  1.00 84.05           H
ATOM   1992 2HB  SER A 141      -7.644  -5.849 -13.291  1.00 84.05           H
ATOM   1993  OG  SER A 141      -6.074  -5.049 -12.220  1.00 84.05           O
ATOM   1994  HG  SER A 141      -5.970  -4.291 -11.576  1.00 84.05           H
ATOM   1995  HN  SER A 141      -6.476  -2.514 -12.901  1.00 84.05           H
ATOM   1996  N   VAL A 142      -9.118  -2.905 -14.587  1.00 86.74           N
ATOM   1997  CA  VAL A 142     -10.382  -2.630 -15.248  1.00 86.74           C
ATOM   1998  C   VAL A 142     -10.111  -2.106 -16.660  1.00 86.74           C
ATOM   1999  O   VAL A 142     -10.781  -2.503 -17.612  1.00 86.74           O
ATOM   2000  HA  VAL A 142     -10.926  -3.572 -15.322  1.00 86.74           H
ATOM   2001  CB  VAL A 142     -11.217  -1.666 -14.402  1.00 86.74           C
ATOM   2002  HB  VAL A 142     -10.626  -0.764 -14.242  1.00 86.74           H
ATOM   2003  CG1 VAL A 142     -12.499  -1.265 -15.134  1.00 86.74           C
ATOM   2004 1HG1 VAL A 142     -12.244  -0.774 -16.073  1.00 86.74           H
ATOM   2005 2HG1 VAL A 142     -13.094  -2.155 -15.338  1.00 86.74           H
ATOM   2006 3HG1 VAL A 142     -13.073  -0.579 -14.510  1.00 86.74           H
ATOM   2007  CG2 VAL A 142     -11.532  -2.270 -13.033  1.00 86.74           C
ATOM   2008 1HG2 VAL A 142     -12.094  -3.195 -13.164  1.00 86.74           H
ATOM   2009 2HG2 VAL A 142     -10.602  -2.482 -12.506  1.00 86.74           H
ATOM   2010 3HG2 VAL A 142     -12.126  -1.564 -12.452  1.00 86.74           H
ATOM   2011  HN  VAL A 142      -8.924  -2.331 -13.791  1.00 86.74           H
ATOM   2012  N   ASP A 143      -9.127  -1.224 -16.750  1.00 81.52           N
ATOM   2013  CA  ASP A 143      -8.806  -0.588 -18.017  1.00 81.52           C
ATOM   2014  C   ASP A 143      -8.362  -1.655 -19.019  1.00 81.52           C
ATOM   2015  O   ASP A 143      -8.769  -1.629 -20.180  1.00 81.52           O
ATOM   2016  HA  ASP A 143      -9.722  -0.083 -18.324  1.00 81.52           H
ATOM   2017  CB  ASP A 143      -7.662   0.415 -17.855  1.00 81.52           C
ATOM   2018 1HB  ASP A 143      -7.939   1.174 -17.123  1.00 81.52           H
ATOM   2019 2HB  ASP A 143      -6.780  -0.094 -17.467  1.00 81.52           H
ATOM   2020  CG  ASP A 143      -7.327   1.084 -19.190  1.00 81.52           C
ATOM   2021  OD1 ASP A 143      -8.260   1.669 -19.781  1.00 81.52           O
ATOM   2022  OD2 ASP A 143      -6.146   0.994 -19.588  1.00 81.52           O
ATOM   2023  HN  ASP A 143      -8.556  -0.942 -15.979  1.00 81.52           H
ATOM   2024  N   ARG A 144      -7.532  -2.568 -18.535  1.00 71.02           N
ATOM   2025  CA  ARG A 144      -7.028  -3.641 -19.374  1.00 71.02           C
ATOM   2026  C   ARG A 144      -8.181  -4.520 -19.862  1.00 71.02           C
ATOM   2027  O   ARG A 144      -8.207  -4.931 -21.021  1.00 71.02           O
ATOM   2028  HA  ARG A 144      -6.540  -3.137 -20.208  1.00 71.02           H
ATOM   2029  CB  ARG A 144      -6.021  -4.507 -18.615  1.00 71.02           C
ATOM   2030 1HB  ARG A 144      -6.398  -4.718 -17.614  1.00 71.02           H
ATOM   2031 2HB  ARG A 144      -5.907  -5.466 -19.120  1.00 71.02           H
ATOM   2032  CG  ARG A 144      -4.662  -3.811 -18.517  1.00 71.02           C
ATOM   2033 1HG  ARG A 144      -4.433  -3.318 -19.462  1.00 71.02           H
ATOM   2034 2HG  ARG A 144      -4.702  -3.034 -17.754  1.00 71.02           H
ATOM   2035  CD  ARG A 144      -3.556  -4.812 -18.177  1.00 71.02           C
ATOM   2036 1HD  ARG A 144      -3.753  -5.268 -17.207  1.00 71.02           H
ATOM   2037 2HD  ARG A 144      -3.544  -5.617 -18.912  1.00 71.02           H
ATOM   2038  NE  ARG A 144      -2.244  -4.128 -18.155  1.00 71.02           N
ATOM   2039  HE  ARG A 144      -2.223  -3.161 -17.901  1.00 71.02           H
ATOM   2040  CZ  ARG A 144      -1.081  -4.723 -18.456  1.00 71.02           C
ATOM   2041  NH1 ARG A 144      -1.050  -6.017 -18.804  1.00 71.02           N
ATOM   2042 1HH1 ARG A 144      -1.898  -6.546 -18.841  1.00 71.02           H
ATOM   2043 2HH1 ARG A 144      -0.178  -6.454 -19.026  1.00 71.02           H
ATOM   2044  NH2 ARG A 144       0.049  -4.005 -18.403  1.00 71.02           N
ATOM   2045 1HH2 ARG A 144       0.925  -4.435 -18.624  1.00 71.02           H
ATOM   2046 2HH2 ARG A 144       0.017  -3.040 -18.142  1.00 71.02           H
ATOM   2047  HN  ARG A 144      -7.206  -2.581 -17.590  1.00 71.02           H
ATOM   2048  N   TYR A 145      -9.108  -4.784 -18.952  1.00 82.93           N
ATOM   2049  CA  TYR A 145     -10.292  -5.554 -19.291  1.00 82.93           C
ATOM   2050  C   TYR A 145     -11.041  -4.920 -20.465  1.00 82.93           C
ATOM   2051  O   TYR A 145     -11.351  -5.595 -21.445  1.00 82.93           O
ATOM   2052  HA  TYR A 145      -9.971  -6.557 -19.573  1.00 82.93           H
ATOM   2053  CB  TYR A 145     -11.188  -5.519 -18.051  1.00 82.93           C
ATOM   2054 1HB  TYR A 145     -10.784  -6.202 -17.304  1.00 82.93           H
ATOM   2055 2HB  TYR A 145     -11.153  -4.518 -17.619  1.00 82.93           H
ATOM   2056  CG  TYR A 145     -12.646  -5.890 -18.326  1.00 82.93           C
ATOM   2057  CD1 TYR A 145     -13.618  -4.910 -18.335  1.00 82.93           C
ATOM   2058  HD1 TYR A 145     -13.346  -3.871 -18.146  1.00 82.93           H
ATOM   2059  CD2 TYR A 145     -12.990  -7.205 -18.565  1.00 82.93           C
ATOM   2060  HD2 TYR A 145     -12.223  -7.979 -18.558  1.00 82.93           H
ATOM   2061  CE1 TYR A 145     -14.991  -5.259 -18.594  1.00 82.93           C
ATOM   2062  HE1 TYR A 145     -15.768  -4.495 -18.603  1.00 82.93           H
ATOM   2063  CE2 TYR A 145     -14.363  -7.554 -18.824  1.00 82.93           C
ATOM   2064  HE2 TYR A 145     -14.648  -8.589 -19.015  1.00 82.93           H
ATOM   2065  CZ  TYR A 145     -15.295  -6.564 -18.826  1.00 82.93           C
ATOM   2066  OH  TYR A 145     -16.592  -6.894 -19.070  1.00 82.93           O
ATOM   2067  HH  TYR A 145     -16.673  -7.881 -19.209  1.00 82.93           H
ATOM   2068  HN  TYR A 145      -9.059  -4.481 -18.000  1.00 82.93           H
ATOM   2069  N   ILE A 146     -11.310  -3.630 -20.326  1.00 80.17           N
ATOM   2070  CA  ILE A 146     -12.095  -2.919 -21.321  1.00 80.17           C
ATOM   2071  C   ILE A 146     -11.347  -2.927 -22.656  1.00 80.17           C
ATOM   2072  O   ILE A 146     -11.958  -3.079 -23.712  1.00 80.17           O
ATOM   2073  HA  ILE A 146     -13.032  -3.461 -21.446  1.00 80.17           H
ATOM   2074  CB  ILE A 146     -12.446  -1.516 -20.822  1.00 80.17           C
ATOM   2075  HB  ILE A 146     -11.520  -1.005 -20.556  1.00 80.17           H
ATOM   2076  CG1 ILE A 146     -13.304  -1.582 -19.557  1.00 80.17           C
ATOM   2077 1HG1 ILE A 146     -14.314  -1.900 -19.815  1.00 80.17           H
ATOM   2078 2HG1 ILE A 146     -12.898  -2.332 -18.877  1.00 80.17           H
ATOM   2079  CG2 ILE A 146     -13.115  -0.693 -21.925  1.00 80.17           C
ATOM   2080 1HG2 ILE A 146     -12.436  -0.602 -22.773  1.00 80.17           H
ATOM   2081 2HG2 ILE A 146     -14.031  -1.190 -22.244  1.00 80.17           H
ATOM   2082 3HG2 ILE A 146     -13.354   0.300 -21.544  1.00 80.17           H
ATOM   2083  CD1 ILE A 146     -13.354  -0.223 -18.856  1.00 80.17           C
ATOM   2084 1HD1 ILE A 146     -12.345   0.080 -18.578  1.00 80.17           H
ATOM   2085 2HD1 ILE A 146     -13.783   0.518 -19.530  1.00 80.17           H
ATOM   2086 3HD1 ILE A 146     -13.970  -0.299 -17.960  1.00 80.17           H
ATOM   2087  HN  ILE A 146     -11.002  -3.075 -19.554  1.00 80.17           H
ATOM   2088  N   ALA A 147     -10.035  -2.763 -22.564  1.00 78.55           N
ATOM   2089  CA  ALA A 147      -9.212  -2.635 -23.755  1.00 78.55           C
ATOM   2090  C   ALA A 147      -9.247  -3.949 -24.537  1.00 78.55           C
ATOM   2091  O   ALA A 147      -9.191  -3.945 -25.766  1.00 78.55           O
ATOM   2092  HA  ALA A 147      -9.640  -1.844 -24.370  1.00 78.55           H
ATOM   2093  CB  ALA A 147      -7.792  -2.233 -23.352  1.00 78.55           C
ATOM   2094 1HB  ALA A 147      -7.819  -1.280 -22.826  1.00 78.55           H
ATOM   2095 2HB  ALA A 147      -7.369  -2.997 -22.700  1.00 78.55           H
ATOM   2096 3HB  ALA A 147      -7.175  -2.137 -24.246  1.00 78.55           H
ATOM   2097  HN  ALA A 147      -9.537  -2.717 -21.698  1.00 78.55           H
ATOM   2098  N   ILE A 148      -9.340  -5.042 -23.793  1.00 74.63           N
ATOM   2099  CA  ILE A 148      -9.218  -6.363 -24.386  1.00 74.63           C
ATOM   2100  C   ILE A 148     -10.604  -6.860 -24.803  1.00 74.63           C
ATOM   2101  O   ILE A 148     -10.785  -7.336 -25.923  1.00 74.63           O
ATOM   2102  HA  ILE A 148      -8.603  -6.264 -25.280  1.00 74.63           H
ATOM   2103  CB  ILE A 148      -8.486  -7.311 -23.434  1.00 74.63           C
ATOM   2104  HB  ILE A 148      -8.951  -7.235 -22.451  1.00 74.63           H
ATOM   2105  CG1 ILE A 148      -7.020  -6.902 -23.274  1.00 74.63           C
ATOM   2106 1HG1 ILE A 148      -6.491  -7.057 -24.214  1.00 74.63           H
ATOM   2107 2HG1 ILE A 148      -6.959  -5.838 -23.045  1.00 74.63           H
ATOM   2108  CG2 ILE A 148      -8.629  -8.764 -23.891  1.00 74.63           C
ATOM   2109 1HG2 ILE A 148      -9.684  -9.036 -23.911  1.00 74.63           H
ATOM   2110 2HG2 ILE A 148      -8.205  -8.875 -24.889  1.00 74.63           H
ATOM   2111 3HG2 ILE A 148      -8.099  -9.417 -23.197  1.00 74.63           H
ATOM   2112  CD1 ILE A 148      -6.345  -7.708 -22.162  1.00 74.63           C
ATOM   2113 1HD1 ILE A 148      -6.862  -7.532 -21.219  1.00 74.63           H
ATOM   2114 2HD1 ILE A 148      -6.387  -8.770 -22.407  1.00 74.63           H
ATOM   2115 3HD1 ILE A 148      -5.304  -7.398 -22.069  1.00 74.63           H
ATOM   2116  HN  ILE A 148      -9.496  -5.034 -22.806  1.00 74.63           H
ATOM   2117  N   ALA A 149     -11.546  -6.732 -23.880  1.00 75.00           N
ATOM   2118  CA  ALA A 149     -12.863  -7.315 -24.070  1.00 75.00           C
ATOM   2119  C   ALA A 149     -13.660  -6.456 -25.053  1.00 75.00           C
ATOM   2120  O   ALA A 149     -14.396  -6.981 -25.887  1.00 75.00           O
ATOM   2121  HA  ALA A 149     -12.728  -8.309 -24.497  1.00 75.00           H
ATOM   2122  CB  ALA A 149     -13.562  -7.451 -22.716  1.00 75.00           C
ATOM   2123 1HB  ALA A 149     -12.970  -8.095 -22.065  1.00 75.00           H
ATOM   2124 2HB  ALA A 149     -13.663  -6.467 -22.259  1.00 75.00           H
ATOM   2125 3HB  ALA A 149     -14.550  -7.889 -22.858  1.00 75.00           H
ATOM   2126  HN  ALA A 149     -11.421  -6.242 -23.018  1.00 75.00           H
ATOM   2127  N   GLN A 150     -13.486  -5.149 -24.923  1.00 66.30           N
ATOM   2128  CA  GLN A 150     -14.249  -4.208 -25.726  1.00 66.30           C
ATOM   2129  C   GLN A 150     -13.328  -3.474 -26.702  1.00 66.30           C
ATOM   2130  O   GLN A 150     -13.504  -2.282 -26.950  1.00 66.30           O
ATOM   2131  HA  GLN A 150     -14.966  -4.815 -26.279  1.00 66.30           H
ATOM   2132  CB  GLN A 150     -15.008  -3.219 -24.839  1.00 66.30           C
ATOM   2133 1HB  GLN A 150     -14.299  -2.605 -24.283  1.00 66.30           H
ATOM   2134 2HB  GLN A 150     -15.596  -2.544 -25.461  1.00 66.30           H
ATOM   2135  CG  GLN A 150     -15.929  -3.954 -23.862  1.00 66.30           C
ATOM   2136 1HG  GLN A 150     -16.542  -4.673 -24.406  1.00 66.30           H
ATOM   2137 2HG  GLN A 150     -15.331  -4.521 -23.149  1.00 66.30           H
ATOM   2138  CD  GLN A 150     -16.830  -2.970 -23.113  1.00 66.30           C
ATOM   2139  OE1 GLN A 150     -16.740  -1.764 -23.269  1.00 66.30           O
ATOM   2140  NE2 GLN A 150     -17.700  -3.552 -22.292  1.00 66.30           N
ATOM   2141 1HE2 GLN A 150     -17.722  -4.548 -22.210  1.00 66.30           H
ATOM   2142 2HE2 GLN A 150     -18.333  -2.992 -21.757  1.00 66.30           H
ATOM   2143  HN  GLN A 150     -12.839  -4.732 -24.284  1.00 66.30           H
ATOM   2144  N   ALA A 151     -12.364  -4.215 -27.228  1.00 66.34           N
ATOM   2145  CA  ALA A 151     -11.292  -3.611 -28.001  1.00 66.34           C
ATOM   2146  C   ALA A 151     -11.894  -2.759 -29.120  1.00 66.34           C
ATOM   2147  O   ALA A 151     -11.387  -1.680 -29.425  1.00 66.34           O
ATOM   2148  HA  ALA A 151     -10.723  -2.967 -27.332  1.00 66.34           H
ATOM   2149  CB  ALA A 151     -10.368  -4.707 -28.536  1.00 66.34           C
ATOM   2150 1HB  ALA A 151      -9.944  -5.264 -27.700  1.00 66.34           H
ATOM   2151 2HB  ALA A 151     -10.938  -5.384 -29.172  1.00 66.34           H
ATOM   2152 3HB  ALA A 151      -9.564  -4.253 -29.116  1.00 66.34           H
ATOM   2153  HN  ALA A 151     -12.309  -5.209 -27.134  1.00 66.34           H
ATOM   2154  N   MET A 152     -12.967  -3.275 -29.702  1.00 55.29           N
ATOM   2155  CA  MET A 152     -13.592  -2.618 -30.838  1.00 55.29           C
ATOM   2156  C   MET A 152     -14.096  -1.225 -30.456  1.00 55.29           C
ATOM   2157  O   MET A 152     -13.847  -0.254 -31.169  1.00 55.29           O
ATOM   2158  HA  MET A 152     -12.811  -2.535 -31.594  1.00 55.29           H
ATOM   2159  CB  MET A 152     -14.763  -3.466 -31.337  1.00 55.29           C
ATOM   2160 1HB  MET A 152     -15.361  -3.802 -30.490  1.00 55.29           H
ATOM   2161 2HB  MET A 152     -15.414  -2.859 -31.967  1.00 55.29           H
ATOM   2162  CG  MET A 152     -14.264  -4.677 -32.128  1.00 55.29           C
ATOM   2163 1HG  MET A 152     -13.334  -4.430 -32.640  1.00 55.29           H
ATOM   2164 2HG  MET A 152     -14.045  -5.501 -31.449  1.00 55.29           H
ATOM   2165  SD  MET A 152     -15.498  -5.180 -33.317  1.00 55.29           S
ATOM   2166  CE  MET A 152     -15.335  -6.954 -33.201  1.00 55.29           C
ATOM   2167 1HE  MET A 152     -14.319  -7.244 -33.468  1.00 55.29           H
ATOM   2168 2HE  MET A 152     -15.548  -7.272 -32.180  1.00 55.29           H
ATOM   2169 3HE  MET A 152     -16.040  -7.429 -33.883  1.00 55.29           H
ATOM   2170  HN  MET A 152     -13.408  -4.124 -29.410  1.00 55.29           H
ATOM   2171  N   ARG A 153     -14.795  -1.171 -29.332  1.00 53.55           N
ATOM   2172  CA  ARG A 153     -15.412   0.070 -28.893  1.00 53.55           C
ATOM   2173  C   ARG A 153     -14.361   0.996 -28.279  1.00 53.55           C
ATOM   2174  O   ARG A 153     -14.596   2.194 -28.128  1.00 53.55           O
ATOM   2175  HA  ARG A 153     -15.838   0.504 -29.797  1.00 53.55           H
ATOM   2176  CB  ARG A 153     -16.512  -0.196 -27.863  1.00 53.55           C
ATOM   2177 1HB  ARG A 153     -16.155  -0.909 -27.120  1.00 53.55           H
ATOM   2178 2HB  ARG A 153     -16.748   0.726 -27.332  1.00 53.55           H
ATOM   2179  CG  ARG A 153     -17.773  -0.741 -28.537  1.00 53.55           C
ATOM   2180 1HG  ARG A 153     -18.065  -0.084 -29.356  1.00 53.55           H
ATOM   2181 2HG  ARG A 153     -17.564  -1.719 -28.971  1.00 53.55           H
ATOM   2182  CD  ARG A 153     -18.923  -0.858 -27.534  1.00 53.55           C
ATOM   2183 1HD  ARG A 153     -18.669  -1.581 -26.759  1.00 53.55           H
ATOM   2184 2HD  ARG A 153     -19.082   0.099 -27.037  1.00 53.55           H
ATOM   2185  NE  ARG A 153     -20.160  -1.277 -28.230  1.00 53.55           N
ATOM   2186  HE  ARG A 153     -20.122  -1.398 -29.222  1.00 53.55           H
ATOM   2187  CZ  ARG A 153     -21.328  -1.505 -27.613  1.00 53.55           C
ATOM   2188  NH1 ARG A 153     -21.436  -1.359 -26.286  1.00 53.55           N
ATOM   2189 1HH1 ARG A 153     -20.642  -1.077 -25.747  1.00 53.55           H
ATOM   2190 2HH1 ARG A 153     -22.311  -1.531 -25.834  1.00 53.55           H
ATOM   2191  NH2 ARG A 153     -22.386  -1.882 -28.345  1.00 53.55           N
ATOM   2192 1HH2 ARG A 153     -23.265  -2.056 -27.900  1.00 53.55           H
ATOM   2193 2HH2 ARG A 153     -22.296  -1.989 -29.335  1.00 53.55           H
ATOM   2194  HN  ARG A 153     -14.943  -1.953 -28.727  1.00 53.55           H
ATOM   2195  N   ALA A 154     -13.223   0.406 -27.940  1.00 58.34           N
ATOM   2196  CA  ALA A 154     -12.220   1.108 -27.158  1.00 58.34           C
ATOM   2197  C   ALA A 154     -11.516   2.137 -28.045  1.00 58.34           C
ATOM   2198  O   ALA A 154     -11.049   3.166 -27.558  1.00 58.34           O
ATOM   2199  HA  ALA A 154     -12.734   1.629 -26.350  1.00 58.34           H
ATOM   2200  CB  ALA A 154     -11.245   0.097 -26.552  1.00 58.34           C
ATOM   2201 1HB  ALA A 154     -11.791  -0.593 -25.908  1.00 58.34           H
ATOM   2202 2HB  ALA A 154     -10.757  -0.461 -27.351  1.00 58.34           H
ATOM   2203 3HB  ALA A 154     -10.493   0.624 -25.965  1.00 58.34           H
ATOM   2204  HN  ALA A 154     -12.984  -0.532 -28.191  1.00 58.34           H
ATOM   2205  N   HIS A 155     -11.463   1.824 -29.331  1.00 53.47           N
ATOM   2206  CA  HIS A 155     -10.662   2.605 -30.259  1.00 53.47           C
ATOM   2207  C   HIS A 155     -11.299   3.983 -30.452  1.00 53.47           C
ATOM   2208  O   HIS A 155     -10.597   4.991 -30.526  1.00 53.47           O
ATOM   2209  HA  HIS A 155      -9.682   2.729 -29.799  1.00 53.47           H
ATOM   2210  CB  HIS A 155     -10.467   1.852 -31.576  1.00 53.47           C
ATOM   2211 1HB  HIS A 155     -11.250   1.099 -31.672  1.00 53.47           H
ATOM   2212 2HB  HIS A 155     -10.594   2.550 -32.404  1.00 53.47           H
ATOM   2213  CG  HIS A 155      -9.122   1.178 -31.705  1.00 53.47           C
ATOM   2214  ND1 HIS A 155      -7.964   1.870 -32.015  1.00 53.47           N
ATOM   2215  HD1 HIS A 155      -7.897   2.854 -32.180  1.00 53.47           H
ATOM   2216  CD2 HIS A 155      -8.763  -0.130 -31.562  1.00 53.47           C
ATOM   2217  HD2 HIS A 155      -9.435  -0.952 -31.317  1.00 53.47           H
ATOM   2218  CE1 HIS A 155      -6.960   1.007 -32.055  1.00 53.47           C
ATOM   2219  HE1 HIS A 155      -5.919   1.245 -32.274  1.00 53.47           H
ATOM   2220  NE2 HIS A 155      -7.457  -0.232 -31.775  1.00 53.47           N
ATOM   2221  HN  HIS A 155     -11.953   1.055 -29.741  1.00 53.47           H
ATOM   2222  N   THR A 156     -12.622   3.983 -30.529  1.00 60.07           N
ATOM   2223  CA  THR A 156     -13.348   5.176 -30.931  1.00 60.07           C
ATOM   2224  C   THR A 156     -13.336   6.212 -29.805  1.00 60.07           C
ATOM   2225  O   THR A 156     -13.481   7.407 -30.055  1.00 60.07           O
ATOM   2226  HA  THR A 156     -12.833   5.622 -31.781  1.00 60.07           H
ATOM   2227  CB  THR A 156     -14.757   4.752 -31.351  1.00 60.07           C
ATOM   2228  HB  THR A 156     -15.407   5.620 -31.463  1.00 60.07           H
ATOM   2229  OG1 THR A 156     -15.150   3.814 -30.353  1.00 60.07           O
ATOM   2230  HG1 THR A 156     -16.132   3.636 -30.419  1.00 60.07           H
ATOM   2231  CG2 THR A 156     -14.762   3.940 -32.648  1.00 60.07           C
ATOM   2232 1HG2 THR A 156     -14.166   3.037 -32.514  1.00 60.07           H
ATOM   2233 2HG2 THR A 156     -14.337   4.540 -33.453  1.00 60.07           H
ATOM   2234 3HG2 THR A 156     -15.786   3.665 -32.901  1.00 60.07           H
ATOM   2235  HN  THR A 156     -13.194   3.189 -30.323  1.00 60.07           H
ATOM   2236  N   TRP A 157     -13.161   5.716 -28.589  1.00 55.84           N
ATOM   2237  CA  TRP A 157     -13.364   6.539 -27.409  1.00 55.84           C
ATOM   2238  C   TRP A 157     -11.991   6.856 -26.812  1.00 55.84           C
ATOM   2239  O   TRP A 157     -11.870   7.079 -25.609  1.00 55.84           O
ATOM   2240  HA  TRP A 157     -13.855   7.459 -27.724  1.00 55.84           H
ATOM   2241  CB  TRP A 157     -14.302   5.851 -26.415  1.00 55.84           C
ATOM   2242 1HB  TRP A 157     -14.061   4.788 -26.379  1.00 55.84           H
ATOM   2243 2HB  TRP A 157     -14.119   6.254 -25.419  1.00 55.84           H
ATOM   2244  CG  TRP A 157     -15.787   6.010 -26.749  1.00 55.84           C
ATOM   2245  CD1 TRP A 157     -16.401   5.767 -27.915  1.00 55.84           C
ATOM   2246  HD1 TRP A 157     -15.895   5.409 -28.812  1.00 55.84           H
ATOM   2247  CD2 TRP A 157     -16.826   6.460 -25.854  1.00 55.84           C
ATOM   2248  NE1 TRP A 157     -17.754   6.027 -27.838  1.00 55.84           N
ATOM   2249  HE1 TRP A 157     -18.420   5.922 -28.576  1.00 55.84           H
ATOM   2250  CE2 TRP A 157     -18.021   6.462 -26.545  1.00 55.84           C
ATOM   2251  CE3 TRP A 157     -16.758   6.853 -24.506  1.00 55.84           C
ATOM   2252  HE3 TRP A 157     -15.827   6.860 -23.939  1.00 55.84           H
ATOM   2253  CZ2 TRP A 157     -19.238   6.847 -25.970  1.00 55.84           C
ATOM   2254  HZ2 TRP A 157     -20.169   6.839 -26.537  1.00 55.84           H
ATOM   2255  CZ3 TRP A 157     -17.983   7.235 -23.946  1.00 55.84           C
ATOM   2256  HZ3 TRP A 157     -17.987   7.549 -22.902  1.00 55.84           H
ATOM   2257  CH2 TRP A 157     -19.195   7.242 -24.628  1.00 55.84           C
ATOM   2258  HH2 TRP A 157     -20.107   7.554 -24.119  1.00 55.84           H
ATOM   2259  HN  TRP A 157     -12.887   4.772 -28.404  1.00 55.84           H
ATOM   2260  N   ARG A 158     -10.992   6.867 -27.682  1.00 57.36           N
ATOM   2261  CA  ARG A 158      -9.611   6.946 -27.235  1.00 57.36           C
ATOM   2262  C   ARG A 158      -9.381   8.239 -26.450  1.00 57.36           C
ATOM   2263  O   ARG A 158      -8.750   8.225 -25.395  1.00 57.36           O
ATOM   2264  HA  ARG A 158      -9.474   6.072 -26.599  1.00 57.36           H
ATOM   2265  CB  ARG A 158      -8.645   6.898 -28.420  1.00 57.36           C
ATOM   2266 1HB  ARG A 158      -8.980   6.149 -29.137  1.00 57.36           H
ATOM   2267 2HB  ARG A 158      -8.649   7.858 -28.937  1.00 57.36           H
ATOM   2268  CG  ARG A 158      -7.225   6.569 -27.956  1.00 57.36           C
ATOM   2269 1HG  ARG A 158      -6.857   7.362 -27.306  1.00 57.36           H
ATOM   2270 2HG  ARG A 158      -7.234   5.652 -27.367  1.00 57.36           H
ATOM   2271  CD  ARG A 158      -6.283   6.403 -29.151  1.00 57.36           C
ATOM   2272 1HD  ARG A 158      -6.665   5.635 -29.822  1.00 57.36           H
ATOM   2273 2HD  ARG A 158      -6.238   7.331 -29.721  1.00 57.36           H
ATOM   2274  NE  ARG A 158      -4.929   6.035 -28.680  1.00 57.36           N
ATOM   2275  HE  ARG A 158      -4.768   6.003 -27.693  1.00 57.36           H
ATOM   2276  CZ  ARG A 158      -3.905   5.741 -29.493  1.00 57.36           C
ATOM   2277  NH1 ARG A 158      -4.063   5.767 -30.823  1.00 57.36           N
ATOM   2278 1HH1 ARG A 158      -4.951   6.008 -31.216  1.00 57.36           H
ATOM   2279 2HH1 ARG A 158      -3.294   5.547 -31.423  1.00 57.36           H
ATOM   2280  NH2 ARG A 158      -2.720   5.420 -28.955  1.00 57.36           N
ATOM   2281 1HH2 ARG A 158      -1.946   5.198 -29.548  1.00 57.36           H
ATOM   2282 2HH2 ARG A 158      -2.610   5.402 -27.961  1.00 57.36           H
ATOM   2283  HN  ARG A 158     -11.113   6.824 -28.674  1.00 57.36           H
ATOM   2284  N   GLU A 159      -9.905   9.327 -26.996  1.00 63.39           N
ATOM   2285  CA  GLU A 159      -9.699  10.636 -26.401  1.00 63.39           C
ATOM   2286  C   GLU A 159     -10.489  10.756 -25.096  1.00 63.39           C
ATOM   2287  O   GLU A 159      -9.953  11.199 -24.081  1.00 63.39           O
ATOM   2288  HA  GLU A 159      -8.631  10.696 -26.194  1.00 63.39           H
ATOM   2289  CB  GLU A 159     -10.084  11.749 -27.378  1.00 63.39           C
ATOM   2290 1HB  GLU A 159     -11.029  11.503 -27.861  1.00 63.39           H
ATOM   2291 2HB  GLU A 159     -10.103  12.706 -26.856  1.00 63.39           H
ATOM   2292  CG  GLU A 159      -9.042  11.886 -28.491  1.00 63.39           C
ATOM   2293 1HG  GLU A 159      -8.042  11.904 -28.058  1.00 63.39           H
ATOM   2294 2HG  GLU A 159      -9.090  11.016 -29.147  1.00 63.39           H
ATOM   2295  CD  GLU A 159      -9.274  13.160 -29.306  1.00 63.39           C
ATOM   2296  OE1 GLU A 159      -8.289  13.631 -29.915  1.00 63.39           O
ATOM   2297  OE2 GLU A 159     -10.431  13.634 -29.301  1.00 63.39           O
ATOM   2298  HN  GLU A 159     -10.460   9.323 -27.828  1.00 63.39           H
ATOM   2299  N   LYS A 160     -11.749  10.354 -25.165  1.00 68.39           N
ATOM   2300  CA  LYS A 160     -12.630  10.452 -24.013  1.00 68.39           C
ATOM   2301  C   LYS A 160     -12.041   9.644 -22.855  1.00 68.39           C
ATOM   2302  O   LYS A 160     -12.175  10.028 -21.695  1.00 68.39           O
ATOM   2303  HA  LYS A 160     -12.667  11.501 -23.719  1.00 68.39           H
ATOM   2304  CB  LYS A 160     -14.054  10.037 -24.391  1.00 68.39           C
ATOM   2305 1HB  LYS A 160     -14.032   9.077 -24.907  1.00 68.39           H
ATOM   2306 2HB  LYS A 160     -14.648   9.900 -23.487  1.00 68.39           H
ATOM   2307  CG  LYS A 160     -14.712  11.089 -25.286  1.00 68.39           C
ATOM   2308 1HG  LYS A 160     -14.592  12.077 -24.841  1.00 68.39           H
ATOM   2309 2HG  LYS A 160     -14.211  11.112 -26.254  1.00 68.39           H
ATOM   2310  CD  LYS A 160     -16.199  10.788 -25.482  1.00 68.39           C
ATOM   2311 1HD  LYS A 160     -16.318   9.807 -25.941  1.00 68.39           H
ATOM   2312 2HD  LYS A 160     -16.697  10.750 -24.513  1.00 68.39           H
ATOM   2313  CE  LYS A 160     -16.862  11.851 -26.361  1.00 68.39           C
ATOM   2314 1HE  LYS A 160     -16.758  12.832 -25.896  1.00 68.39           H
ATOM   2315 2HE  LYS A 160     -16.358  11.900 -27.325  1.00 68.39           H
ATOM   2316  NZ  LYS A 160     -18.295  11.539 -26.559  1.00 68.39           N
ATOM   2317 1HZ  LYS A 160     -18.721  12.257 -27.136  1.00 68.39           H
ATOM   2318 2HZ  LYS A 160     -18.385  10.640 -27.019  1.00 68.39           H
ATOM   2319 3HZ  LYS A 160     -18.762  11.507 -25.660  1.00 68.39           H
ATOM   2320  HN  LYS A 160     -12.169   9.968 -25.986  1.00 68.39           H
ATOM   2321  N   ARG A 161     -11.401   8.540 -23.212  1.00 66.99           N
ATOM   2322  CA  ARG A 161     -10.810   7.663 -22.215  1.00 66.99           C
ATOM   2323  C   ARG A 161      -9.737   8.410 -21.420  1.00 66.99           C
ATOM   2324  O   ARG A 161      -9.581   8.189 -20.221  1.00 66.99           O
ATOM   2325  HA  ARG A 161     -11.641   7.370 -21.573  1.00 66.99           H
ATOM   2326  CB  ARG A 161     -10.184   6.430 -22.869  1.00 66.99           C
ATOM   2327 1HB  ARG A 161      -9.723   6.710 -23.816  1.00 66.99           H
ATOM   2328 2HB  ARG A 161      -9.391   6.039 -22.232  1.00 66.99           H
ATOM   2329  CG  ARG A 161     -11.235   5.343 -23.109  1.00 66.99           C
ATOM   2330 1HG  ARG A 161     -11.668   5.035 -22.157  1.00 66.99           H
ATOM   2331 2HG  ARG A 161     -12.047   5.746 -23.713  1.00 66.99           H
ATOM   2332  CD  ARG A 161     -10.620   4.132 -23.812  1.00 66.99           C
ATOM   2333 1HD  ARG A 161     -10.477   4.349 -24.870  1.00 66.99           H
ATOM   2334 2HD  ARG A 161      -9.636   3.919 -23.394  1.00 66.99           H
ATOM   2335  NE  ARG A 161     -11.502   2.953 -23.653  1.00 66.99           N
ATOM   2336  HE  ARG A 161     -12.484   3.113 -23.558  1.00 66.99           H
ATOM   2337  CZ  ARG A 161     -11.065   1.687 -23.629  1.00 66.99           C
ATOM   2338  NH1 ARG A 161      -9.759   1.415 -23.751  1.00 66.99           N
ATOM   2339 1HH1 ARG A 161      -9.101   2.160 -23.862  1.00 66.99           H
ATOM   2340 2HH1 ARG A 161      -9.442   0.467 -23.732  1.00 66.99           H
ATOM   2341  NH2 ARG A 161     -11.955   0.696 -23.480  1.00 66.99           N
ATOM   2342 1HH2 ARG A 161     -11.646  -0.255 -23.459  1.00 66.99           H
ATOM   2343 2HH2 ARG A 161     -12.928   0.907 -23.389  1.00 66.99           H
ATOM   2344  HN  ARG A 161     -11.284   8.242 -24.159  1.00 66.99           H
ATOM   2345  N   LEU A 162      -9.025   9.280 -22.121  1.00 78.39           N
ATOM   2346  CA  LEU A 162      -7.941  10.028 -21.507  1.00 78.39           C
ATOM   2347  C   LEU A 162      -8.521  11.018 -20.494  1.00 78.39           C
ATOM   2348  O   LEU A 162      -7.934  11.245 -19.437  1.00 78.39           O
ATOM   2349  HA  LEU A 162      -7.314   9.315 -20.972  1.00 78.39           H
ATOM   2350  CB  LEU A 162      -7.068  10.685 -22.578  1.00 78.39           C
ATOM   2351 1HB  LEU A 162      -6.771   9.920 -23.295  1.00 78.39           H
ATOM   2352 2HB  LEU A 162      -7.676  11.410 -23.120  1.00 78.39           H
ATOM   2353  CG  LEU A 162      -5.807  11.391 -22.076  1.00 78.39           C
ATOM   2354  HG  LEU A 162      -6.096  12.082 -21.284  1.00 78.39           H
ATOM   2355  CD1 LEU A 162      -4.824  10.390 -21.467  1.00 78.39           C
ATOM   2356 1HD1 LEU A 162      -5.297   9.880 -20.627  1.00 78.39           H
ATOM   2357 2HD1 LEU A 162      -4.537   9.657 -22.221  1.00 78.39           H
ATOM   2358 3HD1 LEU A 162      -3.937  10.918 -21.118  1.00 78.39           H
ATOM   2359  CD2 LEU A 162      -5.164  12.222 -23.188  1.00 78.39           C
ATOM   2360 1HD2 LEU A 162      -4.892  11.569 -24.018  1.00 78.39           H
ATOM   2361 2HD2 LEU A 162      -5.872  12.975 -23.535  1.00 78.39           H
ATOM   2362 3HD2 LEU A 162      -4.270  12.713 -22.804  1.00 78.39           H
ATOM   2363  HN  LEU A 162      -9.178   9.477 -23.090  1.00 78.39           H
ATOM   2364  N   LEU A 163      -9.665  11.581 -20.854  1.00 81.43           N
ATOM   2365  CA  LEU A 163     -10.339  12.529 -19.982  1.00 81.43           C
ATOM   2366  C   LEU A 163     -10.820  11.805 -18.723  1.00 81.43           C
ATOM   2367  O   LEU A 163     -10.575  12.262 -17.608  1.00 81.43           O
ATOM   2368  HA  LEU A 163      -9.606  13.281 -19.689  1.00 81.43           H
ATOM   2369  CB  LEU A 163     -11.453  13.254 -20.739  1.00 81.43           C
ATOM   2370 1HB  LEU A 163     -11.034  13.666 -21.657  1.00 81.43           H
ATOM   2371 2HB  LEU A 163     -12.203  12.519 -21.033  1.00 81.43           H
ATOM   2372  CG  LEU A 163     -12.155  14.382 -19.981  1.00 81.43           C
ATOM   2373  HG  LEU A 163     -12.465  13.999 -19.009  1.00 81.43           H
ATOM   2374  CD1 LEU A 163     -11.198  15.548 -19.724  1.00 81.43           C
ATOM   2375 1HD1 LEU A 163     -10.353  15.200 -19.129  1.00 81.43           H
ATOM   2376 2HD1 LEU A 163     -10.836  15.938 -20.675  1.00 81.43           H
ATOM   2377 3HD1 LEU A 163     -11.722  16.336 -19.183  1.00 81.43           H
ATOM   2378  CD2 LEU A 163     -13.421  14.831 -20.714  1.00 81.43           C
ATOM   2379 1HD2 LEU A 163     -13.156  15.190 -21.709  1.00 81.43           H
ATOM   2380 2HD2 LEU A 163     -14.107  13.989 -20.802  1.00 81.43           H
ATOM   2381 3HD2 LEU A 163     -13.900  15.634 -20.153  1.00 81.43           H
ATOM   2382  HN  LEU A 163     -10.130  11.399 -21.720  1.00 81.43           H
ATOM   2383  N   TYR A 164     -11.497  10.687 -18.945  1.00 75.24           N
ATOM   2384  CA  TYR A 164     -12.027   9.903 -17.842  1.00 75.24           C
ATOM   2385  C   TYR A 164     -10.904   9.419 -16.924  1.00 75.24           C
ATOM   2386  O   TYR A 164     -11.081   9.341 -15.709  1.00 75.24           O
ATOM   2387  HA  TYR A 164     -12.704  10.539 -17.272  1.00 75.24           H
ATOM   2388  CB  TYR A 164     -12.709   8.690 -18.478  1.00 75.24           C
ATOM   2389 1HB  TYR A 164     -12.055   8.280 -19.247  1.00 75.24           H
ATOM   2390 2HB  TYR A 164     -12.833   7.917 -17.719  1.00 75.24           H
ATOM   2391  CG  TYR A 164     -14.073   8.997 -19.100  1.00 75.24           C
ATOM   2392  CD1 TYR A 164     -15.070   9.563 -18.331  1.00 75.24           C
ATOM   2393  HD1 TYR A 164     -14.885   9.791 -17.281  1.00 75.24           H
ATOM   2394  CD2 TYR A 164     -14.306   8.708 -20.429  1.00 75.24           C
ATOM   2395  HD2 TYR A 164     -13.519   8.261 -21.036  1.00 75.24           H
ATOM   2396  CE1 TYR A 164     -16.353   9.852 -18.916  1.00 75.24           C
ATOM   2397  HE1 TYR A 164     -17.149  10.299 -18.321  1.00 75.24           H
ATOM   2398  CE2 TYR A 164     -15.590   8.997 -21.014  1.00 75.24           C
ATOM   2399  HE2 TYR A 164     -15.787   8.774 -22.062  1.00 75.24           H
ATOM   2400  CZ  TYR A 164     -16.550   9.555 -20.229  1.00 75.24           C
ATOM   2401  OH  TYR A 164     -17.762   9.828 -20.781  1.00 75.24           O
ATOM   2402  HH  TYR A 164     -18.362  10.247 -20.100  1.00 75.24           H
ATOM   2403  HN  TYR A 164     -11.684  10.318 -19.855  1.00 75.24           H
ATOM   2404  N   SER A 165      -9.773   9.106 -17.539  1.00 85.59           N
ATOM   2405  CA  SER A 165      -8.626   8.617 -16.793  1.00 85.59           C
ATOM   2406  C   SER A 165      -8.155   9.681 -15.800  1.00 85.59           C
ATOM   2407  O   SER A 165      -7.733   9.357 -14.691  1.00 85.59           O
ATOM   2408  HA  SER A 165      -8.981   7.732 -16.266  1.00 85.59           H
ATOM   2409  CB  SER A 165      -7.484   8.226 -17.733  1.00 85.59           C
ATOM   2410 1HB  SER A 165      -6.743   7.647 -17.182  1.00 85.59           H
ATOM   2411 2HB  SER A 165      -7.869   7.581 -18.523  1.00 85.59           H
ATOM   2412  OG  SER A 165      -6.857   9.366 -18.315  1.00 85.59           O
ATOM   2413  HG  SER A 165      -7.547  10.047 -18.560  1.00 85.59           H
ATOM   2414  HN  SER A 165      -9.634   9.183 -18.526  1.00 85.59           H
ATOM   2415  N   LYS A 166      -8.243  10.930 -16.233  1.00 83.03           N
ATOM   2416  CA  LYS A 166      -7.865  12.046 -15.383  1.00 83.03           C
ATOM   2417  C   LYS A 166      -8.836  12.137 -14.205  1.00 83.03           C
ATOM   2418  O   LYS A 166      -8.415  12.270 -13.057  1.00 83.03           O
ATOM   2419  HA  LYS A 166      -6.868  11.837 -14.994  1.00 83.03           H
ATOM   2420  CB  LYS A 166      -7.769  13.335 -16.202  1.00 83.03           C
ATOM   2421 1HB  LYS A 166      -8.670  13.456 -16.804  1.00 83.03           H
ATOM   2422 2HB  LYS A 166      -7.717  14.193 -15.531  1.00 83.03           H
ATOM   2423  CG  LYS A 166      -6.539  13.316 -17.112  1.00 83.03           C
ATOM   2424 1HG  LYS A 166      -5.639  13.189 -16.511  1.00 83.03           H
ATOM   2425 2HG  LYS A 166      -6.595  12.463 -17.787  1.00 83.03           H
ATOM   2426  CD  LYS A 166      -6.438  14.610 -17.923  1.00 83.03           C
ATOM   2427 1HD  LYS A 166      -7.327  14.724 -18.544  1.00 83.03           H
ATOM   2428 2HD  LYS A 166      -6.408  15.465 -17.249  1.00 83.03           H
ATOM   2429  CE  LYS A 166      -5.189  14.606 -18.807  1.00 83.03           C
ATOM   2430 1HE  LYS A 166      -4.306  14.413 -18.198  1.00 83.03           H
ATOM   2431 2HE  LYS A 166      -5.255  13.800 -19.537  1.00 83.03           H
ATOM   2432  NZ  LYS A 166      -5.044  15.904 -19.504  1.00 83.03           N
ATOM   2433 1HZ  LYS A 166      -4.220  15.880 -20.095  1.00 83.03           H
ATOM   2434 2HZ  LYS A 166      -5.864  16.074 -20.076  1.00 83.03           H
ATOM   2435 3HZ  LYS A 166      -4.949  16.646 -18.821  1.00 83.03           H
ATOM   2436  HN  LYS A 166      -8.566  11.184 -17.145  1.00 83.03           H
ATOM   2437  N   MET A 167     -10.119  12.060 -14.529  1.00 84.39           N
ATOM   2438  CA  MET A 167     -11.155  12.169 -13.517  1.00 84.39           C
ATOM   2439  C   MET A 167     -11.022  11.056 -12.475  1.00 84.39           C
ATOM   2440  O   MET A 167     -11.100  11.312 -11.275  1.00 84.39           O
ATOM   2441  HA  MET A 167     -11.002  13.139 -13.043  1.00 84.39           H
ATOM   2442  CB  MET A 167     -12.530  12.085 -14.182  1.00 84.39           C
ATOM   2443 1HB  MET A 167     -12.571  11.210 -14.831  1.00 84.39           H
ATOM   2444 2HB  MET A 167     -13.299  11.953 -13.420  1.00 84.39           H
ATOM   2445  CG  MET A 167     -12.822  13.346 -14.998  1.00 84.39           C
ATOM   2446 1HG  MET A 167     -12.775  14.224 -14.354  1.00 84.39           H
ATOM   2447 2HG  MET A 167     -12.063  13.474 -15.769  1.00 84.39           H
ATOM   2448  SD  MET A 167     -14.438  13.227 -15.747  1.00 84.39           S
ATOM   2449  CE  MET A 167     -14.568  14.857 -16.464  1.00 84.39           C
ATOM   2450 1HE  MET A 167     -14.499  15.607 -15.676  1.00 84.39           H
ATOM   2451 2HE  MET A 167     -13.758  15.005 -17.178  1.00 84.39           H
ATOM   2452 3HE  MET A 167     -15.526  14.953 -16.975  1.00 84.39           H
ATOM   2453  HN  MET A 167     -10.452  11.927 -15.463  1.00 84.39           H
ATOM   2454  N   VAL A 168     -10.824   9.844 -12.973  1.00 91.76           N
ATOM   2455  CA  VAL A 168     -10.738   8.683 -12.104  1.00 91.76           C
ATOM   2456  C   VAL A 168      -9.558   8.855 -11.146  1.00 91.76           C
ATOM   2457  O   VAL A 168      -9.674   8.569  -9.955  1.00 91.76           O
ATOM   2458  HA  VAL A 168     -11.659   8.638 -11.522  1.00 91.76           H
ATOM   2459  CB  VAL A 168     -10.646   7.407 -12.943  1.00 91.76           C
ATOM   2460  HB  VAL A 168      -9.834   7.534 -13.658  1.00 91.76           H
ATOM   2461  CG1 VAL A 168     -10.316   6.197 -12.066  1.00 91.76           C
ATOM   2462 1HG1 VAL A 168      -9.359   6.358 -11.570  1.00 91.76           H
ATOM   2463 2HG1 VAL A 168     -11.097   6.067 -11.317  1.00 91.76           H
ATOM   2464 3HG1 VAL A 168     -10.256   5.303 -12.688  1.00 91.76           H
ATOM   2465  CG2 VAL A 168     -11.936   7.176 -13.733  1.00 91.76           C
ATOM   2466 1HG2 VAL A 168     -12.773   7.080 -13.041  1.00 91.76           H
ATOM   2467 2HG2 VAL A 168     -12.110   8.020 -14.399  1.00 91.76           H
ATOM   2468 3HG2 VAL A 168     -11.844   6.262 -14.320  1.00 91.76           H
ATOM   2469  HN  VAL A 168     -10.723   9.650 -13.949  1.00 91.76           H
ATOM   2470  N   CYS A 169      -8.449   9.320 -11.701  1.00 93.29           N
ATOM   2471  CA  CYS A 169      -7.246   9.527 -10.912  1.00 93.29           C
ATOM   2472  C   CYS A 169      -7.569  10.522  -9.796  1.00 93.29           C
ATOM   2473  O   CYS A 169      -7.228  10.292  -8.637  1.00 93.29           O
ATOM   2474  HA  CYS A 169      -6.973   8.556 -10.498  1.00 93.29           H
ATOM   2475  CB  CYS A 169      -6.076  10.000 -11.778  1.00 93.29           C
ATOM   2476 1HB  CYS A 169      -6.395  10.824 -12.415  1.00 93.29           H
ATOM   2477 2HB  CYS A 169      -5.275  10.379 -11.144  1.00 93.29           H
ATOM   2478  SG  CYS A 169      -5.459   8.617 -12.806  1.00 93.29           S
ATOM   2479  HG  CYS A 169      -6.426   8.680 -13.717  1.00 93.29           H
ATOM   2480  HN  CYS A 169      -8.364   9.553 -12.670  1.00 93.29           H
ATOM   2481  N   PHE A 170      -8.225  11.606 -10.185  1.00 92.96           N
ATOM   2482  CA  PHE A 170      -8.571  12.651  -9.236  1.00 92.96           C
ATOM   2483  C   PHE A 170      -9.453  12.102  -8.114  1.00 92.96           C
ATOM   2484  O   PHE A 170      -9.216  12.383  -6.940  1.00 92.96           O
ATOM   2485  HA  PHE A 170      -7.639  13.026  -8.814  1.00 92.96           H
ATOM   2486  CB  PHE A 170      -9.353  13.715 -10.010  1.00 92.96           C
ATOM   2487 1HB  PHE A 170      -8.745  14.063 -10.845  1.00 92.96           H
ATOM   2488 2HB  PHE A 170     -10.246  13.258 -10.435  1.00 92.96           H
ATOM   2489  CG  PHE A 170      -9.768  14.920  -9.163  1.00 92.96           C
ATOM   2490  CD1 PHE A 170     -11.049  15.031  -8.720  1.00 92.96           C
ATOM   2491  HD1 PHE A 170     -11.780  14.262  -8.969  1.00 92.96           H
ATOM   2492  CD2 PHE A 170      -8.856  15.880  -8.853  1.00 92.96           C
ATOM   2493  HD2 PHE A 170      -7.829  15.791  -9.208  1.00 92.96           H
ATOM   2494  CE1 PHE A 170     -11.434  16.149  -7.934  1.00 92.96           C
ATOM   2495  HE1 PHE A 170     -12.461  16.238  -7.580  1.00 92.96           H
ATOM   2496  CE2 PHE A 170      -9.241  16.998  -8.067  1.00 92.96           C
ATOM   2497  HE2 PHE A 170      -8.510  17.768  -7.819  1.00 92.96           H
ATOM   2498  CZ  PHE A 170     -10.522  17.109  -7.625  1.00 92.96           C
ATOM   2499  HZ  PHE A 170     -10.818  17.968  -7.021  1.00 92.96           H
ATOM   2500  HN  PHE A 170      -8.517  11.775 -11.126  1.00 92.96           H
ATOM   2501  N   THR A 171     -10.453  11.330  -8.513  1.00 92.43           N
ATOM   2502  CA  THR A 171     -11.383  10.754  -7.557  1.00 92.43           C
ATOM   2503  C   THR A 171     -10.637   9.874  -6.552  1.00 92.43           C
ATOM   2504  O   THR A 171     -10.962   9.868  -5.365  1.00 92.43           O
ATOM   2505  HA  THR A 171     -11.841  11.566  -6.992  1.00 92.43           H
ATOM   2506  CB  THR A 171     -12.461  10.003  -8.340  1.00 92.43           C
ATOM   2507  HB  THR A 171     -12.049   9.112  -8.813  1.00 92.43           H
ATOM   2508  OG1 THR A 171     -12.991  10.983  -9.228  1.00 92.43           O
ATOM   2509  HG1 THR A 171     -12.510  10.946 -10.104  1.00 92.43           H
ATOM   2510  CG2 THR A 171     -13.653   9.610  -7.464  1.00 92.43           C
ATOM   2511 1HG2 THR A 171     -14.107  10.508  -7.044  1.00 92.43           H
ATOM   2512 2HG2 THR A 171     -13.313   8.963  -6.656  1.00 92.43           H
ATOM   2513 3HG2 THR A 171     -14.389   9.080  -8.069  1.00 92.43           H
ATOM   2514  HN  THR A 171     -10.631  11.096  -9.469  1.00 92.43           H
ATOM   2515  N   ILE A 172      -9.651   9.151  -7.063  1.00 93.25           N
ATOM   2516  CA  ILE A 172      -8.879   8.244  -6.232  1.00 93.25           C
ATOM   2517  C   ILE A 172      -8.127   9.048  -5.169  1.00 93.25           C
ATOM   2518  O   ILE A 172      -8.116   8.677  -3.997  1.00 93.25           O
ATOM   2519  HA  ILE A 172      -9.584   7.582  -5.729  1.00 93.25           H
ATOM   2520  CB  ILE A 172      -7.972   7.366  -7.096  1.00 93.25           C
ATOM   2521  HB  ILE A 172      -7.489   8.001  -7.839  1.00 93.25           H
ATOM   2522  CG1 ILE A 172      -8.786   6.319  -7.858  1.00 93.25           C
ATOM   2523 1HG1 ILE A 172      -9.164   5.570  -7.161  1.00 93.25           H
ATOM   2524 2HG1 ILE A 172      -9.653   6.791  -8.319  1.00 93.25           H
ATOM   2525  CG2 ILE A 172      -6.862   6.730  -6.256  1.00 93.25           C
ATOM   2526 1HG2 ILE A 172      -6.258   7.514  -5.799  1.00 93.25           H
ATOM   2527 2HG2 ILE A 172      -7.306   6.112  -5.476  1.00 93.25           H
ATOM   2528 3HG2 ILE A 172      -6.232   6.112  -6.895  1.00 93.25           H
ATOM   2529  CD1 ILE A 172      -7.936   5.640  -8.934  1.00 93.25           C
ATOM   2530 1HD1 ILE A 172      -7.580   6.388  -9.642  1.00 93.25           H
ATOM   2531 2HD1 ILE A 172      -7.083   5.148  -8.466  1.00 93.25           H
ATOM   2532 3HD1 ILE A 172      -8.539   4.900  -9.460  1.00 93.25           H
ATOM   2533  HN  ILE A 172      -9.379   9.179  -8.025  1.00 93.25           H
ATOM   2534  N   TRP A 173      -7.516  10.134  -5.618  1.00 91.84           N
ATOM   2535  CA  TRP A 173      -6.681  10.939  -4.742  1.00 91.84           C
ATOM   2536  C   TRP A 173      -7.573  11.521  -3.643  1.00 91.84           C
ATOM   2537  O   TRP A 173      -7.207  11.506  -2.469  1.00 91.84           O
ATOM   2538  HA  TRP A 173      -5.929  10.284  -4.304  1.00 91.84           H
ATOM   2539  CB  TRP A 173      -5.930  12.012  -5.534  1.00 91.84           C
ATOM   2540 1HB  TRP A 173      -6.615  12.467  -6.249  1.00 91.84           H
ATOM   2541 2HB  TRP A 173      -5.615  12.800  -4.849  1.00 91.84           H
ATOM   2542  CG  TRP A 173      -4.705  11.488  -6.285  1.00 91.84           C
ATOM   2543  CD1 TRP A 173      -4.536  11.375  -7.610  1.00 91.84           C
ATOM   2544  HD1 TRP A 173      -5.285  11.656  -8.350  1.00 91.84           H
ATOM   2545  CD2 TRP A 173      -3.478  11.007  -5.699  1.00 91.84           C
ATOM   2546  NE1 TRP A 173      -3.294  10.859  -7.918  1.00 91.84           N
ATOM   2547  HE1 TRP A 173      -2.937  10.683  -8.836  1.00 91.84           H
ATOM   2548  CE2 TRP A 173      -2.630  10.628  -6.719  1.00 91.84           C
ATOM   2549  CE3 TRP A 173      -3.096  10.896  -4.350  1.00 91.84           C
ATOM   2550  HE3 TRP A 173      -3.747  11.189  -3.526  1.00 91.84           H
ATOM   2551  CZ2 TRP A 173      -1.347  10.112  -6.499  1.00 91.84           C
ATOM   2552  HZ2 TRP A 173      -0.696   9.819  -7.323  1.00 91.84           H
ATOM   2553  CZ3 TRP A 173      -1.811  10.379  -4.146  1.00 91.84           C
ATOM   2554  HZ3 TRP A 173      -1.465  10.272  -3.118  1.00 91.84           H
ATOM   2555  CH2 TRP A 173      -0.945   9.993  -5.163  1.00 91.84           C
ATOM   2556  HH2 TRP A 173       0.042   9.598  -4.921  1.00 91.84           H
ATOM   2557  HN  TRP A 173      -7.583  10.466  -6.559  1.00 91.84           H
ATOM   2558  N   VAL A 174      -8.726  12.020  -4.064  1.00 95.14           N
ATOM   2559  CA  VAL A 174      -9.657  12.637  -3.134  1.00 95.14           C
ATOM   2560  C   VAL A 174     -10.100  11.601  -2.099  1.00 95.14           C
ATOM   2561  O   VAL A 174     -10.145  11.891  -0.905  1.00 95.14           O
ATOM   2562  HA  VAL A 174      -9.128  13.440  -2.622  1.00 95.14           H
ATOM   2563  CB  VAL A 174     -10.829  13.254  -3.901  1.00 95.14           C
ATOM   2564  HB  VAL A 174     -11.253  12.483  -4.543  1.00 95.14           H
ATOM   2565  CG1 VAL A 174     -11.926  13.722  -2.942  1.00 95.14           C
ATOM   2566 1HG1 VAL A 174     -12.293  12.872  -2.367  1.00 95.14           H
ATOM   2567 2HG1 VAL A 174     -11.519  14.471  -2.262  1.00 95.14           H
ATOM   2568 3HG1 VAL A 174     -12.746  14.157  -3.512  1.00 95.14           H
ATOM   2569  CG2 VAL A 174     -10.356  14.403  -4.794  1.00 95.14           C
ATOM   2570 1HG2 VAL A 174      -9.894  15.175  -4.179  1.00 95.14           H
ATOM   2571 2HG2 VAL A 174      -9.627  14.027  -5.513  1.00 95.14           H
ATOM   2572 3HG2 VAL A 174     -11.208  14.823  -5.327  1.00 95.14           H
ATOM   2573  HN  VAL A 174      -9.026  12.008  -5.017  1.00 95.14           H
ATOM   2574  N   LEU A 175     -10.415  10.413  -2.595  1.00 90.07           N
ATOM   2575  CA  LEU A 175     -10.920   9.354  -1.738  1.00 90.07           C
ATOM   2576  C   LEU A 175      -9.847   8.976  -0.716  1.00 90.07           C
ATOM   2577  O   LEU A 175     -10.132   8.859   0.475  1.00 90.07           O
ATOM   2578  HA  LEU A 175     -11.783   9.751  -1.202  1.00 90.07           H
ATOM   2579  CB  LEU A 175     -11.413   8.174  -2.578  1.00 90.07           C
ATOM   2580 1HB  LEU A 175     -12.169   8.539  -3.273  1.00 90.07           H
ATOM   2581 2HB  LEU A 175     -10.580   7.807  -3.177  1.00 90.07           H
ATOM   2582  CG  LEU A 175     -12.002   6.996  -1.799  1.00 90.07           C
ATOM   2583  HG  LEU A 175     -11.266   6.671  -1.064  1.00 90.07           H
ATOM   2584  CD1 LEU A 175     -13.254   7.420  -1.028  1.00 90.07           C
ATOM   2585 1HD1 LEU A 175     -12.997   8.211  -0.324  1.00 90.07           H
ATOM   2586 2HD1 LEU A 175     -14.005   7.787  -1.728  1.00 90.07           H
ATOM   2587 3HD1 LEU A 175     -13.653   6.564  -0.484  1.00 90.07           H
ATOM   2588  CD2 LEU A 175     -12.273   5.808  -2.724  1.00 90.07           C
ATOM   2589 1HD2 LEU A 175     -12.981   6.104  -3.498  1.00 90.07           H
ATOM   2590 2HD2 LEU A 175     -11.340   5.488  -3.188  1.00 90.07           H
ATOM   2591 3HD2 LEU A 175     -12.692   4.985  -2.145  1.00 90.07           H
ATOM   2592  HN  LEU A 175     -10.331  10.170  -3.562  1.00 90.07           H
ATOM   2593  N   ALA A 176      -8.634   8.796  -1.218  1.00 94.74           N
ATOM   2594  CA  ALA A 176      -7.535   8.352  -0.378  1.00 94.74           C
ATOM   2595  C   ALA A 176      -7.264   9.405   0.698  1.00 94.74           C
ATOM   2596  O   ALA A 176      -6.951   9.066   1.839  1.00 94.74           O
ATOM   2597  HA  ALA A 176      -7.839   7.422   0.103  1.00 94.74           H
ATOM   2598  CB  ALA A 176      -6.306   8.078  -1.248  1.00 94.74           C
ATOM   2599 1HB  ALA A 176      -6.542   7.303  -1.977  1.00 94.74           H
ATOM   2600 2HB  ALA A 176      -6.019   8.991  -1.769  1.00 94.74           H
ATOM   2601 3HB  ALA A 176      -5.481   7.745  -0.617  1.00 94.74           H
ATOM   2602  HN  ALA A 176      -8.398   8.947  -2.178  1.00 94.74           H
ATOM   2603  N   ALA A 177      -7.394  10.661   0.298  1.00 94.69           N
ATOM   2604  CA  ALA A 177      -7.138  11.766   1.207  1.00 94.69           C
ATOM   2605  C   ALA A 177      -8.150  11.723   2.353  1.00 94.69           C
ATOM   2606  O   ALA A 177      -7.790  11.926   3.512  1.00 94.69           O
ATOM   2607  HA  ALA A 177      -6.135  11.636   1.614  1.00 94.69           H
ATOM   2608  CB  ALA A 177      -7.189  13.085   0.433  1.00 94.69           C
ATOM   2609 1HB  ALA A 177      -6.431  13.076  -0.350  1.00 94.69           H
ATOM   2610 2HB  ALA A 177      -8.174  13.205  -0.016  1.00 94.69           H
ATOM   2611 3HB  ALA A 177      -6.997  13.914   1.115  1.00 94.69           H
ATOM   2612  HN  ALA A 177      -7.668  10.928  -0.625  1.00 94.69           H
ATOM   2613  N   ALA A 178      -9.396  11.457   1.990  1.00 94.94           N
ATOM   2614  CA  ALA A 178     -10.467  11.407   2.971  1.00 94.94           C
ATOM   2615  C   ALA A 178     -10.224  10.236   3.925  1.00 94.94           C
ATOM   2616  O   ALA A 178     -10.515  10.330   5.117  1.00 94.94           O
ATOM   2617  HA  ALA A 178     -10.442  12.337   3.538  1.00 94.94           H
ATOM   2618  CB  ALA A 178     -11.814  11.303   2.253  1.00 94.94           C
ATOM   2619 1HB  ALA A 178     -11.950  12.173   1.610  1.00 94.94           H
ATOM   2620 2HB  ALA A 178     -11.834  10.398   1.647  1.00 94.94           H
ATOM   2621 3HB  ALA A 178     -12.616  11.266   2.989  1.00 94.94           H
ATOM   2622  HN  ALA A 178      -9.678  11.279   1.048  1.00 94.94           H
ATOM   2623  N   LEU A 179      -9.693   9.158   3.366  1.00 91.77           N
ATOM   2624  CA  LEU A 179      -9.540   7.923   4.116  1.00 91.77           C
ATOM   2625  C   LEU A 179      -8.363   8.061   5.083  1.00 91.77           C
ATOM   2626  O   LEU A 179      -8.167   7.214   5.953  1.00 91.77           O
ATOM   2627  HA  LEU A 179     -10.451   7.780   4.698  1.00 91.77           H
ATOM   2628  CB  LEU A 179      -9.419   6.731   3.165  1.00 91.77           C
ATOM   2629 1HB  LEU A 179      -8.632   6.946   2.443  1.00 91.77           H
ATOM   2630 2HB  LEU A 179      -9.095   5.864   3.741  1.00 91.77           H
ATOM   2631  CG  LEU A 179     -10.688   6.353   2.398  1.00 91.77           C
ATOM   2632  HG  LEU A 179     -11.059   7.244   1.892  1.00 91.77           H
ATOM   2633  CD1 LEU A 179     -10.385   5.314   1.316  1.00 91.77           C
ATOM   2634 1HD1 LEU A 179      -9.659   5.722   0.613  1.00 91.77           H
ATOM   2635 2HD1 LEU A 179      -9.976   4.416   1.780  1.00 91.77           H
ATOM   2636 3HD1 LEU A 179     -11.304   5.063   0.786  1.00 91.77           H
ATOM   2637  CD2 LEU A 179     -11.787   5.883   3.353  1.00 91.77           C
ATOM   2638 1HD2 LEU A 179     -11.440   5.010   3.905  1.00 91.77           H
ATOM   2639 2HD2 LEU A 179     -12.027   6.684   4.052  1.00 91.77           H
ATOM   2640 3HD2 LEU A 179     -12.677   5.621   2.781  1.00 91.77           H
ATOM   2641  HN  LEU A 179      -9.370   9.121   2.420  1.00 91.77           H
ATOM   2642  N   CYS A 180      -7.610   9.135   4.899  1.00 90.99           N
ATOM   2643  CA  CYS A 180      -6.441   9.381   5.727  1.00 90.99           C
ATOM   2644  C   CYS A 180      -6.817  10.407   6.797  1.00 90.99           C
ATOM   2645  O   CYS A 180      -5.971  10.824   7.586  1.00 90.99           O
ATOM   2646  HA  CYS A 180      -6.174   8.427   6.182  1.00 90.99           H
ATOM   2647  CB  CYS A 180      -5.243   9.839   4.892  1.00 90.99           C
ATOM   2648 1HB  CYS A 180      -4.320   9.687   5.452  1.00 90.99           H
ATOM   2649 2HB  CYS A 180      -5.170   9.238   3.986  1.00 90.99           H
ATOM   2650  SG  CYS A 180      -5.424  11.607   4.456  1.00 90.99           S
ATOM   2651  HG  CYS A 180      -4.203  11.751   3.949  1.00 90.99           H
ATOM   2652  HN  CYS A 180      -7.787   9.830   4.201  1.00 90.99           H
ATOM   2653  N   ILE A 181      -8.087  10.784   6.789  1.00 90.80           N
ATOM   2654  CA  ILE A 181      -8.588  11.746   7.757  1.00 90.80           C
ATOM   2655  C   ILE A 181      -8.302  11.236   9.171  1.00 90.80           C
ATOM   2656  O   ILE A 181      -7.802  11.979  10.013  1.00 90.80           O
ATOM   2657  HA  ILE A 181      -8.039  12.676   7.608  1.00 90.80           H
ATOM   2658  CB  ILE A 181     -10.066  12.046   7.498  1.00 90.80           C
ATOM   2659  HB  ILE A 181     -10.585  11.099   7.347  1.00 90.80           H
ATOM   2660  CG1 ILE A 181     -10.243  12.868   6.220  1.00 90.80           C
ATOM   2661 1HG1 ILE A 181      -9.800  13.855   6.355  1.00 90.80           H
ATOM   2662 2HG1 ILE A 181      -9.711  12.389   5.399  1.00 90.80           H
ATOM   2663  CG2 ILE A 181     -10.708  12.724   8.710  1.00 90.80           C
ATOM   2664 1HG2 ILE A 181     -10.631  12.068   9.577  1.00 90.80           H
ATOM   2665 2HG2 ILE A 181     -10.192  13.662   8.917  1.00 90.80           H
ATOM   2666 3HG2 ILE A 181     -11.758  12.926   8.499  1.00 90.80           H
ATOM   2667  CD1 ILE A 181     -11.724  13.012   5.862  1.00 90.80           C
ATOM   2668 1HD1 ILE A 181     -12.157  12.024   5.705  1.00 90.80           H
ATOM   2669 2HD1 ILE A 181     -12.247  13.513   6.676  1.00 90.80           H
ATOM   2670 3HD1 ILE A 181     -11.821  13.601   4.950  1.00 90.80           H
ATOM   2671  HN  ILE A 181      -8.767  10.446   6.139  1.00 90.80           H
ATOM   2672  N   PRO A 182      -8.613   9.964   9.456  1.00 92.17           N
ATOM   2673  CA  PRO A 182      -8.413   9.422  10.802  1.00 92.17           C
ATOM   2674  C   PRO A 182      -6.995   9.639  11.306  1.00 92.17           C
ATOM   2675  O   PRO A 182      -6.794  10.009  12.462  1.00 92.17           O
ATOM   2676  HA  PRO A 182      -9.052   9.942  11.515  1.00 92.17           H
ATOM   2677  CB  PRO A 182      -8.737   7.935  10.646  1.00 92.17           C
ATOM   2678 1HB  PRO A 182      -7.845   7.351  10.420  1.00 92.17           H
ATOM   2679 2HB  PRO A 182      -9.166   7.520  11.557  1.00 92.17           H
ATOM   2680  CG  PRO A 182      -9.733   7.910   9.492  1.00 92.17           C
ATOM   2681 1HG  PRO A 182      -9.793   6.925   9.030  1.00 92.17           H
ATOM   2682 2HG  PRO A 182     -10.742   8.155   9.824  1.00 92.17           H
ATOM   2683  CD  PRO A 182      -9.176   8.955   8.540  1.00 92.17           C
ATOM   2684 1HD  PRO A 182      -8.410   8.539   7.885  1.00 92.17           H
ATOM   2685 2HD  PRO A 182      -9.951   9.370   7.896  1.00 92.17           H
ATOM   2686  N   GLU A 183      -6.042   9.403  10.417  1.00 88.60           N
ATOM   2687  CA  GLU A 183      -4.639   9.516  10.776  1.00 88.60           C
ATOM   2688  C   GLU A 183      -4.310  10.952  11.189  1.00 88.60           C
ATOM   2689  O   GLU A 183      -3.554  11.173  12.133  1.00 88.60           O
ATOM   2690  HA  GLU A 183      -4.503   8.847  11.626  1.00 88.60           H
ATOM   2691  CB  GLU A 183      -3.740   9.056   9.627  1.00 88.60           C
ATOM   2692 1HB  GLU A 183      -4.181   9.351   8.675  1.00 88.60           H
ATOM   2693 2HB  GLU A 183      -2.731   9.443   9.772  1.00 88.60           H
ATOM   2694  CG  GLU A 183      -3.617   7.531   9.602  1.00 88.60           C
ATOM   2695 1HG  GLU A 183      -2.905   7.232   8.833  1.00 88.60           H
ATOM   2696 2HG  GLU A 183      -3.224   7.179  10.556  1.00 88.60           H
ATOM   2697  CD  GLU A 183      -4.973   6.877   9.331  1.00 88.60           C
ATOM   2698  OE1 GLU A 183      -5.131   5.706   9.742  1.00 88.60           O
ATOM   2699  OE2 GLU A 183      -5.822   7.561   8.720  1.00 88.60           O
ATOM   2700  HN  GLU A 183      -6.215   9.139   9.468  1.00 88.60           H
ATOM   2701  N   ILE A 184      -4.896  11.891  10.460  1.00 90.13           N
ATOM   2702  CA  ILE A 184      -4.630  13.299  10.701  1.00 90.13           C
ATOM   2703  C   ILE A 184      -5.054  13.657  12.127  1.00 90.13           C
ATOM   2704  O   ILE A 184      -4.370  14.418  12.809  1.00 90.13           O
ATOM   2705  HA  ILE A 184      -3.554  13.449  10.613  1.00 90.13           H
ATOM   2706  CB  ILE A 184      -5.295  14.162   9.627  1.00 90.13           C
ATOM   2707  HB  ILE A 184      -6.353  13.903   9.588  1.00 90.13           H
ATOM   2708  CG1 ILE A 184      -4.707  13.868   8.245  1.00 90.13           C
ATOM   2709 1HG1 ILE A 184      -3.672  14.208   8.207  1.00 90.13           H
ATOM   2710 2HG1 ILE A 184      -4.696  12.792   8.073  1.00 90.13           H
ATOM   2711  CG2 ILE A 184      -5.207  15.647   9.983  1.00 90.13           C
ATOM   2712 1HG2 ILE A 184      -5.710  15.823  10.934  1.00 90.13           H
ATOM   2713 2HG2 ILE A 184      -4.160  15.939  10.067  1.00 90.13           H
ATOM   2714 3HG2 ILE A 184      -5.687  16.237   9.203  1.00 90.13           H
ATOM   2715  CD1 ILE A 184      -5.517  14.558   7.146  1.00 90.13           C
ATOM   2716 1HD1 ILE A 184      -6.546  14.197   7.172  1.00 90.13           H
ATOM   2717 2HD1 ILE A 184      -5.506  15.636   7.309  1.00 90.13           H
ATOM   2718 3HD1 ILE A 184      -5.078  14.332   6.175  1.00 90.13           H
ATOM   2719  HN  ILE A 184      -5.539  11.704   9.718  1.00 90.13           H
ATOM   2720  N   LEU A 185      -6.180  13.091  12.535  1.00 90.21           N
ATOM   2721  CA  LEU A 185      -6.818  13.501  13.775  1.00 90.21           C
ATOM   2722  C   LEU A 185      -6.069  12.881  14.956  1.00 90.21           C
ATOM   2723  O   LEU A 185      -5.708  13.580  15.902  1.00 90.21           O
ATOM   2724  HA  LEU A 185      -6.732  14.586  13.843  1.00 90.21           H
ATOM   2725  CB  LEU A 185      -8.310  13.165  13.747  1.00 90.21           C
ATOM   2726 1HB  LEU A 185      -8.419  12.104  13.522  1.00 90.21           H
ATOM   2727 2HB  LEU A 185      -8.716  13.323  14.746  1.00 90.21           H
ATOM   2728  CG  LEU A 185      -9.158  13.958  12.750  1.00 90.21           C
ATOM   2729  HG  LEU A 185      -8.769  13.774  11.749  1.00 90.21           H
ATOM   2730  CD1 LEU A 185     -10.611  13.481  12.765  1.00 90.21           C
ATOM   2731 1HD1 LEU A 185     -10.650  12.426  12.495  1.00 90.21           H
ATOM   2732 2HD1 LEU A 185     -11.028  13.616  13.764  1.00 90.21           H
ATOM   2733 3HD1 LEU A 185     -11.192  14.061  12.048  1.00 90.21           H
ATOM   2734  CD2 LEU A 185      -9.045  15.462  13.009  1.00 90.21           C
ATOM   2735 1HD2 LEU A 185      -9.393  15.684  14.018  1.00 90.21           H
ATOM   2736 2HD2 LEU A 185      -8.005  15.771  12.907  1.00 90.21           H
ATOM   2737 3HD2 LEU A 185      -9.657  16.002  12.287  1.00 90.21           H
ATOM   2738  HN  LEU A 185      -6.655  12.367  12.035  1.00 90.21           H
ATOM   2739  N   TYR A 186      -5.860  11.576  14.864  1.00 90.79           N
ATOM   2740  CA  TYR A 186      -5.573  10.779  16.044  1.00 90.79           C
ATOM   2741  C   TYR A 186      -4.097  10.375  16.088  1.00 90.79           C
ATOM   2742  O   TYR A 186      -3.658   9.717  17.029  1.00 90.79           O
ATOM   2743  HA  TYR A 186      -5.803  11.383  16.922  1.00 90.79           H
ATOM   2744  CB  TYR A 186      -6.431   9.518  15.921  1.00 90.79           C
ATOM   2745 1HB  TYR A 186      -6.092   8.944  15.058  1.00 90.79           H
ATOM   2746 2HB  TYR A 186      -6.272   8.895  16.801  1.00 90.79           H
ATOM   2747  CG  TYR A 186      -7.928   9.796  15.774  1.00 90.79           C
ATOM   2748  CD1 TYR A 186      -8.565  10.632  16.668  1.00 90.79           C
ATOM   2749  HD1 TYR A 186      -8.002  11.093  17.479  1.00 90.79           H
ATOM   2750  CD2 TYR A 186      -8.641   9.211  14.747  1.00 90.79           C
ATOM   2751  HD2 TYR A 186      -8.137   8.552  14.041  1.00 90.79           H
ATOM   2752  CE1 TYR A 186      -9.975  10.893  16.530  1.00 90.79           C
ATOM   2753  HE1 TYR A 186     -10.490  11.551  17.230  1.00 90.79           H
ATOM   2754  CE2 TYR A 186     -10.050   9.473  14.609  1.00 90.79           C
ATOM   2755  HE2 TYR A 186     -10.625   9.018  13.803  1.00 90.79           H
ATOM   2756  CZ  TYR A 186     -10.647  10.301  15.507  1.00 90.79           C
ATOM   2757  OH  TYR A 186     -11.978  10.549  15.377  1.00 90.79           O
ATOM   2758  HH  TYR A 186     -12.349  10.030  14.607  1.00 90.79           H
ATOM   2759  HN  TYR A 186      -5.883  11.065  14.005  1.00 90.79           H
ATOM   2760  N   SER A 187      -3.374  10.787  15.057  1.00 91.36           N
ATOM   2761  CA  SER A 187      -1.926  10.663  15.062  1.00 91.36           C
ATOM   2762  C   SER A 187      -1.319  11.653  16.059  1.00 91.36           C
ATOM   2763  O   SER A 187      -1.529  12.860  15.946  1.00 91.36           O
ATOM   2764  HA  SER A 187      -1.725   9.637  15.372  1.00 91.36           H
ATOM   2765  CB  SER A 187      -1.348  10.895  13.665  1.00 91.36           C
ATOM   2766 1HB  SER A 187      -1.627  11.890  13.318  1.00 91.36           H
ATOM   2767 2HB  SER A 187      -0.260  10.869  13.713  1.00 91.36           H
ATOM   2768  OG  SER A 187      -1.805   9.922  12.730  1.00 91.36           O
ATOM   2769  HG  SER A 187      -2.347  10.363  12.014  1.00 91.36           H
ATOM   2770  HN  SER A 187      -3.760  11.198  14.231  1.00 91.36           H
ATOM   2771  N   GLN A 188      -0.580  11.105  17.012  1.00 84.61           N
ATOM   2772  CA  GLN A 188       0.156  11.930  17.955  1.00 84.61           C
ATOM   2773  C   GLN A 188       1.418  11.203  18.424  1.00 84.61           C
ATOM   2774  O   GLN A 188       1.575  10.007  18.186  1.00 84.61           O
ATOM   2775  HA  GLN A 188       0.430  12.828  17.402  1.00 84.61           H
ATOM   2776  CB  GLN A 188      -0.724  12.323  19.144  1.00 84.61           C
ATOM   2777 1HB  GLN A 188      -0.178  13.006  19.795  1.00 84.61           H
ATOM   2778 2HB  GLN A 188      -1.605  12.857  18.788  1.00 84.61           H
ATOM   2779  CG  GLN A 188      -1.156  11.088  19.938  1.00 84.61           C
ATOM   2780 1HG  GLN A 188      -1.616  10.362  19.267  1.00 84.61           H
ATOM   2781 2HG  GLN A 188      -0.280  10.608  20.375  1.00 84.61           H
ATOM   2782  CD  GLN A 188      -2.143  11.465  21.044  1.00 84.61           C
ATOM   2783  OE1 GLN A 188      -2.751  12.523  21.035  1.00 84.61           O
ATOM   2784  NE2 GLN A 188      -2.267  10.544  21.995  1.00 84.61           N
ATOM   2785 1HE2 GLN A 188      -1.738   9.697  21.943  1.00 84.61           H
ATOM   2786 2HE2 GLN A 188      -2.889  10.698  22.762  1.00 84.61           H
ATOM   2787  HN  GLN A 188      -0.480  10.119  17.146  1.00 84.61           H
ATOM   2788  N   ILE A 189       2.287  11.957  19.082  1.00 88.48           N
ATOM   2789  CA  ILE A 189       3.447  11.370  19.731  1.00 88.48           C
ATOM   2790  C   ILE A 189       3.048  10.864  21.118  1.00 88.48           C
ATOM   2791  O   ILE A 189       2.480  11.609  21.915  1.00 88.48           O
ATOM   2792  HA  ILE A 189       3.760  10.517  19.129  1.00 88.48           H
ATOM   2793  CB  ILE A 189       4.610  12.363  19.749  1.00 88.48           C
ATOM   2794  HB  ILE A 189       4.279  13.269  20.257  1.00 88.48           H
ATOM   2795  CG1 ILE A 189       5.012  12.764  18.328  1.00 88.48           C
ATOM   2796 1HG1 ILE A 189       5.388  11.892  17.794  1.00 88.48           H
ATOM   2797 2HG1 ILE A 189       4.136  13.117  17.785  1.00 88.48           H
ATOM   2798  CG2 ILE A 189       5.793  11.807  20.544  1.00 88.48           C
ATOM   2799 1HG2 ILE A 189       5.482  11.613  21.571  1.00 88.48           H
ATOM   2800 2HG2 ILE A 189       6.134  10.878  20.087  1.00 88.48           H
ATOM   2801 3HG2 ILE A 189       6.606  12.533  20.542  1.00 88.48           H
ATOM   2802  CD1 ILE A 189       6.082  13.857  18.349  1.00 88.48           C
ATOM   2803 1HD1 ILE A 189       5.694  14.736  18.863  1.00 88.48           H
ATOM   2804 2HD1 ILE A 189       6.966  13.491  18.872  1.00 88.48           H
ATOM   2805 3HD1 ILE A 189       6.350  14.123  17.326  1.00 88.48           H
ATOM   2806  HN  ILE A 189       2.208  12.950  19.175  1.00 88.48           H
ATOM   2807  N   LYS A 190       3.361   9.600  21.365  1.00 84.28           N
ATOM   2808  CA  LYS A 190       3.142   9.018  22.678  1.00 84.28           C
ATOM   2809  C   LYS A 190       4.491   8.660  23.304  1.00 84.28           C
ATOM   2810  O   LYS A 190       5.355   8.090  22.641  1.00 84.28           O
ATOM   2811  HA  LYS A 190       2.664   9.777  23.297  1.00 84.28           H
ATOM   2812  CB  LYS A 190       2.174   7.836  22.585  1.00 84.28           C
ATOM   2813 1HB  LYS A 190       1.252   8.154  22.099  1.00 84.28           H
ATOM   2814 2HB  LYS A 190       2.608   7.054  21.963  1.00 84.28           H
ATOM   2815  CG  LYS A 190       1.858   7.275  23.973  1.00 84.28           C
ATOM   2816 1HG  LYS A 190       2.782   6.965  24.462  1.00 84.28           H
ATOM   2817 2HG  LYS A 190       1.416   8.055  24.592  1.00 84.28           H
ATOM   2818  CD  LYS A 190       0.900   6.086  23.879  1.00 84.28           C
ATOM   2819 1HD  LYS A 190      -0.061   6.419  23.486  1.00 84.28           H
ATOM   2820 2HD  LYS A 190       1.294   5.352  23.176  1.00 84.28           H
ATOM   2821  CE  LYS A 190       0.699   5.434  25.248  1.00 84.28           C
ATOM   2822 1HE  LYS A 190       1.660   5.330  25.752  1.00 84.28           H
ATOM   2823 2HE  LYS A 190       0.079   6.075  25.875  1.00 84.28           H
ATOM   2824  NZ  LYS A 190       0.062   4.106  25.102  1.00 84.28           N
ATOM   2825 1HZ  LYS A 190      -0.074   3.694  26.018  1.00 84.28           H
ATOM   2826 2HZ  LYS A 190      -0.835   4.211  24.641  1.00 84.28           H
ATOM   2827 3HZ  LYS A 190       0.659   3.505  24.545  1.00 84.28           H
ATOM   2828  HN  LYS A 190       3.757   8.980  20.688  1.00 84.28           H
ATOM   2829  N   GLU A 191       4.629   9.009  24.575  1.00 75.56           N
ATOM   2830  CA  GLU A 191       5.837   8.684  25.313  1.00 75.56           C
ATOM   2831  C   GLU A 191       5.589   7.492  26.239  1.00 75.56           C
ATOM   2832  O   GLU A 191       4.717   7.544  27.105  1.00 75.56           O
ATOM   2833  HA  GLU A 191       6.576   8.418  24.557  1.00 75.56           H
ATOM   2834  CB  GLU A 191       6.340   9.895  26.102  1.00 75.56           C
ATOM   2835 1HB  GLU A 191       6.209  10.800  25.508  1.00 75.56           H
ATOM   2836 2HB  GLU A 191       5.839   9.938  27.069  1.00 75.56           H
ATOM   2837  CG  GLU A 191       7.837   9.774  26.397  1.00 75.56           C
ATOM   2838 1HG  GLU A 191       8.004   8.981  27.126  1.00 75.56           H
ATOM   2839 2HG  GLU A 191       8.368   9.490  25.489  1.00 75.56           H
ATOM   2840  CD  GLU A 191       8.398  11.093  26.931  1.00 75.56           C
ATOM   2841  OE1 GLU A 191       9.637  11.251  26.865  1.00 75.56           O
ATOM   2842  OE2 GLU A 191       7.577  11.914  27.394  1.00 75.56           O
ATOM   2843  HN  GLU A 191       3.934   9.504  25.097  1.00 75.56           H
ATOM   2844  N   GLU A 192       6.372   6.444  26.026  1.00 71.24           N
ATOM   2845  CA  GLU A 192       6.187   5.208  26.767  1.00 71.24           C
ATOM   2846  C   GLU A 192       7.542   4.626  27.173  1.00 71.24           C
ATOM   2847  O   GLU A 192       8.402   4.394  26.325  1.00 71.24           O
ATOM   2848  HA  GLU A 192       5.621   5.486  27.656  1.00 71.24           H
ATOM   2849  CB  GLU A 192       5.377   4.197  25.953  1.00 71.24           C
ATOM   2850 1HB  GLU A 192       4.393   4.609  25.729  1.00 71.24           H
ATOM   2851 2HB  GLU A 192       5.936   3.910  25.062  1.00 71.24           H
ATOM   2852  CG  GLU A 192       5.147   2.911  26.749  1.00 71.24           C
ATOM   2853 1HG  GLU A 192       5.955   2.207  26.552  1.00 71.24           H
ATOM   2854 2HG  GLU A 192       5.168   3.131  27.816  1.00 71.24           H
ATOM   2855  CD  GLU A 192       3.806   2.272  26.382  1.00 71.24           C
ATOM   2856  OE1 GLU A 192       3.419   1.318  27.091  1.00 71.24           O
ATOM   2857  OE2 GLU A 192       3.199   2.751  25.400  1.00 71.24           O
ATOM   2858  HN  GLU A 192       7.120   6.431  25.362  1.00 71.24           H
ATOM   2859  N   SER A 193       7.690   4.406  28.472  1.00 72.29           N
ATOM   2860  CA  SER A 193       8.914   3.825  28.998  1.00 72.29           C
ATOM   2861  C   SER A 193      10.117   4.672  28.579  1.00 72.29           C
ATOM   2862  O   SER A 193      11.206   4.145  28.359  1.00 72.29           O
ATOM   2863  HA  SER A 193       8.796   3.836  30.081  1.00 72.29           H
ATOM   2864  CB  SER A 193       9.089   2.382  28.519  1.00 72.29           C
ATOM   2865 1HB  SER A 193       9.262   2.375  27.443  1.00 72.29           H
ATOM   2866 2HB  SER A 193       9.973   1.950  28.987  1.00 72.29           H
ATOM   2867  OG  SER A 193       7.951   1.578  28.821  1.00 72.29           O
ATOM   2868  HG  SER A 193       8.066   0.664  28.432  1.00 72.29           H
ATOM   2869  HN  SER A 193       6.993   4.617  29.157  1.00 72.29           H
ATOM   2870  N   GLY A 194       9.880   5.972  28.482  1.00 80.40           N
ATOM   2871  CA  GLY A 194      10.944   6.905  28.151  1.00 80.40           C
ATOM   2872  C   GLY A 194      11.264   6.863  26.656  1.00 80.40           C
ATOM   2873  O   GLY A 194      12.238   7.467  26.209  1.00 80.40           O
ATOM   2874 1HA  GLY A 194      10.649   7.915  28.436  1.00 80.40           H
ATOM   2875 2HA  GLY A 194      11.838   6.660  28.725  1.00 80.40           H
ATOM   2876  HN  GLY A 194       8.982   6.389  28.625  1.00 80.40           H
ATOM   2877  N   ILE A 195      10.426   6.144  25.923  1.00 78.82           N
ATOM   2878  CA  ILE A 195      10.573   6.064  24.480  1.00 78.82           C
ATOM   2879  C   ILE A 195       9.429   6.830  23.812  1.00 78.82           C
ATOM   2880  O   ILE A 195       8.259   6.576  24.095  1.00 78.82           O
ATOM   2881  HA  ILE A 195      11.512   6.551  24.220  1.00 78.82           H
ATOM   2882  CB  ILE A 195      10.680   4.605  24.033  1.00 78.82           C
ATOM   2883  HB  ILE A 195       9.776   4.084  24.348  1.00 78.82           H
ATOM   2884  CG1 ILE A 195      11.862   3.909  24.710  1.00 78.82           C
ATOM   2885 1HG1 ILE A 195      12.791   4.403  24.425  1.00 78.82           H
ATOM   2886 2HG1 ILE A 195      11.771   4.000  25.792  1.00 78.82           H
ATOM   2887  CG2 ILE A 195      10.751   4.503  22.508  1.00 78.82           C
ATOM   2888 1HG2 ILE A 195       9.851   4.937  22.072  1.00 78.82           H
ATOM   2889 2HG2 ILE A 195      11.626   5.044  22.148  1.00 78.82           H
ATOM   2890 3HG2 ILE A 195      10.827   3.455  22.217  1.00 78.82           H
ATOM   2891  CD1 ILE A 195      11.925   2.431  24.321  1.00 78.82           C
ATOM   2892 1HD1 ILE A 195      11.004   1.935  24.629  1.00 78.82           H
ATOM   2893 2HD1 ILE A 195      12.040   2.344  23.240  1.00 78.82           H
ATOM   2894 3HD1 ILE A 195      12.774   1.960  24.816  1.00 78.82           H
ATOM   2895  HN  ILE A 195       9.659   5.624  26.300  1.00 78.82           H
ATOM   2896  N   ALA A 196       9.807   7.751  22.938  1.00 89.62           N
ATOM   2897  CA  ALA A 196       8.828   8.481  22.150  1.00 89.62           C
ATOM   2898  C   ALA A 196       8.418   7.636  20.943  1.00 89.62           C
ATOM   2899  O   ALA A 196       9.272   7.129  20.217  1.00 89.62           O
ATOM   2900  HA  ALA A 196       7.954   8.649  22.780  1.00 89.62           H
ATOM   2901  CB  ALA A 196       9.410   9.836  21.742  1.00 89.62           C
ATOM   2902 1HB  ALA A 196       9.658  10.409  22.636  1.00 89.62           H
ATOM   2903 2HB  ALA A 196      10.311   9.681  21.149  1.00 89.62           H
ATOM   2904 3HB  ALA A 196       8.676  10.384  21.151  1.00 89.62           H
ATOM   2905  HN  ALA A 196      10.760   8.000  22.765  1.00 89.62           H
ATOM   2906  N   ILE A 197       7.111   7.509  20.766  1.00 85.31           N
ATOM   2907  CA  ILE A 197       6.577   6.723  19.667  1.00 85.31           C
ATOM   2908  C   ILE A 197       5.515   7.541  18.930  1.00 85.31           C
ATOM   2909  O   ILE A 197       4.700   8.216  19.556  1.00 85.31           O
ATOM   2910  HA  ILE A 197       7.398   6.523  18.979  1.00 85.31           H
ATOM   2911  CB  ILE A 197       6.071   5.370  20.173  1.00 85.31           C
ATOM   2912  HB  ILE A 197       5.501   4.898  19.372  1.00 85.31           H
ATOM   2913  CG1 ILE A 197       5.121   5.549  21.359  1.00 85.31           C
ATOM   2914 1HG1 ILE A 197       5.675   5.927  22.218  1.00 85.31           H
ATOM   2915 2HG1 ILE A 197       4.364   6.294  21.114  1.00 85.31           H
ATOM   2916  CG2 ILE A 197       7.237   4.438  20.507  1.00 85.31           C
ATOM   2917 1HG2 ILE A 197       7.839   4.274  19.613  1.00 85.31           H
ATOM   2918 2HG2 ILE A 197       7.854   4.893  21.282  1.00 85.31           H
ATOM   2919 3HG2 ILE A 197       6.849   3.484  20.864  1.00 85.31           H
ATOM   2920  CD1 ILE A 197       4.444   4.226  21.723  1.00 85.31           C
ATOM   2921 1HD1 ILE A 197       3.872   3.864  20.869  1.00 85.31           H
ATOM   2922 2HD1 ILE A 197       5.203   3.491  21.990  1.00 85.31           H
ATOM   2923 3HD1 ILE A 197       3.775   4.381  22.569  1.00 85.31           H
ATOM   2924  HN  ILE A 197       6.423   7.932  21.357  1.00 85.31           H
ATOM   2925  N   CYS A 198       5.558   7.452  17.608  1.00 91.03           N
ATOM   2926  CA  CYS A 198       4.508   8.027  16.785  1.00 91.03           C
ATOM   2927  C   CYS A 198       3.448   6.951  16.539  1.00 91.03           C
ATOM   2928  O   CYS A 198       3.694   5.986  15.818  1.00 91.03           O
ATOM   2929  HA  CYS A 198       4.089   8.861  17.349  1.00 91.03           H
ATOM   2930  CB  CYS A 198       5.061   8.593  15.476  1.00 91.03           C
ATOM   2931 1HB  CYS A 198       5.667   9.476  15.679  1.00 91.03           H
ATOM   2932 2HB  CYS A 198       5.714   7.861  15.001  1.00 91.03           H
ATOM   2933  SG  CYS A 198       3.684   9.026  14.350  1.00 91.03           S
ATOM   2934  HN  CYS A 198       6.292   7.000  17.102  1.00 91.03           H
ATOM   2935  N   THR A 199       2.291   7.154  17.153  1.00 89.09           N
ATOM   2936  CA  THR A 199       1.198   6.205  17.023  1.00 89.09           C
ATOM   2937  C   THR A 199      -0.138   6.942  16.915  1.00 89.09           C
ATOM   2938  O   THR A 199      -0.219   8.134  17.206  1.00 89.09           O
ATOM   2939  HA  THR A 199       1.334   5.650  16.095  1.00 89.09           H
ATOM   2940  CB  THR A 199       1.266   5.241  18.209  1.00 89.09           C
ATOM   2941  HB  THR A 199       2.286   4.889  18.366  1.00 89.09           H
ATOM   2942  OG1 THR A 199       0.310   4.233  17.893  1.00 89.09           O
ATOM   2943  HG1 THR A 199       0.448   3.434  18.477  1.00 89.09           H
ATOM   2944  CG2 THR A 199       0.737   5.865  19.502  1.00 89.09           C
ATOM   2945 1HG2 THR A 199      -0.304   6.156  19.365  1.00 89.09           H
ATOM   2946 2HG2 THR A 199       1.331   6.744  19.750  1.00 89.09           H
ATOM   2947 3HG2 THR A 199       0.808   5.138  20.311  1.00 89.09           H
ATOM   2948  HN  THR A 199       2.095   7.948  17.729  1.00 89.09           H
ATOM   2949  N   MET A 200      -1.153   6.201  16.495  1.00 88.29           N
ATOM   2950  CA  MET A 200      -2.523   6.673  16.612  1.00 88.29           C
ATOM   2951  C   MET A 200      -3.072   6.420  18.017  1.00 88.29           C
ATOM   2952  O   MET A 200      -2.904   5.332  18.566  1.00 88.29           O
ATOM   2953  HA  MET A 200      -2.481   7.745  16.419  1.00 88.29           H
ATOM   2954  CB  MET A 200      -3.399   5.956  15.583  1.00 88.29           C
ATOM   2955 1HB  MET A 200      -3.284   4.878  15.690  1.00 88.29           H
ATOM   2956 2HB  MET A 200      -4.448   6.184  15.772  1.00 88.29           H
ATOM   2957  CG  MET A 200      -3.029   6.376  14.159  1.00 88.29           C
ATOM   2958 1HG  MET A 200      -3.046   7.462  14.075  1.00 88.29           H
ATOM   2959 2HG  MET A 200      -2.013   6.054  13.929  1.00 88.29           H
ATOM   2960  SD  MET A 200      -4.174   5.657  12.994  1.00 88.29           S
ATOM   2961  CE  MET A 200      -5.652   6.567  13.411  1.00 88.29           C
ATOM   2962 1HE  MET A 200      -5.909   6.384  14.454  1.00 88.29           H
ATOM   2963 2HE  MET A 200      -5.478   7.632  13.261  1.00 88.29           H
ATOM   2964 3HE  MET A 200      -6.473   6.239  12.772  1.00 88.29           H
ATOM   2965  HN  MET A 200      -1.052   5.296  16.083  1.00 88.29           H
ATOM   2966  N   VAL A 201      -3.717   7.443  18.559  1.00 90.74           N
ATOM   2967  CA  VAL A 201      -4.397   7.307  19.836  1.00 90.74           C
ATOM   2968  C   VAL A 201      -5.873   7.668  19.664  1.00 90.74           C
ATOM   2969  O   VAL A 201      -6.201   8.781  19.257  1.00 90.74           O
ATOM   2970  HA  VAL A 201      -4.324   6.262  20.138  1.00 90.74           H
ATOM   2971  CB  VAL A 201      -3.693   8.157  20.896  1.00 90.74           C
ATOM   2972  HB  VAL A 201      -3.773   9.201  20.595  1.00 90.74           H
ATOM   2973  CG1 VAL A 201      -4.371   8.006  22.259  1.00 90.74           C
ATOM   2974 1HG1 VAL A 201      -5.410   8.329  22.185  1.00 90.74           H
ATOM   2975 2HG1 VAL A 201      -4.337   6.962  22.569  1.00 90.74           H
ATOM   2976 3HG1 VAL A 201      -3.851   8.621  22.993  1.00 90.74           H
ATOM   2977  CG2 VAL A 201      -2.206   7.805  20.982  1.00 90.74           C
ATOM   2978 1HG2 VAL A 201      -2.096   6.754  21.247  1.00 90.74           H
ATOM   2979 2HG2 VAL A 201      -1.733   7.988  20.017  1.00 90.74           H
ATOM   2980 3HG2 VAL A 201      -1.730   8.424  21.743  1.00 90.74           H
ATOM   2981  HN  VAL A 201      -3.780   8.349  18.141  1.00 90.74           H
ATOM   2982  N   TYR A 202      -6.726   6.705  19.985  1.00 90.83           N
ATOM   2983  CA  TYR A 202      -8.156   6.877  19.790  1.00 90.83           C
ATOM   2984  C   TYR A 202      -8.823   7.404  21.062  1.00 90.83           C
ATOM   2985  O   TYR A 202      -8.413   7.061  22.170  1.00 90.83           O
ATOM   2986  HA  TYR A 202      -8.302   7.599  18.986  1.00 90.83           H
ATOM   2987  CB  TYR A 202      -8.709   5.485  19.478  1.00 90.83           C
ATOM   2988 1HB  TYR A 202      -8.457   4.813  20.298  1.00 90.83           H
ATOM   2989 2HB  TYR A 202      -9.796   5.539  19.432  1.00 90.83           H
ATOM   2990  CG  TYR A 202      -8.187   4.887  18.169  1.00 90.83           C
ATOM   2991  CD1 TYR A 202      -8.823   5.174  16.978  1.00 90.83           C
ATOM   2992  HD1 TYR A 202      -9.696   5.826  16.970  1.00 90.83           H
ATOM   2993  CD2 TYR A 202      -7.082   4.062  18.180  1.00 90.83           C
ATOM   2994  HD2 TYR A 202      -6.580   3.835  19.121  1.00 90.83           H
ATOM   2995  CE1 TYR A 202      -8.332   4.612  15.747  1.00 90.83           C
ATOM   2996  HE1 TYR A 202      -8.825   4.830  14.799  1.00 90.83           H
ATOM   2997  CE2 TYR A 202      -6.591   3.499  16.949  1.00 90.83           C
ATOM   2998  HE2 TYR A 202      -5.719   2.846  16.943  1.00 90.83           H
ATOM   2999  CZ  TYR A 202      -7.241   3.802  15.793  1.00 90.83           C
ATOM   3000  OH  TYR A 202      -6.777   3.271  14.630  1.00 90.83           O
ATOM   3001  HH  TYR A 202      -7.283   3.650  13.855  1.00 90.83           H
ATOM   3002  HN  TYR A 202      -6.455   5.823  20.370  1.00 90.83           H
ATOM   3003  N   PRO A 203      -9.859   8.244  20.928  1.00 85.25           N
ATOM   3004  CA  PRO A 203     -10.501   8.843  22.100  1.00 85.25           C
ATOM   3005  C   PRO A 203     -11.258   7.820  22.929  1.00 85.25           C
ATOM   3006  O   PRO A 203     -11.751   6.826  22.397  1.00 85.25           O
ATOM   3007  HA  PRO A 203      -9.748   9.253  22.773  1.00 85.25           H
ATOM   3008  CB  PRO A 203     -11.437   9.895  21.501  1.00 85.25           C
ATOM   3009 1HB  PRO A 203     -12.338  10.018  22.103  1.00 85.25           H
ATOM   3010 2HB  PRO A 203     -10.958  10.872  21.443  1.00 85.25           H
ATOM   3011  CG  PRO A 203     -11.755   9.353  20.137  1.00 85.25           C
ATOM   3012 1HG  PRO A 203     -12.583   8.645  20.176  1.00 85.25           H
ATOM   3013 2HG  PRO A 203     -12.050  10.151  19.455  1.00 85.25           H
ATOM   3014  CD  PRO A 203     -10.493   8.685  19.673  1.00 85.25           C
ATOM   3015 1HD  PRO A 203     -10.704   7.845  19.012  1.00 85.25           H
ATOM   3016 2HD  PRO A 203      -9.854   9.374  19.120  1.00 85.25           H
ATOM   3017  N   SER A 204     -11.332   8.092  24.224  1.00 76.40           N
ATOM   3018  CA  SER A 204     -11.639   7.052  25.191  1.00 76.40           C
ATOM   3019  C   SER A 204     -13.034   6.483  24.922  1.00 76.40           C
ATOM   3020  O   SER A 204     -13.246   5.275  25.025  1.00 76.40           O
ATOM   3021  HA  SER A 204     -10.878   6.286  25.043  1.00 76.40           H
ATOM   3022  CB  SER A 204     -11.551   7.587  26.622  1.00 76.40           C
ATOM   3023 1HB  SER A 204     -11.914   6.828  27.315  1.00 76.40           H
ATOM   3024 2HB  SER A 204     -10.508   7.776  26.874  1.00 76.40           H
ATOM   3025  OG  SER A 204     -12.305   8.784  26.792  1.00 76.40           O
ATOM   3026  HG  SER A 204     -13.272   8.563  26.924  1.00 76.40           H
ATOM   3027  HN  SER A 204     -11.186   9.001  24.613  1.00 76.40           H
ATOM   3028  N   ASP A 205     -13.949   7.379  24.583  1.00 70.85           N
ATOM   3029  CA  ASP A 205     -15.366   7.094  24.728  1.00 70.85           C
ATOM   3030  C   ASP A 205     -15.754   5.961  23.774  1.00 70.85           C
ATOM   3031  O   ASP A 205     -16.471   5.039  24.159  1.00 70.85           O
ATOM   3032  HA  ASP A 205     -15.498   6.820  25.775  1.00 70.85           H
ATOM   3033  CB  ASP A 205     -16.213   8.318  24.377  1.00 70.85           C
ATOM   3034 1HB  ASP A 205     -15.961   8.664  23.375  1.00 70.85           H
ATOM   3035 2HB  ASP A 205     -17.268   8.043  24.363  1.00 70.85           H
ATOM   3036  CG  ASP A 205     -15.988   9.448  25.384  1.00 70.85           C
ATOM   3037  OD1 ASP A 205     -15.375   9.157  26.434  1.00 70.85           O
ATOM   3038  OD2 ASP A 205     -16.434  10.575  25.081  1.00 70.85           O
ATOM   3039  HN  ASP A 205     -13.735   8.284  24.216  1.00 70.85           H
ATOM   3040  N   GLU A 206     -15.263   6.069  22.549  1.00 74.21           N
ATOM   3041  CA  GLU A 206     -15.599   5.099  21.520  1.00 74.21           C
ATOM   3042  C   GLU A 206     -14.327   4.549  20.873  1.00 74.21           C
ATOM   3043  O   GLU A 206     -14.335   4.173  19.702  1.00 74.21           O
ATOM   3044  HA  GLU A 206     -16.127   4.298  22.038  1.00 74.21           H
ATOM   3045  CB  GLU A 206     -16.527   5.713  20.470  1.00 74.21           C
ATOM   3046 1HB  GLU A 206     -16.086   6.631  20.082  1.00 74.21           H
ATOM   3047 2HB  GLU A 206     -16.742   4.978  19.695  1.00 74.21           H
ATOM   3048  CG  GLU A 206     -17.874   6.097  21.086  1.00 74.21           C
ATOM   3049 1HG  GLU A 206     -18.055   5.496  21.977  1.00 74.21           H
ATOM   3050 2HG  GLU A 206     -17.849   7.139  21.404  1.00 74.21           H
ATOM   3051  CD  GLU A 206     -19.013   5.892  20.085  1.00 74.21           C
ATOM   3052  OE1 GLU A 206     -20.016   5.264  20.488  1.00 74.21           O
ATOM   3053  OE2 GLU A 206     -18.855   6.367  18.940  1.00 74.21           O
ATOM   3054  HN  GLU A 206     -14.647   6.800  22.255  1.00 74.21           H
ATOM   3055  N   SER A 207     -13.264   4.519  21.663  1.00 86.52           N
ATOM   3056  CA  SER A 207     -11.952   4.178  21.141  1.00 86.52           C
ATOM   3057  C   SER A 207     -12.020   2.854  20.378  1.00 86.52           C
ATOM   3058  O   SER A 207     -11.475   2.736  19.282  1.00 86.52           O
ATOM   3059  HA  SER A 207     -11.688   4.994  20.468  1.00 86.52           H
ATOM   3060  CB  SER A 207     -10.917   4.091  22.265  1.00 86.52           C
ATOM   3061 1HB  SER A 207      -9.976   3.716  21.863  1.00 86.52           H
ATOM   3062 2HB  SER A 207     -10.721   5.089  22.656  1.00 86.52           H
ATOM   3063  OG  SER A 207     -11.351   3.243  23.325  1.00 86.52           O
ATOM   3064  HG  SER A 207     -11.695   3.794  24.085  1.00 86.52           H
ATOM   3065  HN  SER A 207     -13.289   4.723  22.642  1.00 86.52           H
ATOM   3066  N   THR A 208     -12.695   1.891  20.988  1.00 86.45           N
ATOM   3067  CA  THR A 208     -12.751   0.549  20.433  1.00 86.45           C
ATOM   3068  C   THR A 208     -13.456   0.562  19.076  1.00 86.45           C
ATOM   3069  O   THR A 208     -12.971  -0.032  18.114  1.00 86.45           O
ATOM   3070  HA  THR A 208     -11.730   0.206  20.260  1.00 86.45           H
ATOM   3071  CB  THR A 208     -13.427  -0.360  21.461  1.00 86.45           C
ATOM   3072  HB  THR A 208     -14.490  -0.134  21.541  1.00 86.45           H
ATOM   3073  OG1 THR A 208     -12.666  -0.167  22.650  1.00 86.45           O
ATOM   3074  HG1 THR A 208     -11.707  -0.396  22.484  1.00 86.45           H
ATOM   3075  CG2 THR A 208     -13.245  -1.845  21.140  1.00 86.45           C
ATOM   3076 1HG2 THR A 208     -12.182  -2.086  21.127  1.00 86.45           H
ATOM   3077 2HG2 THR A 208     -13.678  -2.061  20.163  1.00 86.45           H
ATOM   3078 3HG2 THR A 208     -13.744  -2.445  21.900  1.00 86.45           H
ATOM   3079  HN  THR A 208     -13.196   2.015  21.845  1.00 86.45           H
ATOM   3080  N   LYS A 209     -14.591   1.246  19.041  1.00 82.49           N
ATOM   3081  CA  LYS A 209     -15.395   1.300  17.832  1.00 82.49           C
ATOM   3082  C   LYS A 209     -14.571   1.924  16.704  1.00 82.49           C
ATOM   3083  O   LYS A 209     -14.574   1.424  15.580  1.00 82.49           O
ATOM   3084  HA  LYS A 209     -15.639   0.274  17.556  1.00 82.49           H
ATOM   3085  CB  LYS A 209     -16.717   2.023  18.101  1.00 82.49           C
ATOM   3086 1HB  LYS A 209     -16.519   3.000  18.541  1.00 82.49           H
ATOM   3087 2HB  LYS A 209     -17.238   2.197  17.159  1.00 82.49           H
ATOM   3088  CG  LYS A 209     -17.608   1.206  19.039  1.00 82.49           C
ATOM   3089 1HG  LYS A 209     -17.723   0.195  18.647  1.00 82.49           H
ATOM   3090 2HG  LYS A 209     -17.130   1.117  20.014  1.00 82.49           H
ATOM   3091  CD  LYS A 209     -18.983   1.858  19.195  1.00 82.49           C
ATOM   3092 1HD  LYS A 209     -18.864   2.926  19.376  1.00 82.49           H
ATOM   3093 2HD  LYS A 209     -19.547   1.753  18.269  1.00 82.49           H
ATOM   3094  CE  LYS A 209     -19.763   1.224  20.349  1.00 82.49           C
ATOM   3095 1HE  LYS A 209     -20.106   0.230  20.060  1.00 82.49           H
ATOM   3096 2HE  LYS A 209     -19.109   1.097  21.211  1.00 82.49           H
ATOM   3097  NZ  LYS A 209     -20.921   2.068  20.717  1.00 82.49           N
ATOM   3098 1HZ  LYS A 209     -21.389   1.666  21.522  1.00 82.49           H
ATOM   3099 2HZ  LYS A 209     -20.600   3.002  20.944  1.00 82.49           H
ATOM   3100 3HZ  LYS A 209     -21.568   2.113  19.938  1.00 82.49           H
ATOM   3101  HN  LYS A 209     -14.960   1.756  19.818  1.00 82.49           H
ATOM   3102  N   LEU A 210     -13.886   3.006  17.043  1.00 88.24           N
ATOM   3103  CA  LEU A 210     -13.184   3.791  16.042  1.00 88.24           C
ATOM   3104  C   LEU A 210     -12.070   2.943  15.425  1.00 88.24           C
ATOM   3105  O   LEU A 210     -11.941   2.875  14.204  1.00 88.24           O
ATOM   3106  HA  LEU A 210     -13.901   4.041  15.260  1.00 88.24           H
ATOM   3107  CB  LEU A 210     -12.692   5.109  16.644  1.00 88.24           C
ATOM   3108 1HB  LEU A 210     -13.510   5.555  17.210  1.00 88.24           H
ATOM   3109 2HB  LEU A 210     -11.896   4.887  17.355  1.00 88.24           H
ATOM   3110  CG  LEU A 210     -12.172   6.148  15.648  1.00 88.24           C
ATOM   3111  HG  LEU A 210     -11.418   5.673  15.021  1.00 88.24           H
ATOM   3112  CD1 LEU A 210     -13.292   6.629  14.723  1.00 88.24           C
ATOM   3113 1HD1 LEU A 210     -13.693   5.781  14.167  1.00 88.24           H
ATOM   3114 2HD1 LEU A 210     -14.086   7.081  15.317  1.00 88.24           H
ATOM   3115 3HD1 LEU A 210     -12.896   7.367  14.025  1.00 88.24           H
ATOM   3116  CD2 LEU A 210     -11.490   7.310  16.373  1.00 88.24           C
ATOM   3117 1HD2 LEU A 210     -12.205   7.792  17.040  1.00 88.24           H
ATOM   3118 2HD2 LEU A 210     -10.649   6.931  16.954  1.00 88.24           H
ATOM   3119 3HD2 LEU A 210     -11.130   8.033  15.642  1.00 88.24           H
ATOM   3120  HN  LEU A 210     -13.808   3.347  17.980  1.00 88.24           H
ATOM   3121  N   LYS A 211     -11.293   2.318  16.298  1.00 92.95           N
ATOM   3122  CA  LYS A 211     -10.195   1.477  15.854  1.00 92.95           C
ATOM   3123  C   LYS A 211     -10.734   0.392  14.920  1.00 92.95           C
ATOM   3124  O   LYS A 211     -10.204   0.186  13.830  1.00 92.95           O
ATOM   3125  HA  LYS A 211      -9.507   2.107  15.290  1.00 92.95           H
ATOM   3126  CB  LYS A 211      -9.422   0.927  17.054  1.00 92.95           C
ATOM   3127 1HB  LYS A 211      -9.016   1.751  17.640  1.00 92.95           H
ATOM   3128 2HB  LYS A 211     -10.100   0.377  17.707  1.00 92.95           H
ATOM   3129  CG  LYS A 211      -8.286   0.008  16.601  1.00 92.95           C
ATOM   3130 1HG  LYS A 211      -8.700  -0.916  16.197  1.00 92.95           H
ATOM   3131 2HG  LYS A 211      -7.727   0.485  15.795  1.00 92.95           H
ATOM   3132  CD  LYS A 211      -7.344  -0.314  17.762  1.00 92.95           C
ATOM   3133 1HD  LYS A 211      -6.953   0.612  18.185  1.00 92.95           H
ATOM   3134 2HD  LYS A 211      -7.896  -0.817  18.555  1.00 92.95           H
ATOM   3135  CE  LYS A 211      -6.185  -1.199  17.300  1.00 92.95           C
ATOM   3136 1HE  LYS A 211      -6.564  -2.175  16.996  1.00 92.95           H
ATOM   3137 2HE  LYS A 211      -5.708  -0.756  16.425  1.00 92.95           H
ATOM   3138  NZ  LYS A 211      -5.191  -1.361  18.385  1.00 92.95           N
ATOM   3139 1HZ  LYS A 211      -4.492  -2.040  18.104  1.00 92.95           H
ATOM   3140 2HZ  LYS A 211      -4.743  -0.471  18.569  1.00 92.95           H
ATOM   3141 3HZ  LYS A 211      -5.658  -1.685  19.225  1.00 92.95           H
ATOM   3142  HN  LYS A 211     -11.404   2.380  17.290  1.00 92.95           H
ATOM   3143  N   SER A 212     -11.783  -0.274  15.382  1.00 90.84           N
ATOM   3144  CA  SER A 212     -12.348  -1.388  14.640  1.00 90.84           C
ATOM   3145  C   SER A 212     -12.809  -0.917  13.259  1.00 90.84           C
ATOM   3146  O   SER A 212     -12.596  -1.604  12.262  1.00 90.84           O
ATOM   3147  HA  SER A 212     -11.540  -2.113  14.547  1.00 90.84           H
ATOM   3148  CB  SER A 212     -13.515  -2.021  15.401  1.00 90.84           C
ATOM   3149 1HB  SER A 212     -14.293  -1.274  15.560  1.00 90.84           H
ATOM   3150 2HB  SER A 212     -13.954  -2.815  14.797  1.00 90.84           H
ATOM   3151  OG  SER A 212     -13.106  -2.553  16.658  1.00 90.84           O
ATOM   3152  HG  SER A 212     -13.181  -1.852  17.367  1.00 90.84           H
ATOM   3153  HN  SER A 212     -12.243  -0.063  16.244  1.00 90.84           H
ATOM   3154  N   ALA A 213     -13.432   0.253  13.245  1.00 93.97           N
ATOM   3155  CA  ALA A 213     -13.948   0.811  12.007  1.00 93.97           C
ATOM   3156  C   ALA A 213     -12.782   1.112  11.064  1.00 93.97           C
ATOM   3157  O   ALA A 213     -12.835   0.781   9.880  1.00 93.97           O
ATOM   3158  HA  ALA A 213     -14.592   0.061  11.548  1.00 93.97           H
ATOM   3159  CB  ALA A 213     -14.783   2.055  12.317  1.00 93.97           C
ATOM   3160 1HB  ALA A 213     -15.615   1.782  12.966  1.00 93.97           H
ATOM   3161 2HB  ALA A 213     -14.160   2.796  12.817  1.00 93.97           H
ATOM   3162 3HB  ALA A 213     -15.170   2.474  11.388  1.00 93.97           H
ATOM   3163  HN  ALA A 213     -13.586   0.814  14.059  1.00 93.97           H
ATOM   3164  N   VAL A 214     -11.755   1.736  11.623  1.00 92.03           N
ATOM   3165  CA  VAL A 214     -10.607   2.144  10.833  1.00 92.03           C
ATOM   3166  C   VAL A 214      -9.963   0.909  10.200  1.00 92.03           C
ATOM   3167  O   VAL A 214      -9.607   0.925   9.022  1.00 92.03           O
ATOM   3168  HA  VAL A 214     -10.969   2.797  10.038  1.00 92.03           H
ATOM   3169  CB  VAL A 214      -9.634   2.947  11.699  1.00 92.03           C
ATOM   3170  HB  VAL A 214      -9.463   2.387  12.618  1.00 92.03           H
ATOM   3171  CG1 VAL A 214      -8.287   3.119  10.995  1.00 92.03           C
ATOM   3172 1HG1 VAL A 214      -7.852   2.139  10.799  1.00 92.03           H
ATOM   3173 2HG1 VAL A 214      -8.433   3.647  10.053  1.00 92.03           H
ATOM   3174 3HG1 VAL A 214      -7.614   3.693  11.633  1.00 92.03           H
ATOM   3175  CG2 VAL A 214     -10.231   4.304  12.079  1.00 92.03           C
ATOM   3176 1HG2 VAL A 214     -10.445   4.873  11.175  1.00 92.03           H
ATOM   3177 2HG2 VAL A 214     -11.153   4.151  12.639  1.00 92.03           H
ATOM   3178 3HG2 VAL A 214      -9.519   4.854  12.695  1.00 92.03           H
ATOM   3179  HN  VAL A 214     -11.701   1.961  12.596  1.00 92.03           H
ATOM   3180  N   LEU A 215      -9.834  -0.132  11.009  1.00 91.62           N
ATOM   3181  CA  LEU A 215      -9.168  -1.346  10.567  1.00 91.62           C
ATOM   3182  C   LEU A 215     -10.027  -2.034   9.504  1.00 91.62           C
ATOM   3183  O   LEU A 215      -9.512  -2.484   8.481  1.00 91.62           O
ATOM   3184  HA  LEU A 215      -8.223  -1.052  10.110  1.00 91.62           H
ATOM   3185  CB  LEU A 215      -8.836  -2.240  11.762  1.00 91.62           C
ATOM   3186 1HB  LEU A 215      -9.739  -2.366  12.360  1.00 91.62           H
ATOM   3187 2HB  LEU A 215      -8.562  -3.227  11.388  1.00 91.62           H
ATOM   3188  CG  LEU A 215      -7.716  -1.745  12.680  1.00 91.62           C
ATOM   3189  HG  LEU A 215      -8.013  -0.782  13.093  1.00 91.62           H
ATOM   3190  CD1 LEU A 215      -7.511  -2.699  13.859  1.00 91.62           C
ATOM   3191 1HD1 LEU A 215      -8.433  -2.765  14.437  1.00 91.62           H
ATOM   3192 2HD1 LEU A 215      -7.245  -3.687  13.485  1.00 91.62           H
ATOM   3193 3HD1 LEU A 215      -6.709  -2.323  14.494  1.00 91.62           H
ATOM   3194  CD2 LEU A 215      -6.423  -1.520  11.893  1.00 91.62           C
ATOM   3195 1HD2 LEU A 215      -6.109  -2.457  11.433  1.00 91.62           H
ATOM   3196 2HD2 LEU A 215      -6.595  -0.774  11.118  1.00 91.62           H
ATOM   3197 3HD2 LEU A 215      -5.643  -1.168  12.569  1.00 91.62           H
ATOM   3198  HN  LEU A 215     -10.173  -0.155  11.950  1.00 91.62           H
ATOM   3199  N   THR A 216     -11.321  -2.094   9.781  1.00 90.93           N
ATOM   3200  CA  THR A 216     -12.251  -2.751   8.879  1.00 90.93           C
ATOM   3201  C   THR A 216     -12.210  -2.092   7.498  1.00 90.93           C
ATOM   3202  O   THR A 216     -12.184  -2.780   6.479  1.00 90.93           O
ATOM   3203  HA  THR A 216     -11.930  -3.785   8.749  1.00 90.93           H
ATOM   3204  CB  THR A 216     -13.637  -2.723   9.525  1.00 90.93           C
ATOM   3205  HB  THR A 216     -13.989  -1.699   9.647  1.00 90.93           H
ATOM   3206  OG1 THR A 216     -13.473  -3.465  10.731  1.00 90.93           O
ATOM   3207  HG1 THR A 216     -13.411  -2.842  11.510  1.00 90.93           H
ATOM   3208  CG2 THR A 216     -14.670  -3.526   8.731  1.00 90.93           C
ATOM   3209 1HG2 THR A 216     -14.350  -4.566   8.667  1.00 90.93           H
ATOM   3210 2HG2 THR A 216     -14.759  -3.111   7.727  1.00 90.93           H
ATOM   3211 3HG2 THR A 216     -15.635  -3.473   9.233  1.00 90.93           H
ATOM   3212  HN  THR A 216     -11.735  -1.703  10.604  1.00 90.93           H
ATOM   3213  N   LEU A 217     -12.206  -0.767   7.510  1.00 88.35           N
ATOM   3214  CA  LEU A 217     -12.200  -0.008   6.272  1.00 88.35           C
ATOM   3215  C   LEU A 217     -10.922  -0.323   5.492  1.00 88.35           C
ATOM   3216  O   LEU A 217     -10.949  -0.435   4.267  1.00 88.35           O
ATOM   3217  HA  LEU A 217     -13.055  -0.338   5.681  1.00 88.35           H
ATOM   3218  CB  LEU A 217     -12.395   1.483   6.556  1.00 88.35           C
ATOM   3219 1HB  LEU A 217     -13.200   1.591   7.283  1.00 88.35           H
ATOM   3220 2HB  LEU A 217     -11.488   1.864   7.026  1.00 88.35           H
ATOM   3221  CG  LEU A 217     -12.717   2.360   5.345  1.00 88.35           C
ATOM   3222  HG  LEU A 217     -12.002   2.128   4.555  1.00 88.35           H
ATOM   3223  CD1 LEU A 217     -14.111   2.049   4.798  1.00 88.35           C
ATOM   3224 1HD1 LEU A 217     -14.158   1.004   4.494  1.00 88.35           H
ATOM   3225 2HD1 LEU A 217     -14.855   2.236   5.572  1.00 88.35           H
ATOM   3226 3HD1 LEU A 217     -14.314   2.687   3.937  1.00 88.35           H
ATOM   3227  CD2 LEU A 217     -12.551   3.843   5.683  1.00 88.35           C
ATOM   3228 1HD2 LEU A 217     -13.226   4.108   6.496  1.00 88.35           H
ATOM   3229 2HD2 LEU A 217     -11.522   4.033   5.988  1.00 88.35           H
ATOM   3230 3HD2 LEU A 217     -12.786   4.444   4.804  1.00 88.35           H
ATOM   3231  HN  LEU A 217     -12.208  -0.216   8.344  1.00 88.35           H
ATOM   3232  N   LYS A 218      -9.832  -0.458   6.234  1.00 86.04           N
ATOM   3233  CA  LYS A 218      -8.539  -0.717   5.624  1.00 86.04           C
ATOM   3234  C   LYS A 218      -8.580  -2.066   4.904  1.00 86.04           C
ATOM   3235  O   LYS A 218      -8.098  -2.189   3.779  1.00 86.04           O
ATOM   3236  HA  LYS A 218      -8.365   0.064   4.884  1.00 86.04           H
ATOM   3237  CB  LYS A 218      -7.424  -0.610   6.666  1.00 86.04           C
ATOM   3238 1HB  LYS A 218      -7.519   0.329   7.211  1.00 86.04           H
ATOM   3239 2HB  LYS A 218      -7.525  -1.413   7.396  1.00 86.04           H
ATOM   3240  CG  LYS A 218      -6.046  -0.684   6.005  1.00 86.04           C
ATOM   3241 1HG  LYS A 218      -5.963  -1.608   5.433  1.00 86.04           H
ATOM   3242 2HG  LYS A 218      -5.933   0.139   5.299  1.00 86.04           H
ATOM   3243  CD  LYS A 218      -4.932  -0.622   7.051  1.00 86.04           C
ATOM   3244 1HD  LYS A 218      -4.987   0.323   7.591  1.00 86.04           H
ATOM   3245 2HD  LYS A 218      -5.072  -1.417   7.784  1.00 86.04           H
ATOM   3246  CE  LYS A 218      -3.556  -0.761   6.396  1.00 86.04           C
ATOM   3247 1HE  LYS A 218      -3.538  -1.646   5.760  1.00 86.04           H
ATOM   3248 2HE  LYS A 218      -3.365   0.098   5.753  1.00 86.04           H
ATOM   3249  NZ  LYS A 218      -2.499  -0.862   7.426  1.00 86.04           N
ATOM   3250 1HZ  LYS A 218      -1.659  -1.251   7.012  1.00 86.04           H
ATOM   3251 2HZ  LYS A 218      -2.298   0.061   7.796  1.00 86.04           H
ATOM   3252 3HZ  LYS A 218      -2.816  -1.465   8.178  1.00 86.04           H
ATOM   3253  HN  LYS A 218      -9.823  -0.393   7.231  1.00 86.04           H
ATOM   3254  N   VAL A 219      -9.161  -3.045   5.582  1.00 90.30           N
ATOM   3255  CA  VAL A 219      -9.167  -4.406   5.074  1.00 90.30           C
ATOM   3256  C   VAL A 219     -10.064  -4.481   3.837  1.00 90.30           C
ATOM   3257  O   VAL A 219      -9.687  -5.074   2.828  1.00 90.30           O
ATOM   3258  HA  VAL A 219      -8.146  -4.653   4.783  1.00 90.30           H
ATOM   3259  CB  VAL A 219      -9.591  -5.375   6.180  1.00 90.30           C
ATOM   3260  HB  VAL A 219     -10.548  -5.034   6.575  1.00 90.30           H
ATOM   3261  CG1 VAL A 219      -9.789  -6.787   5.625  1.00 90.30           C
ATOM   3262 1HG1 VAL A 219     -10.564  -6.771   4.858  1.00 90.30           H
ATOM   3263 2HG1 VAL A 219      -8.854  -7.141   5.190  1.00 90.30           H
ATOM   3264 3HG1 VAL A 219     -10.091  -7.456   6.431  1.00 90.30           H
ATOM   3265  CG2 VAL A 219      -8.580  -5.374   7.328  1.00 90.30           C
ATOM   3266 1HG2 VAL A 219      -7.604  -5.679   6.952  1.00 90.30           H
ATOM   3267 2HG2 VAL A 219      -8.511  -4.371   7.750  1.00 90.30           H
ATOM   3268 3HG2 VAL A 219      -8.906  -6.071   8.100  1.00 90.30           H
ATOM   3269  HN  VAL A 219      -9.621  -2.920   6.461  1.00 90.30           H
ATOM   3270  N   ILE A 220     -11.234  -3.870   3.956  1.00 90.31           N
ATOM   3271  CA  ILE A 220     -12.236  -3.963   2.908  1.00 90.31           C
ATOM   3272  C   ILE A 220     -11.702  -3.302   1.636  1.00 90.31           C
ATOM   3273  O   ILE A 220     -11.611  -3.943   0.591  1.00 90.31           O
ATOM   3274  HA  ILE A 220     -12.399  -5.021   2.705  1.00 90.31           H
ATOM   3275  CB  ILE A 220     -13.569  -3.384   3.389  1.00 90.31           C
ATOM   3276  HB  ILE A 220     -13.375  -2.412   3.843  1.00 90.31           H
ATOM   3277  CG1 ILE A 220     -14.194  -4.270   4.468  1.00 90.31           C
ATOM   3278 1HG1 ILE A 220     -14.423  -5.251   4.051  1.00 90.31           H
ATOM   3279 2HG1 ILE A 220     -13.479  -4.426   5.275  1.00 90.31           H
ATOM   3280  CG2 ILE A 220     -14.521  -3.152   2.214  1.00 90.31           C
ATOM   3281 1HG2 ILE A 220     -14.069  -2.452   1.512  1.00 90.31           H
ATOM   3282 2HG2 ILE A 220     -14.713  -4.099   1.710  1.00 90.31           H
ATOM   3283 3HG2 ILE A 220     -15.460  -2.741   2.584  1.00 90.31           H
ATOM   3284  CD1 ILE A 220     -15.471  -3.637   5.025  1.00 90.31           C
ATOM   3285 1HD1 ILE A 220     -15.234  -2.667   5.463  1.00 90.31           H
ATOM   3286 2HD1 ILE A 220     -16.193  -3.505   4.219  1.00 90.31           H
ATOM   3287 3HD1 ILE A 220     -15.895  -4.287   5.790  1.00 90.31           H
ATOM   3288  HN  ILE A 220     -11.500  -3.321   4.748  1.00 90.31           H
ATOM   3289  N   LEU A 221     -11.362  -2.028   1.768  1.00 89.14           N
ATOM   3290  CA  LEU A 221     -11.018  -1.222   0.609  1.00 89.14           C
ATOM   3291  C   LEU A 221      -9.577  -1.522   0.193  1.00 89.14           C
ATOM   3292  O   LEU A 221      -9.210  -1.333  -0.966  1.00 89.14           O
ATOM   3293  HA  LEU A 221     -11.682  -1.518  -0.203  1.00 89.14           H
ATOM   3294  CB  LEU A 221     -11.281   0.259   0.890  1.00 89.14           C
ATOM   3295 1HB  LEU A 221     -10.696   0.553   1.761  1.00 89.14           H
ATOM   3296 2HB  LEU A 221     -10.909   0.840   0.046  1.00 89.14           H
ATOM   3297  CG  LEU A 221     -12.740   0.647   1.136  1.00 89.14           C
ATOM   3298  HG  LEU A 221     -13.090   0.116   2.022  1.00 89.14           H
ATOM   3299  CD1 LEU A 221     -12.869   2.143   1.427  1.00 89.14           C
ATOM   3300 1HD1 LEU A 221     -12.286   2.393   2.314  1.00 89.14           H
ATOM   3301 2HD1 LEU A 221     -12.495   2.712   0.575  1.00 89.14           H
ATOM   3302 3HD1 LEU A 221     -13.916   2.392   1.598  1.00 89.14           H
ATOM   3303  CD2 LEU A 221     -13.628   0.211  -0.031  1.00 89.14           C
ATOM   3304 1HD2 LEU A 221     -13.288   0.695  -0.947  1.00 89.14           H
ATOM   3305 2HD2 LEU A 221     -13.569  -0.871  -0.148  1.00 89.14           H
ATOM   3306 3HD2 LEU A 221     -14.660   0.499   0.170  1.00 89.14           H
ATOM   3307  HN  LEU A 221     -11.319  -1.548   2.644  1.00 89.14           H
ATOM   3308  N   GLY A 222      -8.800  -1.986   1.160  1.00 87.73           N
ATOM   3309  CA  GLY A 222      -7.370  -2.150   0.958  1.00 87.73           C
ATOM   3310  C   GLY A 222      -7.067  -3.456   0.222  1.00 87.73           C
ATOM   3311  O   GLY A 222      -6.034  -3.578  -0.434  1.00 87.73           O
ATOM   3312 1HA  GLY A 222      -6.981  -1.307   0.386  1.00 87.73           H
ATOM   3313 2HA  GLY A 222      -6.860  -2.144   1.921  1.00 87.73           H
ATOM   3314  HN  GLY A 222      -9.131  -2.246   2.067  1.00 87.73           H
ATOM   3315  N   PHE A 223      -7.986  -4.401   0.356  1.00 81.47           N
ATOM   3316  CA  PHE A 223      -7.754  -5.747  -0.139  1.00 81.47           C
ATOM   3317  C   PHE A 223      -8.985  -6.281  -0.874  1.00 81.47           C
ATOM   3318  O   PHE A 223      -8.947  -6.493  -2.085  1.00 81.47           O
ATOM   3319  HA  PHE A 223      -6.914  -5.697  -0.831  1.00 81.47           H
ATOM   3320  CB  PHE A 223      -7.479  -6.631   1.079  1.00 81.47           C
ATOM   3321 1HB  PHE A 223      -6.676  -6.184   1.666  1.00 81.47           H
ATOM   3322 2HB  PHE A 223      -8.366  -6.645   1.713  1.00 81.47           H
ATOM   3323  CG  PHE A 223      -7.096  -8.070   0.730  1.00 81.47           C
ATOM   3324  CD1 PHE A 223      -7.927  -9.095   1.061  1.00 81.47           C
ATOM   3325  HD1 PHE A 223      -8.867  -8.890   1.574  1.00 81.47           H
ATOM   3326  CD2 PHE A 223      -5.924  -8.326   0.089  1.00 81.47           C
ATOM   3327  HD2 PHE A 223      -5.257  -7.505  -0.176  1.00 81.47           H
ATOM   3328  CE1 PHE A 223      -7.572 -10.431   0.737  1.00 81.47           C
ATOM   3329  HE1 PHE A 223      -8.238 -11.251   1.002  1.00 81.47           H
ATOM   3330  CE2 PHE A 223      -5.568  -9.662  -0.235  1.00 81.47           C
ATOM   3331  HE2 PHE A 223      -4.629  -9.867  -0.749  1.00 81.47           H
ATOM   3332  CZ  PHE A 223      -6.400 -10.686   0.096  1.00 81.47           C
ATOM   3333  HZ  PHE A 223      -6.127 -11.712  -0.153  1.00 81.47           H
ATOM   3334  HN  PHE A 223      -8.875  -4.259   0.793  1.00 81.47           H
ATOM   3335  N   PHE A 224     -10.049  -6.483  -0.110  1.00 84.13           N
ATOM   3336  CA  PHE A 224     -11.161  -7.296  -0.575  1.00 84.13           C
ATOM   3337  C   PHE A 224     -11.744  -6.735  -1.874  1.00 84.13           C
ATOM   3338  O   PHE A 224     -11.902  -7.463  -2.853  1.00 84.13           O
ATOM   3339  HA  PHE A 224     -10.775  -8.299  -0.756  1.00 84.13           H
ATOM   3340  CB  PHE A 224     -12.234  -7.250   0.514  1.00 84.13           C
ATOM   3341 1HB  PHE A 224     -12.277  -6.242   0.926  1.00 84.13           H
ATOM   3342 2HB  PHE A 224     -13.205  -7.450   0.061  1.00 84.13           H
ATOM   3343  CG  PHE A 224     -12.006  -8.243   1.655  1.00 84.13           C
ATOM   3344  CD1 PHE A 224     -12.126  -9.579   1.429  1.00 84.13           C
ATOM   3345  HD1 PHE A 224     -12.386  -9.942   0.434  1.00 84.13           H
ATOM   3346  CD2 PHE A 224     -11.682  -7.790   2.896  1.00 84.13           C
ATOM   3347  HD2 PHE A 224     -11.585  -6.720   3.078  1.00 84.13           H
ATOM   3348  CE1 PHE A 224     -11.914 -10.500   2.488  1.00 84.13           C
ATOM   3349  HE1 PHE A 224     -12.011 -11.571   2.306  1.00 84.13           H
ATOM   3350  CE2 PHE A 224     -11.470  -8.712   3.955  1.00 84.13           C
ATOM   3351  HE2 PHE A 224     -11.210  -8.349   4.950  1.00 84.13           H
ATOM   3352  CZ  PHE A 224     -11.590 -10.048   3.729  1.00 84.13           C
ATOM   3353  HZ  PHE A 224     -11.427 -10.755   4.542  1.00 84.13           H
ATOM   3354  HN  PHE A 224     -10.158  -6.104   0.809  1.00 84.13           H
ATOM   3355  N   LEU A 225     -12.048  -5.446  -1.840  1.00 89.43           N
ATOM   3356  CA  LEU A 225     -12.668  -4.793  -2.981  1.00 89.43           C
ATOM   3357  C   LEU A 225     -11.742  -4.908  -4.193  1.00 89.43           C
ATOM   3358  O   LEU A 225     -12.140  -5.425  -5.236  1.00 89.43           O
ATOM   3359  HA  LEU A 225     -13.592  -5.327  -3.200  1.00 89.43           H
ATOM   3360  CB  LEU A 225     -13.049  -3.353  -2.632  1.00 89.43           C
ATOM   3361 1HB  LEU A 225     -13.770  -3.376  -1.815  1.00 89.43           H
ATOM   3362 2HB  LEU A 225     -12.161  -2.843  -2.259  1.00 89.43           H
ATOM   3363  CG  LEU A 225     -13.639  -2.520  -3.772  1.00 89.43           C
ATOM   3364  HG  LEU A 225     -13.008  -2.649  -4.651  1.00 89.43           H
ATOM   3365  CD1 LEU A 225     -15.039  -3.014  -4.144  1.00 89.43           C
ATOM   3366 1HD1 LEU A 225     -14.984  -4.055  -4.463  1.00 89.43           H
ATOM   3367 2HD1 LEU A 225     -15.694  -2.934  -3.277  1.00 89.43           H
ATOM   3368 3HD1 LEU A 225     -15.435  -2.405  -4.957  1.00 89.43           H
ATOM   3369  CD2 LEU A 225     -13.631  -1.030  -3.425  1.00 89.43           C
ATOM   3370 1HD2 LEU A 225     -14.225  -0.864  -2.526  1.00 89.43           H
ATOM   3371 2HD2 LEU A 225     -12.606  -0.704  -3.248  1.00 89.43           H
ATOM   3372 3HD2 LEU A 225     -14.055  -0.462  -4.252  1.00 89.43           H
ATOM   3373  HN  LEU A 225     -11.879  -4.851  -1.054  1.00 89.43           H
ATOM   3374  N   PRO A 226     -10.495  -4.430  -4.080  1.00 89.39           N
ATOM   3375  CA  PRO A 226      -9.549  -4.520  -5.195  1.00 89.39           C
ATOM   3376  C   PRO A 226      -9.418  -5.938  -5.727  1.00 89.39           C
ATOM   3377  O   PRO A 226      -9.415  -6.152  -6.938  1.00 89.39           O
ATOM   3378  HA  PRO A 226      -9.907  -3.931  -6.039  1.00 89.39           H
ATOM   3379  CB  PRO A 226      -8.235  -4.014  -4.596  1.00 89.39           C
ATOM   3380 1HB  PRO A 226      -7.636  -4.832  -4.194  1.00 89.39           H
ATOM   3381 2HB  PRO A 226      -7.622  -3.509  -5.343  1.00 89.39           H
ATOM   3382  CG  PRO A 226      -8.691  -3.058  -3.501  1.00 89.39           C
ATOM   3383 1HG  PRO A 226      -7.909  -2.888  -2.761  1.00 89.39           H
ATOM   3384 2HG  PRO A 226      -8.952  -2.079  -3.901  1.00 89.39           H
ATOM   3385  CD  PRO A 226      -9.894  -3.772  -2.906  1.00 89.39           C
ATOM   3386 1HD  PRO A 226      -9.600  -4.498  -2.148  1.00 89.39           H
ATOM   3387 2HD  PRO A 226     -10.582  -3.075  -2.427  1.00 89.39           H
ATOM   3388  N   PHE A 227      -9.311  -6.877  -4.798  1.00 83.23           N
ATOM   3389  CA  PHE A 227      -9.034  -8.257  -5.158  1.00 83.23           C
ATOM   3390  C   PHE A 227     -10.173  -8.845  -5.994  1.00 83.23           C
ATOM   3391  O   PHE A 227      -9.932  -9.474  -7.023  1.00 83.23           O
ATOM   3392  HA  PHE A 227      -8.116  -8.260  -5.745  1.00 83.23           H
ATOM   3393  CB  PHE A 227      -8.918  -9.045  -3.852  1.00 83.23           C
ATOM   3394 1HB  PHE A 227      -8.142  -8.592  -3.234  1.00 83.23           H
ATOM   3395 2HB  PHE A 227      -9.855  -8.958  -3.302  1.00 83.23           H
ATOM   3396  CG  PHE A 227      -8.594 -10.528  -4.046  1.00 83.23           C
ATOM   3397  CD1 PHE A 227      -9.585 -11.456  -3.971  1.00 83.23           C
ATOM   3398  HD1 PHE A 227     -10.610 -11.143  -3.773  1.00 83.23           H
ATOM   3399  CD2 PHE A 227      -7.315 -10.917  -4.293  1.00 83.23           C
ATOM   3400  HD2 PHE A 227      -6.520 -10.174  -4.353  1.00 83.23           H
ATOM   3401  CE1 PHE A 227      -9.284 -12.832  -4.152  1.00 83.23           C
ATOM   3402  HE1 PHE A 227     -10.079 -13.576  -4.092  1.00 83.23           H
ATOM   3403  CE2 PHE A 227      -7.014 -12.293  -4.474  1.00 83.23           C
ATOM   3404  HE2 PHE A 227      -5.988 -12.606  -4.672  1.00 83.23           H
ATOM   3405  CZ  PHE A 227      -8.005 -13.222  -4.399  1.00 83.23           C
ATOM   3406  HZ  PHE A 227      -7.774 -14.278  -4.538  1.00 83.23           H
ATOM   3407  HN  PHE A 227      -9.410  -6.707  -3.818  1.00 83.23           H
ATOM   3408  N   VAL A 228     -11.390  -8.618  -5.521  1.00 90.96           N
ATOM   3409  CA  VAL A 228     -12.564  -9.158  -6.185  1.00 90.96           C
ATOM   3410  C   VAL A 228     -12.630  -8.618  -7.615  1.00 90.96           C
ATOM   3411  O   VAL A 228     -12.889  -9.368  -8.555  1.00 90.96           O
ATOM   3412  HA  VAL A 228     -12.450 -10.242  -6.225  1.00 90.96           H
ATOM   3413  CB  VAL A 228     -13.818  -8.843  -5.369  1.00 90.96           C
ATOM   3414  HB  VAL A 228     -13.823  -7.773  -5.161  1.00 90.96           H
ATOM   3415  CG1 VAL A 228     -15.085  -9.174  -6.161  1.00 90.96           C
ATOM   3416 1HG1 VAL A 228     -15.106  -8.582  -7.076  1.00 90.96           H
ATOM   3417 2HG1 VAL A 228     -15.090 -10.234  -6.413  1.00 90.96           H
ATOM   3418 3HG1 VAL A 228     -15.962  -8.940  -5.557  1.00 90.96           H
ATOM   3419  CG2 VAL A 228     -13.801  -9.582  -4.029  1.00 90.96           C
ATOM   3420 1HG2 VAL A 228     -13.761 -10.657  -4.208  1.00 90.96           H
ATOM   3421 2HG2 VAL A 228     -12.925  -9.276  -3.457  1.00 90.96           H
ATOM   3422 3HG2 VAL A 228     -14.704  -9.341  -3.469  1.00 90.96           H
ATOM   3423  HN  VAL A 228     -11.579  -8.077  -4.702  1.00 90.96           H
ATOM   3424  N   VAL A 229     -12.390  -7.320  -7.735  1.00 90.90           N
ATOM   3425  CA  VAL A 229     -12.491  -6.656  -9.024  1.00 90.90           C
ATOM   3426  C   VAL A 229     -11.440  -7.234  -9.973  1.00 90.90           C
ATOM   3427  O   VAL A 229     -11.738  -7.529 -11.130  1.00 90.90           O
ATOM   3428  HA  VAL A 229     -13.481  -6.867  -9.426  1.00 90.90           H
ATOM   3429  CB  VAL A 229     -12.365  -5.142  -8.844  1.00 90.90           C
ATOM   3430  HB  VAL A 229     -11.445  -4.945  -8.293  1.00 90.90           H
ATOM   3431  CG1 VAL A 229     -12.264  -4.436 -10.197  1.00 90.90           C
ATOM   3432 1HG1 VAL A 229     -11.386  -4.798 -10.731  1.00 90.90           H
ATOM   3433 2HG1 VAL A 229     -13.158  -4.645 -10.784  1.00 90.90           H
ATOM   3434 3HG1 VAL A 229     -12.176  -3.361 -10.040  1.00 90.90           H
ATOM   3435  CG2 VAL A 229     -13.532  -4.589  -8.022  1.00 90.90           C
ATOM   3436 1HG2 VAL A 229     -14.470  -4.803  -8.534  1.00 90.90           H
ATOM   3437 2HG2 VAL A 229     -13.538  -5.059  -7.039  1.00 90.90           H
ATOM   3438 3HG2 VAL A 229     -13.417  -3.511  -7.909  1.00 90.90           H
ATOM   3439  HN  VAL A 229     -12.133  -6.726  -6.973  1.00 90.90           H
ATOM   3440  N   MET A 230     -10.231  -7.380  -9.450  1.00 83.08           N
ATOM   3441  CA  MET A 230      -9.125  -7.880 -10.248  1.00 83.08           C
ATOM   3442  C   MET A 230      -9.395  -9.309 -10.725  1.00 83.08           C
ATOM   3443  O   MET A 230      -9.201  -9.622 -11.898  1.00 83.08           O
ATOM   3444  HA  MET A 230      -9.056  -7.211 -11.106  1.00 83.08           H
ATOM   3445  CB  MET A 230      -7.842  -7.853  -9.416  1.00 83.08           C
ATOM   3446 1HB  MET A 230      -8.045  -8.231  -8.415  1.00 83.08           H
ATOM   3447 2HB  MET A 230      -7.100  -8.516  -9.863  1.00 83.08           H
ATOM   3448  CG  MET A 230      -7.276  -6.434  -9.327  1.00 83.08           C
ATOM   3449 1HG  MET A 230      -7.241  -5.984 -10.319  1.00 83.08           H
ATOM   3450 2HG  MET A 230      -7.931  -5.811  -8.717  1.00 83.08           H
ATOM   3451  SD  MET A 230      -5.639  -6.473  -8.618  1.00 83.08           S
ATOM   3452  CE  MET A 230      -5.437  -4.747  -8.209  1.00 83.08           C
ATOM   3453 1HE  MET A 230      -5.512  -4.148  -9.116  1.00 83.08           H
ATOM   3454 2HE  MET A 230      -6.215  -4.446  -7.509  1.00 83.08           H
ATOM   3455 3HE  MET A 230      -4.459  -4.594  -7.753  1.00 83.08           H
ATOM   3456  HN  MET A 230     -10.003  -7.162  -8.501  1.00 83.08           H
ATOM   3457  N   ALA A 231      -9.838 -10.136  -9.790  1.00 88.79           N
ATOM   3458  CA  ALA A 231     -10.064 -11.542 -10.081  1.00 88.79           C
ATOM   3459  C   ALA A 231     -11.069 -11.665 -11.229  1.00 88.79           C
ATOM   3460  O   ALA A 231     -10.871 -12.457 -12.149  1.00 88.79           O
ATOM   3461  HA  ALA A 231      -9.114 -11.973 -10.394  1.00 88.79           H
ATOM   3462  CB  ALA A 231     -10.537 -12.256  -8.813  1.00 88.79           C
ATOM   3463 1HB  ALA A 231      -9.776 -12.164  -8.039  1.00 88.79           H
ATOM   3464 2HB  ALA A 231     -11.466 -11.803  -8.466  1.00 88.79           H
ATOM   3465 3HB  ALA A 231     -10.707 -13.310  -9.032  1.00 88.79           H
ATOM   3466  HN  ALA A 231     -10.040  -9.862  -8.850  1.00 88.79           H
ATOM   3467  N   CYS A 232     -12.125 -10.870 -11.137  1.00 88.42           N
ATOM   3468  CA  CYS A 232     -13.169 -10.893 -12.146  1.00 88.42           C
ATOM   3469  C   CYS A 232     -12.567 -10.423 -13.472  1.00 88.42           C
ATOM   3470  O   CYS A 232     -12.758 -11.060 -14.506  1.00 88.42           O
ATOM   3471  HA  CYS A 232     -13.510 -11.926 -12.221  1.00 88.42           H
ATOM   3472  CB  CYS A 232     -14.374 -10.044 -11.734  1.00 88.42           C
ATOM   3473 1HB  CYS A 232     -14.046  -9.041 -11.461  1.00 88.42           H
ATOM   3474 2HB  CYS A 232     -15.059  -9.938 -12.575  1.00 88.42           H
ATOM   3475  SG  CYS A 232     -15.235 -10.825 -10.321  1.00 88.42           S
ATOM   3476  HG  CYS A 232     -14.424 -10.347  -9.382  1.00 88.42           H
ATOM   3477  HN  CYS A 232     -12.272 -10.220 -10.391  1.00 88.42           H
ATOM   3478  N   CYS A 233     -11.851  -9.310 -13.398  1.00 86.57           N
ATOM   3479  CA  CYS A 233     -11.339  -8.669 -14.597  1.00 86.57           C
ATOM   3480  C   CYS A 233     -10.459  -9.675 -15.342  1.00 86.57           C
ATOM   3481  O   CYS A 233     -10.638  -9.895 -16.538  1.00 86.57           O
ATOM   3482  HA  CYS A 233     -12.205  -8.392 -15.198  1.00 86.57           H
ATOM   3483  CB  CYS A 233     -10.581  -7.381 -14.270  1.00 86.57           C
ATOM   3484 1HB  CYS A 233      -9.886  -7.556 -13.448  1.00 86.57           H
ATOM   3485 2HB  CYS A 233      -9.986  -7.071 -15.129  1.00 86.57           H
ATOM   3486  SG  CYS A 233     -11.761  -6.058 -13.817  1.00 86.57           S
ATOM   3487  HG  CYS A 233     -11.988  -6.491 -12.580  1.00 86.57           H
ATOM   3488  HN  CYS A 233     -11.620  -8.849 -12.541  1.00 86.57           H
ATOM   3489  N   TYR A 234      -9.527 -10.259 -14.602  1.00 73.55           N
ATOM   3490  CA  TYR A 234      -8.512 -11.104 -15.208  1.00 73.55           C
ATOM   3491  C   TYR A 234      -9.106 -12.440 -15.657  1.00 73.55           C
ATOM   3492  O   TYR A 234      -8.643 -13.035 -16.629  1.00 73.55           O
ATOM   3493  HA  TYR A 234      -8.115 -10.581 -16.078  1.00 73.55           H
ATOM   3494  CB  TYR A 234      -7.472 -11.362 -14.116  1.00 73.55           C
ATOM   3495 1HB  TYR A 234      -7.987 -11.642 -13.197  1.00 73.55           H
ATOM   3496 2HB  TYR A 234      -6.856 -12.213 -14.409  1.00 73.55           H
ATOM   3497  CG  TYR A 234      -6.561 -10.167 -13.829  1.00 73.55           C
ATOM   3498  CD1 TYR A 234      -6.336  -9.220 -14.807  1.00 73.55           C
ATOM   3499  HD1 TYR A 234      -6.807  -9.324 -15.785  1.00 73.55           H
ATOM   3500  CD2 TYR A 234      -5.964 -10.036 -12.591  1.00 73.55           C
ATOM   3501  HD2 TYR A 234      -6.142 -10.784 -11.819  1.00 73.55           H
ATOM   3502  CE1 TYR A 234      -5.478  -8.095 -14.537  1.00 73.55           C
ATOM   3503  HE1 TYR A 234      -5.292  -7.340 -15.301  1.00 73.55           H
ATOM   3504  CE2 TYR A 234      -5.107  -8.911 -12.321  1.00 73.55           C
ATOM   3505  HE2 TYR A 234      -4.629  -8.795 -11.348  1.00 73.55           H
ATOM   3506  CZ  TYR A 234      -4.906  -7.996 -13.307  1.00 73.55           C
ATOM   3507  OH  TYR A 234      -4.097  -6.934 -13.052  1.00 73.55           O
ATOM   3508  HH  TYR A 234      -3.793  -6.956 -12.099  1.00 73.55           H
ATOM   3509  HN  TYR A 234      -9.460 -10.163 -13.609  1.00 73.55           H
ATOM   3510  N   THR A 235     -10.123 -12.874 -14.927  1.00 84.28           N
ATOM   3511  CA  THR A 235     -10.852 -14.074 -15.297  1.00 84.28           C
ATOM   3512  C   THR A 235     -11.411 -13.943 -16.716  1.00 84.28           C
ATOM   3513  O   THR A 235     -11.276 -14.857 -17.527  1.00 84.28           O
ATOM   3514  HA  THR A 235     -10.155 -14.912 -15.305  1.00 84.28           H
ATOM   3515  CB  THR A 235     -11.931 -14.318 -14.240  1.00 84.28           C
ATOM   3516  HB  THR A 235     -12.660 -13.508 -14.234  1.00 84.28           H
ATOM   3517  OG1 THR A 235     -11.198 -14.495 -13.031  1.00 84.28           O
ATOM   3518  HG1 THR A 235     -11.310 -13.694 -12.443  1.00 84.28           H
ATOM   3519  CG2 THR A 235     -12.653 -15.653 -14.436  1.00 84.28           C
ATOM   3520 1HG2 THR A 235     -11.932 -16.468 -14.375  1.00 84.28           H
ATOM   3521 2HG2 THR A 235     -13.133 -15.666 -15.415  1.00 84.28           H
ATOM   3522 3HG2 THR A 235     -13.407 -15.776 -13.660  1.00 84.28           H
ATOM   3523  HN  THR A 235     -10.450 -12.420 -14.097  1.00 84.28           H
ATOM   3524  N   ILE A 236     -12.026 -12.797 -16.971  1.00 83.20           N
ATOM   3525  CA  ILE A 236     -12.642 -12.550 -18.264  1.00 83.20           C
ATOM   3526  C   ILE A 236     -11.549 -12.349 -19.315  1.00 83.20           C
ATOM   3527  O   ILE A 236     -11.680 -12.809 -20.448  1.00 83.20           O
ATOM   3528  HA  ILE A 236     -13.215 -13.439 -18.527  1.00 83.20           H
ATOM   3529  CB  ILE A 236     -13.630 -11.386 -18.173  1.00 83.20           C
ATOM   3530  HB  ILE A 236     -13.090 -10.506 -17.824  1.00 83.20           H
ATOM   3531  CG1 ILE A 236     -14.729 -11.677 -17.148  1.00 83.20           C
ATOM   3532 1HG1 ILE A 236     -15.418 -12.420 -17.550  1.00 83.20           H
ATOM   3533 2HG1 ILE A 236     -14.287 -12.106 -16.248  1.00 83.20           H
ATOM   3534  CG2 ILE A 236     -14.206 -11.046 -19.549  1.00 83.20           C
ATOM   3535 1HG2 ILE A 236     -13.396 -10.766 -20.222  1.00 83.20           H
ATOM   3536 2HG2 ILE A 236     -14.727 -11.916 -19.949  1.00 83.20           H
ATOM   3537 3HG2 ILE A 236     -14.905 -10.215 -19.455  1.00 83.20           H
ATOM   3538  CD1 ILE A 236     -15.495 -10.403 -16.789  1.00 83.20           C
ATOM   3539 1HD1 ILE A 236     -14.807  -9.672 -16.365  1.00 83.20           H
ATOM   3540 2HD1 ILE A 236     -15.956  -9.991 -17.687  1.00 83.20           H
ATOM   3541 3HD1 ILE A 236     -16.270 -10.639 -16.059  1.00 83.20           H
ATOM   3542  HN  ILE A 236     -12.107 -12.047 -16.314  1.00 83.20           H
ATOM   3543  N   ILE A 237     -10.496 -11.659 -18.902  1.00 78.79           N
ATOM   3544  CA  ILE A 237      -9.382 -11.388 -19.795  1.00 78.79           C
ATOM   3545  C   ILE A 237      -8.826 -12.710 -20.327  1.00 78.79           C
ATOM   3546  O   ILE A 237      -8.701 -12.893 -21.537  1.00 78.79           O
ATOM   3547  HA  ILE A 237      -9.771 -10.813 -20.636  1.00 78.79           H
ATOM   3548  CB  ILE A 237      -8.336 -10.517 -19.097  1.00 78.79           C
ATOM   3549  HB  ILE A 237      -8.196 -10.896 -18.084  1.00 78.79           H
ATOM   3550  CG1 ILE A 237      -8.819  -9.070 -18.976  1.00 78.79           C
ATOM   3551 1HG1 ILE A 237      -8.783  -8.588 -19.953  1.00 78.79           H
ATOM   3552 2HG1 ILE A 237      -9.859  -9.056 -18.651  1.00 78.79           H
ATOM   3553  CG2 ILE A 237      -6.983 -10.612 -19.805  1.00 78.79           C
ATOM   3554 1HG2 ILE A 237      -6.639 -11.646 -19.795  1.00 78.79           H
ATOM   3555 2HG2 ILE A 237      -7.087 -10.274 -20.836  1.00 78.79           H
ATOM   3556 3HG2 ILE A 237      -6.257  -9.984 -19.288  1.00 78.79           H
ATOM   3557  CD1 ILE A 237      -7.959  -8.286 -17.982  1.00 78.79           C
ATOM   3558 1HD1 ILE A 237      -8.016  -8.757 -17.001  1.00 78.79           H
ATOM   3559 2HD1 ILE A 237      -6.923  -8.282 -18.322  1.00 78.79           H
ATOM   3560 3HD1 ILE A 237      -8.324  -7.261 -17.915  1.00 78.79           H
ATOM   3561  HN  ILE A 237     -10.396 -11.290 -17.978  1.00 78.79           H
ATOM   3562  N   ILE A 238      -8.507 -13.598 -19.397  1.00 77.02           N
ATOM   3563  CA  ILE A 238      -7.890 -14.865 -19.752  1.00 77.02           C
ATOM   3564  C   ILE A 238      -8.796 -15.609 -20.735  1.00 77.02           C
ATOM   3565  O   ILE A 238      -8.328 -16.113 -21.755  1.00 77.02           O
ATOM   3566  HA  ILE A 238      -6.948 -14.641 -20.251  1.00 77.02           H
ATOM   3567  CB  ILE A 238      -7.556 -15.669 -18.494  1.00 77.02           C
ATOM   3568  HB  ILE A 238      -8.429 -15.660 -17.841  1.00 77.02           H
ATOM   3569  CG1 ILE A 238      -6.406 -15.023 -17.719  1.00 77.02           C
ATOM   3570 1HG1 ILE A 238      -5.463 -15.222 -18.228  1.00 77.02           H
ATOM   3571 2HG1 ILE A 238      -6.537 -13.941 -17.703  1.00 77.02           H
ATOM   3572  CG2 ILE A 238      -7.265 -17.131 -18.839  1.00 77.02           C
ATOM   3573 1HG2 ILE A 238      -8.140 -17.573 -19.314  1.00 77.02           H
ATOM   3574 2HG2 ILE A 238      -6.416 -17.181 -19.521  1.00 77.02           H
ATOM   3575 3HG2 ILE A 238      -7.030 -17.680 -17.927  1.00 77.02           H
ATOM   3576  CD1 ILE A 238      -6.341 -15.556 -16.287  1.00 77.02           C
ATOM   3577 1HD1 ILE A 238      -7.277 -15.334 -15.774  1.00 77.02           H
ATOM   3578 2HD1 ILE A 238      -6.186 -16.635 -16.308  1.00 77.02           H
ATOM   3579 3HD1 ILE A 238      -5.515 -15.080 -15.759  1.00 77.02           H
ATOM   3580  HN  ILE A 238      -8.662 -13.463 -18.418  1.00 77.02           H
ATOM   3581  N   HIS A 239     -10.075 -15.656 -20.393  1.00 76.94           N
ATOM   3582  CA  HIS A 239     -11.039 -16.386 -21.199  1.00 76.94           C
ATOM   3583  C   HIS A 239     -11.037 -15.835 -22.626  1.00 76.94           C
ATOM   3584  O   HIS A 239     -11.052 -16.599 -23.590  1.00 76.94           O
ATOM   3585  HA  HIS A 239     -10.707 -17.424 -21.219  1.00 76.94           H
ATOM   3586  CB  HIS A 239     -12.425 -16.352 -20.552  1.00 76.94           C
ATOM   3587 1HB  HIS A 239     -12.337 -16.666 -19.512  1.00 76.94           H
ATOM   3588 2HB  HIS A 239     -12.786 -15.323 -20.545  1.00 76.94           H
ATOM   3589  CG  HIS A 239     -13.446 -17.224 -21.242  1.00 76.94           C
ATOM   3590  ND1 HIS A 239     -14.436 -16.712 -22.064  1.00 76.94           N
ATOM   3591  HD1 HIS A 239     -14.575 -15.746 -22.280  1.00 76.94           H
ATOM   3592  CD2 HIS A 239     -13.621 -18.577 -21.226  1.00 76.94           C
ATOM   3593  HD2 HIS A 239     -13.010 -19.291 -20.674  1.00 76.94           H
ATOM   3594  CE1 HIS A 239     -15.168 -17.721 -22.514  1.00 76.94           C
ATOM   3595  HE1 HIS A 239     -16.024 -17.642 -23.184  1.00 76.94           H
ATOM   3596  NE2 HIS A 239     -14.661 -18.875 -21.994  1.00 76.94           N
ATOM   3597  HN  HIS A 239     -10.455 -15.206 -19.585  1.00 76.94           H
ATOM   3598  N   THR A 240     -11.018 -14.514 -22.717  1.00 78.36           N
ATOM   3599  CA  THR A 240     -11.082 -13.851 -24.008  1.00 78.36           C
ATOM   3600  C   THR A 240      -9.817 -14.139 -24.819  1.00 78.36           C
ATOM   3601  O   THR A 240      -9.882 -14.321 -26.034  1.00 78.36           O
ATOM   3602  HA  THR A 240     -11.921 -14.265 -24.566  1.00 78.36           H
ATOM   3603  CB  THR A 240     -11.319 -12.359 -23.762  1.00 78.36           C
ATOM   3604  HB  THR A 240     -10.432 -11.889 -23.337  1.00 78.36           H
ATOM   3605  OG1 THR A 240     -12.486 -12.323 -22.946  1.00 78.36           O
ATOM   3606  HG1 THR A 240     -12.230 -12.177 -21.990  1.00 78.36           H
ATOM   3607  CG2 THR A 240     -11.731 -11.615 -25.034  1.00 78.36           C
ATOM   3608 1HG2 THR A 240     -12.655 -12.042 -25.422  1.00 78.36           H
ATOM   3609 2HG2 THR A 240     -10.944 -11.711 -25.782  1.00 78.36           H
ATOM   3610 3HG2 THR A 240     -11.886 -10.561 -24.804  1.00 78.36           H
ATOM   3611  HN  THR A 240     -10.960 -13.900 -21.929  1.00 78.36           H
ATOM   3612  N   LEU A 241      -8.695 -14.173 -24.114  1.00 73.35           N
ATOM   3613  CA  LEU A 241      -7.405 -14.313 -24.767  1.00 73.35           C
ATOM   3614  C   LEU A 241      -7.272 -15.732 -25.324  1.00 73.35           C
ATOM   3615  O   LEU A 241      -6.730 -15.928 -26.411  1.00 73.35           O
ATOM   3616  HA  LEU A 241      -7.383 -13.612 -25.601  1.00 73.35           H
ATOM   3617  CB  LEU A 241      -6.276 -13.919 -23.813  1.00 73.35           C
ATOM   3618 1HB  LEU A 241      -6.441 -14.419 -22.859  1.00 73.35           H
ATOM   3619 2HB  LEU A 241      -5.337 -14.300 -24.215  1.00 73.35           H
ATOM   3620  CG  LEU A 241      -6.114 -12.420 -23.550  1.00 73.35           C
ATOM   3621  HG  LEU A 241      -7.059 -12.037 -23.166  1.00 73.35           H
ATOM   3622  CD1 LEU A 241      -5.053 -12.164 -22.477  1.00 73.35           C
ATOM   3623 1HD1 LEU A 241      -5.350 -12.652 -21.549  1.00 73.35           H
ATOM   3624 2HD1 LEU A 241      -4.096 -12.566 -22.809  1.00 73.35           H
ATOM   3625 3HD1 LEU A 241      -4.958 -11.091 -22.309  1.00 73.35           H
ATOM   3626  CD2 LEU A 241      -5.812 -11.665 -24.846  1.00 73.35           C
ATOM   3627 1HD2 LEU A 241      -4.888 -12.045 -25.281  1.00 73.35           H
ATOM   3628 2HD2 LEU A 241      -6.632 -11.809 -25.549  1.00 73.35           H
ATOM   3629 3HD2 LEU A 241      -5.702 -10.602 -24.630  1.00 73.35           H
ATOM   3630  HN  LEU A 241      -8.659 -14.106 -23.117  1.00 73.35           H
ATOM   3631  N   ILE A 242      -7.775 -16.686 -24.554  1.00 74.75           N
ATOM   3632  CA  ILE A 242      -7.727 -18.080 -24.961  1.00 74.75           C
ATOM   3633  C   ILE A 242      -8.506 -18.252 -26.266  1.00 74.75           C
ATOM   3634  O   ILE A 242      -8.045 -18.929 -27.183  1.00 74.75           O
ATOM   3635  HA  ILE A 242      -6.683 -18.331 -25.146  1.00 74.75           H
ATOM   3636  CB  ILE A 242      -8.217 -18.985 -23.829  1.00 74.75           C
ATOM   3637  HB  ILE A 242      -9.153 -18.579 -23.446  1.00 74.75           H
ATOM   3638  CG1 ILE A 242      -7.221 -18.997 -22.667  1.00 74.75           C
ATOM   3639 1HG1 ILE A 242      -6.312 -19.519 -22.967  1.00 74.75           H
ATOM   3640 2HG1 ILE A 242      -6.934 -17.976 -22.418  1.00 74.75           H
ATOM   3641  CG2 ILE A 242      -8.514 -20.395 -24.344  1.00 74.75           C
ATOM   3642 1HG2 ILE A 242      -9.286 -20.346 -25.111  1.00 74.75           H
ATOM   3643 2HG2 ILE A 242      -7.607 -20.825 -24.768  1.00 74.75           H
ATOM   3644 3HG2 ILE A 242      -8.860 -21.018 -23.519  1.00 74.75           H
ATOM   3645  CD1 ILE A 242      -7.823 -19.678 -21.436  1.00 74.75           C
ATOM   3646 1HD1 ILE A 242      -8.718 -19.139 -21.124  1.00 74.75           H
ATOM   3647 2HD1 ILE A 242      -8.086 -20.707 -21.682  1.00 74.75           H
ATOM   3648 3HD1 ILE A 242      -7.094 -19.673 -20.625  1.00 74.75           H
ATOM   3649  HN  ILE A 242      -8.208 -16.519 -23.668  1.00 74.75           H
ATOM   3650  N   GLN A 243      -9.674 -17.628 -26.308  1.00 70.95           N
ATOM   3651  CA  GLN A 243     -10.558 -17.771 -27.453  1.00 70.95           C
ATOM   3652  C   GLN A 243      -9.921 -17.148 -28.697  1.00 70.95           C
ATOM   3653  O   GLN A 243     -10.187 -17.580 -29.817  1.00 70.95           O
ATOM   3654  HA  GLN A 243     -10.675 -18.845 -27.595  1.00 70.95           H
ATOM   3655  CB  GLN A 243     -11.927 -17.150 -27.168  1.00 70.95           C
ATOM   3656 1HB  GLN A 243     -11.799 -16.151 -26.752  1.00 70.95           H
ATOM   3657 2HB  GLN A 243     -12.480 -17.038 -28.101  1.00 70.95           H
ATOM   3658  CG  GLN A 243     -12.730 -18.015 -26.194  1.00 70.95           C
ATOM   3659 1HG  GLN A 243     -12.787 -19.036 -26.572  1.00 70.95           H
ATOM   3660 2HG  GLN A 243     -12.217 -18.059 -25.234  1.00 70.95           H
ATOM   3661  CD  GLN A 243     -14.141 -17.457 -26.000  1.00 70.95           C
ATOM   3662  OE1 GLN A 243     -14.449 -16.335 -26.367  1.00 70.95           O
ATOM   3663  NE2 GLN A 243     -14.979 -18.301 -25.403  1.00 70.95           N
ATOM   3664 1HE2 GLN A 243     -14.662 -19.208 -25.127  1.00 70.95           H
ATOM   3665 2HE2 GLN A 243     -15.925 -18.027 -25.232  1.00 70.95           H
ATOM   3666  HN  GLN A 243     -10.017 -17.034 -25.581  1.00 70.95           H
ATOM   3667  N   ALA A 244      -9.093 -16.142 -28.457  1.00 70.86           N
ATOM   3668  CA  ALA A 244      -8.608 -15.299 -29.537  1.00 70.86           C
ATOM   3669  C   ALA A 244      -7.596 -16.084 -30.375  1.00 70.86           C
ATOM   3670  O   ALA A 244      -7.235 -15.664 -31.473  1.00 70.86           O
ATOM   3671  HA  ALA A 244      -9.460 -15.038 -30.164  1.00 70.86           H
ATOM   3672  CB  ALA A 244      -8.011 -14.016 -28.955  1.00 70.86           C
ATOM   3673 1HB  ALA A 244      -8.778 -13.481 -28.394  1.00 70.86           H
ATOM   3674 2HB  ALA A 244      -7.184 -14.268 -28.291  1.00 70.86           H
ATOM   3675 3HB  ALA A 244      -7.647 -13.385 -29.766  1.00 70.86           H
ATOM   3676  HN  ALA A 244      -8.756 -15.899 -27.548  1.00 70.86           H
ATOM   3677  N   LYS A 245      -7.168 -17.211 -29.825  1.00 59.67           N
ATOM   3678  CA  LYS A 245      -6.279 -18.106 -30.547  1.00 59.67           C
ATOM   3679  C   LYS A 245      -5.100 -17.306 -31.105  1.00 59.67           C
ATOM   3680  O   LYS A 245      -4.187 -17.874 -31.701  1.00 59.67           O
ATOM   3681  HA  LYS A 245      -5.895 -18.833 -29.831  1.00 59.67           H
ATOM   3682  CB  LYS A 245      -7.053 -18.885 -31.612  1.00 59.67           C
ATOM   3683 1HB  LYS A 245      -7.673 -18.200 -32.191  1.00 59.67           H
ATOM   3684 2HB  LYS A 245      -6.354 -19.347 -32.309  1.00 59.67           H
ATOM   3685  CG  LYS A 245      -7.933 -19.961 -30.974  1.00 59.67           C
ATOM   3686 1HG  LYS A 245      -7.357 -20.512 -30.230  1.00 59.67           H
ATOM   3687 2HG  LYS A 245      -8.765 -19.492 -30.448  1.00 59.67           H
ATOM   3688  CD  LYS A 245      -8.470 -20.928 -32.030  1.00 59.67           C
ATOM   3689 1HD  LYS A 245      -9.146 -20.399 -32.702  1.00 59.67           H
ATOM   3690 2HD  LYS A 245      -7.647 -21.304 -32.637  1.00 59.67           H
ATOM   3691  CE  LYS A 245      -9.206 -22.100 -31.377  1.00 59.67           C
ATOM   3692 1HE  LYS A 245      -8.574 -22.553 -30.613  1.00 59.67           H
ATOM   3693 2HE  LYS A 245     -10.104 -21.740 -30.876  1.00 59.67           H
ATOM   3694  NZ  LYS A 245      -9.570 -23.114 -32.392  1.00 59.67           N
ATOM   3695 1HZ  LYS A 245     -10.076 -23.872 -31.947  1.00 59.67           H
ATOM   3696 2HZ  LYS A 245     -10.156 -22.687 -33.101  1.00 59.67           H
ATOM   3697 3HZ  LYS A 245      -8.728 -23.477 -32.824  1.00 59.67           H
ATOM   3698  HN  LYS A 245      -7.417 -17.514 -28.905  1.00 59.67           H
ATOM   3699  N   LYS A 246      -5.159 -15.999 -30.892  1.00 53.20           N
ATOM   3700  CA  LYS A 246      -4.159 -15.105 -31.449  1.00 53.20           C
ATOM   3701  C   LYS A 246      -2.953 -15.046 -30.508  1.00 53.20           C
ATOM   3702  O   LYS A 246      -3.096 -14.721 -29.330  1.00 53.20           O
ATOM   3703  HA  LYS A 246      -3.834 -15.528 -32.399  1.00 53.20           H
ATOM   3704  CB  LYS A 246      -4.772 -13.735 -31.749  1.00 53.20           C
ATOM   3705 1HB  LYS A 246      -5.433 -13.442 -30.934  1.00 53.20           H
ATOM   3706 2HB  LYS A 246      -3.984 -12.985 -31.805  1.00 53.20           H
ATOM   3707  CG  LYS A 246      -5.555 -13.761 -33.063  1.00 53.20           C
ATOM   3708 1HG  LYS A 246      -4.973 -14.278 -33.827  1.00 53.20           H
ATOM   3709 2HG  LYS A 246      -6.478 -14.326 -32.930  1.00 53.20           H
ATOM   3710  CD  LYS A 246      -5.881 -12.343 -33.535  1.00 53.20           C
ATOM   3711 1HD  LYS A 246      -6.550 -11.863 -32.822  1.00 53.20           H
ATOM   3712 2HD  LYS A 246      -4.968 -11.747 -33.566  1.00 53.20           H
ATOM   3713  CE  LYS A 246      -6.531 -12.362 -34.920  1.00 53.20           C
ATOM   3714 1HE  LYS A 246      -5.940 -12.979 -35.598  1.00 53.20           H
ATOM   3715 2HE  LYS A 246      -7.520 -12.815 -34.858  1.00 53.20           H
ATOM   3716  NZ  LYS A 246      -6.641 -10.988 -35.460  1.00 53.20           N
ATOM   3717 1HZ  LYS A 246      -7.100 -11.016 -36.364  1.00 53.20           H
ATOM   3718 2HZ  LYS A 246      -7.185 -10.417 -34.822  1.00 53.20           H
ATOM   3719 3HZ  LYS A 246      -5.714 -10.591 -35.564  1.00 53.20           H
ATOM   3720  HN  LYS A 246      -5.872 -15.552 -30.352  1.00 53.20           H
ATOM   3721  N   SER A 247      -1.794 -15.365 -31.063  1.00 57.00           N
ATOM   3722  CA  SER A 247      -0.596 -15.525 -30.256  1.00 57.00           C
ATOM   3723  C   SER A 247      -0.236 -14.197 -29.586  1.00 57.00           C
ATOM   3724  O   SER A 247       0.139 -14.171 -28.415  1.00 57.00           O
ATOM   3725  HA  SER A 247      -0.851 -16.275 -29.507  1.00 57.00           H
ATOM   3726  CB  SER A 247       0.575 -16.028 -31.102  1.00 57.00           C
ATOM   3727 1HB  SER A 247       1.363 -16.399 -30.446  1.00 57.00           H
ATOM   3728 2HB  SER A 247       0.247 -16.869 -31.712  1.00 57.00           H
ATOM   3729  OG  SER A 247       1.102 -15.007 -31.945  1.00 57.00           O
ATOM   3730  HG  SER A 247       1.850 -15.373 -32.498  1.00 57.00           H
ATOM   3731  HN  SER A 247      -1.665 -15.514 -32.044  1.00 57.00           H
ATOM   3732  N   SER A 248      -0.362 -13.128 -30.358  1.00 58.11           N
ATOM   3733  CA  SER A 248       0.067 -11.818 -29.899  1.00 58.11           C
ATOM   3734  C   SER A 248      -0.599 -11.489 -28.561  1.00 58.11           C
ATOM   3735  O   SER A 248      -0.065 -10.710 -27.773  1.00 58.11           O
ATOM   3736  HA  SER A 248       1.148 -11.894 -29.780  1.00 58.11           H
ATOM   3737  CB  SER A 248      -0.258 -10.738 -30.933  1.00 58.11           C
ATOM   3738 1HB  SER A 248       0.195  -9.795 -30.626  1.00 58.11           H
ATOM   3739 2HB  SER A 248       0.187 -11.008 -31.891  1.00 58.11           H
ATOM   3740  OG  SER A 248      -1.662 -10.559 -31.095  1.00 58.11           O
ATOM   3741  HG  SER A 248      -1.840  -9.844 -31.771  1.00 58.11           H
ATOM   3742  HN  SER A 248      -0.749 -13.147 -31.280  1.00 58.11           H
ATOM   3743  N   LYS A 249      -1.755 -12.099 -28.345  1.00 53.55           N
ATOM   3744  CA  LYS A 249      -2.513 -11.859 -27.130  1.00 53.55           C
ATOM   3745  C   LYS A 249      -1.832 -12.571 -25.959  1.00 53.55           C
ATOM   3746  O   LYS A 249      -2.065 -12.231 -24.801  1.00 53.55           O
ATOM   3747  HA  LYS A 249      -2.493 -10.786 -26.939  1.00 53.55           H
ATOM   3748  CB  LYS A 249      -3.978 -12.257 -27.324  1.00 53.55           C
ATOM   3749 1HB  LYS A 249      -4.033 -13.259 -27.748  1.00 53.55           H
ATOM   3750 2HB  LYS A 249      -4.480 -12.292 -26.357  1.00 53.55           H
ATOM   3751  CG  LYS A 249      -4.698 -11.268 -28.242  1.00 53.55           C
ATOM   3752 1HG  LYS A 249      -4.549 -10.252 -27.876  1.00 53.55           H
ATOM   3753 2HG  LYS A 249      -4.265 -11.313 -29.242  1.00 53.55           H
ATOM   3754  CD  LYS A 249      -6.194 -11.576 -28.315  1.00 53.55           C
ATOM   3755 1HD  LYS A 249      -6.350 -12.519 -28.839  1.00 53.55           H
ATOM   3756 2HD  LYS A 249      -6.593 -11.702 -27.308  1.00 53.55           H
ATOM   3757  CE  LYS A 249      -6.951 -10.456 -29.032  1.00 53.55           C
ATOM   3758 1HE  LYS A 249      -6.652  -9.490 -28.627  1.00 53.55           H
ATOM   3759 2HE  LYS A 249      -6.690 -10.453 -30.090  1.00 53.55           H
ATOM   3760  NZ  LYS A 249      -8.412 -10.635 -28.877  1.00 53.55           N
ATOM   3761 1HZ  LYS A 249      -8.874  -9.737 -28.963  1.00 53.55           H
ATOM   3762 2HZ  LYS A 249      -8.754 -11.262 -29.597  1.00 53.55           H
ATOM   3763 3HZ  LYS A 249      -8.609 -11.030 -27.964  1.00 53.55           H
ATOM   3764  HN  LYS A 249      -2.173 -12.747 -28.983  1.00 53.55           H
ATOM   3765  N   HIS A 250      -1.004 -13.547 -26.303  1.00 52.55           N
ATOM   3766  CA  HIS A 250      -0.338 -14.353 -25.295  1.00 52.55           C
ATOM   3767  C   HIS A 250       0.624 -13.476 -24.490  1.00 52.55           C
ATOM   3768  O   HIS A 250       0.775 -13.660 -23.284  1.00 52.55           O
ATOM   3769  HA  HIS A 250      -1.116 -14.729 -24.630  1.00 52.55           H
ATOM   3770  CB  HIS A 250       0.353 -15.560 -25.933  1.00 52.55           C
ATOM   3771 1HB  HIS A 250       0.810 -15.249 -26.873  1.00 52.55           H
ATOM   3772 2HB  HIS A 250       1.161 -15.891 -25.280  1.00 52.55           H
ATOM   3773  CG  HIS A 250      -0.569 -16.725 -26.200  1.00 52.55           C
ATOM   3774  ND1 HIS A 250      -1.628 -16.656 -27.088  1.00 52.55           N
ATOM   3775  HD1 HIS A 250      -1.886 -15.855 -27.629  1.00 52.55           H
ATOM   3776  CD2 HIS A 250      -0.580 -17.989 -25.687  1.00 52.55           C
ATOM   3777  HD2 HIS A 250       0.123 -18.385 -24.953  1.00 52.55           H
ATOM   3778  CE1 HIS A 250      -2.241 -17.830 -27.101  1.00 52.55           C
ATOM   3779  HE1 HIS A 250      -3.113 -18.091 -27.701  1.00 52.55           H
ATOM   3780  NE2 HIS A 250      -1.590 -18.655 -26.231  1.00 52.55           N
ATOM   3781  HN  HIS A 250      -0.788 -13.789 -27.249  1.00 52.55           H
ATOM   3782  N   LYS A 251       1.250 -12.542 -25.192  1.00 56.64           N
ATOM   3783  CA  LYS A 251       2.161 -11.610 -24.550  1.00 56.64           C
ATOM   3784  C   LYS A 251       1.400 -10.804 -23.496  1.00 56.64           C
ATOM   3785  O   LYS A 251       1.847 -10.688 -22.356  1.00 56.64           O
ATOM   3786  HA  LYS A 251       2.929 -12.197 -24.048  1.00 56.64           H
ATOM   3787  CB  LYS A 251       2.865 -10.744 -25.597  1.00 56.64           C
ATOM   3788 1HB  LYS A 251       2.144 -10.407 -26.341  1.00 56.64           H
ATOM   3789 2HB  LYS A 251       3.272  -9.851 -25.121  1.00 56.64           H
ATOM   3790  CG  LYS A 251       3.991 -11.520 -26.283  1.00 56.64           C
ATOM   3791 1HG  LYS A 251       4.603 -12.020 -25.533  1.00 56.64           H
ATOM   3792 2HG  LYS A 251       3.567 -12.298 -26.918  1.00 56.64           H
ATOM   3793  CD  LYS A 251       4.866 -10.588 -27.124  1.00 56.64           C
ATOM   3794 1HD  LYS A 251       4.273 -10.155 -27.930  1.00 56.64           H
ATOM   3795 2HD  LYS A 251       5.219  -9.761 -26.508  1.00 56.64           H
ATOM   3796  CE  LYS A 251       6.061 -11.341 -27.712  1.00 56.64           C
ATOM   3797 1HE  LYS A 251       6.593 -11.866 -26.919  1.00 56.64           H
ATOM   3798 2HE  LYS A 251       5.713 -12.096 -28.416  1.00 56.64           H
ATOM   3799  NZ  LYS A 251       6.980 -10.402 -28.395  1.00 56.64           N
ATOM   3800 1HZ  LYS A 251       7.768 -10.916 -28.772  1.00 56.64           H
ATOM   3801 2HZ  LYS A 251       6.487  -9.937 -29.150  1.00 56.64           H
ATOM   3802 3HZ  LYS A 251       7.312  -9.711 -27.732  1.00 56.64           H
ATOM   3803  HN  LYS A 251       1.143 -12.418 -26.178  1.00 56.64           H
ATOM   3804  N   ALA A 252       0.264 -10.266 -23.914  1.00 61.75           N
ATOM   3805  CA  ALA A 252      -0.539  -9.433 -23.035  1.00 61.75           C
ATOM   3806  C   ALA A 252      -1.021 -10.268 -21.847  1.00 61.75           C
ATOM   3807  O   ALA A 252      -1.141  -9.760 -20.734  1.00 61.75           O
ATOM   3808  HA  ALA A 252       0.099  -8.628 -22.667  1.00 61.75           H
ATOM   3809  CB  ALA A 252      -1.697  -8.822 -23.826  1.00 61.75           C
ATOM   3810 1HB  ALA A 252      -1.300  -8.215 -24.640  1.00 61.75           H
ATOM   3811 2HB  ALA A 252      -2.317  -9.619 -24.237  1.00 61.75           H
ATOM   3812 3HB  ALA A 252      -2.298  -8.197 -23.166  1.00 61.75           H
ATOM   3813  HN  ALA A 252      -0.109 -10.392 -24.834  1.00 61.75           H
ATOM   3814  N   LEU A 253      -1.284 -11.537 -22.125  1.00 61.43           N
ATOM   3815  CA  LEU A 253      -1.721 -12.455 -21.088  1.00 61.43           C
ATOM   3816  C   LEU A 253      -0.614 -12.602 -20.042  1.00 61.43           C
ATOM   3817  O   LEU A 253      -0.863 -12.469 -18.845  1.00 61.43           O
ATOM   3818  HA  LEU A 253      -2.594 -12.013 -20.607  1.00 61.43           H
ATOM   3819  CB  LEU A 253      -2.167 -13.784 -21.701  1.00 61.43           C
ATOM   3820 1HB  LEU A 253      -2.926 -13.576 -22.456  1.00 61.43           H
ATOM   3821 2HB  LEU A 253      -1.316 -14.226 -22.219  1.00 61.43           H
ATOM   3822  CG  LEU A 253      -2.728 -14.819 -20.724  1.00 61.43           C
ATOM   3823  HG  LEU A 253      -1.988 -14.987 -19.942  1.00 61.43           H
ATOM   3824  CD1 LEU A 253      -3.996 -14.299 -20.043  1.00 61.43           C
ATOM   3825 1HD1 LEU A 253      -3.765 -13.388 -19.492  1.00 61.43           H
ATOM   3826 2HD1 LEU A 253      -4.753 -14.085 -20.798  1.00 61.43           H
ATOM   3827 3HD1 LEU A 253      -4.374 -15.055 -19.354  1.00 61.43           H
ATOM   3828  CD2 LEU A 253      -2.961 -16.161 -21.421  1.00 61.43           C
ATOM   3829 1HD2 LEU A 253      -3.672 -16.029 -22.237  1.00 61.43           H
ATOM   3830 2HD2 LEU A 253      -2.017 -16.532 -21.819  1.00 61.43           H
ATOM   3831 3HD2 LEU A 253      -3.360 -16.878 -20.704  1.00 61.43           H
ATOM   3832  HN  LEU A 253      -1.203 -11.938 -23.038  1.00 61.43           H
ATOM   3833  N   LYS A 254       0.587 -12.873 -20.533  1.00 62.89           N
ATOM   3834  CA  LYS A 254       1.712 -13.141 -19.653  1.00 62.89           C
ATOM   3835  C   LYS A 254       1.909 -11.954 -18.708  1.00 62.89           C
ATOM   3836  O   LYS A 254       2.124 -12.138 -17.511  1.00 62.89           O
ATOM   3837  HA  LYS A 254       1.459 -14.018 -19.057  1.00 62.89           H
ATOM   3838  CB  LYS A 254       2.958 -13.492 -20.468  1.00 62.89           C
ATOM   3839 1HB  LYS A 254       2.683 -14.141 -21.300  1.00 62.89           H
ATOM   3840 2HB  LYS A 254       3.382 -12.585 -20.899  1.00 62.89           H
ATOM   3841  CG  LYS A 254       4.006 -14.187 -19.597  1.00 62.89           C
ATOM   3842 1HG  LYS A 254       4.365 -13.497 -18.834  1.00 62.89           H
ATOM   3843 2HG  LYS A 254       3.549 -15.029 -19.075  1.00 62.89           H
ATOM   3844  CD  LYS A 254       5.182 -14.681 -20.441  1.00 62.89           C
ATOM   3845 1HD  LYS A 254       4.813 -15.307 -21.254  1.00 62.89           H
ATOM   3846 2HD  LYS A 254       5.688 -13.831 -20.898  1.00 62.89           H
ATOM   3847  CE  LYS A 254       6.174 -15.475 -19.589  1.00 62.89           C
ATOM   3848 1HE  LYS A 254       6.594 -14.832 -18.815  1.00 62.89           H
ATOM   3849 2HE  LYS A 254       5.656 -16.289 -19.081  1.00 62.89           H
ATOM   3850  NZ  LYS A 254       7.261 -16.021 -20.433  1.00 62.89           N
ATOM   3851 1HZ  LYS A 254       7.919 -16.527 -19.850  1.00 62.89           H
ATOM   3852 2HZ  LYS A 254       6.868 -16.650 -21.124  1.00 62.89           H
ATOM   3853 3HZ  LYS A 254       7.740 -15.260 -20.901  1.00 62.89           H
ATOM   3854  HN  LYS A 254       0.796 -12.912 -21.510  1.00 62.89           H
ATOM   3855  N   VAL A 255       1.829 -10.762 -19.282  1.00 62.30           N
ATOM   3856  CA  VAL A 255       1.939  -9.545 -18.497  1.00 62.30           C
ATOM   3857  C   VAL A 255       0.928  -9.590 -17.350  1.00 62.30           C
ATOM   3858  O   VAL A 255       1.292  -9.403 -16.190  1.00 62.30           O
ATOM   3859  HA  VAL A 255       2.944  -9.513 -18.078  1.00 62.30           H
ATOM   3860  CB  VAL A 255       1.763  -8.322 -19.401  1.00 62.30           C
ATOM   3861  HB  VAL A 255       0.770  -8.375 -19.847  1.00 62.30           H
ATOM   3862  CG1 VAL A 255       1.846  -7.026 -18.591  1.00 62.30           C
ATOM   3863 1HG1 VAL A 255       1.060  -7.019 -17.836  1.00 62.30           H
ATOM   3864 2HG1 VAL A 255       2.819  -6.964 -18.104  1.00 62.30           H
ATOM   3865 3HG1 VAL A 255       1.718  -6.173 -19.258  1.00 62.30           H
ATOM   3866  CG2 VAL A 255       2.789  -8.327 -20.535  1.00 62.30           C
ATOM   3867 1HG2 VAL A 255       3.795  -8.310 -20.116  1.00 62.30           H
ATOM   3868 2HG2 VAL A 255       2.662  -9.227 -21.137  1.00 62.30           H
ATOM   3869 3HG2 VAL A 255       2.642  -7.447 -21.162  1.00 62.30           H
ATOM   3870  HN  VAL A 255       1.692 -10.622 -20.263  1.00 62.30           H
ATOM   3871  N   THR A 256      -0.322  -9.839 -17.713  1.00 60.48           N
ATOM   3872  CA  THR A 256      -1.425  -9.627 -16.793  1.00 60.48           C
ATOM   3873  C   THR A 256      -1.346 -10.617 -15.628  1.00 60.48           C
ATOM   3874  O   THR A 256      -1.578 -10.248 -14.478  1.00 60.48           O
ATOM   3875  HA  THR A 256      -1.333  -8.627 -16.369  1.00 60.48           H
ATOM   3876  CB  THR A 256      -2.729  -9.727 -17.587  1.00 60.48           C
ATOM   3877  HB  THR A 256      -2.914 -10.753 -17.905  1.00 60.48           H
ATOM   3878  OG1 THR A 256      -2.570  -8.777 -18.637  1.00 60.48           O
ATOM   3879  HG1 THR A 256      -2.467  -9.248 -19.512  1.00 60.48           H
ATOM   3880  CG2 THR A 256      -3.936  -9.212 -16.799  1.00 60.48           C
ATOM   3881 1HG2 THR A 256      -3.780  -8.165 -16.539  1.00 60.48           H
ATOM   3882 2HG2 THR A 256      -4.052  -9.799 -15.888  1.00 60.48           H
ATOM   3883 3HG2 THR A 256      -4.834  -9.305 -17.408  1.00 60.48           H
ATOM   3884  HN  THR A 256      -0.584 -10.179 -18.617  1.00 60.48           H
ATOM   3885  N   ILE A 257      -1.018 -11.855 -15.967  1.00 69.91           N
ATOM   3886  CA  ILE A 257      -0.877 -12.894 -14.961  1.00 69.91           C
ATOM   3887  C   ILE A 257       0.222 -12.497 -13.974  1.00 69.91           C
ATOM   3888  O   ILE A 257       0.037 -12.596 -12.762  1.00 69.91           O
ATOM   3889  HA  ILE A 257      -1.822 -12.955 -14.421  1.00 69.91           H
ATOM   3890  CB  ILE A 257      -0.646 -14.254 -15.624  1.00 69.91           C
ATOM   3891  HB  ILE A 257       0.163 -14.149 -16.346  1.00 69.91           H
ATOM   3892  CG1 ILE A 257      -1.887 -14.704 -16.398  1.00 69.91           C
ATOM   3893 1HG1 ILE A 257      -2.713 -14.865 -15.705  1.00 69.91           H
ATOM   3894 2HG1 ILE A 257      -2.196 -13.918 -17.086  1.00 69.91           H
ATOM   3895  CG2 ILE A 257      -0.202 -15.296 -14.596  1.00 69.91           C
ATOM   3896 1HG2 ILE A 257       0.728 -14.973 -14.129  1.00 69.91           H
ATOM   3897 2HG2 ILE A 257      -0.973 -15.406 -13.833  1.00 69.91           H
ATOM   3898 3HG2 ILE A 257      -0.045 -16.253 -15.094  1.00 69.91           H
ATOM   3899  CD1 ILE A 257      -1.610 -15.992 -17.176  1.00 69.91           C
ATOM   3900 1HD1 ILE A 257      -0.799 -15.821 -17.885  1.00 69.91           H
ATOM   3901 2HD1 ILE A 257      -1.325 -16.782 -16.482  1.00 69.91           H
ATOM   3902 3HD1 ILE A 257      -2.508 -16.290 -17.717  1.00 69.91           H
ATOM   3903  HN  ILE A 257      -0.849 -12.152 -16.907  1.00 69.91           H
ATOM   3904  N   THR A 258       1.341 -12.055 -14.529  1.00 74.84           N
ATOM   3905  CA  THR A 258       2.509 -11.754 -13.720  1.00 74.84           C
ATOM   3906  C   THR A 258       2.170 -10.699 -12.665  1.00 74.84           C
ATOM   3907  O   THR A 258       2.500 -10.860 -11.492  1.00 74.84           O
ATOM   3908  HA  THR A 258       2.800 -12.658 -13.186  1.00 74.84           H
ATOM   3909  CB  THR A 258       3.639 -11.330 -14.661  1.00 74.84           C
ATOM   3910  HB  THR A 258       3.400 -10.390 -15.158  1.00 74.84           H
ATOM   3911  OG1 THR A 258       3.814 -12.453 -15.520  1.00 74.84           O
ATOM   3912  HG1 THR A 258       3.311 -12.313 -16.373  1.00 74.84           H
ATOM   3913  CG2 THR A 258       4.983 -11.200 -13.940  1.00 74.84           C
ATOM   3914 1HG2 THR A 258       5.254 -12.159 -13.500  1.00 74.84           H
ATOM   3915 2HG2 THR A 258       4.902 -10.449 -13.154  1.00 74.84           H
ATOM   3916 3HG2 THR A 258       5.750 -10.897 -14.654  1.00 74.84           H
ATOM   3917  HN  THR A 258       1.456 -11.904 -15.511  1.00 74.84           H
ATOM   3918  N   VAL A 259       1.514  -9.641 -13.121  1.00 68.62           N
ATOM   3919  CA  VAL A 259       1.176  -8.534 -12.244  1.00 68.62           C
ATOM   3920  C   VAL A 259       0.247  -9.032 -11.135  1.00 68.62           C
ATOM   3921  O   VAL A 259       0.424  -8.684  -9.969  1.00 68.62           O
ATOM   3922  HA  VAL A 259       2.102  -8.178 -11.792  1.00 68.62           H
ATOM   3923  CB  VAL A 259       0.575  -7.386 -13.057  1.00 68.62           C
ATOM   3924  HB  VAL A 259      -0.255  -7.787 -13.639  1.00 68.62           H
ATOM   3925  CG1 VAL A 259       0.021  -6.295 -12.138  1.00 68.62           C
ATOM   3926 1HG1 VAL A 259      -0.756  -6.717 -11.501  1.00 68.62           H
ATOM   3927 2HG1 VAL A 259       0.825  -5.900 -11.518  1.00 68.62           H
ATOM   3928 3HG1 VAL A 259      -0.401  -5.491 -12.742  1.00 68.62           H
ATOM   3929  CG2 VAL A 259       1.600  -6.811 -14.035  1.00 68.62           C
ATOM   3930 1HG2 VAL A 259       2.459  -6.433 -13.481  1.00 68.62           H
ATOM   3931 2HG2 VAL A 259       1.926  -7.592 -14.722  1.00 68.62           H
ATOM   3932 3HG2 VAL A 259       1.146  -5.997 -14.601  1.00 68.62           H
ATOM   3933  HN  VAL A 259       1.215  -9.535 -14.070  1.00 68.62           H
ATOM   3934  N   LEU A 260      -0.722  -9.840 -11.538  1.00 68.02           N
ATOM   3935  CA  LEU A 260      -1.698 -10.365 -10.598  1.00 68.02           C
ATOM   3936  C   LEU A 260      -0.979 -11.202  -9.537  1.00 68.02           C
ATOM   3937  O   LEU A 260      -1.191 -11.008  -8.341  1.00 68.02           O
ATOM   3938  HA  LEU A 260      -2.169  -9.514 -10.106  1.00 68.02           H
ATOM   3939  CB  LEU A 260      -2.800 -11.126 -11.338  1.00 68.02           C
ATOM   3940 1HB  LEU A 260      -3.293 -10.436 -12.023  1.00 68.02           H
ATOM   3941 2HB  LEU A 260      -2.333 -11.901 -11.947  1.00 68.02           H
ATOM   3942  CG  LEU A 260      -3.869 -11.781 -10.461  1.00 68.02           C
ATOM   3943  HG  LEU A 260      -3.368 -12.404  -9.720  1.00 68.02           H
ATOM   3944  CD1 LEU A 260      -4.672 -10.726  -9.696  1.00 68.02           C
ATOM   3945 1HD1 LEU A 260      -4.001 -10.151  -9.059  1.00 68.02           H
ATOM   3946 2HD1 LEU A 260      -5.162 -10.059 -10.405  1.00 68.02           H
ATOM   3947 3HD1 LEU A 260      -5.424 -11.219  -9.081  1.00 68.02           H
ATOM   3948  CD2 LEU A 260      -4.770 -12.699 -11.289  1.00 68.02           C
ATOM   3949 1HD2 LEU A 260      -5.265 -12.118 -12.067  1.00 68.02           H
ATOM   3950 2HD2 LEU A 260      -4.167 -13.482 -11.748  1.00 68.02           H
ATOM   3951 3HD2 LEU A 260      -5.521 -13.151 -10.641  1.00 68.02           H
ATOM   3952  HN  LEU A 260      -0.847 -10.136 -12.485  1.00 68.02           H
ATOM   3953  N   THR A 261      -0.145 -12.113 -10.014  1.00 80.05           N
ATOM   3954  CA  THR A 261       0.490 -13.080  -9.134  1.00 80.05           C
ATOM   3955  C   THR A 261       1.359 -12.367  -8.097  1.00 80.05           C
ATOM   3956  O   THR A 261       1.327 -12.708  -6.915  1.00 80.05           O
ATOM   3957  HA  THR A 261      -0.290 -13.611  -8.588  1.00 80.05           H
ATOM   3958  CB  THR A 261       1.268 -14.070 -10.003  1.00 80.05           C
ATOM   3959  HB  THR A 261       2.088 -13.572 -10.522  1.00 80.05           H
ATOM   3960  OG1 THR A 261       0.274 -14.654 -10.841  1.00 80.05           O
ATOM   3961  HG1 THR A 261       0.170 -14.113 -11.676  1.00 80.05           H
ATOM   3962  CG2 THR A 261       1.817 -15.250  -9.198  1.00 80.05           C
ATOM   3963 1HG2 THR A 261       0.990 -15.789  -8.734  1.00 80.05           H
ATOM   3964 2HG2 THR A 261       2.490 -14.881  -8.424  1.00 80.05           H
ATOM   3965 3HG2 THR A 261       2.360 -15.922  -9.862  1.00 80.05           H
ATOM   3966  HN  THR A 261       0.100 -12.197 -10.980  1.00 80.05           H
ATOM   3967  N   VAL A 262       2.116 -11.391  -8.576  1.00 82.77           N
ATOM   3968  CA  VAL A 262       3.048 -10.678  -7.720  1.00 82.77           C
ATOM   3969  C   VAL A 262       2.269  -9.929  -6.638  1.00 82.77           C
ATOM   3970  O   VAL A 262       2.658  -9.935  -5.471  1.00 82.77           O
ATOM   3971  HA  VAL A 262       3.689 -11.419  -7.241  1.00 82.77           H
ATOM   3972  CB  VAL A 262       3.935  -9.759  -8.563  1.00 82.77           C
ATOM   3973  HB  VAL A 262       3.284  -9.121  -9.161  1.00 82.77           H
ATOM   3974  CG1 VAL A 262       4.789  -8.854  -7.673  1.00 82.77           C
ATOM   3975 1HG1 VAL A 262       4.140  -8.239  -7.050  1.00 82.77           H
ATOM   3976 2HG1 VAL A 262       5.427  -9.468  -7.037  1.00 82.77           H
ATOM   3977 3HG1 VAL A 262       5.410  -8.211  -8.297  1.00 82.77           H
ATOM   3978  CG2 VAL A 262       4.809 -10.569  -9.522  1.00 82.77           C
ATOM   3979 1HG2 VAL A 262       5.448 -11.242  -8.950  1.00 82.77           H
ATOM   3980 2HG2 VAL A 262       4.174 -11.150 -10.190  1.00 82.77           H
ATOM   3981 3HG2 VAL A 262       5.429  -9.891 -10.109  1.00 82.77           H
ATOM   3982  HN  VAL A 262       2.100 -11.088  -9.529  1.00 82.77           H
ATOM   3983  N   PHE A 263       1.182  -9.301  -7.063  1.00 73.33           N
ATOM   3984  CA  PHE A 263       0.351  -8.539  -6.147  1.00 73.33           C
ATOM   3985  C   PHE A 263      -0.213  -9.436  -5.043  1.00 73.33           C
ATOM   3986  O   PHE A 263      -0.073  -9.133  -3.860  1.00 73.33           O
ATOM   3987  HA  PHE A 263       0.982  -7.770  -5.701  1.00 73.33           H
ATOM   3988  CB  PHE A 263      -0.809  -7.967  -6.965  1.00 73.33           C
ATOM   3989 1HB  PHE A 263      -0.405  -7.331  -7.753  1.00 73.33           H
ATOM   3990 2HB  PHE A 263      -1.333  -8.787  -7.455  1.00 73.33           H
ATOM   3991  CG  PHE A 263      -1.813  -7.158  -6.141  1.00 73.33           C
ATOM   3992  CD1 PHE A 263      -2.990  -7.722  -5.760  1.00 73.33           C
ATOM   3993  HD1 PHE A 263      -3.218  -8.750  -6.042  1.00 73.33           H
ATOM   3994  CD2 PHE A 263      -1.528  -5.876  -5.790  1.00 73.33           C
ATOM   3995  HD2 PHE A 263      -0.584  -5.424  -6.096  1.00 73.33           H
ATOM   3996  CE1 PHE A 263      -3.922  -6.972  -4.995  1.00 73.33           C
ATOM   3997  HE1 PHE A 263      -4.866  -7.424  -4.690  1.00 73.33           H
ATOM   3998  CE2 PHE A 263      -2.459  -5.125  -5.025  1.00 73.33           C
ATOM   3999  HE2 PHE A 263      -2.231  -4.097  -4.744  1.00 73.33           H
ATOM   4000  CZ  PHE A 263      -3.637  -5.689  -4.644  1.00 73.33           C
ATOM   4001  HZ  PHE A 263      -4.352  -5.113  -4.057  1.00 73.33           H
ATOM   4002  HN  PHE A 263       0.868  -9.308  -8.013  1.00 73.33           H
ATOM   4003  N   VAL A 264      -0.840 -10.523  -5.470  1.00 81.34           N
ATOM   4004  CA  VAL A 264      -1.535 -11.399  -4.543  1.00 81.34           C
ATOM   4005  C   VAL A 264      -0.531 -11.975  -3.542  1.00 81.34           C
ATOM   4006  O   VAL A 264      -0.786 -11.987  -2.339  1.00 81.34           O
ATOM   4007  HA  VAL A 264      -2.262 -10.794  -4.001  1.00 81.34           H
ATOM   4008  CB  VAL A 264      -2.297 -12.478  -5.314  1.00 81.34           C
ATOM   4009  HB  VAL A 264      -1.592 -12.975  -5.981  1.00 81.34           H
ATOM   4010  CG1 VAL A 264      -2.866 -13.533  -4.363  1.00 81.34           C
ATOM   4011 1HG1 VAL A 264      -2.051 -14.005  -3.814  1.00 81.34           H
ATOM   4012 2HG1 VAL A 264      -3.550 -13.057  -3.660  1.00 81.34           H
ATOM   4013 3HG1 VAL A 264      -3.403 -14.288  -4.937  1.00 81.34           H
ATOM   4014  CG2 VAL A 264      -3.403 -11.861  -6.174  1.00 81.34           C
ATOM   4015 1HG2 VAL A 264      -4.105 -11.327  -5.533  1.00 81.34           H
ATOM   4016 2HG2 VAL A 264      -2.962 -11.166  -6.888  1.00 81.34           H
ATOM   4017 3HG2 VAL A 264      -3.928 -12.650  -6.711  1.00 81.34           H
ATOM   4018  HN  VAL A 264      -0.877 -10.807  -6.428  1.00 81.34           H
ATOM   4019  N   LEU A 265       0.589 -12.438  -4.077  1.00 85.94           N
ATOM   4020  CA  LEU A 265       1.569 -13.143  -3.267  1.00 85.94           C
ATOM   4021  C   LEU A 265       2.137 -12.187  -2.216  1.00 85.94           C
ATOM   4022  O   LEU A 265       2.486 -12.607  -1.114  1.00 85.94           O
ATOM   4023  HA  LEU A 265       1.048 -13.951  -2.754  1.00 85.94           H
ATOM   4024  CB  LEU A 265       2.636 -13.784  -4.156  1.00 85.94           C
ATOM   4025 1HB  LEU A 265       2.986 -13.036  -4.868  1.00 85.94           H
ATOM   4026 2HB  LEU A 265       3.488 -14.052  -3.531  1.00 85.94           H
ATOM   4027  CG  LEU A 265       2.201 -15.026  -4.936  1.00 85.94           C
ATOM   4028  HG  LEU A 265       1.337 -14.762  -5.546  1.00 85.94           H
ATOM   4029  CD1 LEU A 265       3.304 -15.488  -5.892  1.00 85.94           C
ATOM   4030 1HD1 LEU A 265       3.527 -14.690  -6.600  1.00 85.94           H
ATOM   4031 2HD1 LEU A 265       4.201 -15.729  -5.322  1.00 85.94           H
ATOM   4032 3HD1 LEU A 265       2.968 -16.372  -6.434  1.00 85.94           H
ATOM   4033  CD2 LEU A 265       1.761 -16.143  -3.988  1.00 85.94           C
ATOM   4034 1HD2 LEU A 265       2.590 -16.413  -3.334  1.00 85.94           H
ATOM   4035 2HD2 LEU A 265       0.921 -15.797  -3.385  1.00 85.94           H
ATOM   4036 3HD2 LEU A 265       1.457 -17.014  -4.568  1.00 85.94           H
ATOM   4037  HN  LEU A 265       0.831 -12.339  -5.042  1.00 85.94           H
ATOM   4038  N   SER A 266       2.212 -10.919  -2.594  1.00 87.85           N
ATOM   4039  CA  SER A 266       2.837  -9.921  -1.744  1.00 87.85           C
ATOM   4040  C   SER A 266       1.825  -9.391  -0.726  1.00 87.85           C
ATOM   4041  O   SER A 266       2.167  -9.162   0.433  1.00 87.85           O
ATOM   4042  HA  SER A 266       3.651 -10.441  -1.239  1.00 87.85           H
ATOM   4043  CB  SER A 266       3.407  -8.769  -2.574  1.00 87.85           C
ATOM   4044 1HB  SER A 266       3.805  -8.004  -1.908  1.00 87.85           H
ATOM   4045 2HB  SER A 266       4.241  -9.133  -3.175  1.00 87.85           H
ATOM   4046  OG  SER A 266       2.424  -8.190  -3.428  1.00 87.85           O
ATOM   4047  HG  SER A 266       2.611  -8.434  -4.380  1.00 87.85           H
ATOM   4048  HN  SER A 266       1.855 -10.572  -3.461  1.00 87.85           H
ATOM   4049  N   GLN A 267       0.599  -9.213  -1.197  1.00 83.28           N
ATOM   4050  CA  GLN A 267      -0.397  -8.482  -0.432  1.00 83.28           C
ATOM   4051  C   GLN A 267      -1.168  -9.435   0.483  1.00 83.28           C
ATOM   4052  O   GLN A 267      -1.601  -9.046   1.567  1.00 83.28           O
ATOM   4053  HA  GLN A 267       0.166  -7.767   0.168  1.00 83.28           H
ATOM   4054  CB  GLN A 267      -1.348  -7.720  -1.357  1.00 83.28           C
ATOM   4055 1HB  GLN A 267      -1.803  -8.411  -2.066  1.00 83.28           H
ATOM   4056 2HB  GLN A 267      -2.158  -7.284  -0.773  1.00 83.28           H
ATOM   4057  CG  GLN A 267      -0.608  -6.617  -2.116  1.00 83.28           C
ATOM   4058 1HG  GLN A 267       0.225  -7.048  -2.672  1.00 83.28           H
ATOM   4059 2HG  GLN A 267      -1.276  -6.161  -2.846  1.00 83.28           H
ATOM   4060  CD  GLN A 267      -0.086  -5.545  -1.156  1.00 83.28           C
ATOM   4061  OE1 GLN A 267      -0.644  -5.298  -0.099  1.00 83.28           O
ATOM   4062  NE2 GLN A 267       1.011  -4.926  -1.581  1.00 83.28           N
ATOM   4063 1HE2 GLN A 267       1.419  -5.177  -2.459  1.00 83.28           H
ATOM   4064 2HE2 GLN A 267       1.429  -4.209  -1.023  1.00 83.28           H
ATOM   4065  HN  GLN A 267       0.284  -9.557  -2.081  1.00 83.28           H
ATOM   4066  N   PHE A 268      -1.317 -10.665   0.013  1.00 89.51           N
ATOM   4067  CA  PHE A 268      -2.213 -11.609   0.657  1.00 89.51           C
ATOM   4068  C   PHE A 268      -1.776 -11.886   2.097  1.00 89.51           C
ATOM   4069  O   PHE A 268      -2.564 -11.734   3.029  1.00 89.51           O
ATOM   4070  HA  PHE A 268      -3.207 -11.161   0.661  1.00 89.51           H
ATOM   4071  CB  PHE A 268      -2.143 -12.911  -0.144  1.00 89.51           C
ATOM   4072 1HB  PHE A 268      -2.400 -12.701  -1.182  1.00 89.51           H
ATOM   4073 2HB  PHE A 268      -1.115 -13.274  -0.137  1.00 89.51           H
ATOM   4074  CG  PHE A 268      -3.062 -14.015   0.382  1.00 89.51           C
ATOM   4075  CD1 PHE A 268      -2.555 -15.012   1.156  1.00 89.51           C
ATOM   4076  HD1 PHE A 268      -1.493 -15.023   1.403  1.00 89.51           H
ATOM   4077  CD2 PHE A 268      -4.387 -14.001   0.074  1.00 89.51           C
ATOM   4078  HD2 PHE A 268      -4.793 -13.203  -0.547  1.00 89.51           H
ATOM   4079  CE1 PHE A 268      -3.408 -16.036   1.644  1.00 89.51           C
ATOM   4080  HE1 PHE A 268      -3.002 -16.835   2.264  1.00 89.51           H
ATOM   4081  CE2 PHE A 268      -5.240 -15.026   0.561  1.00 89.51           C
ATOM   4082  HE2 PHE A 268      -6.302 -15.014   0.315  1.00 89.51           H
ATOM   4083  CZ  PHE A 268      -4.733 -16.022   1.336  1.00 89.51           C
ATOM   4084  HZ  PHE A 268      -5.388 -16.809   1.710  1.00 89.51           H
ATOM   4085  HN  PHE A 268      -0.838 -11.018  -0.791  1.00 89.51           H
ATOM   4086  N   PRO A 269      -0.517 -12.294   2.304  1.00 93.51           N
ATOM   4087  CA  PRO A 269      -0.040 -12.616   3.652  1.00 93.51           C
ATOM   4088  C   PRO A 269      -0.292 -11.487   4.638  1.00 93.51           C
ATOM   4089  O   PRO A 269      -0.734 -11.725   5.760  1.00 93.51           O
ATOM   4090  HA  PRO A 269      -0.590 -13.469   4.050  1.00 93.51           H
ATOM   4091  CB  PRO A 269       1.455 -12.876   3.455  1.00 93.51           C
ATOM   4092 1HB  PRO A 269       2.042 -11.970   3.606  1.00 93.51           H
ATOM   4093 2HB  PRO A 269       1.829 -13.618   4.160  1.00 93.51           H
ATOM   4094  CG  PRO A 269       1.541 -13.370   2.016  1.00 93.51           C
ATOM   4095 1HG  PRO A 269       2.548 -13.264   1.611  1.00 93.51           H
ATOM   4096 2HG  PRO A 269       1.288 -14.427   1.935  1.00 93.51           H
ATOM   4097  CD  PRO A 269       0.538 -12.486   1.293  1.00 93.51           C
ATOM   4098 1HD  PRO A 269       0.980 -11.536   0.991  1.00 93.51           H
ATOM   4099 2HD  PRO A 269       0.160 -12.960   0.387  1.00 93.51           H
ATOM   4100  N   TYR A 270      -0.001 -10.275   4.187  1.00 90.90           N
ATOM   4101  CA  TYR A 270      -0.127  -9.108   5.043  1.00 90.90           C
ATOM   4102  C   TYR A 270      -1.581  -8.894   5.468  1.00 90.90           C
ATOM   4103  O   TYR A 270      -1.860  -8.654   6.641  1.00 90.90           O
ATOM   4104  HA  TYR A 270       0.482  -9.275   5.932  1.00 90.90           H
ATOM   4105  CB  TYR A 270       0.327  -7.915   4.200  1.00 90.90           C
ATOM   4106 1HB  TYR A 270       1.384  -8.031   3.964  1.00 90.90           H
ATOM   4107 2HB  TYR A 270      -0.214  -7.926   3.253  1.00 90.90           H
ATOM   4108  CG  TYR A 270       0.115  -6.559   4.876  1.00 90.90           C
ATOM   4109  CD1 TYR A 270      -0.665  -5.598   4.265  1.00 90.90           C
ATOM   4110  HD1 TYR A 270      -1.131  -5.805   3.302  1.00 90.90           H
ATOM   4111  CD2 TYR A 270       0.705  -6.296   6.095  1.00 90.90           C
ATOM   4112  HD2 TYR A 270       1.321  -7.055   6.577  1.00 90.90           H
ATOM   4113  CE1 TYR A 270      -0.864  -4.321   4.901  1.00 90.90           C
ATOM   4114  HE1 TYR A 270      -1.478  -3.554   4.430  1.00 90.90           H
ATOM   4115  CE2 TYR A 270       0.506  -5.020   6.731  1.00 90.90           C
ATOM   4116  HE2 TYR A 270       0.965  -4.799   7.695  1.00 90.90           H
ATOM   4117  CZ  TYR A 270      -0.269  -4.095   6.103  1.00 90.90           C
ATOM   4118  OH  TYR A 270      -0.457  -2.890   6.704  1.00 90.90           O
ATOM   4119  HH  TYR A 270      -0.117  -2.919   7.644  1.00 90.90           H
ATOM   4120  HN  TYR A 270       0.316 -10.085   3.258  1.00 90.90           H
ATOM   4121  N   ASN A 271      -2.470  -8.989   4.489  1.00 89.04           N
ATOM   4122  CA  ASN A 271      -3.875  -8.703   4.724  1.00 89.04           C
ATOM   4123  C   ASN A 271      -4.480  -9.812   5.587  1.00 89.04           C
ATOM   4124  O   ASN A 271      -5.479  -9.597   6.270  1.00 89.04           O
ATOM   4125  HA  ASN A 271      -3.891  -7.733   5.221  1.00 89.04           H
ATOM   4126  CB  ASN A 271      -4.654  -8.650   3.408  1.00 89.04           C
ATOM   4127 1HB  ASN A 271      -4.346  -9.475   2.766  1.00 89.04           H
ATOM   4128 2HB  ASN A 271      -5.718  -8.780   3.605  1.00 89.04           H
ATOM   4129  CG  ASN A 271      -4.422  -7.321   2.687  1.00 89.04           C
ATOM   4130  OD1 ASN A 271      -4.954  -6.285   3.053  1.00 89.04           O
ATOM   4131  ND2 ASN A 271      -3.600  -7.407   1.645  1.00 89.04           N
ATOM   4132 1HD2 ASN A 271      -3.196  -8.288   1.398  1.00 89.04           H
ATOM   4133 2HD2 ASN A 271      -3.386  -6.591   1.108  1.00 89.04           H
ATOM   4134  HN  ASN A 271      -2.244  -9.256   3.552  1.00 89.04           H
ATOM   4135  N   CYS A 272      -3.848 -10.976   5.527  1.00 94.09           N
ATOM   4136  CA  CYS A 272      -4.226 -12.078   6.395  1.00 94.09           C
ATOM   4137  C   CYS A 272      -4.026 -11.638   7.846  1.00 94.09           C
ATOM   4138  O   CYS A 272      -4.907 -11.826   8.683  1.00 94.09           O
ATOM   4139  HA  CYS A 272      -5.277 -12.287   6.195  1.00 94.09           H
ATOM   4140  CB  CYS A 272      -3.439 -13.349   6.070  1.00 94.09           C
ATOM   4141 1HB  CYS A 272      -2.375 -13.121   6.005  1.00 94.09           H
ATOM   4142 2HB  CYS A 272      -3.560 -14.077   6.872  1.00 94.09           H
ATOM   4143  SG  CYS A 272      -4.023 -14.060   4.488  1.00 94.09           S
ATOM   4144  HG  CYS A 272      -3.435 -13.160   3.705  1.00 94.09           H
ATOM   4145  HN  CYS A 272      -3.092 -11.170   4.902  1.00 94.09           H
ATOM   4146  N   ILE A 273      -2.861 -11.059   8.100  1.00 93.10           N
ATOM   4147  CA  ILE A 273      -2.522 -10.615   9.441  1.00 93.10           C
ATOM   4148  C   ILE A 273      -3.423  -9.439   9.827  1.00 93.10           C
ATOM   4149  O   ILE A 273      -3.887  -9.355  10.963  1.00 93.10           O
ATOM   4150  HA  ILE A 273      -2.726 -11.443  10.121  1.00 93.10           H
ATOM   4151  CB  ILE A 273      -1.028 -10.304   9.542  1.00 93.10           C
ATOM   4152  HB  ILE A 273      -0.785  -9.551   8.792  1.00 93.10           H
ATOM   4153  CG1 ILE A 273      -0.187 -11.543   9.226  1.00 93.10           C
ATOM   4154 1HG1 ILE A 273      -0.398 -11.880   8.211  1.00 93.10           H
ATOM   4155 2HG1 ILE A 273       0.872 -11.288   9.263  1.00 93.10           H
ATOM   4156  CG2 ILE A 273      -0.682  -9.710  10.908  1.00 93.10           C
ATOM   4157 1HG2 ILE A 273      -1.242  -8.786  11.055  1.00 93.10           H
ATOM   4158 2HG2 ILE A 273      -0.944 -10.422  11.691  1.00 93.10           H
ATOM   4159 3HG2 ILE A 273       0.386  -9.498  10.953  1.00 93.10           H
ATOM   4160  CD1 ILE A 273      -0.481 -12.671  10.216  1.00 93.10           C
ATOM   4161 1HD1 ILE A 273      -0.246 -12.338  11.227  1.00 93.10           H
ATOM   4162 2HD1 ILE A 273      -1.536 -12.940  10.158  1.00 93.10           H
ATOM   4163 3HD1 ILE A 273       0.129 -13.540   9.969  1.00 93.10           H
ATOM   4164  HN  ILE A 273      -2.157 -10.893   7.410  1.00 93.10           H
ATOM   4165  N   LEU A 274      -3.642  -8.561   8.859  1.00 90.04           N
ATOM   4166  CA  LEU A 274      -4.491  -7.403   9.078  1.00 90.04           C
ATOM   4167  C   LEU A 274      -5.874  -7.869   9.537  1.00 90.04           C
ATOM   4168  O   LEU A 274      -6.479  -7.259  10.418  1.00 90.04           O
ATOM   4169  HA  LEU A 274      -4.042  -6.815   9.879  1.00 90.04           H
ATOM   4170  CB  LEU A 274      -4.523  -6.518   7.831  1.00 90.04           C
ATOM   4171 1HB  LEU A 274      -4.594  -7.162   6.954  1.00 90.04           H
ATOM   4172 2HB  LEU A 274      -5.432  -5.917   7.859  1.00 90.04           H
ATOM   4173  CG  LEU A 274      -3.330  -5.579   7.644  1.00 90.04           C
ATOM   4174  HG  LEU A 274      -2.429  -6.185   7.556  1.00 90.04           H
ATOM   4175  CD1 LEU A 274      -3.462  -4.775   6.349  1.00 90.04           C
ATOM   4176 1HD1 LEU A 274      -3.506  -5.458   5.500  1.00 90.04           H
ATOM   4177 2HD1 LEU A 274      -4.374  -4.179   6.382  1.00 90.04           H
ATOM   4178 3HD1 LEU A 274      -2.601  -4.116   6.241  1.00 90.04           H
ATOM   4179  CD2 LEU A 274      -3.148  -4.674   8.864  1.00 90.04           C
ATOM   4180 1HD2 LEU A 274      -4.047  -4.073   9.008  1.00 90.04           H
ATOM   4181 2HD2 LEU A 274      -2.975  -5.287   9.748  1.00 90.04           H
ATOM   4182 3HD2 LEU A 274      -2.294  -4.016   8.705  1.00 90.04           H
ATOM   4183  HN  LEU A 274      -3.252  -8.632   7.941  1.00 90.04           H
ATOM   4184  N   LEU A 275      -6.336  -8.947   8.919  1.00 92.19           N
ATOM   4185  CA  LEU A 275      -7.652  -9.480   9.226  1.00 92.19           C
ATOM   4186  C   LEU A 275      -7.689  -9.921  10.691  1.00 92.19           C
ATOM   4187  O   LEU A 275      -8.629  -9.597  11.416  1.00 92.19           O
ATOM   4188  HA  LEU A 275      -8.371  -8.673   9.090  1.00 92.19           H
ATOM   4189  CB  LEU A 275      -8.023 -10.590   8.241  1.00 92.19           C
ATOM   4190 1HB  LEU A 275      -7.956 -10.189   7.230  1.00 92.19           H
ATOM   4191 2HB  LEU A 275      -7.279 -11.383   8.320  1.00 92.19           H
ATOM   4192  CG  LEU A 275      -9.410 -11.211   8.422  1.00 92.19           C
ATOM   4193  HG  LEU A 275      -9.491 -11.575   9.446  1.00 92.19           H
ATOM   4194  CD1 LEU A 275     -10.509 -10.164   8.227  1.00 92.19           C
ATOM   4195 1HD1 LEU A 275     -10.385  -9.366   8.959  1.00 92.19           H
ATOM   4196 2HD1 LEU A 275     -10.440  -9.748   7.222  1.00 92.19           H
ATOM   4197 3HD1 LEU A 275     -11.484 -10.631   8.361  1.00 92.19           H
ATOM   4198  CD2 LEU A 275      -9.596 -12.416   7.497  1.00 92.19           C
ATOM   4199 1HD2 LEU A 275      -9.488 -12.098   6.460  1.00 92.19           H
ATOM   4200 2HD2 LEU A 275      -8.844 -13.170   7.728  1.00 92.19           H
ATOM   4201 3HD2 LEU A 275     -10.590 -12.838   7.646  1.00 92.19           H
ATOM   4202  HN  LEU A 275      -5.827  -9.451   8.221  1.00 92.19           H
ATOM   4203  N   VAL A 276      -6.656 -10.652  11.083  1.00 94.01           N
ATOM   4204  CA  VAL A 276      -6.561 -11.143  12.447  1.00 94.01           C
ATOM   4205  C   VAL A 276      -6.586  -9.958  13.414  1.00 94.01           C
ATOM   4206  O   VAL A 276      -7.307  -9.980  14.411  1.00 94.01           O
ATOM   4207  HA  VAL A 276      -7.435 -11.766  12.634  1.00 94.01           H
ATOM   4208  CB  VAL A 276      -5.314 -12.016  12.603  1.00 94.01           C
ATOM   4209  HB  VAL A 276      -4.453 -11.431  12.280  1.00 94.01           H
ATOM   4210  CG1 VAL A 276      -5.096 -12.404  14.067  1.00 94.01           C
ATOM   4211 1HG1 VAL A 276      -4.969 -11.502  14.667  1.00 94.01           H
ATOM   4212 2HG1 VAL A 276      -5.961 -12.961  14.428  1.00 94.01           H
ATOM   4213 3HG1 VAL A 276      -4.204 -13.024  14.150  1.00 94.01           H
ATOM   4214  CG2 VAL A 276      -5.400 -13.258  11.714  1.00 94.01           C
ATOM   4215 1HG2 VAL A 276      -6.275 -13.845  11.993  1.00 94.01           H
ATOM   4216 2HG2 VAL A 276      -5.484 -12.953  10.671  1.00 94.01           H
ATOM   4217 3HG2 VAL A 276      -4.501 -13.861  11.844  1.00 94.01           H
ATOM   4218  HN  VAL A 276      -5.894 -10.908  10.488  1.00 94.01           H
ATOM   4219  N   GLN A 277      -5.790  -8.950  13.087  1.00 90.79           N
ATOM   4220  CA  GLN A 277      -5.680  -7.776  13.936  1.00 90.79           C
ATOM   4221  C   GLN A 277      -7.031  -7.064  14.033  1.00 90.79           C
ATOM   4222  O   GLN A 277      -7.373  -6.514  15.079  1.00 90.79           O
ATOM   4223  HA  GLN A 277      -5.390  -8.154  14.916  1.00 90.79           H
ATOM   4224  CB  GLN A 277      -4.595  -6.828  13.422  1.00 90.79           C
ATOM   4225 1HB  GLN A 277      -4.716  -6.678  12.349  1.00 90.79           H
ATOM   4226 2HB  GLN A 277      -4.707  -5.852  13.894  1.00 90.79           H
ATOM   4227  CG  GLN A 277      -3.200  -7.384  13.710  1.00 90.79           C
ATOM   4228 1HG  GLN A 277      -3.088  -7.559  14.780  1.00 90.79           H
ATOM   4229 2HG  GLN A 277      -3.078  -8.347  13.215  1.00 90.79           H
ATOM   4230  CD  GLN A 277      -2.115  -6.417  13.231  1.00 90.79           C
ATOM   4231  OE1 GLN A 277      -2.323  -5.594  12.355  1.00 90.79           O
ATOM   4232  NE2 GLN A 277      -0.948  -6.562  13.853  1.00 90.79           N
ATOM   4233 1HE2 GLN A 277      -0.843  -7.258  14.564  1.00 90.79           H
ATOM   4234 2HE2 GLN A 277      -0.175  -5.976  13.610  1.00 90.79           H
ATOM   4235  HN  GLN A 277      -5.228  -8.928  12.260  1.00 90.79           H
ATOM   4236  N   THR A 278      -7.762  -7.096  12.928  1.00 91.37           N
ATOM   4237  CA  THR A 278      -9.046  -6.420  12.861  1.00 91.37           C
ATOM   4238  C   THR A 278     -10.057  -7.102  13.785  1.00 91.37           C
ATOM   4239  O   THR A 278     -10.790  -6.432  14.511  1.00 91.37           O
ATOM   4240  HA  THR A 278      -8.918  -5.401  13.225  1.00 91.37           H
ATOM   4241  CB  THR A 278      -9.487  -6.388  11.396  1.00 91.37           C
ATOM   4242  HB  THR A 278      -9.668  -7.395  11.022  1.00 91.37           H
ATOM   4243  OG1 THR A 278      -8.451  -5.664  10.738  1.00 91.37           O
ATOM   4244  HG1 THR A 278      -7.827  -6.299  10.282  1.00 91.37           H
ATOM   4245  CG2 THR A 278     -10.736  -5.531  11.180  1.00 91.37           C
ATOM   4246 1HG2 THR A 278     -10.533  -4.507  11.491  1.00 91.37           H
ATOM   4247 2HG2 THR A 278     -11.560  -5.934  11.769  1.00 91.37           H
ATOM   4248 3HG2 THR A 278     -11.006  -5.542  10.123  1.00 91.37           H
ATOM   4249  HN  THR A 278      -7.490  -7.572  12.092  1.00 91.37           H
ATOM   4250  N   ILE A 279     -10.064  -8.426  13.728  1.00 92.01           N
ATOM   4251  CA  ILE A 279     -10.977  -9.206  14.546  1.00 92.01           C
ATOM   4252  C   ILE A 279     -10.611  -9.029  16.021  1.00 92.01           C
ATOM   4253  O   ILE A 279     -11.488  -8.853  16.865  1.00 92.01           O
ATOM   4254  HA  ILE A 279     -11.979  -8.806  14.389  1.00 92.01           H
ATOM   4255  CB  ILE A 279     -10.994 -10.665  14.088  1.00 92.01           C
ATOM   4256  HB  ILE A 279      -9.968 -11.034  14.084  1.00 92.01           H
ATOM   4257  CG1 ILE A 279     -11.522 -10.784  12.657  1.00 92.01           C
ATOM   4258 1HG1 ILE A 279     -12.598 -10.612  12.647  1.00 92.01           H
ATOM   4259 2HG1 ILE A 279     -11.070 -10.013  12.033  1.00 92.01           H
ATOM   4260  CG2 ILE A 279     -11.784 -11.538  15.065  1.00 92.01           C
ATOM   4261 1HG2 ILE A 279     -11.324 -11.487  16.051  1.00 92.01           H
ATOM   4262 2HG2 ILE A 279     -12.811 -11.178  15.124  1.00 92.01           H
ATOM   4263 3HG2 ILE A 279     -11.780 -12.570  14.715  1.00 92.01           H
ATOM   4264  CD1 ILE A 279     -11.216 -12.165  12.072  1.00 92.01           C
ATOM   4265 1HD1 ILE A 279     -10.138 -12.324  12.061  1.00 92.01           H
ATOM   4266 2HD1 ILE A 279     -11.690 -12.932  12.685  1.00 92.01           H
ATOM   4267 3HD1 ILE A 279     -11.602 -12.222  11.055  1.00 92.01           H
ATOM   4268  HN  ILE A 279      -9.461  -8.963  13.138  1.00 92.01           H
ATOM   4269  N   ASP A 280      -9.314  -9.081  16.286  1.00 91.32           N
ATOM   4270  CA  ASP A 280      -8.825  -8.986  17.651  1.00 91.32           C
ATOM   4271  C   ASP A 280      -9.155  -7.601  18.212  1.00 91.32           C
ATOM   4272  O   ASP A 280      -9.434  -7.459  19.401  1.00 91.32           O
ATOM   4273  HA  ASP A 280      -9.330  -9.786  18.193  1.00 91.32           H
ATOM   4274  CB  ASP A 280      -7.307  -9.168  17.707  1.00 91.32           C
ATOM   4275 1HB  ASP A 280      -7.032 -10.107  17.227  1.00 91.32           H
ATOM   4276 2HB  ASP A 280      -6.820  -8.370  17.146  1.00 91.32           H
ATOM   4277  CG  ASP A 280      -6.806  -9.162  19.152  1.00 91.32           C
ATOM   4278  OD1 ASP A 280      -7.391  -9.917  19.959  1.00 91.32           O
ATOM   4279  OD2 ASP A 280      -5.849  -8.403  19.418  1.00 91.32           O
ATOM   4280  HN  ASP A 280      -8.604  -9.185  15.590  1.00 91.32           H
ATOM   4281  N   ALA A 281      -9.113  -6.615  17.328  1.00 90.66           N
ATOM   4282  CA  ALA A 281      -9.411  -5.247  17.718  1.00 90.66           C
ATOM   4283  C   ALA A 281     -10.841  -5.175  18.258  1.00 90.66           C
ATOM   4284  O   ALA A 281     -11.145  -4.342  19.110  1.00 90.66           O
ATOM   4285  HA  ALA A 281      -8.718  -4.970  18.513  1.00 90.66           H
ATOM   4286  CB  ALA A 281      -9.191  -4.316  16.525  1.00 90.66           C
ATOM   4287 1HB  ALA A 281      -8.153  -4.383  16.198  1.00 90.66           H
ATOM   4288 2HB  ALA A 281      -9.848  -4.611  15.707  1.00 90.66           H
ATOM   4289 3HB  ALA A 281      -9.414  -3.290  16.818  1.00 90.66           H
ATOM   4290  HN  ALA A 281      -8.882  -6.738  16.363  1.00 90.66           H
ATOM   4291  N   TYR A 282     -11.680  -6.059  17.739  1.00 78.26           N
ATOM   4292  CA  TYR A 282     -13.078  -6.085  18.134  1.00 78.26           C
ATOM   4293  C   TYR A 282     -13.309  -7.087  19.268  1.00 78.26           C
ATOM   4294  O   TYR A 282     -13.952  -6.764  20.265  1.00 78.26           O
ATOM   4295  HA  TYR A 282     -13.349  -5.088  18.481  1.00 78.26           H
ATOM   4296  CB  TYR A 282     -13.857  -6.542  16.899  1.00 78.26           C
ATOM   4297 1HB  TYR A 282     -13.601  -5.895  16.061  1.00 78.26           H
ATOM   4298 2HB  TYR A 282     -13.538  -7.550  16.634  1.00 78.26           H
ATOM   4299  CG  TYR A 282     -15.376  -6.535  17.084  1.00 78.26           C
ATOM   4300  CD1 TYR A 282     -16.049  -7.719  17.307  1.00 78.26           C
ATOM   4301  HD1 TYR A 282     -15.499  -8.659  17.351  1.00 78.26           H
ATOM   4302  CD2 TYR A 282     -16.073  -5.345  17.028  1.00 78.26           C
ATOM   4303  HD2 TYR A 282     -15.541  -4.410  16.852  1.00 78.26           H
ATOM   4304  CE1 TYR A 282     -17.479  -7.713  17.480  1.00 78.26           C
ATOM   4305  HE1 TYR A 282     -18.023  -8.641  17.657  1.00 78.26           H
ATOM   4306  CE2 TYR A 282     -17.502  -5.339  17.201  1.00 78.26           C
ATOM   4307  HE2 TYR A 282     -18.064  -4.406  17.159  1.00 78.26           H
ATOM   4308  CZ  TYR A 282     -18.135  -6.523  17.419  1.00 78.26           C
ATOM   4309  OH  TYR A 282     -19.485  -6.517  17.583  1.00 78.26           O
ATOM   4310  HH  TYR A 282     -19.831  -5.580  17.535  1.00 78.26           H
ATOM   4311  HN  TYR A 282     -11.420  -6.747  17.062  1.00 78.26           H
ATOM   4312  N   ALA A 283     -12.772  -8.283  19.076  1.00 88.68           N
ATOM   4313  CA  ALA A 283     -13.126  -9.407  19.925  1.00 88.68           C
ATOM   4314  C   ALA A 283     -12.145  -9.485  21.097  1.00 88.68           C
ATOM   4315  O   ALA A 283     -12.456 -10.072  22.133  1.00 88.68           O
ATOM   4316  HA  ALA A 283     -14.129  -9.227  20.313  1.00 88.68           H
ATOM   4317  CB  ALA A 283     -13.143 -10.691  19.092  1.00 88.68           C
ATOM   4318 1HB  ALA A 283     -13.877 -10.595  18.292  1.00 88.68           H
ATOM   4319 2HB  ALA A 283     -12.155 -10.858  18.662  1.00 88.68           H
ATOM   4320 3HB  ALA A 283     -13.409 -11.534  19.730  1.00 88.68           H
ATOM   4321  HN  ALA A 283     -12.107  -8.489  18.358  1.00 88.68           H
ATOM   4322  N   MET A 284     -10.982  -8.886  20.894  1.00 82.17           N
ATOM   4323  CA  MET A 284      -9.945  -8.900  21.911  1.00 82.17           C
ATOM   4324  C   MET A 284      -9.729 -10.314  22.455  1.00 82.17           C
ATOM   4325  O   MET A 284      -9.654 -10.512  23.666  1.00 82.17           O
ATOM   4326  HA  MET A 284      -9.040  -8.552  21.413  1.00 82.17           H
ATOM   4327  CB  MET A 284     -10.342  -7.967  23.058  1.00 82.17           C
ATOM   4328 1HB  MET A 284     -11.260  -8.327  23.522  1.00 82.17           H
ATOM   4329 2HB  MET A 284      -9.570  -7.981  23.827  1.00 82.17           H
ATOM   4330  CG  MET A 284     -10.544  -6.536  22.555  1.00 82.17           C
ATOM   4331 1HG  MET A 284      -9.628  -6.173  22.090  1.00 82.17           H
ATOM   4332 2HG  MET A 284     -11.320  -6.517  21.790  1.00 82.17           H
ATOM   4333  SD  MET A 284     -11.001  -5.472  23.913  1.00 82.17           S
ATOM   4334  CE  MET A 284     -11.192  -3.925  23.044  1.00 82.17           C
ATOM   4335 1HE  MET A 284     -10.248  -3.656  22.568  1.00 82.17           H
ATOM   4336 2HE  MET A 284     -11.965  -4.028  22.283  1.00 82.17           H
ATOM   4337 3HE  MET A 284     -11.478  -3.144  23.749  1.00 82.17           H
ATOM   4338  HN  MET A 284     -10.743  -8.398  20.054  1.00 82.17           H
ATOM   4339  N   PHE A 285      -9.634 -11.260  21.532  1.00 84.46           N
ATOM   4340  CA  PHE A 285      -9.602 -12.665  21.901  1.00 84.46           C
ATOM   4341  C   PHE A 285      -8.173 -13.120  22.203  1.00 84.46           C
ATOM   4342  O   PHE A 285      -7.967 -14.193  22.768  1.00 84.46           O
ATOM   4343  HA  PHE A 285     -10.215 -12.778  22.795  1.00 84.46           H
ATOM   4344  CB  PHE A 285     -10.134 -13.454  20.703  1.00 84.46           C
ATOM   4345 1HB  PHE A 285     -10.295 -14.489  21.005  1.00 84.46           H
ATOM   4346 2HB  PHE A 285     -11.105 -13.050  20.417  1.00 84.46           H
ATOM   4347  CG  PHE A 285      -9.210 -13.431  19.483  1.00 84.46           C
ATOM   4348  CD1 PHE A 285      -9.348 -12.459  18.543  1.00 84.46           C
ATOM   4349  HD1 PHE A 285     -10.117 -11.695  18.658  1.00 84.46           H
ATOM   4350  CD2 PHE A 285      -8.250 -14.384  19.340  1.00 84.46           C
ATOM   4351  HD2 PHE A 285      -8.139 -15.164  20.093  1.00 84.46           H
ATOM   4352  CE1 PHE A 285      -8.490 -12.438  17.411  1.00 84.46           C
ATOM   4353  HE1 PHE A 285      -8.601 -11.658  16.658  1.00 84.46           H
ATOM   4354  CE2 PHE A 285      -7.392 -14.364  18.208  1.00 84.46           C
ATOM   4355  HE2 PHE A 285      -6.623 -15.127  18.093  1.00 84.46           H
ATOM   4356  CZ  PHE A 285      -7.531 -13.391  17.268  1.00 84.46           C
ATOM   4357  HZ  PHE A 285      -6.872 -13.375  16.399  1.00 84.46           H
ATOM   4358  HN  PHE A 285      -9.578 -11.079  20.550  1.00 84.46           H
ATOM   4359  N   ILE A 286      -7.224 -12.282  21.814  1.00 85.39           N
ATOM   4360  CA  ILE A 286      -5.822 -12.570  22.065  1.00 85.39           C
ATOM   4361  C   ILE A 286      -5.444 -12.065  23.459  1.00 85.39           C
ATOM   4362  O   ILE A 286      -5.272 -10.864  23.662  1.00 85.39           O
ATOM   4363  HA  ILE A 286      -5.703 -13.653  22.047  1.00 85.39           H
ATOM   4364  CB  ILE A 286      -4.949 -11.999  20.946  1.00 85.39           C
ATOM   4365  HB  ILE A 286      -5.110 -10.922  20.903  1.00 85.39           H
ATOM   4366  CG1 ILE A 286      -5.355 -12.572  19.587  1.00 85.39           C
ATOM   4367 1HG1 ILE A 286      -5.165 -13.645  19.570  1.00 85.39           H
ATOM   4368 2HG1 ILE A 286      -6.425 -12.435  19.436  1.00 85.39           H
ATOM   4369  CG2 ILE A 286      -3.464 -12.221  21.242  1.00 85.39           C
ATOM   4370 1HG2 ILE A 286      -3.202 -11.726  22.177  1.00 85.39           H
ATOM   4371 2HG2 ILE A 286      -3.267 -13.290  21.329  1.00 85.39           H
ATOM   4372 3HG2 ILE A 286      -2.866 -11.806  20.431  1.00 85.39           H
ATOM   4373  CD1 ILE A 286      -4.583 -11.894  18.453  1.00 85.39           C
ATOM   4374 1HD1 ILE A 286      -4.794 -10.825  18.459  1.00 85.39           H
ATOM   4375 2HD1 ILE A 286      -3.514 -12.054  18.595  1.00 85.39           H
ATOM   4376 3HD1 ILE A 286      -4.890 -12.320  17.499  1.00 85.39           H
ATOM   4377  HN  ILE A 286      -7.399 -11.422  21.335  1.00 85.39           H
ATOM   4378  N   SER A 287      -5.327 -13.007  24.383  1.00 84.60           N
ATOM   4379  CA  SER A 287      -4.969 -12.672  25.751  1.00 84.60           C
ATOM   4380  C   SER A 287      -3.550 -13.157  26.054  1.00 84.60           C
ATOM   4381  O   SER A 287      -2.953 -12.758  27.053  1.00 84.60           O
ATOM   4382  HA  SER A 287      -5.021 -11.585  25.806  1.00 84.60           H
ATOM   4383  CB  SER A 287      -5.961 -13.280  26.745  1.00 84.60           C
ATOM   4384 1HB  SER A 287      -5.652 -13.037  27.761  1.00 84.60           H
ATOM   4385 2HB  SER A 287      -6.944 -12.834  26.595  1.00 84.60           H
ATOM   4386  OG  SER A 287      -6.057 -14.695  26.605  1.00 84.60           O
ATOM   4387  HG  SER A 287      -6.738 -15.056  27.242  1.00 84.60           H
ATOM   4388  HN  SER A 287      -5.472 -13.981  24.211  1.00 84.60           H
ATOM   4389  N   ASN A 288      -3.050 -14.012  25.173  1.00 85.28           N
ATOM   4390  CA  ASN A 288      -1.752 -14.630  25.383  1.00 85.28           C
ATOM   4391  C   ASN A 288      -0.665 -13.745  24.770  1.00 85.28           C
ATOM   4392  O   ASN A 288      -0.699 -13.451  23.577  1.00 85.28           O
ATOM   4393  HA  ASN A 288      -1.652 -14.725  26.465  1.00 85.28           H
ATOM   4394  CB  ASN A 288      -1.680 -16.002  24.710  1.00 85.28           C
ATOM   4395 1HB  ASN A 288      -2.547 -16.598  24.996  1.00 85.28           H
ATOM   4396 2HB  ASN A 288      -1.719 -15.882  23.628  1.00 85.28           H
ATOM   4397  CG  ASN A 288      -0.397 -16.739  25.102  1.00 85.28           C
ATOM   4398  OD1 ASN A 288       0.640 -16.145  25.347  1.00 85.28           O
ATOM   4399  ND2 ASN A 288      -0.525 -18.062  25.147  1.00 85.28           N
ATOM   4400 1HD2 ASN A 288      -1.405 -18.486  24.934  1.00 85.28           H
ATOM   4401 2HD2 ASN A 288       0.258 -18.632  25.393  1.00 85.28           H
ATOM   4402  HN  ASN A 288      -3.515 -14.282  24.330  1.00 85.28           H
ATOM   4403  N   CYS A 289       0.274 -13.345  25.615  1.00 90.48           N
ATOM   4404  CA  CYS A 289       1.318 -12.427  25.194  1.00 90.48           C
ATOM   4405  C   CYS A 289       2.148 -13.110  24.105  1.00 90.48           C
ATOM   4406  O   CYS A 289       2.564 -12.467  23.143  1.00 90.48           O
ATOM   4407  HA  CYS A 289       0.817 -11.542  24.801  1.00 90.48           H
ATOM   4408  CB  CYS A 289       2.183 -11.975  26.372  1.00 90.48           C
ATOM   4409 1HB  CYS A 289       1.556 -11.532  27.146  1.00 90.48           H
ATOM   4410 2HB  CYS A 289       2.681 -12.835  26.820  1.00 90.48           H
ATOM   4411  SG  CYS A 289       3.427 -10.758  25.805  1.00 90.48           S
ATOM   4412  HN  CYS A 289       0.328 -13.638  26.570  1.00 90.48           H
ATOM   4413  N   ALA A 290       2.364 -14.403  24.294  1.00 92.65           N
ATOM   4414  CA  ALA A 290       3.205 -15.162  23.385  1.00 92.65           C
ATOM   4415  C   ALA A 290       2.602 -15.115  21.980  1.00 92.65           C
ATOM   4416  O   ALA A 290       3.322 -14.951  20.996  1.00 92.65           O
ATOM   4417  HA  ALA A 290       4.186 -14.688  23.366  1.00 92.65           H
ATOM   4418  CB  ALA A 290       3.359 -16.593  23.905  1.00 92.65           C
ATOM   4419 1HB  ALA A 290       3.819 -16.572  24.894  1.00 92.65           H
ATOM   4420 2HB  ALA A 290       2.378 -17.063  23.971  1.00 92.65           H
ATOM   4421 3HB  ALA A 290       3.990 -17.162  23.223  1.00 92.65           H
ATOM   4422  HN  ALA A 290       1.976 -14.930  25.051  1.00 92.65           H
ATOM   4423  N   VAL A 291       1.286 -15.261  21.930  1.00 92.75           N
ATOM   4424  CA  VAL A 291       0.578 -15.241  20.661  1.00 92.75           C
ATOM   4425  C   VAL A 291       0.675 -13.842  20.050  1.00 92.75           C
ATOM   4426  O   VAL A 291       0.915 -13.700  18.852  1.00 92.75           O
ATOM   4427  HA  VAL A 291       1.074 -15.950  19.997  1.00 92.75           H
ATOM   4428  CB  VAL A 291      -0.865 -15.708  20.860  1.00 92.75           C
ATOM   4429  HB  VAL A 291      -1.337 -15.041  21.581  1.00 92.75           H
ATOM   4430  CG1 VAL A 291      -1.655 -15.621  19.552  1.00 92.75           C
ATOM   4431 1HG1 VAL A 291      -1.666 -14.588  19.203  1.00 92.75           H
ATOM   4432 2HG1 VAL A 291      -1.183 -16.253  18.800  1.00 92.75           H
ATOM   4433 3HG1 VAL A 291      -2.677 -15.958  19.722  1.00 92.75           H
ATOM   4434  CG2 VAL A 291      -0.909 -17.126  21.433  1.00 92.75           C
ATOM   4435 1HG2 VAL A 291      -0.412 -17.811  20.746  1.00 92.75           H
ATOM   4436 2HG2 VAL A 291      -0.400 -17.144  22.397  1.00 92.75           H
ATOM   4437 3HG2 VAL A 291      -1.947 -17.433  21.564  1.00 92.75           H
ATOM   4438  HN  VAL A 291       0.707 -15.391  22.735  1.00 92.75           H
ATOM   4439  N   SER A 292       0.484 -12.845  20.900  1.00 93.19           N
ATOM   4440  CA  SER A 292       0.507 -11.463  20.451  1.00 93.19           C
ATOM   4441  C   SER A 292       1.876 -11.131  19.853  1.00 93.19           C
ATOM   4442  O   SER A 292       1.961 -10.485  18.810  1.00 93.19           O
ATOM   4443  HA  SER A 292      -0.270 -11.394  19.690  1.00 93.19           H
ATOM   4444  CB  SER A 292       0.183 -10.505  21.599  1.00 93.19           C
ATOM   4445 1HB  SER A 292      -0.755 -10.804  22.067  1.00 93.19           H
ATOM   4446 2HB  SER A 292       0.957 -10.579  22.363  1.00 93.19           H
ATOM   4447  OG  SER A 292       0.081  -9.155  21.155  1.00 93.19           O
ATOM   4448  HG  SER A 292      -0.739  -9.040  20.594  1.00 93.19           H
ATOM   4449  HN  SER A 292       0.315 -12.968  21.878  1.00 93.19           H
ATOM   4450  N   THR A 293       2.913 -11.587  20.540  1.00 89.41           N
ATOM   4451  CA  THR A 293       4.274 -11.309  20.114  1.00 89.41           C
ATOM   4452  C   THR A 293       4.524 -11.884  18.718  1.00 89.41           C
ATOM   4453  O   THR A 293       5.071 -11.204  17.851  1.00 89.41           O
ATOM   4454  HA  THR A 293       4.397 -10.228  20.041  1.00 89.41           H
ATOM   4455  CB  THR A 293       5.225 -11.861  21.178  1.00 89.41           C
ATOM   4456  HB  THR A 293       5.083 -12.934  21.307  1.00 89.41           H
ATOM   4457  OG1 THR A 293       4.960 -11.062  22.328  1.00 89.41           O
ATOM   4458  HG1 THR A 293       4.233 -11.479  22.874  1.00 89.41           H
ATOM   4459  CG2 THR A 293       6.693 -11.575  20.856  1.00 89.41           C
ATOM   4460 1HG2 THR A 293       6.848 -10.498  20.793  1.00 89.41           H
ATOM   4461 2HG2 THR A 293       6.952 -12.036  19.903  1.00 89.41           H
ATOM   4462 3HG2 THR A 293       7.324 -11.988  21.642  1.00 89.41           H
ATOM   4463  HN  THR A 293       2.835 -12.137  21.372  1.00 89.41           H
ATOM   4464  N   ASN A 294       4.112 -13.131  18.544  1.00 91.45           N
ATOM   4465  CA  ASN A 294       4.348 -13.830  17.292  1.00 91.45           C
ATOM   4466  C   ASN A 294       3.586 -13.125  16.168  1.00 91.45           C
ATOM   4467  O   ASN A 294       4.082 -13.020  15.048  1.00 91.45           O
ATOM   4468  HA  ASN A 294       5.428 -13.799  17.147  1.00 91.45           H
ATOM   4469  CB  ASN A 294       3.852 -15.275  17.366  1.00 91.45           C
ATOM   4470 1HB  ASN A 294       2.851 -15.298  17.798  1.00 91.45           H
ATOM   4471 2HB  ASN A 294       3.774 -15.688  16.360  1.00 91.45           H
ATOM   4472  CG  ASN A 294       4.796 -16.137  18.206  1.00 91.45           C
ATOM   4473  OD1 ASN A 294       5.950 -15.806  18.426  1.00 91.45           O
ATOM   4474  ND2 ASN A 294       4.244 -17.258  18.661  1.00 91.45           N
ATOM   4475 1HD2 ASN A 294       3.291 -17.471  18.444  1.00 91.45           H
ATOM   4476 2HD2 ASN A 294       4.782 -17.889  19.221  1.00 91.45           H
ATOM   4477  HN  ASN A 294       3.626 -13.661  19.239  1.00 91.45           H
ATOM   4478  N   ILE A 295       2.392 -12.659  16.507  1.00 91.89           N
ATOM   4479  CA  ILE A 295       1.551 -11.980  15.537  1.00 91.89           C
ATOM   4480  C   ILE A 295       2.243 -10.695  15.078  1.00 91.89           C
ATOM   4481  O   ILE A 295       2.239 -10.373  13.891  1.00 91.89           O
ATOM   4482  HA  ILE A 295       1.446 -12.641  14.676  1.00 91.89           H
ATOM   4483  CB  ILE A 295       0.150 -11.754  16.108  1.00 91.89           C
ATOM   4484  HB  ILE A 295       0.252 -11.392  17.131  1.00 91.89           H
ATOM   4485  CG1 ILE A 295      -0.636 -13.066  16.170  1.00 91.89           C
ATOM   4486 1HG1 ILE A 295      -0.866 -13.404  15.159  1.00 91.89           H
ATOM   4487 2HG1 ILE A 295      -0.023 -13.839  16.632  1.00 91.89           H
ATOM   4488  CG2 ILE A 295      -0.596 -10.676  15.319  1.00 91.89           C
ATOM   4489 1HG2 ILE A 295      -0.042  -9.739  15.371  1.00 91.89           H
ATOM   4490 2HG2 ILE A 295      -0.689 -10.986  14.278  1.00 91.89           H
ATOM   4491 3HG2 ILE A 295      -1.589 -10.535  15.746  1.00 91.89           H
ATOM   4492  CD1 ILE A 295      -1.932 -12.892  16.963  1.00 91.89           C
ATOM   4493 1HD1 ILE A 295      -1.697 -12.577  17.980  1.00 91.89           H
ATOM   4494 2HD1 ILE A 295      -2.553 -12.135  16.483  1.00 91.89           H
ATOM   4495 3HD1 ILE A 295      -2.471 -13.839  16.991  1.00 91.89           H
ATOM   4496  HN  ILE A 295       2.000 -12.740  17.424  1.00 91.89           H
ATOM   4497  N   ASP A 296       2.820  -9.995  16.044  1.00 92.74           N
ATOM   4498  CA  ASP A 296       3.462  -8.722  15.764  1.00 92.74           C
ATOM   4499  C   ASP A 296       4.664  -8.953  14.846  1.00 92.74           C
ATOM   4500  O   ASP A 296       4.915  -8.164  13.937  1.00 92.74           O
ATOM   4501  HA  ASP A 296       2.692  -8.110  15.296  1.00 92.74           H
ATOM   4502  CB  ASP A 296       3.968  -8.066  17.050  1.00 92.74           C
ATOM   4503 1HB  ASP A 296       4.503  -8.801  17.652  1.00 92.74           H
ATOM   4504 2HB  ASP A 296       4.680  -7.277  16.805  1.00 92.74           H
ATOM   4505  CG  ASP A 296       2.810  -7.482  17.861  1.00 92.74           C
ATOM   4506  OD1 ASP A 296       1.722  -7.326  17.264  1.00 92.74           O
ATOM   4507  OD2 ASP A 296       3.038  -7.204  19.058  1.00 92.74           O
ATOM   4508  HN  ASP A 296       2.854 -10.284  17.001  1.00 92.74           H
ATOM   4509  N   ILE A 297       5.375 -10.037  15.116  1.00 91.80           N
ATOM   4510  CA  ILE A 297       6.527 -10.398  14.307  1.00 91.80           C
ATOM   4511  C   ILE A 297       6.063 -10.732  12.888  1.00 91.80           C
ATOM   4512  O   ILE A 297       6.658 -10.275  11.913  1.00 91.80           O
ATOM   4513  HA  ILE A 297       7.180  -9.526  14.261  1.00 91.80           H
ATOM   4514  CB  ILE A 297       7.321 -11.522  14.976  1.00 91.80           C
ATOM   4515  HB  ILE A 297       6.624 -12.313  15.255  1.00 91.80           H
ATOM   4516  CG1 ILE A 297       7.987 -11.033  16.263  1.00 91.80           C
ATOM   4517 1HG1 ILE A 297       8.763 -10.306  16.021  1.00 91.80           H
ATOM   4518 2HG1 ILE A 297       7.253 -10.521  16.885  1.00 91.80           H
ATOM   4519  CG2 ILE A 297       8.331 -12.134  14.003  1.00 91.80           C
ATOM   4520 1HG2 ILE A 297       7.804 -12.542  13.141  1.00 91.80           H
ATOM   4521 2HG2 ILE A 297       9.028 -11.363  13.672  1.00 91.80           H
ATOM   4522 3HG2 ILE A 297       8.882 -12.930  14.504  1.00 91.80           H
ATOM   4523  CD1 ILE A 297       8.599 -12.199  17.041  1.00 91.80           C
ATOM   4524 1HD1 ILE A 297       7.817 -12.912  17.302  1.00 91.80           H
ATOM   4525 2HD1 ILE A 297       9.350 -12.694  16.425  1.00 91.80           H
ATOM   4526 3HD1 ILE A 297       9.066 -11.823  17.952  1.00 91.80           H
ATOM   4527  HN  ILE A 297       5.176 -10.663  15.871  1.00 91.80           H
ATOM   4528  N   CYS A 298       5.005 -11.526  12.817  1.00 93.97           N
ATOM   4529  CA  CYS A 298       4.455 -11.927  11.533  1.00 93.97           C
ATOM   4530  C   CYS A 298       4.053 -10.665  10.768  1.00 93.97           C
ATOM   4531  O   CYS A 298       4.258 -10.577   9.558  1.00 93.97           O
ATOM   4532  HA  CYS A 298       5.245 -12.464  11.008  1.00 93.97           H
ATOM   4533  CB  CYS A 298       3.280 -12.893  11.698  1.00 93.97           C
ATOM   4534 1HB  CYS A 298       2.591 -12.515  12.454  1.00 93.97           H
ATOM   4535 2HB  CYS A 298       2.721 -12.962  10.765  1.00 93.97           H
ATOM   4536  SG  CYS A 298       3.893 -14.547  12.183  1.00 93.97           S
ATOM   4537  HG  CYS A 298       4.105 -14.248  13.461  1.00 93.97           H
ATOM   4538  HN  CYS A 298       4.527 -11.893  13.615  1.00 93.97           H
ATOM   4539  N   PHE A 299       3.490  -9.719  11.504  1.00 93.76           N
ATOM   4540  CA  PHE A 299       3.053  -8.467  10.909  1.00 93.76           C
ATOM   4541  C   PHE A 299       4.226  -7.730  10.260  1.00 93.76           C
ATOM   4542  O   PHE A 299       4.116  -7.254   9.131  1.00 93.76           O
ATOM   4543  HA  PHE A 299       2.314  -8.713  10.146  1.00 93.76           H
ATOM   4544  CB  PHE A 299       2.488  -7.607  12.040  1.00 93.76           C
ATOM   4545 1HB  PHE A 299       1.657  -8.137  12.506  1.00 93.76           H
ATOM   4546 2HB  PHE A 299       3.254  -7.481  12.805  1.00 93.76           H
ATOM   4547  CG  PHE A 299       2.005  -6.226  11.591  1.00 93.76           C
ATOM   4548  CD1 PHE A 299       2.798  -5.136  11.772  1.00 93.76           C
ATOM   4549  HD1 PHE A 299       3.777  -5.246  12.238  1.00 93.76           H
ATOM   4550  CD2 PHE A 299       0.783  -6.089  11.009  1.00 93.76           C
ATOM   4551  HD2 PHE A 299       0.148  -6.962  10.864  1.00 93.76           H
ATOM   4552  CE1 PHE A 299       2.350  -3.855  11.355  1.00 93.76           C
ATOM   4553  HE1 PHE A 299       2.986  -2.981  11.500  1.00 93.76           H
ATOM   4554  CE2 PHE A 299       0.335  -4.807  10.592  1.00 93.76           C
ATOM   4555  HE2 PHE A 299      -0.644  -4.697  10.126  1.00 93.76           H
ATOM   4556  CZ  PHE A 299       1.128  -3.718  10.773  1.00 93.76           C
ATOM   4557  HZ  PHE A 299       0.785  -2.734  10.453  1.00 93.76           H
ATOM   4558  HN  PHE A 299       3.330  -9.797  12.488  1.00 93.76           H
ATOM   4559  N   GLN A 300       5.321  -7.659  11.002  1.00 89.69           N
ATOM   4560  CA  GLN A 300       6.499  -6.949  10.531  1.00 89.69           C
ATOM   4561  C   GLN A 300       6.974  -7.534   9.200  1.00 89.69           C
ATOM   4562  O   GLN A 300       7.248  -6.794   8.255  1.00 89.69           O
ATOM   4563  HA  GLN A 300       6.177  -5.917  10.389  1.00 89.69           H
ATOM   4564  CB  GLN A 300       7.616  -6.986  11.576  1.00 89.69           C
ATOM   4565 1HB  GLN A 300       7.764  -8.010  11.919  1.00 89.69           H
ATOM   4566 2HB  GLN A 300       8.553  -6.663  11.124  1.00 89.69           H
ATOM   4567  CG  GLN A 300       7.282  -6.087  12.768  1.00 89.69           C
ATOM   4568 1HG  GLN A 300       7.107  -5.068  12.422  1.00 89.69           H
ATOM   4569 2HG  GLN A 300       6.358  -6.427  13.237  1.00 89.69           H
ATOM   4570  CD  GLN A 300       8.415  -6.095  13.796  1.00 89.69           C
ATOM   4571  OE1 GLN A 300       9.565  -5.825  13.491  1.00 89.69           O
ATOM   4572  NE2 GLN A 300       8.027  -6.418  15.026  1.00 89.69           N
ATOM   4573 1HE2 GLN A 300       7.067  -6.628  15.209  1.00 89.69           H
ATOM   4574 2HE2 GLN A 300       8.697  -6.450  15.769  1.00 89.69           H
ATOM   4575  HN  GLN A 300       5.412  -8.074  11.907  1.00 89.69           H
ATOM   4576  N   VAL A 301       7.058  -8.855   9.166  1.00 94.43           N
ATOM   4577  CA  VAL A 301       7.616  -9.541   8.014  1.00 94.43           C
ATOM   4578  C   VAL A 301       6.708  -9.317   6.803  1.00 94.43           C
ATOM   4579  O   VAL A 301       7.174  -8.908   5.740  1.00 94.43           O
ATOM   4580  HA  VAL A 301       8.591  -9.099   7.808  1.00 94.43           H
ATOM   4581  CB  VAL A 301       7.826 -11.022   8.337  1.00 94.43           C
ATOM   4582  HB  VAL A 301       6.867 -11.437   8.646  1.00 94.43           H
ATOM   4583  CG1 VAL A 301       8.294 -11.792   7.100  1.00 94.43           C
ATOM   4584 1HG1 VAL A 301       7.543 -11.709   6.315  1.00 94.43           H
ATOM   4585 2HG1 VAL A 301       9.237 -11.374   6.747  1.00 94.43           H
ATOM   4586 3HG1 VAL A 301       8.435 -12.842   7.358  1.00 94.43           H
ATOM   4587  CG2 VAL A 301       8.809 -11.196   9.496  1.00 94.43           C
ATOM   4588 1HG2 VAL A 301       9.770 -10.758   9.226  1.00 94.43           H
ATOM   4589 2HG2 VAL A 301       8.418 -10.697  10.382  1.00 94.43           H
ATOM   4590 3HG2 VAL A 301       8.940 -12.258   9.705  1.00 94.43           H
ATOM   4591  HN  VAL A 301       6.753  -9.454   9.907  1.00 94.43           H
ATOM   4592  N   THR A 302       5.428  -9.594   7.004  1.00 93.43           N
ATOM   4593  CA  THR A 302       4.478  -9.583   5.904  1.00 93.43           C
ATOM   4594  C   THR A 302       4.300  -8.161   5.368  1.00 93.43           C
ATOM   4595  O   THR A 302       4.104  -7.966   4.169  1.00 93.43           O
ATOM   4596  HA  THR A 302       4.887 -10.183   5.091  1.00 93.43           H
ATOM   4597  CB  THR A 302       3.175 -10.214   6.399  1.00 93.43           C
ATOM   4598  HB  THR A 302       2.419 -10.212   5.613  1.00 93.43           H
ATOM   4599  OG1 THR A 302       2.849  -9.467   7.568  1.00 93.43           O
ATOM   4600  HG1 THR A 302       1.910  -9.663   7.848  1.00 93.43           H
ATOM   4601  CG2 THR A 302       3.373 -11.642   6.912  1.00 93.43           C
ATOM   4602 1HG2 THR A 302       4.079 -11.634   7.743  1.00 93.43           H
ATOM   4603 2HG2 THR A 302       3.765 -12.266   6.108  1.00 93.43           H
ATOM   4604 3HG2 THR A 302       2.418 -12.042   7.250  1.00 93.43           H
ATOM   4605  HN  THR A 302       5.038  -9.822   7.896  1.00 93.43           H
ATOM   4606  N   GLN A 303       4.373  -7.205   6.281  1.00 90.10           N
ATOM   4607  CA  GLN A 303       4.269  -5.804   5.909  1.00 90.10           C
ATOM   4608  C   GLN A 303       5.429  -5.411   4.993  1.00 90.10           C
ATOM   4609  O   GLN A 303       5.233  -4.707   4.003  1.00 90.10           O
ATOM   4610  HA  GLN A 303       3.326  -5.718   5.369  1.00 90.10           H
ATOM   4611  CB  GLN A 303       4.221  -4.909   7.148  1.00 90.10           C
ATOM   4612 1HB  GLN A 303       3.358  -5.174   7.759  1.00 90.10           H
ATOM   4613 2HB  GLN A 303       5.108  -5.079   7.759  1.00 90.10           H
ATOM   4614  CG  GLN A 303       4.141  -3.432   6.756  1.00 90.10           C
ATOM   4615 1HG  GLN A 303       5.084  -3.120   6.309  1.00 90.10           H
ATOM   4616 2HG  GLN A 303       3.369  -3.295   5.999  1.00 90.10           H
ATOM   4617  CD  GLN A 303       3.831  -2.557   7.972  1.00 90.10           C
ATOM   4618  OE1 GLN A 303       4.638  -2.394   8.873  1.00 90.10           O
ATOM   4619  NE2 GLN A 303       2.621  -2.006   7.948  1.00 90.10           N
ATOM   4620 1HE2 GLN A 303       2.007  -2.181   7.178  1.00 90.10           H
ATOM   4621 2HE2 GLN A 303       2.325  -1.416   8.699  1.00 90.10           H
ATOM   4622  HN  GLN A 303       4.501  -7.373   7.259  1.00 90.10           H
ATOM   4623  N   THR A 304       6.613  -5.883   5.355  1.00 91.53           N
ATOM   4624  CA  THR A 304       7.813  -5.551   4.605  1.00 91.53           C
ATOM   4625  C   THR A 304       7.716  -6.095   3.178  1.00 91.53           C
ATOM   4626  O   THR A 304       8.055  -5.400   2.221  1.00 91.53           O
ATOM   4627  HA  THR A 304       7.882  -4.466   4.529  1.00 91.53           H
ATOM   4628  CB  THR A 304       9.018  -6.088   5.379  1.00 91.53           C
ATOM   4629  HB  THR A 304       9.009  -7.177   5.407  1.00 91.53           H
ATOM   4630  OG1 THR A 304       8.934  -5.439   6.645  1.00 91.53           O
ATOM   4631  HG1 THR A 304       8.530  -6.058   7.320  1.00 91.53           H
ATOM   4632  CG2 THR A 304      10.349  -5.603   4.800  1.00 91.53           C
ATOM   4633 1HG2 THR A 304      10.385  -4.514   4.835  1.00 91.53           H
ATOM   4634 2HG2 THR A 304      10.438  -5.937   3.767  1.00 91.53           H
ATOM   4635 3HG2 THR A 304      11.171  -6.013   5.387  1.00 91.53           H
ATOM   4636  HN  THR A 304       6.760  -6.480   6.144  1.00 91.53           H
ATOM   4637  N   ILE A 305       7.253  -7.332   3.080  1.00 91.65           N
ATOM   4638  CA  ILE A 305       7.078  -7.966   1.784  1.00 91.65           C
ATOM   4639  C   ILE A 305       6.123  -7.124   0.935  1.00 91.65           C
ATOM   4640  O   ILE A 305       6.321  -6.979  -0.270  1.00 91.65           O
ATOM   4641  HA  ILE A 305       8.051  -7.983   1.294  1.00 91.65           H
ATOM   4642  CB  ILE A 305       6.631  -9.419   1.954  1.00 91.65           C
ATOM   4643  HB  ILE A 305       5.764  -9.435   2.615  1.00 91.65           H
ATOM   4644  CG1 ILE A 305       7.724 -10.254   2.623  1.00 91.65           C
ATOM   4645 1HG1 ILE A 305       8.531 -10.439   1.914  1.00 91.65           H
ATOM   4646 2HG1 ILE A 305       8.154  -9.697   3.456  1.00 91.65           H
ATOM   4647  CG2 ILE A 305       6.190 -10.017   0.617  1.00 91.65           C
ATOM   4648 1HG2 ILE A 305       5.356  -9.440   0.218  1.00 91.65           H
ATOM   4649 2HG2 ILE A 305       7.022  -9.987  -0.086  1.00 91.65           H
ATOM   4650 3HG2 ILE A 305       5.878 -11.051   0.766  1.00 91.65           H
ATOM   4651  CD1 ILE A 305       7.166 -11.587   3.127  1.00 91.65           C
ATOM   4652 1HD1 ILE A 305       6.376 -11.398   3.855  1.00 91.65           H
ATOM   4653 2HD1 ILE A 305       6.759 -12.151   2.288  1.00 91.65           H
ATOM   4654 3HD1 ILE A 305       7.964 -12.160   3.598  1.00 91.65           H
ATOM   4655  HN  ILE A 305       7.000  -7.898   3.865  1.00 91.65           H
ATOM   4656  N   ALA A 306       5.106  -6.591   1.598  1.00 90.92           N
ATOM   4657  CA  ALA A 306       4.098  -5.801   0.912  1.00 90.92           C
ATOM   4658  C   ALA A 306       4.745  -4.535   0.347  1.00 90.92           C
ATOM   4659  O   ALA A 306       4.388  -4.083  -0.740  1.00 90.92           O
ATOM   4660  HA  ALA A 306       3.711  -6.400   0.087  1.00 90.92           H
ATOM   4661  CB  ALA A 306       2.951  -5.490   1.875  1.00 90.92           C
ATOM   4662 1HB  ALA A 306       2.506  -6.422   2.224  1.00 90.92           H
ATOM   4663 2HB  ALA A 306       3.334  -4.928   2.727  1.00 90.92           H
ATOM   4664 3HB  ALA A 306       2.195  -4.897   1.360  1.00 90.92           H
ATOM   4665  HN  ALA A 306       4.967  -6.692   2.583  1.00 90.92           H
ATOM   4666  N   PHE A 307       5.685  -3.999   1.111  1.00 89.27           N
ATOM   4667  CA  PHE A 307       6.359  -2.773   0.718  1.00 89.27           C
ATOM   4668  C   PHE A 307       7.273  -3.011  -0.486  1.00 89.27           C
ATOM   4669  O   PHE A 307       7.447  -2.126  -1.323  1.00 89.27           O
ATOM   4670  HA  PHE A 307       5.588  -2.051   0.449  1.00 89.27           H
ATOM   4671  CB  PHE A 307       7.210  -2.328   1.909  1.00 89.27           C
ATOM   4672 1HB  PHE A 307       7.822  -3.168   2.239  1.00 89.27           H
ATOM   4673 2HB  PHE A 307       7.893  -1.544   1.583  1.00 89.27           H
ATOM   4674  CG  PHE A 307       6.396  -1.812   3.097  1.00 89.27           C
ATOM   4675  CD1 PHE A 307       5.050  -1.653   2.982  1.00 89.27           C
ATOM   4676  HD1 PHE A 307       4.552  -1.894   2.042  1.00 89.27           H
ATOM   4677  CD2 PHE A 307       7.018  -1.512   4.269  1.00 89.27           C
ATOM   4678  HD2 PHE A 307       8.096  -1.640   4.362  1.00 89.27           H
ATOM   4679  CE1 PHE A 307       4.294  -1.174   4.084  1.00 89.27           C
ATOM   4680  HE1 PHE A 307       3.216  -1.046   3.991  1.00 89.27           H
ATOM   4681  CE2 PHE A 307       6.262  -1.033   5.372  1.00 89.27           C
ATOM   4682  HE2 PHE A 307       6.760  -0.793   6.311  1.00 89.27           H
ATOM   4683  CZ  PHE A 307       4.916  -0.874   5.256  1.00 89.27           C
ATOM   4684  HZ  PHE A 307       4.336  -0.507   6.102  1.00 89.27           H
ATOM   4685  HN  PHE A 307       5.987  -4.386   1.982  1.00 89.27           H
ATOM   4686  N   PHE A 308       7.834  -4.211  -0.534  1.00 85.74           N
ATOM   4687  CA  PHE A 308       8.675  -4.599  -1.654  1.00 85.74           C
ATOM   4688  C   PHE A 308       7.884  -4.588  -2.964  1.00 85.74           C
ATOM   4689  O   PHE A 308       8.457  -4.405  -4.037  1.00 85.74           O
ATOM   4690  HA  PHE A 308       9.487  -3.874  -1.715  1.00 85.74           H
ATOM   4691  CB  PHE A 308       9.159  -6.023  -1.376  1.00 85.74           C
ATOM   4692 1HB  PHE A 308       8.402  -6.547  -0.793  1.00 85.74           H
ATOM   4693 2HB  PHE A 308       9.255  -6.555  -2.323  1.00 85.74           H
ATOM   4694  CG  PHE A 308      10.494  -6.093  -0.632  1.00 85.74           C
ATOM   4695  CD1 PHE A 308      11.652  -5.804  -1.285  1.00 85.74           C
ATOM   4696  HD1 PHE A 308      11.629  -5.523  -2.338  1.00 85.74           H
ATOM   4697  CD2 PHE A 308      10.523  -6.444   0.681  1.00 85.74           C
ATOM   4698  HD2 PHE A 308       9.595  -6.675   1.204  1.00 85.74           H
ATOM   4699  CE1 PHE A 308      12.891  -5.869  -0.594  1.00 85.74           C
ATOM   4700  HE1 PHE A 308      13.819  -5.638  -1.117  1.00 85.74           H
ATOM   4701  CE2 PHE A 308      11.762  -6.508   1.372  1.00 85.74           C
ATOM   4702  HE2 PHE A 308      11.785  -6.789   2.425  1.00 85.74           H
ATOM   4703  CZ  PHE A 308      12.920  -6.220   0.720  1.00 85.74           C
ATOM   4704  HZ  PHE A 308      13.871  -6.269   1.250  1.00 85.74           H
ATOM   4705  HN  PHE A 308       7.721  -4.910   0.172  1.00 85.74           H
ATOM   4706  N   HIS A 309       6.581  -4.786  -2.832  1.00 75.38           N
ATOM   4707  CA  HIS A 309       5.706  -4.800  -3.992  1.00 75.38           C
ATOM   4708  C   HIS A 309       5.768  -3.444  -4.699  1.00 75.38           C
ATOM   4709  O   HIS A 309       5.893  -3.382  -5.921  1.00 75.38           O
ATOM   4710  HA  HIS A 309       6.089  -5.568  -4.664  1.00 75.38           H
ATOM   4711  CB  HIS A 309       4.282  -5.195  -3.594  1.00 75.38           C
ATOM   4712 1HB  HIS A 309       4.308  -6.178  -3.123  1.00 75.38           H
ATOM   4713 2HB  HIS A 309       3.916  -4.492  -2.846  1.00 75.38           H
ATOM   4714  CG  HIS A 309       3.309  -5.232  -4.748  1.00 75.38           C
ATOM   4715  ND1 HIS A 309       3.429  -6.121  -5.802  1.00 75.38           N
ATOM   4716  HD1 HIS A 309       4.147  -6.809  -5.908  1.00 75.38           H
ATOM   4717  CD2 HIS A 309       2.199  -4.481  -5.002  1.00 75.38           C
ATOM   4718  HD2 HIS A 309       1.813  -3.681  -4.370  1.00 75.38           H
ATOM   4719  CE1 HIS A 309       2.432  -5.905  -6.647  1.00 75.38           C
ATOM   4720  HE1 HIS A 309       2.251  -6.445  -7.576  1.00 75.38           H
ATOM   4721  NE2 HIS A 309       1.671  -4.888  -6.150  1.00 75.38           N
ATOM   4722  HN  HIS A 309       6.123  -4.934  -1.956  1.00 75.38           H
ATOM   4723  N   SER A 310       5.679  -2.391  -3.899  1.00 79.02           N
ATOM   4724  CA  SER A 310       5.679  -1.041  -4.437  1.00 79.02           C
ATOM   4725  C   SER A 310       7.012  -0.754  -5.131  1.00 79.02           C
ATOM   4726  O   SER A 310       7.070   0.042  -6.067  1.00 79.02           O
ATOM   4727  HA  SER A 310       4.860  -1.017  -5.156  1.00 79.02           H
ATOM   4728  CB  SER A 310       5.421  -0.010  -3.337  1.00 79.02           C
ATOM   4729 1HB  SER A 310       6.211  -0.073  -2.588  1.00 79.02           H
ATOM   4730 2HB  SER A 310       5.464   0.993  -3.762  1.00 79.02           H
ATOM   4731  OG  SER A 310       4.157  -0.205  -2.708  1.00 79.02           O
ATOM   4732  HG  SER A 310       3.425   0.133  -3.300  1.00 79.02           H
ATOM   4733  HN  SER A 310       5.607  -2.449  -2.904  1.00 79.02           H
ATOM   4734  N   CYS A 311       8.050  -1.419  -4.646  1.00 82.29           N
ATOM   4735  CA  CYS A 311       9.374  -1.267  -5.227  1.00 82.29           C
ATOM   4736  C   CYS A 311       9.408  -2.033  -6.551  1.00 82.29           C
ATOM   4737  O   CYS A 311      10.080  -1.619  -7.494  1.00 82.29           O
ATOM   4738  HA  CYS A 311       9.522  -0.200  -5.392  1.00 82.29           H
ATOM   4739  CB  CYS A 311      10.469  -1.737  -4.267  1.00 82.29           C
ATOM   4740 1HB  CYS A 311      10.446  -1.140  -3.356  1.00 82.29           H
ATOM   4741 2HB  CYS A 311      10.289  -2.772  -3.975  1.00 82.29           H
ATOM   4742  SG  CYS A 311      12.108  -1.590  -5.069  1.00 82.29           S
ATOM   4743  HG  CYS A 311      12.804  -2.100  -4.057  1.00 82.29           H
ATOM   4744  HN  CYS A 311       7.998  -2.051  -3.873  1.00 82.29           H
ATOM   4745  N   LEU A 312       8.675  -3.136  -6.579  1.00 81.36           N
ATOM   4746  CA  LEU A 312       8.775  -4.073  -7.685  1.00 81.36           C
ATOM   4747  C   LEU A 312       7.886  -3.596  -8.835  1.00 81.36           C
ATOM   4748  O   LEU A 312       8.155  -3.893  -9.998  1.00 81.36           O
ATOM   4749  HA  LEU A 312       9.811  -4.068  -8.025  1.00 81.36           H
ATOM   4750  CB  LEU A 312       8.460  -5.494  -7.214  1.00 81.36           C
ATOM   4751 1HB  LEU A 312       7.554  -5.463  -6.609  1.00 81.36           H
ATOM   4752 2HB  LEU A 312       8.239  -6.105  -8.089  1.00 81.36           H
ATOM   4753  CG  LEU A 312       9.556  -6.190  -6.404  1.00 81.36           C
ATOM   4754  HG  LEU A 312       9.838  -5.537  -5.578  1.00 81.36           H
ATOM   4755  CD1 LEU A 312       9.041  -7.495  -5.793  1.00 81.36           C
ATOM   4756 1HD1 LEU A 312       8.201  -7.280  -5.132  1.00 81.36           H
ATOM   4757 2HD1 LEU A 312       8.715  -8.165  -6.589  1.00 81.36           H
ATOM   4758 3HD1 LEU A 312       9.840  -7.970  -5.223  1.00 81.36           H
ATOM   4759  CD2 LEU A 312      10.809  -6.411  -7.253  1.00 81.36           C
ATOM   4760 1HD2 LEU A 312      10.561  -7.033  -8.113  1.00 81.36           H
ATOM   4761 2HD2 LEU A 312      11.188  -5.449  -7.599  1.00 81.36           H
ATOM   4762 3HD2 LEU A 312      11.572  -6.907  -6.654  1.00 81.36           H
ATOM   4763  HN  LEU A 312       8.023  -3.393  -5.866  1.00 81.36           H
ATOM   4764  N   ASN A 313       6.844  -2.863  -8.470  1.00 73.93           N
ATOM   4765  CA  ASN A 313       5.846  -2.446  -9.440  1.00 73.93           C
ATOM   4766  C   ASN A 313       6.546  -1.871 -10.673  1.00 73.93           C
ATOM   4767  O   ASN A 313       6.361  -2.365 -11.784  1.00 73.93           O
ATOM   4768  HA  ASN A 313       5.274  -3.347  -9.668  1.00 73.93           H
ATOM   4769  CB  ASN A 313       4.937  -1.360  -8.863  1.00 73.93           C
ATOM   4770 1HB  ASN A 313       5.510  -0.718  -8.194  1.00 73.93           H
ATOM   4771 2HB  ASN A 313       4.563  -0.727  -9.668  1.00 73.93           H
ATOM   4772  CG  ASN A 313       3.760  -1.975  -8.103  1.00 73.93           C
ATOM   4773  OD1 ASN A 313       3.357  -3.103  -8.339  1.00 73.93           O
ATOM   4774  ND2 ASN A 313       3.232  -1.174  -7.182  1.00 73.93           N
ATOM   4775 1HD2 ASN A 313       3.610  -0.260  -7.039  1.00 73.93           H
ATOM   4776 2HD2 ASN A 313       2.458  -1.487  -6.632  1.00 73.93           H
ATOM   4777  HN  ASN A 313       6.678  -2.555  -7.534  1.00 73.93           H
ATOM   4778  N   PRO A 314       7.361  -0.821 -10.500  1.00 75.55           N
ATOM   4779  CA  PRO A 314       8.031  -0.191 -11.640  1.00 75.55           C
ATOM   4780  C   PRO A 314       8.799  -1.195 -12.485  1.00 75.55           C
ATOM   4781  O   PRO A 314       8.724  -1.165 -13.712  1.00 75.55           O
ATOM   4782  HA  PRO A 314       7.294   0.244 -12.315  1.00 75.55           H
ATOM   4783  CB  PRO A 314       8.963   0.835 -10.992  1.00 75.55           C
ATOM   4784 1HB  PRO A 314       9.953   0.418 -10.808  1.00 75.55           H
ATOM   4785 2HB  PRO A 314       9.099   1.710 -11.626  1.00 75.55           H
ATOM   4786  CG  PRO A 314       8.250   1.186  -9.691  1.00 75.55           C
ATOM   4787 1HG  PRO A 314       8.931   1.623  -8.961  1.00 75.55           H
ATOM   4788 2HG  PRO A 314       7.458   1.919  -9.849  1.00 75.55           H
ATOM   4789  CD  PRO A 314       7.703  -0.155  -9.230  1.00 75.55           C
ATOM   4790 1HD  PRO A 314       8.445  -0.723  -8.668  1.00 75.55           H
ATOM   4791 2HD  PRO A 314       6.836  -0.037  -8.580  1.00 75.55           H
ATOM   4792  N   VAL A 315       9.524  -2.066 -11.799  1.00 75.54           N
ATOM   4793  CA  VAL A 315      10.418  -2.992 -12.473  1.00 75.54           C
ATOM   4794  C   VAL A 315       9.599  -3.932 -13.360  1.00 75.54           C
ATOM   4795  O   VAL A 315      10.001  -4.242 -14.480  1.00 75.54           O
ATOM   4796  HA  VAL A 315      11.084  -2.404 -13.106  1.00 75.54           H
ATOM   4797  CB  VAL A 315      11.275  -3.734 -11.446  1.00 75.54           C
ATOM   4798  HB  VAL A 315      10.607  -4.315 -10.809  1.00 75.54           H
ATOM   4799  CG1 VAL A 315      12.234  -4.708 -12.133  1.00 75.54           C
ATOM   4800 1HG1 VAL A 315      11.662  -5.439 -12.704  1.00 75.54           H
ATOM   4801 2HG1 VAL A 315      12.893  -4.157 -12.804  1.00 75.54           H
ATOM   4802 3HG1 VAL A 315      12.831  -5.222 -11.380  1.00 75.54           H
ATOM   4803  CG2 VAL A 315      12.037  -2.751 -10.554  1.00 75.54           C
ATOM   4804 1HG2 VAL A 315      12.689  -2.132 -11.171  1.00 75.54           H
ATOM   4805 2HG2 VAL A 315      11.327  -2.116 -10.024  1.00 75.54           H
ATOM   4806 3HG2 VAL A 315      12.638  -3.306  -9.833  1.00 75.54           H
ATOM   4807  HN  VAL A 315       9.507  -2.146 -10.802  1.00 75.54           H
ATOM   4808  N   LEU A 316       8.465  -4.359 -12.825  1.00 74.65           N
ATOM   4809  CA  LEU A 316       7.599  -5.279 -13.542  1.00 74.65           C
ATOM   4810  C   LEU A 316       7.210  -4.663 -14.887  1.00 74.65           C
ATOM   4811  O   LEU A 316       7.275  -5.328 -15.920  1.00 74.65           O
ATOM   4812  HA  LEU A 316       8.172  -6.187 -13.730  1.00 74.65           H
ATOM   4813  CB  LEU A 316       6.400  -5.672 -12.676  1.00 74.65           C
ATOM   4814 1HB  LEU A 316       5.935  -4.761 -12.299  1.00 74.65           H
ATOM   4815 2HB  LEU A 316       5.665  -6.166 -13.311  1.00 74.65           H
ATOM   4816  CG  LEU A 316       6.702  -6.587 -11.487  1.00 74.65           C
ATOM   4817  HG  LEU A 316       7.491  -6.125 -10.893  1.00 74.65           H
ATOM   4818  CD1 LEU A 316       5.478  -6.730 -10.581  1.00 74.65           C
ATOM   4819 1HD1 LEU A 316       5.189  -5.750 -10.203  1.00 74.65           H
ATOM   4820 2HD1 LEU A 316       4.653  -7.158 -11.150  1.00 74.65           H
ATOM   4821 3HD1 LEU A 316       5.720  -7.385  -9.744  1.00 74.65           H
ATOM   4822  CD2 LEU A 316       7.228  -7.944 -11.959  1.00 74.65           C
ATOM   4823 1HD2 LEU A 316       6.480  -8.424 -12.589  1.00 74.65           H
ATOM   4824 2HD2 LEU A 316       8.145  -7.799 -12.531  1.00 74.65           H
ATOM   4825 3HD2 LEU A 316       7.435  -8.574 -11.094  1.00 74.65           H
ATOM   4826  HN  LEU A 316       8.136  -4.087 -11.920  1.00 74.65           H
ATOM   4827  N   TYR A 317       6.814  -3.400 -14.831  1.00 62.60           N
ATOM   4828  CA  TYR A 317       6.358  -2.706 -16.023  1.00 62.60           C
ATOM   4829  C   TYR A 317       7.514  -2.472 -16.999  1.00 62.60           C
ATOM   4830  O   TYR A 317       7.314  -2.463 -18.212  1.00 62.60           O
ATOM   4831  HA  TYR A 317       5.604  -3.327 -16.507  1.00 62.60           H
ATOM   4832  CB  TYR A 317       5.828  -1.352 -15.546  1.00 62.60           C
ATOM   4833 1HB  TYR A 317       6.601  -0.859 -14.956  1.00 62.60           H
ATOM   4834 2HB  TYR A 317       5.639  -0.721 -16.414  1.00 62.60           H
ATOM   4835  CG  TYR A 317       4.550  -1.443 -14.710  1.00 62.60           C
ATOM   4836  CD1 TYR A 317       3.436  -2.078 -15.221  1.00 62.60           C
ATOM   4837  HD1 TYR A 317       3.467  -2.513 -16.220  1.00 62.60           H
ATOM   4838  CD2 TYR A 317       4.511  -0.891 -13.446  1.00 62.60           C
ATOM   4839  HD2 TYR A 317       5.391  -0.390 -13.043  1.00 62.60           H
ATOM   4840  CE1 TYR A 317       2.232  -2.164 -14.435  1.00 62.60           C
ATOM   4841  HE1 TYR A 317       1.345  -2.662 -14.826  1.00 62.60           H
ATOM   4842  CE2 TYR A 317       3.307  -0.977 -12.660  1.00 62.60           C
ATOM   4843  HE2 TYR A 317       3.263  -0.546 -11.660  1.00 62.60           H
ATOM   4844  CZ  TYR A 317       2.228  -1.609 -13.193  1.00 62.60           C
ATOM   4845  OH  TYR A 317       1.091  -1.691 -12.451  1.00 62.60           O
ATOM   4846  HH  TYR A 317       1.283  -1.436 -11.503  1.00 62.60           H
ATOM   4847  HN  TYR A 317       6.802  -2.854 -13.994  1.00 62.60           H
ATOM   4848  N   VAL A 318       8.697  -2.291 -16.431  1.00 67.22           N
ATOM   4849  CA  VAL A 318       9.891  -2.097 -17.236  1.00 67.22           C
ATOM   4850  C   VAL A 318      10.133  -3.344 -18.089  1.00 67.22           C
ATOM   4851  O   VAL A 318      10.247  -3.252 -19.310  1.00 67.22           O
ATOM   4852  HA  VAL A 318       9.708  -1.250 -17.897  1.00 67.22           H
ATOM   4853  CB  VAL A 318      11.078  -1.748 -16.336  1.00 67.22           C
ATOM   4854  HB  VAL A 318      11.163  -2.526 -15.577  1.00 67.22           H
ATOM   4855  CG1 VAL A 318      12.383  -1.725 -17.134  1.00 67.22           C
ATOM   4856 1HG1 VAL A 318      12.556  -2.707 -17.576  1.00 67.22           H
ATOM   4857 2HG1 VAL A 318      12.313  -0.978 -17.925  1.00 67.22           H
ATOM   4858 3HG1 VAL A 318      13.211  -1.475 -16.470  1.00 67.22           H
ATOM   4859  CG2 VAL A 318      10.850  -0.416 -15.619  1.00 67.22           C
ATOM   4860 1HG2 VAL A 318      10.726   0.377 -16.357  1.00 67.22           H
ATOM   4861 2HG2 VAL A 318       9.953  -0.483 -15.004  1.00 67.22           H
ATOM   4862 3HG2 VAL A 318      11.709  -0.192 -14.986  1.00 67.22           H
ATOM   4863  HN  VAL A 318       8.847  -2.274 -15.442  1.00 67.22           H
ATOM   4864  N   PHE A 319      10.205  -4.480 -17.412  1.00 66.02           N
ATOM   4865  CA  PHE A 319      10.598  -5.717 -18.065  1.00 66.02           C
ATOM   4866  C   PHE A 319       9.500  -6.212 -19.009  1.00 66.02           C
ATOM   4867  O   PHE A 319       9.789  -6.815 -20.041  1.00 66.02           O
ATOM   4868  HA  PHE A 319      11.501  -5.507 -18.639  1.00 66.02           H
ATOM   4869  CB  PHE A 319      10.814  -6.756 -16.963  1.00 66.02           C
ATOM   4870 1HB  PHE A 319      10.087  -6.585 -16.169  1.00 66.02           H
ATOM   4871 2HB  PHE A 319      10.614  -7.748 -17.369  1.00 66.02           H
ATOM   4872  CG  PHE A 319      12.220  -6.742 -16.360  1.00 66.02           C
ATOM   4873  CD1 PHE A 319      13.274  -7.205 -17.083  1.00 66.02           C
ATOM   4874  HD1 PHE A 319      13.118  -7.587 -18.092  1.00 66.02           H
ATOM   4875  CD2 PHE A 319      12.415  -6.266 -15.101  1.00 66.02           C
ATOM   4876  HD2 PHE A 319      11.570  -5.895 -14.521  1.00 66.02           H
ATOM   4877  CE1 PHE A 319      14.579  -7.192 -16.524  1.00 66.02           C
ATOM   4878  HE1 PHE A 319      15.425  -7.563 -17.103  1.00 66.02           H
ATOM   4879  CE2 PHE A 319      13.720  -6.253 -14.542  1.00 66.02           C
ATOM   4880  HE2 PHE A 319      13.877  -5.871 -13.533  1.00 66.02           H
ATOM   4881  CZ  PHE A 319      14.775  -6.716 -15.265  1.00 66.02           C
ATOM   4882  HZ  PHE A 319      15.777  -6.706 -14.835  1.00 66.02           H
ATOM   4883  HN  PHE A 319      10.001  -4.564 -16.436  1.00 66.02           H
ATOM   4884  N   VAL A 320       8.263  -5.939 -18.620  1.00 67.99           N
ATOM   4885  CA  VAL A 320       7.121  -6.567 -19.262  1.00 67.99           C
ATOM   4886  C   VAL A 320       6.604  -5.657 -20.378  1.00 67.99           C
ATOM   4887  O   VAL A 320       5.981  -6.127 -21.328  1.00 67.99           O
ATOM   4888  HA  VAL A 320       7.466  -7.503 -19.703  1.00 67.99           H
ATOM   4889  CB  VAL A 320       6.053  -6.900 -18.219  1.00 67.99           C
ATOM   4890  HB  VAL A 320       5.636  -5.961 -17.855  1.00 67.99           H
ATOM   4891  CG1 VAL A 320       4.913  -7.710 -18.841  1.00 67.99           C
ATOM   4892 1HG1 VAL A 320       4.452  -7.133 -19.642  1.00 67.99           H
ATOM   4893 2HG1 VAL A 320       5.309  -8.642 -19.246  1.00 67.99           H
ATOM   4894 3HG1 VAL A 320       4.168  -7.933 -18.078  1.00 67.99           H
ATOM   4895  CG2 VAL A 320       6.662  -7.638 -17.026  1.00 67.99           C
ATOM   4896 1HG2 VAL A 320       7.119  -8.567 -17.367  1.00 67.99           H
ATOM   4897 2HG2 VAL A 320       7.422  -7.010 -16.560  1.00 67.99           H
ATOM   4898 3HG2 VAL A 320       5.881  -7.863 -16.299  1.00 67.99           H
ATOM   4899  HN  VAL A 320       8.036  -5.302 -17.883  1.00 67.99           H
ATOM   4900  N   GLY A 321       6.883  -4.371 -20.226  1.00 69.47           N
ATOM   4901  CA  GLY A 321       6.438  -3.388 -21.200  1.00 69.47           C
ATOM   4902  C   GLY A 321       7.481  -3.197 -22.302  1.00 69.47           C
ATOM   4903  O   GLY A 321       8.475  -2.500 -22.107  1.00 69.47           O
ATOM   4904 1HA  GLY A 321       5.493  -3.709 -21.639  1.00 69.47           H
ATOM   4905 2HA  GLY A 321       6.251  -2.437 -20.702  1.00 69.47           H
ATOM   4906  HN  GLY A 321       7.402  -3.998 -19.457  1.00 69.47           H
ATOM   4907  N   GLU A 322       7.219  -3.829 -23.437  1.00 61.44           N
ATOM   4908  CA  GLU A 322       8.024  -3.601 -24.625  1.00 61.44           C
ATOM   4909  C   GLU A 322       8.102  -2.104 -24.933  1.00 61.44           C
ATOM   4910  O   GLU A 322       9.170  -1.589 -25.261  1.00 61.44           O
ATOM   4911  HA  GLU A 322       9.016  -3.980 -24.379  1.00 61.44           H
ATOM   4912  CB  GLU A 322       7.471  -4.379 -25.820  1.00 61.44           C
ATOM   4913 1HB  GLU A 322       6.403  -4.547 -25.687  1.00 61.44           H
ATOM   4914 2HB  GLU A 322       7.713  -3.854 -26.744  1.00 61.44           H
ATOM   4915  CG  GLU A 322       8.125  -5.759 -25.925  1.00 61.44           C
ATOM   4916 1HG  GLU A 322       9.207  -5.660 -25.840  1.00 61.44           H
ATOM   4917 2HG  GLU A 322       7.795  -6.385 -25.096  1.00 61.44           H
ATOM   4918  CD  GLU A 322       7.771  -6.433 -27.253  1.00 61.44           C
ATOM   4919  OE1 GLU A 322       8.490  -7.391 -27.612  1.00 61.44           O
ATOM   4920  OE2 GLU A 322       6.790  -5.976 -27.878  1.00 61.44           O
ATOM   4921  HN  GLU A 322       6.473  -4.486 -23.552  1.00 61.44           H
ATOM   4922  N   ARG A 323       6.956  -1.449 -24.818  1.00 59.66           N
ATOM   4923  CA  ARG A 323       6.867  -0.035 -25.144  1.00 59.66           C
ATOM   4924  C   ARG A 323       7.755   0.783 -24.205  1.00 59.66           C
ATOM   4925  O   ARG A 323       8.549   1.607 -24.657  1.00 59.66           O
ATOM   4926  HA  ARG A 323       7.216   0.035 -26.175  1.00 59.66           H
ATOM   4927  CB  ARG A 323       5.425   0.465 -25.036  1.00 59.66           C
ATOM   4928 1HB  ARG A 323       4.777  -0.145 -25.666  1.00 59.66           H
ATOM   4929 2HB  ARG A 323       5.072   0.350 -24.011  1.00 59.66           H
ATOM   4930  CG  ARG A 323       5.321   1.932 -25.457  1.00 59.66           C
ATOM   4931 1HG  ARG A 323       5.926   2.548 -24.792  1.00 59.66           H
ATOM   4932 2HG  ARG A 323       5.724   2.056 -26.462  1.00 59.66           H
ATOM   4933  CD  ARG A 323       3.868   2.410 -25.422  1.00 59.66           C
ATOM   4934 1HD  ARG A 323       3.283   1.877 -26.171  1.00 59.66           H
ATOM   4935 2HD  ARG A 323       3.425   2.185 -24.451  1.00 59.66           H
ATOM   4936  NE  ARG A 323       3.808   3.867 -25.678  1.00 59.66           N
ATOM   4937  HE  ARG A 323       4.574   4.289 -26.163  1.00 59.66           H
ATOM   4938  CZ  ARG A 323       2.792   4.655 -25.302  1.00 59.66           C
ATOM   4939  NH1 ARG A 323       1.739   4.142 -24.650  1.00 59.66           N
ATOM   4940 1HH1 ARG A 323       1.708   3.165 -24.441  1.00 59.66           H
ATOM   4941 2HH1 ARG A 323       0.985   4.737 -24.373  1.00 59.66           H
ATOM   4942  NH2 ARG A 323       2.844   5.963 -25.587  1.00 59.66           N
ATOM   4943 1HH2 ARG A 323       2.094   6.565 -25.314  1.00 59.66           H
ATOM   4944 2HH2 ARG A 323       3.633   6.337 -26.074  1.00 59.66           H
ATOM   4945  HN  ARG A 323       6.102  -1.866 -24.509  1.00 59.66           H
ATOM   4946  N   PHE A 324       7.591   0.528 -22.915  1.00 70.15           N
ATOM   4947  CA  PHE A 324       8.323   1.274 -21.906  1.00 70.15           C
ATOM   4948  C   PHE A 324       9.829   1.037 -22.034  1.00 70.15           C
ATOM   4949  O   PHE A 324      10.620   1.971 -21.910  1.00 70.15           O
ATOM   4950  HA  PHE A 324       8.108   2.330 -22.065  1.00 70.15           H
ATOM   4951  CB  PHE A 324       7.853   0.762 -20.543  1.00 70.15           C
ATOM   4952 1HB  PHE A 324       6.763   0.776 -20.517  1.00 70.15           H
ATOM   4953 2HB  PHE A 324       8.161  -0.277 -20.430  1.00 70.15           H
ATOM   4954  CG  PHE A 324       8.387   1.569 -19.357  1.00 70.15           C
ATOM   4955  CD1 PHE A 324       9.602   1.271 -18.825  1.00 70.15           C
ATOM   4956  HD1 PHE A 324      10.196   0.459 -19.243  1.00 70.15           H
ATOM   4957  CD2 PHE A 324       7.645   2.582 -18.835  1.00 70.15           C
ATOM   4958  HD2 PHE A 324       6.671   2.820 -19.262  1.00 70.15           H
ATOM   4959  CE1 PHE A 324      10.098   2.020 -17.725  1.00 70.15           C
ATOM   4960  HE1 PHE A 324      11.072   1.782 -17.298  1.00 70.15           H
ATOM   4961  CE2 PHE A 324       8.141   3.331 -17.735  1.00 70.15           C
ATOM   4962  HE2 PHE A 324       7.547   4.143 -17.317  1.00 70.15           H
ATOM   4963  CZ  PHE A 324       9.357   3.034 -17.203  1.00 70.15           C
ATOM   4964  HZ  PHE A 324       9.737   3.608 -16.359  1.00 70.15           H
ATOM   4965  HN  PHE A 324       6.973  -0.172 -22.558  1.00 70.15           H
ATOM   4966  N   ARG A 325      10.180  -0.216 -22.280  1.00 69.76           N
ATOM   4967  CA  ARG A 325      11.578  -0.590 -22.410  1.00 69.76           C
ATOM   4968  C   ARG A 325      12.240   0.209 -23.535  1.00 69.76           C
ATOM   4969  O   ARG A 325      13.371   0.671 -23.391  1.00 69.76           O
ATOM   4970  HA  ARG A 325      12.022  -0.349 -21.444  1.00 69.76           H
ATOM   4971  CB  ARG A 325      11.724  -2.085 -22.701  1.00 69.76           C
ATOM   4972 1HB  ARG A 325      10.973  -2.643 -22.143  1.00 69.76           H
ATOM   4973 2HB  ARG A 325      11.539  -2.272 -23.759  1.00 69.76           H
ATOM   4974  CG  ARG A 325      13.121  -2.583 -22.326  1.00 69.76           C
ATOM   4975 1HG  ARG A 325      13.875  -1.960 -22.808  1.00 69.76           H
ATOM   4976 2HG  ARG A 325      13.268  -2.488 -21.251  1.00 69.76           H
ATOM   4977  CD  ARG A 325      13.314  -4.042 -22.746  1.00 69.76           C
ATOM   4978 1HD  ARG A 325      13.279  -4.124 -23.832  1.00 69.76           H
ATOM   4979 2HD  ARG A 325      14.297  -4.393 -22.431  1.00 69.76           H
ATOM   4980  NE  ARG A 325      12.259  -4.886 -22.141  1.00 69.76           N
ATOM   4981  HE  ARG A 325      11.711  -4.494 -21.402  1.00 69.76           H
ATOM   4982  CZ  ARG A 325      11.992  -6.143 -22.522  1.00 69.76           C
ATOM   4983  NH1 ARG A 325      12.695  -6.719 -23.507  1.00 69.76           N
ATOM   4984 1HH1 ARG A 325      13.425  -6.210 -23.964  1.00 69.76           H
ATOM   4985 2HH1 ARG A 325      12.490  -7.657 -23.785  1.00 69.76           H
ATOM   4986  NH2 ARG A 325      11.012  -6.815 -21.903  1.00 69.76           N
ATOM   4987 1HH2 ARG A 325      10.801  -7.754 -22.175  1.00 69.76           H
ATOM   4988 2HH2 ARG A 325      10.493  -6.378 -21.169  1.00 69.76           H
ATOM   4989  HN  ARG A 325       9.530  -0.968 -22.391  1.00 69.76           H
ATOM   4990  N   ARG A 326      11.506   0.347 -24.629  1.00 67.49           N
ATOM   4991  CA  ARG A 326      12.014   1.067 -25.784  1.00 67.49           C
ATOM   4992  C   ARG A 326      12.147   2.557 -25.465  1.00 67.49           C
ATOM   4993  O   ARG A 326      13.131   3.191 -25.844  1.00 67.49           O
ATOM   4994  HA  ARG A 326      12.988   0.620 -25.985  1.00 67.49           H
ATOM   4995  CB  ARG A 326      11.091   0.892 -26.992  1.00 67.49           C
ATOM   4996 1HB  ARG A 326      10.710  -0.129 -27.018  1.00 67.49           H
ATOM   4997 2HB  ARG A 326      10.228   1.552 -26.894  1.00 67.49           H
ATOM   4998  CG  ARG A 326      11.829   1.201 -28.296  1.00 67.49           C
ATOM   4999 1HG  ARG A 326      12.206   2.223 -28.272  1.00 67.49           H
ATOM   5000 2HG  ARG A 326      12.694   0.544 -28.392  1.00 67.49           H
ATOM   5001  CD  ARG A 326      10.908   1.019 -29.504  1.00 67.49           C
ATOM   5002 1HD  ARG A 326      10.065   1.706 -29.435  1.00 67.49           H
ATOM   5003 2HD  ARG A 326      11.445   1.263 -30.421  1.00 67.49           H
ATOM   5004  NE  ARG A 326      10.418  -0.377 -29.562  1.00 67.49           N
ATOM   5005  HE  ARG A 326      10.885  -1.061 -29.001  1.00 67.49           H
ATOM   5006  CZ  ARG A 326       9.390  -0.781 -30.319  1.00 67.49           C
ATOM   5007  NH1 ARG A 326       8.729   0.092 -31.091  1.00 67.49           N
ATOM   5008 1HH1 ARG A 326       9.002   1.054 -31.105  1.00 67.49           H
ATOM   5009 2HH1 ARG A 326       7.962  -0.218 -31.653  1.00 67.49           H
ATOM   5010  NH2 ARG A 326       9.032  -2.072 -30.293  1.00 67.49           N
ATOM   5011 1HH2 ARG A 326       8.266  -2.390 -30.852  1.00 67.49           H
ATOM   5012 2HH2 ARG A 326       9.530  -2.718 -29.715  1.00 67.49           H
ATOM   5013  HN  ARG A 326      10.582  -0.021 -24.733  1.00 67.49           H
ATOM   5014  N   ASP A 327      11.144   3.073 -24.771  1.00 76.33           N
ATOM   5015  CA  ASP A 327      11.098   4.493 -24.463  1.00 76.33           C
ATOM   5016  C   ASP A 327      12.168   4.819 -23.420  1.00 76.33           C
ATOM   5017  O   ASP A 327      12.741   5.907 -23.432  1.00 76.33           O
ATOM   5018  HA  ASP A 327      11.274   4.997 -25.413  1.00 76.33           H
ATOM   5019  CB  ASP A 327       9.738   4.888 -23.885  1.00 76.33           C
ATOM   5020 1HB  ASP A 327       9.495   4.240 -23.043  1.00 76.33           H
ATOM   5021 2HB  ASP A 327       9.784   5.906 -23.500  1.00 76.33           H
ATOM   5022  CG  ASP A 327       8.640   4.787 -24.946  1.00 76.33           C
ATOM   5023  OD1 ASP A 327       9.000   4.848 -26.142  1.00 76.33           O
ATOM   5024  OD2 ASP A 327       7.467   4.651 -24.538  1.00 76.33           O
ATOM   5025  HN  ASP A 327      10.373   2.540 -24.421  1.00 76.33           H
ATOM   5026  N   LEU A 328      12.406   3.856 -22.541  1.00 77.73           N
ATOM   5027  CA  LEU A 328      13.444   4.000 -21.535  1.00 77.73           C
ATOM   5028  C   LEU A 328      14.793   4.209 -22.227  1.00 77.73           C
ATOM   5029  O   LEU A 328      15.490   5.185 -21.954  1.00 77.73           O
ATOM   5030  HA  LEU A 328      13.213   4.892 -20.953  1.00 77.73           H
ATOM   5031  CB  LEU A 328      13.424   2.812 -20.571  1.00 77.73           C
ATOM   5032 1HB  LEU A 328      12.481   2.829 -20.025  1.00 77.73           H
ATOM   5033 2HB  LEU A 328      13.437   1.894 -21.157  1.00 77.73           H
ATOM   5034  CG  LEU A 328      14.568   2.753 -19.557  1.00 77.73           C
ATOM   5035  HG  LEU A 328      15.510   2.736 -20.105  1.00 77.73           H
ATOM   5036  CD1 LEU A 328      14.582   4.001 -18.672  1.00 77.73           C
ATOM   5037 1HD1 LEU A 328      14.713   4.886 -19.295  1.00 77.73           H
ATOM   5038 2HD1 LEU A 328      13.639   4.074 -18.131  1.00 77.73           H
ATOM   5039 3HD1 LEU A 328      15.405   3.933 -17.961  1.00 77.73           H
ATOM   5040  CD2 LEU A 328      14.502   1.466 -18.731  1.00 77.73           C
ATOM   5041 1HD2 LEU A 328      13.556   1.428 -18.193  1.00 77.73           H
ATOM   5042 2HD2 LEU A 328      14.578   0.605 -19.394  1.00 77.73           H
ATOM   5043 3HD2 LEU A 328      15.327   1.450 -18.018  1.00 77.73           H
ATOM   5044  HN  LEU A 328      11.904   2.991 -22.510  1.00 77.73           H
ATOM   5045  N   VAL A 329      15.120   3.275 -23.108  1.00 78.98           N
ATOM   5046  CA  VAL A 329      16.406   3.303 -23.784  1.00 78.98           C
ATOM   5047  C   VAL A 329      16.523   4.593 -24.598  1.00 78.98           C
ATOM   5048  O   VAL A 329      17.605   5.168 -24.705  1.00 78.98           O
ATOM   5049  HA  VAL A 329      17.181   3.300 -23.017  1.00 78.98           H
ATOM   5050  CB  VAL A 329      16.577   2.042 -24.634  1.00 78.98           C
ATOM   5051  HB  VAL A 329      15.734   1.985 -25.323  1.00 78.98           H
ATOM   5052  CG1 VAL A 329      17.859   2.112 -25.466  1.00 78.98           C
ATOM   5053 1HG1 VAL A 329      17.816   2.977 -26.128  1.00 78.98           H
ATOM   5054 2HG1 VAL A 329      18.719   2.205 -24.803  1.00 78.98           H
ATOM   5055 3HG1 VAL A 329      17.956   1.204 -26.061  1.00 78.98           H
ATOM   5056  CG2 VAL A 329      16.557   0.785 -23.762  1.00 78.98           C
ATOM   5057 1HG2 VAL A 329      17.372   0.832 -23.039  1.00 78.98           H
ATOM   5058 2HG2 VAL A 329      15.606   0.724 -23.234  1.00 78.98           H
ATOM   5059 3HG2 VAL A 329      16.681  -0.096 -24.392  1.00 78.98           H
ATOM   5060  HN  VAL A 329      14.525   2.513 -23.362  1.00 78.98           H
ATOM   5061  N   LYS A 330      15.393   5.011 -25.150  1.00 74.12           N
ATOM   5062  CA  LYS A 330      15.351   6.232 -25.936  1.00 74.12           C
ATOM   5063  C   LYS A 330      15.718   7.420 -25.043  1.00 74.12           C
[truncated: 117,162 more chars]
