# Supplementary material for: Noncanonical roles of chemokine regions in CCR9 activation revealed by structural modeling and mutational mapping
Source: Nat Commun. 2025 Aug 18;16:7695. doi: 10.1038/s41467-025-62321-9 (PMC12361432; doi:10.1038/s41467-025-62321-9)
Supplement: Supplementary file 5 — Supplementary Data 3 [file 41467_2025_62321_MOESM5_ESM.zip › CCR9_CCL25_14_rnk0.pdb]

ATOM      1  N   GLU A  20      -3.958  -4.413  58.645  1.00 48.36           N
ATOM      2  CA  GLU A  20      -3.906  -5.401  57.580  1.00 48.36           C
ATOM      3  C   GLU A  20      -4.303  -6.779  58.116  1.00 48.36           C
ATOM      4  O   GLU A  20      -3.455  -7.529  58.596  1.00 48.36           O
ATOM      5  HA  GLU A  20      -4.635  -5.068  56.841  1.00 48.36           H
ATOM      6  CB  GLU A  20      -2.519  -5.441  56.936  1.00 48.36           C
ATOM      7 1HB  GLU A  20      -1.755  -5.304  57.701  1.00 48.36           H
ATOM      8 2HB  GLU A  20      -2.403  -6.367  56.372  1.00 48.36           H
ATOM      9  CG  GLU A  20      -2.348  -4.300  55.931  1.00 48.36           C
ATOM     10 1HG  GLU A  20      -3.287  -4.132  55.403  1.00 48.36           H
ATOM     11 2HG  GLU A  20      -2.111  -3.377  56.461  1.00 48.36           H
ATOM     12  CD  GLU A  20      -1.240  -4.617  54.926  1.00 48.36           C
ATOM     13  OE1 GLU A  20      -1.336  -4.097  53.793  1.00 48.36           O
ATOM     14  OE2 GLU A  20      -0.321  -5.371  55.312  1.00 48.36           O
ATOM     15  HN  GLU A  20      -4.253  -4.764  59.533  1.00 48.36           H
ATOM     16  N   SER A  21      -5.591  -7.069  58.015  1.00 55.93           N
ATOM     17  CA  SER A  21      -6.096  -8.376  58.400  1.00 55.93           C
ATOM     18  C   SER A  21      -5.355  -9.471  57.630  1.00 55.93           C
ATOM     19  O   SER A  21      -5.048  -9.306  56.451  1.00 55.93           O
ATOM     20  HA  SER A  21      -5.898  -8.459  59.469  1.00 55.93           H
ATOM     21  CB  SER A  21      -7.602  -8.480  58.152  1.00 55.93           C
ATOM     22 1HB  SER A  21      -7.963  -9.444  58.510  1.00 55.93           H
ATOM     23 2HB  SER A  21      -8.119  -7.712  58.728  1.00 55.93           H
ATOM     24  OG  SER A  21      -7.927  -8.335  56.772  1.00 55.93           O
ATOM     25  HG  SER A  21      -8.248  -9.207  56.402  1.00 55.93           H
ATOM     26  HN  SER A  21      -6.284  -6.431  57.679  1.00 55.93           H
ATOM     27  N   THR A  22      -5.089 -10.565  58.329  1.00 58.65           N
ATOM     28  CA  THR A  22      -4.396 -11.689  57.724  1.00 58.65           C
ATOM     29  C   THR A  22      -5.071 -12.087  56.410  1.00 58.65           C
ATOM     30  O   THR A  22      -4.405 -12.523  55.473  1.00 58.65           O
ATOM     31  HA  THR A  22      -3.381 -11.377  57.480  1.00 58.65           H
ATOM     32  CB  THR A  22      -4.349 -12.823  58.750  1.00 58.65           C
ATOM     33  HB  THR A  22      -4.124 -13.775  58.269  1.00 58.65           H
ATOM     34  OG1 THR A  22      -5.610 -12.749  59.408  1.00 58.65           O
ATOM     35  HG1 THR A  22      -5.787 -13.598  59.905  1.00 58.65           H
ATOM     36  CG2 THR A  22      -3.332 -12.563  59.864  1.00 58.65           C
ATOM     37 1HG2 THR A  22      -3.596 -11.645  60.389  1.00 58.65           H
ATOM     38 2HG2 THR A  22      -2.337 -12.460  59.430  1.00 58.65           H
ATOM     39 3HG2 THR A  22      -3.339 -13.398  60.564  1.00 58.65           H
ATOM     40  HN  THR A  22      -5.338 -10.689  59.290  1.00 58.65           H
ATOM     41  N   SER A  23      -6.385 -11.922  56.383  1.00 60.90           N
ATOM     42  CA  SER A  23      -7.154 -12.230  55.189  1.00 60.90           C
ATOM     43  C   SER A  23      -6.686 -11.356  54.025  1.00 60.90           C
ATOM     44  O   SER A  23      -6.562 -11.831  52.897  1.00 60.90           O
ATOM     45  HA  SER A  23      -6.956 -13.282  54.982  1.00 60.90           H
ATOM     46  CB  SER A  23      -8.652 -12.033  55.433  1.00 60.90           C
ATOM     47 1HB  SER A  23      -9.209 -12.384  54.564  1.00 60.90           H
ATOM     48 2HB  SER A  23      -8.965 -12.643  56.280  1.00 60.90           H
ATOM     49  OG  SER A  23      -8.977 -10.669  55.685  1.00 60.90           O
ATOM     50  HG  SER A  23      -9.969 -10.548  55.685  1.00 60.90           H
ATOM     51  HN  SER A  23      -6.923 -11.585  57.157  1.00 60.90           H
ATOM     52  N   SER A  24      -6.439 -10.092  54.338  1.00 68.24           N
ATOM     53  CA  SER A  24      -6.037  -9.134  53.322  1.00 68.24           C
ATOM     54  C   SER A  24      -4.710  -9.565  52.692  1.00 68.24           C
ATOM     55  O   SER A  24      -4.500  -9.384  51.494  1.00 68.24           O
ATOM     56  HA  SER A  24      -6.835  -9.149  52.579  1.00 68.24           H
ATOM     57  CB  SER A  24      -5.914  -7.727  53.909  1.00 68.24           C
ATOM     58 1HB  SER A  24      -6.907  -7.346  54.147  1.00 68.24           H
ATOM     59 2HB  SER A  24      -5.358  -7.772  54.845  1.00 68.24           H
ATOM     60  OG  SER A  24      -5.264  -6.830  53.014  1.00 68.24           O
ATOM     61  HG  SER A  24      -5.152  -5.935  53.447  1.00 68.24           H
ATOM     62  HN  SER A  24      -6.509  -9.721  55.264  1.00 68.24           H
ATOM     63  N   MET A  25      -3.849 -10.125  53.529  1.00 65.68           N
ATOM     64  CA  MET A  25      -2.530 -10.536  53.081  1.00 65.68           C
ATOM     65  C   MET A  25      -2.599 -11.856  52.310  1.00 65.68           C
ATOM     66  O   MET A  25      -1.878 -12.046  51.331  1.00 65.68           O
ATOM     67  HA  MET A  25      -2.183  -9.740  52.422  1.00 65.68           H
ATOM     68  CB  MET A  25      -1.608 -10.700  54.291  1.00 65.68           C
ATOM     69 1HB  MET A  25      -1.802  -9.905  55.010  1.00 65.68           H
ATOM     70 2HB  MET A  25      -1.823 -11.643  54.792  1.00 65.68           H
ATOM     71  CG  MET A  25      -0.138 -10.665  53.868  1.00 65.68           C
ATOM     72 1HG  MET A  25       0.155 -11.632  53.459  1.00 65.68           H
ATOM     73 2HG  MET A  25       0.005  -9.929  53.077  1.00 65.68           H
ATOM     74  SD  MET A  25       0.891 -10.260  55.269  1.00 65.68           S
ATOM     75  CE  MET A  25       2.497 -10.280  54.491  1.00 65.68           C
ATOM     76 1HE  MET A  25       2.687 -11.269  54.073  1.00 65.68           H
ATOM     77 2HE  MET A  25       2.523  -9.537  53.693  1.00 65.68           H
ATOM     78 3HE  MET A  25       3.263 -10.045  55.231  1.00 65.68           H
ATOM     79  HN  MET A  25      -4.041 -10.299  54.495  1.00 65.68           H
ATOM     80  N   GLU A  26      -3.474 -12.734  52.779  1.00 61.79           N
ATOM     81  CA  GLU A  26      -3.706 -13.996  52.099  1.00 61.79           C
ATOM     82  C   GLU A  26      -4.285 -13.749  50.704  1.00 61.79           C
ATOM     83  O   GLU A  26      -3.895 -14.406  49.741  1.00 61.79           O
ATOM     84  HA  GLU A  26      -2.725 -14.464  52.014  1.00 61.79           H
ATOM     85  CB  GLU A  26      -4.625 -14.902  52.921  1.00 61.79           C
ATOM     86 1HB  GLU A  26      -5.434 -14.311  53.351  1.00 61.79           H
ATOM     87 2HB  GLU A  26      -4.976 -15.728  52.303  1.00 61.79           H
ATOM     88  CG  GLU A  26      -3.868 -15.532  54.092  1.00 61.79           C
ATOM     89 1HG  GLU A  26      -3.025 -16.110  53.716  1.00 61.79           H
ATOM     90 2HG  GLU A  26      -3.459 -14.748  54.729  1.00 61.79           H
ATOM     91  CD  GLU A  26      -4.787 -16.437  54.915  1.00 61.79           C
ATOM     92  OE1 GLU A  26      -4.238 -17.275  55.663  1.00 61.79           O
ATOM     93  OE2 GLU A  26      -6.019 -16.271  54.778  1.00 61.79           O
ATOM     94  HN  GLU A  26      -4.017 -12.594  53.607  1.00 61.79           H
ATOM     95  N   ASP A  27      -5.207 -12.799  50.641  1.00 67.84           N
ATOM     96  CA  ASP A  27      -5.879 -12.490  49.390  1.00 67.84           C
ATOM     97  C   ASP A  27      -4.841 -12.054  48.354  1.00 67.84           C
ATOM     98  O   ASP A  27      -4.941 -12.414  47.182  1.00 67.84           O
ATOM     99  HA  ASP A  27      -6.391 -13.409  49.106  1.00 67.84           H
ATOM    100  CB  ASP A  27      -6.878 -11.345  49.570  1.00 67.84           C
ATOM    101 1HB  ASP A  27      -6.412 -10.537  50.134  1.00 67.84           H
ATOM    102 2HB  ASP A  27      -7.150 -10.939  48.596  1.00 67.84           H
ATOM    103  CG  ASP A  27      -8.135 -11.824  50.298  1.00 67.84           C
ATOM    104  OD1 ASP A  27      -8.392 -13.046  50.244  1.00 67.84           O
ATOM    105  OD2 ASP A  27      -8.812 -10.957  50.893  1.00 67.84           O
ATOM    106  HN  ASP A  27      -5.495 -12.247  51.423  1.00 67.84           H
ATOM    107  N   TYR A  28      -3.870 -11.285  48.823  1.00 67.03           N
ATOM    108  CA  TYR A  28      -2.831 -10.772  47.945  1.00 67.03           C
ATOM    109  C   TYR A  28      -1.886 -11.890  47.502  1.00 67.03           C
ATOM    110  O   TYR A  28      -1.436 -11.911  46.358  1.00 67.03           O
ATOM    111  HA  TYR A  28      -3.314 -10.345  47.066  1.00 67.03           H
ATOM    112  CB  TYR A  28      -2.045  -9.753  48.773  1.00 67.03           C
ATOM    113 1HB  TYR A  28      -2.724  -8.968  49.104  1.00 67.03           H
ATOM    114 2HB  TYR A  28      -1.664 -10.244  49.668  1.00 67.03           H
ATOM    115  CG  TYR A  28      -0.875  -9.113  48.023  1.00 67.03           C
ATOM    116  CD1 TYR A  28       0.405  -9.600  48.197  1.00 67.03           C
ATOM    117  HD1 TYR A  28       0.582 -10.440  48.868  1.00 67.03           H
ATOM    118  CD2 TYR A  28      -1.099  -8.049  47.173  1.00 67.03           C
ATOM    119  HD2 TYR A  28      -2.110  -7.665  47.036  1.00 67.03           H
ATOM    120  CE1 TYR A  28       1.506  -8.997  47.491  1.00 67.03           C
ATOM    121  HE1 TYR A  28       2.522  -9.372  47.619  1.00 67.03           H
ATOM    122  CE2 TYR A  28       0.002  -7.447  46.468  1.00 67.03           C
ATOM    123  HE2 TYR A  28      -0.161  -6.606  45.794  1.00 67.03           H
ATOM    124  CZ  TYR A  28       1.250  -7.951  46.662  1.00 67.03           C
ATOM    125  OH  TYR A  28       2.291  -7.382  45.995  1.00 67.03           O
ATOM    126  HH  TYR A  28       1.998  -6.523  45.574  1.00 67.03           H
ATOM    127  HN  TYR A  28      -3.785 -11.013  49.781  1.00 67.03           H
ATOM    128  N   VAL A  29      -1.612 -12.794  48.433  1.00 68.08           N
ATOM    129  CA  VAL A  29      -0.661 -13.862  48.181  1.00 68.08           C
ATOM    130  C   VAL A  29      -1.296 -14.896  47.248  1.00 68.08           C
ATOM    131  O   VAL A  29      -0.620 -15.460  46.389  1.00 68.08           O
ATOM    132  HA  VAL A  29       0.203 -13.423  47.682  1.00 68.08           H
ATOM    133  CB  VAL A  29      -0.188 -14.464  49.506  1.00 68.08           C
ATOM    134  HB  VAL A  29      -1.070 -14.732  50.087  1.00 68.08           H
ATOM    135  CG1 VAL A  29       0.624 -15.740  49.269  1.00 68.08           C
ATOM    136 1HG1 VAL A  29       0.005 -16.474  48.753  1.00 68.08           H
ATOM    137 2HG1 VAL A  29       1.497 -15.507  48.660  1.00 68.08           H
ATOM    138 3HG1 VAL A  29       0.948 -16.146  50.227  1.00 68.08           H
ATOM    139  CG2 VAL A  29       0.616 -13.445  50.315  1.00 68.08           C
ATOM    140 1HG2 VAL A  29       1.489 -13.132  49.741  1.00 68.08           H
ATOM    141 2HG2 VAL A  29      -0.008 -12.577  50.528  1.00 68.08           H
ATOM    142 3HG2 VAL A  29       0.941 -13.898  51.251  1.00 68.08           H
ATOM    143  HN  VAL A  29      -2.028 -12.803  49.342  1.00 68.08           H
ATOM    144  N   ASN A  30      -2.588 -15.112  47.449  1.00 62.68           N
ATOM    145  CA  ASN A  30      -3.294 -16.152  46.720  1.00 62.68           C
ATOM    146  C   ASN A  30      -3.721 -15.611  45.354  1.00 62.68           C
ATOM    147  O   ASN A  30      -4.170 -16.369  44.496  1.00 62.68           O
ATOM    148  HA  ASN A  30      -2.586 -16.977  46.640  1.00 62.68           H
ATOM    149  CB  ASN A  30      -4.554 -16.591  47.469  1.00 62.68           C
ATOM    150 1HB  ASN A  30      -5.134 -15.714  47.757  1.00 62.68           H
ATOM    151 2HB  ASN A  30      -5.184 -17.187  46.810  1.00 62.68           H
ATOM    152  CG  ASN A  30      -4.197 -17.403  48.715  1.00 62.68           C
ATOM    153  OD1 ASN A  30      -3.135 -17.996  48.818  1.00 62.68           O
ATOM    154  ND2 ASN A  30      -5.139 -17.398  49.654  1.00 62.68           N
ATOM    155 1HD2 ASN A  30      -5.988 -16.891  49.507  1.00 62.68           H
ATOM    156 2HD2 ASN A  30      -4.999 -17.901  50.506  1.00 62.68           H
ATOM    157  HN  ASN A  30      -3.148 -14.593  48.095  1.00 62.68           H
ATOM    158  N   PHE A  31      -3.564 -14.305  45.195  1.00 70.05           N
ATOM    159  CA  PHE A  31      -3.888 -13.661  43.934  1.00 70.05           C
ATOM    160  C   PHE A  31      -2.995 -14.183  42.806  1.00 70.05           C
ATOM    161  O   PHE A  31      -1.770 -14.121  42.900  1.00 70.05           O
ATOM    162  HA  PHE A  31      -4.928 -13.894  43.708  1.00 70.05           H
ATOM    163  CB  PHE A  31      -3.632 -12.164  44.118  1.00 70.05           C
ATOM    164 1HB  PHE A  31      -4.137 -11.828  45.023  1.00 70.05           H
ATOM    165 2HB  PHE A  31      -2.565 -12.003  44.270  1.00 70.05           H
ATOM    166  CG  PHE A  31      -4.100 -11.303  42.942  1.00 70.05           C
ATOM    167  CD1 PHE A  31      -3.203 -10.878  42.012  1.00 70.05           C
ATOM    168  HD1 PHE A  31      -2.152 -11.151  42.104  1.00 70.05           H
ATOM    169  CD2 PHE A  31      -5.411 -10.964  42.827  1.00 70.05           C
ATOM    170  HD2 PHE A  31      -6.130 -11.304  43.572  1.00 70.05           H
ATOM    171  CE1 PHE A  31      -3.637 -10.080  40.920  1.00 70.05           C
ATOM    172  HE1 PHE A  31      -2.918  -9.739  40.175  1.00 70.05           H
ATOM    173  CE2 PHE A  31      -5.845 -10.165  41.736  1.00 70.05           C
ATOM    174  HE2 PHE A  31      -6.896  -9.893  41.643  1.00 70.05           H
ATOM    175  CZ  PHE A  31      -4.949  -9.740  40.805  1.00 70.05           C
ATOM    176  HZ  PHE A  31      -5.282  -9.128  39.968  1.00 70.05           H
ATOM    177  HN  PHE A  31      -3.224 -13.692  45.908  1.00 70.05           H
ATOM    178  N   ASN A  32      -3.643 -14.687  41.766  1.00 61.72           N
ATOM    179  CA  ASN A  32      -2.923 -15.218  40.621  1.00 61.72           C
ATOM    180  C   ASN A  32      -2.504 -14.064  39.708  1.00 61.72           C
ATOM    181  O   ASN A  32      -3.300 -13.582  38.904  1.00 61.72           O
ATOM    182  HA  ASN A  32      -2.069 -15.749  41.041  1.00 61.72           H
ATOM    183  CB  ASN A  32      -3.805 -16.167  39.808  1.00 61.72           C
ATOM    184 1HB  ASN A  32      -4.332 -16.845  40.480  1.00 61.72           H
ATOM    185 2HB  ASN A  32      -4.564 -15.596  39.273  1.00 61.72           H
ATOM    186  CG  ASN A  32      -2.970 -16.974  38.812  1.00 61.72           C
ATOM    187  OD1 ASN A  32      -1.760 -16.841  38.726  1.00 61.72           O
ATOM    188  ND2 ASN A  32      -3.680 -17.816  38.066  1.00 61.72           N
ATOM    189 1HD2 ASN A  32      -4.671 -17.876  38.187  1.00 61.72           H
ATOM    190 2HD2 ASN A  32      -3.224 -18.388  37.385  1.00 61.72           H
ATOM    191  HN  ASN A  32      -4.640 -14.735  41.698  1.00 61.72           H
ATOM    192  N   PHE A  33      -1.253 -13.654  39.863  1.00 64.91           N
ATOM    193  CA  PHE A  33      -0.683 -12.643  38.988  1.00 64.91           C
ATOM    194  C   PHE A  33      -0.273 -13.250  37.644  1.00 64.91           C
ATOM    195  O   PHE A  33       0.915 -13.354  37.343  1.00 64.91           O
ATOM    196  HA  PHE A  33      -1.451 -11.887  38.824  1.00 64.91           H
ATOM    197  CB  PHE A  33       0.562 -12.096  39.688  1.00 64.91           C
ATOM    198 1HB  PHE A  33       1.219 -12.928  39.942  1.00 64.91           H
ATOM    199 2HB  PHE A  33       1.108 -11.460  38.991  1.00 64.91           H
ATOM    200  CG  PHE A  33       0.261 -11.297  40.957  1.00 64.91           C
ATOM    201  CD1 PHE A  33      -0.050  -9.976  40.871  1.00 64.91           C
ATOM    202  HD1 PHE A  33      -0.086  -9.486  39.898  1.00 64.91           H
ATOM    203  CD2 PHE A  33       0.306 -11.907  42.172  1.00 64.91           C
ATOM    204  HD2 PHE A  33       0.556 -12.966  42.241  1.00 64.91           H
ATOM    205  CE1 PHE A  33      -0.330  -9.234  42.049  1.00 64.91           C
ATOM    206  HE1 PHE A  33      -0.579  -8.175  41.980  1.00 64.91           H
ATOM    207  CE2 PHE A  33       0.027 -11.165  43.350  1.00 64.91           C
ATOM    208  HE2 PHE A  33       0.062 -11.654  44.323  1.00 64.91           H
ATOM    209  CZ  PHE A  33      -0.285  -9.844  43.264  1.00 64.91           C
ATOM    210  HZ  PHE A  33      -0.499  -9.275  44.168  1.00 64.91           H
ATOM    211  HN  PHE A  33      -0.634 -13.999  40.568  1.00 64.91           H
ATOM    212  N   THR A  34      -1.280 -13.633  36.872  1.00 64.22           N
ATOM    213  CA  THR A  34      -1.077 -13.911  35.461  1.00 64.22           C
ATOM    214  C   THR A  34      -0.583 -12.658  34.736  1.00 64.22           C
ATOM    215  O   THR A  34      -1.172 -11.586  34.870  1.00 64.22           O
ATOM    216  HA  THR A  34      -0.293 -14.664  35.368  1.00 64.22           H
ATOM    217  CB  THR A  34      -2.386 -14.465  34.895  1.00 64.22           C
ATOM    218  HB  THR A  34      -2.370 -14.464  33.805  1.00 64.22           H
ATOM    219  OG1 THR A  34      -3.393 -13.655  35.495  1.00 64.22           O
ATOM    220  HG1 THR A  34      -3.261 -12.698  35.238  1.00 64.22           H
ATOM    221  CG2 THR A  34      -2.692 -15.876  35.400  1.00 64.22           C
ATOM    222 1HG2 THR A  34      -2.776 -15.863  36.486  1.00 64.22           H
ATOM    223 2HG2 THR A  34      -1.888 -16.550  35.105  1.00 64.22           H
ATOM    224 3HG2 THR A  34      -3.632 -16.221  34.967  1.00 64.22           H
ATOM    225  HN  THR A  34      -2.218 -13.755  37.196  1.00 64.22           H
ATOM    226  N   ASP A  35       0.494 -12.833  33.984  1.00 68.01           N
ATOM    227  CA  ASP A  35       1.084 -11.725  33.252  1.00 68.01           C
ATOM    228  C   ASP A  35       0.275 -11.471  31.979  1.00 68.01           C
ATOM    229  O   ASP A  35       0.636 -11.948  30.904  1.00 68.01           O
ATOM    230  HA  ASP A  35       1.055 -10.880  33.940  1.00 68.01           H
ATOM    231  CB  ASP A  35       2.524 -12.041  32.842  1.00 68.01           C
ATOM    232 1HB  ASP A  35       2.607 -13.094  32.573  1.00 68.01           H
ATOM    233 2HB  ASP A  35       2.788 -11.464  31.956  1.00 68.01           H
ATOM    234  CG  ASP A  35       3.500 -11.720  33.976  1.00 68.01           C
ATOM    235  OD1 ASP A  35       3.171 -10.810  34.767  1.00 68.01           O
ATOM    236  OD2 ASP A  35       4.553 -12.391  34.025  1.00 68.01           O
ATOM    237  HN  ASP A  35       0.960 -13.710  33.871  1.00 68.01           H
ATOM    238  N   PHE A  36      -0.805 -10.721  32.142  1.00 81.74           N
ATOM    239  CA  PHE A  36      -1.566 -10.245  30.999  1.00 81.74           C
ATOM    240  C   PHE A  36      -0.890  -9.033  30.356  1.00 81.74           C
ATOM    241  O   PHE A  36      -1.230  -8.649  29.238  1.00 81.74           O
ATOM    242  HA  PHE A  36      -1.608 -11.061  30.277  1.00 81.74           H
ATOM    243  CB  PHE A  36      -2.943  -9.830  31.520  1.00 81.74           C
ATOM    244 1HB  PHE A  36      -2.812  -9.155  32.366  1.00 81.74           H
ATOM    245 2HB  PHE A  36      -3.461  -9.269  30.742  1.00 81.74           H
ATOM    246  CG  PHE A  36      -3.824 -11.003  31.954  1.00 81.74           C
ATOM    247  CD1 PHE A  36      -3.877 -12.131  31.196  1.00 81.74           C
ATOM    248  HD1 PHE A  36      -3.292 -12.199  30.279  1.00 81.74           H
ATOM    249  CD2 PHE A  36      -4.555 -10.919  33.098  1.00 81.74           C
ATOM    250  HD2 PHE A  36      -4.513 -10.015  33.706  1.00 81.74           H
ATOM    251  CE1 PHE A  36      -4.695 -13.220  31.598  1.00 81.74           C
ATOM    252  HE1 PHE A  36      -4.737 -14.123  30.990  1.00 81.74           H
ATOM    253  CE2 PHE A  36      -5.373 -12.008  33.501  1.00 81.74           C
ATOM    254  HE2 PHE A  36      -5.958 -11.940  34.418  1.00 81.74           H
ATOM    255  CZ  PHE A  36      -5.425 -13.135  32.742  1.00 81.74           C
ATOM    256  HZ  PHE A  36      -6.053 -13.971  33.051  1.00 81.74           H
ATOM    257  HN  PHE A  36      -1.160 -10.438  33.033  1.00 81.74           H
ATOM    258  N   TYR A  37       0.054  -8.463  31.091  1.00 86.23           N
ATOM    259  CA  TYR A  37       0.874  -7.390  30.555  1.00 86.23           C
ATOM    260  C   TYR A  37       2.041  -7.947  29.738  1.00 86.23           C
ATOM    261  O   TYR A  37       2.922  -8.613  30.281  1.00 86.23           O
ATOM    262  HA  TYR A  37       0.246  -6.779  29.907  1.00 86.23           H
ATOM    263  CB  TYR A  37       1.428  -6.637  31.766  1.00 86.23           C
ATOM    264 1HB  TYR A  37       0.608  -6.415  32.449  1.00 86.23           H
ATOM    265 2HB  TYR A  37       2.120  -7.288  32.300  1.00 86.23           H
ATOM    266  CG  TYR A  37       2.147  -5.333  31.413  1.00 86.23           C
ATOM    267  CD1 TYR A  37       3.520  -5.318  31.276  1.00 86.23           C
ATOM    268  HD1 TYR A  37       4.092  -6.234  31.420  1.00 86.23           H
ATOM    269  CD2 TYR A  37       1.421  -4.173  31.231  1.00 86.23           C
ATOM    270  HD2 TYR A  37       0.337  -4.186  31.339  1.00 86.23           H
ATOM    271  CE1 TYR A  37       4.196  -4.090  30.944  1.00 86.23           C
ATOM    272  HE1 TYR A  37       5.280  -4.064  30.833  1.00 86.23           H
ATOM    273  CE2 TYR A  37       2.098  -2.946  30.899  1.00 86.23           C
ATOM    274  HE2 TYR A  37       1.537  -2.023  30.753  1.00 86.23           H
ATOM    275  CZ  TYR A  37       3.452  -2.965  30.772  1.00 86.23           C
ATOM    276  OH  TYR A  37       4.091  -1.806  30.458  1.00 86.23           O
ATOM    277  HH  TYR A  37       3.424  -1.108  30.197  1.00 86.23           H
ATOM    278  HN  TYR A  37       0.263  -8.724  32.034  1.00 86.23           H
ATOM    279  N   CYS A  38       2.011  -7.654  28.446  1.00 89.44           N
ATOM    280  CA  CYS A  38       3.003  -8.196  27.532  1.00 89.44           C
ATOM    281  C   CYS A  38       4.050  -7.113  27.264  1.00 89.44           C
ATOM    282  O   CYS A  38       3.746  -6.088  26.656  1.00 89.44           O
ATOM    283  HA  CYS A  38       3.452  -9.054  28.031  1.00 89.44           H
ATOM    284  CB  CYS A  38       2.363  -8.704  26.239  1.00 89.44           C
ATOM    285 1HB  CYS A  38       1.555  -9.399  26.471  1.00 89.44           H
ATOM    286 2HB  CYS A  38       1.919  -7.872  25.692  1.00 89.44           H
ATOM    287  SG  CYS A  38       3.621  -9.534  25.201  1.00 89.44           S
ATOM    288  HN  CYS A  38       1.326  -7.061  28.023  1.00 89.44           H
ATOM    289  N   GLU A  39       5.262  -7.379  27.730  1.00 81.14           N
ATOM    290  CA  GLU A  39       6.396  -6.539  27.385  1.00 81.14           C
ATOM    291  C   GLU A  39       6.983  -6.967  26.038  1.00 81.14           C
ATOM    292  O   GLU A  39       7.392  -8.115  25.872  1.00 81.14           O
ATOM    293  HA  GLU A  39       5.997  -5.528  27.310  1.00 81.14           H
ATOM    294  CB  GLU A  39       7.461  -6.578  28.484  1.00 81.14           C
ATOM    295 1HB  GLU A  39       7.777  -7.607  28.653  1.00 81.14           H
ATOM    296 2HB  GLU A  39       8.283  -5.912  28.222  1.00 81.14           H
ATOM    297  CG  GLU A  39       6.897  -6.066  29.811  1.00 81.14           C
ATOM    298 1HG  GLU A  39       6.396  -5.111  29.653  1.00 81.14           H
ATOM    299 2HG  GLU A  39       6.146  -6.762  30.184  1.00 81.14           H
ATOM    300  CD  GLU A  39       8.008  -5.899  30.850  1.00 81.14           C
ATOM    301  OE1 GLU A  39       7.742  -5.211  31.859  1.00 81.14           O
ATOM    302  OE2 GLU A  39       9.097  -6.465  30.612  1.00 81.14           O
ATOM    303  HN  GLU A  39       5.473  -8.149  28.331  1.00 81.14           H
ATOM    304  N   LYS A  40       7.006  -6.021  25.111  1.00 87.25           N
ATOM    305  CA  LYS A  40       7.362  -6.328  23.736  1.00 87.25           C
ATOM    306  C   LYS A  40       8.782  -5.830  23.458  1.00 87.25           C
ATOM    307  O   LYS A  40       9.095  -5.430  22.338  1.00 87.25           O
ATOM    308  HA  LYS A  40       7.349  -7.413  23.630  1.00 87.25           H
ATOM    309  CB  LYS A  40       6.314  -5.767  22.773  1.00 87.25           C
ATOM    310 1HB  LYS A  40       6.222  -4.690  22.917  1.00 87.25           H
ATOM    311 2HB  LYS A  40       6.639  -5.923  21.745  1.00 87.25           H
ATOM    312  CG  LYS A  40       4.955  -6.434  22.992  1.00 87.25           C
ATOM    313 1HG  LYS A  40       5.067  -7.517  22.952  1.00 87.25           H
ATOM    314 2HG  LYS A  40       4.581  -6.189  23.986  1.00 87.25           H
ATOM    315  CD  LYS A  40       3.945  -5.981  21.935  1.00 87.25           C
ATOM    316 1HD  LYS A  40       3.797  -4.904  22.007  1.00 87.25           H
ATOM    317 2HD  LYS A  40       4.340  -6.184  20.940  1.00 87.25           H
ATOM    318  CE  LYS A  40       2.605  -6.698  22.114  1.00 87.25           C
ATOM    319 1HE  LYS A  40       2.761  -7.777  22.113  1.00 87.25           H
ATOM    320 2HE  LYS A  40       2.174  -6.440  23.081  1.00 87.25           H
ATOM    321  NZ  LYS A  40       1.669  -6.325  21.031  1.00 87.25           N
ATOM    322 1HZ  LYS A  40       0.804  -6.844  21.138  1.00 87.25           H
ATOM    323 2HZ  LYS A  40       1.474  -5.331  21.081  1.00 87.25           H
ATOM    324 3HZ  LYS A  40       2.086  -6.543  20.133  1.00 87.25           H
ATOM    325  HN  LYS A  40       6.787  -5.061  25.287  1.00 87.25           H
ATOM    326  N   ASN A  41       9.603  -5.872  24.497  1.00 82.53           N
ATOM    327  CA  ASN A  41      10.967  -5.381  24.393  1.00 82.53           C
ATOM    328  C   ASN A  41      11.690  -6.131  23.273  1.00 82.53           C
ATOM    329  O   ASN A  41      12.414  -5.526  22.483  1.00 82.53           O
ATOM    330  HA  ASN A  41      10.872  -4.315  24.188  1.00 82.53           H
ATOM    331  CB  ASN A  41      11.737  -5.616  25.694  1.00 82.53           C
ATOM    332 1HB  ASN A  41      11.624  -6.654  26.005  1.00 82.53           H
ATOM    333 2HB  ASN A  41      12.801  -5.448  25.526  1.00 82.53           H
ATOM    334  CG  ASN A  41      11.238  -4.688  26.803  1.00 82.53           C
ATOM    335  OD1 ASN A  41      10.788  -3.579  26.564  1.00 82.53           O
ATOM    336  ND2 ASN A  41      11.342  -5.201  28.025  1.00 82.53           N
ATOM    337 1HD2 ASN A  41      11.720  -6.118  28.152  1.00 82.53           H
ATOM    338 2HD2 ASN A  41      11.041  -4.670  28.818  1.00 82.53           H
ATOM    339  HN  ASN A  41       9.351  -6.232  25.395  1.00 82.53           H
ATOM    340  N   ASN A  42      11.469  -7.437  23.239  1.00 83.46           N
ATOM    341  CA  ASN A  42      12.133  -8.283  22.262  1.00 83.46           C
ATOM    342  C   ASN A  42      11.669  -7.893  20.857  1.00 83.46           C
ATOM    343  O   ASN A  42      12.453  -7.925  19.910  1.00 83.46           O
ATOM    344  HA  ASN A  42      13.199  -8.112  22.412  1.00 83.46           H
ATOM    345  CB  ASN A  42      11.785  -9.756  22.483  1.00 83.46           C
ATOM    346 1HB  ASN A  42      10.702  -9.881  22.487  1.00 83.46           H
ATOM    347 2HB  ASN A  42      12.171 -10.353  21.657  1.00 83.46           H
ATOM    348  CG  ASN A  42      12.367 -10.266  23.803  1.00 83.46           C
ATOM    349  OD1 ASN A  42      13.167  -9.612  24.451  1.00 83.46           O
ATOM    350  ND2 ASN A  42      11.923 -11.466  24.163  1.00 83.46           N
ATOM    351 1HD2 ASN A  42      11.266 -11.950  23.585  1.00 83.46           H
ATOM    352 2HD2 ASN A  42      12.245 -11.885  25.012  1.00 83.46           H
ATOM    353  HN  ASN A  42      10.851  -7.915  23.863  1.00 83.46           H
ATOM    354  N   VAL A  43      10.397  -7.534  20.767  1.00 90.64           N
ATOM    355  CA  VAL A  43       9.804  -7.195  19.485  1.00 90.64           C
ATOM    356  C   VAL A  43      10.434  -5.903  18.962  1.00 90.64           C
ATOM    357  O   VAL A  43      10.740  -5.792  17.776  1.00 90.64           O
ATOM    358  HA  VAL A  43      10.035  -8.003  18.791  1.00 90.64           H
ATOM    359  CB  VAL A  43       8.282  -7.106  19.619  1.00 90.64           C
ATOM    360  HB  VAL A  43       8.054  -6.306  20.322  1.00 90.64           H
ATOM    361  CG1 VAL A  43       7.634  -6.753  18.279  1.00 90.64           C
ATOM    362 1HG1 VAL A  43       8.011  -5.789  17.935  1.00 90.64           H
ATOM    363 2HG1 VAL A  43       7.876  -7.521  17.544  1.00 90.64           H
ATOM    364 3HG1 VAL A  43       6.552  -6.696  18.402  1.00 90.64           H
ATOM    365  CG2 VAL A  43       7.704  -8.406  20.181  1.00 90.64           C
ATOM    366 1HG2 VAL A  43       7.949  -9.232  19.513  1.00 90.64           H
ATOM    367 2HG2 VAL A  43       8.131  -8.598  21.166  1.00 90.64           H
ATOM    368 3HG2 VAL A  43       6.622  -8.316  20.266  1.00 90.64           H
ATOM    369  HN  VAL A  43       9.776  -7.474  21.549  1.00 90.64           H
ATOM    370  N   ARG A  44      10.611  -4.957  19.874  1.00 86.23           N
ATOM    371  CA  ARG A  44      11.194  -3.675  19.519  1.00 86.23           C
ATOM    372  C   ARG A  44      12.656  -3.852  19.105  1.00 86.23           C
ATOM    373  O   ARG A  44      13.133  -3.180  18.193  1.00 86.23           O
ATOM    374  HA  ARG A  44      10.591  -3.316  18.684  1.00 86.23           H
ATOM    375  CB  ARG A  44      11.118  -2.692  20.689  1.00 86.23           C
ATOM    376 1HB  ARG A  44      11.538  -3.153  21.583  1.00 86.23           H
ATOM    377 2HB  ARG A  44      11.722  -1.812  20.470  1.00 86.23           H
ATOM    378  CG  ARG A  44       9.672  -2.270  20.958  1.00 86.23           C
ATOM    379 1HG  ARG A  44       9.191  -1.990  20.020  1.00 86.23           H
ATOM    380 2HG  ARG A  44       9.112  -3.114  21.363  1.00 86.23           H
ATOM    381  CD  ARG A  44       9.616  -1.097  21.937  1.00 86.23           C
ATOM    382 1HD  ARG A  44      10.320  -0.323  21.631  1.00 86.23           H
ATOM    383 2HD  ARG A  44       8.623  -0.647  21.923  1.00 86.23           H
ATOM    384  NE  ARG A  44       9.940  -1.562  23.304  1.00 86.23           N
ATOM    385  HE  ARG A  44      10.905  -1.648  23.553  1.00 86.23           H
ATOM    386  CZ  ARG A  44       9.022  -1.876  24.229  1.00 86.23           C
ATOM    387  NH1 ARG A  44       7.715  -1.779  23.950  1.00 86.23           N
ATOM    388 1HH1 ARG A  44       7.419  -1.471  23.046  1.00 86.23           H
ATOM    389 2HH1 ARG A  44       7.037  -2.015  24.645  1.00 86.23           H
ATOM    390  NH2 ARG A  44       9.431  -2.287  25.437  1.00 86.23           N
ATOM    391 1HH2 ARG A  44       8.759  -2.525  26.138  1.00 86.23           H
ATOM    392 2HH2 ARG A  44      10.408  -2.357  25.637  1.00 86.23           H
ATOM    393  HN  ARG A  44      10.364  -5.057  20.838  1.00 86.23           H
ATOM    394  N   GLN A  45      13.327  -4.762  19.797  1.00 83.37           N
ATOM    395  CA  GLN A  45      14.731  -5.022  19.527  1.00 83.37           C
ATOM    396  C   GLN A  45      14.904  -5.583  18.114  1.00 83.37           C
ATOM    397  O   GLN A  45      15.802  -5.167  17.383  1.00 83.37           O
ATOM    398  HA  GLN A  45      15.225  -4.053  19.604  1.00 83.37           H
ATOM    399  CB  GLN A  45      15.323  -5.971  20.570  1.00 83.37           C
ATOM    400 1HB  GLN A  45      15.106  -5.599  21.571  1.00 83.37           H
ATOM    401 2HB  GLN A  45      14.852  -6.951  20.486  1.00 83.37           H
ATOM    402  CG  GLN A  45      16.836  -6.110  20.389  1.00 83.37           C
ATOM    403 1HG  GLN A  45      17.052  -6.521  19.403  1.00 83.37           H
ATOM    404 2HG  GLN A  45      17.303  -5.126  20.433  1.00 83.37           H
ATOM    405  CD  GLN A  45      17.437  -7.014  21.468  1.00 83.37           C
ATOM    406  OE1 GLN A  45      16.739  -7.662  22.231  1.00 83.37           O
ATOM    407  NE2 GLN A  45      18.767  -7.022  21.488  1.00 83.37           N
ATOM    408 1HE2 GLN A  45      19.280  -6.467  20.833  1.00 83.37           H
ATOM    409 2HE2 GLN A  45      19.253  -7.583  22.157  1.00 83.37           H
ATOM    410  HN  GLN A  45      12.928  -5.314  20.529  1.00 83.37           H
ATOM    411  N   PHE A  46      14.031  -6.519  17.772  1.00 92.41           N
ATOM    412  CA  PHE A  46      14.044  -7.104  16.442  1.00 92.41           C
ATOM    413  C   PHE A  46      13.809  -6.037  15.371  1.00 92.41           C
ATOM    414  O   PHE A  46      14.526  -5.986  14.373  1.00 92.41           O
ATOM    415  HA  PHE A  46      15.026  -7.553  16.296  1.00 92.41           H
ATOM    416  CB  PHE A  46      12.902  -8.121  16.390  1.00 92.41           C
ATOM    417 1HB  PHE A  46      13.073  -8.884  17.150  1.00 92.41           H
ATOM    418 2HB  PHE A  46      11.970  -7.619  16.648  1.00 92.41           H
ATOM    419  CG  PHE A  46      12.738  -8.804  15.031  1.00 92.41           C
ATOM    420  CD1 PHE A  46      11.784  -8.372  14.164  1.00 92.41           C
ATOM    421  HD1 PHE A  46      11.135  -7.539  14.437  1.00 92.41           H
ATOM    422  CD2 PHE A  46      13.547  -9.843  14.690  1.00 92.41           C
ATOM    423  HD2 PHE A  46      14.312 -10.189  15.385  1.00 92.41           H
ATOM    424  CE1 PHE A  46      11.631  -9.005  12.902  1.00 92.41           C
ATOM    425  HE1 PHE A  46      10.866  -8.659  12.207  1.00 92.41           H
ATOM    426  CE2 PHE A  46      13.395 -10.476  13.428  1.00 92.41           C
ATOM    427  HE2 PHE A  46      14.043 -11.309  13.154  1.00 92.41           H
ATOM    428  CZ  PHE A  46      12.440 -10.044  12.561  1.00 92.41           C
ATOM    429  HZ  PHE A  46      12.324 -10.530  11.592  1.00 92.41           H
ATOM    430  HN  PHE A  46      13.326  -6.876  18.385  1.00 92.41           H
ATOM    431  N   ALA A  47      12.803  -5.210  15.615  1.00 92.40           N
ATOM    432  CA  ALA A  47      12.427  -4.185  14.657  1.00 92.40           C
ATOM    433  C   ALA A  47      13.620  -3.257  14.416  1.00 92.40           C
ATOM    434  O   ALA A  47      13.873  -2.846  13.285  1.00 92.40           O
ATOM    435  HA  ALA A  47      12.170  -4.682  13.722  1.00 92.40           H
ATOM    436  CB  ALA A  47      11.198  -3.432  15.170  1.00 92.40           C
ATOM    437 1HB  ALA A  47      10.371  -4.131  15.296  1.00 92.40           H
ATOM    438 2HB  ALA A  47      11.430  -2.967  16.128  1.00 92.40           H
ATOM    439 3HB  ALA A  47      10.917  -2.663  14.451  1.00 92.40           H
ATOM    440  HN  ALA A  47      12.249  -5.234  16.448  1.00 92.40           H
ATOM    441  N   SER A  48      14.322  -2.954  15.499  1.00 90.58           N
ATOM    442  CA  SER A  48      15.379  -1.959  15.451  1.00 90.58           C
ATOM    443  C   SER A  48      16.529  -2.458  14.574  1.00 90.58           C
ATOM    444  O   SER A  48      17.305  -1.661  14.049  1.00 90.58           O
ATOM    445  HA  SER A  48      14.921  -1.072  15.013  1.00 90.58           H
ATOM    446  CB  SER A  48      15.888  -1.628  16.856  1.00 90.58           C
ATOM    447 1HB  SER A  48      16.518  -0.739  16.813  1.00 90.58           H
ATOM    448 2HB  SER A  48      15.042  -1.388  17.500  1.00 90.58           H
ATOM    449  OG  SER A  48      16.626  -2.706  17.424  1.00 90.58           O
ATOM    450  HG  SER A  48      16.209  -3.578  17.168  1.00 90.58           H
ATOM    451  HN  SER A  48      14.178  -3.376  16.394  1.00 90.58           H
ATOM    452  N   HIS A  49      16.602  -3.774  14.442  1.00 86.97           N
ATOM    453  CA  HIS A  49      17.680  -4.392  13.690  1.00 86.97           C
ATOM    454  C   HIS A  49      17.205  -4.696  12.267  1.00 86.97           C
ATOM    455  O   HIS A  49      17.957  -4.529  11.309  1.00 86.97           O
ATOM    456  HA  HIS A  49      18.489  -3.663  13.645  1.00 86.97           H
ATOM    457  CB  HIS A  49      18.209  -5.631  14.416  1.00 86.97           C
ATOM    458 1HB  HIS A  49      17.368  -6.278  14.668  1.00 86.97           H
ATOM    459 2HB  HIS A  49      18.850  -6.192  13.736  1.00 86.97           H
ATOM    460  CG  HIS A  49      18.983  -5.322  15.675  1.00 86.97           C
ATOM    461  ND1 HIS A  49      20.097  -4.501  15.687  1.00 86.97           N
ATOM    462  HD1 HIS A  49      20.495  -4.042  14.892  1.00 86.97           H
ATOM    463  CD2 HIS A  49      18.791  -5.730  16.962  1.00 86.97           C
ATOM    464  HD2 HIS A  49      17.996  -6.389  17.309  1.00 86.97           H
ATOM    465  CE1 HIS A  49      20.548  -4.427  16.931  1.00 86.97           C
ATOM    466  HE1 HIS A  49      21.415  -3.856  17.265  1.00 86.97           H
ATOM    467  NE2 HIS A  49      19.738  -5.189  17.719  1.00 86.97           N
ATOM    468  HN  HIS A  49      15.942  -4.413  14.838  1.00 86.97           H
ATOM    469  N   PHE A  50      15.959  -5.138  12.175  1.00 90.57           N
ATOM    470  CA  PHE A  50      15.459  -5.715  10.939  1.00 90.57           C
ATOM    471  C   PHE A  50      14.953  -4.627   9.991  1.00 90.57           C
ATOM    472  O   PHE A  50      15.262  -4.643   8.801  1.00 90.57           O
ATOM    473  HA  PHE A  50      16.289  -6.245  10.471  1.00 90.57           H
ATOM    474  CB  PHE A  50      14.293  -6.632  11.314  1.00 90.57           C
ATOM    475 1HB  PHE A  50      14.640  -7.366  12.041  1.00 90.57           H
ATOM    476 2HB  PHE A  50      13.520  -6.039  11.803  1.00 90.57           H
ATOM    477  CG  PHE A  50      13.673  -7.368  10.124  1.00 90.57           C
ATOM    478  CD1 PHE A  50      12.480  -6.957   9.617  1.00 90.57           C
ATOM    479  HD1 PHE A  50      11.965  -6.104  10.059  1.00 90.57           H
ATOM    480  CD2 PHE A  50      14.315  -8.432   9.574  1.00 90.57           C
ATOM    481  HD2 PHE A  50      15.272  -8.762   9.980  1.00 90.57           H
ATOM    482  CE1 PHE A  50      11.904  -7.640   8.513  1.00 90.57           C
ATOM    483  HE1 PHE A  50      10.948  -7.311   8.107  1.00 90.57           H
ATOM    484  CE2 PHE A  50      13.740  -9.115   8.469  1.00 90.57           C
ATOM    485  HE2 PHE A  50      14.255  -9.969   8.028  1.00 90.57           H
ATOM    486  CZ  PHE A  50      12.547  -8.705   7.963  1.00 90.57           C
ATOM    487  HZ  PHE A  50      12.105  -9.229   7.115  1.00 90.57           H
ATOM    488  HN  PHE A  50      15.298  -5.106  12.925  1.00 90.57           H
ATOM    489  N   LEU A  51      14.183  -3.707  10.555  1.00 92.52           N
ATOM    490  CA  LEU A  51      13.388  -2.798   9.746  1.00 92.52           C
ATOM    491  C   LEU A  51      14.309  -1.770   9.086  1.00 92.52           C
ATOM    492  O   LEU A  51      14.213  -1.526   7.885  1.00 92.52           O
ATOM    493  HA  LEU A  51      12.913  -3.389   8.962  1.00 92.52           H
ATOM    494  CB  LEU A  51      12.270  -2.175  10.583  1.00 92.52           C
ATOM    495 1HB  LEU A  51      12.721  -1.668  11.437  1.00 92.52           H
ATOM    496 2HB  LEU A  51      11.777  -1.410   9.983  1.00 92.52           H
ATOM    497  CG  LEU A  51      11.204  -3.140  11.104  1.00 92.52           C
ATOM    498  HG  LEU A  51      11.687  -3.858  11.767  1.00 92.52           H
ATOM    499  CD1 LEU A  51      10.150  -2.400  11.930  1.00 92.52           C
ATOM    500 1HD1 LEU A  51      10.630  -1.917  12.782  1.00 92.52           H
ATOM    501 2HD1 LEU A  51       9.666  -1.646  11.310  1.00 92.52           H
ATOM    502 3HD1 LEU A  51       9.404  -3.110  12.288  1.00 92.52           H
ATOM    503  CD2 LEU A  51      10.577  -3.936   9.957  1.00 92.52           C
ATOM    504 1HD2 LEU A  51      10.111  -3.249   9.250  1.00 92.52           H
ATOM    505 2HD2 LEU A  51      11.351  -4.511   9.449  1.00 92.52           H
ATOM    506 3HD2 LEU A  51       9.823  -4.614  10.355  1.00 92.52           H
ATOM    507  HN  LEU A  51      14.099  -3.577  11.542  1.00 92.52           H
ATOM    508  N   PRO A  52      15.215  -1.152   9.856  1.00 94.19           N
ATOM    509  CA  PRO A  52      15.947   0.019   9.367  1.00 94.19           C
ATOM    510  C   PRO A  52      16.625  -0.240   8.032  1.00 94.19           C
ATOM    511  O   PRO A  52      16.486   0.547   7.098  1.00 94.19           O
ATOM    512  HA  PRO A  52      15.257   0.842   9.181  1.00 94.19           H
ATOM    513  CB  PRO A  52      16.964   0.299  10.476  1.00 94.19           C
ATOM    514 1HB  PRO A  52      17.911  -0.207  10.289  1.00 94.19           H
ATOM    515 2HB  PRO A  52      17.184   1.364  10.559  1.00 94.19           H
ATOM    516  CG  PRO A  52      16.278  -0.234  11.728  1.00 94.19           C
ATOM    517 1HG  PRO A  52      16.992  -0.432  12.527  1.00 94.19           H
ATOM    518 2HG  PRO A  52      15.557   0.478  12.129  1.00 94.19           H
ATOM    519  CD  PRO A  52      15.609  -1.506  11.232  1.00 94.19           C
ATOM    520 1HD  PRO A  52      16.292  -2.355  11.247  1.00 94.19           H
ATOM    521 2HD  PRO A  52      14.752  -1.779  11.848  1.00 94.19           H
ATOM    522  N   PRO A  53      17.373  -1.346   7.910  1.00 95.14           N
ATOM    523  CA  PRO A  53      18.153  -1.599   6.697  1.00 95.14           C
ATOM    524  C   PRO A  53      17.270  -1.895   5.495  1.00 95.14           C
ATOM    525  O   PRO A  53      17.594  -1.510   4.373  1.00 95.14           O
ATOM    526  HA  PRO A  53      18.719  -0.710   6.421  1.00 95.14           H
ATOM    527  CB  PRO A  53      19.025  -2.800   7.070  1.00 95.14           C
ATOM    528 1HB  PRO A  53      19.217  -3.440   6.209  1.00 95.14           H
ATOM    529 2HB  PRO A  53      19.995  -2.487   7.456  1.00 95.14           H
ATOM    530  CG  PRO A  53      18.219  -3.512   8.119  1.00 95.14           C
ATOM    531 1HG  PRO A  53      17.492  -4.187   7.666  1.00 95.14           H
ATOM    532 2HG  PRO A  53      18.857  -4.117   8.763  1.00 95.14           H
ATOM    533  CD  PRO A  53      17.536  -2.427   8.899  1.00 95.14           C
ATOM    534 1HD  PRO A  53      16.576  -2.759   9.293  1.00 95.14           H
ATOM    535 2HD  PRO A  53      18.137  -2.106   9.750  1.00 95.14           H
ATOM    536  N   LEU A  54      16.168  -2.579   5.765  1.00 92.92           N
ATOM    537  CA  LEU A  54      15.274  -3.007   4.703  1.00 92.92           C
ATOM    538  C   LEU A  54      14.568  -1.784   4.112  1.00 92.92           C
ATOM    539  O   LEU A  54      14.411  -1.680   2.897  1.00 92.92           O
ATOM    540  HA  LEU A  54      15.886  -3.462   3.924  1.00 92.92           H
ATOM    541  CB  LEU A  54      14.315  -4.085   5.211  1.00 92.92           C
ATOM    542 1HB  LEU A  54      13.805  -3.702   6.095  1.00 92.92           H
ATOM    543 2HB  LEU A  54      13.551  -4.252   4.451  1.00 92.92           H
ATOM    544  CG  LEU A  54      14.947  -5.432   5.565  1.00 92.92           C
ATOM    545  HG  LEU A  54      15.669  -5.271   6.365  1.00 92.92           H
ATOM    546  CD1 LEU A  54      13.895  -6.409   6.096  1.00 92.92           C
ATOM    547 1HD1 LEU A  54      13.433  -5.994   6.991  1.00 92.92           H
ATOM    548 2HD1 LEU A  54      13.132  -6.570   5.334  1.00 92.92           H
ATOM    549 3HD1 LEU A  54      14.371  -7.359   6.339  1.00 92.92           H
ATOM    550  CD2 LEU A  54      15.713  -6.008   4.373  1.00 92.92           C
ATOM    551 1HD2 LEU A  54      15.030  -6.152   3.536  1.00 92.92           H
ATOM    552 2HD2 LEU A  54      16.504  -5.317   4.081  1.00 92.92           H
ATOM    553 3HD2 LEU A  54      16.153  -6.966   4.651  1.00 92.92           H
ATOM    554  HN  LEU A  54      15.883  -2.840   6.687  1.00 92.92           H
ATOM    555  N   TYR A  55      14.161  -0.890   5.001  1.00 92.98           N
ATOM    556  CA  TYR A  55      13.451   0.308   4.585  1.00 92.98           C
ATOM    557  C   TYR A  55      14.359   1.227   3.765  1.00 92.98           C
ATOM    558  O   TYR A  55      13.919   1.827   2.786  1.00 92.98           O
ATOM    559  HA  TYR A  55      12.606   0.001   3.970  1.00 92.98           H
ATOM    560  CB  TYR A  55      13.048   1.027   5.874  1.00 92.98           C
ATOM    561 1HB  TYR A  55      13.898   1.035   6.556  1.00 92.98           H
ATOM    562 2HB  TYR A  55      12.817   2.067   5.641  1.00 92.98           H
ATOM    563  CG  TYR A  55      11.847   0.401   6.586  1.00 92.98           C
ATOM    564  CD1 TYR A  55      11.256  -0.736   6.073  1.00 92.98           C
ATOM    565  HD1 TYR A  55      11.645  -1.187   5.160  1.00 92.98           H
ATOM    566  CD2 TYR A  55      11.355   0.973   7.742  1.00 92.98           C
ATOM    567  HD2 TYR A  55      11.822   1.871   8.147  1.00 92.98           H
ATOM    568  CE1 TYR A  55      10.126  -1.325   6.744  1.00 92.98           C
ATOM    569  HE1 TYR A  55       9.650  -2.223   6.349  1.00 92.98           H
ATOM    570  CE2 TYR A  55      10.225   0.384   8.413  1.00 92.98           C
ATOM    571  HE2 TYR A  55       9.827   0.825   9.326  1.00 92.98           H
ATOM    572  CZ  TYR A  55       9.667  -0.736   7.880  1.00 92.98           C
ATOM    573  OH  TYR A  55       8.600  -1.293   8.514  1.00 92.98           O
ATOM    574  HH  TYR A  55       8.240  -2.054   7.973  1.00 92.98           H
ATOM    575  HN  TYR A  55      14.309  -0.973   5.986  1.00 92.98           H
ATOM    576  N   TRP A  56      15.609   1.309   4.196  1.00 91.73           N
ATOM    577  CA  TRP A  56      16.594   2.110   3.489  1.00 91.73           C
ATOM    578  C   TRP A  56      16.770   1.515   2.090  1.00 91.73           C
ATOM    579  O   TRP A  56      16.832   2.248   1.104  1.00 91.73           O
ATOM    580  HA  TRP A  56      16.207   3.126   3.416  1.00 91.73           H
ATOM    581  CB  TRP A  56      17.904   2.187   4.274  1.00 91.73           C
ATOM    582 1HB  TRP A  56      18.095   1.221   4.740  1.00 91.73           H
ATOM    583 2HB  TRP A  56      18.723   2.373   3.579  1.00 91.73           H
ATOM    584  CG  TRP A  56      17.918   3.270   5.356  1.00 91.73           C
ATOM    585  CD1 TRP A  56      18.007   3.109   6.683  1.00 91.73           C
ATOM    586  HD1 TRP A  56      18.084   2.142   7.180  1.00 91.73           H
ATOM    587  CD2 TRP A  56      17.838   4.695   5.146  1.00 91.73           C
ATOM    588  NE1 TRP A  56      17.989   4.321   7.342  1.00 91.73           N
ATOM    589  HE1 TRP A  56      18.043   4.458   8.331  1.00 91.73           H
ATOM    590  CE2 TRP A  56      17.883   5.317   6.378  1.00 91.73           C
ATOM    591  CE3 TRP A  56      17.730   5.435   3.956  1.00 91.73           C
ATOM    592  HE3 TRP A  56      17.693   4.968   2.971  1.00 91.73           H
ATOM    593  CZ2 TRP A  56      17.826   6.706   6.538  1.00 91.73           C
ATOM    594  HZ2 TRP A  56      17.863   7.173   7.522  1.00 91.73           H
ATOM    595  CZ3 TRP A  56      17.674   6.823   4.133  1.00 91.73           C
ATOM    596  HZ3 TRP A  56      17.590   7.445   3.241  1.00 91.73           H
ATOM    597  CH2 TRP A  56      17.718   7.464   5.365  1.00 91.73           C
ATOM    598  HH2 TRP A  56      17.670   8.551   5.419  1.00 91.73           H
ATOM    599  HN  TRP A  56      15.952   0.840   5.011  1.00 91.73           H
ATOM    600  N   LEU A  57      16.845   0.193   2.048  1.00 92.35           N
ATOM    601  CA  LEU A  57      17.028  -0.507   0.788  1.00 92.35           C
ATOM    602  C   LEU A  57      15.846  -0.204  -0.135  1.00 92.35           C
ATOM    603  O   LEU A  57      16.036   0.182  -1.287  1.00 92.35           O
ATOM    604  HA  LEU A  57      17.935  -0.117   0.327  1.00 92.35           H
ATOM    605  CB  LEU A  57      17.250  -2.001   1.033  1.00 92.35           C
ATOM    606 1HB  LEU A  57      18.123  -2.118   1.675  1.00 92.35           H
ATOM    607 2HB  LEU A  57      16.394  -2.390   1.585  1.00 92.35           H
ATOM    608  CG  LEU A  57      17.451  -2.862  -0.216  1.00 92.35           C
ATOM    609  HG  LEU A  57      16.615  -2.683  -0.892  1.00 92.35           H
ATOM    610  CD1 LEU A  57      18.728  -2.463  -0.958  1.00 92.35           C
ATOM    611 1HD1 LEU A  57      18.660  -1.418  -1.261  1.00 92.35           H
ATOM    612 2HD1 LEU A  57      19.587  -2.596  -0.300  1.00 92.35           H
ATOM    613 3HD1 LEU A  57      18.846  -3.091  -1.841  1.00 92.35           H
ATOM    614  CD2 LEU A  57      17.434  -4.351   0.137  1.00 92.35           C
ATOM    615 1HD2 LEU A  57      18.236  -4.566   0.843  1.00 92.35           H
ATOM    616 2HD2 LEU A  57      16.475  -4.607   0.588  1.00 92.35           H
ATOM    617 3HD2 LEU A  57      17.579  -4.941  -0.768  1.00 92.35           H
ATOM    618  HN  LEU A  57      16.783  -0.396   2.854  1.00 92.35           H
ATOM    619  N   VAL A  58      14.651  -0.390   0.407  1.00 94.19           N
ATOM    620  CA  VAL A  58      13.439  -0.209  -0.374  1.00 94.19           C
ATOM    621  C   VAL A  58      13.377   1.232  -0.885  1.00 94.19           C
ATOM    622  O   VAL A  58      13.027   1.471  -2.039  1.00 94.19           O
ATOM    623  HA  VAL A  58      13.495  -0.882  -1.230  1.00 94.19           H
ATOM    624  CB  VAL A  58      12.216  -0.601   0.458  1.00 94.19           C
ATOM    625  HB  VAL A  58      12.252  -0.039   1.391  1.00 94.19           H
ATOM    626  CG1 VAL A  58      10.920  -0.231  -0.265  1.00 94.19           C
ATOM    627 1HG1 VAL A  58      10.894   0.845  -0.438  1.00 94.19           H
ATOM    628 2HG1 VAL A  58      10.874  -0.753  -1.220  1.00 94.19           H
ATOM    629 3HG1 VAL A  58      10.066  -0.520   0.348  1.00 94.19           H
ATOM    630  CG2 VAL A  58      12.244  -2.091   0.805  1.00 94.19           C
ATOM    631 1HG2 VAL A  58      12.245  -2.678  -0.113  1.00 94.19           H
ATOM    632 2HG2 VAL A  58      13.144  -2.313   1.379  1.00 94.19           H
ATOM    633 3HG2 VAL A  58      11.364  -2.342   1.397  1.00 94.19           H
ATOM    634  HN  VAL A  58      14.504  -0.660   1.358  1.00 94.19           H
ATOM    635  N   PHE A  59      13.724   2.155   0.001  1.00 95.20           N
ATOM    636  CA  PHE A  59      13.683   3.568  -0.336  1.00 95.20           C
ATOM    637  C   PHE A  59      14.585   3.872  -1.534  1.00 95.20           C
ATOM    638  O   PHE A  59      14.144   4.474  -2.511  1.00 95.20           O
ATOM    639  HA  PHE A  59      12.651   3.811  -0.590  1.00 95.20           H
ATOM    640  CB  PHE A  59      14.200   4.334   0.883  1.00 95.20           C
ATOM    641 1HB  PHE A  59      13.495   4.206   1.705  1.00 95.20           H
ATOM    642 2HB  PHE A  59      15.144   3.894   1.203  1.00 95.20           H
ATOM    643  CG  PHE A  59      14.408   5.829   0.637  1.00 95.20           C
ATOM    644  CD1 PHE A  59      15.667   6.341   0.586  1.00 95.20           C
ATOM    645  HD1 PHE A  59      16.528   5.685   0.720  1.00 95.20           H
ATOM    646  CD2 PHE A  59      13.335   6.647   0.469  1.00 95.20           C
ATOM    647  HD2 PHE A  59      12.326   6.237   0.510  1.00 95.20           H
ATOM    648  CE1 PHE A  59      15.861   7.729   0.357  1.00 95.20           C
ATOM    649  HE1 PHE A  59      16.870   8.139   0.316  1.00 95.20           H
ATOM    650  CE2 PHE A  59      13.528   8.035   0.240  1.00 95.20           C
ATOM    651  HE2 PHE A  59      12.668   8.691   0.105  1.00 95.20           H
ATOM    652  CZ  PHE A  59      14.788   8.547   0.189  1.00 95.20           C
ATOM    653  HZ  PHE A  59      14.936   9.612   0.013  1.00 95.20           H
ATOM    654  HN  PHE A  59      14.027   1.951   0.931  1.00 95.20           H
ATOM    655  N   ILE A  60      15.833   3.442  -1.419  1.00 93.08           N
ATOM    656  CA  ILE A  60      16.841   3.794  -2.405  1.00 93.08           C
ATOM    657  C   ILE A  60      16.421   3.251  -3.772  1.00 93.08           C
ATOM    658  O   ILE A  60      16.370   3.995  -4.751  1.00 93.08           O
ATOM    659  HA  ILE A  60      16.876   4.882  -2.462  1.00 93.08           H
ATOM    660  CB  ILE A  60      18.223   3.319  -1.952  1.00 93.08           C
ATOM    661  HB  ILE A  60      18.144   2.272  -1.656  1.00 93.08           H
ATOM    662  CG1 ILE A  60      18.697   4.101  -0.726  1.00 93.08           C
ATOM    663 1HG1 ILE A  60      18.962   5.117  -1.018  1.00 93.08           H
ATOM    664 2HG1 ILE A  60      17.885   4.179  -0.003  1.00 93.08           H
ATOM    665  CG2 ILE A  60      19.230   3.388  -3.102  1.00 93.08           C
ATOM    666 1HG2 ILE A  60      18.893   2.752  -3.920  1.00 93.08           H
ATOM    667 2HG2 ILE A  60      19.311   4.418  -3.451  1.00 93.08           H
ATOM    668 3HG2 ILE A  60      20.204   3.045  -2.753  1.00 93.08           H
ATOM    669  CD1 ILE A  60      19.903   3.421  -0.075  1.00 93.08           C
ATOM    670 1HD1 ILE A  60      19.627   2.414   0.238  1.00 93.08           H
ATOM    671 2HD1 ILE A  60      20.721   3.367  -0.793  1.00 93.08           H
ATOM    672 3HD1 ILE A  60      20.220   3.998   0.794  1.00 93.08           H
ATOM    673  HN  ILE A  60      16.158   2.864  -0.670  1.00 93.08           H
ATOM    674  N   VAL A  61      16.132   1.958  -3.797  1.00 92.98           N
ATOM    675  CA  VAL A  61      15.850   1.278  -5.049  1.00 92.98           C
ATOM    676  C   VAL A  61      14.553   1.829  -5.644  1.00 92.98           C
ATOM    677  O   VAL A  61      14.474   2.080  -6.846  1.00 92.98           O
ATOM    678  HA  VAL A  61      16.670   1.496  -5.734  1.00 92.98           H
ATOM    679  CB  VAL A  61      15.810  -0.235  -4.826  1.00 92.98           C
ATOM    680  HB  VAL A  61      15.053  -0.442  -4.069  1.00 92.98           H
ATOM    681  CG1 VAL A  61      15.407  -0.968  -6.107  1.00 92.98           C
ATOM    682 1HG1 VAL A  61      14.417  -0.635  -6.420  1.00 92.98           H
ATOM    683 2HG1 VAL A  61      16.129  -0.751  -6.893  1.00 92.98           H
ATOM    684 3HG1 VAL A  61      15.386  -2.042  -5.919  1.00 92.98           H
ATOM    685  CG2 VAL A  61      17.152  -0.748  -4.300  1.00 92.98           C
ATOM    686 1HG2 VAL A  61      17.936  -0.523  -5.023  1.00 92.98           H
ATOM    687 2HG2 VAL A  61      17.382  -0.260  -3.352  1.00 92.98           H
ATOM    688 3HG2 VAL A  61      17.096  -1.826  -4.150  1.00 92.98           H
ATOM    689  HN  VAL A  61      16.088   1.379  -2.982  1.00 92.98           H
ATOM    690  N   GLY A  62      13.567   2.001  -4.775  1.00 94.64           N
ATOM    691  CA  GLY A  62      12.241   2.397  -5.217  1.00 94.64           C
ATOM    692  C   GLY A  62      12.241   3.838  -5.730  1.00 94.64           C
ATOM    693  O   GLY A  62      11.617   4.139  -6.746  1.00 94.64           O
ATOM    694 1HA  GLY A  62      11.901   1.726  -6.006  1.00 94.64           H
ATOM    695 2HA  GLY A  62      11.535   2.300  -4.392  1.00 94.64           H
ATOM    696  HN  GLY A  62      13.664   1.875  -3.788  1.00 94.64           H
ATOM    697  N   ALA A  63      12.948   4.691  -5.003  1.00 94.77           N
ATOM    698  CA  ALA A  63      13.002   6.102  -5.347  1.00 94.77           C
ATOM    699  C   ALA A  63      13.632   6.261  -6.732  1.00 94.77           C
ATOM    700  O   ALA A  63      13.128   7.013  -7.565  1.00 94.77           O
ATOM    701  HA  ALA A  63      11.978   6.475  -5.378  1.00 94.77           H
ATOM    702  CB  ALA A  63      13.772   6.862  -4.266  1.00 94.77           C
ATOM    703 1HB  ALA A  63      13.267   6.741  -3.307  1.00 94.77           H
ATOM    704 2HB  ALA A  63      14.785   6.466  -4.195  1.00 94.77           H
ATOM    705 3HB  ALA A  63      13.812   7.920  -4.524  1.00 94.77           H
ATOM    706  HN  ALA A  63      13.476   4.433  -4.194  1.00 94.77           H
ATOM    707  N   LEU A  64      14.725   5.539  -6.936  1.00 88.85           N
ATOM    708  CA  LEU A  64      15.432   5.595  -8.205  1.00 88.85           C
ATOM    709  C   LEU A  64      14.522   5.065  -9.314  1.00 88.85           C
ATOM    710  O   LEU A  64      14.411   5.676 -10.376  1.00 88.85           O
ATOM    711  HA  LEU A  64      15.653   6.642  -8.410  1.00 88.85           H
ATOM    712  CB  LEU A  64      16.771   4.861  -8.104  1.00 88.85           C
ATOM    713 1HB  LEU A  64      16.588   3.867  -7.696  1.00 88.85           H
ATOM    714 2HB  LEU A  64      17.164   4.725  -9.111  1.00 88.85           H
ATOM    715  CG  LEU A  64      17.846   5.541  -7.254  1.00 88.85           C
ATOM    716  HG  LEU A  64      17.428   5.736  -6.266  1.00 88.85           H
ATOM    717  CD1 LEU A  64      19.054   4.623  -7.060  1.00 88.85           C
ATOM    718 1HD1 LEU A  64      18.738   3.708  -6.559  1.00 88.85           H
ATOM    719 2HD1 LEU A  64      19.482   4.375  -8.032  1.00 88.85           H
ATOM    720 3HD1 LEU A  64      19.803   5.131  -6.453  1.00 88.85           H
ATOM    721  CD2 LEU A  64      18.243   6.893  -7.851  1.00 88.85           C
ATOM    722 1HD2 LEU A  64      18.635   6.744  -8.857  1.00 88.85           H
ATOM    723 2HD2 LEU A  64      17.369   7.542  -7.893  1.00 88.85           H
ATOM    724 3HD2 LEU A  64      19.009   7.354  -7.227  1.00 88.85           H
ATOM    725  HN  LEU A  64      15.126   4.927  -6.255  1.00 88.85           H
ATOM    726  N   GLY A  65      13.894   3.932  -9.031  1.00 91.97           N
ATOM    727  CA  GLY A  65      13.112   3.238 -10.039  1.00 91.97           C
ATOM    728  C   GLY A  65      11.916   4.083 -10.483  1.00 91.97           C
ATOM    729  O   GLY A  65      11.714   4.299 -11.677  1.00 91.97           O
ATOM    730 1HA  GLY A  65      13.740   3.010 -10.900  1.00 91.97           H
ATOM    731 2HA  GLY A  65      12.761   2.286  -9.640  1.00 91.97           H
ATOM    732  HN  GLY A  65      13.915   3.491  -8.134  1.00 91.97           H
ATOM    733  N   ASN A  66      11.156   4.539  -9.499  1.00 89.56           N
ATOM    734  CA  ASN A  66       9.914   5.240  -9.775  1.00 89.56           C
ATOM    735  C   ASN A  66      10.230   6.602 -10.397  1.00 89.56           C
ATOM    736  O   ASN A  66       9.507   7.070 -11.276  1.00 89.56           O
ATOM    737  HA  ASN A  66       9.362   4.590 -10.454  1.00 89.56           H
ATOM    738  CB  ASN A  66       9.119   5.480  -8.490  1.00 89.56           C
ATOM    739 1HB  ASN A  66       9.790   5.814  -7.700  1.00 89.56           H
ATOM    740 2HB  ASN A  66       8.394   6.279  -8.651  1.00 89.56           H
ATOM    741  CG  ASN A  66       8.394   4.208  -8.048  1.00 89.56           C
ATOM    742  OD1 ASN A  66       7.487   3.719  -8.702  1.00 89.56           O
ATOM    743  ND2 ASN A  66       8.843   3.699  -6.904  1.00 89.56           N
ATOM    744 1HD2 ASN A  66       9.591   4.150  -6.416  1.00 89.56           H
ATOM    745 2HD2 ASN A  66       8.432   2.867  -6.531  1.00 89.56           H
ATOM    746  HN  ASN A  66      11.375   4.435  -8.529  1.00 89.56           H
ATOM    747  N   SER A  67      11.310   7.200  -9.916  1.00 90.69           N
ATOM    748  CA  SER A  67      11.772   8.464 -10.463  1.00 90.69           C
ATOM    749  C   SER A  67      12.081   8.309 -11.954  1.00 90.69           C
ATOM    750  O   SER A  67      11.800   9.206 -12.747  1.00 90.69           O
ATOM    751  HA  SER A  67      10.947   9.161 -10.314  1.00 90.69           H
ATOM    752  CB  SER A  67      13.007   8.970  -9.715  1.00 90.69           C
ATOM    753 1HB  SER A  67      13.805   8.232  -9.793  1.00 90.69           H
ATOM    754 2HB  SER A  67      13.369   9.883 -10.189  1.00 90.69           H
ATOM    755  OG  SER A  67      12.731   9.226  -8.341  1.00 90.69           O
ATOM    756  HG  SER A  67      13.240   8.587  -7.765  1.00 90.69           H
ATOM    757  HN  SER A  67      11.865   6.835  -9.169  1.00 90.69           H
ATOM    758  N   LEU A  68      12.654   7.163 -12.290  1.00 85.38           N
ATOM    759  CA  LEU A  68      13.010   6.880 -13.670  1.00 85.38           C
ATOM    760  C   LEU A  68      11.735   6.745 -14.504  1.00 85.38           C
ATOM    761  O   LEU A  68      11.675   7.222 -15.636  1.00 85.38           O
ATOM    762  HA  LEU A  68      13.577   7.734 -14.042  1.00 85.38           H
ATOM    763  CB  LEU A  68      13.928   5.659 -13.747  1.00 85.38           C
ATOM    764 1HB  LEU A  68      14.718   5.775 -13.005  1.00 85.38           H
ATOM    765 2HB  LEU A  68      13.352   4.778 -13.465  1.00 85.38           H
ATOM    766  CG  LEU A  68      14.579   5.394 -15.106  1.00 85.38           C
ATOM    767  HG  LEU A  68      13.807   5.457 -15.873  1.00 85.38           H
ATOM    768  CD1 LEU A  68      15.626   6.463 -15.431  1.00 85.38           C
ATOM    769 1HD1 LEU A  68      15.148   7.442 -15.456  1.00 85.38           H
ATOM    770 2HD1 LEU A  68      16.401   6.456 -14.664  1.00 85.38           H
ATOM    771 3HD1 LEU A  68      16.073   6.250 -16.402  1.00 85.38           H
ATOM    772  CD2 LEU A  68      15.164   3.982 -15.168  1.00 85.38           C
ATOM    773 1HD2 LEU A  68      15.919   3.867 -14.391  1.00 85.38           H
ATOM    774 2HD2 LEU A  68      14.369   3.252 -15.014  1.00 85.38           H
ATOM    775 3HD2 LEU A  68      15.621   3.820 -16.145  1.00 85.38           H
ATOM    776  HN  LEU A  68      12.875   6.436 -11.639  1.00 85.38           H
ATOM    777  N   VAL A  69      10.745   6.092 -13.912  1.00 87.15           N
ATOM    778  CA  VAL A  69       9.477   5.882 -14.588  1.00 87.15           C
ATOM    779  C   VAL A  69       8.879   7.236 -14.974  1.00 87.15           C
ATOM    780  O   VAL A  69       8.490   7.443 -16.122  1.00 87.15           O
ATOM    781  HA  VAL A  69       9.679   5.316 -15.498  1.00 87.15           H
ATOM    782  CB  VAL A  69       8.546   5.046 -13.708  1.00 87.15           C
ATOM    783  HB  VAL A  69       8.490   5.525 -12.730  1.00 87.15           H
ATOM    784  CG1 VAL A  69       7.133   5.002 -14.291  1.00 87.15           C
ATOM    785 1HG1 VAL A  69       6.735   6.014 -14.358  1.00 87.15           H
ATOM    786 2HG1 VAL A  69       7.164   4.558 -15.286  1.00 87.15           H
ATOM    787 3HG1 VAL A  69       6.492   4.401 -13.646  1.00 87.15           H
ATOM    788  CG2 VAL A  69       9.102   3.635 -13.507  1.00 87.15           C
ATOM    789 1HG2 VAL A  69       9.201   3.143 -14.475  1.00 87.15           H
ATOM    790 2HG2 VAL A  69      10.078   3.693 -13.027  1.00 87.15           H
ATOM    791 3HG2 VAL A  69       8.421   3.062 -12.878  1.00 87.15           H
ATOM    792  HN  VAL A  69      10.800   5.711 -12.989  1.00 87.15           H
ATOM    793  N   ILE A  70       8.823   8.124 -13.991  1.00 88.62           N
ATOM    794  CA  ILE A  70       8.211   9.426 -14.193  1.00 88.62           C
ATOM    795  C   ILE A  70       8.948  10.164 -15.312  1.00 88.62           C
ATOM    796  O   ILE A  70       8.321  10.786 -16.168  1.00 88.62           O
ATOM    797  HA  ILE A  70       7.181   9.257 -14.510  1.00 88.62           H
ATOM    798  CB  ILE A  70       8.157  10.202 -12.876  1.00 88.62           C
ATOM    799  HB  ILE A  70       9.156  10.207 -12.441  1.00 88.62           H
ATOM    800  CG1 ILE A  70       7.230   9.515 -11.871  1.00 88.62           C
ATOM    801 1HG1 ILE A  70       6.192   9.675 -12.160  1.00 88.62           H
ATOM    802 2HG1 ILE A  70       7.403   8.439 -11.889  1.00 88.62           H
ATOM    803  CG2 ILE A  70       7.761  11.661 -13.115  1.00 88.62           C
ATOM    804 1HG2 ILE A  70       8.494  12.133 -13.770  1.00 88.62           H
ATOM    805 2HG2 ILE A  70       6.778  11.699 -13.583  1.00 88.62           H
ATOM    806 3HG2 ILE A  70       7.731  12.190 -12.162  1.00 88.62           H
ATOM    807  CD1 ILE A  70       7.461  10.051 -10.457  1.00 88.62           C
ATOM    808 1HD1 ILE A  70       8.494   9.867 -10.162  1.00 88.62           H
ATOM    809 2HD1 ILE A  70       7.263  11.123 -10.438  1.00 88.62           H
ATOM    810 3HD1 ILE A  70       6.789   9.545  -9.763  1.00 88.62           H
ATOM    811  HN  ILE A  70       9.186   7.965 -13.073  1.00 88.62           H
ATOM    812  N   LEU A  71      10.269  10.070 -15.270  1.00 84.60           N
ATOM    813  CA  LEU A  71      11.101  10.782 -16.225  1.00 84.60           C
ATOM    814  C   LEU A  71      10.784  10.289 -17.638  1.00 84.60           C
ATOM    815  O   LEU A  71      10.660  11.088 -18.565  1.00 84.60           O
ATOM    816  HA  LEU A  71      10.840  11.838 -16.161  1.00 84.60           H
ATOM    817  CB  LEU A  71      12.578  10.656 -15.846  1.00 84.60           C
ATOM    818 1HB  LEU A  71      12.681  10.877 -14.784  1.00 84.60           H
ATOM    819 2HB  LEU A  71      12.882   9.619 -15.987  1.00 84.60           H
ATOM    820  CG  LEU A  71      13.547  11.552 -16.620  1.00 84.60           C
ATOM    821  HG  LEU A  71      13.216  11.596 -17.658  1.00 84.60           H
ATOM    822  CD1 LEU A  71      13.525  12.982 -16.077  1.00 84.60           C
ATOM    823 1HD1 LEU A  71      12.519  13.391 -16.172  1.00 84.60           H
ATOM    824 2HD1 LEU A  71      13.817  12.977 -15.027  1.00 84.60           H
ATOM    825 3HD1 LEU A  71      14.223  13.597 -16.645  1.00 84.60           H
ATOM    826  CD2 LEU A  71      14.959  10.961 -16.621  1.00 84.60           C
ATOM    827 1HD2 LEU A  71      15.313  10.867 -15.595  1.00 84.60           H
ATOM    828 2HD2 LEU A  71      14.940   9.978 -17.091  1.00 84.60           H
ATOM    829 3HD2 LEU A  71      15.627  11.618 -17.178  1.00 84.60           H
ATOM    830  HN  LEU A  71      10.769   9.521 -14.600  1.00 84.60           H
ATOM    831  N   VAL A  72      10.662   8.975 -17.758  1.00 83.90           N
ATOM    832  CA  VAL A  72      10.457   8.358 -19.058  1.00 83.90           C
ATOM    833  C   VAL A  72       9.144   8.865 -19.657  1.00 83.90           C
ATOM    834  O   VAL A  72       9.092   9.228 -20.831  1.00 83.90           O
ATOM    835  HA  VAL A  72      11.279   8.669 -19.702  1.00 83.90           H
ATOM    836  CB  VAL A  72      10.506   6.834 -18.928  1.00 83.90           C
ATOM    837  HB  VAL A  72       9.813   6.543 -18.138  1.00 83.90           H
ATOM    838  CG1 VAL A  72      10.053   6.159 -20.223  1.00 83.90           C
ATOM    839 1HG1 VAL A  72       9.029   6.458 -20.450  1.00 83.90           H
ATOM    840 2HG1 VAL A  72      10.709   6.461 -21.039  1.00 83.90           H
ATOM    841 3HG1 VAL A  72      10.097   5.076 -20.103  1.00 83.90           H
ATOM    842  CG2 VAL A  72      11.904   6.363 -18.523  1.00 83.90           C
ATOM    843 1HG2 VAL A  72      12.625   6.673 -19.280  1.00 83.90           H
ATOM    844 2HG2 VAL A  72      12.173   6.805 -17.564  1.00 83.90           H
ATOM    845 3HG2 VAL A  72      11.911   5.277 -18.438  1.00 83.90           H
ATOM    846  HN  VAL A  72      10.701   8.337 -16.989  1.00 83.90           H
ATOM    847  N   TYR A  73       8.114   8.874 -18.822  1.00 79.53           N
ATOM    848  CA  TYR A  73       6.793   9.284 -19.268  1.00 79.53           C
ATOM    849  C   TYR A  73       6.768  10.775 -19.610  1.00 79.53           C
ATOM    850  O   TYR A  73       6.046  11.196 -20.512  1.00 79.53           O
ATOM    851  HA  TYR A  73       6.546   8.709 -20.160  1.00 79.53           H
ATOM    852  CB  TYR A  73       5.852   9.027 -18.089  1.00 79.53           C
ATOM    853 1HB  TYR A  73       6.417   9.114 -17.161  1.00 79.53           H
ATOM    854 2HB  TYR A  73       5.089   9.805 -18.071  1.00 79.53           H
ATOM    855  CG  TYR A  73       5.167   7.660 -18.126  1.00 79.53           C
ATOM    856  CD1 TYR A  73       4.232   7.383 -19.103  1.00 79.53           C
ATOM    857  HD1 TYR A  73       3.983   8.138 -19.848  1.00 79.53           H
ATOM    858  CD2 TYR A  73       5.482   6.704 -17.182  1.00 79.53           C
ATOM    859  HD2 TYR A  73       6.220   6.923 -16.410  1.00 79.53           H
ATOM    860  CE1 TYR A  73       3.587   6.096 -19.138  1.00 79.53           C
ATOM    861  HE1 TYR A  73       2.847   5.865 -19.904  1.00 79.53           H
ATOM    862  CE2 TYR A  73       4.837   5.417 -17.217  1.00 79.53           C
ATOM    863  HE2 TYR A  73       5.077   4.653 -16.478  1.00 79.53           H
ATOM    864  CZ  TYR A  73       3.921   5.177 -18.193  1.00 79.53           C
ATOM    865  OH  TYR A  73       3.312   3.962 -18.226  1.00 79.53           O
ATOM    866  HH  TYR A  73       2.753   3.881 -19.052  1.00 79.53           H
ATOM    867  HN  TYR A  73       8.172   8.608 -17.860  1.00 79.53           H
ATOM    868  N   TRP A  74       7.565  11.532 -18.871  1.00 71.97           N
ATOM    869  CA  TRP A  74       7.571  12.978 -19.017  1.00 71.97           C
ATOM    870  C   TRP A  74       8.132  13.311 -20.401  1.00 71.97           C
ATOM    871  O   TRP A  74       7.521  14.064 -21.158  1.00 71.97           O
ATOM    872  HA  TRP A  74       6.540  13.325 -18.939  1.00 71.97           H
ATOM    873  CB  TRP A  74       8.351  13.641 -17.881  1.00 71.97           C
ATOM    874 1HB  TRP A  74       7.975  13.267 -16.929  1.00 71.97           H
ATOM    875 2HB  TRP A  74       9.397  13.343 -17.950  1.00 71.97           H
ATOM    876  CG  TRP A  74       8.270  15.169 -17.879  1.00 71.97           C
ATOM    877  CD1 TRP A  74       9.090  16.039 -18.483  1.00 71.97           C
ATOM    878  HD1 TRP A  74       9.957  15.753 -19.079  1.00 71.97           H
ATOM    879  CD2 TRP A  74       7.276  15.976 -17.213  1.00 71.97           C
ATOM    880  NE1 TRP A  74       8.700  17.343 -18.257  1.00 71.97           N
ATOM    881  HE1 TRP A  74       9.152  18.166 -18.603  1.00 71.97           H
ATOM    882  CE2 TRP A  74       7.561  17.304 -17.460  1.00 71.97           C
ATOM    883  CE3 TRP A  74       6.173  15.598 -16.429  1.00 71.97           C
ATOM    884  HE3 TRP A  74       5.926  14.557 -16.220  1.00 71.97           H
ATOM    885  CZ2 TRP A  74       6.790  18.360 -16.959  1.00 71.97           C
ATOM    886  HZ2 TRP A  74       7.037  19.401 -17.168  1.00 71.97           H
ATOM    887  CZ3 TRP A  74       5.412  16.664 -15.935  1.00 71.97           C
ATOM    888  HZ3 TRP A  74       4.544  16.426 -15.320  1.00 71.97           H
ATOM    889  CH2 TRP A  74       5.686  18.006 -16.175  1.00 71.97           C
ATOM    890  HH2 TRP A  74       5.044  18.779 -15.753  1.00 71.97           H
ATOM    891  HN  TRP A  74       8.198  11.175 -18.184  1.00 71.97           H
ATOM    892  N   TYR A  75       9.288  12.733 -20.691  1.00 70.44           N
ATOM    893  CA  TYR A  75      10.092  13.189 -21.812  1.00 70.44           C
ATOM    894  C   TYR A  75       9.758  12.403 -23.082  1.00 70.44           C
ATOM    895  O   TYR A  75       9.852  12.934 -24.187  1.00 70.44           O
ATOM    896  HA  TYR A  75       9.872  14.243 -21.978  1.00 70.44           H
ATOM    897  CB  TYR A  75      11.547  12.916 -21.426  1.00 70.44           C
ATOM    898 1HB  TYR A  75      11.595  11.981 -20.866  1.00 70.44           H
ATOM    899 2HB  TYR A  75      12.133  12.773 -22.334  1.00 70.44           H
ATOM    900  CG  TYR A  75      12.189  14.026 -20.592  1.00 70.44           C
ATOM    901  CD1 TYR A  75      12.711  15.142 -21.214  1.00 70.44           C
ATOM    902  HD1 TYR A  75      12.666  15.232 -22.299  1.00 70.44           H
ATOM    903  CD2 TYR A  75      12.245  13.912 -19.218  1.00 70.44           C
ATOM    904  HD2 TYR A  75      11.833  13.031 -18.726  1.00 70.44           H
ATOM    905  CE1 TYR A  75      13.315  16.188 -20.428  1.00 70.44           C
ATOM    906  HE1 TYR A  75      13.731  17.074 -20.907  1.00 70.44           H
ATOM    907  CE2 TYR A  75      12.849  14.957 -18.432  1.00 70.44           C
ATOM    908  HE2 TYR A  75      12.900  14.880 -17.346  1.00 70.44           H
ATOM    909  CZ  TYR A  75      13.354  16.044 -19.077  1.00 70.44           C
ATOM    910  OH  TYR A  75      13.924  17.031 -18.335  1.00 70.44           O
ATOM    911  HH  TYR A  75      13.897  16.789 -17.365  1.00 70.44           H
ATOM    912  HN  TYR A  75       9.676  11.969 -20.175  1.00 70.44           H
ATOM    913  N   CYS A  76       9.375  11.150 -22.880  1.00 68.44           N
ATOM    914  CA  CYS A  76       9.374  10.185 -23.966  1.00 68.44           C
ATOM    915  C   CYS A  76       7.930   9.740 -24.212  1.00 68.44           C
ATOM    916  O   CYS A  76       7.346  10.060 -25.246  1.00 68.44           O
ATOM    917  HA  CYS A  76       9.775  10.696 -24.841  1.00 68.44           H
ATOM    918  CB  CYS A  76      10.293   8.999 -23.669  1.00 68.44           C
ATOM    919 1HB  CYS A  76      11.229   9.353 -23.236  1.00 68.44           H
ATOM    920 2HB  CYS A  76       9.829   8.343 -22.932  1.00 68.44           H
ATOM    921  SG  CYS A  76      10.631   8.068 -25.208  1.00 68.44           S
ATOM    922  HG  CYS A  76       9.424   7.520 -25.307  1.00 68.44           H
ATOM    923  HN  CYS A  76       9.070  10.794 -21.997  1.00 68.44           H
ATOM    924  N   THR A  77       7.397   9.010 -23.244  1.00 60.62           N
ATOM    925  CA  THR A  77       6.188   8.236 -23.470  1.00 60.62           C
ATOM    926  C   THR A  77       5.009   9.165 -23.769  1.00 60.62           C
ATOM    927  O   THR A  77       4.176   8.860 -24.621  1.00 60.62           O
ATOM    928  HA  THR A  77       6.337   7.614 -24.352  1.00 60.62           H
ATOM    929  CB  THR A  77       5.963   7.343 -22.248  1.00 60.62           C
ATOM    930  HB  THR A  77       5.656   7.934 -21.385  1.00 60.62           H
ATOM    931  OG1 THR A  77       7.191   6.636 -22.103  1.00 60.62           O
ATOM    932  HG1 THR A  77       7.285   5.959 -22.834  1.00 60.62           H
ATOM    933  CG2 THR A  77       4.929   6.245 -22.508  1.00 60.62           C
ATOM    934 1HG2 THR A  77       5.270   5.613 -23.328  1.00 60.62           H
ATOM    935 2HG2 THR A  77       3.975   6.700 -22.772  1.00 60.62           H
ATOM    936 3HG2 THR A  77       4.808   5.640 -21.609  1.00 60.62           H
ATOM    937  HN  THR A  77       7.776   8.941 -22.321  1.00 60.62           H
ATOM    938  N   ARG A  78       4.977  10.278 -23.052  1.00 55.03           N
ATOM    939  CA  ARG A  78       3.769  11.081 -22.970  1.00 55.03           C
ATOM    940  C   ARG A  78       2.570  10.201 -22.612  1.00 55.03           C
ATOM    941  O   ARG A  78       2.468   9.066 -23.075  1.00 55.03           O
ATOM    942  HA  ARG A  78       3.971  11.808 -22.183  1.00 55.03           H
ATOM    943  CB  ARG A  78       3.491  11.795 -24.294  1.00 55.03           C
ATOM    944 1HB  ARG A  78       3.366  11.060 -25.089  1.00 55.03           H
ATOM    945 2HB  ARG A  78       2.556  12.350 -24.223  1.00 55.03           H
ATOM    946  CG  ARG A  78       4.631  12.751 -24.652  1.00 55.03           C
ATOM    947 1HG  ARG A  78       4.833  13.413 -23.810  1.00 55.03           H
ATOM    948 2HG  ARG A  78       5.543  12.182 -24.836  1.00 55.03           H
ATOM    949  CD  ARG A  78       4.284  13.581 -25.889  1.00 55.03           C
ATOM    950 1HD  ARG A  78       4.076  12.922 -26.732  1.00 55.03           H
ATOM    951 2HD  ARG A  78       3.378  14.160 -25.706  1.00 55.03           H
ATOM    952  NE  ARG A  78       5.405  14.488 -26.221  1.00 55.03           N
ATOM    953  HE  ARG A  78       6.250  14.401 -25.695  1.00 55.03           H
ATOM    954  CZ  ARG A  78       5.357  15.420 -27.183  1.00 55.03           C
ATOM    955  NH1 ARG A  78       4.249  15.582 -27.919  1.00 55.03           N
ATOM    956 1HH1 ARG A  78       3.450  15.005 -27.753  1.00 55.03           H
ATOM    957 2HH1 ARG A  78       4.222  16.280 -28.635  1.00 55.03           H
ATOM    958  NH2 ARG A  78       6.434  16.188 -27.397  1.00 55.03           N
ATOM    959 1HH2 ARG A  78       6.415  16.888 -28.111  1.00 55.03           H
ATOM    960 2HH2 ARG A  78       7.257  16.061 -26.844  1.00 55.03           H
ATOM    961  HN  ARG A  78       5.756  10.633 -22.535  1.00 55.03           H
ATOM    962  N   VAL A  79       1.692  10.758 -21.790  1.00 70.64           N
ATOM    963  CA  VAL A  79       0.487  10.051 -21.392  1.00 70.64           C
ATOM    964  C   VAL A  79      -0.520  10.078 -22.544  1.00 70.64           C
ATOM    965  O   VAL A  79      -1.241  11.059 -22.719  1.00 70.64           O
ATOM    966  HA  VAL A  79       0.763   9.015 -21.193  1.00 70.64           H
ATOM    967  CB  VAL A  79      -0.069  10.650 -20.099  1.00 70.64           C
ATOM    968  HB  VAL A  79      -0.387  11.671 -20.312  1.00 70.64           H
ATOM    969  CG1 VAL A  79      -1.290   9.868 -19.613  1.00 70.64           C
ATOM    970 1HG1 VAL A  79      -2.069   9.900 -20.375  1.00 70.64           H
ATOM    971 2HG1 VAL A  79      -1.008   8.833 -19.424  1.00 70.64           H
ATOM    972 3HG1 VAL A  79      -1.665  10.316 -18.692  1.00 70.64           H
ATOM    973  CG2 VAL A  79       1.010  10.712 -19.015  1.00 70.64           C
ATOM    974 1HG2 VAL A  79       1.373   9.705 -18.806  1.00 70.64           H
ATOM    975 2HG2 VAL A  79       1.837  11.331 -19.361  1.00 70.64           H
ATOM    976 3HG2 VAL A  79       0.589  11.142 -18.107  1.00 70.64           H
ATOM    977  HN  VAL A  79       1.794  11.673 -21.400  1.00 70.64           H
ATOM    978  N   LYS A  80      -0.535   8.990 -23.300  1.00 63.38           N
ATOM    979  CA  LYS A  80      -1.354   8.923 -24.498  1.00 63.38           C
ATOM    980  C   LYS A  80      -2.568   8.030 -24.232  1.00 63.38           C
ATOM    981  O   LYS A  80      -3.599   8.167 -24.888  1.00 63.38           O
ATOM    982  HA  LYS A  80      -1.708   9.933 -24.709  1.00 63.38           H
ATOM    983  CB  LYS A  80      -0.515   8.478 -25.697  1.00 63.38           C
ATOM    984 1HB  LYS A  80       0.052   7.584 -25.438  1.00 63.38           H
ATOM    985 2HB  LYS A  80      -1.170   8.210 -26.526  1.00 63.38           H
ATOM    986  CG  LYS A  80       0.444   9.587 -26.137  1.00 63.38           C
ATOM    987 1HG  LYS A  80      -0.120  10.489 -26.371  1.00 63.38           H
ATOM    988 2HG  LYS A  80       1.118   9.836 -25.317  1.00 63.38           H
ATOM    989  CD  LYS A  80       1.257   9.156 -27.360  1.00 63.38           C
ATOM    990 1HD  LYS A  80       1.807   8.243 -27.132  1.00 63.38           H
ATOM    991 2HD  LYS A  80       0.584   8.924 -28.185  1.00 63.38           H
ATOM    992  CE  LYS A  80       2.233  10.255 -27.784  1.00 63.38           C
ATOM    993 1HE  LYS A  80       1.684  11.163 -28.030  1.00 63.38           H
ATOM    994 2HE  LYS A  80       2.898  10.499 -26.955  1.00 63.38           H
ATOM    995  NZ  LYS A  80       3.030   9.817 -28.952  1.00 63.38           N
ATOM    996 1HZ  LYS A  80       3.668  10.558 -29.222  1.00 63.38           H
ATOM    997 2HZ  LYS A  80       3.558   8.987 -28.710  1.00 63.38           H
ATOM    998 3HZ  LYS A  80       2.408   9.609 -29.726  1.00 63.38           H
ATOM    999  HN  LYS A  80      -0.003   8.166 -23.106  1.00 63.38           H
ATOM   1000  N   THR A  81      -2.404   7.136 -23.268  1.00 74.05           N
ATOM   1001  CA  THR A  81      -3.418   6.130 -23.001  1.00 74.05           C
ATOM   1002  C   THR A  81      -3.881   6.214 -21.545  1.00 74.05           C
ATOM   1003  O   THR A  81      -3.219   6.833 -20.714  1.00 74.05           O
ATOM   1004  HA  THR A  81      -4.286   6.343 -23.625  1.00 74.05           H
ATOM   1005  CB  THR A  81      -2.840   4.764 -23.377  1.00 74.05           C
ATOM   1006  HB  THR A  81      -3.630   4.018 -23.463  1.00 74.05           H
ATOM   1007  OG1 THR A  81      -1.862   4.513 -22.372  1.00 74.05           O
ATOM   1008  HG1 THR A  81      -1.605   3.546 -22.379  1.00 74.05           H
ATOM   1009  CG2 THR A  81      -2.036   4.807 -24.678  1.00 74.05           C
ATOM   1010 1HG2 THR A  81      -1.205   5.505 -24.569  1.00 74.05           H
ATOM   1011 2HG2 THR A  81      -2.681   5.135 -25.493  1.00 74.05           H
ATOM   1012 3HG2 THR A  81      -1.649   3.813 -24.899  1.00 74.05           H
ATOM   1013  HN  THR A  81      -1.599   7.092 -22.677  1.00 74.05           H
ATOM   1014  N   MET A  82      -5.015   5.581 -21.281  1.00 74.94           N
ATOM   1015  CA  MET A  82      -5.552   5.540 -19.931  1.00 74.94           C
ATOM   1016  C   MET A  82      -4.608   4.792 -18.988  1.00 74.94           C
ATOM   1017  O   MET A  82      -4.439   5.184 -17.834  1.00 74.94           O
ATOM   1018  HA  MET A  82      -5.640   6.581 -19.619  1.00 74.94           H
ATOM   1019  CB  MET A  82      -6.916   4.846 -19.946  1.00 74.94           C
ATOM   1020 1HB  MET A  82      -7.524   5.247 -20.757  1.00 74.94           H
ATOM   1021 2HB  MET A  82      -6.784   3.782 -20.142  1.00 74.94           H
ATOM   1022  CG  MET A  82      -7.643   5.038 -18.613  1.00 74.94           C
ATOM   1023 1HG  MET A  82      -7.134   4.479 -17.828  1.00 74.94           H
ATOM   1024 2HG  MET A  82      -7.617   6.089 -18.323  1.00 74.94           H
ATOM   1025  SD  MET A  82      -9.334   4.487 -18.755  1.00 74.94           S
ATOM   1026  CE  MET A  82      -9.939   4.920 -17.132  1.00 74.94           C
ATOM   1027 1HE  MET A  82      -9.362   4.388 -16.376  1.00 74.94           H
ATOM   1028 2HE  MET A  82      -9.834   5.994 -16.980  1.00 74.94           H
ATOM   1029 3HE  MET A  82     -10.990   4.642 -17.050  1.00 74.94           H
ATOM   1030  HN  MET A  82      -5.562   5.103 -21.968  1.00 74.94           H
ATOM   1031  N   THR A  83      -4.018   3.729 -19.513  1.00 75.72           N
ATOM   1032  CA  THR A  83      -3.061   2.949 -18.747  1.00 75.72           C
ATOM   1033  C   THR A  83      -1.870   3.817 -18.339  1.00 75.72           C
ATOM   1034  O   THR A  83      -1.413   3.755 -17.199  1.00 75.72           O
ATOM   1035  HA  THR A  83      -3.545   2.618 -17.828  1.00 75.72           H
ATOM   1036  CB  THR A  83      -2.667   1.730 -19.583  1.00 75.72           C
ATOM   1037  HB  THR A  83      -1.925   1.998 -20.336  1.00 75.72           H
ATOM   1038  OG1 THR A  83      -3.906   1.239 -20.088  1.00 75.72           O
ATOM   1039  HG1 THR A  83      -4.433   0.817 -19.351  1.00 75.72           H
ATOM   1040  CG2 THR A  83      -2.132   0.580 -18.727  1.00 75.72           C
ATOM   1041 1HG2 THR A  83      -2.900   0.267 -18.019  1.00 75.72           H
ATOM   1042 2HG2 THR A  83      -1.249   0.913 -18.182  1.00 75.72           H
ATOM   1043 3HG2 THR A  83      -1.867  -0.259 -19.370  1.00 75.72           H
ATOM   1044  HN  THR A  83      -4.184   3.399 -20.443  1.00 75.72           H
ATOM   1045  N   ASP A  84      -1.400   4.607 -19.294  1.00 78.43           N
ATOM   1046  CA  ASP A  84      -0.237   5.447 -19.065  1.00 78.43           C
ATOM   1047  C   ASP A  84      -0.525   6.405 -17.907  1.00 78.43           C
ATOM   1048  O   ASP A  84       0.355   6.687 -17.096  1.00 78.43           O
ATOM   1049  HA  ASP A  84       0.576   4.757 -18.842  1.00 78.43           H
ATOM   1050  CB  ASP A  84       0.089   6.286 -20.302  1.00 78.43           C
ATOM   1051 1HB  ASP A  84      -0.756   6.931 -20.542  1.00 78.43           H
ATOM   1052 2HB  ASP A  84       0.937   6.937 -20.092  1.00 78.43           H
ATOM   1053  CG  ASP A  84       0.410   5.392 -21.502  1.00 78.43           C
ATOM   1054  OD1 ASP A  84       0.984   4.307 -21.263  1.00 78.43           O
ATOM   1055  OD2 ASP A  84       0.076   5.813 -22.630  1.00 78.43           O
ATOM   1056  HN  ASP A  84      -1.799   4.678 -20.208  1.00 78.43           H
ATOM   1057  N   MET A  85      -1.762   6.880 -17.868  1.00 84.10           N
ATOM   1058  CA  MET A  85      -2.169   7.822 -16.840  1.00 84.10           C
ATOM   1059  C   MET A  85      -2.080   7.190 -15.449  1.00 84.10           C
ATOM   1060  O   MET A  85      -1.546   7.795 -14.521  1.00 84.10           O
ATOM   1061  HA  MET A  85      -1.471   8.656 -16.913  1.00 84.10           H
ATOM   1062  CB  MET A  85      -3.607   8.275 -17.103  1.00 84.10           C
ATOM   1063 1HB  MET A  85      -3.709   8.587 -18.142  1.00 84.10           H
ATOM   1064 2HB  MET A  85      -4.289   7.439 -16.953  1.00 84.10           H
ATOM   1065  CG  MET A  85      -3.996   9.430 -16.178  1.00 84.10           C
ATOM   1066 1HG  MET A  85      -5.066   9.624 -16.255  1.00 84.10           H
ATOM   1067 2HG  MET A  85      -3.795   9.159 -15.141  1.00 84.10           H
ATOM   1068  SD  MET A  85      -3.077  10.897 -16.613  1.00 84.10           S
ATOM   1069  CE  MET A  85      -3.460  11.930 -15.208  1.00 84.10           C
ATOM   1070 1HE  MET A  85      -4.537  12.083 -15.152  1.00 84.10           H
ATOM   1071 2HE  MET A  85      -3.113  11.445 -14.295  1.00 84.10           H
ATOM   1072 3HE  MET A  85      -2.962  12.893 -15.319  1.00 84.10           H
ATOM   1073  HN  MET A  85      -2.477   6.631 -18.521  1.00 84.10           H
ATOM   1074  N   PHE A  86      -2.610   5.980 -15.350  1.00 86.95           N
ATOM   1075  CA  PHE A  86      -2.635   5.276 -14.079  1.00 86.95           C
ATOM   1076  C   PHE A  86      -1.222   4.890 -13.638  1.00 86.95           C
ATOM   1077  O   PHE A  86      -0.891   4.973 -12.457  1.00 86.95           O
ATOM   1078  HA  PHE A  86      -3.071   5.952 -13.343  1.00 86.95           H
ATOM   1079  CB  PHE A  86      -3.457   4.003 -14.288  1.00 86.95           C
ATOM   1080 1HB  PHE A  86      -3.054   3.458 -15.141  1.00 86.95           H
ATOM   1081 2HB  PHE A  86      -3.341   3.360 -13.416  1.00 86.95           H
ATOM   1082  CG  PHE A  86      -4.948   4.256 -14.522  1.00 86.95           C
ATOM   1083  CD1 PHE A  86      -5.589   5.233 -13.826  1.00 86.95           C
ATOM   1084  HD1 PHE A  86      -5.041   5.836 -13.102  1.00 86.95           H
ATOM   1085  CD2 PHE A  86      -5.632   3.504 -15.425  1.00 86.95           C
ATOM   1086  HD2 PHE A  86      -5.118   2.721 -15.982  1.00 86.95           H
ATOM   1087  CE1 PHE A  86      -6.972   5.468 -14.043  1.00 86.95           C
ATOM   1088  HE1 PHE A  86      -7.486   6.252 -13.485  1.00 86.95           H
ATOM   1089  CE2 PHE A  86      -7.016   3.739 -15.642  1.00 86.95           C
ATOM   1090  HE2 PHE A  86      -7.564   3.137 -16.366  1.00 86.95           H
ATOM   1091  CZ  PHE A  86      -7.656   4.716 -14.946  1.00 86.95           C
ATOM   1092  HZ  PHE A  86      -8.718   4.897 -15.113  1.00 86.95           H
ATOM   1093  HN  PHE A  86      -3.017   5.483 -16.116  1.00 86.95           H
ATOM   1094  N   LEU A  87      -0.426   4.474 -14.613  1.00 81.54           N
ATOM   1095  CA  LEU A  87       0.925   4.018 -14.332  1.00 81.54           C
ATOM   1096  C   LEU A  87       1.758   5.192 -13.813  1.00 81.54           C
ATOM   1097  O   LEU A  87       2.616   5.015 -12.949  1.00 81.54           O
ATOM   1098  HA  LEU A  87       0.860   3.267 -13.546  1.00 81.54           H
ATOM   1099  CB  LEU A  87       1.526   3.335 -15.562  1.00 81.54           C
ATOM   1100 1HB  LEU A  87       1.398   3.996 -16.420  1.00 81.54           H
ATOM   1101 2HB  LEU A  87       2.599   3.224 -15.404  1.00 81.54           H
ATOM   1102  CG  LEU A  87       0.947   1.965 -15.918  1.00 81.54           C
ATOM   1103  HG  LEU A  87      -0.126   2.078 -16.076  1.00 81.54           H
ATOM   1104  CD1 LEU A  87       1.543   1.440 -17.226  1.00 81.54           C
ATOM   1105 1HD1 LEU A  87       1.316   2.136 -18.034  1.00 81.54           H
ATOM   1106 2HD1 LEU A  87       2.624   1.346 -17.121  1.00 81.54           H
ATOM   1107 3HD1 LEU A  87       1.114   0.465 -17.456  1.00 81.54           H
ATOM   1108  CD2 LEU A  87       1.132   0.975 -14.767  1.00 81.54           C
ATOM   1109 1HD2 LEU A  87       2.195   0.860 -14.553  1.00 81.54           H
ATOM   1110 2HD2 LEU A  87       0.622   1.350 -13.879  1.00 81.54           H
ATOM   1111 3HD2 LEU A  87       0.711   0.009 -15.046  1.00 81.54           H
ATOM   1112  HN  LEU A  87      -0.689   4.446 -15.577  1.00 81.54           H
ATOM   1113  N   LEU A  88       1.475   6.365 -14.361  1.00 87.63           N
ATOM   1114  CA  LEU A  88       2.174   7.571 -13.950  1.00 87.63           C
ATOM   1115  C   LEU A  88       1.809   7.898 -12.501  1.00 87.63           C
ATOM   1116  O   LEU A  88       2.688   8.139 -11.675  1.00 87.63           O
ATOM   1117  HA  LEU A  88       3.243   7.362 -13.998  1.00 87.63           H
ATOM   1118  CB  LEU A  88       1.892   8.713 -14.928  1.00 87.63           C
ATOM   1119 1HB  LEU A  88       2.255   8.420 -15.913  1.00 87.63           H
ATOM   1120 2HB  LEU A  88       0.812   8.836 -15.010  1.00 87.63           H
ATOM   1121  CG  LEU A  88       2.506  10.068 -14.572  1.00 87.63           C
ATOM   1122  HG  LEU A  88       2.165  10.346 -13.574  1.00 87.63           H
ATOM   1123  CD1 LEU A  88       4.033   9.982 -14.520  1.00 87.63           C
ATOM   1124 1HD1 LEU A  88       4.330   9.254 -13.765  1.00 87.63           H
ATOM   1125 2HD1 LEU A  88       4.412   9.671 -15.493  1.00 87.63           H
ATOM   1126 3HD1 LEU A  88       4.443  10.959 -14.264  1.00 87.63           H
ATOM   1127  CD2 LEU A  88       2.026  11.158 -15.533  1.00 87.63           C
ATOM   1128 1HD2 LEU A  88       2.318  10.898 -16.551  1.00 87.63           H
ATOM   1129 2HD2 LEU A  88       0.941  11.240 -15.476  1.00 87.63           H
ATOM   1130 3HD2 LEU A  88       2.478  12.110 -15.257  1.00 87.63           H
ATOM   1131  HN  LEU A  88       0.784   6.498 -15.071  1.00 87.63           H
ATOM   1132  N   ASN A  89       0.511   7.896 -12.236  1.00 89.56           N
ATOM   1133  CA  ASN A  89       0.015   8.255 -10.918  1.00 89.56           C
ATOM   1134  C   ASN A  89       0.478   7.210  -9.902  1.00 89.56           C
ATOM   1135  O   ASN A  89       0.718   7.534  -8.739  1.00 89.56           O
ATOM   1136  HA  ASN A  89       0.427   9.244 -10.717  1.00 89.56           H
ATOM   1137  CB  ASN A  89      -1.515   8.292 -10.896  1.00 89.56           C
ATOM   1138 1HB  ASN A  89      -1.910   7.457 -11.475  1.00 89.56           H
ATOM   1139 2HB  ASN A  89      -1.870   8.168  -9.874  1.00 89.56           H
ATOM   1140  CG  ASN A  89      -2.040   9.610 -11.468  1.00 89.56           C
ATOM   1141  OD1 ASN A  89      -2.230  10.589 -10.766  1.00 89.56           O
ATOM   1142  ND2 ASN A  89      -2.264   9.580 -12.779  1.00 89.56           N
ATOM   1143 1HD2 ASN A  89      -2.087   8.743 -13.297  1.00 89.56           H
ATOM   1144 2HD2 ASN A  89      -2.609  10.394 -13.246  1.00 89.56           H
ATOM   1145  HN  ASN A  89      -0.196   7.655 -12.902  1.00 89.56           H
ATOM   1146  N   LEU A  90       0.588   5.978 -10.376  1.00 86.42           N
ATOM   1147  CA  LEU A  90       1.046   4.889  -9.530  1.00 86.42           C
ATOM   1148  C   LEU A  90       2.483   5.165  -9.084  1.00 86.42           C
ATOM   1149  O   LEU A  90       2.818   4.990  -7.914  1.00 86.42           O
ATOM   1150  HA  LEU A  90       0.408   4.870  -8.647  1.00 86.42           H
ATOM   1151  CB  LEU A  90       0.871   3.547 -10.243  1.00 86.42           C
ATOM   1152 1HB  LEU A  90      -0.175   3.444 -10.531  1.00 86.42           H
ATOM   1153 2HB  LEU A  90       1.454   3.568 -11.164  1.00 86.42           H
ATOM   1154  CG  LEU A  90       1.276   2.305  -9.446  1.00 86.42           C
ATOM   1155  HG  LEU A  90       2.308   2.432  -9.118  1.00 86.42           H
ATOM   1156  CD1 LEU A  90       0.417   2.157  -8.188  1.00 86.42           C
ATOM   1157 1HD1 LEU A  90       0.544   3.036  -7.556  1.00 86.42           H
ATOM   1158 2HD1 LEU A  90      -0.631   2.063  -8.474  1.00 86.42           H
ATOM   1159 3HD1 LEU A  90       0.725   1.267  -7.640  1.00 86.42           H
ATOM   1160  CD2 LEU A  90       1.231   1.052 -10.322  1.00 86.42           C
ATOM   1161 1HD2 LEU A  90       0.219   0.909 -10.700  1.00 86.42           H
ATOM   1162 2HD2 LEU A  90       1.919   1.169 -11.159  1.00 86.42           H
ATOM   1163 3HD2 LEU A  90       1.523   0.184  -9.730  1.00 86.42           H
ATOM   1164  HN  LEU A  90       0.371   5.720 -11.317  1.00 86.42           H
ATOM   1165  N   ALA A  91       3.294   5.593 -10.041  1.00 90.84           N
ATOM   1166  CA  ALA A  91       4.698   5.855  -9.771  1.00 90.84           C
ATOM   1167  C   ALA A  91       4.814   7.022  -8.788  1.00 90.84           C
ATOM   1168  O   ALA A  91       5.685   7.021  -7.919  1.00 90.84           O
ATOM   1169  HA  ALA A  91       5.120   4.961  -9.312  1.00 90.84           H
ATOM   1170  CB  ALA A  91       5.429   6.126 -11.087  1.00 90.84           C
ATOM   1171 1HB  ALA A  91       5.341   5.256 -11.738  1.00 90.84           H
ATOM   1172 2HB  ALA A  91       4.986   6.993 -11.577  1.00 90.84           H
ATOM   1173 3HB  ALA A  91       6.482   6.323 -10.884  1.00 90.84           H
ATOM   1174  HN  ALA A  91       3.007   5.759 -10.984  1.00 90.84           H
ATOM   1175  N   ILE A  92       3.924   7.988  -8.958  1.00 90.84           N
ATOM   1176  CA  ILE A  92       3.900   9.146  -8.081  1.00 90.84           C
ATOM   1177  C   ILE A  92       3.545   8.698  -6.662  1.00 90.84           C
ATOM   1178  O   ILE A  92       4.179   9.122  -5.696  1.00 90.84           O
ATOM   1179  HA  ILE A  92       4.905   9.568  -8.069  1.00 90.84           H
ATOM   1180  CB  ILE A  92       2.964  10.221  -8.638  1.00 90.84           C
ATOM   1181  HB  ILE A  92       2.011   9.751  -8.882  1.00 90.84           H
ATOM   1182  CG1 ILE A  92       3.521  10.814  -9.934  1.00 90.84           C
ATOM   1183 1HG1 ILE A  92       4.387  11.437  -9.710  1.00 90.84           H
ATOM   1184 2HG1 ILE A  92       3.865  10.012 -10.587  1.00 90.84           H
ATOM   1185  CG2 ILE A  92       2.681  11.298  -7.589  1.00 90.84           C
ATOM   1186 1HG2 ILE A  92       2.210  10.843  -6.718  1.00 90.84           H
ATOM   1187 2HG2 ILE A  92       3.617  11.770  -7.291  1.00 90.84           H
ATOM   1188 3HG2 ILE A  92       2.014  12.050  -8.012  1.00 90.84           H
ATOM   1189  CD1 ILE A  92       2.459  11.647 -10.656  1.00 90.84           C
ATOM   1190 1HD1 ILE A  92       1.606  11.015 -10.899  1.00 90.84           H
ATOM   1191 2HD1 ILE A  92       2.135  12.462 -10.009  1.00 90.84           H
ATOM   1192 3HD1 ILE A  92       2.881  12.057 -11.573  1.00 90.84           H
ATOM   1193  HN  ILE A  92       3.230   7.989  -9.678  1.00 90.84           H
ATOM   1194  N   ALA A  93       2.534   7.846  -6.580  1.00 91.83           N
ATOM   1195  CA  ALA A  93       2.034   7.399  -5.291  1.00 91.83           C
ATOM   1196  C   ALA A  93       3.136   6.631  -4.559  1.00 91.83           C
ATOM   1197  O   ALA A  93       3.381   6.864  -3.377  1.00 91.83           O
ATOM   1198  HA  ALA A  93       1.774   8.285  -4.711  1.00 91.83           H
ATOM   1199  CB  ALA A  93       0.773   6.557  -5.496  1.00 91.83           C
ATOM   1200 1HB  ALA A  93       0.011   7.158  -5.992  1.00 91.83           H
ATOM   1201 2HB  ALA A  93       1.011   5.691  -6.113  1.00 91.83           H
ATOM   1202 3HB  ALA A  93       0.398   6.222  -4.528  1.00 91.83           H
ATOM   1203  HN  ALA A  93       2.059   7.463  -7.373  1.00 91.83           H
ATOM   1204  N   ASP A  94       3.771   5.729  -5.294  1.00 88.21           N
ATOM   1205  CA  ASP A  94       4.826   4.908  -4.723  1.00 88.21           C
ATOM   1206  C   ASP A  94       5.939   5.813  -4.191  1.00 88.21           C
ATOM   1207  O   ASP A  94       6.477   5.572  -3.112  1.00 88.21           O
ATOM   1208  HA  ASP A  94       4.344   4.331  -3.933  1.00 88.21           H
ATOM   1209  CB  ASP A  94       5.433   3.981  -5.778  1.00 88.21           C
ATOM   1210 1HB  ASP A  94       5.553   4.521  -6.717  1.00 88.21           H
ATOM   1211 2HB  ASP A  94       6.428   3.667  -5.461  1.00 88.21           H
ATOM   1212  CG  ASP A  94       4.551   2.751  -6.000  1.00 88.21           C
ATOM   1213  OD1 ASP A  94       3.909   2.328  -5.015  1.00 88.21           O
ATOM   1214  OD2 ASP A  94       4.538   2.262  -7.150  1.00 88.21           O
ATOM   1215  HN  ASP A  94       3.576   5.556  -6.259  1.00 88.21           H
ATOM   1216  N   LEU A  95       6.252   6.835  -4.974  1.00 90.39           N
ATOM   1217  CA  LEU A  95       7.344   7.731  -4.634  1.00 90.39           C
ATOM   1218  C   LEU A  95       7.021   8.447  -3.321  1.00 90.39           C
ATOM   1219  O   LEU A  95       7.878   8.566  -2.447  1.00 90.39           O
ATOM   1220  HA  LEU A  95       8.234   7.120  -4.484  1.00 90.39           H
ATOM   1221  CB  LEU A  95       7.639   8.681  -5.796  1.00 90.39           C
ATOM   1222 1HB  LEU A  95       7.762   8.088  -6.702  1.00 90.39           H
ATOM   1223 2HB  LEU A  95       6.768   9.319  -5.948  1.00 90.39           H
ATOM   1224  CG  LEU A  95       8.869   9.577  -5.635  1.00 90.39           C
ATOM   1225  HG  LEU A  95       8.781  10.111  -4.688  1.00 90.39           H
ATOM   1226  CD1 LEU A  95      10.149   8.742  -5.566  1.00 90.39           C
ATOM   1227 1HD1 LEU A  95      10.096   8.065  -4.714  1.00 90.39           H
ATOM   1228 2HD1 LEU A  95      10.256   8.164  -6.484  1.00 90.39           H
ATOM   1229 3HD1 LEU A  95      11.008   9.404  -5.451  1.00 90.39           H
ATOM   1230  CD2 LEU A  95       8.930  10.630  -6.743  1.00 90.39           C
ATOM   1231 1HD2 LEU A  95       8.983  10.134  -7.712  1.00 90.39           H
ATOM   1232 2HD2 LEU A  95       8.036  11.253  -6.702  1.00 90.39           H
ATOM   1233 3HD2 LEU A  95       9.814  11.253  -6.604  1.00 90.39           H
ATOM   1234  HN  LEU A  95       5.775   7.054  -5.825  1.00 90.39           H
ATOM   1235  N   LEU A  96       5.781   8.904  -3.223  1.00 87.42           N
ATOM   1236  CA  LEU A  96       5.349   9.652  -2.055  1.00 87.42           C
ATOM   1237  C   LEU A  96       5.462   8.763  -0.815  1.00 87.42           C
ATOM   1238  O   LEU A  96       5.861   9.226   0.252  1.00 87.42           O
ATOM   1239  HA  LEU A  96       6.029  10.496  -1.937  1.00 87.42           H
ATOM   1240  CB  LEU A  96       3.948  10.227  -2.274  1.00 87.42           C
ATOM   1241 1HB  LEU A  96       3.301   9.427  -2.634  1.00 87.42           H
ATOM   1242 2HB  LEU A  96       3.553  10.547  -1.310  1.00 87.42           H
ATOM   1243  CG  LEU A  96       3.851  11.403  -3.249  1.00 87.42           C
ATOM   1244  HG  LEU A  96       4.303  11.101  -4.193  1.00 87.42           H
ATOM   1245  CD1 LEU A  96       2.390  11.755  -3.538  1.00 87.42           C
ATOM   1246 1HD1 LEU A  96       1.889  10.893  -3.979  1.00 87.42           H
ATOM   1247 2HD1 LEU A  96       1.891  12.029  -2.609  1.00 87.42           H
ATOM   1248 3HD1 LEU A  96       2.350  12.593  -4.234  1.00 87.42           H
ATOM   1249  CD2 LEU A  96       4.640  12.608  -2.734  1.00 87.42           C
ATOM   1250 1HD2 LEU A  96       4.239  12.920  -1.769  1.00 87.42           H
ATOM   1251 2HD2 LEU A  96       5.689  12.334  -2.621  1.00 87.42           H
ATOM   1252 3HD2 LEU A  96       4.553  13.429  -3.446  1.00 87.42           H
ATOM   1253  HN  LEU A  96       5.079   8.772  -3.923  1.00 87.42           H
ATOM   1254  N   PHE A  97       5.103   7.500  -0.997  1.00 89.17           N
ATOM   1255  CA  PHE A  97       5.185   6.535   0.086  1.00 89.17           C
ATOM   1256  C   PHE A  97       6.632   6.353   0.549  1.00 89.17           C
ATOM   1257  O   PHE A  97       6.909   6.365   1.747  1.00 89.17           O
ATOM   1258  HA  PHE A  97       4.587   6.923   0.910  1.00 89.17           H
ATOM   1259  CB  PHE A  97       4.666   5.204  -0.461  1.00 89.17           C
ATOM   1260 1HB  PHE A  97       3.580   5.256  -0.546  1.00 89.17           H
ATOM   1261 2HB  PHE A  97       5.058   5.059  -1.468  1.00 89.17           H
ATOM   1262  CG  PHE A  97       5.039   3.992   0.394  1.00 89.17           C
ATOM   1263  CD1 PHE A  97       5.916   3.068  -0.081  1.00 89.17           C
ATOM   1264  HD1 PHE A  97       6.354   3.191  -1.071  1.00 89.17           H
ATOM   1265  CD2 PHE A  97       4.492   3.838   1.630  1.00 89.17           C
ATOM   1266  HD2 PHE A  97       3.788   4.578   2.011  1.00 89.17           H
ATOM   1267  CE1 PHE A  97       6.262   1.943   0.714  1.00 89.17           C
ATOM   1268  HE1 PHE A  97       6.966   1.202   0.333  1.00 89.17           H
ATOM   1269  CE2 PHE A  97       4.838   2.713   2.425  1.00 89.17           C
ATOM   1270  HE2 PHE A  97       4.400   2.589   3.415  1.00 89.17           H
ATOM   1271  CZ  PHE A  97       5.716   1.789   1.950  1.00 89.17           C
ATOM   1272  HZ  PHE A  97       5.981   0.925   2.560  1.00 89.17           H
ATOM   1273  HN  PHE A  97       4.761   7.135  -1.864  1.00 89.17           H
ATOM   1274  N   LEU A  98       7.515   6.189  -0.425  1.00 92.35           N
ATOM   1275  CA  LEU A  98       8.891   5.826  -0.133  1.00 92.35           C
ATOM   1276  C   LEU A  98       9.537   6.927   0.710  1.00 92.35           C
ATOM   1277  O   LEU A  98      10.377   6.647   1.565  1.00 92.35           O
ATOM   1278  HA  LEU A  98       8.870   4.908   0.455  1.00 92.35           H
ATOM   1279  CB  LEU A  98       9.650   5.517  -1.426  1.00 92.35           C
ATOM   1280 1HB  LEU A  98       9.512   6.352  -2.113  1.00 92.35           H
ATOM   1281 2HB  LEU A  98      10.714   5.465  -1.196  1.00 92.35           H
ATOM   1282  CG  LEU A  98       9.249   4.228  -2.146  1.00 92.35           C
ATOM   1283  HG  LEU A  98       8.161   4.170  -2.163  1.00 92.35           H
ATOM   1284  CD1 LEU A  98       9.723   4.244  -3.601  1.00 92.35           C
ATOM   1285 1HD1 LEU A  98       9.272   5.089  -4.121  1.00 92.35           H
ATOM   1286 2HD1 LEU A  98      10.808   4.336  -3.629  1.00 92.35           H
ATOM   1287 3HD1 LEU A  98       9.425   3.316  -4.090  1.00 92.35           H
ATOM   1288  CD2 LEU A  98       9.756   2.997  -1.392  1.00 92.35           C
ATOM   1289 1HD2 LEU A  98      10.843   3.036  -1.322  1.00 92.35           H
ATOM   1290 2HD2 LEU A  98       9.328   2.985  -0.389  1.00 92.35           H
ATOM   1291 3HD2 LEU A  98       9.457   2.095  -1.926  1.00 92.35           H
ATOM   1292  HN  LEU A  98       7.304   6.300  -1.396  1.00 92.35           H
ATOM   1293  N   VAL A  99       9.121   8.155   0.441  1.00 89.69           N
ATOM   1294  CA  VAL A  99       9.693   9.305   1.121  1.00 89.69           C
ATOM   1295  C   VAL A  99       9.418   9.194   2.622  1.00 89.69           C
ATOM   1296  O   VAL A  99      10.091   9.832   3.429  1.00 89.69           O
ATOM   1297  HA  VAL A  99      10.770   9.281   0.959  1.00 89.69           H
ATOM   1298  CB  VAL A  99       9.150  10.598   0.508  1.00 89.69           C
ATOM   1299  HB  VAL A  99       8.062  10.539   0.510  1.00 89.69           H
ATOM   1300  CG1 VAL A  99       9.557  11.813   1.345  1.00 89.69           C
ATOM   1301 1HG1 VAL A  99       9.157  11.710   2.354  1.00 89.69           H
ATOM   1302 2HG1 VAL A  99      10.644  11.877   1.389  1.00 89.69           H
ATOM   1303 3HG1 VAL A  99       9.158  12.719   0.887  1.00 89.69           H
ATOM   1304  CG2 VAL A  99       9.610  10.753  -0.943  1.00 89.69           C
ATOM   1305 1HG2 VAL A  99      10.700  10.779  -0.978  1.00 89.69           H
ATOM   1306 2HG2 VAL A  99       9.249   9.909  -1.530  1.00 89.69           H
ATOM   1307 3HG2 VAL A  99       9.211  11.680  -1.354  1.00 89.69           H
ATOM   1308  HN  VAL A  99       8.408   8.371  -0.227  1.00 89.69           H
ATOM   1309  N   THR A 100       8.427   8.377   2.950  1.00 89.21           N
ATOM   1310  CA  THR A 100       8.031   8.202   4.337  1.00 89.21           C
ATOM   1311  C   THR A 100       8.949   7.193   5.031  1.00 89.21           C
ATOM   1312  O   THR A 100       9.091   7.217   6.253  1.00 89.21           O
ATOM   1313  HA  THR A 100       8.155   9.154   4.853  1.00 89.21           H
ATOM   1314  CB  THR A 100       6.556   7.797   4.360  1.00 89.21           C
ATOM   1315  HB  THR A 100       6.135   7.914   5.359  1.00 89.21           H
ATOM   1316  OG1 THR A 100       6.552   6.469   3.842  1.00 89.21           O
ATOM   1317  HG1 THR A 100       7.326   6.342   3.222  1.00 89.21           H
ATOM   1318  CG2 THR A 100       5.715   8.590   3.357  1.00 89.21           C
ATOM   1319 1HG2 THR A 100       6.095   8.419   2.349  1.00 89.21           H
ATOM   1320 2HG2 THR A 100       5.775   9.652   3.592  1.00 89.21           H
ATOM   1321 3HG2 THR A 100       4.677   8.263   3.414  1.00 89.21           H
ATOM   1322  HN  THR A 100       7.901   7.842   2.290  1.00 89.21           H
ATOM   1323  N   LEU A 101       9.547   6.332   4.222  1.00 91.43           N
ATOM   1324  CA  LEU A 101      10.245   5.171   4.748  1.00 91.43           C
ATOM   1325  C   LEU A 101      11.419   5.636   5.612  1.00 91.43           C
ATOM   1326  O   LEU A 101      11.683   5.062   6.667  1.00 91.43           O
ATOM   1327  HA  LEU A 101       9.544   4.628   5.383  1.00 91.43           H
ATOM   1328  CB  LEU A 101      10.651   4.229   3.613  1.00 91.43           C
ATOM   1329 1HB  LEU A 101      11.163   4.813   2.849  1.00 91.43           H
ATOM   1330 2HB  LEU A 101      11.372   3.512   4.003  1.00 91.43           H
ATOM   1331  CG  LEU A 101       9.513   3.455   2.945  1.00 91.43           C
ATOM   1332  HG  LEU A 101       8.846   4.172   2.467  1.00 91.43           H
ATOM   1333  CD1 LEU A 101      10.048   2.533   1.847  1.00 91.43           C
ATOM   1334 1HD1 LEU A 101      10.557   3.128   1.089  1.00 91.43           H
ATOM   1335 2HD1 LEU A 101      10.749   1.820   2.281  1.00 91.43           H
ATOM   1336 3HD1 LEU A 101       9.218   1.994   1.389  1.00 91.43           H
ATOM   1337  CD2 LEU A 101       8.687   2.691   3.982  1.00 91.43           C
ATOM   1338 1HD2 LEU A 101       9.328   1.985   4.509  1.00 91.43           H
ATOM   1339 2HD2 LEU A 101       8.258   3.395   4.695  1.00 91.43           H
ATOM   1340 3HD2 LEU A 101       7.885   2.149   3.480  1.00 91.43           H
ATOM   1341  HN  LEU A 101       9.560   6.417   3.226  1.00 91.43           H
ATOM   1342  N   PRO A 102      12.143   6.678   5.181  1.00 93.42           N
ATOM   1343  CA  PRO A 102      13.301   7.157   5.939  1.00 93.42           C
ATOM   1344  C   PRO A 102      12.961   7.443   7.393  1.00 93.42           C
ATOM   1345  O   PRO A 102      13.721   7.089   8.293  1.00 93.42           O
ATOM   1346  HA  PRO A 102      14.071   6.387   5.973  1.00 93.42           H
ATOM   1347  CB  PRO A 102      13.722   8.426   5.195  1.00 93.42           C
ATOM   1348 1HB  PRO A 102      13.246   9.313   5.614  1.00 93.42           H
ATOM   1349 2HB  PRO A 102      14.798   8.586   5.251  1.00 93.42           H
ATOM   1350  CG  PRO A 102      13.265   8.165   3.765  1.00 93.42           C
ATOM   1351 1HG  PRO A 102      13.169   9.089   3.195  1.00 93.42           H
ATOM   1352 2HG  PRO A 102      13.974   7.541   3.221  1.00 93.42           H
ATOM   1353  CD  PRO A 102      11.926   7.472   3.958  1.00 93.42           C
ATOM   1354 1HD  PRO A 102      11.114   8.188   4.084  1.00 93.42           H
ATOM   1355 2HD  PRO A 102      11.666   6.847   3.103  1.00 93.42           H
ATOM   1356  N   PHE A 103      11.816   8.081   7.586  1.00 91.57           N
ATOM   1357  CA  PHE A 103      11.397   8.482   8.918  1.00 91.57           C
ATOM   1358  C   PHE A 103      11.106   7.260   9.792  1.00 91.57           C
ATOM   1359  O   PHE A 103      11.467   7.233  10.967  1.00 91.57           O
ATOM   1360  HA  PHE A 103      12.216   9.053   9.356  1.00 91.57           H
ATOM   1361  CB  PHE A 103      10.112   9.297   8.757  1.00 91.57           C
ATOM   1362 1HB  PHE A 103       9.386   8.704   8.200  1.00 91.57           H
ATOM   1363 2HB  PHE A 103       9.685   9.481   9.743  1.00 91.57           H
ATOM   1364  CG  PHE A 103      10.310  10.636   8.044  1.00 91.57           C
ATOM   1365  CD1 PHE A 103      10.619  11.749   8.762  1.00 91.57           C
ATOM   1366  HD1 PHE A 103      10.726  11.687   9.845  1.00 91.57           H
ATOM   1367  CD2 PHE A 103      10.177  10.714   6.693  1.00 91.57           C
ATOM   1368  HD2 PHE A 103       9.929   9.822   6.118  1.00 91.57           H
ATOM   1369  CE1 PHE A 103      10.803  12.992   8.101  1.00 91.57           C
ATOM   1370  HE1 PHE A 103      11.050  13.884   8.676  1.00 91.57           H
ATOM   1371  CE2 PHE A 103      10.360  11.957   6.032  1.00 91.57           C
ATOM   1372  HE2 PHE A 103      10.253  12.019   4.949  1.00 91.57           H
ATOM   1373  CZ  PHE A 103      10.669  13.070   6.749  1.00 91.57           C
ATOM   1374  HZ  PHE A 103      10.810  14.024   6.242  1.00 91.57           H
ATOM   1375  HN  PHE A 103      11.181   8.324   6.852  1.00 91.57           H
ATOM   1376  N   TRP A 104      10.455   6.279   9.184  1.00 86.14           N
ATOM   1377  CA  TRP A 104      10.076   5.074   9.902  1.00 86.14           C
ATOM   1378  C   TRP A 104      11.355   4.308  10.247  1.00 86.14           C
ATOM   1379  O   TRP A 104      11.423   3.640  11.278  1.00 86.14           O
ATOM   1380  HA  TRP A 104       9.566   5.378  10.816  1.00 86.14           H
ATOM   1381  CB  TRP A 104       9.081   4.242   9.092  1.00 86.14           C
ATOM   1382 1HB  TRP A 104       9.492   4.070   8.097  1.00 86.14           H
ATOM   1383 2HB  TRP A 104       8.969   3.266   9.564  1.00 86.14           H
ATOM   1384  CG  TRP A 104       7.700   4.886   8.952  1.00 86.14           C
ATOM   1385  CD1 TRP A 104       7.105   5.329   7.837  1.00 86.14           C
ATOM   1386  HD1 TRP A 104       7.552   5.284   6.844  1.00 86.14           H
ATOM   1387  CD2 TRP A 104       6.759   5.142  10.017  1.00 86.14           C
ATOM   1388  NE1 TRP A 104       5.855   5.850   8.103  1.00 86.14           N
ATOM   1389  HE1 TRP A 104       5.221   6.241   7.434  1.00 86.14           H
ATOM   1390  CE2 TRP A 104       5.638   5.733   9.471  1.00 86.14           C
ATOM   1391  CE3 TRP A 104       6.853   4.883  11.396  1.00 86.14           C
ATOM   1392  HE3 TRP A 104       7.727   4.418  11.851  1.00 86.14           H
ATOM   1393  CZ2 TRP A 104       4.526   6.115  10.230  1.00 86.14           C
ATOM   1394  HZ2 TRP A 104       3.652   6.580   9.775  1.00 86.14           H
ATOM   1395  CZ3 TRP A 104       5.733   5.271  12.141  1.00 86.14           C
ATOM   1396  HZ3 TRP A 104       5.754   5.093  13.216  1.00 86.14           H
ATOM   1397  CH2 TRP A 104       4.597   5.867  11.606  1.00 86.14           C
ATOM   1398  HH2 TRP A 104       3.765   6.139  12.255  1.00 86.14           H
ATOM   1399  HN  TRP A 104      10.188   6.298   8.220  1.00 86.14           H
ATOM   1400  N   ALA A 105      12.336   4.429   9.365  1.00 93.66           N
ATOM   1401  CA  ALA A 105      13.605   3.749   9.559  1.00 93.66           C
ATOM   1402  C   ALA A 105      14.280   4.289  10.821  1.00 93.66           C
ATOM   1403  O   ALA A 105      14.759   3.518  11.651  1.00 93.66           O
ATOM   1404  HA  ALA A 105      13.395   2.688   9.695  1.00 93.66           H
ATOM   1405  CB  ALA A 105      14.474   3.924   8.312  1.00 93.66           C
ATOM   1406 1HB  ALA A 105      13.961   3.498   7.449  1.00 93.66           H
ATOM   1407 2HB  ALA A 105      14.653   4.985   8.140  1.00 93.66           H
ATOM   1408 3HB  ALA A 105      15.426   3.413   8.458  1.00 93.66           H
ATOM   1409  HN  ALA A 105      12.274   4.978   8.532  1.00 93.66           H
ATOM   1410  N   ILE A 106      14.298   5.610  10.925  1.00 90.19           N
ATOM   1411  CA  ILE A 106      14.923   6.262  12.063  1.00 90.19           C
ATOM   1412  C   ILE A 106      14.152   5.907  13.336  1.00 90.19           C
ATOM   1413  O   ILE A 106      14.752   5.588  14.361  1.00 90.19           O
ATOM   1414  HA  ILE A 106      15.935   5.867  12.151  1.00 90.19           H
ATOM   1415  CB  ILE A 106      15.044   7.768  11.817  1.00 90.19           C
ATOM   1416  HB  ILE A 106      14.072   8.140  11.494  1.00 90.19           H
ATOM   1417  CG1 ILE A 106      16.037   8.061  10.691  1.00 90.19           C
ATOM   1418 1HG1 ILE A 106      17.055   7.909  11.050  1.00 90.19           H
ATOM   1419 2HG1 ILE A 106      15.880   7.360   9.871  1.00 90.19           H
ATOM   1420  CG2 ILE A 106      15.406   8.506  13.107  1.00 90.19           C
ATOM   1421 1HG2 ILE A 106      14.630   8.336  13.853  1.00 90.19           H
ATOM   1422 2HG2 ILE A 106      16.359   8.136  13.483  1.00 90.19           H
ATOM   1423 3HG2 ILE A 106      15.485   9.574  12.904  1.00 90.19           H
ATOM   1424  CD1 ILE A 106      15.879   9.494  10.180  1.00 90.19           C
ATOM   1425 1HD1 ILE A 106      14.867   9.635   9.799  1.00 90.19           H
ATOM   1426 2HD1 ILE A 106      16.060  10.193  10.997  1.00 90.19           H
ATOM   1427 3HD1 ILE A 106      16.597   9.676   9.380  1.00 90.19           H
ATOM   1428  HN  ILE A 106      13.895   6.229  10.251  1.00 90.19           H
ATOM   1429  N   ALA A 107      12.833   5.975  13.229  1.00 91.53           N
ATOM   1430  CA  ALA A 107      11.976   5.750  14.381  1.00 91.53           C
ATOM   1431  C   ALA A 107      12.182   4.322  14.892  1.00 91.53           C
ATOM   1432  O   ALA A 107      12.163   4.082  16.098  1.00 91.53           O
ATOM   1433  HA  ALA A 107      12.274   6.452  15.159  1.00 91.53           H
ATOM   1434  CB  ALA A 107      10.521   6.028  13.997  1.00 91.53           C
ATOM   1435 1HB  ALA A 107      10.423   7.063  13.669  1.00 91.53           H
ATOM   1436 2HB  ALA A 107      10.225   5.361  13.188  1.00 91.53           H
ATOM   1437 3HB  ALA A 107       9.879   5.858  14.862  1.00 91.53           H
ATOM   1438  HN  ALA A 107      12.351   6.180  12.377  1.00 91.53           H
ATOM   1439  N   ALA A 108      12.373   3.412  13.948  1.00 90.82           N
ATOM   1440  CA  ALA A 108      12.532   2.007  14.285  1.00 90.82           C
ATOM   1441  C   ALA A 108      13.916   1.788  14.899  1.00 90.82           C
ATOM   1442  O   ALA A 108      14.096   0.901  15.733  1.00 90.82           O
ATOM   1443  HA  ALA A 108      11.772   1.755  15.024  1.00 90.82           H
ATOM   1444  CB  ALA A 108      12.307   1.154  13.035  1.00 90.82           C
ATOM   1445 1HB  ALA A 108      11.300   1.324  12.655  1.00 90.82           H
ATOM   1446 2HB  ALA A 108      13.035   1.429  12.272  1.00 90.82           H
ATOM   1447 3HB  ALA A 108      12.427   0.100  13.288  1.00 90.82           H
ATOM   1448  HN  ALA A 108      12.420   3.620  12.971  1.00 90.82           H
ATOM   1449  N   ALA A 109      14.859   2.612  14.464  1.00 89.64           N
ATOM   1450  CA  ALA A 109      16.245   2.442  14.867  1.00 89.64           C
ATOM   1451  C   ALA A 109      16.396   2.834  16.338  1.00 89.64           C
ATOM   1452  O   ALA A 109      17.187   2.236  17.065  1.00 89.64           O
ATOM   1453  HA  ALA A 109      16.497   1.388  14.753  1.00 89.64           H
ATOM   1454  CB  ALA A 109      17.148   3.267  13.947  1.00 89.64           C
ATOM   1455 1HB  ALA A 109      17.024   2.929  12.918  1.00 89.64           H
ATOM   1456 2HB  ALA A 109      16.875   4.320  14.019  1.00 89.64           H
ATOM   1457 3HB  ALA A 109      18.187   3.139  14.250  1.00 89.64           H
ATOM   1458  HN  ALA A 109      14.688   3.381  13.849  1.00 89.64           H
ATOM   1459  N   ASP A 110      15.624   3.837  16.732  1.00 80.77           N
ATOM   1460  CA  ASP A 110      15.779   4.426  18.051  1.00 80.77           C
ATOM   1461  C   ASP A 110      14.410   4.868  18.571  1.00 80.77           C
ATOM   1462  O   ASP A 110      13.690   4.081  19.184  1.00 80.77           O
ATOM   1463  HA  ASP A 110      16.225   3.643  18.664  1.00 80.77           H
ATOM   1464  CB  ASP A 110      16.686   5.657  18.001  1.00 80.77           C
ATOM   1465 1HB  ASP A 110      17.612   5.410  17.483  1.00 80.77           H
ATOM   1466 2HB  ASP A 110      16.201   6.448  17.428  1.00 80.77           H
ATOM   1467  CG  ASP A 110      17.002   6.162  19.411  1.00 80.77           C
ATOM   1468  OD1 ASP A 110      16.641   5.442  20.366  1.00 80.77           O
ATOM   1469  OD2 ASP A 110      17.598   7.258  19.500  1.00 80.77           O
ATOM   1470  HN  ASP A 110      14.906   4.245  16.168  1.00 80.77           H
ATOM   1471  N   GLN A 111      14.090   6.127  18.307  1.00 82.88           N
ATOM   1472  CA  GLN A 111      12.815   6.680  18.731  1.00 82.88           C
ATOM   1473  C   GLN A 111      12.369   7.784  17.770  1.00 82.88           C
ATOM   1474  O   GLN A 111      13.136   8.206  16.906  1.00 82.88           O
ATOM   1475  HA  GLN A 111      12.111   5.849  18.693  1.00 82.88           H
ATOM   1476  CB  GLN A 111      12.895   7.203  20.167  1.00 82.88           C
ATOM   1477 1HB  GLN A 111      11.937   7.638  20.453  1.00 82.88           H
ATOM   1478 2HB  GLN A 111      13.085   6.375  20.850  1.00 82.88           H
ATOM   1479  CG  GLN A 111      14.000   8.252  20.308  1.00 82.88           C
ATOM   1480 1HG  GLN A 111      14.960   7.813  20.036  1.00 82.88           H
ATOM   1481 2HG  GLN A 111      13.817   9.073  19.616  1.00 82.88           H
ATOM   1482  CD  GLN A 111      14.066   8.789  21.739  1.00 82.88           C
ATOM   1483  OE1 GLN A 111      13.129   8.684  22.513  1.00 82.88           O
ATOM   1484  NE2 GLN A 111      15.224   9.368  22.046  1.00 82.88           N
ATOM   1485 1HE2 GLN A 111      15.953   9.421  21.364  1.00 82.88           H
ATOM   1486 2HE2 GLN A 111      15.364   9.750  22.960  1.00 82.88           H
ATOM   1487  HN  GLN A 111      14.684   6.763  17.814  1.00 82.88           H
ATOM   1488  N   TRP A 112      11.131   8.219  17.953  1.00 88.43           N
ATOM   1489  CA  TRP A 112      10.591   9.300  17.146  1.00 88.43           C
ATOM   1490  C   TRP A 112      11.235  10.607  17.613  1.00 88.43           C
ATOM   1491  O   TRP A 112      10.987  11.061  18.729  1.00 88.43           O
ATOM   1492  HA  TRP A 112      10.856   9.104  16.107  1.00 88.43           H
ATOM   1493  CB  TRP A 112       9.063   9.327  17.218  1.00 88.43           C
ATOM   1494 1HB  TRP A 112       8.681   8.332  16.991  1.00 88.43           H
ATOM   1495 2HB  TRP A 112       8.762   9.559  18.240  1.00 88.43           H
ATOM   1496  CG  TRP A 112       8.413  10.336  16.269  1.00 88.43           C
ATOM   1497  CD1 TRP A 112       7.996  11.579  16.545  1.00 88.43           C
ATOM   1498  HD1 TRP A 112       8.072  12.047  17.527  1.00 88.43           H
ATOM   1499  CD2 TRP A 112       8.121  10.135  14.870  1.00 88.43           C
ATOM   1500  NE1 TRP A 112       7.458  12.191  15.432  1.00 88.43           N
ATOM   1501  HE1 TRP A 112       7.082  13.117  15.389  1.00 88.43           H
ATOM   1502  CE2 TRP A 112       7.537  11.285  14.380  1.00 88.43           C
ATOM   1503  CE3 TRP A 112       8.343   9.018  14.045  1.00 88.43           C
ATOM   1504  HE3 TRP A 112       8.803   8.098  14.408  1.00 88.43           H
ATOM   1505  CZ2 TRP A 112       7.127  11.430  13.050  1.00 88.43           C
ATOM   1506  HZ2 TRP A 112       6.667  12.350  12.687  1.00 88.43           H
ATOM   1507  CZ3 TRP A 112       7.927   9.179  12.718  1.00 88.43           C
ATOM   1508  HZ3 TRP A 112       8.076   8.342  12.035  1.00 88.43           H
ATOM   1509  CH2 TRP A 112       7.338  10.330  12.210  1.00 88.43           C
ATOM   1510  HH2 TRP A 112       7.041  10.377  11.162  1.00 88.43           H
ATOM   1511  HN  TRP A 112      10.503   7.848  18.637  1.00 88.43           H
ATOM   1512  N   LYS A 113      12.050  11.174  16.735  1.00 81.16           N
ATOM   1513  CA  LYS A 113      12.858  12.325  17.100  1.00 81.16           C
ATOM   1514  C   LYS A 113      12.226  13.592  16.520  1.00 81.16           C
ATOM   1515  O   LYS A 113      12.796  14.677  16.623  1.00 81.16           O
ATOM   1516  HA  LYS A 113      12.847  12.400  18.188  1.00 81.16           H
ATOM   1517  CB  LYS A 113      14.313  12.114  16.676  1.00 81.16           C
ATOM   1518 1HB  LYS A 113      14.367  11.995  15.594  1.00 81.16           H
ATOM   1519 2HB  LYS A 113      14.901  12.996  16.929  1.00 81.16           H
ATOM   1520  CG  LYS A 113      14.910  10.882  17.359  1.00 81.16           C
ATOM   1521 1HG  LYS A 113      14.783  10.963  18.439  1.00 81.16           H
ATOM   1522 2HG  LYS A 113      14.372   9.989  17.042  1.00 81.16           H
ATOM   1523  CD  LYS A 113      16.396  10.735  17.025  1.00 81.16           C
ATOM   1524 1HD  LYS A 113      16.522  10.644  15.946  1.00 81.16           H
ATOM   1525 2HD  LYS A 113      16.932  11.633  17.334  1.00 81.16           H
ATOM   1526  CE  LYS A 113      16.996   9.511  17.719  1.00 81.16           C
ATOM   1527 1HE  LYS A 113      16.847   9.587  18.796  1.00 81.16           H
ATOM   1528 2HE  LYS A 113      16.481   8.609  17.389  1.00 81.16           H
ATOM   1529  NZ  LYS A 113      18.441   9.402  17.419  1.00 81.16           N
ATOM   1530 1HZ  LYS A 113      18.825   8.592  17.893  1.00 81.16           H
ATOM   1531 2HZ  LYS A 113      18.572   9.301  16.418  1.00 81.16           H
ATOM   1532 3HZ  LYS A 113      18.917  10.238  17.739  1.00 81.16           H
ATOM   1533  HN  LYS A 113      12.161  10.862  15.792  1.00 81.16           H
ATOM   1534  N   PHE A 114      11.057  13.412  15.924  1.00 86.87           N
ATOM   1535  CA  PHE A 114      10.431  14.482  15.167  1.00 86.87           C
ATOM   1536  C   PHE A 114       9.232  15.059  15.922  1.00 86.87           C
ATOM   1537  O   PHE A 114       8.793  14.493  16.922  1.00 86.87           O
ATOM   1538  HA  PHE A 114      11.180  15.262  15.028  1.00 86.87           H
ATOM   1539  CB  PHE A 114       9.944  13.873  13.850  1.00 86.87           C
ATOM   1540 1HB  PHE A 114       9.135  13.175  14.061  1.00 86.87           H
ATOM   1541 2HB  PHE A 114       9.528  14.665  13.227  1.00 86.87           H
ATOM   1542  CG  PHE A 114      11.034  13.145  13.061  1.00 86.87           C
ATOM   1543  CD1 PHE A 114      11.953  13.856  12.354  1.00 86.87           C
ATOM   1544  HD1 PHE A 114      11.913  14.945  12.349  1.00 86.87           H
ATOM   1545  CD2 PHE A 114      11.084  11.786  13.067  1.00 86.87           C
ATOM   1546  HD2 PHE A 114      10.348  11.216  13.634  1.00 86.87           H
ATOM   1547  CE1 PHE A 114      12.964  13.180  11.622  1.00 86.87           C
ATOM   1548  HE1 PHE A 114      13.700  13.750  11.055  1.00 86.87           H
ATOM   1549  CE2 PHE A 114      12.096  11.109  12.335  1.00 86.87           C
ATOM   1550  HE2 PHE A 114      12.136  10.020  12.340  1.00 86.87           H
ATOM   1551  CZ  PHE A 114      13.014  11.820  11.628  1.00 86.87           C
ATOM   1552  HZ  PHE A 114      13.791  11.301  11.066  1.00 86.87           H
ATOM   1553  HN  PHE A 114      10.541  12.556  15.951  1.00 86.87           H
ATOM   1554  N   GLN A 115       8.735  16.177  15.414  1.00 80.07           N
ATOM   1555  CA  GLN A 115       7.624  16.861  16.054  1.00 80.07           C
ATOM   1556  C   GLN A 115       6.316  16.113  15.785  1.00 80.07           C
ATOM   1557  O   GLN A 115       6.252  15.266  14.895  1.00 80.07           O
ATOM   1558  HA  GLN A 115       7.848  16.843  17.120  1.00 80.07           H
ATOM   1559  CB  GLN A 115       7.531  18.314  15.585  1.00 80.07           C
ATOM   1560 1HB  GLN A 115       7.464  18.346  14.497  1.00 80.07           H
ATOM   1561 2HB  GLN A 115       6.619  18.768  15.974  1.00 80.07           H
ATOM   1562  CG  GLN A 115       8.746  19.119  16.050  1.00 80.07           C
ATOM   1563 1HG  GLN A 115       8.857  19.025  17.130  1.00 80.07           H
ATOM   1564 2HG  GLN A 115       9.651  18.711  15.599  1.00 80.07           H
ATOM   1565  CD  GLN A 115       8.603  20.595  15.673  1.00 80.07           C
ATOM   1566  OE1 GLN A 115       7.691  20.997  14.969  1.00 80.07           O
ATOM   1567  NE2 GLN A 115       9.552  21.377  16.179  1.00 80.07           N
ATOM   1568 1HE2 GLN A 115      10.273  20.983  16.750  1.00 80.07           H
ATOM   1569 2HE2 GLN A 115       9.545  22.359  15.989  1.00 80.07           H
ATOM   1570  HN  GLN A 115       9.079  16.615  14.584  1.00 80.07           H
ATOM   1571  N   THR A 116       5.305  16.454  16.570  1.00 86.63           N
ATOM   1572  CA  THR A 116       4.004  15.820  16.434  1.00 86.63           C
ATOM   1573  C   THR A 116       3.455  16.029  15.021  1.00 86.63           C
ATOM   1574  O   THR A 116       2.852  15.125  14.445  1.00 86.63           O
ATOM   1575  HA  THR A 116       4.129  14.746  16.572  1.00 86.63           H
ATOM   1576  CB  THR A 116       3.091  16.374  17.529  1.00 86.63           C
ATOM   1577  HB  THR A 116       2.790  17.397  17.304  1.00 86.63           H
ATOM   1578  OG1 THR A 116       3.843  16.204  18.727  1.00 86.63           O
ATOM   1579  HG1 THR A 116       3.463  16.776  19.454  1.00 86.63           H
ATOM   1580  CG2 THR A 116       1.846  15.511  17.745  1.00 86.63           C
ATOM   1581 1HG2 THR A 116       2.147  14.505  18.036  1.00 86.63           H
ATOM   1582 2HG2 THR A 116       1.271  15.465  16.820  1.00 86.63           H
ATOM   1583 3HG2 THR A 116       1.232  15.949  18.532  1.00 86.63           H
ATOM   1584  HN  THR A 116       5.363  17.147  17.288  1.00 86.63           H
ATOM   1585  N   PHE A 117       3.684  17.227  14.503  1.00 90.07           N
ATOM   1586  CA  PHE A 117       3.195  17.577  13.180  1.00 90.07           C
ATOM   1587  C   PHE A 117       3.697  16.583  12.130  1.00 90.07           C
ATOM   1588  O   PHE A 117       2.925  16.118  11.293  1.00 90.07           O
ATOM   1589  HA  PHE A 117       2.106  17.543  13.219  1.00 90.07           H
ATOM   1590  CB  PHE A 117       3.743  18.967  12.853  1.00 90.07           C
ATOM   1591 1HB  PHE A 117       3.396  19.671  13.609  1.00 90.07           H
ATOM   1592 2HB  PHE A 117       4.831  18.942  12.918  1.00 90.07           H
ATOM   1593  CG  PHE A 117       3.341  19.485  11.471  1.00 90.07           C
ATOM   1594  CD1 PHE A 117       4.255  19.516  10.464  1.00 90.07           C
ATOM   1595  HD1 PHE A 117       5.274  19.172  10.642  1.00 90.07           H
ATOM   1596  CD2 PHE A 117       2.070  19.915  11.249  1.00 90.07           C
ATOM   1597  HD2 PHE A 117       1.338  19.890  12.056  1.00 90.07           H
ATOM   1598  CE1 PHE A 117       3.882  19.998   9.181  1.00 90.07           C
ATOM   1599  HE1 PHE A 117       4.614  20.023   8.374  1.00 90.07           H
ATOM   1600  CE2 PHE A 117       1.697  20.396   9.966  1.00 90.07           C
ATOM   1601  HE2 PHE A 117       0.678  20.740   9.788  1.00 90.07           H
ATOM   1602  CZ  PHE A 117       2.610  20.427   8.959  1.00 90.07           C
ATOM   1603  HZ  PHE A 117       2.324  20.796   7.975  1.00 90.07           H
ATOM   1604  HN  PHE A 117       4.192  17.951  14.970  1.00 90.07           H
ATOM   1605  N   MET A 118       4.986  16.288  12.209  1.00 86.85           N
ATOM   1606  CA  MET A 118       5.601  15.365  11.271  1.00 86.85           C
ATOM   1607  C   MET A 118       5.010  13.961  11.416  1.00 86.85           C
ATOM   1608  O   MET A 118       4.897  13.227  10.436  1.00 86.85           O
ATOM   1609  HA  MET A 118       5.377  15.760  10.281  1.00 86.85           H
ATOM   1610  CB  MET A 118       7.110  15.312  11.522  1.00 86.85           C
ATOM   1611 1HB  MET A 118       7.301  15.176  12.586  1.00 86.85           H
ATOM   1612 2HB  MET A 118       7.537  14.451  11.009  1.00 86.85           H
ATOM   1613  CG  MET A 118       7.791  16.593  11.035  1.00 86.85           C
ATOM   1614 1HG  MET A 118       7.450  17.443  11.626  1.00 86.85           H
ATOM   1615 2HG  MET A 118       8.869  16.517  11.178  1.00 86.85           H
ATOM   1616  SD  MET A 118       7.423  16.862   9.310  1.00 86.85           S
ATOM   1617  CE  MET A 118       8.218  15.432   8.596  1.00 86.85           C
ATOM   1618 1HE  MET A 118       9.282  15.453   8.830  1.00 86.85           H
ATOM   1619 2HE  MET A 118       7.773  14.526   9.007  1.00 86.85           H
ATOM   1620 3HE  MET A 118       8.084  15.444   7.514  1.00 86.85           H
ATOM   1621  HN  MET A 118       5.605  16.667  12.897  1.00 86.85           H
ATOM   1622  N   CYS A 119       4.649  13.630  12.647  1.00 91.88           N
ATOM   1623  CA  CYS A 119       4.022  12.348  12.924  1.00 91.88           C
ATOM   1624  C   CYS A 119       2.713  12.273  12.135  1.00 91.88           C
ATOM   1625  O   CYS A 119       2.447  11.279  11.462  1.00 91.88           O
ATOM   1626  HA  CYS A 119       4.720  11.580  12.590  1.00 91.88           H
ATOM   1627  CB  CYS A 119       3.798  12.140  14.423  1.00 91.88           C
ATOM   1628 1HB  CYS A 119       4.757  12.100  14.940  1.00 91.88           H
ATOM   1629 2HB  CYS A 119       3.247  12.985  14.837  1.00 91.88           H
ATOM   1630  SG  CYS A 119       2.870  10.589  14.708  1.00 91.88           S
ATOM   1631  HN  CYS A 119       4.777  14.219  13.445  1.00 91.88           H
ATOM   1632  N   LYS A 120       1.931  13.337  12.245  1.00 90.60           N
ATOM   1633  CA  LYS A 120       0.646  13.394  11.570  1.00 90.60           C
ATOM   1634  C   LYS A 120       0.861  13.253  10.061  1.00 90.60           C
ATOM   1635  O   LYS A 120       0.184  12.463   9.405  1.00 90.60           O
ATOM   1636  HA  LYS A 120       0.057  12.544  11.915  1.00 90.60           H
ATOM   1637  CB  LYS A 120      -0.113  14.661  11.968  1.00 90.60           C
ATOM   1638 1HB  LYS A 120       0.538  15.529  11.860  1.00 90.60           H
ATOM   1639 2HB  LYS A 120      -0.957  14.811  11.294  1.00 90.60           H
ATOM   1640  CG  LYS A 120      -0.614  14.570  13.410  1.00 90.60           C
ATOM   1641 1HG  LYS A 120      -1.307  13.734  13.506  1.00 90.60           H
ATOM   1642 2HG  LYS A 120       0.223  14.368  14.078  1.00 90.60           H
ATOM   1643  CD  LYS A 120      -1.309  15.866  13.832  1.00 90.60           C
ATOM   1644 1HD  LYS A 120      -0.602  16.694  13.785  1.00 90.60           H
ATOM   1645 2HD  LYS A 120      -2.114  16.095  13.134  1.00 90.60           H
ATOM   1646  CE  LYS A 120      -1.873  15.750  15.250  1.00 90.60           C
ATOM   1647 1HE  LYS A 120      -1.143  15.267  15.899  1.00 90.60           H
ATOM   1648 2HE  LYS A 120      -2.054  16.744  15.658  1.00 90.60           H
ATOM   1649  NZ  LYS A 120      -3.132  14.972  15.245  1.00 90.60           N
ATOM   1650 1HZ  LYS A 120      -3.636  15.138  16.109  1.00 90.60           H
ATOM   1651 2HZ  LYS A 120      -3.704  15.260  14.459  1.00 90.60           H
ATOM   1652 3HZ  LYS A 120      -2.918  13.984  15.163  1.00 90.60           H
ATOM   1653  HN  LYS A 120       2.163  14.148  12.782  1.00 90.60           H
ATOM   1654  N   VAL A 121       1.805  14.032   9.555  1.00 91.76           N
ATOM   1655  CA  VAL A 121       2.038  14.093   8.122  1.00 91.76           C
ATOM   1656  C   VAL A 121       2.457  12.710   7.620  1.00 91.76           C
ATOM   1657  O   VAL A 121       1.900  12.203   6.647  1.00 91.76           O
ATOM   1658  HA  VAL A 121       1.096  14.367   7.647  1.00 91.76           H
ATOM   1659  CB  VAL A 121       3.064  15.182   7.804  1.00 91.76           C
ATOM   1660  HB  VAL A 121       3.940  15.010   8.430  1.00 91.76           H
ATOM   1661  CG1 VAL A 121       3.509  15.105   6.342  1.00 91.76           C
ATOM   1662 1HG1 VAL A 121       3.961  14.132   6.150  1.00 91.76           H
ATOM   1663 2HG1 VAL A 121       2.644  15.238   5.692  1.00 91.76           H
ATOM   1664 3HG1 VAL A 121       4.238  15.890   6.143  1.00 91.76           H
ATOM   1665  CG2 VAL A 121       2.512  16.569   8.137  1.00 91.76           C
ATOM   1666 1HG2 VAL A 121       1.613  16.754   7.549  1.00 91.76           H
ATOM   1667 2HG2 VAL A 121       2.269  16.618   9.198  1.00 91.76           H
ATOM   1668 3HG2 VAL A 121       3.262  17.324   7.901  1.00 91.76           H
ATOM   1669  HN  VAL A 121       2.404  14.614  10.105  1.00 91.76           H
ATOM   1670  N   VAL A 122       3.437  12.138   8.305  1.00 90.32           N
ATOM   1671  CA  VAL A 122       4.070  10.919   7.831  1.00 90.32           C
ATOM   1672  C   VAL A 122       3.041   9.787   7.818  1.00 90.32           C
ATOM   1673  O   VAL A 122       2.961   9.028   6.854  1.00 90.32           O
ATOM   1674  HA  VAL A 122       4.407  11.099   6.810  1.00 90.32           H
ATOM   1675  CB  VAL A 122       5.298  10.601   8.686  1.00 90.32           C
ATOM   1676  HB  VAL A 122       4.992  10.620   9.733  1.00 90.32           H
ATOM   1677  CG1 VAL A 122       5.832   9.201   8.378  1.00 90.32           C
ATOM   1678 1HG1 VAL A 122       5.059   8.462   8.589  1.00 90.32           H
ATOM   1679 2HG1 VAL A 122       6.114   9.143   7.327  1.00 90.32           H
ATOM   1680 3HG1 VAL A 122       6.705   9.000   9.000  1.00 90.32           H
ATOM   1681  CG2 VAL A 122       6.387  11.658   8.496  1.00 90.32           C
ATOM   1682 1HG2 VAL A 122       6.688  11.686   7.449  1.00 90.32           H
ATOM   1683 2HG2 VAL A 122       6.001  12.635   8.789  1.00 90.32           H
ATOM   1684 3HG2 VAL A 122       7.249  11.408   9.116  1.00 90.32           H
ATOM   1685  HN  VAL A 122       3.797  12.494   9.168  1.00 90.32           H
ATOM   1686  N   ASN A 123       2.279   9.710   8.899  1.00 89.71           N
ATOM   1687  CA  ASN A 123       1.258   8.684   9.024  1.00 89.71           C
ATOM   1688  C   ASN A 123       0.207   8.881   7.930  1.00 89.71           C
ATOM   1689  O   ASN A 123      -0.233   7.917   7.305  1.00 89.71           O
ATOM   1690  HA  ASN A 123       1.790   7.737   8.925  1.00 89.71           H
ATOM   1691  CB  ASN A 123       0.553   8.770  10.379  1.00 89.71           C
ATOM   1692 1HB  ASN A 123       0.604   9.792  10.755  1.00 89.71           H
ATOM   1693 2HB  ASN A 123      -0.503   8.527  10.259  1.00 89.71           H
ATOM   1694  CG  ASN A 123       1.190   7.815  11.390  1.00 89.71           C
ATOM   1695  OD1 ASN A 123       1.921   6.902  11.046  1.00 89.71           O
ATOM   1696  ND2 ASN A 123       0.872   8.077  12.655  1.00 89.71           N
ATOM   1697 1HD2 ASN A 123       0.266   8.843  12.870  1.00 89.71           H
ATOM   1698 2HD2 ASN A 123       1.240   7.508  13.391  1.00 89.71           H
ATOM   1699  HN  ASN A 123       2.351  10.331   9.680  1.00 89.71           H
ATOM   1700  N   SER A 124      -0.166  10.137   7.732  1.00 90.85           N
ATOM   1701  CA  SER A 124      -1.208  10.466   6.774  1.00 90.85           C
ATOM   1702  C   SER A 124      -0.756  10.096   5.360  1.00 90.85           C
ATOM   1703  O   SER A 124      -1.512   9.495   4.600  1.00 90.85           O
ATOM   1704  HA  SER A 124      -2.070   9.868   7.069  1.00 90.85           H
ATOM   1705  CB  SER A 124      -1.572  11.951   6.844  1.00 90.85           C
ATOM   1706 1HB  SER A 124      -0.707  12.549   6.557  1.00 90.85           H
ATOM   1707 2HB  SER A 124      -2.361  12.165   6.124  1.00 90.85           H
ATOM   1708  OG  SER A 124      -2.002  12.334   8.147  1.00 90.85           O
ATOM   1709  HG  SER A 124      -1.316  12.924   8.574  1.00 90.85           H
ATOM   1710  HN  SER A 124       0.230  10.920   8.210  1.00 90.85           H
ATOM   1711  N   MET A 125       0.477  10.472   5.050  1.00 85.04           N
ATOM   1712  CA  MET A 125       1.034  10.199   3.737  1.00 85.04           C
ATOM   1713  C   MET A 125       1.058   8.696   3.453  1.00 85.04           C
ATOM   1714  O   MET A 125       0.689   8.261   2.363  1.00 85.04           O
ATOM   1715  HA  MET A 125       0.374  10.699   3.028  1.00 85.04           H
ATOM   1716  CB  MET A 125       2.457  10.756   3.660  1.00 85.04           C
ATOM   1717 1HB  MET A 125       3.008  10.481   4.560  1.00 85.04           H
ATOM   1718 2HB  MET A 125       2.982  10.308   2.817  1.00 85.04           H
ATOM   1719  CG  MET A 125       2.443  12.278   3.509  1.00 85.04           C
ATOM   1720 1HG  MET A 125       1.843  12.561   2.645  1.00 85.04           H
ATOM   1721 2HG  MET A 125       1.979  12.734   4.383  1.00 85.04           H
ATOM   1722  SD  MET A 125       4.110  12.888   3.318  1.00 85.04           S
ATOM   1723  CE  MET A 125       4.431  12.390   1.634  1.00 85.04           C
ATOM   1724 1HE  MET A 125       4.343  11.307   1.552  1.00 85.04           H
ATOM   1725 2HE  MET A 125       3.707  12.864   0.971  1.00 85.04           H
ATOM   1726 3HE  MET A 125       5.438  12.696   1.350  1.00 85.04           H
ATOM   1727  HN  MET A 125       1.089  10.954   5.678  1.00 85.04           H
ATOM   1728  N   TYR A 126       1.495   7.944   4.452  1.00 85.04           N
ATOM   1729  CA  TYR A 126       1.592   6.501   4.316  1.00 85.04           C
ATOM   1730  C   TYR A 126       0.241   5.894   3.932  1.00 85.04           C
ATOM   1731  O   TYR A 126       0.158   5.091   3.004  1.00 85.04           O
ATOM   1732  HA  TYR A 126       2.315   6.285   3.529  1.00 85.04           H
ATOM   1733  CB  TYR A 126       2.001   5.973   5.692  1.00 85.04           C
ATOM   1734 1HB  TYR A 126       3.039   6.249   5.882  1.00 85.04           H
ATOM   1735 2HB  TYR A 126       1.396   6.466   6.454  1.00 85.04           H
ATOM   1736  CG  TYR A 126       1.855   4.458   5.847  1.00 85.04           C
ATOM   1737  CD1 TYR A 126       0.800   3.937   6.569  1.00 85.04           C
ATOM   1738  HD1 TYR A 126       0.071   4.605   7.028  1.00 85.04           H
ATOM   1739  CD2 TYR A 126       2.778   3.613   5.266  1.00 85.04           C
ATOM   1740  HD2 TYR A 126       3.611   4.025   4.696  1.00 85.04           H
ATOM   1741  CE1 TYR A 126       0.662   2.511   6.714  1.00 85.04           C
ATOM   1742  HE1 TYR A 126      -0.166   2.087   7.281  1.00 85.04           H
ATOM   1743  CE2 TYR A 126       2.640   2.187   5.412  1.00 85.04           C
ATOM   1744  HE2 TYR A 126       3.362   1.508   4.958  1.00 85.04           H
ATOM   1745  CZ  TYR A 126       1.589   1.707   6.129  1.00 85.04           C
ATOM   1746  OH  TYR A 126       1.459   0.360   6.267  1.00 85.04           O
ATOM   1747  HH  TYR A 126       0.786   0.152   6.976  1.00 85.04           H
ATOM   1748  HN  TYR A 126       1.779   8.305   5.340  1.00 85.04           H
ATOM   1749  N   LYS A 127      -0.785   6.302   4.665  1.00 84.99           N
ATOM   1750  CA  LYS A 127      -2.108   5.729   4.486  1.00 84.99           C
ATOM   1751  C   LYS A 127      -2.654   6.136   3.116  1.00 84.99           C
ATOM   1752  O   LYS A 127      -3.212   5.310   2.395  1.00 84.99           O
ATOM   1753  HA  LYS A 127      -2.000   4.644   4.506  1.00 84.99           H
ATOM   1754  CB  LYS A 127      -3.021   6.114   5.651  1.00 84.99           C
ATOM   1755 1HB  LYS A 127      -2.871   7.164   5.904  1.00 84.99           H
ATOM   1756 2HB  LYS A 127      -4.064   6.005   5.352  1.00 84.99           H
ATOM   1757  CG  LYS A 127      -2.742   5.243   6.877  1.00 84.99           C
ATOM   1758 1HG  LYS A 127      -1.668   5.193   7.056  1.00 84.99           H
ATOM   1759 2HG  LYS A 127      -3.192   5.697   7.760  1.00 84.99           H
ATOM   1760  CD  LYS A 127      -3.299   3.831   6.685  1.00 84.99           C
ATOM   1761 1HD  LYS A 127      -4.312   3.886   6.287  1.00 84.99           H
ATOM   1762 2HD  LYS A 127      -2.697   3.296   5.950  1.00 84.99           H
ATOM   1763  CE  LYS A 127      -3.305   3.059   8.006  1.00 84.99           C
ATOM   1764 1HE  LYS A 127      -3.007   2.025   7.831  1.00 84.99           H
ATOM   1765 2HE  LYS A 127      -2.574   3.491   8.689  1.00 84.99           H
ATOM   1766  NZ  LYS A 127      -4.651   3.096   8.621  1.00 84.99           N
ATOM   1767 1HZ  LYS A 127      -4.589   2.795   9.588  1.00 84.99           H
ATOM   1768 2HZ  LYS A 127      -5.014   4.042   8.584  1.00 84.99           H
ATOM   1769 3HZ  LYS A 127      -5.272   2.475   8.113  1.00 84.99           H
ATOM   1770  HN  LYS A 127      -0.722   7.009   5.370  1.00 84.99           H
ATOM   1771  N   MET A 128      -2.474   7.409   2.797  1.00 85.58           N
ATOM   1772  CA  MET A 128      -3.005   7.953   1.559  1.00 85.58           C
ATOM   1773  C   MET A 128      -2.436   7.213   0.347  1.00 85.58           C
ATOM   1774  O   MET A 128      -3.169   6.887  -0.586  1.00 85.58           O
ATOM   1775  HA  MET A 128      -4.083   7.804   1.611  1.00 85.58           H
ATOM   1776  CB  MET A 128      -2.652   9.439   1.461  1.00 85.58           C
ATOM   1777 1HB  MET A 128      -2.993   9.957   2.357  1.00 85.58           H
ATOM   1778 2HB  MET A 128      -1.570   9.557   1.416  1.00 85.58           H
ATOM   1779  CG  MET A 128      -3.292  10.074   0.224  1.00 85.58           C
ATOM   1780 1HG  MET A 128      -2.938   9.572  -0.676  1.00 85.58           H
ATOM   1781 2HG  MET A 128      -4.374   9.945   0.257  1.00 85.58           H
ATOM   1782  SD  MET A 128      -2.888  11.811   0.152  1.00 85.58           S
ATOM   1783  CE  MET A 128      -3.709  12.257  -1.369  1.00 85.58           C
ATOM   1784 1HE  MET A 128      -3.296  11.671  -2.190  1.00 85.58           H
ATOM   1785 2HE  MET A 128      -4.776  12.054  -1.279  1.00 85.58           H
ATOM   1786 3HE  MET A 128      -3.556  13.318  -1.567  1.00 85.58           H
ATOM   1787  HN  MET A 128      -1.978   8.064   3.367  1.00 85.58           H
ATOM   1788  N   ASN A 129      -1.135   6.968   0.399  1.00 81.00           N
ATOM   1789  CA  ASN A 129      -0.445   6.345  -0.717  1.00 81.00           C
ATOM   1790  C   ASN A 129      -0.802   4.858  -0.766  1.00 81.00           C
ATOM   1791  O   ASN A 129      -0.884   4.271  -1.844  1.00 81.00           O
ATOM   1792  HA  ASN A 129      -0.785   6.885  -1.601  1.00 81.00           H
ATOM   1793  CB  ASN A 129       1.073   6.462  -0.561  1.00 81.00           C
ATOM   1794 1HB  ASN A 129       1.367   6.121   0.431  1.00 81.00           H
ATOM   1795 2HB  ASN A 129       1.567   5.812  -1.282  1.00 81.00           H
ATOM   1796  CG  ASN A 129       1.535   7.906  -0.767  1.00 81.00           C
ATOM   1797  OD1 ASN A 129       1.187   8.565  -1.733  1.00 81.00           O
ATOM   1798  ND2 ASN A 129       2.338   8.359   0.192  1.00 81.00           N
ATOM   1799 1HD2 ASN A 129       2.585   7.766   0.958  1.00 81.00           H
ATOM   1800 2HD2 ASN A 129       2.693   9.293   0.146  1.00 81.00           H
ATOM   1801  HN  ASN A 129      -0.556   7.188   1.185  1.00 81.00           H
ATOM   1802  N   PHE A 130      -1.004   4.292   0.414  1.00 84.81           N
ATOM   1803  CA  PHE A 130      -1.394   2.896   0.517  1.00 84.81           C
ATOM   1804  C   PHE A 130      -2.661   2.619  -0.295  1.00 84.81           C
ATOM   1805  O   PHE A 130      -2.684   1.715  -1.128  1.00 84.81           O
ATOM   1806  HA  PHE A 130      -0.573   2.300   0.119  1.00 84.81           H
ATOM   1807  CB  PHE A 130      -1.679   2.619   1.995  1.00 84.81           C
ATOM   1808 1HB  PHE A 130      -0.758   2.749   2.563  1.00 84.81           H
ATOM   1809 2HB  PHE A 130      -2.388   3.360   2.363  1.00 84.81           H
ATOM   1810  CG  PHE A 130      -2.237   1.221   2.269  1.00 84.81           C
ATOM   1811  CD1 PHE A 130      -3.572   1.047   2.462  1.00 84.81           C
ATOM   1812  HD1 PHE A 130      -4.245   1.904   2.421  1.00 84.81           H
ATOM   1813  CD2 PHE A 130      -1.398   0.152   2.321  1.00 84.81           C
ATOM   1814  HD2 PHE A 130      -0.328   0.291   2.167  1.00 84.81           H
ATOM   1815  CE1 PHE A 130      -4.090  -0.250   2.717  1.00 84.81           C
ATOM   1816  HE1 PHE A 130      -5.160  -0.389   2.872  1.00 84.81           H
ATOM   1817  CE2 PHE A 130      -1.916  -1.146   2.576  1.00 84.81           C
ATOM   1818  HE2 PHE A 130      -1.243  -2.002   2.617  1.00 84.81           H
ATOM   1819  CZ  PHE A 130      -3.251  -1.319   2.769  1.00 84.81           C
ATOM   1820  HZ  PHE A 130      -3.648  -2.315   2.965  1.00 84.81           H
ATOM   1821  HN  PHE A 130      -0.907   4.769   1.288  1.00 84.81           H
ATOM   1822  N   TYR A 131      -3.685   3.415  -0.023  1.00 91.13           N
ATOM   1823  CA  TYR A 131      -4.973   3.224  -0.669  1.00 91.13           C
ATOM   1824  C   TYR A 131      -4.902   3.588  -2.153  1.00 91.13           C
ATOM   1825  O   TYR A 131      -5.464   2.889  -2.995  1.00 91.13           O
ATOM   1826  HA  TYR A 131      -5.245   2.173  -0.573  1.00 91.13           H
ATOM   1827  CB  TYR A 131      -5.942   4.178   0.032  1.00 91.13           C
ATOM   1828 1HB  TYR A 131      -5.457   5.147   0.154  1.00 91.13           H
ATOM   1829 2HB  TYR A 131      -6.809   4.335  -0.609  1.00 91.13           H
ATOM   1830  CG  TYR A 131      -6.419   3.687   1.401  1.00 91.13           C
ATOM   1831  CD1 TYR A 131      -7.064   2.472   1.511  1.00 91.13           C
ATOM   1832  HD1 TYR A 131      -7.234   1.863   0.624  1.00 91.13           H
ATOM   1833  CD2 TYR A 131      -6.203   4.459   2.524  1.00 91.13           C
ATOM   1834  HD2 TYR A 131      -5.694   5.419   2.437  1.00 91.13           H
ATOM   1835  CE1 TYR A 131      -7.512   2.010   2.799  1.00 91.13           C
ATOM   1836  HE1 TYR A 131      -8.023   1.052   2.901  1.00 91.13           H
ATOM   1837  CE2 TYR A 131      -6.652   3.997   3.812  1.00 91.13           C
ATOM   1838  HE2 TYR A 131      -6.489   4.597   4.707  1.00 91.13           H
ATOM   1839  CZ  TYR A 131      -7.284   2.795   3.886  1.00 91.13           C
ATOM   1840  OH  TYR A 131      -7.708   2.358   5.102  1.00 91.13           O
ATOM   1841  HH  TYR A 131      -7.570   3.072   5.789  1.00 91.13           H
ATOM   1842  HN  TYR A 131      -3.646   4.176   0.623  1.00 91.13           H
ATOM   1843  N   SER A 132      -4.205   4.681  -2.429  1.00 90.29           N
ATOM   1844  CA  SER A 132      -4.137   5.203  -3.783  1.00 90.29           C
ATOM   1845  C   SER A 132      -3.474   4.180  -4.706  1.00 90.29           C
ATOM   1846  O   SER A 132      -3.927   3.965  -5.829  1.00 90.29           O
ATOM   1847  HA  SER A 132      -5.173   5.371  -4.079  1.00 90.29           H
ATOM   1848  CB  SER A 132      -3.374   6.529  -3.824  1.00 90.29           C
ATOM   1849 1HB  SER A 132      -3.324   6.886  -4.852  1.00 90.29           H
ATOM   1850 2HB  SER A 132      -3.920   7.279  -3.252  1.00 90.29           H
ATOM   1851  OG  SER A 132      -2.054   6.401  -3.301  1.00 90.29           O
ATOM   1852  HG  SER A 132      -1.553   7.258  -3.426  1.00 90.29           H
ATOM   1853  HN  SER A 132      -3.694   5.205  -1.747  1.00 90.29           H
ATOM   1854  N   CYS A 133      -2.410   3.574  -4.199  1.00 87.28           N
ATOM   1855  CA  CYS A 133      -1.669   2.590  -4.970  1.00 87.28           C
ATOM   1856  C   CYS A 133      -2.620   1.447  -5.329  1.00 87.28           C
ATOM   1857  O   CYS A 133      -2.727   1.066  -6.493  1.00 87.28           O
ATOM   1858  HA  CYS A 133      -1.317   3.097  -5.868  1.00 87.28           H
ATOM   1859  CB  CYS A 133      -0.436   2.091  -4.215  1.00 87.28           C
ATOM   1860 1HB  CYS A 133      -0.709   1.819  -3.195  1.00 87.28           H
ATOM   1861 2HB  CYS A 133      -0.047   1.192  -4.692  1.00 87.28           H
ATOM   1862  SG  CYS A 133       0.852   3.392  -4.191  1.00 87.28           S
ATOM   1863  HG  CYS A 133       0.353   4.062  -3.156  1.00 87.28           H
ATOM   1864  HN  CYS A 133      -2.054   3.747  -3.280  1.00 87.28           H
ATOM   1865  N   VAL A 134      -3.287   0.931  -4.306  1.00 86.43           N
ATOM   1866  CA  VAL A 134      -4.102  -0.261  -4.469  1.00 86.43           C
ATOM   1867  C   VAL A 134      -5.238   0.033  -5.450  1.00 86.43           C
ATOM   1868  O   VAL A 134      -5.547  -0.788  -6.311  1.00 86.43           O
ATOM   1869  HA  VAL A 134      -3.466  -1.039  -4.891  1.00 86.43           H
ATOM   1870  CB  VAL A 134      -4.599  -0.744  -3.105  1.00 86.43           C
ATOM   1871  HB  VAL A 134      -5.081   0.097  -2.606  1.00 86.43           H
ATOM   1872  CG1 VAL A 134      -5.640  -1.855  -3.263  1.00 86.43           C
ATOM   1873 1HG1 VAL A 134      -6.490  -1.478  -3.832  1.00 86.43           H
ATOM   1874 2HG1 VAL A 134      -5.194  -2.698  -3.792  1.00 86.43           H
ATOM   1875 3HG1 VAL A 134      -5.977  -2.180  -2.279  1.00 86.43           H
ATOM   1876  CG2 VAL A 134      -3.434  -1.206  -2.228  1.00 86.43           C
ATOM   1877 1HG2 VAL A 134      -2.912  -2.027  -2.720  1.00 86.43           H
ATOM   1878 2HG2 VAL A 134      -2.744  -0.377  -2.074  1.00 86.43           H
ATOM   1879 3HG2 VAL A 134      -3.816  -1.545  -1.265  1.00 86.43           H
ATOM   1880  HN  VAL A 134      -3.276   1.313  -3.382  1.00 86.43           H
ATOM   1881  N   LEU A 135      -5.829   1.208  -5.287  1.00 91.30           N
ATOM   1882  CA  LEU A 135      -6.971   1.591  -6.100  1.00 91.30           C
ATOM   1883  C   LEU A 135      -6.520   1.773  -7.550  1.00 91.30           C
ATOM   1884  O   LEU A 135      -7.265   1.463  -8.479  1.00 91.30           O
ATOM   1885  HA  LEU A 135      -7.688   0.771  -6.062  1.00 91.30           H
ATOM   1886  CB  LEU A 135      -7.659   2.823  -5.510  1.00 91.30           C
ATOM   1887 1HB  LEU A 135      -6.907   3.597  -5.356  1.00 91.30           H
ATOM   1888 2HB  LEU A 135      -8.365   3.207  -6.246  1.00 91.30           H
ATOM   1889  CG  LEU A 135      -8.406   2.608  -4.192  1.00 91.30           C
ATOM   1890  HG  LEU A 135      -7.713   2.168  -3.475  1.00 91.30           H
ATOM   1891  CD1 LEU A 135      -8.878   3.940  -3.606  1.00 91.30           C
ATOM   1892 1HD1 LEU A 135      -8.016   4.581  -3.419  1.00 91.30           H
ATOM   1893 2HD1 LEU A 135      -9.548   4.431  -4.311  1.00 91.30           H
ATOM   1894 3HD1 LEU A 135      -9.405   3.759  -2.669  1.00 91.30           H
ATOM   1895  CD2 LEU A 135      -9.559   1.620  -4.370  1.00 91.30           C
ATOM   1896 1HD2 LEU A 135     -10.260   2.008  -5.109  1.00 91.30           H
ATOM   1897 2HD2 LEU A 135      -9.167   0.661  -4.710  1.00 91.30           H
ATOM   1898 3HD2 LEU A 135     -10.073   1.485  -3.418  1.00 91.30           H
ATOM   1899  HN  LEU A 135      -5.540   1.890  -4.615  1.00 91.30           H
ATOM   1900  N   LEU A 136      -5.303   2.275  -7.700  1.00 89.99           N
ATOM   1901  CA  LEU A 136      -4.748   2.511  -9.022  1.00 89.99           C
ATOM   1902  C   LEU A 136      -4.543   1.171  -9.731  1.00 89.99           C
ATOM   1903  O   LEU A 136      -4.882   1.027 -10.904  1.00 89.99           O
ATOM   1904  HA  LEU A 136      -5.479   3.091  -9.584  1.00 89.99           H
ATOM   1905  CB  LEU A 136      -3.476   3.357  -8.925  1.00 89.99           C
ATOM   1906 1HB  LEU A 136      -2.867   2.970  -8.109  1.00 89.99           H
ATOM   1907 2HB  LEU A 136      -2.904   3.222  -9.843  1.00 89.99           H
ATOM   1908  CG  LEU A 136      -3.684   4.857  -8.703  1.00 89.99           C
ATOM   1909  HG  LEU A 136      -4.389   4.986  -7.882  1.00 89.99           H
ATOM   1910  CD1 LEU A 136      -2.377   5.535  -8.287  1.00 89.99           C
ATOM   1911 1HD1 LEU A 136      -2.016   5.091  -7.359  1.00 89.99           H
ATOM   1912 2HD1 LEU A 136      -1.631   5.398  -9.070  1.00 89.99           H
ATOM   1913 3HD1 LEU A 136      -2.553   6.600  -8.135  1.00 89.99           H
ATOM   1914  CD2 LEU A 136      -4.303   5.514  -9.938  1.00 89.99           C
ATOM   1915 1HD2 LEU A 136      -3.641   5.375 -10.793  1.00 89.99           H
ATOM   1916 2HD2 LEU A 136      -5.269   5.055 -10.149  1.00 89.99           H
ATOM   1917 3HD2 LEU A 136      -4.439   6.579  -9.753  1.00 89.99           H
ATOM   1918  HN  LEU A 136      -4.701   2.519  -6.939  1.00 89.99           H
ATOM   1919  N   ILE A 137      -3.988   0.224  -8.989  1.00 84.33           N
ATOM   1920  CA  ILE A 137      -3.711  -1.092  -9.539  1.00 84.33           C
ATOM   1921  C   ILE A 137      -5.021  -1.731 -10.005  1.00 84.33           C
ATOM   1922  O   ILE A 137      -5.068  -2.358 -11.062  1.00 84.33           O
ATOM   1923  HA  ILE A 137      -3.066  -0.954 -10.407  1.00 84.33           H
ATOM   1924  CB  ILE A 137      -2.936  -1.942  -8.530  1.00 84.33           C
ATOM   1925  HB  ILE A 137      -3.448  -1.883  -7.569  1.00 84.33           H
ATOM   1926  CG1 ILE A 137      -1.522  -1.397  -8.324  1.00 84.33           C
ATOM   1927 1HG1 ILE A 137      -0.922  -1.586  -9.214  1.00 84.33           H
ATOM   1928 2HG1 ILE A 137      -1.561  -0.315  -8.191  1.00 84.33           H
ATOM   1929  CG2 ILE A 137      -2.928  -3.415  -8.946  1.00 84.33           C
ATOM   1930 1HG2 ILE A 137      -3.952  -3.783  -9.000  1.00 84.33           H
ATOM   1931 2HG2 ILE A 137      -2.454  -3.513  -9.923  1.00 84.33           H
ATOM   1932 3HG2 ILE A 137      -2.371  -3.997  -8.212  1.00 84.33           H
ATOM   1933  CD1 ILE A 137      -0.857  -2.043  -7.107  1.00 84.33           C
ATOM   1934 1HD1 ILE A 137      -1.447  -1.830  -6.215  1.00 84.33           H
ATOM   1935 2HD1 ILE A 137      -0.797  -3.121  -7.255  1.00 84.33           H
ATOM   1936 3HD1 ILE A 137       0.147  -1.637  -6.984  1.00 84.33           H
ATOM   1937  HN  ILE A 137      -3.730   0.344  -8.030  1.00 84.33           H
ATOM   1938  N   MET A 138      -6.052  -1.550  -9.193  1.00 87.14           N
ATOM   1939  CA  MET A 138      -7.368  -2.067  -9.528  1.00 87.14           C
ATOM   1940  C   MET A 138      -7.882  -1.455 -10.833  1.00 87.14           C
ATOM   1941  O   MET A 138      -8.411  -2.163 -11.689  1.00 87.14           O
ATOM   1942  HA  MET A 138      -7.238  -3.142  -9.650  1.00 87.14           H
ATOM   1943  CB  MET A 138      -8.346  -1.748  -8.395  1.00 87.14           C
ATOM   1944 1HB  MET A 138      -7.942  -2.109  -7.449  1.00 87.14           H
ATOM   1945 2HB  MET A 138      -8.460  -0.669  -8.302  1.00 87.14           H
ATOM   1946  CG  MET A 138      -9.710  -2.391  -8.652  1.00 87.14           C
ATOM   1947 1HG  MET A 138     -10.104  -2.058  -9.612  1.00 87.14           H
ATOM   1948 2HG  MET A 138      -9.606  -3.475  -8.709  1.00 87.14           H
ATOM   1949  SD  MET A 138     -10.845  -1.956  -7.345  1.00 87.14           S
ATOM   1950  CE  MET A 138     -11.093  -0.227  -7.712  1.00 87.14           C
ATOM   1951 1HE  MET A 138     -10.138   0.296  -7.662  1.00 87.14           H
ATOM   1952 2HE  MET A 138     -11.511  -0.125  -8.714  1.00 87.14           H
ATOM   1953 3HE  MET A 138     -11.782   0.204  -6.986  1.00 87.14           H
ATOM   1954  HN  MET A 138      -5.999  -1.061  -8.323  1.00 87.14           H
ATOM   1955  N   CYS A 139      -7.707  -0.147 -10.945  1.00 90.29           N
ATOM   1956  CA  CYS A 139      -8.214   0.580 -12.097  1.00 90.29           C
ATOM   1957  C   CYS A 139      -7.450   0.110 -13.336  1.00 90.29           C
ATOM   1958  O   CYS A 139      -8.016   0.028 -14.425  1.00 90.29           O
ATOM   1959  HA  CYS A 139      -9.273   0.336 -12.179  1.00 90.29           H
ATOM   1960  CB  CYS A 139      -8.108   2.094 -11.901  1.00 90.29           C
ATOM   1961 1HB  CYS A 139      -7.116   2.353 -11.533  1.00 90.29           H
ATOM   1962 2HB  CYS A 139      -8.237   2.602 -12.857  1.00 90.29           H
ATOM   1963  SG  CYS A 139      -9.381   2.662 -10.716  1.00 90.29           S
ATOM   1964  HG  CYS A 139      -8.754   2.236  -9.623  1.00 90.29           H
ATOM   1965  HN  CYS A 139      -7.230   0.414 -10.268  1.00 90.29           H
ATOM   1966  N   ILE A 140      -6.175  -0.187 -13.129  1.00 83.18           N
ATOM   1967  CA  ILE A 140      -5.340  -0.693 -14.205  1.00 83.18           C
ATOM   1968  C   ILE A 140      -5.947  -1.988 -14.749  1.00 83.18           C
ATOM   1969  O   ILE A 140      -6.021  -2.181 -15.962  1.00 83.18           O
ATOM   1970  HA  ILE A 140      -5.345   0.052 -15.000  1.00 83.18           H
ATOM   1971  CB  ILE A 140      -3.892  -0.844 -13.734  1.00 83.18           C
ATOM   1972  HB  ILE A 140      -3.899  -1.328 -12.757  1.00 83.18           H
ATOM   1973  CG1 ILE A 140      -3.229   0.524 -13.556  1.00 83.18           C
ATOM   1974 1HG1 ILE A 140      -3.022   0.961 -14.532  1.00 83.18           H
ATOM   1975 2HG1 ILE A 140      -3.912   1.199 -13.042  1.00 83.18           H
ATOM   1976  CG2 ILE A 140      -3.099  -1.747 -14.680  1.00 83.18           C
ATOM   1977 1HG2 ILE A 140      -3.560  -2.734 -14.712  1.00 83.18           H
ATOM   1978 2HG2 ILE A 140      -3.098  -1.314 -15.680  1.00 83.18           H
ATOM   1979 3HG2 ILE A 140      -2.073  -1.837 -14.322  1.00 83.18           H
ATOM   1980  CD1 ILE A 140      -1.928   0.402 -12.760  1.00 83.18           C
ATOM   1981 1HD1 ILE A 140      -2.142  -0.013 -11.775  1.00 83.18           H
ATOM   1982 2HD1 ILE A 140      -1.238  -0.255 -13.289  1.00 83.18           H
ATOM   1983 3HD1 ILE A 140      -1.477   1.388 -12.648  1.00 83.18           H
ATOM   1984  HN  ILE A 140      -5.714  -0.087 -12.247  1.00 83.18           H
ATOM   1985  N   SER A 141      -6.366  -2.841 -13.827  1.00 84.46           N
ATOM   1986  CA  SER A 141      -6.899  -4.142 -14.197  1.00 84.46           C
ATOM   1987  C   SER A 141      -8.184  -3.969 -15.009  1.00 84.46           C
ATOM   1988  O   SER A 141      -8.401  -4.677 -15.991  1.00 84.46           O
ATOM   1989  HA  SER A 141      -6.123  -4.609 -14.803  1.00 84.46           H
ATOM   1990  CB  SER A 141      -7.164  -5.001 -12.959  1.00 84.46           C
ATOM   1991 1HB  SER A 141      -7.917  -4.517 -12.337  1.00 84.46           H
ATOM   1992 2HB  SER A 141      -7.576  -5.962 -13.266  1.00 84.46           H
ATOM   1993  OG  SER A 141      -5.982  -5.214 -12.193  1.00 84.46           O
ATOM   1994  HG  SER A 141      -5.877  -4.486 -11.516  1.00 84.46           H
ATOM   1995  HN  SER A 141      -6.347  -2.657 -12.844  1.00 84.46           H
ATOM   1996  N   VAL A 142      -9.002  -3.024 -14.569  1.00 87.37           N
ATOM   1997  CA  VAL A 142     -10.257  -2.747 -15.246  1.00 87.37           C
ATOM   1998  C   VAL A 142      -9.968  -2.221 -16.653  1.00 87.37           C
ATOM   1999  O   VAL A 142     -10.642  -2.597 -17.611  1.00 87.37           O
ATOM   2000  HA  VAL A 142     -10.801  -3.688 -15.328  1.00 87.37           H
ATOM   2001  CB  VAL A 142     -11.101  -1.784 -14.409  1.00 87.37           C
ATOM   2002  HB  VAL A 142     -10.517  -0.878 -14.249  1.00 87.37           H
ATOM   2003  CG1 VAL A 142     -12.382  -1.392 -15.148  1.00 87.37           C
ATOM   2004 1HG1 VAL A 142     -12.124  -0.905 -16.088  1.00 87.37           H
ATOM   2005 2HG1 VAL A 142     -12.971  -2.286 -15.352  1.00 87.37           H
ATOM   2006 3HG1 VAL A 142     -12.963  -0.707 -14.531  1.00 87.37           H
ATOM   2007  CG2 VAL A 142     -11.421  -2.384 -13.038  1.00 87.37           C
ATOM   2008 1HG2 VAL A 142     -11.977  -3.312 -13.169  1.00 87.37           H
ATOM   2009 2HG2 VAL A 142     -10.492  -2.589 -12.505  1.00 87.37           H
ATOM   2010 3HG2 VAL A 142     -12.021  -1.679 -12.464  1.00 87.37           H
ATOM   2011  HN  VAL A 142      -8.819  -2.455 -13.768  1.00 87.37           H
ATOM   2012  N   ASP A 143      -8.966  -1.358 -16.733  1.00 81.91           N
ATOM   2013  CA  ASP A 143      -8.608  -0.742 -17.999  1.00 81.91           C
ATOM   2014  C   ASP A 143      -8.197  -1.831 -18.993  1.00 81.91           C
ATOM   2015  O   ASP A 143      -8.591  -1.794 -20.158  1.00 81.91           O
ATOM   2016  HA  ASP A 143      -9.500  -0.202 -18.318  1.00 81.91           H
ATOM   2017  CB  ASP A 143      -7.426   0.215 -17.832  1.00 81.91           C
ATOM   2018 1HB  ASP A 143      -7.689   1.004 -17.127  1.00 81.91           H
ATOM   2019 2HB  ASP A 143      -6.577  -0.320 -17.408  1.00 81.91           H
ATOM   2020  CG  ASP A 143      -7.027   0.834 -19.173  1.00 81.91           C
ATOM   2021  OD1 ASP A 143      -7.896   1.508 -19.768  1.00 81.91           O
ATOM   2022  OD2 ASP A 143      -5.863   0.620 -19.573  1.00 81.91           O
ATOM   2023  HN  ASP A 143      -8.404  -1.079 -15.954  1.00 81.91           H
ATOM   2024  N   ARG A 144      -7.410  -2.774 -18.496  1.00 71.46           N
ATOM   2025  CA  ARG A 144      -6.917  -3.855 -19.333  1.00 71.46           C
ATOM   2026  C   ARG A 144      -8.083  -4.693 -19.860  1.00 71.46           C
ATOM   2027  O   ARG A 144      -8.096  -5.080 -21.028  1.00 71.46           O
ATOM   2028  HA  ARG A 144      -6.391  -3.358 -20.148  1.00 71.46           H
ATOM   2029  CB  ARG A 144      -5.958  -4.759 -18.556  1.00 71.46           C
ATOM   2030 1HB  ARG A 144      -6.410  -5.044 -17.606  1.00 71.46           H
ATOM   2031 2HB  ARG A 144      -5.786  -5.678 -19.116  1.00 71.46           H
ATOM   2032  CG  ARG A 144      -4.624  -4.053 -18.302  1.00 71.46           C
ATOM   2033 1HG  ARG A 144      -4.798  -3.122 -17.762  1.00 71.46           H
ATOM   2034 2HG  ARG A 144      -3.994  -4.677 -17.667  1.00 71.46           H
ATOM   2035  CD  ARG A 144      -3.899  -3.759 -19.617  1.00 71.46           C
ATOM   2036 1HD  ARG A 144      -3.752  -4.684 -20.175  1.00 71.46           H
ATOM   2037 2HD  ARG A 144      -4.510  -3.105 -20.240  1.00 71.46           H
ATOM   2038  NE  ARG A 144      -2.593  -3.120 -19.343  1.00 71.46           N
ATOM   2039  HE  ARG A 144      -2.363  -2.912 -18.392  1.00 71.46           H
ATOM   2040  CZ  ARG A 144      -1.699  -2.803 -20.289  1.00 71.46           C
ATOM   2041  NH1 ARG A 144      -1.954  -3.059 -21.580  1.00 71.46           N
ATOM   2042 1HH1 ARG A 144      -2.817  -3.490 -21.843  1.00 71.46           H
ATOM   2043 2HH1 ARG A 144      -1.281  -2.820 -22.280  1.00 71.46           H
ATOM   2044  NH2 ARG A 144      -0.545  -2.226 -19.926  1.00 71.46           N
ATOM   2045 1HH2 ARG A 144       0.133  -1.983 -20.620  1.00 71.46           H
ATOM   2046 2HH2 ARG A 144      -0.362  -2.038 -18.961  1.00 71.46           H
ATOM   2047  HN  ARG A 144      -7.111  -2.808 -17.542  1.00 71.46           H
ATOM   2048  N   TYR A 145      -9.034  -4.949 -18.974  1.00 83.11           N
ATOM   2049  CA  TYR A 145     -10.231  -5.682 -19.351  1.00 83.11           C
ATOM   2050  C   TYR A 145     -10.937  -5.008 -20.529  1.00 83.11           C
ATOM   2051  O   TYR A 145     -11.242  -5.656 -21.529  1.00 83.11           O
ATOM   2052  HA  TYR A 145      -9.931  -6.688 -19.644  1.00 83.11           H
ATOM   2053  CB  TYR A 145     -11.152  -5.643 -18.130  1.00 83.11           C
ATOM   2054 1HB  TYR A 145     -10.758  -6.317 -17.369  1.00 83.11           H
ATOM   2055 2HB  TYR A 145     -11.134  -4.639 -17.706  1.00 83.11           H
ATOM   2056  CG  TYR A 145     -12.601  -6.028 -18.431  1.00 83.11           C
ATOM   2057  CD1 TYR A 145     -13.581  -5.058 -18.460  1.00 83.11           C
ATOM   2058  HD1 TYR A 145     -13.323  -4.016 -18.269  1.00 83.11           H
ATOM   2059  CD2 TYR A 145     -12.928  -7.347 -18.672  1.00 83.11           C
ATOM   2060  HD2 TYR A 145     -12.154  -8.114 -18.649  1.00 83.11           H
ATOM   2061  CE1 TYR A 145     -14.946  -5.421 -18.744  1.00 83.11           C
ATOM   2062  HE1 TYR A 145     -15.730  -4.664 -18.770  1.00 83.11           H
ATOM   2063  CE2 TYR A 145     -14.293  -7.710 -18.956  1.00 83.11           C
ATOM   2064  HE2 TYR A 145     -14.565  -8.748 -19.148  1.00 83.11           H
ATOM   2065  CZ  TYR A 145     -15.234  -6.729 -18.977  1.00 83.11           C
ATOM   2066  OH  TYR A 145     -16.523  -7.072 -19.245  1.00 83.11           O
ATOM   2067  HH  TYR A 145     -16.589  -8.057 -19.400  1.00 83.11           H
ATOM   2068  HN  TYR A 145      -8.996  -4.667 -18.015  1.00 83.11           H
ATOM   2069  N   ILE A 146     -11.178  -3.714 -20.372  1.00 80.87           N
ATOM   2070  CA  ILE A 146     -11.920  -2.964 -21.371  1.00 80.87           C
ATOM   2071  C   ILE A 146     -11.150  -2.984 -22.693  1.00 80.87           C
ATOM   2072  O   ILE A 146     -11.745  -3.127 -23.760  1.00 80.87           O
ATOM   2073  HA  ILE A 146     -12.873  -3.472 -21.519  1.00 80.87           H
ATOM   2074  CB  ILE A 146     -12.231  -1.556 -20.862  1.00 80.87           C
ATOM   2075  HB  ILE A 146     -11.299  -1.099 -20.529  1.00 80.87           H
ATOM   2076  CG1 ILE A 146     -13.168  -1.604 -19.653  1.00 80.87           C
ATOM   2077 1HG1 ILE A 146     -14.170  -1.885 -19.976  1.00 80.87           H
ATOM   2078 2HG1 ILE A 146     -12.831  -2.373 -18.958  1.00 80.87           H
ATOM   2079  CG2 ILE A 146     -12.789  -0.677 -21.984  1.00 80.87           C
ATOM   2080 1HG2 ILE A 146     -12.055  -0.604 -22.787  1.00 80.87           H
ATOM   2081 2HG2 ILE A 146     -13.707  -1.120 -22.370  1.00 80.87           H
ATOM   2082 3HG2 ILE A 146     -13.002   0.318 -21.594  1.00 80.87           H
ATOM   2083  CD1 ILE A 146     -13.216  -0.251 -18.941  1.00 80.87           C
ATOM   2084 1HD1 ILE A 146     -12.216   0.015 -18.598  1.00 80.87           H
ATOM   2085 2HD1 ILE A 146     -13.577   0.511 -19.633  1.00 80.87           H
ATOM   2086 3HD1 ILE A 146     -13.888  -0.313 -18.086  1.00 80.87           H
ATOM   2087  HN  ILE A 146     -10.876  -3.181 -19.582  1.00 80.87           H
ATOM   2088  N   ALA A 147      -9.838  -2.838 -22.579  1.00 78.99           N
ATOM   2089  CA  ALA A 147      -8.994  -2.709 -23.755  1.00 78.99           C
ATOM   2090  C   ALA A 147      -9.058  -4.004 -24.568  1.00 78.99           C
ATOM   2091  O   ALA A 147      -8.921  -3.982 -25.790  1.00 78.99           O
ATOM   2092  HA  ALA A 147      -9.389  -1.892 -24.359  1.00 78.99           H
ATOM   2093  CB  ALA A 147      -7.568  -2.361 -23.325  1.00 78.99           C
ATOM   2094 1HB  ALA A 147      -7.574  -1.419 -22.777  1.00 78.99           H
ATOM   2095 2HB  ALA A 147      -7.179  -3.152 -22.684  1.00 78.99           H
ATOM   2096 3HB  ALA A 147      -6.936  -2.265 -24.207  1.00 78.99           H
ATOM   2097  HN  ALA A 147      -9.352  -2.807 -21.705  1.00 78.99           H
ATOM   2098  N   ILE A 148      -9.267  -5.102 -23.856  1.00 75.14           N
ATOM   2099  CA  ILE A 148      -9.189  -6.417 -24.468  1.00 75.14           C
ATOM   2100  C   ILE A 148     -10.588  -6.853 -24.910  1.00 75.14           C
ATOM   2101  O   ILE A 148     -10.775  -7.300 -26.040  1.00 75.14           O
ATOM   2102  HA  ILE A 148      -8.560  -6.329 -25.354  1.00 75.14           H
ATOM   2103  CB  ILE A 148      -8.505  -7.409 -23.525  1.00 75.14           C
ATOM   2104  HB  ILE A 148      -8.974  -7.325 -22.544  1.00 75.14           H
ATOM   2105  CG1 ILE A 148      -7.025  -7.066 -23.349  1.00 75.14           C
ATOM   2106 1HG1 ILE A 148      -6.498  -7.218 -24.291  1.00 75.14           H
ATOM   2107 2HG1 ILE A 148      -6.920  -6.012 -23.091  1.00 75.14           H
ATOM   2108  CG2 ILE A 148      -8.708  -8.848 -24.001  1.00 75.14           C
ATOM   2109 1HG2 ILE A 148      -9.774  -9.074 -24.033  1.00 75.14           H
ATOM   2110 2HG2 ILE A 148      -8.282  -8.964 -24.998  1.00 75.14           H
ATOM   2111 3HG2 ILE A 148      -8.212  -9.532 -23.312  1.00 75.14           H
ATOM   2112  CD1 ILE A 148      -6.388  -7.929 -22.258  1.00 75.14           C
ATOM   2113 1HD1 ILE A 148      -6.901  -7.757 -21.312  1.00 75.14           H
ATOM   2114 2HD1 ILE A 148      -6.473  -8.981 -22.531  1.00 75.14           H
ATOM   2115 3HD1 ILE A 148      -5.336  -7.665 -22.153  1.00 75.14           H
ATOM   2116  HN  ILE A 148      -9.485  -5.103 -22.880  1.00 75.14           H
ATOM   2117  N   ALA A 149     -11.534  -6.708 -23.994  1.00 74.81           N
ATOM   2118  CA  ALA A 149     -12.874  -7.226 -24.214  1.00 74.81           C
ATOM   2119  C   ALA A 149     -13.615  -6.313 -25.192  1.00 74.81           C
ATOM   2120  O   ALA A 149     -14.365  -6.788 -26.044  1.00 74.81           O
ATOM   2121  HA  ALA A 149     -12.778  -8.217 -24.657  1.00 74.81           H
ATOM   2122  CB  ALA A 149     -13.599  -7.354 -22.872  1.00 74.81           C
ATOM   2123 1HB  ALA A 149     -13.047  -8.035 -22.225  1.00 74.81           H
ATOM   2124 2HB  ALA A 149     -13.661  -6.374 -22.399  1.00 74.81           H
ATOM   2125 3HB  ALA A 149     -14.603  -7.743 -23.038  1.00 74.81           H
ATOM   2126  HN  ALA A 149     -11.398  -6.247 -23.117  1.00 74.81           H
ATOM   2127  N   GLN A 150     -13.380  -5.018 -25.038  1.00 66.35           N
ATOM   2128  CA  GLN A 150     -14.102  -4.028 -25.819  1.00 66.35           C
ATOM   2129  C   GLN A 150     -13.141  -3.275 -26.741  1.00 66.35           C
ATOM   2130  O   GLN A 150     -13.231  -2.056 -26.875  1.00 66.35           O
ATOM   2131  HA  GLN A 150     -14.819  -4.595 -26.414  1.00 66.35           H
ATOM   2132  CB  GLN A 150     -14.861  -3.060 -24.909  1.00 66.35           C
ATOM   2133 1HB  GLN A 150     -14.154  -2.510 -24.287  1.00 66.35           H
ATOM   2134 2HB  GLN A 150     -15.390  -2.325 -25.515  1.00 66.35           H
ATOM   2135  CG  GLN A 150     -15.856  -3.808 -24.020  1.00 66.35           C
ATOM   2136 1HG  GLN A 150     -16.466  -4.473 -24.631  1.00 66.35           H
ATOM   2137 2HG  GLN A 150     -15.315  -4.434 -23.310  1.00 66.35           H
ATOM   2138  CD  GLN A 150     -16.758  -2.831 -23.264  1.00 66.35           C
ATOM   2139  OE1 GLN A 150     -16.601  -1.623 -23.329  1.00 66.35           O
ATOM   2140  NE2 GLN A 150     -17.709  -3.419 -22.544  1.00 66.35           N
ATOM   2141 1HE2 GLN A 150     -17.783  -4.416 -22.533  1.00 66.35           H
ATOM   2142 2HE2 GLN A 150     -18.349  -2.864 -22.013  1.00 66.35           H
ATOM   2143  HN  GLN A 150     -12.711  -4.644 -24.396  1.00 66.35           H
ATOM   2144  N   ALA A 151     -12.244  -4.033 -27.354  1.00 66.55           N
ATOM   2145  CA  ALA A 151     -11.122  -3.441 -28.062  1.00 66.55           C
ATOM   2146  C   ALA A 151     -11.645  -2.428 -29.082  1.00 66.55           C
ATOM   2147  O   ALA A 151     -11.099  -1.334 -29.212  1.00 66.55           O
ATOM   2148  HA  ALA A 151     -10.505  -2.920 -27.329  1.00 66.55           H
ATOM   2149  CB  ALA A 151     -10.287  -4.546 -28.712  1.00 66.55           C
ATOM   2150 1HB  ALA A 151      -9.915  -5.221 -27.942  1.00 66.55           H
ATOM   2151 2HB  ALA A 151     -10.907  -5.103 -29.415  1.00 66.55           H
ATOM   2152 3HB  ALA A 151      -9.446  -4.101 -29.243  1.00 66.55           H
ATOM   2153  HN  ALA A 151     -12.274  -5.033 -27.371  1.00 66.55           H
ATOM   2154  N   MET A 152     -12.698  -2.830 -29.780  1.00 55.72           N
ATOM   2155  CA  MET A 152     -13.261  -1.998 -30.830  1.00 55.72           C
ATOM   2156  C   MET A 152     -13.717  -0.648 -30.275  1.00 55.72           C
ATOM   2157  O   MET A 152     -13.378   0.400 -30.823  1.00 55.72           O
ATOM   2158  HA  MET A 152     -12.455  -1.850 -31.550  1.00 55.72           H
ATOM   2159  CB  MET A 152     -14.451  -2.718 -31.468  1.00 55.72           C
ATOM   2160 1HB  MET A 152     -15.104  -3.109 -30.688  1.00 55.72           H
ATOM   2161 2HB  MET A 152     -15.039  -2.009 -32.050  1.00 55.72           H
ATOM   2162  CG  MET A 152     -13.982  -3.861 -32.369  1.00 55.72           C
ATOM   2163 1HG  MET A 152     -13.101  -3.553 -32.932  1.00 55.72           H
ATOM   2164 2HG  MET A 152     -13.689  -4.717 -31.762  1.00 55.72           H
ATOM   2165  SD  MET A 152     -15.289  -4.330 -33.491  1.00 55.72           S
ATOM   2166  CE  MET A 152     -14.727  -5.958 -33.959  1.00 55.72           C
ATOM   2167 1HE  MET A 152     -13.746  -5.884 -34.428  1.00 55.72           H
ATOM   2168 2HE  MET A 152     -14.658  -6.588 -33.071  1.00 55.72           H
ATOM   2169 3HE  MET A 152     -15.434  -6.398 -34.662  1.00 55.72           H
ATOM   2170  HN  MET A 152     -13.163  -3.703 -29.637  1.00 55.72           H
ATOM   2171  N   ARG A 153     -14.481  -0.716 -29.194  1.00 55.28           N
ATOM   2172  CA  ARG A 153     -15.095   0.477 -28.635  1.00 55.28           C
ATOM   2173  C   ARG A 153     -14.032   1.368 -27.990  1.00 55.28           C
ATOM   2174  O   ARG A 153     -14.192   2.586 -27.929  1.00 55.28           O
ATOM   2175  HA  ARG A 153     -15.561   0.975 -29.486  1.00 55.28           H
ATOM   2176  CB  ARG A 153     -16.150   0.114 -27.589  1.00 55.28           C
ATOM   2177 1HB  ARG A 153     -16.261  -0.969 -27.540  1.00 55.28           H
ATOM   2178 2HB  ARG A 153     -15.820   0.445 -26.604  1.00 55.28           H
ATOM   2179  CG  ARG A 153     -17.498   0.756 -27.924  1.00 55.28           C
ATOM   2180 1HG  ARG A 153     -17.395   1.841 -27.934  1.00 55.28           H
ATOM   2181 2HG  ARG A 153     -17.809   0.456 -28.924  1.00 55.28           H
ATOM   2182  CD  ARG A 153     -18.567   0.349 -26.907  1.00 55.28           C
ATOM   2183 1HD  ARG A 153     -18.625  -0.737 -26.844  1.00 55.28           H
ATOM   2184 2HD  ARG A 153     -18.294   0.712 -25.916  1.00 55.28           H
ATOM   2185  NE  ARG A 153     -19.880   0.903 -27.305  1.00 55.28           N
ATOM   2186  HE  ARG A 153     -19.912   1.509 -28.100  1.00 55.28           H
ATOM   2187  CZ  ARG A 153     -21.029   0.645 -26.665  1.00 55.28           C
ATOM   2188  NH1 ARG A 153     -21.045  -0.158 -25.593  1.00 55.28           N
ATOM   2189 1HH1 ARG A 153     -20.195  -0.571 -25.265  1.00 55.28           H
ATOM   2190 2HH1 ARG A 153     -21.907  -0.346 -25.121  1.00 55.28           H
ATOM   2191  NH2 ARG A 153     -22.162   1.203 -27.114  1.00 55.28           N
ATOM   2192 1HH2 ARG A 153     -23.028   1.021 -26.648  1.00 55.28           H
ATOM   2193 2HH2 ARG A 153     -22.141   1.802 -27.914  1.00 55.28           H
ATOM   2194  HN  ARG A 153     -14.681  -1.564 -28.704  1.00 55.28           H
ATOM   2195  N   ALA A 154     -12.970   0.727 -27.526  1.00 60.11           N
ATOM   2196  CA  ALA A 154     -11.936   1.430 -26.785  1.00 60.11           C
ATOM   2197  C   ALA A 154     -11.167   2.347 -27.738  1.00 60.11           C
ATOM   2198  O   ALA A 154     -10.640   3.378 -27.322  1.00 60.11           O
ATOM   2199  HA  ALA A 154     -12.426   2.038 -26.026  1.00 60.11           H
ATOM   2200  CB  ALA A 154     -11.025   0.414 -26.092  1.00 60.11           C
ATOM   2201 1HB  ALA A 154     -11.614  -0.193 -25.405  1.00 60.11           H
ATOM   2202 2HB  ALA A 154     -10.562  -0.229 -26.840  1.00 60.11           H
ATOM   2203 3HB  ALA A 154     -10.249   0.942 -25.536  1.00 60.11           H
ATOM   2204  HN  ALA A 154     -12.810  -0.253 -27.648  1.00 60.11           H
ATOM   2205  N   HIS A 155     -11.127   1.939 -28.998  1.00 55.56           N
ATOM   2206  CA  HIS A 155     -10.283   2.607 -29.974  1.00 55.56           C
ATOM   2207  C   HIS A 155     -10.900   3.956 -30.349  1.00 55.56           C
ATOM   2208  O   HIS A 155     -10.191   4.953 -30.475  1.00 55.56           O
ATOM   2209  HA  HIS A 155      -9.321   2.779 -29.491  1.00 55.56           H
ATOM   2210  CB  HIS A 155     -10.041   1.708 -31.189  1.00 55.56           C
ATOM   2211 1HB  HIS A 155     -10.059   0.667 -30.866  1.00 55.56           H
ATOM   2212 2HB  HIS A 155     -10.862   1.838 -31.893  1.00 55.56           H
ATOM   2213  CG  HIS A 155      -8.737   1.977 -31.902  1.00 55.56           C
ATOM   2214  ND1 HIS A 155      -8.511   3.124 -32.642  1.00 55.56           N
ATOM   2215  HD1 HIS A 155      -9.162   3.870 -32.780  1.00 55.56           H
ATOM   2216  CD2 HIS A 155      -7.594   1.237 -31.978  1.00 55.56           C
ATOM   2217  HD2 HIS A 155      -7.429   0.268 -31.506  1.00 55.56           H
ATOM   2218  CE1 HIS A 155      -7.283   3.065 -33.139  1.00 55.56           C
ATOM   2219  HE1 HIS A 155      -6.810   3.820 -33.767  1.00 55.56           H
ATOM   2220  NE2 HIS A 155      -6.717   1.895 -32.727  1.00 55.56           N
ATOM   2221  HN  HIS A 155     -11.657   1.169 -29.354  1.00 55.56           H
ATOM   2222  N   THR A 156     -12.214   3.944 -30.516  1.00 62.05           N
ATOM   2223  CA  THR A 156     -12.918   5.117 -31.005  1.00 62.05           C
ATOM   2224  C   THR A 156     -12.981   6.192 -29.919  1.00 62.05           C
ATOM   2225  O   THR A 156     -13.011   7.384 -30.220  1.00 62.05           O
ATOM   2226  HA  THR A 156     -12.351   5.536 -31.837  1.00 62.05           H
ATOM   2227  CB  THR A 156     -14.295   4.671 -31.500  1.00 62.05           C
ATOM   2228  HB  THR A 156     -14.953   5.528 -31.645  1.00 62.05           H
ATOM   2229  OG1 THR A 156     -14.724   3.724 -30.525  1.00 62.05           O
ATOM   2230  HG1 THR A 156     -15.667   3.446 -30.711  1.00 62.05           H
ATOM   2231  CG2 THR A 156     -14.218   3.862 -32.796  1.00 62.05           C
ATOM   2232 1HG2 THR A 156     -13.614   2.969 -32.632  1.00 62.05           H
ATOM   2233 2HG2 THR A 156     -13.761   4.469 -33.577  1.00 62.05           H
ATOM   2234 3HG2 THR A 156     -15.222   3.570 -33.103  1.00 62.05           H
ATOM   2235  HN  THR A 156     -12.795   3.152 -30.324  1.00 62.05           H
ATOM   2236  N   TRP A 157     -13.001   5.732 -28.676  1.00 57.74           N
ATOM   2237  CA  TRP A 157     -13.284   6.613 -27.556  1.00 57.74           C
ATOM   2238  C   TRP A 157     -11.962   6.920 -26.850  1.00 57.74           C
ATOM   2239  O   TRP A 157     -11.940   7.163 -25.644  1.00 57.74           O
ATOM   2240  HA  TRP A 157     -13.715   7.532 -27.955  1.00 57.74           H
ATOM   2241  CB  TRP A 157     -14.331   5.998 -26.625  1.00 57.74           C
ATOM   2242 1HB  TRP A 157     -14.032   4.978 -26.383  1.00 57.74           H
ATOM   2243 2HB  TRP A 157     -14.343   6.557 -25.689  1.00 57.74           H
ATOM   2244  CG  TRP A 157     -15.746   5.976 -27.207  1.00 57.74           C
ATOM   2245  CD1 TRP A 157     -16.152   5.442 -28.367  1.00 57.74           C
ATOM   2246  HD1 TRP A 157     -15.494   4.934 -29.072  1.00 57.74           H
ATOM   2247  CD2 TRP A 157     -16.932   6.536 -26.606  1.00 57.74           C
ATOM   2248  NE1 TRP A 157     -17.508   5.616 -28.557  1.00 57.74           N
ATOM   2249  HE1 TRP A 157     -18.040   5.306 -29.344  1.00 57.74           H
ATOM   2250  CE2 TRP A 157     -17.997   6.302 -27.451  1.00 57.74           C
ATOM   2251  CE3 TRP A 157     -17.099   7.217 -25.387  1.00 57.74           C
ATOM   2252  HE3 TRP A 157     -16.274   7.413 -24.702  1.00 57.74           H
ATOM   2253  CZ2 TRP A 157     -19.304   6.717 -27.170  1.00 57.74           C
ATOM   2254  HZ2 TRP A 157     -20.129   6.521 -27.855  1.00 57.74           H
ATOM   2255  CZ3 TRP A 157     -18.412   7.625 -25.120  1.00 57.74           C
ATOM   2256  HZ3 TRP A 157     -18.597   8.158 -24.188  1.00 57.74           H
ATOM   2257  CH2 TRP A 157     -19.495   7.398 -25.961  1.00 57.74           C
ATOM   2258  HH2 TRP A 157     -20.488   7.748 -25.681  1.00 57.74           H
ATOM   2259  HN  TRP A 157     -12.829   4.778 -28.430  1.00 57.74           H
ATOM   2260  N   ARG A 158     -10.892   6.898 -27.631  1.00 59.16           N
ATOM   2261  CA  ARG A 158      -9.554   6.986 -27.070  1.00 59.16           C
ATOM   2262  C   ARG A 158      -9.401   8.277 -26.263  1.00 59.16           C
ATOM   2263  O   ARG A 158      -8.881   8.258 -25.149  1.00 59.16           O
ATOM   2264  HA  ARG A 158      -9.463   6.109 -26.428  1.00 59.16           H
ATOM   2265  CB  ARG A 158      -8.492   6.950 -28.170  1.00 59.16           C
ATOM   2266 1HB  ARG A 158      -8.705   6.134 -28.860  1.00 59.16           H
ATOM   2267 2HB  ARG A 158      -8.531   7.874 -28.748  1.00 59.16           H
ATOM   2268  CG  ARG A 158      -7.093   6.773 -27.577  1.00 59.16           C
ATOM   2269 1HG  ARG A 158      -6.847   7.632 -26.953  1.00 59.16           H
ATOM   2270 2HG  ARG A 158      -7.077   5.895 -26.931  1.00 59.16           H
ATOM   2271  CD  ARG A 158      -6.045   6.620 -28.681  1.00 59.16           C
ATOM   2272 1HD  ARG A 158      -6.296   5.773 -29.318  1.00 59.16           H
ATOM   2273 2HD  ARG A 158      -6.042   7.506 -29.316  1.00 59.16           H
ATOM   2274  NE  ARG A 158      -4.705   6.423 -28.083  1.00 59.16           N
ATOM   2275  HE  ARG A 158      -4.616   6.518 -27.091  1.00 59.16           H
ATOM   2276  CZ  ARG A 158      -3.605   6.126 -28.787  1.00 59.16           C
ATOM   2277  NH1 ARG A 158      -3.666   5.988 -30.118  1.00 59.16           N
ATOM   2278 1HH1 ARG A 158      -4.537   6.106 -30.594  1.00 59.16           H
ATOM   2279 2HH1 ARG A 158      -2.839   5.766 -30.636  1.00 59.16           H
ATOM   2280  NH2 ARG A 158      -2.442   5.969 -28.139  1.00 59.16           N
ATOM   2281 1HH2 ARG A 158      -1.611   5.747 -28.650  1.00 59.16           H
ATOM   2282 2HH2 ARG A 158      -2.405   6.074 -27.145  1.00 59.16           H
ATOM   2283  HN  ARG A 158     -10.928   6.822 -28.627  1.00 59.16           H
ATOM   2284  N   GLU A 159      -9.862   9.367 -26.858  1.00 64.98           N
ATOM   2285  CA  GLU A 159      -9.710  10.675 -26.245  1.00 64.98           C
ATOM   2286  C   GLU A 159     -10.563  10.771 -24.979  1.00 64.98           C
ATOM   2287  O   GLU A 159     -10.090  11.232 -23.941  1.00 64.98           O
ATOM   2288  HA  GLU A 159      -8.654  10.753 -25.987  1.00 64.98           H
ATOM   2289  CB  GLU A 159     -10.067  11.788 -27.232  1.00 64.98           C
ATOM   2290 1HB  GLU A 159     -11.010  11.553 -27.726  1.00 64.98           H
ATOM   2291 2HB  GLU A 159     -10.079  12.748 -26.716  1.00 64.98           H
ATOM   2292  CG  GLU A 159      -9.011  11.905 -28.333  1.00 64.98           C
ATOM   2293 1HG  GLU A 159      -8.017  11.937 -27.887  1.00 64.98           H
ATOM   2294 2HG  GLU A 159      -9.046  11.021 -28.971  1.00 64.98           H
ATOM   2295  CD  GLU A 159      -9.237  13.159 -29.179  1.00 64.98           C
ATOM   2296  OE1 GLU A 159      -8.268  13.571 -29.853  1.00 64.98           O
ATOM   2297  OE2 GLU A 159     -10.373  13.679 -29.132  1.00 64.98           O
ATOM   2298  HN  GLU A 159     -10.332   9.366 -27.741  1.00 64.98           H
ATOM   2299  N   LYS A 160     -11.805  10.328 -25.105  1.00 69.44           N
ATOM   2300  CA  LYS A 160     -12.733  10.372 -23.988  1.00 69.44           C
ATOM   2301  C   LYS A 160     -12.166   9.554 -22.827  1.00 69.44           C
ATOM   2302  O   LYS A 160     -12.285   9.949 -21.668  1.00 69.44           O
ATOM   2303  HA  LYS A 160     -12.813  11.412 -23.672  1.00 69.44           H
ATOM   2304  CB  LYS A 160     -14.127   9.925 -24.432  1.00 69.44           C
ATOM   2305 1HB  LYS A 160     -14.058   8.975 -24.961  1.00 69.44           H
ATOM   2306 2HB  LYS A 160     -14.755   9.757 -23.557  1.00 69.44           H
ATOM   2307  CG  LYS A 160     -14.776  10.973 -25.338  1.00 69.44           C
ATOM   2308 1HG  LYS A 160     -14.678  11.960 -24.887  1.00 69.44           H
ATOM   2309 2HG  LYS A 160     -14.254  11.006 -26.294  1.00 69.44           H
ATOM   2310  CD  LYS A 160     -16.255  10.657 -25.570  1.00 69.44           C
ATOM   2311 1HD  LYS A 160     -16.354   9.667 -26.016  1.00 69.44           H
ATOM   2312 2HD  LYS A 160     -16.779  10.630 -24.615  1.00 69.44           H
ATOM   2313  CE  LYS A 160     -16.902  11.700 -26.484  1.00 69.44           C
ATOM   2314 1HE  LYS A 160     -16.821  12.688 -26.031  1.00 69.44           H
ATOM   2315 2HE  LYS A 160     -16.371  11.740 -27.434  1.00 69.44           H
ATOM   2316  NZ  LYS A 160     -18.326  11.371 -26.719  1.00 69.44           N
ATOM   2317 1HZ  LYS A 160     -18.741  12.075 -27.319  1.00 69.44           H
ATOM   2318 2HZ  LYS A 160     -18.394  10.463 -27.165  1.00 69.44           H
ATOM   2319 3HZ  LYS A 160     -18.819  11.351 -25.833  1.00 69.44           H
ATOM   2320  HN  LYS A 160     -12.178   9.944 -25.950  1.00 69.44           H
ATOM   2321  N   ARG A 161     -11.560   8.429 -23.177  1.00 67.93           N
ATOM   2322  CA  ARG A 161     -10.999   7.538 -22.176  1.00 67.93           C
ATOM   2323  C   ARG A 161      -9.882   8.243 -21.404  1.00 67.93           C
ATOM   2324  O   ARG A 161      -9.698   8.002 -20.212  1.00 67.93           O
ATOM   2325  HA  ARG A 161     -11.835   7.293 -21.520  1.00 67.93           H
ATOM   2326  CB  ARG A 161     -10.441   6.267 -22.820  1.00 67.93           C
ATOM   2327 1HB  ARG A 161      -9.782   6.534 -23.647  1.00 67.93           H
ATOM   2328 2HB  ARG A 161      -9.838   5.722 -22.095  1.00 67.93           H
ATOM   2329  CG  ARG A 161     -11.570   5.369 -23.330  1.00 67.93           C
ATOM   2330 1HG  ARG A 161     -12.303   5.215 -22.538  1.00 67.93           H
ATOM   2331 2HG  ARG A 161     -12.089   5.863 -24.152  1.00 67.93           H
ATOM   2332  CD  ARG A 161     -11.027   4.019 -23.800  1.00 67.93           C
ATOM   2333 1HD  ARG A 161     -11.769   3.515 -24.420  1.00 67.93           H
ATOM   2334 2HD  ARG A 161     -10.143   4.169 -24.420  1.00 67.93           H
ATOM   2335  NE  ARG A 161     -10.688   3.175 -22.632  1.00 67.93           N
ATOM   2336  HE  ARG A 161     -11.190   3.329 -21.781  1.00 67.93           H
ATOM   2337  CZ  ARG A 161      -9.750   2.218 -22.644  1.00 67.93           C
ATOM   2338  NH1 ARG A 161      -9.046   1.969 -23.757  1.00 67.93           N
ATOM   2339 1HH1 ARG A 161      -9.219   2.499 -24.587  1.00 67.93           H
ATOM   2340 2HH1 ARG A 161      -8.348   1.253 -23.757  1.00 67.93           H
ATOM   2341  NH2 ARG A 161      -9.527   1.514 -21.526  1.00 67.93           N
ATOM   2342 1HH2 ARG A 161      -8.830   0.797 -21.518  1.00 67.93           H
ATOM   2343 2HH2 ARG A 161     -10.056   1.707 -20.700  1.00 67.93           H
ATOM   2344  HN  ARG A 161     -11.451   8.124 -24.123  1.00 67.93           H
ATOM   2345  N   LEU A 162      -9.165   9.100 -22.116  1.00 79.27           N
ATOM   2346  CA  LEU A 162      -8.069   9.841 -21.513  1.00 79.27           C
ATOM   2347  C   LEU A 162      -8.632  10.846 -20.506  1.00 79.27           C
ATOM   2348  O   LEU A 162      -8.068  11.033 -19.429  1.00 79.27           O
ATOM   2349  HA  LEU A 162      -7.448   9.125 -20.976  1.00 79.27           H
ATOM   2350  CB  LEU A 162      -7.195  10.478 -22.595  1.00 79.27           C
ATOM   2351 1HB  LEU A 162      -6.898   9.701 -23.299  1.00 79.27           H
ATOM   2352 2HB  LEU A 162      -7.801  11.195 -23.148  1.00 79.27           H
ATOM   2353  CG  LEU A 162      -5.933  11.191 -22.103  1.00 79.27           C
ATOM   2354  HG  LEU A 162      -6.222  11.897 -21.324  1.00 79.27           H
ATOM   2355  CD1 LEU A 162      -4.953  10.199 -21.474  1.00 79.27           C
ATOM   2356 1HD1 LEU A 162      -5.429   9.706 -20.626  1.00 79.27           H
ATOM   2357 2HD1 LEU A 162      -4.666   9.453 -22.215  1.00 79.27           H
ATOM   2358 3HD1 LEU A 162      -4.065  10.732 -21.133  1.00 79.27           H
ATOM   2359  CD2 LEU A 162      -5.287  12.000 -23.229  1.00 79.27           C
ATOM   2360 1HD2 LEU A 162      -5.015  11.333 -24.047  1.00 79.27           H
ATOM   2361 2HD2 LEU A 162      -5.993  12.748 -23.591  1.00 79.27           H
ATOM   2362 3HD2 LEU A 162      -4.392  12.497 -22.853  1.00 79.27           H
ATOM   2363  HN  LEU A 162      -9.322   9.292 -23.085  1.00 79.27           H
ATOM   2364  N   LEU A 163      -9.738  11.466 -20.892  1.00 82.14           N
ATOM   2365  CA  LEU A 163     -10.392  12.435 -20.029  1.00 82.14           C
ATOM   2366  C   LEU A 163     -10.867  11.736 -18.753  1.00 82.14           C
ATOM   2367  O   LEU A 163     -10.590  12.199 -17.648  1.00 82.14           O
ATOM   2368  HA  LEU A 163      -9.649  13.184 -19.756  1.00 82.14           H
ATOM   2369  CB  LEU A 163     -11.508  13.158 -20.786  1.00 82.14           C
ATOM   2370 1HB  LEU A 163     -11.088  13.576 -21.700  1.00 82.14           H
ATOM   2371 2HB  LEU A 163     -12.254  12.422 -21.085  1.00 82.14           H
ATOM   2372  CG  LEU A 163     -12.217  14.280 -20.024  1.00 82.14           C
ATOM   2373  HG  LEU A 163     -12.564  13.880 -19.071  1.00 82.14           H
ATOM   2374  CD1 LEU A 163     -11.251  15.424 -19.708  1.00 82.14           C
ATOM   2375 1HD1 LEU A 163     -10.431  15.048 -19.095  1.00 82.14           H
ATOM   2376 2HD1 LEU A 163     -10.852  15.830 -20.638  1.00 82.14           H
ATOM   2377 3HD1 LEU A 163     -11.780  16.208 -19.167  1.00 82.14           H
ATOM   2378  CD2 LEU A 163     -13.451  14.766 -20.787  1.00 82.14           C
ATOM   2379 1HD2 LEU A 163     -13.149  15.143 -21.764  1.00 82.14           H
ATOM   2380 2HD2 LEU A 163     -14.147  13.938 -20.916  1.00 82.14           H
ATOM   2381 3HD2 LEU A 163     -13.936  15.563 -20.223  1.00 82.14           H
ATOM   2382  HN  LEU A 163     -10.184  11.317 -21.774  1.00 82.14           H
ATOM   2383  N   TYR A 164     -11.574  10.632 -18.949  1.00 75.12           N
ATOM   2384  CA  TYR A 164     -12.096   9.870 -17.828  1.00 75.12           C
ATOM   2385  C   TYR A 164     -10.965   9.391 -16.916  1.00 75.12           C
ATOM   2386  O   TYR A 164     -11.131   9.321 -15.699  1.00 75.12           O
ATOM   2387  HA  TYR A 164     -12.761  10.520 -17.260  1.00 75.12           H
ATOM   2388  CB  TYR A 164     -12.795   8.652 -18.436  1.00 75.12           C
ATOM   2389 1HB  TYR A 164     -12.152   8.223 -19.205  1.00 75.12           H
ATOM   2390 2HB  TYR A 164     -12.917   7.893 -17.664  1.00 75.12           H
ATOM   2391  CG  TYR A 164     -14.162   8.960 -19.049  1.00 75.12           C
ATOM   2392  CD1 TYR A 164     -15.134   9.582 -18.291  1.00 75.12           C
ATOM   2393  HD1 TYR A 164     -14.926   9.853 -17.256  1.00 75.12           H
ATOM   2394  CD2 TYR A 164     -14.425   8.617 -20.359  1.00 75.12           C
ATOM   2395  HD2 TYR A 164     -13.658   8.126 -20.958  1.00 75.12           H
ATOM   2396  CE1 TYR A 164     -16.421   9.873 -18.867  1.00 75.12           C
ATOM   2397  HE1 TYR A 164     -17.197  10.364 -18.280  1.00 75.12           H
ATOM   2398  CE2 TYR A 164     -15.712   8.908 -20.936  1.00 75.12           C
ATOM   2399  HE2 TYR A 164     -15.932   8.642 -21.970  1.00 75.12           H
ATOM   2400  CZ  TYR A 164     -16.646   9.521 -20.161  1.00 75.12           C
ATOM   2401  OH  TYR A 164     -17.862   9.796 -20.706  1.00 75.12           O
ATOM   2402  HH  TYR A 164     -18.441  10.257 -20.034  1.00 75.12           H
ATOM   2403  HN  TYR A 164     -11.790  10.260 -19.852  1.00 75.12           H
ATOM   2404  N   SER A 165      -9.839   9.074 -17.539  1.00 86.31           N
ATOM   2405  CA  SER A 165      -8.687   8.587 -16.801  1.00 86.31           C
ATOM   2406  C   SER A 165      -8.209   9.653 -15.813  1.00 86.31           C
ATOM   2407  O   SER A 165      -7.771   9.331 -14.710  1.00 86.31           O
ATOM   2408  HA  SER A 165      -9.038   7.703 -16.268  1.00 86.31           H
ATOM   2409  CB  SER A 165      -7.551   8.193 -17.748  1.00 86.31           C
ATOM   2410 1HB  SER A 165      -6.829   7.579 -17.212  1.00 86.31           H
ATOM   2411 2HB  SER A 165      -7.950   7.583 -18.558  1.00 86.31           H
ATOM   2412  OG  SER A 165      -6.892   9.333 -18.293  1.00 86.31           O
ATOM   2413  HG  SER A 165      -7.567  10.000 -18.610  1.00 86.31           H
ATOM   2414  HN  SER A 165      -9.708   9.146 -18.528  1.00 86.31           H
ATOM   2415  N   LYS A 166      -8.308  10.902 -16.246  1.00 83.65           N
ATOM   2416  CA  LYS A 166      -7.918  12.019 -15.403  1.00 83.65           C
ATOM   2417  C   LYS A 166      -8.878  12.117 -14.217  1.00 83.65           C
ATOM   2418  O   LYS A 166      -8.446  12.263 -13.074  1.00 83.65           O
ATOM   2419  HA  LYS A 166      -6.919  11.808 -15.022  1.00 83.65           H
ATOM   2420  CB  LYS A 166      -7.825  13.305 -16.227  1.00 83.65           C
ATOM   2421 1HB  LYS A 166      -8.743  13.443 -16.798  1.00 83.65           H
ATOM   2422 2HB  LYS A 166      -7.732  14.162 -15.561  1.00 83.65           H
ATOM   2423  CG  LYS A 166      -6.628  13.260 -17.180  1.00 83.65           C
ATOM   2424 1HG  LYS A 166      -5.711  13.108 -16.611  1.00 83.65           H
ATOM   2425 2HG  LYS A 166      -6.729  12.412 -17.856  1.00 83.65           H
ATOM   2426  CD  LYS A 166      -6.523  14.555 -17.989  1.00 83.65           C
ATOM   2427 1HD  LYS A 166      -7.427  14.690 -18.584  1.00 83.65           H
ATOM   2428 2HD  LYS A 166      -6.456  15.406 -17.312  1.00 83.65           H
ATOM   2429  CE  LYS A 166      -5.300  14.529 -18.908  1.00 83.65           C
ATOM   2430 1HE  LYS A 166      -4.404  14.321 -18.324  1.00 83.65           H
ATOM   2431 2HE  LYS A 166      -5.401  13.723 -19.635  1.00 83.65           H
ATOM   2432  NZ  LYS A 166      -5.153  15.823 -19.611  1.00 83.65           N
ATOM   2433 1HZ  LYS A 166      -4.347  15.784 -20.225  1.00 83.65           H
ATOM   2434 2HZ  LYS A 166      -5.987  16.008 -20.158  1.00 83.65           H
ATOM   2435 3HZ  LYS A 166      -5.024  16.564 -18.931  1.00 83.65           H
ATOM   2436  HN  LYS A 166      -8.647  11.154 -17.152  1.00 83.65           H
ATOM   2437  N   MET A 167     -10.163  12.034 -14.528  1.00 84.96           N
ATOM   2438  CA  MET A 167     -11.190  12.152 -13.507  1.00 84.96           C
ATOM   2439  C   MET A 167     -11.061  11.037 -12.467  1.00 84.96           C
ATOM   2440  O   MET A 167     -11.140  11.291 -11.266  1.00 84.96           O
ATOM   2441  HA  MET A 167     -11.023  13.120 -13.034  1.00 84.96           H
ATOM   2442  CB  MET A 167     -12.572  12.083 -14.161  1.00 84.96           C
ATOM   2443 1HB  MET A 167     -12.658  11.163 -14.739  1.00 84.96           H
ATOM   2444 2HB  MET A 167     -13.342  12.049 -13.390  1.00 84.96           H
ATOM   2445  CG  MET A 167     -12.808  13.289 -15.072  1.00 84.96           C
ATOM   2446 1HG  MET A 167     -12.722  14.212 -14.498  1.00 84.96           H
ATOM   2447 2HG  MET A 167     -12.042  13.325 -15.848  1.00 84.96           H
ATOM   2448  SD  MET A 167     -14.426  13.184 -15.818  1.00 84.96           S
ATOM   2449  CE  MET A 167     -15.441  13.641 -14.422  1.00 84.96           C
ATOM   2450 1HE  MET A 167     -15.280  12.933 -13.609  1.00 84.96           H
ATOM   2451 2HE  MET A 167     -15.171  14.644 -14.090  1.00 84.96           H
ATOM   2452 3HE  MET A 167     -16.490  13.626 -14.716  1.00 84.96           H
ATOM   2453  HN  MET A 167     -10.506  11.888 -15.456  1.00 84.96           H
ATOM   2454  N   VAL A 168     -10.864   9.826 -12.967  1.00 92.35           N
ATOM   2455  CA  VAL A 168     -10.771   8.664 -12.099  1.00 92.35           C
ATOM   2456  C   VAL A 168      -9.585   8.839 -11.148  1.00 92.35           C
ATOM   2457  O   VAL A 168      -9.694   8.552  -9.956  1.00 92.35           O
ATOM   2458  HA  VAL A 168     -11.688   8.617 -11.512  1.00 92.35           H
ATOM   2459  CB  VAL A 168     -10.680   7.389 -12.939  1.00 92.35           C
ATOM   2460  HB  VAL A 168      -9.874   7.520 -13.662  1.00 92.35           H
ATOM   2461  CG1 VAL A 168     -10.337   6.180 -12.066  1.00 92.35           C
ATOM   2462 1HG1 VAL A 168      -9.376   6.346 -11.578  1.00 92.35           H
ATOM   2463 2HG1 VAL A 168     -11.111   6.047 -11.310  1.00 92.35           H
ATOM   2464 3HG1 VAL A 168     -10.279   5.287 -12.689  1.00 92.35           H
ATOM   2465  CG2 VAL A 168     -11.976   7.153 -13.718  1.00 92.35           C
ATOM   2466 1HG2 VAL A 168     -12.806   7.053 -13.020  1.00 92.35           H
ATOM   2467 2HG2 VAL A 168     -12.160   7.997 -14.383  1.00 92.35           H
ATOM   2468 3HG2 VAL A 168     -11.884   6.240 -14.307  1.00 92.35           H
ATOM   2469  HN  VAL A 168     -10.770   9.632 -13.944  1.00 92.35           H
ATOM   2470  N   CYS A 169      -8.480   9.307 -11.709  1.00 93.58           N
ATOM   2471  CA  CYS A 169      -7.272   9.509 -10.929  1.00 93.58           C
ATOM   2472  C   CYS A 169      -7.583  10.506  -9.810  1.00 93.58           C
ATOM   2473  O   CYS A 169      -7.234  10.275  -8.654  1.00 93.58           O
ATOM   2474  HA  CYS A 169      -6.999   8.538 -10.517  1.00 93.58           H
ATOM   2475  CB  CYS A 169      -6.106   9.977 -11.802  1.00 93.58           C
ATOM   2476 1HB  CYS A 169      -6.428  10.797 -12.444  1.00 93.58           H
ATOM   2477 2HB  CYS A 169      -5.301  10.360 -11.174  1.00 93.58           H
ATOM   2478  SG  CYS A 169      -5.493   8.588 -12.824  1.00 93.58           S
ATOM   2479  HG  CYS A 169      -6.460   8.649 -13.735  1.00 93.58           H
ATOM   2480  HN  CYS A 169      -8.403   9.547 -12.677  1.00 93.58           H
ATOM   2481  N   PHE A 170      -8.236  11.593 -10.195  1.00 92.91           N
ATOM   2482  CA  PHE A 170      -8.571  12.640  -9.245  1.00 92.91           C
ATOM   2483  C   PHE A 170      -9.451  12.097  -8.118  1.00 92.91           C
ATOM   2484  O   PHE A 170      -9.208  12.378  -6.945  1.00 92.91           O
ATOM   2485  HA  PHE A 170      -7.634  13.008  -8.826  1.00 92.91           H
ATOM   2486  CB  PHE A 170      -9.349  13.709 -10.014  1.00 92.91           C
ATOM   2487 1HB  PHE A 170      -8.745  14.050 -10.854  1.00 92.91           H
ATOM   2488 2HB  PHE A 170     -10.250  13.259 -10.431  1.00 92.91           H
ATOM   2489  CG  PHE A 170      -9.747  14.920  -9.166  1.00 92.91           C
ATOM   2490  CD1 PHE A 170     -11.023  15.043  -8.713  1.00 92.91           C
ATOM   2491  HD1 PHE A 170     -11.763  14.279  -8.954  1.00 92.91           H
ATOM   2492  CD2 PHE A 170      -8.824  15.872  -8.866  1.00 92.91           C
ATOM   2493  HD2 PHE A 170      -7.801  15.774  -9.229  1.00 92.91           H
ATOM   2494  CE1 PHE A 170     -11.392  16.166  -7.927  1.00 92.91           C
ATOM   2495  HE1 PHE A 170     -12.415  16.264  -7.564  1.00 92.91           H
ATOM   2496  CE2 PHE A 170      -9.193  16.995  -8.079  1.00 92.91           C
ATOM   2497  HE2 PHE A 170      -8.453  17.759  -7.838  1.00 92.91           H
ATOM   2498  CZ  PHE A 170     -10.469  17.118  -7.626  1.00 92.91           C
ATOM   2499  HZ  PHE A 170     -10.753  17.980  -7.022  1.00 92.91           H
ATOM   2500  HN  PHE A 170      -8.534  11.763 -11.134  1.00 92.91           H
ATOM   2501  N   THR A 171     -10.456  11.328  -8.513  1.00 92.55           N
ATOM   2502  CA  THR A 171     -11.384  10.757  -7.552  1.00 92.55           C
ATOM   2503  C   THR A 171     -10.637   9.875  -6.549  1.00 92.55           C
ATOM   2504  O   THR A 171     -10.954   9.876  -5.360  1.00 92.55           O
ATOM   2505  HA  THR A 171     -11.838  11.571  -6.986  1.00 92.55           H
ATOM   2506  CB  THR A 171     -12.468  10.008  -8.329  1.00 92.55           C
ATOM   2507  HB  THR A 171     -12.060   9.118  -8.808  1.00 92.55           H
ATOM   2508  OG1 THR A 171     -13.004  10.991  -9.211  1.00 92.55           O
ATOM   2509  HG1 THR A 171     -12.522  10.963 -10.087  1.00 92.55           H
ATOM   2510  CG2 THR A 171     -13.654   9.613  -7.447  1.00 92.55           C
ATOM   2511 1HG2 THR A 171     -14.105  10.510  -7.021  1.00 92.55           H
ATOM   2512 2HG2 THR A 171     -13.309   8.964  -6.643  1.00 92.55           H
ATOM   2513 3HG2 THR A 171     -14.394   9.085  -8.048  1.00 92.55           H
ATOM   2514  HN  THR A 171     -10.640  11.096  -9.468  1.00 92.55           H
ATOM   2515  N   ILE A 172      -9.660   9.145  -7.064  1.00 93.21           N
ATOM   2516  CA  ILE A 172      -8.892   8.230  -6.236  1.00 93.21           C
ATOM   2517  C   ILE A 172      -8.133   9.026  -5.173  1.00 93.21           C
ATOM   2518  O   ILE A 172      -8.117   8.648  -4.003  1.00 93.21           O
ATOM   2519  HA  ILE A 172      -9.601   7.571  -5.733  1.00 93.21           H
ATOM   2520  CB  ILE A 172      -7.992   7.348  -7.104  1.00 93.21           C
ATOM   2521  HB  ILE A 172      -7.510   7.981  -7.849  1.00 93.21           H
ATOM   2522  CG1 ILE A 172      -8.815   6.304  -7.862  1.00 93.21           C
ATOM   2523 1HG1 ILE A 172      -9.188   5.553  -7.165  1.00 93.21           H
ATOM   2524 2HG1 ILE A 172      -9.685   6.779  -8.314  1.00 93.21           H
ATOM   2525  CG2 ILE A 172      -6.882   6.707  -6.269  1.00 93.21           C
ATOM   2526 1HG2 ILE A 172      -6.273   7.489  -5.814  1.00 93.21           H
ATOM   2527 2HG2 ILE A 172      -7.325   6.091  -5.486  1.00 93.21           H
ATOM   2528 3HG2 ILE A 172      -6.257   6.086  -6.910  1.00 93.21           H
ATOM   2529  CD1 ILE A 172      -7.975   5.627  -8.947  1.00 93.21           C
ATOM   2530 1HD1 ILE A 172      -7.624   6.377  -9.656  1.00 93.21           H
ATOM   2531 2HD1 ILE A 172      -7.119   5.132  -8.488  1.00 93.21           H
ATOM   2532 3HD1 ILE A 172      -8.583   4.889  -9.470  1.00 93.21           H
ATOM   2533  HN  ILE A 172      -9.390   9.170  -8.027  1.00 93.21           H
ATOM   2534  N   TRP A 173      -7.521  10.114  -5.619  1.00 91.87           N
ATOM   2535  CA  TRP A 173      -6.683  10.913  -4.742  1.00 91.87           C
ATOM   2536  C   TRP A 173      -7.572  11.500  -3.644  1.00 91.87           C
ATOM   2537  O   TRP A 173      -7.202  11.493  -2.471  1.00 91.87           O
ATOM   2538  HA  TRP A 173      -5.935  10.253  -4.303  1.00 91.87           H
ATOM   2539  CB  TRP A 173      -5.925  11.982  -5.533  1.00 91.87           C
ATOM   2540 1HB  TRP A 173      -6.602  12.430  -6.260  1.00 91.87           H
ATOM   2541 2HB  TRP A 173      -5.620  12.776  -4.851  1.00 91.87           H
ATOM   2542  CG  TRP A 173      -4.690  11.455  -6.265  1.00 91.87           C
ATOM   2543  CD1 TRP A 173      -4.516  11.301  -7.585  1.00 91.87           C
ATOM   2544  HD1 TRP A 173      -5.269  11.544  -8.335  1.00 91.87           H
ATOM   2545  CD2 TRP A 173      -3.454  11.017  -5.662  1.00 91.87           C
ATOM   2546  NE1 TRP A 173      -3.265  10.797  -7.875  1.00 91.87           N
ATOM   2547  HE1 TRP A 173      -2.903  10.597  -8.786  1.00 91.87           H
ATOM   2548  CE2 TRP A 173      -2.598  10.619  -6.668  1.00 91.87           C
ATOM   2549  CE3 TRP A 173      -3.073  10.958  -4.310  1.00 91.87           C
ATOM   2550  HE3 TRP A 173      -3.730  11.266  -3.497  1.00 91.87           H
ATOM   2551  CZ2 TRP A 173      -1.307  10.134  -6.430  1.00 91.87           C
ATOM   2552  HZ2 TRP A 173      -0.650   9.826  -7.243  1.00 91.87           H
ATOM   2553  CZ3 TRP A 173      -1.779  10.471  -4.088  1.00 91.87           C
ATOM   2554  HZ3 TRP A 173      -1.433  10.405  -3.056  1.00 91.87           H
ATOM   2555  CH2 TRP A 173      -0.905  10.067  -5.090  1.00 91.87           C
ATOM   2556  HH2 TRP A 173       0.088   9.699  -4.834  1.00 91.87           H
ATOM   2557  HN  TRP A 173      -7.591  10.449  -6.559  1.00 91.87           H
ATOM   2558  N   VAL A 174      -8.728  11.994  -4.064  1.00 95.18           N
ATOM   2559  CA  VAL A 174      -9.662  12.605  -3.134  1.00 95.18           C
ATOM   2560  C   VAL A 174     -10.107  11.563  -2.106  1.00 95.18           C
ATOM   2561  O   VAL A 174     -10.152  11.845  -0.910  1.00 95.18           O
ATOM   2562  HA  VAL A 174      -9.134  13.406  -2.615  1.00 95.18           H
ATOM   2563  CB  VAL A 174     -10.832  13.227  -3.900  1.00 95.18           C
ATOM   2564  HB  VAL A 174     -11.257  12.458  -4.545  1.00 95.18           H
ATOM   2565  CG1 VAL A 174     -11.928  13.694  -2.941  1.00 95.18           C
ATOM   2566 1HG1 VAL A 174     -12.298  12.843  -2.369  1.00 95.18           H
ATOM   2567 2HG1 VAL A 174     -11.521  14.441  -2.259  1.00 95.18           H
ATOM   2568 3HG1 VAL A 174     -12.748  14.132  -3.511  1.00 95.18           H
ATOM   2569  CG2 VAL A 174     -10.355  14.376  -4.790  1.00 95.18           C
ATOM   2570 1HG2 VAL A 174      -9.893  15.147  -4.172  1.00 95.18           H
ATOM   2571 2HG2 VAL A 174      -9.627  14.001  -5.509  1.00 95.18           H
ATOM   2572 3HG2 VAL A 174     -11.206  14.800  -5.323  1.00 95.18           H
ATOM   2573  HN  VAL A 174      -9.028  11.982  -5.017  1.00 95.18           H
ATOM   2574  N   LEU A 175     -10.425  10.380  -2.610  1.00 89.61           N
ATOM   2575  CA  LEU A 175     -10.927   9.314  -1.759  1.00 89.61           C
ATOM   2576  C   LEU A 175      -9.854   8.938  -0.735  1.00 89.61           C
ATOM   2577  O   LEU A 175     -10.146   8.801   0.452  1.00 89.61           O
ATOM   2578  HA  LEU A 175     -11.793   9.703  -1.225  1.00 89.61           H
ATOM   2579  CB  LEU A 175     -11.409   8.135  -2.606  1.00 89.61           C
ATOM   2580 1HB  LEU A 175     -12.169   8.497  -3.298  1.00 89.61           H
ATOM   2581 2HB  LEU A 175     -10.573   7.779  -3.208  1.00 89.61           H
ATOM   2582  CG  LEU A 175     -11.987   6.947  -1.834  1.00 89.61           C
ATOM   2583  HG  LEU A 175     -11.247   6.621  -1.104  1.00 89.61           H
ATOM   2584  CD1 LEU A 175     -13.239   7.356  -1.055  1.00 89.61           C
ATOM   2585 1HD1 LEU A 175     -12.985   8.143  -0.346  1.00 89.61           H
ATOM   2586 2HD1 LEU A 175     -13.995   7.723  -1.749  1.00 89.61           H
ATOM   2587 3HD1 LEU A 175     -13.630   6.493  -0.516  1.00 89.61           H
ATOM   2588  CD2 LEU A 175     -12.254   5.764  -2.767  1.00 89.61           C
ATOM   2589 1HD2 LEU A 175     -12.967   6.061  -3.536  1.00 89.61           H
ATOM   2590 2HD2 LEU A 175     -11.320   5.454  -3.237  1.00 89.61           H
ATOM   2591 3HD2 LEU A 175     -12.664   4.933  -2.192  1.00 89.61           H
ATOM   2592  HN  LEU A 175     -10.345  10.145  -3.579  1.00 89.61           H
ATOM   2593  N   ALA A 176      -8.636   8.780  -1.232  1.00 94.75           N
ATOM   2594  CA  ALA A 176      -7.535   8.345  -0.389  1.00 94.75           C
ATOM   2595  C   ALA A 176      -7.301   9.381   0.712  1.00 94.75           C
ATOM   2596  O   ALA A 176      -7.019   9.023   1.855  1.00 94.75           O
ATOM   2597  HA  ALA A 176      -7.821   7.398   0.068  1.00 94.75           H
ATOM   2598  CB  ALA A 176      -6.291   8.120  -1.251  1.00 94.75           C
ATOM   2599 1HB  ALA A 176      -6.501   7.355  -1.999  1.00 94.75           H
ATOM   2600 2HB  ALA A 176      -6.021   9.051  -1.750  1.00 94.75           H
ATOM   2601 3HB  ALA A 176      -5.465   7.794  -0.619  1.00 94.75           H
ATOM   2602  HN  ALA A 176      -8.397   8.944  -2.189  1.00 94.75           H
ATOM   2603  N   ALA A 177      -7.428  10.643   0.330  1.00 94.62           N
ATOM   2604  CA  ALA A 177      -7.208  11.733   1.265  1.00 94.62           C
ATOM   2605  C   ALA A 177      -8.220  11.631   2.408  1.00 94.62           C
ATOM   2606  O   ALA A 177      -7.857  11.756   3.577  1.00 94.62           O
ATOM   2607  HA  ALA A 177      -6.202  11.625   1.671  1.00 94.62           H
ATOM   2608  CB  ALA A 177      -7.299  13.068   0.524  1.00 94.62           C
ATOM   2609 1HB  ALA A 177      -6.540  13.102  -0.258  1.00 94.62           H
ATOM   2610 2HB  ALA A 177      -8.288  13.168   0.075  1.00 94.62           H
ATOM   2611 3HB  ALA A 177      -7.134  13.886   1.225  1.00 94.62           H
ATOM   2612  HN  ALA A 177      -7.675  10.925  -0.597  1.00 94.62           H
ATOM   2613  N   ALA A 178      -9.470  11.405   2.031  1.00 94.93           N
ATOM   2614  CA  ALA A 178     -10.547  11.350   3.004  1.00 94.93           C
ATOM   2615  C   ALA A 178     -10.307  10.178   3.958  1.00 94.93           C
ATOM   2616  O   ALA A 178     -10.623  10.264   5.144  1.00 94.93           O
ATOM   2617  HA  ALA A 178     -10.529  12.280   3.573  1.00 94.93           H
ATOM   2618  CB  ALA A 178     -11.889  11.243   2.276  1.00 94.93           C
ATOM   2619 1HB  ALA A 178     -12.024  12.113   1.634  1.00 94.93           H
ATOM   2620 2HB  ALA A 178     -11.901  10.338   1.669  1.00 94.93           H
ATOM   2621 3HB  ALA A 178     -12.697  11.201   3.007  1.00 94.93           H
ATOM   2622  HN  ALA A 178      -9.750  11.262   1.082  1.00 94.93           H
ATOM   2623  N   LEU A 179      -9.749   9.111   3.406  1.00 91.66           N
ATOM   2624  CA  LEU A 179      -9.533   7.897   4.174  1.00 91.66           C
ATOM   2625  C   LEU A 179      -8.375   8.116   5.150  1.00 91.66           C
ATOM   2626  O   LEU A 179      -8.097   7.263   5.991  1.00 91.66           O
ATOM   2627  HA  LEU A 179     -10.439   7.709   4.750  1.00 91.66           H
ATOM   2628  CB  LEU A 179      -9.332   6.701   3.241  1.00 91.66           C
ATOM   2629 1HB  LEU A 179      -8.539   6.945   2.535  1.00 91.66           H
ATOM   2630 2HB  LEU A 179      -8.981   5.857   3.835  1.00 91.66           H
ATOM   2631  CG  LEU A 179     -10.563   6.255   2.449  1.00 91.66           C
ATOM   2632  HG  LEU A 179     -10.969   7.123   1.931  1.00 91.66           H
ATOM   2633  CD1 LEU A 179     -10.184   5.226   1.381  1.00 91.66           C
ATOM   2634 1HD1 LEU A 179      -9.466   5.668   0.691  1.00 91.66           H
ATOM   2635 2HD1 LEU A 179      -9.740   4.353   1.859  1.00 91.66           H
ATOM   2636 3HD1 LEU A 179     -11.078   4.926   0.833  1.00 91.66           H
ATOM   2637  CD2 LEU A 179     -11.657   5.734   3.384  1.00 91.66           C
ATOM   2638 1HD2 LEU A 179     -11.278   4.883   3.949  1.00 91.66           H
ATOM   2639 2HD2 LEU A 179     -11.953   6.525   4.073  1.00 91.66           H
ATOM   2640 3HD2 LEU A 179     -12.520   5.424   2.795  1.00 91.66           H
ATOM   2641  HN  LEU A 179      -9.449   9.067   2.453  1.00 91.66           H
ATOM   2642  N   CYS A 180      -7.731   9.265   5.006  1.00 90.79           N
ATOM   2643  CA  CYS A 180      -6.557   9.571   5.806  1.00 90.79           C
ATOM   2644  C   CYS A 180      -6.987  10.480   6.960  1.00 90.79           C
ATOM   2645  O   CYS A 180      -6.163  10.873   7.785  1.00 90.79           O
ATOM   2646  HA  CYS A 180      -6.179   8.620   6.183  1.00 90.79           H
ATOM   2647  CB  CYS A 180      -5.447  10.203   4.965  1.00 90.79           C
ATOM   2648 1HB  CYS A 180      -5.808  11.121   4.502  1.00 90.79           H
ATOM   2649 2HB  CYS A 180      -4.607  10.477   5.603  1.00 90.79           H
ATOM   2650  SG  CYS A 180      -4.895   9.029   3.674  1.00 90.79           S
ATOM   2651  HG  CYS A 180      -6.065   8.951   3.047  1.00 90.79           H
ATOM   2652  HN  CYS A 180      -7.998   9.978   4.357  1.00 90.79           H
ATOM   2653  N   ILE A 181      -8.275  10.787   6.981  1.00 90.54           N
ATOM   2654  CA  ILE A 181      -8.813  11.690   7.984  1.00 90.54           C
ATOM   2655  C   ILE A 181      -8.490  11.148   9.378  1.00 90.54           C
ATOM   2656  O   ILE A 181      -8.018  11.887  10.241  1.00 90.54           O
ATOM   2657  HA  ILE A 181      -8.311  12.650   7.862  1.00 90.54           H
ATOM   2658  CB  ILE A 181     -10.306  11.927   7.747  1.00 90.54           C
ATOM   2659  HB  ILE A 181     -10.786  10.960   7.598  1.00 90.54           H
ATOM   2660  CG1 ILE A 181     -10.536  12.746   6.475  1.00 90.54           C
ATOM   2661 1HG1 ILE A 181     -10.135  13.751   6.608  1.00 90.54           H
ATOM   2662 2HG1 ILE A 181      -9.993  12.295   5.644  1.00 90.54           H
ATOM   2663  CG2 ILE A 181     -10.960  12.572   8.970  1.00 90.54           C
ATOM   2664 1HG2 ILE A 181     -10.843  11.916   9.833  1.00 90.54           H
ATOM   2665 2HG2 ILE A 181     -10.482  13.530   9.175  1.00 90.54           H
ATOM   2666 3HG2 ILE A 181     -12.021  12.729   8.775  1.00 90.54           H
ATOM   2667  CD1 ILE A 181     -12.025  12.826   6.136  1.00 90.54           C
ATOM   2668 1HD1 ILE A 181     -12.417  11.821   5.980  1.00 90.54           H
ATOM   2669 2HD1 ILE A 181     -12.560  13.300   6.959  1.00 90.54           H
ATOM   2670 3HD1 ILE A 181     -12.160  13.414   5.228  1.00 90.54           H
ATOM   2671  HN  ILE A 181      -8.946  10.431   6.330  1.00 90.54           H
ATOM   2672  N   PRO A 182      -8.738   9.854   9.623  1.00 91.79           N
ATOM   2673  CA  PRO A 182      -8.486   9.275  10.944  1.00 91.79           C
ATOM   2674  C   PRO A 182      -7.069   9.539  11.429  1.00 91.79           C
ATOM   2675  O   PRO A 182      -6.864   9.914  12.582  1.00 91.79           O
ATOM   2676  HA  PRO A 182      -9.133   9.741  11.688  1.00 91.79           H
ATOM   2677  CB  PRO A 182      -8.747   7.781  10.741  1.00 91.79           C
ATOM   2678 1HB  PRO A 182      -7.834   7.246  10.477  1.00 91.79           H
ATOM   2679 2HB  PRO A 182      -9.138   7.315  11.645  1.00 91.79           H
ATOM   2680  CG  PRO A 182      -9.764   7.752   9.606  1.00 91.79           C
ATOM   2681 1HG  PRO A 182      -9.789   6.782   9.110  1.00 91.79           H
ATOM   2682 2HG  PRO A 182     -10.776   7.939   9.965  1.00 91.79           H
ATOM   2683  CD  PRO A 182      -9.274   8.854   8.682  1.00 91.79           C
ATOM   2684 1HD  PRO A 182      -8.504   8.496   7.998  1.00 91.79           H
ATOM   2685 2HD  PRO A 182     -10.079   9.256   8.068  1.00 91.79           H
ATOM   2686  N   GLU A 183      -6.121   9.333  10.526  1.00 87.98           N
ATOM   2687  CA  GLU A 183      -4.716   9.461  10.875  1.00 87.98           C
ATOM   2688  C   GLU A 183      -4.400  10.901  11.283  1.00 87.98           C
ATOM   2689  O   GLU A 183      -3.628  11.132  12.212  1.00 87.98           O
ATOM   2690  HA  GLU A 183      -4.567   8.795  11.724  1.00 87.98           H
ATOM   2691  CB  GLU A 183      -3.822   9.010   9.719  1.00 87.98           C
ATOM   2692 1HB  GLU A 183      -4.234   9.365   8.774  1.00 87.98           H
ATOM   2693 2HB  GLU A 183      -2.799   9.342   9.894  1.00 87.98           H
ATOM   2694  CG  GLU A 183      -3.770   7.483   9.629  1.00 87.98           C
ATOM   2695 1HG  GLU A 183      -2.963   7.181   8.961  1.00 87.98           H
ATOM   2696 2HG  GLU A 183      -3.544   7.065  10.611  1.00 87.98           H
ATOM   2697  CD  GLU A 183      -5.098   6.918   9.122  1.00 87.98           C
ATOM   2698  OE1 GLU A 183      -5.292   5.694   9.282  1.00 87.98           O
ATOM   2699  OE2 GLU A 183      -5.889   7.723   8.585  1.00 87.98           O
ATOM   2700  HN  GLU A 183      -6.300   9.084   9.575  1.00 87.98           H
ATOM   2701  N   ILE A 184      -5.012  11.834  10.567  1.00 89.91           N
ATOM   2702  CA  ILE A 184      -4.760  13.245  10.805  1.00 89.91           C
ATOM   2703  C   ILE A 184      -5.173  13.598  12.235  1.00 89.91           C
ATOM   2704  O   ILE A 184      -4.488  14.364  12.911  1.00 89.91           O
ATOM   2705  HA  ILE A 184      -3.687  13.407  10.705  1.00 89.91           H
ATOM   2706  CB  ILE A 184      -5.448  14.099   9.738  1.00 89.91           C
ATOM   2707  HB  ILE A 184      -6.497  13.804   9.688  1.00 89.91           H
ATOM   2708  CG1 ILE A 184      -4.842  13.844   8.356  1.00 89.91           C
ATOM   2709 1HG1 ILE A 184      -3.835  14.259   8.315  1.00 89.91           H
ATOM   2710 2HG1 ILE A 184      -4.751  12.771   8.188  1.00 89.91           H
ATOM   2711  CG2 ILE A 184      -5.412  15.581  10.115  1.00 89.91           C
ATOM   2712 1HG2 ILE A 184      -5.927  15.727  11.064  1.00 89.91           H
ATOM   2713 2HG2 ILE A 184      -4.376  15.907  10.209  1.00 89.91           H
ATOM   2714 3HG2 ILE A 184      -5.908  16.165   9.339  1.00 89.91           H
ATOM   2715  CD1 ILE A 184      -5.702  14.468   7.256  1.00 89.91           C
ATOM   2716 1HD1 ILE A 184      -6.701  14.032   7.285  1.00 89.91           H
ATOM   2717 2HD1 ILE A 184      -5.770  15.544   7.415  1.00 89.91           H
ATOM   2718 3HD1 ILE A 184      -5.248  14.272   6.285  1.00 89.91           H
ATOM   2719  HN  ILE A 184      -5.668  11.638   9.838  1.00 89.91           H
ATOM   2720  N   LEU A 185      -6.291  13.023  12.654  1.00 90.10           N
ATOM   2721  CA  LEU A 185      -6.919  13.428  13.900  1.00 90.10           C
ATOM   2722  C   LEU A 185      -6.153  12.815  15.074  1.00 90.10           C
ATOM   2723  O   LEU A 185      -5.800  13.515  16.022  1.00 90.10           O
ATOM   2724  HA  LEU A 185      -6.844  14.513  13.967  1.00 90.10           H
ATOM   2725  CB  LEU A 185      -8.408  13.077  13.888  1.00 90.10           C
ATOM   2726 1HB  LEU A 185      -8.509  12.016  13.661  1.00 90.10           H
ATOM   2727 2HB  LEU A 185      -8.805  13.227  14.892  1.00 90.10           H
ATOM   2728  CG  LEU A 185      -9.275  13.865  12.904  1.00 90.10           C
ATOM   2729  HG  LEU A 185      -8.895  13.689  11.897  1.00 90.10           H
ATOM   2730  CD1 LEU A 185     -10.723  13.373  12.933  1.00 90.10           C
ATOM   2731 1HD1 LEU A 185     -10.755  12.319  12.659  1.00 90.10           H
ATOM   2732 2HD1 LEU A 185     -11.130  13.500  13.936  1.00 90.10           H
ATOM   2733 3HD1 LEU A 185     -11.318  13.951  12.225  1.00 90.10           H
ATOM   2734  CD2 LEU A 185      -9.175  15.369  13.168  1.00 90.10           C
ATOM   2735 1HD2 LEU A 185      -9.514  15.583  14.182  1.00 90.10           H
ATOM   2736 2HD2 LEU A 185      -8.139  15.689  13.056  1.00 90.10           H
ATOM   2737 3HD2 LEU A 185      -9.801  15.906  12.455  1.00 90.10           H
ATOM   2738  HN  LEU A 185      -6.765  12.296  12.158  1.00 90.10           H
ATOM   2739  N   TYR A 186      -5.917  11.515  14.973  1.00 90.42           N
ATOM   2740  CA  TYR A 186      -5.620  10.715  16.148  1.00 90.42           C
ATOM   2741  C   TYR A 186      -4.140  10.329  16.189  1.00 90.42           C
ATOM   2742  O   TYR A 186      -3.695   9.660  17.120  1.00 90.42           O
ATOM   2743  HA  TYR A 186      -5.857  11.310  17.029  1.00 90.42           H
ATOM   2744  CB  TYR A 186      -6.462   9.444  16.016  1.00 90.42           C
ATOM   2745 1HB  TYR A 186      -6.127   8.888  15.141  1.00 90.42           H
ATOM   2746 2HB  TYR A 186      -6.283   8.810  16.884  1.00 90.42           H
ATOM   2747  CG  TYR A 186      -7.965   9.703  15.894  1.00 90.42           C
ATOM   2748  CD1 TYR A 186      -8.596  10.542  16.790  1.00 90.42           C
ATOM   2749  HD1 TYR A 186      -8.023  11.020  17.585  1.00 90.42           H
ATOM   2750  CD2 TYR A 186      -8.690   9.098  14.887  1.00 90.42           C
ATOM   2751  HD2 TYR A 186      -8.192   8.435  14.180  1.00 90.42           H
ATOM   2752  CE1 TYR A 186     -10.010  10.787  16.675  1.00 90.42           C
ATOM   2753  HE1 TYR A 186     -10.520  11.447  17.376  1.00 90.42           H
ATOM   2754  CE2 TYR A 186     -10.104   9.342  14.772  1.00 90.42           C
ATOM   2755  HE2 TYR A 186     -10.689   8.871  13.982  1.00 90.42           H
ATOM   2756  CZ  TYR A 186     -10.695  10.174  15.672  1.00 90.42           C
ATOM   2757  OH  TYR A 186     -12.030  10.405  15.563  1.00 90.42           O
ATOM   2758  HH  TYR A 186     -12.410   9.868  14.810  1.00 90.42           H
ATOM   2759  HN  TYR A 186      -5.927  11.011  14.109  1.00 90.42           H
ATOM   2760  N   SER A 187      -3.418  10.768  15.168  1.00 91.02           N
ATOM   2761  CA  SER A 187      -1.970  10.652  15.171  1.00 91.02           C
ATOM   2762  C   SER A 187      -1.367  11.644  16.168  1.00 91.02           C
ATOM   2763  O   SER A 187      -1.591  12.849  16.062  1.00 91.02           O
ATOM   2764  HA  SER A 187      -1.763   9.627  15.478  1.00 91.02           H
ATOM   2765  CB  SER A 187      -1.396  10.890  13.772  1.00 91.02           C
ATOM   2766 1HB  SER A 187      -1.680  11.885  13.428  1.00 91.02           H
ATOM   2767 2HB  SER A 187      -0.307  10.868  13.819  1.00 91.02           H
ATOM   2768  OG  SER A 187      -1.850   9.917  12.836  1.00 91.02           O
ATOM   2769  HG  SER A 187      -2.384  10.359  12.115  1.00 91.02           H
ATOM   2770  HN  SER A 187      -3.807  11.195  14.352  1.00 91.02           H
ATOM   2771  N   GLN A 188      -0.615  11.100  17.113  1.00 84.66           N
ATOM   2772  CA  GLN A 188       0.115  11.929  18.057  1.00 84.66           C
ATOM   2773  C   GLN A 188       1.374  11.203  18.538  1.00 84.66           C
ATOM   2774  O   GLN A 188       1.541  10.010  18.287  1.00 84.66           O
ATOM   2775  HA  GLN A 188       0.394  12.824  17.502  1.00 84.66           H
ATOM   2776  CB  GLN A 188      -0.773  12.327  19.238  1.00 84.66           C
ATOM   2777 1HB  GLN A 188      -0.230  13.010  19.891  1.00 84.66           H
ATOM   2778 2HB  GLN A 188      -1.649  12.864  18.873  1.00 84.66           H
ATOM   2779  CG  GLN A 188      -1.215  11.096  20.031  1.00 84.66           C
ATOM   2780 1HG  GLN A 188      -1.677  10.373  19.359  1.00 84.66           H
ATOM   2781 2HG  GLN A 188      -0.344  10.610  20.471  1.00 84.66           H
ATOM   2782  CD  GLN A 188      -2.204  11.480  21.134  1.00 84.66           C
ATOM   2783  OE1 GLN A 188      -2.762  12.565  21.152  1.00 84.66           O
ATOM   2784  NE2 GLN A 188      -2.388  10.533  22.049  1.00 84.66           N
ATOM   2785 1HE2 GLN A 188      -1.898   9.664  21.975  1.00 84.66           H
ATOM   2786 2HE2 GLN A 188      -3.016  10.690  22.811  1.00 84.66           H
ATOM   2787  HN  GLN A 188      -0.500  10.115  17.238  1.00 84.66           H
ATOM   2788  N   ILE A 189       2.227  11.953  19.220  1.00 88.51           N
ATOM   2789  CA  ILE A 189       3.393  11.368  19.859  1.00 88.51           C
ATOM   2790  C   ILE A 189       3.000  10.835  21.238  1.00 88.51           C
ATOM   2791  O   ILE A 189       2.390  11.549  22.032  1.00 88.51           O
ATOM   2792  HA  ILE A 189       3.716  10.528  19.243  1.00 88.51           H
ATOM   2793  CB  ILE A 189       4.546  12.373  19.893  1.00 88.51           C
ATOM   2794  HB  ILE A 189       4.203  13.268  20.412  1.00 88.51           H
ATOM   2795  CG1 ILE A 189       4.946  12.797  18.479  1.00 88.51           C
ATOM   2796 1HG1 ILE A 189       5.330  11.936  17.932  1.00 88.51           H
ATOM   2797 2HG1 ILE A 189       4.068  13.151  17.939  1.00 88.51           H
ATOM   2798  CG2 ILE A 189       5.733  11.819  20.683  1.00 88.51           C
ATOM   2799 1HG2 ILE A 189       5.422  11.609  21.706  1.00 88.51           H
ATOM   2800 2HG2 ILE A 189       6.085  10.900  20.214  1.00 88.51           H
ATOM   2801 3HG2 ILE A 189       6.538  12.554  20.692  1.00 88.51           H
ATOM   2802  CD1 ILE A 189       6.007  13.899  18.516  1.00 88.51           C
ATOM   2803 1HD1 ILE A 189       5.611  14.767  19.042  1.00 88.51           H
ATOM   2804 2HD1 ILE A 189       6.893  13.533  19.035  1.00 88.51           H
ATOM   2805 3HD1 ILE A 189       6.274  14.181  17.497  1.00 88.51           H
ATOM   2806  HN  ILE A 189       2.131  12.941  19.339  1.00 88.51           H
ATOM   2807  N   LYS A 190       3.367   9.585  21.480  1.00 83.90           N
ATOM   2808  CA  LYS A 190       3.151   8.981  22.784  1.00 83.90           C
ATOM   2809  C   LYS A 190       4.501   8.607  23.398  1.00 83.90           C
ATOM   2810  O   LYS A 190       5.362   8.048  22.720  1.00 83.90           O
ATOM   2811  HA  LYS A 190       2.679   9.732  23.418  1.00 83.90           H
ATOM   2812  CB  LYS A 190       2.178   7.805  22.676  1.00 83.90           C
ATOM   2813 1HB  LYS A 190       1.245   8.140  22.223  1.00 83.90           H
ATOM   2814 2HB  LYS A 190       2.595   7.043  22.018  1.00 83.90           H
ATOM   2815  CG  LYS A 190       1.895   7.199  24.052  1.00 83.90           C
ATOM   2816 1HG  LYS A 190       2.827   6.862  24.503  1.00 83.90           H
ATOM   2817 2HG  LYS A 190       1.479   7.962  24.710  1.00 83.90           H
ATOM   2818  CD  LYS A 190       0.919   6.025  23.944  1.00 83.90           C
ATOM   2819 1HD  LYS A 190      -0.061   6.389  23.638  1.00 83.90           H
ATOM   2820 2HD  LYS A 190       1.259   5.336  23.170  1.00 83.90           H
ATOM   2821  CE  LYS A 190       0.802   5.286  25.278  1.00 83.90           C
ATOM   2822 1HE  LYS A 190       1.791   5.152  25.715  1.00 83.90           H
ATOM   2823 2HE  LYS A 190       0.221   5.883  25.981  1.00 83.90           H
ATOM   2824  NZ  LYS A 190       0.155   3.968  25.085  1.00 83.90           N
ATOM   2825 1HZ  LYS A 190      -0.114   3.589  25.986  1.00 83.90           H
ATOM   2826 2HZ  LYS A 190      -0.668   4.078  24.504  1.00 83.90           H
ATOM   2827 3HZ  LYS A 190       0.806   3.336  24.633  1.00 83.90           H
ATOM   2828  HN  LYS A 190       3.803   8.989  20.806  1.00 83.90           H
ATOM   2829  N   GLU A 191       4.645   8.932  24.675  1.00 75.90           N
ATOM   2830  CA  GLU A 191       5.825   8.530  25.421  1.00 75.90           C
ATOM   2831  C   GLU A 191       5.540   7.257  26.221  1.00 75.90           C
ATOM   2832  O   GLU A 191       4.574   7.201  26.981  1.00 75.90           O
ATOM   2833  HA  GLU A 191       6.589   8.331  24.669  1.00 75.90           H
ATOM   2834  CB  GLU A 191       6.305   9.657  26.337  1.00 75.90           C
ATOM   2835 1HB  GLU A 191       5.455  10.090  26.864  1.00 75.90           H
ATOM   2836 2HB  GLU A 191       7.081   9.283  27.005  1.00 75.90           H
ATOM   2837  CG  GLU A 191       6.943  10.788  25.527  1.00 75.90           C
ATOM   2838 1HG  GLU A 191       7.719  10.382  24.878  1.00 75.90           H
ATOM   2839 2HG  GLU A 191       6.194  11.245  24.882  1.00 75.90           H
ATOM   2840  CD  GLU A 191       7.547  11.849  26.449  1.00 75.90           C
ATOM   2841  OE1 GLU A 191       8.076  12.841  25.902  1.00 75.90           O
ATOM   2842  OE2 GLU A 191       7.466  11.645  27.679  1.00 75.90           O
ATOM   2843  HN  GLU A 191       3.974   9.458  25.197  1.00 75.90           H
ATOM   2844  N   GLU A 192       6.397   6.267  26.022  1.00 71.42           N
ATOM   2845  CA  GLU A 192       6.280   5.018  26.755  1.00 71.42           C
ATOM   2846  C   GLU A 192       7.663   4.522  27.184  1.00 71.42           C
ATOM   2847  O   GLU A 192       8.556   4.366  26.352  1.00 71.42           O
ATOM   2848  HA  GLU A 192       5.682   5.253  27.635  1.00 71.42           H
ATOM   2849  CB  GLU A 192       5.553   3.960  25.923  1.00 71.42           C
ATOM   2850 1HB  GLU A 192       4.567   4.329  25.641  1.00 71.42           H
ATOM   2851 2HB  GLU A 192       6.168   3.677  25.069  1.00 71.42           H
ATOM   2852  CG  GLU A 192       5.330   2.682  26.734  1.00 71.42           C
ATOM   2853 1HG  GLU A 192       6.204   2.037  26.651  1.00 71.42           H
ATOM   2854 2HG  GLU A 192       5.217   2.932  27.789  1.00 71.42           H
ATOM   2855  CD  GLU A 192       4.088   1.932  26.247  1.00 71.42           C
ATOM   2856  OE1 GLU A 192       3.734   0.931  26.906  1.00 71.42           O
ATOM   2857  OE2 GLU A 192       3.521   2.378  25.226  1.00 71.42           O
ATOM   2858  HN  GLU A 192       7.159   6.308  25.376  1.00 71.42           H
ATOM   2859  N   SER A 193       7.797   4.289  28.481  1.00 72.26           N
ATOM   2860  CA  SER A 193       9.042   3.775  29.025  1.00 72.26           C
ATOM   2861  C   SER A 193      10.201   4.697  28.640  1.00 72.26           C
ATOM   2862  O   SER A 193      11.325   4.238  28.443  1.00 72.26           O
ATOM   2863  HA  SER A 193       8.904   3.766  30.106  1.00 72.26           H
ATOM   2864  CB  SER A 193       9.312   2.351  28.534  1.00 72.26           C
ATOM   2865 1HB  SER A 193       9.504   2.368  27.461  1.00 72.26           H
ATOM   2866 2HB  SER A 193      10.212   1.966  29.013  1.00 72.26           H
ATOM   2867  OG  SER A 193       8.219   1.477  28.805  1.00 72.26           O
ATOM   2868  HG  SER A 193       8.375   0.590  28.370  1.00 72.26           H
ATOM   2869  HN  SER A 193       7.074   4.445  29.155  1.00 72.26           H
ATOM   2870  N   GLY A 194       9.888   5.981  28.546  1.00 80.35           N
ATOM   2871  CA  GLY A 194      10.900   6.979  28.246  1.00 80.35           C
ATOM   2872  C   GLY A 194      11.236   6.988  26.753  1.00 80.35           C
ATOM   2873  O   GLY A 194      12.162   7.676  26.326  1.00 80.35           O
ATOM   2874 1HA  GLY A 194      10.546   7.964  28.549  1.00 80.35           H
ATOM   2875 2HA  GLY A 194      11.802   6.772  28.823  1.00 80.35           H
ATOM   2876  HN  GLY A 194       8.963   6.341  28.670  1.00 80.35           H
ATOM   2877  N   ILE A 195      10.465   6.216  26.001  1.00 78.81           N
ATOM   2878  CA  ILE A 195      10.629   6.174  24.558  1.00 78.81           C
ATOM   2879  C   ILE A 195       9.466   6.913  23.894  1.00 78.81           C
ATOM   2880  O   ILE A 195       8.303   6.622  24.169  1.00 78.81           O
ATOM   2881  HA  ILE A 195      11.554   6.699  24.319  1.00 78.81           H
ATOM   2882  CB  ILE A 195      10.792   4.729  24.080  1.00 78.81           C
ATOM   2883  HB  ILE A 195       9.908   4.168  24.380  1.00 78.81           H
ATOM   2884  CG1 ILE A 195      11.998   4.064  24.747  1.00 78.81           C
ATOM   2885 1HG1 ILE A 195      12.909   4.596  24.474  1.00 78.81           H
ATOM   2886 2HG1 ILE A 195      11.901   4.131  25.831  1.00 78.81           H
ATOM   2887  CG2 ILE A 195      10.873   4.663  22.553  1.00 78.81           C
ATOM   2888 1HG2 ILE A 195       9.959   5.072  22.123  1.00 78.81           H
ATOM   2889 2HG2 ILE A 195      11.729   5.244  22.209  1.00 78.81           H
ATOM   2890 3HG2 ILE A 195      10.989   3.625  22.241  1.00 78.81           H
ATOM   2891  CD1 ILE A 195      12.114   2.596  24.331  1.00 78.81           C
ATOM   2892 1HD1 ILE A 195      11.211   2.062  24.627  1.00 78.81           H
ATOM   2893 2HD1 ILE A 195      12.234   2.534  23.249  1.00 78.81           H
ATOM   2894 3HD1 ILE A 195      12.979   2.147  24.819  1.00 78.81           H
ATOM   2895  HN  ILE A 195       9.740   5.629  26.361  1.00 78.81           H
ATOM   2896  N   ALA A 196       9.820   7.856  23.033  1.00 89.54           N
ATOM   2897  CA  ALA A 196       8.823   8.573  22.256  1.00 89.54           C
ATOM   2898  C   ALA A 196       8.452   7.746  21.023  1.00 89.54           C
ATOM   2899  O   ALA A 196       9.329   7.291  20.290  1.00 89.54           O
ATOM   2900  HA  ALA A 196       7.939   8.693  22.882  1.00 89.54           H
ATOM   2901  CB  ALA A 196       9.360   9.958  21.890  1.00 89.54           C
ATOM   2902 1HB  ALA A 196       9.581  10.515  22.801  1.00 89.54           H
ATOM   2903 2HB  ALA A 196      10.271   9.850  21.301  1.00 89.54           H
ATOM   2904 3HB  ALA A 196       8.612  10.495  21.307  1.00 89.54           H
ATOM   2905  HN  ALA A 196      10.766   8.131  22.863  1.00 89.54           H
ATOM   2906  N   ILE A 197       7.152   7.578  20.833  1.00 85.06           N
ATOM   2907  CA  ILE A 197       6.655   6.801  19.710  1.00 85.06           C
ATOM   2908  C   ILE A 197       5.557   7.592  18.995  1.00 85.06           C
ATOM   2909  O   ILE A 197       4.715   8.214  19.641  1.00 85.06           O
ATOM   2910  HA  ILE A 197       7.485   6.660  19.017  1.00 85.06           H
ATOM   2911  CB  ILE A 197       6.211   5.413  20.173  1.00 85.06           C
ATOM   2912  HB  ILE A 197       5.674   4.934  19.353  1.00 85.06           H
ATOM   2913  CG1 ILE A 197       5.240   5.512  21.351  1.00 85.06           C
ATOM   2914 1HG1 ILE A 197       5.749   5.947  22.211  1.00 85.06           H
ATOM   2915 2HG1 ILE A 197       4.419   6.181  21.094  1.00 85.06           H
ATOM   2916  CG2 ILE A 197       7.418   4.531  20.498  1.00 85.06           C
ATOM   2917 1HG2 ILE A 197       8.038   4.421  19.608  1.00 85.06           H
ATOM   2918 2HG2 ILE A 197       8.003   4.994  21.293  1.00 85.06           H
ATOM   2919 3HG2 ILE A 197       7.074   3.549  20.825  1.00 85.06           H
ATOM   2920  CD1 ILE A 197       4.685   4.135  21.722  1.00 85.06           C
ATOM   2921 1HD1 ILE A 197       4.156   3.714  20.868  1.00 85.06           H
ATOM   2922 2HD1 ILE A 197       5.507   3.476  22.001  1.00 85.06           H
ATOM   2923 3HD1 ILE A 197       3.998   4.235  22.562  1.00 85.06           H
ATOM   2924  HN  ILE A 197       6.445   7.959  21.428  1.00 85.06           H
ATOM   2925  N   CYS A 198       5.601   7.541  17.672  1.00 90.75           N
ATOM   2926  CA  CYS A 198       4.540   8.120  16.865  1.00 90.75           C
ATOM   2927  C   CYS A 198       3.498   7.034  16.590  1.00 90.75           C
ATOM   2928  O   CYS A 198       3.754   6.101  15.831  1.00 90.75           O
ATOM   2929  HA  CYS A 198       4.108   8.931  17.451  1.00 90.75           H
ATOM   2930  CB  CYS A 198       5.083   8.731  15.571  1.00 90.75           C
ATOM   2931 1HB  CYS A 198       5.661   9.626  15.797  1.00 90.75           H
ATOM   2932 2HB  CYS A 198       5.759   8.029  15.084  1.00 90.75           H
ATOM   2933  SG  CYS A 198       3.699   9.148  14.448  1.00 90.75           S
ATOM   2934  HN  CYS A 198       6.342   7.115  17.153  1.00 90.75           H
ATOM   2935  N   THR A 199       2.345   7.192  17.223  1.00 88.80           N
ATOM   2936  CA  THR A 199       1.275   6.219  17.082  1.00 88.80           C
ATOM   2937  C   THR A 199      -0.079   6.925  16.989  1.00 88.80           C
ATOM   2938  O   THR A 199      -0.185   8.115  17.283  1.00 88.80           O
ATOM   2939  HA  THR A 199       1.420   5.682  16.145  1.00 88.80           H
ATOM   2940  CB  THR A 199       1.369   5.239  18.253  1.00 88.80           C
ATOM   2941  HB  THR A 199       2.399   4.916  18.408  1.00 88.80           H
ATOM   2942  OG1 THR A 199       0.445   4.208  17.918  1.00 88.80           O
ATOM   2943  HG1 THR A 199       0.567   3.426  18.530  1.00 88.80           H
ATOM   2944  CG2 THR A 199       0.817   5.826  19.554  1.00 88.80           C
ATOM   2945 1HG2 THR A 199      -0.232   6.087  19.418  1.00 88.80           H
ATOM   2946 2HG2 THR A 199       1.383   6.720  19.818  1.00 88.80           H
ATOM   2947 3HG2 THR A 199       0.909   5.089  20.352  1.00 88.80           H
ATOM   2948  HN  THR A 199       2.136   7.965  17.822  1.00 88.80           H
ATOM   2949  N   MET A 200      -1.082   6.163  16.578  1.00 87.87           N
ATOM   2950  CA  MET A 200      -2.458   6.616  16.681  1.00 87.87           C
ATOM   2951  C   MET A 200      -3.025   6.338  18.074  1.00 87.87           C
ATOM   2952  O   MET A 200      -2.862   5.241  18.607  1.00 87.87           O
ATOM   2953  HA  MET A 200      -2.427   7.691  16.502  1.00 87.87           H
ATOM   2954  CB  MET A 200      -3.311   5.902  15.631  1.00 87.87           C
ATOM   2955 1HB  MET A 200      -3.183   4.824  15.725  1.00 87.87           H
ATOM   2956 2HB  MET A 200      -4.366   6.114  15.808  1.00 87.87           H
ATOM   2957  CG  MET A 200      -2.926   6.345  14.218  1.00 87.87           C
ATOM   2958 1HG  MET A 200      -2.964   7.432  14.146  1.00 87.87           H
ATOM   2959 2HG  MET A 200      -1.901   6.046  14.001  1.00 87.87           H
ATOM   2960  SD  MET A 200      -4.038   5.617  13.026  1.00 87.87           S
ATOM   2961  CE  MET A 200      -5.548   6.468  13.450  1.00 87.87           C
ATOM   2962 1HE  MET A 200      -5.808   6.253  14.486  1.00 87.87           H
ATOM   2963 2HE  MET A 200      -5.408   7.542  13.326  1.00 87.87           H
ATOM   2964 3HE  MET A 200      -6.352   6.130  12.796  1.00 87.87           H
ATOM   2965  HN  MET A 200      -0.966   5.252  16.182  1.00 87.87           H
ATOM   2966  N   VAL A 201      -3.679   7.350  18.625  1.00 90.39           N
ATOM   2967  CA  VAL A 201      -4.364   7.195  19.898  1.00 90.39           C
ATOM   2968  C   VAL A 201      -5.849   7.516  19.716  1.00 90.39           C
ATOM   2969  O   VAL A 201      -6.204   8.631  19.337  1.00 90.39           O
ATOM   2970  HA  VAL A 201      -4.265   6.152  20.199  1.00 90.39           H
ATOM   2971  CB  VAL A 201      -3.691   8.062  20.963  1.00 90.39           C
ATOM   2972  HB  VAL A 201      -3.815   9.106  20.673  1.00 90.39           H
ATOM   2973  CG1 VAL A 201      -4.358   7.871  22.327  1.00 90.39           C
ATOM   2974 1HG1 VAL A 201      -5.409   8.152  22.260  1.00 90.39           H
ATOM   2975 2HG1 VAL A 201      -4.279   6.826  22.627  1.00 90.39           H
ATOM   2976 3HG1 VAL A 201      -3.860   8.499  23.066  1.00 90.39           H
ATOM   2977  CG2 VAL A 201      -2.191   7.771  21.041  1.00 90.39           C
ATOM   2978 1HG2 VAL A 201      -2.037   6.722  21.296  1.00 90.39           H
ATOM   2979 2HG2 VAL A 201      -1.729   7.981  20.076  1.00 90.39           H
ATOM   2980 3HG2 VAL A 201      -1.737   8.401  21.806  1.00 90.39           H
ATOM   2981  HN  VAL A 201      -3.746   8.261  18.218  1.00 90.39           H
ATOM   2982  N   TYR A 202      -6.675   6.518  19.994  1.00 90.54           N
ATOM   2983  CA  TYR A 202      -8.109   6.659  19.802  1.00 90.54           C
ATOM   2984  C   TYR A 202      -8.785   7.160  21.080  1.00 90.54           C
ATOM   2985  O   TYR A 202      -8.383   6.797  22.184  1.00 90.54           O
ATOM   2986  HA  TYR A 202      -8.272   7.384  19.005  1.00 90.54           H
ATOM   2987  CB  TYR A 202      -8.631   5.258  19.479  1.00 90.54           C
ATOM   2988 1HB  TYR A 202      -8.356   4.583  20.290  1.00 90.54           H
ATOM   2989 2HB  TYR A 202      -9.720   5.286  19.444  1.00 90.54           H
ATOM   2990  CG  TYR A 202      -8.107   4.687  18.160  1.00 90.54           C
ATOM   2991  CD1 TYR A 202      -8.744   4.993  16.975  1.00 90.54           C
ATOM   2992  HD1 TYR A 202      -9.621   5.640  16.979  1.00 90.54           H
ATOM   2993  CD2 TYR A 202      -6.997   3.867  18.155  1.00 90.54           C
ATOM   2994  HD2 TYR A 202      -6.493   3.626  19.092  1.00 90.54           H
ATOM   2995  CE1 TYR A 202      -8.251   4.456  15.733  1.00 90.54           C
ATOM   2996  HE1 TYR A 202      -8.745   4.689  14.790  1.00 90.54           H
ATOM   2997  CE2 TYR A 202      -6.503   3.330  16.914  1.00 90.54           C
ATOM   2998  HE2 TYR A 202      -5.628   2.682  16.896  1.00 90.54           H
ATOM   2999  CZ  TYR A 202      -7.155   3.651  15.764  1.00 90.54           C
ATOM   3000  OH  TYR A 202      -6.689   3.144  14.591  1.00 90.54           O
ATOM   3001  HH  TYR A 202      -7.257   3.461  13.831  1.00 90.54           H
ATOM   3002  HN  TYR A 202      -6.381   5.629  20.342  1.00 90.54           H
ATOM   3003  N   PRO A 203      -9.821   8.001  20.954  1.00 85.76           N
ATOM   3004  CA  PRO A 203     -10.478   8.571  22.134  1.00 85.76           C
ATOM   3005  C   PRO A 203     -11.243   7.526  22.929  1.00 85.76           C
ATOM   3006  O   PRO A 203     -11.723   6.542  22.368  1.00 85.76           O
ATOM   3007  HA  PRO A 203      -9.733   8.965  22.825  1.00 85.76           H
ATOM   3008  CB  PRO A 203     -11.410   9.635  21.551  1.00 85.76           C
ATOM   3009 1HB  PRO A 203     -12.318   9.742  22.145  1.00 85.76           H
ATOM   3010 2HB  PRO A 203     -10.932  10.614  21.522  1.00 85.76           H
ATOM   3011  CG  PRO A 203     -11.711   9.127  20.170  1.00 85.76           C
ATOM   3012 1HG  PRO A 203     -12.538   8.416  20.183  1.00 85.76           H
ATOM   3013 2HG  PRO A 203     -12.001   9.940  19.505  1.00 85.76           H
ATOM   3014  CD  PRO A 203     -10.443   8.472  19.704  1.00 85.76           C
ATOM   3015 1HD  PRO A 203     -10.645   7.648  19.020  1.00 85.76           H
ATOM   3016 2HD  PRO A 203      -9.800   9.176  19.175  1.00 85.76           H
ATOM   3017  N   SER A 204     -11.336   7.769  24.229  1.00 77.49           N
ATOM   3018  CA  SER A 204     -11.634   6.702  25.170  1.00 77.49           C
ATOM   3019  C   SER A 204     -13.025   6.131  24.890  1.00 77.49           C
ATOM   3020  O   SER A 204     -13.248   4.930  25.036  1.00 77.49           O
ATOM   3021  HA  SER A 204     -10.868   5.945  25.000  1.00 77.49           H
ATOM   3022  CB  SER A 204     -11.546   7.202  26.613  1.00 77.49           C
ATOM   3023 1HB  SER A 204     -11.914   6.428  27.287  1.00 77.49           H
ATOM   3024 2HB  SER A 204     -10.502   7.380  26.872  1.00 77.49           H
ATOM   3025  OG  SER A 204     -12.295   8.398  26.811  1.00 77.49           O
ATOM   3026  HG  SER A 204     -13.267   8.182  26.897  1.00 77.49           H
ATOM   3027  HN  SER A 204     -11.212   8.672  24.639  1.00 77.49           H
ATOM   3028  N   ASP A 205     -13.926   7.018  24.493  1.00 70.62           N
ATOM   3029  CA  ASP A 205     -15.348   6.742  24.602  1.00 70.62           C
ATOM   3030  C   ASP A 205     -15.704   5.557  23.702  1.00 70.62           C
ATOM   3031  O   ASP A 205     -16.368   4.619  24.138  1.00 70.62           O
ATOM   3032  HA  ASP A 205     -15.518   6.529  25.658  1.00 70.62           H
ATOM   3033  CB  ASP A 205     -16.179   7.945  24.152  1.00 70.62           C
ATOM   3034 1HB  ASP A 205     -15.871   8.251  23.152  1.00 70.62           H
ATOM   3035 2HB  ASP A 205     -17.230   7.662  24.088  1.00 70.62           H
ATOM   3036  CG  ASP A 205     -16.018   9.117  25.122  1.00 70.62           C
ATOM   3037  OD1 ASP A 205     -15.532   8.861  26.245  1.00 70.62           O
ATOM   3038  OD2 ASP A 205     -16.385  10.242  24.720  1.00 70.62           O
ATOM   3039  HN  ASP A 205     -13.697   7.910  24.103  1.00 70.62           H
ATOM   3040  N   GLU A 206     -15.246   5.640  22.461  1.00 73.76           N
ATOM   3041  CA  GLU A 206     -15.562   4.618  21.477  1.00 73.76           C
ATOM   3042  C   GLU A 206     -14.282   4.113  20.808  1.00 73.76           C
ATOM   3043  O   GLU A 206     -14.297   3.732  19.638  1.00 73.76           O
ATOM   3044  HA  GLU A 206     -16.029   3.810  22.039  1.00 73.76           H
ATOM   3045  CB  GLU A 206     -16.553   5.145  20.438  1.00 73.76           C
ATOM   3046 1HB  GLU A 206     -16.180   6.078  20.015  1.00 73.76           H
ATOM   3047 2HB  GLU A 206     -16.741   4.377  19.687  1.00 73.76           H
ATOM   3048  CG  GLU A 206     -17.905   5.461  21.080  1.00 73.76           C
ATOM   3049 1HG  GLU A 206     -18.043   4.844  21.968  1.00 73.76           H
ATOM   3050 2HG  GLU A 206     -17.922   6.500  21.408  1.00 73.76           H
ATOM   3051  CD  GLU A 206     -19.050   5.212  20.097  1.00 73.76           C
ATOM   3052  OE1 GLU A 206     -20.006   4.515  20.503  1.00 73.76           O
ATOM   3053  OE2 GLU A 206     -18.945   5.723  18.961  1.00 73.76           O
ATOM   3054  HN  GLU A 206     -14.671   6.386  22.125  1.00 73.76           H
ATOM   3055  N   SER A 207     -13.204   4.125  21.579  1.00 85.72           N
ATOM   3056  CA  SER A 207     -11.890   3.834  21.033  1.00 85.72           C
ATOM   3057  C   SER A 207     -11.918   2.501  20.283  1.00 85.72           C
ATOM   3058  O   SER A 207     -11.379   2.392  19.183  1.00 85.72           O
ATOM   3059  HA  SER A 207     -11.674   4.654  20.348  1.00 85.72           H
ATOM   3060  CB  SER A 207     -10.830   3.800  22.136  1.00 85.72           C
ATOM   3061 1HB  SER A 207      -9.884   3.455  21.719  1.00 85.72           H
ATOM   3062 2HB  SER A 207     -10.664   4.810  22.510  1.00 85.72           H
ATOM   3063  OG  SER A 207     -11.210   2.951  23.215  1.00 85.72           O
ATOM   3064  HG  SER A 207     -10.640   3.139  24.015  1.00 85.72           H
ATOM   3065  HN  SER A 207     -13.220   4.328  22.558  1.00 85.72           H
ATOM   3066  N   THR A 208     -12.552   1.520  20.908  1.00 85.84           N
ATOM   3067  CA  THR A 208     -12.558   0.170  20.371  1.00 85.84           C
ATOM   3068  C   THR A 208     -13.267   0.138  19.015  1.00 85.84           C
ATOM   3069  O   THR A 208     -12.767  -0.460  18.063  1.00 85.84           O
ATOM   3070  HA  THR A 208     -11.525  -0.136  20.199  1.00 85.84           H
ATOM   3071  CB  THR A 208     -13.196  -0.751  21.412  1.00 85.84           C
ATOM   3072  HB  THR A 208     -14.264  -0.552  21.506  1.00 85.84           H
ATOM   3073  OG1 THR A 208     -12.424  -0.532  22.590  1.00 85.84           O
ATOM   3074  HG1 THR A 208     -11.464  -0.750  22.415  1.00 85.84           H
ATOM   3075  CG2 THR A 208     -12.980  -2.232  21.096  1.00 85.84           C
ATOM   3076 1HG2 THR A 208     -11.911  -2.446  21.069  1.00 85.84           H
ATOM   3077 2HG2 THR A 208     -13.421  -2.465  20.126  1.00 85.84           H
ATOM   3078 3HG2 THR A 208     -13.453  -2.841  21.866  1.00 85.84           H
ATOM   3079  HN  THR A 208     -13.055   1.636  21.765  1.00 85.84           H
ATOM   3080  N   LYS A 209     -14.420   0.789  18.971  1.00 81.95           N
ATOM   3081  CA  LYS A 209     -15.225   0.803  17.762  1.00 81.95           C
ATOM   3082  C   LYS A 209     -14.431   1.463  16.633  1.00 81.95           C
ATOM   3083  O   LYS A 209     -14.402   0.958  15.512  1.00 81.95           O
ATOM   3084  HA  LYS A 209     -15.420  -0.233  17.487  1.00 81.95           H
ATOM   3085  CB  LYS A 209     -16.579   1.464  18.028  1.00 81.95           C
ATOM   3086 1HB  LYS A 209     -16.428   2.444  18.481  1.00 81.95           H
ATOM   3087 2HB  LYS A 209     -17.101   1.626  17.084  1.00 81.95           H
ATOM   3088  CG  LYS A 209     -17.440   0.597  18.950  1.00 81.95           C
ATOM   3089 1HG  LYS A 209     -17.512  -0.412  18.544  1.00 81.95           H
ATOM   3090 2HG  LYS A 209     -16.963   0.515  19.927  1.00 81.95           H
ATOM   3091  CD  LYS A 209     -18.842   1.190  19.108  1.00 81.95           C
ATOM   3092 1HD  LYS A 209     -18.767   2.257  19.321  1.00 81.95           H
ATOM   3093 2HD  LYS A 209     -19.391   1.089  18.173  1.00 81.95           H
ATOM   3094  CE  LYS A 209     -19.608   0.492  20.234  1.00 81.95           C
ATOM   3095 1HE  LYS A 209     -19.901  -0.509  19.916  1.00 81.95           H
ATOM   3096 2HE  LYS A 209     -18.961   0.374  21.103  1.00 81.95           H
ATOM   3097  NZ  LYS A 209     -20.809   1.273  20.604  1.00 81.95           N
ATOM   3098 1HZ  LYS A 209     -21.274   0.827  21.388  1.00 81.95           H
ATOM   3099 2HZ  LYS A 209     -20.534   2.213  20.865  1.00 81.95           H
ATOM   3100 3HZ  LYS A 209     -21.444   1.313  19.814  1.00 81.95           H
ATOM   3101  HN  LYS A 209     -14.804   1.299  19.741  1.00 81.95           H
ATOM   3102  N   LEU A 210     -13.805   2.582  16.968  1.00 87.85           N
ATOM   3103  CA  LEU A 210     -13.123   3.386  15.968  1.00 87.85           C
ATOM   3104  C   LEU A 210     -11.977   2.575  15.362  1.00 87.85           C
ATOM   3105  O   LEU A 210     -11.838   2.505  14.142  1.00 87.85           O
ATOM   3106  HA  LEU A 210     -13.844   3.608  15.181  1.00 87.85           H
ATOM   3107  CB  LEU A 210     -12.682   4.723  16.567  1.00 87.85           C
ATOM   3108 1HB  LEU A 210     -13.537   5.173  17.072  1.00 87.85           H
ATOM   3109 2HB  LEU A 210     -11.929   4.526  17.330  1.00 87.85           H
ATOM   3110  CG  LEU A 210     -12.112   5.744  15.580  1.00 87.85           C
ATOM   3111  HG  LEU A 210     -11.277   5.282  15.054  1.00 87.85           H
ATOM   3112  CD1 LEU A 210     -13.153   6.129  14.527  1.00 87.85           C
ATOM   3113 1HD1 LEU A 210     -13.456   5.239  13.974  1.00 87.85           H
ATOM   3114 2HD1 LEU A 210     -14.023   6.565  15.018  1.00 87.85           H
ATOM   3115 3HD1 LEU A 210     -12.723   6.855  13.838  1.00 87.85           H
ATOM   3116  CD2 LEU A 210     -11.561   6.968  16.314  1.00 87.85           C
ATOM   3117 1HD2 LEU A 210     -12.362   7.441  16.884  1.00 87.85           H
ATOM   3118 2HD2 LEU A 210     -10.767   6.658  16.993  1.00 87.85           H
ATOM   3119 3HD2 LEU A 210     -11.163   7.678  15.589  1.00 87.85           H
ATOM   3120  HN  LEU A 210     -13.759   2.939  17.901  1.00 87.85           H
ATOM   3121  N   LYS A 211     -11.184   1.982  16.242  1.00 92.58           N
ATOM   3122  CA  LYS A 211     -10.048   1.185  15.809  1.00 92.58           C
ATOM   3123  C   LYS A 211     -10.536   0.076  14.875  1.00 92.58           C
ATOM   3124  O   LYS A 211      -9.992  -0.108  13.787  1.00 92.58           O
ATOM   3125  HA  LYS A 211      -9.384   1.842  15.248  1.00 92.58           H
ATOM   3126  CB  LYS A 211      -9.263   0.671  17.017  1.00 92.58           C
ATOM   3127 1HB  LYS A 211      -8.898   1.514  17.605  1.00 92.58           H
ATOM   3128 2HB  LYS A 211      -9.922   0.093  17.665  1.00 92.58           H
ATOM   3129  CG  LYS A 211      -8.083  -0.197  16.575  1.00 92.58           C
ATOM   3130 1HG  LYS A 211      -8.454  -1.127  16.142  1.00 92.58           H
ATOM   3131 2HG  LYS A 211      -7.522   0.316  15.794  1.00 92.58           H
ATOM   3132  CD  LYS A 211      -7.160  -0.510  17.754  1.00 92.58           C
ATOM   3133 1HD  LYS A 211      -6.818   0.419  18.209  1.00 92.58           H
ATOM   3134 2HD  LYS A 211      -7.713  -1.055  18.519  1.00 92.58           H
ATOM   3135  CE  LYS A 211      -5.955  -1.338  17.302  1.00 92.58           C
ATOM   3136 1HE  LYS A 211      -6.289  -2.309  16.938  1.00 92.58           H
ATOM   3137 2HE  LYS A 211      -5.456  -0.840  16.471  1.00 92.58           H
ATOM   3138  NZ  LYS A 211      -5.004  -1.521  18.421  1.00 92.58           N
ATOM   3139 1HZ  LYS A 211      -4.286  -2.185  18.149  1.00 92.58           H
ATOM   3140 2HZ  LYS A 211      -4.573  -0.632  18.648  1.00 92.58           H
ATOM   3141 3HZ  LYS A 211      -5.500  -1.873  19.232  1.00 92.58           H
ATOM   3142  HN  LYS A 211     -11.306   2.039  17.233  1.00 92.58           H
ATOM   3143  N   SER A 212     -11.556  -0.634  15.334  1.00 90.60           N
ATOM   3144  CA  SER A 212     -12.072  -1.771  14.590  1.00 90.60           C
ATOM   3145  C   SER A 212     -12.528  -1.323  13.200  1.00 90.60           C
ATOM   3146  O   SER A 212     -12.266  -2.002  12.208  1.00 90.60           O
ATOM   3147  HA  SER A 212     -11.237  -2.467  14.513  1.00 90.60           H
ATOM   3148  CB  SER A 212     -13.227  -2.440  15.337  1.00 90.60           C
ATOM   3149 1HB  SER A 212     -12.908  -2.688  16.350  1.00 90.60           H
ATOM   3150 2HB  SER A 212     -14.056  -1.739  15.427  1.00 90.60           H
ATOM   3151  OG  SER A 212     -13.675  -3.622  14.679  1.00 90.60           O
ATOM   3152  HG  SER A 212     -12.912  -4.257  14.558  1.00 90.60           H
ATOM   3153  HN  SER A 212     -12.028  -0.444  16.195  1.00 90.60           H
ATOM   3154  N   ALA A 213     -13.203  -0.183  13.172  1.00 93.85           N
ATOM   3155  CA  ALA A 213     -13.738   0.339  11.926  1.00 93.85           C
ATOM   3156  C   ALA A 213     -12.584   0.669  10.978  1.00 93.85           C
ATOM   3157  O   ALA A 213     -12.621   0.312   9.802  1.00 93.85           O
ATOM   3158  HA  ALA A 213     -14.355  -0.440  11.477  1.00 93.85           H
ATOM   3159  CB  ALA A 213     -14.618   1.556  12.219  1.00 93.85           C
ATOM   3160 1HB  ALA A 213     -15.439   1.262  12.873  1.00 93.85           H
ATOM   3161 2HB  ALA A 213     -14.022   2.326  12.709  1.00 93.85           H
ATOM   3162 3HB  ALA A 213     -15.020   1.948  11.284  1.00 93.85           H
ATOM   3163  HN  ALA A 213     -13.385   0.379  13.979  1.00 93.85           H
ATOM   3164  N   VAL A 214     -11.585   1.346  11.526  1.00 91.86           N
ATOM   3165  CA  VAL A 214     -10.455   1.790  10.728  1.00 91.86           C
ATOM   3166  C   VAL A 214      -9.766   0.573  10.107  1.00 91.86           C
ATOM   3167  O   VAL A 214      -9.422   0.586   8.926  1.00 91.86           O
ATOM   3168  HA  VAL A 214     -10.844   2.419   9.927  1.00 91.86           H
ATOM   3169  CB  VAL A 214      -9.512   2.639  11.582  1.00 91.86           C
ATOM   3170  HB  VAL A 214      -9.283   2.078  12.488  1.00 91.86           H
ATOM   3171  CG1 VAL A 214      -8.197   2.905  10.848  1.00 91.86           C
ATOM   3172 1HG1 VAL A 214      -7.707   1.957  10.625  1.00 91.86           H
ATOM   3173 2HG1 VAL A 214      -8.400   3.437   9.918  1.00 91.86           H
ATOM   3174 3HG1 VAL A 214      -7.545   3.511  11.478  1.00 91.86           H
ATOM   3175  CG2 VAL A 214     -10.182   3.950  11.999  1.00 91.86           C
ATOM   3176 1HG2 VAL A 214     -10.455   4.518  11.110  1.00 91.86           H
ATOM   3177 2HG2 VAL A 214     -11.078   3.732  12.580  1.00 91.86           H
ATOM   3178 3HG2 VAL A 214      -9.490   4.535  12.606  1.00 91.86           H
ATOM   3179  HN  VAL A 214     -11.541   1.591  12.494  1.00 91.86           H
ATOM   3180  N   LEU A 215      -9.585  -0.449  10.930  1.00 91.18           N
ATOM   3181  CA  LEU A 215      -8.867  -1.637  10.502  1.00 91.18           C
ATOM   3182  C   LEU A 215      -9.690  -2.370   9.440  1.00 91.18           C
ATOM   3183  O   LEU A 215      -9.151  -2.804   8.423  1.00 91.18           O
ATOM   3184  HA  LEU A 215      -7.932  -1.308  10.048  1.00 91.18           H
ATOM   3185  CB  LEU A 215      -8.503  -2.507  11.707  1.00 91.18           C
ATOM   3186 1HB  LEU A 215      -9.404  -2.668  12.299  1.00 91.18           H
ATOM   3187 2HB  LEU A 215      -8.183  -3.483  11.342  1.00 91.18           H
ATOM   3188  CG  LEU A 215      -7.413  -1.955  12.628  1.00 91.18           C
ATOM   3189  HG  LEU A 215      -7.757  -1.002  13.030  1.00 91.18           H
ATOM   3190  CD1 LEU A 215      -7.175  -2.888  13.817  1.00 91.18           C
ATOM   3191 1HD1 LEU A 215      -8.098  -2.990  14.389  1.00 91.18           H
ATOM   3192 2HD1 LEU A 215      -6.863  -3.867  13.453  1.00 91.18           H
ATOM   3193 3HD1 LEU A 215      -6.396  -2.472  14.455  1.00 91.18           H
ATOM   3194  CD2 LEU A 215      -6.125  -1.679  11.849  1.00 91.18           C
ATOM   3195 1HD2 LEU A 215      -5.767  -2.605  11.400  1.00 91.18           H
ATOM   3196 2HD2 LEU A 215      -6.324  -0.947  11.066  1.00 91.18           H
ATOM   3197 3HD2 LEU A 215      -5.368  -1.287  12.528  1.00 91.18           H
ATOM   3198  HN  LEU A 215      -9.919  -0.474  11.873  1.00 91.18           H
ATOM   3199  N   THR A 216     -10.981  -2.486   9.714  1.00 90.88           N
ATOM   3200  CA  THR A 216     -11.876  -3.193   8.814  1.00 90.88           C
ATOM   3201  C   THR A 216     -11.867  -2.540   7.431  1.00 90.88           C
ATOM   3202  O   THR A 216     -11.812  -3.231   6.414  1.00 90.88           O
ATOM   3203  HA  THR A 216     -11.505  -4.210   8.690  1.00 90.88           H
ATOM   3204  CB  THR A 216     -13.262  -3.231   9.460  1.00 90.88           C
ATOM   3205  HB  THR A 216     -13.670  -2.226   9.565  1.00 90.88           H
ATOM   3206  OG1 THR A 216     -13.059  -3.943  10.677  1.00 90.88           O
ATOM   3207  HG1 THR A 216     -12.990  -3.302  11.441  1.00 90.88           H
ATOM   3208  CG2 THR A 216     -14.249  -4.102   8.679  1.00 90.88           C
ATOM   3209 1HG2 THR A 216     -13.872  -5.124   8.632  1.00 90.88           H
ATOM   3210 2HG2 THR A 216     -14.359  -3.709   7.668  1.00 90.88           H
ATOM   3211 3HG2 THR A 216     -15.216  -4.094   9.180  1.00 90.88           H
ATOM   3212  HN  THR A 216     -11.416  -2.107  10.531  1.00 90.88           H
ATOM   3213  N   LEU A 217     -11.923  -1.216   7.436  1.00 88.45           N
ATOM   3214  CA  LEU A 217     -11.949  -0.463   6.194  1.00 88.45           C
ATOM   3215  C   LEU A 217     -10.666  -0.741   5.407  1.00 88.45           C
ATOM   3216  O   LEU A 217     -10.700  -0.873   4.185  1.00 88.45           O
ATOM   3217  HA  LEU A 217     -12.796  -0.824   5.610  1.00 88.45           H
ATOM   3218  CB  LEU A 217     -12.190   1.022   6.472  1.00 88.45           C
ATOM   3219 1HB  LEU A 217     -13.027   1.110   7.166  1.00 88.45           H
ATOM   3220 2HB  LEU A 217     -11.313   1.423   6.978  1.00 88.45           H
ATOM   3221  CG  LEU A 217     -12.484   1.894   5.250  1.00 88.45           C
ATOM   3222  HG  LEU A 217     -11.704   1.718   4.509  1.00 88.45           H
ATOM   3223  CD1 LEU A 217     -13.816   1.505   4.605  1.00 88.45           C
ATOM   3224 1HD1 LEU A 217     -13.776   0.463   4.289  1.00 88.45           H
ATOM   3225 2HD1 LEU A 217     -14.621   1.635   5.329  1.00 88.45           H
ATOM   3226 3HD1 LEU A 217     -14.000   2.141   3.739  1.00 88.45           H
ATOM   3227  CD2 LEU A 217     -12.435   3.380   5.612  1.00 88.45           C
ATOM   3228 1HD2 LEU A 217     -13.179   3.591   6.380  1.00 88.45           H
ATOM   3229 2HD2 LEU A 217     -11.443   3.629   5.990  1.00 88.45           H
ATOM   3230 3HD2 LEU A 217     -12.647   3.977   4.726  1.00 88.45           H
ATOM   3231  HN  LEU A 217     -11.951  -0.661   8.267  1.00 88.45           H
ATOM   3232  N   LYS A 218      -9.566  -0.821   6.141  1.00 86.18           N
ATOM   3233  CA  LYS A 218      -8.269  -1.035   5.523  1.00 86.18           C
ATOM   3234  C   LYS A 218      -8.265  -2.389   4.810  1.00 86.18           C
ATOM   3235  O   LYS A 218      -7.791  -2.498   3.680  1.00 86.18           O
ATOM   3236  HA  LYS A 218      -8.128  -0.252   4.778  1.00 86.18           H
ATOM   3237  CB  LYS A 218      -7.151  -0.882   6.557  1.00 86.18           C
ATOM   3238 1HB  LYS A 218      -7.299   0.037   7.125  1.00 86.18           H
ATOM   3239 2HB  LYS A 218      -7.194  -1.706   7.269  1.00 86.18           H
ATOM   3240  CG  LYS A 218      -5.779  -0.854   5.881  1.00 86.18           C
ATOM   3241 1HG  LYS A 218      -5.671  -1.724   5.233  1.00 86.18           H
ATOM   3242 2HG  LYS A 218      -5.700   0.028   5.246  1.00 86.18           H
ATOM   3243  CD  LYS A 218      -4.656  -0.844   6.920  1.00 86.18           C
ATOM   3244 1HD  LYS A 218      -4.728   0.057   7.530  1.00 86.18           H
ATOM   3245 2HD  LYS A 218      -4.770  -1.694   7.592  1.00 86.18           H
ATOM   3246  CE  LYS A 218      -3.284  -0.900   6.245  1.00 86.18           C
ATOM   3247 1HE  LYS A 218      -3.274  -1.690   5.494  1.00 86.18           H
ATOM   3248 2HE  LYS A 218      -3.089   0.037   5.724  1.00 86.18           H
ATOM   3249  NZ  LYS A 218      -2.223  -1.147   7.247  1.00 86.18           N
ATOM   3250 1HZ  LYS A 218      -1.398  -1.512   6.784  1.00 86.18           H
ATOM   3251 2HZ  LYS A 218      -1.991  -0.277   7.715  1.00 86.18           H
ATOM   3252 3HZ  LYS A 218      -2.553  -1.820   7.930  1.00 86.18           H
ATOM   3253  HN  LYS A 218      -9.552  -0.743   7.138  1.00 86.18           H
ATOM   3254  N   VAL A 219      -8.799  -3.386   5.499  1.00 90.42           N
ATOM   3255  CA  VAL A 219      -8.754  -4.750   5.000  1.00 90.42           C
ATOM   3256  C   VAL A 219      -9.642  -4.864   3.759  1.00 90.42           C
ATOM   3257  O   VAL A 219      -9.242  -5.455   2.757  1.00 90.42           O
ATOM   3258  HA  VAL A 219      -7.723  -4.962   4.714  1.00 90.42           H
ATOM   3259  CB  VAL A 219      -9.149  -5.727   6.109  1.00 90.42           C
ATOM   3260  HB  VAL A 219     -10.119  -5.419   6.498  1.00 90.42           H
ATOM   3261  CG1 VAL A 219      -9.292  -7.149   5.561  1.00 90.42           C
ATOM   3262 1HG1 VAL A 219     -10.063  -7.165   4.791  1.00 90.42           H
ATOM   3263 2HG1 VAL A 219      -8.343  -7.471   5.134  1.00 90.42           H
ATOM   3264 3HG1 VAL A 219      -9.574  -7.823   6.371  1.00 90.42           H
ATOM   3265  CG2 VAL A 219      -8.144  -5.682   7.262  1.00 90.42           C
ATOM   3266 1HG2 VAL A 219      -7.155  -5.954   6.893  1.00 90.42           H
ATOM   3267 2HG2 VAL A 219      -8.113  -4.675   7.678  1.00 90.42           H
ATOM   3268 3HG2 VAL A 219      -8.449  -6.386   8.037  1.00 90.42           H
ATOM   3269  HN  VAL A 219      -9.255  -3.275   6.382  1.00 90.42           H
ATOM   3270  N   ILE A 220     -10.830  -4.287   3.866  1.00 90.44           N
ATOM   3271  CA  ILE A 220     -11.816  -4.403   2.805  1.00 90.44           C
ATOM   3272  C   ILE A 220     -11.279  -3.731   1.540  1.00 90.44           C
ATOM   3273  O   ILE A 220     -11.171  -4.367   0.493  1.00 90.44           O
ATOM   3274  HA  ILE A 220     -11.953  -5.465   2.600  1.00 90.44           H
ATOM   3275  CB  ILE A 220     -13.167  -3.854   3.267  1.00 90.44           C
ATOM   3276  HB  ILE A 220     -13.002  -2.875   3.719  1.00 90.44           H
ATOM   3277  CG1 ILE A 220     -13.784  -4.749   4.343  1.00 90.44           C
ATOM   3278 1HG1 ILE A 220     -13.996  -5.733   3.925  1.00 90.44           H
ATOM   3279 2HG1 ILE A 220     -13.070  -4.895   5.154  1.00 90.44           H
ATOM   3280  CG2 ILE A 220     -14.111  -3.650   2.081  1.00 90.44           C
ATOM   3281 1HG2 ILE A 220     -13.667  -2.942   1.381  1.00 90.44           H
ATOM   3282 2HG2 ILE A 220     -14.275  -4.604   1.579  1.00 90.44           H
ATOM   3283 3HG2 ILE A 220     -15.064  -3.259   2.437  1.00 90.44           H
ATOM   3284  CD1 ILE A 220     -15.072  -4.136   4.895  1.00 90.44           C
ATOM   3285 1HD1 ILE A 220     -14.852  -3.163   5.334  1.00 90.44           H
ATOM   3286 2HD1 ILE A 220     -15.793  -4.015   4.086  1.00 90.44           H
ATOM   3287 3HD1 ILE A 220     -15.490  -4.793   5.658  1.00 90.44           H
ATOM   3288  HN  ILE A 220     -11.122  -3.750   4.657  1.00 90.44           H
ATOM   3289  N   LEU A 221     -10.957  -2.453   1.678  1.00 89.37           N
ATOM   3290  CA  LEU A 221     -10.576  -1.649   0.530  1.00 89.37           C
ATOM   3291  C   LEU A 221      -9.136  -1.981   0.135  1.00 89.37           C
ATOM   3292  O   LEU A 221      -8.741  -1.780  -1.013  1.00 89.37           O
ATOM   3293  HA  LEU A 221     -11.233  -1.925  -0.295  1.00 89.37           H
ATOM   3294  CB  LEU A 221     -10.809  -0.164   0.815  1.00 89.37           C
ATOM   3295 1HB  LEU A 221     -10.232   0.111   1.698  1.00 89.37           H
ATOM   3296 2HB  LEU A 221     -10.409   0.413  -0.019  1.00 89.37           H
ATOM   3297  CG  LEU A 221     -12.263   0.257   1.039  1.00 89.37           C
ATOM   3298  HG  LEU A 221     -12.633  -0.256   1.926  1.00 89.37           H
ATOM   3299  CD1 LEU A 221     -12.364   1.759   1.309  1.00 89.37           C
ATOM   3300 1HD1 LEU A 221     -11.787   2.008   2.199  1.00 89.37           H
ATOM   3301 2HD1 LEU A 221     -11.968   2.309   0.455  1.00 89.37           H
ATOM   3302 3HD1 LEU A 221     -13.408   2.031   1.464  1.00 89.37           H
ATOM   3303  CD2 LEU A 221     -13.145  -0.176  -0.134  1.00 89.37           C
ATOM   3304 1HD2 LEU A 221     -12.784   0.290  -1.051  1.00 89.37           H
ATOM   3305 2HD2 LEU A 221     -13.107  -1.260  -0.237  1.00 89.37           H
ATOM   3306 3HD2 LEU A 221     -14.173   0.136   0.051  1.00 89.37           H
ATOM   3307  HN  LEU A 221     -10.954  -1.969   2.553  1.00 89.37           H
ATOM   3308  N   GLY A 222      -8.390  -2.483   1.108  1.00 87.49           N
ATOM   3309  CA  GLY A 222      -6.957  -2.657   0.940  1.00 87.49           C
ATOM   3310  C   GLY A 222      -6.649  -3.918   0.130  1.00 87.49           C
ATOM   3311  O   GLY A 222      -5.619  -3.996  -0.537  1.00 87.49           O
ATOM   3312 1HA  GLY A 222      -6.539  -1.786   0.436  1.00 87.49           H
ATOM   3313 2HA  GLY A 222      -6.478  -2.722   1.916  1.00 87.49           H
ATOM   3314  HN  GLY A 222      -8.749  -2.769   1.997  1.00 87.49           H
ATOM   3315  N   PHE A 223      -7.562  -4.875   0.215  1.00 83.55           N
ATOM   3316  CA  PHE A 223      -7.319  -6.193  -0.346  1.00 83.55           C
ATOM   3317  C   PHE A 223      -8.571  -6.733  -1.041  1.00 83.55           C
ATOM   3318  O   PHE A 223      -8.570  -6.943  -2.253  1.00 83.55           O
ATOM   3319  HA  PHE A 223      -6.516  -6.091  -1.076  1.00 83.55           H
ATOM   3320  CB  PHE A 223      -6.960  -7.116   0.820  1.00 83.55           C
ATOM   3321 1HB  PHE A 223      -6.172  -6.649   1.411  1.00 83.55           H
ATOM   3322 2HB  PHE A 223      -7.828  -7.218   1.471  1.00 83.55           H
ATOM   3323  CG  PHE A 223      -6.496  -8.510   0.391  1.00 83.55           C
ATOM   3324  CD1 PHE A 223      -7.296  -9.588   0.607  1.00 83.55           C
ATOM   3325  HD1 PHE A 223      -8.266  -9.460   1.086  1.00 83.55           H
ATOM   3326  CD2 PHE A 223      -5.285  -8.669  -0.207  1.00 83.55           C
ATOM   3327  HD2 PHE A 223      -4.645  -7.805  -0.380  1.00 83.55           H
ATOM   3328  CE1 PHE A 223      -6.866 -10.882   0.208  1.00 83.55           C
ATOM   3329  HE1 PHE A 223      -7.506 -11.747   0.382  1.00 83.55           H
ATOM   3330  CE2 PHE A 223      -4.855  -9.963  -0.606  1.00 83.55           C
ATOM   3331  HE2 PHE A 223      -3.884 -10.091  -1.085  1.00 83.55           H
ATOM   3332  CZ  PHE A 223      -5.654 -11.042  -0.390  1.00 83.55           C
ATOM   3333  HZ  PHE A 223      -5.324 -12.034  -0.696  1.00 83.55           H
ATOM   3334  HN  PHE A 223      -8.452  -4.761   0.656  1.00 83.55           H
ATOM   3335  N   PHE A 224      -9.608  -6.941  -0.244  1.00 84.48           N
ATOM   3336  CA  PHE A 224     -10.733  -7.752  -0.676  1.00 84.48           C
ATOM   3337  C   PHE A 224     -11.360  -7.184  -1.951  1.00 84.48           C
ATOM   3338  O   PHE A 224     -11.549  -7.906  -2.929  1.00 84.48           O
ATOM   3339  HA  PHE A 224     -10.353  -8.754  -0.876  1.00 84.48           H
ATOM   3340  CB  PHE A 224     -11.770  -7.714   0.448  1.00 84.48           C
ATOM   3341 1HB  PHE A 224     -11.780  -6.716   0.886  1.00 84.48           H
ATOM   3342 2HB  PHE A 224     -12.759  -7.885   0.022  1.00 84.48           H
ATOM   3343  CG  PHE A 224     -11.524  -8.740   1.556  1.00 84.48           C
ATOM   3344  CD1 PHE A 224     -11.860 -10.043   1.364  1.00 84.48           C
ATOM   3345  HD1 PHE A 224     -12.305 -10.358   0.419  1.00 84.48           H
ATOM   3346  CD2 PHE A 224     -10.969  -8.348   2.735  1.00 84.48           C
ATOM   3347  HD2 PHE A 224     -10.700  -7.303   2.889  1.00 84.48           H
ATOM   3348  CE1 PHE A 224     -11.631 -10.995   2.392  1.00 84.48           C
ATOM   3349  HE1 PHE A 224     -11.901 -12.040   2.238  1.00 84.48           H
ATOM   3350  CE2 PHE A 224     -10.740  -9.299   3.763  1.00 84.48           C
ATOM   3351  HE2 PHE A 224     -10.296  -8.985   4.708  1.00 84.48           H
ATOM   3352  CZ  PHE A 224     -11.076 -10.603   3.571  1.00 84.48           C
ATOM   3353  HZ  PHE A 224     -10.901 -11.333   4.360  1.00 84.48           H
ATOM   3354  HN  PHE A 224      -9.686  -6.569   0.681  1.00 84.48           H
ATOM   3355  N   LEU A 225     -11.666  -5.896  -1.899  1.00 89.69           N
ATOM   3356  CA  LEU A 225     -12.318  -5.235  -3.017  1.00 89.69           C
ATOM   3357  C   LEU A 225     -11.428  -5.342  -4.257  1.00 89.69           C
ATOM   3358  O   LEU A 225     -11.860  -5.838  -5.295  1.00 89.69           O
ATOM   3359  HA  LEU A 225     -13.248  -5.768  -3.213  1.00 89.69           H
ATOM   3360  CB  LEU A 225     -12.689  -3.798  -2.648  1.00 89.69           C
ATOM   3361 1HB  LEU A 225     -13.381  -3.827  -1.806  1.00 89.69           H
ATOM   3362 2HB  LEU A 225     -11.789  -3.289  -2.303  1.00 89.69           H
ATOM   3363  CG  LEU A 225     -13.320  -2.960  -3.762  1.00 89.69           C
ATOM   3364  HG  LEU A 225     -12.712  -3.074  -4.660  1.00 89.69           H
ATOM   3365  CD1 LEU A 225     -14.724  -3.465  -4.100  1.00 89.69           C
ATOM   3366 1HD1 LEU A 225     -14.667  -4.502  -4.431  1.00 89.69           H
ATOM   3367 2HD1 LEU A 225     -15.356  -3.401  -3.214  1.00 89.69           H
ATOM   3368 3HD1 LEU A 225     -15.149  -2.853  -4.895  1.00 89.69           H
ATOM   3369  CD2 LEU A 225     -13.317  -1.474  -3.400  1.00 89.69           C
ATOM   3370 1HD2 LEU A 225     -13.887  -1.322  -2.483  1.00 89.69           H
ATOM   3371 2HD2 LEU A 225     -12.291  -1.139  -3.249  1.00 89.69           H
ATOM   3372 3HD2 LEU A 225     -13.770  -0.902  -4.209  1.00 89.69           H
ATOM   3373  HN  LEU A 225     -11.475  -5.307  -1.113  1.00 89.69           H
ATOM   3374  N   PRO A 226     -10.173  -4.879  -4.171  1.00 89.53           N
ATOM   3375  CA  PRO A 226      -9.258  -4.965  -5.313  1.00 89.53           C
ATOM   3376  C   PRO A 226      -9.157  -6.377  -5.866  1.00 89.53           C
ATOM   3377  O   PRO A 226      -9.209  -6.577  -7.079  1.00 89.53           O
ATOM   3378  HA  PRO A 226      -9.632  -4.361  -6.139  1.00 89.53           H
ATOM   3379  CB  PRO A 226      -7.922  -4.482  -4.743  1.00 89.53           C
ATOM   3380 1HB  PRO A 226      -7.323  -5.311  -4.368  1.00 89.53           H
ATOM   3381 2HB  PRO A 226      -7.324  -3.974  -5.499  1.00 89.53           H
ATOM   3382  CG  PRO A 226      -8.337  -3.536  -3.623  1.00 89.53           C
ATOM   3383 1HG  PRO A 226      -7.534  -3.384  -2.903  1.00 89.53           H
ATOM   3384 2HG  PRO A 226      -8.598  -2.548  -4.004  1.00 89.53           H
ATOM   3385  CD  PRO A 226      -9.532  -4.244  -3.006  1.00 89.53           C
ATOM   3386 1HD  PRO A 226      -9.226  -4.983  -2.265  1.00 89.53           H
ATOM   3387 2HD  PRO A 226     -10.199  -3.546  -2.499  1.00 89.53           H
ATOM   3388  N   PHE A 227      -9.016  -7.327  -4.954  1.00 86.19           N
ATOM   3389  CA  PHE A 227      -8.759  -8.704  -5.342  1.00 86.19           C
ATOM   3390  C   PHE A 227      -9.918  -9.267  -6.167  1.00 86.19           C
ATOM   3391  O   PHE A 227      -9.702  -9.874  -7.214  1.00 86.19           O
ATOM   3392  HA  PHE A 227      -7.851  -8.706  -5.945  1.00 86.19           H
ATOM   3393  CB  PHE A 227      -8.626  -9.515  -4.051  1.00 86.19           C
ATOM   3394 1HB  PHE A 227      -7.827  -9.087  -3.446  1.00 86.19           H
ATOM   3395 2HB  PHE A 227      -9.548  -9.418  -3.477  1.00 86.19           H
ATOM   3396  CG  PHE A 227      -8.336 -11.000  -4.276  1.00 86.19           C
ATOM   3397  CD1 PHE A 227      -9.341 -11.911  -4.185  1.00 86.19           C
ATOM   3398  HD1 PHE A 227     -10.354 -11.583  -3.951  1.00 86.19           H
ATOM   3399  CD2 PHE A 227      -7.072 -11.409  -4.567  1.00 86.19           C
ATOM   3400  HD2 PHE A 227      -6.266 -10.679  -4.640  1.00 86.19           H
ATOM   3401  CE1 PHE A 227      -9.072 -13.289  -4.394  1.00 86.19           C
ATOM   3402  HE1 PHE A 227      -9.878 -14.019  -4.320  1.00 86.19           H
ATOM   3403  CE2 PHE A 227      -6.802 -12.788  -4.776  1.00 86.19           C
ATOM   3404  HE2 PHE A 227      -5.790 -13.116  -5.010  1.00 86.19           H
ATOM   3405  CZ  PHE A 227      -7.808 -13.699  -4.685  1.00 86.19           C
ATOM   3406  HZ  PHE A 227      -7.601 -14.757  -4.845  1.00 86.19           H
ATOM   3407  HN  PHE A 227      -9.074  -7.170  -3.969  1.00 86.19           H
ATOM   3408  N   VAL A 228     -11.123  -9.045  -5.663  1.00 91.63           N
ATOM   3409  CA  VAL A 228     -12.314  -9.566  -6.313  1.00 91.63           C
ATOM   3410  C   VAL A 228     -12.409  -8.993  -7.728  1.00 91.63           C
ATOM   3411  O   VAL A 228     -12.684  -9.722  -8.680  1.00 91.63           O
ATOM   3412  HA  VAL A 228     -12.205 -10.649  -6.379  1.00 91.63           H
ATOM   3413  CB  VAL A 228     -13.549  -9.266  -5.461  1.00 91.63           C
ATOM   3414  HB  VAL A 228     -13.549  -8.200  -5.236  1.00 91.63           H
ATOM   3415  CG1 VAL A 228     -14.834  -9.585  -6.228  1.00 91.63           C
ATOM   3416 1HG1 VAL A 228     -14.877  -8.978  -7.133  1.00 91.63           H
ATOM   3417 2HG1 VAL A 228     -14.844 -10.641  -6.497  1.00 91.63           H
ATOM   3418 3HG1 VAL A 228     -15.697  -9.362  -5.600  1.00 91.63           H
ATOM   3419  CG2 VAL A 228     -13.499 -10.027  -4.135  1.00 91.63           C
ATOM   3420 1HG2 VAL A 228     -13.462 -11.098  -4.331  1.00 91.63           H
ATOM   3421 2HG2 VAL A 228     -12.610  -9.729  -3.578  1.00 91.63           H
ATOM   3422 3HG2 VAL A 228     -14.388  -9.795  -3.549  1.00 91.63           H
ATOM   3423  HN  VAL A 228     -11.293  -8.521  -4.828  1.00 91.63           H
ATOM   3424  N   VAL A 229     -12.178  -7.692  -7.822  1.00 91.15           N
ATOM   3425  CA  VAL A 229     -12.310  -6.998  -9.092  1.00 91.15           C
ATOM   3426  C   VAL A 229     -11.292  -7.562 -10.085  1.00 91.15           C
ATOM   3427  O   VAL A 229     -11.627  -7.831 -11.237  1.00 91.15           O
ATOM   3428  HA  VAL A 229     -13.314  -7.193  -9.470  1.00 91.15           H
ATOM   3429  CB  VAL A 229     -12.167  -5.489  -8.881  1.00 91.15           C
ATOM   3430  HB  VAL A 229     -11.234  -5.312  -8.347  1.00 91.15           H
ATOM   3431  CG1 VAL A 229     -12.090  -4.754 -10.220  1.00 91.15           C
ATOM   3432 1HG1 VAL A 229     -11.227  -5.111 -10.782  1.00 91.15           H
ATOM   3433 2HG1 VAL A 229     -12.999  -4.942 -10.791  1.00 91.15           H
ATOM   3434 3HG1 VAL A 229     -11.989  -3.683 -10.041  1.00 91.15           H
ATOM   3435  CG2 VAL A 229     -13.310  -4.945  -8.022  1.00 91.15           C
ATOM   3436 1HG2 VAL A 229     -14.262  -5.140  -8.517  1.00 91.15           H
ATOM   3437 2HG2 VAL A 229     -13.299  -5.437  -7.049  1.00 91.15           H
ATOM   3438 3HG2 VAL A 229     -13.184  -3.871  -7.887  1.00 91.15           H
ATOM   3439  HN  VAL A 229     -11.905  -7.115  -7.052  1.00 91.15           H
ATOM   3440  N   MET A 230     -10.069  -7.724  -9.601  1.00 83.29           N
ATOM   3441  CA  MET A 230      -8.989  -8.206 -10.445  1.00 83.29           C
ATOM   3442  C   MET A 230      -9.277  -9.621 -10.950  1.00 83.29           C
ATOM   3443  O   MET A 230      -9.146  -9.898 -12.141  1.00 83.29           O
ATOM   3444  HA  MET A 230      -8.943  -7.515 -11.286  1.00 83.29           H
ATOM   3445  CB  MET A 230      -7.681  -8.205  -9.651  1.00 83.29           C
ATOM   3446 1HB  MET A 230      -7.843  -8.661  -8.674  1.00 83.29           H
ATOM   3447 2HB  MET A 230      -6.937  -8.812 -10.166  1.00 83.29           H
ATOM   3448  CG  MET A 230      -7.150  -6.781  -9.472  1.00 83.29           C
ATOM   3449 1HG  MET A 230      -7.056  -6.294 -10.443  1.00 83.29           H
ATOM   3450 2HG  MET A 230      -7.856  -6.191  -8.887  1.00 83.29           H
ATOM   3451  SD  MET A 230      -5.563  -6.819  -8.655  1.00 83.29           S
ATOM   3452  CE  MET A 230      -5.569  -5.205  -7.891  1.00 83.29           C
ATOM   3453 1HE  MET A 230      -5.652  -4.439  -8.662  1.00 83.29           H
ATOM   3454 2HE  MET A 230      -6.417  -5.129  -7.210  1.00 83.29           H
ATOM   3455 3HE  MET A 230      -4.643  -5.063  -7.336  1.00 83.29           H
ATOM   3456  HN  MET A 230      -9.812  -7.533  -8.654  1.00 83.29           H
ATOM   3457  N   ALA A 231      -9.665 -10.480 -10.018  1.00 89.36           N
ATOM   3458  CA  ALA A 231      -9.886 -11.881 -10.337  1.00 89.36           C
ATOM   3459  C   ALA A 231     -10.933 -11.987 -11.448  1.00 89.36           C
ATOM   3460  O   ALA A 231     -10.760 -12.748 -12.399  1.00 89.36           O
ATOM   3461  HA  ALA A 231      -8.943 -12.292 -10.698  1.00 89.36           H
ATOM   3462  CB  ALA A 231     -10.301 -12.633  -9.071  1.00 89.36           C
ATOM   3463 1HB  ALA A 231      -9.511 -12.552  -8.325  1.00 89.36           H
ATOM   3464 2HB  ALA A 231     -11.220 -12.201  -8.676  1.00 89.36           H
ATOM   3465 3HB  ALA A 231     -10.467 -13.684  -9.311  1.00 89.36           H
ATOM   3466  HN  ALA A 231      -9.826 -10.234  -9.063  1.00 89.36           H
ATOM   3467  N   CYS A 232     -11.997 -11.212 -11.291  1.00 88.65           N
ATOM   3468  CA  CYS A 232     -13.083 -11.229 -12.255  1.00 88.65           C
ATOM   3469  C   CYS A 232     -12.543 -10.732 -13.597  1.00 88.65           C
ATOM   3470  O   CYS A 232     -12.780 -11.351 -14.634  1.00 88.65           O
ATOM   3471  HA  CYS A 232     -13.418 -12.264 -12.332  1.00 88.65           H
ATOM   3472  CB  CYS A 232     -14.276 -10.398 -11.778  1.00 88.65           C
ATOM   3473 1HB  CYS A 232     -13.944  -9.400 -11.493  1.00 88.65           H
ATOM   3474 2HB  CYS A 232     -14.993 -10.276 -12.590  1.00 88.65           H
ATOM   3475  SG  CYS A 232     -15.080 -11.218 -10.353  1.00 88.65           S
ATOM   3476  HG  CYS A 232     -14.239 -10.754  -9.433  1.00 88.65           H
ATOM   3477  HN  CYS A 232     -12.122 -10.583 -10.524  1.00 88.65           H
ATOM   3478  N   CYS A 233     -11.826  -9.620 -13.535  1.00 86.93           N
ATOM   3479  CA  CYS A 233     -11.368  -8.956 -14.744  1.00 86.93           C
ATOM   3480  C   CYS A 233     -10.518  -9.947 -15.543  1.00 86.93           C
ATOM   3481  O   CYS A 233     -10.754 -10.154 -16.732  1.00 86.93           O
ATOM   3482  HA  CYS A 233     -12.260  -8.673 -15.303  1.00 86.93           H
ATOM   3483  CB  CYS A 233     -10.600  -7.671 -14.428  1.00 86.93           C
ATOM   3484 1HB  CYS A 233      -9.872  -7.858 -13.638  1.00 86.93           H
ATOM   3485 2HB  CYS A 233     -10.041  -7.346 -15.305  1.00 86.93           H
ATOM   3486  SG  CYS A 233     -11.764  -6.359 -13.907  1.00 86.93           S
ATOM   3487  HG  CYS A 233     -11.940  -6.811 -12.669  1.00 86.93           H
ATOM   3488  HN  CYS A 233     -11.559  -9.173 -12.681  1.00 86.93           H
ATOM   3489  N   TYR A 234      -9.547 -10.532 -14.857  1.00 74.26           N
ATOM   3490  CA  TYR A 234      -8.552 -11.355 -15.523  1.00 74.26           C
ATOM   3491  C   TYR A 234      -9.149 -12.697 -15.952  1.00 74.26           C
ATOM   3492  O   TYR A 234      -8.709 -13.291 -16.935  1.00 74.26           O
ATOM   3493  HA  TYR A 234      -8.209 -10.819 -16.408  1.00 74.26           H
ATOM   3494  CB  TYR A 234      -7.452 -11.606 -14.490  1.00 74.26           C
ATOM   3495 1HB  TYR A 234      -7.915 -11.846 -13.532  1.00 74.26           H
ATOM   3496 2HB  TYR A 234      -6.876 -12.480 -14.793  1.00 74.26           H
ATOM   3497  CG  TYR A 234      -6.498 -10.425 -14.297  1.00 74.26           C
ATOM   3498  CD1 TYR A 234      -5.814  -9.907 -15.378  1.00 74.26           C
ATOM   3499  HD1 TYR A 234      -5.954 -10.339 -16.369  1.00 74.26           H
ATOM   3500  CD2 TYR A 234      -6.322  -9.879 -13.042  1.00 74.26           C
ATOM   3501  HD2 TYR A 234      -6.862 -10.288 -12.188  1.00 74.26           H
ATOM   3502  CE1 TYR A 234      -4.916  -8.796 -15.197  1.00 74.26           C
ATOM   3503  HE1 TYR A 234      -4.370  -8.378 -16.042  1.00 74.26           H
ATOM   3504  CE2 TYR A 234      -5.424  -8.768 -12.861  1.00 74.26           C
ATOM   3505  HE2 TYR A 234      -5.275  -8.326 -11.875  1.00 74.26           H
ATOM   3506  CZ  TYR A 234      -4.765  -8.281 -13.947  1.00 74.26           C
ATOM   3507  OH  TYR A 234      -3.918  -7.232 -13.776  1.00 74.26           O
ATOM   3508  HH  TYR A 234      -3.990  -6.882 -12.842  1.00 74.26           H
ATOM   3509  HN  TYR A 234      -9.434 -10.450 -13.867  1.00 74.26           H
ATOM   3510  N   THR A 235     -10.141 -13.136 -15.192  1.00 84.50           N
ATOM   3511  CA  THR A 235     -10.881 -14.336 -15.547  1.00 84.50           C
ATOM   3512  C   THR A 235     -11.477 -14.200 -16.949  1.00 84.50           C
ATOM   3513  O   THR A 235     -11.360 -15.110 -17.768  1.00 84.50           O
ATOM   3514  HA  THR A 235     -10.184 -15.173 -15.575  1.00 84.50           H
ATOM   3515  CB  THR A 235     -11.931 -14.583 -14.461  1.00 84.50           C
ATOM   3516  HB  THR A 235     -12.653 -13.767 -14.426  1.00 84.50           H
ATOM   3517  OG1 THR A 235     -11.165 -14.777 -13.275  1.00 84.50           O
ATOM   3518  HG1 THR A 235     -11.232 -13.970 -12.688  1.00 84.50           H
ATOM   3519  CG2 THR A 235     -12.668 -15.910 -14.651  1.00 84.50           C
ATOM   3520 1HG2 THR A 235     -11.952 -16.731 -14.618  1.00 84.50           H
ATOM   3521 2HG2 THR A 235     -13.176 -15.909 -15.615  1.00 84.50           H
ATOM   3522 3HG2 THR A 235     -13.401 -16.035 -13.854  1.00 84.50           H
ATOM   3523  HN  THR A 235     -10.442 -12.689 -14.350  1.00 84.50           H
ATOM   3524  N   ILE A 236     -12.104 -13.056 -17.182  1.00 83.51           N
ATOM   3525  CA  ILE A 236     -12.747 -12.803 -18.460  1.00 83.51           C
ATOM   3526  C   ILE A 236     -11.676 -12.601 -19.534  1.00 83.51           C
ATOM   3527  O   ILE A 236     -11.831 -13.061 -20.664  1.00 83.51           O
ATOM   3528  HA  ILE A 236     -13.329 -13.689 -18.715  1.00 83.51           H
ATOM   3529  CB  ILE A 236     -13.729 -11.635 -18.344  1.00 83.51           C
ATOM   3530  HB  ILE A 236     -13.179 -10.760 -17.998  1.00 83.51           H
ATOM   3531  CG1 ILE A 236     -14.811 -11.930 -17.302  1.00 83.51           C
ATOM   3532 1HG1 ILE A 236     -15.510 -12.666 -17.698  1.00 83.51           H
ATOM   3533 2HG1 ILE A 236     -14.355 -12.368 -16.414  1.00 83.51           H
ATOM   3534  CG2 ILE A 236     -14.327 -11.283 -19.707  1.00 83.51           C
ATOM   3535 1HG2 ILE A 236     -13.528 -11.000 -20.392  1.00 83.51           H
ATOM   3536 2HG2 ILE A 236     -14.858 -12.148 -20.105  1.00 83.51           H
ATOM   3537 3HG2 ILE A 236     -15.021 -10.450 -19.596  1.00 83.51           H
ATOM   3538  CD1 ILE A 236     -15.565 -10.655 -16.920  1.00 83.51           C
ATOM   3539 1HD1 ILE A 236     -14.866  -9.930 -16.502  1.00 83.51           H
ATOM   3540 2HD1 ILE A 236     -16.039 -10.233 -17.806  1.00 83.51           H
ATOM   3541 3HD1 ILE A 236     -16.328 -10.893 -16.178  1.00 83.51           H
ATOM   3542  HN  ILE A 236     -12.177 -12.313 -16.518  1.00 83.51           H
ATOM   3543  N   ILE A 237     -10.614 -11.912 -19.143  1.00 79.27           N
ATOM   3544  CA  ILE A 237      -9.527 -11.627 -20.064  1.00 79.27           C
ATOM   3545  C   ILE A 237      -9.000 -12.940 -20.647  1.00 79.27           C
ATOM   3546  O   ILE A 237      -8.903 -13.088 -21.864  1.00 79.27           O
ATOM   3547  HA  ILE A 237      -9.936 -11.028 -20.877  1.00 79.27           H
ATOM   3548  CB  ILE A 237      -8.450 -10.784 -19.377  1.00 79.27           C
ATOM   3549  HB  ILE A 237      -8.294 -11.181 -18.374  1.00 79.27           H
ATOM   3550  CG1 ILE A 237      -8.907  -9.332 -19.223  1.00 79.27           C
ATOM   3551 1HG1 ILE A 237      -8.892  -8.837 -20.194  1.00 79.27           H
ATOM   3552 2HG1 ILE A 237      -9.937  -9.307 -18.868  1.00 79.27           H
ATOM   3553  CG2 ILE A 237      -7.116 -10.890 -20.117  1.00 79.27           C
ATOM   3554 1HG2 ILE A 237      -6.789 -11.930 -20.131  1.00 79.27           H
ATOM   3555 2HG2 ILE A 237      -7.238 -10.534 -21.140  1.00 79.27           H
ATOM   3556 3HG2 ILE A 237      -6.368 -10.281 -19.608  1.00 79.27           H
ATOM   3557  CD1 ILE A 237      -8.006  -8.575 -18.245  1.00 79.27           C
ATOM   3558 1HD1 ILE A 237      -8.042  -9.058 -17.269  1.00 79.27           H
ATOM   3559 2HD1 ILE A 237      -6.981  -8.582 -18.616  1.00 79.27           H
ATOM   3560 3HD1 ILE A 237      -8.352  -7.545 -18.154  1.00 79.27           H
ATOM   3561  HN  ILE A 237     -10.490 -11.552 -18.218  1.00 79.27           H
ATOM   3562  N   ILE A 238      -8.675 -13.860 -19.751  1.00 77.58           N
ATOM   3563  CA  ILE A 238      -8.068 -15.117 -20.155  1.00 77.58           C
ATOM   3564  C   ILE A 238      -8.997 -15.836 -21.135  1.00 77.58           C
ATOM   3565  O   ILE A 238      -8.551 -16.334 -22.167  1.00 77.58           O
ATOM   3566  HA  ILE A 238      -7.138 -14.879 -20.672  1.00 77.58           H
ATOM   3567  CB  ILE A 238      -7.702 -15.954 -18.928  1.00 77.58           C
ATOM   3568  HB  ILE A 238      -8.558 -15.964 -18.253  1.00 77.58           H
ATOM   3569  CG1 ILE A 238      -6.533 -15.327 -18.165  1.00 77.58           C
ATOM   3570 1HG1 ILE A 238      -5.603 -15.509 -18.704  1.00 77.58           H
ATOM   3571 2HG1 ILE A 238      -6.666 -14.247 -18.113  1.00 77.58           H
ATOM   3572  CG2 ILE A 238      -7.418 -17.406 -19.319  1.00 77.58           C
ATOM   3573 1HG2 ILE A 238      -8.304 -17.837 -19.784  1.00 77.58           H
ATOM   3574 2HG2 ILE A 238      -6.587 -17.436 -20.024  1.00 77.58           H
ATOM   3575 3HG2 ILE A 238      -7.160 -17.979 -18.428  1.00 77.58           H
ATOM   3576  CD1 ILE A 238      -6.430 -15.902 -16.751  1.00 77.58           C
ATOM   3577 1HD1 ILE A 238      -7.352 -15.698 -16.207  1.00 77.58           H
ATOM   3578 2HD1 ILE A 238      -6.273 -16.979 -16.807  1.00 77.58           H
ATOM   3579 3HD1 ILE A 238      -5.591 -15.439 -16.231  1.00 77.58           H
ATOM   3580  HN  ILE A 238      -8.820 -13.758 -18.766  1.00 77.58           H
ATOM   3581  N   HIS A 239     -10.273 -15.867 -20.777  1.00 77.39           N
ATOM   3582  CA  HIS A 239     -11.260 -16.564 -21.583  1.00 77.39           C
ATOM   3583  C   HIS A 239     -11.271 -15.983 -22.998  1.00 77.39           C
ATOM   3584  O   HIS A 239     -11.299 -16.725 -23.978  1.00 77.39           O
ATOM   3585  HA  HIS A 239     -10.944 -17.607 -21.630  1.00 77.39           H
ATOM   3586  CB  HIS A 239     -12.635 -16.523 -20.914  1.00 77.39           C
ATOM   3587 1HB  HIS A 239     -12.533 -16.842 -19.877  1.00 77.39           H
ATOM   3588 2HB  HIS A 239     -12.988 -15.492 -20.897  1.00 77.39           H
ATOM   3589  CG  HIS A 239     -13.674 -17.385 -21.592  1.00 77.39           C
ATOM   3590  ND1 HIS A 239     -13.680 -18.765 -21.496  1.00 77.39           N
ATOM   3591  HD1 HIS A 239     -13.022 -19.320 -20.986  1.00 77.39           H
ATOM   3592  CD2 HIS A 239     -14.739 -17.048 -22.374  1.00 77.39           C
ATOM   3593  HD2 HIS A 239     -15.028 -16.035 -22.655  1.00 77.39           H
ATOM   3594  CE1 HIS A 239     -14.707 -19.228 -22.194  1.00 77.39           C
ATOM   3595  HE1 HIS A 239     -14.981 -20.277 -22.312  1.00 77.39           H
ATOM   3596  NE2 HIS A 239     -15.361 -18.162 -22.738  1.00 77.39           N
ATOM   3597  HN  HIS A 239     -10.633 -15.427 -19.954  1.00 77.39           H
ATOM   3598  N   THR A 240     -11.248 -14.659 -23.060  1.00 78.65           N
ATOM   3599  CA  THR A 240     -11.331 -13.968 -24.335  1.00 78.65           C
ATOM   3600  C   THR A 240     -10.088 -14.257 -25.180  1.00 78.65           C
ATOM   3601  O   THR A 240     -10.180 -14.398 -26.398  1.00 78.65           O
ATOM   3602  HA  THR A 240     -12.188 -14.359 -24.883  1.00 78.65           H
ATOM   3603  CB  THR A 240     -11.541 -12.479 -24.053  1.00 78.65           C
ATOM   3604  HB  THR A 240     -10.637 -12.029 -23.641  1.00 78.65           H
ATOM   3605  OG1 THR A 240     -12.686 -12.445 -23.205  1.00 78.65           O
ATOM   3606  HG1 THR A 240     -12.401 -12.372 -22.249  1.00 78.65           H
ATOM   3607  CG2 THR A 240     -11.976 -11.703 -25.298  1.00 78.65           C
ATOM   3608 1HG2 THR A 240     -12.916 -12.110 -25.670  1.00 78.65           H
ATOM   3609 2HG2 THR A 240     -11.210 -11.794 -26.068  1.00 78.65           H
ATOM   3610 3HG2 THR A 240     -12.111 -10.652 -25.042  1.00 78.65           H
ATOM   3611  HN  THR A 240     -11.175 -14.063 -22.260  1.00 78.65           H
ATOM   3612  N   LEU A 241      -8.954 -14.336 -24.499  1.00 73.80           N
ATOM   3613  CA  LEU A 241      -7.678 -14.456 -25.183  1.00 73.80           C
ATOM   3614  C   LEU A 241      -7.549 -15.863 -25.769  1.00 73.80           C
ATOM   3615  O   LEU A 241      -7.019 -16.037 -26.865  1.00 73.80           O
ATOM   3616  HA  LEU A 241      -7.677 -13.739 -26.003  1.00 73.80           H
ATOM   3617  CB  LEU A 241      -6.530 -14.073 -24.246  1.00 73.80           C
ATOM   3618 1HB  LEU A 241      -6.689 -14.567 -23.288  1.00 73.80           H
ATOM   3619 2HB  LEU A 241      -5.602 -14.470 -24.659  1.00 73.80           H
ATOM   3620  CG  LEU A 241      -6.343 -12.576 -23.992  1.00 73.80           C
ATOM   3621  HG  LEU A 241      -7.284 -12.173 -23.618  1.00 73.80           H
ATOM   3622  CD1 LEU A 241      -5.286 -12.331 -22.913  1.00 73.80           C
ATOM   3623 1HD1 LEU A 241      -5.599 -12.807 -21.983  1.00 73.80           H
ATOM   3624 2HD1 LEU A 241      -4.334 -12.752 -23.234  1.00 73.80           H
ATOM   3625 3HD1 LEU A 241      -5.174 -11.259 -22.752  1.00 73.80           H
ATOM   3626  CD2 LEU A 241      -6.018 -11.835 -25.291  1.00 73.80           C
ATOM   3627 1HD2 LEU A 241      -5.098 -12.235 -25.716  1.00 73.80           H
ATOM   3628 2HD2 LEU A 241      -6.835 -11.970 -26.000  1.00 73.80           H
ATOM   3629 3HD2 LEU A 241      -5.890 -10.773 -25.081  1.00 73.80           H
ATOM   3630  HN  LEU A 241      -8.899 -14.318 -23.501  1.00 73.80           H
ATOM   3631  N   ILE A 242      -8.043 -16.833 -25.013  1.00 75.26           N
ATOM   3632  CA  ILE A 242      -8.023 -18.215 -25.460  1.00 75.26           C
ATOM   3633  C   ILE A 242      -8.768 -18.326 -26.792  1.00 75.26           C
ATOM   3634  O   ILE A 242      -8.327 -19.033 -27.697  1.00 75.26           O
ATOM   3635  HA  ILE A 242      -6.981 -18.490 -25.623  1.00 75.26           H
ATOM   3636  CB  ILE A 242      -8.570 -19.139 -24.370  1.00 75.26           C
ATOM   3637  HB  ILE A 242      -9.498 -18.709 -23.993  1.00 75.26           H
ATOM   3638  CG1 ILE A 242      -7.601 -19.228 -23.190  1.00 75.26           C
ATOM   3639 1HG1 ILE A 242      -6.716 -19.792 -23.483  1.00 75.26           H
ATOM   3640 2HG1 ILE A 242      -7.265 -18.228 -22.914  1.00 75.26           H
ATOM   3641  CG2 ILE A 242      -8.909 -20.518 -24.939  1.00 75.26           C
ATOM   3642 1HG2 ILE A 242      -9.663 -20.414 -25.720  1.00 75.26           H
ATOM   3643 2HG2 ILE A 242      -8.010 -20.968 -25.360  1.00 75.26           H
ATOM   3644 3HG2 ILE A 242      -9.296 -21.154 -24.143  1.00 75.26           H
ATOM   3645  CD1 ILE A 242      -8.264 -19.899 -21.985  1.00 75.26           C
ATOM   3646 1HD1 ILE A 242      -9.135 -19.319 -21.679  1.00 75.26           H
ATOM   3647 2HD1 ILE A 242      -8.577 -20.907 -22.258  1.00 75.26           H
ATOM   3648 3HD1 ILE A 242      -7.553 -19.950 -21.160  1.00 75.26           H
ATOM   3649  HN  ILE A 242      -8.451 -16.686 -24.111  1.00 75.26           H
ATOM   3650  N   GLN A 243      -9.885 -17.618 -26.869  1.00 70.76           N
ATOM   3651  CA  GLN A 243     -10.726 -17.673 -28.053  1.00 70.76           C
ATOM   3652  C   GLN A 243     -10.037 -16.974 -29.226  1.00 70.76           C
ATOM   3653  O   GLN A 243     -10.249 -17.337 -30.382  1.00 70.76           O
ATOM   3654  HA  GLN A 243     -10.846 -18.734 -28.274  1.00 70.76           H
ATOM   3655  CB  GLN A 243     -12.100 -17.060 -27.779  1.00 70.76           C
ATOM   3656 1HB  GLN A 243     -11.979 -16.064 -27.353  1.00 70.76           H
ATOM   3657 2HB  GLN A 243     -12.643 -16.941 -28.717  1.00 70.76           H
ATOM   3658  CG  GLN A 243     -12.911 -17.935 -26.822  1.00 70.76           C
ATOM   3659 1HG  GLN A 243     -12.971 -18.950 -27.214  1.00 70.76           H
ATOM   3660 2HG  GLN A 243     -12.403 -17.995 -25.859  1.00 70.76           H
ATOM   3661  CD  GLN A 243     -14.321 -17.374 -26.626  1.00 70.76           C
ATOM   3662  OE1 GLN A 243     -14.664 -16.306 -27.106  1.00 70.76           O
ATOM   3663  NE2 GLN A 243     -15.116 -18.152 -25.897  1.00 70.76           N
ATOM   3664 1HE2 GLN A 243     -14.772 -19.017 -25.532  1.00 70.76           H
ATOM   3665 2HE2 GLN A 243     -16.058 -17.871 -25.713  1.00 70.76           H
ATOM   3666  HN  GLN A 243     -10.217 -17.016 -26.143  1.00 70.76           H
ATOM   3667  N   ALA A 244      -9.225 -15.982 -28.889  1.00 71.30           N
ATOM   3668  CA  ALA A 244      -8.756 -15.029 -29.880  1.00 71.30           C
ATOM   3669  C   ALA A 244      -7.666 -15.681 -30.732  1.00 71.30           C
ATOM   3670  O   ALA A 244      -7.296 -15.157 -31.782  1.00 71.30           O
ATOM   3671  HA  ALA A 244      -9.600 -14.772 -30.519  1.00 71.30           H
ATOM   3672  CB  ALA A 244      -8.265 -13.761 -29.177  1.00 71.30           C
ATOM   3673 1HB  ALA A 244      -9.085 -13.321 -28.609  1.00 71.30           H
ATOM   3674 2HB  ALA A 244      -7.449 -14.014 -28.500  1.00 71.30           H
ATOM   3675 3HB  ALA A 244      -7.913 -13.047 -29.921  1.00 71.30           H
ATOM   3676  HN  ALA A 244      -8.890 -15.825 -27.960  1.00 71.30           H
ATOM   3677  N   LYS A 245      -7.181 -16.816 -30.249  1.00 58.92           N
ATOM   3678  CA  LYS A 245      -6.204 -17.591 -30.996  1.00 58.92           C
ATOM   3679  C   LYS A 245      -5.123 -16.653 -31.537  1.00 58.92           C
ATOM   3680  O   LYS A 245      -4.236 -17.083 -32.273  1.00 58.92           O
ATOM   3681  HA  LYS A 245      -5.739 -18.288 -30.299  1.00 58.92           H
ATOM   3682  CB  LYS A 245      -6.894 -18.423 -32.078  1.00 58.92           C
ATOM   3683 1HB  LYS A 245      -7.642 -17.816 -32.589  1.00 58.92           H
ATOM   3684 2HB  LYS A 245      -6.164 -18.727 -32.829  1.00 58.92           H
ATOM   3685  CG  LYS A 245      -7.560 -19.662 -31.476  1.00 58.92           C
ATOM   3686 1HG  LYS A 245      -6.881 -20.135 -30.766  1.00 58.92           H
ATOM   3687 2HG  LYS A 245      -8.449 -19.366 -30.918  1.00 58.92           H
ATOM   3688  CD  LYS A 245      -7.946 -20.663 -32.567  1.00 58.92           C
ATOM   3689 1HD  LYS A 245      -8.721 -20.233 -33.202  1.00 58.92           H
ATOM   3690 2HD  LYS A 245      -7.084 -20.860 -33.205  1.00 58.92           H
ATOM   3691  CE  LYS A 245      -8.446 -21.973 -31.957  1.00 58.92           C
ATOM   3692 1HE  LYS A 245      -7.726 -22.339 -31.225  1.00 58.92           H
ATOM   3693 2HE  LYS A 245      -9.381 -21.800 -31.424  1.00 58.92           H
ATOM   3694  NZ  LYS A 245      -8.651 -22.991 -33.011  1.00 58.92           N
ATOM   3695 1HZ  LYS A 245      -9.004 -23.845 -32.593  1.00 58.92           H
ATOM   3696 2HZ  LYS A 245      -9.320 -22.645 -33.690  1.00 58.92           H
ATOM   3697 3HZ  LYS A 245      -7.768 -23.181 -33.473  1.00 58.92           H
ATOM   3698  HN  LYS A 245      -7.445 -17.207 -29.367  1.00 58.92           H
ATOM   3699  N   LYS A 246      -5.232 -15.390 -31.151  1.00 52.38           N
ATOM   3700  CA  LYS A 246      -4.376 -14.359 -31.713  1.00 52.38           C
ATOM   3701  C   LYS A 246      -3.116 -14.226 -30.855  1.00 52.38           C
ATOM   3702  O   LYS A 246      -3.197 -13.883 -29.676  1.00 52.38           O
ATOM   3703  HA  LYS A 246      -4.081 -14.687 -32.710  1.00 52.38           H
ATOM   3704  CB  LYS A 246      -5.150 -13.050 -31.877  1.00 52.38           C
ATOM   3705 1HB  LYS A 246      -5.801 -12.897 -31.016  1.00 52.38           H
ATOM   3706 2HB  LYS A 246      -4.454 -12.212 -31.902  1.00 52.38           H
ATOM   3707  CG  LYS A 246      -5.986 -13.064 -33.158  1.00 52.38           C
ATOM   3708 1HG  LYS A 246      -5.389 -13.456 -33.982  1.00 52.38           H
ATOM   3709 2HG  LYS A 246      -6.837 -13.734 -33.035  1.00 52.38           H
ATOM   3710  CD  LYS A 246      -6.482 -11.659 -33.505  1.00 52.38           C
ATOM   3711 1HD  LYS A 246      -7.168 -11.311 -32.732  1.00 52.38           H
ATOM   3712 2HD  LYS A 246      -5.641 -10.966 -33.520  1.00 52.38           H
ATOM   3713  CE  LYS A 246      -7.187 -11.645 -34.863  1.00 52.38           C
ATOM   3714 1HE  LYS A 246      -6.560 -12.132 -35.609  1.00 52.38           H
ATOM   3715 2HE  LYS A 246      -8.114 -12.216 -34.804  1.00 52.38           H
ATOM   3716  NZ  LYS A 246      -7.479 -10.256 -35.281  1.00 52.38           N
ATOM   3717 1HZ  LYS A 246      -7.964 -10.266 -36.171  1.00 52.38           H
ATOM   3718 2HZ  LYS A 246      -8.062  -9.808 -34.583  1.00 52.38           H
ATOM   3719 3HZ  LYS A 246      -6.610  -9.742 -35.376  1.00 52.38           H
ATOM   3720  HN  LYS A 246      -5.890 -15.069 -30.470  1.00 52.38           H
ATOM   3721  N   SER A 247      -1.981 -14.503 -31.479  1.00 55.53           N
ATOM   3722  CA  SER A 247      -0.723 -14.560 -30.755  1.00 55.53           C
ATOM   3723  C   SER A 247      -0.484 -13.243 -30.015  1.00 55.53           C
ATOM   3724  O   SER A 247      -0.137 -13.243 -28.835  1.00 55.53           O
ATOM   3725  HA  SER A 247      -0.835 -15.381 -30.047  1.00 55.53           H
ATOM   3726  CB  SER A 247       0.443 -14.858 -31.699  1.00 55.53           C
ATOM   3727 1HB  SER A 247       0.414 -15.908 -31.991  1.00 55.53           H
ATOM   3728 2HB  SER A 247       0.331 -14.271 -32.611  1.00 55.53           H
ATOM   3729  OG  SER A 247       1.703 -14.567 -31.100  1.00 55.53           O
ATOM   3730  HG  SER A 247       2.441 -14.748 -31.750  1.00 55.53           H
ATOM   3731  HN  SER A 247      -1.913 -14.685 -32.460  1.00 55.53           H
ATOM   3732  N   SER A 248      -0.679 -12.150 -30.740  1.00 56.57           N
ATOM   3733  CA  SER A 248      -0.234 -10.850 -30.269  1.00 56.57           C
ATOM   3734  C   SER A 248      -0.841 -10.555 -28.896  1.00 56.57           C
ATOM   3735  O   SER A 248      -0.273  -9.796 -28.112  1.00 56.57           O
ATOM   3736  HA  SER A 248       0.852 -10.925 -30.199  1.00 56.57           H
ATOM   3737  CB  SER A 248      -0.605  -9.747 -31.262  1.00 56.57           C
ATOM   3738 1HB  SER A 248      -0.050  -8.841 -31.021  1.00 56.57           H
ATOM   3739 2HB  SER A 248      -0.304 -10.047 -32.266  1.00 56.57           H
ATOM   3740  OG  SER A 248      -2.002  -9.466 -31.250  1.00 56.57           O
ATOM   3741  HG  SER A 248      -2.206  -8.722 -31.885  1.00 56.57           H
ATOM   3742  HN  SER A 248      -1.131 -12.145 -31.632  1.00 56.57           H
ATOM   3743  N   LYS A 249      -1.988 -11.170 -28.647  1.00 53.42           N
ATOM   3744  CA  LYS A 249      -2.723 -10.916 -27.419  1.00 53.42           C
ATOM   3745  C   LYS A 249      -2.016 -11.611 -26.254  1.00 53.42           C
ATOM   3746  O   LYS A 249      -2.220 -11.252 -25.096  1.00 53.42           O
ATOM   3747  HA  LYS A 249      -2.702  -9.840 -27.243  1.00 53.42           H
ATOM   3748  CB  LYS A 249      -4.189 -11.320 -27.579  1.00 53.42           C
ATOM   3749 1HB  LYS A 249      -4.251 -12.315 -28.020  1.00 53.42           H
ATOM   3750 2HB  LYS A 249      -4.664 -11.376 -26.599  1.00 53.42           H
ATOM   3751  CG  LYS A 249      -4.941 -10.320 -28.459  1.00 53.42           C
ATOM   3752 1HG  LYS A 249      -4.771  -9.307 -28.092  1.00 53.42           H
ATOM   3753 2HG  LYS A 249      -4.552 -10.360 -29.476  1.00 53.42           H
ATOM   3754  CD  LYS A 249      -6.442 -10.618 -28.469  1.00 53.42           C
ATOM   3755 1HD  LYS A 249      -6.624 -11.568 -28.971  1.00 53.42           H
ATOM   3756 2HD  LYS A 249      -6.802 -10.724 -27.446  1.00 53.42           H
ATOM   3757  CE  LYS A 249      -7.218  -9.505 -29.176  1.00 53.42           C
ATOM   3758 1HE  LYS A 249      -6.912  -8.535 -28.785  1.00 53.42           H
ATOM   3759 2HE  LYS A 249      -6.981  -9.508 -30.240  1.00 53.42           H
ATOM   3760  NZ  LYS A 249      -8.674  -9.686 -28.986  1.00 53.42           N
ATOM   3761 1HZ  LYS A 249      -9.173  -8.959 -29.486  1.00 53.42           H
ATOM   3762 2HZ  LYS A 249      -8.951 -10.594 -29.342  1.00 53.42           H
ATOM   3763 3HZ  LYS A 249      -8.895  -9.629 -27.998  1.00 53.42           H
ATOM   3764  HN  LYS A 249      -2.415 -11.829 -29.266  1.00 53.42           H
ATOM   3765  N   HIS A 250      -1.200 -12.596 -26.602  1.00 53.41           N
ATOM   3766  CA  HIS A 250      -0.547 -13.417 -25.596  1.00 53.41           C
ATOM   3767  C   HIS A 250       0.457 -12.568 -24.813  1.00 53.41           C
ATOM   3768  O   HIS A 250       0.634 -12.761 -23.611  1.00 53.41           O
ATOM   3769  HA  HIS A 250      -1.328 -13.759 -24.917  1.00 53.41           H
ATOM   3770  CB  HIS A 250       0.091 -14.652 -26.235  1.00 53.41           C
ATOM   3771 1HB  HIS A 250       0.558 -14.362 -27.176  1.00 53.41           H
ATOM   3772 2HB  HIS A 250       0.887 -15.015 -25.584  1.00 53.41           H
ATOM   3773  CG  HIS A 250      -0.879 -15.779 -26.496  1.00 53.41           C
ATOM   3774  ND1 HIS A 250      -1.333 -16.624 -25.498  1.00 53.41           N
ATOM   3775  HD1 HIS A 250      -1.076 -16.580 -24.533  1.00 53.41           H
ATOM   3776  CD2 HIS A 250      -1.477 -16.191 -27.651  1.00 53.41           C
ATOM   3777  HD2 HIS A 250      -1.340 -15.742 -28.634  1.00 53.41           H
ATOM   3778  CE1 HIS A 250      -2.166 -17.501 -26.040  1.00 53.41           C
ATOM   3779  HE1 HIS A 250      -2.689 -18.298 -25.512  1.00 53.41           H
ATOM   3780  NE2 HIS A 250      -2.253 -17.231 -27.374  1.00 53.41           N
ATOM   3781  HN  HIS A 250      -0.983 -12.834 -27.548  1.00 53.41           H
ATOM   3782  N   LYS A 251       1.088 -11.647 -25.527  1.00 57.32           N
ATOM   3783  CA  LYS A 251       2.078 -10.776 -24.916  1.00 57.32           C
ATOM   3784  C   LYS A 251       1.416  -9.959 -23.805  1.00 57.32           C
ATOM   3785  O   LYS A 251       1.959  -9.842 -22.708  1.00 57.32           O
ATOM   3786  HA  LYS A 251       2.841 -11.412 -24.468  1.00 57.32           H
ATOM   3787  CB  LYS A 251       2.768  -9.921 -25.980  1.00 57.32           C
ATOM   3788 1HB  LYS A 251       2.025  -9.516 -26.666  1.00 57.32           H
ATOM   3789 2HB  LYS A 251       3.260  -9.071 -25.506  1.00 57.32           H
ATOM   3790  CG  LYS A 251       3.797 -10.742 -26.761  1.00 57.32           C
ATOM   3791 1HG  LYS A 251       4.388 -11.342 -26.069  1.00 57.32           H
ATOM   3792 2HG  LYS A 251       3.284 -11.435 -27.427  1.00 57.32           H
ATOM   3793  CD  LYS A 251       4.721  -9.833 -27.574  1.00 57.32           C
ATOM   3794 1HD  LYS A 251       4.143  -9.309 -28.335  1.00 57.32           H
ATOM   3795 2HD  LYS A 251       5.155  -9.073 -26.923  1.00 57.32           H
ATOM   3796  CE  LYS A 251       5.837 -10.640 -28.239  1.00 57.32           C
ATOM   3797 1HE  LYS A 251       6.291 -11.313 -27.511  1.00 57.32           H
ATOM   3798 2HE  LYS A 251       5.422 -11.262 -29.032  1.00 57.32           H
ATOM   3799  NZ  LYS A 251       6.868  -9.737 -28.798  1.00 57.32           N
ATOM   3800 1HZ  LYS A 251       7.591 -10.286 -29.249  1.00 57.32           H
ATOM   3801 2HZ  LYS A 251       6.441  -9.117 -29.478  1.00 57.32           H
ATOM   3802 3HZ  LYS A 251       7.277  -9.188 -28.050  1.00 57.32           H
ATOM   3803  HN  LYS A 251       0.933 -11.492 -26.502  1.00 57.32           H
ATOM   3804  N   ALA A 252       0.251  -9.415 -24.128  1.00 63.32           N
ATOM   3805  CA  ALA A 252      -0.462  -8.563 -23.192  1.00 63.32           C
ATOM   3806  C   ALA A 252      -0.875  -9.388 -21.971  1.00 63.32           C
ATOM   3807  O   ALA A 252      -0.855  -8.891 -20.846  1.00 63.32           O
ATOM   3808  HA  ALA A 252       0.221  -7.775 -22.873  1.00 63.32           H
ATOM   3809  CB  ALA A 252      -1.660  -7.922 -23.895  1.00 63.32           C
ATOM   3810 1HB  ALA A 252      -1.310  -7.324 -24.736  1.00 63.32           H
ATOM   3811 2HB  ALA A 252      -2.329  -8.703 -24.258  1.00 63.32           H
ATOM   3812 3HB  ALA A 252      -2.195  -7.283 -23.192  1.00 63.32           H
ATOM   3813  HN  ALA A 252      -0.203  -9.548 -25.009  1.00 63.32           H
ATOM   3814  N   LEU A 253      -1.241 -10.634 -22.235  1.00 63.30           N
ATOM   3815  CA  LEU A 253      -1.680 -11.525 -21.175  1.00 63.30           C
ATOM   3816  C   LEU A 253      -0.538 -11.724 -20.176  1.00 63.30           C
ATOM   3817  O   LEU A 253      -0.748 -11.654 -18.966  1.00 63.30           O
ATOM   3818  HA  LEU A 253      -2.508 -11.038 -20.660  1.00 63.30           H
ATOM   3819  CB  LEU A 253      -2.218 -12.831 -21.762  1.00 63.30           C
ATOM   3820 1HB  LEU A 253      -3.003 -12.588 -22.479  1.00 63.30           H
ATOM   3821 2HB  LEU A 253      -1.415 -13.314 -22.319  1.00 63.30           H
ATOM   3822  CG  LEU A 253      -2.780 -13.838 -20.756  1.00 63.30           C
ATOM   3823  HG  LEU A 253      -2.010 -14.042 -20.011  1.00 63.30           H
ATOM   3824  CD1 LEU A 253      -3.985 -13.257 -20.014  1.00 63.30           C
ATOM   3825 1HD1 LEU A 253      -3.682 -12.358 -19.477  1.00 63.30           H
ATOM   3826 2HD1 LEU A 253      -4.767 -13.006 -20.731  1.00 63.30           H
ATOM   3827 3HD1 LEU A 253      -4.364 -13.993 -19.305  1.00 63.30           H
ATOM   3828  CD2 LEU A 253      -3.112 -15.167 -21.437  1.00 63.30           C
ATOM   3829 1HD2 LEU A 253      -3.856 -15.000 -22.216  1.00 63.30           H
ATOM   3830 2HD2 LEU A 253      -2.208 -15.584 -21.881  1.00 63.30           H
ATOM   3831 3HD2 LEU A 253      -3.509 -15.864 -20.699  1.00 63.30           H
ATOM   3832  HN  LEU A 253      -1.240 -11.035 -23.151  1.00 63.30           H
ATOM   3833  N   LYS A 254       0.645 -11.969 -20.720  1.00 66.08           N
ATOM   3834  CA  LYS A 254       1.795 -12.294 -19.894  1.00 66.08           C
ATOM   3835  C   LYS A 254       2.032 -11.166 -18.889  1.00 66.08           C
ATOM   3836  O   LYS A 254       2.281 -11.420 -17.711  1.00 66.08           O
ATOM   3837  HA  LYS A 254       1.555 -13.203 -19.342  1.00 66.08           H
ATOM   3838  CB  LYS A 254       3.012 -12.605 -20.768  1.00 66.08           C
ATOM   3839 1HB  LYS A 254       2.722 -13.272 -21.579  1.00 66.08           H
ATOM   3840 2HB  LYS A 254       3.378 -11.686 -21.227  1.00 66.08           H
ATOM   3841  CG  LYS A 254       4.129 -13.249 -19.944  1.00 66.08           C
ATOM   3842 1HG  LYS A 254       4.494 -12.540 -19.202  1.00 66.08           H
ATOM   3843 2HG  LYS A 254       3.734 -14.107 -19.399  1.00 66.08           H
ATOM   3844  CD  LYS A 254       5.284 -13.697 -20.842  1.00 66.08           C
ATOM   3845 1HD  LYS A 254       4.911 -14.374 -21.610  1.00 66.08           H
ATOM   3846 2HD  LYS A 254       5.705 -12.833 -21.356  1.00 66.08           H
ATOM   3847  CE  LYS A 254       6.375 -14.393 -20.026  1.00 66.08           C
ATOM   3848 1HE  LYS A 254       6.784 -13.701 -19.290  1.00 66.08           H
ATOM   3849 2HE  LYS A 254       5.946 -15.229 -19.474  1.00 66.08           H
ATOM   3850  NZ  LYS A 254       7.455 -14.879 -20.913  1.00 66.08           N
ATOM   3851 1HZ  LYS A 254       8.174 -15.327 -20.356  1.00 66.08           H
ATOM   3852 2HZ  LYS A 254       7.075 -15.547 -21.575  1.00 66.08           H
ATOM   3853 3HZ  LYS A 254       7.857 -14.095 -21.417  1.00 66.08           H
ATOM   3854  HN  LYS A 254       0.824 -11.947 -21.703  1.00 66.08           H
ATOM   3855  N   VAL A 255       1.946  -9.942 -19.390  1.00 64.41           N
ATOM   3856  CA  VAL A 255       2.186  -8.774 -18.560  1.00 64.41           C
ATOM   3857  C   VAL A 255       1.200  -8.774 -17.390  1.00 64.41           C
ATOM   3858  O   VAL A 255       1.601  -8.647 -16.234  1.00 64.41           O
ATOM   3859  HA  VAL A 255       3.199  -8.854 -18.164  1.00 64.41           H
ATOM   3860  CB  VAL A 255       2.107  -7.504 -19.408  1.00 64.41           C
ATOM   3861  HB  VAL A 255       1.107  -7.449 -19.837  1.00 64.41           H
ATOM   3862  CG1 VAL A 255       2.318  -6.256 -18.548  1.00 64.41           C
ATOM   3863 1HG1 VAL A 255       1.548  -6.211 -17.778  1.00 64.41           H
ATOM   3864 2HG1 VAL A 255       3.300  -6.302 -18.077  1.00 64.41           H
ATOM   3865 3HG1 VAL A 255       2.258  -5.367 -19.176  1.00 64.41           H
ATOM   3866  CG2 VAL A 255       3.111  -7.551 -20.561  1.00 64.41           C
ATOM   3867 1HG2 VAL A 255       4.121  -7.642 -20.160  1.00 64.41           H
ATOM   3868 2HG2 VAL A 255       2.895  -8.410 -21.197  1.00 64.41           H
ATOM   3869 3HG2 VAL A 255       3.034  -6.636 -21.148  1.00 64.41           H
ATOM   3870  HN  VAL A 255       1.717  -9.743 -20.343  1.00 64.41           H
ATOM   3871  N   THR A 256      -0.073  -8.918 -17.730  1.00 62.72           N
ATOM   3872  CA  THR A 256      -1.134  -8.730 -16.756  1.00 62.72           C
ATOM   3873  C   THR A 256      -1.078  -9.823 -15.688  1.00 62.72           C
ATOM   3874  O   THR A 256      -1.292  -9.554 -14.507  1.00 62.72           O
ATOM   3875  HA  THR A 256      -0.970  -7.779 -16.249  1.00 62.72           H
ATOM   3876  CB  THR A 256      -2.465  -8.684 -17.509  1.00 62.72           C
ATOM   3877  HB  THR A 256      -3.304  -8.641 -16.815  1.00 62.72           H
ATOM   3878  OG1 THR A 256      -2.425  -9.831 -18.354  1.00 62.72           O
ATOM   3879  HG1 THR A 256      -2.650 -10.651 -17.828  1.00 62.72           H
ATOM   3880  CG2 THR A 256      -2.547  -7.507 -18.483  1.00 62.72           C
ATOM   3881 1HG2 THR A 256      -1.747  -7.588 -19.219  1.00 62.72           H
ATOM   3882 2HG2 THR A 256      -2.441  -6.572 -17.933  1.00 62.72           H
ATOM   3883 3HG2 THR A 256      -3.511  -7.522 -18.991  1.00 62.72           H
ATOM   3884  HN  THR A 256      -0.382  -9.159 -18.650  1.00 62.72           H
ATOM   3885  N   ILE A 257      -0.788 -11.034 -16.141  1.00 72.56           N
ATOM   3886  CA  ILE A 257      -0.670 -12.164 -15.234  1.00 72.56           C
ATOM   3887  C   ILE A 257       0.438 -11.884 -14.218  1.00 72.56           C
ATOM   3888  O   ILE A 257       0.254 -12.092 -13.020  1.00 72.56           O
ATOM   3889  HA  ILE A 257      -1.615 -12.253 -14.699  1.00 72.56           H
ATOM   3890  CB  ILE A 257      -0.471 -13.462 -16.019  1.00 72.56           C
ATOM   3891  HB  ILE A 257       0.297 -13.290 -16.774  1.00 72.56           H
ATOM   3892  CG1 ILE A 257      -1.751 -13.858 -16.758  1.00 72.56           C
ATOM   3893 1HG1 ILE A 257      -2.546 -14.052 -16.038  1.00 72.56           H
ATOM   3894 2HG1 ILE A 257      -2.084 -13.031 -17.385  1.00 72.56           H
ATOM   3895  CG2 ILE A 257       0.034 -14.582 -15.108  1.00 72.56           C
ATOM   3896 1HG2 ILE A 257       0.988 -14.290 -14.667  1.00 72.56           H
ATOM   3897 2HG2 ILE A 257      -0.692 -14.761 -14.315  1.00 72.56           H
ATOM   3898 3HG2 ILE A 257       0.167 -15.493 -15.691  1.00 72.56           H
ATOM   3899  CD1 ILE A 257      -1.523 -15.100 -17.622  1.00 72.56           C
ATOM   3900 1HD1 ILE A 257      -0.745 -14.894 -18.357  1.00 72.56           H
ATOM   3901 2HD1 ILE A 257      -1.214 -15.931 -16.989  1.00 72.56           H
ATOM   3902 3HD1 ILE A 257      -2.449 -15.360 -18.136  1.00 72.56           H
ATOM   3903  HN  ILE A 257      -0.635 -11.249 -17.105  1.00 72.56           H
ATOM   3904  N   THR A 258       1.566 -11.416 -14.733  1.00 76.50           N
ATOM   3905  CA  THR A 258       2.731 -11.182 -13.897  1.00 76.50           C
ATOM   3906  C   THR A 258       2.398 -10.184 -12.786  1.00 76.50           C
ATOM   3907  O   THR A 258       2.728 -10.411 -11.623  1.00 76.50           O
ATOM   3908  HA  THR A 258       3.000 -12.121 -13.413  1.00 76.50           H
ATOM   3909  CB  THR A 258       3.877 -10.725 -14.801  1.00 76.50           C
ATOM   3910  HB  THR A 258       3.673  -9.740 -15.221  1.00 76.50           H
ATOM   3911  OG1 THR A 258       4.015 -11.781 -15.748  1.00 76.50           O
ATOM   3912  HG1 THR A 258       3.546 -11.541 -16.598  1.00 76.50           H
ATOM   3913  CG2 THR A 258       5.223 -10.700 -14.073  1.00 76.50           C
ATOM   3914 1HG2 THR A 258       5.459 -11.700 -13.711  1.00 76.50           H
ATOM   3915 2HG2 THR A 258       5.166 -10.012 -13.228  1.00 76.50           H
ATOM   3916 3HG2 THR A 258       6.001 -10.368 -14.759  1.00 76.50           H
ATOM   3917  HN  THR A 258       1.690 -11.198 -15.701  1.00 76.50           H
ATOM   3918  N   VAL A 259       1.748  -9.100 -13.183  1.00 69.88           N
ATOM   3919  CA  VAL A 259       1.416  -8.041 -12.246  1.00 69.88           C
ATOM   3920  C   VAL A 259       0.503  -8.600 -11.153  1.00 69.88           C
ATOM   3921  O   VAL A 259       0.699  -8.319  -9.971  1.00 69.88           O
ATOM   3922  HA  VAL A 259       2.346  -7.704 -11.787  1.00 69.88           H
ATOM   3923  CB  VAL A 259       0.799  -6.856 -12.991  1.00 69.88           C
ATOM   3924  HB  VAL A 259      -0.027  -7.233 -13.595  1.00 69.88           H
ATOM   3925  CG1 VAL A 259       0.233  -5.826 -12.012  1.00 69.88           C
ATOM   3926 1HG1 VAL A 259      -0.538  -6.293 -11.399  1.00 69.88           H
ATOM   3927 2HG1 VAL A 259       1.033  -5.457 -11.370  1.00 69.88           H
ATOM   3928 3HG1 VAL A 259      -0.199  -4.995 -12.568  1.00 69.88           H
ATOM   3929  CG2 VAL A 259       1.816  -6.213 -13.936  1.00 69.88           C
ATOM   3930 1HG2 VAL A 259       2.671  -5.857 -13.362  1.00 69.88           H
ATOM   3931 2HG2 VAL A 259       2.150  -6.950 -14.667  1.00 69.88           H
ATOM   3932 3HG2 VAL A 259       1.351  -5.374 -14.454  1.00 69.88           H
ATOM   3933  HN  VAL A 259       1.450  -8.940 -14.124  1.00 69.88           H
ATOM   3934  N   LEU A 260      -0.475  -9.382 -11.586  1.00 70.11           N
ATOM   3935  CA  LEU A 260      -1.446  -9.946 -10.664  1.00 70.11           C
ATOM   3936  C   LEU A 260      -0.723 -10.827  -9.643  1.00 70.11           C
ATOM   3937  O   LEU A 260      -0.941 -10.696  -8.440  1.00 70.11           O
ATOM   3938  HA  LEU A 260      -1.913  -9.116 -10.134  1.00 70.11           H
ATOM   3939  CB  LEU A 260      -2.552 -10.674 -11.430  1.00 70.11           C
ATOM   3940 1HB  LEU A 260      -3.027  -9.962 -12.106  1.00 70.11           H
ATOM   3941 2HB  LEU A 260      -2.092 -11.443 -12.050  1.00 70.11           H
ATOM   3942  CG  LEU A 260      -3.640 -11.328 -10.577  1.00 70.11           C
ATOM   3943  HG  LEU A 260      -3.157 -11.970  -9.841  1.00 70.11           H
ATOM   3944  CD1 LEU A 260      -4.439 -10.276  -9.804  1.00 70.11           C
ATOM   3945 1HD1 LEU A 260      -3.768  -9.720  -9.149  1.00 70.11           H
ATOM   3946 2HD1 LEU A 260      -4.911  -9.590 -10.507  1.00 70.11           H
ATOM   3947 3HD1 LEU A 260      -5.205 -10.769  -9.206  1.00 70.11           H
ATOM   3948  CD2 LEU A 260      -4.544 -12.220 -11.430  1.00 70.11           C
ATOM   3949 1HD2 LEU A 260      -5.021 -11.620 -12.205  1.00 70.11           H
ATOM   3950 2HD2 LEU A 260      -3.946 -13.004 -11.896  1.00 70.11           H
ATOM   3951 3HD2 LEU A 260      -5.308 -12.673 -10.799  1.00 70.11           H
ATOM   3952  HN  LEU A 260      -0.608  -9.631 -12.545  1.00 70.11           H
ATOM   3953  N   THR A 261       0.123 -11.705 -10.161  1.00 81.91           N
ATOM   3954  CA  THR A 261       0.784 -12.691  -9.324  1.00 81.91           C
ATOM   3955  C   THR A 261       1.645 -12.000  -8.265  1.00 81.91           C
ATOM   3956  O   THR A 261       1.629 -12.387  -7.097  1.00 81.91           O
ATOM   3957  HA  THR A 261       0.020 -13.260  -8.793  1.00 81.91           H
ATOM   3958  CB  THR A 261       1.578 -13.630 -10.235  1.00 81.91           C
ATOM   3959  HB  THR A 261       2.388 -13.096 -10.731  1.00 81.91           H
ATOM   3960  OG1 THR A 261       0.592 -14.192 -11.098  1.00 81.91           O
ATOM   3961  HG1 THR A 261       0.491 -13.626 -11.916  1.00 81.91           H
ATOM   3962  CG2 THR A 261       2.145 -14.835  -9.483  1.00 81.91           C
ATOM   3963 1HG2 THR A 261       1.328 -15.406  -9.043  1.00 81.91           H
ATOM   3964 2HG2 THR A 261       2.813 -14.489  -8.693  1.00 81.91           H
ATOM   3965 3HG2 THR A 261       2.699 -15.468 -10.176  1.00 81.91           H
ATOM   3966  HN  THR A 261       0.358 -11.750 -11.132  1.00 81.91           H
ATOM   3967  N   VAL A 262       2.377 -10.990  -8.710  1.00 83.96           N
ATOM   3968  CA  VAL A 262       3.300 -10.290  -7.833  1.00 83.96           C
ATOM   3969  C   VAL A 262       2.513  -9.606  -6.713  1.00 83.96           C
ATOM   3970  O   VAL A 262       2.918  -9.645  -5.552  1.00 83.96           O
ATOM   3971  HA  VAL A 262       3.963 -11.035  -7.392  1.00 83.96           H
ATOM   3972  CB  VAL A 262       4.156  -9.316  -8.644  1.00 83.96           C
ATOM   3973  HB  VAL A 262       3.485  -8.683  -9.224  1.00 83.96           H
ATOM   3974  CG1 VAL A 262       4.977  -8.410  -7.724  1.00 83.96           C
ATOM   3975 1HG1 VAL A 262       4.306  -7.837  -7.085  1.00 83.96           H
ATOM   3976 2HG1 VAL A 262       5.635  -9.021  -7.105  1.00 83.96           H
ATOM   3977 3HG1 VAL A 262       5.576  -7.727  -8.326  1.00 83.96           H
ATOM   3978  CG2 VAL A 262       5.060 -10.065  -9.625  1.00 83.96           C
ATOM   3979 1HG2 VAL A 262       5.721 -10.733  -9.073  1.00 83.96           H
ATOM   3980 2HG2 VAL A 262       4.447 -10.647 -10.313  1.00 83.96           H
ATOM   3981 3HG2 VAL A 262       5.658  -9.348 -10.189  1.00 83.96           H
ATOM   3982  HN  VAL A 262       2.347 -10.649  -9.650  1.00 83.96           H
ATOM   3983  N   PHE A 263       1.404  -8.995  -7.102  1.00 76.08           N
ATOM   3984  CA  PHE A 263       0.560  -8.298  -6.146  1.00 76.08           C
ATOM   3985  C   PHE A 263       0.055  -9.253  -5.062  1.00 76.08           C
ATOM   3986  O   PHE A 263       0.202  -8.979  -3.872  1.00 76.08           O
ATOM   3987  HA  PHE A 263       1.167  -7.518  -5.687  1.00 76.08           H
ATOM   3988  CB  PHE A 263      -0.638  -7.750  -6.924  1.00 76.08           C
ATOM   3989 1HB  PHE A 263      -0.278  -7.058  -7.685  1.00 76.08           H
ATOM   3990 2HB  PHE A 263      -1.127  -8.573  -7.446  1.00 76.08           H
ATOM   3991  CG  PHE A 263      -1.672  -7.034  -6.052  1.00 76.08           C
ATOM   3992  CD1 PHE A 263      -2.794  -7.689  -5.650  1.00 76.08           C
ATOM   3993  HD1 PHE A 263      -2.957  -8.724  -5.949  1.00 76.08           H
ATOM   3994  CD2 PHE A 263      -1.468  -5.742  -5.679  1.00 76.08           C
ATOM   3995  HD2 PHE A 263      -0.569  -5.217  -6.001  1.00 76.08           H
ATOM   3996  CE1 PHE A 263      -3.752  -7.024  -4.841  1.00 76.08           C
ATOM   3997  HE1 PHE A 263      -4.652  -7.549  -4.519  1.00 76.08           H
ATOM   3998  CE2 PHE A 263      -2.427  -5.077  -4.870  1.00 76.08           C
ATOM   3999  HE2 PHE A 263      -2.264  -4.042  -4.571  1.00 76.08           H
ATOM   4000  CZ  PHE A 263      -3.549  -5.732  -4.468  1.00 76.08           C
ATOM   4001  HZ  PHE A 263      -4.285  -5.222  -3.846  1.00 76.08           H
ATOM   4002  HN  PHE A 263       1.080  -8.971  -8.048  1.00 76.08           H
ATOM   4003  N   VAL A 264      -0.529 -10.353  -5.513  1.00 83.23           N
ATOM   4004  CA  VAL A 264      -1.160 -11.292  -4.601  1.00 83.23           C
ATOM   4005  C   VAL A 264      -0.109 -11.847  -3.638  1.00 83.23           C
ATOM   4006  O   VAL A 264      -0.340 -11.914  -2.432  1.00 83.23           O
ATOM   4007  HA  VAL A 264      -1.906 -10.743  -4.027  1.00 83.23           H
ATOM   4008  CB  VAL A 264      -1.882 -12.385  -5.392  1.00 83.23           C
ATOM   4009  HB  VAL A 264      -1.165 -12.825  -6.087  1.00 83.23           H
ATOM   4010  CG1 VAL A 264      -2.379 -13.496  -4.465  1.00 83.23           C
ATOM   4011 1HG1 VAL A 264      -1.531 -13.942  -3.945  1.00 83.23           H
ATOM   4012 2HG1 VAL A 264      -3.072 -13.077  -3.736  1.00 83.23           H
ATOM   4013 3HG1 VAL A 264      -2.888 -14.260  -5.053  1.00 83.23           H
ATOM   4014  CG2 VAL A 264      -3.033 -11.799  -6.213  1.00 83.23           C
ATOM   4015 1HG2 VAL A 264      -3.749 -11.322  -5.544  1.00 83.23           H
ATOM   4016 2HG2 VAL A 264      -2.641 -11.062  -6.913  1.00 83.23           H
ATOM   4017 3HG2 VAL A 264      -3.528 -12.598  -6.765  1.00 83.23           H
ATOM   4018  HN  VAL A 264      -0.576 -10.606  -6.479  1.00 83.23           H
ATOM   4019  N   LEU A 265       1.025 -12.229  -4.207  1.00 86.78           N
ATOM   4020  CA  LEU A 265       2.058 -12.904  -3.439  1.00 86.78           C
ATOM   4021  C   LEU A 265       2.586 -11.956  -2.360  1.00 86.78           C
ATOM   4022  O   LEU A 265       2.965 -12.394  -1.275  1.00 86.78           O
ATOM   4023  HA  LEU A 265       1.594 -13.760  -2.949  1.00 86.78           H
ATOM   4024  CB  LEU A 265       3.147 -13.447  -4.366  1.00 86.78           C
ATOM   4025 1HB  LEU A 265       3.442 -12.653  -5.052  1.00 86.78           H
ATOM   4026 2HB  LEU A 265       4.022 -13.689  -3.763  1.00 86.78           H
ATOM   4027  CG  LEU A 265       2.772 -14.681  -5.189  1.00 86.78           C
ATOM   4028  HG  LEU A 265       1.877 -14.448  -5.766  1.00 86.78           H
ATOM   4029  CD1 LEU A 265       3.877 -15.029  -6.189  1.00 86.78           C
ATOM   4030 1HD1 LEU A 265       4.030 -14.190  -6.868  1.00 86.78           H
ATOM   4031 2HD1 LEU A 265       4.802 -15.235  -5.652  1.00 86.78           H
ATOM   4032 3HD1 LEU A 265       3.585 -15.910  -6.761  1.00 86.78           H
ATOM   4033  CD2 LEU A 265       2.429 -15.863  -4.280  1.00 86.78           C
ATOM   4034 1HD2 LEU A 265       3.291 -16.106  -3.659  1.00 86.78           H
ATOM   4035 2HD2 LEU A 265       1.585 -15.598  -3.644  1.00 86.78           H
ATOM   4036 3HD2 LEU A 265       2.167 -16.727  -4.891  1.00 86.78           H
ATOM   4037  HN  LEU A 265       1.243 -12.086  -5.173  1.00 86.78           H
ATOM   4038  N   SER A 266       2.592 -10.674  -2.696  1.00 88.61           N
ATOM   4039  CA  SER A 266       3.182  -9.675  -1.821  1.00 88.61           C
ATOM   4040  C   SER A 266       2.161  -9.227  -0.773  1.00 88.61           C
ATOM   4041  O   SER A 266       2.507  -9.020   0.388  1.00 88.61           O
ATOM   4042  HA  SER A 266       4.027 -10.171  -1.344  1.00 88.61           H
ATOM   4043  CB  SER A 266       3.684  -8.471  -2.620  1.00 88.61           C
ATOM   4044 1HB  SER A 266       4.063  -7.712  -1.935  1.00 88.61           H
ATOM   4045 2HB  SER A 266       4.520  -8.776  -3.250  1.00 88.61           H
ATOM   4046  OG  SER A 266       2.660  -7.905  -3.434  1.00 88.61           O
ATOM   4047  HG  SER A 266       2.779  -8.194  -4.384  1.00 88.61           H
ATOM   4048  HN  SER A 266       2.205 -10.316  -3.545  1.00 88.61           H
ATOM   4049  N   GLN A 267       0.921  -9.092  -1.222  1.00 83.96           N
ATOM   4050  CA  GLN A 267      -0.093  -8.419  -0.428  1.00 83.96           C
ATOM   4051  C   GLN A 267      -0.820  -9.425   0.467  1.00 83.96           C
ATOM   4052  O   GLN A 267      -1.270  -9.079   1.558  1.00 83.96           O
ATOM   4053  HA  GLN A 267       0.450  -7.702   0.187  1.00 83.96           H
ATOM   4054  CB  GLN A 267      -1.080  -7.667  -1.323  1.00 83.96           C
ATOM   4055 1HB  GLN A 267      -1.527  -8.357  -2.038  1.00 83.96           H
ATOM   4056 2HB  GLN A 267      -1.893  -7.266  -0.717  1.00 83.96           H
ATOM   4057  CG  GLN A 267      -0.384  -6.528  -2.071  1.00 83.96           C
ATOM   4058 1HG  GLN A 267       0.448  -6.926  -2.653  1.00 83.96           H
ATOM   4059 2HG  GLN A 267      -1.079  -6.075  -2.778  1.00 83.96           H
ATOM   4060  CD  GLN A 267       0.129  -5.465  -1.097  1.00 83.96           C
ATOM   4061  OE1 GLN A 267      -0.406  -5.264  -0.019  1.00 83.96           O
ATOM   4062  NE2 GLN A 267       1.192  -4.798  -1.536  1.00 83.96           N
ATOM   4063 1HE2 GLN A 267       1.582  -5.012  -2.432  1.00 83.96           H
ATOM   4064 2HE2 GLN A 267       1.601  -4.082  -0.971  1.00 83.96           H
ATOM   4065  HN  GLN A 267       0.607  -9.432  -2.109  1.00 83.96           H
ATOM   4066  N   PHE A 268      -0.912 -10.651  -0.029  1.00 90.04           N
ATOM   4067  CA  PHE A 268      -1.755 -11.651   0.603  1.00 90.04           C
ATOM   4068  C   PHE A 268      -1.298 -11.928   2.037  1.00 90.04           C
ATOM   4069  O   PHE A 268      -2.083 -11.808   2.976  1.00 90.04           O
ATOM   4070  HA  PHE A 268      -2.771 -11.256   0.618  1.00 90.04           H
ATOM   4071  CB  PHE A 268      -1.620 -12.934  -0.220  1.00 90.04           C
ATOM   4072 1HB  PHE A 268      -1.900 -12.723  -1.252  1.00 90.04           H
ATOM   4073 2HB  PHE A 268      -0.573 -13.238  -0.230  1.00 90.04           H
ATOM   4074  CG  PHE A 268      -2.469 -14.097   0.297  1.00 90.04           C
ATOM   4075  CD1 PHE A 268      -1.897 -15.074   1.052  1.00 90.04           C
ATOM   4076  HD1 PHE A 268      -0.834 -15.027   1.289  1.00 90.04           H
ATOM   4077  CD2 PHE A 268      -3.795 -14.155   0.002  1.00 90.04           C
ATOM   4078  HD2 PHE A 268      -4.253 -13.373  -0.603  1.00 90.04           H
ATOM   4079  CE1 PHE A 268      -2.685 -16.153   1.532  1.00 90.04           C
ATOM   4080  HE1 PHE A 268      -2.226 -16.936   2.136  1.00 90.04           H
ATOM   4081  CE2 PHE A 268      -4.583 -15.235   0.482  1.00 90.04           C
ATOM   4082  HE2 PHE A 268      -5.646 -15.281   0.245  1.00 90.04           H
ATOM   4083  CZ  PHE A 268      -4.011 -16.211   1.236  1.00 90.04           C
ATOM   4084  HZ  PHE A 268      -4.616 -17.040   1.605  1.00 90.04           H
ATOM   4085  HN  PHE A 268      -0.425 -10.962  -0.844  1.00 90.04           H
ATOM   4086  N   PRO A 269      -0.026 -12.301   2.230  1.00 93.70           N
ATOM   4087  CA  PRO A 269       0.471 -12.623   3.570  1.00 93.70           C
ATOM   4088  C   PRO A 269       0.194 -11.511   4.570  1.00 93.70           C
ATOM   4089  O   PRO A 269      -0.231 -11.774   5.694  1.00 93.70           O
ATOM   4090  HA  PRO A 269      -0.050 -13.496   3.963  1.00 93.70           H
ATOM   4091  CB  PRO A 269       1.971 -12.835   3.359  1.00 93.70           C
ATOM   4092 1HB  PRO A 269       2.533 -11.914   3.515  1.00 93.70           H
ATOM   4093 2HB  PRO A 269       2.373 -13.574   4.053  1.00 93.70           H
ATOM   4094  CG  PRO A 269       2.061 -13.312   1.915  1.00 93.70           C
ATOM   4095 1HG  PRO A 269       3.060 -13.172   1.503  1.00 93.70           H
ATOM   4096 2HG  PRO A 269       1.838 -14.375   1.825  1.00 93.70           H
ATOM   4097  CD  PRO A 269       1.026 -12.451   1.208  1.00 93.70           C
ATOM   4098 1HD  PRO A 269       1.437 -11.485   0.913  1.00 93.70           H
ATOM   4099 2HD  PRO A 269       0.655 -12.927   0.301  1.00 93.70           H
ATOM   4100  N   TYR A 270       0.445 -10.287   4.130  1.00 90.96           N
ATOM   4101  CA  TYR A 270       0.304  -9.134   5.003  1.00 90.96           C
ATOM   4102  C   TYR A 270      -1.148  -8.961   5.452  1.00 90.96           C
ATOM   4103  O   TYR A 270      -1.414  -8.729   6.631  1.00 90.96           O
ATOM   4104  HA  TYR A 270       0.930  -9.298   5.880  1.00 90.96           H
ATOM   4105  CB  TYR A 270       0.716  -7.920   4.168  1.00 90.96           C
ATOM   4106 1HB  TYR A 270       1.770  -8.012   3.908  1.00 90.96           H
ATOM   4107 2HB  TYR A 270       0.155  -7.927   3.234  1.00 90.96           H
ATOM   4108  CG  TYR A 270       0.493  -6.579   4.869  1.00 90.96           C
ATOM   4109  CD1 TYR A 270      -0.315  -5.622   4.289  1.00 90.96           C
ATOM   4110  HD1 TYR A 270      -0.794  -5.823   3.331  1.00 90.96           H
ATOM   4111  CD2 TYR A 270       1.100  -6.325   6.083  1.00 90.96           C
ATOM   4112  HD2 TYR A 270       1.738  -7.080   6.541  1.00 90.96           H
ATOM   4113  CE1 TYR A 270      -0.524  -4.360   4.949  1.00 90.96           C
ATOM   4114  HE1 TYR A 270      -1.160  -3.595   4.501  1.00 90.96           H
ATOM   4115  CE2 TYR A 270       0.890  -5.062   6.743  1.00 90.96           C
ATOM   4116  HE2 TYR A 270       1.364  -4.849   7.701  1.00 90.96           H
ATOM   4117  CZ  TYR A 270       0.089  -4.142   6.143  1.00 90.96           C
ATOM   4118  OH  TYR A 270      -0.109  -2.950   6.766  1.00 90.96           O
ATOM   4119  HH  TYR A 270       0.205  -3.003   7.714  1.00 90.96           H
ATOM   4120  HN  TYR A 270       0.738 -10.077   3.197  1.00 90.96           H
ATOM   4121  N   ASN A 271      -2.050  -9.080   4.489  1.00 89.55           N
ATOM   4122  CA  ASN A 271      -3.459  -8.837   4.749  1.00 89.55           C
ATOM   4123  C   ASN A 271      -4.021  -9.980   5.596  1.00 89.55           C
ATOM   4124  O   ASN A 271      -5.018  -9.807   6.296  1.00 89.55           O
ATOM   4125  HA  ASN A 271      -3.494  -7.878   5.266  1.00 89.55           H
ATOM   4126  CB  ASN A 271      -4.258  -8.778   3.445  1.00 89.55           C
ATOM   4127 1HB  ASN A 271      -3.928  -9.573   2.776  1.00 89.55           H
ATOM   4128 2HB  ASN A 271      -5.313  -8.953   3.653  1.00 89.55           H
ATOM   4129  CG  ASN A 271      -4.086  -7.422   2.757  1.00 89.55           C
ATOM   4130  OD1 ASN A 271      -4.687  -6.428   3.129  1.00 89.55           O
ATOM   4131  ND2 ASN A 271      -3.234  -7.438   1.736  1.00 89.55           N
ATOM   4132 1HD2 ASN A 271      -2.774  -8.289   1.482  1.00 89.55           H
ATOM   4133 2HD2 ASN A 271      -3.054  -6.599   1.222  1.00 89.55           H
ATOM   4134  HN  ASN A 271      -1.832  -9.336   3.547  1.00 89.55           H
ATOM   4135  N   CYS A 272      -3.357 -11.123   5.506  1.00 94.14           N
ATOM   4136  CA  CYS A 272      -3.690 -12.251   6.360  1.00 94.14           C
ATOM   4137  C   CYS A 272      -3.500 -11.824   7.817  1.00 94.14           C
ATOM   4138  O   CYS A 272      -4.376 -12.047   8.651  1.00 94.14           O
ATOM   4139  HA  CYS A 272      -4.733 -12.497   6.161  1.00 94.14           H
ATOM   4140  CB  CYS A 272      -2.856 -13.487   6.014  1.00 94.14           C
ATOM   4141 1HB  CYS A 272      -1.802 -13.217   5.949  1.00 94.14           H
ATOM   4142 2HB  CYS A 272      -2.947 -14.230   6.807  1.00 94.14           H
ATOM   4143  SG  CYS A 272      -3.419 -14.197   4.425  1.00 94.14           S
ATOM   4144  HG  CYS A 272      -2.862 -13.268   3.652  1.00 94.14           H
ATOM   4145  HN  CYS A 272      -2.606 -11.284   4.867  1.00 94.14           H
ATOM   4146  N   ILE A 273      -2.352 -11.217   8.077  1.00 92.87           N
ATOM   4147  CA  ILE A 273      -2.022 -10.787   9.425  1.00 92.87           C
ATOM   4148  C   ILE A 273      -2.943  -9.632   9.827  1.00 92.87           C
ATOM   4149  O   ILE A 273      -3.406  -9.571  10.965  1.00 92.87           O
ATOM   4150  HA  ILE A 273      -2.211 -11.628  10.092  1.00 92.87           H
ATOM   4151  CB  ILE A 273      -0.533 -10.451   9.531  1.00 92.87           C
ATOM   4152  HB  ILE A 273      -0.306  -9.672   8.804  1.00 92.87           H
ATOM   4153  CG1 ILE A 273       0.329 -11.665   9.178  1.00 92.87           C
ATOM   4154 1HG1 ILE A 273       0.128 -11.971   8.152  1.00 92.87           H
ATOM   4155 2HG1 ILE A 273       1.384 -11.393   9.229  1.00 92.87           H
ATOM   4156  CG2 ILE A 273      -0.194  -9.890  10.914  1.00 92.87           C
ATOM   4157 1HG2 ILE A 273      -0.771  -8.982  11.089  1.00 92.87           H
ATOM   4158 2HG2 ILE A 273      -0.441 -10.630  11.676  1.00 92.87           H
ATOM   4159 3HG2 ILE A 273       0.870  -9.660  10.962  1.00 92.87           H
ATOM   4160  CD1 ILE A 273       0.051 -12.831  10.129  1.00 92.87           C
ATOM   4161 1HD1 ILE A 273       0.276 -12.528  11.151  1.00 92.87           H
ATOM   4162 2HD1 ILE A 273      -0.999 -13.115  10.057  1.00 92.87           H
ATOM   4163 3HD1 ILE A 273       0.677 -13.680   9.855  1.00 92.87           H
ATOM   4164  HN  ILE A 273      -1.655 -11.019   7.388  1.00 92.87           H
ATOM   4165  N   LEU A 274      -3.180  -8.746   8.871  1.00 90.10           N
ATOM   4166  CA  LEU A 274      -4.044  -7.603   9.109  1.00 90.10           C
ATOM   4167  C   LEU A 274      -5.422  -8.095   9.556  1.00 90.10           C
ATOM   4168  O   LEU A 274      -6.043  -7.499  10.435  1.00 90.10           O
ATOM   4169  HA  LEU A 274      -3.604  -7.023   9.920  1.00 90.10           H
ATOM   4170  CB  LEU A 274      -4.085  -6.697   7.876  1.00 90.10           C
ATOM   4171 1HB  LEU A 274      -4.128  -7.327   6.988  1.00 90.10           H
ATOM   4172 2HB  LEU A 274      -5.010  -6.122   7.903  1.00 90.10           H
ATOM   4173  CG  LEU A 274      -2.915  -5.723   7.721  1.00 90.10           C
ATOM   4174  HG  LEU A 274      -1.995  -6.303   7.654  1.00 90.10           H
ATOM   4175  CD1 LEU A 274      -3.039  -4.920   6.424  1.00 90.10           C
ATOM   4176 1HD1 LEU A 274      -3.042  -5.602   5.573  1.00 90.10           H
ATOM   4177 2HD1 LEU A 274      -3.969  -4.351   6.436  1.00 90.10           H
ATOM   4178 3HD1 LEU A 274      -2.195  -4.236   6.338  1.00 90.10           H
ATOM   4179  CD2 LEU A 274      -2.791  -4.816   8.946  1.00 90.10           C
ATOM   4180 1HD2 LEU A 274      -3.709  -4.242   9.069  1.00 90.10           H
ATOM   4181 2HD2 LEU A 274      -2.622  -5.426   9.834  1.00 90.10           H
ATOM   4182 3HD2 LEU A 274      -1.952  -4.134   8.809  1.00 90.10           H
ATOM   4183  HN  LEU A 274      -2.793  -8.800   7.951  1.00 90.10           H
ATOM   4184  N   LEU A 275      -5.860  -9.178   8.930  1.00 92.42           N
ATOM   4185  CA  LEU A 275      -7.168  -9.736   9.228  1.00 92.42           C
ATOM   4186  C   LEU A 275      -7.204 -10.188  10.689  1.00 92.42           C
ATOM   4187  O   LEU A 275      -8.155  -9.892  11.411  1.00 92.42           O
ATOM   4188  HA  LEU A 275      -7.901  -8.941   9.095  1.00 92.42           H
ATOM   4189  CB  LEU A 275      -7.517 -10.845   8.233  1.00 92.42           C
ATOM   4190 1HB  LEU A 275      -7.460 -10.432   7.225  1.00 92.42           H
ATOM   4191 2HB  LEU A 275      -6.755 -11.621   8.302  1.00 92.42           H
ATOM   4192  CG  LEU A 275      -8.889 -11.498   8.410  1.00 92.42           C
ATOM   4193  HG  LEU A 275      -8.957 -11.877   9.430  1.00 92.42           H
ATOM   4194  CD1 LEU A 275     -10.011 -10.474   8.232  1.00 92.42           C
ATOM   4195 1HD1 LEU A 275      -9.902  -9.683   8.974  1.00 92.42           H
ATOM   4196 2HD1 LEU A 275      -9.955 -10.044   7.232  1.00 92.42           H
ATOM   4197 3HD1 LEU A 275     -10.975 -10.965   8.363  1.00 92.42           H
ATOM   4198  CD2 LEU A 275      -9.051 -12.696   7.471  1.00 92.42           C
ATOM   4199 1HD2 LEU A 275      -8.953 -12.363   6.438  1.00 92.42           H
ATOM   4200 2HD2 LEU A 275      -8.280 -13.435   7.689  1.00 92.42           H
ATOM   4201 3HD2 LEU A 275     -10.035 -13.142   7.618  1.00 92.42           H
ATOM   4202  HN  LEU A 275      -5.339  -9.670   8.233  1.00 92.42           H
ATOM   4203  N   VAL A 276      -6.157 -10.899  11.082  1.00 93.93           N
ATOM   4204  CA  VAL A 276      -6.059 -11.398  12.443  1.00 93.93           C
ATOM   4205  C   VAL A 276      -6.110 -10.220  13.418  1.00 93.93           C
ATOM   4206  O   VAL A 276      -6.836 -10.263  14.411  1.00 93.93           O
ATOM   4207  HA  VAL A 276      -6.922 -12.039  12.621  1.00 93.93           H
ATOM   4208  CB  VAL A 276      -4.796 -12.248  12.599  1.00 93.93           C
ATOM   4209  HB  VAL A 276      -3.945 -11.646  12.282  1.00 93.93           H
ATOM   4210  CG1 VAL A 276      -4.576 -12.640  14.061  1.00 93.93           C
ATOM   4211 1HG1 VAL A 276      -4.468 -11.740  14.666  1.00 93.93           H
ATOM   4212 2HG1 VAL A 276      -5.431 -13.216  14.415  1.00 93.93           H
ATOM   4213 3HG1 VAL A 276      -3.672 -13.244  14.143  1.00 93.93           H
ATOM   4214  CG2 VAL A 276      -4.855 -13.487  11.702  1.00 93.93           C
ATOM   4215 1HG2 VAL A 276      -5.720 -14.092  11.974  1.00 93.93           H
ATOM   4216 2HG2 VAL A 276      -4.942 -13.177  10.660  1.00 93.93           H
ATOM   4217 3HG2 VAL A 276      -3.946 -14.073  11.832  1.00 93.93           H
ATOM   4218  HN  VAL A 276      -5.386 -11.134  10.489  1.00 93.93           H
ATOM   4219  N   GLN A 277      -5.331  -9.197  13.102  1.00 90.52           N
ATOM   4220  CA  GLN A 277      -5.246  -8.027  13.960  1.00 90.52           C
ATOM   4221  C   GLN A 277      -6.607  -7.334  14.048  1.00 90.52           C
ATOM   4222  O   GLN A 277      -6.965  -6.791  15.092  1.00 90.52           O
ATOM   4223  HA  GLN A 277      -4.961  -8.408  14.941  1.00 90.52           H
ATOM   4224  CB  GLN A 277      -4.168  -7.061  13.465  1.00 90.52           C
ATOM   4225 1HB  GLN A 277      -4.283  -6.900  12.393  1.00 90.52           H
ATOM   4226 2HB  GLN A 277      -4.294  -6.092  13.948  1.00 90.52           H
ATOM   4227  CG  GLN A 277      -2.768  -7.604  13.758  1.00 90.52           C
ATOM   4228 1HG  GLN A 277      -2.675  -7.827  14.821  1.00 90.52           H
ATOM   4229 2HG  GLN A 277      -2.618  -8.541  13.221  1.00 90.52           H
ATOM   4230  CD  GLN A 277      -1.692  -6.597  13.346  1.00 90.52           C
ATOM   4231  OE1 GLN A 277      -1.902  -5.731  12.513  1.00 90.52           O
ATOM   4232  NE2 GLN A 277      -0.532  -6.758  13.976  1.00 90.52           N
ATOM   4233 1HE2 GLN A 277      -0.426  -7.489  14.649  1.00 90.52           H
ATOM   4234 2HE2 GLN A 277       0.235  -6.147  13.775  1.00 90.52           H
ATOM   4235  HN  GLN A 277      -4.765  -9.158  12.278  1.00 90.52           H
ATOM   4236  N   THR A 278      -7.328  -7.374  12.937  1.00 91.39           N
ATOM   4237  CA  THR A 278      -8.622  -6.718  12.862  1.00 91.39           C
ATOM   4238  C   THR A 278      -9.630  -7.419  13.775  1.00 91.39           C
ATOM   4239  O   THR A 278     -10.383  -6.763  14.494  1.00 91.39           O
ATOM   4240  HA  THR A 278      -8.513  -5.698  13.230  1.00 91.39           H
ATOM   4241  CB  THR A 278      -9.052  -6.687  11.393  1.00 91.39           C
ATOM   4242  HB  THR A 278      -9.220  -7.696  11.016  1.00 91.39           H
ATOM   4243  OG1 THR A 278      -8.018  -5.952  10.744  1.00 91.39           O
ATOM   4244  HG1 THR A 278      -7.393  -6.579  10.278  1.00 91.39           H
ATOM   4245  CG2 THR A 278     -10.307  -5.842  11.168  1.00 91.39           C
ATOM   4246 1HG2 THR A 278     -10.116  -4.816  11.483  1.00 91.39           H
ATOM   4247 2HG2 THR A 278     -11.132  -6.253  11.750  1.00 91.39           H
ATOM   4248 3HG2 THR A 278     -10.568  -5.854  10.110  1.00 91.39           H
ATOM   4249  HN  THR A 278      -7.043  -7.843  12.102  1.00 91.39           H
ATOM   4250  N   ILE A 279      -9.612  -8.742  13.717  1.00 91.84           N
ATOM   4251  CA  ILE A 279     -10.516  -9.539  14.529  1.00 91.84           C
ATOM   4252  C   ILE A 279     -10.161  -9.360  16.006  1.00 91.84           C
ATOM   4253  O   ILE A 279     -11.045  -9.201  16.846  1.00 91.84           O
ATOM   4254  HA  ILE A 279     -11.524  -9.156  14.367  1.00 91.84           H
ATOM   4255  CB  ILE A 279     -10.507 -10.997  14.066  1.00 91.84           C
ATOM   4256  HB  ILE A 279      -9.476 -11.349  14.064  1.00 91.84           H
ATOM   4257  CG1 ILE A 279     -11.030 -11.122  12.633  1.00 91.84           C
ATOM   4258 1HG1 ILE A 279     -12.109 -10.967  12.621  1.00 91.84           H
ATOM   4259 2HG1 ILE A 279     -10.589 -10.341  12.013  1.00 91.84           H
ATOM   4260  CG2 ILE A 279     -11.285 -11.886  15.039  1.00 91.84           C
ATOM   4261 1HG2 ILE A 279     -10.828 -11.830  16.027  1.00 91.84           H
ATOM   4262 2HG2 ILE A 279     -12.318 -11.544  15.096  1.00 91.84           H
ATOM   4263 3HG2 ILE A 279     -11.263 -12.917  14.686  1.00 91.84           H
ATOM   4264  CD1 ILE A 279     -10.700 -12.495  12.046  1.00 91.84           C
ATOM   4265 1HD1 ILE A 279      -9.619 -12.636  12.037  1.00 91.84           H
ATOM   4266 2HD1 ILE A 279     -11.163 -13.272  12.656  1.00 91.84           H
ATOM   4267 3HD1 ILE A 279     -11.082 -12.557  11.027  1.00 91.84           H
ATOM   4268  HN  ILE A 279      -8.996  -9.268  13.131  1.00 91.84           H
ATOM   4269  N   ASP A 280      -8.864  -9.393  16.278  1.00 90.87           N
ATOM   4270  CA  ASP A 280      -8.383  -9.284  17.644  1.00 90.87           C
ATOM   4271  C   ASP A 280      -8.753  -7.909  18.203  1.00 90.87           C
ATOM   4272  O   ASP A 280      -9.043  -7.775  19.390  1.00 90.87           O
ATOM   4273  HA  ASP A 280      -8.868 -10.098  18.184  1.00 90.87           H
ATOM   4274  CB  ASP A 280      -6.861  -9.425  17.705  1.00 90.87           C
ATOM   4275 1HB  ASP A 280      -6.559 -10.356  17.226  1.00 90.87           H
ATOM   4276 2HB  ASP A 280      -6.394  -8.614  17.147  1.00 90.87           H
ATOM   4277  CG  ASP A 280      -6.366  -9.406  19.153  1.00 90.87           C
ATOM   4278  OD1 ASP A 280      -6.932 -10.179  19.956  1.00 90.87           O
ATOM   4279  OD2 ASP A 280      -5.433  -8.620  19.423  1.00 90.87           O
ATOM   4280  HN  ASP A 280      -8.150  -9.492  15.585  1.00 90.87           H
ATOM   4281  N   ALA A 281      -8.731  -6.921  17.319  1.00 90.13           N
ATOM   4282  CA  ALA A 281      -9.058  -5.561  17.710  1.00 90.13           C
ATOM   4283  C   ALA A 281     -10.485  -5.522  18.262  1.00 90.13           C
ATOM   4284  O   ALA A 281     -10.804  -4.688  19.108  1.00 90.13           O
ATOM   4285  HA  ALA A 281      -8.365  -5.265  18.497  1.00 90.13           H
ATOM   4286  CB  ALA A 281      -8.871  -4.627  16.513  1.00 90.13           C
ATOM   4287 1HB  ALA A 281      -7.835  -4.669  16.177  1.00 90.13           H
ATOM   4288 2HB  ALA A 281      -9.528  -4.940  15.701  1.00 90.13           H
ATOM   4289 3HB  ALA A 281      -9.116  -3.606  16.806  1.00 90.13           H
ATOM   4290  HN  ALA A 281      -8.496  -7.039  16.355  1.00 90.13           H
ATOM   4291  N   TYR A 282     -11.304  -6.434  17.760  1.00 78.10           N
ATOM   4292  CA  TYR A 282     -12.699  -6.490  18.164  1.00 78.10           C
ATOM   4293  C   TYR A 282     -12.906  -7.516  19.279  1.00 78.10           C
ATOM   4294  O   TYR A 282     -13.547  -7.222  20.287  1.00 78.10           O
ATOM   4295  HA  TYR A 282     -12.983  -5.504  18.530  1.00 78.10           H
ATOM   4296  CB  TYR A 282     -13.479  -6.936  16.925  1.00 78.10           C
ATOM   4297 1HB  TYR A 282     -13.245  -6.264  16.100  1.00 78.10           H
ATOM   4298 2HB  TYR A 282     -13.139  -7.930  16.633  1.00 78.10           H
ATOM   4299  CG  TYR A 282     -14.995  -6.969  17.123  1.00 78.10           C
ATOM   4300  CD1 TYR A 282     -15.642  -8.174  17.302  1.00 78.10           C
ATOM   4301  HD1 TYR A 282     -15.073  -9.104  17.302  1.00 78.10           H
ATOM   4302  CD2 TYR A 282     -15.717  -5.792  17.123  1.00 78.10           C
ATOM   4303  HD2 TYR A 282     -15.206  -4.839  16.982  1.00 78.10           H
ATOM   4304  CE1 TYR A 282     -17.070  -8.205  17.488  1.00 78.10           C
ATOM   4305  HE1 TYR A 282     -17.593  -9.150  17.630  1.00 78.10           H
ATOM   4306  CE2 TYR A 282     -17.144  -5.822  17.310  1.00 78.10           C
ATOM   4307  HE2 TYR A 282     -17.726  -4.901  17.312  1.00 78.10           H
ATOM   4308  CZ  TYR A 282     -17.750  -7.027  17.483  1.00 78.10           C
ATOM   4309  OH  TYR A 282     -19.099  -7.056  17.659  1.00 78.10           O
ATOM   4310  HH  TYR A 282     -19.463  -6.125  17.659  1.00 78.10           H
ATOM   4311  HN  TYR A 282     -11.030  -7.125  17.091  1.00 78.10           H
ATOM   4312  N   ALA A 283     -12.352  -8.700  19.061  1.00 88.42           N
ATOM   4313  CA  ALA A 283     -12.674  -9.843  19.899  1.00 88.42           C
ATOM   4314  C   ALA A 283     -11.688  -9.908  21.066  1.00 88.42           C
ATOM   4315  O   ALA A 283     -11.976 -10.520  22.094  1.00 88.42           O
ATOM   4316  HA  ALA A 283     -13.680  -9.694  20.292  1.00 88.42           H
ATOM   4317  CB  ALA A 283     -12.660 -11.117  19.052  1.00 88.42           C
ATOM   4318 1HB  ALA A 283     -13.398 -11.032  18.255  1.00 88.42           H
ATOM   4319 2HB  ALA A 283     -11.670 -11.253  18.617  1.00 88.42           H
ATOM   4320 3HB  ALA A 283     -12.901 -11.974  19.681  1.00 88.42           H
ATOM   4321  HN  ALA A 283     -11.696  -8.884  18.329  1.00 88.42           H
ATOM   4322  N   MET A 284     -10.544  -9.268  20.870  1.00 81.63           N
ATOM   4323  CA  MET A 284      -9.510  -9.252  21.891  1.00 81.63           C
ATOM   4324  C   MET A 284      -9.242 -10.662  22.421  1.00 81.63           C
ATOM   4325  O   MET A 284      -9.142 -10.866  23.630  1.00 81.63           O
ATOM   4326  HA  MET A 284      -8.618  -8.866  21.398  1.00 81.63           H
ATOM   4327  CB  MET A 284      -9.946  -8.347  23.045  1.00 81.63           C
ATOM   4328 1HB  MET A 284     -10.841  -8.755  23.514  1.00 81.63           H
ATOM   4329 2HB  MET A 284      -9.168  -8.324  23.807  1.00 81.63           H
ATOM   4330  CG  MET A 284     -10.226  -6.926  22.551  1.00 81.63           C
ATOM   4331 1HG  MET A 284      -9.324  -6.501  22.110  1.00 81.63           H
ATOM   4332 2HG  MET A 284     -10.984  -6.947  21.768  1.00 81.63           H
ATOM   4333  SD  MET A 284     -10.780  -5.906  23.907  1.00 81.63           S
ATOM   4334  CE  MET A 284     -11.067  -4.371  23.044  1.00 81.63           C
ATOM   4335 1HE  MET A 284     -10.138  -4.032  22.586  1.00 81.63           H
ATOM   4336 2HE  MET A 284     -11.819  -4.525  22.269  1.00 81.63           H
ATOM   4337 3HE  MET A 284     -11.420  -3.618  23.748  1.00 81.63           H
ATOM   4338  HN  MET A 284     -10.320  -8.768  20.033  1.00 81.63           H
ATOM   4339  N   PHE A 285      -9.132 -11.599  21.491  1.00 83.92           N
ATOM   4340  CA  PHE A 285      -9.050 -13.004  21.850  1.00 83.92           C
ATOM   4341  C   PHE A 285      -7.608 -13.407  22.165  1.00 83.92           C
ATOM   4342  O   PHE A 285      -7.366 -14.471  22.731  1.00 83.92           O
ATOM   4343  HA  PHE A 285      -9.667 -13.148  22.737  1.00 83.92           H
ATOM   4344  CB  PHE A 285      -9.538 -13.805  20.640  1.00 83.92           C
ATOM   4345 1HB  PHE A 285      -9.651 -14.849  20.930  1.00 83.92           H
ATOM   4346 2HB  PHE A 285     -10.526 -13.445  20.354  1.00 83.92           H
ATOM   4347  CG  PHE A 285      -8.610 -13.725  19.427  1.00 83.92           C
ATOM   4348  CD1 PHE A 285      -8.798 -12.758  18.489  1.00 83.92           C
ATOM   4349  HD1 PHE A 285      -9.610 -12.040  18.602  1.00 83.92           H
ATOM   4350  CD2 PHE A 285      -7.596 -14.621  19.285  1.00 83.92           C
ATOM   4351  HD2 PHE A 285      -7.445 -15.396  20.037  1.00 83.92           H
ATOM   4352  CE1 PHE A 285      -7.937 -12.684  17.362  1.00 83.92           C
ATOM   4353  HE1 PHE A 285      -8.088 -11.909  16.611  1.00 83.92           H
ATOM   4354  CE2 PHE A 285      -6.735 -14.547  18.159  1.00 83.92           C
ATOM   4355  HE2 PHE A 285      -5.923 -15.265  18.045  1.00 83.92           H
ATOM   4356  CZ  PHE A 285      -6.924 -13.580  17.221  1.00 83.92           C
ATOM   4357  HZ  PHE A 285      -6.262 -13.523  16.356  1.00 83.92           H
ATOM   4358  HN  PHE A 285      -9.100 -11.411  20.509  1.00 83.92           H
ATOM   4359  N   ILE A 286      -6.687 -12.533  21.784  1.00 85.45           N
ATOM   4360  CA  ILE A 286      -5.277 -12.776  22.034  1.00 85.45           C
ATOM   4361  C   ILE A 286      -4.923 -12.297  23.444  1.00 85.45           C
ATOM   4362  O   ILE A 286      -4.791 -11.097  23.681  1.00 85.45           O
ATOM   4363  HA  ILE A 286      -5.116 -13.853  21.985  1.00 85.45           H
ATOM   4364  CB  ILE A 286      -4.421 -12.140  20.936  1.00 85.45           C
ATOM   4365  HB  ILE A 286      -4.616 -11.068  20.928  1.00 85.45           H
ATOM   4366  CG1 ILE A 286      -4.807 -12.681  19.558  1.00 85.45           C
ATOM   4367 1HG1 ILE A 286      -4.611 -13.752  19.515  1.00 85.45           H
ATOM   4368 2HG1 ILE A 286      -5.877 -12.546  19.398  1.00 85.45           H
ATOM   4369  CG2 ILE A 286      -2.930 -12.326  21.227  1.00 85.45           C
ATOM   4370 1HG2 ILE A 286      -2.684 -11.854  22.179  1.00 85.45           H
ATOM   4371 2HG2 ILE A 286      -2.699 -13.390  21.278  1.00 85.45           H
ATOM   4372 3HG2 ILE A 286      -2.345 -11.865  20.431  1.00 85.45           H
ATOM   4373  CD1 ILE A 286      -4.027 -11.969  18.451  1.00 85.45           C
ATOM   4374 1HD1 ILE A 286      -4.244 -10.901  18.482  1.00 85.45           H
ATOM   4375 2HD1 ILE A 286      -2.958 -12.126  18.601  1.00 85.45           H
ATOM   4376 3HD1 ILE A 286      -4.321 -12.372  17.482  1.00 85.45           H
ATOM   4377  HN  ILE A 286      -6.891 -11.675  21.313  1.00 85.45           H
ATOM   4378  N   SER A 287      -4.781 -13.260  24.343  1.00 84.26           N
ATOM   4379  CA  SER A 287      -4.436 -12.952  25.720  1.00 84.26           C
ATOM   4380  C   SER A 287      -3.000 -13.391  26.011  1.00 84.26           C
ATOM   4381  O   SER A 287      -2.393 -12.940  26.981  1.00 84.26           O
ATOM   4382  HA  SER A 287      -4.530 -11.869  25.806  1.00 84.26           H
ATOM   4383  CB  SER A 287      -5.405 -13.626  26.694  1.00 84.26           C
ATOM   4384 1HB  SER A 287      -5.099 -13.409  27.718  1.00 84.26           H
ATOM   4385 2HB  SER A 287      -6.401 -13.205  26.563  1.00 84.26           H
ATOM   4386  OG  SER A 287      -5.457 -15.037  26.504  1.00 84.26           O
ATOM   4387  HG  SER A 287      -6.128 -15.441  27.126  1.00 84.26           H
ATOM   4388  HN  SER A 287      -4.896 -14.233  24.143  1.00 84.26           H
ATOM   4389  N   ASN A 288      -2.497 -14.267  25.153  1.00 85.12           N
ATOM   4390  CA  ASN A 288      -1.176 -14.837  25.352  1.00 85.12           C
ATOM   4391  C   ASN A 288      -0.126 -13.908  24.740  1.00 85.12           C
ATOM   4392  O   ASN A 288      -0.171 -13.615  23.546  1.00 85.12           O
ATOM   4393  HA  ASN A 288      -1.066 -14.935  26.432  1.00 85.12           H
ATOM   4394  CB  ASN A 288      -1.055 -16.201  24.670  1.00 85.12           C
ATOM   4395 1HB  ASN A 288      -1.902 -16.828  24.949  1.00 85.12           H
ATOM   4396 2HB  ASN A 288      -1.096 -16.075  23.588  1.00 85.12           H
ATOM   4397  CG  ASN A 288       0.251 -16.896  25.059  1.00 85.12           C
ATOM   4398  OD1 ASN A 288       1.252 -16.268  25.361  1.00 85.12           O
ATOM   4399  ND2 ASN A 288       0.185 -18.224  25.035  1.00 85.12           N
ATOM   4400 1HD2 ASN A 288      -0.668 -18.678  24.777  1.00 85.12           H
ATOM   4401 2HD2 ASN A 288       0.989 -18.769  25.274  1.00 85.12           H
ATOM   4402  HN  ASN A 288      -2.976 -14.586  24.334  1.00 85.12           H
ATOM   4403  N   CYS A 289       0.795 -13.470  25.586  1.00 90.21           N
ATOM   4404  CA  CYS A 289       1.804 -12.513  25.164  1.00 90.21           C
ATOM   4405  C   CYS A 289       2.660 -13.165  24.076  1.00 90.21           C
ATOM   4406  O   CYS A 289       3.023 -12.518  23.095  1.00 90.21           O
ATOM   4407  HA  CYS A 289       1.270 -11.648  24.770  1.00 90.21           H
ATOM   4408  CB  CYS A 289       2.652 -12.028  26.341  1.00 90.21           C
ATOM   4409 1HB  CYS A 289       2.008 -11.613  27.117  1.00 90.21           H
ATOM   4410 2HB  CYS A 289       3.186 -12.868  26.786  1.00 90.21           H
ATOM   4411  SG  CYS A 289       3.843 -10.760  25.775  1.00 90.21           S
ATOM   4412  HN  CYS A 289       0.859 -13.757  26.542  1.00 90.21           H
ATOM   4413  N   ALA A 290       2.957 -14.439  24.286  1.00 92.31           N
ATOM   4414  CA  ALA A 290       3.844 -15.159  23.388  1.00 92.31           C
ATOM   4415  C   ALA A 290       3.252 -15.150  21.977  1.00 92.31           C
ATOM   4416  O   ALA A 290       3.978 -14.996  20.996  1.00 92.31           O
ATOM   4417  HA  ALA A 290       4.800 -14.635  23.375  1.00 92.31           H
ATOM   4418  CB  ALA A 290       4.067 -16.577  23.918  1.00 92.31           C
ATOM   4419 1HB  ALA A 290       4.515 -16.528  24.910  1.00 92.31           H
ATOM   4420 2HB  ALA A 290       3.110 -17.097  23.977  1.00 92.31           H
ATOM   4421 3HB  ALA A 290       4.732 -17.116  23.244  1.00 92.31           H
ATOM   4422  HN  ALA A 290       2.603 -14.977  25.051  1.00 92.31           H
ATOM   4423  N   VAL A 291       1.939 -15.316  21.920  1.00 92.46           N
ATOM   4424  CA  VAL A 291       1.239 -15.314  20.646  1.00 92.46           C
ATOM   4425  C   VAL A 291       1.291 -13.909  20.043  1.00 92.46           C
ATOM   4426  O   VAL A 291       1.493 -13.753  18.840  1.00 92.46           O
ATOM   4427  HA  VAL A 291       1.764 -16.000  19.981  1.00 92.46           H
ATOM   4428  CB  VAL A 291      -0.188 -15.833  20.832  1.00 92.46           C
ATOM   4429  HB  VAL A 291      -0.687 -15.188  21.556  1.00 92.46           H
ATOM   4430  CG1 VAL A 291      -0.972 -15.763  19.521  1.00 92.46           C
ATOM   4431 1HG1 VAL A 291      -1.018 -14.728  19.179  1.00 92.46           H
ATOM   4432 2HG1 VAL A 291      -0.475 -16.372  18.767  1.00 92.46           H
ATOM   4433 3HG1 VAL A 291      -1.983 -16.137  19.681  1.00 92.46           H
ATOM   4434  CG2 VAL A 291      -0.186 -17.256  21.395  1.00 92.46           C
ATOM   4435 1HG2 VAL A 291       0.339 -17.917  20.706  1.00 92.46           H
ATOM   4436 2HG2 VAL A 291       0.318 -17.264  22.361  1.00 92.46           H
ATOM   4437 3HG2 VAL A 291      -1.213 -17.600  21.517  1.00 92.46           H
ATOM   4438  HN  VAL A 291       1.357 -15.451  22.722  1.00 92.46           H
ATOM   4439  N   SER A 292       1.104 -12.922  20.907  1.00 92.84           N
ATOM   4440  CA  SER A 292       1.056 -11.539  20.464  1.00 92.84           C
ATOM   4441  C   SER A 292       2.392 -11.145  19.831  1.00 92.84           C
ATOM   4442  O   SER A 292       2.422 -10.527  18.768  1.00 92.84           O
ATOM   4443  HA  SER A 292       0.256 -11.500  19.724  1.00 92.84           H
ATOM   4444  CB  SER A 292       0.722 -10.600  21.625  1.00 92.84           C
ATOM   4445 1HB  SER A 292      -0.175 -10.955  22.132  1.00 92.84           H
ATOM   4446 2HB  SER A 292       1.531 -10.623  22.355  1.00 92.84           H
ATOM   4447  OG  SER A 292       0.519  -9.259  21.186  1.00 92.84           O
ATOM   4448  HG  SER A 292      -0.326  -9.198  20.654  1.00 92.84           H
ATOM   4449  HN  SER A 292       0.987 -13.054  21.891  1.00 92.84           H
ATOM   4450  N   THR A 293       3.466 -11.520  20.511  1.00 89.19           N
ATOM   4451  CA  THR A 293       4.799 -11.144  20.072  1.00 89.19           C
ATOM   4452  C   THR A 293       5.111 -11.776  18.713  1.00 89.19           C
ATOM   4453  O   THR A 293       5.697 -11.132  17.845  1.00 89.19           O
ATOM   4454  HA  THR A 293       4.824 -10.063  19.935  1.00 89.19           H
ATOM   4455  CB  THR A 293       5.788 -11.543  21.168  1.00 89.19           C
ATOM   4456  HB  THR A 293       6.812 -11.313  20.871  1.00 89.19           H
ATOM   4457  OG1 THR A 293       5.510 -12.921  21.403  1.00 89.19           O
ATOM   4458  HG1 THR A 293       5.972 -13.484  20.718  1.00 89.19           H
ATOM   4459  CG2 THR A 293       5.482 -10.868  22.507  1.00 89.19           C
ATOM   4460 1HG2 THR A 293       4.483 -11.152  22.837  1.00 89.19           H
ATOM   4461 2HG2 THR A 293       5.531  -9.785  22.387  1.00 89.19           H
ATOM   4462 3HG2 THR A 293       6.214 -11.185  23.250  1.00 89.19           H
ATOM   4463  HN  THR A 293       3.436 -12.069  21.346  1.00 89.19           H
ATOM   4464  N   ASN A 294       4.705 -13.029  18.572  1.00 91.03           N
ATOM   4465  CA  ASN A 294       4.957 -13.764  17.344  1.00 91.03           C
ATOM   4466  C   ASN A 294       4.184 -13.110  16.196  1.00 91.03           C
ATOM   4467  O   ASN A 294       4.691 -13.011  15.080  1.00 91.03           O
ATOM   4468  HA  ASN A 294       6.036 -13.718  17.200  1.00 91.03           H
ATOM   4469  CB  ASN A 294       4.487 -15.215  17.464  1.00 91.03           C
ATOM   4470 1HB  ASN A 294       3.500 -15.245  17.926  1.00 91.03           H
ATOM   4471 2HB  ASN A 294       4.387 -15.652  16.471  1.00 91.03           H
ATOM   4472  CG  ASN A 294       5.469 -16.042  18.296  1.00 91.03           C
ATOM   4473  OD1 ASN A 294       6.615 -15.674  18.498  1.00 91.03           O
ATOM   4474  ND2 ASN A 294       4.959 -17.178  18.764  1.00 91.03           N
ATOM   4475 1HD2 ASN A 294       4.011 -17.421  18.560  1.00 91.03           H
ATOM   4476 2HD2 ASN A 294       5.524 -17.788  19.319  1.00 91.03           H
ATOM   4477  HN  ASN A 294       4.213 -13.540  19.277  1.00 91.03           H
ATOM   4478  N   ILE A 295       2.971 -12.681  16.511  1.00 91.48           N
ATOM   4479  CA  ILE A 295       2.122 -12.044  15.518  1.00 91.48           C
ATOM   4480  C   ILE A 295       2.766 -10.731  15.070  1.00 91.48           C
ATOM   4481  O   ILE A 295       2.760 -10.406  13.884  1.00 91.48           O
ATOM   4482  HA  ILE A 295       2.066 -12.713  14.659  1.00 91.48           H
ATOM   4483  CB  ILE A 295       0.699 -11.879  16.057  1.00 91.48           C
ATOM   4484  HB  ILE A 295       0.762 -11.504  17.078  1.00 91.48           H
ATOM   4485  CG1 ILE A 295      -0.026 -13.225  16.113  1.00 91.48           C
ATOM   4486 1HG1 ILE A 295      -0.212 -13.584  15.100  1.00 91.48           H
ATOM   4487 2HG1 ILE A 295       0.609 -13.964  16.601  1.00 91.48           H
ATOM   4488  CG2 ILE A 295      -0.078 -10.843  15.242  1.00 91.48           C
ATOM   4489 1HG2 ILE A 295       0.431  -9.880  15.299  1.00 91.48           H
ATOM   4490 2HG2 ILE A 295      -0.133 -11.165  14.203  1.00 91.48           H
ATOM   4491 3HG2 ILE A 295      -1.086 -10.745  15.646  1.00 91.48           H
ATOM   4492  CD1 ILE A 295      -1.350 -13.103  16.868  1.00 91.48           C
ATOM   4493 1HD1 ILE A 295      -1.158 -12.767  17.887  1.00 91.48           H
ATOM   4494 2HD1 ILE A 295      -1.992 -12.382  16.362  1.00 91.48           H
ATOM   4495 3HD1 ILE A 295      -1.845 -14.074  16.893  1.00 91.48           H
ATOM   4496  HN  ILE A 295       2.567 -12.763  17.422  1.00 91.48           H
ATOM   4497  N   ASP A 296       3.308 -10.012  16.042  1.00 92.52           N
ATOM   4498  CA  ASP A 296       3.897  -8.712  15.772  1.00 92.52           C
ATOM   4499  C   ASP A 296       5.110  -8.886  14.856  1.00 92.52           C
ATOM   4500  O   ASP A 296       5.335  -8.077  13.958  1.00 92.52           O
ATOM   4501  HA  ASP A 296       3.103  -8.129  15.306  1.00 92.52           H
ATOM   4502  CB  ASP A 296       4.372  -8.044  17.064  1.00 92.52           C
ATOM   4503 1HB  ASP A 296       4.933  -8.761  17.663  1.00 92.52           H
ATOM   4504 2HB  ASP A 296       5.052  -7.226  16.826  1.00 92.52           H
ATOM   4505  CG  ASP A 296       3.188  -7.510  17.874  1.00 92.52           C
ATOM   4506  OD1 ASP A 296       2.105  -7.368  17.267  1.00 92.52           O
ATOM   4507  OD2 ASP A 296       3.394  -7.258  19.080  1.00 92.52           O
ATOM   4508  HN  ASP A 296       3.347 -10.304  16.998  1.00 92.52           H
ATOM   4509  N   ILE A 297       5.859  -9.948  15.115  1.00 91.71           N
ATOM   4510  CA  ILE A 297       7.025 -10.256  14.306  1.00 91.71           C
ATOM   4511  C   ILE A 297       6.577 -10.608  12.886  1.00 91.71           C
ATOM   4512  O   ILE A 297       7.148 -10.121  11.912  1.00 91.71           O
ATOM   4513  HA  ILE A 297       7.639  -9.356  14.261  1.00 91.71           H
ATOM   4514  CB  ILE A 297       7.868 -11.345  14.972  1.00 91.71           C
ATOM   4515  HB  ILE A 297       7.205 -12.163  15.257  1.00 91.71           H
ATOM   4516  CG1 ILE A 297       8.521 -10.826  16.255  1.00 91.71           C
ATOM   4517 1HG1 ILE A 297       9.290 -10.095  16.005  1.00 91.71           H
ATOM   4518 2HG1 ILE A 297       7.777 -10.310  16.863  1.00 91.71           H
ATOM   4519  CG2 ILE A 297       8.897 -11.917  13.996  1.00 91.71           C
ATOM   4520 1HG2 ILE A 297       8.383 -12.349  13.137  1.00 91.71           H
ATOM   4521 2HG2 ILE A 297       9.560 -11.120  13.659  1.00 91.71           H
ATOM   4522 3HG2 ILE A 297       9.482 -12.689  14.495  1.00 91.71           H
ATOM   4523  CD1 ILE A 297       9.140 -11.971  17.058  1.00 91.71           C
ATOM   4524 1HD1 ILE A 297       8.363 -12.687  17.327  1.00 91.71           H
ATOM   4525 2HD1 ILE A 297       9.900 -12.468  16.455  1.00 91.71           H
ATOM   4526 3HD1 ILE A 297       9.597 -11.574  17.964  1.00 91.71           H
ATOM   4527  HN  ILE A 297       5.680 -10.590  15.860  1.00 91.71           H
ATOM   4528  N   CYS A 298       5.558 -11.452  12.813  1.00 93.64           N
ATOM   4529  CA  CYS A 298       5.023 -11.870  11.529  1.00 93.64           C
ATOM   4530  C   CYS A 298       4.576 -10.622  10.765  1.00 93.64           C
ATOM   4531  O   CYS A 298       4.777 -10.525   9.556  1.00 93.64           O
ATOM   4532  HA  CYS A 298       5.832 -12.377  11.003  1.00 93.64           H
ATOM   4533  CB  CYS A 298       3.883 -12.878  11.692  1.00 93.64           C
ATOM   4534 1HB  CYS A 298       3.184 -12.530  12.452  1.00 93.64           H
ATOM   4535 2HB  CYS A 298       3.325 -12.962  10.760  1.00 93.64           H
ATOM   4536  SG  CYS A 298       4.557 -14.513  12.166  1.00 93.64           S
ATOM   4537  HG  CYS A 298       4.758 -14.214  13.446  1.00 93.64           H
ATOM   4538  HN  CYS A 298       5.101 -11.847  13.610  1.00 93.64           H
ATOM   4539  N   PHE A 299       3.977  -9.699  11.503  1.00 93.48           N
ATOM   4540  CA  PHE A 299       3.492  -8.465  10.909  1.00 93.48           C
ATOM   4541  C   PHE A 299       4.634  -7.684  10.256  1.00 93.48           C
ATOM   4542  O   PHE A 299       4.503  -7.212   9.128  1.00 93.48           O
ATOM   4543  HA  PHE A 299       2.760  -8.738  10.149  1.00 93.48           H
ATOM   4544  CB  PHE A 299       2.898  -7.626  12.042  1.00 93.48           C
ATOM   4545 1HB  PHE A 299       2.082  -8.182  12.503  1.00 93.48           H
ATOM   4546 2HB  PHE A 299       3.658  -7.481  12.810  1.00 93.48           H
ATOM   4547  CG  PHE A 299       2.378  -6.258  11.597  1.00 93.48           C
ATOM   4548  CD1 PHE A 299       3.135  -5.145  11.794  1.00 93.48           C
ATOM   4549  HD1 PHE A 299       4.112  -5.228  12.269  1.00 93.48           H
ATOM   4550  CD2 PHE A 299       1.158  -6.154  11.004  1.00 93.48           C
ATOM   4551  HD2 PHE A 299       0.551  -7.046  10.847  1.00 93.48           H
ATOM   4552  CE1 PHE A 299       2.651  -3.876  11.380  1.00 93.48           C
ATOM   4553  HE1 PHE A 299       3.258  -2.984  11.538  1.00 93.48           H
ATOM   4554  CE2 PHE A 299       0.675  -4.885  10.591  1.00 93.48           C
ATOM   4555  HE2 PHE A 299      -0.303  -4.802  10.116  1.00 93.48           H
ATOM   4556  CZ  PHE A 299       1.432  -3.772  10.788  1.00 93.48           C
ATOM   4557  HZ  PHE A 299       1.061  -2.798  10.470  1.00 93.48           H
ATOM   4558  HN  PHE A 299       3.823  -9.783  12.487  1.00 93.48           H
ATOM   4559  N   GLN A 300       5.729  -7.572  10.994  1.00 89.44           N
ATOM   4560  CA  GLN A 300       6.875  -6.814  10.522  1.00 89.44           C
ATOM   4561  C   GLN A 300       7.376  -7.382   9.193  1.00 89.44           C
ATOM   4562  O   GLN A 300       7.635  -6.633   8.252  1.00 89.44           O
ATOM   4563  HA  GLN A 300       6.510  -5.797  10.376  1.00 89.44           H
ATOM   4564  CB  GLN A 300       7.991  -6.800  11.568  1.00 89.44           C
ATOM   4565 1HB  GLN A 300       8.187  -7.816  11.911  1.00 89.44           H
ATOM   4566 2HB  GLN A 300       8.913  -6.433  11.117  1.00 89.44           H
ATOM   4567  CG  GLN A 300       7.615  -5.917  12.760  1.00 89.44           C
ATOM   4568 1HG  GLN A 300       7.416  -4.902  12.417  1.00 89.44           H
ATOM   4569 2HG  GLN A 300       6.695  -6.287  13.214  1.00 89.44           H
ATOM   4570  CD  GLN A 300       8.734  -5.899  13.804  1.00 89.44           C
ATOM   4571  OE1 GLN A 300       9.889  -5.642  13.508  1.00 89.44           O
ATOM   4572  NE2 GLN A 300       8.327  -6.184  15.037  1.00 89.44           N
ATOM   4573 1HE2 GLN A 300       7.364  -6.386  15.212  1.00 89.44           H
ATOM   4574 2HE2 GLN A 300       8.986  -6.197  15.790  1.00 89.44           H
ATOM   4575  HN  GLN A 300       5.840  -7.987  11.897  1.00 89.44           H
ATOM   4576  N   VAL A 301       7.499  -8.701   9.158  1.00 94.33           N
ATOM   4577  CA  VAL A 301       8.071  -9.369   8.002  1.00 94.33           C
ATOM   4578  C   VAL A 301       7.156  -9.161   6.793  1.00 94.33           C
ATOM   4579  O   VAL A 301       7.609  -8.732   5.733  1.00 94.33           O
ATOM   4580  HA  VAL A 301       9.035  -8.903   7.796  1.00 94.33           H
ATOM   4581  CB  VAL A 301       8.317 -10.845   8.319  1.00 94.33           C
ATOM   4582  HB  VAL A 301       7.367 -11.286   8.621  1.00 94.33           H
ATOM   4583  CG1 VAL A 301       8.810 -11.597   7.081  1.00 94.33           C
ATOM   4584 1HG1 VAL A 301       8.062 -11.529   6.292  1.00 94.33           H
ATOM   4585 2HG1 VAL A 301       9.744 -11.154   6.735  1.00 94.33           H
ATOM   4586 3HG1 VAL A 301       8.977 -12.644   7.334  1.00 94.33           H
ATOM   4587  CG2 VAL A 301       9.298 -11.000   9.482  1.00 94.33           C
ATOM   4588 1HG2 VAL A 301      10.249 -10.536   9.219  1.00 94.33           H
ATOM   4589 2HG2 VAL A 301       8.890 -10.515  10.369  1.00 94.33           H
ATOM   4590 3HG2 VAL A 301       9.455 -12.059   9.687  1.00 94.33           H
ATOM   4591  HN  VAL A 301       7.216  -9.308   9.900  1.00 94.33           H
ATOM   4592  N   THR A 302       5.884  -9.475   6.993  1.00 93.29           N
ATOM   4593  CA  THR A 302       4.933  -9.481   5.895  1.00 93.29           C
ATOM   4594  C   THR A 302       4.721  -8.061   5.365  1.00 93.29           C
ATOM   4595  O   THR A 302       4.518  -7.865   4.168  1.00 93.29           O
ATOM   4596  HA  THR A 302       5.355 -10.067   5.078  1.00 93.29           H
ATOM   4597  CB  THR A 302       3.645 -10.144   6.388  1.00 93.29           C
ATOM   4598  HB  THR A 302       2.885 -10.147   5.607  1.00 93.29           H
ATOM   4599  OG1 THR A 302       3.312  -9.419   7.569  1.00 93.29           O
ATOM   4600  HG1 THR A 302       3.630  -9.916   8.376  1.00 93.29           H
ATOM   4601  CG2 THR A 302       3.875 -11.574   6.881  1.00 93.29           C
ATOM   4602 1HG2 THR A 302       4.585 -11.564   7.708  1.00 93.29           H
ATOM   4603 2HG2 THR A 302       4.274 -12.180   6.068  1.00 93.29           H
ATOM   4604 3HG2 THR A 302       2.929 -11.998   7.220  1.00 93.29           H
ATOM   4605  HN  THR A 302       5.503  -9.722   7.884  1.00 93.29           H
ATOM   4606  N   GLN A 303       4.776  -7.107   6.283  1.00 90.12           N
ATOM   4607  CA  GLN A 303       4.633  -5.708   5.918  1.00 90.12           C
ATOM   4608  C   GLN A 303       5.779  -5.280   4.999  1.00 90.12           C
ATOM   4609  O   GLN A 303       5.561  -4.576   4.015  1.00 90.12           O
ATOM   4610  HA  GLN A 303       3.686  -5.644   5.382  1.00 90.12           H
ATOM   4611  CB  GLN A 303       4.568  -4.820   7.162  1.00 90.12           C
ATOM   4612 1HB  GLN A 303       3.701  -5.095   7.764  1.00 90.12           H
ATOM   4613 2HB  GLN A 303       5.450  -4.987   7.779  1.00 90.12           H
ATOM   4614  CG  GLN A 303       4.480  -3.342   6.777  1.00 90.12           C
ATOM   4615 1HG  GLN A 303       5.435  -3.012   6.369  1.00 90.12           H
ATOM   4616 2HG  GLN A 303       3.735  -3.211   5.992  1.00 90.12           H
ATOM   4617  CD  GLN A 303       4.110  -2.482   7.987  1.00 90.12           C
ATOM   4618  OE1 GLN A 303       4.892  -2.283   8.902  1.00 90.12           O
ATOM   4619  NE2 GLN A 303       2.878  -1.983   7.940  1.00 90.12           N
ATOM   4620 1HE2 GLN A 303       2.286  -2.185   7.159  1.00 90.12           H
ATOM   4621 2HE2 GLN A 303       2.543  -1.407   8.685  1.00 90.12           H
ATOM   4622  HN  GLN A 303       4.914  -7.277   7.259  1.00 90.12           H
ATOM   4623  N   THR A 304       6.977  -5.724   5.353  1.00 91.64           N
ATOM   4624  CA  THR A 304       8.164  -5.354   4.602  1.00 91.64           C
ATOM   4625  C   THR A 304       8.076  -5.884   3.170  1.00 91.64           C
ATOM   4626  O   THR A 304       8.394  -5.171   2.220  1.00 91.64           O
ATOM   4627  HA  THR A 304       8.206  -4.267   4.539  1.00 91.64           H
ATOM   4628  CB  THR A 304       9.386  -5.868   5.367  1.00 91.64           C
ATOM   4629  HB  THR A 304       9.403  -6.957   5.386  1.00 91.64           H
ATOM   4630  OG1 THR A 304       9.293  -5.231   6.638  1.00 91.64           O
ATOM   4631  HG1 THR A 304       8.878  -5.853   7.302  1.00 91.64           H
ATOM   4632  CG2 THR A 304      10.702  -5.348   4.785  1.00 91.64           C
ATOM   4633 1HG2 THR A 304      10.713  -4.259   4.827  1.00 91.64           H
ATOM   4634 2HG2 THR A 304      10.794  -5.672   3.748  1.00 91.64           H
ATOM   4635 3HG2 THR A 304      11.537  -5.743   5.364  1.00 91.64           H
ATOM   4636  HN  THR A 304       7.141  -6.325   6.135  1.00 91.64           H
ATOM   4637  N   ILE A 305       7.644  -7.132   3.060  1.00 91.72           N
ATOM   4638  CA  ILE A 305       7.486  -7.757   1.758  1.00 91.72           C
ATOM   4639  C   ILE A 305       6.526  -6.921   0.909  1.00 91.72           C
ATOM   4640  O   ILE A 305       6.735  -6.757  -0.292  1.00 91.72           O
ATOM   4641  HA  ILE A 305       8.463  -7.757   1.275  1.00 91.72           H
ATOM   4642  CB  ILE A 305       7.057  -9.217   1.913  1.00 91.72           C
ATOM   4643  HB  ILE A 305       6.191  -9.251   2.574  1.00 91.72           H
ATOM   4644  CG1 ILE A 305       8.161 -10.045   2.574  1.00 91.72           C
ATOM   4645 1HG1 ILE A 305       8.971 -10.211   1.864  1.00 91.72           H
ATOM   4646 2HG1 ILE A 305       8.582  -9.492   3.414  1.00 91.72           H
ATOM   4647  CG2 ILE A 305       6.625  -9.808   0.570  1.00 91.72           C
ATOM   4648 1HG2 ILE A 305       5.784  -9.237   0.176  1.00 91.72           H
ATOM   4649 2HG2 ILE A 305       7.457  -9.761  -0.133  1.00 91.72           H
ATOM   4650 3HG2 ILE A 305       6.325 -10.847   0.709  1.00 91.72           H
ATOM   4651  CD1 ILE A 305       7.620 -11.391   3.063  1.00 91.72           C
ATOM   4652 1HD1 ILE A 305       6.827 -11.220   3.791  1.00 91.72           H
ATOM   4653 2HD1 ILE A 305       7.222 -11.951   2.216  1.00 91.72           H
ATOM   4654 3HD1 ILE A 305       8.425 -11.959   3.528  1.00 91.72           H
ATOM   4655  HN  ILE A 305       7.404  -7.711   3.839  1.00 91.72           H
ATOM   4656  N   ALA A 306       5.493  -6.415   1.566  1.00 91.33           N
ATOM   4657  CA  ALA A 306       4.470  -5.648   0.876  1.00 91.33           C
ATOM   4658  C   ALA A 306       5.088  -4.361   0.327  1.00 91.33           C
ATOM   4659  O   ALA A 306       4.715  -3.901  -0.752  1.00 91.33           O
ATOM   4660  HA  ALA A 306       4.107  -6.251   0.044  1.00 91.33           H
ATOM   4661  CB  ALA A 306       3.306  -5.374   1.831  1.00 91.33           C
ATOM   4662 1HB  ALA A 306       2.883  -6.321   2.170  1.00 91.33           H
ATOM   4663 2HB  ALA A 306       3.666  -4.809   2.690  1.00 91.33           H
ATOM   4664 3HB  ALA A 306       2.538  -4.799   1.313  1.00 91.33           H
ATOM   4665  HN  ALA A 306       5.349  -6.522   2.550  1.00 91.33           H
ATOM   4666  N   PHE A 307       6.021  -3.816   1.093  1.00 89.69           N
ATOM   4667  CA  PHE A 307       6.652  -2.560   0.725  1.00 89.69           C
ATOM   4668  C   PHE A 307       7.589  -2.746  -0.469  1.00 89.69           C
ATOM   4669  O   PHE A 307       7.753  -1.837  -1.282  1.00 89.69           O
ATOM   4670  HA  PHE A 307       5.856  -1.865   0.456  1.00 89.69           H
ATOM   4671  CB  PHE A 307       7.469  -2.099   1.934  1.00 89.69           C
ATOM   4672 1HB  PHE A 307       8.102  -2.922   2.267  1.00 89.69           H
ATOM   4673 2HB  PHE A 307       8.134  -1.292   1.624  1.00 89.69           H
ATOM   4674  CG  PHE A 307       6.621  -1.618   3.113  1.00 89.69           C
ATOM   4675  CD1 PHE A 307       5.272  -1.509   2.980  1.00 89.69           C
ATOM   4676  HD1 PHE A 307       4.795  -1.765   2.034  1.00 89.69           H
ATOM   4677  CD2 PHE A 307       7.216  -1.299   4.293  1.00 89.69           C
ATOM   4678  HD2 PHE A 307       8.297  -1.386   4.400  1.00 89.69           H
ATOM   4679  CE1 PHE A 307       4.484  -1.063   4.074  1.00 89.69           C
ATOM   4680  HE1 PHE A 307       3.403  -0.976   3.967  1.00 89.69           H
ATOM   4681  CE2 PHE A 307       6.429  -0.852   5.387  1.00 89.69           C
ATOM   4682  HE2 PHE A 307       6.905  -0.596   6.333  1.00 89.69           H
ATOM   4683  CZ  PHE A 307       5.079  -0.744   5.254  1.00 89.69           C
ATOM   4684  HZ  PHE A 307       4.475  -0.401   6.094  1.00 89.69           H
ATOM   4685  HN  PHE A 307       6.346  -4.218   1.949  1.00 89.69           H
ATOM   4686  N   PHE A 308       8.181  -3.930  -0.538  1.00 86.85           N
ATOM   4687  CA  PHE A 308       9.067  -4.261  -1.641  1.00 86.85           C
ATOM   4688  C   PHE A 308       8.321  -4.217  -2.976  1.00 86.85           C
ATOM   4689  O   PHE A 308       8.927  -3.997  -4.023  1.00 86.85           O
ATOM   4690  HA  PHE A 308       9.865  -3.518  -1.648  1.00 86.85           H
ATOM   4691  CB  PHE A 308       9.570  -5.685  -1.398  1.00 86.85           C
ATOM   4692 1HB  PHE A 308       8.809  -6.240  -0.851  1.00 86.85           H
ATOM   4693 2HB  PHE A 308       9.699  -6.182  -2.359  1.00 86.85           H
ATOM   4694  CG  PHE A 308      10.888  -5.755  -0.623  1.00 86.85           C
ATOM   4695  CD1 PHE A 308      12.057  -5.434  -1.239  1.00 86.85           C
ATOM   4696  HD1 PHE A 308      12.056  -5.127  -2.285  1.00 86.85           H
ATOM   4697  CD2 PHE A 308      10.890  -6.139   0.682  1.00 86.85           C
ATOM   4698  HD2 PHE A 308       9.952  -6.396   1.175  1.00 86.85           H
ATOM   4699  CE1 PHE A 308      13.280  -5.500  -0.520  1.00 86.85           C
ATOM   4700  HE1 PHE A 308      14.217  -5.243  -1.014  1.00 86.85           H
ATOM   4701  CE2 PHE A 308      12.112  -6.204   1.401  1.00 86.85           C
ATOM   4702  HE2 PHE A 308      12.114  -6.512   2.447  1.00 86.85           H
ATOM   4703  CZ  PHE A 308      13.281  -5.884   0.785  1.00 86.85           C
ATOM   4704  HZ  PHE A 308      14.220  -5.934   1.337  1.00 86.85           H
ATOM   4705  HN  PHE A 308       8.063  -4.654   0.141  1.00 86.85           H
ATOM   4706  N   HIS A 309       7.015  -4.430  -2.895  1.00 77.57           N
ATOM   4707  CA  HIS A 309       6.181  -4.427  -4.085  1.00 77.57           C
ATOM   4708  C   HIS A 309       6.295  -3.072  -4.787  1.00 77.57           C
ATOM   4709  O   HIS A 309       6.306  -3.004  -6.015  1.00 77.57           O
ATOM   4710  HA  HIS A 309       6.573  -5.202  -4.744  1.00 77.57           H
ATOM   4711  CB  HIS A 309       4.738  -4.795  -3.737  1.00 77.57           C
ATOM   4712 1HB  HIS A 309       4.720  -5.804  -3.324  1.00 77.57           H
ATOM   4713 2HB  HIS A 309       4.380  -4.124  -2.956  1.00 77.57           H
ATOM   4714  CG  HIS A 309       3.788  -4.731  -4.910  1.00 77.57           C
ATOM   4715  ND1 HIS A 309       3.039  -3.605  -5.207  1.00 77.57           N
ATOM   4716  HD1 HIS A 309       3.046  -2.746  -4.695  1.00 77.57           H
ATOM   4717  CD2 HIS A 309       3.475  -5.662  -5.856  1.00 77.57           C
ATOM   4718  HD2 HIS A 309       3.888  -6.669  -5.919  1.00 77.57           H
ATOM   4719  CE1 HIS A 309       2.311  -3.860  -6.284  1.00 77.57           C
ATOM   4720  HE1 HIS A 309       1.617  -3.171  -6.766  1.00 77.57           H
ATOM   4721  NE2 HIS A 309       2.582  -5.135  -6.684  1.00 77.57           N
ATOM   4722  HN  HIS A 309       6.529  -4.603  -2.038  1.00 77.57           H
ATOM   4723  N   SER A 310       6.377  -2.026  -3.977  1.00 81.83           N
ATOM   4724  CA  SER A 310       6.362  -0.671  -4.501  1.00 81.83           C
ATOM   4725  C   SER A 310       7.645  -0.400  -5.288  1.00 81.83           C
ATOM   4726  O   SER A 310       7.653   0.418  -6.207  1.00 81.83           O
ATOM   4727  HA  SER A 310       5.493  -0.625  -5.157  1.00 81.83           H
ATOM   4728  CB  SER A 310       6.204   0.353  -3.375  1.00 81.83           C
ATOM   4729 1HB  SER A 310       6.982   0.193  -2.628  1.00 81.83           H
ATOM   4730 2HB  SER A 310       6.348   1.356  -3.774  1.00 81.83           H
ATOM   4731  OG  SER A 310       4.925   0.269  -2.752  1.00 81.83           O
ATOM   4732  HG  SER A 310       4.239   0.729  -3.316  1.00 81.83           H
ATOM   4733  HN  SER A 310       6.452  -2.094  -2.982  1.00 81.83           H
ATOM   4734  N   CYS A 311       8.699  -1.103  -4.900  1.00 85.16           N
ATOM   4735  CA  CYS A 311       9.989  -0.940  -5.550  1.00 85.16           C
ATOM   4736  C   CYS A 311      10.068  -1.929  -6.714  1.00 85.16           C
ATOM   4737  O   CYS A 311      10.915  -1.790  -7.595  1.00 85.16           O
ATOM   4738  HA  CYS A 311      10.029   0.088  -5.912  1.00 85.16           H
ATOM   4739  CB  CYS A 311      11.146  -1.122  -4.566  1.00 85.16           C
ATOM   4740 1HB  CYS A 311      12.058  -0.695  -4.981  1.00 85.16           H
ATOM   4741 2HB  CYS A 311      10.935  -0.585  -3.641  1.00 85.16           H
ATOM   4742  SG  CYS A 311      11.393  -2.901  -4.213  1.00 85.16           S
ATOM   4743  HG  CYS A 311      12.416  -2.736  -3.380  1.00 85.16           H
ATOM   4744  HN  CYS A 311       8.682  -1.772  -4.157  1.00 85.16           H
ATOM   4745  N   LEU A 312       9.174  -2.907  -6.680  1.00 82.62           N
ATOM   4746  CA  LEU A 312       9.209  -3.987  -7.652  1.00 82.62           C
ATOM   4747  C   LEU A 312       8.525  -3.529  -8.941  1.00 82.62           C
ATOM   4748  O   LEU A 312       8.888  -3.970 -10.031  1.00 82.62           O
ATOM   4749  HA  LEU A 312      10.256  -4.195  -7.871  1.00 82.62           H
ATOM   4750  CB  LEU A 312       8.609  -5.262  -7.056  1.00 82.62           C
ATOM   4751 1HB  LEU A 312       7.696  -4.996  -6.524  1.00 82.62           H
ATOM   4752 2HB  LEU A 312       8.320  -5.921  -7.876  1.00 82.62           H
ATOM   4753  CG  LEU A 312       9.512  -6.047  -6.103  1.00 82.62           C
ATOM   4754  HG  LEU A 312       9.827  -5.377  -5.302  1.00 82.62           H
ATOM   4755  CD1 LEU A 312       8.750  -7.202  -5.452  1.00 82.62           C
ATOM   4756 1HD1 LEU A 312       7.904  -6.808  -4.888  1.00 82.62           H
ATOM   4757 2HD1 LEU A 312       8.386  -7.879  -6.225  1.00 82.62           H
ATOM   4758 3HD1 LEU A 312       9.415  -7.743  -4.779  1.00 82.62           H
ATOM   4759  CD2 LEU A 312      10.779  -6.525  -6.815  1.00 82.62           C
ATOM   4760 1HD2 LEU A 312      10.504  -7.172  -7.648  1.00 82.62           H
ATOM   4761 2HD2 LEU A 312      11.331  -5.664  -7.191  1.00 82.62           H
ATOM   4762 3HD2 LEU A 312      11.403  -7.080  -6.115  1.00 82.62           H
ATOM   4763  HN  LEU A 312       8.438  -2.968  -6.006  1.00 82.62           H
ATOM   4764  N   ASN A 313       7.548  -2.650  -8.775  1.00 76.65           N
ATOM   4765  CA  ASN A 313       6.719  -2.233  -9.893  1.00 76.65           C
ATOM   4766  C   ASN A 313       7.615  -1.751 -11.036  1.00 76.65           C
ATOM   4767  O   ASN A 313       7.523  -2.251 -12.155  1.00 76.65           O
ATOM   4768  HA  ASN A 313       6.138  -3.115 -10.163  1.00 76.65           H
ATOM   4769  CB  ASN A 313       5.798  -1.078  -9.495  1.00 76.65           C
ATOM   4770 1HB  ASN A 313       6.351  -0.359  -8.891  1.00 76.65           H
ATOM   4771 2HB  ASN A 313       5.461  -0.552 -10.388  1.00 76.65           H
ATOM   4772  CG  ASN A 313       4.587  -1.588  -8.710  1.00 76.65           C
ATOM   4773  OD1 ASN A 313       4.159  -2.722  -8.846  1.00 76.65           O
ATOM   4774  ND2 ASN A 313       4.062  -0.688  -7.883  1.00 76.65           N
ATOM   4775 1HD2 ASN A 313       4.461   0.226  -7.819  1.00 76.65           H
ATOM   4776 2HD2 ASN A 313       3.267  -0.927  -7.325  1.00 76.65           H
ATOM   4777  HN  ASN A 313       7.320  -2.226  -7.899  1.00 76.65           H
ATOM   4778  N   PRO A 314       8.494  -0.773 -10.776  1.00 76.77           N
ATOM   4779  CA  PRO A 314       9.356  -0.233 -11.830  1.00 76.77           C
ATOM   4780  C   PRO A 314      10.127  -1.321 -12.559  1.00 76.77           C
ATOM   4781  O   PRO A 314      10.254  -1.284 -13.782  1.00 76.77           O
ATOM   4782  HA  PRO A 314       8.750   0.249 -12.598  1.00 76.77           H
ATOM   4783  CB  PRO A 314      10.289   0.722 -11.083  1.00 76.77           C
ATOM   4784 1HB  PRO A 314      11.207   0.223 -10.771  1.00 76.77           H
ATOM   4785 2HB  PRO A 314      10.582   1.566 -11.706  1.00 76.77           H
ATOM   4786  CG  PRO A 314       9.455   1.166  -9.887  1.00 76.77           C
ATOM   4787 1HG  PRO A 314      10.077   1.559  -9.083  1.00 76.77           H
ATOM   4788 2HG  PRO A 314       8.759   1.962 -10.152  1.00 76.77           H
ATOM   4789  CD  PRO A 314       8.736  -0.110  -9.481  1.00 76.77           C
ATOM   4790 1HD  PRO A 314       9.347  -0.727  -8.823  1.00 76.77           H
ATOM   4791 2HD  PRO A 314       7.809   0.100  -8.947  1.00 76.77           H
ATOM   4792  N   VAL A 315      10.627  -2.270 -11.780  1.00 78.60           N
ATOM   4793  CA  VAL A 315      11.467  -3.322 -12.328  1.00 78.60           C
ATOM   4794  C   VAL A 315      10.644  -4.173 -13.297  1.00 78.60           C
ATOM   4795  O   VAL A 315      11.135  -4.567 -14.354  1.00 78.60           O
ATOM   4796  HA  VAL A 315      12.275  -2.843 -12.881  1.00 78.60           H
ATOM   4797  CB  VAL A 315      12.088  -4.139 -11.193  1.00 78.60           C
ATOM   4798  HB  VAL A 315      11.276  -4.589 -10.621  1.00 78.60           H
ATOM   4799  CG1 VAL A 315      12.956  -5.272 -11.745  1.00 78.60           C
ATOM   4800 1HG1 VAL A 315      12.344  -5.933 -12.359  1.00 78.60           H
ATOM   4801 2HG1 VAL A 315      13.758  -4.851 -12.353  1.00 78.60           H
ATOM   4802 3HG1 VAL A 315      13.385  -5.837 -10.918  1.00 78.60           H
ATOM   4803  CG2 VAL A 315      12.890  -3.244 -10.248  1.00 78.60           C
ATOM   4804 1HG2 VAL A 315      13.690  -2.753 -10.803  1.00 78.60           H
ATOM   4805 2HG2 VAL A 315      12.232  -2.490  -9.816  1.00 78.60           H
ATOM   4806 3HG2 VAL A 315      13.321  -3.850  -9.451  1.00 78.60           H
ATOM   4807  HN  VAL A 315      10.467  -2.327 -10.795  1.00 78.60           H
ATOM   4808  N   LEU A 316       9.406  -4.432 -12.903  1.00 76.36           N
ATOM   4809  CA  LEU A 316       8.516  -5.245 -13.714  1.00 76.36           C
ATOM   4810  C   LEU A 316       8.371  -4.609 -15.098  1.00 76.36           C
ATOM   4811  O   LEU A 316       8.394  -5.307 -16.111  1.00 76.36           O
ATOM   4812  HA  LEU A 316       8.983  -6.223 -13.831  1.00 76.36           H
ATOM   4813  CB  LEU A 316       7.184  -5.463 -12.995  1.00 76.36           C
ATOM   4814 1HB  LEU A 316       6.786  -4.490 -12.706  1.00 76.36           H
ATOM   4815 2HB  LEU A 316       6.478  -5.898 -13.702  1.00 76.36           H
ATOM   4816  CG  LEU A 316       7.230  -6.353 -11.751  1.00 76.36           C
ATOM   4817  HG  LEU A 316       7.959  -5.932 -11.057  1.00 76.36           H
ATOM   4818  CD1 LEU A 316       5.879  -6.365 -11.035  1.00 76.36           C
ATOM   4819 1HD1 LEU A 316       5.620  -5.351 -10.729  1.00 76.36           H
ATOM   4820 2HD1 LEU A 316       5.113  -6.748 -11.710  1.00 76.36           H
ATOM   4821 3HD1 LEU A 316       5.940  -7.005 -10.154  1.00 76.36           H
ATOM   4822  CD2 LEU A 316       7.705  -7.764 -12.104  1.00 76.36           C
ATOM   4823 1HD2 LEU A 316       7.019  -8.208 -12.826  1.00 76.36           H
ATOM   4824 2HD2 LEU A 316       8.705  -7.714 -12.536  1.00 76.36           H
ATOM   4825 3HD2 LEU A 316       7.729  -8.375 -11.202  1.00 76.36           H
ATOM   4826  HN  LEU A 316       9.010  -4.096 -12.048  1.00 76.36           H
ATOM   4827  N   TYR A 317       8.226  -3.292 -15.097  1.00 64.54           N
ATOM   4828  CA  TYR A 317       8.011  -2.562 -16.335  1.00 64.54           C
ATOM   4829  C   TYR A 317       9.235  -2.659 -17.248  1.00 64.54           C
ATOM   4830  O   TYR A 317       9.099  -2.723 -18.469  1.00 64.54           O
ATOM   4831  HA  TYR A 317       7.153  -3.003 -16.841  1.00 64.54           H
ATOM   4832  CB  TYR A 317       7.806  -1.100 -15.932  1.00 64.54           C
ATOM   4833 1HB  TYR A 317       8.711  -0.738 -15.444  1.00 64.54           H
ATOM   4834 2HB  TYR A 317       7.667  -0.502 -16.832  1.00 64.54           H
ATOM   4835  CG  TYR A 317       6.615  -0.874 -14.997  1.00 64.54           C
ATOM   4836  CD1 TYR A 317       5.533  -1.730 -15.039  1.00 64.54           C
ATOM   4837  HD1 TYR A 317       5.527  -2.567 -15.737  1.00 64.54           H
ATOM   4838  CD2 TYR A 317       6.623   0.186 -14.114  1.00 64.54           C
ATOM   4839  HD2 TYR A 317       7.478   0.862 -14.081  1.00 64.54           H
ATOM   4840  CE1 TYR A 317       4.413  -1.517 -14.160  1.00 64.54           C
ATOM   4841  HE1 TYR A 317       3.552  -2.185 -14.182  1.00 64.54           H
ATOM   4842  CE2 TYR A 317       5.503   0.399 -13.235  1.00 64.54           C
ATOM   4843  HE2 TYR A 317       5.496   1.232 -12.532  1.00 64.54           H
ATOM   4844  CZ  TYR A 317       4.453  -0.463 -13.301  1.00 64.54           C
ATOM   4845  OH  TYR A 317       3.395  -0.262 -12.470  1.00 64.54           O
ATOM   4846  HH  TYR A 317       2.750  -1.022 -12.548  1.00 64.54           H
ATOM   4847  HN  TYR A 317       8.253  -2.728 -14.272  1.00 64.54           H
ATOM   4848  N   VAL A 318      10.402  -2.668 -16.621  1.00 68.42           N
ATOM   4849  CA  VAL A 318      11.650  -2.720 -17.363  1.00 68.42           C
ATOM   4850  C   VAL A 318      11.743  -4.056 -18.103  1.00 68.42           C
ATOM   4851  O   VAL A 318      12.029  -4.089 -19.299  1.00 68.42           O
ATOM   4852  HA  VAL A 318      11.631  -1.914 -18.097  1.00 68.42           H
ATOM   4853  CB  VAL A 318      12.830  -2.475 -16.421  1.00 68.42           C
ATOM   4854  HB  VAL A 318      12.757  -3.187 -15.600  1.00 68.42           H
ATOM   4855  CG1 VAL A 318      14.162  -2.716 -17.136  1.00 68.42           C
ATOM   4856 1HG1 VAL A 318      14.204  -3.747 -17.487  1.00 68.42           H
ATOM   4857 2HG1 VAL A 318      14.246  -2.039 -17.985  1.00 68.42           H
ATOM   4858 3HG1 VAL A 318      14.984  -2.535 -16.443  1.00 68.42           H
ATOM   4859  CG2 VAL A 318      12.774  -1.066 -15.827  1.00 68.42           C
ATOM   4860 1HG2 VAL A 318      12.811  -0.331 -16.632  1.00 68.42           H
ATOM   4861 2HG2 VAL A 318      11.848  -0.944 -15.266  1.00 68.42           H
ATOM   4862 3HG2 VAL A 318      13.625  -0.918 -15.162  1.00 68.42           H
ATOM   4863  HN  VAL A 318      10.503  -2.639 -15.626  1.00 68.42           H
ATOM   4864  N   PHE A 319      11.497  -5.125 -17.360  1.00 67.80           N
ATOM   4865  CA  PHE A 319      11.724  -6.464 -17.877  1.00 67.80           C
ATOM   4866  C   PHE A 319      10.574  -6.903 -18.786  1.00 67.80           C
ATOM   4867  O   PHE A 319      10.796  -7.564 -19.799  1.00 67.80           O
ATOM   4868  HA  PHE A 319      12.649  -6.436 -18.453  1.00 67.80           H
ATOM   4869  CB  PHE A 319      11.792  -7.404 -16.672  1.00 67.80           C
ATOM   4870 1HB  PHE A 319      11.033  -7.106 -15.948  1.00 67.80           H
ATOM   4871 2HB  PHE A 319      11.543  -8.414 -16.997  1.00 67.80           H
ATOM   4872  CG  PHE A 319      13.155  -7.428 -15.978  1.00 67.80           C
ATOM   4873  CD1 PHE A 319      14.216  -8.025 -16.584  1.00 67.80           C
ATOM   4874  HD1 PHE A 319      14.095  -8.487 -17.564  1.00 67.80           H
ATOM   4875  CD2 PHE A 319      13.306  -6.852 -14.755  1.00 67.80           C
ATOM   4876  HD2 PHE A 319      12.456  -6.373 -14.269  1.00 67.80           H
ATOM   4877  CE1 PHE A 319      15.481  -8.048 -15.940  1.00 67.80           C
ATOM   4878  HE1 PHE A 319      16.332  -8.527 -16.426  1.00 67.80           H
ATOM   4879  CE2 PHE A 319      14.572  -6.875 -14.111  1.00 67.80           C
ATOM   4880  HE2 PHE A 319      14.693  -6.413 -13.131  1.00 67.80           H
ATOM   4881  CZ  PHE A 319      15.633  -7.472 -14.717  1.00 67.80           C
ATOM   4882  HZ  PHE A 319      16.604  -7.489 -14.223  1.00 67.80           H
ATOM   4883  HN  PHE A 319      11.149  -5.087 -16.423  1.00 67.80           H
ATOM   4884  N   VAL A 320       9.369  -6.517 -18.391  1.00 70.78           N
ATOM   4885  CA  VAL A 320       8.171  -7.043 -19.022  1.00 70.78           C
ATOM   4886  C   VAL A 320       7.680  -6.054 -20.081  1.00 70.78           C
ATOM   4887  O   VAL A 320       7.026  -6.445 -21.046  1.00 70.78           O
ATOM   4888  HA  VAL A 320       8.441  -7.978 -19.514  1.00 70.78           H
ATOM   4889  CB  VAL A 320       7.114  -7.355 -17.960  1.00 70.78           C
ATOM   4890  HB  VAL A 320       6.711  -6.408 -17.600  1.00 70.78           H
ATOM   4891  CG1 VAL A 320       5.958  -8.161 -18.557  1.00 70.78           C
ATOM   4892 1HG1 VAL A 320       5.491  -7.588 -19.357  1.00 70.78           H
ATOM   4893 2HG1 VAL A 320       6.339  -9.100 -18.957  1.00 70.78           H
ATOM   4894 3HG1 VAL A 320       5.222  -8.368 -17.781  1.00 70.78           H
ATOM   4895  CG2 VAL A 320       7.734  -8.085 -16.767  1.00 70.78           C
ATOM   4896 1HG2 VAL A 320       8.177  -9.022 -17.105  1.00 70.78           H
ATOM   4897 2HG2 VAL A 320       8.506  -7.460 -16.319  1.00 70.78           H
ATOM   4898 3HG2 VAL A 320       6.961  -8.294 -16.028  1.00 70.78           H
ATOM   4899  HN  VAL A 320       9.206  -5.859 -17.656  1.00 70.78           H
ATOM   4900  N   GLY A 321       8.016  -4.790 -19.865  1.00 72.68           N
ATOM   4901  CA  GLY A 321       7.524  -3.727 -20.725  1.00 72.68           C
ATOM   4902  C   GLY A 321       8.488  -3.472 -21.886  1.00 72.68           C
ATOM   4903  O   GLY A 321       9.426  -2.686 -21.757  1.00 72.68           O
ATOM   4904 1HA  GLY A 321       6.542  -3.995 -21.115  1.00 72.68           H
ATOM   4905 2HA  GLY A 321       7.398  -2.814 -20.144  1.00 72.68           H
ATOM   4906  HN  GLY A 321       8.611  -4.489 -19.119  1.00 72.68           H
ATOM   4907  N   GLU A 322       8.223  -4.150 -22.993  1.00 64.17           N
ATOM   4908  CA  GLU A 322       9.026  -3.971 -24.190  1.00 64.17           C
ATOM   4909  C   GLU A 322       8.966  -2.515 -24.657  1.00 64.17           C
ATOM   4910  O   GLU A 322       9.981  -1.944 -25.053  1.00 64.17           O
ATOM   4911  HA  GLU A 322      10.045  -4.223 -23.896  1.00 64.17           H
ATOM   4912  CB  GLU A 322       8.575  -4.922 -25.300  1.00 64.17           C
ATOM   4913 1HB  GLU A 322       8.446  -5.925 -24.894  1.00 64.17           H
ATOM   4914 2HB  GLU A 322       7.677  -4.530 -25.777  1.00 64.17           H
ATOM   4915  CG  GLU A 322       9.635  -5.025 -26.399  1.00 64.17           C
ATOM   4916 1HG  GLU A 322       9.834  -4.035 -26.811  1.00 64.17           H
ATOM   4917 2HG  GLU A 322      10.572  -5.386 -25.973  1.00 64.17           H
ATOM   4918  CD  GLU A 322       9.179  -5.966 -27.515  1.00 64.17           C
ATOM   4919  OE1 GLU A 322      10.072  -6.500 -28.208  1.00 64.17           O
ATOM   4920  OE2 GLU A 322       7.948  -6.131 -27.650  1.00 64.17           O
ATOM   4921  HN  GLU A 322       7.477  -4.810 -23.080  1.00 64.17           H
ATOM   4922  N   ARG A 323       7.766  -1.956 -24.596  1.00 62.32           N
ATOM   4923  CA  ARG A 323       7.561  -0.578 -25.006  1.00 62.32           C
ATOM   4924  C   ARG A 323       8.337   0.370 -24.090  1.00 62.32           C
ATOM   4925  O   ARG A 323       9.017   1.279 -24.564  1.00 62.32           O
ATOM   4926  HA  ARG A 323       7.938  -0.532 -26.028  1.00 62.32           H
ATOM   4927  CB  ARG A 323       6.077  -0.208 -24.972  1.00 62.32           C
ATOM   4928 1HB  ARG A 323       5.517  -0.872 -25.631  1.00 62.32           H
ATOM   4929 2HB  ARG A 323       5.685  -0.354 -23.965  1.00 62.32           H
ATOM   4930  CG  ARG A 323       5.863   1.245 -25.402  1.00 62.32           C
ATOM   4931 1HG  ARG A 323       6.375   1.912 -24.708  1.00 62.32           H
ATOM   4932 2HG  ARG A 323       6.306   1.405 -26.385  1.00 62.32           H
ATOM   4933  CD  ARG A 323       4.373   1.590 -25.445  1.00 62.32           C
ATOM   4934 1HD  ARG A 323       3.884   1.026 -26.239  1.00 62.32           H
ATOM   4935 2HD  ARG A 323       3.897   1.301 -24.508  1.00 62.32           H
ATOM   4936  NE  ARG A 323       4.197   3.042 -25.675  1.00 62.32           N
ATOM   4937  HE  ARG A 323       4.931   3.535 -26.141  1.00 62.32           H
ATOM   4938  CZ  ARG A 323       3.115   3.736 -25.298  1.00 62.32           C
ATOM   4939  NH1 ARG A 323       2.100   3.126 -24.670  1.00 62.32           N
ATOM   4940 1HH1 ARG A 323       2.147   2.145 -24.480  1.00 62.32           H
ATOM   4941 2HH1 ARG A 323       1.296   3.651 -24.392  1.00 62.32           H
ATOM   4942  NH2 ARG A 323       3.062   5.049 -25.558  1.00 62.32           N
ATOM   4943 1HH2 ARG A 323       2.261   5.582 -25.283  1.00 62.32           H
ATOM   4944 2HH2 ARG A 323       3.823   5.497 -26.027  1.00 62.32           H
ATOM   4945  HN  ARG A 323       6.946  -2.428 -24.273  1.00 62.32           H
ATOM   4946  N   PHE A 324       8.209   0.126 -22.794  1.00 74.85           N
ATOM   4947  CA  PHE A 324       8.843   0.982 -21.805  1.00 74.85           C
ATOM   4948  C   PHE A 324      10.367   0.921 -21.924  1.00 74.85           C
ATOM   4949  O   PHE A 324      11.047   1.931 -21.748  1.00 74.85           O
ATOM   4950  HA  PHE A 324       8.505   2.001 -21.995  1.00 74.85           H
ATOM   4951  CB  PHE A 324       8.430   0.457 -20.429  1.00 74.85           C
ATOM   4952 1HB  PHE A 324       7.341   0.432 -20.372  1.00 74.85           H
ATOM   4953 2HB  PHE A 324       8.778  -0.571 -20.324  1.00 74.85           H
ATOM   4954  CG  PHE A 324       8.968   1.284 -19.260  1.00 74.85           C
ATOM   4955  CD1 PHE A 324      10.105   0.898 -18.621  1.00 74.85           C
ATOM   4956  HD1 PHE A 324      10.633   0.000 -18.941  1.00 74.85           H
ATOM   4957  CD2 PHE A 324       8.310   2.405 -18.860  1.00 74.85           C
ATOM   4958  HD2 PHE A 324       7.399   2.714 -19.372  1.00 74.85           H
ATOM   4959  CE1 PHE A 324      10.605   1.666 -17.536  1.00 74.85           C
ATOM   4960  HE1 PHE A 324      11.516   1.357 -17.023  1.00 74.85           H
ATOM   4961  CE2 PHE A 324       8.810   3.172 -17.775  1.00 74.85           C
ATOM   4962  HE2 PHE A 324       8.282   4.071 -17.454  1.00 74.85           H
ATOM   4963  CZ  PHE A 324       9.947   2.787 -17.136  1.00 74.85           C
ATOM   4964  HZ  PHE A 324      10.330   3.376 -16.303  1.00 74.85           H
ATOM   4965  HN  PHE A 324       7.685  -0.638 -22.418  1.00 74.85           H
ATOM   4966  N   ARG A 325      10.859  -0.272 -22.223  1.00 72.14           N
ATOM   4967  CA  ARG A 325      12.292  -0.485 -22.332  1.00 72.14           C
ATOM   4968  C   ARG A 325      12.875   0.390 -23.443  1.00 72.14           C
ATOM   4969  O   ARG A 325      13.945   0.974 -23.281  1.00 72.14           O
ATOM   4970  HA  ARG A 325      12.691  -0.201 -21.359  1.00 72.14           H
ATOM   4971  CB  ARG A 325      12.609  -1.952 -22.629  1.00 72.14           C
ATOM   4972 1HB  ARG A 325      11.878  -2.593 -22.135  1.00 72.14           H
ATOM   4973 2HB  ARG A 325      12.524  -2.138 -23.699  1.00 72.14           H
ATOM   4974  CG  ARG A 325      14.017  -2.315 -22.153  1.00 72.14           C
ATOM   4975 1HG  ARG A 325      14.740  -1.620 -22.580  1.00 72.14           H
ATOM   4976 2HG  ARG A 325      14.077  -2.211 -21.069  1.00 72.14           H
ATOM   4977  CD  ARG A 325      14.380  -3.747 -22.554  1.00 72.14           C
ATOM   4978 1HD  ARG A 325      14.524  -3.806 -23.633  1.00 72.14           H
ATOM   4979 2HD  ARG A 325      15.323  -4.036 -22.090  1.00 72.14           H
ATOM   4980  NE  ARG A 325      13.306  -4.676 -22.136  1.00 72.14           N
ATOM   4981  HE  ARG A 325      12.653  -4.360 -21.449  1.00 72.14           H
ATOM   4982  CZ  ARG A 325      13.155  -5.916 -22.622  1.00 72.14           C
ATOM   4983  NH1 ARG A 325      14.001  -6.393 -23.546  1.00 72.14           N
ATOM   4984 1HH1 ARG A 325      14.753  -5.822 -23.877  1.00 72.14           H
ATOM   4985 2HH1 ARG A 325      13.881  -7.319 -23.903  1.00 72.14           H
ATOM   4986  NH2 ARG A 325      12.145  -6.672 -22.171  1.00 72.14           N
ATOM   4987 1HH2 ARG A 325      12.018  -7.599 -22.524  1.00 72.14           H
ATOM   4988 2HH2 ARG A 325      11.518  -6.309 -21.482  1.00 72.14           H
ATOM   4989  HN  ARG A 325      10.297  -1.083 -22.388  1.00 72.14           H
ATOM   4990  N   ARG A 326      12.146   0.453 -24.548  1.00 67.94           N
ATOM   4991  CA  ARG A 326      12.562   1.272 -25.674  1.00 67.94           C
ATOM   4992  C   ARG A 326      12.562   2.751 -25.284  1.00 67.94           C
ATOM   4993  O   ARG A 326      13.528   3.466 -25.546  1.00 67.94           O
ATOM   4994  HA  ARG A 326      13.570   0.929 -25.910  1.00 67.94           H
ATOM   4995  CB  ARG A 326      11.637   1.067 -26.875  1.00 67.94           C
ATOM   4996 1HB  ARG A 326      10.598   1.117 -26.551  1.00 67.94           H
ATOM   4997 2HB  ARG A 326      11.786   1.873 -27.594  1.00 67.94           H
ATOM   4998  CG  ARG A 326      11.903  -0.280 -27.549  1.00 67.94           C
ATOM   4999 1HG  ARG A 326      12.955  -0.352 -27.825  1.00 67.94           H
ATOM   5000 2HG  ARG A 326      11.702  -1.088 -26.845  1.00 67.94           H
ATOM   5001  CD  ARG A 326      11.030  -0.452 -28.794  1.00 67.94           C
ATOM   5002 1HD  ARG A 326       9.979  -0.336 -28.530  1.00 67.94           H
ATOM   5003 2HD  ARG A 326      11.264   0.324 -29.522  1.00 67.94           H
ATOM   5004  NE  ARG A 326      11.256  -1.788 -29.390  1.00 67.94           N
ATOM   5005  HE  ARG A 326      11.903  -2.401 -28.935  1.00 67.94           H
ATOM   5006  CZ  ARG A 326      10.648  -2.228 -30.500  1.00 67.94           C
ATOM   5007  NH1 ARG A 326       9.773  -1.449 -31.150  1.00 67.94           N
ATOM   5008 1HH1 ARG A 326       9.569  -0.533 -30.807  1.00 67.94           H
ATOM   5009 2HH1 ARG A 326       9.324  -1.785 -31.978  1.00 67.94           H
ATOM   5010  NH2 ARG A 326      10.930  -3.458 -30.950  1.00 67.94           N
ATOM   5011 1HH2 ARG A 326      10.485  -3.802 -31.778  1.00 67.94           H
ATOM   5012 2HH2 ARG A 326      11.584  -4.033 -30.459  1.00 67.94           H
ATOM   5013  HN  ARG A 326      11.286  -0.041 -24.679  1.00 67.94           H
ATOM   5014  N   ASP A 327      11.467   3.166 -24.664  1.00 77.97           N
ATOM   5015  CA  ASP A 327      11.275   4.571 -24.345  1.00 77.97           C
ATOM   5016  C   ASP A 327      12.324   5.005 -23.319  1.00 77.97           C
ATOM   5017  O   ASP A 327      12.779   6.147 -23.337  1.00 77.97           O
ATOM   5018  HA  ASP A 327      11.377   5.097 -25.294  1.00 77.97           H
ATOM   5019  CB  ASP A 327       9.891   4.813 -23.738  1.00 77.97           C
ATOM   5020 1HB  ASP A 327       9.711   4.096 -22.937  1.00 77.97           H
ATOM   5021 2HB  ASP A 327       9.856   5.807 -23.291  1.00 77.97           H
ATOM   5022  CG  ASP A 327       8.797   4.687 -24.800  1.00 77.97           C
ATOM   5023  OD1 ASP A 327       9.157   4.741 -25.996  1.00 77.97           O
ATOM   5024  OD2 ASP A 327       7.625   4.538 -24.392  1.00 77.97           O
ATOM   5025  HN  ASP A 327      10.721   2.563 -24.381  1.00 77.97           H
ATOM   5026  N   LEU A 328      12.677   4.069 -22.449  1.00 80.34           N
ATOM   5027  CA  LEU A 328      13.697   4.326 -21.447  1.00 80.34           C
ATOM   5028  C   LEU A 328      15.013   4.677 -22.143  1.00 80.34           C
ATOM   5029  O   LEU A 328      15.599   5.725 -21.880  1.00 80.34           O
ATOM   5030  HA  LEU A 328      13.373   5.190 -20.866  1.00 80.34           H
ATOM   5031  CB  LEU A 328      13.807   3.146 -20.480  1.00 80.34           C
ATOM   5032 1HB  LEU A 328      12.869   3.061 -19.932  1.00 80.34           H
ATOM   5033 2HB  LEU A 328      13.918   2.232 -21.065  1.00 80.34           H
ATOM   5034  CG  LEU A 328      14.953   3.212 -19.469  1.00 80.34           C
ATOM   5035  HG  LEU A 328      15.892   3.272 -20.020  1.00 80.34           H
ATOM   5036  CD1 LEU A 328      14.853   4.473 -18.609  1.00 80.34           C
ATOM   5037 1HD1 LEU A 328      14.900   5.354 -19.249  1.00 80.34           H
ATOM   5038 2HD1 LEU A 328      13.908   4.469 -18.066  1.00 80.34           H
ATOM   5039 3HD1 LEU A 328      15.680   4.495 -17.899  1.00 80.34           H
ATOM   5040  CD2 LEU A 328      15.009   1.941 -18.619  1.00 80.34           C
ATOM   5041 1HD2 LEU A 328      14.070   1.826 -18.076  1.00 80.34           H
ATOM   5042 2HD2 LEU A 328      15.163   1.078 -19.266  1.00 80.34           H
ATOM   5043 3HD2 LEU A 328      15.832   2.015 -17.908  1.00 80.34           H
ATOM   5044  HN  LEU A 328      12.279   3.152 -22.423  1.00 80.34           H
ATOM   5045  N   VAL A 329      15.440   3.778 -23.019  1.00 80.28           N
ATOM   5046  CA  VAL A 329      16.723   3.931 -23.683  1.00 80.28           C
ATOM   5047  C   VAL A 329      16.716   5.220 -24.507  1.00 80.28           C
ATOM   5048  O   VAL A 329      17.731   5.909 -24.597  1.00 80.28           O
ATOM   5049  HA  VAL A 329      17.486   4.013 -22.909  1.00 80.28           H
ATOM   5050  CB  VAL A 329      17.030   2.688 -24.521  1.00 80.28           C
ATOM   5051  HB  VAL A 329      16.210   2.548 -25.225  1.00 80.28           H
ATOM   5052  CG1 VAL A 329      18.316   2.875 -25.328  1.00 80.28           C
ATOM   5053 1HG1 VAL A 329      18.204   3.729 -25.997  1.00 80.28           H
ATOM   5054 2HG1 VAL A 329      19.149   3.053 -24.648  1.00 80.28           H
ATOM   5055 3HG1 VAL A 329      18.511   1.977 -25.915  1.00 80.28           H
ATOM   5056  CG2 VAL A 329      17.112   1.440 -23.640  1.00 80.28           C
ATOM   5057 1HG2 VAL A 329      17.903   1.567 -22.902  1.00 80.28           H
ATOM   5058 2HG2 VAL A 329      16.160   1.291 -23.130  1.00 80.28           H
ATOM   5059 3HG2 VAL A 329      17.331   0.571 -24.261  1.00 80.28           H
ATOM   5060  HN  VAL A 329      14.926   2.960 -23.276  1.00 80.28           H
ATOM   5061  N   LYS A 330      15.560   5.508 -25.086  1.00 74.77           N
ATOM   5062  CA  LYS A 330      15.404   6.710 -25.889  1.00 74.77           C
ATOM   5063  C   LYS A 330      15.623   7.940 -25.005  1.00 74.77           C
[truncated: 117,162 more chars]
