# Supplementary material for: Noncanonical roles of chemokine regions in CCR9 activation revealed by structural modeling and mutational mapping
Source: Nat Commun. 2025 Aug 18;16:7695. doi: 10.1038/s41467-025-62321-9 (PMC12361432; doi:10.1038/s41467-025-62321-9)
Supplement: Supplementary file 5 — Supplementary Data 3 [file 41467_2025_62321_MOESM5_ESM.zip › CCR9_CCL25_14_rnk1.pdb]

ATOM      1  N   GLU A  20      -5.840  -5.219  58.633  1.00 48.40           N
ATOM      2  CA  GLU A  20      -5.714  -6.084  57.473  1.00 48.40           C
ATOM      3  C   GLU A  20      -5.967  -7.541  57.866  1.00 48.40           C
ATOM      4  O   GLU A  20      -5.045  -8.247  58.270  1.00 48.40           O
ATOM      5  HA  GLU A  20      -6.484  -5.749  56.778  1.00 48.40           H
ATOM      6  CB  GLU A  20      -4.342  -5.924  56.815  1.00 48.40           C
ATOM      7 1HB  GLU A  20      -3.584  -5.759  57.582  1.00 48.40           H
ATOM      8 2HB  GLU A  20      -4.134  -6.787  56.183  1.00 48.40           H
ATOM      9  CG  GLU A  20      -4.313  -4.700  55.897  1.00 48.40           C
ATOM     10 1HG  GLU A  20      -5.271  -4.601  55.388  1.00 48.40           H
ATOM     11 2HG  GLU A  20      -4.173  -3.798  56.493  1.00 48.40           H
ATOM     12  CD  GLU A  20      -3.189  -4.815  54.865  1.00 48.40           C
ATOM     13  OE1 GLU A  20      -3.215  -4.013  53.907  1.00 48.40           O
ATOM     14  OE2 GLU A  20      -2.330  -5.703  55.058  1.00 48.40           O
ATOM     15  HN  GLU A  20      -6.088  -5.685  59.483  1.00 48.40           H
ATOM     16  N   SER A  21      -7.221  -7.947  57.734  1.00 55.71           N
ATOM     17  CA  SER A  21      -7.617  -9.291  58.119  1.00 55.71           C
ATOM     18  C   SER A  21      -6.750 -10.320  57.391  1.00 55.71           C
ATOM     19  O   SER A  21      -6.339 -10.097  56.253  1.00 55.71           O
ATOM     20  HA  SER A  21      -7.451  -9.344  59.195  1.00 55.71           H
ATOM     21  CB  SER A  21      -9.097  -9.536  57.819  1.00 55.71           C
ATOM     22 1HB  SER A  21      -9.365 -10.549  58.118  1.00 55.71           H
ATOM     23 2HB  SER A  21      -9.706  -8.856  58.415  1.00 55.71           H
ATOM     24  OG  SER A  21      -9.399  -9.355  56.438  1.00 55.71           O
ATOM     25  HG  SER A  21      -9.606 -10.238  56.014  1.00 55.71           H
ATOM     26  HN  SER A  21      -7.959  -7.376  57.373  1.00 55.71           H
ATOM     27  N   THR A  22      -6.498 -11.425  58.076  1.00 58.33           N
ATOM     28  CA  THR A  22      -5.747 -12.519  57.483  1.00 58.33           C
ATOM     29  C   THR A  22      -6.329 -12.885  56.117  1.00 58.33           C
ATOM     30  O   THR A  22      -5.598 -13.298  55.217  1.00 58.33           O
ATOM     31  HA  THR A  22      -4.724 -12.183  57.316  1.00 58.33           H
ATOM     32  CB  THR A  22      -5.746 -13.684  58.475  1.00 58.33           C
ATOM     33  HB  THR A  22      -5.569 -14.630  57.964  1.00 58.33           H
ATOM     34  OG1 THR A  22      -7.000 -13.572  59.144  1.00 58.33           O
ATOM     35  HG1 THR A  22      -7.729 -13.942  58.568  1.00 58.33           H
ATOM     36  CG2 THR A  22      -4.712 -13.504  59.589  1.00 58.33           C
ATOM     37 1HG2 THR A  22      -4.931 -12.591  60.143  1.00 58.33           H
ATOM     38 2HG2 THR A  22      -3.716 -13.434  59.152  1.00 58.33           H
ATOM     39 3HG2 THR A  22      -4.754 -14.358  60.264  1.00 58.33           H
ATOM     40  HN  THR A  22      -6.795 -11.579  59.019  1.00 58.33           H
ATOM     41  N   SER A  23      -7.639 -12.721  56.003  1.00 60.78           N
ATOM     42  CA  SER A  23      -8.322 -12.996  54.751  1.00 60.78           C
ATOM     43  C   SER A  23      -7.756 -12.110  53.640  1.00 60.78           C
ATOM     44  O   SER A  23      -7.554 -12.568  52.517  1.00 60.78           O
ATOM     45  HA  SER A  23      -8.125 -14.047  54.539  1.00 60.78           H
ATOM     46  CB  SER A  23      -9.830 -12.779  54.887  1.00 60.78           C
ATOM     47 1HB  SER A  23     -10.335 -13.179  54.008  1.00 60.78           H
ATOM     48 2HB  SER A  23     -10.201 -13.335  55.748  1.00 60.78           H
ATOM     49  OG  SER A  23     -10.160 -11.400  55.035  1.00 60.78           O
ATOM     50  HG  SER A  23     -11.146 -11.271  54.932  1.00 60.78           H
ATOM     51  HN  SER A  23      -8.230 -12.407  56.747  1.00 60.78           H
ATOM     52  N   SER A  24      -7.516 -10.855  53.993  1.00 67.68           N
ATOM     53  CA  SER A  24      -7.023  -9.887  53.027  1.00 67.68           C
ATOM     54  C   SER A  24      -5.650 -10.318  52.509  1.00 67.68           C
ATOM     55  O   SER A  24      -5.330 -10.108  51.340  1.00 67.68           O
ATOM     56  HA  SER A  24      -7.755  -9.889  52.219  1.00 67.68           H
ATOM     57  CB  SER A  24      -6.945  -8.488  53.641  1.00 67.68           C
ATOM     58 1HB  SER A  24      -7.817  -7.909  53.336  1.00 67.68           H
ATOM     59 2HB  SER A  24      -6.978  -8.566  54.727  1.00 67.68           H
ATOM     60  OG  SER A  24      -5.759  -7.800  53.251  1.00 67.68           O
ATOM     61  HG  SER A  24      -5.713  -6.912  53.708  1.00 67.68           H
ATOM     62  HN  SER A  24      -7.652 -10.498  54.917  1.00 67.68           H
ATOM     63  N   MET A  25      -4.874 -10.912  53.404  1.00 65.16           N
ATOM     64  CA  MET A  25      -3.538 -11.364  53.054  1.00 65.16           C
ATOM     65  C   MET A  25      -3.595 -12.618  52.179  1.00 65.16           C
ATOM     66  O   MET A  25      -2.844 -12.738  51.212  1.00 65.16           O
ATOM     67  HA  MET A  25      -3.088 -10.543  52.497  1.00 65.16           H
ATOM     68  CB  MET A  25      -2.752 -11.668  54.331  1.00 65.16           C
ATOM     69 1HB  MET A  25      -3.019 -10.949  55.106  1.00 65.16           H
ATOM     70 2HB  MET A  25      -3.024 -12.655  54.704  1.00 65.16           H
ATOM     71  CG  MET A  25      -1.245 -11.612  54.073  1.00 65.16           C
ATOM     72 1HG  MET A  25      -0.716 -12.187  54.833  1.00 65.16           H
ATOM     73 2HG  MET A  25      -1.015 -12.068  53.110  1.00 65.16           H
ATOM     74  SD  MET A  25      -0.685  -9.917  54.092  1.00 65.16           S
ATOM     75  CE  MET A  25       0.909 -10.126  54.868  1.00 65.16           C
ATOM     76 1HE  MET A  25       0.777 -10.559  55.859  1.00 65.16           H
ATOM     77 2HE  MET A  25       1.525 -10.789  54.260  1.00 65.16           H
ATOM     78 3HE  MET A  25       1.399  -9.156  54.958  1.00 65.16           H
ATOM     79  HN  MET A  25      -5.145 -11.086  54.351  1.00 65.16           H
ATOM     80  N   GLU A  26      -4.493 -13.519  52.549  1.00 61.19           N
ATOM     81  CA  GLU A  26      -4.669 -14.751  51.799  1.00 61.19           C
ATOM     82  C   GLU A  26      -5.158 -14.445  50.382  1.00 61.19           C
ATOM     83  O   GLU A  26      -4.706 -15.061  49.419  1.00 61.19           O
ATOM     84  HA  GLU A  26      -3.681 -15.209  51.759  1.00 61.19           H
ATOM     85  CB  GLU A  26      -5.632 -15.698  52.519  1.00 61.19           C
ATOM     86 1HB  GLU A  26      -6.463 -15.129  52.936  1.00 61.19           H
ATOM     87 2HB  GLU A  26      -5.949 -16.487  51.837  1.00 61.19           H
ATOM     88  CG  GLU A  26      -4.940 -16.394  53.693  1.00 61.19           C
ATOM     89 1HG  GLU A  26      -4.063 -16.934  53.335  1.00 61.19           H
ATOM     90 2HG  GLU A  26      -4.587 -15.649  54.406  1.00 61.19           H
ATOM     91  CD  GLU A  26      -5.893 -17.366  54.392  1.00 61.19           C
ATOM     92  OE1 GLU A  26      -5.375 -18.281  55.067  1.00 61.19           O
ATOM     93  OE2 GLU A  26      -7.118 -17.171  54.235  1.00 61.19           O
ATOM     94  HN  GLU A  26      -5.092 -13.418  53.343  1.00 61.19           H
ATOM     95  N   ASP A  27      -6.076 -13.493  50.300  1.00 67.85           N
ATOM     96  CA  ASP A  27      -6.671 -13.134  49.024  1.00 67.85           C
ATOM     97  C   ASP A  27      -5.570 -12.679  48.064  1.00 67.85           C
ATOM     98  O   ASP A  27      -5.603 -13.002  46.877  1.00 67.85           O
ATOM     99  HA  ASP A  27      -7.177 -14.037  48.680  1.00 67.85           H
ATOM    100  CB  ASP A  27      -7.665 -11.983  49.183  1.00 67.85           C
ATOM    101 1HB  ASP A  27      -7.224 -11.199  49.799  1.00 67.85           H
ATOM    102 2HB  ASP A  27      -7.876 -11.542  48.209  1.00 67.85           H
ATOM    103  CG  ASP A  27      -8.968 -12.468  49.823  1.00 67.85           C
ATOM    104  OD1 ASP A  27      -9.231 -13.686  49.721  1.00 67.85           O
ATOM    105  OD2 ASP A  27      -9.671 -11.610  50.399  1.00 67.85           O
ATOM    106  HN  ASP A  27      -6.413 -12.972  51.085  1.00 67.85           H
ATOM    107  N   TYR A  28      -4.621 -11.935  48.612  1.00 67.02           N
ATOM    108  CA  TYR A  28      -3.531 -11.403  47.813  1.00 67.02           C
ATOM    109  C   TYR A  28      -2.559 -12.512  47.404  1.00 67.02           C
ATOM    110  O   TYR A  28      -2.042 -12.509  46.288  1.00 67.02           O
ATOM    111  HA  TYR A  28      -3.959 -10.956  46.915  1.00 67.02           H
ATOM    112  CB  TYR A  28      -2.797 -10.404  48.710  1.00 67.02           C
ATOM    113 1HB  TYR A  28      -3.505  -9.646  49.047  1.00 67.02           H
ATOM    114 2HB  TYR A  28      -2.440 -10.924  49.599  1.00 67.02           H
ATOM    115  CG  TYR A  28      -1.614  -9.710  48.032  1.00 67.02           C
ATOM    116  CD1 TYR A  28      -0.338 -10.210  48.192  1.00 67.02           C
ATOM    117  HD1 TYR A  28      -0.173 -11.099  48.801  1.00 67.02           H
ATOM    118  CD2 TYR A  28      -1.823  -8.585  47.261  1.00 67.02           C
ATOM    119  HD2 TYR A  28      -2.832  -8.191  47.135  1.00 67.02           H
ATOM    120  CE1 TYR A  28       0.776  -9.557  47.554  1.00 67.02           C
ATOM    121  HE1 TYR A  28       1.789  -9.941  47.672  1.00 67.02           H
ATOM    122  CE2 TYR A  28      -0.710  -7.932  46.623  1.00 67.02           C
ATOM    123  HE2 TYR A  28      -0.861  -7.043  46.011  1.00 67.02           H
ATOM    124  CZ  TYR A  28       0.535  -8.451  46.801  1.00 67.02           C
ATOM    125  OH  TYR A  28       1.587  -7.834  46.198  1.00 67.02           O
ATOM    126  HH  TYR A  28       1.320  -6.919  45.896  1.00 67.02           H
ATOM    127  HN  TYR A  28      -4.589 -11.695  49.583  1.00 67.02           H
ATOM    128  N   VAL A  29      -2.339 -13.434  48.330  1.00 67.56           N
ATOM    129  CA  VAL A  29      -1.371 -14.495  48.114  1.00 67.56           C
ATOM    130  C   VAL A  29      -1.933 -15.494  47.101  1.00 67.56           C
ATOM    131  O   VAL A  29      -1.197 -16.017  46.266  1.00 67.56           O
ATOM    132  HA  VAL A  29      -0.472 -14.041  47.698  1.00 67.56           H
ATOM    133  CB  VAL A  29      -1.000 -15.144  49.450  1.00 67.56           C
ATOM    134  HB  VAL A  29      -1.924 -15.422  49.956  1.00 67.56           H
ATOM    135  CG1 VAL A  29      -0.182 -16.418  49.231  1.00 67.56           C
ATOM    136 1HG1 VAL A  29      -0.766 -17.130  48.648  1.00 67.56           H
ATOM    137 2HG1 VAL A  29       0.735 -16.174  48.695  1.00 67.56           H
ATOM    138 3HG1 VAL A  29       0.069 -16.859  50.196  1.00 67.56           H
ATOM    139  CG2 VAL A  29      -0.250 -14.158  50.348  1.00 67.56           C
ATOM    140 1HG2 VAL A  29       0.664 -13.836  49.850  1.00 67.56           H
ATOM    141 2HG2 VAL A  29      -0.883 -13.292  50.544  1.00 67.56           H
ATOM    142 3HG2 VAL A  29       0.001 -14.645  51.290  1.00 67.56           H
ATOM    143  HN  VAL A  29      -2.809 -13.462  49.213  1.00 67.56           H
ATOM    144  N   ASN A  30      -3.233 -15.728  47.207  1.00 62.31           N
ATOM    145  CA  ASN A  30      -3.880 -16.743  46.392  1.00 62.31           C
ATOM    146  C   ASN A  30      -4.260 -16.139  45.039  1.00 62.31           C
ATOM    147  O   ASN A  30      -4.733 -16.846  44.151  1.00 62.31           O
ATOM    148  HA  ASN A  30      -3.147 -17.545  46.300  1.00 62.31           H
ATOM    149  CB  ASN A  30      -5.159 -17.252  47.060  1.00 62.31           C
ATOM    150 1HB  ASN A  30      -5.788 -16.407  47.341  1.00 62.31           H
ATOM    151 2HB  ASN A  30      -5.729 -17.852  46.350  1.00 62.31           H
ATOM    152  CG  ASN A  30      -4.835 -18.089  48.299  1.00 62.31           C
ATOM    153  OD1 ASN A  30      -3.781 -18.692  48.415  1.00 62.31           O
ATOM    154  ND2 ASN A  30      -5.799 -18.093  49.216  1.00 62.31           N
ATOM    155 1HD2 ASN A  30      -6.641 -17.577  49.058  1.00 62.31           H
ATOM    156 2HD2 ASN A  30      -5.682 -18.612  50.062  1.00 62.31           H
ATOM    157  HN  ASN A  30      -3.840 -15.240  47.834  1.00 62.31           H
ATOM    158  N   PHE A  31      -4.040 -14.837  44.926  1.00 70.86           N
ATOM    159  CA  PHE A  31      -4.331 -14.134  43.688  1.00 70.86           C
ATOM    160  C   PHE A  31      -3.451 -14.647  42.546  1.00 70.86           C
ATOM    161  O   PHE A  31      -2.228 -14.695  42.674  1.00 70.86           O
ATOM    162  HA  PHE A  31      -5.378 -14.321  43.448  1.00 70.86           H
ATOM    163  CB  PHE A  31      -4.022 -12.656  43.929  1.00 70.86           C
ATOM    164 1HB  PHE A  31      -4.536 -12.331  44.834  1.00 70.86           H
ATOM    165 2HB  PHE A  31      -2.953 -12.544  44.113  1.00 70.86           H
ATOM    166  CG  PHE A  31      -4.425 -11.739  42.773  1.00 70.86           C
ATOM    167  CD1 PHE A  31      -3.486 -11.307  41.888  1.00 70.86           C
ATOM    168  HD1 PHE A  31      -2.447 -11.615  42.003  1.00 70.86           H
ATOM    169  CD2 PHE A  31      -5.721 -11.354  42.630  1.00 70.86           C
ATOM    170  HD2 PHE A  31      -6.474 -11.700  43.339  1.00 70.86           H
ATOM    171  CE1 PHE A  31      -3.860 -10.456  40.815  1.00 70.86           C
ATOM    172  HE1 PHE A  31      -3.108 -10.111  40.106  1.00 70.86           H
ATOM    173  CE2 PHE A  31      -6.095 -10.503  41.556  1.00 70.86           C
ATOM    174  HE2 PHE A  31      -7.135 -10.195  41.442  1.00 70.86           H
ATOM    175  CZ  PHE A  31      -5.157 -10.072  40.672  1.00 70.86           C
ATOM    176  HZ  PHE A  31      -5.444  -9.419  39.848  1.00 70.86           H
ATOM    177  HN  PHE A  31      -3.671 -14.266  45.659  1.00 70.86           H
ATOM    178  N   ASN A  32      -4.106 -15.018  41.456  1.00 61.87           N
ATOM    179  CA  ASN A  32      -3.397 -15.511  40.287  1.00 61.87           C
ATOM    180  C   ASN A  32      -2.889 -14.323  39.467  1.00 61.87           C
ATOM    181  O   ASN A  32      -3.631 -13.755  38.667  1.00 61.87           O
ATOM    182  HA  ASN A  32      -2.586 -16.123  40.681  1.00 61.87           H
ATOM    183  CB  ASN A  32      -4.320 -16.343  39.394  1.00 61.87           C
ATOM    184 1HB  ASN A  32      -4.876 -17.055  40.003  1.00 61.87           H
ATOM    185 2HB  ASN A  32      -5.051 -15.693  38.915  1.00 61.87           H
ATOM    186  CG  ASN A  32      -3.519 -17.092  38.327  1.00 61.87           C
ATOM    187  OD1 ASN A  32      -2.306 -16.996  38.242  1.00 61.87           O
ATOM    188  ND2 ASN A  32      -4.264 -17.842  37.519  1.00 61.87           N
ATOM    189 1HD2 ASN A  32      -5.255 -17.877  37.643  1.00 61.87           H
ATOM    190 2HD2 ASN A  32      -3.832 -18.371  36.789  1.00 61.87           H
ATOM    191  HN  ASN A  32      -5.102 -14.987  41.365  1.00 61.87           H
ATOM    192  N   PHE A  33      -1.629 -13.985  39.694  1.00 65.17           N
ATOM    193  CA  PHE A  33      -0.990 -12.925  38.931  1.00 65.17           C
ATOM    194  C   PHE A  33      -0.550 -13.429  37.555  1.00 65.17           C
ATOM    195  O   PHE A  33       0.642 -13.466  37.256  1.00 65.17           O
ATOM    196  HA  PHE A  33      -1.723 -12.129  38.807  1.00 65.17           H
ATOM    197  CB  PHE A  33       0.246 -12.489  39.721  1.00 65.17           C
ATOM    198 1HB  PHE A  33       0.853 -13.368  39.941  1.00 65.17           H
ATOM    199 2HB  PHE A  33       0.852 -11.833  39.095  1.00 65.17           H
ATOM    200  CG  PHE A  33      -0.075 -11.767  41.031  1.00 65.17           C
ATOM    201  CD1 PHE A  33      -0.342 -10.433  41.024  1.00 65.17           C
ATOM    202  HD1 PHE A  33      -0.327  -9.879  40.085  1.00 65.17           H
ATOM    203  CD2 PHE A  33      -0.093 -12.458  42.202  1.00 65.17           C
ATOM    204  HD2 PHE A  33       0.121 -13.527  42.207  1.00 65.17           H
ATOM    205  CE1 PHE A  33      -0.640  -9.763  42.240  1.00 65.17           C
ATOM    206  HE1 PHE A  33      -0.854  -8.694  42.234  1.00 65.17           H
ATOM    207  CE2 PHE A  33      -0.391 -11.788  43.417  1.00 65.17           C
ATOM    208  HE2 PHE A  33      -0.406 -12.342  44.356  1.00 65.17           H
ATOM    209  CZ  PHE A  33      -0.658 -10.454  43.411  1.00 65.17           C
ATOM    210  HZ  PHE A  33      -0.887  -9.940  44.344  1.00 65.17           H
ATOM    211  HN  PHE A  33      -1.048 -14.419  40.382  1.00 65.17           H
ATOM    212  N   THR A  34      -1.537 -13.805  36.755  1.00 64.32           N
ATOM    213  CA  THR A  34      -1.308 -14.025  35.337  1.00 64.32           C
ATOM    214  C   THR A  34      -0.808 -12.741  34.672  1.00 64.32           C
ATOM    215  O   THR A  34      -1.423 -11.685  34.812  1.00 64.32           O
ATOM    216  HA  THR A  34      -0.519 -14.769  35.228  1.00 64.32           H
ATOM    217  CB  THR A  34      -2.604 -14.561  34.726  1.00 64.32           C
ATOM    218  HB  THR A  34      -3.171 -13.760  34.251  1.00 64.32           H
ATOM    219  OG1 THR A  34      -3.255 -15.215  35.812  1.00 64.32           O
ATOM    220  HG1 THR A  34      -4.222 -15.354  35.598  1.00 64.32           H
ATOM    221  CG2 THR A  34      -2.355 -15.680  33.713  1.00 64.32           C
ATOM    222 1HG2 THR A  34      -1.848 -16.510  34.205  1.00 64.32           H
ATOM    223 2HG2 THR A  34      -1.732 -15.303  32.901  1.00 64.32           H
ATOM    224 3HG2 THR A  34      -3.308 -16.024  33.310  1.00 64.32           H
ATOM    225  HN  THR A  34      -2.477 -13.958  37.060  1.00 64.32           H
ATOM    226  N   ASP A  35       0.303 -12.874  33.962  1.00 68.49           N
ATOM    227  CA  ASP A  35       0.890 -11.738  33.271  1.00 68.49           C
ATOM    228  C   ASP A  35       0.111 -11.472  31.982  1.00 68.49           C
ATOM    229  O   ASP A  35       0.478 -11.966  30.917  1.00 68.49           O
ATOM    230  HA  ASP A  35       0.826 -10.910  33.977  1.00 68.49           H
ATOM    231  CB  ASP A  35       2.347 -12.016  32.894  1.00 68.49           C
ATOM    232 1HB  ASP A  35       2.461 -13.064  32.619  1.00 68.49           H
ATOM    233 2HB  ASP A  35       2.619 -11.425  32.020  1.00 68.49           H
ATOM    234  CG  ASP A  35       3.287 -11.683  34.055  1.00 68.49           C
ATOM    235  OD1 ASP A  35       2.900 -10.815  34.867  1.00 68.49           O
ATOM    236  OD2 ASP A  35       4.371 -12.303  34.103  1.00 68.49           O
ATOM    237  HN  ASP A  35       0.798 -13.736  33.855  1.00 68.49           H
ATOM    238  N   PHE A  36      -0.950 -10.690  32.121  1.00 82.29           N
ATOM    239  CA  PHE A  36      -1.683 -10.210  30.961  1.00 82.29           C
ATOM    240  C   PHE A  36      -0.994  -8.991  30.344  1.00 82.29           C
ATOM    241  O   PHE A  36      -1.325  -8.585  29.231  1.00 82.29           O
ATOM    242  HA  PHE A  36      -1.703 -11.021  30.233  1.00 82.29           H
ATOM    243  CB  PHE A  36      -3.075  -9.803  31.449  1.00 82.29           C
ATOM    244 1HB  PHE A  36      -2.968  -9.126  32.296  1.00 82.29           H
ATOM    245 2HB  PHE A  36      -3.577  -9.247  30.658  1.00 82.29           H
ATOM    246  CG  PHE A  36      -3.958 -10.981  31.864  1.00 82.29           C
ATOM    247  CD1 PHE A  36      -3.998 -12.104  31.098  1.00 82.29           C
ATOM    248  HD1 PHE A  36      -3.400 -12.165  30.188  1.00 82.29           H
ATOM    249  CD2 PHE A  36      -4.704 -10.906  32.998  1.00 82.29           C
ATOM    250  HD2 PHE A  36      -4.673 -10.005  33.612  1.00 82.29           H
ATOM    251  CE1 PHE A  36      -4.818 -13.198  31.483  1.00 82.29           C
ATOM    252  HE1 PHE A  36      -4.849 -14.098  30.869  1.00 82.29           H
ATOM    253  CE2 PHE A  36      -5.524 -11.999  33.383  1.00 82.29           C
ATOM    254  HE2 PHE A  36      -6.122 -11.938  34.293  1.00 82.29           H
ATOM    255  CZ  PHE A  36      -5.564 -13.122  32.617  1.00 82.29           C
ATOM    256  HZ  PHE A  36      -6.193 -13.962  32.913  1.00 82.29           H
ATOM    257  HN  PHE A  36      -1.309 -10.386  33.003  1.00 82.29           H
ATOM    258  N   TYR A  37      -0.050  -8.442  31.094  1.00 86.47           N
ATOM    259  CA  TYR A  37       0.767  -7.352  30.589  1.00 86.47           C
ATOM    260  C   TYR A  37       1.944  -7.884  29.768  1.00 86.47           C
ATOM    261  O   TYR A  37       2.829  -8.548  30.305  1.00 86.47           O
ATOM    262  HA  TYR A  37       0.140  -6.730  29.950  1.00 86.47           H
ATOM    263  CB  TYR A  37       1.308  -6.624  31.821  1.00 86.47           C
ATOM    264 1HB  TYR A  37       0.482  -6.425  32.504  1.00 86.47           H
ATOM    265 2HB  TYR A  37       2.002  -7.282  32.344  1.00 86.47           H
ATOM    266  CG  TYR A  37       2.018  -5.306  31.503  1.00 86.47           C
ATOM    267  CD1 TYR A  37       3.395  -5.267  31.421  1.00 86.47           C
ATOM    268  HD1 TYR A  37       3.976  -6.174  31.582  1.00 86.47           H
ATOM    269  CD2 TYR A  37       1.281  -4.157  31.300  1.00 86.47           C
ATOM    270  HD2 TYR A  37       0.193  -4.188  31.365  1.00 86.47           H
ATOM    271  CE1 TYR A  37       4.063  -4.027  31.122  1.00 86.47           C
ATOM    272  HE1 TYR A  37       5.150  -3.982  31.054  1.00 86.47           H
ATOM    273  CE2 TYR A  37       1.949  -2.917  31.001  1.00 86.47           C
ATOM    274  HE2 TYR A  37       1.379  -2.002  30.838  1.00 86.47           H
ATOM    275  CZ  TYR A  37       3.307  -2.913  30.927  1.00 86.47           C
ATOM    276  OH  TYR A  37       3.938  -1.742  30.645  1.00 86.47           O
ATOM    277  HH  TYR A  37       3.272  -1.057  30.349  1.00 86.47           H
ATOM    278  HN  TYR A  37       0.159  -8.729  32.029  1.00 86.47           H
ATOM    279  N   CYS A  38       1.915  -7.572  28.481  1.00 89.60           N
ATOM    280  CA  CYS A  38       2.902  -8.108  27.559  1.00 89.60           C
ATOM    281  C   CYS A  38       3.941  -7.019  27.280  1.00 89.60           C
ATOM    282  O   CYS A  38       3.622  -5.990  26.687  1.00 89.60           O
ATOM    283  HA  CYS A  38       3.362  -8.963  28.055  1.00 89.60           H
ATOM    284  CB  CYS A  38       2.254  -8.621  26.271  1.00 89.60           C
ATOM    285 1HB  CYS A  38       1.460  -9.328  26.511  1.00 89.60           H
ATOM    286 2HB  CYS A  38       1.792  -7.794  25.733  1.00 89.60           H
ATOM    287  SG  CYS A  38       3.512  -9.428  25.216  1.00 89.60           S
ATOM    288  HN  CYS A  38       1.236  -6.966  28.067  1.00 89.60           H
ATOM    289  N   GLU A  39       5.162  -7.283  27.722  1.00 81.25           N
ATOM    290  CA  GLU A  39       6.287  -6.439  27.361  1.00 81.25           C
ATOM    291  C   GLU A  39       6.861  -6.868  26.009  1.00 81.25           C
ATOM    292  O   GLU A  39       7.263  -8.018  25.838  1.00 81.25           O
ATOM    293  HA  GLU A  39       5.881  -5.430  27.287  1.00 81.25           H
ATOM    294  CB  GLU A  39       7.365  -6.467  28.447  1.00 81.25           C
ATOM    295 1HB  GLU A  39       7.681  -7.495  28.624  1.00 81.25           H
ATOM    296 2HB  GLU A  39       8.185  -5.806  28.168  1.00 81.25           H
ATOM    297  CG  GLU A  39       6.818  -5.939  29.775  1.00 81.25           C
ATOM    298 1HG  GLU A  39       6.361  -4.961  29.621  1.00 81.25           H
ATOM    299 2HG  GLU A  39       6.035  -6.603  30.140  1.00 81.25           H
ATOM    300  CD  GLU A  39       7.930  -5.828  30.820  1.00 81.25           C
ATOM    301  OE1 GLU A  39       7.648  -5.244  31.889  1.00 81.25           O
ATOM    302  OE2 GLU A  39       9.037  -6.330  30.527  1.00 81.25           O
ATOM    303  HN  GLU A  39       5.387  -8.057  28.315  1.00 81.25           H
ATOM    304  N   LYS A  40       6.880  -5.921  25.082  1.00 87.36           N
ATOM    305  CA  LYS A  40       7.216  -6.230  23.703  1.00 87.36           C
ATOM    306  C   LYS A  40       8.649  -5.774  23.418  1.00 87.36           C
ATOM    307  O   LYS A  40       8.965  -5.370  22.300  1.00 87.36           O
ATOM    308  HA  LYS A  40       7.170  -7.313  23.590  1.00 87.36           H
ATOM    309  CB  LYS A  40       6.179  -5.630  22.751  1.00 87.36           C
ATOM    310 1HB  LYS A  40       6.114  -4.554  22.910  1.00 87.36           H
ATOM    311 2HB  LYS A  40       6.497  -5.781  21.720  1.00 87.36           H
ATOM    312  CG  LYS A  40       4.805  -6.268  22.965  1.00 87.36           C
ATOM    313 1HG  LYS A  40       4.895  -7.354  22.930  1.00 87.36           H
ATOM    314 2HG  LYS A  40       4.432  -6.011  23.957  1.00 87.36           H
ATOM    315  CD  LYS A  40       3.811  -5.798  21.902  1.00 87.36           C
ATOM    316 1HD  LYS A  40       3.681  -4.718  21.972  1.00 87.36           H
ATOM    317 2HD  LYS A  40       4.209  -6.007  20.909  1.00 87.36           H
ATOM    318  CE  LYS A  40       2.458  -6.492  22.071  1.00 87.36           C
ATOM    319 1HE  LYS A  40       2.600  -7.572  22.118  1.00 87.36           H
ATOM    320 2HE  LYS A  40       2.002  -6.189  23.013  1.00 87.36           H
ATOM    321  NZ  LYS A  40       1.557  -6.154  20.946  1.00 87.36           N
ATOM    322 1HZ  LYS A  40       0.686  -6.662  21.047  1.00 87.36           H
ATOM    323 2HZ  LYS A  40       1.371  -5.157  20.951  1.00 87.36           H
ATOM    324 3HZ  LYS A  40       1.999  -6.411  20.070  1.00 87.36           H
ATOM    325  HN  LYS A  40       6.671  -4.960  25.261  1.00 87.36           H
ATOM    326  N   ASN A  41       9.478  -5.854  24.449  1.00 82.58           N
ATOM    327  CA  ASN A  41      10.855  -5.405  24.338  1.00 82.58           C
ATOM    328  C   ASN A  41      11.548  -6.172  23.210  1.00 82.58           C
ATOM    329  O   ASN A  41      12.291  -5.588  22.423  1.00 82.58           O
ATOM    330  HA  ASN A  41      10.793  -4.336  24.138  1.00 82.58           H
ATOM    331  CB  ASN A  41      11.626  -5.670  25.633  1.00 82.58           C
ATOM    332 1HB  ASN A  41      11.481  -6.705  25.942  1.00 82.58           H
ATOM    333 2HB  ASN A  41      12.694  -5.537  25.458  1.00 82.58           H
ATOM    334  CG  ASN A  41      11.165  -4.730  26.748  1.00 82.58           C
ATOM    335  OD1 ASN A  41      10.777  -3.596  26.518  1.00 82.58           O
ATOM    336  ND2 ASN A  41      11.229  -5.261  27.965  1.00 82.58           N
ATOM    337 1HD2 ASN A  41      11.558  -6.198  28.085  1.00 82.58           H
ATOM    338 2HD2 ASN A  41      10.949  -4.724  28.761  1.00 82.58           H
ATOM    339  HN  ASN A  41       9.222  -6.217  25.345  1.00 82.58           H
ATOM    340  N   ASN A  42      11.280  -7.469  23.168  1.00 83.69           N
ATOM    341  CA  ASN A  42      11.913  -8.332  22.185  1.00 83.69           C
ATOM    342  C   ASN A  42      11.473  -7.910  20.782  1.00 83.69           C
ATOM    343  O   ASN A  42      12.259  -7.965  19.838  1.00 83.69           O
ATOM    344  HA  ASN A  42      12.985  -8.207  22.341  1.00 83.69           H
ATOM    345  CB  ASN A  42      11.504  -9.792  22.390  1.00 83.69           C
ATOM    346 1HB  ASN A  42      10.417  -9.873  22.383  1.00 83.69           H
ATOM    347 2HB  ASN A  42      11.873 -10.397  21.561  1.00 83.69           H
ATOM    348  CG  ASN A  42      12.053 -10.337  23.710  1.00 83.69           C
ATOM    349  OD1 ASN A  42      12.866  -9.717  24.376  1.00 83.69           O
ATOM    350  ND2 ASN A  42      11.564 -11.526  24.050  1.00 83.69           N
ATOM    351 1HD2 ASN A  42      10.899 -11.981  23.458  1.00 83.69           H
ATOM    352 2HD2 ASN A  42      11.862 -11.965  24.897  1.00 83.69           H
ATOM    353  HN  ASN A  42      10.645  -7.930  23.788  1.00 83.69           H
ATOM    354  N   VAL A  43      10.217  -7.497  20.690  1.00 90.66           N
ATOM    355  CA  VAL A  43       9.644  -7.124  19.408  1.00 90.66           C
ATOM    356  C   VAL A  43      10.323  -5.850  18.903  1.00 90.66           C
ATOM    357  O   VAL A  43      10.650  -5.743  17.722  1.00 90.66           O
ATOM    358  HA  VAL A  43       9.850  -7.933  18.708  1.00 90.66           H
ATOM    359  CB  VAL A  43       8.126  -6.982  19.535  1.00 90.66           C
ATOM    360  HB  VAL A  43       7.922  -6.162  20.224  1.00 90.66           H
ATOM    361  CG1 VAL A  43       7.494  -6.631  18.187  1.00 90.66           C
ATOM    362 1HG1 VAL A  43       7.904  -5.687  17.828  1.00 90.66           H
ATOM    363 2HG1 VAL A  43       7.712  -7.420  17.467  1.00 90.66           H
ATOM    364 3HG1 VAL A  43       6.414  -6.536  18.305  1.00 90.66           H
ATOM    365  CG2 VAL A  43       7.503  -8.252  20.119  1.00 90.66           C
ATOM    366 1HG2 VAL A  43       7.722  -9.097  19.466  1.00 90.66           H
ATOM    367 2HG2 VAL A  43       7.921  -8.440  21.108  1.00 90.66           H
ATOM    368 3HG2 VAL A  43       6.424  -8.124  20.198  1.00 90.66           H
ATOM    369  HN  VAL A  43       9.596  -7.417  21.470  1.00 90.66           H
ATOM    370  N   ARG A  44      10.516  -4.915  19.822  1.00 86.19           N
ATOM    371  CA  ARG A  44      11.144  -3.650  19.483  1.00 86.19           C
ATOM    372  C   ARG A  44      12.603  -3.872  19.080  1.00 86.19           C
ATOM    373  O   ARG A  44      13.109  -3.209  18.176  1.00 86.19           O
ATOM    374  HA  ARG A  44      10.560  -3.264  18.647  1.00 86.19           H
ATOM    375  CB  ARG A  44      11.091  -2.675  20.661  1.00 86.19           C
ATOM    376 1HB  ARG A  44      11.505  -3.150  21.550  1.00 86.19           H
ATOM    377 2HB  ARG A  44      11.711  -1.805  20.446  1.00 86.19           H
ATOM    378  CG  ARG A  44       9.654  -2.228  20.938  1.00 86.19           C
ATOM    379 1HG  ARG A  44       9.178  -1.924  20.005  1.00 86.19           H
ATOM    380 2HG  ARG A  44       9.078  -3.065  21.332  1.00 86.19           H
ATOM    381  CD  ARG A  44       9.623  -1.067  21.934  1.00 86.19           C
ATOM    382 1HD  ARG A  44      10.340  -0.302  21.636  1.00 86.19           H
ATOM    383 2HD  ARG A  44       8.639  -0.599  21.930  1.00 86.19           H
ATOM    384  NE  ARG A  44       9.944  -1.558  23.293  1.00 86.19           N
ATOM    385  HE  ARG A  44      10.908  -1.643  23.545  1.00 86.19           H
ATOM    386  CZ  ARG A  44       9.023  -1.895  24.207  1.00 86.19           C
ATOM    387  NH1 ARG A  44       7.717  -1.800  23.923  1.00 86.19           N
ATOM    388 1HH1 ARG A  44       7.423  -1.476  23.024  1.00 86.19           H
ATOM    389 2HH1 ARG A  44       7.037  -2.054  24.610  1.00 86.19           H
ATOM    390  NH2 ARG A  44       9.429  -2.328  25.408  1.00 86.19           N
ATOM    391 1HH2 ARG A  44       8.755  -2.584  26.101  1.00 86.19           H
ATOM    392 2HH2 ARG A  44      10.406  -2.396  25.612  1.00 86.19           H
ATOM    393  HN  ARG A  44      10.252  -5.012  20.782  1.00 86.19           H
ATOM    394  N   GLN A  45      13.238  -4.808  19.770  1.00 83.38           N
ATOM    395  CA  GLN A  45      14.635  -5.112  19.509  1.00 83.38           C
ATOM    396  C   GLN A  45      14.800  -5.674  18.095  1.00 83.38           C
ATOM    397  O   GLN A  45      15.729  -5.302  17.380  1.00 83.38           O
ATOM    398  HA  GLN A  45      15.159  -4.160  19.592  1.00 83.38           H
ATOM    399  CB  GLN A  45      15.190  -6.082  20.553  1.00 83.38           C
ATOM    400 1HB  GLN A  45      14.968  -5.710  21.554  1.00 83.38           H
ATOM    401 2HB  GLN A  45      14.695  -7.049  20.456  1.00 83.38           H
ATOM    402  CG  GLN A  45      16.701  -6.258  20.391  1.00 83.38           C
ATOM    403 1HG  GLN A  45      16.920  -6.662  19.403  1.00 83.38           H
ATOM    404 2HG  GLN A  45      17.192  -5.287  20.454  1.00 83.38           H
ATOM    405  CD  GLN A  45      17.263  -7.190  21.466  1.00 83.38           C
ATOM    406  OE1 GLN A  45      16.538  -7.819  22.220  1.00 83.38           O
ATOM    407  NE2 GLN A  45      18.591  -7.245  21.494  1.00 83.38           N
ATOM    408 1HE2 GLN A  45      19.128  -6.703  20.846  1.00 83.38           H
ATOM    409 2HE2 GLN A  45      19.054  -7.828  22.162  1.00 83.38           H
ATOM    410  HN  GLN A  45      12.816  -5.352  20.494  1.00 83.38           H
ATOM    411  N   PHE A  46      13.885  -6.562  17.735  1.00 92.54           N
ATOM    412  CA  PHE A  46      13.891  -7.145  16.405  1.00 92.54           C
ATOM    413  C   PHE A  46      13.709  -6.068  15.333  1.00 92.54           C
ATOM    414  O   PHE A  46      14.433  -6.048  14.339  1.00 92.54           O
ATOM    415  HA  PHE A  46      14.857  -7.631  16.268  1.00 92.54           H
ATOM    416  CB  PHE A  46      12.712  -8.119  16.338  1.00 92.54           C
ATOM    417 1HB  PHE A  46      12.840  -8.882  17.105  1.00 92.54           H
ATOM    418 2HB  PHE A  46      11.795  -7.579  16.574  1.00 92.54           H
ATOM    419  CG  PHE A  46      12.548  -8.804  14.980  1.00 92.54           C
ATOM    420  CD1 PHE A  46      11.624  -8.345  14.093  1.00 92.54           C
ATOM    421  HD1 PHE A  46      11.001  -7.488  14.350  1.00 92.54           H
ATOM    422  CD2 PHE A  46      13.325  -9.873  14.659  1.00 92.54           C
ATOM    423  HD2 PHE A  46      14.065 -10.242  15.369  1.00 92.54           H
ATOM    424  CE1 PHE A  46      11.472  -8.981  12.833  1.00 92.54           C
ATOM    425  HE1 PHE A  46      10.731  -8.613  12.123  1.00 92.54           H
ATOM    426  CE2 PHE A  46      13.172 -10.509  13.399  1.00 92.54           C
ATOM    427  HE2 PHE A  46      13.795 -11.366  13.142  1.00 92.54           H
ATOM    428  CZ  PHE A  46      12.249 -10.050  12.512  1.00 92.54           C
ATOM    429  HZ  PHE A  46      12.132 -10.538  11.545  1.00 92.54           H
ATOM    430  HN  PHE A  46      13.151  -6.882  18.334  1.00 92.54           H
ATOM    431  N   ALA A  47      12.738  -5.199  15.572  1.00 92.36           N
ATOM    432  CA  ALA A  47      12.405  -4.164  14.608  1.00 92.36           C
ATOM    433  C   ALA A  47      13.628  -3.272  14.381  1.00 92.36           C
ATOM    434  O   ALA A  47      13.913  -2.880  13.251  1.00 92.36           O
ATOM    435  HA  ALA A  47      12.146  -4.655  13.670  1.00 92.36           H
ATOM    436  CB  ALA A  47      11.192  -3.375  15.104  1.00 92.36           C
ATOM    437 1HB  ALA A  47      10.343  -4.049  15.220  1.00 92.36           H
ATOM    438 2HB  ALA A  47      11.425  -2.915  16.064  1.00 92.36           H
ATOM    439 3HB  ALA A  47      10.943  -2.599  14.380  1.00 92.36           H
ATOM    440  HN  ALA A  47      12.184  -5.194  16.405  1.00 92.36           H
ATOM    441  N   SER A  48      14.317  -2.979  15.474  1.00 90.41           N
ATOM    442  CA  SER A  48      15.393  -2.003  15.441  1.00 90.41           C
ATOM    443  C   SER A  48      16.544  -2.522  14.577  1.00 90.41           C
ATOM    444  O   SER A  48      17.348  -1.740  14.073  1.00 90.41           O
ATOM    445  HA  SER A  48      14.957  -1.107  14.998  1.00 90.41           H
ATOM    446  CB  SER A  48      15.890  -1.683  16.852  1.00 90.41           C
ATOM    447 1HB  SER A  48      16.565  -0.827  16.813  1.00 90.41           H
ATOM    448 2HB  SER A  48      15.046  -1.395  17.477  1.00 90.41           H
ATOM    449  OG  SER A  48      16.563  -2.790  17.445  1.00 90.41           O
ATOM    450  HG  SER A  48      16.096  -3.642  17.207  1.00 90.41           H
ATOM    451  HN  SER A  48      14.151  -3.394  16.369  1.00 90.41           H
ATOM    452  N   HIS A  49      16.586  -3.839  14.433  1.00 86.75           N
ATOM    453  CA  HIS A  49      17.665  -4.477  13.698  1.00 86.75           C
ATOM    454  C   HIS A  49      17.199  -4.795  12.276  1.00 86.75           C
ATOM    455  O   HIS A  49      17.959  -4.641  11.321  1.00 86.75           O
ATOM    456  HA  HIS A  49      18.481  -3.756  13.652  1.00 86.75           H
ATOM    457  CB  HIS A  49      18.175  -5.712  14.444  1.00 86.75           C
ATOM    458 1HB  HIS A  49      17.327  -6.353  14.687  1.00 86.75           H
ATOM    459 2HB  HIS A  49      18.825  -6.282  13.781  1.00 86.75           H
ATOM    460  CG  HIS A  49      18.927  -5.395  15.714  1.00 86.75           C
ATOM    461  ND1 HIS A  49      18.301  -5.245  16.940  1.00 86.75           N
ATOM    462  HD1 HIS A  49      17.319  -5.328  17.109  1.00 86.75           H
ATOM    463  CD2 HIS A  49      20.259  -5.201  15.937  1.00 86.75           C
ATOM    464  HD2 HIS A  49      21.044  -5.247  15.182  1.00 86.75           H
ATOM    465  CE1 HIS A  49      19.224  -4.973  17.851  1.00 86.75           C
ATOM    466  HE1 HIS A  49      19.045  -4.802  18.912  1.00 86.75           H
ATOM    467  NE2 HIS A  49      20.437  -4.946  17.227  1.00 86.75           N
ATOM    468  HN  HIS A  49      15.902  -4.465  14.808  1.00 86.75           H
ATOM    469  N   PHE A  50      15.952  -5.231  12.179  1.00 90.34           N
ATOM    470  CA  PHE A  50      15.461  -5.829  10.949  1.00 90.34           C
ATOM    471  C   PHE A  50      14.967  -4.756   9.977  1.00 90.34           C
ATOM    472  O   PHE A  50      15.288  -4.793   8.790  1.00 90.34           O
ATOM    473  HA  PHE A  50      16.293  -6.370  10.499  1.00 90.34           H
ATOM    474  CB  PHE A  50      14.288  -6.735  11.329  1.00 90.34           C
ATOM    475 1HB  PHE A  50      14.634  -7.480  12.046  1.00 90.34           H
ATOM    476 2HB  PHE A  50      13.529  -6.137  11.833  1.00 90.34           H
ATOM    477  CG  PHE A  50      13.646  -7.452  10.140  1.00 90.34           C
ATOM    478  CD1 PHE A  50      12.457  -7.017   9.645  1.00 90.34           C
ATOM    479  HD1 PHE A  50      11.961  -6.156  10.094  1.00 90.34           H
ATOM    480  CD2 PHE A  50      14.264  -8.526   9.579  1.00 90.34           C
ATOM    481  HD2 PHE A  50      15.216  -8.876   9.977  1.00 90.34           H
ATOM    482  CE1 PHE A  50      11.860  -7.682   8.541  1.00 90.34           C
ATOM    483  HE1 PHE A  50      10.907  -7.333   8.144  1.00 90.34           H
ATOM    484  CE2 PHE A  50      13.667  -9.192   8.476  1.00 90.34           C
ATOM    485  HE2 PHE A  50      14.163 -10.053   8.026  1.00 90.34           H
ATOM    486  CZ  PHE A  50      12.478  -8.756   7.980  1.00 90.34           C
ATOM    487  HZ  PHE A  50      12.021  -9.267   7.133  1.00 90.34           H
ATOM    488  HN  PHE A  50      15.283  -5.181  12.921  1.00 90.34           H
ATOM    489  N   LEU A  51      14.194  -3.824  10.516  1.00 92.22           N
ATOM    490  CA  LEU A  51      13.397  -2.940   9.684  1.00 92.22           C
ATOM    491  C   LEU A  51      14.317  -1.938   8.983  1.00 92.22           C
ATOM    492  O   LEU A  51      14.258  -1.783   7.765  1.00 92.22           O
ATOM    493  HA  LEU A  51      12.913  -3.554   8.925  1.00 92.22           H
ATOM    494  CB  LEU A  51      12.288  -2.283  10.509  1.00 92.22           C
ATOM    495 1HB  LEU A  51      12.749  -1.747  11.339  1.00 92.22           H
ATOM    496 2HB  LEU A  51      11.791  -1.540   9.886  1.00 92.22           H
ATOM    497  CG  LEU A  51      11.225  -3.227  11.076  1.00 92.22           C
ATOM    498  HG  LEU A  51      11.714  -3.921  11.759  1.00 92.22           H
ATOM    499  CD1 LEU A  51      10.182  -2.455  11.886  1.00 92.22           C
ATOM    500 1HD1 LEU A  51      10.672  -1.942  12.714  1.00 92.22           H
ATOM    501 2HD1 LEU A  51       9.693  -1.722  11.244  1.00 92.22           H
ATOM    502 3HD1 LEU A  51       9.439  -3.149  12.277  1.00 92.22           H
ATOM    503  CD2 LEU A  51      10.585  -4.062   9.965  1.00 92.22           C
ATOM    504 1HD2 LEU A  51      10.113  -3.400   9.239  1.00 92.22           H
ATOM    505 2HD2 LEU A  51      11.352  -4.657   9.469  1.00 92.22           H
ATOM    506 3HD2 LEU A  51       9.833  -4.724  10.395  1.00 92.22           H
ATOM    507  HN  LEU A  51      14.109  -3.670  11.500  1.00 92.22           H
ATOM    508  N   PRO A  52      15.181  -1.244   9.737  1.00 93.93           N
ATOM    509  CA  PRO A  52      15.903  -0.093   9.190  1.00 93.93           C
ATOM    510  C   PRO A  52      16.634  -0.430   7.900  1.00 93.93           C
ATOM    511  O   PRO A  52      16.466   0.252   6.891  1.00 93.93           O
ATOM    512  HA  PRO A  52      15.201   0.697   8.921  1.00 93.93           H
ATOM    513  CB  PRO A  52      16.873   0.291  10.308  1.00 93.93           C
ATOM    514 1HB  PRO A  52      17.838  -0.203  10.190  1.00 93.93           H
ATOM    515 2HB  PRO A  52      17.065   1.364  10.322  1.00 93.93           H
ATOM    516  CG  PRO A  52      16.155  -0.168  11.572  1.00 93.93           C
ATOM    517 1HG  PRO A  52      16.845  -0.290  12.407  1.00 93.93           H
ATOM    518 2HG  PRO A  52      15.405   0.553  11.896  1.00 93.93           H
ATOM    519  CD  PRO A  52      15.533  -1.489  11.147  1.00 93.93           C
ATOM    520 1HD  PRO A  52      16.234  -2.317  11.246  1.00 93.93           H
ATOM    521 2HD  PRO A  52      14.661  -1.738  11.752  1.00 93.93           H
ATOM    522  N   PRO A  53      17.459  -1.486   7.903  1.00 94.88           N
ATOM    523  CA  PRO A  53      18.225  -1.848   6.707  1.00 94.88           C
ATOM    524  C   PRO A  53      17.341  -1.998   5.480  1.00 94.88           C
ATOM    525  O   PRO A  53      17.690  -1.529   4.397  1.00 94.88           O
ATOM    526  HA  PRO A  53      18.927  -1.053   6.457  1.00 94.88           H
ATOM    527  CB  PRO A  53      18.892  -3.170   7.091  1.00 94.88           C
ATOM    528 1HB  PRO A  53      18.284  -4.026   6.800  1.00 94.88           H
ATOM    529 2HB  PRO A  53      19.860  -3.287   6.603  1.00 94.88           H
ATOM    530  CG  PRO A  53      19.034  -3.068   8.605  1.00 94.88           C
ATOM    531 1HG  PRO A  53      19.161  -4.047   9.066  1.00 94.88           H
ATOM    532 2HG  PRO A  53      19.904  -2.478   8.891  1.00 94.88           H
ATOM    533  CD  PRO A  53      17.732  -2.404   9.023  1.00 94.88           C
ATOM    534 1HD  PRO A  53      16.929  -3.131   9.149  1.00 94.88           H
ATOM    535 2HD  PRO A  53      17.832  -1.877   9.972  1.00 94.88           H
ATOM    536  N   LEU A  54      16.207  -2.654   5.683  1.00 92.49           N
ATOM    537  CA  LEU A  54      15.335  -3.001   4.574  1.00 92.49           C
ATOM    538  C   LEU A  54      14.662  -1.734   4.043  1.00 92.49           C
ATOM    539  O   LEU A  54      14.538  -1.553   2.833  1.00 92.49           O
ATOM    540  HA  LEU A  54      15.961  -3.416   3.784  1.00 92.49           H
ATOM    541  CB  LEU A  54      14.348  -4.094   4.990  1.00 92.49           C
ATOM    542 1HB  LEU A  54      13.791  -3.741   5.858  1.00 92.49           H
ATOM    543 2HB  LEU A  54      13.629  -4.233   4.184  1.00 92.49           H
ATOM    544  CG  LEU A  54      14.959  -5.455   5.331  1.00 92.49           C
ATOM    545  HG  LEU A  54      15.668  -5.316   6.147  1.00 92.49           H
ATOM    546  CD1 LEU A  54      13.887  -6.429   5.825  1.00 92.49           C
ATOM    547 1HD1 LEU A  54      13.413  -6.024   6.719  1.00 92.49           H
ATOM    548 2HD1 LEU A  54      13.136  -6.567   5.047  1.00 92.49           H
ATOM    549 3HD1 LEU A  54      14.348  -7.388   6.060  1.00 92.49           H
ATOM    550  CD2 LEU A  54      15.742  -6.018   4.143  1.00 92.49           C
ATOM    551 1HD2 LEU A  54      15.072  -6.138   3.291  1.00 92.49           H
ATOM    552 2HD2 LEU A  54      16.545  -5.330   3.879  1.00 92.49           H
ATOM    553 3HD2 LEU A  54      16.165  -6.985   4.412  1.00 92.49           H
ATOM    554  HN  LEU A  54      15.884  -2.946   6.583  1.00 92.49           H
ATOM    555  N   TYR A  55      14.245  -0.890   4.975  1.00 92.59           N
ATOM    556  CA  TYR A  55      13.554   0.337   4.618  1.00 92.59           C
ATOM    557  C   TYR A  55      14.466   1.267   3.816  1.00 92.59           C
ATOM    558  O   TYR A  55      14.015   1.938   2.889  1.00 92.59           O
ATOM    559  HA  TYR A  55      12.691   0.072   4.007  1.00 92.59           H
ATOM    560  CB  TYR A  55      13.189   1.016   5.940  1.00 92.59           C
ATOM    561 1HB  TYR A  55      14.046   0.966   6.611  1.00 92.59           H
ATOM    562 2HB  TYR A  55      12.992   2.072   5.752  1.00 92.59           H
ATOM    563  CG  TYR A  55      11.975   0.402   6.640  1.00 92.59           C
ATOM    564  CD1 TYR A  55      11.386  -0.736   6.129  1.00 92.59           C
ATOM    565  HD1 TYR A  55      11.785  -1.198   5.226  1.00 92.59           H
ATOM    566  CD2 TYR A  55      11.470   0.987   7.784  1.00 92.59           C
ATOM    567  HD2 TYR A  55      11.935   1.886   8.187  1.00 92.59           H
ATOM    568  CE1 TYR A  55      10.244  -1.314   6.789  1.00 92.59           C
ATOM    569  HE1 TYR A  55       9.769  -2.213   6.395  1.00 92.59           H
ATOM    570  CE2 TYR A  55      10.327   0.409   8.443  1.00 92.59           C
ATOM    571  HE2 TYR A  55       9.918   0.861   9.347  1.00 92.59           H
ATOM    572  CZ  TYR A  55       9.771  -0.713   7.913  1.00 92.59           C
ATOM    573  OH  TYR A  55       8.692  -1.259   8.536  1.00 92.59           O
ATOM    574  HH  TYR A  55       8.328  -2.014   7.990  1.00 92.59           H
ATOM    575  HN  TYR A  55      14.372  -1.033   5.957  1.00 92.59           H
ATOM    576  N   TRP A  56      15.734   1.277   4.202  1.00 90.99           N
ATOM    577  CA  TRP A  56      16.723   2.077   3.500  1.00 90.99           C
ATOM    578  C   TRP A  56      16.904   1.485   2.101  1.00 90.99           C
ATOM    579  O   TRP A  56      16.965   2.219   1.116  1.00 90.99           O
ATOM    580  HA  TRP A  56      16.339   3.094   3.428  1.00 90.99           H
ATOM    581  CB  TRP A  56      18.031   2.150   4.292  1.00 90.99           C
ATOM    582 1HB  TRP A  56      18.221   1.179   4.749  1.00 90.99           H
ATOM    583 2HB  TRP A  56      18.851   2.344   3.601  1.00 90.99           H
ATOM    584  CG  TRP A  56      18.038   3.222   5.384  1.00 90.99           C
ATOM    585  CD1 TRP A  56      18.141   3.049   6.709  1.00 90.99           C
ATOM    586  HD1 TRP A  56      18.236   2.078   7.195  1.00 90.99           H
ATOM    587  CD2 TRP A  56      17.934   4.648   5.189  1.00 90.99           C
ATOM    588  NE1 TRP A  56      18.110   4.254   7.380  1.00 90.99           N
ATOM    589  HE1 TRP A  56      18.170   4.383   8.370  1.00 90.99           H
ATOM    590  CE2 TRP A  56      17.980   5.258   6.426  1.00 90.99           C
ATOM    591  CE3 TRP A  56      17.805   5.398   4.007  1.00 90.99           C
ATOM    592  HE3 TRP A  56      17.766   4.940   3.019  1.00 90.99           H
ATOM    593  CZ2 TRP A  56      17.904   6.645   6.601  1.00 90.99           C
ATOM    594  HZ2 TRP A  56      17.943   7.102   7.589  1.00 90.99           H
ATOM    595  CZ3 TRP A  56      17.730   6.783   4.198  1.00 90.99           C
ATOM    596  HZ3 TRP A  56      17.628   7.412   3.314  1.00 90.99           H
ATOM    597  CH2 TRP A  56      17.775   7.412   5.437  1.00 90.99           C
ATOM    598  HH2 TRP A  56      17.710   8.498   5.502  1.00 90.99           H
ATOM    599  HN  TRP A  56      16.087   0.752   4.977  1.00 90.99           H
ATOM    600  N   LEU A  57      16.986   0.163   2.058  1.00 91.61           N
ATOM    601  CA  LEU A  57      17.160  -0.535   0.796  1.00 91.61           C
ATOM    602  C   LEU A  57      15.961  -0.250  -0.110  1.00 91.61           C
ATOM    603  O   LEU A  57      16.130   0.108  -1.274  1.00 91.61           O
ATOM    604  HA  LEU A  57      18.055  -0.134   0.322  1.00 91.61           H
ATOM    605  CB  LEU A  57      17.407  -2.026   1.039  1.00 91.61           C
ATOM    606 1HB  LEU A  57      18.303  -2.131   1.650  1.00 91.61           H
ATOM    607 2HB  LEU A  57      16.575  -2.421   1.622  1.00 91.61           H
ATOM    608  CG  LEU A  57      17.572  -2.891  -0.213  1.00 91.61           C
ATOM    609  HG  LEU A  57      16.716  -2.714  -0.865  1.00 91.61           H
ATOM    610  CD1 LEU A  57      18.825  -2.491  -0.993  1.00 91.61           C
ATOM    611 1HD1 LEU A  57      18.747  -1.448  -1.298  1.00 91.61           H
ATOM    612 2HD1 LEU A  57      19.704  -2.620  -0.361  1.00 91.61           H
ATOM    613 3HD1 LEU A  57      18.919  -3.122  -1.878  1.00 91.61           H
ATOM    614  CD2 LEU A  57      17.569  -4.378   0.145  1.00 91.61           C
ATOM    615 1HD2 LEU A  57      18.392  -4.590   0.827  1.00 91.61           H
ATOM    616 2HD2 LEU A  57      16.624  -4.635   0.625  1.00 91.61           H
ATOM    617 3HD2 LEU A  57      17.687  -4.970  -0.763  1.00 91.61           H
ATOM    618  HN  LEU A  57      16.935  -0.426   2.864  1.00 91.61           H
ATOM    619  N   VAL A  58      14.776  -0.419   0.459  1.00 93.43           N
ATOM    620  CA  VAL A  58      13.550  -0.239  -0.299  1.00 93.43           C
ATOM    621  C   VAL A  58      13.490   1.195  -0.831  1.00 93.43           C
ATOM    622  O   VAL A  58      13.143   1.416  -1.990  1.00 93.43           O
ATOM    623  HA  VAL A  58      13.581  -0.926  -1.144  1.00 93.43           H
ATOM    624  CB  VAL A  58      12.342  -0.606   0.566  1.00 93.43           C
ATOM    625  HB  VAL A  58      12.452  -0.103   1.527  1.00 93.43           H
ATOM    626  CG1 VAL A  58      11.041  -0.117  -0.074  1.00 93.43           C
ATOM    627 1HG1 VAL A  58      11.075   0.967  -0.184  1.00 93.43           H
ATOM    628 2HG1 VAL A  58      10.922  -0.578  -1.054  1.00 93.43           H
ATOM    629 3HG1 VAL A  58      10.199  -0.391   0.561  1.00 93.43           H
ATOM    630  CG2 VAL A  58      12.292  -2.113   0.827  1.00 93.43           C
ATOM    631 1HG2 VAL A  58      12.217  -2.643  -0.122  1.00 93.43           H
ATOM    632 2HG2 VAL A  58      13.200  -2.422   1.345  1.00 93.43           H
ATOM    633 3HG2 VAL A  58      11.424  -2.346   1.443  1.00 93.43           H
ATOM    634  HN  VAL A  58      14.648  -0.674   1.417  1.00 93.43           H
ATOM    635  N   PHE A  59      13.835   2.131   0.041  1.00 94.41           N
ATOM    636  CA  PHE A  59      13.784   3.539  -0.313  1.00 94.41           C
ATOM    637  C   PHE A  59      14.672   3.832  -1.524  1.00 94.41           C
ATOM    638  O   PHE A  59      14.225   4.445  -2.492  1.00 94.41           O
ATOM    639  HA  PHE A  59      12.749   3.773  -0.558  1.00 94.41           H
ATOM    640  CB  PHE A  59      14.310   4.322   0.892  1.00 94.41           C
ATOM    641 1HB  PHE A  59      13.614   4.203   1.722  1.00 94.41           H
ATOM    642 2HB  PHE A  59      15.260   3.890   1.207  1.00 94.41           H
ATOM    643  CG  PHE A  59      14.510   5.815   0.623  1.00 94.41           C
ATOM    644  CD1 PHE A  59      15.767   6.330   0.549  1.00 94.41           C
ATOM    645  HD1 PHE A  59      16.631   5.679   0.680  1.00 94.41           H
ATOM    646  CD2 PHE A  59      13.432   6.627   0.460  1.00 94.41           C
ATOM    647  HD2 PHE A  59      12.425   6.215   0.519  1.00 94.41           H
ATOM    648  CE1 PHE A  59      15.953   7.716   0.300  1.00 94.41           C
ATOM    649  HE1 PHE A  59      16.960   8.129   0.241  1.00 94.41           H
ATOM    650  CE2 PHE A  59      13.618   8.013   0.211  1.00 94.41           C
ATOM    651  HE2 PHE A  59      12.753   8.664   0.080  1.00 94.41           H
ATOM    652  CZ  PHE A  59      14.874   8.528   0.136  1.00 94.41           C
ATOM    653  HZ  PHE A  59      15.017   9.592  -0.055  1.00 94.41           H
ATOM    654  HN  PHE A  59      14.144   1.940   0.973  1.00 94.41           H
ATOM    655  N   ILE A  60      15.914   3.380  -1.431  1.00 92.08           N
ATOM    656  CA  ILE A  60      16.912   3.721  -2.431  1.00 92.08           C
ATOM    657  C   ILE A  60      16.466   3.185  -3.793  1.00 92.08           C
ATOM    658  O   ILE A  60      16.416   3.929  -4.771  1.00 92.08           O
ATOM    659  HA  ILE A  60      16.960   4.808  -2.486  1.00 92.08           H
ATOM    660  CB  ILE A  60      18.294   3.228  -1.998  1.00 92.08           C
ATOM    661  HB  ILE A  60      18.204   2.185  -1.692  1.00 92.08           H
ATOM    662  CG1 ILE A  60      18.802   4.013  -0.787  1.00 92.08           C
ATOM    663 1HG1 ILE A  60      19.079   5.021  -1.094  1.00 92.08           H
ATOM    664 2HG1 ILE A  60      18.003   4.111  -0.052  1.00 92.08           H
ATOM    665  CG2 ILE A  60      19.282   3.272  -3.165  1.00 92.08           C
ATOM    666 1HG2 ILE A  60      18.920   2.634  -3.972  1.00 92.08           H
ATOM    667 2HG2 ILE A  60      19.373   4.296  -3.526  1.00 92.08           H
ATOM    668 3HG2 ILE A  60      20.256   2.916  -2.830  1.00 92.08           H
ATOM    669  CD1 ILE A  60      20.007   3.318  -0.149  1.00 92.08           C
ATOM    670 1HD1 ILE A  60      19.719   2.319   0.178  1.00 92.08           H
ATOM    671 2HD1 ILE A  60      20.812   3.243  -0.880  1.00 92.08           H
ATOM    672 3HD1 ILE A  60      20.348   3.897   0.709  1.00 92.08           H
ATOM    673  HN  ILE A  60      16.241   2.792  -0.691  1.00 92.08           H
ATOM    674  N   VAL A  61      16.153   1.897  -3.813  1.00 92.11           N
ATOM    675  CA  VAL A  61      15.849   1.221  -5.062  1.00 92.11           C
ATOM    676  C   VAL A  61      14.561   1.800  -5.651  1.00 92.11           C
ATOM    677  O   VAL A  61      14.482   2.052  -6.852  1.00 92.11           O
ATOM    678  HA  VAL A  61      16.670   1.419  -5.752  1.00 92.11           H
ATOM    679  CB  VAL A  61      15.776  -0.290  -4.834  1.00 92.11           C
ATOM    680  HB  VAL A  61      15.031  -0.477  -4.061  1.00 92.11           H
ATOM    681  CG1 VAL A  61      15.327  -1.015  -6.105  1.00 92.11           C
ATOM    682 1HG1 VAL A  61      14.340  -0.658  -6.397  1.00 92.11           H
ATOM    683 2HG1 VAL A  61      16.038  -0.817  -6.907  1.00 92.11           H
ATOM    684 3HG1 VAL A  61      15.284  -2.088  -5.915  1.00 92.11           H
ATOM    685  CG2 VAL A  61      17.117  -0.835  -4.337  1.00 92.11           C
ATOM    686 1HG2 VAL A  61      17.890  -0.631  -5.078  1.00 92.11           H
ATOM    687 2HG2 VAL A  61      17.379  -0.352  -3.396  1.00 92.11           H
ATOM    688 3HG2 VAL A  61      17.037  -1.912  -4.184  1.00 92.11           H
ATOM    689  HN  VAL A  61      16.106   1.321  -2.997  1.00 92.11           H
ATOM    690  N   GLY A  62      13.584   1.993  -4.777  1.00 93.79           N
ATOM    691  CA  GLY A  62      12.263   2.413  -5.213  1.00 93.79           C
ATOM    692  C   GLY A  62      12.285   3.860  -5.712  1.00 93.79           C
ATOM    693  O   GLY A  62      11.649   4.184  -6.713  1.00 93.79           O
ATOM    694 1HA  GLY A  62      11.912   1.756  -6.008  1.00 93.79           H
ATOM    695 2HA  GLY A  62      11.557   2.320  -4.387  1.00 93.79           H
ATOM    696  HN  GLY A  62      13.683   1.868  -3.790  1.00 93.79           H
ATOM    697  N   ALA A  63      13.023   4.690  -4.990  1.00 94.00           N
ATOM    698  CA  ALA A  63      13.112   6.100  -5.329  1.00 94.00           C
ATOM    699  C   ALA A  63      13.724   6.247  -6.723  1.00 94.00           C
ATOM    700  O   ALA A  63      13.225   7.013  -7.546  1.00 94.00           O
ATOM    701  HA  ALA A  63      12.099   6.503  -5.342  1.00 94.00           H
ATOM    702  CB  ALA A  63      13.920   6.833  -4.257  1.00 94.00           C
ATOM    703 1HB  ALA A  63      13.427   6.723  -3.291  1.00 94.00           H
ATOM    704 2HB  ALA A  63      14.923   6.409  -4.204  1.00 94.00           H
ATOM    705 3HB  ALA A  63      13.986   7.891  -4.511  1.00 94.00           H
ATOM    706  HN  ALA A  63      13.553   4.414  -4.188  1.00 94.00           H
ATOM    707  N   LEU A  64      14.796   5.501  -6.945  1.00 88.02           N
ATOM    708  CA  LEU A  64      15.481   5.538  -8.226  1.00 88.02           C
ATOM    709  C   LEU A  64      14.536   5.037  -9.320  1.00 88.02           C
ATOM    710  O   LEU A  64      14.412   5.662 -10.372  1.00 88.02           O
ATOM    711  HA  LEU A  64      15.729   6.579  -8.434  1.00 88.02           H
ATOM    712  CB  LEU A  64      16.800   4.765  -8.151  1.00 88.02           C
ATOM    713 1HB  LEU A  64      16.596   3.779  -7.735  1.00 88.02           H
ATOM    714 2HB  LEU A  64      17.167   4.614  -9.166  1.00 88.02           H
ATOM    715  CG  LEU A  64      17.913   5.416  -7.328  1.00 88.02           C
ATOM    716  HG  LEU A  64      17.518   5.640  -6.337  1.00 88.02           H
ATOM    717  CD1 LEU A  64      19.089   4.456  -7.139  1.00 88.02           C
ATOM    718 1HD1 LEU A  64      18.747   3.561  -6.619  1.00 88.02           H
ATOM    719 2HD1 LEU A  64      19.491   4.178  -8.113  1.00 88.02           H
ATOM    720 3HD1 LEU A  64      19.866   4.943  -6.550  1.00 88.02           H
ATOM    721  CD2 LEU A  64      18.351   6.743  -7.950  1.00 88.02           C
ATOM    722 1HD2 LEU A  64      18.721   6.566  -8.960  1.00 88.02           H
ATOM    723 2HD2 LEU A  64      17.501   7.425  -7.989  1.00 88.02           H
ATOM    724 3HD2 LEU A  64      19.143   7.185  -7.345  1.00 88.02           H
ATOM    725  HN  LEU A  64      15.196   4.882  -6.270  1.00 88.02           H
ATOM    726  N   GLY A  65      13.894   3.914  -9.034  1.00 90.90           N
ATOM    727  CA  GLY A  65      13.081   3.242 -10.033  1.00 90.90           C
ATOM    728  C   GLY A  65      11.905   4.120 -10.465  1.00 90.90           C
ATOM    729  O   GLY A  65      11.696   4.341 -11.657  1.00 90.90           O
ATOM    730 1HA  GLY A  65      13.694   2.996 -10.900  1.00 90.90           H
ATOM    731 2HA  GLY A  65      12.707   2.301  -9.629  1.00 90.90           H
ATOM    732  HN  GLY A  65      13.922   3.466  -8.140  1.00 90.90           H
ATOM    733  N   ASN A  66      11.169   4.598  -9.473  1.00 88.20           N
ATOM    734  CA  ASN A  66       9.942   5.330  -9.737  1.00 88.20           C
ATOM    735  C   ASN A  66      10.285   6.690 -10.347  1.00 88.20           C
ATOM    736  O   ASN A  66       9.563   7.188 -11.209  1.00 88.20           O
ATOM    737  HA  ASN A  66       9.373   4.699 -10.419  1.00 88.20           H
ATOM    738  CB  ASN A  66       9.158   5.576  -8.446  1.00 88.20           C
ATOM    739 1HB  ASN A  66       9.840   5.898  -7.658  1.00 88.20           H
ATOM    740 2HB  ASN A  66       8.443   6.384  -8.598  1.00 88.20           H
ATOM    741  CG  ASN A  66       8.420   4.311  -8.003  1.00 88.20           C
ATOM    742  OD1 ASN A  66       7.513   3.828  -8.661  1.00 88.20           O
ATOM    743  ND2 ASN A  66       8.858   3.803  -6.854  1.00 88.20           N
ATOM    744 1HD2 ASN A  66       9.607   4.249  -6.364  1.00 88.20           H
ATOM    745 2HD2 ASN A  66       8.439   2.975  -6.481  1.00 88.20           H
ATOM    746  HN  ASN A  66      11.398   4.493  -8.505  1.00 88.20           H
ATOM    747  N   SER A  67      11.389   7.253  -9.876  1.00 89.98           N
ATOM    748  CA  SER A  67      11.875   8.512 -10.414  1.00 89.98           C
ATOM    749  C   SER A  67      12.171   8.364 -11.908  1.00 89.98           C
ATOM    750  O   SER A  67      11.911   9.277 -12.689  1.00 89.98           O
ATOM    751  HA  SER A  67      11.067   9.226 -10.253  1.00 89.98           H
ATOM    752  CB  SER A  67      13.126   8.983  -9.669  1.00 89.98           C
ATOM    753 1HB  SER A  67      13.904   8.224  -9.751  1.00 89.98           H
ATOM    754 2HB  SER A  67      13.511   9.886 -10.141  1.00 89.98           H
ATOM    755  OG  SER A  67      12.861   9.243  -8.293  1.00 89.98           O
ATOM    756  HG  SER A  67      13.356   8.589  -7.720  1.00 89.98           H
ATOM    757  HN  SER A  67      11.946   6.864  -9.142  1.00 89.98           H
ATOM    758  N   LEU A  68      12.712   7.206 -12.259  1.00 84.55           N
ATOM    759  CA  LEU A  68      13.052   6.929 -13.644  1.00 84.55           C
ATOM    760  C   LEU A  68      11.769   6.859 -14.475  1.00 84.55           C
ATOM    761  O   LEU A  68      11.722   7.370 -15.593  1.00 84.55           O
ATOM    762  HA  LEU A  68      13.653   7.762 -14.006  1.00 84.55           H
ATOM    763  CB  LEU A  68      13.917   5.670 -13.742  1.00 84.55           C
ATOM    764 1HB  LEU A  68      14.673   5.711 -12.957  1.00 84.55           H
ATOM    765 2HB  LEU A  68      13.288   4.804 -13.534  1.00 84.55           H
ATOM    766  CG  LEU A  68      14.623   5.444 -15.080  1.00 84.55           C
ATOM    767  HG  LEU A  68      13.915   5.660 -15.880  1.00 84.55           H
ATOM    768  CD1 LEU A  68      15.801   6.405 -15.248  1.00 84.55           C
ATOM    769 1HD1 LEU A  68      15.440   7.433 -15.213  1.00 84.55           H
ATOM    770 2HD1 LEU A  68      16.519   6.245 -14.443  1.00 84.55           H
ATOM    771 3HD1 LEU A  68      16.285   6.223 -16.207  1.00 84.55           H
ATOM    772  CD2 LEU A  68      15.049   3.983 -15.235  1.00 84.55           C
ATOM    773 1HD2 LEU A  68      15.733   3.716 -14.430  1.00 84.55           H
ATOM    774 2HD2 LEU A  68      14.168   3.341 -15.192  1.00 84.55           H
ATOM    775 3HD2 LEU A  68      15.548   3.850 -16.195  1.00 84.55           H
ATOM    776  HN  LEU A  68      12.917   6.467 -11.617  1.00 84.55           H
ATOM    777  N   VAL A  69      10.761   6.223 -13.897  1.00 86.05           N
ATOM    778  CA  VAL A  69       9.487   6.066 -14.578  1.00 86.05           C
ATOM    779  C   VAL A  69       8.920   7.446 -14.916  1.00 86.05           C
ATOM    780  O   VAL A  69       8.505   7.690 -16.047  1.00 86.05           O
ATOM    781  HA  VAL A  69       9.674   5.527 -15.506  1.00 86.05           H
ATOM    782  CB  VAL A  69       8.538   5.223 -13.723  1.00 86.05           C
ATOM    783  HB  VAL A  69       8.481   5.680 -12.735  1.00 86.05           H
ATOM    784  CG1 VAL A  69       7.128   5.213 -14.317  1.00 86.05           C
ATOM    785 1HG1 VAL A  69       6.745   6.232 -14.363  1.00 86.05           H
ATOM    786 2HG1 VAL A  69       7.161   4.792 -15.322  1.00 86.05           H
ATOM    787 3HG1 VAL A  69       6.474   4.607 -13.690  1.00 86.05           H
ATOM    788  CG2 VAL A  69       9.072   3.799 -13.553  1.00 86.05           C
ATOM    789 1HG2 VAL A  69       9.172   3.329 -14.531  1.00 86.05           H
ATOM    790 2HG2 VAL A  69      10.046   3.833 -13.064  1.00 86.05           H
ATOM    791 3HG2 VAL A  69       8.378   3.222 -12.941  1.00 86.05           H
ATOM    792  HN  VAL A  69      10.805   5.821 -12.983  1.00 86.05           H
ATOM    793  N   ILE A  70       8.922   8.313 -13.914  1.00 87.76           N
ATOM    794  CA  ILE A  70       8.337   9.634 -14.066  1.00 87.76           C
ATOM    795  C   ILE A  70       9.079  10.392 -15.169  1.00 87.76           C
ATOM    796  O   ILE A  70       8.458  11.057 -15.996  1.00 87.76           O
ATOM    797  HA  ILE A  70       7.301   9.499 -14.377  1.00 87.76           H
ATOM    798  CB  ILE A  70       8.314  10.369 -12.724  1.00 87.76           C
ATOM    799  HB  ILE A  70       9.315  10.325 -12.294  1.00 87.76           H
ATOM    800  CG1 ILE A  70       7.368   9.680 -11.738  1.00 87.76           C
ATOM    801 1HG1 ILE A  70       6.334   9.879 -12.022  1.00 87.76           H
ATOM    802 2HG1 ILE A  70       7.509   8.600 -11.787  1.00 87.76           H
ATOM    803  CG2 ILE A  70       7.968  11.847 -12.913  1.00 87.76           C
ATOM    804 1HG2 ILE A  70       8.715  12.315 -13.555  1.00 87.76           H
ATOM    805 2HG2 ILE A  70       6.985  11.934 -13.376  1.00 87.76           H
ATOM    806 3HG2 ILE A  70       7.959  12.345 -11.944  1.00 87.76           H
ATOM    807  CD1 ILE A  70       7.614  10.169 -10.310  1.00 87.76           C
ATOM    808 1HD1 ILE A  70       8.641   9.946 -10.021  1.00 87.76           H
ATOM    809 2HD1 ILE A  70       7.448  11.245 -10.260  1.00 87.76           H
ATOM    810 3HD1 ILE A  70       6.928   9.664  -9.630  1.00 87.76           H
ATOM    811  HN  ILE A  70       9.312   8.125 -13.012  1.00 87.76           H
ATOM    812  N   LEU A  71      10.398  10.265 -15.145  1.00 83.97           N
ATOM    813  CA  LEU A  71      11.234  10.959 -16.110  1.00 83.97           C
ATOM    814  C   LEU A  71      10.868  10.495 -17.521  1.00 83.97           C
ATOM    815  O   LEU A  71      10.762  11.309 -18.438  1.00 83.97           O
ATOM    816  HA  LEU A  71      11.014  12.023 -16.028  1.00 83.97           H
ATOM    817  CB  LEU A  71      12.714  10.775 -15.767  1.00 83.97           C
ATOM    818 1HB  LEU A  71      12.870   9.740 -15.462  1.00 83.97           H
ATOM    819 2HB  LEU A  71      13.299  10.932 -16.673  1.00 83.97           H
ATOM    820  CG  LEU A  71      13.267  11.689 -14.671  1.00 83.97           C
ATOM    821  HG  LEU A  71      12.565  11.685 -13.837  1.00 83.97           H
ATOM    822  CD1 LEU A  71      14.602  11.164 -14.141  1.00 83.97           C
ATOM    823 1HD1 LEU A  71      14.461  10.166 -13.725  1.00 83.97           H
ATOM    824 2HD1 LEU A  71      15.324  11.119 -14.956  1.00 83.97           H
ATOM    825 3HD1 LEU A  71      14.973  11.832 -13.363  1.00 83.97           H
ATOM    826  CD2 LEU A  71      13.374  13.133 -15.164  1.00 83.97           C
ATOM    827 1HD2 LEU A  71      14.043  13.175 -16.024  1.00 83.97           H
ATOM    828 2HD2 LEU A  71      12.387  13.493 -15.454  1.00 83.97           H
ATOM    829 3HD2 LEU A  71      13.770  13.761 -14.366  1.00 83.97           H
ATOM    830  HN  LEU A  71      10.894   9.703 -14.483  1.00 83.97           H
ATOM    831  N   VAL A  72      10.685   9.189 -17.652  1.00 82.92           N
ATOM    832  CA  VAL A  72      10.415   8.598 -18.951  1.00 82.92           C
ATOM    833  C   VAL A  72       9.133   9.203 -19.526  1.00 82.92           C
ATOM    834  O   VAL A  72       9.093   9.589 -20.693  1.00 82.92           O
ATOM    835  HA  VAL A  72      11.248   8.852 -19.608  1.00 82.92           H
ATOM    836  CB  VAL A  72      10.355   7.074 -18.830  1.00 82.92           C
ATOM    837  HB  VAL A  72       9.665   6.828 -18.023  1.00 82.92           H
ATOM    838  CG1 VAL A  72       9.818   6.442 -20.116  1.00 82.92           C
ATOM    839 1HG1 VAL A  72       8.814   6.817 -20.313  1.00 82.92           H
ATOM    840 2HG1 VAL A  72      10.472   6.701 -20.949  1.00 82.92           H
ATOM    841 3HG1 VAL A  72       9.786   5.359 -20.003  1.00 82.92           H
ATOM    842  CG2 VAL A  72      11.726   6.498 -18.468  1.00 82.92           C
ATOM    843 1HG2 VAL A  72      12.446   6.759 -19.243  1.00 82.92           H
ATOM    844 2HG2 VAL A  72      12.053   6.912 -17.514  1.00 82.92           H
ATOM    845 3HG2 VAL A  72      11.655   5.414 -18.388  1.00 82.92           H
ATOM    846  HN  VAL A  72      10.719   8.541 -16.891  1.00 82.92           H
ATOM    847  N   TYR A  73       8.115   9.266 -18.679  1.00 78.23           N
ATOM    848  CA  TYR A  73       6.819   9.766 -19.104  1.00 78.23           C
ATOM    849  C   TYR A  73       6.873  11.270 -19.376  1.00 78.23           C
ATOM    850  O   TYR A  73       6.154  11.775 -20.237  1.00 78.23           O
ATOM    851  HA  TYR A  73       6.542   9.247 -20.022  1.00 78.23           H
ATOM    852  CB  TYR A  73       5.864   9.505 -17.937  1.00 78.23           C
ATOM    853 1HB  TYR A  73       6.420   9.580 -17.002  1.00 78.23           H
ATOM    854 2HB  TYR A  73       5.105  10.288 -17.920  1.00 78.23           H
ATOM    855  CG  TYR A  73       5.170   8.143 -17.993  1.00 78.23           C
ATOM    856  CD1 TYR A  73       4.253   7.876 -18.989  1.00 78.23           C
ATOM    857  HD1 TYR A  73       4.023   8.636 -19.736  1.00 78.23           H
ATOM    858  CD2 TYR A  73       5.461   7.181 -17.047  1.00 78.23           C
ATOM    859  HD2 TYR A  73       6.185   7.392 -16.260  1.00 78.23           H
ATOM    860  CE1 TYR A  73       3.600   6.594 -19.042  1.00 78.23           C
ATOM    861  HE1 TYR A  73       2.873   6.370 -19.823  1.00 78.23           H
ATOM    862  CE2 TYR A  73       4.807   5.899 -17.099  1.00 78.23           C
ATOM    863  HE2 TYR A  73       5.028   5.130 -16.359  1.00 78.23           H
ATOM    864  CZ  TYR A  73       3.909   5.669 -18.094  1.00 78.23           C
ATOM    865  OH  TYR A  73       3.292   4.458 -18.144  1.00 78.23           O
ATOM    866  HH  TYR A  73       2.855   4.333 -19.035  1.00 78.23           H
ATOM    867  HN  TYR A  73       8.167   8.984 -17.721  1.00 78.23           H
ATOM    868  N   TRP A  74       7.733  11.944 -18.627  1.00 71.12           N
ATOM    869  CA  TRP A  74       7.825  13.392 -18.712  1.00 71.12           C
ATOM    870  C   TRP A  74       8.397  13.750 -20.085  1.00 71.12           C
ATOM    871  O   TRP A  74       7.833  14.578 -20.799  1.00 71.12           O
ATOM    872  HA  TRP A  74       6.818  13.796 -18.610  1.00 71.12           H
ATOM    873  CB  TRP A  74       8.650  13.958 -17.554  1.00 71.12           C
ATOM    874 1HB  TRP A  74       8.246  13.581 -16.615  1.00 71.12           H
ATOM    875 2HB  TRP A  74       9.671  13.585 -17.634  1.00 71.12           H
ATOM    876  CG  TRP A  74       8.684  15.486 -17.502  1.00 71.12           C
ATOM    877  CD1 TRP A  74       9.485  16.318 -18.182  1.00 71.12           C
ATOM    878  HD1 TRP A  74      10.249  15.992 -18.889  1.00 71.12           H
ATOM    879  CD2 TRP A  74       7.841  16.338 -16.697  1.00 71.12           C
ATOM    880  NE1 TRP A  74       9.223  17.637 -17.874  1.00 71.12           N
ATOM    881  HE1 TRP A  74       9.689  18.437 -18.252  1.00 71.12           H
ATOM    882  CE2 TRP A  74       8.192  17.650 -16.943  1.00 71.12           C
ATOM    883  CE3 TRP A  74       6.818  16.010 -15.791  1.00 71.12           C
ATOM    884  HE3 TRP A  74       6.523  14.982 -15.580  1.00 71.12           H
ATOM    885  CZ2 TRP A  74       7.568  18.739 -16.322  1.00 71.12           C
ATOM    886  HZ2 TRP A  74       7.863  19.766 -16.533  1.00 71.12           H
ATOM    887  CZ3 TRP A  74       6.205  17.110 -15.178  1.00 71.12           C
ATOM    888  HZ3 TRP A  74       5.404  16.911 -14.466  1.00 71.12           H
ATOM    889  CH2 TRP A  74       6.546  18.436 -15.415  1.00 71.12           C
ATOM    890  HH2 TRP A  74       6.019  19.238 -14.896  1.00 71.12           H
ATOM    891  HN  TRP A  74       8.358  11.519 -17.973  1.00 71.12           H
ATOM    892  N   TYR A  75       9.509  13.109 -20.413  1.00 69.67           N
ATOM    893  CA  TYR A  75      10.324  13.550 -21.532  1.00 69.67           C
ATOM    894  C   TYR A  75       9.929  12.822 -22.818  1.00 69.67           C
ATOM    895  O   TYR A  75      10.028  13.383 -23.909  1.00 69.67           O
ATOM    896  HA  TYR A  75      10.164  14.620 -21.664  1.00 69.67           H
ATOM    897  CB  TYR A  75      11.766  13.181 -21.174  1.00 69.67           C
ATOM    898 1HB  TYR A  75      11.766  12.228 -20.645  1.00 69.67           H
ATOM    899 2HB  TYR A  75      12.331  13.035 -22.094  1.00 69.67           H
ATOM    900  CG  TYR A  75      12.480  14.226 -20.314  1.00 69.67           C
ATOM    901  CD1 TYR A  75      13.023  15.350 -20.902  1.00 69.67           C
ATOM    902  HD1 TYR A  75      12.944  15.493 -21.980  1.00 69.67           H
ATOM    903  CD2 TYR A  75      12.580  14.044 -18.950  1.00 69.67           C
ATOM    904  HD2 TYR A  75      12.151  13.156 -18.485  1.00 69.67           H
ATOM    905  CE1 TYR A  75      13.695  16.333 -20.092  1.00 69.67           C
ATOM    906  HE1 TYR A  75      14.129  17.225 -20.544  1.00 69.67           H
ATOM    907  CE2 TYR A  75      13.252  15.027 -18.140  1.00 69.67           C
ATOM    908  HE2 TYR A  75      13.338  14.896 -17.061  1.00 69.67           H
ATOM    909  CZ  TYR A  75      13.776  16.123 -18.751  1.00 69.67           C
ATOM    910  OH  TYR A  75      14.411  17.051 -17.986  1.00 69.67           O
ATOM    911  HH  TYR A  75      14.397  16.771 -17.027  1.00 69.67           H
ATOM    912  HN  TYR A  75       9.854  12.304 -19.930  1.00 69.67           H
ATOM    913  N   CYS A  76       9.488  11.584 -22.649  1.00 67.47           N
ATOM    914  CA  CYS A  76       9.354  10.676 -23.775  1.00 67.47           C
ATOM    915  C   CYS A  76       7.868  10.366 -23.968  1.00 67.47           C
ATOM    916  O   CYS A  76       7.289  10.699 -25.000  1.00 67.47           O
ATOM    917  HA  CYS A  76       9.757  11.196 -24.645  1.00 67.47           H
ATOM    918  CB  CYS A  76      10.182   9.405 -23.580  1.00 67.47           C
ATOM    919 1HB  CYS A  76      11.175   9.661 -23.210  1.00 67.47           H
ATOM    920 2HB  CYS A  76       9.715   8.770 -22.827  1.00 67.47           H
ATOM    921  SG  CYS A  76      10.320   8.498 -25.163  1.00 67.47           S
ATOM    922  HG  CYS A  76       9.061   8.070 -25.189  1.00 67.47           H
ATOM    923  HN  CYS A  76       9.227  11.200 -21.763  1.00 67.47           H
ATOM    924  N   THR A  77       7.293   9.731 -22.956  1.00 59.16           N
ATOM    925  CA  THR A  77       5.965   9.157 -23.091  1.00 59.16           C
ATOM    926  C   THR A  77       4.910  10.119 -22.543  1.00 59.16           C
ATOM    927  O   THR A  77       4.462   9.973 -21.407  1.00 59.16           O
ATOM    928  HA  THR A  77       5.755   9.023 -24.152  1.00 59.16           H
ATOM    929  CB  THR A  77       5.967   7.795 -22.394  1.00 59.16           C
ATOM    930  HB  THR A  77       5.754   7.902 -21.331  1.00 59.16           H
ATOM    931  OG1 THR A  77       7.241   7.242 -22.714  1.00 59.16           O
ATOM    932  HG1 THR A  77       7.333   6.335 -22.304  1.00 59.16           H
ATOM    933  CG2 THR A  77       4.969   6.817 -23.018  1.00 59.16           C
ATOM    934 1HG2 THR A  77       5.223   6.658 -24.066  1.00 59.16           H
ATOM    935 2HG2 THR A  77       3.963   7.230 -22.947  1.00 59.16           H
ATOM    936 3HG2 THR A  77       5.011   5.867 -22.486  1.00 59.16           H
ATOM    937  HN  THR A  77       7.718   9.607 -22.060  1.00 59.16           H
ATOM    938  N   ARG A  78       4.543  11.082 -23.376  1.00 52.30           N
ATOM    939  CA  ARG A  78       3.303  11.813 -23.176  1.00 52.30           C
ATOM    940  C   ARG A  78       2.143  10.840 -22.957  1.00 52.30           C
ATOM    941  O   ARG A  78       1.972   9.891 -23.721  1.00 52.30           O
ATOM    942  HA  ARG A  78       3.478  12.420 -22.288  1.00 52.30           H
ATOM    943  CB  ARG A  78       2.991  12.707 -24.377  1.00 52.30           C
ATOM    944 1HB  ARG A  78       3.149  12.150 -25.300  1.00 52.30           H
ATOM    945 2HB  ARG A  78       1.940  12.997 -24.356  1.00 52.30           H
ATOM    946  CG  ARG A  78       3.871  13.958 -24.373  1.00 52.30           C
ATOM    947 1HG  ARG A  78       3.867  14.407 -23.380  1.00 52.30           H
ATOM    948 2HG  ARG A  78       4.903  13.682 -24.594  1.00 52.30           H
ATOM    949  CD  ARG A  78       3.380  14.978 -25.402  1.00 52.30           C
ATOM    950 1HD  ARG A  78       3.382  14.533 -26.397  1.00 52.30           H
ATOM    951 2HD  ARG A  78       2.351  15.262 -25.183  1.00 52.30           H
ATOM    952  NE  ARG A  78       4.249  16.176 -25.383  1.00 52.30           N
ATOM    953  HE  ARG A  78       5.079  16.144 -24.827  1.00 52.30           H
ATOM    954  CZ  ARG A  78       3.992  17.301 -26.065  1.00 52.30           C
ATOM    955  NH1 ARG A  78       2.894  17.399 -26.826  1.00 52.30           N
ATOM    956 1HH1 ARG A  78       2.259  16.630 -26.889  1.00 52.30           H
ATOM    957 2HH1 ARG A  78       2.710  18.243 -27.331  1.00 52.30           H
ATOM    958  NH2 ARG A  78       4.851  18.326 -25.973  1.00 52.30           N
ATOM    959 1HH2 ARG A  78       4.674  19.172 -26.475  1.00 52.30           H
ATOM    960 2HH2 ARG A  78       5.668  18.244 -25.403  1.00 52.30           H
ATOM    961  HN  ARG A  78       5.076  11.364 -24.174  1.00 52.30           H
ATOM    962  N   VAL A  79       1.376  11.109 -21.911  1.00 68.90           N
ATOM    963  CA  VAL A  79       0.271  10.238 -21.550  1.00 68.90           C
ATOM    964  C   VAL A  79      -0.707  10.148 -22.723  1.00 68.90           C
ATOM    965  O   VAL A  79      -1.441  11.096 -22.998  1.00 68.90           O
ATOM    966  HA  VAL A  79       0.681   9.246 -21.359  1.00 68.90           H
ATOM    967  CB  VAL A  79      -0.387  10.734 -20.260  1.00 68.90           C
ATOM    968  HB  VAL A  79      -0.779  11.734 -20.447  1.00 68.90           H
ATOM    969  CG1 VAL A  79      -1.560   9.836 -19.862  1.00 68.90           C
ATOM    970 1HG1 VAL A  79      -2.305   9.838 -20.658  1.00 68.90           H
ATOM    971 2HG1 VAL A  79      -1.201   8.819 -19.703  1.00 68.90           H
ATOM    972 3HG1 VAL A  79      -2.009  10.211 -18.943  1.00 68.90           H
ATOM    973  CG2 VAL A  79       0.636  10.835 -19.127  1.00 68.90           C
ATOM    974 1HG2 VAL A  79       1.071   9.852 -18.942  1.00 68.90           H
ATOM    975 2HG2 VAL A  79       1.423  11.533 -19.409  1.00 68.90           H
ATOM    976 3HG2 VAL A  79       0.142  11.189 -18.222  1.00 68.90           H
ATOM    977  HN  VAL A  79       1.500  11.903 -21.316  1.00 68.90           H
ATOM    978  N   LYS A  80      -0.685   9.000 -23.384  1.00 62.52           N
ATOM    979  CA  LYS A  80      -1.470   8.817 -24.593  1.00 62.52           C
ATOM    980  C   LYS A  80      -2.668   7.916 -24.287  1.00 62.52           C
ATOM    981  O   LYS A  80      -3.677   7.959 -24.988  1.00 62.52           O
ATOM    982  HA  LYS A  80      -1.843   9.797 -24.892  1.00 62.52           H
ATOM    983  CB  LYS A  80      -0.588   8.302 -25.732  1.00 62.52           C
ATOM    984 1HB  LYS A  80       0.016   7.466 -25.380  1.00 62.52           H
ATOM    985 2HB  LYS A  80      -1.215   7.924 -26.540  1.00 62.52           H
ATOM    986  CG  LYS A  80       0.324   9.410 -26.263  1.00 62.52           C
ATOM    987 1HG  LYS A  80      -0.281  10.239 -26.630  1.00 62.52           H
ATOM    988 2HG  LYS A  80       0.940   9.799 -25.452  1.00 62.52           H
ATOM    989  CD  LYS A  80       1.221   8.889 -27.388  1.00 62.52           C
ATOM    990 1HD  LYS A  80       1.783   8.023 -27.038  1.00 62.52           H
ATOM    991 2HD  LYS A  80       0.606   8.555 -28.223  1.00 62.52           H
ATOM    992  CE  LYS A  80       2.190   9.974 -27.863  1.00 62.52           C
ATOM    993 1HE  LYS A  80       1.633  10.858 -28.172  1.00 62.52           H
ATOM    994 2HE  LYS A  80       2.837  10.277 -27.040  1.00 62.52           H
ATOM    995  NZ  LYS A  80       3.011   9.478 -28.990  1.00 62.52           N
ATOM    996 1HZ  LYS A  80       3.654  10.204 -29.285  1.00 62.52           H
ATOM    997 2HZ  LYS A  80       3.536   8.662 -28.693  1.00 62.52           H
ATOM    998 3HZ  LYS A  80       2.406   9.227 -29.764  1.00 62.52           H
ATOM    999  HN  LYS A  80      -0.144   8.206 -23.107  1.00 62.52           H
ATOM   1000  N   THR A  81      -2.516   7.120 -23.238  1.00 73.34           N
ATOM   1001  CA  THR A  81      -3.520   6.125 -22.902  1.00 73.34           C
ATOM   1002  C   THR A  81      -3.901   6.230 -21.424  1.00 73.34           C
ATOM   1003  O   THR A  81      -3.186   6.848 -20.637  1.00 73.34           O
ATOM   1004  HA  THR A  81      -4.419   6.335 -23.480  1.00 73.34           H
ATOM   1005  CB  THR A  81      -2.971   4.751 -23.291  1.00 73.34           C
ATOM   1006  HB  THR A  81      -3.764   4.003 -23.298  1.00 73.34           H
ATOM   1007  OG1 THR A  81      -1.917   4.521 -22.361  1.00 73.34           O
ATOM   1008  HG1 THR A  81      -1.638   3.561 -22.390  1.00 73.34           H
ATOM   1009  CG2 THR A  81      -2.272   4.763 -24.652  1.00 73.34           C
ATOM   1010 1HG2 THR A  81      -1.436   5.463 -24.625  1.00 73.34           H
ATOM   1011 2HG2 THR A  81      -2.979   5.073 -25.421  1.00 73.34           H
ATOM   1012 3HG2 THR A  81      -1.902   3.764 -24.880  1.00 73.34           H
ATOM   1013  HN  THR A  81      -1.726   7.148 -22.624  1.00 73.34           H
ATOM   1014  N   MET A  82      -5.028   5.617 -21.092  1.00 74.31           N
ATOM   1015  CA  MET A  82      -5.467   5.556 -19.708  1.00 74.31           C
ATOM   1016  C   MET A  82      -4.444   4.819 -18.841  1.00 74.31           C
ATOM   1017  O   MET A  82      -4.189   5.215 -17.705  1.00 74.31           O
ATOM   1018  HA  MET A  82      -5.552   6.592 -19.381  1.00 74.31           H
ATOM   1019  CB  MET A  82      -6.814   4.835 -19.631  1.00 74.31           C
ATOM   1020 1HB  MET A  82      -6.745   3.872 -20.136  1.00 74.31           H
ATOM   1021 2HB  MET A  82      -7.063   4.632 -18.589  1.00 74.31           H
ATOM   1022  CG  MET A  82      -7.922   5.674 -20.271  1.00 74.31           C
ATOM   1023 1HG  MET A  82      -7.963   6.657 -19.802  1.00 74.31           H
ATOM   1024 2HG  MET A  82      -7.704   5.834 -21.327  1.00 74.31           H
ATOM   1025  SD  MET A  82      -9.494   4.847 -20.093  1.00 74.31           S
ATOM   1026  CE  MET A  82      -9.810   5.151 -18.363  1.00 74.31           C
ATOM   1027 1HE  MET A  82      -9.009   4.714 -17.765  1.00 74.31           H
ATOM   1028 2HE  MET A  82      -9.851   6.226 -18.184  1.00 74.31           H
ATOM   1029 3HE  MET A  82     -10.761   4.699 -18.082  1.00 74.31           H
ATOM   1030  HN  MET A  82      -5.636   5.170 -21.748  1.00 74.31           H
ATOM   1031  N   THR A  83      -3.885   3.762 -19.411  1.00 74.97           N
ATOM   1032  CA  THR A  83      -2.889   2.971 -18.707  1.00 74.97           C
ATOM   1033  C   THR A  83      -1.694   3.843 -18.316  1.00 74.97           C
ATOM   1034  O   THR A  83      -1.192   3.748 -17.198  1.00 74.97           O
ATOM   1035  HA  THR A  83      -3.334   2.604 -17.781  1.00 74.97           H
ATOM   1036  CB  THR A  83      -2.512   1.785 -19.597  1.00 74.97           C
ATOM   1037  HB  THR A  83      -1.855   2.101 -20.407  1.00 74.97           H
ATOM   1038  OG1 THR A  83      -3.765   1.239 -19.998  1.00 74.97           O
ATOM   1039  HG1 THR A  83      -4.408   1.259 -19.232  1.00 74.97           H
ATOM   1040  CG2 THR A  83      -1.846   0.653 -18.812  1.00 74.97           C
ATOM   1041 1HG2 THR A  83      -2.530   0.292 -18.045  1.00 74.97           H
ATOM   1042 2HG2 THR A  83      -0.935   1.024 -18.342  1.00 74.97           H
ATOM   1043 3HG2 THR A  83      -1.598  -0.163 -19.491  1.00 74.97           H
ATOM   1044  HN  THR A  83      -4.101   3.444 -20.334  1.00 74.97           H
ATOM   1045  N   ASP A  84      -1.274   4.672 -19.260  1.00 77.71           N
ATOM   1046  CA  ASP A  84      -0.132   5.542 -19.038  1.00 77.71           C
ATOM   1047  C   ASP A  84      -0.437   6.491 -17.877  1.00 77.71           C
ATOM   1048  O   ASP A  84       0.437   6.781 -17.062  1.00 77.71           O
ATOM   1049  HA  ASP A  84       0.701   4.872 -18.821  1.00 77.71           H
ATOM   1050  CB  ASP A  84       0.165   6.390 -20.277  1.00 77.71           C
ATOM   1051 1HB  ASP A  84      -0.693   7.024 -20.501  1.00 77.71           H
ATOM   1052 2HB  ASP A  84       1.006   7.052 -20.075  1.00 77.71           H
ATOM   1053  CG  ASP A  84       0.482   5.505 -21.484  1.00 77.71           C
ATOM   1054  OD1 ASP A  84       1.086   4.434 -21.259  1.00 77.71           O
ATOM   1055  OD2 ASP A  84       0.114   5.920 -22.604  1.00 77.71           O
ATOM   1056  HN  ASP A  84      -1.699   4.755 -20.162  1.00 77.71           H
ATOM   1057  N   MET A  85      -1.680   6.948 -17.840  1.00 83.34           N
ATOM   1058  CA  MET A  85      -2.101   7.889 -16.816  1.00 83.34           C
ATOM   1059  C   MET A  85      -2.021   7.256 -15.425  1.00 83.34           C
ATOM   1060  O   MET A  85      -1.503   7.867 -14.491  1.00 83.34           O
ATOM   1061  HA  MET A  85      -1.407   8.726 -16.882  1.00 83.34           H
ATOM   1062  CB  MET A  85      -3.539   8.334 -17.091  1.00 83.34           C
ATOM   1063 1HB  MET A  85      -3.625   8.679 -18.122  1.00 83.34           H
ATOM   1064 2HB  MET A  85      -4.214   7.486 -16.981  1.00 83.34           H
ATOM   1065  CG  MET A  85      -3.958   9.454 -16.137  1.00 83.34           C
ATOM   1066 1HG  MET A  85      -5.029   9.636 -16.225  1.00 83.34           H
ATOM   1067 2HG  MET A  85      -3.770   9.154 -15.106  1.00 83.34           H
ATOM   1068  SD  MET A  85      -3.054  10.946 -16.511  1.00 83.34           S
ATOM   1069  CE  MET A  85      -3.566  11.971 -15.142  1.00 83.34           C
ATOM   1070 1HE  MET A  85      -4.649  12.092 -15.164  1.00 83.34           H
ATOM   1071 2HE  MET A  85      -3.272  11.499 -14.205  1.00 83.34           H
ATOM   1072 3HE  MET A  85      -3.089  12.948 -15.221  1.00 83.34           H
ATOM   1073  HN  MET A  85      -2.392   6.687 -18.492  1.00 83.34           H
ATOM   1074  N   PHE A  86      -2.540   6.041 -15.331  1.00 86.23           N
ATOM   1075  CA  PHE A  86      -2.577   5.339 -14.059  1.00 86.23           C
ATOM   1076  C   PHE A  86      -1.168   4.946 -13.609  1.00 86.23           C
ATOM   1077  O   PHE A  86      -0.853   5.007 -12.422  1.00 86.23           O
ATOM   1078  HA  PHE A  86      -3.014   6.018 -13.327  1.00 86.23           H
ATOM   1079  CB  PHE A  86      -3.403   4.069 -14.273  1.00 86.23           C
ATOM   1080 1HB  PHE A  86      -2.980   3.508 -15.106  1.00 86.23           H
ATOM   1081 2HB  PHE A  86      -3.318   3.439 -13.388  1.00 86.23           H
ATOM   1082  CG  PHE A  86      -4.884   4.331 -14.554  1.00 86.23           C
ATOM   1083  CD1 PHE A  86      -5.556   5.272 -13.838  1.00 86.23           C
ATOM   1084  HD1 PHE A  86      -5.039   5.840 -13.065  1.00 86.23           H
ATOM   1085  CD2 PHE A  86      -5.529   3.622 -15.519  1.00 86.23           C
ATOM   1086  HD2 PHE A  86      -4.991   2.867 -16.092  1.00 86.23           H
ATOM   1087  CE1 PHE A  86      -6.931   5.515 -14.098  1.00 86.23           C
ATOM   1088  HE1 PHE A  86      -7.469   6.269 -13.525  1.00 86.23           H
ATOM   1089  CE2 PHE A  86      -6.904   3.864 -15.779  1.00 86.23           C
ATOM   1090  HE2 PHE A  86      -7.421   3.296 -16.552  1.00 86.23           H
ATOM   1091  CZ  PHE A  86      -7.576   4.806 -15.063  1.00 86.23           C
ATOM   1092  HZ  PHE A  86      -8.631   4.992 -15.263  1.00 86.23           H
ATOM   1093  HN  PHE A  86      -2.931   5.539 -16.102  1.00 86.23           H
ATOM   1094  N   LEU A  87      -0.359   4.553 -14.582  1.00 80.24           N
ATOM   1095  CA  LEU A  87       0.996   4.113 -14.295  1.00 80.24           C
ATOM   1096  C   LEU A  87       1.810   5.295 -13.764  1.00 80.24           C
ATOM   1097  O   LEU A  87       2.658   5.126 -12.889  1.00 80.24           O
ATOM   1098  HA  LEU A  87       0.936   3.356 -13.514  1.00 80.24           H
ATOM   1099  CB  LEU A  87       1.614   3.445 -15.526  1.00 80.24           C
ATOM   1100 1HB  LEU A  87       1.485   4.111 -16.379  1.00 80.24           H
ATOM   1101 2HB  LEU A  87       2.686   3.344 -15.359  1.00 80.24           H
ATOM   1102  CG  LEU A  87       1.051   2.072 -15.897  1.00 80.24           C
ATOM   1103  HG  LEU A  87      -0.021   2.175 -16.062  1.00 80.24           H
ATOM   1104  CD1 LEU A  87       1.663   1.564 -17.204  1.00 80.24           C
ATOM   1105 1HD1 LEU A  87       1.435   2.264 -18.008  1.00 80.24           H
ATOM   1106 2HD1 LEU A  87       2.744   1.480 -17.091  1.00 80.24           H
ATOM   1107 3HD1 LEU A  87       1.246   0.586 -17.444  1.00 80.24           H
ATOM   1108  CD2 LEU A  87       1.238   1.075 -14.751  1.00 80.24           C
ATOM   1109 1HD2 LEU A  87       2.300   0.970 -14.531  1.00 80.24           H
ATOM   1110 2HD2 LEU A  87       0.718   1.438 -13.865  1.00 80.24           H
ATOM   1111 3HD2 LEU A  87       0.830   0.107 -15.041  1.00 80.24           H
ATOM   1112  HN  LEU A  87      -0.615   4.531 -15.548  1.00 80.24           H
ATOM   1113  N   LEU A  88       1.522   6.465 -14.314  1.00 86.66           N
ATOM   1114  CA  LEU A  88       2.205   7.677 -13.895  1.00 86.66           C
ATOM   1115  C   LEU A  88       1.829   7.994 -12.446  1.00 86.66           C
ATOM   1116  O   LEU A  88       2.701   8.247 -11.616  1.00 86.66           O
ATOM   1117  HA  LEU A  88       3.276   7.481 -13.939  1.00 86.66           H
ATOM   1118  CB  LEU A  88       1.915   8.821 -14.870  1.00 86.66           C
ATOM   1119 1HB  LEU A  88       2.288   8.537 -15.854  1.00 86.66           H
ATOM   1120 2HB  LEU A  88       0.834   8.930 -14.959  1.00 86.66           H
ATOM   1121  CG  LEU A  88       2.509  10.182 -14.503  1.00 86.66           C
ATOM   1122  HG  LEU A  88       2.146  10.457 -13.513  1.00 86.66           H
ATOM   1123  CD1 LEU A  88       4.035  10.110 -14.422  1.00 86.66           C
ATOM   1124 1HD1 LEU A  88       4.325   9.386 -13.661  1.00 86.66           H
ATOM   1125 2HD1 LEU A  88       4.436   9.803 -15.388  1.00 86.66           H
ATOM   1126 3HD1 LEU A  88       4.431  11.091 -14.160  1.00 86.66           H
ATOM   1127  CD2 LEU A  88       2.036  11.266 -15.474  1.00 86.66           C
ATOM   1128 1HD2 LEU A  88       2.350  11.009 -16.486  1.00 86.66           H
ATOM   1129 2HD2 LEU A  88       0.949  11.338 -15.438  1.00 86.66           H
ATOM   1130 3HD2 LEU A  88       2.473  12.223 -15.191  1.00 86.66           H
ATOM   1131  HN  LEU A  88       0.839   6.593 -15.033  1.00 86.66           H
ATOM   1132  N   ASN A  89       0.530   7.970 -12.187  1.00 88.84           N
ATOM   1133  CA  ASN A  89       0.024   8.311 -10.868  1.00 88.84           C
ATOM   1134  C   ASN A  89       0.495   7.262  -9.859  1.00 88.84           C
ATOM   1135  O   ASN A  89       0.733   7.578  -8.694  1.00 88.84           O
ATOM   1136  HA  ASN A  89       0.423   9.302 -10.655  1.00 88.84           H
ATOM   1137  CB  ASN A  89      -1.506   8.328 -10.853  1.00 88.84           C
ATOM   1138 1HB  ASN A  89      -1.889   7.486 -11.430  1.00 88.84           H
ATOM   1139 2HB  ASN A  89      -1.865   8.203  -9.831  1.00 88.84           H
ATOM   1140  CG  ASN A  89      -2.046   9.637 -11.432  1.00 88.84           C
ATOM   1141  OD1 ASN A  89      -2.258  10.614 -10.733  1.00 88.84           O
ATOM   1142  ND2 ASN A  89      -2.255   9.602 -12.745  1.00 88.84           N
ATOM   1143 1HD2 ASN A  89      -2.060   8.768 -13.260  1.00 88.84           H
ATOM   1144 2HD2 ASN A  89      -2.607  10.411 -13.217  1.00 88.84           H
ATOM   1145  HN  ASN A  89      -0.170   7.724 -12.857  1.00 88.84           H
ATOM   1146  N   LEU A  90       0.616   6.034 -10.342  1.00 85.43           N
ATOM   1147  CA  LEU A  90       1.083   4.943  -9.505  1.00 85.43           C
ATOM   1148  C   LEU A  90       2.519   5.227  -9.058  1.00 85.43           C
ATOM   1149  O   LEU A  90       2.854   5.056  -7.887  1.00 85.43           O
ATOM   1150  HA  LEU A  90       0.446   4.913  -8.621  1.00 85.43           H
ATOM   1151  CB  LEU A  90       0.918   3.604 -10.228  1.00 85.43           C
ATOM   1152 1HB  LEU A  90      -0.126   3.498 -10.521  1.00 85.43           H
ATOM   1153 2HB  LEU A  90       1.505   3.634 -11.146  1.00 85.43           H
ATOM   1154  CG  LEU A  90       1.325   2.360  -9.436  1.00 85.43           C
ATOM   1155  HG  LEU A  90       2.353   2.491  -9.098  1.00 85.43           H
ATOM   1156  CD1 LEU A  90       0.456   2.195  -8.188  1.00 85.43           C
ATOM   1157 1HD1 LEU A  90       0.570   3.070  -7.547  1.00 85.43           H
ATOM   1158 2HD1 LEU A  90      -0.589   2.096  -8.483  1.00 85.43           H
ATOM   1159 3HD1 LEU A  90       0.766   1.304  -7.644  1.00 85.43           H
ATOM   1160  CD2 LEU A  90       1.297   1.113 -10.322  1.00 85.43           C
ATOM   1161 1HD2 LEU A  90       0.289   0.966 -10.711  1.00 85.43           H
ATOM   1162 2HD2 LEU A  90       1.992   1.241 -11.152  1.00 85.43           H
ATOM   1163 3HD2 LEU A  90       1.590   0.243  -9.734  1.00 85.43           H
ATOM   1164  HN  LEU A  90       0.401   5.781 -11.286  1.00 85.43           H
ATOM   1165  N   ALA A  91       3.328   5.657 -10.015  1.00 89.68           N
ATOM   1166  CA  ALA A  91       4.730   5.927  -9.744  1.00 89.68           C
ATOM   1167  C   ALA A  91       4.839   7.085  -8.750  1.00 89.68           C
ATOM   1168  O   ALA A  91       5.704   7.077  -7.876  1.00 89.68           O
ATOM   1169  HA  ALA A  91       5.160   5.031  -9.295  1.00 89.68           H
ATOM   1170  CB  ALA A  91       5.457   6.217 -11.059  1.00 89.68           C
ATOM   1171 1HB  ALA A  91       5.375   5.353 -11.718  1.00 89.68           H
ATOM   1172 2HB  ALA A  91       5.007   7.085 -11.540  1.00 89.68           H
ATOM   1173 3HB  ALA A  91       6.509   6.419 -10.855  1.00 89.68           H
ATOM   1174  HN  ALA A  91       3.041   5.820 -10.959  1.00 89.68           H
ATOM   1175  N   ILE A  92       3.949   8.052  -8.917  1.00 90.27           N
ATOM   1176  CA  ILE A  92       3.917   9.201  -8.028  1.00 90.27           C
ATOM   1177  C   ILE A  92       3.566   8.735  -6.613  1.00 90.27           C
ATOM   1178  O   ILE A  92       4.198   9.152  -5.644  1.00 90.27           O
ATOM   1179  HA  ILE A  92       4.919   9.629  -8.011  1.00 90.27           H
ATOM   1180  CB  ILE A  92       2.974  10.274  -8.574  1.00 90.27           C
ATOM   1181  HB  ILE A  92       2.024   9.801  -8.821  1.00 90.27           H
ATOM   1182  CG1 ILE A  92       3.525  10.883  -9.865  1.00 90.27           C
ATOM   1183 1HG1 ILE A  92       4.381  11.518  -9.635  1.00 90.27           H
ATOM   1184 2HG1 ILE A  92       3.883  10.090 -10.521  1.00 90.27           H
ATOM   1185  CG2 ILE A  92       2.685  11.341  -7.515  1.00 90.27           C
ATOM   1186 1HG2 ILE A  92       2.219  10.874  -6.647  1.00 90.27           H
ATOM   1187 2HG2 ILE A  92       3.619  11.816  -7.214  1.00 90.27           H
ATOM   1188 3HG2 ILE A  92       2.013  12.092  -7.929  1.00 90.27           H
ATOM   1189  CD1 ILE A  92       2.453  11.703 -10.585  1.00 90.27           C
ATOM   1190 1HD1 ILE A  92       1.609  11.060 -10.835  1.00 90.27           H
ATOM   1191 2HD1 ILE A  92       2.115  12.510  -9.935  1.00 90.27           H
ATOM   1192 3HD1 ILE A  92       2.871  12.125 -11.499  1.00 90.27           H
ATOM   1193  HN  ILE A  92       3.261   8.059  -9.642  1.00 90.27           H
ATOM   1194  N   ALA A  93       2.558   7.877  -6.540  1.00 91.17           N
ATOM   1195  CA  ALA A  93       2.066   7.409  -5.255  1.00 91.17           C
ATOM   1196  C   ALA A  93       3.182   6.652  -4.532  1.00 91.17           C
ATOM   1197  O   ALA A  93       3.425   6.880  -3.348  1.00 91.17           O
ATOM   1198  HA  ALA A  93       1.791   8.283  -4.666  1.00 91.17           H
ATOM   1199  CB  ALA A  93       0.821   6.546  -5.469  1.00 91.17           C
ATOM   1200 1HB  ALA A  93       0.049   7.139  -5.960  1.00 91.17           H
ATOM   1201 2HB  ALA A  93       1.075   5.691  -6.095  1.00 91.17           H
ATOM   1202 3HB  ALA A  93       0.452   6.195  -4.506  1.00 91.17           H
ATOM   1203  HN  ALA A  93       2.082   7.505  -7.336  1.00 91.17           H
ATOM   1204  N   ASP A  94       3.832   5.767  -5.275  1.00 87.41           N
ATOM   1205  CA  ASP A  94       4.889   4.948  -4.709  1.00 87.41           C
ATOM   1206  C   ASP A  94       5.996   5.854  -4.167  1.00 87.41           C
ATOM   1207  O   ASP A  94       6.532   5.608  -3.087  1.00 87.41           O
ATOM   1208  HA  ASP A  94       4.409   4.361  -3.925  1.00 87.41           H
ATOM   1209  CB  ASP A  94       5.505   4.033  -5.770  1.00 87.41           C
ATOM   1210 1HB  ASP A  94       5.673   4.596  -6.688  1.00 87.41           H
ATOM   1211 2HB  ASP A  94       6.478   3.679  -5.430  1.00 87.41           H
ATOM   1212  CG  ASP A  94       4.593   2.838  -6.058  1.00 87.41           C
ATOM   1213  OD1 ASP A  94       3.843   2.460  -5.133  1.00 87.41           O
ATOM   1214  OD2 ASP A  94       4.668   2.329  -7.198  1.00 87.41           O
ATOM   1215  HN  ASP A  94       3.646   5.607  -6.244  1.00 87.41           H
ATOM   1216  N   LEU A  95       6.306   6.884  -4.941  1.00 89.75           N
ATOM   1217  CA  LEU A  95       7.393   7.782  -4.591  1.00 89.75           C
ATOM   1218  C   LEU A  95       7.056   8.499  -3.283  1.00 89.75           C
ATOM   1219  O   LEU A  95       7.911   8.640  -2.410  1.00 89.75           O
ATOM   1220  HA  LEU A  95       8.283   7.172  -4.432  1.00 89.75           H
ATOM   1221  CB  LEU A  95       7.698   8.731  -5.752  1.00 89.75           C
ATOM   1222 1HB  LEU A  95       7.822   8.138  -6.658  1.00 89.75           H
ATOM   1223 2HB  LEU A  95       6.831   9.373  -5.907  1.00 89.75           H
ATOM   1224  CG  LEU A  95       8.933   9.620  -5.586  1.00 89.75           C
ATOM   1225  HG  LEU A  95       8.849  10.146  -4.635  1.00 89.75           H
ATOM   1226  CD1 LEU A  95      10.209   8.779  -5.526  1.00 89.75           C
ATOM   1227 1HD1 LEU A  95      10.155   8.094  -4.680  1.00 89.75           H
ATOM   1228 2HD1 LEU A  95      10.312   8.208  -6.449  1.00 89.75           H
ATOM   1229 3HD1 LEU A  95      11.072   9.435  -5.408  1.00 89.75           H
ATOM   1230  CD2 LEU A  95       8.996  10.682  -6.685  1.00 89.75           C
ATOM   1231 1HD2 LEU A  95       9.045  10.194  -7.659  1.00 89.75           H
ATOM   1232 2HD2 LEU A  95       8.106  11.308  -6.637  1.00 89.75           H
ATOM   1233 3HD2 LEU A  95       9.883  11.299  -6.543  1.00 89.75           H
ATOM   1234  HN  LEU A  95       5.830   7.107  -5.791  1.00 89.75           H
ATOM   1235  N   LEU A  96       5.808   8.934  -3.188  1.00 87.00           N
ATOM   1236  CA  LEU A  96       5.358   9.669  -2.018  1.00 87.00           C
ATOM   1237  C   LEU A  96       5.489   8.778  -0.781  1.00 87.00           C
ATOM   1238  O   LEU A  96       5.859   9.252   0.292  1.00 87.00           O
ATOM   1239  HA  LEU A  96       6.018  10.527  -1.898  1.00 87.00           H
ATOM   1240  CB  LEU A  96       3.945  10.212  -2.238  1.00 87.00           C
ATOM   1241 1HB  LEU A  96       3.320   9.402  -2.614  1.00 87.00           H
ATOM   1242 2HB  LEU A  96       3.536  10.507  -1.271  1.00 87.00           H
ATOM   1243  CG  LEU A  96       3.824  11.400  -3.195  1.00 87.00           C
ATOM   1244  HG  LEU A  96       4.291  11.124  -4.141  1.00 87.00           H
ATOM   1245  CD1 LEU A  96       2.357  11.719  -3.491  1.00 87.00           C
ATOM   1246 1HD1 LEU A  96       1.881  10.851  -3.948  1.00 87.00           H
ATOM   1247 2HD1 LEU A  96       1.844  11.966  -2.561  1.00 87.00           H
ATOM   1248 3HD1 LEU A  96       2.300  12.566  -4.174  1.00 87.00           H
ATOM   1249  CD2 LEU A  96       4.578  12.617  -2.657  1.00 87.00           C
ATOM   1250 1HD2 LEU A  96       4.163  12.903  -1.690  1.00 87.00           H
ATOM   1251 2HD2 LEU A  96       5.633  12.368  -2.539  1.00 87.00           H
ATOM   1252 3HD2 LEU A  96       4.476  13.446  -3.356  1.00 87.00           H
ATOM   1253  HN  LEU A  96       5.111   8.792  -3.892  1.00 87.00           H
ATOM   1254  N   PHE A  97       5.178   7.505  -0.972  1.00 88.57           N
ATOM   1255  CA  PHE A  97       5.284   6.538   0.108  1.00 88.57           C
ATOM   1256  C   PHE A  97       6.736   6.385   0.566  1.00 88.57           C
ATOM   1257  O   PHE A  97       7.019   6.402   1.763  1.00 88.57           O
ATOM   1258  HA  PHE A  97       4.682   6.911   0.936  1.00 88.57           H
ATOM   1259  CB  PHE A  97       4.791   5.198  -0.441  1.00 88.57           C
ATOM   1260 1HB  PHE A  97       3.704   5.229  -0.523  1.00 88.57           H
ATOM   1261 2HB  PHE A  97       5.183   5.063  -1.449  1.00 88.57           H
ATOM   1262  CG  PHE A  97       5.190   3.992   0.412  1.00 88.57           C
ATOM   1263  CD1 PHE A  97       6.076   3.081  -0.072  1.00 88.57           C
ATOM   1264  HD1 PHE A  97       6.502   3.210  -1.067  1.00 88.57           H
ATOM   1265  CD2 PHE A  97       4.658   3.831   1.653  1.00 88.57           C
ATOM   1266  HD2 PHE A  97       3.948   4.561   2.041  1.00 88.57           H
ATOM   1267  CE1 PHE A  97       6.446   1.961   0.719  1.00 88.57           C
ATOM   1268  HE1 PHE A  97       7.156   1.231   0.331  1.00 88.57           H
ATOM   1269  CE2 PHE A  97       5.029   2.711   2.444  1.00 88.57           C
ATOM   1270  HE2 PHE A  97       4.603   2.582   3.439  1.00 88.57           H
ATOM   1271  CZ  PHE A  97       5.915   1.800   1.960  1.00 88.57           C
ATOM   1272  HZ  PHE A  97       6.199   0.941   2.567  1.00 88.57           H
ATOM   1273  HN  PHE A  97       4.859   7.131  -1.843  1.00 88.57           H
ATOM   1274  N   LEU A  98       7.619   6.238  -0.412  1.00 91.48           N
ATOM   1275  CA  LEU A  98       9.001   5.894  -0.126  1.00 91.48           C
ATOM   1276  C   LEU A  98       9.636   7.005   0.713  1.00 91.48           C
ATOM   1277  O   LEU A  98      10.483   6.738   1.564  1.00 91.48           O
ATOM   1278  HA  LEU A  98       8.994   4.977   0.463  1.00 91.48           H
ATOM   1279  CB  LEU A  98       9.757   5.594  -1.422  1.00 91.48           C
ATOM   1280 1HB  LEU A  98       9.607   6.427  -2.108  1.00 91.48           H
ATOM   1281 2HB  LEU A  98      10.823   5.555  -1.197  1.00 91.48           H
ATOM   1282  CG  LEU A  98       9.368   4.301  -2.141  1.00 91.48           C
ATOM   1283  HG  LEU A  98       8.281   4.230  -2.152  1.00 91.48           H
ATOM   1284  CD1 LEU A  98       9.834   4.323  -3.599  1.00 91.48           C
ATOM   1285 1HD1 LEU A  98       9.370   5.163  -4.115  1.00 91.48           H
ATOM   1286 2HD1 LEU A  98      10.918   4.429  -3.632  1.00 91.48           H
ATOM   1287 3HD1 LEU A  98       9.545   3.392  -4.086  1.00 91.48           H
ATOM   1288  CD2 LEU A  98       9.894   3.076  -1.390  1.00 91.48           C
ATOM   1289 1HD2 LEU A  98      10.981   3.128  -1.327  1.00 91.48           H
ATOM   1290 2HD2 LEU A  98       9.472   3.058  -0.385  1.00 91.48           H
ATOM   1291 3HD2 LEU A  98       9.604   2.171  -1.923  1.00 91.48           H
ATOM   1292  HN  LEU A  98       7.403   6.351  -1.382  1.00 91.48           H
ATOM   1293  N   VAL A  99       9.202   8.227   0.444  1.00 89.21           N
ATOM   1294  CA  VAL A  99       9.750   9.384   1.131  1.00 89.21           C
ATOM   1295  C   VAL A  99       9.474   9.259   2.631  1.00 89.21           C
ATOM   1296  O   VAL A  99      10.139   9.900   3.444  1.00 89.21           O
ATOM   1297  HA  VAL A  99      10.828   9.381   0.972  1.00 89.21           H
ATOM   1298  CB  VAL A  99       9.185  10.670   0.525  1.00 89.21           C
ATOM   1299  HB  VAL A  99       8.098  10.590   0.522  1.00 89.21           H
ATOM   1300  CG1 VAL A  99       9.564  11.888   1.370  1.00 89.21           C
ATOM   1301 1HG1 VAL A  99       9.163  11.771   2.376  1.00 89.21           H
ATOM   1302 2HG1 VAL A  99      10.649  11.973   1.418  1.00 89.21           H
ATOM   1303 3HG1 VAL A  99       9.149  12.788   0.916  1.00 89.21           H
ATOM   1304  CG2 VAL A  99       9.647  10.842  -0.924  1.00 89.21           C
ATOM   1305 1HG2 VAL A  99      10.735  10.891  -0.955  1.00 89.21           H
ATOM   1306 2HG2 VAL A  99       9.304   9.995  -1.518  1.00 89.21           H
ATOM   1307 3HG2 VAL A  99       9.230  11.764  -1.331  1.00 89.21           H
ATOM   1308  HN  VAL A  99       8.490   8.433  -0.228  1.00 89.21           H
ATOM   1309  N   THR A 100       8.492   8.430   2.953  1.00 88.68           N
ATOM   1310  CA  THR A 100       8.096   8.241   4.338  1.00 88.68           C
ATOM   1311  C   THR A 100       9.020   7.234   5.025  1.00 88.68           C
ATOM   1312  O   THR A 100       9.168   7.254   6.246  1.00 88.68           O
ATOM   1313  HA  THR A 100       8.212   9.190   4.861  1.00 88.68           H
ATOM   1314  CB  THR A 100       6.623   7.825   4.355  1.00 88.68           C
ATOM   1315  HB  THR A 100       6.199   7.938   5.353  1.00 88.68           H
ATOM   1316  OG1 THR A 100       6.631   6.498   3.836  1.00 88.68           O
ATOM   1317  HG1 THR A 100       6.569   6.521   2.838  1.00 88.68           H
ATOM   1318  CG2 THR A 100       5.780   8.613   3.350  1.00 88.68           C
ATOM   1319 1HG2 THR A 100       6.164   8.446   2.344  1.00 88.68           H
ATOM   1320 2HG2 THR A 100       5.832   9.676   3.587  1.00 88.68           H
ATOM   1321 3HG2 THR A 100       4.744   8.279   3.404  1.00 88.68           H
ATOM   1322  HN  THR A 100       7.973   7.894   2.287  1.00 88.68           H
ATOM   1323  N   LEU A 101       9.617   6.376   4.210  1.00 90.84           N
ATOM   1324  CA  LEU A 101      10.321   5.216   4.731  1.00 90.84           C
ATOM   1325  C   LEU A 101      11.485   5.682   5.607  1.00 90.84           C
ATOM   1326  O   LEU A 101      11.740   5.107   6.665  1.00 90.84           O
ATOM   1327  HA  LEU A 101       9.620   4.662   5.354  1.00 90.84           H
ATOM   1328  CB  LEU A 101      10.743   4.289   3.589  1.00 90.84           C
ATOM   1329 1HB  LEU A 101      11.224   4.891   2.818  1.00 90.84           H
ATOM   1330 2HB  LEU A 101      11.495   3.597   3.969  1.00 90.84           H
ATOM   1331  CG  LEU A 101       9.624   3.475   2.937  1.00 90.84           C
ATOM   1332  HG  LEU A 101       8.927   4.169   2.467  1.00 90.84           H
ATOM   1333  CD1 LEU A 101      10.175   2.571   1.833  1.00 90.84           C
ATOM   1334 1HD1 LEU A 101      10.654   3.182   1.068  1.00 90.84           H
ATOM   1335 2HD1 LEU A 101      10.906   1.882   2.259  1.00 90.84           H
ATOM   1336 3HD1 LEU A 101       9.359   2.004   1.387  1.00 90.84           H
ATOM   1337  CD2 LEU A 101       8.838   2.686   3.986  1.00 90.84           C
ATOM   1338 1HD2 LEU A 101       9.509   2.003   4.505  1.00 90.84           H
ATOM   1339 2HD2 LEU A 101       8.395   3.376   4.704  1.00 90.84           H
ATOM   1340 3HD2 LEU A 101       8.048   2.116   3.495  1.00 90.84           H
ATOM   1341  HN  LEU A 101       9.626   6.464   3.214  1.00 90.84           H
ATOM   1342  N   PRO A 102      12.210   6.728   5.187  1.00 93.03           N
ATOM   1343  CA  PRO A 102      13.361   7.206   5.957  1.00 93.03           C
ATOM   1344  C   PRO A 102      13.009   7.485   7.408  1.00 93.03           C
ATOM   1345  O   PRO A 102      13.770   7.144   8.313  1.00 93.03           O
ATOM   1346  HA  PRO A 102      14.133   6.437   5.994  1.00 93.03           H
ATOM   1347  CB  PRO A 102      13.786   8.478   5.221  1.00 93.03           C
ATOM   1348 1HB  PRO A 102      13.306   9.363   5.639  1.00 93.03           H
ATOM   1349 2HB  PRO A 102      14.862   8.640   5.286  1.00 93.03           H
ATOM   1350  CG  PRO A 102      13.342   8.221   3.786  1.00 93.03           C
ATOM   1351 1HG  PRO A 102      13.249   9.147   3.218  1.00 93.03           H
ATOM   1352 2HG  PRO A 102      14.057   7.601   3.245  1.00 93.03           H
ATOM   1353  CD  PRO A 102      12.002   7.525   3.965  1.00 93.03           C
ATOM   1354 1HD  PRO A 102      11.188   8.239   4.087  1.00 93.03           H
ATOM   1355 2HD  PRO A 102      11.751   6.904   3.105  1.00 93.03           H
ATOM   1356  N   PHE A 103      11.852   8.105   7.595  1.00 91.21           N
ATOM   1357  CA  PHE A 103      11.415   8.490   8.926  1.00 91.21           C
ATOM   1358  C   PHE A 103      11.126   7.257   9.785  1.00 91.21           C
ATOM   1359  O   PHE A 103      11.477   7.221  10.964  1.00 91.21           O
ATOM   1360  HA  PHE A 103      12.224   9.064   9.378  1.00 91.21           H
ATOM   1361  CB  PHE A 103      10.125   9.294   8.758  1.00 91.21           C
ATOM   1362 1HB  PHE A 103       9.407   8.697   8.195  1.00 91.21           H
ATOM   1363 2HB  PHE A 103       9.690   9.473   9.741  1.00 91.21           H
ATOM   1364  CG  PHE A 103      10.316  10.637   8.049  1.00 91.21           C
ATOM   1365  CD1 PHE A 103      10.615  11.750   8.771  1.00 91.21           C
ATOM   1366  HD1 PHE A 103      10.717  11.686   9.854  1.00 91.21           H
ATOM   1367  CD2 PHE A 103      10.188  10.716   6.698  1.00 91.21           C
ATOM   1368  HD2 PHE A 103       9.949   9.824   6.119  1.00 91.21           H
ATOM   1369  CE1 PHE A 103      10.792  12.996   8.113  1.00 91.21           C
ATOM   1370  HE1 PHE A 103      11.031  13.888   8.692  1.00 91.21           H
ATOM   1371  CE2 PHE A 103      10.366  11.962   6.040  1.00 91.21           C
ATOM   1372  HE2 PHE A 103      10.263  12.026   4.957  1.00 91.21           H
ATOM   1373  CZ  PHE A 103      10.664  13.076   6.762  1.00 91.21           C
ATOM   1374  HZ  PHE A 103      10.801  14.032   6.257  1.00 91.21           H
ATOM   1375  HN  PHE A 103      11.221   8.343   6.857  1.00 91.21           H
ATOM   1376  N   TRP A 104      10.488   6.277   9.162  1.00 85.58           N
ATOM   1377  CA  TRP A 104      10.112   5.063   9.865  1.00 85.58           C
ATOM   1378  C   TRP A 104      11.394   4.300  10.209  1.00 85.58           C
ATOM   1379  O   TRP A 104      11.466   3.633  11.240  1.00 85.58           O
ATOM   1380  HA  TRP A 104       9.595   5.353  10.779  1.00 85.58           H
ATOM   1381  CB  TRP A 104       9.127   4.233   9.040  1.00 85.58           C
ATOM   1382 1HB  TRP A 104       9.555   4.055   8.053  1.00 85.58           H
ATOM   1383 2HB  TRP A 104       9.001   3.260   9.513  1.00 85.58           H
ATOM   1384  CG  TRP A 104       7.753   4.885   8.873  1.00 85.58           C
ATOM   1385  CD1 TRP A 104       7.166   5.294   7.739  1.00 85.58           C
ATOM   1386  HD1 TRP A 104       7.616   5.209   6.750  1.00 85.58           H
ATOM   1387  CD2 TRP A 104       6.811   5.187   9.924  1.00 85.58           C
ATOM   1388  NE1 TRP A 104       5.920   5.836   7.982  1.00 85.58           N
ATOM   1389  HE1 TRP A 104       5.293   6.208   7.298  1.00 85.58           H
ATOM   1390  CE2 TRP A 104       5.697   5.769   9.353  1.00 85.58           C
ATOM   1391  CE3 TRP A 104       6.897   4.976  11.311  1.00 85.58           C
ATOM   1392  HE3 TRP A 104       7.765   4.518  11.786  1.00 85.58           H
ATOM   1393  CZ2 TRP A 104       4.586   6.187  10.094  1.00 85.58           C
ATOM   1394  HZ2 TRP A 104       3.718   6.644   9.619  1.00 85.58           H
ATOM   1395  CZ3 TRP A 104       5.778   5.400  12.038  1.00 85.58           C
ATOM   1396  HZ3 TRP A 104       5.793   5.259  13.118  1.00 85.58           H
ATOM   1397  CH2 TRP A 104       4.649   5.987  11.478  1.00 85.58           C
ATOM   1398  HH2 TRP A 104       3.818   6.290  12.114  1.00 85.58           H
ATOM   1399  HN  TRP A 104      10.229   6.304   8.197  1.00 85.58           H
ATOM   1400  N   ALA A 105      12.373   4.424   9.326  1.00 93.28           N
ATOM   1401  CA  ALA A 105      13.646   3.750   9.520  1.00 93.28           C
ATOM   1402  C   ALA A 105      14.306   4.275  10.797  1.00 93.28           C
ATOM   1403  O   ALA A 105      14.789   3.494  11.616  1.00 93.28           O
ATOM   1404  HA  ALA A 105      13.443   2.686   9.637  1.00 93.28           H
ATOM   1405  CB  ALA A 105      14.524   3.952   8.284  1.00 93.28           C
ATOM   1406 1HB  ALA A 105      14.023   3.536   7.410  1.00 93.28           H
ATOM   1407 2HB  ALA A 105      14.697   5.017   8.131  1.00 93.28           H
ATOM   1408 3HB  ALA A 105      15.479   3.446   8.430  1.00 93.28           H
ATOM   1409  HN  ALA A 105      12.308   4.972   8.492  1.00 93.28           H
ATOM   1410  N   ILE A 106      14.306   5.593  10.926  1.00 89.86           N
ATOM   1411  CA  ILE A 106      14.923   6.232  12.076  1.00 89.86           C
ATOM   1412  C   ILE A 106      14.140   5.865  13.339  1.00 89.86           C
ATOM   1413  O   ILE A 106      14.731   5.549  14.370  1.00 89.86           O
ATOM   1414  HA  ILE A 106      15.933   5.834  12.169  1.00 89.86           H
ATOM   1415  CB  ILE A 106      15.049   7.740  11.848  1.00 89.86           C
ATOM   1416  HB  ILE A 106      14.082   8.117  11.515  1.00 89.86           H
ATOM   1417  CG1 ILE A 106      16.059   8.044  10.739  1.00 89.86           C
ATOM   1418 1HG1 ILE A 106      17.071   7.893  11.113  1.00 89.86           H
ATOM   1419 2HG1 ILE A 106      15.917   7.347   9.912  1.00 89.86           H
ATOM   1420  CG2 ILE A 106      15.393   8.465  13.150  1.00 89.86           C
ATOM   1421 1HG2 ILE A 106      14.606   8.288  13.883  1.00 89.86           H
ATOM   1422 2HG2 ILE A 106      16.340   8.090  13.536  1.00 89.86           H
ATOM   1423 3HG2 ILE A 106      15.477   9.535  12.959  1.00 89.86           H
ATOM   1424  CD1 ILE A 106      15.904   9.480  10.235  1.00 89.86           C
ATOM   1425 1HD1 ILE A 106      14.898   9.620   9.839  1.00 89.86           H
ATOM   1426 2HD1 ILE A 106      16.070  10.174  11.059  1.00 89.86           H
ATOM   1427 3HD1 ILE A 106      16.633   9.669   9.447  1.00 89.86           H
ATOM   1428  HN  ILE A 106      13.896   6.220  10.264  1.00 89.86           H
ATOM   1429  N   ALA A 107      12.822   5.920  13.216  1.00 91.19           N
ATOM   1430  CA  ALA A 107      11.953   5.683  14.357  1.00 91.19           C
ATOM   1431  C   ALA A 107      12.152   4.250  14.855  1.00 91.19           C
ATOM   1432  O   ALA A 107      12.122   3.998  16.059  1.00 91.19           O
ATOM   1433  HA  ALA A 107      12.245   6.377  15.145  1.00 91.19           H
ATOM   1434  CB  ALA A 107      10.503   5.967  13.962  1.00 91.19           C
ATOM   1435 1HB  ALA A 107      10.409   7.005  13.643  1.00 91.19           H
ATOM   1436 2HB  ALA A 107      10.214   5.308  13.143  1.00 91.19           H
ATOM   1437 3HB  ALA A 107       9.852   5.790  14.818  1.00 91.19           H
ATOM   1438  HN  ALA A 107      12.348   6.120  12.358  1.00 91.19           H
ATOM   1439  N   ALA A 108      12.352   3.349  13.905  1.00 90.66           N
ATOM   1440  CA  ALA A 108      12.501   1.941  14.228  1.00 90.66           C
ATOM   1441  C   ALA A 108      13.875   1.710  14.859  1.00 90.66           C
ATOM   1442  O   ALA A 108      14.039   0.817  15.690  1.00 90.66           O
ATOM   1443  HA  ALA A 108      11.730   1.683  14.954  1.00 90.66           H
ATOM   1444  CB  ALA A 108      12.291   1.102  12.966  1.00 90.66           C
ATOM   1445 1HB  ALA A 108      11.290   1.280  12.574  1.00 90.66           H
ATOM   1446 2HB  ALA A 108      13.030   1.382  12.216  1.00 90.66           H
ATOM   1447 3HB  ALA A 108      12.403   0.045  13.209  1.00 90.66           H
ATOM   1448  HN  ALA A 108      12.412   3.568  12.931  1.00 90.66           H
ATOM   1449  N   ALA A 109      14.829   2.529  14.441  1.00 89.22           N
ATOM   1450  CA  ALA A 109      16.204   2.362  14.879  1.00 89.22           C
ATOM   1451  C   ALA A 109      16.316   2.747  16.355  1.00 89.22           C
ATOM   1452  O   ALA A 109      17.096   2.154  17.098  1.00 89.22           O
ATOM   1453  HA  ALA A 109      16.463   1.309  14.766  1.00 89.22           H
ATOM   1454  CB  ALA A 109      17.128   3.195  13.988  1.00 89.22           C
ATOM   1455 1HB  ALA A 109      17.033   2.863  12.954  1.00 89.22           H
ATOM   1456 2HB  ALA A 109      16.850   4.247  14.059  1.00 89.22           H
ATOM   1457 3HB  ALA A 109      18.160   3.070  14.317  1.00 89.22           H
ATOM   1458  HN  ALA A 109      14.674   3.294  13.816  1.00 89.22           H
ATOM   1459  N   ASP A 110      15.523   3.738  16.737  1.00 80.39           N
ATOM   1460  CA  ASP A 110      15.639   4.320  18.063  1.00 80.39           C
ATOM   1461  C   ASP A 110      14.256   4.767  18.542  1.00 80.39           C
ATOM   1462  O   ASP A 110      13.503   3.972  19.103  1.00 80.39           O
ATOM   1463  HA  ASP A 110      16.062   3.532  18.686  1.00 80.39           H
ATOM   1464  CB  ASP A 110      16.553   5.547  18.047  1.00 80.39           C
ATOM   1465 1HB  ASP A 110      17.492   5.300  17.553  1.00 80.39           H
ATOM   1466 2HB  ASP A 110      16.087   6.344  17.467  1.00 80.39           H
ATOM   1467  CG  ASP A 110      16.833   6.040  19.468  1.00 80.39           C
ATOM   1468  OD1 ASP A 110      16.454   5.309  20.408  1.00 80.39           O
ATOM   1469  OD2 ASP A 110      17.421   7.138  19.583  1.00 80.39           O
ATOM   1470  HN  ASP A 110      14.813   4.140  16.159  1.00 80.39           H
ATOM   1471  N   GLN A 111      13.964   6.037  18.304  1.00 82.16           N
ATOM   1472  CA  GLN A 111      12.690   6.602  18.716  1.00 82.16           C
ATOM   1473  C   GLN A 111      12.255   7.696  17.740  1.00 82.16           C
ATOM   1474  O   GLN A 111      13.032   8.114  16.883  1.00 82.16           O
ATOM   1475  HA  GLN A 111      11.982   5.774  18.684  1.00 82.16           H
ATOM   1476  CB  GLN A 111      12.766   7.141  20.146  1.00 82.16           C
ATOM   1477 1HB  GLN A 111      11.803   7.566  20.430  1.00 82.16           H
ATOM   1478 2HB  GLN A 111      12.969   6.323  20.837  1.00 82.16           H
ATOM   1479  CG  GLN A 111      13.857   8.206  20.273  1.00 82.16           C
ATOM   1480 1HG  GLN A 111      14.824   7.773  20.019  1.00 82.16           H
ATOM   1481 2HG  GLN A 111      13.670   9.010  19.561  1.00 82.16           H
ATOM   1482  CD  GLN A 111      13.904   8.776  21.692  1.00 82.16           C
ATOM   1483  OE1 GLN A 111      12.986   8.624  22.480  1.00 82.16           O
ATOM   1484  NE2 GLN A 111      15.023   9.438  21.972  1.00 82.16           N
ATOM   1485 1HE2 GLN A 111      15.739   9.525  21.280  1.00 82.16           H
ATOM   1486 2HE2 GLN A 111      15.149   9.847  22.876  1.00 82.16           H
ATOM   1487  HN  GLN A 111      14.579   6.675  17.840  1.00 82.16           H
ATOM   1488  N   TRP A 112      11.013   8.129  17.902  1.00 87.66           N
ATOM   1489  CA  TRP A 112      10.484   9.208  17.085  1.00 87.66           C
ATOM   1490  C   TRP A 112      11.134  10.514  17.547  1.00 87.66           C
ATOM   1491  O   TRP A 112      10.905  10.961  18.670  1.00 87.66           O
ATOM   1492  HA  TRP A 112      10.754   9.004  16.048  1.00 87.66           H
ATOM   1493  CB  TRP A 112       8.956   9.245  17.148  1.00 87.66           C
ATOM   1494 1HB  TRP A 112       8.568   8.254  16.915  1.00 87.66           H
ATOM   1495 2HB  TRP A 112       8.650   9.475  18.169  1.00 87.66           H
ATOM   1496  CG  TRP A 112       8.318  10.262  16.199  1.00 87.66           C
ATOM   1497  CD1 TRP A 112       7.909  11.507  16.478  1.00 87.66           C
ATOM   1498  HD1 TRP A 112       7.983  11.971  17.462  1.00 87.66           H
ATOM   1499  CD2 TRP A 112       8.032  10.069  14.798  1.00 87.66           C
ATOM   1500  NE1 TRP A 112       7.382  12.128  15.364  1.00 87.66           N
ATOM   1501  HE1 TRP A 112       7.012  13.056  15.323  1.00 87.66           H
ATOM   1502  CE2 TRP A 112       7.459  11.225  14.310  1.00 87.66           C
ATOM   1503  CE3 TRP A 112       8.250   8.953  13.970  1.00 87.66           C
ATOM   1504  HE3 TRP A 112       8.701   8.029  14.332  1.00 87.66           H
ATOM   1505  CZ2 TRP A 112       7.057  11.378  12.978  1.00 87.66           C
ATOM   1506  HZ2 TRP A 112       6.606  12.302  12.616  1.00 87.66           H
ATOM   1507  CZ3 TRP A 112       7.843   9.122  12.642  1.00 87.66           C
ATOM   1508  HZ3 TRP A 112       7.989   8.287  11.957  1.00 87.66           H
ATOM   1509  CH2 TRP A 112       7.264  10.280  12.135  1.00 87.66           C
ATOM   1510  HH2 TRP A 112       6.973  10.332  11.086  1.00 87.66           H
ATOM   1511  HN  TRP A 112      10.374   7.757  18.575  1.00 87.66           H
ATOM   1512  N   LYS A 113      11.931  11.088  16.658  1.00 80.59           N
ATOM   1513  CA  LYS A 113      12.748  12.235  17.017  1.00 80.59           C
ATOM   1514  C   LYS A 113      12.133  13.501  16.417  1.00 80.59           C
ATOM   1515  O   LYS A 113      12.732  14.574  16.476  1.00 80.59           O
ATOM   1516  HA  LYS A 113      12.729  12.323  18.103  1.00 80.59           H
ATOM   1517  CB  LYS A 113      14.204  12.005  16.607  1.00 80.59           C
ATOM   1518 1HB  LYS A 113      14.264  11.866  15.527  1.00 80.59           H
ATOM   1519 2HB  LYS A 113      14.797  12.886  16.848  1.00 80.59           H
ATOM   1520  CG  LYS A 113      14.786  10.781  17.317  1.00 80.59           C
ATOM   1521 1HG  LYS A 113      14.655  10.885  18.394  1.00 80.59           H
ATOM   1522 2HG  LYS A 113      14.242   9.887  17.014  1.00 80.59           H
ATOM   1523  CD  LYS A 113      16.272  10.614  16.993  1.00 80.59           C
ATOM   1524 1HD  LYS A 113      16.401  10.490  15.918  1.00 80.59           H
ATOM   1525 2HD  LYS A 113      16.813  11.517  17.276  1.00 80.59           H
ATOM   1526  CE  LYS A 113      16.861   9.408  17.727  1.00 80.59           C
ATOM   1527 1HE  LYS A 113      16.724   9.526  18.801  1.00 80.59           H
ATOM   1528 2HE  LYS A 113      16.330   8.502  17.435  1.00 80.59           H
ATOM   1529  NZ  LYS A 113      18.302   9.266  17.417  1.00 80.59           N
ATOM   1530 1HZ  LYS A 113      18.678   8.468  17.917  1.00 80.59           H
ATOM   1531 2HZ  LYS A 113      18.421   9.127  16.420  1.00 80.59           H
ATOM   1532 3HZ  LYS A 113      18.793  10.106  17.702  1.00 80.59           H
ATOM   1533  HN  LYS A 113      12.022  10.784  15.710  1.00 80.59           H
ATOM   1534  N   PHE A 114      10.946  13.335  15.852  1.00 85.84           N
ATOM   1535  CA  PHE A 114      10.330  14.397  15.076  1.00 85.84           C
ATOM   1536  C   PHE A 114       9.124  14.984  15.811  1.00 85.84           C
ATOM   1537  O   PHE A 114       8.662  14.421  16.802  1.00 85.84           O
ATOM   1538  HA  PHE A 114      11.083  15.174  14.938  1.00 85.84           H
ATOM   1539  CB  PHE A 114       9.858  13.775  13.761  1.00 85.84           C
ATOM   1540 1HB  PHE A 114       9.043  13.082  13.970  1.00 85.84           H
ATOM   1541 2HB  PHE A 114       9.453  14.560  13.123  1.00 85.84           H
ATOM   1542  CG  PHE A 114      10.955  13.032  12.995  1.00 85.84           C
ATOM   1543  CD1 PHE A 114      11.885  13.731  12.291  1.00 85.84           C
ATOM   1544  HD1 PHE A 114      11.850  14.820  12.272  1.00 85.84           H
ATOM   1545  CD2 PHE A 114      11.000  11.673  13.019  1.00 85.84           C
ATOM   1546  HD2 PHE A 114      10.254  11.113  13.583  1.00 85.84           H
ATOM   1547  CE1 PHE A 114      12.903  13.041  11.580  1.00 85.84           C
ATOM   1548  HE1 PHE A 114      13.649  13.601  11.015  1.00 85.84           H
ATOM   1549  CE2 PHE A 114      12.018  10.983  12.308  1.00 85.84           C
ATOM   1550  HE2 PHE A 114      12.054   9.894  12.327  1.00 85.84           H
ATOM   1551  CZ  PHE A 114      12.948  11.682  11.604  1.00 85.84           C
ATOM   1552  HZ  PHE A 114      13.730  11.153  11.058  1.00 85.84           H
ATOM   1553  HN  PHE A 114      10.409  12.494  15.919  1.00 85.84           H
ATOM   1554  N   GLN A 115       8.647  16.109  15.296  1.00 79.54           N
ATOM   1555  CA  GLN A 115       7.532  16.803  15.917  1.00 79.54           C
ATOM   1556  C   GLN A 115       6.223  16.062  15.634  1.00 79.54           C
ATOM   1557  O   GLN A 115       6.167  15.207  14.753  1.00 79.54           O
ATOM   1558  HA  GLN A 115       7.741  16.789  16.987  1.00 79.54           H
ATOM   1559  CB  GLN A 115       7.455  18.254  15.440  1.00 79.54           C
ATOM   1560 1HB  GLN A 115       7.405  18.281  14.351  1.00 79.54           H
ATOM   1561 2HB  GLN A 115       6.540  18.715  15.812  1.00 79.54           H
ATOM   1562  CG  GLN A 115       8.668  19.054  15.920  1.00 79.54           C
ATOM   1563 1HG  GLN A 115       8.769  18.954  17.001  1.00 79.54           H
ATOM   1564 2HG  GLN A 115       9.576  18.647  15.475  1.00 79.54           H
ATOM   1565  CD  GLN A 115       8.531  20.532  15.550  1.00 79.54           C
ATOM   1566  OE1 GLN A 115       7.628  20.939  14.837  1.00 79.54           O
ATOM   1567  NE2 GLN A 115       9.475  21.310  16.072  1.00 79.54           N
ATOM   1568 1HE2 GLN A 115      10.188  20.912  16.649  1.00 79.54           H
ATOM   1569 2HE2 GLN A 115       9.471  22.293  15.887  1.00 79.54           H
ATOM   1570  HN  GLN A 115       9.010  16.544  14.472  1.00 79.54           H
ATOM   1571  N   THR A 116       5.202  16.419  16.400  1.00 86.57           N
ATOM   1572  CA  THR A 116       3.900  15.791  16.251  1.00 86.57           C
ATOM   1573  C   THR A 116       3.371  15.989  14.829  1.00 86.57           C
ATOM   1574  O   THR A 116       2.769  15.083  14.255  1.00 86.57           O
ATOM   1575  HA  THR A 116       4.017  14.717  16.402  1.00 86.57           H
ATOM   1576  CB  THR A 116       2.974  16.360  17.328  1.00 86.57           C
ATOM   1577  HB  THR A 116       2.695  17.388  17.098  1.00 86.57           H
ATOM   1578  OG1 THR A 116       3.700  16.177  18.541  1.00 86.57           O
ATOM   1579  HG1 THR A 116       3.317  16.759  19.259  1.00 86.57           H
ATOM   1580  CG2 THR A 116       1.711  15.518  17.519  1.00 86.57           C
ATOM   1581 1HG2 THR A 116       1.990  14.507  17.816  1.00 86.57           H
ATOM   1582 2HG2 THR A 116       1.154  15.482  16.583  1.00 86.57           H
ATOM   1583 3HG2 THR A 116       1.090  15.966  18.295  1.00 86.57           H
ATOM   1584  HN  THR A 116       5.253  17.122  17.109  1.00 86.57           H
ATOM   1585  N   PHE A 117       3.616  17.179  14.302  1.00 90.07           N
ATOM   1586  CA  PHE A 117       3.156  17.514  12.965  1.00 90.07           C
ATOM   1587  C   PHE A 117       3.660  16.496  11.940  1.00 90.07           C
ATOM   1588  O   PHE A 117       2.893  16.016  11.108  1.00 90.07           O
ATOM   1589  HA  PHE A 117       2.066  17.499  12.984  1.00 90.07           H
ATOM   1590  CB  PHE A 117       3.733  18.890  12.625  1.00 90.07           C
ATOM   1591 1HB  PHE A 117       3.376  19.614  13.357  1.00 90.07           H
ATOM   1592 2HB  PHE A 117       4.818  18.851  12.718  1.00 90.07           H
ATOM   1593  CG  PHE A 117       3.374  19.386  11.222  1.00 90.07           C
ATOM   1594  CD1 PHE A 117       4.313  19.380  10.238  1.00 90.07           C
ATOM   1595  HD1 PHE A 117       5.321  19.021  10.448  1.00 90.07           H
ATOM   1596  CD2 PHE A 117       2.117  19.834  10.960  1.00 90.07           C
ATOM   1597  HD2 PHE A 117       1.365  19.839  11.749  1.00 90.07           H
ATOM   1598  CE1 PHE A 117       3.980  19.840   8.937  1.00 90.07           C
ATOM   1599  HE1 PHE A 117       4.732  19.835   8.148  1.00 90.07           H
ATOM   1600  CE2 PHE A 117       1.784  20.294   9.659  1.00 90.07           C
ATOM   1601  HE2 PHE A 117       0.776  20.653   9.449  1.00 90.07           H
ATOM   1602  CZ  PHE A 117       2.723  20.288   8.675  1.00 90.07           C
ATOM   1603  HZ  PHE A 117       2.467  20.641   7.676  1.00 90.07           H
ATOM   1604  HN  PHE A 117       4.117  17.907  14.771  1.00 90.07           H
ATOM   1605  N   MET A 118       4.947  16.196  12.035  1.00 86.77           N
ATOM   1606  CA  MET A 118       5.566  15.255  11.118  1.00 86.77           C
ATOM   1607  C   MET A 118       4.977  13.853  11.290  1.00 86.77           C
ATOM   1608  O   MET A 118       4.881  13.094  10.327  1.00 86.77           O
ATOM   1609  HA  MET A 118       5.344  15.629  10.118  1.00 86.77           H
ATOM   1610  CB  MET A 118       7.074  15.209  11.372  1.00 86.77           C
ATOM   1611 1HB  MET A 118       7.263  15.072  12.437  1.00 86.77           H
ATOM   1612 2HB  MET A 118       7.508  14.351  10.859  1.00 86.77           H
ATOM   1613  CG  MET A 118       7.750  16.494  10.891  1.00 86.77           C
ATOM   1614 1HG  MET A 118       7.407  17.341  11.485  1.00 86.77           H
ATOM   1615 2HG  MET A 118       8.829  16.422  11.032  1.00 86.77           H
ATOM   1616  SD  MET A 118       7.380  16.770   9.166  1.00 86.77           S
ATOM   1617  CE  MET A 118       8.225  15.375   8.441  1.00 86.77           C
ATOM   1618 1HE  MET A 118       9.287  15.429   8.680  1.00 86.77           H
ATOM   1619 2HE  MET A 118       7.810  14.450   8.841  1.00 86.77           H
ATOM   1620 3HE  MET A 118       8.095  15.393   7.359  1.00 86.77           H
ATOM   1621  HN  MET A 118       5.563  16.584  12.722  1.00 86.77           H
ATOM   1622  N   CYS A 119       4.597  13.553  12.523  1.00 91.68           N
ATOM   1623  CA  CYS A 119       3.962  12.281  12.822  1.00 91.68           C
ATOM   1624  C   CYS A 119       2.656  12.197  12.031  1.00 91.68           C
ATOM   1625  O   CYS A 119       2.384  11.190  11.379  1.00 91.68           O
ATOM   1626  HA  CYS A 119       4.657  11.503  12.505  1.00 91.68           H
ATOM   1627  CB  CYS A 119       3.732  12.102  14.324  1.00 91.68           C
ATOM   1628 1HB  CYS A 119       4.689  12.058  14.844  1.00 91.68           H
ATOM   1629 2HB  CYS A 119       3.193  12.962  14.722  1.00 91.68           H
ATOM   1630  SG  CYS A 119       2.781  10.570  14.634  1.00 91.68           S
ATOM   1631  HN  CYS A 119       4.715  14.161  13.308  1.00 91.68           H
ATOM   1632  N   LYS A 120       1.881  13.269  12.114  1.00 90.55           N
ATOM   1633  CA  LYS A 120       0.601  13.322  11.430  1.00 90.55           C
ATOM   1634  C   LYS A 120       0.824  13.164   9.924  1.00 90.55           C
ATOM   1635  O   LYS A 120       0.144  12.373   9.272  1.00 90.55           O
ATOM   1636  HA  LYS A 120       0.007  12.478  11.781  1.00 90.55           H
ATOM   1637  CB  LYS A 120      -0.157  14.597  11.808  1.00 90.55           C
ATOM   1638 1HB  LYS A 120       0.497  15.461  11.694  1.00 90.55           H
ATOM   1639 2HB  LYS A 120      -0.996  14.741  11.128  1.00 90.55           H
ATOM   1640  CG  LYS A 120      -0.667  14.524  13.249  1.00 90.55           C
ATOM   1641 1HG  LYS A 120      -1.343  13.675  13.356  1.00 90.55           H
ATOM   1642 2HG  LYS A 120       0.169  14.352  13.926  1.00 90.55           H
ATOM   1643  CD  LYS A 120      -1.392  15.813  13.640  1.00 90.55           C
ATOM   1644 1HD  LYS A 120      -0.706  16.657  13.563  1.00 90.55           H
ATOM   1645 2HD  LYS A 120      -2.208  16.002  12.942  1.00 90.55           H
ATOM   1646  CE  LYS A 120      -1.942  15.723  15.064  1.00 90.55           C
ATOM   1647 1HE  LYS A 120      -1.181  15.313  15.729  1.00 90.55           H
ATOM   1648 2HE  LYS A 120      -2.182  16.721  15.432  1.00 90.55           H
ATOM   1649  NZ  LYS A 120      -3.151  14.870  15.100  1.00 90.55           N
ATOM   1650 1HZ  LYS A 120      -3.639  15.012  15.978  1.00 90.55           H
ATOM   1651 2HZ  LYS A 120      -3.762  15.118  14.330  1.00 90.55           H
ATOM   1652 3HZ  LYS A 120      -2.880  13.896  15.018  1.00 90.55           H
ATOM   1653  HN  LYS A 120       2.116  14.090  12.635  1.00 90.55           H
ATOM   1654  N   VAL A 121       1.780  13.928   9.417  1.00 91.62           N
ATOM   1655  CA  VAL A 121       2.031  13.961   7.986  1.00 91.62           C
ATOM   1656  C   VAL A 121       2.446  12.566   7.514  1.00 91.62           C
ATOM   1657  O   VAL A 121       1.885  12.040   6.553  1.00 91.62           O
ATOM   1658  HA  VAL A 121       1.098  14.235   7.494  1.00 91.62           H
ATOM   1659  CB  VAL A 121       3.071  15.035   7.662  1.00 91.62           C
ATOM   1660  HB  VAL A 121       3.937  14.868   8.304  1.00 91.62           H
ATOM   1661  CG1 VAL A 121       3.537  14.927   6.208  1.00 91.62           C
ATOM   1662 1HG1 VAL A 121       3.983  13.946   6.042  1.00 91.62           H
ATOM   1663 2HG1 VAL A 121       2.683  15.055   5.543  1.00 91.62           H
ATOM   1664 3HG1 VAL A 121       4.276  15.702   6.005  1.00 91.62           H
ATOM   1665  CG2 VAL A 121       2.527  16.433   7.961  1.00 91.62           C
ATOM   1666 1HG2 VAL A 121       1.638  16.614   7.356  1.00 91.62           H
ATOM   1667 2HG2 VAL A 121       2.268  16.505   9.017  1.00 91.62           H
ATOM   1668 3HG2 VAL A 121       3.286  17.178   7.721  1.00 91.62           H
ATOM   1669  HN  VAL A 121       2.375  14.516   9.964  1.00 91.62           H
ATOM   1670  N   VAL A 122       3.423  12.006   8.211  1.00 90.08           N
ATOM   1671  CA  VAL A 122       4.060  10.781   7.756  1.00 90.08           C
ATOM   1672  C   VAL A 122       3.035   9.645   7.764  1.00 90.08           C
ATOM   1673  O   VAL A 122       2.968   8.859   6.821  1.00 90.08           O
ATOM   1674  HA  VAL A 122       4.394  10.945   6.732  1.00 90.08           H
ATOM   1675  CB  VAL A 122       5.291  10.482   8.614  1.00 90.08           C
ATOM   1676  HB  VAL A 122       4.985  10.509   9.660  1.00 90.08           H
ATOM   1677  CG1 VAL A 122       5.838   9.084   8.320  1.00 90.08           C
ATOM   1678 1HG1 VAL A 122       5.071   8.341   8.538  1.00 90.08           H
ATOM   1679 2HG1 VAL A 122       6.120   9.018   7.269  1.00 90.08           H
ATOM   1680 3HG1 VAL A 122       6.713   8.897   8.943  1.00 90.08           H
ATOM   1681  CG2 VAL A 122       6.371  11.547   8.413  1.00 90.08           C
ATOM   1682 1HG2 VAL A 122       6.672  11.567   7.366  1.00 90.08           H
ATOM   1683 2HG2 VAL A 122       5.977  12.523   8.696  1.00 90.08           H
ATOM   1684 3HG2 VAL A 122       7.235  11.310   9.035  1.00 90.08           H
ATOM   1685  HN  VAL A 122       3.780  12.374   9.070  1.00 90.08           H
ATOM   1686  N   ASN A 123       2.263   9.595   8.840  1.00 89.48           N
ATOM   1687  CA  ASN A 123       1.232   8.580   8.975  1.00 89.48           C
ATOM   1688  C   ASN A 123       0.193   8.765   7.867  1.00 89.48           C
ATOM   1689  O   ASN A 123      -0.242   7.793   7.251  1.00 89.48           O
ATOM   1690  HA  ASN A 123       1.757   7.628   8.900  1.00 89.48           H
ATOM   1691  CB  ASN A 123       0.515   8.699  10.321  1.00 89.48           C
ATOM   1692 1HB  ASN A 123       0.581   9.725  10.683  1.00 89.48           H
ATOM   1693 2HB  ASN A 123      -0.544   8.473  10.194  1.00 89.48           H
ATOM   1694  CG  ASN A 123       1.125   7.748  11.353  1.00 89.48           C
ATOM   1695  OD1 ASN A 123       1.783   6.775  11.026  1.00 89.48           O
ATOM   1696  ND2 ASN A 123       0.871   8.084  12.615  1.00 89.48           N
ATOM   1697 1HD2 ASN A 123       0.323   8.897  12.815  1.00 89.48           H
ATOM   1698 2HD2 ASN A 123       1.227   7.524  13.363  1.00 89.48           H
ATOM   1699  HN  ASN A 123       2.333  10.231   9.608  1.00 89.48           H
ATOM   1700  N   SER A 124      -0.175  10.019   7.648  1.00 90.65           N
ATOM   1701  CA  SER A 124      -1.216  10.335   6.686  1.00 90.65           C
ATOM   1702  C   SER A 124      -0.754   9.969   5.274  1.00 90.65           C
ATOM   1703  O   SER A 124      -1.510   9.381   4.502  1.00 90.65           O
ATOM   1704  HA  SER A 124      -2.073   9.728   6.977  1.00 90.65           H
ATOM   1705  CB  SER A 124      -1.596  11.816   6.752  1.00 90.65           C
ATOM   1706 1HB  SER A 124      -0.737  12.424   6.466  1.00 90.65           H
ATOM   1707 2HB  SER A 124      -2.386  12.021   6.029  1.00 90.65           H
ATOM   1708  OG  SER A 124      -2.033  12.197   8.053  1.00 90.65           O
ATOM   1709  HG  SER A 124      -1.367  12.815   8.471  1.00 90.65           H
ATOM   1710  HN  SER A 124       0.224  10.808   8.114  1.00 90.65           H
ATOM   1711  N   MET A 125       0.486  10.331   4.980  1.00 84.83           N
ATOM   1712  CA  MET A 125       1.054  10.061   3.670  1.00 84.83           C
ATOM   1713  C   MET A 125       1.059   8.560   3.373  1.00 84.83           C
ATOM   1714  O   MET A 125       0.641   8.136   2.297  1.00 84.83           O
ATOM   1715  HA  MET A 125       0.409  10.577   2.958  1.00 84.83           H
ATOM   1716  CB  MET A 125       2.486  10.598   3.613  1.00 84.83           C
ATOM   1717 1HB  MET A 125       3.016  10.325   4.525  1.00 84.83           H
ATOM   1718 2HB  MET A 125       3.019  10.134   2.783  1.00 84.83           H
ATOM   1719  CG  MET A 125       2.495  12.119   3.447  1.00 84.83           C
ATOM   1720 1HG  MET A 125       1.923  12.400   2.562  1.00 84.83           H
ATOM   1721 2HG  MET A 125       2.011  12.589   4.302  1.00 84.83           H
ATOM   1722  SD  MET A 125       4.174  12.706   3.297  1.00 84.83           S
ATOM   1723  CE  MET A 125       4.553  12.145   1.645  1.00 84.83           C
ATOM   1724 1HE  MET A 125       4.457  11.061   1.599  1.00 84.83           H
ATOM   1725 2HE  MET A 125       3.859  12.602   0.939  1.00 84.83           H
ATOM   1726 3HE  MET A 125       5.573  12.432   1.389  1.00 84.83           H
ATOM   1727  HN  MET A 125       1.098  10.800   5.617  1.00 84.83           H
ATOM   1728  N   TYR A 126       1.536   7.799   4.346  1.00 84.91           N
ATOM   1729  CA  TYR A 126       1.599   6.354   4.203  1.00 84.91           C
ATOM   1730  C   TYR A 126       0.222   5.775   3.871  1.00 84.91           C
ATOM   1731  O   TYR A 126       0.093   4.951   2.967  1.00 84.91           O
ATOM   1732  HA  TYR A 126       2.287   6.126   3.389  1.00 84.91           H
ATOM   1733  CB  TYR A 126       2.051   5.815   5.562  1.00 84.91           C
ATOM   1734 1HB  TYR A 126       3.101   6.067   5.710  1.00 84.91           H
ATOM   1735 2HB  TYR A 126       1.489   6.320   6.347  1.00 84.91           H
ATOM   1736  CG  TYR A 126       1.877   4.304   5.721  1.00 84.91           C
ATOM   1737  CD1 TYR A 126       0.825   3.805   6.462  1.00 84.91           C
ATOM   1738  HD1 TYR A 126       0.118   4.487   6.933  1.00 84.91           H
ATOM   1739  CD2 TYR A 126       2.772   3.439   5.124  1.00 84.91           C
ATOM   1740  HD2 TYR A 126       3.603   3.833   4.539  1.00 84.91           H
ATOM   1741  CE1 TYR A 126       0.661   2.382   6.612  1.00 84.91           C
ATOM   1742  HE1 TYR A 126      -0.166   1.974   7.194  1.00 84.91           H
ATOM   1743  CE2 TYR A 126       2.608   2.016   5.274  1.00 84.91           C
ATOM   1744  HE2 TYR A 126       3.307   1.322   4.808  1.00 84.91           H
ATOM   1745  CZ  TYR A 126       1.560   1.558   6.011  1.00 84.91           C
ATOM   1746  OH  TYR A 126       1.405   0.214   6.152  1.00 84.91           O
ATOM   1747  HH  TYR A 126       1.598  -0.245   5.285  1.00 84.91           H
ATOM   1748  HN  TYR A 126       1.875   8.152   5.218  1.00 84.91           H
ATOM   1749  N   LYS A 127      -0.772   6.230   4.620  1.00 84.80           N
ATOM   1750  CA  LYS A 127      -2.108   5.669   4.512  1.00 84.80           C
ATOM   1751  C   LYS A 127      -2.702   6.038   3.151  1.00 84.80           C
ATOM   1752  O   LYS A 127      -3.324   5.205   2.495  1.00 84.80           O
ATOM   1753  HA  LYS A 127      -2.012   4.584   4.564  1.00 84.80           H
ATOM   1754  CB  LYS A 127      -2.970   6.105   5.698  1.00 84.80           C
ATOM   1755 1HB  LYS A 127      -2.404   5.999   6.623  1.00 84.80           H
ATOM   1756 2HB  LYS A 127      -3.223   7.161   5.600  1.00 84.80           H
ATOM   1757  CG  LYS A 127      -4.251   5.273   5.780  1.00 84.80           C
ATOM   1758 1HG  LYS A 127      -4.985   5.788   6.400  1.00 84.80           H
ATOM   1759 2HG  LYS A 127      -4.688   5.173   4.786  1.00 84.80           H
ATOM   1760  CD  LYS A 127      -3.968   3.886   6.361  1.00 84.80           C
ATOM   1761 1HD  LYS A 127      -3.424   3.286   5.631  1.00 84.80           H
ATOM   1762 2HD  LYS A 127      -3.328   3.979   7.238  1.00 84.80           H
ATOM   1763  CE  LYS A 127      -5.268   3.176   6.744  1.00 84.80           C
ATOM   1764 1HE  LYS A 127      -6.123   3.756   6.395  1.00 84.80           H
ATOM   1765 2HE  LYS A 127      -5.319   2.206   6.250  1.00 84.80           H
ATOM   1766  NZ  LYS A 127      -5.348   2.997   8.211  1.00 84.80           N
ATOM   1767 1HZ  LYS A 127      -6.084   2.335   8.431  1.00 84.80           H
ATOM   1768 2HZ  LYS A 127      -4.462   2.645   8.557  1.00 84.80           H
ATOM   1769 3HZ  LYS A 127      -5.552   3.888   8.649  1.00 84.80           H
ATOM   1770  HN  LYS A 127      -0.676   6.966   5.291  1.00 84.80           H
ATOM   1771  N   MET A 128      -2.489   7.289   2.768  1.00 85.47           N
ATOM   1772  CA  MET A 128      -3.018   7.785   1.509  1.00 85.47           C
ATOM   1773  C   MET A 128      -2.437   7.008   0.325  1.00 85.47           C
ATOM   1774  O   MET A 128      -3.163   6.643  -0.598  1.00 85.47           O
ATOM   1775  HA  MET A 128      -4.095   7.630   1.561  1.00 85.47           H
ATOM   1776  CB  MET A 128      -2.676   9.270   1.362  1.00 85.47           C
ATOM   1777 1HB  MET A 128      -3.010   9.813   2.246  1.00 85.47           H
ATOM   1778 2HB  MET A 128      -1.595   9.393   1.301  1.00 85.47           H
ATOM   1779  CG  MET A 128      -3.333   9.862   0.114  1.00 85.47           C
ATOM   1780 1HG  MET A 128      -2.984   9.338  -0.776  1.00 85.47           H
ATOM   1781 2HG  MET A 128      -4.413   9.725   0.161  1.00 85.47           H
ATOM   1782  SD  MET A 128      -2.945  11.600  -0.013  1.00 85.47           S
ATOM   1783  CE  MET A 128      -3.861  12.015  -1.489  1.00 85.47           C
ATOM   1784 1HE  MET A 128      -3.495  11.417  -2.324  1.00 85.47           H
ATOM   1785 2HE  MET A 128      -4.919  11.808  -1.330  1.00 85.47           H
ATOM   1786 3HE  MET A 128      -3.727  13.073  -1.713  1.00 85.47           H
ATOM   1787  HN  MET A 128      -1.968   7.955   3.300  1.00 85.47           H
ATOM   1788  N   ASN A 129      -1.134   6.778   0.392  1.00 80.81           N
ATOM   1789  CA  ASN A 129      -0.435   6.114  -0.696  1.00 80.81           C
ATOM   1790  C   ASN A 129      -0.862   4.646  -0.750  1.00 80.81           C
ATOM   1791  O   ASN A 129      -0.979   4.069  -1.830  1.00 80.81           O
ATOM   1792  HA  ASN A 129      -0.717   6.663  -1.594  1.00 80.81           H
ATOM   1793  CB  ASN A 129       1.079   6.159  -0.485  1.00 80.81           C
ATOM   1794 1HB  ASN A 129       1.323   5.792   0.512  1.00 80.81           H
ATOM   1795 2HB  ASN A 129       1.569   5.494  -1.197  1.00 80.81           H
ATOM   1796  CG  ASN A 129       1.615   7.582  -0.656  1.00 80.81           C
ATOM   1797  OD1 ASN A 129       1.162   8.347  -1.491  1.00 80.81           O
ATOM   1798  ND2 ASN A 129       2.602   7.892   0.180  1.00 80.81           N
ATOM   1799 1HD2 ASN A 129       2.927   7.217   0.842  1.00 80.81           H
ATOM   1800 2HD2 ASN A 129       3.019   8.800   0.146  1.00 80.81           H
ATOM   1801  HN  ASN A 129      -0.560   7.035   1.169  1.00 80.81           H
ATOM   1802  N   PHE A 130      -1.084   4.083   0.429  1.00 84.41           N
ATOM   1803  CA  PHE A 130      -1.515   2.699   0.529  1.00 84.41           C
ATOM   1804  C   PHE A 130      -2.777   2.457  -0.302  1.00 84.41           C
ATOM   1805  O   PHE A 130      -2.820   1.540  -1.120  1.00 84.41           O
ATOM   1806  HA  PHE A 130      -0.705   2.080   0.144  1.00 84.41           H
ATOM   1807  CB  PHE A 130      -1.829   2.433   2.002  1.00 84.41           C
ATOM   1808 1HB  PHE A 130      -0.912   2.534   2.583  1.00 84.41           H
ATOM   1809 2HB  PHE A 130      -2.518   3.199   2.360  1.00 84.41           H
ATOM   1810  CG  PHE A 130      -2.437   1.055   2.270  1.00 84.41           C
ATOM   1811  CD1 PHE A 130      -3.775   0.932   2.484  1.00 84.41           C
ATOM   1812  HD1 PHE A 130      -4.413   1.815   2.465  1.00 84.41           H
ATOM   1813  CD2 PHE A 130      -1.640  -0.047   2.294  1.00 84.41           C
ATOM   1814  HD2 PHE A 130      -0.568   0.052   2.123  1.00 84.41           H
ATOM   1815  CE1 PHE A 130      -4.339  -0.347   2.733  1.00 84.41           C
ATOM   1816  HE1 PHE A 130      -5.411  -0.446   2.904  1.00 84.41           H
ATOM   1817  CE2 PHE A 130      -2.204  -1.326   2.543  1.00 84.41           C
ATOM   1818  HE2 PHE A 130      -1.566  -2.209   2.562  1.00 84.41           H
ATOM   1819  CZ  PHE A 130      -3.542  -1.449   2.757  1.00 84.41           C
ATOM   1820  HZ  PHE A 130      -3.975  -2.431   2.947  1.00 84.41           H
ATOM   1821  HN  PHE A 130      -0.974   4.555   1.304  1.00 84.41           H
ATOM   1822  N   TYR A 131      -3.775   3.296  -0.062  1.00 90.92           N
ATOM   1823  CA  TYR A 131      -5.051   3.154  -0.741  1.00 90.92           C
ATOM   1824  C   TYR A 131      -4.929   3.525  -2.220  1.00 90.92           C
ATOM   1825  O   TYR A 131      -5.481   2.843  -3.082  1.00 90.92           O
ATOM   1826  HA  TYR A 131      -5.362   2.113  -0.659  1.00 90.92           H
ATOM   1827  CB  TYR A 131      -6.004   4.138  -0.058  1.00 90.92           C
ATOM   1828 1HB  TYR A 131      -5.490   5.089   0.080  1.00 90.92           H
ATOM   1829 2HB  TYR A 131      -6.850   4.326  -0.718  1.00 90.92           H
ATOM   1830  CG  TYR A 131      -6.528   3.657   1.297  1.00 90.92           C
ATOM   1831  CD1 TYR A 131      -7.191   2.451   1.391  1.00 90.92           C
ATOM   1832  HD1 TYR A 131      -7.340   1.840   0.501  1.00 90.92           H
ATOM   1833  CD2 TYR A 131      -6.339   4.431   2.424  1.00 90.92           C
ATOM   1834  HD2 TYR A 131      -5.815   5.384   2.349  1.00 90.92           H
ATOM   1835  CE1 TYR A 131      -7.684   1.998   2.666  1.00 90.92           C
ATOM   1836  HE1 TYR A 131      -8.209   1.047   2.755  1.00 90.92           H
ATOM   1837  CE2 TYR A 131      -6.832   3.979   3.699  1.00 90.92           C
ATOM   1838  HE2 TYR A 131      -6.689   4.580   4.596  1.00 90.92           H
ATOM   1839  CZ  TYR A 131      -7.481   2.785   3.757  1.00 90.92           C
ATOM   1840  OH  TYR A 131      -7.947   2.358   4.961  1.00 90.92           O
ATOM   1841  HH  TYR A 131      -8.001   3.126   5.599  1.00 90.92           H
ATOM   1842  HN  TYR A 131      -3.721   4.059   0.582  1.00 90.92           H
ATOM   1843  N   SER A 132      -4.202   4.604  -2.469  1.00 89.92           N
ATOM   1844  CA  SER A 132      -4.111   5.152  -3.812  1.00 89.92           C
ATOM   1845  C   SER A 132      -3.453   4.136  -4.748  1.00 89.92           C
ATOM   1846  O   SER A 132      -3.895   3.953  -5.881  1.00 89.92           O
ATOM   1847  HA  SER A 132      -5.140   5.342  -4.117  1.00 89.92           H
ATOM   1848  CB  SER A 132      -3.327   6.466  -3.819  1.00 89.92           C
ATOM   1849 1HB  SER A 132      -3.325   6.881  -4.827  1.00 89.92           H
ATOM   1850 2HB  SER A 132      -3.828   7.190  -3.177  1.00 89.92           H
ATOM   1851  OG  SER A 132      -1.984   6.288  -3.376  1.00 89.92           O
ATOM   1852  HG  SER A 132      -1.487   7.154  -3.435  1.00 89.92           H
ATOM   1853  HN  SER A 132      -3.683   5.101  -1.774  1.00 89.92           H
ATOM   1854  N   CYS A 133      -2.406   3.502  -4.239  1.00 86.43           N
ATOM   1855  CA  CYS A 133      -1.661   2.536  -5.027  1.00 86.43           C
ATOM   1856  C   CYS A 133      -2.608   1.399  -5.416  1.00 86.43           C
ATOM   1857  O   CYS A 133      -2.695   1.032  -6.587  1.00 86.43           O
ATOM   1858  HA  CYS A 133      -1.304   3.063  -5.912  1.00 86.43           H
ATOM   1859  CB  CYS A 133      -0.431   2.021  -4.276  1.00 86.43           C
ATOM   1860 1HB  CYS A 133      -0.711   1.719  -3.267  1.00 86.43           H
ATOM   1861 2HB  CYS A 133      -0.033   1.138  -4.775  1.00 86.43           H
ATOM   1862  SG  CYS A 133       0.850   3.327  -4.204  1.00 86.43           S
ATOM   1863  HG  CYS A 133       0.337   3.967  -3.157  1.00 86.43           H
ATOM   1864  HN  CYS A 133      -2.068   3.639  -3.308  1.00 86.43           H
ATOM   1865  N   VAL A 134      -3.295   0.874  -4.412  1.00 85.86           N
ATOM   1866  CA  VAL A 134      -4.102  -0.319  -4.601  1.00 85.86           C
ATOM   1867  C   VAL A 134      -5.263  -0.001  -5.545  1.00 85.86           C
ATOM   1868  O   VAL A 134      -5.611  -0.812  -6.402  1.00 85.86           O
ATOM   1869  HA  VAL A 134      -3.469  -1.075  -5.065  1.00 85.86           H
ATOM   1870  CB  VAL A 134      -4.565  -0.857  -3.245  1.00 85.86           C
ATOM   1871  HB  VAL A 134      -5.115  -0.064  -2.740  1.00 85.86           H
ATOM   1872  CG1 VAL A 134      -5.511  -2.046  -3.422  1.00 85.86           C
ATOM   1873 1HG1 VAL A 134      -6.387  -1.733  -3.991  1.00 85.86           H
ATOM   1874 2HG1 VAL A 134      -4.997  -2.844  -3.957  1.00 85.86           H
ATOM   1875 3HG1 VAL A 134      -5.825  -2.409  -2.443  1.00 85.86           H
ATOM   1876  CG2 VAL A 134      -3.370  -1.233  -2.367  1.00 85.86           C
ATOM   1877 1HG2 VAL A 134      -2.780  -2.003  -2.866  1.00 85.86           H
ATOM   1878 2HG2 VAL A 134      -2.750  -0.352  -2.201  1.00 85.86           H
ATOM   1879 3HG2 VAL A 134      -3.727  -1.613  -1.410  1.00 85.86           H
ATOM   1880  HN  VAL A 134      -3.306   1.250  -3.485  1.00 85.86           H
ATOM   1881  N   LEU A 135      -5.829   1.182  -5.358  1.00 91.04           N
ATOM   1882  CA  LEU A 135      -6.965   1.604  -6.160  1.00 91.04           C
ATOM   1883  C   LEU A 135      -6.516   1.800  -7.609  1.00 91.04           C
ATOM   1884  O   LEU A 135      -7.269   1.518  -8.540  1.00 91.04           O
ATOM   1885  HA  LEU A 135      -7.701   0.800  -6.132  1.00 91.04           H
ATOM   1886  CB  LEU A 135      -7.624   2.841  -5.547  1.00 91.04           C
ATOM   1887 1HB  LEU A 135      -6.852   3.592  -5.377  1.00 91.04           H
ATOM   1888 2HB  LEU A 135      -8.318   3.257  -6.277  1.00 91.04           H
ATOM   1889  CG  LEU A 135      -8.378   2.620  -4.235  1.00 91.04           C
ATOM   1890  HG  LEU A 135      -7.696   2.156  -3.523  1.00 91.04           H
ATOM   1891  CD1 LEU A 135      -8.829   3.951  -3.630  1.00 91.04           C
ATOM   1892 1HD1 LEU A 135      -7.956   4.573  -3.431  1.00 91.04           H
ATOM   1893 2HD1 LEU A 135      -9.488   4.464  -4.330  1.00 91.04           H
ATOM   1894 3HD1 LEU A 135      -9.362   3.764  -2.698  1.00 91.04           H
ATOM   1895  CD2 LEU A 135      -9.549   1.654  -4.432  1.00 91.04           C
ATOM   1896 1HD2 LEU A 135     -10.240   2.067  -5.167  1.00 91.04           H
ATOM   1897 2HD2 LEU A 135      -9.173   0.694  -4.785  1.00 91.04           H
ATOM   1898 3HD2 LEU A 135     -10.068   1.514  -3.484  1.00 91.04           H
ATOM   1899  HN  LEU A 135      -5.525   1.846  -4.674  1.00 91.04           H
ATOM   1900  N   LEU A 136      -5.290   2.281  -7.755  1.00 89.57           N
ATOM   1901  CA  LEU A 136      -4.731   2.515  -9.076  1.00 89.57           C
ATOM   1902  C   LEU A 136      -4.539   1.175  -9.788  1.00 89.57           C
ATOM   1903  O   LEU A 136      -4.880   1.038 -10.962  1.00 89.57           O
ATOM   1904  HA  LEU A 136      -5.455   3.105  -9.638  1.00 89.57           H
ATOM   1905  CB  LEU A 136      -3.451   3.347  -8.975  1.00 89.57           C
ATOM   1906 1HB  LEU A 136      -2.843   2.946  -8.164  1.00 89.57           H
ATOM   1907 2HB  LEU A 136      -2.882   3.214  -9.896  1.00 89.57           H
ATOM   1908  CG  LEU A 136      -3.642   4.847  -8.739  1.00 89.57           C
ATOM   1909  HG  LEU A 136      -4.346   4.975  -7.916  1.00 89.57           H
ATOM   1910  CD1 LEU A 136      -2.328   5.507  -8.318  1.00 89.57           C
ATOM   1911 1HD1 LEU A 136      -1.971   5.051  -7.394  1.00 89.57           H
ATOM   1912 2HD1 LEU A 136      -1.584   5.369  -9.102  1.00 89.57           H
ATOM   1913 3HD1 LEU A 136      -2.492   6.573  -8.156  1.00 89.57           H
ATOM   1914  CD2 LEU A 136      -4.255   5.522  -9.967  1.00 89.57           C
ATOM   1915 1HD2 LEU A 136      -3.596   5.385 -10.824  1.00 89.57           H
ATOM   1916 2HD2 LEU A 136      -5.226   5.075 -10.181  1.00 89.57           H
ATOM   1917 3HD2 LEU A 136      -4.380   6.587  -9.772  1.00 89.57           H
ATOM   1918  HN  LEU A 136      -4.685   2.510  -6.993  1.00 89.57           H
ATOM   1919  N   ILE A 137      -3.994   0.220  -9.049  1.00 83.60           N
ATOM   1920  CA  ILE A 137      -3.746  -1.102  -9.597  1.00 83.60           C
ATOM   1921  C   ILE A 137      -5.070  -1.713 -10.061  1.00 83.60           C
ATOM   1922  O   ILE A 137      -5.133  -2.334 -11.121  1.00 83.60           O
ATOM   1923  HA  ILE A 137      -3.099  -0.979 -10.466  1.00 83.60           H
ATOM   1924  CB  ILE A 137      -2.989  -1.968  -8.588  1.00 83.60           C
ATOM   1925  HB  ILE A 137      -3.475  -1.864  -7.618  1.00 83.60           H
ATOM   1926  CG1 ILE A 137      -1.546  -1.486  -8.425  1.00 83.60           C
ATOM   1927 1HG1 ILE A 137      -0.977  -1.720  -9.325  1.00 83.60           H
ATOM   1928 2HG1 ILE A 137      -1.532  -0.402  -8.312  1.00 83.60           H
ATOM   1929  CG2 ILE A 137      -3.060  -3.447  -8.973  1.00 83.60           C
ATOM   1930 1HG2 ILE A 137      -4.101  -3.767  -8.996  1.00 83.60           H
ATOM   1931 2HG2 ILE A 137      -2.614  -3.588  -9.957  1.00 83.60           H
ATOM   1932 3HG2 ILE A 137      -2.514  -4.039  -8.239  1.00 83.60           H
ATOM   1933  CD1 ILE A 137      -0.884  -2.140  -7.211  1.00 83.60           C
ATOM   1934 1HD1 ILE A 137      -1.441  -1.883  -6.311  1.00 83.60           H
ATOM   1935 2HD1 ILE A 137      -0.878  -3.222  -7.339  1.00 83.60           H
ATOM   1936 3HD1 ILE A 137       0.141  -1.779  -7.119  1.00 83.60           H
ATOM   1937  HN  ILE A 137      -3.724   0.339  -8.093  1.00 83.60           H
ATOM   1938  N   MET A 138      -6.094  -1.516  -9.245  1.00 87.10           N
ATOM   1939  CA  MET A 138      -7.422  -2.003  -9.579  1.00 87.10           C
ATOM   1940  C   MET A 138      -7.925  -1.374 -10.880  1.00 87.10           C
ATOM   1941  O   MET A 138      -8.477  -2.065 -11.735  1.00 87.10           O
ATOM   1942  HA  MET A 138      -7.316  -3.080  -9.706  1.00 87.10           H
ATOM   1943  CB  MET A 138      -8.390  -1.669  -8.442  1.00 87.10           C
ATOM   1944 1HB  MET A 138      -8.002  -2.063  -7.502  1.00 87.10           H
ATOM   1945 2HB  MET A 138      -8.462  -0.587  -8.327  1.00 87.10           H
ATOM   1946  CG  MET A 138      -9.777  -2.253  -8.713  1.00 87.10           C
ATOM   1947 1HG  MET A 138     -10.154  -1.888  -9.669  1.00 87.10           H
ATOM   1948 2HG  MET A 138      -9.716  -3.338  -8.789  1.00 87.10           H
ATOM   1949  SD  MET A 138     -10.899  -1.796  -7.403  1.00 87.10           S
ATOM   1950  CE  MET A 138     -11.062  -0.048  -7.729  1.00 87.10           C
ATOM   1951 1HE  MET A 138     -10.083   0.427  -7.660  1.00 87.10           H
ATOM   1952 2HE  MET A 138     -11.467   0.099  -8.730  1.00 87.10           H
ATOM   1953 3HE  MET A 138     -11.734   0.397  -6.995  1.00 87.10           H
ATOM   1954  HN  MET A 138      -6.028  -1.034  -8.371  1.00 87.10           H
ATOM   1955  N   CYS A 139      -7.717  -0.070 -10.988  1.00 89.90           N
ATOM   1956  CA  CYS A 139      -8.210   0.674 -12.135  1.00 89.90           C
ATOM   1957  C   CYS A 139      -7.459   0.192 -13.378  1.00 89.90           C
ATOM   1958  O   CYS A 139      -8.036   0.099 -14.460  1.00 89.90           O
ATOM   1959  HA  CYS A 139      -9.274   0.454 -12.217  1.00 89.90           H
ATOM   1960  CB  CYS A 139      -8.069   2.184 -11.934  1.00 89.90           C
ATOM   1961 1HB  CYS A 139      -7.077   2.417 -11.548  1.00 89.90           H
ATOM   1962 2HB  CYS A 139      -8.168   2.697 -12.890  1.00 89.90           H
ATOM   1963  SG  CYS A 139      -9.348   2.781 -10.769  1.00 89.90           S
ATOM   1964  HG  CYS A 139      -8.762   2.316  -9.669  1.00 89.90           H
ATOM   1965  HN  CYS A 139      -7.224   0.476 -10.311  1.00 89.90           H
ATOM   1966  N   ILE A 140      -6.182  -0.102 -13.182  1.00 82.88           N
ATOM   1967  CA  ILE A 140      -5.358  -0.618 -14.262  1.00 82.88           C
ATOM   1968  C   ILE A 140      -5.975  -1.913 -14.795  1.00 82.88           C
ATOM   1969  O   ILE A 140      -6.061  -2.111 -16.005  1.00 82.88           O
ATOM   1970  HA  ILE A 140      -5.366   0.123 -15.062  1.00 82.88           H
ATOM   1971  CB  ILE A 140      -3.907  -0.772 -13.802  1.00 82.88           C
ATOM   1972  HB  ILE A 140      -3.908  -1.246 -12.821  1.00 82.88           H
ATOM   1973  CG1 ILE A 140      -3.234   0.593 -13.644  1.00 82.88           C
ATOM   1974 1HG1 ILE A 140      -3.030   1.018 -14.627  1.00 82.88           H
ATOM   1975 2HG1 ILE A 140      -3.911   1.279 -13.134  1.00 82.88           H
ATOM   1976  CG2 ILE A 140      -3.127  -1.689 -14.747  1.00 82.88           C
ATOM   1977 1HG2 ILE A 140      -3.594  -2.674 -14.765  1.00 82.88           H
ATOM   1978 2HG2 ILE A 140      -3.132  -1.266 -15.751  1.00 82.88           H
ATOM   1979 3HG2 ILE A 140      -2.099  -1.782 -14.397  1.00 82.88           H
ATOM   1980  CD1 ILE A 140      -1.930   0.473 -12.853  1.00 82.88           C
ATOM   1981 1HD1 ILE A 140      -2.141   0.070 -11.862  1.00 82.88           H
ATOM   1982 2HD1 ILE A 140      -1.246  -0.195 -13.378  1.00 82.88           H
ATOM   1983 3HD1 ILE A 140      -1.472   1.457 -12.755  1.00 82.88           H
ATOM   1984  HN  ILE A 140      -5.711   0.007 -12.306  1.00 82.88           H
ATOM   1985  N   SER A 141      -6.388  -2.760 -13.864  1.00 84.58           N
ATOM   1986  CA  SER A 141      -6.925  -4.062 -14.222  1.00 84.58           C
ATOM   1987  C   SER A 141      -8.215  -3.893 -15.027  1.00 84.58           C
ATOM   1988  O   SER A 141      -8.436  -4.600 -16.008  1.00 84.58           O
ATOM   1989  HA  SER A 141      -6.154  -4.535 -14.831  1.00 84.58           H
ATOM   1990  CB  SER A 141      -7.183  -4.913 -12.977  1.00 84.58           C
ATOM   1991 1HB  SER A 141      -7.941  -4.432 -12.360  1.00 84.58           H
ATOM   1992 2HB  SER A 141      -7.583  -5.882 -13.277  1.00 84.58           H
ATOM   1993  OG  SER A 141      -5.999  -5.107 -12.208  1.00 84.58           O
ATOM   1994  HG  SER A 141      -5.870  -4.340 -11.580  1.00 84.58           H
ATOM   1995  HN  SER A 141      -6.361  -2.570 -12.883  1.00 84.58           H
ATOM   1996  N   VAL A 142      -9.034  -2.952 -14.580  1.00 87.50           N
ATOM   1997  CA  VAL A 142     -10.298  -2.683 -15.244  1.00 87.50           C
ATOM   1998  C   VAL A 142     -10.027  -2.159 -16.656  1.00 87.50           C
ATOM   1999  O   VAL A 142     -10.708  -2.543 -17.605  1.00 87.50           O
ATOM   2000  HA  VAL A 142     -10.838  -3.627 -15.318  1.00 87.50           H
ATOM   2001  CB  VAL A 142     -11.138  -1.722 -14.401  1.00 87.50           C
ATOM   2002  HB  VAL A 142     -10.550  -0.819 -14.235  1.00 87.50           H
ATOM   2003  CG1 VAL A 142     -12.418  -1.321 -15.138  1.00 87.50           C
ATOM   2004 1HG1 VAL A 142     -12.158  -0.828 -16.074  1.00 87.50           H
ATOM   2005 2HG1 VAL A 142     -13.011  -2.211 -15.347  1.00 87.50           H
ATOM   2006 3HG1 VAL A 142     -12.996  -0.638 -14.516  1.00 87.50           H
ATOM   2007  CG2 VAL A 142     -11.460  -2.330 -13.034  1.00 87.50           C
ATOM   2008 1HG2 VAL A 142     -12.020  -3.255 -13.170  1.00 87.50           H
ATOM   2009 2HG2 VAL A 142     -10.532  -2.541 -12.503  1.00 87.50           H
ATOM   2010 3HG2 VAL A 142     -12.058  -1.626 -12.455  1.00 87.50           H
ATOM   2011  HN  VAL A 142      -8.846  -2.380 -13.782  1.00 87.50           H
ATOM   2012  N   ASP A 143      -9.031  -1.291 -16.748  1.00 81.95           N
ATOM   2013  CA  ASP A 143      -8.693  -0.672 -18.019  1.00 81.95           C
ATOM   2014  C   ASP A 143      -8.259  -1.755 -19.009  1.00 81.95           C
ATOM   2015  O   ASP A 143      -8.645  -1.724 -20.176  1.00 81.95           O
ATOM   2016  HA  ASP A 143      -9.600  -0.157 -18.336  1.00 81.95           H
ATOM   2017  CB  ASP A 143      -7.536   0.316 -17.861  1.00 81.95           C
ATOM   2018 1HB  ASP A 143      -7.810   1.092 -17.146  1.00 81.95           H
ATOM   2019 2HB  ASP A 143      -6.666  -0.200 -17.453  1.00 81.95           H
ATOM   2020  CG  ASP A 143      -7.173   0.956 -19.202  1.00 81.95           C
ATOM   2021  OD1 ASP A 143      -8.069   1.609 -19.780  1.00 81.95           O
ATOM   2022  OD2 ASP A 143      -6.009   0.778 -19.620  1.00 81.95           O
ATOM   2023  HN  ASP A 143      -8.460  -1.009 -15.977  1.00 81.95           H
ATOM   2024  N   ARG A 144      -7.461  -2.686 -18.506  1.00 71.52           N
ATOM   2025  CA  ARG A 144      -6.965  -3.773 -19.333  1.00 71.52           C
ATOM   2026  C   ARG A 144      -8.128  -4.636 -19.827  1.00 71.52           C
ATOM   2027  O   ARG A 144      -8.156  -5.039 -20.989  1.00 71.52           O
ATOM   2028  HA  ARG A 144      -6.460  -3.282 -20.165  1.00 71.52           H
ATOM   2029  CB  ARG A 144      -5.981  -4.650 -18.557  1.00 71.52           C
ATOM   2030 1HB  ARG A 144      -6.414  -4.926 -17.596  1.00 71.52           H
ATOM   2031 2HB  ARG A 144      -5.804  -5.576 -19.104  1.00 71.52           H
ATOM   2032  CG  ARG A 144      -4.654  -3.922 -18.335  1.00 71.52           C
ATOM   2033 1HG  ARG A 144      -4.833  -2.987 -17.803  1.00 71.52           H
ATOM   2034 2HG  ARG A 144      -4.003  -4.528 -17.705  1.00 71.52           H
ATOM   2035  CD  ARG A 144      -3.958  -3.632 -19.667  1.00 71.52           C
ATOM   2036 1HD  ARG A 144      -3.812  -4.560 -20.219  1.00 71.52           H
ATOM   2037 2HD  ARG A 144      -4.588  -2.990 -20.283  1.00 71.52           H
ATOM   2038  NE  ARG A 144      -2.654  -2.976 -19.424  1.00 71.52           N
ATOM   2039  HE  ARG A 144      -2.413  -2.747 -18.481  1.00 71.52           H
ATOM   2040  CZ  ARG A 144      -1.775  -2.671 -20.389  1.00 71.52           C
ATOM   2041  NH1 ARG A 144      -2.046  -2.956 -21.670  1.00 71.52           N
ATOM   2042 1HH1 ARG A 144      -2.909  -3.399 -21.912  1.00 71.52           H
ATOM   2043 2HH1 ARG A 144      -1.385  -2.725 -22.384  1.00 71.52           H
ATOM   2044  NH2 ARG A 144      -0.622  -2.078 -20.053  1.00 71.52           N
ATOM   2045 1HH2 ARG A 144       0.045  -1.843 -20.761  1.00 71.52           H
ATOM   2046 2HH2 ARG A 144      -0.427  -1.869 -19.094  1.00 71.52           H
ATOM   2047  HN  ARG A 144      -7.155  -2.705 -17.554  1.00 71.52           H
ATOM   2048  N   TYR A 145      -9.058  -4.895 -18.920  1.00 83.74           N
ATOM   2049  CA  TYR A 145     -10.247  -5.656 -19.264  1.00 83.74           C
ATOM   2050  C   TYR A 145     -10.987  -5.016 -20.441  1.00 83.74           C
ATOM   2051  O   TYR A 145     -11.294  -5.687 -21.425  1.00 83.74           O
ATOM   2052  HA  TYR A 145      -9.934  -6.661 -19.546  1.00 83.74           H
ATOM   2053  CB  TYR A 145     -11.147  -5.614 -18.028  1.00 83.74           C
ATOM   2054 1HB  TYR A 145     -10.733  -6.275 -17.266  1.00 83.74           H
ATOM   2055 2HB  TYR A 145     -11.134  -4.605 -17.616  1.00 83.74           H
ATOM   2056  CG  TYR A 145     -12.598  -6.019 -18.299  1.00 83.74           C
ATOM   2057  CD1 TYR A 145     -13.591  -5.061 -18.313  1.00 83.74           C
ATOM   2058  HD1 TYR A 145     -13.342  -4.016 -18.131  1.00 83.74           H
ATOM   2059  CD2 TYR A 145     -12.912  -7.343 -18.531  1.00 83.74           C
ATOM   2060  HD2 TYR A 145     -12.128  -8.100 -18.520  1.00 83.74           H
ATOM   2061  CE1 TYR A 145     -14.956  -5.443 -18.569  1.00 83.74           C
ATOM   2062  HE1 TYR A 145     -15.750  -4.696 -18.583  1.00 83.74           H
ATOM   2063  CE2 TYR A 145     -14.277  -7.725 -18.786  1.00 83.74           C
ATOM   2064  HE2 TYR A 145     -14.539  -8.766 -18.970  1.00 83.74           H
ATOM   2065  CZ  TYR A 145     -15.231  -6.756 -18.793  1.00 83.74           C
ATOM   2066  OH  TYR A 145     -16.520  -7.116 -19.034  1.00 83.74           O
ATOM   2067  HH  TYR A 145     -16.574  -8.100 -19.202  1.00 83.74           H
ATOM   2068  HN  TYR A 145      -9.010  -4.595 -17.968  1.00 83.74           H
ATOM   2069  N   ILE A 146     -11.252  -3.725 -20.300  1.00 81.37           N
ATOM   2070  CA  ILE A 146     -12.018  -3.005 -21.303  1.00 81.37           C
ATOM   2071  C   ILE A 146     -11.269  -3.044 -22.636  1.00 81.37           C
ATOM   2072  O   ILE A 146     -11.879  -3.221 -23.690  1.00 81.37           O
ATOM   2073  HA  ILE A 146     -12.968  -3.526 -21.425  1.00 81.37           H
ATOM   2074  CB  ILE A 146     -12.337  -1.589 -20.818  1.00 81.37           C
ATOM   2075  HB  ILE A 146     -11.407  -1.118 -20.503  1.00 81.37           H
ATOM   2076  CG1 ILE A 146     -13.263  -1.622 -19.600  1.00 81.37           C
ATOM   2077 1HG1 ILE A 146     -14.265  -1.921 -19.908  1.00 81.37           H
ATOM   2078 2HG1 ILE A 146     -12.910  -2.372 -18.892  1.00 81.37           H
ATOM   2079  CG2 ILE A 146     -12.913  -0.739 -21.952  1.00 81.37           C
ATOM   2080 1HG2 ILE A 146     -12.187  -0.675 -22.763  1.00 81.37           H
ATOM   2081 2HG2 ILE A 146     -13.830  -1.197 -22.321  1.00 81.37           H
ATOM   2082 3HG2 ILE A 146     -13.131   0.263 -21.581  1.00 81.37           H
ATOM   2083  CD1 ILE A 146     -13.319  -0.254 -18.918  1.00 81.37           C
ATOM   2084 1HD1 ILE A 146     -12.319   0.030 -18.590  1.00 81.37           H
ATOM   2085 2HD1 ILE A 146     -13.695   0.488 -19.622  1.00 81.37           H
ATOM   2086 3HD1 ILE A 146     -13.984  -0.306 -18.055  1.00 81.37           H
ATOM   2087  HN  ILE A 146     -10.953  -3.175 -19.521  1.00 81.37           H
ATOM   2088  N   ALA A 147      -9.958  -2.877 -22.547  1.00 79.68           N
ATOM   2089  CA  ALA A 147      -9.137  -2.748 -23.739  1.00 79.68           C
ATOM   2090  C   ALA A 147      -9.164  -4.065 -24.517  1.00 79.68           C
ATOM   2091  O   ALA A 147      -9.039  -4.070 -25.741  1.00 79.68           O
ATOM   2092  HA  ALA A 147      -9.571  -1.962 -24.357  1.00 79.68           H
ATOM   2093  CB  ALA A 147      -7.719  -2.335 -23.341  1.00 79.68           C
ATOM   2094 1HB  ALA A 147      -7.753  -1.379 -22.817  1.00 79.68           H
ATOM   2095 2HB  ALA A 147      -7.290  -3.093 -22.685  1.00 79.68           H
ATOM   2096 3HB  ALA A 147      -7.104  -2.237 -24.235  1.00 79.68           H
ATOM   2097  HN  ALA A 147      -9.458  -2.830 -21.683  1.00 79.68           H
ATOM   2098  N   ILE A 148      -9.327  -5.150 -23.775  1.00 75.97           N
ATOM   2099  CA  ILE A 148      -9.177  -6.477 -24.347  1.00 75.97           C
ATOM   2100  C   ILE A 148     -10.557  -7.038 -24.694  1.00 75.97           C
ATOM   2101  O   ILE A 148     -10.771  -7.529 -25.801  1.00 75.97           O
ATOM   2102  HA  ILE A 148      -8.605  -6.373 -25.269  1.00 75.97           H
ATOM   2103  CB  ILE A 148      -8.366  -7.376 -23.411  1.00 75.97           C
ATOM   2104  HB  ILE A 148      -8.801  -7.310 -22.414  1.00 75.97           H
ATOM   2105  CG1 ILE A 148      -6.918  -6.892 -23.305  1.00 75.97           C
ATOM   2106 1HG1 ILE A 148      -6.419  -7.016 -24.266  1.00 75.97           H
ATOM   2107 2HG1 ILE A 148      -6.902  -5.828 -23.072  1.00 75.97           H
ATOM   2108  CG2 ILE A 148      -8.451  -8.840 -23.846  1.00 75.97           C
ATOM   2109 1HG2 ILE A 148      -9.491  -9.165 -23.828  1.00 75.97           H
ATOM   2110 2HG2 ILE A 148      -8.056  -8.942 -24.857  1.00 75.97           H
ATOM   2111 3HG2 ILE A 148      -7.866  -9.456 -23.164  1.00 75.97           H
ATOM   2112  CD1 ILE A 148      -6.159  -7.667 -22.226  1.00 75.97           C
ATOM   2113 1HD1 ILE A 148      -6.647  -7.522 -21.263  1.00 75.97           H
ATOM   2114 2HD1 ILE A 148      -6.156  -8.729 -22.476  1.00 75.97           H
ATOM   2115 3HD1 ILE A 148      -5.133  -7.304 -22.172  1.00 75.97           H
ATOM   2116  HN  ILE A 148      -9.557  -5.133 -22.802  1.00 75.97           H
ATOM   2117  N   ALA A 149     -11.458  -6.946 -23.727  1.00 76.26           N
ATOM   2118  CA  ALA A 149     -12.757  -7.585 -23.851  1.00 76.26           C
ATOM   2119  C   ALA A 149     -13.656  -6.733 -24.750  1.00 76.26           C
ATOM   2120  O   ALA A 149     -14.434  -7.266 -25.540  1.00 76.26           O
ATOM   2121  HA  ALA A 149     -12.606  -8.557 -24.320  1.00 76.26           H
ATOM   2122  CB  ALA A 149     -13.357  -7.797 -22.460  1.00 76.26           C
ATOM   2123 1HB  ALA A 149     -12.695  -8.432 -21.872  1.00 76.26           H
ATOM   2124 2HB  ALA A 149     -13.472  -6.833 -21.963  1.00 76.26           H
ATOM   2125 3HB  ALA A 149     -14.332  -8.276 -22.553  1.00 76.26           H
ATOM   2126  HN  ALA A 149     -11.313  -6.447 -22.873  1.00 76.26           H
ATOM   2127  N   GLN A 150     -13.520  -5.423 -24.598  1.00 68.01           N
ATOM   2128  CA  GLN A 150     -14.379  -4.494 -25.313  1.00 68.01           C
ATOM   2129  C   GLN A 150     -13.555  -3.659 -26.296  1.00 68.01           C
ATOM   2130  O   GLN A 150     -13.781  -2.458 -26.436  1.00 68.01           O
ATOM   2131  HA  GLN A 150     -15.088  -5.116 -25.859  1.00 68.01           H
ATOM   2132  CB  GLN A 150     -15.146  -3.597 -24.339  1.00 68.01           C
ATOM   2133 1HB  GLN A 150     -14.445  -2.970 -23.788  1.00 68.01           H
ATOM   2134 2HB  GLN A 150     -15.802  -2.928 -24.896  1.00 68.01           H
ATOM   2135  CG  GLN A 150     -15.972  -4.432 -23.359  1.00 68.01           C
ATOM   2136 1HG  GLN A 150     -16.547  -5.179 -23.907  1.00 68.01           H
ATOM   2137 2HG  GLN A 150     -15.307  -4.973 -22.686  1.00 68.01           H
ATOM   2138  CD  GLN A 150     -16.919  -3.546 -22.547  1.00 68.01           C
ATOM   2139  OE1 GLN A 150     -16.936  -2.333 -22.672  1.00 68.01           O
ATOM   2140  NE2 GLN A 150     -17.704  -4.218 -21.710  1.00 68.01           N
ATOM   2141 1HE2 GLN A 150     -17.640  -5.215 -21.656  1.00 68.01           H
ATOM   2142 2HE2 GLN A 150     -18.358  -3.727 -21.135  1.00 68.01           H
ATOM   2143  HN  GLN A 150     -12.840  -4.997 -24.002  1.00 68.01           H
ATOM   2144  N   ALA A 151     -12.618  -4.328 -26.951  1.00 67.85           N
ATOM   2145  CA  ALA A 151     -11.610  -3.633 -27.733  1.00 67.85           C
ATOM   2146  C   ALA A 151     -12.300  -2.713 -28.743  1.00 67.85           C
ATOM   2147  O   ALA A 151     -11.846  -1.595 -28.981  1.00 67.85           O
ATOM   2148  HA  ALA A 151     -11.018  -3.026 -27.047  1.00 67.85           H
ATOM   2149  CB  ALA A 151     -10.692  -4.654 -28.407  1.00 67.85           C
ATOM   2150 1HB  ALA A 151     -10.204  -5.262 -27.645  1.00 67.85           H
ATOM   2151 2HB  ALA A 151     -11.281  -5.296 -29.062  1.00 67.85           H
ATOM   2152 3HB  ALA A 151      -9.936  -4.132 -28.993  1.00 67.85           H
ATOM   2153  HN  ALA A 151     -12.540  -5.325 -26.952  1.00 67.85           H
ATOM   2154  N   MET A 152     -13.386  -3.219 -29.310  1.00 57.00           N
ATOM   2155  CA  MET A 152     -14.089  -2.496 -30.356  1.00 57.00           C
ATOM   2156  C   MET A 152     -14.614  -1.155 -29.838  1.00 57.00           C
ATOM   2157  O   MET A 152     -14.462  -0.128 -30.498  1.00 57.00           O
ATOM   2158  HA  MET A 152     -13.353  -2.327 -31.141  1.00 57.00           H
ATOM   2159  CB  MET A 152     -15.260  -3.341 -30.862  1.00 57.00           C
ATOM   2160 1HB  MET A 152     -15.777  -3.796 -30.017  1.00 57.00           H
ATOM   2161 2HB  MET A 152     -15.981  -2.702 -31.371  1.00 57.00           H
ATOM   2162  CG  MET A 152     -14.774  -4.433 -31.817  1.00 57.00           C
ATOM   2163 1HG  MET A 152     -13.913  -4.077 -32.382  1.00 57.00           H
ATOM   2164 2HG  MET A 152     -14.445  -5.304 -31.250  1.00 57.00           H
ATOM   2165  SD  MET A 152     -16.087  -4.895 -32.934  1.00 57.00           S
ATOM   2166  CE  MET A 152     -16.861  -6.193 -31.984  1.00 57.00           C
ATOM   2167 1HE  MET A 152     -16.138  -6.987 -31.798  1.00 57.00           H
ATOM   2168 2HE  MET A 152     -17.210  -5.789 -31.034  1.00 57.00           H
ATOM   2169 3HE  MET A 152     -17.708  -6.595 -32.540  1.00 57.00           H
ATOM   2170  HN  MET A 152     -13.784  -4.103 -29.066  1.00 57.00           H
ATOM   2171  N   ARG A 153     -15.221  -1.208 -28.661  1.00 55.81           N
ATOM   2172  CA  ARG A 153     -15.795  -0.016 -28.061  1.00 55.81           C
ATOM   2173  C   ARG A 153     -14.688   0.908 -27.551  1.00 55.81           C
ATOM   2174  O   ARG A 153     -14.875   2.121 -27.469  1.00 55.81           O
ATOM   2175  HA  ARG A 153     -16.361   0.456 -28.865  1.00 55.81           H
ATOM   2176  CB  ARG A 153     -16.724  -0.376 -26.900  1.00 55.81           C
ATOM   2177 1HB  ARG A 153     -16.255  -1.139 -26.278  1.00 55.81           H
ATOM   2178 2HB  ARG A 153     -16.879   0.498 -26.268  1.00 55.81           H
ATOM   2179  CG  ARG A 153     -18.071  -0.887 -27.413  1.00 55.81           C
ATOM   2180 1HG  ARG A 153     -18.483  -0.179 -28.132  1.00 55.81           H
ATOM   2181 2HG  ARG A 153     -17.930  -1.831 -27.941  1.00 55.81           H
ATOM   2182  CD  ARG A 153     -19.058  -1.084 -26.261  1.00 55.81           C
ATOM   2183 1HD  ARG A 153     -18.698  -1.866 -25.592  1.00 55.81           H
ATOM   2184 2HD  ARG A 153     -19.130  -0.169 -25.673  1.00 55.81           H
ATOM   2185  NE  ARG A 153     -20.391  -1.449 -26.793  1.00 55.81           N
ATOM   2186  HE  ARG A 153     -20.502  -1.500 -27.785  1.00 55.81           H
ATOM   2187  CZ  ARG A 153     -21.458  -1.715 -26.027  1.00 55.81           C
ATOM   2188  NH1 ARG A 153     -21.367  -1.662 -24.691  1.00 55.81           N
ATOM   2189 1HH1 ARG A 153     -20.498  -1.422 -24.258  1.00 55.81           H
ATOM   2190 2HH1 ARG A 153     -22.168  -1.862 -24.127  1.00 55.81           H
ATOM   2191  NH2 ARG A 153     -22.617  -2.035 -26.617  1.00 55.81           N
ATOM   2192 1HH2 ARG A 153     -23.423  -2.237 -26.061  1.00 55.81           H
ATOM   2193 2HH2 ARG A 153     -22.677  -2.073 -27.615  1.00 55.81           H
ATOM   2194  HN  ARG A 153     -15.323  -2.044 -28.122  1.00 55.81           H
ATOM   2195  N   ALA A 154     -13.558   0.299 -27.222  1.00 60.30           N
ATOM   2196  CA  ALA A 154     -12.476   1.026 -26.579  1.00 60.30           C
ATOM   2197  C   ALA A 154     -11.840   1.984 -27.588  1.00 60.30           C
ATOM   2198  O   ALA A 154     -11.313   3.029 -27.210  1.00 60.30           O
ATOM   2199  HA  ALA A 154     -12.905   1.605 -25.762  1.00 60.30           H
ATOM   2200  CB  ALA A 154     -11.466   0.032 -26.002  1.00 60.30           C
ATOM   2201 1HB  ALA A 154     -11.962  -0.605 -25.269  1.00 60.30           H
ATOM   2202 2HB  ALA A 154     -11.062  -0.584 -26.805  1.00 60.30           H
ATOM   2203 3HB  ALA A 154     -10.655   0.577 -25.519  1.00 60.30           H
ATOM   2204  HN  ALA A 154     -13.376  -0.670 -27.388  1.00 60.30           H
ATOM   2205  N   HIS A 155     -11.910   1.593 -28.852  1.00 55.57           N
ATOM   2206  CA  HIS A 155     -11.193   2.306 -29.896  1.00 55.57           C
ATOM   2207  C   HIS A 155     -11.862   3.659 -30.146  1.00 55.57           C
ATOM   2208  O   HIS A 155     -11.181   4.668 -30.325  1.00 55.57           O
ATOM   2209  HA  HIS A 155     -10.182   2.473 -29.524  1.00 55.57           H
ATOM   2210  CB  HIS A 155     -11.089   1.453 -31.163  1.00 55.57           C
ATOM   2211 1HB  HIS A 155     -11.453   0.450 -30.944  1.00 55.57           H
ATOM   2212 2HB  HIS A 155     -11.747   1.872 -31.925  1.00 55.57           H
ATOM   2213  CG  HIS A 155      -9.691   1.355 -31.724  1.00 55.57           C
ATOM   2214  ND1 HIS A 155      -9.001   2.451 -32.213  1.00 55.57           N
ATOM   2215  HD1 HIS A 155      -9.342   3.390 -32.246  1.00 55.57           H
ATOM   2216  CD2 HIS A 155      -8.861   0.282 -31.868  1.00 55.57           C
ATOM   2217  HD2 HIS A 155      -9.092  -0.744 -31.582  1.00 55.57           H
ATOM   2218  CE1 HIS A 155      -7.811   2.044 -32.631  1.00 55.57           C
ATOM   2219  HE1 HIS A 155      -7.036   2.672 -33.069  1.00 55.57           H
ATOM   2220  NE2 HIS A 155      -7.727   0.699 -32.416  1.00 55.57           N
ATOM   2221  HN  HIS A 155     -12.442   0.807 -29.166  1.00 55.57           H
ATOM   2222  N   THR A 156     -13.187   3.637 -30.150  1.00 61.43           N
ATOM   2223  CA  THR A 156     -13.953   4.809 -30.537  1.00 61.43           C
ATOM   2224  C   THR A 156     -13.906   5.866 -29.432  1.00 61.43           C
ATOM   2225  O   THR A 156     -14.069   7.056 -29.699  1.00 61.43           O
ATOM   2226  HA  THR A 156     -13.489   5.248 -31.420  1.00 61.43           H
ATOM   2227  CB  THR A 156     -15.373   4.353 -30.880  1.00 61.43           C
ATOM   2228  HB  THR A 156     -16.060   5.199 -30.896  1.00 61.43           H
ATOM   2229  OG1 THR A 156     -15.658   3.347 -29.912  1.00 61.43           O
ATOM   2230  HG1 THR A 156     -15.620   3.737 -28.992  1.00 61.43           H
ATOM   2231  CG2 THR A 156     -15.443   3.613 -32.218  1.00 61.43           C
ATOM   2232 1HG2 THR A 156     -14.807   2.729 -32.177  1.00 61.43           H
ATOM   2233 2HG2 THR A 156     -15.100   4.272 -33.015  1.00 61.43           H
ATOM   2234 3HG2 THR A 156     -16.472   3.312 -32.413  1.00 61.43           H
ATOM   2235  HN  THR A 156     -13.733   2.839 -29.895  1.00 61.43           H
ATOM   2236  N   TRP A 157     -13.681   5.395 -28.214  1.00 56.94           N
ATOM   2237  CA  TRP A 157     -13.831   6.242 -27.044  1.00 56.94           C
ATOM   2238  C   TRP A 157     -12.433   6.579 -26.521  1.00 56.94           C
ATOM   2239  O   TRP A 157     -12.265   6.883 -25.341  1.00 56.94           O
ATOM   2240  HA  TRP A 157     -14.342   7.153 -27.355  1.00 56.94           H
ATOM   2241  CB  TRP A 157     -14.717   5.572 -25.992  1.00 56.94           C
ATOM   2242 1HB  TRP A 157     -14.373   4.549 -25.840  1.00 56.94           H
ATOM   2243 2HB  TRP A 157     -14.595   6.094 -25.043  1.00 56.94           H
ATOM   2244  CG  TRP A 157     -16.203   5.545 -26.355  1.00 56.94           C
ATOM   2245  CD1 TRP A 157     -16.762   5.729 -27.560  1.00 56.94           C
ATOM   2246  HD1 TRP A 157     -16.200   5.930 -28.472  1.00 56.94           H
ATOM   2247  CD2 TRP A 157     -17.305   5.311 -25.453  1.00 56.94           C
ATOM   2248  NE1 TRP A 157     -18.137   5.632 -27.500  1.00 56.94           N
ATOM   2249  HE1 TRP A 157     -18.771   5.732 -28.266  1.00 56.94           H
ATOM   2250  CE2 TRP A 157     -18.478   5.370 -26.178  1.00 56.94           C
ATOM   2251  CE3 TRP A 157     -17.311   5.059 -24.070  1.00 56.94           C
ATOM   2252  HE3 TRP A 157     -16.398   5.008 -23.475  1.00 56.94           H
ATOM   2253  CZ2 TRP A 157     -19.743   5.187 -25.606  1.00 56.94           C
ATOM   2254  HZ2 TRP A 157     -20.655   5.238 -26.201  1.00 56.94           H
ATOM   2255  CZ3 TRP A 157     -18.582   4.878 -23.513  1.00 56.94           C
ATOM   2256  HZ3 TRP A 157     -18.644   4.680 -22.444  1.00 56.94           H
ATOM   2257  CH2 TRP A 157     -19.772   4.934 -24.230  1.00 56.94           C
ATOM   2258  HH2 TRP A 157     -20.725   4.782 -23.721  1.00 56.94           H
ATOM   2259  HN  TRP A 157     -13.401   4.454 -28.022  1.00 56.94           H
ATOM   2260  N   ARG A 158     -11.467   6.514 -27.425  1.00 57.96           N
ATOM   2261  CA  ARG A 158     -10.070   6.603 -27.035  1.00 57.96           C
ATOM   2262  C   ARG A 158      -9.802   7.928 -26.319  1.00 57.96           C
ATOM   2263  O   ARG A 158      -9.151   7.954 -25.276  1.00 57.96           O
ATOM   2264  HA  ARG A 158      -9.913   5.757 -26.365  1.00 57.96           H
ATOM   2265  CB  ARG A 158      -9.150   6.493 -28.252  1.00 57.96           C
ATOM   2266 1HB  ARG A 158      -9.489   5.682 -28.897  1.00 57.96           H
ATOM   2267 2HB  ARG A 158      -9.205   7.411 -28.838  1.00 57.96           H
ATOM   2268  CG  ARG A 158      -7.703   6.240 -27.825  1.00 57.96           C
ATOM   2269 1HG  ARG A 158      -7.330   7.098 -27.265  1.00 57.96           H
ATOM   2270 2HG  ARG A 158      -7.662   5.381 -27.156  1.00 57.96           H
ATOM   2271  CD  ARG A 158      -6.808   5.989 -29.040  1.00 57.96           C
ATOM   2272 1HD  ARG A 158      -7.187   5.143 -29.613  1.00 57.96           H
ATOM   2273 2HD  ARG A 158      -6.827   6.856 -29.701  1.00 57.96           H
ATOM   2274  NE  ARG A 158      -5.421   5.721 -28.601  1.00 57.96           N
ATOM   2275  HE  ARG A 158      -5.214   5.800 -27.625  1.00 57.96           H
ATOM   2276  CZ  ARG A 158      -4.424   5.377 -29.428  1.00 57.96           C
ATOM   2277  NH1 ARG A 158      -4.643   5.256 -30.744  1.00 57.96           N
ATOM   2278 1HH1 ARG A 158      -5.556   5.422 -31.116  1.00 57.96           H
ATOM   2279 2HH1 ARG A 158      -3.893   5.000 -31.354  1.00 57.96           H
ATOM   2280  NH2 ARG A 158      -3.204   5.157 -28.918  1.00 57.96           N
ATOM   2281 1HH2 ARG A 158      -2.449   4.900 -29.522  1.00 57.96           H
ATOM   2282 2HH2 ARG A 158      -3.048   5.250 -27.935  1.00 57.96           H
ATOM   2283  HN  ARG A 158     -11.625   6.403 -28.406  1.00 57.96           H
ATOM   2284  N   GLU A 159     -10.318   8.997 -26.909  1.00 63.89           N
ATOM   2285  CA  GLU A 159     -10.094  10.329 -26.372  1.00 63.89           C
ATOM   2286  C   GLU A 159     -10.865  10.509 -25.062  1.00 63.89           C
ATOM   2287  O   GLU A 159     -10.310  10.984 -24.072  1.00 63.89           O
ATOM   2288  HA  GLU A 159      -9.023  10.389 -26.182  1.00 63.89           H
ATOM   2289  CB  GLU A 159     -10.485  11.402 -27.389  1.00 63.89           C
ATOM   2290 1HB  GLU A 159     -11.456  11.163 -27.821  1.00 63.89           H
ATOM   2291 2HB  GLU A 159     -10.453  12.385 -26.917  1.00 63.89           H
ATOM   2292  CG  GLU A 159      -9.486  11.449 -28.548  1.00 63.89           C
ATOM   2293 1HG  GLU A 159      -8.469  11.467 -28.156  1.00 63.89           H
ATOM   2294 2HG  GLU A 159      -9.580  10.544 -29.150  1.00 63.89           H
ATOM   2295  CD  GLU A 159      -9.722  12.679 -29.427  1.00 63.89           C
ATOM   2296  OE1 GLU A 159      -8.767  13.061 -30.136  1.00 63.89           O
ATOM   2297  OE2 GLU A 159     -10.853  13.209 -29.368  1.00 63.89           O
ATOM   2298  HN  GLU A 159     -10.877   8.963 -27.737  1.00 63.89           H
ATOM   2299  N   LYS A 160     -12.131  10.119 -25.099  1.00 68.73           N
ATOM   2300  CA  LYS A 160     -12.990  10.257 -23.935  1.00 68.73           C
ATOM   2301  C   LYS A 160     -12.391   9.470 -22.768  1.00 68.73           C
ATOM   2302  O   LYS A 160     -12.485   9.893 -21.617  1.00 68.73           O
ATOM   2303  HA  LYS A 160     -13.009  11.313 -23.666  1.00 68.73           H
ATOM   2304  CB  LYS A 160     -14.425   9.852 -24.278  1.00 68.73           C
ATOM   2305 1HB  LYS A 160     -14.425   8.876 -24.765  1.00 68.73           H
ATOM   2306 2HB  LYS A 160     -15.007   9.751 -23.362  1.00 68.73           H
ATOM   2307  CG  LYS A 160     -15.083  10.885 -25.195  1.00 68.73           C
ATOM   2308 1HG  LYS A 160     -14.965  11.882 -24.769  1.00 68.73           H
ATOM   2309 2HG  LYS A 160     -14.580  10.891 -26.162  1.00 68.73           H
ATOM   2310  CD  LYS A 160     -16.569  10.579 -25.388  1.00 68.73           C
ATOM   2311 1HD  LYS A 160     -16.685   9.600 -25.853  1.00 68.73           H
ATOM   2312 2HD  LYS A 160     -17.064  10.532 -24.418  1.00 68.73           H
ATOM   2313  CE  LYS A 160     -17.240  11.645 -26.257  1.00 68.73           C
ATOM   2314 1HE  LYS A 160     -17.120  12.626 -25.797  1.00 68.73           H
ATOM   2315 2HE  LYS A 160     -16.752  11.689 -27.231  1.00 68.73           H
ATOM   2316  NZ  LYS A 160     -18.678  11.344 -26.430  1.00 68.73           N
ATOM   2317 1HZ  LYS A 160     -19.108  12.063 -27.000  1.00 68.73           H
ATOM   2318 2HZ  LYS A 160     -18.783  10.444 -26.885  1.00 68.73           H
ATOM   2319 3HZ  LYS A 160     -19.129  11.318 -25.522  1.00 68.73           H
ATOM   2320  HN  LYS A 160     -12.569   9.717 -25.903  1.00 68.73           H
ATOM   2321  N   ARG A 161     -11.788   8.340 -23.106  1.00 67.32           N
ATOM   2322  CA  ARG A 161     -11.212   7.468 -22.096  1.00 67.32           C
ATOM   2323  C   ARG A 161     -10.084   8.188 -21.354  1.00 67.32           C
ATOM   2324  O   ARG A 161      -9.883   7.970 -20.160  1.00 67.32           O
ATOM   2325  HA  ARG A 161     -12.038   7.237 -21.423  1.00 67.32           H
ATOM   2326  CB  ARG A 161     -10.664   6.185 -22.723  1.00 67.32           C
ATOM   2327 1HB  ARG A 161     -10.091   6.429 -23.618  1.00 67.32           H
ATOM   2328 2HB  ARG A 161      -9.978   5.701 -22.028  1.00 67.32           H
ATOM   2329  CG  ARG A 161     -11.798   5.223 -23.083  1.00 67.32           C
ATOM   2330 1HG  ARG A 161     -12.377   4.987 -22.190  1.00 67.32           H
ATOM   2331 2HG  ARG A 161     -12.478   5.704 -23.786  1.00 67.32           H
ATOM   2332  CD  ARG A 161     -11.248   3.934 -23.697  1.00 67.32           C
ATOM   2333 1HD  ARG A 161     -12.049   3.391 -24.200  1.00 67.32           H
ATOM   2334 2HD  ARG A 161     -10.500   4.171 -24.453  1.00 67.32           H
ATOM   2335  NE  ARG A 161     -10.649   3.086 -22.642  1.00 67.32           N
ATOM   2336  HE  ARG A 161     -10.827   3.329 -21.689  1.00 67.32           H
ATOM   2337  CZ  ARG A 161      -9.884   2.013 -22.885  1.00 67.32           C
ATOM   2338  NH1 ARG A 161      -9.613   1.642 -24.144  1.00 67.32           N
ATOM   2339 1HH1 ARG A 161      -9.983   2.167 -24.911  1.00 67.32           H
ATOM   2340 2HH1 ARG A 161      -9.040   0.840 -24.316  1.00 67.32           H
ATOM   2341  NH2 ARG A 161      -9.393   1.318 -21.850  1.00 67.32           N
ATOM   2342 1HH2 ARG A 161      -8.820   0.515 -22.014  1.00 67.32           H
ATOM   2343 2HH2 ARG A 161      -9.600   1.602 -20.914  1.00 67.32           H
ATOM   2344  HN  ARG A 161     -11.690   8.018 -24.047  1.00 67.32           H
ATOM   2345  N   LEU A 162      -9.377   9.031 -22.093  1.00 78.27           N
ATOM   2346  CA  LEU A 162      -8.261   9.769 -21.525  1.00 78.27           C
ATOM   2347  C   LEU A 162      -8.792  10.792 -20.519  1.00 78.27           C
ATOM   2348  O   LEU A 162      -8.197  10.994 -19.462  1.00 78.27           O
ATOM   2349  HA  LEU A 162      -7.634   9.054 -20.992  1.00 78.27           H
ATOM   2350  CB  LEU A 162      -7.406  10.384 -22.635  1.00 78.27           C
ATOM   2351 1HB  LEU A 162      -7.143   9.597 -23.342  1.00 78.27           H
ATOM   2352 2HB  LEU A 162      -8.014  11.109 -23.175  1.00 78.27           H
ATOM   2353  CG  LEU A 162      -6.118  11.075 -22.183  1.00 78.27           C
ATOM   2354  HG  LEU A 162      -6.372  11.794 -21.404  1.00 78.27           H
ATOM   2355  CD1 LEU A 162      -5.141  10.070 -21.570  1.00 78.27           C
ATOM   2356 1HD1 LEU A 162      -5.605   9.595 -20.705  1.00 78.27           H
ATOM   2357 2HD1 LEU A 162      -4.889   9.310 -22.310  1.00 78.27           H
ATOM   2358 3HD1 LEU A 162      -4.235  10.588 -21.257  1.00 78.27           H
ATOM   2359  CD2 LEU A 162      -5.485  11.861 -23.333  1.00 78.27           C
ATOM   2360 1HD2 LEU A 162      -5.248  11.180 -24.151  1.00 78.27           H
ATOM   2361 2HD2 LEU A 162      -6.185  12.619 -23.684  1.00 78.27           H
ATOM   2362 3HD2 LEU A 162      -4.571  12.342 -22.985  1.00 78.27           H
ATOM   2363  HN  LEU A 162      -9.555   9.212 -23.060  1.00 78.27           H
ATOM   2364  N   LEU A 163      -9.905  11.411 -20.884  1.00 81.28           N
ATOM   2365  CA  LEU A 163     -10.536  12.391 -20.016  1.00 81.28           C
ATOM   2366  C   LEU A 163     -10.985  11.707 -18.723  1.00 81.28           C
ATOM   2367  O   LEU A 163     -10.690  12.186 -17.629  1.00 81.28           O
ATOM   2368  HA  LEU A 163      -9.783  13.139 -19.767  1.00 81.28           H
ATOM   2369  CB  LEU A 163     -11.665  13.113 -20.754  1.00 81.28           C
ATOM   2370 1HB  LEU A 163     -11.263  13.521 -21.682  1.00 81.28           H
ATOM   2371 2HB  LEU A 163     -12.420  12.377 -21.031  1.00 81.28           H
ATOM   2372  CG  LEU A 163     -12.352  14.244 -19.987  1.00 81.28           C
ATOM   2373  HG  LEU A 163     -12.675  13.855 -19.022  1.00 81.28           H
ATOM   2374  CD1 LEU A 163     -11.377  15.390 -19.710  1.00 81.28           C
ATOM   2375 1HD1 LEU A 163     -10.542  15.020 -19.114  1.00 81.28           H
ATOM   2376 2HD1 LEU A 163     -11.002  15.785 -20.654  1.00 81.28           H
ATOM   2377 3HD1 LEU A 163     -11.891  16.181 -19.163  1.00 81.28           H
ATOM   2378  CD2 LEU A 163     -13.605  14.724 -20.723  1.00 81.28           C
ATOM   2379 1HD2 LEU A 163     -13.328  15.090 -21.712  1.00 81.28           H
ATOM   2380 2HD2 LEU A 163     -14.305  13.895 -20.825  1.00 81.28           H
ATOM   2381 3HD2 LEU A 163     -14.074  15.528 -20.156  1.00 81.28           H
ATOM   2382  HN  LEU A 163     -10.374  11.252 -21.753  1.00 81.28           H
ATOM   2383  N   TYR A 164     -11.690  10.599 -18.892  1.00 74.58           N
ATOM   2384  CA  TYR A 164     -12.196   9.853 -17.753  1.00 74.58           C
ATOM   2385  C   TYR A 164     -11.051   9.383 -16.853  1.00 74.58           C
ATOM   2386  O   TYR A 164     -11.205   9.309 -15.635  1.00 74.58           O
ATOM   2387  HA  TYR A 164     -12.850  10.512 -17.182  1.00 74.58           H
ATOM   2388  CB  TYR A 164     -12.909   8.629 -18.332  1.00 74.58           C
ATOM   2389 1HB  TYR A 164     -12.271   8.176 -19.091  1.00 74.58           H
ATOM   2390 2HB  TYR A 164     -13.039   7.889 -17.542  1.00 74.58           H
ATOM   2391  CG  TYR A 164     -14.273   8.939 -18.951  1.00 74.58           C
ATOM   2392  CD1 TYR A 164     -15.219   9.632 -18.224  1.00 74.58           C
ATOM   2393  HD1 TYR A 164     -14.995   9.958 -17.209  1.00 74.58           H
ATOM   2394  CD2 TYR A 164     -14.558   8.525 -20.237  1.00 74.58           C
ATOM   2395  HD2 TYR A 164     -13.810   7.977 -20.811  1.00 74.58           H
ATOM   2396  CE1 TYR A 164     -16.504   9.923 -18.806  1.00 74.58           C
ATOM   2397  HE1 TYR A 164     -17.260  10.470 -18.243  1.00 74.58           H
ATOM   2398  CE2 TYR A 164     -15.842   8.816 -20.819  1.00 74.58           C
ATOM   2399  HE2 TYR A 164     -16.080   8.495 -21.833  1.00 74.58           H
ATOM   2400  CZ  TYR A 164     -16.752   9.501 -20.075  1.00 74.58           C
ATOM   2401  OH  TYR A 164     -17.964   9.776 -20.625  1.00 74.58           O
ATOM   2402  HH  TYR A 164     -18.528  10.285 -19.974  1.00 74.58           H
ATOM   2403  HN  TYR A 164     -11.917  10.210 -19.786  1.00 74.58           H
ATOM   2404  N   SER A 165      -9.929   9.077 -17.488  1.00 85.58           N
ATOM   2405  CA  SER A 165      -8.768   8.591 -16.763  1.00 85.58           C
ATOM   2406  C   SER A 165      -8.280   9.658 -15.781  1.00 85.58           C
ATOM   2407  O   SER A 165      -7.822   9.335 -14.686  1.00 85.58           O
ATOM   2408  HA  SER A 165      -9.111   7.706 -16.228  1.00 85.58           H
ATOM   2409  CB  SER A 165      -7.643   8.200 -17.724  1.00 85.58           C
ATOM   2410 1HB  SER A 165      -6.904   7.601 -17.192  1.00 85.58           H
ATOM   2411 2HB  SER A 165      -8.047   7.574 -18.520  1.00 85.58           H
ATOM   2412  OG  SER A 165      -7.007   9.341 -18.294  1.00 85.58           O
ATOM   2413  HG  SER A 165      -7.695  10.003 -18.591  1.00 85.58           H
ATOM   2414  HN  SER A 165      -9.808   9.156 -18.477  1.00 85.58           H
ATOM   2415  N   LYS A 166      -8.395  10.907 -16.208  1.00 82.73           N
ATOM   2416  CA  LYS A 166      -8.002  12.024 -15.367  1.00 82.73           C
ATOM   2417  C   LYS A 166      -8.951  12.115 -14.170  1.00 82.73           C
ATOM   2418  O   LYS A 166      -8.508  12.252 -13.031  1.00 82.73           O
ATOM   2419  HA  LYS A 166      -6.998  11.817 -14.996  1.00 82.73           H
ATOM   2420  CB  LYS A 166      -7.924  13.312 -16.189  1.00 82.73           C
ATOM   2421 1HB  LYS A 166      -8.856  13.457 -16.735  1.00 82.73           H
ATOM   2422 2HB  LYS A 166      -7.808  14.167 -15.523  1.00 82.73           H
ATOM   2423  CG  LYS A 166      -6.753  13.264 -17.173  1.00 82.73           C
ATOM   2424 1HG  LYS A 166      -5.824  13.094 -16.630  1.00 82.73           H
ATOM   2425 2HG  LYS A 166      -6.881  12.423 -17.856  1.00 82.73           H
ATOM   2426  CD  LYS A 166      -6.654  14.565 -17.972  1.00 82.73           C
ATOM   2427 1HD  LYS A 166      -7.574  14.722 -18.534  1.00 82.73           H
ATOM   2428 2HD  LYS A 166      -6.551  15.408 -17.288  1.00 82.73           H
ATOM   2429  CE  LYS A 166      -5.462  14.531 -18.931  1.00 82.73           C
ATOM   2430 1HE  LYS A 166      -4.549  14.311 -18.378  1.00 82.73           H
ATOM   2431 2HE  LYS A 166      -5.596  13.729 -19.657  1.00 82.73           H
ATOM   2432  NZ  LYS A 166      -5.324  15.826 -19.632  1.00 82.73           N
ATOM   2433 1HZ  LYS A 166      -4.536  15.784 -20.269  1.00 82.73           H
ATOM   2434 2HZ  LYS A 166      -6.171  16.020 -20.155  1.00 82.73           H
ATOM   2435 3HZ  LYS A 166      -5.170  16.564 -18.954  1.00 82.73           H
ATOM   2436  HN  LYS A 166      -8.749  11.159 -17.108  1.00 82.73           H
ATOM   2437  N   MET A 167     -10.239  12.037 -14.470  1.00 84.38           N
ATOM   2438  CA  MET A 167     -11.256  12.151 -13.439  1.00 84.38           C
ATOM   2439  C   MET A 167     -11.121  11.029 -12.408  1.00 84.38           C
ATOM   2440  O   MET A 167     -11.211  11.271 -11.206  1.00 84.38           O
ATOM   2441  HA  MET A 167     -11.082  13.115 -12.961  1.00 84.38           H
ATOM   2442  CB  MET A 167     -12.644  12.091 -14.080  1.00 84.38           C
ATOM   2443 1HB  MET A 167     -12.754  11.156 -14.630  1.00 84.38           H
ATOM   2444 2HB  MET A 167     -13.408  12.096 -13.303  1.00 84.38           H
ATOM   2445  CG  MET A 167     -12.862  13.273 -15.027  1.00 84.38           C
ATOM   2446 1HG  MET A 167     -12.736  14.211 -14.485  1.00 84.38           H
ATOM   2447 2HG  MET A 167     -12.114  13.259 -15.819  1.00 84.38           H
ATOM   2448  SD  MET A 167     -14.499  13.195 -15.734  1.00 84.38           S
ATOM   2449  CE  MET A 167     -15.439  13.965 -14.427  1.00 84.38           C
ATOM   2450 1HE  MET A 167     -15.326  13.389 -13.509  1.00 84.38           H
ATOM   2451 2HE  MET A 167     -15.074  14.980 -14.267  1.00 84.38           H
ATOM   2452 3HE  MET A 167     -16.492  13.998 -14.708  1.00 84.38           H
ATOM   2453  HN  MET A 167     -10.590  11.898 -15.396  1.00 84.38           H
ATOM   2454  N   VAL A 168     -10.906   9.824 -12.917  1.00 91.82           N
ATOM   2455  CA  VAL A 168     -10.797   8.657 -12.058  1.00 91.82           C
ATOM   2456  C   VAL A 168      -9.605   8.833 -11.115  1.00 91.82           C
ATOM   2457  O   VAL A 168      -9.702   8.537  -9.925  1.00 91.82           O
ATOM   2458  HA  VAL A 168     -11.709   8.600 -11.464  1.00 91.82           H
ATOM   2459  CB  VAL A 168     -10.706   7.389 -12.908  1.00 91.82           C
ATOM   2460  HB  VAL A 168      -9.909   7.531 -13.638  1.00 91.82           H
ATOM   2461  CG1 VAL A 168     -10.343   6.177 -12.047  1.00 91.82           C
ATOM   2462 1HG1 VAL A 168      -9.378   6.347 -11.568  1.00 91.82           H
ATOM   2463 2HG1 VAL A 168     -11.107   6.032 -11.284  1.00 91.82           H
ATOM   2464 3HG1 VAL A 168     -10.284   5.289 -12.677  1.00 91.82           H
ATOM   2465  CG2 VAL A 168     -12.008   7.147 -13.675  1.00 91.82           C
ATOM   2466 1HG2 VAL A 168     -12.830   7.035 -12.968  1.00 91.82           H
ATOM   2467 2HG2 VAL A 168     -12.206   7.994 -14.331  1.00 91.82           H
ATOM   2468 3HG2 VAL A 168     -11.915   6.239 -14.271  1.00 91.82           H
ATOM   2469  HN  VAL A 168     -10.807   9.640 -13.895  1.00 91.82           H
ATOM   2470  N   CYS A 169      -8.509   9.313 -11.682  1.00 93.01           N
ATOM   2471  CA  CYS A 169      -7.300   9.534 -10.906  1.00 93.01           C
ATOM   2472  C   CYS A 169      -7.626  10.517  -9.780  1.00 93.01           C
ATOM   2473  O   CYS A 169      -7.274  10.282  -8.625  1.00 93.01           O
ATOM   2474  HA  CYS A 169      -7.006   8.566 -10.502  1.00 93.01           H
ATOM   2475  CB  CYS A 169      -6.149  10.031 -11.782  1.00 93.01           C
ATOM   2476 1HB  CYS A 169      -6.491  10.847 -12.419  1.00 93.01           H
ATOM   2477 2HB  CYS A 169      -5.350  10.430 -11.156  1.00 93.01           H
ATOM   2478  SG  CYS A 169      -5.509   8.661 -12.813  1.00 93.01           S
ATOM   2479  HG  CYS A 169      -6.485   8.698 -13.715  1.00 93.01           H
ATOM   2480  HN  CYS A 169      -8.438   9.550 -12.651  1.00 93.01           H
ATOM   2481  N   PHE A 170      -8.294  11.598 -10.155  1.00 92.52           N
ATOM   2482  CA  PHE A 170      -8.646  12.631  -9.196  1.00 92.52           C
ATOM   2483  C   PHE A 170      -9.516  12.063  -8.073  1.00 92.52           C
ATOM   2484  O   PHE A 170      -9.275  12.334  -6.898  1.00 92.52           O
ATOM   2485  HA  PHE A 170      -7.715  13.011  -8.775  1.00 92.52           H
ATOM   2486  CB  PHE A 170      -9.443  13.694  -9.955  1.00 92.52           C
ATOM   2487 1HB  PHE A 170      -8.845  14.052 -10.793  1.00 92.52           H
ATOM   2488 2HB  PHE A 170     -10.336  13.232 -10.376  1.00 92.52           H
ATOM   2489  CG  PHE A 170      -9.860  14.890  -9.097  1.00 92.52           C
ATOM   2490  CD1 PHE A 170     -11.138  14.987  -8.642  1.00 92.52           C
ATOM   2491  HD1 PHE A 170     -11.864  14.213  -8.888  1.00 92.52           H
ATOM   2492  CD2 PHE A 170      -8.953  15.856  -8.790  1.00 92.52           C
ATOM   2493  HD2 PHE A 170      -7.929  15.778  -9.155  1.00 92.52           H
ATOM   2494  CE1 PHE A 170     -11.525  16.097  -7.845  1.00 92.52           C
ATOM   2495  HE1 PHE A 170     -12.549  16.175  -7.480  1.00 92.52           H
ATOM   2496  CE2 PHE A 170      -9.340  16.966  -7.994  1.00 92.52           C
ATOM   2497  HE2 PHE A 170      -8.614  17.740  -7.748  1.00 92.52           H
ATOM   2498  CZ  PHE A 170     -10.618  17.063  -7.538  1.00 92.52           C
ATOM   2499  HZ  PHE A 170     -10.915  17.915  -6.927  1.00 92.52           H
ATOM   2500  HN  PHE A 170      -8.594  11.772 -11.093  1.00 92.52           H
ATOM   2501  N   THR A 171     -10.512  11.286  -8.475  1.00 92.34           N
ATOM   2502  CA  THR A 171     -11.431  10.694  -7.518  1.00 92.34           C
ATOM   2503  C   THR A 171     -10.673   9.810  -6.526  1.00 92.34           C
ATOM   2504  O   THR A 171     -10.994   9.786  -5.339  1.00 92.34           O
ATOM   2505  HA  THR A 171     -11.893  11.497  -6.943  1.00 92.34           H
ATOM   2506  CB  THR A 171     -12.509   9.942  -8.302  1.00 92.34           C
ATOM   2507  HB  THR A 171     -12.090   9.065  -8.796  1.00 92.34           H
ATOM   2508  OG1 THR A 171     -13.063  10.930  -9.167  1.00 92.34           O
ATOM   2509  HG1 THR A 171     -12.587  10.920 -10.046  1.00 92.34           H
ATOM   2510  CG2 THR A 171     -13.685   9.517  -7.420  1.00 92.34           C
ATOM   2511 1HG2 THR A 171     -14.146  10.401  -6.979  1.00 92.34           H
ATOM   2512 2HG2 THR A 171     -13.326   8.860  -6.627  1.00 92.34           H
ATOM   2513 3HG2 THR A 171     -14.420   8.988  -8.026  1.00 92.34           H
ATOM   2514  HN  THR A 171     -10.693  11.060  -9.431  1.00 92.34           H
ATOM   2515  N   ILE A 172      -9.681   9.104  -7.049  1.00 92.96           N
ATOM   2516  CA  ILE A 172      -8.896   8.195  -6.231  1.00 92.96           C
ATOM   2517  C   ILE A 172      -8.152   8.994  -5.159  1.00 92.96           C
ATOM   2518  O   ILE A 172      -8.146   8.614  -3.989  1.00 92.96           O
ATOM   2519  HA  ILE A 172      -9.592   7.518  -5.736  1.00 92.96           H
ATOM   2520  CB  ILE A 172      -7.980   7.340  -7.109  1.00 92.96           C
ATOM   2521  HB  ILE A 172      -7.509   7.991  -7.846  1.00 92.96           H
ATOM   2522  CG1 ILE A 172      -8.782   6.290  -7.879  1.00 92.96           C
ATOM   2523 1HG1 ILE A 172      -9.137   5.522  -7.192  1.00 92.96           H
ATOM   2524 2HG1 ILE A 172      -9.663   6.753  -8.323  1.00 92.96           H
ATOM   2525  CG2 ILE A 172      -6.858   6.711  -6.280  1.00 92.96           C
ATOM   2526 1HG2 ILE A 172      -6.263   7.498  -5.817  1.00 92.96           H
ATOM   2527 2HG2 ILE A 172      -7.290   6.078  -5.505  1.00 92.96           H
ATOM   2528 3HG2 ILE A 172      -6.221   6.109  -6.928  1.00 92.96           H
ATOM   2529  CD1 ILE A 172      -7.931   5.646  -8.976  1.00 92.96           C
ATOM   2530 1HD1 ILE A 172      -7.598   6.413  -9.675  1.00 92.96           H
ATOM   2531 2HD1 ILE A 172      -7.064   5.163  -8.526  1.00 92.96           H
ATOM   2532 3HD1 ILE A 172      -8.525   4.903  -9.508  1.00 92.96           H
ATOM   2533  HN  ILE A 172      -9.411   9.147  -8.011  1.00 92.96           H
ATOM   2534  N   TRP A 173      -7.542  10.086  -5.597  1.00 91.45           N
ATOM   2535  CA  TRP A 173      -6.717  10.888  -4.710  1.00 91.45           C
ATOM   2536  C   TRP A 173      -7.618  11.454  -3.609  1.00 91.45           C
ATOM   2537  O   TRP A 173      -7.253  11.437  -2.435  1.00 91.45           O
ATOM   2538  HA  TRP A 173      -5.962  10.234  -4.275  1.00 91.45           H
ATOM   2539  CB  TRP A 173      -5.971  11.974  -5.488  1.00 91.45           C
ATOM   2540 1HB  TRP A 173      -6.663  12.447  -6.186  1.00 91.45           H
ATOM   2541 2HB  TRP A 173      -5.644  12.746  -4.792  1.00 91.45           H
ATOM   2542  CG  TRP A 173      -4.758  11.460  -6.265  1.00 91.45           C
ATOM   2543  CD1 TRP A 173      -4.600  11.383  -7.594  1.00 91.45           C
ATOM   2544  HD1 TRP A 173      -5.353  11.692  -8.319  1.00 91.45           H
ATOM   2545  CD2 TRP A 173      -3.530  10.951  -5.703  1.00 91.45           C
ATOM   2546  NE1 TRP A 173      -3.366  10.864  -7.928  1.00 91.45           N
ATOM   2547  HE1 TRP A 173      -3.019  10.712  -8.853  1.00 91.45           H
ATOM   2548  CE2 TRP A 173      -2.694  10.593  -6.742  1.00 91.45           C
ATOM   2549  CE3 TRP A 173      -3.138  10.798  -4.362  1.00 91.45           C
ATOM   2550  HE3 TRP A 173      -3.779  11.074  -3.524  1.00 91.45           H
ATOM   2551  CZ2 TRP A 173      -1.415  10.060  -6.547  1.00 91.45           C
ATOM   2552  HZ2 TRP A 173      -0.774   9.784  -7.385  1.00 91.45           H
ATOM   2553  CZ3 TRP A 173      -1.856  10.264  -4.184  1.00 91.45           C
ATOM   2554  HZ3 TRP A 173      -1.502  10.124  -3.163  1.00 91.45           H
ATOM   2555  CH2 TRP A 173      -1.003   9.898  -5.219  1.00 91.45           C
ATOM   2556  HH2 TRP A 173      -0.018   9.488  -4.997  1.00 91.45           H
ATOM   2557  HN  TRP A 173      -7.605  10.423  -6.536  1.00 91.45           H
ATOM   2558  N   VAL A 174      -8.776  11.940  -4.029  1.00 95.08           N
ATOM   2559  CA  VAL A 174      -9.720  12.534  -3.097  1.00 95.08           C
ATOM   2560  C   VAL A 174     -10.155  11.479  -2.077  1.00 95.08           C
ATOM   2561  O   VAL A 174     -10.198  11.750  -0.878  1.00 95.08           O
ATOM   2562  HA  VAL A 174      -9.203  13.337  -2.572  1.00 95.08           H
ATOM   2563  CB  VAL A 174     -10.895  13.147  -3.861  1.00 95.08           C
ATOM   2564  HB  VAL A 174     -11.307  12.378  -4.515  1.00 95.08           H
ATOM   2565  CG1 VAL A 174     -12.002  13.589  -2.902  1.00 95.08           C
ATOM   2566 1HG1 VAL A 174     -12.362  12.727  -2.340  1.00 95.08           H
ATOM   2567 2HG1 VAL A 174     -11.607  14.335  -2.211  1.00 95.08           H
ATOM   2568 3HG1 VAL A 174     -12.825  14.021  -3.471  1.00 95.08           H
ATOM   2569  CG2 VAL A 174     -10.431  14.311  -4.738  1.00 95.08           C
ATOM   2570 1HG2 VAL A 174      -9.982  15.082  -4.111  1.00 95.08           H
ATOM   2571 2HG2 VAL A 174      -9.695  13.954  -5.458  1.00 95.08           H
ATOM   2572 3HG2 VAL A 174     -11.286  14.729  -5.270  1.00 95.08           H
ATOM   2573  HN  VAL A 174      -9.073  11.934  -4.984  1.00 95.08           H
ATOM   2574  N   LEU A 175     -10.467  10.298  -2.591  1.00 89.56           N
ATOM   2575  CA  LEU A 175     -10.968   9.225  -1.750  1.00 89.56           C
ATOM   2576  C   LEU A 175      -9.895   8.838  -0.731  1.00 89.56           C
ATOM   2577  O   LEU A 175     -10.188   8.676   0.453  1.00 89.56           O
ATOM   2578  HA  LEU A 175     -11.834   9.609  -1.212  1.00 89.56           H
ATOM   2579  CB  LEU A 175     -11.452   8.054  -2.608  1.00 89.56           C
ATOM   2580 1HB  LEU A 175     -12.215   8.422  -3.293  1.00 89.56           H
ATOM   2581 2HB  LEU A 175     -10.617   7.706  -3.217  1.00 89.56           H
ATOM   2582  CG  LEU A 175     -12.024   6.856  -1.847  1.00 89.56           C
ATOM   2583  HG  LEU A 175     -11.281   6.525  -1.122  1.00 89.56           H
ATOM   2584  CD1 LEU A 175     -13.276   7.253  -1.062  1.00 89.56           C
ATOM   2585 1HD1 LEU A 175     -13.023   8.034  -0.345  1.00 89.56           H
ATOM   2586 2HD1 LEU A 175     -14.035   7.624  -1.751  1.00 89.56           H
ATOM   2587 3HD1 LEU A 175     -13.662   6.383  -0.530  1.00 89.56           H
ATOM   2588  CD2 LEU A 175     -12.288   5.682  -2.791  1.00 89.56           C
ATOM   2589 1HD2 LEU A 175     -13.004   5.984  -3.556  1.00 89.56           H
ATOM   2590 2HD2 LEU A 175     -11.355   5.380  -3.266  1.00 89.56           H
ATOM   2591 3HD2 LEU A 175     -12.695   4.844  -2.224  1.00 89.56           H
ATOM   2592  HN  LEU A 175     -10.382  10.071  -3.561  1.00 89.56           H
ATOM   2593  N   ALA A 176      -8.674   8.701  -1.227  1.00 94.65           N
ATOM   2594  CA  ALA A 176      -7.571   8.264  -0.389  1.00 94.65           C
ATOM   2595  C   ALA A 176      -7.336   9.295   0.717  1.00 94.65           C
ATOM   2596  O   ALA A 176      -7.053   8.932   1.858  1.00 94.65           O
ATOM   2597  HA  ALA A 176      -7.854   7.314   0.065  1.00 94.65           H
ATOM   2598  CB  ALA A 176      -6.328   8.045  -1.255  1.00 94.65           C
ATOM   2599 1HB  ALA A 176      -6.538   7.283  -2.005  1.00 94.65           H
ATOM   2600 2HB  ALA A 176      -6.061   8.979  -1.749  1.00 94.65           H
ATOM   2601 3HB  ALA A 176      -5.500   7.717  -0.626  1.00 94.65           H
ATOM   2602  HN  ALA A 176      -8.435   8.883  -2.180  1.00 94.65           H
ATOM   2603  N   ALA A 177      -7.463  10.559   0.341  1.00 94.58           N
ATOM   2604  CA  ALA A 177      -7.245  11.645   1.281  1.00 94.58           C
ATOM   2605  C   ALA A 177      -8.259  11.538   2.422  1.00 94.58           C
ATOM   2606  O   ALA A 177      -7.897  11.655   3.592  1.00 94.58           O
ATOM   2607  HA  ALA A 177      -6.240  11.534   1.688  1.00 94.58           H
ATOM   2608  CB  ALA A 177      -7.334  12.983   0.545  1.00 94.58           C
ATOM   2609 1HB  ALA A 177      -6.574  13.020  -0.235  1.00 94.58           H
ATOM   2610 2HB  ALA A 177      -8.322  13.085   0.095  1.00 94.58           H
ATOM   2611 3HB  ALA A 177      -7.170  13.798   1.251  1.00 94.58           H
ATOM   2612  HN  ALA A 177      -7.710  10.844  -0.585  1.00 94.58           H
ATOM   2613  N   ALA A 178      -9.509  11.318   2.041  1.00 94.91           N
ATOM   2614  CA  ALA A 178     -10.588  11.261   3.012  1.00 94.91           C
ATOM   2615  C   ALA A 178     -10.347  10.090   3.968  1.00 94.91           C
ATOM   2616  O   ALA A 178     -10.653  10.180   5.156  1.00 94.91           O
ATOM   2617  HA  ALA A 178     -10.572  12.191   3.581  1.00 94.91           H
ATOM   2618  CB  ALA A 178     -11.927  11.152   2.282  1.00 94.91           C
ATOM   2619 1HB  ALA A 178     -12.063  12.021   1.639  1.00 94.91           H
ATOM   2620 2HB  ALA A 178     -11.937  10.246   1.675  1.00 94.91           H
ATOM   2621 3HB  ALA A 178     -12.737  11.109   3.011  1.00 94.91           H
ATOM   2622  HN  ALA A 178      -9.788  11.179   1.091  1.00 94.91           H
ATOM   2623  N   LEU A 179      -9.802   9.017   3.413  1.00 91.68           N
ATOM   2624  CA  LEU A 179      -9.579   7.807   4.185  1.00 91.68           C
ATOM   2625  C   LEU A 179      -8.399   8.024   5.135  1.00 91.68           C
ATOM   2626  O   LEU A 179      -8.103   7.168   5.967  1.00 91.68           O
ATOM   2627  HA  LEU A 179     -10.474   7.629   4.780  1.00 91.68           H
ATOM   2628  CB  LEU A 179      -9.407   6.603   3.256  1.00 91.68           C
ATOM   2629 1HB  LEU A 179      -8.634   6.841   2.525  1.00 91.68           H
ATOM   2630 2HB  LEU A 179      -9.039   5.764   3.846  1.00 91.68           H
ATOM   2631  CG  LEU A 179     -10.660   6.152   2.504  1.00 91.68           C
ATOM   2632  HG  LEU A 179     -11.096   7.022   2.013  1.00 91.68           H
ATOM   2633  CD1 LEU A 179     -10.309   5.144   1.408  1.00 91.68           C
ATOM   2634 1HD1 LEU A 179      -9.622   5.604   0.698  1.00 91.68           H
ATOM   2635 2HD1 LEU A 179      -9.836   4.270   1.856  1.00 91.68           H
ATOM   2636 3HD1 LEU A 179     -11.218   4.840   0.889  1.00 91.68           H
ATOM   2637  CD2 LEU A 179     -11.712   5.604   3.471  1.00 91.68           C
ATOM   2638 1HD2 LEU A 179     -11.301   4.750   4.009  1.00 91.68           H
ATOM   2639 2HD2 LEU A 179     -11.992   6.381   4.182  1.00 91.68           H
ATOM   2640 3HD2 LEU A 179     -12.592   5.290   2.910  1.00 91.68           H
ATOM   2641  HN  LEU A 179      -9.515   8.967   2.456  1.00 91.68           H
ATOM   2642  N   CYS A 180      -7.759   9.173   4.980  1.00 90.74           N
ATOM   2643  CA  CYS A 180      -6.586   9.490   5.776  1.00 90.74           C
ATOM   2644  C   CYS A 180      -7.021  10.386   6.937  1.00 90.74           C
ATOM   2645  O   CYS A 180      -6.206  10.751   7.784  1.00 90.74           O
ATOM   2646  HA  CYS A 180      -6.193   8.542   6.145  1.00 90.74           H
ATOM   2647  CB  CYS A 180      -5.488  10.141   4.933  1.00 90.74           C
ATOM   2648 1HB  CYS A 180      -5.860  11.063   4.487  1.00 90.74           H
ATOM   2649 2HB  CYS A 180      -4.643  10.411   5.566  1.00 90.74           H
ATOM   2650  SG  CYS A 180      -4.941   8.989   3.620  1.00 90.74           S
ATOM   2651  HG  CYS A 180      -5.756   9.455   2.678  1.00 90.74           H
ATOM   2652  HN  CYS A 180      -8.029   9.880   4.326  1.00 90.74           H
ATOM   2653  N   ILE A 181      -8.304  10.716   6.940  1.00 90.50           N
ATOM   2654  CA  ILE A 181      -8.840  11.630   7.934  1.00 90.50           C
ATOM   2655  C   ILE A 181      -8.535  11.091   9.333  1.00 90.50           C
ATOM   2656  O   ILE A 181      -8.060  11.827  10.196  1.00 90.50           O
ATOM   2657  HA  ILE A 181      -8.326  12.583   7.812  1.00 90.50           H
ATOM   2658  CB  ILE A 181     -10.328  11.882   7.684  1.00 90.50           C
ATOM   2659  HB  ILE A 181     -10.814  10.920   7.517  1.00 90.50           H
ATOM   2660  CG1 ILE A 181     -10.537  12.719   6.420  1.00 90.50           C
ATOM   2661 1HG1 ILE A 181     -10.135  13.720   6.572  1.00 90.50           H
ATOM   2662 2HG1 ILE A 181      -9.986  12.276   5.591  1.00 90.50           H
ATOM   2663  CG2 ILE A 181     -10.991  12.517   8.908  1.00 90.50           C
ATOM   2664 1HG2 ILE A 181     -10.888  11.849   9.763  1.00 90.50           H
ATOM   2665 2HG2 ILE A 181     -10.508  13.468   9.130  1.00 90.50           H
ATOM   2666 3HG2 ILE A 181     -12.048  12.685   8.702  1.00 90.50           H
ATOM   2667  CD1 ILE A 181     -12.022  12.809   6.062  1.00 90.50           C
ATOM   2668 1HD1 ILE A 181     -12.415  11.807   5.886  1.00 90.50           H
ATOM   2669 2HD1 ILE A 181     -12.566  13.274   6.883  1.00 90.50           H
ATOM   2670 3HD1 ILE A 181     -12.142  13.409   5.160  1.00 90.50           H
ATOM   2671  HN  ILE A 181      -8.971  10.371   6.280  1.00 90.50           H
ATOM   2672  N   PRO A 182      -8.800   9.801   9.582  1.00 91.80           N
ATOM   2673  CA  PRO A 182      -8.559   9.223  10.906  1.00 91.80           C
ATOM   2674  C   PRO A 182      -7.141   9.470  11.394  1.00 91.80           C
ATOM   2675  O   PRO A 182      -6.934   9.854  12.545  1.00 91.80           O
ATOM   2676  HA  PRO A 182      -9.202   9.700  11.646  1.00 91.80           H
ATOM   2677  CB  PRO A 182      -8.838   7.732  10.707  1.00 91.80           C
ATOM   2678 1HB  PRO A 182      -7.932   7.185  10.448  1.00 91.80           H
ATOM   2679 2HB  PRO A 182      -9.238   7.274  11.612  1.00 91.80           H
ATOM   2680  CG  PRO A 182      -9.853   7.712   9.570  1.00 91.80           C
ATOM   2681 1HG  PRO A 182      -9.889   6.740   9.077  1.00 91.80           H
ATOM   2682 2HG  PRO A 182     -10.863   7.913   9.925  1.00 91.80           H
ATOM   2683  CD  PRO A 182      -9.345   8.804   8.643  1.00 91.80           C
ATOM   2684 1HD  PRO A 182      -8.578   8.433   7.963  1.00 91.80           H
ATOM   2685 2HD  PRO A 182     -10.144   9.214   8.025  1.00 91.80           H
ATOM   2686  N   GLU A 183      -6.192   9.243  10.498  1.00 88.04           N
ATOM   2687  CA  GLU A 183      -4.787   9.365  10.847  1.00 88.04           C
ATOM   2688  C   GLU A 183      -4.462  10.807  11.243  1.00 88.04           C
ATOM   2689  O   GLU A 183      -3.690  11.040  12.171  1.00 88.04           O
ATOM   2690  HA  GLU A 183      -4.643   8.705  11.703  1.00 88.04           H
ATOM   2691  CB  GLU A 183      -3.893   8.897   9.697  1.00 88.04           C
ATOM   2692 1HB  GLU A 183      -4.324   9.211   8.746  1.00 88.04           H
ATOM   2693 2HB  GLU A 183      -2.877   9.261   9.850  1.00 88.04           H
ATOM   2694  CG  GLU A 183      -3.803   7.370   9.658  1.00 88.04           C
ATOM   2695 1HG  GLU A 183      -2.970   7.067   9.024  1.00 88.04           H
ATOM   2696 2HG  GLU A 183      -3.597   6.989  10.659  1.00 88.04           H
ATOM   2697  CD  GLU A 183      -5.102   6.758   9.131  1.00 88.04           C
ATOM   2698  OE1 GLU A 183      -5.231   5.519   9.240  1.00 88.04           O
ATOM   2699  OE2 GLU A 183      -5.937   7.542   8.630  1.00 88.04           O
ATOM   2700  HN  GLU A 183      -6.370   8.979   9.550  1.00 88.04           H
ATOM   2701  N   ILE A 184      -5.068  11.736  10.518  1.00 89.95           N
ATOM   2702  CA  ILE A 184      -4.798  13.147  10.735  1.00 89.95           C
ATOM   2703  C   ILE A 184      -5.217  13.530  12.155  1.00 89.95           C
ATOM   2704  O   ILE A 184      -4.526  14.296  12.825  1.00 89.95           O
ATOM   2705  HA  ILE A 184      -3.722  13.293  10.641  1.00 89.95           H
ATOM   2706  CB  ILE A 184      -5.465  13.993   9.648  1.00 89.95           C
ATOM   2707  HB  ILE A 184      -6.515  13.707   9.589  1.00 89.95           H
ATOM   2708  CG1 ILE A 184      -4.843  13.715   8.278  1.00 89.95           C
ATOM   2709 1HG1 ILE A 184      -3.833  14.124   8.243  1.00 89.95           H
ATOM   2710 2HG1 ILE A 184      -4.756  12.639   8.126  1.00 89.95           H
ATOM   2711  CG2 ILE A 184      -5.421  15.480  10.006  1.00 89.95           C
ATOM   2712 1HG2 ILE A 184      -5.946  15.643  10.947  1.00 89.95           H
ATOM   2713 2HG2 ILE A 184      -4.383  15.798  10.110  1.00 89.95           H
ATOM   2714 3HG2 ILE A 184      -5.901  16.058   9.217  1.00 89.95           H
ATOM   2715  CD1 ILE A 184      -5.686  14.328   7.158  1.00 89.95           C
ATOM   2716 1HD1 ILE A 184      -6.688  13.899   7.181  1.00 89.95           H
ATOM   2717 2HD1 ILE A 184      -5.750  15.407   7.301  1.00 89.95           H
ATOM   2718 3HD1 ILE A 184      -5.222  14.116   6.195  1.00 89.95           H
ATOM   2719  HN  ILE A 184      -5.730  11.539   9.796  1.00 89.95           H
ATOM   2720  N   LEU A 185      -6.348  12.979  12.573  1.00 90.10           N
ATOM   2721  CA  LEU A 185      -6.978  13.410  13.810  1.00 90.10           C
ATOM   2722  C   LEU A 185      -6.223  12.810  14.998  1.00 90.10           C
ATOM   2723  O   LEU A 185      -5.861  13.523  15.932  1.00 90.10           O
ATOM   2724  HA  LEU A 185      -6.892  14.495  13.859  1.00 90.10           H
ATOM   2725  CB  LEU A 185      -8.470  13.074  13.796  1.00 90.10           C
ATOM   2726 1HB  LEU A 185      -8.581  12.011  13.577  1.00 90.10           H
ATOM   2727 2HB  LEU A 185      -8.868  13.236  14.798  1.00 90.10           H
ATOM   2728  CG  LEU A 185      -9.326  13.862  12.803  1.00 90.10           C
ATOM   2729  HG  LEU A 185      -8.940  13.681  11.800  1.00 90.10           H
ATOM   2730  CD1 LEU A 185     -10.777  13.376  12.823  1.00 90.10           C
ATOM   2731 1HD1 LEU A 185     -10.811  12.321  12.553  1.00 90.10           H
ATOM   2732 2HD1 LEU A 185     -11.191  13.508  13.823  1.00 90.10           H
ATOM   2733 3HD1 LEU A 185     -11.364  13.954  12.109  1.00 90.10           H
ATOM   2734  CD2 LEU A 185      -9.222  15.366  13.063  1.00 90.10           C
ATOM   2735 1HD2 LEU A 185      -9.567  15.585  14.073  1.00 90.10           H
ATOM   2736 2HD2 LEU A 185      -8.184  15.682  12.957  1.00 90.10           H
ATOM   2737 3HD2 LEU A 185      -9.840  15.903  12.344  1.00 90.10           H
ATOM   2738  HN  LEU A 185      -6.830  12.253  12.084  1.00 90.10           H
ATOM   2739  N   TYR A 186      -6.008  11.505  14.923  1.00 90.60           N
ATOM   2740  CA  TYR A 186      -5.713  10.725  16.113  1.00 90.60           C
ATOM   2741  C   TYR A 186      -4.231  10.349  16.169  1.00 90.60           C
ATOM   2742  O   TYR A 186      -3.782   9.722  17.127  1.00 90.60           O
ATOM   2743  HA  TYR A 186      -5.959  11.334  16.983  1.00 90.60           H
ATOM   2744  CB  TYR A 186      -6.547   9.447  15.997  1.00 90.60           C
ATOM   2745 1HB  TYR A 186      -6.208   8.882  15.130  1.00 90.60           H
ATOM   2746 2HB  TYR A 186      -6.364   8.826  16.874  1.00 90.60           H
ATOM   2747  CG  TYR A 186      -8.051   9.696  15.870  1.00 90.60           C
ATOM   2748  CD1 TYR A 186      -8.691  10.530  16.763  1.00 90.60           C
ATOM   2749  HD1 TYR A 186      -8.124  11.013  17.560  1.00 90.60           H
ATOM   2750  CD2 TYR A 186      -8.768   9.084  14.862  1.00 90.60           C
ATOM   2751  HD2 TYR A 186      -8.263   8.425  14.156  1.00 90.60           H
ATOM   2752  CE1 TYR A 186     -10.107  10.764  16.643  1.00 90.60           C
ATOM   2753  HE1 TYR A 186     -10.624  11.421  17.342  1.00 90.60           H
ATOM   2754  CE2 TYR A 186     -10.184   9.318  14.742  1.00 90.60           C
ATOM   2755  HE2 TYR A 186     -10.763   8.841  13.950  1.00 90.60           H
ATOM   2756  CZ  TYR A 186     -10.783  10.146  15.639  1.00 90.60           C
ATOM   2757  OH  TYR A 186     -12.121  10.367  15.525  1.00 90.60           O
ATOM   2758  HH  TYR A 186     -12.494   9.826  14.772  1.00 90.60           H
ATOM   2759  HN  TYR A 186      -6.032  10.982  14.070  1.00 90.60           H
ATOM   2760  N   SER A 187      -3.512  10.748  15.130  1.00 90.87           N
ATOM   2761  CA  SER A 187      -2.063  10.638  15.136  1.00 90.87           C
ATOM   2762  C   SER A 187      -1.466  11.641  16.126  1.00 90.87           C
ATOM   2763  O   SER A 187      -1.692  12.844  16.008  1.00 90.87           O
ATOM   2764  HA  SER A 187      -1.853   9.617  15.452  1.00 90.87           H
ATOM   2765  CB  SER A 187      -1.488  10.867  13.737  1.00 90.87           C
ATOM   2766 1HB  SER A 187      -1.796  11.848  13.374  1.00 90.87           H
ATOM   2767 2HB  SER A 187      -0.399  10.875  13.789  1.00 90.87           H
ATOM   2768  OG  SER A 187      -1.912   9.866  12.815  1.00 90.87           O
ATOM   2769  HG  SER A 187      -2.470  10.279  12.095  1.00 90.87           H
ATOM   2770  HN  SER A 187      -3.903  11.140  14.297  1.00 90.87           H
ATOM   2771  N   GLN A 188      -0.716  11.108  17.079  1.00 84.39           N
ATOM   2772  CA  GLN A 188       0.017  11.947  18.011  1.00 84.39           C
ATOM   2773  C   GLN A 188       1.280  11.229  18.492  1.00 84.39           C
ATOM   2774  O   GLN A 188       1.441  10.031  18.264  1.00 84.39           O
ATOM   2775  HA  GLN A 188       0.291  12.838  17.446  1.00 84.39           H
ATOM   2776  CB  GLN A 188      -0.865  12.354  19.193  1.00 84.39           C
ATOM   2777 1HB  GLN A 188      -0.315  13.031  19.846  1.00 84.39           H
ATOM   2778 2HB  GLN A 188      -1.737  12.900  18.830  1.00 84.39           H
ATOM   2779  CG  GLN A 188      -1.319  11.128  19.987  1.00 84.39           C
ATOM   2780 1HG  GLN A 188      -1.788  10.408  19.315  1.00 84.39           H
ATOM   2781 2HG  GLN A 188      -0.453  10.634  20.427  1.00 84.39           H
ATOM   2782  CD  GLN A 188      -2.305  11.522  21.089  1.00 84.39           C
ATOM   2783  OE1 GLN A 188      -2.849  12.613  21.109  1.00 84.39           O
ATOM   2784  NE2 GLN A 188      -2.502  10.575  22.002  1.00 84.39           N
ATOM   2785 1HE2 GLN A 188      -2.023   9.700  21.927  1.00 84.39           H
ATOM   2786 2HE2 GLN A 188      -3.130  10.738  22.763  1.00 84.39           H
ATOM   2787  HN  GLN A 188      -0.605  10.124  17.218  1.00 84.39           H
ATOM   2788  N   ILE A 189       2.142  11.991  19.148  1.00 88.02           N
ATOM   2789  CA  ILE A 189       3.311  11.416  19.792  1.00 88.02           C
ATOM   2790  C   ILE A 189       2.929  10.933  21.193  1.00 88.02           C
ATOM   2791  O   ILE A 189       2.349  11.683  21.976  1.00 88.02           O
ATOM   2792  HA  ILE A 189       3.618  10.553  19.201  1.00 88.02           H
ATOM   2793  CB  ILE A 189       4.473  12.410  19.780  1.00 88.02           C
ATOM   2794  HB  ILE A 189       4.148  13.323  20.278  1.00 88.02           H
ATOM   2795  CG1 ILE A 189       4.855  12.789  18.347  1.00 88.02           C
ATOM   2796 1HG1 ILE A 189       5.236  11.912  17.824  1.00 88.02           H
ATOM   2797 2HG1 ILE A 189       3.969  13.123  17.807  1.00 88.02           H
ATOM   2798  CG2 ILE A 189       5.668  11.866  20.567  1.00 88.02           C
ATOM   2799 1HG2 ILE A 189       5.371  11.688  21.600  1.00 88.02           H
ATOM   2800 2HG2 ILE A 189       6.003  10.931  20.118  1.00 88.02           H
ATOM   2801 3HG2 ILE A 189       6.480  12.593  20.542  1.00 88.02           H
ATOM   2802  CD1 ILE A 189       5.913  13.894  18.337  1.00 88.02           C
ATOM   2803 1HD1 ILE A 189       5.520  14.778  18.839  1.00 88.02           H
ATOM   2804 2HD1 ILE A 189       6.806  13.548  18.856  1.00 88.02           H
ATOM   2805 3HD1 ILE A 189       6.166  14.145  17.306  1.00 88.02           H
ATOM   2806  HN  ILE A 189       2.053  12.983  19.242  1.00 88.02           H
ATOM   2807  N   LYS A 190       3.270   9.682  21.466  1.00 83.57           N
ATOM   2808  CA  LYS A 190       3.067   9.123  22.792  1.00 83.57           C
ATOM   2809  C   LYS A 190       4.424   8.776  23.408  1.00 83.57           C
ATOM   2810  O   LYS A 190       5.277   8.185  22.747  1.00 83.57           O
ATOM   2811  HA  LYS A 190       2.598   9.894  23.403  1.00 83.57           H
ATOM   2812  CB  LYS A 190       2.098   7.941  22.733  1.00 83.57           C
ATOM   2813 1HB  LYS A 190       1.166   8.252  22.261  1.00 83.57           H
ATOM   2814 2HB  LYS A 190       2.520   7.151  22.112  1.00 83.57           H
ATOM   2815  CG  LYS A 190       1.811   7.397  24.134  1.00 83.57           C
ATOM   2816 1HG  LYS A 190       2.744   7.094  24.608  1.00 83.57           H
ATOM   2817 2HG  LYS A 190       1.380   8.184  24.752  1.00 83.57           H
ATOM   2818  CD  LYS A 190       0.852   6.206  24.073  1.00 83.57           C
ATOM   2819 1HD  LYS A 190      -0.123   6.537  23.715  1.00 83.57           H
ATOM   2820 2HD  LYS A 190       1.222   5.472  23.357  1.00 83.57           H
ATOM   2821  CE  LYS A 190       0.702   5.553  25.449  1.00 83.57           C
ATOM   2822 1HE  LYS A 190       1.680   5.456  25.921  1.00 83.57           H
ATOM   2823 2HE  LYS A 190       0.097   6.188  26.096  1.00 83.57           H
ATOM   2824  NZ  LYS A 190       0.072   4.220  25.323  1.00 83.57           N
ATOM   2825 1HZ  LYS A 190      -0.018   3.801  26.242  1.00 83.57           H
ATOM   2826 2HZ  LYS A 190      -0.847   4.318  24.905  1.00 83.57           H
ATOM   2827 3HZ  LYS A 190       0.648   3.627  24.736  1.00 83.57           H
ATOM   2828  HN  LYS A 190       3.678   9.055  20.801  1.00 83.57           H
ATOM   2829  N   GLU A 191       4.582   9.158  24.667  1.00 75.23           N
ATOM   2830  CA  GLU A 191       5.760   8.770  25.424  1.00 75.23           C
ATOM   2831  C   GLU A 191       5.453   7.550  26.295  1.00 75.23           C
ATOM   2832  O   GLU A 191       4.523   7.576  27.100  1.00 75.23           O
ATOM   2833  HA  GLU A 191       6.512   8.513  24.678  1.00 75.23           H
ATOM   2834  CB  GLU A 191       6.273   9.935  26.273  1.00 75.23           C
ATOM   2835 1HB  GLU A 191       5.437  10.418  26.779  1.00 75.23           H
ATOM   2836 2HB  GLU A 191       7.043   9.578  26.958  1.00 75.23           H
ATOM   2837  CG  GLU A 191       6.935  11.001  25.398  1.00 75.23           C
ATOM   2838 1HG  GLU A 191       7.690  10.538  24.763  1.00 75.23           H
ATOM   2839 2HG  GLU A 191       6.192  11.447  24.738  1.00 75.23           H
ATOM   2840  CD  GLU A 191       7.582  12.090  26.256  1.00 75.23           C
ATOM   2841  OE1 GLU A 191       8.165  13.017  25.653  1.00 75.23           O
ATOM   2842  OE2 GLU A 191       7.479  11.972  27.497  1.00 75.23           O
ATOM   2843  HN  GLU A 191       3.924   9.721  25.167  1.00 75.23           H
ATOM   2844  N   GLU A 192       6.252   6.511  26.104  1.00 70.78           N
ATOM   2845  CA  GLU A 192       6.123   5.310  26.911  1.00 70.78           C
ATOM   2846  C   GLU A 192       7.503   4.804  27.335  1.00 70.78           C
ATOM   2847  O   GLU A 192       8.373   4.585  26.494  1.00 70.78           O
ATOM   2848  HA  GLU A 192       5.553   5.611  27.790  1.00 70.78           H
ATOM   2849  CB  GLU A 192       5.349   4.224  26.160  1.00 70.78           C
ATOM   2850 1HB  GLU A 192       4.351   4.588  25.915  1.00 70.78           H
ATOM   2851 2HB  GLU A 192       5.918   3.905  25.287  1.00 70.78           H
ATOM   2852  CG  GLU A 192       5.162   2.981  27.032  1.00 70.78           C
ATOM   2853 1HG  GLU A 192       6.065   2.371  26.999  1.00 70.78           H
ATOM   2854 2HG  GLU A 192       5.016   3.279  28.070  1.00 70.78           H
ATOM   2855  CD  GLU A 192       3.964   2.155  26.559  1.00 70.78           C
ATOM   2856  OE1 GLU A 192       3.516   1.300  27.353  1.00 70.78           O
ATOM   2857  OE2 GLU A 192       3.524   2.397  25.415  1.00 70.78           O
ATOM   2858  HN  GLU A 192       6.975   6.481  25.414  1.00 70.78           H
ATOM   2859  N   SER A 193       7.661   4.634  28.640  1.00 71.71           N
ATOM   2860  CA  SER A 193       8.904   4.113  29.182  1.00 71.71           C
ATOM   2861  C   SER A 193      10.079   4.978  28.720  1.00 71.71           C
ATOM   2862  O   SER A 193      11.184   4.475  28.520  1.00 71.71           O
ATOM   2863  HA  SER A 193       8.792   4.167  30.265  1.00 71.71           H
ATOM   2864  CB  SER A 193       9.120   2.657  28.764  1.00 71.71           C
ATOM   2865 1HB  SER A 193       9.277   2.609  27.686  1.00 71.71           H
ATOM   2866 2HB  SER A 193      10.026   2.275  29.235  1.00 71.71           H
ATOM   2867  OG  SER A 193       8.015   1.830  29.119  1.00 71.71           O
ATOM   2868  HG  SER A 193       8.142   0.911  28.746  1.00 71.71           H
ATOM   2869  HN  SER A 193       6.959   4.845  29.320  1.00 71.71           H
ATOM   2870  N   GLY A 194       9.801   6.263  28.564  1.00 79.77           N
ATOM   2871  CA  GLY A 194      10.836   7.214  28.195  1.00 79.77           C
ATOM   2872  C   GLY A 194      11.148   7.133  26.700  1.00 79.77           C
ATOM   2873  O   GLY A 194      12.084   7.771  26.221  1.00 79.77           O
ATOM   2874 1HA  GLY A 194      10.515   8.224  28.449  1.00 79.77           H
ATOM   2875 2HA  GLY A 194      11.740   7.013  28.770  1.00 79.77           H
ATOM   2876  HN  GLY A 194       8.889   6.657  28.685  1.00 79.77           H
ATOM   2877  N   ILE A 195      10.344   6.343  26.002  1.00 78.29           N
ATOM   2878  CA  ILE A 195      10.477   6.225  24.560  1.00 78.29           C
ATOM   2879  C   ILE A 195       9.332   6.982  23.884  1.00 78.29           C
ATOM   2880  O   ILE A 195       8.163   6.735  24.173  1.00 78.29           O
ATOM   2881  HA  ILE A 195      11.418   6.699  24.279  1.00 78.29           H
ATOM   2882  CB  ILE A 195      10.570   4.755  24.149  1.00 78.29           C
ATOM   2883  HB  ILE A 195       9.663   4.249  24.482  1.00 78.29           H
ATOM   2884  CG1 ILE A 195      11.750   4.066  24.837  1.00 78.29           C
ATOM   2885 1HG1 ILE A 195      12.681   4.547  24.537  1.00 78.29           H
ATOM   2886 2HG1 ILE A 195      11.664   4.183  25.917  1.00 78.29           H
ATOM   2887  CG2 ILE A 195      10.632   4.614  22.626  1.00 78.29           C
ATOM   2888 1HG2 ILE A 195       9.734   5.045  22.185  1.00 78.29           H
ATOM   2889 2HG2 ILE A 195      11.510   5.139  22.249  1.00 78.29           H
ATOM   2890 3HG2 ILE A 195      10.698   3.559  22.361  1.00 78.29           H
ATOM   2891  CD1 ILE A 195      11.800   2.579  24.482  1.00 78.29           C
ATOM   2892 1HD1 ILE A 195      10.877   2.097  24.805  1.00 78.29           H
ATOM   2893 2HD1 ILE A 195      11.910   2.466  23.403  1.00 78.29           H
ATOM   2894 3HD1 ILE A 195      12.648   2.113  24.984  1.00 78.29           H
ATOM   2895  HN  ILE A 195       9.615   5.791  26.406  1.00 78.29           H
ATOM   2896  N   ALA A 196       9.709   7.890  22.995  1.00 88.92           N
ATOM   2897  CA  ALA A 196       8.730   8.614  22.203  1.00 88.92           C
ATOM   2898  C   ALA A 196       8.331   7.765  20.994  1.00 88.92           C
ATOM   2899  O   ALA A 196       9.192   7.259  20.275  1.00 88.92           O
ATOM   2900  HA  ALA A 196       7.852   8.776  22.828  1.00 88.92           H
ATOM   2901  CB  ALA A 196       9.304   9.973  21.798  1.00 88.92           C
ATOM   2902 1HB  ALA A 196       9.543  10.548  22.693  1.00 88.92           H
ATOM   2903 2HB  ALA A 196      10.209   9.824  21.209  1.00 88.92           H
ATOM   2904 3HB  ALA A 196       8.569  10.515  21.203  1.00 88.92           H
ATOM   2905  HN  ALA A 196      10.662   8.133  22.814  1.00 88.92           H
ATOM   2906  N   ILE A 197       7.026   7.636  20.806  1.00 84.68           N
ATOM   2907  CA  ILE A 197       6.502   6.817  19.726  1.00 84.68           C
ATOM   2908  C   ILE A 197       5.399   7.587  18.997  1.00 84.68           C
ATOM   2909  O   ILE A 197       4.533   8.187  19.632  1.00 84.68           O
ATOM   2910  HA  ILE A 197       7.319   6.639  19.026  1.00 84.68           H
ATOM   2911  CB  ILE A 197       6.055   5.454  20.256  1.00 84.68           C
ATOM   2912  HB  ILE A 197       5.448   4.972  19.490  1.00 84.68           H
ATOM   2913  CG1 ILE A 197       5.174   5.610  21.498  1.00 84.68           C
ATOM   2914 1HG1 ILE A 197       5.739   6.106  22.288  1.00 84.68           H
ATOM   2915 2HG1 ILE A 197       4.323   6.250  21.266  1.00 84.68           H
ATOM   2916  CG2 ILE A 197       7.258   4.545  20.517  1.00 84.68           C
ATOM   2917 1HG2 ILE A 197       7.808   4.395  19.588  1.00 84.68           H
ATOM   2918 2HG2 ILE A 197       7.911   5.010  21.256  1.00 84.68           H
ATOM   2919 3HG2 ILE A 197       6.911   3.583  20.893  1.00 84.68           H
ATOM   2920  CD1 ILE A 197       4.678   4.251  21.993  1.00 84.68           C
ATOM   2921 1HD1 ILE A 197       4.094   3.769  21.209  1.00 84.68           H
ATOM   2922 2HD1 ILE A 197       5.533   3.623  22.247  1.00 84.68           H
ATOM   2923 3HD1 ILE A 197       4.055   4.391  22.876  1.00 84.68           H
ATOM   2924  HN  ILE A 197       6.333   8.079  21.375  1.00 84.68           H
ATOM   2925  N   CYS A 198       5.465   7.543  17.675  1.00 90.35           N
ATOM   2926  CA  CYS A 198       4.408   8.107  16.853  1.00 90.35           C
ATOM   2927  C   CYS A 198       3.353   7.025  16.617  1.00 90.35           C
ATOM   2928  O   CYS A 198       3.591   6.073  15.875  1.00 90.35           O
ATOM   2929  HA  CYS A 198       3.987   8.942  17.414  1.00 90.35           H
ATOM   2930  CB  CYS A 198       4.953   8.670  15.538  1.00 90.35           C
ATOM   2931 1HB  CYS A 198       5.564   9.551  15.736  1.00 90.35           H
ATOM   2932 2HB  CYS A 198       5.598   7.935  15.058  1.00 90.35           H
ATOM   2933  SG  CYS A 198       3.568   9.108  14.424  1.00 90.35           S
ATOM   2934  HN  CYS A 198       6.222   7.133  17.166  1.00 90.35           H
ATOM   2935  N   THR A 199       2.210   7.206  17.262  1.00 88.61           N
ATOM   2936  CA  THR A 199       1.129   6.241  17.156  1.00 88.61           C
ATOM   2937  C   THR A 199      -0.216   6.959  17.030  1.00 88.61           C
ATOM   2938  O   THR A 199      -0.306   8.163  17.267  1.00 88.61           O
ATOM   2939  HA  THR A 199       1.271   5.666  16.241  1.00 88.61           H
ATOM   2940  CB  THR A 199       1.209   5.306  18.364  1.00 88.61           C
ATOM   2941  HB  THR A 199       2.236   4.986  18.541  1.00 88.61           H
ATOM   2942  OG1 THR A 199       0.284   4.266  18.060  1.00 88.61           O
ATOM   2943  HG1 THR A 199       0.397   3.509  18.703  1.00 88.61           H
ATOM   2944  CG2 THR A 199       0.648   5.945  19.636  1.00 88.61           C
ATOM   2945 1HG2 THR A 199      -0.400   6.204  19.481  1.00 88.61           H
ATOM   2946 2HG2 THR A 199       1.214   6.846  19.871  1.00 88.61           H
ATOM   2947 3HG2 THR A 199       0.729   5.239  20.463  1.00 88.61           H
ATOM   2948  HN  THR A 199       2.018   7.993  17.848  1.00 88.61           H
ATOM   2949  N   MET A 200      -1.229   6.190  16.658  1.00 87.78           N
ATOM   2950  CA  MET A 200      -2.600   6.658  16.758  1.00 87.78           C
ATOM   2951  C   MET A 200      -3.170   6.394  18.153  1.00 87.78           C
ATOM   2952  O   MET A 200      -3.023   5.297  18.690  1.00 87.78           O
ATOM   2953  HA  MET A 200      -2.558   7.732  16.573  1.00 87.78           H
ATOM   2954  CB  MET A 200      -3.460   5.947  15.711  1.00 87.78           C
ATOM   2955 1HB  MET A 200      -3.342   4.868  15.811  1.00 87.78           H
ATOM   2956 2HB  MET A 200      -4.513   6.170  15.888  1.00 87.78           H
ATOM   2957  CG  MET A 200      -3.072   6.380  14.296  1.00 87.78           C
ATOM   2958 1HG  MET A 200      -3.151   7.463  14.203  1.00 87.78           H
ATOM   2959 2HG  MET A 200      -2.032   6.118  14.099  1.00 87.78           H
ATOM   2960  SD  MET A 200      -4.135   5.586  13.102  1.00 87.78           S
ATOM   2961  CE  MET A 200      -5.689   6.369  13.502  1.00 87.78           C
ATOM   2962 1HE  MET A 200      -5.948   6.153  14.538  1.00 87.78           H
ATOM   2963 2HE  MET A 200      -5.598   7.447  13.367  1.00 87.78           H
ATOM   2964 3HE  MET A 200      -6.469   5.985  12.844  1.00 87.78           H
ATOM   2965  HN  MET A 200      -1.124   5.264  16.295  1.00 87.78           H
ATOM   2966  N   VAL A 201      -3.809   7.418  18.700  1.00 90.29           N
ATOM   2967  CA  VAL A 201      -4.524   7.269  19.956  1.00 90.29           C
ATOM   2968  C   VAL A 201      -6.003   7.593  19.738  1.00 90.29           C
ATOM   2969  O   VAL A 201      -6.349   8.712  19.363  1.00 90.29           O
ATOM   2970  HA  VAL A 201      -4.434   6.227  20.264  1.00 90.29           H
ATOM   2971  CB  VAL A 201      -3.874   8.139  21.034  1.00 90.29           C
ATOM   2972  HB  VAL A 201      -3.967   9.181  20.725  1.00 90.29           H
ATOM   2973  CG1 VAL A 201      -4.594   7.981  22.374  1.00 90.29           C
ATOM   2974 1HG1 VAL A 201      -5.636   8.280  22.265  1.00 90.29           H
ATOM   2975 2HG1 VAL A 201      -4.546   6.939  22.691  1.00 90.29           H
ATOM   2976 3HG1 VAL A 201      -4.111   8.610  23.122  1.00 90.29           H
ATOM   2977  CG2 VAL A 201      -2.384   7.821  21.170  1.00 90.29           C
ATOM   2978 1HG2 VAL A 201      -2.259   6.774  21.445  1.00 90.29           H
ATOM   2979 2HG2 VAL A 201      -1.883   8.009  20.220  1.00 90.29           H
ATOM   2980 3HG2 VAL A 201      -1.946   8.454  21.943  1.00 90.29           H
ATOM   2981  HN  VAL A 201      -3.844   8.334  18.300  1.00 90.29           H
ATOM   2982  N   TYR A 202      -6.837   6.593  19.983  1.00 90.53           N
ATOM   2983  CA  TYR A 202      -8.268   6.745  19.781  1.00 90.53           C
ATOM   2984  C   TYR A 202      -8.946   7.278  21.045  1.00 90.53           C
ATOM   2985  O   TYR A 202      -8.536   6.953  22.158  1.00 90.53           O
ATOM   2986  HA  TYR A 202      -8.419   7.456  18.969  1.00 90.53           H
ATOM   2987  CB  TYR A 202      -8.803   5.343  19.482  1.00 90.53           C
ATOM   2988 1HB  TYR A 202      -8.541   4.681  20.308  1.00 90.53           H
ATOM   2989 2HB  TYR A 202      -9.892   5.382  19.438  1.00 90.53           H
ATOM   2990  CG  TYR A 202      -8.276   4.741  18.178  1.00 90.53           C
ATOM   2991  CD1 TYR A 202      -8.910   5.017  16.984  1.00 90.53           C
ATOM   2992  HD1 TYR A 202      -9.787   5.665  16.970  1.00 90.53           H
ATOM   2993  CD2 TYR A 202      -7.165   3.922  18.196  1.00 90.53           C
ATOM   2994  HD2 TYR A 202      -6.664   3.704  19.139  1.00 90.53           H
ATOM   2995  CE1 TYR A 202      -8.414   4.451  15.757  1.00 90.53           C
ATOM   2996  HE1 TYR A 202      -8.906   4.661  14.807  1.00 90.53           H
ATOM   2997  CE2 TYR A 202      -6.669   3.355  16.969  1.00 90.53           C
ATOM   2998  HE2 TYR A 202      -5.793   2.707  16.968  1.00 90.53           H
ATOM   2999  CZ  TYR A 202      -7.318   3.648  15.810  1.00 90.53           C
ATOM   3000  OH  TYR A 202      -6.849   3.113  14.651  1.00 90.53           O
ATOM   3001  HH  TYR A 202      -7.444   3.371  13.889  1.00 90.53           H
ATOM   3002  HN  TYR A 202      -6.550   5.693  20.313  1.00 90.53           H
ATOM   3003  N   PRO A 203      -9.992   8.102  20.897  1.00 85.95           N
ATOM   3004  CA  PRO A 203     -10.671   8.676  22.062  1.00 85.95           C
ATOM   3005  C   PRO A 203     -11.431   7.629  22.861  1.00 85.95           C
ATOM   3006  O   PRO A 203     -11.880   6.627  22.307  1.00 85.95           O
ATOM   3007  HA  PRO A 203      -9.941   9.089  22.758  1.00 85.95           H
ATOM   3008  CB  PRO A 203     -11.611   9.720  21.456  1.00 85.95           C
ATOM   3009 1HB  PRO A 203     -12.527   9.821  22.038  1.00 85.95           H
ATOM   3010 2HB  PRO A 203     -11.147  10.705  21.421  1.00 85.95           H
ATOM   3011  CG  PRO A 203     -11.888   9.191  20.078  1.00 85.95           C
ATOM   3012 1HG  PRO A 203     -12.705   8.470  20.089  1.00 85.95           H
ATOM   3013 2HG  PRO A 203     -12.181   9.993  19.400  1.00 85.95           H
ATOM   3014  CD  PRO A 203     -10.606   8.550  19.634  1.00 85.95           C
ATOM   3015 1HD  PRO A 203     -10.788   7.715  18.958  1.00 85.95           H
ATOM   3016 2HD  PRO A 203      -9.966   9.256  19.105  1.00 85.95           H
ATOM   3017  N   SER A 204     -11.555   7.892  24.153  1.00 78.25           N
ATOM   3018  CA  SER A 204     -12.044   6.884  25.079  1.00 78.25           C
ATOM   3019  C   SER A 204     -13.429   6.401  24.642  1.00 78.25           C
ATOM   3020  O   SER A 204     -13.758   5.227  24.797  1.00 78.25           O
ATOM   3021  HA  SER A 204     -11.321   6.070  25.027  1.00 78.25           H
ATOM   3022  CB  SER A 204     -12.098   7.428  26.508  1.00 78.25           C
ATOM   3023 1HB  SER A 204     -12.598   6.705  27.152  1.00 78.25           H
ATOM   3024 2HB  SER A 204     -11.083   7.546  26.889  1.00 78.25           H
ATOM   3025  OG  SER A 204     -12.780   8.677  26.578  1.00 78.25           O
ATOM   3026  HG  SER A 204     -13.766   8.525  26.644  1.00 78.25           H
ATOM   3027  HN  SER A 204     -11.328   8.773  24.569  1.00 78.25           H
ATOM   3028  N   ASP A 205     -14.203   7.333  24.105  1.00 71.53           N
ATOM   3029  CA  ASP A 205     -15.575   7.039  23.726  1.00 71.53           C
ATOM   3030  C   ASP A 205     -15.577   6.164  22.471  1.00 71.53           C
ATOM   3031  O   ASP A 205     -15.151   6.602  21.404  1.00 71.53           O
ATOM   3032  HA  ASP A 205     -16.007   6.532  24.589  1.00 71.53           H
ATOM   3033  CB  ASP A 205     -16.345   8.322  23.409  1.00 71.53           C
ATOM   3034 1HB  ASP A 205     -15.801   8.904  22.666  1.00 71.53           H
ATOM   3035 2HB  ASP A 205     -17.312   8.072  22.972  1.00 71.53           H
ATOM   3036  CG  ASP A 205     -16.553   9.163  24.671  1.00 71.53           C
ATOM   3037  OD1 ASP A 205     -16.428   8.579  25.769  1.00 71.53           O
ATOM   3038  OD2 ASP A 205     -16.831  10.371  24.508  1.00 71.53           O
ATOM   3039  HN  ASP A 205     -13.907   8.272  23.928  1.00 71.53           H
ATOM   3040  N   GLU A 206     -16.062   4.943  22.641  1.00 74.28           N
ATOM   3041  CA  GLU A 206     -16.190   4.026  21.521  1.00 74.28           C
ATOM   3042  C   GLU A 206     -14.835   3.833  20.836  1.00 74.28           C
ATOM   3043  O   GLU A 206     -14.775   3.554  19.640  1.00 74.28           O
ATOM   3044  HA  GLU A 206     -16.522   3.083  21.956  1.00 74.28           H
ATOM   3045  CB  GLU A 206     -17.243   4.519  20.527  1.00 74.28           C
ATOM   3046 1HB  GLU A 206     -16.925   5.468  20.096  1.00 74.28           H
ATOM   3047 2HB  GLU A 206     -17.431   3.748  19.779  1.00 74.28           H
ATOM   3048  CG  GLU A 206     -18.579   4.776  21.226  1.00 74.28           C
ATOM   3049 1HG  GLU A 206     -18.695   4.087  22.062  1.00 74.28           H
ATOM   3050 2HG  GLU A 206     -18.588   5.785  21.640  1.00 74.28           H
ATOM   3051  CD  GLU A 206     -19.748   4.607  20.253  1.00 74.28           C
ATOM   3052  OE1 GLU A 206     -20.721   3.929  20.647  1.00 74.28           O
ATOM   3053  OE2 GLU A 206     -19.642   5.161  19.137  1.00 74.28           O
ATOM   3054  HN  GLU A 206     -16.364   4.578  23.522  1.00 74.28           H
ATOM   3055  N   SER A 207     -13.782   3.990  21.624  1.00 85.99           N
ATOM   3056  CA  SER A 207     -12.432   3.845  21.106  1.00 85.99           C
ATOM   3057  C   SER A 207     -12.299   2.518  20.356  1.00 85.99           C
ATOM   3058  O   SER A 207     -11.675   2.459  19.297  1.00 85.99           O
ATOM   3059  HA  SER A 207     -12.292   4.685  20.425  1.00 85.99           H
ATOM   3060  CB  SER A 207     -11.399   3.924  22.231  1.00 85.99           C
ATOM   3061 1HB  SER A 207     -10.409   3.703  21.831  1.00 85.99           H
ATOM   3062 2HB  SER A 207     -11.364   4.942  22.622  1.00 85.99           H
ATOM   3063  OG  SER A 207     -11.694   3.020  23.292  1.00 85.99           O
ATOM   3064  HG  SER A 207     -11.135   3.237  24.092  1.00 85.99           H
ATOM   3065  HN  SER A 207     -13.839   4.212  22.597  1.00 85.99           H
ATOM   3066  N   THR A 208     -12.896   1.486  20.934  1.00 86.15           N
ATOM   3067  CA  THR A 208     -12.808   0.154  20.360  1.00 86.15           C
ATOM   3068  C   THR A 208     -13.487   0.118  18.990  1.00 86.15           C
ATOM   3069  O   THR A 208     -12.950  -0.454  18.042  1.00 86.15           O
ATOM   3070  HA  THR A 208     -11.756  -0.084  20.203  1.00 86.15           H
ATOM   3071  CB  THR A 208     -13.411  -0.833  21.363  1.00 86.15           C
ATOM   3072  HB  THR A 208     -14.486  -0.683  21.458  1.00 86.15           H
ATOM   3073  OG1 THR A 208     -12.653  -0.626  22.552  1.00 86.15           O
ATOM   3074  HG1 THR A 208     -11.682  -0.782  22.370  1.00 86.15           H
ATOM   3075  CG2 THR A 208     -13.130  -2.290  20.991  1.00 86.15           C
ATOM   3076 1HG2 THR A 208     -12.053  -2.457  20.962  1.00 86.15           H
ATOM   3077 2HG2 THR A 208     -13.557  -2.504  20.011  1.00 86.15           H
ATOM   3078 3HG2 THR A 208     -13.579  -2.948  21.735  1.00 86.15           H
ATOM   3079  HN  THR A 208     -13.430   1.549  21.777  1.00 86.15           H
ATOM   3080  N   LYS A 209     -14.657   0.736  18.928  1.00 82.20           N
ATOM   3081  CA  LYS A 209     -15.436   0.743  17.701  1.00 82.20           C
ATOM   3082  C   LYS A 209     -14.640   1.447  16.600  1.00 82.20           C
ATOM   3083  O   LYS A 209     -14.590   0.974  15.466  1.00 82.20           O
ATOM   3084  HA  LYS A 209     -15.589  -0.295  17.406  1.00 82.20           H
ATOM   3085  CB  LYS A 209     -16.818   1.352  17.947  1.00 82.20           C
ATOM   3086 1HB  LYS A 209     -16.710   2.327  18.422  1.00 82.20           H
ATOM   3087 2HB  LYS A 209     -17.322   1.516  16.995  1.00 82.20           H
ATOM   3088  CG  LYS A 209     -17.670   0.440  18.831  1.00 82.20           C
ATOM   3089 1HG  LYS A 209     -17.679  -0.569  18.417  1.00 82.20           H
ATOM   3090 2HG  LYS A 209     -17.227   0.373  19.825  1.00 82.20           H
ATOM   3091  CD  LYS A 209     -19.103   0.965  18.940  1.00 82.20           C
ATOM   3092 1HD  LYS A 209     -19.087   2.030  19.170  1.00 82.20           H
ATOM   3093 2HD  LYS A 209     -19.609   0.853  17.981  1.00 82.20           H
ATOM   3094  CE  LYS A 209     -19.881   0.215  20.024  1.00 82.20           C
ATOM   3095 1HE  LYS A 209     -20.069  -0.809  19.702  1.00 82.20           H
ATOM   3096 2HE  LYS A 209     -19.284   0.158  20.934  1.00 82.20           H
ATOM   3097  NZ  LYS A 209     -21.164   0.896  20.307  1.00 82.20           N
ATOM   3098 1HZ  LYS A 209     -21.687   0.361  20.990  1.00 82.20           H
ATOM   3099 2HZ  LYS A 209     -20.980   1.824  20.672  1.00 82.20           H
ATOM   3100 3HZ  LYS A 209     -21.702   0.971  19.451  1.00 82.20           H
ATOM   3101  HN  LYS A 209     -15.072   1.226  19.695  1.00 82.20           H
ATOM   3102  N   LEU A 210     -14.038   2.567  16.974  1.00 87.95           N
ATOM   3103  CA  LEU A 210     -13.350   3.405  16.006  1.00 87.95           C
ATOM   3104  C   LEU A 210     -12.184   2.622  15.399  1.00 87.95           C
ATOM   3105  O   LEU A 210     -12.038   2.567  14.179  1.00 87.95           O
ATOM   3106  HA  LEU A 210     -14.060   3.639  15.213  1.00 87.95           H
ATOM   3107  CB  LEU A 210     -12.933   4.730  16.647  1.00 87.95           C
ATOM   3108 1HB  LEU A 210     -13.807   5.169  17.128  1.00 87.95           H
ATOM   3109 2HB  LEU A 210     -12.208   4.519  17.433  1.00 87.95           H
ATOM   3110  CG  LEU A 210     -12.330   5.771  15.701  1.00 87.95           C
ATOM   3111  HG  LEU A 210     -11.470   5.323  15.203  1.00 87.95           H
ATOM   3112  CD1 LEU A 210     -13.329   6.166  14.611  1.00 87.95           C
ATOM   3113 1HD1 LEU A 210     -13.602   5.284  14.032  1.00 87.95           H
ATOM   3114 2HD1 LEU A 210     -14.222   6.588  15.072  1.00 87.95           H
ATOM   3115 3HD1 LEU A 210     -12.875   6.907  13.953  1.00 87.95           H
ATOM   3116  CD2 LEU A 210     -11.819   6.986  16.478  1.00 87.95           C
ATOM   3117 1HD2 LEU A 210     -12.646   7.445  17.021  1.00 87.95           H
ATOM   3118 2HD2 LEU A 210     -11.052   6.670  17.184  1.00 87.95           H
ATOM   3119 3HD2 LEU A 210     -11.396   7.711  15.782  1.00 87.95           H
ATOM   3120  HN  LEU A 210     -14.016   2.903  17.915  1.00 87.95           H
ATOM   3121  N   LYS A 211     -11.385   2.035  16.277  1.00 92.74           N
ATOM   3122  CA  LYS A 211     -10.233   1.264  15.843  1.00 92.74           C
ATOM   3123  C   LYS A 211     -10.694   0.161  14.887  1.00 92.74           C
ATOM   3124  O   LYS A 211     -10.126  -0.008  13.809  1.00 92.74           O
ATOM   3125  HA  LYS A 211      -9.574   1.939  15.298  1.00 92.74           H
ATOM   3126  CB  LYS A 211      -9.450   0.743  17.050  1.00 92.74           C
ATOM   3127 1HB  LYS A 211      -9.103   1.582  17.653  1.00 92.74           H
ATOM   3128 2HB  LYS A 211     -10.107   0.147  17.684  1.00 92.74           H
ATOM   3129  CG  LYS A 211      -8.255  -0.103  16.606  1.00 92.74           C
ATOM   3130 1HG  LYS A 211      -8.609  -1.032  16.159  1.00 92.74           H
ATOM   3131 2HG  LYS A 211      -7.696   0.428  15.835  1.00 92.74           H
ATOM   3132  CD  LYS A 211      -7.335  -0.416  17.788  1.00 92.74           C
ATOM   3133 1HD  LYS A 211      -7.008   0.513  18.255  1.00 92.74           H
ATOM   3134 2HD  LYS A 211      -7.886  -0.976  18.543  1.00 92.74           H
ATOM   3135  CE  LYS A 211      -6.117  -1.222  17.335  1.00 92.74           C
ATOM   3136 1HE  LYS A 211      -6.435  -2.195  16.960  1.00 92.74           H
ATOM   3137 2HE  LYS A 211      -5.620  -0.711  16.511  1.00 92.74           H
ATOM   3138  NZ  LYS A 211      -5.169  -1.403  18.457  1.00 92.74           N
ATOM   3139 1HZ  LYS A 211      -4.436  -2.047  18.180  1.00 92.74           H
ATOM   3140 2HZ  LYS A 211      -4.759  -0.508  18.701  1.00 92.74           H
ATOM   3141 3HZ  LYS A 211      -5.663  -1.778  19.259  1.00 92.74           H
ATOM   3142  HN  LYS A 211     -11.514   2.080  17.268  1.00 92.74           H
ATOM   3143  N   SER A 212     -11.719  -0.560  15.317  1.00 90.79           N
ATOM   3144  CA  SER A 212     -12.202  -1.700  14.557  1.00 90.79           C
ATOM   3145  C   SER A 212     -12.667  -1.247  13.172  1.00 90.79           C
ATOM   3146  O   SER A 212     -12.428  -1.933  12.178  1.00 90.79           O
ATOM   3147  HA  SER A 212     -11.349  -2.374  14.473  1.00 90.79           H
ATOM   3148  CB  SER A 212     -13.340  -2.410  15.293  1.00 90.79           C
ATOM   3149 1HB  SER A 212     -14.173  -1.719  15.425  1.00 90.79           H
ATOM   3150 2HB  SER A 212     -13.706  -3.237  14.684  1.00 90.79           H
ATOM   3151  OG  SER A 212     -12.928  -2.904  16.564  1.00 90.79           O
ATOM   3152  HG  SER A 212     -13.151  -2.240  17.278  1.00 90.79           H
ATOM   3153  HN  SER A 212     -12.215  -0.376  16.165  1.00 90.79           H
ATOM   3154  N   ALA A 213     -13.321  -0.096  13.149  1.00 94.09           N
ATOM   3155  CA  ALA A 213     -13.844   0.444  11.906  1.00 94.09           C
ATOM   3156  C   ALA A 213     -12.680   0.792  10.976  1.00 94.09           C
ATOM   3157  O   ALA A 213     -12.707   0.463   9.791  1.00 94.09           O
ATOM   3158  HA  ALA A 213     -14.453  -0.330  11.438  1.00 94.09           H
ATOM   3159  CB  ALA A 213     -14.731   1.654  12.207  1.00 94.09           C
ATOM   3160 1HB  ALA A 213     -15.559   1.347  12.846  1.00 94.09           H
ATOM   3161 2HB  ALA A 213     -14.143   2.418  12.715  1.00 94.09           H
ATOM   3162 3HB  ALA A 213     -15.123   2.058  11.274  1.00 94.09           H
ATOM   3163  HN  ALA A 213     -13.496   0.464  13.959  1.00 94.09           H
ATOM   3164  N   VAL A 214     -11.684   1.453  11.549  1.00 92.13           N
ATOM   3165  CA  VAL A 214     -10.539   1.899  10.774  1.00 92.13           C
ATOM   3166  C   VAL A 214      -9.850   0.686  10.145  1.00 92.13           C
ATOM   3167  O   VAL A 214      -9.490   0.713   8.969  1.00 92.13           O
ATOM   3168  HA  VAL A 214     -10.911   2.543   9.977  1.00 92.13           H
ATOM   3169  CB  VAL A 214      -9.603   2.729  11.655  1.00 92.13           C
ATOM   3170  HB  VAL A 214      -9.391   2.152  12.555  1.00 92.13           H
ATOM   3171  CG1 VAL A 214      -8.274   2.994  10.944  1.00 92.13           C
ATOM   3172 1HG1 VAL A 214      -7.788   2.045  10.715  1.00 92.13           H
ATOM   3173 2HG1 VAL A 214      -8.459   3.540  10.020  1.00 92.13           H
ATOM   3174 3HG1 VAL A 214      -7.627   3.585  11.593  1.00 92.13           H
ATOM   3175  CG2 VAL A 214     -10.268   4.039  12.081  1.00 92.13           C
ATOM   3176 1HG2 VAL A 214     -10.522   4.622  11.195  1.00 92.13           H
ATOM   3177 2HG2 VAL A 214     -11.175   3.820  12.644  1.00 92.13           H
ATOM   3178 3HG2 VAL A 214      -9.581   4.609  12.706  1.00 92.13           H
ATOM   3179  HN  VAL A 214     -11.652   1.683  12.521  1.00 92.13           H
ATOM   3180  N   LEU A 215      -9.687  -0.348  10.957  1.00 91.47           N
ATOM   3181  CA  LEU A 215      -8.978  -1.538  10.519  1.00 91.47           C
ATOM   3182  C   LEU A 215      -9.798  -2.248   9.439  1.00 91.47           C
ATOM   3183  O   LEU A 215      -9.248  -2.706   8.438  1.00 91.47           O
ATOM   3184  HA  LEU A 215      -8.035  -1.213  10.079  1.00 91.47           H
ATOM   3185  CB  LEU A 215      -8.635  -2.429  11.715  1.00 91.47           C
ATOM   3186 1HB  LEU A 215      -9.545  -2.593  12.293  1.00 91.47           H
ATOM   3187 2HB  LEU A 215      -8.317  -3.401  11.340  1.00 91.47           H
ATOM   3188  CG  LEU A 215      -7.554  -1.898  12.659  1.00 91.47           C
ATOM   3189  HG  LEU A 215      -7.897  -0.949  13.071  1.00 91.47           H
ATOM   3190  CD1 LEU A 215      -7.339  -2.851  13.837  1.00 91.47           C
ATOM   3191 1HD1 LEU A 215      -8.269  -2.955  14.395  1.00 91.47           H
ATOM   3192 2HD1 LEU A 215      -7.028  -3.826  13.463  1.00 91.47           H
ATOM   3193 3HD1 LEU A 215      -6.565  -2.449  14.491  1.00 91.47           H
ATOM   3194  CD2 LEU A 215      -6.255  -1.619  11.902  1.00 91.47           C
ATOM   3195 1HD2 LEU A 215      -5.896  -2.541  11.443  1.00 91.47           H
ATOM   3196 2HD2 LEU A 215      -6.438  -0.875  11.127  1.00 91.47           H
ATOM   3197 3HD2 LEU A 215      -5.503  -1.243  12.596  1.00 91.47           H
ATOM   3198  HN  LEU A 215     -10.029  -0.382  11.896  1.00 91.47           H
ATOM   3199  N   THR A 216     -11.099  -2.316   9.679  1.00 91.08           N
ATOM   3200  CA  THR A 216     -11.993  -3.003   8.763  1.00 91.08           C
ATOM   3201  C   THR A 216     -11.950  -2.346   7.382  1.00 91.08           C
ATOM   3202  O   THR A 216     -11.870  -3.035   6.365  1.00 91.08           O
ATOM   3203  HA  THR A 216     -11.640  -4.027   8.641  1.00 91.08           H
ATOM   3204  CB  THR A 216     -13.391  -3.015   9.386  1.00 91.08           C
ATOM   3205  HB  THR A 216     -13.773  -2.001   9.504  1.00 91.08           H
ATOM   3206  OG1 THR A 216     -13.226  -3.755  10.593  1.00 91.08           O
ATOM   3207  HG1 THR A 216     -13.177  -3.130  11.373  1.00 91.08           H
ATOM   3208  CG2 THR A 216     -14.387  -3.845   8.574  1.00 91.08           C
ATOM   3209 1HG2 THR A 216     -14.037  -4.876   8.514  1.00 91.08           H
ATOM   3210 2HG2 THR A 216     -14.471  -3.431   7.570  1.00 91.08           H
ATOM   3211 3HG2 THR A 216     -15.362  -3.820   9.061  1.00 91.08           H
ATOM   3212  HN  THR A 216     -11.542  -1.913  10.480  1.00 91.08           H
ATOM   3213  N   LEU A 217     -12.005  -1.023   7.389  1.00 88.56           N
ATOM   3214  CA  LEU A 217     -11.952  -0.264   6.151  1.00 88.56           C
ATOM   3215  C   LEU A 217     -10.655  -0.594   5.411  1.00 88.56           C
ATOM   3216  O   LEU A 217     -10.655  -0.756   4.192  1.00 88.56           O
ATOM   3217  HA  LEU A 217     -12.792  -0.586   5.535  1.00 88.56           H
ATOM   3218  CB  LEU A 217     -12.140   1.229   6.428  1.00 88.56           C
ATOM   3219 1HB  LEU A 217     -11.542   1.494   7.301  1.00 88.56           H
ATOM   3220 2HB  LEU A 217     -11.737   1.788   5.584  1.00 88.56           H
ATOM   3221  CG  LEU A 217     -13.578   1.690   6.671  1.00 88.56           C
ATOM   3222  HG  LEU A 217     -14.024   1.039   7.423  1.00 88.56           H
ATOM   3223  CD1 LEU A 217     -13.610   3.114   7.230  1.00 88.56           C
ATOM   3224 1HD1 LEU A 217     -13.069   3.146   8.175  1.00 88.56           H
ATOM   3225 2HD1 LEU A 217     -13.140   3.794   6.519  1.00 88.56           H
ATOM   3226 3HD1 LEU A 217     -14.644   3.418   7.393  1.00 88.56           H
ATOM   3227  CD2 LEU A 217     -14.419   1.554   5.400  1.00 88.56           C
ATOM   3228 1HD2 LEU A 217     -13.984   2.166   4.609  1.00 88.56           H
ATOM   3229 2HD2 LEU A 217     -14.436   0.511   5.085  1.00 88.56           H
ATOM   3230 3HD2 LEU A 217     -15.437   1.890   5.600  1.00 88.56           H
ATOM   3231  HN  LEU A 217     -12.085  -0.471   8.220  1.00 88.56           H
ATOM   3232  N   LYS A 218      -9.579  -0.684   6.180  1.00 86.23           N
ATOM   3233  CA  LYS A 218      -8.266  -0.921   5.605  1.00 86.23           C
ATOM   3234  C   LYS A 218      -8.272  -2.261   4.866  1.00 86.23           C
ATOM   3235  O   LYS A 218      -7.776  -2.358   3.744  1.00 86.23           O
ATOM   3236  HA  LYS A 218      -8.078  -0.128   4.881  1.00 86.23           H
ATOM   3237  CB  LYS A 218      -7.183  -0.818   6.681  1.00 86.23           C
ATOM   3238 1HB  LYS A 218      -7.320   0.099   7.253  1.00 86.23           H
ATOM   3239 2HB  LYS A 218      -7.281  -1.648   7.381  1.00 86.23           H
ATOM   3240  CG  LYS A 218      -5.786  -0.832   6.056  1.00 86.23           C
ATOM   3241 1HG  LYS A 218      -5.675  -1.714   5.425  1.00 86.23           H
ATOM   3242 2HG  LYS A 218      -5.663   0.039   5.412  1.00 86.23           H
ATOM   3243  CD  LYS A 218      -4.703  -0.832   7.137  1.00 86.23           C
ATOM   3244 1HD  LYS A 218      -4.786   0.073   7.739  1.00 86.23           H
ATOM   3245 2HD  LYS A 218      -4.853  -1.677   7.808  1.00 86.23           H
ATOM   3246  CE  LYS A 218      -3.308  -0.910   6.514  1.00 86.23           C
ATOM   3247 1HE  LYS A 218      -3.271  -1.725   5.791  1.00 86.23           H
ATOM   3248 2HE  LYS A 218      -3.094   0.009   5.968  1.00 86.23           H
ATOM   3249  NZ  LYS A 218      -2.284  -1.121   7.561  1.00 86.23           N
ATOM   3250 1HZ  LYS A 218      -1.449  -1.516   7.143  1.00 86.23           H
ATOM   3251 2HZ  LYS A 218      -2.056  -0.233   7.995  1.00 86.23           H
ATOM   3252 3HZ  LYS A 218      -2.644  -1.758   8.263  1.00 86.23           H
ATOM   3253  HN  LYS A 218      -9.595  -0.597   7.176  1.00 86.23           H
ATOM   3254  N   VAL A 219      -8.840  -3.261   5.524  1.00 90.42           N
ATOM   3255  CA  VAL A 219      -8.787  -4.620   5.012  1.00 90.42           C
ATOM   3256  C   VAL A 219      -9.684  -4.731   3.778  1.00 90.42           C
ATOM   3257  O   VAL A 219      -9.284  -5.300   2.764  1.00 90.42           O
ATOM   3258  HA  VAL A 219      -7.757  -4.819   4.716  1.00 90.42           H
ATOM   3259  CB  VAL A 219      -9.162  -5.610   6.116  1.00 90.42           C
ATOM   3260  HB  VAL A 219     -10.144  -5.329   6.498  1.00 90.42           H
ATOM   3261  CG1 VAL A 219      -9.262  -7.034   5.565  1.00 90.42           C
ATOM   3262 1HG1 VAL A 219     -10.026  -7.070   4.788  1.00 90.42           H
ATOM   3263 2HG1 VAL A 219      -8.301  -7.328   5.144  1.00 90.42           H
ATOM   3264 3HG1 VAL A 219      -9.530  -7.717   6.371  1.00 90.42           H
ATOM   3265  CG2 VAL A 219      -8.168  -5.539   7.277  1.00 90.42           C
ATOM   3266 1HG2 VAL A 219      -7.169  -5.782   6.915  1.00 90.42           H
ATOM   3267 2HG2 VAL A 219      -8.169  -4.533   7.695  1.00 90.42           H
ATOM   3268 3HG2 VAL A 219      -8.459  -6.253   8.048  1.00 90.42           H
ATOM   3269  HN  VAL A 219      -9.329  -3.154   6.390  1.00 90.42           H
ATOM   3270  N   ILE A 220     -10.882  -4.179   3.905  1.00 90.54           N
ATOM   3271  CA  ILE A 220     -11.885  -4.318   2.863  1.00 90.54           C
ATOM   3272  C   ILE A 220     -11.404  -3.602   1.599  1.00 90.54           C
ATOM   3273  O   ILE A 220     -11.275  -4.219   0.543  1.00 90.54           O
ATOM   3274  HA  ILE A 220     -11.981  -5.381   2.642  1.00 90.54           H
ATOM   3275  CB  ILE A 220     -13.248  -3.835   3.363  1.00 90.54           C
ATOM   3276  HB  ILE A 220     -13.116  -2.854   3.818  1.00 90.54           H
ATOM   3277  CG1 ILE A 220     -13.796  -4.766   4.446  1.00 90.54           C
ATOM   3278 1HG1 ILE A 220     -13.923  -5.769   4.039  1.00 90.54           H
ATOM   3279 2HG1 ILE A 220     -13.078  -4.842   5.263  1.00 90.54           H
ATOM   3280  CG2 ILE A 220     -14.229  -3.667   2.201  1.00 90.54           C
ATOM   3281 1HG2 ILE A 220     -13.836  -2.934   1.497  1.00 90.54           H
ATOM   3282 2HG2 ILE A 220     -14.362  -4.623   1.696  1.00 90.54           H
ATOM   3283 3HG2 ILE A 220     -15.190  -3.322   2.585  1.00 90.54           H
ATOM   3284  CD1 ILE A 220     -15.134  -4.255   4.983  1.00 90.54           C
ATOM   3285 1HD1 ILE A 220     -14.998  -3.262   5.411  1.00 90.54           H
ATOM   3286 2HD1 ILE A 220     -15.857  -4.203   4.168  1.00 90.54           H
ATOM   3287 3HD1 ILE A 220     -15.502  -4.935   5.751  1.00 90.54           H
ATOM   3288  HN  ILE A 220     -11.170  -3.645   4.700  1.00 90.54           H
ATOM   3289  N   LEU A 221     -11.152  -2.310   1.749  1.00 89.45           N
ATOM   3290  CA  LEU A 221     -10.865  -1.465   0.602  1.00 89.45           C
ATOM   3291  C   LEU A 221      -9.411  -1.671   0.174  1.00 89.45           C
ATOM   3292  O   LEU A 221      -9.062  -1.441  -0.983  1.00 89.45           O
ATOM   3293  HA  LEU A 221     -11.514  -1.789  -0.212  1.00 89.45           H
ATOM   3294  CB  LEU A 221     -11.216  -0.008   0.909  1.00 89.45           C
ATOM   3295 1HB  LEU A 221     -10.612   0.320   1.755  1.00 89.45           H
ATOM   3296 2HB  LEU A 221     -10.926   0.602   0.054  1.00 89.45           H
ATOM   3297  CG  LEU A 221     -12.686   0.275   1.227  1.00 89.45           C
ATOM   3298  HG  LEU A 221     -12.976  -0.341   2.079  1.00 89.45           H
ATOM   3299  CD1 LEU A 221     -12.886   1.736   1.637  1.00 89.45           C
ATOM   3300 1HD1 LEU A 221     -12.289   1.950   2.523  1.00 89.45           H
ATOM   3301 2HD1 LEU A 221     -12.573   2.388   0.821  1.00 89.45           H
ATOM   3302 3HD1 LEU A 221     -13.940   1.910   1.857  1.00 89.45           H
ATOM   3303  CD2 LEU A 221     -13.587  -0.121   0.056  1.00 89.45           C
ATOM   3304 1HD2 LEU A 221     -13.304   0.450  -0.829  1.00 89.45           H
ATOM   3305 2HD2 LEU A 221     -13.472  -1.185  -0.147  1.00 89.45           H
ATOM   3306 3HD2 LEU A 221     -14.626   0.091   0.308  1.00 89.45           H
ATOM   3307  HN  LEU A 221     -11.142  -1.841   2.633  1.00 89.45           H
ATOM   3308  N   GLY A 222      -8.601  -2.101   1.131  1.00 87.58           N
ATOM   3309  CA  GLY A 222      -7.164  -2.155   0.926  1.00 87.58           C
ATOM   3310  C   GLY A 222      -6.765  -3.422   0.166  1.00 87.58           C
ATOM   3311  O   GLY A 222      -5.712  -3.464  -0.468  1.00 87.58           O
ATOM   3312 1HA  GLY A 222      -6.838  -1.276   0.370  1.00 87.58           H
ATOM   3313 2HA  GLY A 222      -6.654  -2.129   1.890  1.00 87.58           H
ATOM   3314  HN  GLY A 222      -8.912  -2.408   2.030  1.00 87.58           H
ATOM   3315  N   PHE A 223      -7.628  -4.423   0.256  1.00 83.02           N
ATOM   3316  CA  PHE A 223      -7.317  -5.731  -0.296  1.00 83.02           C
ATOM   3317  C   PHE A 223      -8.543  -6.345  -0.975  1.00 83.02           C
ATOM   3318  O   PHE A 223      -8.550  -6.544  -2.189  1.00 83.02           O
ATOM   3319  HA  PHE A 223      -6.527  -5.591  -1.034  1.00 83.02           H
ATOM   3320  CB  PHE A 223      -6.897  -6.622   0.875  1.00 83.02           C
ATOM   3321 1HB  PHE A 223      -6.131  -6.106   1.454  1.00 83.02           H
ATOM   3322 2HB  PHE A 223      -7.753  -6.766   1.534  1.00 83.02           H
ATOM   3323  CG  PHE A 223      -6.361  -7.991   0.453  1.00 83.02           C
ATOM   3324  CD1 PHE A 223      -7.083  -9.114   0.713  1.00 83.02           C
ATOM   3325  HD1 PHE A 223      -8.044  -9.038   1.221  1.00 83.02           H
ATOM   3326  CD2 PHE A 223      -5.162  -8.086  -0.182  1.00 83.02           C
ATOM   3327  HD2 PHE A 223      -4.583  -7.186  -0.390  1.00 83.02           H
ATOM   3328  CE1 PHE A 223      -6.585 -10.385   0.321  1.00 83.02           C
ATOM   3329  HE1 PHE A 223      -7.164 -11.285   0.530  1.00 83.02           H
ATOM   3330  CE2 PHE A 223      -4.664  -9.357  -0.574  1.00 83.02           C
ATOM   3331  HE2 PHE A 223      -3.703  -9.433  -1.082  1.00 83.02           H
ATOM   3332  CZ  PHE A 223      -5.386 -10.480  -0.314  1.00 83.02           C
ATOM   3333  HZ  PHE A 223      -5.004 -11.455  -0.614  1.00 83.02           H
ATOM   3334  HN  PHE A 223      -8.524  -4.352   0.695  1.00 83.02           H
ATOM   3335  N   PHE A 224      -9.550  -6.628  -0.162  1.00 84.25           N
ATOM   3336  CA  PHE A 224     -10.621  -7.518  -0.579  1.00 84.25           C
ATOM   3337  C   PHE A 224     -11.308  -6.995  -1.842  1.00 84.25           C
ATOM   3338  O   PHE A 224     -11.450  -7.724  -2.822  1.00 84.25           O
ATOM   3339  HA  PHE A 224     -10.172  -8.489  -0.787  1.00 84.25           H
ATOM   3340  CB  PHE A 224     -11.639  -7.557   0.562  1.00 84.25           C
ATOM   3341 1HB  PHE A 224     -11.723  -6.560   0.995  1.00 84.25           H
ATOM   3342 2HB  PHE A 224     -12.618  -7.810   0.154  1.00 84.25           H
ATOM   3343  CG  PHE A 224     -11.293  -8.552   1.672  1.00 84.25           C
ATOM   3344  CD1 PHE A 224     -11.354  -9.888   1.430  1.00 84.25           C
ATOM   3345  HD1 PHE A 224     -11.649 -10.251   0.446  1.00 84.25           H
ATOM   3346  CD2 PHE A 224     -10.924  -8.099   2.900  1.00 84.25           C
ATOM   3347  HD2 PHE A 224     -10.875  -7.027   3.094  1.00 84.25           H
ATOM   3348  CE1 PHE A 224     -11.032 -10.812   2.460  1.00 84.25           C
ATOM   3349  HE1 PHE A 224     -11.081 -11.883   2.266  1.00 84.25           H
ATOM   3350  CE2 PHE A 224     -10.602  -9.022   3.930  1.00 84.25           C
ATOM   3351  HE2 PHE A 224     -10.306  -8.659   4.914  1.00 84.25           H
ATOM   3352  CZ  PHE A 224     -10.663 -10.359   3.688  1.00 84.25           C
ATOM   3353  HZ  PHE A 224     -10.416 -11.068   4.479  1.00 84.25           H
ATOM   3354  HN  PHE A 224      -9.642  -6.261   0.764  1.00 84.25           H
ATOM   3355  N   LEU A 225     -11.715  -5.736  -1.778  1.00 89.46           N
ATOM   3356  CA  LEU A 225     -12.434  -5.124  -2.882  1.00 89.46           C
ATOM   3357  C   LEU A 225     -11.554  -5.148  -4.134  1.00 89.46           C
ATOM   3358  O   LEU A 225     -11.959  -5.669  -5.172  1.00 89.46           O
ATOM   3359  HA  LEU A 225     -13.320  -5.731  -3.071  1.00 89.46           H
ATOM   3360  CB  LEU A 225     -12.918  -3.725  -2.498  1.00 89.46           C
ATOM   3361 1HB  LEU A 225     -13.598  -3.817  -1.651  1.00 89.46           H
ATOM   3362 2HB  LEU A 225     -12.060  -3.146  -2.156  1.00 89.46           H
ATOM   3363  CG  LEU A 225     -13.625  -2.933  -3.600  1.00 89.46           C
ATOM   3364  HG  LEU A 225     -13.018  -2.988  -4.503  1.00 89.46           H
ATOM   3365  CD1 LEU A 225     -14.985  -3.550  -3.931  1.00 89.46           C
ATOM   3366 1HD1 LEU A 225     -14.846  -4.576  -4.273  1.00 89.46           H
ATOM   3367 2HD1 LEU A 225     -15.613  -3.546  -3.040  1.00 89.46           H
ATOM   3368 3HD1 LEU A 225     -15.466  -2.968  -4.717  1.00 89.46           H
ATOM   3369  CD2 LEU A 225     -13.743  -1.455  -3.223  1.00 89.46           C
ATOM   3370 1HD2 LEU A 225     -14.316  -1.359  -2.301  1.00 89.46           H
ATOM   3371 2HD2 LEU A 225     -12.747  -1.037  -3.077  1.00 89.46           H
ATOM   3372 3HD2 LEU A 225     -14.249  -0.915  -4.024  1.00 89.46           H
ATOM   3373  HN  LEU A 225     -11.562  -5.138  -0.991  1.00 89.46           H
ATOM   3374  N   PRO A 226     -10.339  -4.588  -4.059  1.00 89.57           N
ATOM   3375  CA  PRO A 226      -9.430  -4.601  -5.208  1.00 89.57           C
ATOM   3376  C   PRO A 226      -9.222  -6.002  -5.762  1.00 89.57           C
ATOM   3377  O   PRO A 226      -9.256  -6.204  -6.975  1.00 89.57           O
ATOM   3378  HA  PRO A 226      -9.858  -4.030  -6.031  1.00 89.57           H
ATOM   3379  CB  PRO A 226      -8.133  -4.013  -4.650  1.00 89.57           C
ATOM   3380 1HB  PRO A 226      -7.466  -4.792  -4.280  1.00 89.57           H
ATOM   3381 2HB  PRO A 226      -7.583  -3.460  -5.411  1.00 89.57           H
ATOM   3382  CG  PRO A 226      -8.612  -3.101  -3.527  1.00 89.57           C
ATOM   3383 1HG  PRO A 226      -7.817  -2.886  -2.813  1.00 89.57           H
ATOM   3384 2HG  PRO A 226      -8.954  -2.138  -3.906  1.00 89.57           H
ATOM   3385  CD  PRO A 226      -9.742  -3.902  -2.899  1.00 89.57           C
ATOM   3386 1HD  PRO A 226      -9.372  -4.613  -2.161  1.00 89.57           H
ATOM   3387 2HD  PRO A 226     -10.458  -3.259  -2.387  1.00 89.57           H
ATOM   3388  N   PHE A 227      -9.011  -6.939  -4.850  1.00 85.52           N
ATOM   3389  CA  PHE A 227      -8.661  -8.295  -5.237  1.00 85.52           C
ATOM   3390  C   PHE A 227      -9.784  -8.939  -6.054  1.00 85.52           C
ATOM   3391  O   PHE A 227      -9.532  -9.539  -7.097  1.00 85.52           O
ATOM   3392  HA  PHE A 227      -7.760  -8.235  -5.847  1.00 85.52           H
ATOM   3393  CB  PHE A 227      -8.464  -9.092  -3.947  1.00 85.52           C
ATOM   3394 1HB  PHE A 227      -7.686  -8.614  -3.352  1.00 85.52           H
ATOM   3395 2HB  PHE A 227      -9.383  -9.051  -3.362  1.00 85.52           H
ATOM   3396  CG  PHE A 227      -8.085 -10.558  -4.172  1.00 85.52           C
ATOM   3397  CD1 PHE A 227      -9.027 -11.531  -4.045  1.00 85.52           C
ATOM   3398  HD1 PHE A 227     -10.052 -11.266  -3.783  1.00 85.52           H
ATOM   3399  CD2 PHE A 227      -6.807 -10.887  -4.499  1.00 85.52           C
ATOM   3400  HD2 PHE A 227      -6.052 -10.108  -4.601  1.00 85.52           H
ATOM   3401  CE1 PHE A 227      -8.676 -12.890  -4.255  1.00 85.52           C
ATOM   3402  HE1 PHE A 227      -9.431 -13.670  -4.153  1.00 85.52           H
ATOM   3403  CE2 PHE A 227      -6.456 -12.247  -4.708  1.00 85.52           C
ATOM   3404  HE2 PHE A 227      -5.431 -12.511  -4.970  1.00 85.52           H
ATOM   3405  CZ  PHE A 227      -7.397 -13.220  -4.582  1.00 85.52           C
ATOM   3406  HZ  PHE A 227      -7.128 -14.264  -4.743  1.00 85.52           H
ATOM   3407  HN  PHE A 227      -9.075  -6.785  -3.864  1.00 85.52           H
ATOM   3408  N   VAL A 228     -10.999  -8.792  -5.547  1.00 91.43           N
ATOM   3409  CA  VAL A 228     -12.156  -9.393  -6.190  1.00 91.43           C
ATOM   3410  C   VAL A 228     -12.297  -8.830  -7.606  1.00 91.43           C
ATOM   3411  O   VAL A 228     -12.534  -9.577  -8.554  1.00 91.43           O
ATOM   3412  HA  VAL A 228     -11.975 -10.466  -6.256  1.00 91.43           H
ATOM   3413  CB  VAL A 228     -13.404  -9.174  -5.333  1.00 91.43           C
ATOM   3414  HB  VAL A 228     -13.471  -8.110  -5.103  1.00 91.43           H
ATOM   3415  CG1 VAL A 228     -14.669  -9.570  -6.095  1.00 91.43           C
ATOM   3416 1HG1 VAL A 228     -14.755  -8.965  -6.998  1.00 91.43           H
ATOM   3417 2HG1 VAL A 228     -14.614 -10.624  -6.369  1.00 91.43           H
ATOM   3418 3HG1 VAL A 228     -15.541  -9.405  -5.463  1.00 91.43           H
ATOM   3419  CG2 VAL A 228     -13.300  -9.935  -4.009  1.00 91.43           C
ATOM   3420 1HG2 VAL A 228     -13.197 -11.001  -4.210  1.00 91.43           H
ATOM   3421 2HG2 VAL A 228     -12.429  -9.583  -3.455  1.00 91.43           H
ATOM   3422 3HG2 VAL A 228     -14.200  -9.762  -3.419  1.00 91.43           H
ATOM   3423  HN  VAL A 228     -11.200  -8.274  -4.715  1.00 91.43           H
ATOM   3424  N   VAL A 229     -12.145  -7.517  -7.704  1.00 91.07           N
ATOM   3425  CA  VAL A 229     -12.316  -6.837  -8.977  1.00 91.07           C
ATOM   3426  C   VAL A 229     -11.261  -7.339  -9.964  1.00 91.07           C
ATOM   3427  O   VAL A 229     -11.577  -7.647 -11.113  1.00 91.07           O
ATOM   3428  HA  VAL A 229     -13.304  -7.096  -9.358  1.00 91.07           H
ATOM   3429  CB  VAL A 229     -12.270  -5.322  -8.771  1.00 91.07           C
ATOM   3430  HB  VAL A 229     -11.350  -5.085  -8.235  1.00 91.07           H
ATOM   3431  CG1 VAL A 229     -12.234  -4.587 -10.113  1.00 91.07           C
ATOM   3432 1HG1 VAL A 229     -11.349  -4.892 -10.670  1.00 91.07           H
ATOM   3433 2HG1 VAL A 229     -13.128  -4.835 -10.686  1.00 91.07           H
ATOM   3434 3HG1 VAL A 229     -12.202  -3.512  -9.937  1.00 91.07           H
ATOM   3435  CG2 VAL A 229     -13.447  -4.848  -7.917  1.00 91.07           C
ATOM   3436 1HG2 VAL A 229     -14.383  -5.105  -8.414  1.00 91.07           H
ATOM   3437 2HG2 VAL A 229     -13.408  -5.335  -6.942  1.00 91.07           H
ATOM   3438 3HG2 VAL A 229     -13.390  -3.768  -7.786  1.00 91.07           H
ATOM   3439  HN  VAL A 229     -11.909  -6.922  -6.936  1.00 91.07           H
ATOM   3440  N   MET A 230     -10.029  -7.406  -9.481  1.00 83.38           N
ATOM   3441  CA  MET A 230      -8.921  -7.842 -10.315  1.00 83.38           C
ATOM   3442  C   MET A 230      -9.130  -9.278 -10.798  1.00 83.38           C
ATOM   3443  O   MET A 230      -8.986  -9.565 -11.986  1.00 83.38           O
ATOM   3444  HA  MET A 230      -8.910  -7.162 -11.167  1.00 83.38           H
ATOM   3445  CB  MET A 230      -7.618  -7.756  -9.518  1.00 83.38           C
ATOM   3446 1HB  MET A 230      -7.770  -8.168  -8.520  1.00 83.38           H
ATOM   3447 2HB  MET A 230      -6.851  -8.362 -10.000  1.00 83.38           H
ATOM   3448  CG  MET A 230      -7.136  -6.307  -9.409  1.00 83.38           C
ATOM   3449 1HG  MET A 230      -7.105  -5.851 -10.398  1.00 83.38           H
ATOM   3450 2HG  MET A 230      -7.838  -5.726  -8.812  1.00 83.38           H
ATOM   3451  SD  MET A 230      -5.515  -6.257  -8.664  1.00 83.38           S
ATOM   3452  CE  MET A 230      -5.932  -6.701  -6.986  1.00 83.38           C
ATOM   3453 1HE  MET A 230      -6.629  -5.968  -6.579  1.00 83.38           H
ATOM   3454 2HE  MET A 230      -6.394  -7.688  -6.975  1.00 83.38           H
ATOM   3455 3HE  MET A 230      -5.026  -6.717  -6.379  1.00 83.38           H
ATOM   3456  HN  MET A 230      -9.783  -7.170  -8.541  1.00 83.38           H
ATOM   3457  N   ALA A 231      -9.466 -10.144  -9.853  1.00 89.27           N
ATOM   3458  CA  ALA A 231      -9.606 -11.559 -10.150  1.00 89.27           C
ATOM   3459  C   ALA A 231     -10.644 -11.743 -11.258  1.00 89.27           C
ATOM   3460  O   ALA A 231     -10.433 -12.518 -12.190  1.00 89.27           O
ATOM   3461  HA  ALA A 231      -8.641 -11.921 -10.504  1.00 89.27           H
ATOM   3462  CB  ALA A 231      -9.977 -12.315  -8.872  1.00 89.27           C
ATOM   3463 1HB  ALA A 231      -9.193 -12.176  -8.127  1.00 89.27           H
ATOM   3464 2HB  ALA A 231     -10.920 -11.930  -8.483  1.00 89.27           H
ATOM   3465 3HB  ALA A 231     -10.082 -13.377  -9.095  1.00 89.27           H
ATOM   3466  HN  ALA A 231      -9.641  -9.892  -8.901  1.00 89.27           H
ATOM   3467  N   CYS A 232     -11.744 -11.017 -11.121  1.00 88.89           N
ATOM   3468  CA  CYS A 232     -12.824 -11.105 -12.089  1.00 88.89           C
ATOM   3469  C   CYS A 232     -12.304 -10.599 -13.436  1.00 88.89           C
ATOM   3470  O   CYS A 232     -12.512 -11.238 -14.466  1.00 88.89           O
ATOM   3471  HA  CYS A 232     -13.103 -12.156 -12.153  1.00 88.89           H
ATOM   3472  CB  CYS A 232     -14.061 -10.331 -11.628  1.00 88.89           C
ATOM   3473 1HB  CYS A 232     -13.781  -9.317 -11.343  1.00 88.89           H
ATOM   3474 2HB  CYS A 232     -14.773 -10.246 -12.449  1.00 88.89           H
ATOM   3475  SG  CYS A 232     -14.842 -11.186 -10.211  1.00 88.89           S
ATOM   3476  HG  CYS A 232     -14.021 -10.699  -9.285  1.00 88.89           H
ATOM   3477  HN  CYS A 232     -11.903 -10.380 -10.367  1.00 88.89           H
ATOM   3478  N   CYS A 233     -11.636  -9.455 -13.385  1.00 87.15           N
ATOM   3479  CA  CYS A 233     -11.188  -8.795 -14.599  1.00 87.15           C
ATOM   3480  C   CYS A 233     -10.291  -9.765 -15.371  1.00 87.15           C
ATOM   3481  O   CYS A 233     -10.513 -10.012 -16.555  1.00 87.15           O
ATOM   3482  HA  CYS A 233     -12.083  -8.555 -15.173  1.00 87.15           H
ATOM   3483  CB  CYS A 233     -10.474  -7.476 -14.296  1.00 87.15           C
ATOM   3484 1HB  CYS A 233      -9.743  -7.624 -13.501  1.00 87.15           H
ATOM   3485 2HB  CYS A 233      -9.925  -7.140 -15.175  1.00 87.15           H
ATOM   3486  SG  CYS A 233     -11.693  -6.206 -13.796  1.00 87.15           S
ATOM   3487  HG  CYS A 233     -11.859  -6.653 -12.555  1.00 87.15           H
ATOM   3488  HN  CYS A 233     -11.401  -8.983 -12.535  1.00 87.15           H
ATOM   3489  N   TYR A 234      -9.298 -10.289 -14.668  1.00 74.20           N
ATOM   3490  CA  TYR A 234      -8.276 -11.102 -15.306  1.00 74.20           C
ATOM   3491  C   TYR A 234      -8.845 -12.453 -15.743  1.00 74.20           C
ATOM   3492  O   TYR A 234      -8.403 -13.024 -16.739  1.00 74.20           O
ATOM   3493  HA  TYR A 234      -7.920 -10.565 -16.185  1.00 74.20           H
ATOM   3494  CB  TYR A 234      -7.199 -11.334 -14.246  1.00 74.20           C
ATOM   3495 1HB  TYR A 234      -7.680 -11.485 -13.279  1.00 74.20           H
ATOM   3496 2HB  TYR A 234      -6.664 -12.254 -14.481  1.00 74.20           H
ATOM   3497  CG  TYR A 234      -6.189 -10.191 -14.123  1.00 74.20           C
ATOM   3498  CD1 TYR A 234      -5.295  -9.947 -15.146  1.00 74.20           C
ATOM   3499  HD1 TYR A 234      -5.309 -10.569 -16.041  1.00 74.20           H
ATOM   3500  CD2 TYR A 234      -6.172  -9.404 -12.990  1.00 74.20           C
ATOM   3501  HD2 TYR A 234      -6.878  -9.596 -12.182  1.00 74.20           H
ATOM   3502  CE1 TYR A 234      -4.345  -8.872 -15.031  1.00 74.20           C
ATOM   3503  HE1 TYR A 234      -3.634  -8.668 -15.832  1.00 74.20           H
ATOM   3504  CE2 TYR A 234      -5.222  -8.328 -12.875  1.00 74.20           C
ATOM   3505  HE2 TYR A 234      -5.198  -7.699 -11.985  1.00 74.20           H
ATOM   3506  CZ  TYR A 234      -4.355  -8.115 -13.901  1.00 74.20           C
ATOM   3507  OH  TYR A 234      -3.458  -7.099 -13.793  1.00 74.20           O
ATOM   3508  HH  TYR A 234      -3.649  -6.560 -12.972  1.00 74.20           H
ATOM   3509  HN  TYR A 234      -9.184 -10.165 -13.682  1.00 74.20           H
ATOM   3510  N   THR A 235      -9.817 -12.926 -14.976  1.00 84.78           N
ATOM   3511  CA  THR A 235     -10.508 -14.157 -15.318  1.00 84.78           C
ATOM   3512  C   THR A 235     -11.118 -14.056 -16.717  1.00 84.78           C
ATOM   3513  O   THR A 235     -10.983 -14.973 -17.526  1.00 84.78           O
ATOM   3514  HA  THR A 235      -9.777 -14.965 -15.346  1.00 84.78           H
ATOM   3515  CB  THR A 235     -11.540 -14.440 -14.224  1.00 84.78           C
ATOM   3516  HB  THR A 235     -12.295 -13.655 -14.189  1.00 84.78           H
ATOM   3517  OG1 THR A 235     -10.759 -14.595 -13.042  1.00 84.78           O
ATOM   3518  HG1 THR A 235     -10.878 -13.801 -12.447  1.00 84.78           H
ATOM   3519  CG2 THR A 235     -12.223 -15.797 -14.401  1.00 84.78           C
ATOM   3520 1HG2 THR A 235     -11.474 -16.588 -14.368  1.00 84.78           H
ATOM   3521 2HG2 THR A 235     -12.737 -15.823 -15.362  1.00 84.78           H
ATOM   3522 3HG2 THR A 235     -12.946 -15.948 -13.598  1.00 84.78           H
ATOM   3523  HN  THR A 235     -10.133 -12.483 -14.137  1.00 84.78           H
ATOM   3524  N   ILE A 236     -11.778 -12.933 -16.961  1.00 84.28           N
ATOM   3525  CA  ILE A 236     -12.436 -12.713 -18.237  1.00 84.28           C
ATOM   3526  C   ILE A 236     -11.379 -12.481 -19.318  1.00 84.28           C
ATOM   3527  O   ILE A 236     -11.531 -12.941 -20.449  1.00 84.28           O
ATOM   3528  HA  ILE A 236     -12.987 -13.621 -18.482  1.00 84.28           H
ATOM   3529  CB  ILE A 236     -13.458 -11.580 -18.125  1.00 84.28           C
ATOM   3530  HB  ILE A 236     -12.939 -10.684 -17.786  1.00 84.28           H
ATOM   3531  CG1 ILE A 236     -14.526 -11.907 -17.078  1.00 84.28           C
ATOM   3532 1HG1 ILE A 236     -15.202 -12.668 -17.468  1.00 84.28           H
ATOM   3533 2HG1 ILE A 236     -14.053 -12.326 -16.190  1.00 84.28           H
ATOM   3534  CG2 ILE A 236     -14.073 -11.259 -19.488  1.00 84.28           C
ATOM   3535 1HG2 ILE A 236     -13.286 -10.952 -20.178  1.00 84.28           H
ATOM   3536 2HG2 ILE A 236     -14.574 -12.144 -19.879  1.00 84.28           H
ATOM   3537 3HG2 ILE A 236     -14.796 -10.450 -19.380  1.00 84.28           H
ATOM   3538  CD1 ILE A 236     -15.321 -10.657 -16.697  1.00 84.28           C
ATOM   3539 1HD1 ILE A 236     -14.645  -9.907 -16.285  1.00 84.28           H
ATOM   3540 2HD1 ILE A 236     -15.812 -10.255 -17.583  1.00 84.28           H
ATOM   3541 3HD1 ILE A 236     -16.072 -10.917 -15.952  1.00 84.28           H
ATOM   3542  HN  ILE A 236     -11.865 -12.183 -16.305  1.00 84.28           H
ATOM   3543  N   ILE A 237     -10.330 -11.769 -18.933  1.00 79.77           N
ATOM   3544  CA  ILE A 237      -9.247 -11.472 -19.855  1.00 79.77           C
ATOM   3545  C   ILE A 237      -8.683 -12.781 -20.411  1.00 79.77           C
ATOM   3546  O   ILE A 237      -8.578 -12.950 -21.625  1.00 79.77           O
ATOM   3547  HA  ILE A 237      -9.669 -10.900 -20.681  1.00 79.77           H
ATOM   3548  CB  ILE A 237      -8.197 -10.587 -19.181  1.00 79.77           C
ATOM   3549  HB  ILE A 237      -8.031 -10.963 -18.171  1.00 79.77           H
ATOM   3550  CG1 ILE A 237      -8.696  -9.147 -19.050  1.00 79.77           C
ATOM   3551 1HG1 ILE A 237      -8.688  -8.665 -20.028  1.00 79.77           H
ATOM   3552 2HG1 ILE A 237      -9.729  -9.146 -18.703  1.00 79.77           H
ATOM   3553  CG2 ILE A 237      -6.858 -10.666 -19.918  1.00 79.77           C
ATOM   3554 1HG2 ILE A 237      -6.502 -11.696 -19.914  1.00 79.77           H
ATOM   3555 2HG2 ILE A 237      -6.990 -10.330 -20.946  1.00 79.77           H
ATOM   3556 3HG2 ILE A 237      -6.130 -10.027 -19.418  1.00 79.77           H
ATOM   3557  CD1 ILE A 237      -7.824  -8.350 -18.077  1.00 79.77           C
ATOM   3558 1HD1 ILE A 237      -7.854  -8.821 -17.094  1.00 79.77           H
ATOM   3559 2HD1 ILE A 237      -6.796  -8.333 -18.440  1.00 79.77           H
ATOM   3560 3HD1 ILE A 237      -8.201  -7.330 -18.003  1.00 79.77           H
ATOM   3561  HN  ILE A 237     -10.214 -11.399 -18.011  1.00 79.77           H
ATOM   3562  N   ILE A 238      -8.334 -13.674 -19.496  1.00 77.91           N
ATOM   3563  CA  ILE A 238      -7.697 -14.924 -19.874  1.00 77.91           C
ATOM   3564  C   ILE A 238      -8.613 -15.689 -20.831  1.00 77.91           C
ATOM   3565  O   ILE A 238      -8.160 -16.203 -21.853  1.00 77.91           O
ATOM   3566  HA  ILE A 238      -6.777 -14.675 -20.403  1.00 77.91           H
ATOM   3567  CB  ILE A 238      -7.302 -15.722 -18.630  1.00 77.91           C
ATOM   3568  HB  ILE A 238      -8.153 -15.736 -17.949  1.00 77.91           H
ATOM   3569  CG1 ILE A 238      -6.143 -15.050 -17.893  1.00 77.91           C
ATOM   3570 1HG1 ILE A 238      -5.213 -15.223 -18.435  1.00 77.91           H
ATOM   3571 2HG1 ILE A 238      -6.300 -13.972 -17.865  1.00 77.91           H
ATOM   3572  CG2 ILE A 238      -6.988 -17.176 -18.989  1.00 77.91           C
ATOM   3573 1HG2 ILE A 238      -7.868 -17.638 -19.436  1.00 77.91           H
ATOM   3574 2HG2 ILE A 238      -6.161 -17.204 -19.699  1.00 77.91           H
ATOM   3575 3HG2 ILE A 238      -6.710 -17.721 -18.087  1.00 77.91           H
ATOM   3576  CD1 ILE A 238      -6.015 -15.589 -16.466  1.00 77.91           C
ATOM   3577 1HD1 ILE A 238      -6.937 -15.393 -15.920  1.00 77.91           H
ATOM   3578 2HD1 ILE A 238      -5.833 -16.663 -16.499  1.00 77.91           H
ATOM   3579 3HD1 ILE A 238      -5.183 -15.094 -15.964  1.00 77.91           H
ATOM   3580  HN  ILE A 238      -8.480 -13.554 -18.514  1.00 77.91           H
ATOM   3581  N   HIS A 239      -9.886 -15.740 -20.466  1.00 77.86           N
ATOM   3582  CA  HIS A 239     -10.861 -16.476 -21.254  1.00 77.86           C
ATOM   3583  C   HIS A 239     -10.889 -15.925 -22.681  1.00 77.86           C
ATOM   3584  O   HIS A 239     -10.899 -16.689 -23.645  1.00 77.86           O
ATOM   3585  HA  HIS A 239     -10.524 -17.512 -21.280  1.00 77.86           H
ATOM   3586  CB  HIS A 239     -12.235 -16.449 -20.580  1.00 77.86           C
ATOM   3587 1HB  HIS A 239     -12.124 -16.757 -19.541  1.00 77.86           H
ATOM   3588 2HB  HIS A 239     -12.603 -15.423 -20.571  1.00 77.86           H
ATOM   3589  CG  HIS A 239     -13.262 -17.333 -21.246  1.00 77.86           C
ATOM   3590  ND1 HIS A 239     -13.223 -18.714 -21.174  1.00 77.86           N
ATOM   3591  HD1 HIS A 239     -12.535 -19.255 -20.690  1.00 77.86           H
ATOM   3592  CD2 HIS A 239     -14.358 -17.018 -21.996  1.00 77.86           C
ATOM   3593  HD2 HIS A 239     -14.686 -16.010 -22.251  1.00 77.86           H
ATOM   3594  CE1 HIS A 239     -14.252 -19.198 -21.854  1.00 77.86           C
ATOM   3595  HE1 HIS A 239     -14.495 -20.253 -21.983  1.00 77.86           H
ATOM   3596  NE2 HIS A 239     -14.954 -18.145 -22.363  1.00 77.86           N
ATOM   3597  HN  HIS A 239     -10.253 -15.292 -19.652  1.00 77.86           H
ATOM   3598  N   THR A 240     -10.901 -14.603 -22.771  1.00 79.31           N
ATOM   3599  CA  THR A 240     -11.000 -13.942 -24.061  1.00 79.31           C
ATOM   3600  C   THR A 240      -9.758 -14.233 -24.905  1.00 79.31           C
ATOM   3601  O   THR A 240      -9.857 -14.423 -26.117  1.00 79.31           O
ATOM   3602  HA  THR A 240     -11.855 -14.356 -24.595  1.00 79.31           H
ATOM   3603  CB  THR A 240     -11.228 -12.450 -23.811  1.00 79.31           C
ATOM   3604  HB  THR A 240     -10.334 -11.983 -23.398  1.00 79.31           H
ATOM   3605  OG1 THR A 240     -12.383 -12.410 -22.977  1.00 79.31           O
ATOM   3606  HG1 THR A 240     -12.110 -12.306 -22.020  1.00 79.31           H
ATOM   3607  CG2 THR A 240     -11.656 -11.703 -25.075  1.00 79.31           C
ATOM   3608 1HG2 THR A 240     -12.588 -12.127 -25.450  1.00 79.31           H
ATOM   3609 2HG2 THR A 240     -10.881 -11.801 -25.835  1.00 79.31           H
ATOM   3610 3HG2 THR A 240     -11.805 -10.649 -24.842  1.00 79.31           H
ATOM   3611  HN  THR A 240     -10.846 -13.989 -21.984  1.00 79.31           H
ATOM   3612  N   LEU A 241      -8.617 -14.260 -24.233  1.00 74.41           N
ATOM   3613  CA  LEU A 241      -7.345 -14.396 -24.922  1.00 74.41           C
ATOM   3614  C   LEU A 241      -7.218 -15.817 -25.475  1.00 74.41           C
ATOM   3615  O   LEU A 241      -6.706 -16.016 -26.575  1.00 74.41           O
ATOM   3616  HA  LEU A 241      -7.351 -13.699 -25.760  1.00 74.41           H
ATOM   3617  CB  LEU A 241      -6.191 -13.988 -24.003  1.00 74.41           C
ATOM   3618 1HB  LEU A 241      -6.332 -14.475 -23.038  1.00 74.41           H
ATOM   3619 2HB  LEU A 241      -5.264 -14.377 -24.424  1.00 74.41           H
ATOM   3620  CG  LEU A 241      -6.021 -12.486 -23.766  1.00 74.41           C
ATOM   3621  HG  LEU A 241      -6.964 -12.092 -23.385  1.00 74.41           H
ATOM   3622  CD1 LEU A 241      -4.956 -12.217 -22.701  1.00 74.41           C
ATOM   3623 1HD1 LEU A 241      -5.251 -12.688 -21.764  1.00 74.41           H
ATOM   3624 2HD1 LEU A 241      -4.002 -12.629 -23.030  1.00 74.41           H
ATOM   3625 3HD1 LEU A 241      -4.855 -11.142 -22.552  1.00 74.41           H
ATOM   3626  CD2 LEU A 241      -5.721 -11.755 -25.075  1.00 74.41           C
ATOM   3627 1HD2 LEU A 241      -4.801 -12.146 -25.508  1.00 74.41           H
ATOM   3628 2HD2 LEU A 241      -6.545 -11.907 -25.773  1.00 74.41           H
ATOM   3629 3HD2 LEU A 241      -5.605 -10.689 -24.878  1.00 74.41           H
ATOM   3630  HN  LEU A 241      -8.552 -14.190 -23.237  1.00 74.41           H
ATOM   3631  N   ILE A 242      -7.694 -16.769 -24.685  1.00 75.65           N
ATOM   3632  CA  ILE A 242      -7.664 -18.163 -25.093  1.00 75.65           C
ATOM   3633  C   ILE A 242      -8.466 -18.329 -26.385  1.00 75.65           C
ATOM   3634  O   ILE A 242      -8.025 -19.011 -27.310  1.00 75.65           O
ATOM   3635  HA  ILE A 242      -6.625 -18.422 -25.295  1.00 75.65           H
ATOM   3636  CB  ILE A 242      -8.142 -19.065 -23.953  1.00 75.65           C
ATOM   3637  HB  ILE A 242      -9.067 -18.649 -23.553  1.00 75.65           H
ATOM   3638  CG1 ILE A 242      -7.125 -19.089 -22.810  1.00 75.65           C
ATOM   3639 1HG1 ILE A 242      -6.236 -19.636 -23.121  1.00 75.65           H
ATOM   3640 2HG1 ILE A 242      -6.809 -18.072 -22.579  1.00 75.65           H
ATOM   3641  CG2 ILE A 242      -8.463 -20.471 -24.464  1.00 75.65           C
ATOM   3642 1HG2 ILE A 242      -9.249 -20.413 -25.217  1.00 75.65           H
ATOM   3643 2HG2 ILE A 242      -7.568 -20.910 -24.905  1.00 75.65           H
ATOM   3644 3HG2 ILE A 242      -8.800 -21.091 -23.633  1.00 75.65           H
ATOM   3645  CD1 ILE A 242      -7.721 -19.740 -21.560  1.00 75.65           C
ATOM   3646 1HD1 ILE A 242      -8.596 -19.176 -21.238  1.00 75.65           H
ATOM   3647 2HD1 ILE A 242      -8.013 -20.765 -21.789  1.00 75.65           H
ATOM   3648 3HD1 ILE A 242      -6.977 -19.744 -20.763  1.00 75.65           H
ATOM   3649  HN  ILE A 242      -8.093 -16.601 -23.784  1.00 75.65           H
ATOM   3650  N   GLN A 243      -9.629 -17.695 -26.409  1.00 71.40           N
ATOM   3651  CA  GLN A 243     -10.524 -17.814 -27.547  1.00 71.40           C
ATOM   3652  C   GLN A 243      -9.905 -17.154 -28.781  1.00 71.40           C
ATOM   3653  O   GLN A 243     -10.142 -17.589 -29.906  1.00 71.40           O
ATOM   3654  HA  GLN A 243     -10.635 -18.885 -27.717  1.00 71.40           H
ATOM   3655  CB  GLN A 243     -11.895 -17.212 -27.232  1.00 71.40           C
ATOM   3656 1HB  GLN A 243     -11.769 -16.214 -26.812  1.00 71.40           H
ATOM   3657 2HB  GLN A 243     -12.467 -17.100 -28.153  1.00 71.40           H
ATOM   3658  CG  GLN A 243     -12.668 -18.093 -26.248  1.00 71.40           C
ATOM   3659 1HG  GLN A 243     -12.701 -19.117 -26.620  1.00 71.40           H
ATOM   3660 2HG  GLN A 243     -12.148 -18.117 -25.291  1.00 71.40           H
ATOM   3661  CD  GLN A 243     -14.092 -17.571 -26.048  1.00 71.40           C
ATOM   3662  OE1 GLN A 243     -14.459 -16.501 -26.505  1.00 71.40           O
ATOM   3663  NE2 GLN A 243     -14.872 -18.385 -25.342  1.00 71.40           N
ATOM   3664 1HE2 GLN A 243     -14.509 -19.250 -24.996  1.00 71.40           H
ATOM   3665 2HE2 GLN A 243     -15.822 -18.132 -25.158  1.00 71.40           H
ATOM   3666  HN  GLN A 243      -9.961 -17.109 -25.669  1.00 71.40           H
ATOM   3667  N   ALA A 244      -9.124 -16.115 -28.527  1.00 71.95           N
ATOM   3668  CA  ALA A 244      -8.653 -15.253 -29.598  1.00 71.95           C
ATOM   3669  C   ALA A 244      -7.620 -16.008 -30.437  1.00 71.95           C
ATOM   3670  O   ALA A 244      -7.325 -15.617 -31.565  1.00 71.95           O
ATOM   3671  HA  ALA A 244      -9.509 -15.007 -30.226  1.00 71.95           H
ATOM   3672  CB  ALA A 244      -8.089 -13.961 -29.004  1.00 71.95           C
ATOM   3673 1HB  ALA A 244      -8.870 -13.448 -28.442  1.00 71.95           H
ATOM   3674 2HB  ALA A 244      -7.259 -14.199 -28.338  1.00 71.95           H
ATOM   3675 3HB  ALA A 244      -7.736 -13.315 -29.807  1.00 71.95           H
ATOM   3676  HN  ALA A 244      -8.814 -15.858 -27.611  1.00 71.95           H
ATOM   3677  N   LYS A 245      -7.098 -17.078 -29.854  1.00 60.09           N
ATOM   3678  CA  LYS A 245      -6.125 -17.907 -30.544  1.00 60.09           C
ATOM   3679  C   LYS A 245      -5.070 -17.011 -31.196  1.00 60.09           C
ATOM   3680  O   LYS A 245      -4.284 -17.471 -32.023  1.00 60.09           O
ATOM   3681  HA  LYS A 245      -5.635 -18.528 -29.795  1.00 60.09           H
ATOM   3682  CB  LYS A 245      -6.824 -18.849 -31.526  1.00 60.09           C
ATOM   3683 1HB  LYS A 245      -7.537 -18.288 -32.130  1.00 60.09           H
ATOM   3684 2HB  LYS A 245      -6.091 -19.273 -32.213  1.00 60.09           H
ATOM   3685  CG  LYS A 245      -7.548 -19.974 -30.785  1.00 60.09           C
ATOM   3686 1HG  LYS A 245      -6.894 -20.391 -30.020  1.00 60.09           H
ATOM   3687 2HG  LYS A 245      -8.423 -19.573 -30.273  1.00 60.09           H
ATOM   3688  CD  LYS A 245      -7.979 -21.079 -31.752  1.00 60.09           C
ATOM   3689 1HD  LYS A 245      -8.728 -20.692 -32.443  1.00 60.09           H
ATOM   3690 2HD  LYS A 245      -7.125 -21.395 -32.352  1.00 60.09           H
ATOM   3691  CE  LYS A 245      -8.549 -22.280 -30.994  1.00 60.09           C
ATOM   3692 1HE  LYS A 245      -7.848 -22.595 -30.221  1.00 60.09           H
ATOM   3693 2HE  LYS A 245      -9.472 -21.994 -30.491  1.00 60.09           H
ATOM   3694  NZ  LYS A 245      -8.810 -23.402 -31.922  1.00 60.09           N
ATOM   3695 1HZ  LYS A 245      -9.211 -24.179 -31.409  1.00 60.09           H
ATOM   3696 2HZ  LYS A 245      -9.458 -23.102 -32.642  1.00 60.09           H
ATOM   3697 3HZ  LYS A 245      -7.939 -23.695 -32.352  1.00 60.09           H
ATOM   3698  HN  LYS A 245      -7.330 -17.379 -28.929  1.00 60.09           H
ATOM   3699  N   LYS A 246      -5.086 -15.747 -30.799  1.00 52.72           N
ATOM   3700  CA  LYS A 246      -4.194 -14.765 -31.392  1.00 52.72           C
ATOM   3701  C   LYS A 246      -2.921 -14.663 -30.549  1.00 52.72           C
ATOM   3702  O   LYS A 246      -2.964 -14.208 -29.407  1.00 52.72           O
ATOM   3703  HA  LYS A 246      -3.923 -15.126 -32.384  1.00 52.72           H
ATOM   3704  CB  LYS A 246      -4.916 -13.429 -31.579  1.00 52.72           C
ATOM   3705 1HB  LYS A 246      -5.501 -13.199 -30.689  1.00 52.72           H
ATOM   3706 2HB  LYS A 246      -4.184 -12.629 -31.693  1.00 52.72           H
ATOM   3707  CG  LYS A 246      -5.833 -13.468 -32.803  1.00 52.72           C
ATOM   3708 1HG  LYS A 246      -5.301 -13.908 -33.646  1.00 52.72           H
ATOM   3709 2HG  LYS A 246      -6.691 -14.107 -32.599  1.00 52.72           H
ATOM   3710  CD  LYS A 246      -6.313 -12.063 -33.174  1.00 52.72           C
ATOM   3711 1HD  LYS A 246      -6.911 -11.653 -32.360  1.00 52.72           H
ATOM   3712 2HD  LYS A 246      -5.454 -11.403 -33.301  1.00 52.72           H
ATOM   3713  CE  LYS A 246      -7.139 -12.088 -34.461  1.00 52.72           C
ATOM   3714 1HE  LYS A 246      -6.603 -12.638 -35.234  1.00 52.72           H
ATOM   3715 2HE  LYS A 246      -8.078 -12.614 -34.287  1.00 52.72           H
ATOM   3716  NZ  LYS A 246      -7.416 -10.710 -34.926  1.00 52.72           N
ATOM   3717 1HZ  LYS A 246      -7.987 -10.744 -35.763  1.00 52.72           H
ATOM   3718 2HZ  LYS A 246      -7.908 -10.201 -34.200  1.00 52.72           H
ATOM   3719 3HZ  LYS A 246      -6.541 -10.241 -35.133  1.00 52.72           H
ATOM   3720  HN  LYS A 246      -5.693 -15.391 -30.088  1.00 52.72           H
ATOM   3721  N   SER A 247      -1.819 -15.095 -31.144  1.00 55.68           N
ATOM   3722  CA  SER A 247      -0.543 -15.092 -30.449  1.00 55.68           C
ATOM   3723  C   SER A 247      -0.261 -13.700 -29.880  1.00 55.68           C
ATOM   3724  O   SER A 247       0.153 -13.569 -28.729  1.00 55.68           O
ATOM   3725  HA  SER A 247      -0.651 -15.820 -29.644  1.00 55.68           H
ATOM   3726  CB  SER A 247       0.592 -15.526 -31.379  1.00 55.68           C
ATOM   3727 1HB  SER A 247       0.753 -16.599 -31.278  1.00 55.68           H
ATOM   3728 2HB  SER A 247       0.302 -15.343 -32.414  1.00 55.68           H
ATOM   3729  OG  SER A 247       1.806 -14.835 -31.097  1.00 55.68           O
ATOM   3730  HG  SER A 247       2.518 -15.120 -31.739  1.00 55.68           H
ATOM   3731  HN  SER A 247      -1.789 -15.442 -32.081  1.00 55.68           H
ATOM   3732  N   SER A 248      -0.495 -12.697 -30.712  1.00 57.26           N
ATOM   3733  CA  SER A 248      -0.081 -11.342 -30.388  1.00 57.26           C
ATOM   3734  C   SER A 248      -0.566 -10.969 -28.985  1.00 57.26           C
ATOM   3735  O   SER A 248       0.110 -10.235 -28.266  1.00 57.26           O
ATOM   3736  HA  SER A 248       1.008 -11.357 -30.424  1.00 57.26           H
ATOM   3737  CB  SER A 248      -0.612 -10.342 -31.417  1.00 57.26           C
ATOM   3738 1HB  SER A 248      -0.156 -10.544 -32.386  1.00 57.26           H
ATOM   3739 2HB  SER A 248      -1.687 -10.480 -31.535  1.00 57.26           H
ATOM   3740  OG  SER A 248      -0.345  -8.995 -31.039  1.00 57.26           O
ATOM   3741  HG  SER A 248       0.640  -8.824 -31.054  1.00 57.26           H
ATOM   3742  HN  SER A 248      -0.958 -12.797 -31.593  1.00 57.26           H
ATOM   3743  N   LYS A 249      -1.734 -11.491 -28.639  1.00 53.38           N
ATOM   3744  CA  LYS A 249      -2.369 -11.134 -27.382  1.00 53.38           C
ATOM   3745  C   LYS A 249      -1.627 -11.813 -26.230  1.00 53.38           C
ATOM   3746  O   LYS A 249      -1.820 -11.459 -25.068  1.00 53.38           O
ATOM   3747  HA  LYS A 249      -2.277 -10.055 -27.264  1.00 53.38           H
ATOM   3748  CB  LYS A 249      -3.864 -11.459 -27.427  1.00 53.38           C
ATOM   3749 1HB  LYS A 249      -4.009 -12.472 -27.803  1.00 53.38           H
ATOM   3750 2HB  LYS A 249      -4.276 -11.432 -26.418  1.00 53.38           H
ATOM   3751  CG  LYS A 249      -4.615 -10.466 -28.317  1.00 53.38           C
ATOM   3752 1HG  LYS A 249      -4.369  -9.447 -28.017  1.00 53.38           H
ATOM   3753 2HG  LYS A 249      -4.290 -10.581 -29.351  1.00 53.38           H
ATOM   3754  CD  LYS A 249      -6.126 -10.681 -28.224  1.00 53.38           C
ATOM   3755 1HD  LYS A 249      -6.387 -11.649 -28.653  1.00 53.38           H
ATOM   3756 2HD  LYS A 249      -6.431 -10.705 -27.178  1.00 53.38           H
ATOM   3757  CE  LYS A 249      -6.884  -9.572 -28.956  1.00 53.38           C
ATOM   3758 1HE  LYS A 249      -6.523  -8.598 -28.626  1.00 53.38           H
ATOM   3759 2HE  LYS A 249      -6.691  -9.636 -30.027  1.00 53.38           H
ATOM   3760  NZ  LYS A 249      -8.338  -9.681 -28.701  1.00 53.38           N
ATOM   3761 1HZ  LYS A 249      -8.827  -8.958 -29.217  1.00 53.38           H
ATOM   3762 2HZ  LYS A 249      -8.666 -10.592 -29.003  1.00 53.38           H
ATOM   3763 3HZ  LYS A 249      -8.516  -9.569 -27.710  1.00 53.38           H
ATOM   3764  HN  LYS A 249      -2.242 -12.145 -29.200  1.00 53.38           H
ATOM   3765  N   HIS A 250      -0.792 -12.777 -26.591  1.00 53.18           N
ATOM   3766  CA  HIS A 250      -0.139 -13.613 -25.598  1.00 53.18           C
ATOM   3767  C   HIS A 250       0.860 -12.775 -24.799  1.00 53.18           C
ATOM   3768  O   HIS A 250       1.046 -12.997 -23.603  1.00 53.18           O
ATOM   3769  HA  HIS A 250      -0.921 -13.969 -24.927  1.00 53.18           H
ATOM   3770  CB  HIS A 250       0.504 -14.835 -26.256  1.00 53.18           C
ATOM   3771 1HB  HIS A 250       0.261 -14.834 -27.319  1.00 53.18           H
ATOM   3772 2HB  HIS A 250       1.588 -14.749 -26.177  1.00 53.18           H
ATOM   3773  CG  HIS A 250       0.073 -16.153 -25.658  1.00 53.18           C
ATOM   3774  ND1 HIS A 250      -1.253 -16.467 -25.413  1.00 53.18           N
ATOM   3775  HD1 HIS A 250      -2.038 -15.876 -25.599  1.00 53.18           H
ATOM   3776  CD2 HIS A 250       0.804 -17.233 -25.259  1.00 53.18           C
ATOM   3777  HD2 HIS A 250       1.890 -17.322 -25.312  1.00 53.18           H
ATOM   3778  CE1 HIS A 250      -1.304 -17.683 -24.889  1.00 53.18           C
ATOM   3779  HE1 HIS A 250      -2.208 -18.213 -24.588  1.00 53.18           H
ATOM   3780  NE2 HIS A 250      -0.028 -18.156 -24.794  1.00 53.18           N
ATOM   3781  HN  HIS A 250      -0.561 -12.989 -27.541  1.00 53.18           H
ATOM   3782  N   LYS A 251       1.478 -11.829 -25.491  1.00 57.01           N
ATOM   3783  CA  LYS A 251       2.463 -10.965 -24.863  1.00 57.01           C
ATOM   3784  C   LYS A 251       1.791 -10.153 -23.755  1.00 57.01           C
ATOM   3785  O   LYS A 251       2.319 -10.050 -22.649  1.00 57.01           O
ATOM   3786  HA  LYS A 251       3.220 -11.607 -24.411  1.00 57.01           H
ATOM   3787  CB  LYS A 251       3.169 -10.105 -25.914  1.00 57.01           C
ATOM   3788 1HB  LYS A 251       2.430  -9.654 -26.577  1.00 57.01           H
ATOM   3789 2HB  LYS A 251       3.698  -9.287 -25.425  1.00 57.01           H
ATOM   3790  CG  LYS A 251       4.155 -10.940 -26.734  1.00 57.01           C
ATOM   3791 1HG  LYS A 251       4.746 -11.568 -26.068  1.00 57.01           H
ATOM   3792 2HG  LYS A 251       3.606 -11.608 -27.398  1.00 57.01           H
ATOM   3793  CD  LYS A 251       5.082 -10.042 -27.556  1.00 57.01           C
ATOM   3794 1HD  LYS A 251       4.502  -9.498 -28.301  1.00 57.01           H
ATOM   3795 2HD  LYS A 251       5.544  -9.299 -26.906  1.00 57.01           H
ATOM   3796  CE  LYS A 251       6.169 -10.866 -28.250  1.00 57.01           C
ATOM   3797 1HE  LYS A 251       6.591 -11.586 -27.549  1.00 57.01           H
ATOM   3798 2HE  LYS A 251       5.732 -11.438 -29.069  1.00 57.01           H
ATOM   3799  NZ  LYS A 251       7.237  -9.983 -28.768  1.00 57.01           N
ATOM   3800 1HZ  LYS A 251       7.980 -10.548 -29.164  1.00 57.01           H
ATOM   3801 2HZ  LYS A 251       6.856  -9.376 -29.484  1.00 57.01           H
ATOM   3802 3HZ  LYS A 251       7.608  -9.420 -28.010  1.00 57.01           H
ATOM   3803  HN  LYS A 251       1.315 -11.649 -26.461  1.00 57.01           H
ATOM   3804  N   ALA A 252       0.636  -9.597 -24.089  1.00 62.99           N
ATOM   3805  CA  ALA A 252      -0.092  -8.760 -23.151  1.00 62.99           C
ATOM   3806  C   ALA A 252      -0.503  -9.599 -21.939  1.00 62.99           C
ATOM   3807  O   ALA A 252      -0.545  -9.097 -20.817  1.00 62.99           O
ATOM   3808  HA  ALA A 252       0.581  -7.968 -22.822  1.00 62.99           H
ATOM   3809  CB  ALA A 252      -1.293  -8.126 -23.856  1.00 62.99           C
ATOM   3810 1HB  ALA A 252      -0.944  -7.518 -24.690  1.00 62.99           H
ATOM   3811 2HB  ALA A 252      -1.951  -8.911 -24.229  1.00 62.99           H
ATOM   3812 3HB  ALA A 252      -1.838  -7.499 -23.151  1.00 62.99           H
ATOM   3813  HN  ALA A 252       0.199  -9.710 -24.981  1.00 62.99           H
ATOM   3814  N   LEU A 253      -0.797 -10.863 -22.207  1.00 63.33           N
ATOM   3815  CA  LEU A 253      -1.237 -11.768 -21.159  1.00 63.33           C
ATOM   3816  C   LEU A 253      -0.111 -11.944 -20.138  1.00 63.33           C
ATOM   3817  O   LEU A 253      -0.343 -11.862 -18.932  1.00 63.33           O
ATOM   3818  HA  LEU A 253      -2.086 -11.301 -20.659  1.00 63.33           H
ATOM   3819  CB  LEU A 253      -1.733 -13.084 -21.760  1.00 63.33           C
ATOM   3820 1HB  LEU A 253      -2.455 -12.853 -22.543  1.00 63.33           H
ATOM   3821 2HB  LEU A 253      -0.890 -13.582 -22.240  1.00 63.33           H
ATOM   3822  CG  LEU A 253      -2.380 -14.067 -20.782  1.00 63.33           C
ATOM   3823  HG  LEU A 253      -1.689 -14.231 -19.955  1.00 63.33           H
ATOM   3824  CD1 LEU A 253      -3.665 -13.484 -20.189  1.00 63.33           C
ATOM   3825 1HD1 LEU A 253      -3.433 -12.561 -19.656  1.00 63.33           H
ATOM   3826 2HD1 LEU A 253      -4.372 -13.272 -20.990  1.00 63.33           H
ATOM   3827 3HD1 LEU A 253      -4.104 -14.202 -19.497  1.00 63.33           H
ATOM   3828  CD2 LEU A 253      -2.620 -15.424 -21.446  1.00 63.33           C
ATOM   3829 1HD2 LEU A 253      -3.282 -15.297 -22.303  1.00 63.33           H
ATOM   3830 2HD2 LEU A 253      -1.669 -15.838 -21.780  1.00 63.33           H
ATOM   3831 3HD2 LEU A 253      -3.081 -16.103 -20.729  1.00 63.33           H
ATOM   3832  HN  LEU A 253      -0.739 -11.269 -23.119  1.00 63.33           H
ATOM   3833  N   LYS A 254       1.084 -12.182 -20.657  1.00 66.02           N
ATOM   3834  CA  LYS A 254       2.231 -12.445 -19.806  1.00 66.02           C
ATOM   3835  C   LYS A 254       2.401 -11.291 -18.816  1.00 66.02           C
ATOM   3836  O   LYS A 254       2.581 -11.516 -17.620  1.00 66.02           O
ATOM   3837  HA  LYS A 254       2.019 -13.354 -19.243  1.00 66.02           H
ATOM   3838  CB  LYS A 254       3.476 -12.717 -20.653  1.00 66.02           C
ATOM   3839 1HB  LYS A 254       3.533 -11.993 -21.466  1.00 66.02           H
ATOM   3840 2HB  LYS A 254       4.371 -12.583 -20.045  1.00 66.02           H
ATOM   3841  CG  LYS A 254       3.450 -14.136 -21.226  1.00 66.02           C
ATOM   3842 1HG  LYS A 254       3.273 -14.852 -20.424  1.00 66.02           H
ATOM   3843 2HG  LYS A 254       2.623 -14.232 -21.929  1.00 66.02           H
ATOM   3844  CD  LYS A 254       4.767 -14.466 -21.931  1.00 66.02           C
ATOM   3845 1HD  LYS A 254       4.913 -13.790 -22.774  1.00 66.02           H
ATOM   3846 2HD  LYS A 254       5.600 -14.306 -21.247  1.00 66.02           H
ATOM   3847  CE  LYS A 254       4.776 -15.914 -22.425  1.00 66.02           C
ATOM   3848 1HE  LYS A 254       4.548 -16.588 -21.598  1.00 66.02           H
ATOM   3849 2HE  LYS A 254       3.997 -16.054 -23.174  1.00 66.02           H
ATOM   3850  NZ  LYS A 254       6.095 -16.257 -23.002  1.00 66.02           N
ATOM   3851 1HZ  LYS A 254       6.079 -17.214 -23.337  1.00 66.02           H
ATOM   3852 2HZ  LYS A 254       6.299 -15.632 -23.774  1.00 66.02           H
ATOM   3853 3HZ  LYS A 254       6.811 -16.160 -22.290  1.00 66.02           H
ATOM   3854  HN  LYS A 254       1.274 -12.197 -21.639  1.00 66.02           H
ATOM   3855  N   VAL A 255       2.338 -10.081 -19.350  1.00 64.28           N
ATOM   3856  CA  VAL A 255       2.542  -8.893 -18.539  1.00 64.28           C
ATOM   3857  C   VAL A 255       1.557  -8.904 -17.369  1.00 64.28           C
ATOM   3858  O   VAL A 255       1.958  -8.768 -16.214  1.00 64.28           O
ATOM   3859  HA  VAL A 255       3.557  -8.935 -18.143  1.00 64.28           H
ATOM   3860  CB  VAL A 255       2.424  -7.639 -19.408  1.00 64.28           C
ATOM   3861  HB  VAL A 255       1.406  -7.594 -19.794  1.00 64.28           H
ATOM   3862  CG1 VAL A 255       2.670  -6.375 -18.582  1.00 64.28           C
ATOM   3863 1HG1 VAL A 255       1.934  -6.315 -17.781  1.00 64.28           H
ATOM   3864 2HG1 VAL A 255       3.672  -6.410 -18.154  1.00 64.28           H
ATOM   3865 3HG1 VAL A 255       2.580  -5.498 -19.224  1.00 64.28           H
ATOM   3866  CG2 VAL A 255       3.377  -7.708 -20.603  1.00 64.28           C
ATOM   3867 1HG2 VAL A 255       4.403  -7.789 -20.245  1.00 64.28           H
ATOM   3868 2HG2 VAL A 255       3.135  -8.579 -21.211  1.00 64.28           H
ATOM   3869 3HG2 VAL A 255       3.272  -6.804 -21.203  1.00 64.28           H
ATOM   3870  HN  VAL A 255       2.153  -9.905 -20.317  1.00 64.28           H
ATOM   3871  N   THR A 256       0.287  -9.068 -17.708  1.00 61.39           N
ATOM   3872  CA  THR A 256      -0.778  -8.874 -16.738  1.00 61.39           C
ATOM   3873  C   THR A 256      -0.727  -9.962 -15.664  1.00 61.39           C
ATOM   3874  O   THR A 256      -0.969  -9.692 -14.489  1.00 61.39           O
ATOM   3875  HA  THR A 256      -0.615  -7.921 -16.235  1.00 61.39           H
ATOM   3876  CB  THR A 256      -2.106  -8.831 -17.497  1.00 61.39           C
ATOM   3877  HB  THR A 256      -2.948  -8.803 -16.805  1.00 61.39           H
ATOM   3878  OG1 THR A 256      -2.053  -9.967 -18.355  1.00 61.39           O
ATOM   3879  HG1 THR A 256      -2.248 -10.798 -17.835  1.00 61.39           H
ATOM   3880  CG2 THR A 256      -2.195  -7.642 -18.456  1.00 61.39           C
ATOM   3881 1HG2 THR A 256      -1.391  -7.707 -19.190  1.00 61.39           H
ATOM   3882 2HG2 THR A 256      -2.099  -6.713 -17.894  1.00 61.39           H
ATOM   3883 3HG2 THR A 256      -3.157  -7.659 -18.968  1.00 61.39           H
ATOM   3884  HN  THR A 256      -0.019  -9.328 -18.624  1.00 61.39           H
ATOM   3885  N   ILE A 257      -0.409 -11.170 -16.106  1.00 71.70           N
ATOM   3886  CA  ILE A 257      -0.309 -12.298 -15.196  1.00 71.70           C
ATOM   3887  C   ILE A 257       0.790 -12.022 -14.167  1.00 71.70           C
ATOM   3888  O   ILE A 257       0.579 -12.193 -12.968  1.00 71.70           O
ATOM   3889  HA  ILE A 257      -1.261 -12.380 -14.671  1.00 71.70           H
ATOM   3890  CB  ILE A 257      -0.108 -13.600 -15.975  1.00 71.70           C
ATOM   3891  HB  ILE A 257       0.670 -13.436 -16.720  1.00 71.70           H
ATOM   3892  CG1 ILE A 257      -1.381 -13.989 -16.729  1.00 71.70           C
ATOM   3893 1HG1 ILE A 257      -2.186 -14.178 -16.019  1.00 71.70           H
ATOM   3894 2HG1 ILE A 257      -1.702 -13.160 -17.361  1.00 71.70           H
ATOM   3895  CG2 ILE A 257       0.377 -14.721 -15.053  1.00 71.70           C
ATOM   3896 1HG2 ILE A 257       1.327 -14.434 -14.602  1.00 71.70           H
ATOM   3897 2HG2 ILE A 257      -0.361 -14.892 -14.270  1.00 71.70           H
ATOM   3898 3HG2 ILE A 257       0.511 -15.634 -15.633  1.00 71.70           H
ATOM   3899  CD1 ILE A 257      -1.150 -15.233 -17.590  1.00 71.70           C
ATOM   3900 1HD1 ILE A 257      -0.362 -15.032 -18.315  1.00 71.70           H
ATOM   3901 2HD1 ILE A 257      -0.854 -16.065 -16.952  1.00 71.70           H
ATOM   3902 3HD1 ILE A 257      -2.071 -15.487 -18.115  1.00 71.70           H
ATOM   3903  HN  ILE A 257      -0.222 -11.384 -17.065  1.00 71.70           H
ATOM   3904  N   THR A 258       1.938 -11.598 -14.675  1.00 76.17           N
ATOM   3905  CA  THR A 258       3.095 -11.374 -13.824  1.00 76.17           C
ATOM   3906  C   THR A 258       2.762 -10.361 -12.727  1.00 76.17           C
ATOM   3907  O   THR A 258       3.051 -10.593 -11.554  1.00 76.17           O
ATOM   3908  HA  THR A 258       3.343 -12.312 -13.328  1.00 76.17           H
ATOM   3909  CB  THR A 258       4.261 -10.943 -14.716  1.00 76.17           C
ATOM   3910  HB  THR A 258       4.061  -9.976 -15.178  1.00 76.17           H
ATOM   3911  OG1 THR A 258       4.429 -12.033 -15.619  1.00 76.17           O
ATOM   3912  HG1 THR A 258       3.864 -11.893 -16.432  1.00 76.17           H
ATOM   3913  CG2 THR A 258       5.587 -10.882 -13.956  1.00 76.17           C
ATOM   3914 1HG2 THR A 258       5.820 -11.866 -13.551  1.00 76.17           H
ATOM   3915 2HG2 THR A 258       5.506 -10.163 -13.140  1.00 76.17           H
ATOM   3916 3HG2 THR A 258       6.381 -10.571 -14.635  1.00 76.17           H
ATOM   3917  HN  THR A 258       2.084 -11.409 -15.646  1.00 76.17           H
ATOM   3918  N   VAL A 259       2.159  -9.258 -13.147  1.00 69.63           N
ATOM   3919  CA  VAL A 259       1.847  -8.179 -12.226  1.00 69.63           C
ATOM   3920  C   VAL A 259       0.890  -8.694 -11.149  1.00 69.63           C
ATOM   3921  O   VAL A 259       1.063  -8.400  -9.968  1.00 69.63           O
ATOM   3922  HA  VAL A 259       2.778  -7.873 -11.750  1.00 69.63           H
ATOM   3923  CB  VAL A 259       1.290  -6.979 -12.996  1.00 69.63           C
ATOM   3924  HB  VAL A 259       0.465  -7.331 -13.614  1.00 69.63           H
ATOM   3925  CG1 VAL A 259       0.741  -5.921 -12.037  1.00 69.63           C
ATOM   3926 1HG1 VAL A 259      -0.060  -6.353 -11.438  1.00 69.63           H
ATOM   3927 2HG1 VAL A 259       1.540  -5.575 -11.381  1.00 69.63           H
ATOM   3928 3HG1 VAL A 259       0.352  -5.079 -12.610  1.00 69.63           H
ATOM   3929  CG2 VAL A 259       2.351  -6.382 -13.922  1.00 69.63           C
ATOM   3930 1HG2 VAL A 259       3.206  -6.053 -13.331  1.00 69.63           H
ATOM   3931 2HG2 VAL A 259       2.675  -7.138 -14.639  1.00 69.63           H
ATOM   3932 3HG2 VAL A 259       1.930  -5.531 -14.457  1.00 69.63           H
ATOM   3933  HN  VAL A 259       1.886  -9.097 -14.096  1.00 69.63           H
ATOM   3934  N   LEU A 260      -0.099  -9.455 -11.596  1.00 69.09           N
ATOM   3935  CA  LEU A 260      -1.109  -9.977 -10.691  1.00 69.09           C
ATOM   3936  C   LEU A 260      -0.439 -10.875  -9.649  1.00 69.09           C
ATOM   3937  O   LEU A 260      -0.683 -10.731  -8.452  1.00 69.09           O
ATOM   3938  HA  LEU A 260      -1.558  -9.127 -10.177  1.00 69.09           H
ATOM   3939  CB  LEU A 260      -2.224 -10.671 -11.476  1.00 69.09           C
ATOM   3940 1HB  LEU A 260      -2.642  -9.956 -12.185  1.00 69.09           H
ATOM   3941 2HB  LEU A 260      -1.781 -11.478 -12.061  1.00 69.09           H
ATOM   3942  CG  LEU A 260      -3.369 -11.251 -10.644  1.00 69.09           C
ATOM   3943  HG  LEU A 260      -2.939 -11.865  -9.852  1.00 69.09           H
ATOM   3944  CD1 LEU A 260      -4.173 -10.139  -9.968  1.00 69.09           C
ATOM   3945 1HD1 LEU A 260      -3.520  -9.565  -9.311  1.00 69.09           H
ATOM   3946 2HD1 LEU A 260      -4.593  -9.480 -10.728  1.00 69.09           H
ATOM   3947 3HD1 LEU A 260      -4.981 -10.579  -9.383  1.00 69.09           H
ATOM   3948  CD2 LEU A 260      -4.255 -12.165 -11.492  1.00 69.09           C
ATOM   3949 1HD2 LEU A 260      -4.678 -11.595 -12.319  1.00 69.09           H
ATOM   3950 2HD2 LEU A 260      -3.658 -12.988 -11.885  1.00 69.09           H
ATOM   3951 3HD2 LEU A 260      -5.061 -12.564 -10.876  1.00 69.09           H
ATOM   3952  HN  LEU A 260      -0.215  -9.715 -12.554  1.00 69.09           H
ATOM   3953  N   THR A 261       0.392 -11.781 -10.142  1.00 80.54           N
ATOM   3954  CA  THR A 261       0.996 -12.787  -9.285  1.00 80.54           C
ATOM   3955  C   THR A 261       1.871 -12.124  -8.219  1.00 80.54           C
ATOM   3956  O   THR A 261       1.827 -12.504  -7.050  1.00 80.54           O
ATOM   3957  HA  THR A 261       0.200 -13.316  -8.762  1.00 80.54           H
ATOM   3958  CB  THR A 261       1.762 -13.768 -10.175  1.00 80.54           C
ATOM   3959  HB  THR A 261       2.594 -13.272 -10.675  1.00 80.54           H
ATOM   3960  OG1 THR A 261       0.763 -14.311 -11.034  1.00 80.54           O
ATOM   3961  HG1 THR A 261       0.679 -13.750 -11.858  1.00 80.54           H
ATOM   3962  CG2 THR A 261       2.283 -14.979  -9.398  1.00 80.54           C
ATOM   3963 1HG2 THR A 261       1.444 -15.514  -8.954  1.00 80.54           H
ATOM   3964 2HG2 THR A 261       2.958 -14.643  -8.611  1.00 80.54           H
ATOM   3965 3HG2 THR A 261       2.819 -15.643 -10.077  1.00 80.54           H
ATOM   3966  HN  THR A 261       0.653 -11.835 -11.106  1.00 80.54           H
ATOM   3967  N   VAL A 262       2.645 -11.143  -8.660  1.00 83.42           N
ATOM   3968  CA  VAL A 262       3.574 -10.466  -7.772  1.00 83.42           C
ATOM   3969  C   VAL A 262       2.791  -9.755  -6.667  1.00 83.42           C
ATOM   3970  O   VAL A 262       3.175  -9.802  -5.500  1.00 83.42           O
ATOM   3971  HA  VAL A 262       4.209 -11.227  -7.318  1.00 83.42           H
ATOM   3972  CB  VAL A 262       4.469  -9.520  -8.575  1.00 83.42           C
ATOM   3973  HB  VAL A 262       3.825  -8.865  -9.161  1.00 83.42           H
ATOM   3974  CG1 VAL A 262       5.310  -8.641  -7.646  1.00 83.42           C
ATOM   3975 1HG1 VAL A 262       4.651  -8.047  -7.013  1.00 83.42           H
ATOM   3976 2HG1 VAL A 262       5.941  -9.273  -7.021  1.00 83.42           H
ATOM   3977 3HG1 VAL A 262       5.937  -7.978  -8.242  1.00 83.42           H
ATOM   3978  CG2 VAL A 262       5.358 -10.298  -9.547  1.00 83.42           C
ATOM   3979 1HG2 VAL A 262       5.991 -10.988  -8.988  1.00 83.42           H
ATOM   3980 2HG2 VAL A 262       4.733 -10.860 -10.240  1.00 83.42           H
ATOM   3981 3HG2 VAL A 262       5.984  -9.601 -10.104  1.00 83.42           H
ATOM   3982  HN  VAL A 262       2.643 -10.811  -9.604  1.00 83.42           H
ATOM   3983  N   PHE A 263       1.707  -9.111  -7.075  1.00 73.69           N
ATOM   3984  CA  PHE A 263       0.866  -8.391  -6.134  1.00 73.69           C
ATOM   3985  C   PHE A 263       0.313  -9.331  -5.061  1.00 73.69           C
ATOM   3986  O   PHE A 263       0.464  -9.074  -3.868  1.00 73.69           O
ATOM   3987  HA  PHE A 263       1.488  -7.630  -5.662  1.00 73.69           H
ATOM   3988  CB  PHE A 263      -0.300  -7.805  -6.933  1.00 73.69           C
ATOM   3989 1HB  PHE A 263       0.097  -7.147  -7.706  1.00 73.69           H
ATOM   3990 2HB  PHE A 263      -0.821  -8.615  -7.442  1.00 73.69           H
ATOM   3991  CG  PHE A 263      -1.305  -7.024  -6.085  1.00 73.69           C
ATOM   3992  CD1 PHE A 263      -2.422  -7.641  -5.614  1.00 73.69           C
ATOM   3993  HD1 PHE A 263      -2.600  -8.692  -5.840  1.00 73.69           H
ATOM   3994  CD2 PHE A 263      -1.083  -5.712  -5.802  1.00 73.69           C
ATOM   3995  HD2 PHE A 263      -0.188  -5.218  -6.179  1.00 73.69           H
ATOM   3996  CE1 PHE A 263      -3.355  -6.916  -4.826  1.00 73.69           C
ATOM   3997  HE1 PHE A 263      -4.250  -7.411  -4.449  1.00 73.69           H
ATOM   3998  CE2 PHE A 263      -2.016  -4.988  -5.014  1.00 73.69           C
ATOM   3999  HE2 PHE A 263      -1.838  -3.937  -4.788  1.00 73.69           H
ATOM   4000  CZ  PHE A 263      -3.133  -5.605  -4.543  1.00 73.69           C
ATOM   4001  HZ  PHE A 263      -3.849  -5.048  -3.939  1.00 73.69           H
ATOM   4002  HN  PHE A 263       1.401  -9.078  -8.026  1.00 73.69           H
ATOM   4003  N   VAL A 264      -0.317 -10.400  -5.525  1.00 81.44           N
ATOM   4004  CA  VAL A 264      -1.009 -11.310  -4.627  1.00 81.44           C
ATOM   4005  C   VAL A 264      -0.006 -11.900  -3.634  1.00 81.44           C
ATOM   4006  O   VAL A 264      -0.273 -11.953  -2.434  1.00 81.44           O
ATOM   4007  HA  VAL A 264      -1.748 -10.729  -4.076  1.00 81.44           H
ATOM   4008  CB  VAL A 264      -1.751 -12.378  -5.433  1.00 81.44           C
ATOM   4009  HB  VAL A 264      -1.034 -12.847  -6.107  1.00 81.44           H
ATOM   4010  CG1 VAL A 264      -2.314 -13.464  -4.516  1.00 81.44           C
ATOM   4011 1HG1 VAL A 264      -1.498 -13.940  -3.972  1.00 81.44           H
ATOM   4012 2HG1 VAL A 264      -3.010 -13.016  -3.806  1.00 81.44           H
ATOM   4013 3HG1 VAL A 264      -2.837 -14.210  -5.114  1.00 81.44           H
ATOM   4014  CG2 VAL A 264      -2.856 -11.752  -6.286  1.00 81.44           C
ATOM   4015 1HG2 VAL A 264      -3.571 -11.244  -5.638  1.00 81.44           H
ATOM   4016 2HG2 VAL A 264      -2.418 -11.032  -6.978  1.00 81.44           H
ATOM   4017 3HG2 VAL A 264      -3.367 -12.533  -6.848  1.00 81.44           H
ATOM   4018  HN  VAL A 264      -0.359 -10.648  -6.493  1.00 81.44           H
ATOM   4019  N   LEU A 265       1.127 -12.328  -4.170  1.00 85.74           N
ATOM   4020  CA  LEU A 265       2.109 -13.043  -3.372  1.00 85.74           C
ATOM   4021  C   LEU A 265       2.658 -12.110  -2.291  1.00 85.74           C
ATOM   4022  O   LEU A 265       3.008 -12.557  -1.200  1.00 85.74           O
ATOM   4023  HA  LEU A 265       1.594 -13.871  -2.885  1.00 85.74           H
ATOM   4024  CB  LEU A 265       3.191 -13.647  -4.270  1.00 85.74           C
ATOM   4025 1HB  LEU A 265       3.547 -12.872  -4.949  1.00 85.74           H
ATOM   4026 2HB  LEU A 265       4.036 -13.935  -3.644  1.00 85.74           H
ATOM   4027  CG  LEU A 265       2.772 -14.861  -5.101  1.00 85.74           C
ATOM   4028  HG  LEU A 265       1.915 -14.578  -5.712  1.00 85.74           H
ATOM   4029  CD1 LEU A 265       3.889 -15.283  -6.058  1.00 85.74           C
ATOM   4030 1HD1 LEU A 265       4.119 -14.460  -6.733  1.00 85.74           H
ATOM   4031 2HD1 LEU A 265       4.779 -15.543  -5.485  1.00 85.74           H
ATOM   4032 3HD1 LEU A 265       3.564 -16.148  -6.636  1.00 85.74           H
ATOM   4033  CD2 LEU A 265       2.322 -16.014  -4.200  1.00 85.74           C
ATOM   4034 1HD2 LEU A 265       3.144 -16.305  -3.546  1.00 85.74           H
ATOM   4035 2HD2 LEU A 265       1.473 -15.693  -3.597  1.00 85.74           H
ATOM   4036 3HD2 LEU A 265       2.030 -16.864  -4.817  1.00 85.74           H
ATOM   4037  HN  LEU A 265       1.378 -12.195  -5.129  1.00 85.74           H
ATOM   4038  N   SER A 266       2.716 -10.831  -2.631  1.00 87.83           N
ATOM   4039  CA  SER A 266       3.333  -9.850  -1.755  1.00 87.83           C
ATOM   4040  C   SER A 266       2.312  -9.343  -0.735  1.00 87.83           C
ATOM   4041  O   SER A 266       2.647  -9.125   0.428  1.00 87.83           O
ATOM   4042  HA  SER A 266       4.143 -10.380  -1.254  1.00 87.83           H
ATOM   4043  CB  SER A 266       3.909  -8.681  -2.556  1.00 87.83           C
ATOM   4044 1HB  SER A 266       4.312  -7.935  -1.871  1.00 87.83           H
ATOM   4045 2HB  SER A 266       4.740  -9.033  -3.167  1.00 87.83           H
ATOM   4046  OG  SER A 266       2.929  -8.073  -3.393  1.00 87.83           O
ATOM   4047  HG  SER A 266       3.092  -8.323  -4.348  1.00 87.83           H
ATOM   4048  HN  SER A 266       2.351 -10.463  -3.487  1.00 87.83           H
ATOM   4049  N   GLN A 267       1.087  -9.170  -1.208  1.00 83.46           N
ATOM   4050  CA  GLN A 267       0.082  -8.453  -0.441  1.00 83.46           C
ATOM   4051  C   GLN A 267      -0.688  -9.420   0.460  1.00 83.46           C
ATOM   4052  O   GLN A 267      -1.130  -9.045   1.545  1.00 83.46           O
ATOM   4053  HA  GLN A 267       0.638  -7.741   0.170  1.00 83.46           H
ATOM   4054  CB  GLN A 267      -0.869  -7.687  -1.363  1.00 83.46           C
ATOM   4055 1HB  GLN A 267      -1.316  -8.374  -2.081  1.00 83.46           H
ATOM   4056 2HB  GLN A 267      -1.684  -7.261  -0.778  1.00 83.46           H
ATOM   4057  CG  GLN A 267      -0.131  -6.572  -2.107  1.00 83.46           C
ATOM   4058 1HG  GLN A 267       0.718  -6.990  -2.647  1.00 83.46           H
ATOM   4059 2HG  GLN A 267      -0.793  -6.126  -2.850  1.00 83.46           H
ATOM   4060  CD  GLN A 267       0.355  -5.494  -1.137  1.00 83.46           C
ATOM   4061  OE1 GLN A 267      -0.231  -5.250  -0.094  1.00 83.46           O
ATOM   4062  NE2 GLN A 267       1.455  -4.863  -1.536  1.00 83.46           N
ATOM   4063 1HE2 GLN A 267       1.887  -5.111  -2.403  1.00 83.46           H
ATOM   4064 2HE2 GLN A 267       1.851  -4.140  -0.969  1.00 83.46           H
ATOM   4065  HN  GLN A 267       0.777  -9.509  -2.097  1.00 83.46           H
ATOM   4066  N   PHE A 268      -0.825 -10.646  -0.022  1.00 89.72           N
ATOM   4067  CA  PHE A 268      -1.717 -11.604   0.609  1.00 89.72           C
ATOM   4068  C   PHE A 268      -1.279 -11.896   2.046  1.00 89.72           C
ATOM   4069  O   PHE A 268      -2.071 -11.770   2.978  1.00 89.72           O
ATOM   4070  HA  PHE A 268      -2.713 -11.161   0.618  1.00 89.72           H
ATOM   4071  CB  PHE A 268      -1.638 -12.895  -0.208  1.00 89.72           C
ATOM   4072 1HB  PHE A 268      -1.867 -12.668  -1.249  1.00 89.72           H
ATOM   4073 2HB  PHE A 268      -0.614 -13.268  -0.181  1.00 89.72           H
ATOM   4074  CG  PHE A 268      -2.581 -13.998   0.278  1.00 89.72           C
ATOM   4075  CD1 PHE A 268      -2.102 -15.011   1.049  1.00 89.72           C
ATOM   4076  HD1 PHE A 268      -1.046 -15.037   1.320  1.00 89.72           H
ATOM   4077  CD2 PHE A 268      -3.897 -13.965  -0.060  1.00 89.72           C
ATOM   4078  HD2 PHE A 268      -4.281 -13.153  -0.677  1.00 89.72           H
ATOM   4079  CE1 PHE A 268      -2.976 -16.034   1.500  1.00 89.72           C
ATOM   4080  HE1 PHE A 268      -2.592 -16.847   2.117  1.00 89.72           H
ATOM   4081  CE2 PHE A 268      -4.772 -14.988   0.392  1.00 89.72           C
ATOM   4082  HE2 PHE A 268      -5.828 -14.962   0.121  1.00 89.72           H
ATOM   4083  CZ  PHE A 268      -4.293 -16.001   1.162  1.00 89.72           C
ATOM   4084  HZ  PHE A 268      -4.965 -16.787   1.508  1.00 89.72           H
ATOM   4085  HN  PHE A 268      -0.340 -10.988  -0.828  1.00 89.72           H
ATOM   4086  N   PRO A 269      -0.015 -12.291   2.250  1.00 93.37           N
ATOM   4087  CA  PRO A 269       0.464 -12.624   3.594  1.00 93.37           C
ATOM   4088  C   PRO A 269       0.196 -11.512   4.594  1.00 93.37           C
ATOM   4089  O   PRO A 269      -0.243 -11.771   5.714  1.00 93.37           O
ATOM   4090  HA  PRO A 269      -0.075 -13.490   3.980  1.00 93.37           H
ATOM   4091  CB  PRO A 269       1.962 -12.861   3.397  1.00 93.37           C
ATOM   4092 1HB  PRO A 269       2.538 -11.950   3.561  1.00 93.37           H
ATOM   4093 2HB  PRO A 269       2.346 -13.608   4.092  1.00 93.37           H
ATOM   4094  CG  PRO A 269       2.058 -13.335   1.951  1.00 93.37           C
ATOM   4095 1HG  PRO A 269       3.064 -13.210   1.550  1.00 93.37           H
ATOM   4096 2HG  PRO A 269       1.819 -14.394   1.856  1.00 93.37           H
ATOM   4097  CD  PRO A 269       1.045 -12.455   1.238  1.00 93.37           C
ATOM   4098 1HD  PRO A 269       1.474 -11.495   0.950  1.00 93.37           H
ATOM   4099 2HD  PRO A 269       0.674 -12.922   0.326  1.00 93.37           H
ATOM   4100  N   TYR A 270       0.469 -10.290   4.160  1.00 90.63           N
ATOM   4101  CA  TYR A 270       0.328  -9.137   5.032  1.00 90.63           C
ATOM   4102  C   TYR A 270      -1.129  -8.948   5.460  1.00 90.63           C
ATOM   4103  O   TYR A 270      -1.410  -8.719   6.635  1.00 90.63           O
ATOM   4104  HA  TYR A 270       0.940  -9.307   5.917  1.00 90.63           H
ATOM   4105  CB  TYR A 270       0.764  -7.926   4.204  1.00 90.63           C
ATOM   4106 1HB  TYR A 270       1.822  -8.026   3.963  1.00 90.63           H
ATOM   4107 2HB  TYR A 270       0.221  -7.930   3.259  1.00 90.63           H
ATOM   4108  CG  TYR A 270       0.538  -6.582   4.899  1.00 90.63           C
ATOM   4109  CD1 TYR A 270      -0.265  -5.627   4.311  1.00 90.63           C
ATOM   4110  HD1 TYR A 270      -0.739  -5.830   3.350  1.00 90.63           H
ATOM   4111  CD2 TYR A 270       1.138  -6.326   6.116  1.00 90.63           C
ATOM   4112  HD2 TYR A 270       1.772  -7.080   6.581  1.00 90.63           H
ATOM   4113  CE1 TYR A 270      -0.478  -4.362   4.966  1.00 90.63           C
ATOM   4114  HE1 TYR A 270      -1.110  -3.599   4.512  1.00 90.63           H
ATOM   4115  CE2 TYR A 270       0.925  -5.061   6.770  1.00 90.63           C
ATOM   4116  HE2 TYR A 270       1.393  -4.845   7.731  1.00 90.63           H
ATOM   4117  CZ  TYR A 270       0.128  -4.142   6.163  1.00 90.63           C
ATOM   4118  OH  TYR A 270      -0.073  -2.947   6.782  1.00 90.63           O
ATOM   4119  HH  TYR A 270       0.318  -2.969   7.702  1.00 90.63           H
ATOM   4120  HN  TYR A 270       0.782 -10.083   3.233  1.00 90.63           H
ATOM   4121  N   ASN A 271      -2.018  -9.053   4.483  1.00 89.35           N
ATOM   4122  CA  ASN A 271      -3.426  -8.786   4.720  1.00 89.35           C
ATOM   4123  C   ASN A 271      -4.019  -9.913   5.568  1.00 89.35           C
ATOM   4124  O   ASN A 271      -5.025  -9.720   6.248  1.00 89.35           O
ATOM   4125  HA  ASN A 271      -3.453  -7.822   5.230  1.00 89.35           H
ATOM   4126  CB  ASN A 271      -4.205  -8.724   3.405  1.00 89.35           C
ATOM   4127 1HB  ASN A 271      -3.885  -9.535   2.750  1.00 89.35           H
ATOM   4128 2HB  ASN A 271      -5.267  -8.871   3.599  1.00 89.35           H
ATOM   4129  CG  ASN A 271      -3.991  -7.381   2.703  1.00 89.35           C
ATOM   4130  OD1 ASN A 271      -4.576  -6.369   3.051  1.00 89.35           O
ATOM   4131  ND2 ASN A 271      -3.120  -7.429   1.698  1.00 89.35           N
ATOM   4132 1HD2 ASN A 271      -2.674  -8.292   1.464  1.00 89.35           H
ATOM   4133 2HD2 ASN A 271      -2.913  -6.601   1.177  1.00 89.35           H
ATOM   4134  HN  ASN A 271      -1.790  -9.313   3.545  1.00 89.35           H
ATOM   4135  N   CYS A 272      -3.369 -11.066   5.499  1.00 94.07           N
ATOM   4136  CA  CYS A 272      -3.729 -12.180   6.360  1.00 94.07           C
ATOM   4137  C   CYS A 272      -3.549 -11.741   7.814  1.00 94.07           C
ATOM   4138  O   CYS A 272      -4.434 -11.949   8.643  1.00 94.07           O
ATOM   4139  HA  CYS A 272      -4.773 -12.412   6.151  1.00 94.07           H
ATOM   4140  CB  CYS A 272      -2.911 -13.432   6.036  1.00 94.07           C
ATOM   4141 1HB  CYS A 272      -1.851 -13.182   5.990  1.00 94.07           H
ATOM   4142 2HB  CYS A 272      -3.030 -14.169   6.829  1.00 94.07           H
ATOM   4143  SG  CYS A 272      -3.455 -14.140   4.439  1.00 94.07           S
ATOM   4144  HG  CYS A 272      -2.865 -13.226   3.673  1.00 94.07           H
ATOM   4145  HN  CYS A 272      -2.612 -11.244   4.871  1.00 94.07           H
ATOM   4146  N   ILE A 273      -2.397 -11.142   8.080  1.00 92.75           N
ATOM   4147  CA  ILE A 273      -2.078 -10.698   9.426  1.00 92.75           C
ATOM   4148  C   ILE A 273      -3.000  -9.538   9.808  1.00 92.75           C
ATOM   4149  O   ILE A 273      -3.474  -9.465  10.940  1.00 92.75           O
ATOM   4150  HA  ILE A 273      -2.274 -11.532  10.100  1.00 92.75           H
ATOM   4151  CB  ILE A 273      -0.590 -10.363   9.541  1.00 92.75           C
ATOM   4152  HB  ILE A 273      -0.355  -9.594   8.806  1.00 92.75           H
ATOM   4153  CG1 ILE A 273       0.274 -11.583   9.211  1.00 92.75           C
ATOM   4154 1HG1 ILE A 273       0.075 -11.907   8.189  1.00 92.75           H
ATOM   4155 2HG1 ILE A 273       1.328 -11.310   9.259  1.00 92.75           H
ATOM   4156  CG2 ILE A 273      -0.262  -9.786  10.919  1.00 92.75           C
ATOM   4157 1HG2 ILE A 273      -0.839  -8.874  11.078  1.00 92.75           H
ATOM   4158 2HG2 ILE A 273      -0.517 -10.515  11.689  1.00 92.75           H
ATOM   4159 3HG2 ILE A 273       0.802  -9.557  10.974  1.00 92.75           H
ATOM   4160  CD1 ILE A 273      -0.007 -12.732  10.181  1.00 92.75           C
ATOM   4161 1HD1 ILE A 273       0.217 -12.411  11.198  1.00 92.75           H
ATOM   4162 2HD1 ILE A 273      -1.056 -13.018  10.112  1.00 92.75           H
ATOM   4163 3HD1 ILE A 273       0.620 -13.586   9.924  1.00 92.75           H
ATOM   4164  HN  ILE A 273      -1.691 -10.960   7.396  1.00 92.75           H
ATOM   4165  N   LEU A 274      -3.227  -8.662   8.841  1.00 89.98           N
ATOM   4166  CA  LEU A 274      -4.094  -7.516   9.058  1.00 89.98           C
ATOM   4167  C   LEU A 274      -5.475  -8.004   9.502  1.00 89.98           C
ATOM   4168  O   LEU A 274      -6.100  -7.400  10.372  1.00 89.98           O
ATOM   4169  HA  LEU A 274      -3.660  -6.926   9.865  1.00 89.98           H
ATOM   4170  CB  LEU A 274      -4.127  -6.626   7.814  1.00 89.98           C
ATOM   4171 1HB  LEU A 274      -4.203  -7.266   6.935  1.00 89.98           H
ATOM   4172 2HB  LEU A 274      -5.034  -6.022   7.847  1.00 89.98           H
ATOM   4173  CG  LEU A 274      -2.931  -5.690   7.627  1.00 89.98           C
ATOM   4174  HG  LEU A 274      -2.032  -6.299   7.534  1.00 89.98           H
ATOM   4175  CD1 LEU A 274      -3.065  -4.881   6.335  1.00 89.98           C
ATOM   4176 1HD1 LEU A 274      -3.113  -5.560   5.484  1.00 89.98           H
ATOM   4177 2HD1 LEU A 274      -3.975  -4.282   6.374  1.00 89.98           H
ATOM   4178 3HD1 LEU A 274      -2.202  -4.224   6.227  1.00 89.98           H
ATOM   4179  CD2 LEU A 274      -2.743  -4.790   8.850  1.00 89.98           C
ATOM   4180 1HD2 LEU A 274      -3.639  -4.187   8.999  1.00 89.98           H
ATOM   4181 2HD2 LEU A 274      -2.569  -5.407   9.731  1.00 89.98           H
ATOM   4182 3HD2 LEU A 274      -1.886  -4.135   8.690  1.00 89.98           H
ATOM   4183  HN  LEU A 274      -2.831  -8.724   7.925  1.00 89.98           H
ATOM   4184  N   LEU A 275      -5.910  -9.092   8.883  1.00 92.29           N
ATOM   4185  CA  LEU A 275      -7.219  -9.648   9.179  1.00 92.29           C
ATOM   4186  C   LEU A 275      -7.260 -10.095  10.642  1.00 92.29           C
ATOM   4187  O   LEU A 275      -8.214  -9.799  11.359  1.00 92.29           O
ATOM   4188  HA  LEU A 275      -7.951  -8.852   9.041  1.00 92.29           H
ATOM   4189  CB  LEU A 275      -7.566 -10.759   8.186  1.00 92.29           C
ATOM   4190 1HB  LEU A 275      -7.498 -10.352   7.177  1.00 92.29           H
ATOM   4191 2HB  LEU A 275      -6.810 -11.540   8.267  1.00 92.29           H
ATOM   4192  CG  LEU A 275      -8.944 -11.403   8.355  1.00 92.29           C
ATOM   4193  HG  LEU A 275      -9.022 -11.780   9.374  1.00 92.29           H
ATOM   4194  CD1 LEU A 275     -10.058 -10.370   8.168  1.00 92.29           C
ATOM   4195 1HD1 LEU A 275      -9.949  -9.579   8.910  1.00 92.29           H
ATOM   4196 2HD1 LEU A 275      -9.992  -9.942   7.168  1.00 92.29           H
ATOM   4197 3HD1 LEU A 275     -11.027 -10.854   8.293  1.00 92.29           H
ATOM   4198  CD2 LEU A 275      -9.109 -12.599   7.416  1.00 92.29           C
ATOM   4199 1HD2 LEU A 275      -9.002 -12.268   6.383  1.00 92.29           H
ATOM   4200 2HD2 LEU A 275      -8.345 -13.344   7.640  1.00 92.29           H
ATOM   4201 3HD2 LEU A 275     -10.097 -13.038   7.556  1.00 92.29           H
ATOM   4202  HN  LEU A 275      -5.385  -9.590   8.193  1.00 92.29           H
ATOM   4203  N   VAL A 276      -6.213 -10.802  11.041  1.00 93.98           N
ATOM   4204  CA  VAL A 276      -6.115 -11.290  12.406  1.00 93.98           C
ATOM   4205  C   VAL A 276      -6.179 -10.106  13.372  1.00 93.98           C
ATOM   4206  O   VAL A 276      -6.910 -10.146  14.361  1.00 93.98           O
ATOM   4207  HA  VAL A 276      -6.974 -11.937  12.586  1.00 93.98           H
ATOM   4208  CB  VAL A 276      -4.847 -12.130  12.572  1.00 93.98           C
ATOM   4209  HB  VAL A 276      -4.000 -11.524  12.251  1.00 93.98           H
ATOM   4210  CG1 VAL A 276      -4.627 -12.506  14.038  1.00 93.98           C
ATOM   4211 1HG1 VAL A 276      -4.527 -11.600  14.635  1.00 93.98           H
ATOM   4212 2HG1 VAL A 276      -5.479 -13.085  14.397  1.00 93.98           H
ATOM   4213 3HG1 VAL A 276      -3.719 -13.103  14.128  1.00 93.98           H
ATOM   4214  CG2 VAL A 276      -4.895 -13.377  11.687  1.00 93.98           C
ATOM   4215 1HG2 VAL A 276      -5.756 -13.986  11.963  1.00 93.98           H
ATOM   4216 2HG2 VAL A 276      -4.982 -13.078  10.642  1.00 93.98           H
ATOM   4217 3HG2 VAL A 276      -3.982 -13.955  11.824  1.00 93.98           H
ATOM   4218  HN  VAL A 276      -5.441 -11.040  10.450  1.00 93.98           H
ATOM   4219  N   GLN A 277      -5.404  -9.080  13.053  1.00 90.69           N
ATOM   4220  CA  GLN A 277      -5.334  -7.903  13.902  1.00 90.69           C
ATOM   4221  C   GLN A 277      -6.703  -7.224  13.981  1.00 90.69           C
ATOM   4222  O   GLN A 277      -7.073  -6.685  15.023  1.00 90.69           O
ATOM   4223  HA  GLN A 277      -5.046  -8.271  14.886  1.00 90.69           H
ATOM   4224  CB  GLN A 277      -4.267  -6.928  13.400  1.00 90.69           C
ATOM   4225 1HB  GLN A 277      -4.383  -6.777  12.326  1.00 90.69           H
ATOM   4226 2HB  GLN A 277      -4.405  -5.956  13.874  1.00 90.69           H
ATOM   4227  CG  GLN A 277      -2.861  -7.452  13.698  1.00 90.69           C
ATOM   4228 1HG  GLN A 277      -2.759  -7.644  14.766  1.00 90.69           H
ATOM   4229 2HG  GLN A 277      -2.708  -8.403  13.188  1.00 90.69           H
ATOM   4230  CD  GLN A 277      -1.795  -6.450  13.250  1.00 90.69           C
ATOM   4231  OE1 GLN A 277      -2.013  -5.619  12.384  1.00 90.69           O
ATOM   4232  NE2 GLN A 277      -0.634  -6.574  13.886  1.00 90.69           N
ATOM   4233 1HE2 GLN A 277      -0.521  -7.278  14.587  1.00 90.69           H
ATOM   4234 2HE2 GLN A 277       0.126  -5.964  13.663  1.00 90.69           H
ATOM   4235  HN  GLN A 277      -4.831  -9.045  12.234  1.00 90.69           H
ATOM   4236  N   THR A 278      -7.417  -7.272  12.867  1.00 91.45           N
ATOM   4237  CA  THR A 278      -8.720  -6.634  12.785  1.00 91.45           C
ATOM   4238  C   THR A 278      -9.717  -7.336  13.709  1.00 91.45           C
ATOM   4239  O   THR A 278     -10.463  -6.681  14.435  1.00 91.45           O
ATOM   4240  HA  THR A 278      -8.623  -5.608  13.140  1.00 91.45           H
ATOM   4241  CB  THR A 278      -9.152  -6.628  11.317  1.00 91.45           C
ATOM   4242  HB  THR A 278      -9.316  -7.643  10.956  1.00 91.45           H
ATOM   4243  OG1 THR A 278      -8.123  -5.898  10.655  1.00 91.45           O
ATOM   4244  HG1 THR A 278      -7.226  -6.245  10.930  1.00 91.45           H
ATOM   4245  CG2 THR A 278     -10.412  -5.793  11.081  1.00 91.45           C
ATOM   4246 1HG2 THR A 278     -10.226  -4.761  11.380  1.00 91.45           H
ATOM   4247 2HG2 THR A 278     -11.234  -6.200  11.671  1.00 91.45           H
ATOM   4248 3HG2 THR A 278     -10.675  -5.823  10.023  1.00 91.45           H
ATOM   4249  HN  THR A 278      -7.121  -7.736  12.032  1.00 91.45           H
ATOM   4250  N   ILE A 279      -9.698  -8.659  13.652  1.00 92.01           N
ATOM   4251  CA  ILE A 279     -10.599  -9.457  14.466  1.00 92.01           C
ATOM   4252  C   ILE A 279     -10.242  -9.274  15.942  1.00 92.01           C
ATOM   4253  O   ILE A 279     -11.125  -9.125  16.785  1.00 92.01           O
ATOM   4254  HA  ILE A 279     -11.608  -9.076  14.305  1.00 92.01           H
ATOM   4255  CB  ILE A 279     -10.587 -10.916  14.006  1.00 92.01           C
ATOM   4256  HB  ILE A 279      -9.555 -11.268  14.015  1.00 92.01           H
ATOM   4257  CG1 ILE A 279     -11.095 -11.043  12.569  1.00 92.01           C
ATOM   4258 1HG1 ILE A 279     -12.174 -10.887  12.546  1.00 92.01           H
ATOM   4259 2HG1 ILE A 279     -10.648 -10.264  11.951  1.00 92.01           H
ATOM   4260  CG2 ILE A 279     -11.375 -11.802  14.973  1.00 92.01           C
ATOM   4261 1HG2 ILE A 279     -10.928 -11.744  15.966  1.00 92.01           H
ATOM   4262 2HG2 ILE A 279     -12.408 -11.459  15.020  1.00 92.01           H
ATOM   4263 3HG2 ILE A 279     -11.350 -12.834  14.623  1.00 92.01           H
ATOM   4264  CD1 ILE A 279     -10.760 -12.418  11.988  1.00 92.01           C
ATOM   4265 1HD1 ILE A 279      -9.680 -12.560  11.990  1.00 92.01           H
ATOM   4266 2HD1 ILE A 279     -11.230 -13.192  12.594  1.00 92.01           H
ATOM   4267 3HD1 ILE A 279     -11.133 -12.481  10.966  1.00 92.01           H
ATOM   4268  HN  ILE A 279      -9.083  -9.185  13.064  1.00 92.01           H
ATOM   4269  N   ASP A 280      -8.944  -9.291  16.211  1.00 91.08           N
ATOM   4270  CA  ASP A 280      -8.461  -9.190  17.578  1.00 91.08           C
ATOM   4271  C   ASP A 280      -8.841  -7.822  18.148  1.00 91.08           C
ATOM   4272  O   ASP A 280      -9.130  -7.700  19.337  1.00 91.08           O
ATOM   4273  HA  ASP A 280      -8.939 -10.011  18.112  1.00 91.08           H
ATOM   4274  CB  ASP A 280      -6.938  -9.319  17.635  1.00 91.08           C
ATOM   4275 1HB  ASP A 280      -6.630 -10.248  17.154  1.00 91.08           H
ATOM   4276 2HB  ASP A 280      -6.479  -8.504  17.076  1.00 91.08           H
ATOM   4277  CG  ASP A 280      -6.440  -9.298  19.081  1.00 91.08           C
ATOM   4278  OD1 ASP A 280      -7.005 -10.067  19.887  1.00 91.08           O
ATOM   4279  OD2 ASP A 280      -5.504  -8.512  19.347  1.00 91.08           O
ATOM   4280  HN  ASP A 280      -8.230  -9.373  15.515  1.00 91.08           H
ATOM   4281  N   ALA A 281      -8.829  -6.827  17.273  1.00 90.57           N
ATOM   4282  CA  ALA A 281      -9.166  -5.472  17.675  1.00 90.57           C
ATOM   4283  C   ALA A 281     -10.594  -5.448  18.224  1.00 90.57           C
ATOM   4284  O   ALA A 281     -10.919  -4.627  19.080  1.00 90.57           O
ATOM   4285  HA  ALA A 281      -8.476  -5.180  18.466  1.00 90.57           H
ATOM   4286  CB  ALA A 281      -8.982  -4.526  16.486  1.00 90.57           C
ATOM   4287 1HB  ALA A 281      -7.945  -4.559  16.153  1.00 90.57           H
ATOM   4288 2HB  ALA A 281      -9.636  -4.836  15.671  1.00 90.57           H
ATOM   4289 3HB  ALA A 281      -9.235  -3.510  16.788  1.00 90.57           H
ATOM   4290  HN  ALA A 281      -8.594  -6.935  16.306  1.00 90.57           H
ATOM   4291  N   TYR A 282     -11.407  -6.359  17.709  1.00 78.85           N
ATOM   4292  CA  TYR A 282     -12.802  -6.427  18.109  1.00 78.85           C
ATOM   4293  C   TYR A 282     -13.004  -7.454  19.224  1.00 78.85           C
ATOM   4294  O   TYR A 282     -13.655  -7.167  20.228  1.00 78.85           O
ATOM   4295  HA  TYR A 282     -13.096  -5.443  18.474  1.00 78.85           H
ATOM   4296  CB  TYR A 282     -13.574  -6.880  16.868  1.00 78.85           C
ATOM   4297 1HB  TYR A 282     -13.331  -6.216  16.038  1.00 78.85           H
ATOM   4298 2HB  TYR A 282     -13.237  -7.878  16.587  1.00 78.85           H
ATOM   4299  CG  TYR A 282     -15.093  -6.905  17.054  1.00 78.85           C
ATOM   4300  CD1 TYR A 282     -15.743  -8.104  17.266  1.00 78.85           C
ATOM   4301  HD1 TYR A 282     -15.174  -9.033  17.300  1.00 78.85           H
ATOM   4302  CD2 TYR A 282     -15.812  -5.728  17.011  1.00 78.85           C
ATOM   4303  HD2 TYR A 282     -15.299  -4.781  16.844  1.00 78.85           H
ATOM   4304  CE1 TYR A 282     -17.172  -8.127  17.441  1.00 78.85           C
ATOM   4305  HE1 TYR A 282     -17.698  -9.067  17.609  1.00 78.85           H
ATOM   4306  CE2 TYR A 282     -17.241  -5.751  17.187  1.00 78.85           C
ATOM   4307  HE2 TYR A 282     -17.822  -4.829  17.155  1.00 78.85           H
ATOM   4308  CZ  TYR A 282     -17.851  -6.949  17.393  1.00 78.85           C
ATOM   4309  OH  TYR A 282     -19.200  -6.971  17.559  1.00 78.85           O
ATOM   4310  HH  TYR A 282     -19.566  -6.042  17.511  1.00 78.85           H
ATOM   4311  HN  TYR A 282     -11.127  -7.040  17.033  1.00 78.85           H
ATOM   4312  N   ALA A 283     -12.434  -8.631  19.011  1.00 88.70           N
ATOM   4313  CA  ALA A 283     -12.749  -9.777  19.847  1.00 88.70           C
ATOM   4314  C   ALA A 283     -11.756  -9.844  21.009  1.00 88.70           C
ATOM   4315  O   ALA A 283     -12.035 -10.466  22.033  1.00 88.70           O
ATOM   4316  HA  ALA A 283     -13.753  -9.632  20.245  1.00 88.70           H
ATOM   4317  CB  ALA A 283     -12.736 -11.049  18.995  1.00 88.70           C
ATOM   4318 1HB  ALA A 283     -13.479 -10.962  18.202  1.00 88.70           H
ATOM   4319 2HB  ALA A 283     -11.748 -11.181  18.555  1.00 88.70           H
ATOM   4320 3HB  ALA A 283     -12.972 -11.908  19.622  1.00 88.70           H
ATOM   4321  HN  ALA A 283     -11.769  -8.807  18.285  1.00 88.70           H
ATOM   4322  N   MET A 284     -10.618  -9.195  20.812  1.00 82.08           N
ATOM   4323  CA  MET A 284      -9.586  -9.166  21.834  1.00 82.08           C
ATOM   4324  C   MET A 284      -9.308 -10.571  22.372  1.00 82.08           C
ATOM   4325  O   MET A 284      -9.209 -10.767  23.583  1.00 82.08           O
ATOM   4326  HA  MET A 284      -8.695  -8.776  21.341  1.00 82.08           H
ATOM   4327  CB  MET A 284     -10.029  -8.257  22.982  1.00 82.08           C
ATOM   4328 1HB  MET A 284     -10.919  -8.672  23.456  1.00 82.08           H
ATOM   4329 2HB  MET A 284      -9.251  -8.221  23.743  1.00 82.08           H
ATOM   4330  CG  MET A 284     -10.325  -6.843  22.479  1.00 82.08           C
ATOM   4331 1HG  MET A 284      -9.427  -6.410  22.038  1.00 82.08           H
ATOM   4332 2HG  MET A 284     -11.081  -6.877  21.694  1.00 82.08           H
ATOM   4333  SD  MET A 284     -10.894  -5.821  23.828  1.00 82.08           S
ATOM   4334  CE  MET A 284     -11.198  -4.295  22.954  1.00 82.08           C
ATOM   4335 1HE  MET A 284     -10.271  -3.948  22.496  1.00 82.08           H
ATOM   4336 2HE  MET A 284     -11.946  -4.462  22.179  1.00 82.08           H
ATOM   4337 3HE  MET A 284     -11.562  -3.542  23.653  1.00 82.08           H
ATOM   4338  HN  MET A 284     -10.397  -8.696  19.974  1.00 82.08           H
ATOM   4339  N   PHE A 285      -9.191 -11.512  21.447  1.00 84.07           N
ATOM   4340  CA  PHE A 285      -9.110 -12.916  21.814  1.00 84.07           C
ATOM   4341  C   PHE A 285      -7.665 -13.323  22.109  1.00 84.07           C
ATOM   4342  O   PHE A 285      -7.420 -14.389  22.672  1.00 84.07           O
ATOM   4343  HA  PHE A 285      -9.714 -13.051  22.711  1.00 84.07           H
ATOM   4344  CB  PHE A 285      -9.620 -13.721  20.617  1.00 84.07           C
ATOM   4345 1HB  PHE A 285      -9.737 -14.762  20.916  1.00 84.07           H
ATOM   4346 2HB  PHE A 285     -10.609 -13.355  20.342  1.00 84.07           H
ATOM   4347  CG  PHE A 285      -8.709 -13.656  19.390  1.00 84.07           C
ATOM   4348  CD1 PHE A 285      -8.900 -12.692  18.450  1.00 84.07           C
ATOM   4349  HD1 PHE A 285      -9.703 -11.965  18.572  1.00 84.07           H
ATOM   4350  CD2 PHE A 285      -7.707 -14.564  19.239  1.00 84.07           C
ATOM   4351  HD2 PHE A 285      -7.553 -15.337  19.992  1.00 84.07           H
ATOM   4352  CE1 PHE A 285      -8.054 -12.633  17.312  1.00 84.07           C
ATOM   4353  HE1 PHE A 285      -8.207 -11.860  16.558  1.00 84.07           H
ATOM   4354  CE2 PHE A 285      -6.861 -14.504  18.100  1.00 84.07           C
ATOM   4355  HE2 PHE A 285      -6.058 -15.231  17.979  1.00 84.07           H
ATOM   4356  CZ  PHE A 285      -7.052 -13.540  17.161  1.00 84.07           C
ATOM   4357  HZ  PHE A 285      -6.402 -13.494  16.287  1.00 84.07           H
ATOM   4358  HN  PHE A 285      -9.151 -11.329  20.465  1.00 84.07           H
ATOM   4359  N   ILE A 286      -6.747 -12.453  21.716  1.00 85.83           N
ATOM   4360  CA  ILE A 286      -5.334 -12.696  21.956  1.00 85.83           C
ATOM   4361  C   ILE A 286      -4.966 -12.195  23.354  1.00 85.83           C
ATOM   4362  O   ILE A 286      -4.776 -10.997  23.558  1.00 85.83           O
ATOM   4363  HA  ILE A 286      -5.178 -13.774  21.924  1.00 85.83           H
ATOM   4364  CB  ILE A 286      -4.488 -12.081  20.840  1.00 85.83           C
ATOM   4365  HB  ILE A 286      -4.674 -11.008  20.821  1.00 85.83           H
ATOM   4366  CG1 ILE A 286      -4.897 -12.635  19.474  1.00 85.83           C
ATOM   4367 1HG1 ILE A 286      -4.695 -13.706  19.436  1.00 85.83           H
ATOM   4368 2HG1 ILE A 286      -5.970 -12.508  19.332  1.00 85.83           H
ATOM   4369  CG2 ILE A 286      -2.995 -12.276  21.114  1.00 85.83           C
ATOM   4370 1HG2 ILE A 286      -2.733 -11.795  22.056  1.00 85.83           H
ATOM   4371 2HG2 ILE A 286      -2.772 -13.341  21.175  1.00 85.83           H
ATOM   4372 3HG2 ILE A 286      -2.416 -11.830  20.305  1.00 85.83           H
ATOM   4373  CD1 ILE A 286      -4.140 -11.929  18.347  1.00 85.83           C
ATOM   4374 1HD1 ILE A 286      -4.363 -10.862  18.373  1.00 85.83           H
ATOM   4375 2HD1 ILE A 286      -3.069 -12.079  18.479  1.00 85.83           H
ATOM   4376 3HD1 ILE A 286      -4.450 -12.341  17.387  1.00 85.83           H
ATOM   4377  HN  ILE A 286      -6.954 -11.597  21.243  1.00 85.83           H
ATOM   4378  N   SER A 287      -4.876 -13.138  24.281  1.00 84.63           N
ATOM   4379  CA  SER A 287      -4.544 -12.806  25.656  1.00 84.63           C
ATOM   4380  C   SER A 287      -3.117 -13.257  25.974  1.00 84.63           C
ATOM   4381  O   SER A 287      -2.539 -12.839  26.976  1.00 84.63           O
ATOM   4382  HA  SER A 287      -4.626 -11.721  25.719  1.00 84.63           H
ATOM   4383  CB  SER A 287      -5.533 -13.448  26.631  1.00 84.63           C
ATOM   4384 1HB  SER A 287      -5.246 -13.201  27.654  1.00 84.63           H
ATOM   4385 2HB  SER A 287      -6.526 -13.029  26.469  1.00 84.63           H
ATOM   4386  OG  SER A 287      -5.587 -14.864  26.483  1.00 84.63           O
ATOM   4387  HG  SER A 287      -6.265 -15.249  27.109  1.00 84.63           H
ATOM   4388  HN  SER A 287      -5.024 -14.111  24.105  1.00 84.63           H
ATOM   4389  N   ASN A 288      -2.590 -14.103  25.102  1.00 85.37           N
ATOM   4390  CA  ASN A 288      -1.276 -14.683  25.322  1.00 85.37           C
ATOM   4391  C   ASN A 288      -0.210 -13.759  24.731  1.00 85.37           C
ATOM   4392  O   ASN A 288      -0.238 -13.455  23.540  1.00 85.37           O
ATOM   4393  HA  ASN A 288      -1.186 -14.786  26.404  1.00 85.37           H
ATOM   4394  CB  ASN A 288      -1.154 -16.046  24.637  1.00 85.37           C
ATOM   4395 1HB  ASN A 288      -2.005 -16.670  24.907  1.00 85.37           H
ATOM   4396 2HB  ASN A 288      -1.183 -15.917  23.556  1.00 85.37           H
ATOM   4397  CG  ASN A 288       0.146 -16.746  25.038  1.00 85.37           C
ATOM   4398  OD1 ASN A 288       1.198 -16.139  25.155  1.00 85.37           O
ATOM   4399  ND2 ASN A 288       0.016 -18.054  25.241  1.00 85.37           N
ATOM   4400 1HD2 ASN A 288      -0.876 -18.491  25.128  1.00 85.37           H
ATOM   4401 2HD2 ASN A 288       0.810 -18.601  25.507  1.00 85.37           H
ATOM   4402  HN  ASN A 288      -3.044 -14.393  24.259  1.00 85.37           H
ATOM   4403  N   CYS A 289       0.706 -13.339  25.591  1.00 90.29           N
ATOM   4404  CA  CYS A 289       1.724 -12.382  25.192  1.00 90.29           C
ATOM   4405  C   CYS A 289       2.592 -13.026  24.110  1.00 90.29           C
ATOM   4406  O   CYS A 289       2.978 -12.368  23.145  1.00 90.29           O
ATOM   4407  HA  CYS A 289       1.198 -11.511  24.800  1.00 90.29           H
ATOM   4408  CB  CYS A 289       2.557 -11.911  26.386  1.00 90.29           C
ATOM   4409 1HB  CYS A 289       1.904 -11.503  27.158  1.00 90.29           H
ATOM   4410 2HB  CYS A 289       3.083 -12.757  26.829  1.00 90.29           H
ATOM   4411  SG  CYS A 289       3.759 -10.640  25.849  1.00 90.29           S
ATOM   4412  HN  CYS A 289       0.760 -13.641  26.543  1.00 90.29           H
ATOM   4413  N   ALA A 290       2.873 -14.306  24.306  1.00 92.36           N
ATOM   4414  CA  ALA A 290       3.757 -15.024  23.404  1.00 92.36           C
ATOM   4415  C   ALA A 290       3.161 -15.013  21.995  1.00 92.36           C
ATOM   4416  O   ALA A 290       3.879 -14.817  21.015  1.00 92.36           O
ATOM   4417  HA  ALA A 290       4.713 -14.501  23.389  1.00 92.36           H
ATOM   4418  CB  ALA A 290       3.981 -16.443  23.931  1.00 92.36           C
ATOM   4419 1HB  ALA A 290       4.433 -16.396  24.922  1.00 92.36           H
ATOM   4420 2HB  ALA A 290       3.025 -16.963  23.992  1.00 92.36           H
ATOM   4421 3HB  ALA A 290       4.645 -16.982  23.254  1.00 92.36           H
ATOM   4422  HN  ALA A 290       2.508 -14.849  25.062  1.00 92.36           H
ATOM   4423  N   VAL A 291       1.855 -15.226  21.938  1.00 92.60           N
ATOM   4424  CA  VAL A 291       1.153 -15.236  20.666  1.00 92.60           C
ATOM   4425  C   VAL A 291       1.198 -13.836  20.052  1.00 92.60           C
ATOM   4426  O   VAL A 291       1.432 -13.687  18.853  1.00 92.60           O
ATOM   4427  HA  VAL A 291       1.679 -15.926  20.005  1.00 92.60           H
ATOM   4428  CB  VAL A 291      -0.272 -15.759  20.858  1.00 92.60           C
ATOM   4429  HB  VAL A 291      -0.768 -15.118  21.587  1.00 92.60           H
ATOM   4430  CG1 VAL A 291      -1.064 -15.686  19.551  1.00 92.60           C
ATOM   4431 1HG1 VAL A 291      -1.114 -14.651  19.214  1.00 92.60           H
ATOM   4432 2HG1 VAL A 291      -0.569 -16.292  18.792  1.00 92.60           H
ATOM   4433 3HG1 VAL A 291      -2.073 -16.064  19.716  1.00 92.60           H
ATOM   4434  CG2 VAL A 291      -0.263 -17.184  21.415  1.00 92.60           C
ATOM   4435 1HG2 VAL A 291       0.260 -17.842  20.721  1.00 92.60           H
ATOM   4436 2HG2 VAL A 291       0.247 -17.194  22.379  1.00 92.60           H
ATOM   4437 3HG2 VAL A 291      -1.288 -17.531  21.542  1.00 92.60           H
ATOM   4438  HN  VAL A 291       1.279 -15.389  22.739  1.00 92.60           H
ATOM   4439  N   SER A 292       0.971 -12.844  20.901  1.00 92.96           N
ATOM   4440  CA  SER A 292       0.953 -11.463  20.451  1.00 92.96           C
ATOM   4441  C   SER A 292       2.312 -11.088  19.858  1.00 92.96           C
ATOM   4442  O   SER A 292       2.381 -10.451  18.808  1.00 92.96           O
ATOM   4443  HA  SER A 292       0.176 -11.418  19.687  1.00 92.96           H
ATOM   4444  CB  SER A 292       0.594 -10.515  21.597  1.00 92.96           C
ATOM   4445 1HB  SER A 292      -0.323 -10.857  22.077  1.00 92.96           H
ATOM   4446 2HB  SER A 292       1.379 -10.546  22.353  1.00 92.96           H
ATOM   4447  OG  SER A 292       0.421  -9.174  21.147  1.00 92.96           O
ATOM   4448  HG  SER A 292      -0.412  -9.102  20.599  1.00 92.96           H
ATOM   4449  HN  SER A 292       0.801 -12.973  21.878  1.00 92.96           H
ATOM   4450  N   THR A 293       3.360 -11.499  20.556  1.00 89.29           N
ATOM   4451  CA  THR A 293       4.713 -11.171  20.139  1.00 89.29           C
ATOM   4452  C   THR A 293       4.997 -11.747  18.750  1.00 89.29           C
ATOM   4453  O   THR A 293       5.532 -11.055  17.885  1.00 89.29           O
ATOM   4454  HA  THR A 293       4.794 -10.087  20.058  1.00 89.29           H
ATOM   4455  CB  THR A 293       5.676 -11.677  21.215  1.00 89.29           C
ATOM   4456  HB  THR A 293       5.594 -12.757  21.334  1.00 89.29           H
ATOM   4457  OG1 THR A 293       5.346 -10.904  22.367  1.00 89.29           O
ATOM   4458  HG1 THR A 293       4.652 -11.378  22.909  1.00 89.29           H
ATOM   4459  CG2 THR A 293       7.130 -11.305  20.921  1.00 89.29           C
ATOM   4460 1HG2 THR A 293       7.225 -10.220  20.869  1.00 89.29           H
ATOM   4461 2HG2 THR A 293       7.432 -11.742  19.969  1.00 89.29           H
ATOM   4462 3HG2 THR A 293       7.771 -11.688  21.716  1.00 89.29           H
ATOM   4463  HN  THR A 293       3.297 -12.046  21.391  1.00 89.29           H
ATOM   4464  N   ASN A 294       4.627 -13.007  18.580  1.00 91.07           N
ATOM   4465  CA  ASN A 294       4.900 -13.706  17.336  1.00 91.07           C
ATOM   4466  C   ASN A 294       4.122 -13.039  16.200  1.00 91.07           C
ATOM   4467  O   ASN A 294       4.625 -12.920  15.084  1.00 91.07           O
ATOM   4468  HA  ASN A 294       5.979 -13.637  17.199  1.00 91.07           H
ATOM   4469  CB  ASN A 294       4.457 -15.169  17.417  1.00 91.07           C
ATOM   4470 1HB  ASN A 294       3.455 -15.226  17.842  1.00 91.07           H
ATOM   4471 2HB  ASN A 294       4.403 -15.592  16.414  1.00 91.07           H
ATOM   4472  CG  ASN A 294       5.427 -15.989  18.271  1.00 91.07           C
ATOM   4473  OD1 ASN A 294       6.567 -15.615  18.493  1.00 91.07           O
ATOM   4474  ND2 ASN A 294       4.912 -17.123  18.735  1.00 91.07           N
ATOM   4475 1HD2 ASN A 294       3.968 -17.371  18.516  1.00 91.07           H
ATOM   4476 2HD2 ASN A 294       5.468 -17.729  19.304  1.00 91.07           H
ATOM   4477  HN  ASN A 294       4.150 -13.548  19.273  1.00 91.07           H
ATOM   4478  N   ILE A 295       2.907 -12.621  16.524  1.00 91.51           N
ATOM   4479  CA  ILE A 295       2.050 -11.979  15.541  1.00 91.51           C
ATOM   4480  C   ILE A 295       2.695 -10.667  15.088  1.00 91.51           C
ATOM   4481  O   ILE A 295       2.685 -10.345  13.901  1.00 91.51           O
ATOM   4482  HA  ILE A 295       1.983 -12.646  14.681  1.00 91.51           H
ATOM   4483  CB  ILE A 295       0.634 -11.809  16.095  1.00 91.51           C
ATOM   4484  HB  ILE A 295       0.709 -11.443  17.119  1.00 91.51           H
ATOM   4485  CG1 ILE A 295      -0.099 -13.151  16.147  1.00 91.51           C
ATOM   4486 1HG1 ILE A 295      -0.298 -13.500  15.134  1.00 91.51           H
ATOM   4487 2HG1 ILE A 295       0.537 -13.898  16.623  1.00 91.51           H
ATOM   4488  CG2 ILE A 295      -0.145 -10.762  15.297  1.00 91.51           C
ATOM   4489 1HG2 ILE A 295       0.371  -9.803  15.356  1.00 91.51           H
ATOM   4490 2HG2 ILE A 295      -0.212 -11.075  14.255  1.00 91.51           H
ATOM   4491 3HG2 ILE A 295      -1.148 -10.661  15.711  1.00 91.51           H
ATOM   4492  CD1 ILE A 295      -1.415 -13.028  16.918  1.00 91.51           C
ATOM   4493 1HD1 ILE A 295      -1.209 -12.702  17.938  1.00 91.51           H
ATOM   4494 2HD1 ILE A 295      -2.057 -12.298  16.426  1.00 91.51           H
ATOM   4495 3HD1 ILE A 295      -1.915 -13.996  16.940  1.00 91.51           H
ATOM   4496  HN  ILE A 295       2.508 -12.714  17.436  1.00 91.51           H
ATOM   4497  N   ASP A 296       3.239  -9.947  16.057  1.00 92.60           N
ATOM   4498  CA  ASP A 296       3.827  -8.647  15.783  1.00 92.60           C
ATOM   4499  C   ASP A 296       5.049  -8.825  14.880  1.00 92.60           C
ATOM   4500  O   ASP A 296       5.289  -8.013  13.988  1.00 92.60           O
ATOM   4501  HA  ASP A 296       3.036  -8.069  15.305  1.00 92.60           H
ATOM   4502  CB  ASP A 296       4.288  -7.967  17.074  1.00 92.60           C
ATOM   4503 1HB  ASP A 296       4.848  -8.677  17.683  1.00 92.60           H
ATOM   4504 2HB  ASP A 296       4.966  -7.148  16.836  1.00 92.60           H
ATOM   4505  CG  ASP A 296       3.095  -7.435  17.870  1.00 92.60           C
ATOM   4506  OD1 ASP A 296       2.034  -7.239  17.239  1.00 92.60           O
ATOM   4507  OD2 ASP A 296       3.271  -7.235  19.092  1.00 92.60           O
ATOM   4508  HN  ASP A 296       3.282 -10.237  17.013  1.00 92.60           H
ATOM   4509  N   ILE A 297       5.790  -9.891  15.144  1.00 91.74           N
ATOM   4510  CA  ILE A 297       6.960 -10.207  14.342  1.00 91.74           C
ATOM   4511  C   ILE A 297       6.519 -10.559  12.920  1.00 91.74           C
ATOM   4512  O   ILE A 297       7.098 -10.076  11.949  1.00 91.74           O
ATOM   4513  HA  ILE A 297       7.578  -9.310  14.300  1.00 91.74           H
ATOM   4514  CB  ILE A 297       7.793 -11.299  15.017  1.00 91.74           C
ATOM   4515  HB  ILE A 297       7.125 -12.113  15.298  1.00 91.74           H
ATOM   4516  CG1 ILE A 297       8.440 -10.780  16.302  1.00 91.74           C
ATOM   4517 1HG1 ILE A 297       9.195 -10.033  16.057  1.00 91.74           H
ATOM   4518 2HG1 ILE A 297       7.689 -10.284  16.917  1.00 91.74           H
ATOM   4519  CG2 ILE A 297       8.826 -11.877  14.048  1.00 91.74           C
ATOM   4520 1HG2 ILE A 297       8.315 -12.309  13.187  1.00 91.74           H
ATOM   4521 2HG2 ILE A 297       9.495 -11.084  13.714  1.00 91.74           H
ATOM   4522 3HG2 ILE A 297       9.404 -12.651  14.553  1.00 91.74           H
ATOM   4523  CD1 ILE A 297       9.081 -11.922  17.093  1.00 91.74           C
ATOM   4524 1HD1 ILE A 297       8.318 -12.654  17.357  1.00 91.74           H
ATOM   4525 2HD1 ILE A 297       9.848 -12.400  16.484  1.00 91.74           H
ATOM   4526 3HD1 ILE A 297       9.533 -11.525  18.002  1.00 91.74           H
ATOM   4527  HN  ILE A 297       5.602 -10.533  15.888  1.00 91.74           H
ATOM   4528  N   CYS A 298       5.497 -11.399  12.843  1.00 93.58           N
ATOM   4529  CA  CYS A 298       4.970 -11.821  11.556  1.00 93.58           C
ATOM   4530  C   CYS A 298       4.530 -10.574  10.786  1.00 93.58           C
ATOM   4531  O   CYS A 298       4.737 -10.482   9.577  1.00 93.58           O
ATOM   4532  HA  CYS A 298       5.782 -12.330  11.037  1.00 93.58           H
ATOM   4533  CB  CYS A 298       3.829 -12.827  11.714  1.00 93.58           C
ATOM   4534 1HB  CYS A 298       3.123 -12.473  12.466  1.00 93.58           H
ATOM   4535 2HB  CYS A 298       3.279 -12.915  10.777  1.00 93.58           H
ATOM   4536  SG  CYS A 298       4.496 -14.459  12.203  1.00 93.58           S
ATOM   4537  HG  CYS A 298       4.688 -14.153  13.483  1.00 93.58           H
ATOM   4538  HN  CYS A 298       5.032 -11.789  13.638  1.00 93.58           H
ATOM   4539  N   PHE A 299       3.931  -9.646  11.518  1.00 93.42           N
ATOM   4540  CA  PHE A 299       3.457  -8.411  10.918  1.00 93.42           C
ATOM   4541  C   PHE A 299       4.607  -7.643  10.262  1.00 93.42           C
ATOM   4542  O   PHE A 299       4.482  -7.180   9.129  1.00 93.42           O
ATOM   4543  HA  PHE A 299       2.723  -8.681  10.158  1.00 93.42           H
ATOM   4544  CB  PHE A 299       2.871  -7.561  12.047  1.00 93.42           C
ATOM   4545 1HB  PHE A 299       2.048  -8.107  12.509  1.00 93.42           H
ATOM   4546 2HB  PHE A 299       3.632  -7.421  12.815  1.00 93.42           H
ATOM   4547  CG  PHE A 299       2.365  -6.190  11.596  1.00 93.42           C
ATOM   4548  CD1 PHE A 299       3.148  -5.089  11.756  1.00 93.42           C
ATOM   4549  HD1 PHE A 299       4.136  -5.184  12.206  1.00 93.42           H
ATOM   4550  CD2 PHE A 299       1.132  -6.071  11.034  1.00 93.42           C
ATOM   4551  HD2 PHE A 299       0.504  -6.953  10.906  1.00 93.42           H
ATOM   4552  CE1 PHE A 299       2.678  -3.816  11.337  1.00 93.42           C
ATOM   4553  HE1 PHE A 299       3.305  -2.934  11.466  1.00 93.42           H
ATOM   4554  CE2 PHE A 299       0.662  -4.798  10.615  1.00 93.42           C
ATOM   4555  HE2 PHE A 299      -0.326  -4.703  10.165  1.00 93.42           H
ATOM   4556  CZ  PHE A 299       1.445  -3.698  10.776  1.00 93.42           C
ATOM   4557  HZ  PHE A 299       1.084  -2.721  10.454  1.00 93.42           H
ATOM   4558  HN  PHE A 299       3.769  -9.728  12.501  1.00 93.42           H
ATOM   4559  N   GLN A 300       5.700  -7.533  11.002  1.00 89.26           N
ATOM   4560  CA  GLN A 300       6.851  -6.782  10.529  1.00 89.26           C
ATOM   4561  C   GLN A 300       7.361  -7.367   9.210  1.00 89.26           C
ATOM   4562  O   GLN A 300       7.627  -6.630   8.262  1.00 89.26           O
ATOM   4563  HA  GLN A 300       6.488  -5.767  10.368  1.00 89.26           H
ATOM   4564  CB  GLN A 300       7.960  -6.757  11.583  1.00 89.26           C
ATOM   4565 1HB  GLN A 300       8.150  -7.769  11.940  1.00 89.26           H
ATOM   4566 2HB  GLN A 300       8.885  -6.397  11.134  1.00 89.26           H
ATOM   4567  CG  GLN A 300       7.576  -5.858  12.761  1.00 89.26           C
ATOM   4568 1HG  GLN A 300       7.379  -4.848  12.403  1.00 89.26           H
ATOM   4569 2HG  GLN A 300       6.654  -6.222  13.214  1.00 89.26           H
ATOM   4570  CD  GLN A 300       8.689  -5.826  13.811  1.00 89.26           C
ATOM   4571  OE1 GLN A 300       9.853  -5.618  13.512  1.00 89.26           O
ATOM   4572  NE2 GLN A 300       8.266  -6.043  15.053  1.00 89.26           N
ATOM   4573 1HE2 GLN A 300       7.296  -6.207  15.230  1.00 89.26           H
ATOM   4574 2HE2 GLN A 300       8.920  -6.041  15.810  1.00 89.26           H
ATOM   4575  HN  GLN A 300       5.807  -7.944  11.907  1.00 89.26           H
ATOM   4576  N   VAL A 301       7.481  -8.686   9.193  1.00 94.22           N
ATOM   4577  CA  VAL A 301       8.061  -9.369   8.048  1.00 94.22           C
ATOM   4578  C   VAL A 301       7.163  -9.161   6.827  1.00 94.22           C
ATOM   4579  O   VAL A 301       7.634  -8.747   5.769  1.00 94.22           O
ATOM   4580  HA  VAL A 301       9.032  -8.915   7.851  1.00 94.22           H
ATOM   4581  CB  VAL A 301       8.286 -10.846   8.380  1.00 94.22           C
ATOM   4582  HB  VAL A 301       7.330 -11.272   8.681  1.00 94.22           H
ATOM   4583  CG1 VAL A 301       8.777 -11.615   7.151  1.00 94.22           C
ATOM   4584 1HG1 VAL A 301       8.032 -11.544   6.358  1.00 94.22           H
ATOM   4585 2HG1 VAL A 301       9.717 -11.186   6.806  1.00 94.22           H
ATOM   4586 3HG1 VAL A 301       8.929 -12.661   7.414  1.00 94.22           H
ATOM   4587  CG2 VAL A 301       9.260 -11.003   9.549  1.00 94.22           C
ATOM   4588 1HG2 VAL A 301      10.218 -10.553   9.287  1.00 94.22           H
ATOM   4589 2HG2 VAL A 301       8.854 -10.505  10.430  1.00 94.22           H
ATOM   4590 3HG2 VAL A 301       9.403 -12.062   9.764  1.00 94.22           H
ATOM   4591  HN  VAL A 301       7.192  -9.284   9.940  1.00 94.22           H
ATOM   4592  N   THR A 302       5.885  -9.458   7.015  1.00 93.03           N
ATOM   4593  CA  THR A 302       4.946  -9.459   5.906  1.00 93.03           C
ATOM   4594  C   THR A 302       4.748  -8.038   5.374  1.00 93.03           C
ATOM   4595  O   THR A 302       4.561  -7.840   4.175  1.00 93.03           O
ATOM   4596  HA  THR A 302       5.374 -10.047   5.094  1.00 93.03           H
ATOM   4597  CB  THR A 302       3.650 -10.115   6.384  1.00 93.03           C
ATOM   4598  HB  THR A 302       2.902 -10.122   5.591  1.00 93.03           H
ATOM   4599  OG1 THR A 302       3.300  -9.381   7.554  1.00 93.03           O
ATOM   4600  HG1 THR A 302       2.372  -9.618   7.841  1.00 93.03           H
ATOM   4601  CG2 THR A 302       3.869 -11.542   6.890  1.00 93.03           C
ATOM   4602 1HG2 THR A 302       4.566 -11.528   7.728  1.00 93.03           H
ATOM   4603 2HG2 THR A 302       4.278 -12.154   6.087  1.00 93.03           H
ATOM   4604 3HG2 THR A 302       2.917 -11.962   7.217  1.00 93.03           H
ATOM   4605  HN  THR A 302       5.490  -9.694   7.903  1.00 93.03           H
ATOM   4606  N   GLN A 303       4.795  -7.084   6.293  1.00 89.89           N
ATOM   4607  CA  GLN A 303       4.663  -5.685   5.927  1.00 89.89           C
ATOM   4608  C   GLN A 303       5.815  -5.264   5.012  1.00 89.89           C
ATOM   4609  O   GLN A 303       5.606  -4.553   4.031  1.00 89.89           O
ATOM   4610  HA  GLN A 303       3.718  -5.614   5.388  1.00 89.89           H
ATOM   4611  CB  GLN A 303       4.598  -4.796   7.171  1.00 89.89           C
ATOM   4612 1HB  GLN A 303       3.727  -5.063   7.768  1.00 89.89           H
ATOM   4613 2HB  GLN A 303       5.476  -4.971   7.793  1.00 89.89           H
ATOM   4614  CG  GLN A 303       4.526  -3.317   6.785  1.00 89.89           C
ATOM   4615 1HG  GLN A 303       5.486  -2.995   6.383  1.00 89.89           H
ATOM   4616 2HG  GLN A 303       3.787  -3.179   5.995  1.00 89.89           H
ATOM   4617  CD  GLN A 303       4.157  -2.453   7.992  1.00 89.89           C
ATOM   4618  OE1 GLN A 303       4.925  -2.284   8.925  1.00 89.89           O
ATOM   4619  NE2 GLN A 303       2.942  -1.917   7.923  1.00 89.89           N
ATOM   4620 1HE2 GLN A 303       2.361  -2.096   7.129  1.00 89.89           H
ATOM   4621 2HE2 GLN A 303       2.608  -1.336   8.665  1.00 89.89           H
ATOM   4622  HN  GLN A 303       4.920  -7.255   7.270  1.00 89.89           H
ATOM   4623  N   THR A 304       7.007  -5.723   5.366  1.00 91.26           N
ATOM   4624  CA  THR A 304       8.200  -5.361   4.619  1.00 91.26           C
ATOM   4625  C   THR A 304       8.119  -5.902   3.191  1.00 91.26           C
ATOM   4626  O   THR A 304       8.452  -5.200   2.237  1.00 91.26           O
ATOM   4627  HA  THR A 304       8.244  -4.274   4.547  1.00 91.26           H
ATOM   4628  CB  THR A 304       9.416  -5.871   5.395  1.00 91.26           C
ATOM   4629  HB  THR A 304       9.433  -6.961   5.418  1.00 91.26           H
ATOM   4630  OG1 THR A 304       9.312  -5.231   6.664  1.00 91.26           O
ATOM   4631  HG1 THR A 304       8.890  -5.850   7.326  1.00 91.26           H
ATOM   4632  CG2 THR A 304      10.736  -5.352   4.822  1.00 91.26           C
ATOM   4633 1HG2 THR A 304      10.746  -4.263   4.861  1.00 91.26           H
ATOM   4634 2HG2 THR A 304      10.836  -5.679   3.787  1.00 91.26           H
ATOM   4635 3HG2 THR A 304      11.566  -5.744   5.409  1.00 91.26           H
ATOM   4636  HN  THR A 304       7.164  -6.329   6.146  1.00 91.26           H
ATOM   4637  N   ILE A 305       7.675  -7.146   3.087  1.00 91.32           N
ATOM   4638  CA  ILE A 305       7.517  -7.779   1.789  1.00 91.32           C
ATOM   4639  C   ILE A 305       6.546  -6.957   0.940  1.00 91.32           C
ATOM   4640  O   ILE A 305       6.743  -6.806  -0.265  1.00 91.32           O
ATOM   4641  HA  ILE A 305       8.492  -7.773   1.302  1.00 91.32           H
ATOM   4642  CB  ILE A 305       7.102  -9.243   1.953  1.00 91.32           C
ATOM   4643  HB  ILE A 305       6.235  -9.280   2.613  1.00 91.32           H
ATOM   4644  CG1 ILE A 305       8.213 -10.056   2.621  1.00 91.32           C
ATOM   4645 1HG1 ILE A 305       9.026 -10.218   1.913  1.00 91.32           H
ATOM   4646 2HG1 ILE A 305       8.627  -9.494   3.458  1.00 91.32           H
ATOM   4647  CG2 ILE A 305       6.677  -9.846   0.613  1.00 91.32           C
ATOM   4648 1HG2 ILE A 305       5.831  -9.286   0.214  1.00 91.32           H
ATOM   4649 2HG2 ILE A 305       7.510  -9.795  -0.089  1.00 91.32           H
ATOM   4650 3HG2 ILE A 305       6.387 -10.887   0.759  1.00 91.32           H
ATOM   4651  CD1 ILE A 305       7.684 -11.403   3.117  1.00 91.32           C
ATOM   4652 1HD1 ILE A 305       6.888 -11.236   3.843  1.00 91.32           H
ATOM   4653 2HD1 ILE A 305       7.293 -11.972   2.274  1.00 91.32           H
ATOM   4654 3HD1 ILE A 305       8.494 -11.961   3.587  1.00 91.32           H
ATOM   4655  HN  ILE A 305       7.425  -7.718   3.869  1.00 91.32           H
ATOM   4656  N   ALA A 306       5.519  -6.445   1.602  1.00 90.80           N
ATOM   4657  CA  ALA A 306       4.494  -5.677   0.915  1.00 90.80           C
ATOM   4658  C   ALA A 306       5.113  -4.394   0.357  1.00 90.80           C
ATOM   4659  O   ALA A 306       4.746  -3.944  -0.727  1.00 90.80           O
ATOM   4660  HA  ALA A 306       4.124  -6.282   0.087  1.00 90.80           H
ATOM   4661  CB  ALA A 306       3.337  -5.395   1.876  1.00 90.80           C
ATOM   4662 1HB  ALA A 306       2.914  -6.338   2.221  1.00 90.80           H
ATOM   4663 2HB  ALA A 306       3.705  -4.828   2.731  1.00 90.80           H
ATOM   4664 3HB  ALA A 306       2.569  -4.819   1.360  1.00 90.80           H
ATOM   4665  HN  ALA A 306       5.380  -6.548   2.587  1.00 90.80           H
ATOM   4666  N   PHE A 307       6.043  -3.841   1.122  1.00 89.01           N
ATOM   4667  CA  PHE A 307       6.686  -2.597   0.738  1.00 89.01           C
ATOM   4668  C   PHE A 307       7.601  -2.802  -0.471  1.00 89.01           C
ATOM   4669  O   PHE A 307       7.721  -1.921  -1.321  1.00 89.01           O
ATOM   4670  HA  PHE A 307       5.897  -1.891   0.478  1.00 89.01           H
ATOM   4671  CB  PHE A 307       7.531  -2.143   1.930  1.00 89.01           C
ATOM   4672 1HB  PHE A 307       8.150  -2.977   2.262  1.00 89.01           H
ATOM   4673 2HB  PHE A 307       8.209  -1.354   1.603  1.00 89.01           H
ATOM   4674  CG  PHE A 307       6.711  -1.631   3.116  1.00 89.01           C
ATOM   4675  CD1 PHE A 307       5.358  -1.535   3.015  1.00 89.01           C
ATOM   4676  HD1 PHE A 307       4.858  -1.823   2.090  1.00 89.01           H
ATOM   4677  CD2 PHE A 307       7.334  -1.273   4.270  1.00 89.01           C
ATOM   4678  HD2 PHE A 307       8.418  -1.350   4.350  1.00 89.01           H
ATOM   4679  CE1 PHE A 307       4.596  -1.060   4.115  1.00 89.01           C
ATOM   4680  HE1 PHE A 307       3.512  -0.983   4.035  1.00 89.01           H
ATOM   4681  CE2 PHE A 307       6.572  -0.798   5.370  1.00 89.01           C
ATOM   4682  HE2 PHE A 307       7.072  -0.510   6.295  1.00 89.01           H
ATOM   4683  CZ  PHE A 307       5.219  -0.701   5.270  1.00 89.01           C
ATOM   4684  HZ  PHE A 307       4.635  -0.337   6.114  1.00 89.01           H
ATOM   4685  HN  PHE A 307       6.357  -4.229   1.989  1.00 89.01           H
ATOM   4686  N   PHE A 308       8.223  -3.972  -0.510  1.00 86.24           N
ATOM   4687  CA  PHE A 308       9.099  -4.317  -1.617  1.00 86.24           C
ATOM   4688  C   PHE A 308       8.333  -4.321  -2.942  1.00 86.24           C
ATOM   4689  O   PHE A 308       8.906  -4.042  -3.994  1.00 86.24           O
ATOM   4690  HA  PHE A 308       9.884  -3.562  -1.655  1.00 86.24           H
ATOM   4691  CB  PHE A 308       9.630  -5.726  -1.344  1.00 86.24           C
ATOM   4692 1HB  PHE A 308       8.882  -6.282  -0.779  1.00 86.24           H
ATOM   4693 2HB  PHE A 308       9.762  -6.243  -2.294  1.00 86.24           H
ATOM   4694  CG  PHE A 308      10.953  -5.754  -0.577  1.00 86.24           C
ATOM   4695  CD1 PHE A 308      12.110  -5.408  -1.203  1.00 86.24           C
ATOM   4696  HD1 PHE A 308      12.094  -5.110  -2.251  1.00 86.24           H
ATOM   4697  CD2 PHE A 308      10.973  -6.126   0.731  1.00 86.24           C
ATOM   4698  HD2 PHE A 308      10.046  -6.403   1.233  1.00 86.24           H
ATOM   4699  CE1 PHE A 308      13.338  -5.434  -0.490  1.00 86.24           C
ATOM   4700  HE1 PHE A 308      14.265  -5.156  -0.992  1.00 86.24           H
ATOM   4701  CE2 PHE A 308      12.201  -6.152   1.444  1.00 86.24           C
ATOM   4702  HE2 PHE A 308      12.217  -6.450   2.492  1.00 86.24           H
ATOM   4703  CZ  PHE A 308      13.358  -5.806   0.818  1.00 86.24           C
ATOM   4704  HZ  PHE A 308      14.300  -5.826   1.365  1.00 86.24           H
ATOM   4705  HN  PHE A 308       8.136  -4.675   0.195  1.00 86.24           H
ATOM   4706  N   HIS A 309       7.051  -4.640  -2.846  1.00 75.33           N
ATOM   4707  CA  HIS A 309       6.208  -4.712  -4.028  1.00 75.33           C
ATOM   4708  C   HIS A 309       6.223  -3.365  -4.752  1.00 75.33           C
ATOM   4709  O   HIS A 309       6.316  -3.316  -5.978  1.00 75.33           O
ATOM   4710  HA  HIS A 309       6.646  -5.470  -4.678  1.00 75.33           H
ATOM   4711  CB  HIS A 309       4.796  -5.173  -3.660  1.00 75.33           C
ATOM   4712 1HB  HIS A 309       4.841  -6.204  -3.309  1.00 75.33           H
ATOM   4713 2HB  HIS A 309       4.432  -4.568  -2.829  1.00 75.33           H
ATOM   4714  CG  HIS A 309       3.807  -5.087  -4.798  1.00 75.33           C
ATOM   4715  ND1 HIS A 309       2.949  -4.014  -4.966  1.00 75.33           N
ATOM   4716  HD1 HIS A 309       2.895  -3.210  -4.373  1.00 75.33           H
ATOM   4717  CD2 HIS A 309       3.548  -5.950  -5.822  1.00 75.33           C
ATOM   4718  HD2 HIS A 309       4.048  -6.903  -5.993  1.00 75.33           H
ATOM   4719  CE1 HIS A 309       2.212  -4.232  -6.045  1.00 75.33           C
ATOM   4720  HE1 HIS A 309       1.442  -3.569  -6.440  1.00 75.33           H
ATOM   4721  NE2 HIS A 309       2.584  -5.433  -6.573  1.00 75.33           N
ATOM   4722  HN  HIS A 309       6.589  -4.846  -1.984  1.00 75.33           H
ATOM   4723  N   SER A 310       6.128  -2.304  -3.964  1.00 78.42           N
ATOM   4724  CA  SER A 310       6.039  -0.964  -4.519  1.00 78.42           C
ATOM   4725  C   SER A 310       7.330  -0.621  -5.265  1.00 78.42           C
ATOM   4726  O   SER A 310       7.324   0.209  -6.174  1.00 78.42           O
ATOM   4727  HA  SER A 310       5.195  -0.993  -5.208  1.00 78.42           H
ATOM   4728  CB  SER A 310       5.768   0.069  -3.423  1.00 78.42           C
ATOM   4729 1HB  SER A 310       6.569   0.033  -2.685  1.00 78.42           H
ATOM   4730 2HB  SER A 310       5.780   1.069  -3.857  1.00 78.42           H
ATOM   4731  OG  SER A 310       4.518  -0.153  -2.777  1.00 78.42           O
ATOM   4732  HG  SER A 310       3.771   0.172  -3.357  1.00 78.42           H
ATOM   4733  HN  SER A 310       6.112  -2.350  -2.965  1.00 78.42           H
ATOM   4734  N   CYS A 311       8.406  -1.275  -4.854  1.00 83.65           N
ATOM   4735  CA  CYS A 311       9.710  -1.012  -5.437  1.00 83.65           C
ATOM   4736  C   CYS A 311       9.872  -1.900  -6.673  1.00 83.65           C
ATOM   4737  O   CYS A 311      10.672  -1.599  -7.558  1.00 83.65           O
ATOM   4738  HA  CYS A 311       9.723   0.042  -5.714  1.00 83.65           H
ATOM   4739  CB  CYS A 311      10.837  -1.232  -4.426  1.00 83.65           C
ATOM   4740 1HB  CYS A 311      10.857  -2.276  -4.112  1.00 83.65           H
ATOM   4741 2HB  CYS A 311      11.800  -1.020  -4.890  1.00 83.65           H
ATOM   4742  SG  CYS A 311      10.593  -0.148  -2.972  1.00 83.65           S
ATOM   4743  HG  CYS A 311      11.858   0.252  -2.883  1.00 83.65           H
ATOM   4744  HN  CYS A 311       8.396  -1.973  -4.138  1.00 83.65           H
ATOM   4745  N   LEU A 312       9.099  -2.976  -6.694  1.00 81.65           N
ATOM   4746  CA  LEU A 312       9.243  -3.980  -7.735  1.00 81.65           C
ATOM   4747  C   LEU A 312       8.500  -3.518  -8.990  1.00 81.65           C
ATOM   4748  O   LEU A 312       8.836  -3.926 -10.100  1.00 81.65           O
ATOM   4749  HA  LEU A 312      10.305  -4.056  -7.971  1.00 81.65           H
ATOM   4750  CB  LEU A 312       8.793  -5.350  -7.223  1.00 81.65           C
ATOM   4751 1HB  LEU A 312       7.841  -5.228  -6.707  1.00 81.65           H
ATOM   4752 2HB  LEU A 312       8.609  -5.994  -8.083  1.00 81.65           H
ATOM   4753  CG  LEU A 312       9.764  -6.067  -6.283  1.00 81.65           C
ATOM   4754  HG  LEU A 312       9.988  -5.399  -5.451  1.00 81.65           H
ATOM   4755  CD1 LEU A 312       9.126  -7.326  -5.692  1.00 81.65           C
ATOM   4756 1HD1 LEU A 312       8.233  -7.052  -5.131  1.00 81.65           H
ATOM   4757 2HD1 LEU A 312       8.854  -8.007  -6.498  1.00 81.65           H
ATOM   4758 3HD1 LEU A 312       9.837  -7.816  -5.027  1.00 81.65           H
ATOM   4759  CD2 LEU A 312      11.087  -6.371  -6.988  1.00 81.65           C
ATOM   4760 1HD2 LEU A 312      10.901  -7.010  -7.850  1.00 81.65           H
ATOM   4761 2HD2 LEU A 312      11.545  -5.439  -7.318  1.00 81.65           H
ATOM   4762 3HD2 LEU A 312      11.758  -6.880  -6.296  1.00 81.65           H
ATOM   4763  HN  LEU A 312       8.387  -3.167  -6.019  1.00 81.65           H
ATOM   4764  N   ASN A 313       7.504  -2.672  -8.771  1.00 75.60           N
ATOM   4765  CA  ASN A 313       6.642  -2.234  -9.856  1.00 75.60           C
ATOM   4766  C   ASN A 313       7.504  -1.710 -11.006  1.00 75.60           C
ATOM   4767  O   ASN A 313       7.409  -2.200 -12.130  1.00 75.60           O
ATOM   4768  HA  ASN A 313       6.063  -3.115 -10.135  1.00 75.60           H
ATOM   4769  CB  ASN A 313       5.719  -1.101  -9.403  1.00 75.60           C
ATOM   4770 1HB  ASN A 313       6.282  -0.386  -8.804  1.00 75.60           H
ATOM   4771 2HB  ASN A 313       5.343  -0.563 -10.273  1.00 75.60           H
ATOM   4772  CG  ASN A 313       4.544  -1.644  -8.587  1.00 75.60           C
ATOM   4773  OD1 ASN A 313       4.139  -2.788  -8.718  1.00 75.60           O
ATOM   4774  ND2 ASN A 313       4.020  -0.763  -7.739  1.00 75.60           N
ATOM   4775 1HD2 ASN A 313       4.400   0.160  -7.681  1.00 75.60           H
ATOM   4776 2HD2 ASN A 313       3.248  -1.024  -7.161  1.00 75.60           H
ATOM   4777  HN  ASN A 313       7.282  -2.289  -7.874  1.00 75.60           H
ATOM   4778  N   PRO A 314       8.356  -0.709 -10.748  1.00 75.66           N
ATOM   4779  CA  PRO A 314       9.188  -0.135 -11.809  1.00 75.66           C
ATOM   4780  C   PRO A 314       9.983  -1.193 -12.556  1.00 75.66           C
ATOM   4781  O   PRO A 314      10.084  -1.149 -13.781  1.00 75.66           O
ATOM   4782  HA  PRO A 314       8.559   0.336 -12.565  1.00 75.66           H
ATOM   4783  CB  PRO A 314      10.101   0.841 -11.064  1.00 75.66           C
ATOM   4784 1HB  PRO A 314      11.037   0.368 -10.767  1.00 75.66           H
ATOM   4785 2HB  PRO A 314      10.361   1.700 -11.683  1.00 75.66           H
ATOM   4786  CG  PRO A 314       9.269   1.251  -9.855  1.00 75.66           C
ATOM   4787 1HG  PRO A 314       9.889   1.655  -9.055  1.00 75.66           H
ATOM   4788 2HG  PRO A 314       8.546   2.028 -10.105  1.00 75.66           H
ATOM   4789  CD  PRO A 314       8.593  -0.049  -9.452  1.00 75.66           C
ATOM   4790 1HD  PRO A 314       9.230  -0.654  -8.806  1.00 75.66           H
ATOM   4791 2HD  PRO A 314       7.667   0.128  -8.905  1.00 75.66           H
ATOM   4792  N   VAL A 315      10.532  -2.125 -11.790  1.00 77.52           N
ATOM   4793  CA  VAL A 315      11.399  -3.144 -12.357  1.00 77.52           C
ATOM   4794  C   VAL A 315      10.589  -4.024 -13.311  1.00 77.52           C
ATOM   4795  O   VAL A 315      11.068  -4.388 -14.383  1.00 77.52           O
ATOM   4796  HA  VAL A 315      12.177  -2.634 -12.926  1.00 77.52           H
ATOM   4797  CB  VAL A 315      12.074  -3.938 -11.237  1.00 77.52           C
ATOM   4798  HB  VAL A 315      11.293  -4.425 -10.654  1.00 77.52           H
ATOM   4799  CG1 VAL A 315      12.982  -5.029 -11.810  1.00 77.52           C
ATOM   4800 1HG1 VAL A 315      12.389  -5.714 -12.416  1.00 77.52           H
ATOM   4801 2HG1 VAL A 315      13.754  -4.571 -12.428  1.00 77.52           H
ATOM   4802 3HG1 VAL A 315      13.449  -5.579 -10.992  1.00 77.52           H
ATOM   4803  CG2 VAL A 315      12.853  -3.013 -10.300  1.00 77.52           C
ATOM   4804 1HG2 VAL A 315      13.621  -2.485 -10.866  1.00 77.52           H
ATOM   4805 2HG2 VAL A 315      12.170  -2.290  -9.853  1.00 77.52           H
ATOM   4806 3HG2 VAL A 315      13.322  -3.604  -9.514  1.00 77.52           H
ATOM   4807  HN  VAL A 315      10.393  -2.190 -10.802  1.00 77.52           H
ATOM   4808  N   LEU A 316       9.375  -4.341 -12.885  1.00 75.59           N
ATOM   4809  CA  LEU A 316       8.502  -5.189 -13.678  1.00 75.59           C
ATOM   4810  C   LEU A 316       8.298  -4.556 -15.056  1.00 75.59           C
ATOM   4811  O   LEU A 316       8.335  -5.248 -16.072  1.00 75.59           O
ATOM   4812  HA  LEU A 316       9.006  -6.146 -13.809  1.00 75.59           H
ATOM   4813  CB  LEU A 316       7.197  -5.464 -12.928  1.00 75.59           C
ATOM   4814 1HB  LEU A 316       6.767  -4.509 -12.624  1.00 75.59           H
ATOM   4815 2HB  LEU A 316       6.492  -5.924 -13.622  1.00 75.59           H
ATOM   4816  CG  LEU A 316       7.309  -6.358 -11.691  1.00 75.59           C
ATOM   4817  HG  LEU A 316       8.043  -5.916 -11.017  1.00 75.59           H
ATOM   4818  CD1 LEU A 316       5.980  -6.418 -10.936  1.00 75.59           C
ATOM   4819 1HD1 LEU A 316       5.697  -5.415 -10.618  1.00 75.59           H
ATOM   4820 2HD1 LEU A 316       5.208  -6.823 -11.591  1.00 75.59           H
ATOM   4821 3HD1 LEU A 316       6.088  -7.060 -10.062  1.00 75.59           H
ATOM   4822  CD2 LEU A 316       7.820  -7.750 -12.066  1.00 75.59           C
ATOM   4823 1HD2 LEU A 316       7.129  -8.214 -12.770  1.00 75.59           H
ATOM   4824 2HD2 LEU A 316       8.804  -7.665 -12.526  1.00 75.59           H
ATOM   4825 3HD2 LEU A 316       7.890  -8.365 -11.168  1.00 75.59           H
ATOM   4826  HN  LEU A 316       8.988  -4.030 -12.017  1.00 75.59           H
ATOM   4827  N   TYR A 317       8.086  -3.248 -15.046  1.00 64.35           N
ATOM   4828  CA  TYR A 317       7.824  -2.523 -16.277  1.00 64.35           C
ATOM   4829  C   TYR A 317       9.044  -2.550 -17.200  1.00 64.35           C
ATOM   4830  O   TYR A 317       8.902  -2.594 -18.421  1.00 64.35           O
ATOM   4831  HA  TYR A 317       6.986  -3.006 -16.780  1.00 64.35           H
ATOM   4832  CB  TYR A 317       7.545  -1.077 -15.863  1.00 64.35           C
ATOM   4833 1HB  TYR A 317       8.430  -0.672 -15.372  1.00 64.35           H
ATOM   4834 2HB  TYR A 317       7.376  -0.479 -16.759  1.00 64.35           H
ATOM   4835  CG  TYR A 317       6.344  -0.918 -14.929  1.00 64.35           C
ATOM   4836  CD1 TYR A 317       5.256  -1.756 -15.055  1.00 64.35           C
ATOM   4837  HD1 TYR A 317       5.252  -2.532 -15.820  1.00 64.35           H
ATOM   4838  CD2 TYR A 317       6.349   0.065 -13.959  1.00 64.35           C
ATOM   4839  HD2 TYR A 317       7.209   0.728 -13.860  1.00 64.35           H
ATOM   4840  CE1 TYR A 317       4.125  -1.607 -14.175  1.00 64.35           C
ATOM   4841  HE1 TYR A 317       3.259  -2.263 -14.264  1.00 64.35           H
ATOM   4842  CE2 TYR A 317       5.219   0.214 -13.080  1.00 64.35           C
ATOM   4843  HE2 TYR A 317       5.210   0.986 -12.310  1.00 64.35           H
ATOM   4844  CZ  TYR A 317       4.163  -0.629 -13.231  1.00 64.35           C
ATOM   4845  OH  TYR A 317       3.096  -0.488 -12.400  1.00 64.35           O
ATOM   4846  HH  TYR A 317       2.419  -1.199 -12.589  1.00 64.35           H
ATOM   4847  HN  TYR A 317       8.093  -2.687 -14.218  1.00 64.35           H
ATOM   4848  N   VAL A 318      10.215  -2.523 -16.581  1.00 67.40           N
ATOM   4849  CA  VAL A 318      11.459  -2.527 -17.332  1.00 67.40           C
ATOM   4850  C   VAL A 318      11.582  -3.846 -18.098  1.00 67.40           C
ATOM   4851  O   VAL A 318      11.826  -3.848 -19.303  1.00 67.40           O
ATOM   4852  HA  VAL A 318      11.413  -1.708 -18.050  1.00 67.40           H
ATOM   4853  CB  VAL A 318      12.639  -2.269 -16.393  1.00 67.40           C
ATOM   4854  HB  VAL A 318      12.588  -2.997 -15.583  1.00 67.40           H
ATOM   4855  CG1 VAL A 318      13.971  -2.468 -17.119  1.00 67.40           C
ATOM   4856 1HG1 VAL A 318      14.035  -3.491 -17.487  1.00 67.40           H
ATOM   4857 2HG1 VAL A 318      14.034  -1.775 -17.957  1.00 67.40           H
ATOM   4858 3HG1 VAL A 318      14.793  -2.278 -16.428  1.00 67.40           H
ATOM   4859  CG2 VAL A 318      12.553  -0.872 -15.776  1.00 67.40           C
ATOM   4860 1HG2 VAL A 318      12.567  -0.124 -16.568  1.00 67.40           H
ATOM   4861 2HG2 VAL A 318      11.627  -0.782 -15.207  1.00 67.40           H
ATOM   4862 3HG2 VAL A 318      13.403  -0.715 -15.112  1.00 67.40           H
ATOM   4863  HN  VAL A 318      10.322  -2.497 -15.587  1.00 67.40           H
ATOM   4864  N   PHE A 319      11.407  -4.937 -17.366  1.00 67.49           N
ATOM   4865  CA  PHE A 319      11.673  -6.256 -17.914  1.00 67.49           C
ATOM   4866  C   PHE A 319      10.557  -6.690 -18.866  1.00 67.49           C
ATOM   4867  O   PHE A 319      10.817  -7.332 -19.883  1.00 67.49           O
ATOM   4868  HA  PHE A 319      12.613  -6.195 -18.463  1.00 67.49           H
ATOM   4869  CB  PHE A 319      11.727  -7.228 -16.734  1.00 67.49           C
ATOM   4870 1HB  PHE A 319      10.946  -6.963 -16.022  1.00 67.49           H
ATOM   4871 2HB  PHE A 319      11.503  -8.233 -17.093  1.00 67.49           H
ATOM   4872  CG  PHE A 319      13.074  -7.251 -16.008  1.00 67.49           C
ATOM   4873  CD1 PHE A 319      14.163  -7.798 -16.611  1.00 67.49           C
ATOM   4874  HD1 PHE A 319      14.076  -8.221 -17.612  1.00 67.49           H
ATOM   4875  CD2 PHE A 319      13.182  -6.724 -14.759  1.00 67.49           C
ATOM   4876  HD2 PHE A 319      12.309  -6.285 -14.275  1.00 67.49           H
ATOM   4877  CE1 PHE A 319      15.413  -7.819 -15.937  1.00 67.49           C
ATOM   4878  HE1 PHE A 319      16.285  -8.258 -16.421  1.00 67.49           H
ATOM   4879  CE2 PHE A 319      14.432  -6.745 -14.085  1.00 67.49           C
ATOM   4880  HE2 PHE A 319      14.518  -6.322 -13.084  1.00 67.49           H
ATOM   4881  CZ  PHE A 319      15.520  -7.292 -14.688  1.00 67.49           C
ATOM   4882  HZ  PHE A 319      16.480  -7.308 -14.171  1.00 67.49           H
ATOM   4883  HN  PHE A 319      11.090  -4.929 -16.418  1.00 67.49           H
ATOM   4884  N   VAL A 320       9.337  -6.323 -18.503  1.00 70.36           N
ATOM   4885  CA  VAL A 320       8.162  -6.890 -19.143  1.00 70.36           C
ATOM   4886  C   VAL A 320       7.651  -5.921 -20.211  1.00 70.36           C
ATOM   4887  O   VAL A 320       6.982  -6.332 -21.158  1.00 70.36           O
ATOM   4888  HA  VAL A 320       8.468  -7.817 -19.628  1.00 70.36           H
ATOM   4889  CB  VAL A 320       7.106  -7.231 -18.090  1.00 70.36           C
ATOM   4890  HB  VAL A 320       6.592  -6.309 -17.820  1.00 70.36           H
ATOM   4891  CG1 VAL A 320       6.065  -8.202 -18.652  1.00 70.36           C
ATOM   4892 1HG1 VAL A 320       5.570  -7.747 -19.510  1.00 70.36           H
ATOM   4893 2HG1 VAL A 320       6.558  -9.123 -18.964  1.00 70.36           H
ATOM   4894 3HG1 VAL A 320       5.326  -8.428 -17.884  1.00 70.36           H
ATOM   4895  CG2 VAL A 320       7.755  -7.795 -16.825  1.00 70.36           C
ATOM   4896 1HG2 VAL A 320       8.307  -8.702 -17.073  1.00 70.36           H
ATOM   4897 2HG2 VAL A 320       8.439  -7.057 -16.407  1.00 70.36           H
ATOM   4898 3HG2 VAL A 320       6.982  -8.029 -16.093  1.00 70.36           H
ATOM   4899  HN  VAL A 320       9.145  -5.652 -17.786  1.00 70.36           H
ATOM   4900  N   GLY A 321       7.986  -4.653 -20.023  1.00 72.17           N
ATOM   4901  CA  GLY A 321       7.459  -3.605 -20.881  1.00 72.17           C
ATOM   4902  C   GLY A 321       8.420  -3.307 -22.034  1.00 72.17           C
ATOM   4903  O   GLY A 321       9.372  -2.546 -21.872  1.00 72.17           O
ATOM   4904 1HA  GLY A 321       6.491  -3.908 -21.279  1.00 72.17           H
ATOM   4905 2HA  GLY A 321       7.295  -2.700 -20.297  1.00 72.17           H
ATOM   4906  HN  GLY A 321       8.603  -4.339 -19.302  1.00 72.17           H
ATOM   4907  N   GLU A 322       8.136  -3.922 -23.173  1.00 64.15           N
ATOM   4908  CA  GLU A 322       8.883  -3.635 -24.385  1.00 64.15           C
ATOM   4909  C   GLU A 322       8.815  -2.142 -24.710  1.00 64.15           C
ATOM   4910  O   GLU A 322       9.823  -1.534 -25.068  1.00 64.15           O
ATOM   4911  HA  GLU A 322       9.913  -3.919 -24.165  1.00 64.15           H
ATOM   4912  CB  GLU A 322       8.371  -4.475 -25.557  1.00 64.15           C
ATOM   4913 1HB  GLU A 322       7.281  -4.478 -25.558  1.00 64.15           H
ATOM   4914 2HB  GLU A 322       8.802  -4.108 -26.489  1.00 64.15           H
ATOM   4915  CG  GLU A 322       8.816  -5.933 -25.422  1.00 64.15           C
ATOM   4916 1HG  GLU A 322       9.890  -5.974 -25.245  1.00 64.15           H
ATOM   4917 2HG  GLU A 322       8.332  -6.386 -24.557  1.00 64.15           H
ATOM   4918  CD  GLU A 322       8.471  -6.730 -26.682  1.00 64.15           C
ATOM   4919  OE1 GLU A 322       8.848  -7.921 -26.721  1.00 64.15           O
ATOM   4920  OE2 GLU A 322       7.837  -6.130 -27.577  1.00 64.15           O
ATOM   4921  HN  GLU A 322       7.412  -4.604 -23.275  1.00 64.15           H
ATOM   4922  N   ARG A 323       7.616  -1.593 -24.574  1.00 61.93           N
ATOM   4923  CA  ARG A 323       7.391  -0.196 -24.903  1.00 61.93           C
ATOM   4924  C   ARG A 323       8.193   0.706 -23.963  1.00 61.93           C
ATOM   4925  O   ARG A 323       8.836   1.656 -24.408  1.00 61.93           O
ATOM   4926  HA  ARG A 323       7.733  -0.093 -25.932  1.00 61.93           H
ATOM   4927  CB  ARG A 323       5.907   0.162 -24.799  1.00 61.93           C
ATOM   4928 1HB  ARG A 323       5.325  -0.492 -25.449  1.00 61.93           H
ATOM   4929 2HB  ARG A 323       5.558  -0.009 -23.780  1.00 61.93           H
ATOM   4930  CG  ARG A 323       5.667   1.622 -25.187  1.00 61.93           C
ATOM   4931 1HG  ARG A 323       6.212   2.277 -24.507  1.00 61.93           H
ATOM   4932 2HG  ARG A 323       6.057   1.805 -26.188  1.00 61.93           H
ATOM   4933  CD  ARG A 323       4.175   1.962 -25.146  1.00 61.93           C
ATOM   4934 1HD  ARG A 323       3.643   1.395 -25.909  1.00 61.93           H
ATOM   4935 2HD  ARG A 323       3.755   1.673 -24.183  1.00 61.93           H
ATOM   4936  NE  ARG A 323       3.981   3.412 -25.367  1.00 61.93           N
ATOM   4937  HE  ARG A 323       4.681   3.906 -25.882  1.00 61.93           H
ATOM   4938  CZ  ARG A 323       2.925   4.105 -24.919  1.00 61.93           C
ATOM   4939  NH1 ARG A 323       1.956   3.495 -24.222  1.00 61.93           N
ATOM   4940 1HH1 ARG A 323       2.018   2.515 -24.033  1.00 61.93           H
ATOM   4941 2HH1 ARG A 323       1.172   4.019 -23.892  1.00 61.93           H
ATOM   4942  NH2 ARG A 323       2.852   5.418 -25.178  1.00 61.93           N
ATOM   4943 1HH2 ARG A 323       2.070   5.950 -24.851  1.00 61.93           H
ATOM   4944 2HH2 ARG A 323       3.579   5.866 -25.699  1.00 61.93           H
ATOM   4945  HN  ARG A 323       6.810  -2.086 -24.247  1.00 61.93           H
ATOM   4946  N   PHE A 324       8.129   0.378 -22.681  1.00 73.02           N
ATOM   4947  CA  PHE A 324       8.777   1.192 -21.667  1.00 73.02           C
ATOM   4948  C   PHE A 324      10.298   1.165 -21.830  1.00 73.02           C
ATOM   4949  O   PHE A 324      10.962   2.186 -21.664  1.00 73.02           O
ATOM   4950  HA  PHE A 324       8.418   2.214 -21.794  1.00 73.02           H
ATOM   4951  CB  PHE A 324       8.410   0.590 -20.309  1.00 73.02           C
ATOM   4952 1HB  PHE A 324       7.326   0.500 -20.243  1.00 73.02           H
ATOM   4953 2HB  PHE A 324       8.818  -0.419 -20.248  1.00 73.02           H
ATOM   4954  CG  PHE A 324       8.914   1.400 -19.112  1.00 73.02           C
ATOM   4955  CD1 PHE A 324      10.077   1.054 -18.498  1.00 73.02           C
ATOM   4956  HD1 PHE A 324      10.650   0.200 -18.857  1.00 73.02           H
ATOM   4957  CD2 PHE A 324       8.198   2.466 -18.663  1.00 73.02           C
ATOM   4958  HD2 PHE A 324       7.266   2.743 -19.156  1.00 73.02           H
ATOM   4959  CE1 PHE A 324      10.544   1.806 -17.387  1.00 73.02           C
ATOM   4960  HE1 PHE A 324      11.476   1.529 -16.895  1.00 73.02           H
ATOM   4961  CE2 PHE A 324       8.666   3.218 -17.553  1.00 73.02           C
ATOM   4962  HE2 PHE A 324       8.092   4.072 -17.193  1.00 73.02           H
ATOM   4963  CZ  PHE A 324       9.828   2.872 -16.939  1.00 73.02           C
ATOM   4964  HZ  PHE A 324      10.187   3.449 -16.086  1.00 73.02           H
ATOM   4965  HN  PHE A 324       7.647  -0.426 -22.333  1.00 73.02           H
ATOM   4966  N   ARG A 325      10.805  -0.016 -22.154  1.00 71.83           N
ATOM   4967  CA  ARG A 325      12.235  -0.189 -22.346  1.00 71.83           C
ATOM   4968  C   ARG A 325      12.744   0.763 -23.430  1.00 71.83           C
ATOM   4969  O   ARG A 325      13.769   1.419 -23.253  1.00 71.83           O
ATOM   4970  HA  ARG A 325      12.676   0.047 -21.377  1.00 71.83           H
ATOM   4971  CB  ARG A 325      12.567  -1.628 -22.743  1.00 71.83           C
ATOM   4972 1HB  ARG A 325      11.889  -1.958 -23.531  1.00 71.83           H
ATOM   4973 2HB  ARG A 325      13.576  -1.673 -23.153  1.00 71.83           H
ATOM   4974  CG  ARG A 325      12.456  -2.569 -21.542  1.00 71.83           C
ATOM   4975 1HG  ARG A 325      12.864  -2.082 -20.656  1.00 71.83           H
ATOM   4976 2HG  ARG A 325      11.407  -2.779 -21.335  1.00 71.83           H
ATOM   4977  CD  ARG A 325      13.203  -3.879 -21.800  1.00 71.83           C
ATOM   4978 1HD  ARG A 325      14.261  -3.677 -21.969  1.00 71.83           H
ATOM   4979 2HD  ARG A 325      13.138  -4.523 -20.923  1.00 71.83           H
ATOM   4980  NE  ARG A 325      12.626  -4.567 -22.976  1.00 71.83           N
ATOM   4981  HE  ARG A 325      12.680  -4.107 -23.862  1.00 71.83           H
ATOM   4982  CZ  ARG A 325      12.034  -5.769 -22.928  1.00 71.83           C
ATOM   4983  NH1 ARG A 325      11.932  -6.431 -21.767  1.00 71.83           N
ATOM   4984 1HH1 ARG A 325      12.300  -6.028 -20.928  1.00 71.83           H
ATOM   4985 2HH1 ARG A 325      11.489  -7.327 -21.739  1.00 71.83           H
ATOM   4986  NH2 ARG A 325      11.545  -6.298 -24.057  1.00 71.83           N
ATOM   4987 1HH2 ARG A 325      11.101  -7.194 -24.039  1.00 71.83           H
ATOM   4988 2HH2 ARG A 325      11.625  -5.798 -24.919  1.00 71.83           H
ATOM   4989  HN  ARG A 325      10.258  -0.843 -22.285  1.00 71.83           H
ATOM   4990  N   ARG A 326      12.004   0.808 -24.528  1.00 67.84           N
ATOM   4991  CA  ARG A 326      12.384   1.647 -25.652  1.00 67.84           C
ATOM   4992  C   ARG A 326      12.349   3.123 -25.248  1.00 67.84           C
ATOM   4993  O   ARG A 326      13.280   3.871 -25.539  1.00 67.84           O
ATOM   4994  HA  ARG A 326      13.396   1.333 -25.905  1.00 67.84           H
ATOM   4995  CB  ARG A 326      11.448   1.429 -26.843  1.00 67.84           C
ATOM   4996 1HB  ARG A 326      10.411   1.479 -26.509  1.00 67.84           H
ATOM   4997 2HB  ARG A 326      11.587   2.229 -27.570  1.00 67.84           H
ATOM   4998  CG  ARG A 326      11.711   0.076 -27.506  1.00 67.84           C
ATOM   4999 1HG  ARG A 326      12.777  -0.035 -27.703  1.00 67.84           H
ATOM   5000 2HG  ARG A 326      11.427  -0.728 -26.827  1.00 67.84           H
ATOM   5001  CD  ARG A 326      10.928  -0.054 -28.815  1.00 67.84           C
ATOM   5002 1HD  ARG A 326      10.001   0.515 -28.752  1.00 67.84           H
ATOM   5003 2HD  ARG A 326      11.506   0.367 -29.637  1.00 67.84           H
ATOM   5004  NE  ARG A 326      10.629  -1.478 -29.086  1.00 67.84           N
ATOM   5005  HE  ARG A 326      11.059  -2.167 -28.501  1.00 67.84           H
ATOM   5006  CZ  ARG A 326       9.819  -1.902 -30.065  1.00 67.84           C
ATOM   5007  NH1 ARG A 326       9.217  -1.023 -30.878  1.00 67.84           N
ATOM   5008 1HH1 ARG A 326       9.371  -0.043 -30.756  1.00 67.84           H
ATOM   5009 2HH1 ARG A 326       8.614  -1.348 -31.607  1.00 67.84           H
ATOM   5010  NH2 ARG A 326       9.620  -3.218 -30.219  1.00 67.84           N
ATOM   5011 1HH2 ARG A 326       9.018  -3.551 -30.945  1.00 67.84           H
ATOM   5012 2HH2 ARG A 326      10.073  -3.868 -29.608  1.00 67.84           H
ATOM   5013  HN  ARG A 326      11.162   0.285 -24.657  1.00 67.84           H
ATOM   5014  N   ASP A 327      11.265   3.496 -24.584  1.00 77.17           N
ATOM   5015  CA  ASP A 327      11.052   4.887 -24.221  1.00 77.17           C
ATOM   5016  C   ASP A 327      12.102   5.307 -23.191  1.00 77.17           C
ATOM   5017  O   ASP A 327      12.532   6.459 -23.172  1.00 77.17           O
ATOM   5018  HA  ASP A 327      11.137   5.443 -25.154  1.00 77.17           H
ATOM   5019  CB  ASP A 327       9.670   5.087 -23.595  1.00 77.17           C
ATOM   5020 1HB  ASP A 327       9.519   4.360 -22.797  1.00 77.17           H
ATOM   5021 2HB  ASP A 327       9.613   6.076 -23.141  1.00 77.17           H
ATOM   5022  CG  ASP A 327       8.566   4.937 -24.644  1.00 77.17           C
ATOM   5023  OD1 ASP A 327       8.912   4.992 -25.844  1.00 77.17           O
ATOM   5024  OD2 ASP A 327       7.401   4.771 -24.222  1.00 77.17           O
ATOM   5025  HN  ASP A 327      10.541   2.869 -24.297  1.00 77.17           H
ATOM   5026  N   LEU A 328      12.485   4.349 -22.359  1.00 79.59           N
ATOM   5027  CA  LEU A 328      13.528   4.585 -21.375  1.00 79.59           C
ATOM   5028  C   LEU A 328      14.834   4.928 -22.095  1.00 79.59           C
ATOM   5029  O   LEU A 328      15.428   5.976 -21.845  1.00 79.59           O
ATOM   5030  HA  LEU A 328      13.226   5.447 -20.779  1.00 79.59           H
ATOM   5031  CB  LEU A 328      13.645   3.394 -20.422  1.00 79.59           C
ATOM   5032 1HB  LEU A 328      12.718   3.315 -19.855  1.00 79.59           H
ATOM   5033 2HB  LEU A 328      13.734   2.485 -21.018  1.00 79.59           H
ATOM   5034  CG  LEU A 328      14.812   3.438 -19.434  1.00 79.59           C
ATOM   5035  HG  LEU A 328      15.739   3.514 -20.002  1.00 79.59           H
ATOM   5036  CD1 LEU A 328      14.727   4.678 -18.540  1.00 79.59           C
ATOM   5037 1HD1 LEU A 328      14.759   5.574 -19.159  1.00 79.59           H
ATOM   5038 2HD1 LEU A 328      13.793   4.657 -17.978  1.00 79.59           H
ATOM   5039 3HD1 LEU A 328      15.568   4.684 -17.847  1.00 79.59           H
ATOM   5040  CD2 LEU A 328      14.888   2.147 -18.617  1.00 79.59           C
ATOM   5041 1HD2 LEU A 328      13.961   2.015 -18.058  1.00 79.59           H
ATOM   5042 2HD2 LEU A 328      15.031   1.300 -19.288  1.00 79.59           H
ATOM   5043 3HD2 LEU A 328      15.726   2.205 -17.922  1.00 79.59           H
ATOM   5044  HN  LEU A 328      12.097   3.428 -22.350  1.00 79.59           H
ATOM   5045  N   VAL A 329      15.243   4.025 -22.973  1.00 80.03           N
ATOM   5046  CA  VAL A 329      16.512   4.174 -23.665  1.00 80.03           C
ATOM   5047  C   VAL A 329      16.493   5.468 -24.482  1.00 80.03           C
ATOM   5048  O   VAL A 329      17.512   6.145 -24.603  1.00 80.03           O
ATOM   5049  HA  VAL A 329      17.293   4.250 -22.908  1.00 80.03           H
ATOM   5050  CB  VAL A 329      16.795   2.934 -24.515  1.00 80.03           C
ATOM   5051  HB  VAL A 329      15.941   2.778 -25.175  1.00 80.03           H
ATOM   5052  CG1 VAL A 329      18.033   3.139 -25.389  1.00 80.03           C
ATOM   5053 1HG1 VAL A 329      17.873   3.988 -26.053  1.00 80.03           H
ATOM   5054 2HG1 VAL A 329      18.898   3.332 -24.755  1.00 80.03           H
ATOM   5055 3HG1 VAL A 329      18.211   2.242 -25.983  1.00 80.03           H
ATOM   5056  CG2 VAL A 329      16.943   1.690 -23.637  1.00 80.03           C
ATOM   5057 1HG2 VAL A 329      17.770   1.833 -22.941  1.00 80.03           H
ATOM   5058 2HG2 VAL A 329      16.022   1.528 -23.077  1.00 80.03           H
ATOM   5059 3HG2 VAL A 329      17.143   0.823 -24.266  1.00 80.03           H
ATOM   5060  HN  VAL A 329      14.725   3.204 -23.214  1.00 80.03           H
ATOM   5061  N   LYS A 330      15.322   5.771 -25.023  1.00 74.47           N
ATOM   5062  CA  LYS A 330      15.152   6.980 -25.810  1.00 74.47           C
ATOM   5063  C   LYS A 330      15.394   8.201 -24.919  1.00 74.47           C
[truncated: 117,162 more chars]
