# Supplementary material for: Noncanonical roles of chemokine regions in CCR9 activation revealed by structural modeling and mutational mapping
Source: Nat Commun. 2025 Aug 18;16:7695. doi: 10.1038/s41467-025-62321-9 (PMC12361432; doi:10.1038/s41467-025-62321-9)
Supplement: Supplementary file 5 — Supplementary Data 3 [file 41467_2025_62321_MOESM5_ESM.zip › CCR9_CCL25_14_rnk2.pdb]

ATOM      1  N   GLU A  20      -3.676  -5.560  58.638  1.00 48.34           N
ATOM      2  CA  GLU A  20      -3.841  -6.412  57.472  1.00 48.34           C
ATOM      3  C   GLU A  20      -4.134  -7.850  57.903  1.00 48.34           C
ATOM      4  O   GLU A  20      -3.223  -8.588  58.277  1.00 48.34           O
ATOM      5  HA  GLU A  20      -4.697  -6.005  56.935  1.00 48.34           H
ATOM      6  CB  GLU A  20      -2.607  -6.350  56.570  1.00 48.34           C
ATOM      7 1HB  GLU A  20      -1.710  -6.251  57.181  1.00 48.34           H
ATOM      8 2HB  GLU A  20      -2.588  -7.220  55.914  1.00 48.34           H
ATOM      9  CG  GLU A  20      -2.656  -5.123  55.657  1.00 48.34           C
ATOM     10 1HG  GLU A  20      -3.683  -4.942  55.340  1.00 48.34           H
ATOM     11 2HG  GLU A  20      -2.334  -4.241  56.210  1.00 48.34           H
ATOM     12  CD  GLU A  20      -1.764  -5.317  54.429  1.00 48.34           C
ATOM     13  OE1 GLU A  20      -2.013  -4.609  53.429  1.00 48.34           O
ATOM     14  OE2 GLU A  20      -0.853  -6.168  54.519  1.00 48.34           O
ATOM     15  HN  GLU A  20      -3.777  -6.024  59.518  1.00 48.34           H
ATOM     16  N   SER A  21      -5.408  -8.207  57.837  1.00 55.54           N
ATOM     17  CA  SER A  21      -5.828  -9.554  58.182  1.00 55.54           C
ATOM     18  C   SER A  21      -5.024 -10.575  57.374  1.00 55.54           C
ATOM     19  O   SER A  21      -4.720 -10.346  56.205  1.00 55.54           O
ATOM     20  HA  SER A  21      -5.618  -9.658  59.247  1.00 55.54           H
ATOM     21  CB  SER A  21      -7.326  -9.744  57.938  1.00 55.54           C
ATOM     22 1HB  SER A  21      -7.614 -10.757  58.219  1.00 55.54           H
ATOM     23 2HB  SER A  21      -7.887  -9.064  58.578  1.00 55.54           H
ATOM     24  OG  SER A  21      -7.679  -9.512  56.577  1.00 55.54           O
ATOM     25  HG  SER A  21      -7.994 -10.363  56.155  1.00 55.54           H
ATOM     26  HN  SER A  21      -6.146  -7.594  57.553  1.00 55.54           H
ATOM     27  N   THR A  22      -4.705 -11.681  58.030  1.00 57.98           N
ATOM     28  CA  THR A  22      -3.956 -12.746  57.383  1.00 57.98           C
ATOM     29  C   THR A  22      -4.621 -13.137  56.062  1.00 57.98           C
ATOM     30  O   THR A  22      -3.943 -13.533  55.115  1.00 57.98           O
ATOM     31  HA  THR A  22      -2.962 -12.369  57.142  1.00 57.98           H
ATOM     32  CB  THR A  22      -3.837 -13.908  58.371  1.00 57.98           C
ATOM     33  HB  THR A  22      -3.904 -14.866  57.855  1.00 57.98           H
ATOM     34  OG1 THR A  22      -4.858 -13.654  59.331  1.00 57.98           O
ATOM     35  HG1 THR A  22      -5.054 -14.486  59.850  1.00 57.98           H
ATOM     36  CG2 THR A  22      -2.541 -13.856  59.182  1.00 57.98           C
ATOM     37 1HG2 THR A  22      -2.505 -12.927  59.751  1.00 57.98           H
ATOM     38 2HG2 THR A  22      -1.687 -13.900  58.506  1.00 57.98           H
ATOM     39 3HG2 THR A  22      -2.506 -14.703  59.867  1.00 57.98           H
ATOM     40  HN  THR A  22      -4.947 -11.856  58.985  1.00 57.98           H
ATOM     41  N   SER A  23      -5.940 -13.013  56.040  1.00 60.22           N
ATOM     42  CA  SER A  23      -6.701 -13.320  54.840  1.00 60.22           C
ATOM     43  C   SER A  23      -6.252 -12.416  53.691  1.00 60.22           C
ATOM     44  O   SER A  23      -6.115 -12.870  52.556  1.00 60.22           O
ATOM     45  HA  SER A  23      -6.478 -14.363  54.616  1.00 60.22           H
ATOM     46  CB  SER A  23      -8.203 -13.161  55.085  1.00 60.22           C
ATOM     47 1HB  SER A  23      -8.754 -13.588  54.247  1.00 60.22           H
ATOM     48 2HB  SER A  23      -8.487 -13.726  55.974  1.00 60.22           H
ATOM     49  OG  SER A  23      -8.575 -11.796  55.252  1.00 60.22           O
ATOM     50  HG  SER A  23      -9.572 -11.715  55.283  1.00 60.22           H
ATOM     51  HN  SER A  23      -6.486 -12.710  56.821  1.00 60.22           H
ATOM     52  N   SER A  24      -6.036 -11.152  54.024  1.00 67.37           N
ATOM     53  CA  SER A  24      -5.643 -10.171  53.026  1.00 67.37           C
ATOM     54  C   SER A  24      -4.296 -10.560  52.413  1.00 67.37           C
ATOM     55  O   SER A  24      -4.070 -10.354  51.221  1.00 67.37           O
ATOM     56  HA  SER A  24      -6.429 -10.197  52.271  1.00 67.37           H
ATOM     57  CB  SER A  24      -5.565  -8.769  53.633  1.00 67.37           C
ATOM     58 1HB  SER A  24      -6.568  -8.428  53.887  1.00 67.37           H
ATOM     59 2HB  SER A  24      -4.996  -8.807  54.562  1.00 67.37           H
ATOM     60  OG  SER A  24      -4.958  -7.836  52.743  1.00 67.37           O
ATOM     61  HG  SER A  24      -4.850  -6.951  53.197  1.00 67.37           H
ATOM     62  HN  SER A  24      -6.125 -10.796  54.954  1.00 67.37           H
ATOM     63  N   MET A  25      -3.437 -11.116  53.254  1.00 64.87           N
ATOM     64  CA  MET A  25      -2.113 -11.521  52.814  1.00 64.87           C
ATOM     65  C   MET A  25      -2.185 -12.785  51.954  1.00 64.87           C
ATOM     66  O   MET A  25      -1.490 -12.895  50.946  1.00 64.87           O
ATOM     67  HA  MET A  25      -1.735 -10.690  52.218  1.00 64.87           H
ATOM     68  CB  MET A  25      -1.226 -11.782  54.033  1.00 64.87           C
ATOM     69 1HB  MET A  25      -1.380 -10.997  54.773  1.00 64.87           H
ATOM     70 2HB  MET A  25      -1.514 -12.723  54.501  1.00 64.87           H
ATOM     71  CG  MET A  25       0.250 -11.834  53.636  1.00 64.87           C
ATOM     72 1HG  MET A  25       0.826 -12.340  54.410  1.00 64.87           H
ATOM     73 2HG  MET A  25       0.369 -12.413  52.720  1.00 64.87           H
ATOM     74  SD  MET A  25       0.876 -10.180  53.395  1.00 64.87           S
ATOM     75  CE  MET A  25       2.624 -10.477  53.598  1.00 64.87           C
ATOM     76 1HE  MET A  25       2.811 -10.881  54.593  1.00 64.87           H
ATOM     77 2HE  MET A  25       2.961 -11.192  52.847  1.00 64.87           H
ATOM     78 3HE  MET A  25       3.169  -9.540  53.478  1.00 64.87           H
ATOM     79  HN  MET A  25      -3.632 -11.289  54.220  1.00 64.87           H
ATOM     80  N   GLU A  26      -3.032 -13.708  52.386  1.00 60.09           N
ATOM     81  CA  GLU A  26      -3.218 -14.952  51.658  1.00 60.09           C
ATOM     82  C   GLU A  26      -3.823 -14.676  50.280  1.00 60.09           C
ATOM     83  O   GLU A  26      -3.416 -15.278  49.288  1.00 60.09           O
ATOM     84  HA  GLU A  26      -2.219 -15.374  51.546  1.00 60.09           H
ATOM     85  CB  GLU A  26      -4.088 -15.928  52.453  1.00 60.09           C
ATOM     86 1HB  GLU A  26      -4.917 -15.390  52.912  1.00 60.09           H
ATOM     87 2HB  GLU A  26      -4.410 -16.744  51.806  1.00 60.09           H
ATOM     88  CG  GLU A  26      -3.293 -16.568  53.593  1.00 60.09           C
ATOM     89 1HG  GLU A  26      -2.425 -17.088  53.188  1.00 60.09           H
ATOM     90 2HG  GLU A  26      -2.917 -15.792  54.260  1.00 60.09           H
ATOM     91  CD  GLU A  26      -4.161 -17.550  54.382  1.00 60.09           C
ATOM     92  OE1 GLU A  26      -3.565 -18.406  55.072  1.00 60.09           O
ATOM     93  OE2 GLU A  26      -5.400 -17.424  54.278  1.00 60.09           O
ATOM     94  HN  GLU A  26      -3.585 -13.617  53.214  1.00 60.09           H
ATOM     95  N   ASP A  27      -4.784 -13.764  50.263  1.00 66.43           N
ATOM     96  CA  ASP A  27      -5.481 -13.434  49.032  1.00 66.43           C
ATOM     97  C   ASP A  27      -4.470 -12.935  47.997  1.00 66.43           C
ATOM     98  O   ASP A  27      -4.573 -13.261  46.816  1.00 66.43           O
ATOM     99  HA  ASP A  27      -5.971 -14.358  48.723  1.00 66.43           H
ATOM    100  CB  ASP A  27      -6.509 -12.325  49.261  1.00 66.43           C
ATOM    101 1HB  ASP A  27      -6.058 -11.519  49.839  1.00 66.43           H
ATOM    102 2HB  ASP A  27      -6.811 -11.900  48.303  1.00 66.43           H
ATOM    103  CG  ASP A  27      -7.739 -12.861  49.997  1.00 66.43           C
ATOM    104  OD1 ASP A  27      -7.954 -14.090  49.923  1.00 66.43           O
ATOM    105  OD2 ASP A  27      -8.437 -12.029  50.616  1.00 66.43           O
ATOM    106  HN  ASP A  27      -5.088 -13.257  51.070  1.00 66.43           H
ATOM    107  N   TYR A  28      -3.515 -12.153  48.479  1.00 66.05           N
ATOM    108  CA  TYR A  28      -2.507 -11.577  47.606  1.00 66.05           C
ATOM    109  C   TYR A  28      -1.529 -12.647  47.118  1.00 66.05           C
ATOM    110  O   TYR A  28      -1.099 -12.622  45.965  1.00 66.05           O
ATOM    111  HA  TYR A  28      -3.016 -11.142  46.746  1.00 66.05           H
ATOM    112  CB  TYR A  28      -1.747 -10.557  48.455  1.00 66.05           C
ATOM    113 1HB  TYR A  28      -2.450  -9.810  48.824  1.00 66.05           H
ATOM    114 2HB  TYR A  28      -1.331 -11.062  49.326  1.00 66.05           H
ATOM    115  CG  TYR A  28      -0.616  -9.845  47.708  1.00 66.05           C
ATOM    116  CD1 TYR A  28       0.677 -10.316  47.804  1.00 66.05           C
ATOM    117  HD1 TYR A  28       0.894 -11.195  48.412  1.00 66.05           H
ATOM    118  CD2 TYR A  28      -0.890  -8.733  46.939  1.00 66.05           C
ATOM    119  HD2 TYR A  28      -1.912  -8.361  46.863  1.00 66.05           H
ATOM    120  CE1 TYR A  28       1.741  -9.647  47.102  1.00 66.05           C
ATOM    121  HE1 TYR A  28       2.768 -10.009  47.169  1.00 66.05           H
ATOM    122  CE2 TYR A  28       0.174  -8.063  46.237  1.00 66.05           C
ATOM    123  HE2 TYR A  28      -0.029  -7.184  45.626  1.00 66.05           H
ATOM    124  CZ  TYR A  28       1.437  -8.554  46.352  1.00 66.05           C
ATOM    125  OH  TYR A  28       2.442  -7.922  45.689  1.00 66.05           O
ATOM    126  HH  TYR A  28       2.140  -7.015  45.394  1.00 66.05           H
ATOM    127  HN  TYR A  28      -3.425 -11.912  49.446  1.00 66.05           H
ATOM    128  N   VAL A  29      -1.205 -13.563  48.019  1.00 67.19           N
ATOM    129  CA  VAL A  29      -0.219 -14.589  47.723  1.00 67.19           C
ATOM    130  C   VAL A  29      -0.827 -15.610  46.760  1.00 67.19           C
ATOM    131  O   VAL A  29      -0.143 -16.110  45.867  1.00 67.19           O
ATOM    132  HA  VAL A  29       0.624 -14.103  47.233  1.00 67.19           H
ATOM    133  CB  VAL A  29       0.287 -15.219  49.022  1.00 67.19           C
ATOM    134  HB  VAL A  29      -0.581 -15.539  49.599  1.00 67.19           H
ATOM    135  CG1 VAL A  29       1.142 -16.454  48.736  1.00 67.19           C
ATOM    136 1HG1 VAL A  29       0.546 -17.192  48.198  1.00 67.19           H
ATOM    137 2HG1 VAL A  29       2.001 -16.168  48.128  1.00 67.19           H
ATOM    138 3HG1 VAL A  29       1.489 -16.882  49.676  1.00 67.19           H
ATOM    139  CG2 VAL A  29       1.059 -14.199  49.862  1.00 67.19           C
ATOM    140 1HG2 VAL A  29       1.915 -13.835  49.294  1.00 67.19           H
ATOM    141 2HG2 VAL A  29       0.406 -13.363  50.110  1.00 67.19           H
ATOM    142 3HG2 VAL A  29       1.407 -14.673  50.779  1.00 67.19           H
ATOM    143  HN  VAL A  29      -1.602 -13.610  48.935  1.00 67.19           H
ATOM    144  N   ASN A  30      -2.104 -15.891  46.973  1.00 61.73           N
ATOM    145  CA  ASN A  30      -2.777 -16.935  46.219  1.00 61.73           C
ATOM    146  C   ASN A  30      -3.287 -16.355  44.899  1.00 61.73           C
ATOM    147  O   ASN A  30      -3.771 -17.091  44.040  1.00 61.73           O
ATOM    148  HA  ASN A  30      -2.026 -17.711  46.071  1.00 61.73           H
ATOM    149  CB  ASN A  30      -3.979 -17.484  46.991  1.00 61.73           C
ATOM    150 1HB  ASN A  30      -4.605 -16.659  47.331  1.00 61.73           H
ATOM    151 2HB  ASN A  30      -4.591 -18.097  46.329  1.00 61.73           H
ATOM    152  CG  ASN A  30      -3.526 -18.316  48.192  1.00 61.73           C
ATOM    153  OD1 ASN A  30      -2.436 -18.865  48.224  1.00 61.73           O
ATOM    154  ND2 ASN A  30      -4.420 -18.379  49.175  1.00 61.73           N
ATOM    155 1HD2 ASN A  30      -5.296 -17.905  49.085  1.00 61.73           H
ATOM    156 2HD2 ASN A  30      -4.216 -18.900  50.003  1.00 61.73           H
ATOM    157  HN  ASN A  30      -2.675 -15.420  47.646  1.00 61.73           H
ATOM    158  N   PHE A  31      -3.162 -15.042  44.778  1.00 69.41           N
ATOM    159  CA  PHE A  31      -3.568 -14.360  43.560  1.00 69.41           C
ATOM    160  C   PHE A  31      -2.746 -14.841  42.363  1.00 69.41           C
ATOM    161  O   PHE A  31      -1.517 -14.822  42.400  1.00 69.41           O
ATOM    162  HA  PHE A  31      -4.620 -14.593  43.395  1.00 69.41           H
ATOM    163  CB  PHE A  31      -3.307 -12.868  43.775  1.00 69.41           C
ATOM    164 1HB  PHE A  31      -3.770 -12.560  44.713  1.00 69.41           H
ATOM    165 2HB  PHE A  31      -2.234 -12.708  43.882  1.00 69.41           H
ATOM    166  CG  PHE A  31      -3.831 -11.976  42.648  1.00 69.41           C
ATOM    167  CD1 PHE A  31      -2.979 -11.517  41.692  1.00 69.41           C
ATOM    168  HD1 PHE A  31      -1.923 -11.785  41.730  1.00 69.41           H
ATOM    169  CD2 PHE A  31      -5.149 -11.642  42.602  1.00 69.41           C
ATOM    170  HD2 PHE A  31      -5.831 -12.010  43.368  1.00 69.41           H
ATOM    171  CE1 PHE A  31      -3.465 -10.689  40.646  1.00 69.41           C
ATOM    172  HE1 PHE A  31      -2.782 -10.321  39.880  1.00 69.41           H
ATOM    173  CE2 PHE A  31      -5.635 -10.814  41.555  1.00 69.41           C
ATOM    174  HE2 PHE A  31      -6.691 -10.546  41.518  1.00 69.41           H
ATOM    175  CZ  PHE A  31      -4.783 -10.355  40.600  1.00 69.41           C
ATOM    176  HZ  PHE A  31      -5.156  -9.720  39.796  1.00 69.41           H
ATOM    177  HN  PHE A  31      -2.792 -14.447  45.492  1.00 69.41           H
ATOM    178  N   ASN A  32      -3.459 -15.262  41.328  1.00 60.43           N
ATOM    179  CA  ASN A  32      -2.812 -15.743  40.119  1.00 60.43           C
ATOM    180  C   ASN A  32      -2.376 -14.548  39.269  1.00 60.43           C
ATOM    181  O   ASN A  32      -3.168 -14.007  38.500  1.00 60.43           O
ATOM    182  HA  ASN A  32      -1.967 -16.340  40.465  1.00 60.43           H
ATOM    183  CB  ASN A  32      -3.770 -16.594  39.283  1.00 60.43           C
ATOM    184 1HB  ASN A  32      -4.283 -17.309  39.926  1.00 60.43           H
ATOM    185 2HB  ASN A  32      -4.535 -15.957  38.839  1.00 60.43           H
ATOM    186  CG  ASN A  32      -3.018 -17.341  38.179  1.00 60.43           C
ATOM    187  OD1 ASN A  32      -1.817 -17.210  38.012  1.00 60.43           O
ATOM    188  ND2 ASN A  32      -3.790 -18.131  37.438  1.00 60.43           N
ATOM    189 1HD2 ASN A  32      -4.770 -18.193  37.628  1.00 60.43           H
ATOM    190 2HD2 ASN A  32      -3.391 -18.662  36.691  1.00 60.43           H
ATOM    191  HN  ASN A  32      -4.459 -15.278  41.307  1.00 60.43           H
ATOM    192  N   PHE A  33      -1.116 -14.172  39.437  1.00 63.83           N
ATOM    193  CA  PHE A  33      -0.539 -13.110  38.631  1.00 63.83           C
ATOM    194  C   PHE A  33      -0.163 -13.622  37.239  1.00 63.83           C
ATOM    195  O   PHE A  33       0.995 -13.534  36.833  1.00 63.83           O
ATOM    196  HA  PHE A  33      -1.293 -12.329  38.537  1.00 63.83           H
ATOM    197  CB  PHE A  33       0.728 -12.642  39.349  1.00 63.83           C
ATOM    198 1HB  PHE A  33       1.365 -13.505  39.541  1.00 63.83           H
ATOM    199 2HB  PHE A  33       1.284 -11.977  38.687  1.00 63.83           H
ATOM    200  CG  PHE A  33       0.463 -11.917  40.670  1.00 63.83           C
ATOM    201  CD1 PHE A  33       0.175 -10.588  40.671  1.00 63.83           C
ATOM    202  HD1 PHE A  33       0.133 -10.039  39.730  1.00 63.83           H
ATOM    203  CD2 PHE A  33       0.516 -12.602  41.843  1.00 63.83           C
ATOM    204  HD2 PHE A  33       0.747 -13.668  41.843  1.00 63.83           H
ATOM    205  CE1 PHE A  33      -0.071  -9.916  41.897  1.00 63.83           C
ATOM    206  HE1 PHE A  33      -0.302  -8.851  41.898  1.00 63.83           H
ATOM    207  CE2 PHE A  33       0.270 -11.930  43.070  1.00 63.83           C
ATOM    208  HE2 PHE A  33       0.313 -12.479  44.010  1.00 63.83           H
ATOM    209  CZ  PHE A  33      -0.018 -10.601  43.071  1.00 63.83           C
ATOM    210  HZ  PHE A  33      -0.207 -10.085  44.012  1.00 63.83           H
ATOM    211  HN  PHE A  33      -0.496 -14.578  40.108  1.00 63.83           H
ATOM    212  N   THR A  34      -1.163 -14.145  36.545  1.00 63.45           N
ATOM    213  CA  THR A  34      -1.053 -14.351  35.111  1.00 63.45           C
ATOM    214  C   THR A  34      -0.647 -13.050  34.416  1.00 63.45           C
ATOM    215  O   THR A  34      -1.298 -12.020  34.589  1.00 63.45           O
ATOM    216  HA  THR A  34      -0.257 -15.073  34.927  1.00 63.45           H
ATOM    217  CB  THR A  34      -2.383 -14.918  34.611  1.00 63.45           C
ATOM    218  HB  THR A  34      -2.781 -14.315  33.795  1.00 63.45           H
ATOM    219  OG1 THR A  34      -3.194 -14.984  35.781  1.00 63.45           O
ATOM    220  HG1 THR A  34      -3.659 -14.110  35.924  1.00 63.45           H
ATOM    221  CG2 THR A  34      -2.265 -16.375  34.157  1.00 63.45           C
ATOM    222 1HG2 THR A  34      -1.930 -16.989  34.993  1.00 63.45           H
ATOM    223 2HG2 THR A  34      -1.543 -16.444  33.344  1.00 63.45           H
ATOM    224 3HG2 THR A  34      -3.236 -16.728  33.812  1.00 63.45           H
ATOM    225  HN  THR A  34      -2.035 -14.427  36.947  1.00 63.45           H
ATOM    226  N   ASP A  35       0.426 -13.138  33.643  1.00 68.27           N
ATOM    227  CA  ASP A  35       1.031 -11.951  33.064  1.00 68.27           C
ATOM    228  C   ASP A  35       0.288 -11.580  31.779  1.00 68.27           C
ATOM    229  O   ASP A  35       0.699 -11.968  30.686  1.00 68.27           O
ATOM    230  HA  ASP A  35       0.945 -11.182  33.832  1.00 68.27           H
ATOM    231  CB  ASP A  35       2.498 -12.199  32.707  1.00 68.27           C
ATOM    232 1HB  ASP A  35       2.936 -12.897  33.420  1.00 68.27           H
ATOM    233 2HB  ASP A  35       2.563 -12.665  31.724  1.00 68.27           H
ATOM    234  CG  ASP A  35       3.292 -10.891  32.712  1.00 68.27           C
ATOM    235  OD1 ASP A  35       2.663  -9.847  32.988  1.00 68.27           O
ATOM    236  OD2 ASP A  35       4.509 -10.966  32.439  1.00 68.27           O
ATOM    237  HN  ASP A  35       0.879 -13.999  33.412  1.00 68.27           H
ATOM    238  N   PHE A  36      -0.793 -10.834  31.953  1.00 82.15           N
ATOM    239  CA  PHE A  36      -1.549 -10.335  30.816  1.00 82.15           C
ATOM    240  C   PHE A  36      -0.886  -9.092  30.221  1.00 82.15           C
ATOM    241  O   PHE A  36      -1.263  -8.639  29.141  1.00 82.15           O
ATOM    242  HA  PHE A  36      -1.569 -11.128  30.068  1.00 82.15           H
ATOM    243  CB  PHE A  36      -2.939  -9.960  31.333  1.00 82.15           C
ATOM    244 1HB  PHE A  36      -2.829  -9.294  32.189  1.00 82.15           H
ATOM    245 2HB  PHE A  36      -3.464  -9.400  30.559  1.00 82.15           H
ATOM    246  CG  PHE A  36      -3.795 -11.159  31.744  1.00 82.15           C
ATOM    247  CD1 PHE A  36      -3.829 -12.270  30.961  1.00 82.15           C
ATOM    248  HD1 PHE A  36      -3.247 -12.306  30.040  1.00 82.15           H
ATOM    249  CD2 PHE A  36      -4.521 -11.114  32.893  1.00 82.15           C
ATOM    250  HD2 PHE A  36      -4.494 -10.223  33.521  1.00 82.15           H
ATOM    251  CE1 PHE A  36      -4.624 -13.383  31.343  1.00 82.15           C
ATOM    252  HE1 PHE A  36      -4.652 -14.274  30.715  1.00 82.15           H
ATOM    253  CE2 PHE A  36      -5.316 -12.227  33.275  1.00 82.15           C
ATOM    254  HE2 PHE A  36      -5.898 -12.191  34.196  1.00 82.15           H
ATOM    255  CZ  PHE A  36      -5.351 -13.338  32.492  1.00 82.15           C
ATOM    256  HZ  PHE A  36      -5.960 -14.193  32.785  1.00 82.15           H
ATOM    257  HN  PHE A  36      -1.153 -10.571  32.848  1.00 82.15           H
ATOM    258  N   TYR A  37       0.091  -8.574  30.951  1.00 86.57           N
ATOM    259  CA  TYR A  37       0.891  -7.467  30.454  1.00 86.57           C
ATOM    260  C   TYR A  37       2.073  -7.974  29.625  1.00 86.57           C
ATOM    261  O   TYR A  37       3.044  -8.493  30.174  1.00 86.57           O
ATOM    262  HA  TYR A  37       0.254  -6.848  29.823  1.00 86.57           H
ATOM    263  CB  TYR A  37       1.425  -6.744  31.692  1.00 86.57           C
ATOM    264 1HB  TYR A  37       0.591  -6.524  32.359  1.00 86.57           H
ATOM    265 2HB  TYR A  37       2.096  -7.413  32.230  1.00 86.57           H
ATOM    266  CG  TYR A  37       2.166  -5.442  31.381  1.00 86.57           C
ATOM    267  CD1 TYR A  37       3.544  -5.437  31.292  1.00 86.57           C
ATOM    268  HD1 TYR A  37       4.103  -6.360  31.443  1.00 86.57           H
ATOM    269  CD2 TYR A  37       1.458  -4.273  31.189  1.00 86.57           C
ATOM    270  HD2 TYR A  37       0.370  -4.277  31.260  1.00 86.57           H
ATOM    271  CE1 TYR A  37       4.242  -4.212  30.999  1.00 86.57           C
ATOM    272  HE1 TYR A  37       5.329  -4.194  30.925  1.00 86.57           H
ATOM    273  CE2 TYR A  37       2.156  -3.048  30.896  1.00 86.57           C
ATOM    274  HE2 TYR A  37       1.609  -2.118  30.742  1.00 86.57           H
ATOM    275  CZ  TYR A  37       3.514  -3.078  30.815  1.00 86.57           C
ATOM    276  OH  TYR A  37       4.173  -1.922  30.538  1.00 86.57           O
ATOM    277  HH  TYR A  37       3.518  -1.200  30.312  1.00 86.57           H
ATOM    278  HN  TYR A  37       0.339  -8.898  31.864  1.00 86.57           H
ATOM    279  N   CYS A  38       1.953  -7.805  28.317  1.00 89.63           N
ATOM    280  CA  CYS A  38       2.948  -8.333  27.399  1.00 89.63           C
ATOM    281  C   CYS A  38       3.996  -7.246  27.150  1.00 89.63           C
ATOM    282  O   CYS A  38       3.696  -6.216  26.548  1.00 89.63           O
ATOM    283  HA  CYS A  38       3.397  -9.198  27.888  1.00 89.63           H
ATOM    284  CB  CYS A  38       2.313  -8.823  26.096  1.00 89.63           C
ATOM    285 1HB  CYS A  38       1.482  -9.494  26.317  1.00 89.63           H
ATOM    286 2HB  CYS A  38       1.903  -7.979  25.542  1.00 89.63           H
ATOM    287  SG  CYS A  38       3.563  -9.691  25.079  1.00 89.63           S
ATOM    288  HN  CYS A  38       1.193  -7.320  27.883  1.00 89.63           H
ATOM    289  N   GLU A  39       5.203  -7.513  27.626  1.00 81.25           N
ATOM    290  CA  GLU A  39       6.344  -6.682  27.279  1.00 81.25           C
ATOM    291  C   GLU A  39       6.923  -7.112  25.929  1.00 81.25           C
ATOM    292  O   GLU A  39       7.293  -8.272  25.749  1.00 81.25           O
ATOM    293  HA  GLU A  39       5.953  -5.668  27.207  1.00 81.25           H
ATOM    294  CB  GLU A  39       7.412  -6.732  28.374  1.00 81.25           C
ATOM    295 1HB  GLU A  39       7.730  -7.763  28.530  1.00 81.25           H
ATOM    296 2HB  GLU A  39       8.232  -6.063  28.117  1.00 81.25           H
ATOM    297  CG  GLU A  39       6.852  -6.237  29.708  1.00 81.25           C
ATOM    298 1HG  GLU A  39       6.329  -5.292  29.559  1.00 81.25           H
ATOM    299 2HG  GLU A  39       6.120  -6.950  30.087  1.00 81.25           H
ATOM    300  CD  GLU A  39       7.969  -6.050  30.736  1.00 81.25           C
ATOM    301  OE1 GLU A  39       7.707  -5.351  31.739  1.00 81.25           O
ATOM    302  OE2 GLU A  39       9.061  -6.611  30.496  1.00 81.25           O
ATOM    303  HN  GLU A  39       5.407  -8.278  28.236  1.00 81.25           H
ATOM    304  N   LYS A  40       6.982  -6.155  25.015  1.00 87.52           N
ATOM    305  CA  LYS A  40       7.338  -6.456  23.639  1.00 87.52           C
ATOM    306  C   LYS A  40       8.755  -5.950  23.361  1.00 87.52           C
ATOM    307  O   LYS A  40       9.067  -5.551  22.240  1.00 87.52           O
ATOM    308  HA  LYS A  40       7.331  -7.540  23.529  1.00 87.52           H
ATOM    309  CB  LYS A  40       6.286  -5.897  22.678  1.00 87.52           C
ATOM    310 1HB  LYS A  40       6.182  -4.823  22.832  1.00 87.52           H
ATOM    311 2HB  LYS A  40       6.615  -6.040  21.649  1.00 87.52           H
ATOM    312  CG  LYS A  40       4.934  -6.581  22.888  1.00 87.52           C
ATOM    313 1HG  LYS A  40       5.060  -7.663  22.846  1.00 87.52           H
ATOM    314 2HG  LYS A  40       4.551  -6.342  23.880  1.00 87.52           H
ATOM    315  CD  LYS A  40       3.926  -6.138  21.825  1.00 87.52           C
ATOM    316 1HD  LYS A  40       3.755  -5.065  21.905  1.00 87.52           H
ATOM    317 2HD  LYS A  40       4.334  -6.323  20.832  1.00 87.52           H
ATOM    318  CE  LYS A  40       2.599  -6.884  21.984  1.00 87.52           C
ATOM    319 1HE  LYS A  40       2.779  -7.959  21.999  1.00 87.52           H
ATOM    320 2HE  LYS A  40       2.141  -6.624  22.939  1.00 87.52           H
ATOM    321  NZ  LYS A  40       1.678  -6.544  20.877  1.00 87.52           N
ATOM    322 1HZ  LYS A  40       0.843  -7.115  20.945  1.00 87.52           H
ATOM    323 2HZ  LYS A  40       1.423  -5.565  20.938  1.00 87.52           H
ATOM    324 3HZ  LYS A  40       2.136  -6.720  19.990  1.00 87.52           H
ATOM    325  HN  LYS A  40       6.792  -5.191  25.201  1.00 87.52           H
ATOM    326  N   ASN A  41       9.575  -5.984  24.401  1.00 82.65           N
ATOM    327  CA  ASN A  41      10.934  -5.479  24.299  1.00 82.65           C
ATOM    328  C   ASN A  41      11.669  -6.227  23.185  1.00 82.65           C
ATOM    329  O   ASN A  41      12.394  -5.621  22.398  1.00 82.65           O
ATOM    330  HA  ASN A  41      10.829  -4.415  24.087  1.00 82.65           H
ATOM    331  CB  ASN A  41      11.703  -5.699  25.603  1.00 82.65           C
ATOM    332 1HB  ASN A  41      11.598  -6.736  25.921  1.00 82.65           H
ATOM    333 2HB  ASN A  41      12.766  -5.522  25.438  1.00 82.65           H
ATOM    334  CG  ASN A  41      11.191  -4.768  26.705  1.00 82.65           C
ATOM    335  OD1 ASN A  41      10.751  -3.657  26.460  1.00 82.65           O
ATOM    336  ND2 ASN A  41      11.273  -5.282  27.929  1.00 82.65           N
ATOM    337 1HD2 ASN A  41      11.644  -6.201  28.061  1.00 82.65           H
ATOM    338 2HD2 ASN A  41      10.963  -4.750  28.716  1.00 82.65           H
ATOM    339  HN  ASN A  41       9.326  -6.346  25.299  1.00 82.65           H
ATOM    340  N   ASN A  42      11.457  -7.535  23.154  1.00 83.73           N
ATOM    341  CA  ASN A  42      12.136  -8.381  22.188  1.00 83.73           C
ATOM    342  C   ASN A  42      11.681  -8.003  20.777  1.00 83.73           C
ATOM    343  O   ASN A  42      12.473  -8.034  19.836  1.00 83.73           O
ATOM    344  HA  ASN A  42      13.199  -8.199  22.345  1.00 83.73           H
ATOM    345  CB  ASN A  42      11.800  -9.856  22.415  1.00 83.73           C
ATOM    346 1HB  ASN A  42      10.718  -9.991  22.408  1.00 83.73           H
ATOM    347 2HB  ASN A  42      12.200 -10.454  21.596  1.00 83.73           H
ATOM    348  CG  ASN A  42      12.373 -10.352  23.744  1.00 83.73           C
ATOM    349  OD1 ASN A  42      13.165  -9.689  24.393  1.00 83.73           O
ATOM    350  ND2 ASN A  42      11.930 -11.551  24.111  1.00 83.73           N
ATOM    351 1HD2 ASN A  42      11.279 -12.042  23.531  1.00 83.73           H
ATOM    352 2HD2 ASN A  42      12.247 -11.961  24.966  1.00 83.73           H
ATOM    353  HN  ASN A  42      10.835  -8.015  23.773  1.00 83.73           H
ATOM    354  N   VAL A  43      10.406  -7.656  20.674  1.00 90.82           N
ATOM    355  CA  VAL A  43       9.823  -7.323  19.386  1.00 90.82           C
ATOM    356  C   VAL A  43      10.447  -6.026  18.868  1.00 90.82           C
ATOM    357  O   VAL A  43      10.759  -5.912  17.684  1.00 90.82           O
ATOM    358  HA  VAL A  43      10.068  -8.130  18.695  1.00 90.82           H
ATOM    359  CB  VAL A  43       8.299  -7.247  19.505  1.00 90.82           C
ATOM    360  HB  VAL A  43       8.057  -6.430  20.184  1.00 90.82           H
ATOM    361  CG1 VAL A  43       7.658  -6.940  18.150  1.00 90.82           C
ATOM    362 1HG1 VAL A  43       8.028  -5.983  17.782  1.00 90.82           H
ATOM    363 2HG1 VAL A  43       7.915  -7.726  17.440  1.00 90.82           H
ATOM    364 3HG1 VAL A  43       6.575  -6.892  18.264  1.00 90.82           H
ATOM    365  CG2 VAL A  43       7.731  -8.537  20.100  1.00 90.82           C
ATOM    366 1HG2 VAL A  43       7.990  -9.379  19.458  1.00 90.82           H
ATOM    367 2HG2 VAL A  43       8.152  -8.695  21.093  1.00 90.82           H
ATOM    368 3HG2 VAL A  43       6.647  -8.457  20.174  1.00 90.82           H
ATOM    369  HN  VAL A  43       9.777  -7.601  21.450  1.00 90.82           H
ATOM    370  N   ARG A  44      10.611  -5.080  19.781  1.00 86.35           N
ATOM    371  CA  ARG A  44      11.184  -3.792  19.430  1.00 86.35           C
ATOM    372  C   ARG A  44      12.650  -3.955  19.025  1.00 86.35           C
ATOM    373  O   ARG A  44      13.127  -3.274  18.119  1.00 86.35           O
ATOM    374  HA  ARG A  44      10.582  -3.439  18.592  1.00 86.35           H
ATOM    375  CB  ARG A  44      11.091  -2.810  20.600  1.00 86.35           C
ATOM    376 1HB  ARG A  44      11.520  -3.262  21.494  1.00 86.35           H
ATOM    377 2HB  ARG A  44      11.679  -1.919  20.379  1.00 86.35           H
ATOM    378  CG  ARG A  44       9.638  -2.414  20.870  1.00 86.35           C
ATOM    379 1HG  ARG A  44       9.149  -2.148  19.932  1.00 86.35           H
ATOM    380 2HG  ARG A  44       9.096  -3.266  21.281  1.00 86.35           H
ATOM    381  CD  ARG A  44       9.562  -1.236  21.843  1.00 86.35           C
ATOM    382 1HD  ARG A  44      10.237  -0.443  21.520  1.00 86.35           H
ATOM    383 2HD  ARG A  44       8.555  -0.818  21.842  1.00 86.35           H
ATOM    384  NE  ARG A  44       9.923  -1.682  23.207  1.00 86.35           N
ATOM    385  HE  ARG A  44      10.894  -1.734  23.441  1.00 86.35           H
ATOM    386  CZ  ARG A  44       9.031  -2.021  24.147  1.00 86.35           C
ATOM    387  NH1 ARG A  44       7.717  -1.970  23.888  1.00 86.35           N
ATOM    388 1HH1 ARG A  44       7.396  -1.678  22.987  1.00 86.35           H
ATOM    389 2HH1 ARG A  44       7.058  -2.225  24.595  1.00 86.35           H
ATOM    390  NH2 ARG A  44       9.472  -2.411  25.351  1.00 86.35           N
ATOM    391 1HH2 ARG A  44       8.819  -2.667  26.064  1.00 86.35           H
ATOM    392 2HH2 ARG A  44      10.454  -2.446  25.536  1.00 86.35           H
ATOM    393  HN  ARG A  44      10.361  -5.183  20.744  1.00 86.35           H
ATOM    394  N   GLN A  45      13.324  -4.862  19.717  1.00 83.46           N
ATOM    395  CA  GLN A  45      14.734  -5.103  19.460  1.00 83.46           C
ATOM    396  C   GLN A  45      14.927  -5.678  18.055  1.00 83.46           C
ATOM    397  O   GLN A  45      15.837  -5.271  17.334  1.00 83.46           O
ATOM    398  HA  GLN A  45      15.212  -4.126  19.529  1.00 83.46           H
ATOM    399  CB  GLN A  45      15.333  -6.030  20.519  1.00 83.46           C
ATOM    400 1HB  GLN A  45      15.090  -5.657  21.514  1.00 83.46           H
ATOM    401 2HB  GLN A  45      14.888  -7.022  20.434  1.00 83.46           H
ATOM    402  CG  GLN A  45      16.852  -6.132  20.363  1.00 83.46           C
ATOM    403 1HG  GLN A  45      17.093  -6.560  19.391  1.00 83.46           H
ATOM    404 2HG  GLN A  45      17.291  -5.135  20.391  1.00 83.46           H
ATOM    405  CD  GLN A  45      17.460  -6.994  21.471  1.00 83.46           C
ATOM    406  OE1 GLN A  45      16.769  -7.640  22.241  1.00 83.46           O
ATOM    407  NE2 GLN A  45      18.790  -6.966  21.510  1.00 83.46           N
ATOM    408 1HE2 GLN A  45      19.298  -6.414  20.848  1.00 83.46           H
ATOM    409 2HE2 GLN A  45      19.281  -7.498  22.199  1.00 83.46           H
ATOM    410  HN  GLN A  45      12.924  -5.426  20.439  1.00 83.46           H
ATOM    411  N   PHE A  46      14.057  -6.615  17.709  1.00 92.52           N
ATOM    412  CA  PHE A  46      14.089  -7.213  16.386  1.00 92.52           C
ATOM    413  C   PHE A  46      13.851  -6.160  15.301  1.00 92.52           C
ATOM    414  O   PHE A  46      14.560  -6.127  14.297  1.00 92.52           O
ATOM    415  HA  PHE A  46      15.078  -7.652  16.253  1.00 92.52           H
ATOM    416  CB  PHE A  46      12.960  -8.245  16.334  1.00 92.52           C
ATOM    417 1HB  PHE A  46      13.134  -8.998  17.103  1.00 92.52           H
ATOM    418 2HB  PHE A  46      12.020  -7.752  16.578  1.00 92.52           H
ATOM    419  CG  PHE A  46      12.817  -8.943  14.980  1.00 92.52           C
ATOM    420  CD1 PHE A  46      11.859  -8.537  14.104  1.00 92.52           C
ATOM    421  HD1 PHE A  46      11.194  -7.714  14.366  1.00 92.52           H
ATOM    422  CD2 PHE A  46      13.647  -9.969  14.653  1.00 92.52           C
ATOM    423  HD2 PHE A  46      14.414 -10.295  15.355  1.00 92.52           H
ATOM    424  CE1 PHE A  46      11.726  -9.185  12.847  1.00 92.52           C
ATOM    425  HE1 PHE A  46      10.959  -8.859  12.145  1.00 92.52           H
ATOM    426  CE2 PHE A  46      13.514 -10.617  13.396  1.00 92.52           C
ATOM    427  HE2 PHE A  46      14.179 -11.440  13.134  1.00 92.52           H
ATOM    428  CZ  PHE A  46      12.556 -10.211  12.520  1.00 92.52           C
ATOM    429  HZ  PHE A  46      12.454 -10.709  11.555  1.00 92.52           H
ATOM    430  HN  PHE A  46      13.341  -6.964  18.314  1.00 92.52           H
ATOM    431  N   ALA A  47      12.851  -5.325  15.542  1.00 92.47           N
ATOM    432  CA  ALA A  47      12.473  -4.311  14.572  1.00 92.47           C
ATOM    433  C   ALA A  47      13.657  -3.372  14.333  1.00 92.47           C
ATOM    434  O   ALA A  47      13.913  -2.965  13.201  1.00 92.47           O
ATOM    435  HA  ALA A  47      12.230  -4.820  13.639  1.00 92.47           H
ATOM    436  CB  ALA A  47      11.230  -3.569  15.067  1.00 92.47           C
ATOM    437 1HB  ALA A  47      10.410  -4.276  15.192  1.00 92.47           H
ATOM    438 2HB  ALA A  47      11.449  -3.093  16.023  1.00 92.47           H
ATOM    439 3HB  ALA A  47      10.947  -2.809  14.339  1.00 92.47           H
ATOM    440  HN  ALA A  47      12.305  -5.333  16.379  1.00 92.47           H
ATOM    441  N   SER A  48      14.349  -3.056  15.419  1.00 90.73           N
ATOM    442  CA  SER A  48      15.393  -2.047  15.373  1.00 90.73           C
ATOM    443  C   SER A  48      16.554  -2.534  14.504  1.00 90.73           C
ATOM    444  O   SER A  48      17.317  -1.729  13.973  1.00 90.73           O
ATOM    445  HA  SER A  48      14.925  -1.168  14.929  1.00 90.73           H
ATOM    446  CB  SER A  48      15.889  -1.704  16.779  1.00 90.73           C
ATOM    447 1HB  SER A  48      16.517  -0.814  16.735  1.00 90.73           H
ATOM    448 2HB  SER A  48      15.038  -1.463  17.416  1.00 90.73           H
ATOM    449  OG  SER A  48      16.627  -2.776  17.361  1.00 90.73           O
ATOM    450  HG  SER A  48      16.217  -3.652  17.105  1.00 90.73           H
ATOM    451  HN  SER A  48      14.205  -3.476  16.315  1.00 90.73           H
ATOM    452  N   HIS A  49      16.651  -3.851  14.387  1.00 87.08           N
ATOM    453  CA  HIS A  49      17.739  -4.456  13.637  1.00 87.08           C
ATOM    454  C   HIS A  49      17.274  -4.757  12.211  1.00 87.08           C
ATOM    455  O   HIS A  49      18.031  -4.578  11.257  1.00 87.08           O
ATOM    456  HA  HIS A  49      18.542  -3.720  13.602  1.00 87.08           H
ATOM    457  CB  HIS A  49      18.273  -5.695  14.360  1.00 87.08           C
ATOM    458 1HB  HIS A  49      17.435  -6.346  14.611  1.00 87.08           H
ATOM    459 2HB  HIS A  49      18.916  -6.252  13.678  1.00 87.08           H
ATOM    460  CG  HIS A  49      19.047  -5.385  15.619  1.00 87.08           C
ATOM    461  ND1 HIS A  49      20.159  -4.562  15.632  1.00 87.08           N
ATOM    462  HD1 HIS A  49      20.555  -4.101  14.838  1.00 87.08           H
ATOM    463  CD2 HIS A  49      18.857  -5.796  16.906  1.00 87.08           C
ATOM    464  HD2 HIS A  49      18.063  -6.458  17.253  1.00 87.08           H
ATOM    465  CE1 HIS A  49      20.610  -4.489  16.876  1.00 87.08           C
ATOM    466  HE1 HIS A  49      21.476  -3.917  17.211  1.00 87.08           H
ATOM    467  NE2 HIS A  49      19.802  -5.254  17.664  1.00 87.08           N
ATOM    468  HN  HIS A  49      16.005  -4.498  14.791  1.00 87.08           H
ATOM    469  N   PHE A  50      16.033  -5.208  12.109  1.00 90.74           N
ATOM    470  CA  PHE A  50      15.549  -5.796  10.872  1.00 90.74           C
ATOM    471  C   PHE A  50      15.041  -4.716   9.914  1.00 90.74           C
ATOM    472  O   PHE A  50      15.353  -4.741   8.724  1.00 90.74           O
ATOM    473  HA  PHE A  50      16.387  -6.320  10.414  1.00 90.74           H
ATOM    474  CB  PHE A  50      14.388  -6.721  11.241  1.00 90.74           C
ATOM    475 1HB  PHE A  50      14.731  -7.439  11.986  1.00 90.74           H
ATOM    476 2HB  PHE A  50      13.599  -6.130  11.706  1.00 90.74           H
ATOM    477  CG  PHE A  50      13.799  -7.485  10.052  1.00 90.74           C
ATOM    478  CD1 PHE A  50      12.596  -7.116   9.536  1.00 90.74           C
ATOM    479  HD1 PHE A  50      12.052  -6.276   9.968  1.00 90.74           H
ATOM    480  CD2 PHE A  50      14.478  -8.532   9.513  1.00 90.74           C
ATOM    481  HD2 PHE A  50      15.442  -8.828   9.927  1.00 90.74           H
ATOM    482  CE1 PHE A  50      12.050  -7.824   8.433  1.00 90.74           C
ATOM    483  HE1 PHE A  50      11.086  -7.528   8.019  1.00 90.74           H
ATOM    484  CE2 PHE A  50      13.932  -9.240   8.410  1.00 90.74           C
ATOM    485  HE2 PHE A  50      14.476 -10.080   7.978  1.00 90.74           H
ATOM    486  CZ  PHE A  50      12.729  -8.871   7.893  1.00 90.74           C
ATOM    487  HZ  PHE A  50      12.310  -9.415   7.047  1.00 90.74           H
ATOM    488  HN  PHE A  50      15.364  -5.177  12.852  1.00 90.74           H
ATOM    489  N   LEU A  51      14.267  -3.795  10.468  1.00 92.50           N
ATOM    490  CA  LEU A  51      13.464  -2.901   9.651  1.00 92.50           C
ATOM    491  C   LEU A  51      14.375  -1.863   8.992  1.00 92.50           C
ATOM    492  O   LEU A  51      14.287  -1.630   7.788  1.00 92.50           O
ATOM    493  HA  LEU A  51      13.002  -3.502   8.867  1.00 92.50           H
ATOM    494  CB  LEU A  51      12.333  -2.289  10.479  1.00 92.50           C
ATOM    495 1HB  LEU A  51      12.774  -1.753  11.320  1.00 92.50           H
ATOM    496 2HB  LEU A  51      11.819  -1.550   9.865  1.00 92.50           H
ATOM    497  CG  LEU A  51      11.293  -3.270  11.023  1.00 92.50           C
ATOM    498  HG  LEU A  51      11.797  -3.959  11.702  1.00 92.50           H
ATOM    499  CD1 LEU A  51      10.221  -2.540  11.835  1.00 92.50           C
ATOM    500 1HD1 LEU A  51      10.689  -2.025  12.674  1.00 92.50           H
ATOM    501 2HD1 LEU A  51       9.716  -1.813  11.198  1.00 92.50           H
ATOM    502 3HD1 LEU A  51       9.495  -3.261  12.210  1.00 92.50           H
ATOM    503  CD2 LEU A  51      10.687  -4.108   9.896  1.00 92.50           C
ATOM    504 1HD2 LEU A  51      10.202  -3.450   9.175  1.00 92.50           H
ATOM    505 2HD2 LEU A  51      11.475  -4.674   9.399  1.00 92.50           H
ATOM    506 3HD2 LEU A  51       9.951  -4.797  10.311  1.00 92.50           H
ATOM    507  HN  LEU A  51      14.184  -3.654  11.455  1.00 92.50           H
ATOM    508  N   PRO A  52      15.264  -1.225   9.766  1.00 94.24           N
ATOM    509  CA  PRO A  52      15.977  -0.042   9.277  1.00 94.24           C
ATOM    510  C   PRO A  52      16.670  -0.294   7.948  1.00 94.24           C
ATOM    511  O   PRO A  52      16.524   0.488   7.010  1.00 94.24           O
ATOM    512  HA  PRO A  52      15.273   0.766   9.083  1.00 94.24           H
ATOM    513  CB  PRO A  52      16.981   0.261  10.391  1.00 94.24           C
ATOM    514 1HB  PRO A  52      17.939  -0.227  10.213  1.00 94.24           H
ATOM    515 2HB  PRO A  52      17.180   1.330  10.472  1.00 94.24           H
ATOM    516  CG  PRO A  52      16.297  -0.280  11.641  1.00 94.24           C
ATOM    517 1HG  PRO A  52      17.008  -0.461  12.446  1.00 94.24           H
ATOM    518 2HG  PRO A  52      15.560   0.420  12.034  1.00 94.24           H
ATOM    519  CD  PRO A  52      15.655  -1.566  11.146  1.00 94.24           C
ATOM    520 1HD  PRO A  52      16.354  -2.402  11.169  1.00 94.24           H
ATOM    521 2HD  PRO A  52      14.799  -1.853  11.757  1.00 94.24           H
ATOM    522  N   PRO A  53      17.436  -1.388   7.835  1.00 94.98           N
ATOM    523  CA  PRO A  53      18.230  -1.631   6.628  1.00 94.98           C
ATOM    524  C   PRO A  53      17.361  -1.945   5.420  1.00 94.98           C
ATOM    525  O   PRO A  53      17.695  -1.571   4.297  1.00 94.98           O
ATOM    526  HA  PRO A  53      18.783  -0.733   6.353  1.00 94.98           H
ATOM    527  CB  PRO A  53      19.118  -2.816   7.011  1.00 94.98           C
ATOM    528 1HB  PRO A  53      19.327  -3.455   6.154  1.00 94.98           H
ATOM    529 2HB  PRO A  53      20.080  -2.486   7.403  1.00 94.98           H
ATOM    530  CG  PRO A  53      18.316  -3.539   8.056  1.00 94.98           C
ATOM    531 1HG  PRO A  53      17.604  -4.227   7.599  1.00 94.98           H
ATOM    532 2HG  PRO A  53      18.959  -4.132   8.706  1.00 94.98           H
ATOM    533  CD  PRO A  53      17.610  -2.463   8.828  1.00 94.98           C
ATOM    534 1HD  PRO A  53      16.652  -2.810   9.216  1.00 94.98           H
ATOM    535 2HD  PRO A  53      18.199  -2.130   9.682  1.00 94.98           H
ATOM    536  N   LEU A  54      16.259  -2.631   5.686  1.00 92.57           N
ATOM    537  CA  LEU A  54      15.373  -3.066   4.620  1.00 92.57           C
ATOM    538  C   LEU A  54      14.660  -1.848   4.028  1.00 92.57           C
ATOM    539  O   LEU A  54      14.503  -1.747   2.812  1.00 92.57           O
ATOM    540  HA  LEU A  54      15.991  -3.515   3.844  1.00 92.57           H
ATOM    541  CB  LEU A  54      14.419  -4.151   5.125  1.00 92.57           C
ATOM    542 1HB  LEU A  54      13.889  -3.764   5.996  1.00 92.57           H
ATOM    543 2HB  LEU A  54      13.672  -4.337   4.354  1.00 92.57           H
ATOM    544  CG  LEU A  54      15.063  -5.485   5.505  1.00 92.57           C
ATOM    545  HG  LEU A  54      15.780  -5.303   6.306  1.00 92.57           H
ATOM    546  CD1 LEU A  54      14.019  -6.463   6.048  1.00 92.57           C
ATOM    547 1HD1 LEU A  54      13.548  -6.038   6.934  1.00 92.57           H
ATOM    548 2HD1 LEU A  54      13.262  -6.645   5.285  1.00 92.57           H
ATOM    549 3HD1 LEU A  54      14.504  -7.404   6.310  1.00 92.57           H
ATOM    550  CD2 LEU A  54      15.842  -6.073   4.327  1.00 92.57           C
ATOM    551 1HD2 LEU A  54      15.165  -6.239   3.490  1.00 92.57           H
ATOM    552 2HD2 LEU A  54      16.628  -5.379   4.028  1.00 92.57           H
ATOM    553 3HD2 LEU A  54      16.290  -7.022   4.625  1.00 92.57           H
ATOM    554  HN  LEU A  54      15.970  -2.889   6.608  1.00 92.57           H
ATOM    555  N   TYR A  55      14.247  -0.954   4.914  1.00 92.61           N
ATOM    556  CA  TYR A  55      13.531   0.239   4.496  1.00 92.61           C
ATOM    557  C   TYR A  55      14.435   1.162   3.676  1.00 92.61           C
ATOM    558  O   TYR A  55      13.993   1.758   2.696  1.00 92.61           O
ATOM    559  HA  TYR A  55      12.688  -0.073   3.880  1.00 92.61           H
ATOM    560  CB  TYR A  55      13.122   0.958   5.783  1.00 92.61           C
ATOM    561 1HB  TYR A  55      13.980   0.997   6.454  1.00 92.61           H
ATOM    562 2HB  TYR A  55      12.858   1.988   5.544  1.00 92.61           H
ATOM    563  CG  TYR A  55      11.949   0.303   6.516  1.00 92.61           C
ATOM    564  CD1 TYR A  55      11.352  -0.825   5.992  1.00 92.61           C
ATOM    565  HD1 TYR A  55      11.715  -1.249   5.056  1.00 92.61           H
ATOM    566  CD2 TYR A  55      11.489   0.840   7.701  1.00 92.61           C
ATOM    567  HD2 TYR A  55      11.961   1.731   8.115  1.00 92.61           H
ATOM    568  CE1 TYR A  55      10.248  -1.441   6.681  1.00 92.61           C
ATOM    569  HE1 TYR A  55       9.767  -2.333   6.278  1.00 92.61           H
ATOM    570  CE2 TYR A  55      10.385   0.224   8.390  1.00 92.61           C
ATOM    571  HE2 TYR A  55      10.012   0.638   9.327  1.00 92.61           H
ATOM    572  CZ  TYR A  55       9.819  -0.886   7.847  1.00 92.61           C
ATOM    573  OH  TYR A  55       8.777  -1.469   8.498  1.00 92.61           O
ATOM    574  HH  TYR A  55       8.396  -2.207   7.942  1.00 92.61           H
ATOM    575  HN  TYR A  55      14.394  -1.035   5.900  1.00 92.61           H
ATOM    576  N   TRP A  56      15.685   1.250   4.108  1.00 91.04           N
ATOM    577  CA  TRP A  56      16.664   2.062   3.406  1.00 91.04           C
ATOM    578  C   TRP A  56      16.856   1.467   2.009  1.00 91.04           C
ATOM    579  O   TRP A  56      16.929   2.200   1.024  1.00 91.04           O
ATOM    580  HA  TRP A  56      16.265   3.073   3.329  1.00 91.04           H
ATOM    581  CB  TRP A  56      17.968   2.157   4.200  1.00 91.04           C
ATOM    582 1HB  TRP A  56      18.175   1.189   4.656  1.00 91.04           H
ATOM    583 2HB  TRP A  56      18.787   2.366   3.511  1.00 91.04           H
ATOM    584  CG  TRP A  56      17.955   3.227   5.293  1.00 91.04           C
ATOM    585  CD1 TRP A  56      18.050   3.054   6.618  1.00 91.04           C
ATOM    586  HD1 TRP A  56      18.154   2.084   7.104  1.00 91.04           H
ATOM    587  CD2 TRP A  56      17.835   4.652   5.099  1.00 91.04           C
ATOM    588  NE1 TRP A  56      18.001   4.259   7.290  1.00 91.04           N
ATOM    589  HE1 TRP A  56      18.052   4.387   8.281  1.00 91.04           H
ATOM    590  CE2 TRP A  56      17.866   5.261   6.337  1.00 91.04           C
ATOM    591  CE3 TRP A  56      17.706   5.402   3.917  1.00 91.04           C
ATOM    592  HE3 TRP A  56      17.679   4.945   2.927  1.00 91.04           H
ATOM    593  CZ2 TRP A  56      17.772   6.647   6.512  1.00 91.04           C
ATOM    594  HZ2 TRP A  56      17.798   7.104   7.501  1.00 91.04           H
ATOM    595  CZ3 TRP A  56      17.613   6.786   4.109  1.00 91.04           C
ATOM    596  HZ3 TRP A  56      17.510   7.415   3.224  1.00 91.04           H
ATOM    597  CH2 TRP A  56      17.642   7.414   5.348  1.00 91.04           C
ATOM    598  HH2 TRP A  56      17.564   8.500   5.414  1.00 91.04           H
ATOM    599  HN  TRP A  56      16.030   0.780   4.921  1.00 91.04           H
ATOM    600  N   LEU A  57      16.932   0.145   1.969  1.00 91.17           N
ATOM    601  CA  LEU A  57      17.123  -0.555   0.710  1.00 91.17           C
ATOM    602  C   LEU A  57      15.941  -0.263  -0.216  1.00 91.17           C
ATOM    603  O   LEU A  57      16.131   0.102  -1.375  1.00 91.17           O
ATOM    604  HA  LEU A  57      18.028  -0.159   0.250  1.00 91.17           H
ATOM    605  CB  LEU A  57      17.357  -2.047   0.957  1.00 91.17           C
ATOM    606 1HB  LEU A  57      18.218  -2.156   1.617  1.00 91.17           H
ATOM    607 2HB  LEU A  57      16.494  -2.446   1.491  1.00 91.17           H
ATOM    608  CG  LEU A  57      17.592  -2.905  -0.288  1.00 91.17           C
ATOM    609  HG  LEU A  57      16.775  -2.724  -0.986  1.00 91.17           H
ATOM    610  CD1 LEU A  57      18.888  -2.501  -0.994  1.00 91.17           C
ATOM    611 1HD1 LEU A  57      18.827  -1.456  -1.296  1.00 91.17           H
ATOM    612 2HD1 LEU A  57      19.729  -2.635  -0.314  1.00 91.17           H
ATOM    613 3HD1 LEU A  57      19.031  -3.127  -1.876  1.00 91.17           H
ATOM    614  CD2 LEU A  57      17.568  -4.394   0.060  1.00 91.17           C
ATOM    615 1HD2 LEU A  57      18.352  -4.610   0.786  1.00 91.17           H
ATOM    616 2HD2 LEU A  57      16.598  -4.653   0.484  1.00 91.17           H
ATOM    617 3HD2 LEU A  57      17.738  -4.981  -0.843  1.00 91.17           H
ATOM    618  HN  LEU A  57      16.866  -0.444   2.774  1.00 91.17           H
ATOM    619  N   VAL A  58      14.746  -0.435   0.331  1.00 93.07           N
ATOM    620  CA  VAL A  58      13.533  -0.246  -0.447  1.00 93.07           C
ATOM    621  C   VAL A  58      13.484   1.193  -0.965  1.00 93.07           C
ATOM    622  O   VAL A  58      13.144   1.428  -2.124  1.00 93.07           O
ATOM    623  HA  VAL A  58      13.580  -0.924  -1.299  1.00 93.07           H
ATOM    624  CB  VAL A  58      12.310  -0.621   0.391  1.00 93.07           C
ATOM    625  HB  VAL A  58      12.354  -0.055   1.321  1.00 93.07           H
ATOM    626  CG1 VAL A  58      11.014  -0.242  -0.329  1.00 93.07           C
ATOM    627 1HG1 VAL A  58      10.999   0.833  -0.507  1.00 93.07           H
ATOM    628 2HG1 VAL A  58      10.960  -0.769  -1.281  1.00 93.07           H
ATOM    629 3HG1 VAL A  58      10.160  -0.520   0.289  1.00 93.07           H
ATOM    630  CG2 VAL A  58      12.325  -2.109   0.747  1.00 93.07           C
ATOM    631 1HG2 VAL A  58      12.316  -2.701  -0.169  1.00 93.07           H
ATOM    632 2HG2 VAL A  58      13.224  -2.338   1.319  1.00 93.07           H
ATOM    633 3HG2 VAL A  58      11.444  -2.349   1.343  1.00 93.07           H
ATOM    634  HN  VAL A  58      14.600  -0.698   1.284  1.00 93.07           H
ATOM    635  N   PHE A  59      13.828   2.119  -0.081  1.00 93.87           N
ATOM    636  CA  PHE A  59      13.781   3.531  -0.420  1.00 93.87           C
ATOM    637  C   PHE A  59      14.683   3.839  -1.616  1.00 93.87           C
ATOM    638  O   PHE A  59      14.247   4.459  -2.584  1.00 93.87           O
ATOM    639  HA  PHE A  59      12.748   3.768  -0.676  1.00 93.87           H
ATOM    640  CB  PHE A  59      14.291   4.300   0.801  1.00 93.87           C
ATOM    641 1HB  PHE A  59      13.593   4.156   1.626  1.00 93.87           H
ATOM    642 2HB  PHE A  59      15.245   3.876   1.112  1.00 93.87           H
ATOM    643  CG  PHE A  59      14.470   5.801   0.560  1.00 93.87           C
ATOM    644  CD1 PHE A  59      15.720   6.331   0.475  1.00 93.87           C
ATOM    645  HD1 PHE A  59      16.593   5.687   0.578  1.00 93.87           H
ATOM    646  CD2 PHE A  59      13.381   6.604   0.430  1.00 93.87           C
ATOM    647  HD2 PHE A  59      12.379   6.179   0.498  1.00 93.87           H
ATOM    648  CE1 PHE A  59      15.887   7.723   0.251  1.00 93.87           C
ATOM    649  HE1 PHE A  59      16.888   8.148   0.183  1.00 93.87           H
ATOM    650  CE2 PHE A  59      13.547   7.996   0.207  1.00 93.87           C
ATOM    651  HE2 PHE A  59      12.674   8.640   0.103  1.00 93.87           H
ATOM    652  CZ  PHE A  59      14.797   8.526   0.122  1.00 93.87           C
ATOM    653  HZ  PHE A  59      14.925   9.595  -0.050  1.00 93.87           H
ATOM    654  HN  PHE A  59      14.134   1.917   0.849  1.00 93.87           H
ATOM    655  N   ILE A  60      15.926   3.390  -1.510  1.00 91.31           N
ATOM    656  CA  ILE A  60      16.935   3.742  -2.494  1.00 91.31           C
ATOM    657  C   ILE A  60      16.507   3.219  -3.867  1.00 91.31           C
ATOM    658  O   ILE A  60      16.464   3.973  -4.837  1.00 91.31           O
ATOM    659  HA  ILE A  60      16.982   4.830  -2.539  1.00 91.31           H
ATOM    660  CB  ILE A  60      18.313   3.247  -2.049  1.00 91.31           C
ATOM    661  HB  ILE A  60      18.221   2.202  -1.754  1.00 91.31           H
ATOM    662  CG1 ILE A  60      18.804   4.021  -0.824  1.00 91.31           C
ATOM    663 1HG1 ILE A  60      19.079   5.034  -1.117  1.00 91.31           H
ATOM    664 2HG1 ILE A  60      17.998   4.107  -0.096  1.00 91.31           H
ATOM    665  CG2 ILE A  60      19.315   3.304  -3.204  1.00 91.31           C
ATOM    666 1HG2 ILE A  60      18.964   2.674  -4.021  1.00 91.31           H
ATOM    667 2HG2 ILE A  60      19.409   4.333  -3.553  1.00 91.31           H
ATOM    668 3HG2 ILE A  60      20.286   2.947  -2.860  1.00 91.31           H
ATOM    669  CD1 ILE A  60      20.006   3.325  -0.182  1.00 91.31           C
ATOM    670 1HD1 ILE A  60      19.720   2.321   0.130  1.00 91.31           H
ATOM    671 2HD1 ILE A  60      20.819   3.263  -0.906  1.00 91.31           H
ATOM    672 3HD1 ILE A  60      20.335   3.896   0.686  1.00 91.31           H
ATOM    673  HN  ILE A  60      16.245   2.798  -0.770  1.00 91.31           H
ATOM    674  N   VAL A  61      16.202   1.930  -3.904  1.00 90.92           N
ATOM    675  CA  VAL A  61      15.925   1.263  -5.165  1.00 90.92           C
ATOM    676  C   VAL A  61      14.628   1.819  -5.757  1.00 90.92           C
ATOM    677  O   VAL A  61      14.545   2.061  -6.960  1.00 90.92           O
ATOM    678  HA  VAL A  61      16.746   1.490  -5.845  1.00 90.92           H
ATOM    679  CB  VAL A  61      15.886  -0.253  -4.958  1.00 90.92           C
ATOM    680  HB  VAL A  61      15.105  -0.471  -4.230  1.00 90.92           H
ATOM    681  CG1 VAL A  61      15.530  -0.975  -6.259  1.00 90.92           C
ATOM    682 1HG1 VAL A  61      14.550  -0.644  -6.602  1.00 90.92           H
ATOM    683 2HG1 VAL A  61      16.278  -0.745  -7.018  1.00 90.92           H
ATOM    684 3HG1 VAL A  61      15.509  -2.050  -6.083  1.00 90.92           H
ATOM    685  CG2 VAL A  61      17.212  -0.763  -4.392  1.00 90.92           C
ATOM    686 1HG2 VAL A  61      18.019  -0.526  -5.086  1.00 90.92           H
ATOM    687 2HG2 VAL A  61      17.407  -0.284  -3.433  1.00 90.92           H
ATOM    688 3HG2 VAL A  61      17.157  -1.843  -4.255  1.00 90.92           H
ATOM    689  HN  VAL A  61      16.143   1.345  -3.095  1.00 90.92           H
ATOM    690  N   GLY A  62      13.649   2.005  -4.884  1.00 92.07           N
ATOM    691  CA  GLY A  62      12.328   2.425  -5.320  1.00 92.07           C
ATOM    692  C   GLY A  62      12.351   3.868  -5.828  1.00 92.07           C
ATOM    693  O   GLY A  62      11.714   4.186  -6.831  1.00 92.07           O
ATOM    694 1HA  GLY A  62      11.974   1.763  -6.110  1.00 92.07           H
ATOM    695 2HA  GLY A  62      11.623   2.338  -4.492  1.00 92.07           H
ATOM    696  HN  GLY A  62      13.747   1.874  -3.898  1.00 92.07           H
ATOM    697  N   ALA A  63      13.092   4.701  -5.113  1.00 92.81           N
ATOM    698  CA  ALA A  63      13.184   6.109  -5.463  1.00 92.81           C
ATOM    699  C   ALA A  63      13.798   6.243  -6.859  1.00 92.81           C
ATOM    700  O   ALA A  63      13.314   7.021  -7.681  1.00 92.81           O
ATOM    701  HA  ALA A  63      12.173   6.514  -5.480  1.00 92.81           H
ATOM    702  CB  ALA A  63      13.994   6.848  -4.397  1.00 92.81           C
ATOM    703 1HB  ALA A  63      13.501   6.746  -3.430  1.00 92.81           H
ATOM    704 2HB  ALA A  63      14.996   6.421  -4.340  1.00 92.81           H
ATOM    705 3HB  ALA A  63      14.063   7.904  -4.660  1.00 92.81           H
ATOM    706  HN  ALA A  63      13.622   4.430  -4.310  1.00 92.81           H
ATOM    707  N   LEU A  64      14.853   5.474  -7.083  1.00 86.63           N
ATOM    708  CA  LEU A  64      15.536   5.497  -8.366  1.00 86.63           C
ATOM    709  C   LEU A  64      14.580   5.008  -9.456  1.00 86.63           C
ATOM    710  O   LEU A  64      14.466   5.631 -10.511  1.00 86.63           O
ATOM    711  HA  LEU A  64      15.800   6.533  -8.577  1.00 86.63           H
ATOM    712  CB  LEU A  64      16.842   4.703  -8.291  1.00 86.63           C
ATOM    713 1HB  LEU A  64      16.623   3.720  -7.874  1.00 86.63           H
ATOM    714 2HB  LEU A  64      17.206   4.544  -9.306  1.00 86.63           H
ATOM    715  CG  LEU A  64      17.966   5.336  -7.469  1.00 86.63           C
ATOM    716  HG  LEU A  64      17.572   5.579  -6.482  1.00 86.63           H
ATOM    717  CD1 LEU A  64      19.118   4.350  -7.266  1.00 86.63           C
ATOM    718 1HD1 LEU A  64      18.754   3.469  -6.739  1.00 86.63           H
ATOM    719 2HD1 LEU A  64      19.519   4.054  -8.235  1.00 86.63           H
ATOM    720 3HD1 LEU A  64      19.904   4.826  -6.678  1.00 86.63           H
ATOM    721  CD2 LEU A  64      18.437   6.646  -8.103  1.00 86.63           C
ATOM    722 1HD2 LEU A  64      18.808   6.450  -9.109  1.00 86.63           H
ATOM    723 2HD2 LEU A  64      17.603   7.346  -8.152  1.00 86.63           H
ATOM    724 3HD2 LEU A  64      19.237   7.075  -7.499  1.00 86.63           H
ATOM    725  HN  LEU A  64      15.241   4.846  -6.409  1.00 86.63           H
ATOM    726  N   GLY A  65      13.918   3.898  -9.164  1.00 88.68           N
ATOM    727  CA  GLY A  65      13.077   3.247 -10.153  1.00 88.68           C
ATOM    728  C   GLY A  65      11.925   4.159 -10.579  1.00 88.68           C
ATOM    729  O   GLY A  65      11.717   4.388 -11.770  1.00 88.68           O
ATOM    730 1HA  GLY A  65      13.674   2.978 -11.025  1.00 88.68           H
ATOM    731 2HA  GLY A  65      12.678   2.319  -9.743  1.00 88.68           H
ATOM    732  HN  GLY A  65      13.950   3.446  -8.273  1.00 88.68           H
ATOM    733  N   ASN A  66      11.206   4.655  -9.583  1.00 86.19           N
ATOM    734  CA  ASN A  66      10.004   5.430  -9.841  1.00 86.19           C
ATOM    735  C   ASN A  66      10.391   6.763 -10.485  1.00 86.19           C
ATOM    736  O   ASN A  66       9.675   7.272 -11.346  1.00 86.19           O
ATOM    737  HA  ASN A  66       9.399   4.809 -10.501  1.00 86.19           H
ATOM    738  CB  ASN A  66       9.254   5.733  -8.543  1.00 86.19           C
ATOM    739 1HB  ASN A  66       9.965   6.014  -7.765  1.00 86.19           H
ATOM    740 2HB  ASN A  66       8.591   6.585  -8.691  1.00 86.19           H
ATOM    741  CG  ASN A  66       8.440   4.521  -8.084  1.00 86.19           C
ATOM    742  OD1 ASN A  66       7.474   4.117  -8.710  1.00 86.19           O
ATOM    743  ND2 ASN A  66       8.884   3.966  -6.960  1.00 86.19           N
ATOM    744 1HD2 ASN A  66       9.683   4.347  -6.495  1.00 86.19           H
ATOM    745 2HD2 ASN A  66       8.418   3.167  -6.579  1.00 86.19           H
ATOM    746  HN  ASN A  66      11.432   4.535  -8.617  1.00 86.19           H
ATOM    747  N   SER A  67      11.523   7.291 -10.043  1.00 88.35           N
ATOM    748  CA  SER A  67      12.024   8.545 -10.579  1.00 88.35           C
ATOM    749  C   SER A  67      12.312   8.397 -12.075  1.00 88.35           C
ATOM    750  O   SER A  67      12.053   9.313 -12.854  1.00 88.35           O
ATOM    751  HA  SER A  67      11.226   9.269 -10.413  1.00 88.35           H
ATOM    752  CB  SER A  67      13.284   8.997  -9.838  1.00 88.35           C
ATOM    753 1HB  SER A  67      14.056   8.234  -9.937  1.00 88.35           H
ATOM    754 2HB  SER A  67      13.672   9.904 -10.303  1.00 88.35           H
ATOM    755  OG  SER A  67      13.032   9.242  -8.457  1.00 88.35           O
ATOM    756  HG  SER A  67      13.519   8.572  -7.897  1.00 88.35           H
ATOM    757  HN  SER A  67      12.094   6.877  -9.334  1.00 88.35           H
ATOM    758  N   LEU A  68      12.844   7.237 -12.431  1.00 82.96           N
ATOM    759  CA  LEU A  68      13.126   6.939 -13.824  1.00 82.96           C
ATOM    760  C   LEU A  68      11.813   6.910 -14.611  1.00 82.96           C
ATOM    761  O   LEU A  68      11.734   7.449 -15.713  1.00 82.96           O
ATOM    762  HA  LEU A  68      13.743   7.749 -14.213  1.00 82.96           H
ATOM    763  CB  LEU A  68      13.942   5.650 -13.942  1.00 82.96           C
ATOM    764 1HB  LEU A  68      13.678   4.999 -13.109  1.00 82.96           H
ATOM    765 2HB  LEU A  68      13.642   5.136 -14.856  1.00 82.96           H
ATOM    766  CG  LEU A  68      15.462   5.818 -13.961  1.00 82.96           C
ATOM    767  HG  LEU A  68      15.729   6.590 -13.239  1.00 82.96           H
ATOM    768  CD1 LEU A  68      16.162   4.530 -13.524  1.00 82.96           C
ATOM    769 1HD1 LEU A  68      15.851   4.273 -12.511  1.00 82.96           H
ATOM    770 2HD1 LEU A  68      15.892   3.721 -14.203  1.00 82.96           H
ATOM    771 3HD1 LEU A  68      17.242   4.677 -13.546  1.00 82.96           H
ATOM    772  CD2 LEU A  68      15.945   6.296 -15.332  1.00 82.96           C
ATOM    773 1HD2 LEU A  68      15.665   5.565 -16.090  1.00 82.96           H
ATOM    774 2HD2 LEU A  68      15.484   7.256 -15.565  1.00 82.96           H
ATOM    775 3HD2 LEU A  68      17.029   6.407 -15.317  1.00 82.96           H
ATOM    776  HN  LEU A  68      13.081   6.510 -11.787  1.00 82.96           H
ATOM    777  N   VAL A  69      10.816   6.275 -14.012  1.00 83.92           N
ATOM    778  CA  VAL A  69       9.528   6.122 -14.666  1.00 83.92           C
ATOM    779  C   VAL A  69       8.960   7.504 -14.997  1.00 83.92           C
ATOM    780  O   VAL A  69       8.525   7.747 -16.121  1.00 83.92           O
ATOM    781  HA  VAL A  69       9.693   5.579 -15.596  1.00 83.92           H
ATOM    782  CB  VAL A  69       8.593   5.286 -13.789  1.00 83.92           C
ATOM    783  HB  VAL A  69       8.565   5.741 -12.799  1.00 83.92           H
ATOM    784  CG1 VAL A  69       7.168   5.290 -14.348  1.00 83.92           C
ATOM    785 1HG1 VAL A  69       6.794   6.314 -14.381  1.00 83.92           H
ATOM    786 2HG1 VAL A  69       7.171   4.871 -15.354  1.00 83.92           H
ATOM    787 3HG1 VAL A  69       6.525   4.689 -13.706  1.00 83.92           H
ATOM    788  CG2 VAL A  69       9.117   3.857 -13.636  1.00 83.92           C
ATOM    789 1HG2 VAL A  69       9.188   3.388 -14.617  1.00 83.92           H
ATOM    790 2HG2 VAL A  69      10.103   3.879 -13.172  1.00 83.92           H
ATOM    791 3HG2 VAL A  69       8.434   3.285 -13.008  1.00 83.92           H
ATOM    792  HN  VAL A  69      10.878   5.871 -13.100  1.00 83.92           H
ATOM    793  N   ILE A  70       8.983   8.372 -13.997  1.00 86.27           N
ATOM    794  CA  ILE A  70       8.398   9.694 -14.140  1.00 86.27           C
ATOM    795  C   ILE A  70       9.133  10.456 -15.245  1.00 86.27           C
ATOM    796  O   ILE A  70       8.505  11.116 -16.072  1.00 86.27           O
ATOM    797  HA  ILE A  70       7.360   9.561 -14.445  1.00 86.27           H
ATOM    798  CB  ILE A  70       8.384  10.423 -12.795  1.00 86.27           C
ATOM    799  HB  ILE A  70       9.387  10.375 -12.370  1.00 86.27           H
ATOM    800  CG1 ILE A  70       7.441   9.734 -11.807  1.00 86.27           C
ATOM    801 1HG1 ILE A  70       6.406   9.929 -12.091  1.00 86.27           H
ATOM    802 2HG1 ILE A  70       7.585   8.655 -11.854  1.00 86.27           H
ATOM    803  CG2 ILE A  70       8.042  11.904 -12.977  1.00 86.27           C
ATOM    804 1HG2 ILE A  70       8.786  12.372 -13.621  1.00 86.27           H
ATOM    805 2HG2 ILE A  70       7.057  11.995 -13.434  1.00 86.27           H
ATOM    806 3HG2 ILE A  70       8.039  12.398 -12.006  1.00 86.27           H
ATOM    807  CD1 ILE A  70       7.686  10.227 -10.380  1.00 86.27           C
ATOM    808 1HD1 ILE A  70       8.714  10.008 -10.092  1.00 86.27           H
ATOM    809 2HD1 ILE A  70       7.517  11.302 -10.333  1.00 86.27           H
ATOM    810 3HD1 ILE A  70       7.002   9.721  -9.698  1.00 86.27           H
ATOM    811  HN  ILE A  70       9.392   8.186 -13.103  1.00 86.27           H
ATOM    812  N   LEU A  71      10.452  10.339 -15.223  1.00 83.03           N
ATOM    813  CA  LEU A  71      11.282  11.044 -16.186  1.00 83.03           C
ATOM    814  C   LEU A  71      10.898  10.605 -17.600  1.00 83.03           C
ATOM    815  O   LEU A  71      10.761  11.437 -18.496  1.00 83.03           O
ATOM    816  HA  LEU A  71      11.069  12.108 -16.084  1.00 83.03           H
ATOM    817  CB  LEU A  71      12.764  10.846 -15.861  1.00 83.03           C
ATOM    818 1HB  LEU A  71      12.900   9.836 -15.477  1.00 83.03           H
ATOM    819 2HB  LEU A  71      13.331  10.913 -16.790  1.00 83.03           H
ATOM    820  CG  LEU A  71      13.368  11.830 -14.857  1.00 83.03           C
ATOM    821  HG  LEU A  71      12.656  11.967 -14.043  1.00 83.03           H
ATOM    822  CD1 LEU A  71      14.653  11.269 -14.244  1.00 83.03           C
ATOM    823 1HD1 LEU A  71      14.431  10.334 -13.729  1.00 83.03           H
ATOM    824 2HD1 LEU A  71      15.381  11.084 -15.034  1.00 83.03           H
ATOM    825 3HD1 LEU A  71      15.061  11.988 -13.534  1.00 83.03           H
ATOM    826  CD2 LEU A  71      13.590  13.201 -15.498  1.00 83.03           C
ATOM    827 1HD2 LEU A  71      14.272  13.101 -16.342  1.00 83.03           H
ATOM    828 2HD2 LEU A  71      12.636  13.598 -15.846  1.00 83.03           H
ATOM    829 3HD2 LEU A  71      14.020  13.881 -14.762  1.00 83.03           H
ATOM    830  HN  LEU A  71      10.953   9.778 -14.565  1.00 83.03           H
ATOM    831  N   VAL A  72      10.736   9.299 -17.757  1.00 81.04           N
ATOM    832  CA  VAL A  72      10.470   8.731 -19.068  1.00 81.04           C
ATOM    833  C   VAL A  72       9.158   9.302 -19.610  1.00 81.04           C
ATOM    834  O   VAL A  72       9.087   9.713 -20.767  1.00 81.04           O
ATOM    835  HA  VAL A  72      11.283   9.031 -19.728  1.00 81.04           H
ATOM    836  CB  VAL A  72      10.468   7.203 -18.984  1.00 81.04           C
ATOM    837  HB  VAL A  72       9.776   6.911 -18.194  1.00 81.04           H
ATOM    838  CG1 VAL A  72       9.974   6.583 -20.293  1.00 81.04           C
ATOM    839 1HG1 VAL A  72       8.959   6.923 -20.496  1.00 81.04           H
ATOM    840 2HG1 VAL A  72      10.629   6.887 -21.109  1.00 81.04           H
ATOM    841 3HG1 VAL A  72       9.983   5.496 -20.206  1.00 81.04           H
ATOM    842  CG2 VAL A  72      11.854   6.672 -18.615  1.00 81.04           C
ATOM    843 1HG2 VAL A  72      12.575   6.979 -19.372  1.00 81.04           H
ATOM    844 2HG2 VAL A  72      12.151   7.074 -17.646  1.00 81.04           H
ATOM    845 3HG2 VAL A  72      11.824   5.584 -18.562  1.00 81.04           H
ATOM    846  HN  VAL A  72      10.784   8.636 -17.010  1.00 81.04           H
ATOM    847  N   TYR A  73       8.152   9.308 -18.748  1.00 77.56           N
ATOM    848  CA  TYR A  73       6.828   9.757 -19.146  1.00 77.56           C
ATOM    849  C   TYR A  73       6.812  11.266 -19.393  1.00 77.56           C
ATOM    850  O   TYR A  73       6.057  11.754 -20.232  1.00 77.56           O
ATOM    851  HA  TYR A  73       6.563   9.242 -20.070  1.00 77.56           H
ATOM    852  CB  TYR A  73       5.903   9.434 -17.972  1.00 77.56           C
ATOM    853 1HB  TYR A  73       6.476   9.484 -17.046  1.00 77.56           H
ATOM    854 2HB  TYR A  73       5.130  10.201 -17.910  1.00 77.56           H
ATOM    855  CG  TYR A  73       5.232   8.062 -18.066  1.00 77.56           C
ATOM    856  CD1 TYR A  73       4.286   7.822 -19.042  1.00 77.56           C
ATOM    857  HD1 TYR A  73       4.016   8.610 -19.745  1.00 77.56           H
ATOM    858  CD2 TYR A  73       5.573   7.065 -17.176  1.00 77.56           C
ATOM    859  HD2 TYR A  73       6.320   7.254 -16.405  1.00 77.56           H
ATOM    860  CE1 TYR A  73       3.655   6.531 -19.131  1.00 77.56           C
ATOM    861  HE1 TYR A  73       2.906   6.328 -19.897  1.00 77.56           H
ATOM    862  CE2 TYR A  73       4.942   5.773 -17.265  1.00 77.56           C
ATOM    863  HE2 TYR A  73       5.202   4.977 -16.568  1.00 77.56           H
ATOM    864  CZ  TYR A  73       4.014   5.570 -18.238  1.00 77.56           C
ATOM    865  OH  TYR A  73       3.418   4.351 -18.322  1.00 77.56           O
ATOM    866  HH  TYR A  73       2.919   4.273 -19.185  1.00 77.56           H
ATOM    867  HN  TYR A  73       8.230   9.015 -17.795  1.00 77.56           H
ATOM    868  N   TRP A  74       7.656  11.965 -18.647  1.00 70.96           N
ATOM    869  CA  TRP A  74       7.682  13.416 -18.706  1.00 70.96           C
ATOM    870  C   TRP A  74       8.253  13.823 -20.066  1.00 70.96           C
ATOM    871  O   TRP A  74       7.671  14.653 -20.765  1.00 70.96           O
ATOM    872  HA  TRP A  74       6.656  13.772 -18.611  1.00 70.96           H
ATOM    873  CB  TRP A  74       8.467  13.999 -17.530  1.00 70.96           C
ATOM    874 1HB  TRP A  74       8.082  13.574 -16.603  1.00 70.96           H
ATOM    875 2HB  TRP A  74       9.509  13.691 -17.613  1.00 70.96           H
ATOM    876  CG  TRP A  74       8.408  15.525 -17.437  1.00 70.96           C
ATOM    877  CD1 TRP A  74       9.148  16.422 -18.104  1.00 70.96           C
ATOM    878  HD1 TRP A  74       9.919  16.163 -18.829  1.00 70.96           H
ATOM    879  CD2 TRP A  74       7.527  16.302 -16.598  1.00 70.96           C
ATOM    880  NE1 TRP A  74       8.810  17.714 -17.757  1.00 70.96           N
ATOM    881  HE1 TRP A  74       9.221  18.551 -18.119  1.00 70.96           H
ATOM    882  CE2 TRP A  74       7.793  17.639 -16.812  1.00 70.96           C
ATOM    883  CE3 TRP A  74       6.539  15.888 -15.688  1.00 70.96           C
ATOM    884  HE3 TRP A  74       6.310  14.839 -15.501  1.00 70.96           H
ATOM    885  CZ2 TRP A  74       7.114  18.671 -16.154  1.00 70.96           C
ATOM    886  HZ2 TRP A  74       7.343  19.720 -16.341  1.00 70.96           H
ATOM    887  CZ3 TRP A  74       5.869  16.932 -15.038  1.00 70.96           C
ATOM    888  HZ3 TRP A  74       5.092  16.666 -14.321  1.00 70.96           H
ATOM    889  CH2 TRP A  74       6.125  18.282 -15.242  1.00 70.96           C
ATOM    890  HH2 TRP A  74       5.558  19.036 -14.696  1.00 70.96           H
ATOM    891  HN  TRP A  74       8.311  11.556 -18.012  1.00 70.96           H
ATOM    892  N   TYR A  75       9.384  13.221 -20.402  1.00 69.18           N
ATOM    893  CA  TYR A  75      10.173  13.685 -21.530  1.00 69.18           C
ATOM    894  C   TYR A  75       9.752  12.979 -22.821  1.00 69.18           C
ATOM    895  O   TYR A  75       9.679  13.603 -23.878  1.00 69.18           O
ATOM    896  HA  TYR A  75      10.006  14.757 -21.640  1.00 69.18           H
ATOM    897  CB  TYR A  75      11.623  13.316 -21.211  1.00 69.18           C
ATOM    898 1HB  TYR A  75      11.634  12.395 -20.629  1.00 69.18           H
ATOM    899 2HB  TYR A  75      12.149  13.110 -22.144  1.00 69.18           H
ATOM    900  CG  TYR A  75      12.385  14.397 -20.442  1.00 69.18           C
ATOM    901  CD1 TYR A  75      12.970  15.446 -21.122  1.00 69.18           C
ATOM    902  HD1 TYR A  75      12.889  15.504 -22.207  1.00 69.18           H
ATOM    903  CD2 TYR A  75      12.488  14.323 -19.067  1.00 69.18           C
ATOM    904  HD2 TYR A  75      12.026  13.494 -18.530  1.00 69.18           H
ATOM    905  CE1 TYR A  75      13.687  16.463 -20.397  1.00 69.18           C
ATOM    906  HE1 TYR A  75      14.154  17.297 -20.922  1.00 69.18           H
ATOM    907  CE2 TYR A  75      13.205  15.340 -18.343  1.00 69.18           C
ATOM    908  HE2 TYR A  75      13.293  15.293 -17.258  1.00 69.18           H
ATOM    909  CZ  TYR A  75      13.769  16.360 -19.044  1.00 69.18           C
ATOM    910  OH  TYR A  75      14.446  17.320 -18.359  1.00 69.18           O
ATOM    911  HH  TYR A  75      14.416  17.127 -17.379  1.00 69.18           H
ATOM    912  HN  TYR A  75       9.762  12.432 -19.918  1.00 69.18           H
ATOM    913  N   CYS A  76       9.485  11.688 -22.691  1.00 67.39           N
ATOM    914  CA  CYS A  76       9.414  10.818 -23.853  1.00 67.39           C
ATOM    915  C   CYS A  76       7.947  10.461 -24.097  1.00 67.39           C
ATOM    916  O   CYS A  76       7.420  10.692 -25.184  1.00 67.39           O
ATOM    917  HA  CYS A  76       9.819  11.383 -24.692  1.00 67.39           H
ATOM    918  CB  CYS A  76      10.284   9.572 -23.681  1.00 67.39           C
ATOM    919 1HB  CYS A  76      11.192   9.825 -23.133  1.00 67.39           H
ATOM    920 2HB  CYS A  76       9.753   8.826 -23.089  1.00 67.39           H
ATOM    921  SG  CYS A  76      10.715   8.877 -25.318  1.00 67.39           S
ATOM    922  HG  CYS A  76      11.422   7.852 -24.853  1.00 67.39           H
ATOM    923  HN  CYS A  76       9.320  11.236 -21.815  1.00 67.39           H
ATOM    924  N   THR A  77       7.328   9.902 -23.067  1.00 58.08           N
ATOM    925  CA  THR A  77       6.010   9.310 -23.217  1.00 58.08           C
ATOM    926  C   THR A  77       4.926  10.314 -22.816  1.00 58.08           C
ATOM    927  O   THR A  77       4.507  10.352 -21.660  1.00 58.08           O
ATOM    928  HA  THR A  77       5.855   9.077 -24.270  1.00 58.08           H
ATOM    929  CB  THR A  77       5.975   8.019 -22.397  1.00 58.08           C
ATOM    930  HB  THR A  77       5.558   8.198 -21.406  1.00 58.08           H
ATOM    931  OG1 THR A  77       7.322   7.555 -22.423  1.00 58.08           O
ATOM    932  HG1 THR A  77       7.570   7.275 -23.350  1.00 58.08           H
ATOM    933  CG2 THR A  77       5.185   6.907 -23.090  1.00 58.08           C
ATOM    934 1HG2 THR A  77       5.643   6.681 -24.053  1.00 58.08           H
ATOM    935 2HG2 THR A  77       4.157   7.234 -23.245  1.00 58.08           H
ATOM    936 3HG2 THR A  77       5.192   6.013 -22.466  1.00 58.08           H
ATOM    937  HN  THR A  77       7.712   9.850 -22.145  1.00 58.08           H
ATOM    938  N   ARG A  78       4.503  11.101 -23.794  1.00 50.79           N
ATOM    939  CA  ARG A  78       3.220  11.779 -23.708  1.00 50.79           C
ATOM    940  C   ARG A  78       2.117  10.782 -23.347  1.00 50.79           C
ATOM    941  O   ARG A  78       1.930   9.781 -24.037  1.00 50.79           O
ATOM    942  HA  ARG A  78       3.350  12.522 -22.921  1.00 50.79           H
ATOM    943  CB  ARG A  78       2.868  12.462 -25.030  1.00 50.79           C
ATOM    944 1HB  ARG A  78       3.165  11.825 -25.863  1.00 50.79           H
ATOM    945 2HB  ARG A  78       1.789  12.595 -25.099  1.00 50.79           H
ATOM    946  CG  ARG A  78       3.563  13.821 -25.147  1.00 50.79           C
ATOM    947 1HG  ARG A  78       3.404  14.394 -24.234  1.00 50.79           H
ATOM    948 2HG  ARG A  78       4.638  13.675 -25.249  1.00 50.79           H
ATOM    949  CD  ARG A  78       3.033  14.606 -26.349  1.00 50.79           C
ATOM    950 1HD  ARG A  78       3.216  14.049 -27.267  1.00 50.79           H
ATOM    951 2HD  ARG A  78       1.954  14.733 -26.263  1.00 50.79           H
ATOM    952  NE  ARG A  78       3.693  15.929 -26.420  1.00 50.79           N
ATOM    953  HE  ARG A  78       4.406  16.133 -25.750  1.00 50.79           H
ATOM    954  CZ  ARG A  78       3.394  16.869 -27.326  1.00 50.79           C
ATOM    955  NH1 ARG A  78       2.447  16.649 -28.248  1.00 50.79           N
ATOM    956 1HH1 ARG A  78       1.957  15.778 -28.263  1.00 50.79           H
ATOM    957 2HH1 ARG A  78       2.230  17.356 -28.921  1.00 50.79           H
ATOM    958  NH2 ARG A  78       4.058  18.033 -27.297  1.00 50.79           N
ATOM    959 1HH2 ARG A  78       3.847  18.746 -27.966  1.00 50.79           H
ATOM    960 2HH2 ARG A  78       4.763  18.189 -26.606  1.00 50.79           H
ATOM    961  HN  ARG A  78       5.019  11.279 -24.632  1.00 50.79           H
ATOM    962  N   VAL A  79       1.415  11.090 -22.267  1.00 68.39           N
ATOM    963  CA  VAL A  79       0.352  10.221 -21.792  1.00 68.39           C
ATOM    964  C   VAL A  79      -0.711  10.079 -22.883  1.00 68.39           C
ATOM    965  O   VAL A  79      -1.555  10.959 -23.052  1.00 68.39           O
ATOM    966  HA  VAL A  79       0.789   9.242 -21.599  1.00 68.39           H
ATOM    967  CB  VAL A  79      -0.213  10.756 -20.474  1.00 68.39           C
ATOM    968  HB  VAL A  79      -0.644  11.738 -20.668  1.00 68.39           H
ATOM    969  CG1 VAL A  79      -1.327   9.850 -19.947  1.00 68.39           C
ATOM    970 1HG1 VAL A  79      -2.133   9.802 -20.678  1.00 68.39           H
ATOM    971 2HG1 VAL A  79      -0.931   8.849 -19.776  1.00 68.39           H
ATOM    972 3HG1 VAL A  79      -1.710  10.254 -19.009  1.00 68.39           H
ATOM    973  CG2 VAL A  79       0.895  10.927 -19.433  1.00 68.39           C
ATOM    974 1HG2 VAL A  79       1.368   9.963 -19.244  1.00 68.39           H
ATOM    975 2HG2 VAL A  79       1.640  11.630 -19.806  1.00 68.39           H
ATOM    976 3HG2 VAL A  79       0.467  11.308 -18.506  1.00 68.39           H
ATOM    977  HN  VAL A  79       1.562  11.915 -21.721  1.00 68.39           H
ATOM    978  N   LYS A  80      -0.636   8.965 -23.597  1.00 61.95           N
ATOM    979  CA  LYS A  80      -1.455   8.779 -24.782  1.00 61.95           C
ATOM    980  C   LYS A  80      -2.597   7.813 -24.462  1.00 61.95           C
ATOM    981  O   LYS A  80      -3.632   7.827 -25.126  1.00 61.95           O
ATOM    982  HA  LYS A  80      -1.884   9.748 -25.039  1.00 61.95           H
ATOM    983  CB  LYS A  80      -0.591   8.339 -25.966  1.00 61.95           C
ATOM    984 1HB  LYS A  80       0.097   7.555 -25.648  1.00 61.95           H
ATOM    985 2HB  LYS A  80      -1.224   7.910 -26.743  1.00 61.95           H
ATOM    986  CG  LYS A  80       0.199   9.518 -26.537  1.00 61.95           C
ATOM    987 1HG  LYS A  80      -0.488  10.308 -26.840  1.00 61.95           H
ATOM    988 2HG  LYS A  80       0.844   9.936 -25.764  1.00 61.95           H
ATOM    989  CD  LYS A  80       1.044   9.083 -27.736  1.00 61.95           C
ATOM    990 1HD  LYS A  80       1.697   8.260 -27.445  1.00 61.95           H
ATOM    991 2HD  LYS A  80       0.394   8.711 -28.528  1.00 61.95           H
ATOM    992  CE  LYS A  80       1.886  10.246 -28.264  1.00 61.95           C
ATOM    993 1HE  LYS A  80       1.238  11.083 -28.525  1.00 61.95           H
ATOM    994 2HE  LYS A  80       2.561  10.598 -27.484  1.00 61.95           H
ATOM    995  NZ  LYS A  80       2.666   9.825 -29.449  1.00 61.95           N
ATOM    996 1HZ  LYS A  80       3.228  10.602 -29.777  1.00 61.95           H
ATOM    997 2HZ  LYS A  80       3.271   9.052 -29.198  1.00 61.95           H
ATOM    998 3HZ  LYS A  80       2.032   9.533 -30.185  1.00 61.95           H
ATOM    999  HN  LYS A  80      -0.031   8.200 -23.377  1.00 61.95           H
ATOM   1000  N   THR A  81      -2.370   6.996 -23.443  1.00 72.45           N
ATOM   1001  CA  THR A  81      -3.313   5.944 -23.103  1.00 72.45           C
ATOM   1002  C   THR A  81      -3.764   6.082 -21.648  1.00 72.45           C
ATOM   1003  O   THR A  81      -3.110   6.755 -20.853  1.00 72.45           O
ATOM   1004  HA  THR A  81      -4.200   6.063 -23.725  1.00 72.45           H
ATOM   1005  CB  THR A  81      -2.652   4.599 -23.409  1.00 72.45           C
ATOM   1006  HB  THR A  81      -3.386   3.793 -23.402  1.00 72.45           H
ATOM   1007  OG1 THR A  81      -1.613   4.494 -22.439  1.00 72.45           O
ATOM   1008  HG1 THR A  81      -1.270   3.555 -22.406  1.00 72.45           H
ATOM   1009  CG2 THR A  81      -1.912   4.602 -24.749  1.00 72.45           C
ATOM   1010 1HG2 THR A  81      -1.132   5.363 -24.731  1.00 72.45           H
ATOM   1011 2HG2 THR A  81      -2.615   4.820 -25.552  1.00 72.45           H
ATOM   1012 3HG2 THR A  81      -1.461   3.623 -24.917  1.00 72.45           H
ATOM   1013  HN  THR A  81      -1.562   7.044 -22.857  1.00 72.45           H
ATOM   1014  N   MET A  82      -4.879   5.434 -21.343  1.00 73.51           N
ATOM   1015  CA  MET A  82      -5.401   5.440 -19.987  1.00 73.51           C
ATOM   1016  C   MET A  82      -4.439   4.738 -19.026  1.00 73.51           C
ATOM   1017  O   MET A  82      -4.293   5.151 -17.877  1.00 73.51           O
ATOM   1018  HA  MET A  82      -5.497   6.491 -19.714  1.00 73.51           H
ATOM   1019  CB  MET A  82      -6.757   4.732 -19.959  1.00 73.51           C
ATOM   1020 1HB  MET A  82      -7.391   5.121 -20.756  1.00 73.51           H
ATOM   1021 2HB  MET A  82      -6.620   3.668 -20.151  1.00 73.51           H
ATOM   1022  CG  MET A  82      -7.450   4.927 -18.609  1.00 73.51           C
ATOM   1023 1HG  MET A  82      -6.908   4.388 -17.832  1.00 73.51           H
ATOM   1024 2HG  MET A  82      -7.437   5.981 -18.333  1.00 73.51           H
ATOM   1025  SD  MET A  82      -9.133   4.341 -18.695  1.00 73.51           S
ATOM   1026  CE  MET A  82      -9.656   4.649 -17.017  1.00 73.51           C
ATOM   1027 1HE  MET A  82      -9.025   4.084 -16.330  1.00 73.51           H
ATOM   1028 2HE  MET A  82      -9.568   5.713 -16.798  1.00 73.51           H
ATOM   1029 3HE  MET A  82     -10.693   4.338 -16.896  1.00 73.51           H
ATOM   1030  HN  MET A  82      -5.421   4.914 -22.003  1.00 73.51           H
ATOM   1031  N   THR A  83      -3.807   3.690 -19.533  1.00 73.47           N
ATOM   1032  CA  THR A  83      -2.826   2.957 -18.750  1.00 73.47           C
ATOM   1033  C   THR A  83      -1.670   3.875 -18.350  1.00 73.47           C
ATOM   1034  O   THR A  83      -1.230   3.859 -17.201  1.00 73.47           O
ATOM   1035  HA  THR A  83      -3.303   2.622 -17.829  1.00 73.47           H
ATOM   1036  CB  THR A  83      -2.383   1.741 -19.567  1.00 73.47           C
ATOM   1037  HB  THR A  83      -1.585   2.008 -20.260  1.00 73.47           H
ATOM   1038  OG1 THR A  83      -3.586   1.268 -20.166  1.00 73.47           O
ATOM   1039  HG1 THR A  83      -4.177   0.859 -19.471  1.00 73.47           H
ATOM   1040  CG2 THR A  83      -1.925   0.579 -18.684  1.00 73.47           C
ATOM   1041 1HG2 THR A  83      -2.745   0.268 -18.038  1.00 73.47           H
ATOM   1042 2HG2 THR A  83      -1.081   0.898 -18.072  1.00 73.47           H
ATOM   1043 3HG2 THR A  83      -1.621  -0.258 -19.313  1.00 73.47           H
ATOM   1044  HN  THR A  83      -3.955   3.341 -20.459  1.00 73.47           H
ATOM   1045  N   ASP A  84      -1.210   4.652 -19.319  1.00 77.01           N
ATOM   1046  CA  ASP A  84      -0.080   5.538 -19.096  1.00 77.01           C
ATOM   1047  C   ASP A  84      -0.402   6.489 -17.942  1.00 77.01           C
ATOM   1048  O   ASP A  84       0.465   6.797 -17.126  1.00 77.01           O
ATOM   1049  HA  ASP A  84       0.760   4.879 -18.872  1.00 77.01           H
ATOM   1050  CB  ASP A  84       0.211   6.382 -20.338  1.00 77.01           C
ATOM   1051 1HB  ASP A  84      -0.658   6.995 -20.578  1.00 77.01           H
ATOM   1052 2HB  ASP A  84       1.035   7.066 -20.132  1.00 77.01           H
ATOM   1053  CG  ASP A  84       0.563   5.496 -21.534  1.00 77.01           C
ATOM   1054  OD1 ASP A  84       1.128   4.408 -21.288  1.00 77.01           O
ATOM   1055  OD2 ASP A  84       0.260   5.926 -22.668  1.00 77.01           O
ATOM   1056  HN  ASP A  84      -1.596   4.684 -20.241  1.00 77.01           H
ATOM   1057  N   MET A  85      -1.652   6.927 -17.911  1.00 82.94           N
ATOM   1058  CA  MET A  85      -2.088   7.875 -16.899  1.00 82.94           C
ATOM   1059  C   MET A  85      -1.996   7.263 -15.499  1.00 82.94           C
ATOM   1060  O   MET A  85      -1.501   7.900 -14.571  1.00 82.94           O
ATOM   1061  HA  MET A  85      -1.406   8.722 -16.977  1.00 82.94           H
ATOM   1062  CB  MET A  85      -3.532   8.294 -17.179  1.00 82.94           C
ATOM   1063 1HB  MET A  85      -3.629   8.603 -18.220  1.00 82.94           H
ATOM   1064 2HB  MET A  85      -4.196   7.442 -17.037  1.00 82.94           H
ATOM   1065  CG  MET A  85      -3.959   9.440 -16.260  1.00 82.94           C
ATOM   1066 1HG  MET A  85      -5.029   9.621 -16.363  1.00 82.94           H
ATOM   1067 2HG  MET A  85      -3.780   9.169 -15.220  1.00 82.94           H
ATOM   1068  SD  MET A  85      -3.049  10.921 -16.668  1.00 82.94           S
ATOM   1069  CE  MET A  85      -3.503  11.954 -15.284  1.00 82.94           C
ATOM   1070 1HE  MET A  85      -4.584  12.088 -15.270  1.00 82.94           H
ATOM   1071 2HE  MET A  85      -3.183  11.479 -14.356  1.00 82.94           H
ATOM   1072 3HE  MET A  85      -3.017  12.925 -15.381  1.00 82.94           H
ATOM   1073  HN  MET A  85      -2.360   6.647 -18.559  1.00 82.94           H
ATOM   1074  N   PHE A  86      -2.481   6.035 -15.392  1.00 85.41           N
ATOM   1075  CA  PHE A  86      -2.488   5.341 -14.116  1.00 85.41           C
ATOM   1076  C   PHE A  86      -1.065   4.992 -13.675  1.00 85.41           C
ATOM   1077  O   PHE A  86      -0.742   5.069 -12.490  1.00 85.41           O
ATOM   1078  HA  PHE A  86      -2.938   6.013 -13.385  1.00 85.41           H
ATOM   1079  CB  PHE A  86      -3.280   4.047 -14.313  1.00 85.41           C
ATOM   1080 1HB  PHE A  86      -2.880   3.517 -15.178  1.00 85.41           H
ATOM   1081 2HB  PHE A  86      -3.127   3.404 -13.447  1.00 85.41           H
ATOM   1082  CG  PHE A  86      -4.781   4.261 -14.514  1.00 85.41           C
ATOM   1083  CD1 PHE A  86      -5.451   5.152 -13.734  1.00 85.41           C
ATOM   1084  HD1 PHE A  86      -4.918   5.714 -12.967  1.00 85.41           H
ATOM   1085  CD2 PHE A  86      -5.446   3.560 -15.471  1.00 85.41           C
ATOM   1086  HD2 PHE A  86      -4.910   2.846 -16.095  1.00 85.41           H
ATOM   1087  CE1 PHE A  86      -6.845   5.351 -13.920  1.00 85.41           C
ATOM   1088  HE1 PHE A  86      -7.382   6.065 -13.296  1.00 85.41           H
ATOM   1089  CE2 PHE A  86      -6.840   3.759 -15.657  1.00 85.41           C
ATOM   1090  HE2 PHE A  86      -7.373   3.197 -16.424  1.00 85.41           H
ATOM   1091  CZ  PHE A  86      -7.510   4.650 -14.878  1.00 85.41           C
ATOM   1092  HZ  PHE A  86      -8.580   4.803 -15.020  1.00 85.41           H
ATOM   1093  HN  PHE A  86      -2.864   5.516 -16.157  1.00 85.41           H
ATOM   1094  N   LEU A  87      -0.252   4.616 -14.651  1.00 78.50           N
ATOM   1095  CA  LEU A  87       1.119   4.221 -14.374  1.00 78.50           C
ATOM   1096  C   LEU A  87       1.889   5.423 -13.823  1.00 78.50           C
ATOM   1097  O   LEU A  87       2.716   5.276 -12.925  1.00 78.50           O
ATOM   1098  HA  LEU A  87       1.087   3.449 -13.605  1.00 78.50           H
ATOM   1099  CB  LEU A  87       1.758   3.598 -15.616  1.00 78.50           C
ATOM   1100 1HB  LEU A  87       1.608   4.275 -16.457  1.00 78.50           H
ATOM   1101 2HB  LEU A  87       2.833   3.528 -15.451  1.00 78.50           H
ATOM   1102  CG  LEU A  87       1.241   2.213 -16.013  1.00 78.50           C
ATOM   1103  HG  LEU A  87       0.169   2.289 -16.196  1.00 78.50           H
ATOM   1104  CD1 LEU A  87       1.889   1.739 -17.316  1.00 78.50           C
ATOM   1105 1HD1 LEU A  87       1.655   2.442 -18.115  1.00 78.50           H
ATOM   1106 2HD1 LEU A  87       2.970   1.684 -17.185  1.00 78.50           H
ATOM   1107 3HD1 LEU A  87       1.504   0.753 -17.575  1.00 78.50           H
ATOM   1108  CD2 LEU A  87       1.437   1.208 -14.877  1.00 78.50           C
ATOM   1109 1HD2 LEU A  87       2.497   1.130 -14.639  1.00 78.50           H
ATOM   1110 2HD2 LEU A  87       0.891   1.546 -13.996  1.00 78.50           H
ATOM   1111 3HD2 LEU A  87       1.061   0.233 -15.185  1.00 78.50           H
ATOM   1112  HN  LEU A  87      -0.516   4.578 -15.615  1.00 78.50           H
ATOM   1113  N   LEU A  88       1.590   6.585 -14.385  1.00 85.85           N
ATOM   1114  CA  LEU A  88       2.242   7.812 -13.959  1.00 85.85           C
ATOM   1115  C   LEU A  88       1.852   8.116 -12.511  1.00 85.85           C
ATOM   1116  O   LEU A  88       2.714   8.386 -11.676  1.00 85.85           O
ATOM   1117  HA  LEU A  88       3.318   7.641 -13.998  1.00 85.85           H
ATOM   1118  CB  LEU A  88       1.929   8.950 -14.932  1.00 85.85           C
ATOM   1119 1HB  LEU A  88       2.290   8.667 -15.921  1.00 85.85           H
ATOM   1120 2HB  LEU A  88       0.846   9.052 -15.005  1.00 85.85           H
ATOM   1121  CG  LEU A  88       2.519  10.317 -14.578  1.00 85.85           C
ATOM   1122  HG  LEU A  88       2.191  10.580 -13.572  1.00 85.85           H
ATOM   1123  CD1 LEU A  88       4.048  10.265 -14.555  1.00 85.85           C
ATOM   1124 1HD1 LEU A  88       4.376   9.539 -13.811  1.00 85.85           H
ATOM   1125 2HD1 LEU A  88       4.416   9.969 -15.537  1.00 85.85           H
ATOM   1126 3HD1 LEU A  88       4.442  11.249 -14.300  1.00 85.85           H
ATOM   1127  CD2 LEU A  88       1.997  11.401 -15.522  1.00 85.85           C
ATOM   1128 1HD2 LEU A  88       2.275  11.156 -16.547  1.00 85.85           H
ATOM   1129 2HD2 LEU A  88       0.911  11.459 -15.444  1.00 85.85           H
ATOM   1130 3HD2 LEU A  88       2.432  12.362 -15.247  1.00 85.85           H
ATOM   1131  HN  LEU A  88       0.917   6.696 -15.116  1.00 85.85           H
ATOM   1132  N   ASN A  89       0.553   8.061 -12.258  1.00 88.44           N
ATOM   1133  CA  ASN A  89       0.032   8.392 -10.942  1.00 88.44           C
ATOM   1134  C   ASN A  89       0.524   7.357  -9.928  1.00 88.44           C
ATOM   1135  O   ASN A  89       0.759   7.684  -8.766  1.00 88.44           O
ATOM   1136  HA  ASN A  89       0.406   9.394 -10.730  1.00 88.44           H
ATOM   1137  CB  ASN A  89      -1.498   8.371 -10.934  1.00 88.44           C
ATOM   1138 1HB  ASN A  89      -1.857   7.529 -11.525  1.00 88.44           H
ATOM   1139 2HB  ASN A  89      -1.858   8.223  -9.916  1.00 88.44           H
ATOM   1140  CG  ASN A  89      -2.066   9.675 -11.497  1.00 88.44           C
ATOM   1141  OD1 ASN A  89      -2.293  10.641 -10.787  1.00 88.44           O
ATOM   1142  ND2 ASN A  89      -2.283   9.649 -12.809  1.00 88.44           N
ATOM   1143 1HD2 ASN A  89      -2.075   8.824 -13.334  1.00 88.44           H
ATOM   1144 2HD2 ASN A  89      -2.654  10.455 -13.271  1.00 88.44           H
ATOM   1145  HN  ASN A  89      -0.138   7.796 -12.931  1.00 88.44           H
ATOM   1146  N   LEU A  90       0.665   6.129 -10.405  1.00 83.56           N
ATOM   1147  CA  LEU A  90       1.144   5.048  -9.560  1.00 83.56           C
ATOM   1148  C   LEU A  90       2.578   5.349  -9.118  1.00 83.56           C
ATOM   1149  O   LEU A  90       2.919   5.182  -7.948  1.00 83.56           O
ATOM   1150  HA  LEU A  90       0.509   5.020  -8.675  1.00 83.56           H
ATOM   1151  CB  LEU A  90       0.990   3.703 -10.272  1.00 83.56           C
ATOM   1152 1HB  LEU A  90      -0.055   3.584 -10.560  1.00 83.56           H
ATOM   1153 2HB  LEU A  90       1.573   3.732 -11.193  1.00 83.56           H
ATOM   1154  CG  LEU A  90       1.413   2.469  -9.473  1.00 83.56           C
ATOM   1155  HG  LEU A  90       2.439   2.615  -9.137  1.00 83.56           H
ATOM   1156  CD1 LEU A  90       0.547   2.302  -8.222  1.00 83.56           C
ATOM   1157 1HD1 LEU A  90       0.652   3.183  -7.588  1.00 83.56           H
ATOM   1158 2HD1 LEU A  90      -0.496   2.188  -8.515  1.00 83.56           H
ATOM   1159 3HD1 LEU A  90       0.869   1.418  -7.672  1.00 83.56           H
ATOM   1160  CD2 LEU A  90       1.399   1.216 -10.350  1.00 83.56           C
ATOM   1161 1HD2 LEU A  90       0.392   1.054 -10.737  1.00 83.56           H
ATOM   1162 2HD2 LEU A  90       2.090   1.347 -11.182  1.00 83.56           H
ATOM   1163 3HD2 LEU A  90       1.703   0.353  -9.757  1.00 83.56           H
ATOM   1164  HN  LEU A  90       0.459   5.868 -11.348  1.00 83.56           H
ATOM   1165  N   ALA A  91       3.379   5.789 -10.078  1.00 88.02           N
ATOM   1166  CA  ALA A  91       4.778   6.075  -9.811  1.00 88.02           C
ATOM   1167  C   ALA A  91       4.877   7.225  -8.807  1.00 88.02           C
ATOM   1168  O   ALA A  91       5.742   7.217  -7.932  1.00 88.02           O
ATOM   1169  HA  ALA A  91       5.222   5.182  -9.373  1.00 88.02           H
ATOM   1170  CB  ALA A  91       5.495   6.387 -11.127  1.00 88.02           C
ATOM   1171 1HB  ALA A  91       5.420   5.528 -11.794  1.00 88.02           H
ATOM   1172 2HB  ALA A  91       5.030   7.254 -11.597  1.00 88.02           H
ATOM   1173 3HB  ALA A  91       6.545   6.602 -10.927  1.00 88.02           H
ATOM   1174  HN  ALA A  91       3.087   5.949 -11.021  1.00 88.02           H
ATOM   1175  N   ILE A  92       3.979   8.186  -8.966  1.00 89.47           N
ATOM   1176  CA  ILE A  92       3.938   9.328  -8.068  1.00 89.47           C
ATOM   1177  C   ILE A  92       3.582   8.851  -6.659  1.00 89.47           C
ATOM   1178  O   ILE A  92       4.203   9.268  -5.683  1.00 89.47           O
ATOM   1179  HA  ILE A  92       4.938   9.761  -8.044  1.00 89.47           H
ATOM   1180  CB  ILE A  92       2.993  10.403  -8.610  1.00 89.47           C
ATOM   1181  HB  ILE A  92       2.044   9.929  -8.859  1.00 89.47           H
ATOM   1182  CG1 ILE A  92       3.543  11.016  -9.900  1.00 89.47           C
ATOM   1183 1HG1 ILE A  92       4.397  11.653  -9.668  1.00 89.47           H
ATOM   1184 2HG1 ILE A  92       3.905  10.226 -10.557  1.00 89.47           H
ATOM   1185  CG2 ILE A  92       2.704  11.465  -7.548  1.00 89.47           C
ATOM   1186 1HG2 ILE A  92       2.238  10.995  -6.682  1.00 89.47           H
ATOM   1187 2HG2 ILE A  92       3.637  11.940  -7.246  1.00 89.47           H
ATOM   1188 3HG2 ILE A  92       2.030  12.216  -7.960  1.00 89.47           H
ATOM   1189  CD1 ILE A  92       2.469  11.835 -10.619  1.00 89.47           C
ATOM   1190 1HD1 ILE A  92       1.628  11.189 -10.870  1.00 89.47           H
ATOM   1191 2HD1 ILE A  92       2.128  12.639  -9.967  1.00 89.47           H
ATOM   1192 3HD1 ILE A  92       2.887  12.259 -11.532  1.00 89.47           H
ATOM   1193  HN  ILE A  92       3.290   8.194  -9.690  1.00 89.47           H
ATOM   1194  N   ALA A  93       2.583   7.982  -6.597  1.00 89.78           N
ATOM   1195  CA  ALA A  93       2.081   7.508  -5.319  1.00 89.78           C
ATOM   1196  C   ALA A  93       3.184   6.729  -4.600  1.00 89.78           C
ATOM   1197  O   ALA A  93       3.407   6.922  -3.406  1.00 89.78           O
ATOM   1198  HA  ALA A  93       1.816   8.381  -4.722  1.00 89.78           H
ATOM   1199  CB  ALA A  93       0.824   6.666  -5.545  1.00 89.78           C
ATOM   1200 1HB  ALA A  93       0.061   7.274  -6.032  1.00 89.78           H
ATOM   1201 2HB  ALA A  93       1.067   5.813  -6.178  1.00 89.78           H
ATOM   1202 3HB  ALA A  93       0.447   6.311  -4.585  1.00 89.78           H
ATOM   1203  HN  ALA A  93       2.120   7.605  -7.400  1.00 89.78           H
ATOM   1204  N   ASP A  94       3.844   5.865  -5.357  1.00 85.25           N
ATOM   1205  CA  ASP A  94       4.901   5.037  -4.801  1.00 85.25           C
ATOM   1206  C   ASP A  94       6.010   5.936  -4.251  1.00 85.25           C
ATOM   1207  O   ASP A  94       6.558   5.669  -3.182  1.00 85.25           O
ATOM   1208  HA  ASP A  94       4.420   4.445  -4.022  1.00 85.25           H
ATOM   1209  CB  ASP A  94       5.512   4.132  -5.871  1.00 85.25           C
ATOM   1210 1HB  ASP A  94       5.635   4.691  -6.799  1.00 85.25           H
ATOM   1211 2HB  ASP A  94       6.506   3.812  -5.558  1.00 85.25           H
ATOM   1212  CG  ASP A  94       4.632   2.906  -6.121  1.00 85.25           C
ATOM   1213  OD1 ASP A  94       3.899   2.532  -5.180  1.00 85.25           O
ATOM   1214  OD2 ASP A  94       4.710   2.371  -7.248  1.00 85.25           O
ATOM   1215  HN  ASP A  94       3.667   5.727  -6.331  1.00 85.25           H
ATOM   1216  N   LEU A  95       6.309   6.983  -5.006  1.00 88.81           N
ATOM   1217  CA  LEU A  95       7.385   7.888  -4.639  1.00 88.81           C
ATOM   1218  C   LEU A  95       7.039   8.574  -3.316  1.00 88.81           C
ATOM   1219  O   LEU A  95       7.889   8.696  -2.435  1.00 88.81           O
ATOM   1220  HA  LEU A  95       8.282   7.286  -4.492  1.00 88.81           H
ATOM   1221  CB  LEU A  95       7.677   8.864  -5.781  1.00 88.81           C
ATOM   1222 1HB  LEU A  95       7.787   8.292  -6.702  1.00 88.81           H
ATOM   1223 2HB  LEU A  95       6.810   9.511  -5.909  1.00 88.81           H
ATOM   1224  CG  LEU A  95       8.916   9.745  -5.609  1.00 88.81           C
ATOM   1225  HG  LEU A  95       8.863  10.222  -4.631  1.00 88.81           H
ATOM   1226  CD1 LEU A  95      10.194   8.904  -5.634  1.00 88.81           C
ATOM   1227 1HD1 LEU A  95      10.167   8.178  -4.822  1.00 88.81           H
ATOM   1228 2HD1 LEU A  95      10.266   8.381  -6.588  1.00 88.81           H
ATOM   1229 3HD1 LEU A  95      11.060   9.555  -5.511  1.00 88.81           H
ATOM   1230  CD2 LEU A  95       8.944  10.861  -6.655  1.00 88.81           C
ATOM   1231 1HD2 LEU A  95       8.961  10.424  -7.653  1.00 88.81           H
ATOM   1232 2HD2 LEU A  95       8.055  11.483  -6.546  1.00 88.81           H
ATOM   1233 3HD2 LEU A  95       9.834  11.472  -6.510  1.00 88.81           H
ATOM   1234  HN  LEU A  95       5.831   7.216  -5.853  1.00 88.81           H
ATOM   1235  N   LEU A  96       5.790   9.005  -3.219  1.00 86.38           N
ATOM   1236  CA  LEU A  96       5.331   9.706  -2.032  1.00 86.38           C
ATOM   1237  C   LEU A  96       5.445   8.778  -0.820  1.00 86.38           C
ATOM   1238  O   LEU A  96       5.819   9.214   0.267  1.00 86.38           O
ATOM   1239  HA  LEU A  96       5.994  10.557  -1.878  1.00 86.38           H
ATOM   1240  CB  LEU A  96       3.922  10.262  -2.249  1.00 86.38           C
ATOM   1241 1HB  LEU A  96       3.295   9.464  -2.647  1.00 86.38           H
ATOM   1242 2HB  LEU A  96       3.509  10.539  -1.279  1.00 86.38           H
ATOM   1243  CG  LEU A  96       3.815  11.470  -3.182  1.00 86.38           C
ATOM   1244  HG  LEU A  96       4.289  11.213  -4.129  1.00 86.38           H
ATOM   1245  CD1 LEU A  96       2.352  11.802  -3.483  1.00 86.38           C
ATOM   1246 1HD1 LEU A  96       1.877  10.946  -3.963  1.00 86.38           H
ATOM   1247 2HD1 LEU A  96       1.832  12.031  -2.553  1.00 86.38           H
ATOM   1248 3HD1 LEU A  96       2.305  12.664  -4.148  1.00 86.38           H
ATOM   1249  CD2 LEU A  96       4.569  12.673  -2.611  1.00 86.38           C
ATOM   1250 1HD2 LEU A  96       4.147  12.940  -1.642  1.00 86.38           H
ATOM   1251 2HD2 LEU A  96       5.622  12.417  -2.490  1.00 86.38           H
ATOM   1252 3HD2 LEU A  96       4.477  13.517  -3.294  1.00 86.38           H
ATOM   1253  HN  LEU A  96       5.099   8.883  -3.931  1.00 86.38           H
ATOM   1254  N   PHE A  97       5.116   7.515  -1.050  1.00 87.01           N
ATOM   1255  CA  PHE A  97       5.206   6.516   0.002  1.00 87.01           C
ATOM   1256  C   PHE A  97       6.650   6.348   0.477  1.00 87.01           C
ATOM   1257  O   PHE A  97       6.913   6.323   1.678  1.00 87.01           O
ATOM   1258  HA  PHE A  97       4.590   6.864   0.831  1.00 87.01           H
ATOM   1259  CB  PHE A  97       4.720   5.194  -0.596  1.00 87.01           C
ATOM   1260 1HB  PHE A  97       3.643   5.250  -0.751  1.00 87.01           H
ATOM   1261 2HB  PHE A  97       5.177   5.061  -1.577  1.00 87.01           H
ATOM   1262  CG  PHE A  97       5.034   3.969   0.266  1.00 87.01           C
ATOM   1263  CD1 PHE A  97       6.010   3.102  -0.114  1.00 87.01           C
ATOM   1264  HD1 PHE A  97       6.569   3.279  -1.033  1.00 87.01           H
ATOM   1265  CD2 PHE A  97       4.337   3.748   1.413  1.00 87.01           C
ATOM   1266  HD2 PHE A  97       3.554   4.444   1.718  1.00 87.01           H
ATOM   1267  CE1 PHE A  97       6.301   1.965   0.686  1.00 87.01           C
ATOM   1268  HE1 PHE A  97       7.083   1.270   0.381  1.00 87.01           H
ATOM   1269  CE2 PHE A  97       4.628   2.612   2.213  1.00 87.01           C
ATOM   1270  HE2 PHE A  97       4.069   2.435   3.132  1.00 87.01           H
ATOM   1271  CZ  PHE A  97       5.603   1.744   1.833  1.00 87.01           C
ATOM   1272  HZ  PHE A  97       5.827   0.872   2.447  1.00 87.01           H
ATOM   1273  HN  PHE A  97       4.794   7.172  -1.932  1.00 87.01           H
ATOM   1274  N   LEU A  98       7.548   6.236  -0.490  1.00 90.57           N
ATOM   1275  CA  LEU A  98       8.933   5.913  -0.192  1.00 90.57           C
ATOM   1276  C   LEU A  98       9.536   7.021   0.674  1.00 90.57           C
ATOM   1277  O   LEU A  98      10.374   6.755   1.534  1.00 90.57           O
ATOM   1278  HA  LEU A  98       8.936   4.986   0.382  1.00 90.57           H
ATOM   1279  CB  LEU A  98       9.712   5.649  -1.482  1.00 90.57           C
ATOM   1280 1HB  LEU A  98       9.555   6.491  -2.157  1.00 90.57           H
ATOM   1281 2HB  LEU A  98      10.775   5.626  -1.243  1.00 90.57           H
ATOM   1282  CG  LEU A  98       9.357   4.361  -2.228  1.00 90.57           C
ATOM   1283  HG  LEU A  98       8.272   4.269  -2.254  1.00 90.57           H
ATOM   1284  CD1 LEU A  98       9.841   4.416  -3.679  1.00 90.57           C
ATOM   1285 1HD1 LEU A  98       9.368   5.256  -4.187  1.00 90.57           H
ATOM   1286 2HD1 LEU A  98      10.923   4.544  -3.696  1.00 90.57           H
ATOM   1287 3HD1 LEU A  98       9.576   3.489  -4.186  1.00 90.57           H
ATOM   1288  CD2 LEU A  98       9.897   3.134  -1.490  1.00 90.57           C
ATOM   1289 1HD2 LEU A  98      10.982   3.205  -1.412  1.00 90.57           H
ATOM   1290 2HD2 LEU A  98       9.463   3.090  -0.492  1.00 90.57           H
ATOM   1291 3HD2 LEU A  98       9.631   2.232  -2.042  1.00 90.57           H
ATOM   1292  HN  LEU A  98       7.344   6.362  -1.461  1.00 90.57           H
ATOM   1293  N   VAL A  99       9.085   8.241   0.416  1.00 88.85           N
ATOM   1294  CA  VAL A  99       9.608   9.396   1.125  1.00 88.85           C
ATOM   1295  C   VAL A  99       9.326   9.243   2.621  1.00 88.85           C
ATOM   1296  O   VAL A  99       9.989   9.866   3.448  1.00 88.85           O
ATOM   1297  HA  VAL A  99      10.687   9.416   0.972  1.00 88.85           H
ATOM   1298  CB  VAL A  99       9.022  10.681   0.535  1.00 88.85           C
ATOM   1299  HB  VAL A  99       7.938  10.575   0.511  1.00 88.85           H
ATOM   1300  CG1 VAL A  99       9.357  11.889   1.411  1.00 88.85           C
ATOM   1301 1HG1 VAL A  99       8.941  11.742   2.408  1.00 88.85           H
ATOM   1302 2HG1 VAL A  99      10.439  11.999   1.481  1.00 88.85           H
ATOM   1303 3HG1 VAL A  99       8.929  12.789   0.968  1.00 88.85           H
ATOM   1304  CG2 VAL A  99       9.505  10.894  -0.901  1.00 88.85           C
ATOM   1305 1HG2 VAL A  99      10.592  10.969  -0.912  1.00 88.85           H
ATOM   1306 2HG2 VAL A  99       9.193  10.052  -1.519  1.00 88.85           H
ATOM   1307 3HG2 VAL A  99       9.074  11.814  -1.297  1.00 88.85           H
ATOM   1308  HN  VAL A  99       8.378   8.444  -0.261  1.00 88.85           H
ATOM   1309  N   THR A 100       8.340   8.410   2.922  1.00 88.54           N
ATOM   1310  CA  THR A 100       7.937   8.196   4.301  1.00 88.54           C
ATOM   1311  C   THR A 100       8.868   7.187   4.978  1.00 88.54           C
ATOM   1312  O   THR A 100       9.019   7.199   6.199  1.00 88.54           O
ATOM   1313  HA  THR A 100       8.041   9.138   4.840  1.00 88.54           H
ATOM   1314  CB  THR A 100       6.469   7.765   4.304  1.00 88.54           C
ATOM   1315  HB  THR A 100       6.043   7.840   5.304  1.00 88.54           H
ATOM   1316  OG1 THR A 100       6.491   6.456   3.742  1.00 88.54           O
ATOM   1317  HG1 THR A 100       6.433   6.510   2.745  1.00 88.54           H
ATOM   1318  CG2 THR A 100       5.619   8.577   3.324  1.00 88.54           C
ATOM   1319 1HG2 THR A 100       6.006   8.447   2.313  1.00 88.54           H
ATOM   1320 2HG2 THR A 100       5.660   9.632   3.596  1.00 88.54           H
ATOM   1321 3HG2 THR A 100       4.586   8.230   3.366  1.00 88.54           H
ATOM   1322  HN  THR A 100       7.822   7.889   2.244  1.00 88.54           H
ATOM   1323  N   LEU A 101       9.466   6.338   4.156  1.00 90.82           N
ATOM   1324  CA  LEU A 101      10.187   5.184   4.666  1.00 90.82           C
ATOM   1325  C   LEU A 101      11.351   5.660   5.537  1.00 90.82           C
ATOM   1326  O   LEU A 101      11.608   5.095   6.599  1.00 90.82           O
ATOM   1327  HA  LEU A 101       9.497   4.618   5.291  1.00 90.82           H
ATOM   1328  CB  LEU A 101      10.614   4.268   3.517  1.00 90.82           C
ATOM   1329 1HB  LEU A 101      11.094   4.878   2.752  1.00 90.82           H
ATOM   1330 2HB  LEU A 101      11.367   3.575   3.892  1.00 90.82           H
ATOM   1331  CG  LEU A 101       9.497   3.457   2.856  1.00 90.82           C
ATOM   1332  HG  LEU A 101       8.799   4.153   2.390  1.00 90.82           H
ATOM   1333  CD1 LEU A 101      10.053   2.562   1.746  1.00 90.82           C
ATOM   1334 1HD1 LEU A 101      10.532   3.181   0.987  1.00 90.82           H
ATOM   1335 2HD1 LEU A 101      10.784   1.873   2.167  1.00 90.82           H
ATOM   1336 3HD1 LEU A 101       9.238   1.997   1.293  1.00 90.82           H
ATOM   1337  CD2 LEU A 101       8.711   2.657   3.897  1.00 90.82           C
ATOM   1338 1HD2 LEU A 101       9.384   1.971   4.412  1.00 90.82           H
ATOM   1339 2HD2 LEU A 101       8.266   3.341   4.620  1.00 90.82           H
ATOM   1340 3HD2 LEU A 101       7.924   2.090   3.401  1.00 90.82           H
ATOM   1341  HN  LEU A 101       9.464   6.429   3.160  1.00 90.82           H
ATOM   1342  N   PRO A 102      12.074   6.704   5.107  1.00 93.10           N
ATOM   1343  CA  PRO A 102      13.232   7.184   5.865  1.00 93.10           C
ATOM   1344  C   PRO A 102      12.892   7.469   7.318  1.00 93.10           C
ATOM   1345  O   PRO A 102      13.655   7.120   8.218  1.00 93.10           O
ATOM   1346  HA  PRO A 102      14.003   6.414   5.898  1.00 93.10           H
ATOM   1347  CB  PRO A 102      13.652   8.453   5.120  1.00 93.10           C
ATOM   1348 1HB  PRO A 102      13.176   9.339   5.539  1.00 93.10           H
ATOM   1349 2HB  PRO A 102      14.728   8.613   5.177  1.00 93.10           H
ATOM   1350  CG  PRO A 102      13.195   8.191   3.690  1.00 93.10           C
ATOM   1351 1HG  PRO A 102      13.099   9.115   3.120  1.00 93.10           H
ATOM   1352 2HG  PRO A 102      13.905   7.568   3.146  1.00 93.10           H
ATOM   1353  CD  PRO A 102      11.856   7.497   3.883  1.00 93.10           C
ATOM   1354 1HD  PRO A 102      11.044   8.212   4.009  1.00 93.10           H
ATOM   1355 2HD  PRO A 102      11.597   6.872   3.028  1.00 93.10           H
ATOM   1356  N   PHE A 103      11.744   8.102   7.511  1.00 91.43           N
ATOM   1357  CA  PHE A 103      11.322   8.497   8.844  1.00 91.43           C
ATOM   1358  C   PHE A 103      11.049   7.272   9.719  1.00 91.43           C
ATOM   1359  O   PHE A 103      11.406   7.253  10.896  1.00 91.43           O
ATOM   1360  HA  PHE A 103      12.134   9.080   9.281  1.00 91.43           H
ATOM   1361  CB  PHE A 103      10.026   9.295   8.685  1.00 91.43           C
ATOM   1362 1HB  PHE A 103       9.309   8.696   8.124  1.00 91.43           H
ATOM   1363 2HB  PHE A 103       9.594   9.468   9.671  1.00 91.43           H
ATOM   1364  CG  PHE A 103      10.207  10.641   7.980  1.00 91.43           C
ATOM   1365  CD1 PHE A 103      10.507  11.753   8.704  1.00 91.43           C
ATOM   1366  HD1 PHE A 103      10.619  11.684   9.786  1.00 91.43           H
ATOM   1367  CD2 PHE A 103      10.066  10.726   6.630  1.00 91.43           C
ATOM   1368  HD2 PHE A 103       9.825   9.835   6.050  1.00 91.43           H
ATOM   1369  CE1 PHE A 103      10.674  13.002   8.050  1.00 91.43           C
ATOM   1370  HE1 PHE A 103      10.915  13.893   8.630  1.00 91.43           H
ATOM   1371  CE2 PHE A 103      10.234  11.975   5.976  1.00 91.43           C
ATOM   1372  HE2 PHE A 103      10.121  12.043   4.894  1.00 91.43           H
ATOM   1373  CZ  PHE A 103      10.534  13.087   6.700  1.00 91.43           C
ATOM   1374  HZ  PHE A 103      10.663  14.046   6.198  1.00 91.43           H
ATOM   1375  HN  PHE A 103      11.109   8.344   6.778  1.00 91.43           H
ATOM   1376  N   TRP A 104      10.418   6.279   9.110  1.00 85.99           N
ATOM   1377  CA  TRP A 104      10.043   5.076   9.833  1.00 85.99           C
ATOM   1378  C   TRP A 104      11.322   4.302  10.159  1.00 85.99           C
ATOM   1379  O   TRP A 104      11.398   3.624  11.183  1.00 85.99           O
ATOM   1380  HA  TRP A 104       9.547   5.381  10.754  1.00 85.99           H
ATOM   1381  CB  TRP A 104       9.032   4.249   9.036  1.00 85.99           C
ATOM   1382 1HB  TRP A 104       9.441   4.051   8.045  1.00 85.99           H
ATOM   1383 2HB  TRP A 104       8.900   3.285   9.525  1.00 85.99           H
ATOM   1384  CG  TRP A 104       7.664   4.919   8.883  1.00 85.99           C
ATOM   1385  CD1 TRP A 104       7.084   5.363   7.759  1.00 85.99           C
ATOM   1386  HD1 TRP A 104       7.536   5.300   6.769  1.00 85.99           H
ATOM   1387  CD2 TRP A 104       6.723   5.203   9.939  1.00 85.99           C
ATOM   1388  NE1 TRP A 104       5.844   5.911   8.013  1.00 85.99           N
ATOM   1389  HE1 TRP A 104       5.222   6.307   7.337  1.00 85.99           H
ATOM   1390  CE2 TRP A 104       5.617   5.810   9.381  1.00 85.99           C
ATOM   1391  CE3 TRP A 104       6.804   4.955  11.320  1.00 85.99           C
ATOM   1392  HE3 TRP A 104       7.666   4.477  11.785  1.00 85.99           H
ATOM   1393  CZ2 TRP A 104       4.508   6.220  10.130  1.00 85.99           C
ATOM   1394  HZ2 TRP A 104       3.645   6.698   9.665  1.00 85.99           H
ATOM   1395  CZ3 TRP A 104       5.687   5.371  12.055  1.00 85.99           C
ATOM   1396  HZ3 TRP A 104       5.698   5.202  13.132  1.00 85.99           H
ATOM   1397  CH2 TRP A 104       4.566   5.984  11.509  1.00 85.99           C
ATOM   1398  HH2 TRP A 104       3.735   6.279  12.150  1.00 85.99           H
ATOM   1399  HN  TRP A 104      10.164   6.287   8.143  1.00 85.99           H
ATOM   1400  N   ALA A 105      12.296   4.430   9.269  1.00 93.55           N
ATOM   1401  CA  ALA A 105      13.570   3.757   9.454  1.00 93.55           C
ATOM   1402  C   ALA A 105      14.251   4.299  10.712  1.00 93.55           C
ATOM   1403  O   ALA A 105      14.747   3.530  11.534  1.00 93.55           O
ATOM   1404  HA  ALA A 105      13.369   2.695   9.589  1.00 93.55           H
ATOM   1405  CB  ALA A 105      14.430   3.940   8.201  1.00 93.55           C
ATOM   1406 1HB  ALA A 105      13.915   3.512   7.341  1.00 93.55           H
ATOM   1407 2HB  ALA A 105      14.601   5.003   8.030  1.00 93.55           H
ATOM   1408 3HB  ALA A 105      15.386   3.436   8.340  1.00 93.55           H
ATOM   1409  HN  ALA A 105      12.224   4.979   8.437  1.00 93.55           H
ATOM   1410  N   ILE A 106      14.253   5.620  10.823  1.00 90.22           N
ATOM   1411  CA  ILE A 106      14.874   6.274  11.962  1.00 90.22           C
ATOM   1412  C   ILE A 106      14.105   5.911  13.234  1.00 90.22           C
ATOM   1413  O   ILE A 106      14.707   5.595  14.259  1.00 90.22           O
ATOM   1414  HA  ILE A 106      15.888   5.885  12.049  1.00 90.22           H
ATOM   1415  CB  ILE A 106      14.985   7.780  11.719  1.00 90.22           C
ATOM   1416  HB  ILE A 106      14.010   8.148  11.402  1.00 90.22           H
ATOM   1417  CG1 ILE A 106      15.972   8.082  10.589  1.00 90.22           C
ATOM   1418 1HG1 ILE A 106      16.992   7.941  10.945  1.00 90.22           H
ATOM   1419 2HG1 ILE A 106      15.819   7.379   9.771  1.00 90.22           H
ATOM   1420  CG2 ILE A 106      15.349   8.518  13.010  1.00 90.22           C
ATOM   1421 1HG2 ILE A 106      14.577   8.341  13.759  1.00 90.22           H
ATOM   1422 2HG2 ILE A 106      16.306   8.152  13.380  1.00 90.22           H
ATOM   1423 3HG2 ILE A 106      15.421   9.587  12.809  1.00 90.22           H
ATOM   1424  CD1 ILE A 106      15.798   9.514  10.078  1.00 90.22           C
ATOM   1425 1HD1 ILE A 106      14.784   9.644   9.701  1.00 90.22           H
ATOM   1426 2HD1 ILE A 106      15.975  10.215  10.893  1.00 90.22           H
ATOM   1427 3HD1 ILE A 106      16.511   9.702   9.275  1.00 90.22           H
ATOM   1428  HN  ILE A 106      13.842   6.238  10.153  1.00 90.22           H
ATOM   1429  N   ALA A 107      12.786   5.969  13.127  1.00 91.45           N
ATOM   1430  CA  ALA A 107      11.930   5.730  14.276  1.00 91.45           C
ATOM   1431  C   ALA A 107      12.154   4.305  14.787  1.00 91.45           C
ATOM   1432  O   ALA A 107      12.154   4.067  15.993  1.00 91.45           O
ATOM   1433  HA  ALA A 107      12.217   6.436  15.056  1.00 91.45           H
ATOM   1434  CB  ALA A 107      10.472   5.988  13.891  1.00 91.45           C
ATOM   1435 1HB  ALA A 107      10.360   7.022  13.563  1.00 91.45           H
ATOM   1436 2HB  ALA A 107      10.186   5.318  13.080  1.00 91.45           H
ATOM   1437 3HB  ALA A 107       9.831   5.809  14.753  1.00 91.45           H
ATOM   1438  HN  ALA A 107      12.302   6.173  12.275  1.00 91.45           H
ATOM   1439  N   ALA A 108      12.341   3.395  13.842  1.00 90.94           N
ATOM   1440  CA  ALA A 108      12.510   1.992  14.178  1.00 90.94           C
ATOM   1441  C   ALA A 108      13.897   1.782  14.791  1.00 90.94           C
ATOM   1442  O   ALA A 108      14.083   0.898  15.626  1.00 90.94           O
ATOM   1443  HA  ALA A 108      11.753   1.733  14.918  1.00 90.94           H
ATOM   1444  CB  ALA A 108      12.290   1.137  12.929  1.00 90.94           C
ATOM   1445 1HB  ALA A 108      11.281   1.300  12.550  1.00 90.94           H
ATOM   1446 2HB  ALA A 108      13.015   1.417  12.164  1.00 90.94           H
ATOM   1447 3HB  ALA A 108      12.418   0.084  13.181  1.00 90.94           H
ATOM   1448  HN  ALA A 108      12.376   3.603  12.865  1.00 90.94           H
ATOM   1449  N   ALA A 109      14.833   2.611  14.353  1.00 89.66           N
ATOM   1450  CA  ALA A 109      16.218   2.462  14.767  1.00 89.66           C
ATOM   1451  C   ALA A 109      16.352   2.866  16.237  1.00 89.66           C
ATOM   1452  O   ALA A 109      17.139   2.278  16.977  1.00 89.66           O
ATOM   1453  HA  ALA A 109      16.484   1.410  14.663  1.00 89.66           H
ATOM   1454  CB  ALA A 109      17.118   3.291  13.849  1.00 89.66           C
ATOM   1455 1HB  ALA A 109      17.007   2.944  12.822  1.00 89.66           H
ATOM   1456 2HB  ALA A 109      16.832   4.341  13.911  1.00 89.66           H
ATOM   1457 3HB  ALA A 109      18.157   3.178  14.161  1.00 89.66           H
ATOM   1458  HN  ALA A 109      14.659   3.372  13.728  1.00 89.66           H
ATOM   1459  N   ASP A 110      15.573   3.869  16.615  1.00 80.76           N
ATOM   1460  CA  ASP A 110      15.715   4.473  17.929  1.00 80.76           C
ATOM   1461  C   ASP A 110      14.341   4.923  18.430  1.00 80.76           C
ATOM   1462  O   ASP A 110      13.609   4.139  19.032  1.00 80.76           O
ATOM   1463  HA  ASP A 110      16.154   3.696  18.555  1.00 80.76           H
ATOM   1464  CB  ASP A 110      16.624   5.702  17.874  1.00 80.76           C
ATOM   1465 1HB  ASP A 110      17.551   5.451  17.358  1.00 80.76           H
ATOM   1466 2HB  ASP A 110      16.141   6.490  17.296  1.00 80.76           H
ATOM   1467  CG  ASP A 110      16.940   6.214  19.281  1.00 80.76           C
ATOM   1468  OD1 ASP A 110      16.577   5.498  20.240  1.00 80.76           O
ATOM   1469  OD2 ASP A 110      17.537   7.308  19.366  1.00 80.76           O
ATOM   1470  HN  ASP A 110      14.855   4.266  16.043  1.00 80.76           H
ATOM   1471  N   GLN A 111      14.033   6.183  18.163  1.00 82.82           N
ATOM   1472  CA  GLN A 111      12.772   6.755  18.604  1.00 82.82           C
ATOM   1473  C   GLN A 111      12.317   7.848  17.634  1.00 82.82           C
ATOM   1474  O   GLN A 111      13.075   8.259  16.757  1.00 82.82           O
ATOM   1475  HA  GLN A 111      12.060   5.929  18.591  1.00 82.82           H
ATOM   1476  CB  GLN A 111      12.884   7.298  20.029  1.00 82.82           C
ATOM   1477 1HB  GLN A 111      11.932   7.733  20.333  1.00 82.82           H
ATOM   1478 2HB  GLN A 111      13.095   6.481  20.719  1.00 82.82           H
ATOM   1479  CG  GLN A 111      13.987   8.353  20.128  1.00 82.82           C
ATOM   1480 1HG  GLN A 111      14.947   7.907  19.869  1.00 82.82           H
ATOM   1481 2HG  GLN A 111      13.801   9.149  19.407  1.00 82.82           H
ATOM   1482  CD  GLN A 111      14.058   8.942  21.539  1.00 82.82           C
ATOM   1483  OE1 GLN A 111      13.130   8.850  22.325  1.00 82.82           O
ATOM   1484  NE2 GLN A 111      15.208   9.551  21.814  1.00 82.82           N
ATOM   1485 1HE2 GLN A 111      15.930   9.591  21.124  1.00 82.82           H
ATOM   1486 2HE2 GLN A 111      15.351   9.968  22.712  1.00 82.82           H
ATOM   1487  HN  GLN A 111      14.627   6.809  17.657  1.00 82.82           H
ATOM   1488  N   TRP A 112      11.082   8.287  17.825  1.00 88.44           N
ATOM   1489  CA  TRP A 112      10.534   9.358  17.010  1.00 88.44           C
ATOM   1490  C   TRP A 112      11.185  10.670  17.453  1.00 88.44           C
ATOM   1491  O   TRP A 112      10.967  11.128  18.573  1.00 88.44           O
ATOM   1492  HA  TRP A 112      10.787   9.148  15.971  1.00 88.44           H
ATOM   1493  CB  TRP A 112       9.007   9.389  17.099  1.00 88.44           C
ATOM   1494 1HB  TRP A 112       8.621   8.390  16.896  1.00 88.44           H
ATOM   1495 2HB  TRP A 112       8.718   9.640  18.120  1.00 88.44           H
ATOM   1496  CG  TRP A 112       8.347  10.380  16.139  1.00 88.44           C
ATOM   1497  CD1 TRP A 112       7.928  11.626  16.399  1.00 88.44           C
ATOM   1498  HD1 TRP A 112       8.008  12.110  17.373  1.00 88.44           H
ATOM   1499  CD2 TRP A 112       8.046  10.157  14.745  1.00 88.44           C
ATOM   1500  NE1 TRP A 112       7.381  12.220  15.280  1.00 88.44           N
ATOM   1501  HE1 TRP A 112       7.001  13.143  15.225  1.00 88.44           H
ATOM   1502  CE2 TRP A 112       7.455  11.298  14.242  1.00 88.44           C
ATOM   1503  CE3 TRP A 112       8.267   9.028  13.937  1.00 88.44           C
ATOM   1504  HE3 TRP A 112       8.731   8.116  14.310  1.00 88.44           H
ATOM   1505  CZ2 TRP A 112       7.035  11.421  12.912  1.00 88.44           C
ATOM   1506  HZ2 TRP A 112       6.570  12.333  12.539  1.00 88.44           H
ATOM   1507  CZ3 TRP A 112       7.841   9.167  12.610  1.00 88.44           C
ATOM   1508  HZ3 TRP A 112       7.988   8.321  11.939  1.00 88.44           H
ATOM   1509  CH2 TRP A 112       7.244  10.309  12.088  1.00 88.44           C
ATOM   1510  HH2 TRP A 112       6.940  10.338  11.042  1.00 88.44           H
ATOM   1511  HN  TRP A 112      10.461   7.925  18.520  1.00 88.44           H
ATOM   1512  N   LYS A 113      11.972  11.237  16.550  1.00 81.36           N
ATOM   1513  CA  LYS A 113      12.796  12.384  16.891  1.00 81.36           C
ATOM   1514  C   LYS A 113      12.168  13.650  16.303  1.00 81.36           C
ATOM   1515  O   LYS A 113      12.773  14.720  16.338  1.00 81.36           O
ATOM   1516  HA  LYS A 113      12.800  12.473  17.977  1.00 81.36           H
ATOM   1517  CB  LYS A 113      14.243  12.154  16.450  1.00 81.36           C
ATOM   1518 1HB  LYS A 113      14.282  12.022  15.369  1.00 81.36           H
ATOM   1519 2HB  LYS A 113      14.843  13.033  16.685  1.00 81.36           H
ATOM   1520  CG  LYS A 113      14.838  10.925  17.141  1.00 81.36           C
ATOM   1521 1HG  LYS A 113      14.716  11.016  18.220  1.00 81.36           H
ATOM   1522 2HG  LYS A 113      14.294  10.032  16.833  1.00 81.36           H
ATOM   1523  CD  LYS A 113      16.321  10.769  16.800  1.00 81.36           C
ATOM   1524 1HD  LYS A 113      16.441  10.665  15.722  1.00 81.36           H
ATOM   1525 2HD  LYS A 113      16.863  11.667  17.097  1.00 81.36           H
ATOM   1526  CE  LYS A 113      16.920   9.550  17.505  1.00 81.36           C
ATOM   1527 1HE  LYS A 113      16.778   9.639  18.582  1.00 81.36           H
ATOM   1528 2HE  LYS A 113      16.398   8.647  17.189  1.00 81.36           H
ATOM   1529  NZ  LYS A 113      18.362   9.429  17.197  1.00 81.36           N
ATOM   1530 1HZ  LYS A 113      18.746   8.626  17.682  1.00 81.36           H
ATOM   1531 2HZ  LYS A 113      18.485   9.311  16.197  1.00 81.36           H
ATOM   1532 3HZ  LYS A 113      18.844  10.268  17.500  1.00 81.36           H
ATOM   1533  HN  LYS A 113      12.051  10.926  15.603  1.00 81.36           H
ATOM   1534  N   PHE A 114      10.963  13.485  15.778  1.00 86.61           N
ATOM   1535  CA  PHE A 114      10.325  14.549  15.022  1.00 86.61           C
ATOM   1536  C   PHE A 114       9.131  15.125  15.786  1.00 86.61           C
ATOM   1537  O   PHE A 114       8.688  14.548  16.778  1.00 86.61           O
ATOM   1538  HA  PHE A 114      11.069  15.331  14.872  1.00 86.61           H
ATOM   1539  CB  PHE A 114       9.827  13.932  13.713  1.00 86.61           C
ATOM   1540 1HB  PHE A 114       9.034  13.219  13.938  1.00 86.61           H
ATOM   1541 2HB  PHE A 114       9.387  14.716  13.098  1.00 86.61           H
ATOM   1542  CG  PHE A 114      10.917  13.222  12.907  1.00 86.61           C
ATOM   1543  CD1 PHE A 114      11.803  13.949  12.174  1.00 86.61           C
ATOM   1544  HD1 PHE A 114      11.737  15.037  12.161  1.00 86.61           H
ATOM   1545  CD2 PHE A 114      10.999  11.865  12.922  1.00 86.61           C
ATOM   1546  HD2 PHE A 114      10.289  11.282  13.509  1.00 86.61           H
ATOM   1547  CE1 PHE A 114      12.814  13.290  11.425  1.00 86.61           C
ATOM   1548  HE1 PHE A 114      13.523  13.872  10.838  1.00 86.61           H
ATOM   1549  CE2 PHE A 114      12.010  11.206  12.174  1.00 86.61           C
ATOM   1550  HE2 PHE A 114      12.076  10.118  12.186  1.00 86.61           H
ATOM   1551  CZ  PHE A 114      12.896  11.933  11.441  1.00 86.61           C
ATOM   1552  HZ  PHE A 114      13.672  11.427  10.866  1.00 86.61           H
ATOM   1553  HN  PHE A 114      10.426  12.646  15.862  1.00 86.61           H
ATOM   1554  N   GLN A 115       8.644  16.255  15.296  1.00 80.10           N
ATOM   1555  CA  GLN A 115       7.540  16.939  15.947  1.00 80.10           C
ATOM   1556  C   GLN A 115       6.229  16.194  15.691  1.00 80.10           C
ATOM   1557  O   GLN A 115       6.155  15.347  14.802  1.00 80.10           O
ATOM   1558  HA  GLN A 115       7.775  16.921  17.011  1.00 80.10           H
ATOM   1559  CB  GLN A 115       7.444  18.393  15.481  1.00 80.10           C
ATOM   1560 1HB  GLN A 115       7.381  18.427  14.393  1.00 80.10           H
ATOM   1561 2HB  GLN A 115       6.530  18.844  15.868  1.00 80.10           H
ATOM   1562  CG  GLN A 115       8.656  19.201  15.951  1.00 80.10           C
ATOM   1563 1HG  GLN A 115       8.770  19.097  17.030  1.00 80.10           H
ATOM   1564 2HG  GLN A 115       9.562  18.803  15.494  1.00 80.10           H
ATOM   1565  CD  GLN A 115       8.503  20.680  15.589  1.00 80.10           C
ATOM   1566  OE1 GLN A 115       7.595  21.081  14.880  1.00 80.10           O
ATOM   1567  NE2 GLN A 115       9.440  21.465  16.114  1.00 80.10           N
ATOM   1568 1HE2 GLN A 115      10.158  21.071  16.688  1.00 80.10           H
ATOM   1569 2HE2 GLN A 115       9.426  22.448  15.935  1.00 80.10           H
ATOM   1570  HN  GLN A 115       8.991  16.702  14.471  1.00 80.10           H
ATOM   1571  N   THR A 116       5.226  16.536  16.487  1.00 86.87           N
ATOM   1572  CA  THR A 116       3.926  15.896  16.371  1.00 86.87           C
ATOM   1573  C   THR A 116       3.353  16.103  14.967  1.00 86.87           C
ATOM   1574  O   THR A 116       2.750  15.194  14.399  1.00 86.87           O
ATOM   1575  HA  THR A 116       4.059  14.823  16.507  1.00 86.87           H
ATOM   1576  CB  THR A 116       3.028  16.445  17.481  1.00 86.87           C
ATOM   1577  HB  THR A 116       2.710  17.463  17.256  1.00 86.87           H
ATOM   1578  OG1 THR A 116       3.806  16.290  18.665  1.00 86.87           O
ATOM   1579  HG1 THR A 116       3.427  16.854  19.399  1.00 86.87           H
ATOM   1580  CG2 THR A 116       1.798  15.568  17.726  1.00 86.87           C
ATOM   1581 1HG2 THR A 116       2.117  14.567  18.016  1.00 86.87           H
ATOM   1582 2HG2 THR A 116       1.206  15.510  16.813  1.00 86.87           H
ATOM   1583 3HG2 THR A 116       1.195  16.003  18.523  1.00 86.87           H
ATOM   1584  HN  THR A 116       5.290  17.236  17.198  1.00 86.87           H
ATOM   1585  N   PHE A 117       3.562  17.304  14.448  1.00 90.26           N
ATOM   1586  CA  PHE A 117       3.056  17.649  13.131  1.00 90.26           C
ATOM   1587  C   PHE A 117       3.557  16.661  12.075  1.00 90.26           C
ATOM   1588  O   PHE A 117       2.782  16.188  11.245  1.00 90.26           O
ATOM   1589  HA  PHE A 117       1.968  17.604  13.180  1.00 90.26           H
ATOM   1590  CB  PHE A 117       3.587  19.045  12.798  1.00 90.26           C
ATOM   1591 1HB  PHE A 117       3.245  19.744  13.562  1.00 90.26           H
ATOM   1592 2HB  PHE A 117       4.676  19.029  12.846  1.00 90.26           H
ATOM   1593  CG  PHE A 117       3.159  19.563  11.424  1.00 90.26           C
ATOM   1594  CD1 PHE A 117       4.055  19.602  10.402  1.00 90.26           C
ATOM   1595  HD1 PHE A 117       5.079  19.264  10.562  1.00 90.26           H
ATOM   1596  CD2 PHE A 117       1.881  19.984  11.224  1.00 90.26           C
ATOM   1597  HD2 PHE A 117       1.163  19.953  12.043  1.00 90.26           H
ATOM   1598  CE1 PHE A 117       3.658  20.082   9.127  1.00 90.26           C
ATOM   1599  HE1 PHE A 117       4.376  20.114   8.308  1.00 90.26           H
ATOM   1600  CE2 PHE A 117       1.483  20.465   9.949  1.00 90.26           C
ATOM   1601  HE2 PHE A 117       0.460  20.803   9.788  1.00 90.26           H
ATOM   1602  CZ  PHE A 117       2.380  20.504   8.927  1.00 90.26           C
ATOM   1603  HZ  PHE A 117       2.075  20.873   7.948  1.00 90.26           H
ATOM   1604  HN  PHE A 117       4.066  18.033  14.912  1.00 90.26           H
ATOM   1605  N   MET A 118       4.850  16.379  12.141  1.00 86.93           N
ATOM   1606  CA  MET A 118       5.466  15.463  11.196  1.00 86.93           C
ATOM   1607  C   MET A 118       4.898  14.051  11.352  1.00 86.93           C
ATOM   1608  O   MET A 118       4.782  13.313  10.375  1.00 86.93           O
ATOM   1609  HA  MET A 118       5.221  15.853  10.208  1.00 86.93           H
ATOM   1610  CB  MET A 118       6.978  15.433  11.425  1.00 86.93           C
ATOM   1611 1HB  MET A 118       7.186  15.282  12.484  1.00 86.93           H
ATOM   1612 2HB  MET A 118       7.414  14.588  10.891  1.00 86.93           H
ATOM   1613  CG  MET A 118       7.630  16.734  10.952  1.00 86.93           C
ATOM   1614 1HG  MET A 118       7.266  17.570  11.548  1.00 86.93           H
ATOM   1615 2HG  MET A 118       8.709  16.684  11.098  1.00 86.93           H
ATOM   1616  SD  MET A 118       7.261  17.009   9.227  1.00 86.93           S
ATOM   1617  CE  MET A 118       8.154  15.647   8.498  1.00 86.93           C
ATOM   1618 1HE  MET A 118       9.213  15.733   8.743  1.00 86.93           H
ATOM   1619 2HE  MET A 118       7.766  14.706   8.889  1.00 86.93           H
ATOM   1620 3HE  MET A 118       8.030  15.669   7.415  1.00 86.93           H
ATOM   1621  HN  MET A 118       5.472  16.763  12.823  1.00 86.93           H
ATOM   1622  N   CYS A 119       4.558  13.717  12.589  1.00 91.96           N
ATOM   1623  CA  CYS A 119       3.944  12.432  12.875  1.00 91.96           C
ATOM   1624  C   CYS A 119       2.623  12.349  12.108  1.00 91.96           C
ATOM   1625  O   CYS A 119       2.353  11.356  11.434  1.00 91.96           O
ATOM   1626  HA  CYS A 119       4.641  11.668  12.529  1.00 91.96           H
ATOM   1627  CB  CYS A 119       3.746  12.221  14.377  1.00 91.96           C
ATOM   1628 1HB  CYS A 119       4.713  12.177  14.877  1.00 91.96           H
ATOM   1629 2HB  CYS A 119       3.206  13.067  14.803  1.00 91.96           H
ATOM   1630  SG  CYS A 119       2.816  10.674  14.676  1.00 91.96           S
ATOM   1631  HN  CYS A 119       4.697  14.306  13.385  1.00 91.96           H
ATOM   1632  N   LYS A 120       1.834  13.406  12.236  1.00 90.75           N
ATOM   1633  CA  LYS A 120       0.538  13.457  11.581  1.00 90.75           C
ATOM   1634  C   LYS A 120       0.728  13.308  10.070  1.00 90.75           C
ATOM   1635  O   LYS A 120       0.044  12.512   9.430  1.00 90.75           O
ATOM   1636  HA  LYS A 120      -0.043  12.607  11.941  1.00 90.75           H
ATOM   1637  CB  LYS A 120      -0.217  14.725  11.984  1.00 90.75           C
ATOM   1638 1HB  LYS A 120       0.434  15.592  11.872  1.00 90.75           H
ATOM   1639 2HB  LYS A 120      -1.065  14.875  11.317  1.00 90.75           H
ATOM   1640  CG  LYS A 120      -0.709  14.634  13.430  1.00 90.75           C
ATOM   1641 1HG  LYS A 120      -1.390  13.789  13.534  1.00 90.75           H
ATOM   1642 2HG  LYS A 120       0.135  14.446  14.094  1.00 90.75           H
ATOM   1643  CD  LYS A 120      -1.419  15.922  13.850  1.00 90.75           C
ATOM   1644 1HD  LYS A 120      -0.722  16.759  13.799  1.00 90.75           H
ATOM   1645 2HD  LYS A 120      -2.229  16.139  13.154  1.00 90.75           H
ATOM   1646  CE  LYS A 120      -1.978  15.803  15.270  1.00 90.75           C
ATOM   1647 1HE  LYS A 120      -1.239  15.335  15.920  1.00 90.75           H
ATOM   1648 2HE  LYS A 120      -2.175  16.796  15.674  1.00 90.75           H
ATOM   1649  NZ  LYS A 120      -3.224  15.005  15.270  1.00 90.75           N
ATOM   1650 1HZ  LYS A 120      -3.719  15.152  16.143  1.00 90.75           H
ATOM   1651 2HZ  LYS A 120      -3.811  15.294  14.495  1.00 90.75           H
ATOM   1652 3HZ  LYS A 120      -2.996  14.022  15.173  1.00 90.75           H
ATOM   1653  HN  LYS A 120       2.068  14.216  12.773  1.00 90.75           H
ATOM   1654  N   VAL A 121       1.662  14.088   9.544  1.00 91.74           N
ATOM   1655  CA  VAL A 121       1.869  14.142   8.107  1.00 91.74           C
ATOM   1656  C   VAL A 121       2.306  12.764   7.607  1.00 91.74           C
ATOM   1657  O   VAL A 121       1.744  12.241   6.646  1.00 91.74           O
ATOM   1658  HA  VAL A 121       0.914  14.395   7.646  1.00 91.74           H
ATOM   1659  CB  VAL A 121       2.869  15.248   7.764  1.00 91.74           C
ATOM   1660  HB  VAL A 121       3.761  15.093   8.371  1.00 91.74           H
ATOM   1661  CG1 VAL A 121       3.283  15.175   6.293  1.00 91.74           C
ATOM   1662 1HG1 VAL A 121       3.748  14.209   6.094  1.00 91.74           H
ATOM   1663 2HG1 VAL A 121       2.403  15.292   5.661  1.00 91.74           H
ATOM   1664 3HG1 VAL A 121       3.995  15.972   6.076  1.00 91.74           H
ATOM   1665  CG2 VAL A 121       2.301  16.626   8.106  1.00 91.74           C
ATOM   1666 1HG2 VAL A 121       1.386  16.794   7.538  1.00 91.74           H
ATOM   1667 2HG2 VAL A 121       2.080  16.674   9.173  1.00 91.74           H
ATOM   1668 3HG2 VAL A 121       3.032  17.394   7.853  1.00 91.74           H
ATOM   1669  HN  VAL A 121       2.268  14.674  10.081  1.00 91.74           H
ATOM   1670  N   VAL A 122       3.306  12.215   8.282  1.00 90.28           N
ATOM   1671  CA  VAL A 122       3.954  11.004   7.807  1.00 90.28           C
ATOM   1672  C   VAL A 122       2.946   9.853   7.819  1.00 90.28           C
ATOM   1673  O   VAL A 122       2.863   9.085   6.862  1.00 90.28           O
ATOM   1674  HA  VAL A 122       4.270  11.182   6.779  1.00 90.28           H
ATOM   1675  CB  VAL A 122       5.202  10.715   8.644  1.00 90.28           C
ATOM   1676  HB  VAL A 122       4.910  10.721   9.694  1.00 90.28           H
ATOM   1677  CG1 VAL A 122       5.769   9.331   8.321  1.00 90.28           C
ATOM   1678 1HG1 VAL A 122       5.019   8.571   8.539  1.00 90.28           H
ATOM   1679 2HG1 VAL A 122       6.038   9.286   7.266  1.00 90.28           H
ATOM   1680 3HG1 VAL A 122       6.656   9.152   8.930  1.00 90.28           H
ATOM   1681  CG2 VAL A 122       6.259  11.802   8.444  1.00 90.28           C
ATOM   1682 1HG2 VAL A 122       6.545  11.842   7.393  1.00 90.28           H
ATOM   1683 2HG2 VAL A 122       5.851  12.767   8.746  1.00 90.28           H
ATOM   1684 3HG2 VAL A 122       7.136  11.572   9.050  1.00 90.28           H
ATOM   1685  HN  VAL A 122       3.672  12.582   9.137  1.00 90.28           H
ATOM   1686  N   ASN A 123       2.205   9.769   8.914  1.00 89.73           N
ATOM   1687  CA  ASN A 123       1.202   8.728   9.062  1.00 89.73           C
ATOM   1688  C   ASN A 123       0.127   8.904   7.987  1.00 89.73           C
ATOM   1689  O   ASN A 123      -0.307   7.931   7.373  1.00 89.73           O
ATOM   1690  HA  ASN A 123       1.747   7.789   8.956  1.00 89.73           H
ATOM   1691  CB  ASN A 123       0.521   8.808  10.429  1.00 89.73           C
ATOM   1692 1HB  ASN A 123       0.618   9.818  10.829  1.00 89.73           H
ATOM   1693 2HB  ASN A 123      -0.545   8.609  10.321  1.00 89.73           H
ATOM   1694  CG  ASN A 123       1.136   7.806  11.408  1.00 89.73           C
ATOM   1695  OD1 ASN A 123       1.850   6.890  11.032  1.00 89.73           O
ATOM   1696  ND2 ASN A 123       0.821   8.029  12.681  1.00 89.73           N
ATOM   1697 1HD2 ASN A 123       0.230   8.799  12.922  1.00 89.73           H
ATOM   1698 2HD2 ASN A 123       1.175   7.427  13.396  1.00 89.73           H
ATOM   1699  HN  ASN A 123       2.280  10.396   9.690  1.00 89.73           H
ATOM   1700  N   SER A 124      -0.271  10.153   7.794  1.00 90.81           N
ATOM   1701  CA  SER A 124      -1.333  10.462   6.851  1.00 90.81           C
ATOM   1702  C   SER A 124      -0.890  10.110   5.430  1.00 90.81           C
ATOM   1703  O   SER A 124      -1.646   9.501   4.674  1.00 90.81           O
ATOM   1704  HA  SER A 124      -2.177   9.842   7.154  1.00 90.81           H
ATOM   1705  CB  SER A 124      -1.730  11.938   6.933  1.00 90.81           C
ATOM   1706 1HB  SER A 124      -0.880  12.558   6.646  1.00 90.81           H
ATOM   1707 2HB  SER A 124      -2.527  12.139   6.218  1.00 90.81           H
ATOM   1708  OG  SER A 124      -2.162  12.303   8.241  1.00 90.81           O
ATOM   1709  HG  SER A 124      -1.508  12.936   8.654  1.00 90.81           H
ATOM   1710  HN  SER A 124       0.118  10.944   8.266  1.00 90.81           H
ATOM   1711  N   MET A 125       0.332  10.507   5.109  1.00 84.74           N
ATOM   1712  CA  MET A 125       0.881  10.248   3.789  1.00 84.74           C
ATOM   1713  C   MET A 125       0.939   8.746   3.504  1.00 84.74           C
ATOM   1714  O   MET A 125       0.533   8.298   2.432  1.00 84.74           O
ATOM   1715  HA  MET A 125       0.201  10.732   3.089  1.00 84.74           H
ATOM   1716  CB  MET A 125       2.289  10.840   3.696  1.00 84.74           C
ATOM   1717 1HB  MET A 125       2.842  10.616   4.608  1.00 84.74           H
ATOM   1718 2HB  MET A 125       2.830  10.374   2.873  1.00 84.74           H
ATOM   1719  CG  MET A 125       2.234  12.355   3.485  1.00 84.74           C
ATOM   1720 1HG  MET A 125       1.627  12.586   2.610  1.00 84.74           H
ATOM   1721 2HG  MET A 125       1.756  12.832   4.340  1.00 84.74           H
ATOM   1722  SD  MET A 125       3.884  13.001   3.271  1.00 84.74           S
ATOM   1723  CE  MET A 125       4.257  12.367   1.644  1.00 84.74           C
ATOM   1724 1HE  MET A 125       4.206  11.279   1.658  1.00 84.74           H
ATOM   1725 2HE  MET A 125       3.532  12.756   0.928  1.00 84.74           H
ATOM   1726 3HE  MET A 125       5.259  12.681   1.353  1.00 84.74           H
ATOM   1727  HN  MET A 125       0.943  10.996   5.733  1.00 84.74           H
ATOM   1728  N   TYR A 126       1.447   8.010   4.481  1.00 84.99           N
ATOM   1729  CA  TYR A 126       1.591   6.571   4.336  1.00 84.99           C
ATOM   1730  C   TYR A 126       0.257   5.921   3.964  1.00 84.99           C
ATOM   1731  O   TYR A 126       0.191   5.118   3.035  1.00 84.99           O
ATOM   1732  HA  TYR A 126       2.312   6.384   3.540  1.00 84.99           H
ATOM   1733  CB  TYR A 126       2.034   6.052   5.705  1.00 84.99           C
ATOM   1734 1HB  TYR A 126       3.058   6.376   5.892  1.00 84.99           H
ATOM   1735 2HB  TYR A 126       1.410   6.507   6.474  1.00 84.99           H
ATOM   1736  CG  TYR A 126       1.963   4.530   5.846  1.00 84.99           C
ATOM   1737  CD1 TYR A 126       0.889   3.946   6.486  1.00 84.99           C
ATOM   1738  HD1 TYR A 126       0.091   4.568   6.891  1.00 84.99           H
ATOM   1739  CD2 TYR A 126       2.973   3.742   5.334  1.00 84.99           C
ATOM   1740  HD2 TYR A 126       3.821   4.203   4.828  1.00 84.99           H
ATOM   1741  CE1 TYR A 126       0.822   2.513   6.619  1.00 84.99           C
ATOM   1742  HE1 TYR A 126      -0.020   2.039   7.122  1.00 84.99           H
ATOM   1743  CE2 TYR A 126       2.906   2.309   5.466  1.00 84.99           C
ATOM   1744  HE2 TYR A 126       3.697   1.675   5.066  1.00 84.99           H
ATOM   1745  CZ  TYR A 126       1.834   1.766   6.102  1.00 84.99           C
ATOM   1746  OH  TYR A 126       1.771   0.413   6.228  1.00 84.99           O
ATOM   1747  HH  TYR A 126       0.978   0.158   6.781  1.00 84.99           H
ATOM   1748  HN  TYR A 126       1.756   8.379   5.357  1.00 84.99           H
ATOM   1749  N   LYS A 127      -0.774   6.292   4.710  1.00 84.97           N
ATOM   1750  CA  LYS A 127      -2.066   5.641   4.577  1.00 84.97           C
ATOM   1751  C   LYS A 127      -2.708   6.057   3.253  1.00 84.97           C
ATOM   1752  O   LYS A 127      -3.289   5.228   2.553  1.00 84.97           O
ATOM   1753  HA  LYS A 127      -1.889   4.566   4.553  1.00 84.97           H
ATOM   1754  CB  LYS A 127      -2.939   5.929   5.801  1.00 84.97           C
ATOM   1755 1HB  LYS A 127      -2.360   5.770   6.711  1.00 84.97           H
ATOM   1756 2HB  LYS A 127      -3.244   6.975   5.797  1.00 84.97           H
ATOM   1757  CG  LYS A 127      -4.177   5.031   5.814  1.00 84.97           C
ATOM   1758 1HG  LYS A 127      -4.870   5.349   5.035  1.00 84.97           H
ATOM   1759 2HG  LYS A 127      -3.889   4.005   5.585  1.00 84.97           H
ATOM   1760  CD  LYS A 127      -4.875   5.079   7.175  1.00 84.97           C
ATOM   1761 1HD  LYS A 127      -4.225   4.647   7.936  1.00 84.97           H
ATOM   1762 2HD  LYS A 127      -5.054   6.116   7.460  1.00 84.97           H
ATOM   1763  CE  LYS A 127      -6.202   4.318   7.138  1.00 84.97           C
ATOM   1764 1HE  LYS A 127      -6.760   4.592   6.243  1.00 84.97           H
ATOM   1765 2HE  LYS A 127      -6.012   3.246   7.079  1.00 84.97           H
ATOM   1766  NZ  LYS A 127      -7.006   4.620   8.344  1.00 84.97           N
ATOM   1767 1HZ  LYS A 127      -7.929   4.213   8.244  1.00 84.97           H
ATOM   1768 2HZ  LYS A 127      -6.550   4.229   9.161  1.00 84.97           H
ATOM   1769 3HZ  LYS A 127      -7.089   5.625   8.452  1.00 84.97           H
ATOM   1770  HN  LYS A 127      -0.736   7.022   5.393  1.00 84.97           H
ATOM   1771  N   MET A 128      -2.582   7.340   2.947  1.00 85.47           N
ATOM   1772  CA  MET A 128      -3.134   7.873   1.713  1.00 85.47           C
ATOM   1773  C   MET A 128      -2.526   7.176   0.495  1.00 85.47           C
ATOM   1774  O   MET A 128      -3.240   6.823  -0.443  1.00 85.47           O
ATOM   1775  HA  MET A 128      -4.204   7.672   1.759  1.00 85.47           H
ATOM   1776  CB  MET A 128      -2.852   9.375   1.635  1.00 85.47           C
ATOM   1777 1HB  MET A 128      -3.233   9.867   2.530  1.00 85.47           H
ATOM   1778 2HB  MET A 128      -1.776   9.546   1.611  1.00 85.47           H
ATOM   1779  CG  MET A 128      -3.500   9.991   0.393  1.00 85.47           C
ATOM   1780 1HG  MET A 128      -3.107   9.516  -0.505  1.00 85.47           H
ATOM   1781 2HG  MET A 128      -4.575   9.809   0.406  1.00 85.47           H
ATOM   1782  SD  MET A 128      -3.180  11.746   0.344  1.00 85.47           S
ATOM   1783  CE  MET A 128      -1.432  11.732  -0.020  1.00 85.47           C
ATOM   1784 1HE  MET A 128      -0.900  11.207   0.773  1.00 85.47           H
ATOM   1785 2HE  MET A 128      -1.263  11.225  -0.970  1.00 85.47           H
ATOM   1786 3HE  MET A 128      -1.067  12.757  -0.086  1.00 85.47           H
ATOM   1787  HN  MET A 128      -2.115   8.009   3.525  1.00 85.47           H
ATOM   1788  N   ASN A 129      -1.214   6.997   0.548  1.00 80.68           N
ATOM   1789  CA  ASN A 129      -0.491   6.424  -0.574  1.00 80.68           C
ATOM   1790  C   ASN A 129      -0.800   4.928  -0.663  1.00 80.68           C
ATOM   1791  O   ASN A 129      -0.867   4.368  -1.757  1.00 80.68           O
ATOM   1792  HA  ASN A 129      -0.837   6.974  -1.449  1.00 80.68           H
ATOM   1793  CB  ASN A 129       1.020   6.584  -0.395  1.00 80.68           C
ATOM   1794 1HB  ASN A 129       1.320   6.184   0.573  1.00 80.68           H
ATOM   1795 2HB  ASN A 129       1.544   6.004  -1.156  1.00 80.68           H
ATOM   1796  CG  ASN A 129       1.431   8.055  -0.495  1.00 80.68           C
ATOM   1797  OD1 ASN A 129       0.804   8.857  -1.167  1.00 80.68           O
ATOM   1798  ND2 ASN A 129       2.516   8.362   0.210  1.00 80.68           N
ATOM   1799 1HD2 ASN A 129       2.984   7.656   0.742  1.00 80.68           H
ATOM   1800 2HD2 ASN A 129       2.864   9.300   0.210  1.00 80.68           H
ATOM   1801  HN  ASN A 129      -0.649   7.237   1.337  1.00 80.68           H
ATOM   1802  N   PHE A 130      -0.980   4.323   0.502  1.00 83.64           N
ATOM   1803  CA  PHE A 130      -1.325   2.913   0.567  1.00 83.64           C
ATOM   1804  C   PHE A 130      -2.578   2.616  -0.259  1.00 83.64           C
ATOM   1805  O   PHE A 130      -2.569   1.726  -1.108  1.00 83.64           O
ATOM   1806  HA  PHE A 130      -0.482   2.354   0.159  1.00 83.64           H
ATOM   1807  CB  PHE A 130      -1.608   2.589   2.035  1.00 83.64           C
ATOM   1808 1HB  PHE A 130      -0.696   2.742   2.613  1.00 83.64           H
ATOM   1809 2HB  PHE A 130      -2.348   3.293   2.416  1.00 83.64           H
ATOM   1810  CG  PHE A 130      -2.112   1.164   2.273  1.00 83.64           C
ATOM   1811  CD1 PHE A 130      -3.439   0.935   2.463  1.00 83.64           C
ATOM   1812  HD1 PHE A 130      -4.144   1.767   2.446  1.00 83.64           H
ATOM   1813  CD2 PHE A 130      -1.233   0.127   2.293  1.00 83.64           C
ATOM   1814  HD2 PHE A 130      -0.170   0.310   2.141  1.00 83.64           H
ATOM   1815  CE1 PHE A 130      -3.907  -0.387   2.683  1.00 83.64           C
ATOM   1816  HE1 PHE A 130      -4.970  -0.571   2.836  1.00 83.64           H
ATOM   1817  CE2 PHE A 130      -1.701  -1.196   2.514  1.00 83.64           C
ATOM   1818  HE2 PHE A 130      -0.996  -2.027   2.530  1.00 83.64           H
ATOM   1819  CZ  PHE A 130      -3.028  -1.425   2.704  1.00 83.64           C
ATOM   1820  HZ  PHE A 130      -3.387  -2.440   2.873  1.00 83.64           H
ATOM   1821  HN  PHE A 130      -0.894   4.778   1.388  1.00 83.64           H
ATOM   1822  N   TYR A 131      -3.625   3.378   0.018  1.00 90.95           N
ATOM   1823  CA  TYR A 131      -4.896   3.178  -0.658  1.00 90.95           C
ATOM   1824  C   TYR A 131      -4.794   3.552  -2.138  1.00 90.95           C
ATOM   1825  O   TYR A 131      -5.319   2.846  -2.997  1.00 90.95           O
ATOM   1826  HA  TYR A 131      -5.160   2.124  -0.574  1.00 90.95           H
ATOM   1827  CB  TYR A 131      -5.890   4.119   0.026  1.00 90.95           C
ATOM   1828 1HB  TYR A 131      -5.415   5.090   0.169  1.00 90.95           H
ATOM   1829 2HB  TYR A 131      -6.741   4.275  -0.636  1.00 90.95           H
ATOM   1830  CG  TYR A 131      -6.398   3.613   1.377  1.00 90.95           C
ATOM   1831  CD1 TYR A 131      -6.966   2.359   1.475  1.00 90.95           C
ATOM   1832  HD1 TYR A 131      -7.053   1.730   0.589  1.00 90.95           H
ATOM   1833  CD2 TYR A 131      -6.288   4.409   2.499  1.00 90.95           C
ATOM   1834  HD2 TYR A 131      -5.839   5.400   2.422  1.00 90.95           H
ATOM   1835  CE1 TYR A 131      -7.445   1.882   2.746  1.00 90.95           C
ATOM   1836  HE1 TYR A 131      -7.896   0.894   2.837  1.00 90.95           H
ATOM   1837  CE2 TYR A 131      -6.766   3.932   3.771  1.00 90.95           C
ATOM   1838  HE2 TYR A 131      -6.686   4.551   4.664  1.00 90.95           H
ATOM   1839  CZ  TYR A 131      -7.321   2.692   3.831  1.00 90.95           C
ATOM   1840  OH  TYR A 131      -7.773   2.242   5.033  1.00 90.95           O
ATOM   1841  HH  TYR A 131      -8.128   3.005   5.572  1.00 90.95           H
ATOM   1842  HN  TYR A 131      -3.616   4.118   0.690  1.00 90.95           H
ATOM   1843  N   SER A 132      -4.115   4.661  -2.390  1.00 89.69           N
ATOM   1844  CA  SER A 132      -4.025   5.194  -3.739  1.00 89.69           C
ATOM   1845  C   SER A 132      -3.323   4.187  -4.653  1.00 89.69           C
ATOM   1846  O   SER A 132      -3.753   3.966  -5.784  1.00 89.69           O
ATOM   1847  HA  SER A 132      -5.056   5.346  -4.058  1.00 89.69           H
ATOM   1848  CB  SER A 132      -3.284   6.532  -3.755  1.00 89.69           C
ATOM   1849 1HB  SER A 132      -3.260   6.921  -4.773  1.00 89.69           H
ATOM   1850 2HB  SER A 132      -3.830   7.256  -3.150  1.00 89.69           H
ATOM   1851  OG  SER A 132      -1.953   6.411  -3.262  1.00 89.69           O
ATOM   1852  HG  SER A 132      -1.461   7.273  -3.388  1.00 89.69           H
ATOM   1853  HN  SER A 132      -3.632   5.192  -1.693  1.00 89.69           H
ATOM   1854  N   CYS A 133      -2.255   3.605  -4.129  1.00 85.70           N
ATOM   1855  CA  CYS A 133      -1.480   2.639  -4.890  1.00 85.70           C
ATOM   1856  C   CYS A 133      -2.395   1.468  -5.253  1.00 85.70           C
ATOM   1857  O   CYS A 133      -2.479   1.079  -6.417  1.00 85.70           O
ATOM   1858  HA  CYS A 133      -1.134   3.153  -5.787  1.00 85.70           H
ATOM   1859  CB  CYS A 133      -0.240   2.178  -4.122  1.00 85.70           C
ATOM   1860 1HB  CYS A 133      -0.516   1.892  -3.107  1.00 85.70           H
ATOM   1861 2HB  CYS A 133       0.185   1.294  -4.597  1.00 85.70           H
ATOM   1862  SG  CYS A 133       1.003   3.520  -4.076  1.00 85.70           S
ATOM   1863  HG  CYS A 133       0.463   4.176  -3.053  1.00 85.70           H
ATOM   1864  HN  CYS A 133      -1.919   3.782  -3.204  1.00 85.70           H
ATOM   1865  N   VAL A 134      -3.057   0.938  -4.235  1.00 85.45           N
ATOM   1866  CA  VAL A 134      -3.839  -0.275  -4.401  1.00 85.45           C
ATOM   1867  C   VAL A 134      -4.984  -0.008  -5.381  1.00 85.45           C
ATOM   1868  O   VAL A 134      -5.281  -0.842  -6.236  1.00 85.45           O
ATOM   1869  HA  VAL A 134      -3.183  -1.034  -4.827  1.00 85.45           H
ATOM   1870  CB  VAL A 134      -4.324  -0.776  -3.039  1.00 85.45           C
ATOM   1871  HB  VAL A 134      -4.848   0.043  -2.547  1.00 85.45           H
ATOM   1872  CG1 VAL A 134      -5.309  -1.935  -3.200  1.00 85.45           C
ATOM   1873 1HG1 VAL A 134      -6.172  -1.601  -3.777  1.00 85.45           H
ATOM   1874 2HG1 VAL A 134      -4.821  -2.758  -3.722  1.00 85.45           H
ATOM   1875 3HG1 VAL A 134      -5.638  -2.272  -2.217  1.00 85.45           H
ATOM   1876  CG2 VAL A 134      -3.144  -1.179  -2.152  1.00 85.45           C
ATOM   1877 1HG2 VAL A 134      -2.580  -1.976  -2.638  1.00 85.45           H
ATOM   1878 2HG2 VAL A 134      -2.495  -0.318  -1.997  1.00 85.45           H
ATOM   1879 3HG2 VAL A 134      -3.516  -1.532  -1.191  1.00 85.45           H
ATOM   1880  HN  VAL A 134      -3.065   1.322  -3.312  1.00 85.45           H
ATOM   1881  N   LEU A 135      -5.595   1.157  -5.225  1.00 90.64           N
ATOM   1882  CA  LEU A 135      -6.737   1.519  -6.047  1.00 90.64           C
ATOM   1883  C   LEU A 135      -6.277   1.711  -7.494  1.00 90.64           C
ATOM   1884  O   LEU A 135      -7.010   1.390  -8.429  1.00 90.64           O
ATOM   1885  HA  LEU A 135      -7.440   0.687  -6.015  1.00 90.64           H
ATOM   1886  CB  LEU A 135      -7.452   2.739  -5.463  1.00 90.64           C
ATOM   1887 1HB  LEU A 135      -6.713   3.522  -5.293  1.00 90.64           H
ATOM   1888 2HB  LEU A 135      -8.151   3.117  -6.208  1.00 90.64           H
ATOM   1889  CG  LEU A 135      -8.217   2.506  -4.158  1.00 90.64           C
ATOM   1890  HG  LEU A 135      -7.530   2.073  -3.432  1.00 90.64           H
ATOM   1891  CD1 LEU A 135      -8.718   3.828  -3.573  1.00 90.64           C
ATOM   1892 1HD1 LEU A 135      -7.869   4.480  -3.369  1.00 90.64           H
ATOM   1893 2HD1 LEU A 135      -9.384   4.312  -4.288  1.00 90.64           H
ATOM   1894 3HD1 LEU A 135      -9.258   3.634  -2.647  1.00 90.64           H
ATOM   1895  CD2 LEU A 135      -9.353   1.502  -4.361  1.00 90.64           C
ATOM   1896 1HD2 LEU A 135     -10.047   1.884  -5.109  1.00 90.64           H
ATOM   1897 2HD2 LEU A 135      -8.942   0.551  -4.699  1.00 90.64           H
ATOM   1898 3HD2 LEU A 135      -9.881   1.355  -3.418  1.00 90.64           H
ATOM   1899  HN  LEU A 135      -5.322   1.845  -4.553  1.00 90.64           H
ATOM   1900  N   LEU A 136      -5.068   2.233  -7.633  1.00 88.74           N
ATOM   1901  CA  LEU A 136      -4.504   2.475  -8.951  1.00 88.74           C
ATOM   1902  C   LEU A 136      -4.249   1.136  -9.646  1.00 88.74           C
ATOM   1903  O   LEU A 136      -4.559   0.976 -10.825  1.00 88.74           O
ATOM   1904  HA  LEU A 136      -5.246   3.028  -9.527  1.00 88.74           H
ATOM   1905  CB  LEU A 136      -3.260   3.360  -8.847  1.00 88.74           C
ATOM   1906 1HB  LEU A 136      -2.648   2.997  -8.022  1.00 88.74           H
ATOM   1907 2HB  LEU A 136      -2.674   3.237  -9.757  1.00 88.74           H
ATOM   1908  CG  LEU A 136      -3.516   4.854  -8.636  1.00 88.74           C
ATOM   1909  HG  LEU A 136      -4.228   4.966  -7.818  1.00 88.74           H
ATOM   1910  CD1 LEU A 136      -2.233   5.576  -8.220  1.00 88.74           C
ATOM   1911 1HD1 LEU A 136      -1.862   5.150  -7.288  1.00 88.74           H
ATOM   1912 2HD1 LEU A 136      -1.480   5.457  -8.999  1.00 88.74           H
ATOM   1913 3HD1 LEU A 136      -2.443   6.636  -8.076  1.00 88.74           H
ATOM   1914  CD2 LEU A 136      -4.151   5.482  -9.878  1.00 88.74           C
ATOM   1915 1HD2 LEU A 136      -3.482   5.359 -10.729  1.00 88.74           H
ATOM   1916 2HD2 LEU A 136      -5.101   4.991 -10.088  1.00 88.74           H
ATOM   1917 3HD2 LEU A 136      -4.322   6.544  -9.701  1.00 88.74           H
ATOM   1918  HN  LEU A 136      -4.477   2.488  -6.868  1.00 88.74           H
ATOM   1919  N   ILE A 137      -3.688   0.208  -8.885  1.00 81.93           N
ATOM   1920  CA  ILE A 137      -3.383  -1.110  -9.415  1.00 81.93           C
ATOM   1921  C   ILE A 137      -4.675  -1.774  -9.894  1.00 81.93           C
ATOM   1922  O   ILE A 137      -4.696  -2.414 -10.944  1.00 81.93           O
ATOM   1923  HA  ILE A 137      -2.726  -0.973 -10.275  1.00 81.93           H
ATOM   1924  CB  ILE A 137      -2.612  -1.937  -8.384  1.00 81.93           C
ATOM   1925  HB  ILE A 137      -3.120  -1.846  -7.424  1.00 81.93           H
ATOM   1926  CG1 ILE A 137      -1.193  -1.396  -8.198  1.00 81.93           C
ATOM   1927 1HG1 ILE A 137      -0.599  -1.607  -9.087  1.00 81.93           H
ATOM   1928 2HG1 ILE A 137      -1.225  -0.312  -8.087  1.00 81.93           H
ATOM   1929  CG2 ILE A 137      -2.615  -3.420  -8.758  1.00 81.93           C
ATOM   1930 1HG2 ILE A 137      -3.642  -3.783  -8.799  1.00 81.93           H
ATOM   1931 2HG2 ILE A 137      -2.144  -3.550  -9.733  1.00 81.93           H
ATOM   1932 3HG2 ILE A 137      -2.060  -3.985  -8.009  1.00 81.93           H
ATOM   1933  CD1 ILE A 137      -0.525  -2.020  -6.971  1.00 81.93           C
ATOM   1934 1HD1 ILE A 137      -1.108  -1.785  -6.081  1.00 81.93           H
ATOM   1935 2HD1 ILE A 137      -0.473  -3.101  -7.097  1.00 81.93           H
ATOM   1936 3HD1 ILE A 137       0.483  -1.618  -6.862  1.00 81.93           H
ATOM   1937  HN  ILE A 137      -3.442   0.345  -7.925  1.00 81.93           H
ATOM   1938  N   MET A 138      -5.722  -1.599  -9.100  1.00 86.37           N
ATOM   1939  CA  MET A 138      -7.026  -2.134  -9.453  1.00 86.37           C
ATOM   1940  C   MET A 138      -7.521  -1.543 -10.775  1.00 86.37           C
ATOM   1941  O   MET A 138      -8.010  -2.270 -11.639  1.00 86.37           O
ATOM   1942  HA  MET A 138      -6.884  -3.209  -9.558  1.00 86.37           H
ATOM   1943  CB  MET A 138      -8.028  -1.810  -8.343  1.00 86.37           C
ATOM   1944 1HB  MET A 138      -7.653  -2.184  -7.390  1.00 86.37           H
ATOM   1945 2HB  MET A 138      -8.130  -0.730  -8.243  1.00 86.37           H
ATOM   1946  CG  MET A 138      -9.394  -2.433  -8.639  1.00 86.37           C
ATOM   1947 1HG  MET A 138      -9.744  -2.112  -9.620  1.00 86.37           H
ATOM   1948 2HG  MET A 138      -9.309  -3.519  -8.670  1.00 86.37           H
ATOM   1949  SD  MET A 138     -10.569  -1.949  -7.385  1.00 86.37           S
ATOM   1950  CE  MET A 138     -10.753  -0.219  -7.783  1.00 86.37           C
ATOM   1951 1HE  MET A 138      -9.787   0.278  -7.699  1.00 86.37           H
ATOM   1952 2HE  MET A 138     -11.126  -0.119  -8.802  1.00 86.37           H
ATOM   1953 3HE  MET A 138     -11.459   0.240  -7.091  1.00 86.37           H
ATOM   1954  HN  MET A 138      -5.689  -1.104  -8.232  1.00 86.37           H
ATOM   1955  N   CYS A 139      -7.377  -0.231 -10.891  1.00 88.94           N
ATOM   1956  CA  CYS A 139      -7.877   0.476 -12.058  1.00 88.94           C
ATOM   1957  C   CYS A 139      -7.082   0.010 -13.279  1.00 88.94           C
ATOM   1958  O   CYS A 139      -7.633  -0.118 -14.372  1.00 88.94           O
ATOM   1959  HA  CYS A 139      -8.930   0.211 -12.158  1.00 88.94           H
ATOM   1960  CB  CYS A 139      -7.804   1.993 -11.874  1.00 88.94           C
ATOM   1961 1HB  CYS A 139      -6.825   2.274 -11.487  1.00 88.94           H
ATOM   1962 2HB  CYS A 139      -7.920   2.490 -12.837  1.00 88.94           H
ATOM   1963  SG  CYS A 139      -9.114   2.548 -10.723  1.00 88.94           S
ATOM   1964  HG  CYS A 139      -8.511   2.128  -9.614  1.00 88.94           H
ATOM   1965  HN  CYS A 139      -6.930   0.345 -10.207  1.00 88.94           H
ATOM   1966  N   ILE A 140      -5.799  -0.231 -13.053  1.00 80.41           N
ATOM   1967  CA  ILE A 140      -4.929  -0.712 -14.114  1.00 80.41           C
ATOM   1968  C   ILE A 140      -5.465  -2.045 -14.641  1.00 80.41           C
ATOM   1969  O   ILE A 140      -5.475  -2.280 -15.848  1.00 80.41           O
ATOM   1970  HA  ILE A 140      -4.965   0.018 -14.922  1.00 80.41           H
ATOM   1971  CB  ILE A 140      -3.480  -0.781 -13.629  1.00 80.41           C
ATOM   1972  HB  ILE A 140      -3.471  -1.244 -12.642  1.00 80.41           H
ATOM   1973  CG1 ILE A 140      -2.887   0.621 -13.475  1.00 80.41           C
ATOM   1974 1HG1 ILE A 140      -2.687   1.046 -14.459  1.00 80.41           H
ATOM   1975 2HG1 ILE A 140      -3.610   1.275 -12.987  1.00 80.41           H
ATOM   1976  CG2 ILE A 140      -2.634  -1.663 -14.550  1.00 80.41           C
ATOM   1977 1HG2 ILE A 140      -3.046  -2.672 -14.564  1.00 80.41           H
ATOM   1978 2HG2 ILE A 140      -2.646  -1.251 -15.559  1.00 80.41           H
ATOM   1979 3HG2 ILE A 140      -1.609  -1.694 -14.182  1.00 80.41           H
ATOM   1980  CD1 ILE A 140      -1.594   0.583 -12.658  1.00 80.41           C
ATOM   1981 1HD1 ILE A 140      -1.802   0.181 -11.666  1.00 80.41           H
ATOM   1982 2HD1 ILE A 140      -0.864  -0.052 -13.161  1.00 80.41           H
ATOM   1983 3HD1 ILE A 140      -1.193   1.592 -12.564  1.00 80.41           H
ATOM   1984  HN  ILE A 140      -5.353  -0.104 -12.167  1.00 80.41           H
ATOM   1985  N   SER A 141      -5.897  -2.883 -13.709  1.00 83.29           N
ATOM   1986  CA  SER A 141      -6.385  -4.205 -14.061  1.00 83.29           C
ATOM   1987  C   SER A 141      -7.670  -4.087 -14.883  1.00 83.29           C
ATOM   1988  O   SER A 141      -7.858  -4.816 -15.856  1.00 83.29           O
ATOM   1989  HA  SER A 141      -5.591  -4.658 -14.655  1.00 83.29           H
ATOM   1990  CB  SER A 141      -6.631  -5.052 -12.810  1.00 83.29           C
ATOM   1991 1HB  SER A 141      -7.406  -4.584 -12.203  1.00 83.29           H
ATOM   1992 2HB  SER A 141      -7.005  -6.033 -13.104  1.00 83.29           H
ATOM   1993  OG  SER A 141      -5.449  -5.209 -12.031  1.00 83.29           O
ATOM   1994  HG  SER A 141      -5.362  -4.452 -11.384  1.00 83.29           H
ATOM   1995  HN  SER A 141      -5.917  -2.671 -12.732  1.00 83.29           H
ATOM   1996  N   VAL A 142      -8.522  -3.164 -14.462  1.00 86.15           N
ATOM   1997  CA  VAL A 142      -9.776  -2.929 -15.158  1.00 86.15           C
ATOM   1998  C   VAL A 142      -9.483  -2.434 -16.575  1.00 86.15           C
ATOM   1999  O   VAL A 142     -10.117  -2.872 -17.533  1.00 86.15           O
ATOM   2000  HA  VAL A 142     -10.300  -3.882 -15.221  1.00 86.15           H
ATOM   2001  CB  VAL A 142     -10.647  -1.961 -14.354  1.00 86.15           C
ATOM   2002  HB  VAL A 142     -10.081  -1.040 -14.211  1.00 86.15           H
ATOM   2003  CG1 VAL A 142     -11.926  -1.613 -15.117  1.00 86.15           C
ATOM   2004 1HG1 VAL A 142     -11.667  -1.144 -16.066  1.00 86.15           H
ATOM   2005 2HG1 VAL A 142     -12.496  -2.522 -15.305  1.00 86.15           H
ATOM   2006 3HG1 VAL A 142     -12.527  -0.923 -14.523  1.00 86.15           H
ATOM   2007  CG2 VAL A 142     -10.970  -2.533 -12.972  1.00 86.15           C
ATOM   2008 1HG2 VAL A 142     -11.507  -3.474 -13.086  1.00 86.15           H
ATOM   2009 2HG2 VAL A 142     -10.044  -2.706 -12.425  1.00 86.15           H
ATOM   2010 3HG2 VAL A 142     -11.590  -1.825 -12.422  1.00 86.15           H
ATOM   2011  HN  VAL A 142      -8.366  -2.583 -13.663  1.00 86.15           H
ATOM   2012  N   ASP A 143      -8.521  -1.526 -16.664  1.00 80.36           N
ATOM   2013  CA  ASP A 143      -8.197  -0.901 -17.935  1.00 80.36           C
ATOM   2014  C   ASP A 143      -7.686  -1.967 -18.906  1.00 80.36           C
ATOM   2015  O   ASP A 143      -8.059  -1.974 -20.079  1.00 80.36           O
ATOM   2016  HA  ASP A 143      -9.125  -0.440 -18.273  1.00 80.36           H
ATOM   2017  CB  ASP A 143      -7.098   0.150 -17.767  1.00 80.36           C
ATOM   2018 1HB  ASP A 143      -7.402   0.883 -17.020  1.00 80.36           H
ATOM   2019 2HB  ASP A 143      -6.189  -0.324 -17.397  1.00 80.36           H
ATOM   2020  CG  ASP A 143      -6.808   0.856 -19.093  1.00 80.36           C
ATOM   2021  OD1 ASP A 143      -7.755   1.476 -19.625  1.00 80.36           O
ATOM   2022  OD2 ASP A 143      -5.647   0.761 -19.545  1.00 80.36           O
ATOM   2023  HN  ASP A 143      -7.970  -1.218 -15.888  1.00 80.36           H
ATOM   2024  N   ARG A 144      -6.841  -2.843 -18.383  1.00 69.40           N
ATOM   2025  CA  ARG A 144      -6.286  -3.920 -19.186  1.00 69.40           C
ATOM   2026  C   ARG A 144      -7.406  -4.817 -19.717  1.00 69.40           C
ATOM   2027  O   ARG A 144      -7.367  -5.250 -20.867  1.00 69.40           O
ATOM   2028  HA  ARG A 144      -5.765  -3.420 -20.001  1.00 69.40           H
ATOM   2029  CB  ARG A 144      -5.307  -4.767 -18.370  1.00 69.40           C
ATOM   2030 1HB  ARG A 144      -5.730  -4.972 -17.387  1.00 69.40           H
ATOM   2031 2HB  ARG A 144      -5.158  -5.730 -18.860  1.00 69.40           H
ATOM   2032  CG  ARG A 144      -3.963  -4.054 -18.215  1.00 69.40           C
ATOM   2033 1HG  ARG A 144      -3.568  -3.796 -19.198  1.00 69.40           H
ATOM   2034 2HG  ARG A 144      -4.103  -3.119 -17.673  1.00 69.40           H
ATOM   2035  CD  ARG A 144      -2.957  -4.935 -17.471  1.00 69.40           C
ATOM   2036 1HD  ARG A 144      -3.339  -5.179 -16.479  1.00 69.40           H
ATOM   2037 2HD  ARG A 144      -2.824  -5.878 -18.001  1.00 69.40           H
ATOM   2038  NE  ARG A 144      -1.659  -4.234 -17.354  1.00 69.40           N
ATOM   2039  HE  ARG A 144      -1.632  -3.259 -17.574  1.00 69.40           H
ATOM   2040  CZ  ARG A 144      -0.519  -4.824 -16.971  1.00 69.40           C
ATOM   2041  NH1 ARG A 144      -0.497  -6.128 -16.664  1.00 69.40           N
ATOM   2042 1HH1 ARG A 144      -1.337  -6.669 -16.720  1.00 69.40           H
ATOM   2043 2HH1 ARG A 144       0.358  -6.561 -16.380  1.00 69.40           H
ATOM   2044  NH2 ARG A 144       0.600  -4.090 -16.900  1.00 69.40           N
ATOM   2045 1HH2 ARG A 144       1.460  -4.515 -16.617  1.00 69.40           H
ATOM   2046 2HH2 ARG A 144       0.576  -3.117 -17.131  1.00 69.40           H
ATOM   2047  HN  ARG A 144      -6.535  -2.826 -17.431  1.00 69.40           H
ATOM   2048  N   TYR A 145      -8.379  -5.069 -18.853  1.00 81.35           N
ATOM   2049  CA  TYR A 145      -9.540  -5.852 -19.241  1.00 81.35           C
ATOM   2050  C   TYR A 145     -10.266  -5.208 -20.424  1.00 81.35           C
ATOM   2051  O   TYR A 145     -10.546  -5.871 -21.421  1.00 81.35           O
ATOM   2052  HA  TYR A 145      -9.194  -6.844 -19.533  1.00 81.35           H
ATOM   2053  CB  TYR A 145     -10.471  -5.856 -18.027  1.00 81.35           C
ATOM   2054 1HB  TYR A 145     -10.059  -6.521 -17.268  1.00 81.35           H
ATOM   2055 2HB  TYR A 145     -10.493  -4.855 -17.595  1.00 81.35           H
ATOM   2056  CG  TYR A 145     -11.903  -6.291 -18.343  1.00 81.35           C
ATOM   2057  CD1 TYR A 145     -12.926  -5.364 -18.325  1.00 81.35           C
ATOM   2058  HD1 TYR A 145     -12.712  -4.322 -18.086  1.00 81.35           H
ATOM   2059  CD2 TYR A 145     -12.173  -7.610 -18.645  1.00 81.35           C
ATOM   2060  HD2 TYR A 145     -11.366  -8.342 -18.658  1.00 81.35           H
ATOM   2061  CE1 TYR A 145     -14.274  -5.773 -18.622  1.00 81.35           C
ATOM   2062  HE1 TYR A 145     -15.091  -5.051 -18.612  1.00 81.35           H
ATOM   2063  CE2 TYR A 145     -13.522  -8.019 -18.942  1.00 81.35           C
ATOM   2064  HE2 TYR A 145     -13.749  -9.058 -19.182  1.00 81.35           H
ATOM   2065  CZ  TYR A 145     -14.505  -7.081 -18.916  1.00 81.35           C
ATOM   2066  OH  TYR A 145     -15.779  -7.467 -19.197  1.00 81.35           O
ATOM   2067  HH  TYR A 145     -16.396  -6.683 -19.133  1.00 81.35           H
ATOM   2068  HN  TYR A 145      -8.383  -4.749 -17.906  1.00 81.35           H
ATOM   2069  N   ILE A 146     -10.550  -3.922 -20.273  1.00 79.18           N
ATOM   2070  CA  ILE A 146     -11.310  -3.201 -21.280  1.00 79.18           C
ATOM   2071  C   ILE A 146     -10.543  -3.221 -22.603  1.00 79.18           C
ATOM   2072  O   ILE A 146     -11.136  -3.397 -23.666  1.00 79.18           O
ATOM   2073  HA  ILE A 146     -12.253  -3.731 -21.419  1.00 79.18           H
ATOM   2074  CB  ILE A 146     -11.650  -1.793 -20.787  1.00 79.18           C
ATOM   2075  HB  ILE A 146     -10.729  -1.317 -20.452  1.00 79.18           H
ATOM   2076  CG1 ILE A 146     -12.595  -1.846 -19.585  1.00 79.18           C
ATOM   2077 1HG1 ILE A 146     -13.588  -2.155 -19.912  1.00 79.18           H
ATOM   2078 2HG1 ILE A 146     -12.245  -2.596 -18.876  1.00 79.18           H
ATOM   2079  CG2 ILE A 146     -12.215  -0.937 -21.923  1.00 79.18           C
ATOM   2080 1HG2 ILE A 146     -11.477  -0.859 -22.721  1.00 79.18           H
ATOM   2081 2HG2 ILE A 146     -13.122  -1.400 -22.311  1.00 79.18           H
ATOM   2082 3HG2 ILE A 146     -12.448   0.059 -21.545  1.00 79.18           H
ATOM   2083  CD1 ILE A 146     -12.680  -0.483 -18.895  1.00 79.18           C
ATOM   2084 1HD1 ILE A 146     -11.690  -0.189 -18.548  1.00 79.18           H
ATOM   2085 2HD1 ILE A 146     -13.054   0.259 -19.600  1.00 79.18           H
ATOM   2086 3HD1 ILE A 146     -13.358  -0.549 -18.043  1.00 79.18           H
ATOM   2087  HN  ILE A 146     -10.271  -3.377 -19.483  1.00 79.18           H
ATOM   2088  N   ALA A 147      -9.235  -3.039 -22.495  1.00 76.56           N
ATOM   2089  CA  ALA A 147      -8.394  -2.932 -23.675  1.00 76.56           C
ATOM   2090  C   ALA A 147      -8.451  -4.246 -24.457  1.00 76.56           C
ATOM   2091  O   ALA A 147      -8.333  -4.250 -25.681  1.00 76.56           O
ATOM   2092  HA  ALA A 147      -8.795  -2.132 -24.297  1.00 76.56           H
ATOM   2093  CB  ALA A 147      -6.970  -2.564 -23.256  1.00 76.56           C
ATOM   2094 1HB  ALA A 147      -6.981  -1.609 -22.731  1.00 76.56           H
ATOM   2095 2HB  ALA A 147      -6.574  -3.337 -22.597  1.00 76.56           H
ATOM   2096 3HB  ALA A 147      -6.339  -2.484 -24.142  1.00 76.56           H
ATOM   2097  HN  ALA A 147      -8.751  -2.964 -21.623  1.00 76.56           H
ATOM   2098  N   ILE A 148      -8.631  -5.330 -23.717  1.00 73.21           N
ATOM   2099  CA  ILE A 148      -8.600  -6.656 -24.311  1.00 73.21           C
ATOM   2100  C   ILE A 148      -9.993  -7.007 -24.839  1.00 73.21           C
ATOM   2101  O   ILE A 148     -10.128  -7.522 -25.948  1.00 73.21           O
ATOM   2102  HA  ILE A 148      -7.910  -6.620 -25.155  1.00 73.21           H
ATOM   2103  CB  ILE A 148      -8.045  -7.677 -23.316  1.00 73.21           C
ATOM   2104  HB  ILE A 148      -8.567  -7.548 -22.368  1.00 73.21           H
ATOM   2105  CG1 ILE A 148      -6.558  -7.430 -23.050  1.00 73.21           C
ATOM   2106 1HG1 ILE A 148      -5.981  -7.673 -23.942  1.00 73.21           H
ATOM   2107 2HG1 ILE A 148      -6.393  -6.374 -22.840  1.00 73.21           H
ATOM   2108  CG2 ILE A 148      -8.313  -9.106 -23.789  1.00 73.21           C
ATOM   2109 1HG2 ILE A 148      -9.388  -9.261 -23.886  1.00 73.21           H
ATOM   2110 2HG2 ILE A 148      -7.835  -9.265 -24.756  1.00 73.21           H
ATOM   2111 3HG2 ILE A 148      -7.908  -9.812 -23.063  1.00 73.21           H
ATOM   2112  CD1 ILE A 148      -6.065  -8.273 -21.872  1.00 73.21           C
ATOM   2113 1HD1 ILE A 148      -6.629  -8.011 -20.976  1.00 73.21           H
ATOM   2114 2HD1 ILE A 148      -6.210  -9.330 -22.095  1.00 73.21           H
ATOM   2115 3HD1 ILE A 148      -5.006  -8.079 -21.704  1.00 73.21           H
ATOM   2116  HN  ILE A 148      -8.797  -5.313 -22.731  1.00 73.21           H
ATOM   2117  N   ALA A 149     -10.992  -6.712 -24.021  1.00 72.35           N
ATOM   2118  CA  ALA A 149     -12.346  -7.158 -24.303  1.00 72.35           C
ATOM   2119  C   ALA A 149     -12.960  -6.260 -25.380  1.00 72.35           C
ATOM   2120  O   ALA A 149     -13.621  -6.747 -26.296  1.00 72.35           O
ATOM   2121  HA  ALA A 149     -12.288  -8.178 -24.683  1.00 72.35           H
ATOM   2122  CB  ALA A 149     -13.163  -7.159 -23.010  1.00 72.35           C
ATOM   2123 1HB  ALA A 149     -12.702  -7.834 -22.289  1.00 72.35           H
ATOM   2124 2HB  ALA A 149     -13.191  -6.150 -22.597  1.00 72.35           H
ATOM   2125 3HB  ALA A 149     -14.179  -7.493 -23.222  1.00 72.35           H
ATOM   2126  HN  ALA A 149     -10.889  -6.181 -23.180  1.00 72.35           H
ATOM   2127  N   GLN A 150     -12.719  -4.966 -25.233  1.00 62.92           N
ATOM   2128  CA  GLN A 150     -13.397  -3.980 -26.058  1.00 62.92           C
ATOM   2129  C   GLN A 150     -12.391  -3.250 -26.949  1.00 62.92           C
ATOM   2130  O   GLN A 150     -12.530  -2.054 -27.198  1.00 62.92           O
ATOM   2131  HA  GLN A 150     -14.094  -4.549 -26.674  1.00 62.92           H
ATOM   2132  CB  GLN A 150     -14.184  -2.991 -25.195  1.00 62.92           C
ATOM   2133 1HB  GLN A 150     -13.500  -2.447 -24.544  1.00 62.92           H
ATOM   2134 2HB  GLN A 150     -14.671  -2.254 -25.833  1.00 62.92           H
ATOM   2135  CG  GLN A 150     -15.234  -3.716 -24.350  1.00 62.92           C
ATOM   2136 1HG  GLN A 150     -15.806  -4.397 -24.979  1.00 62.92           H
ATOM   2137 2HG  GLN A 150     -14.740  -4.322 -23.591  1.00 62.92           H
ATOM   2138  CD  GLN A 150     -16.179  -2.718 -23.677  1.00 62.92           C
ATOM   2139  OE1 GLN A 150     -16.079  -1.515 -23.851  1.00 62.92           O
ATOM   2140  NE2 GLN A 150     -17.100  -3.284 -22.902  1.00 62.92           N
ATOM   2141 1HE2 GLN A 150     -17.128  -4.279 -22.803  1.00 62.92           H
ATOM   2142 2HE2 GLN A 150     -17.765  -2.715 -22.419  1.00 62.92           H
ATOM   2143  HN  GLN A 150     -12.075  -4.588 -24.568  1.00 62.92           H
ATOM   2144  N   ALA A 151     -11.400  -4.001 -27.406  1.00 63.77           N
ATOM   2145  CA  ALA A 151     -10.273  -3.408 -28.107  1.00 63.77           C
ATOM   2146  C   ALA A 151     -10.791  -2.564 -29.273  1.00 63.77           C
ATOM   2147  O   ALA A 151     -10.241  -1.504 -29.569  1.00 63.77           O
ATOM   2148  HA  ALA A 151      -9.749  -2.760 -27.405  1.00 63.77           H
ATOM   2149  CB  ALA A 151      -9.319  -4.513 -28.566  1.00 63.77           C
ATOM   2150 1HB  ALA A 151      -8.957  -5.064 -27.698  1.00 63.77           H
ATOM   2151 2HB  ALA A 151      -9.845  -5.193 -29.235  1.00 63.77           H
ATOM   2152 3HB  ALA A 151      -8.474  -4.067 -29.092  1.00 63.77           H
ATOM   2153  HN  ALA A 151     -11.358  -4.995 -27.304  1.00 63.77           H
ATOM   2154  N   MET A 152     -11.843  -3.065 -29.904  1.00 53.62           N
ATOM   2155  CA  MET A 152     -12.365  -2.435 -31.105  1.00 53.62           C
ATOM   2156  C   MET A 152     -12.947  -1.055 -30.792  1.00 53.62           C
ATOM   2157  O   MET A 152     -12.679  -0.089 -31.504  1.00 53.62           O
ATOM   2158  HA  MET A 152     -11.514  -2.334 -31.777  1.00 53.62           H
ATOM   2159  CB  MET A 152     -13.454  -3.322 -31.714  1.00 53.62           C
ATOM   2160 1HB  MET A 152     -14.085  -3.725 -30.922  1.00 53.62           H
ATOM   2161 2HB  MET A 152     -14.095  -2.723 -32.360  1.00 53.62           H
ATOM   2162  CG  MET A 152     -12.839  -4.470 -32.518  1.00 53.62           C
ATOM   2163 1HG  MET A 152     -11.865  -4.173 -32.905  1.00 53.62           H
ATOM   2164 2HG  MET A 152     -12.675  -5.331 -31.870  1.00 53.62           H
ATOM   2165  SD  MET A 152     -13.920  -4.918 -33.865  1.00 53.62           S
ATOM   2166  CE  MET A 152     -14.962  -6.112 -33.043  1.00 53.62           C
ATOM   2167 1HE  MET A 152     -14.350  -6.935 -32.674  1.00 53.62           H
ATOM   2168 2HE  MET A 152     -15.472  -5.635 -32.207  1.00 53.62           H
ATOM   2169 3HE  MET A 152     -15.700  -6.496 -33.747  1.00 53.62           H
ATOM   2170  HN  MET A 152     -12.335  -3.884 -29.608  1.00 53.62           H
ATOM   2171  N   ARG A 153     -13.732  -1.007 -29.726  1.00 52.82           N
ATOM   2172  CA  ARG A 153     -14.430   0.215 -29.365  1.00 52.82           C
ATOM   2173  C   ARG A 153     -13.462   1.210 -28.721  1.00 52.82           C
ATOM   2174  O   ARG A 153     -13.744   2.405 -28.660  1.00 52.82           O
ATOM   2175  HA  ARG A 153     -14.821   0.601 -30.307  1.00 52.82           H
ATOM   2176  CB  ARG A 153     -15.577  -0.072 -28.393  1.00 52.82           C
ATOM   2177 1HB  ARG A 153     -15.277  -0.850 -27.692  1.00 52.82           H
ATOM   2178 2HB  ARG A 153     -15.792   0.821 -27.806  1.00 52.82           H
ATOM   2179  CG  ARG A 153     -16.835  -0.511 -29.144  1.00 52.82           C
ATOM   2180 1HG  ARG A 153     -17.055   0.201 -29.940  1.00 52.82           H
ATOM   2181 2HG  ARG A 153     -16.661  -1.476 -29.619  1.00 52.82           H
ATOM   2182  CD  ARG A 153     -18.032  -0.610 -28.196  1.00 52.82           C
ATOM   2183 1HD  ARG A 153     -17.865  -1.404 -27.468  1.00 52.82           H
ATOM   2184 2HD  ARG A 153     -18.142   0.318 -27.637  1.00 52.82           H
ATOM   2185  NE  ARG A 153     -19.266  -0.884 -28.967  1.00 52.82           N
ATOM   2186  HE  ARG A 153     -19.191  -0.959 -29.961  1.00 52.82           H
ATOM   2187  CZ  ARG A 153     -20.477  -1.039 -28.415  1.00 52.82           C
ATOM   2188  NH1 ARG A 153     -20.636  -0.950 -27.087  1.00 52.82           N
ATOM   2189 1HH1 ARG A 153     -19.848  -0.766 -26.500  1.00 52.82           H
ATOM   2190 2HH1 ARG A 153     -21.544  -1.067 -26.684  1.00 52.82           H
ATOM   2191  NH2 ARG A 153     -21.527  -1.284 -29.211  1.00 52.82           N
ATOM   2192 1HH2 ARG A 153     -22.438  -1.402 -28.815  1.00 52.82           H
ATOM   2193 2HH2 ARG A 153     -21.400  -1.349 -30.200  1.00 52.82           H
ATOM   2194  HN  ARG A 153     -13.894  -1.782 -29.115  1.00 52.82           H
ATOM   2195  N   ALA A 154     -12.340   0.678 -28.258  1.00 57.25           N
ATOM   2196  CA  ALA A 154     -11.434   1.452 -27.426  1.00 57.25           C
ATOM   2197  C   ALA A 154     -10.756   2.526 -28.279  1.00 57.25           C
ATOM   2198  O   ALA A 154     -10.296   3.540 -27.756  1.00 57.25           O
ATOM   2199  HA  ALA A 154     -12.027   1.936 -26.650  1.00 57.25           H
ATOM   2200  CB  ALA A 154     -10.425   0.513 -26.761  1.00 57.25           C
ATOM   2201 1HB  ALA A 154     -10.955  -0.212 -26.143  1.00 57.25           H
ATOM   2202 2HB  ALA A 154      -9.855  -0.011 -27.528  1.00 57.25           H
ATOM   2203 3HB  ALA A 154      -9.745   1.094 -26.137  1.00 57.25           H
ATOM   2204  HN  ALA A 154     -12.048  -0.260 -28.442  1.00 57.25           H
ATOM   2205  N   HIS A 155     -10.717   2.267 -29.578  1.00 53.44           N
ATOM   2206  CA  HIS A 155      -9.920   3.082 -30.479  1.00 53.44           C
ATOM   2207  C   HIS A 155     -10.584   4.449 -30.658  1.00 53.44           C
ATOM   2208  O   HIS A 155      -9.918   5.480 -30.592  1.00 53.44           O
ATOM   2209  HA  HIS A 155      -8.950   3.219 -30.002  1.00 53.44           H
ATOM   2210  CB  HIS A 155      -9.689   2.357 -31.807  1.00 53.44           C
ATOM   2211 1HB  HIS A 155     -10.200   1.394 -31.776  1.00 53.44           H
ATOM   2212 2HB  HIS A 155     -10.147   2.935 -32.609  1.00 53.44           H
ATOM   2213  CG  HIS A 155      -8.234   2.128 -32.136  1.00 53.44           C
ATOM   2214  ND1 HIS A 155      -7.372   3.156 -32.477  1.00 53.44           N
ATOM   2215  HD1 HIS A 155      -7.612   4.125 -32.539  1.00 53.44           H
ATOM   2216  CD2 HIS A 155      -7.497   0.981 -32.173  1.00 53.44           C
ATOM   2217  HD2 HIS A 155      -7.868  -0.021 -31.956  1.00 53.44           H
ATOM   2218  CE1 HIS A 155      -6.174   2.639 -32.707  1.00 53.44           C
ATOM   2219  HE1 HIS A 155      -5.281   3.193 -32.996  1.00 53.44           H
ATOM   2220  NE2 HIS A 155      -6.254   1.290 -32.519  1.00 53.44           N
ATOM   2221  HN  HIS A 155     -11.216   1.518 -30.014  1.00 53.44           H
ATOM   2222  N   THR A 156     -11.890   4.412 -30.881  1.00 60.33           N
ATOM   2223  CA  THR A 156     -12.620   5.611 -31.255  1.00 60.33           C
ATOM   2224  C   THR A 156     -12.739   6.558 -30.059  1.00 60.33           C
ATOM   2225  O   THR A 156     -12.808   7.774 -30.230  1.00 60.33           O
ATOM   2226  HA  THR A 156     -12.049   6.136 -32.022  1.00 60.33           H
ATOM   2227  CB  THR A 156     -13.972   5.183 -31.828  1.00 60.33           C
ATOM   2228  HB  THR A 156     -14.708   5.980 -31.726  1.00 60.33           H
ATOM   2229  OG1 THR A 156     -14.274   3.974 -31.138  1.00 60.33           O
ATOM   2230  HG1 THR A 156     -15.235   3.732 -31.276  1.00 60.33           H
ATOM   2231  CG2 THR A 156     -13.879   4.761 -33.296  1.00 60.33           C
ATOM   2232 1HG2 THR A 156     -13.193   3.919 -33.389  1.00 60.33           H
ATOM   2233 2HG2 THR A 156     -13.511   5.596 -33.892  1.00 60.33           H
ATOM   2234 3HG2 THR A 156     -14.866   4.467 -33.653  1.00 60.33           H
ATOM   2235  HN  THR A 156     -12.446   3.584 -30.811  1.00 60.33           H
ATOM   2236  N   TRP A 157     -12.759   5.964 -28.875  1.00 56.51           N
ATOM   2237  CA  TRP A 157     -13.083   6.708 -27.670  1.00 56.51           C
ATOM   2238  C   TRP A 157     -11.774   7.035 -26.949  1.00 56.51           C
ATOM   2239  O   TRP A 157     -11.758   7.205 -25.731  1.00 56.51           O
ATOM   2240  HA  TRP A 157     -13.583   7.628 -27.971  1.00 56.51           H
ATOM   2241  CB  TRP A 157     -14.069   5.931 -26.795  1.00 56.51           C
ATOM   2242 1HB  TRP A 157     -13.686   4.922 -26.642  1.00 56.51           H
ATOM   2243 2HB  TRP A 157     -14.121   6.405 -25.815  1.00 56.51           H
ATOM   2244  CG  TRP A 157     -15.482   5.842 -27.377  1.00 56.51           C
ATOM   2245  CD1 TRP A 157     -15.880   5.196 -28.481  1.00 56.51           C
ATOM   2246  HD1 TRP A 157     -15.215   4.627 -29.132  1.00 56.51           H
ATOM   2247  CD2 TRP A 157     -16.674   6.448 -26.836  1.00 56.51           C
ATOM   2248  NE1 TRP A 157     -17.236   5.341 -28.691  1.00 56.51           N
ATOM   2249  HE1 TRP A 157     -17.763   4.952 -29.447  1.00 56.51           H
ATOM   2250  CE2 TRP A 157     -17.734   6.127 -27.658  1.00 56.51           C
ATOM   2251  CE3 TRP A 157     -16.851   7.242 -25.689  1.00 56.51           C
ATOM   2252  HE3 TRP A 157     -16.031   7.509 -25.023  1.00 56.51           H
ATOM   2253  CZ2 TRP A 157     -19.046   6.557 -27.422  1.00 56.51           C
ATOM   2254  HZ2 TRP A 157     -19.866   6.289 -28.088  1.00 56.51           H
ATOM   2255  CZ3 TRP A 157     -18.168   7.664 -25.467  1.00 56.51           C
ATOM   2256  HZ3 TRP A 157     -18.361   8.282 -24.591  1.00 56.51           H
ATOM   2257  CH2 TRP A 157     -19.246   7.349 -26.286  1.00 56.51           C
ATOM   2258  HH2 TRP A 157     -20.243   7.717 -26.044  1.00 56.51           H
ATOM   2259  HN  TRP A 157     -12.559   4.994 -28.732  1.00 56.51           H
ATOM   2260  N   ARG A 158     -10.708   7.113 -27.732  1.00 58.58           N
ATOM   2261  CA  ARG A 158      -9.372   7.210 -27.170  1.00 58.58           C
ATOM   2262  C   ARG A 158      -9.251   8.462 -26.299  1.00 58.58           C
ATOM   2263  O   ARG A 158      -8.709   8.406 -25.197  1.00 58.58           O
ATOM   2264  HA  ARG A 158      -9.254   6.305 -26.574  1.00 58.58           H
ATOM   2265  CB  ARG A 158      -8.313   7.260 -28.273  1.00 58.58           C
ATOM   2266 1HB  ARG A 158      -8.570   6.553 -29.062  1.00 58.58           H
ATOM   2267 2HB  ARG A 158      -8.300   8.252 -28.725  1.00 58.58           H
ATOM   2268  CG  ARG A 158      -6.926   6.930 -27.717  1.00 58.58           C
ATOM   2269 1HG  ARG A 158      -6.636   7.682 -26.983  1.00 58.58           H
ATOM   2270 2HG  ARG A 158      -6.957   5.972 -27.197  1.00 58.58           H
ATOM   2271  CD  ARG A 158      -5.885   6.874 -28.837  1.00 58.58           C
ATOM   2272 1HD  ARG A 158      -6.211   6.181 -29.613  1.00 58.58           H
ATOM   2273 2HD  ARG A 158      -5.789   7.854 -29.305  1.00 58.58           H
ATOM   2274  NE  ARG A 158      -4.578   6.444 -28.292  1.00 58.58           N
ATOM   2275  HE  ARG A 158      -4.487   6.363 -27.300  1.00 58.58           H
ATOM   2276  CZ  ARG A 158      -3.508   6.157 -29.046  1.00 58.58           C
ATOM   2277  NH1 ARG A 158      -3.572   6.248 -30.381  1.00 58.58           N
ATOM   2278 1HH1 ARG A 158      -4.423   6.532 -30.823  1.00 58.58           H
ATOM   2279 2HH1 ARG A 158      -2.769   6.032 -30.936  1.00 58.58           H
ATOM   2280  NH2 ARG A 158      -2.373   5.777 -28.444  1.00 58.58           N
ATOM   2281 1HH2 ARG A 158      -1.565   5.559 -28.992  1.00 58.58           H
ATOM   2282 2HH2 ARG A 158      -2.333   5.711 -27.447  1.00 58.58           H
ATOM   2283  HN  ARG A 158     -10.747   7.111 -28.732  1.00 58.58           H
ATOM   2284  N   GLU A 159      -9.767   9.563 -26.827  1.00 64.43           N
ATOM   2285  CA  GLU A 159      -9.675  10.838 -26.136  1.00 64.43           C
ATOM   2286  C   GLU A 159     -10.541  10.821 -24.875  1.00 64.43           C
ATOM   2287  O   GLU A 159     -10.099  11.248 -23.809  1.00 64.43           O
ATOM   2288  HA  GLU A 159      -8.625  10.944 -25.863  1.00 64.43           H
ATOM   2289  CB  GLU A 159     -10.072  11.991 -27.059  1.00 64.43           C
ATOM   2290 1HB  GLU A 159     -10.985  11.734 -27.596  1.00 64.43           H
ATOM   2291 2HB  GLU A 159     -10.156  12.912 -26.482  1.00 64.43           H
ATOM   2292  CG  GLU A 159      -8.995  12.243 -28.117  1.00 64.43           C
ATOM   2293 1HG  GLU A 159      -8.016  12.286 -27.641  1.00 64.43           H
ATOM   2294 2HG  GLU A 159      -8.971  11.412 -28.822  1.00 64.43           H
ATOM   2295  CD  GLU A 159      -9.260  13.549 -28.869  1.00 64.43           C
ATOM   2296  OE1 GLU A 159      -8.284  14.084 -29.437  1.00 64.43           O
ATOM   2297  OE2 GLU A 159     -10.433  13.982 -28.859  1.00 64.43           O
ATOM   2298  HN  GLU A 159     -10.239   9.592 -27.708  1.00 64.43           H
ATOM   2299  N   LYS A 160     -11.758  10.324 -25.038  1.00 69.17           N
ATOM   2300  CA  LYS A 160     -12.702  10.280 -23.934  1.00 69.17           C
ATOM   2301  C   LYS A 160     -12.120   9.430 -22.804  1.00 69.17           C
ATOM   2302  O   LYS A 160     -12.263   9.770 -21.630  1.00 69.17           O
ATOM   2303  HA  LYS A 160     -12.828  11.300 -23.571  1.00 69.17           H
ATOM   2304  CB  LYS A 160     -14.072   9.802 -24.420  1.00 69.17           C
ATOM   2305 1HB  LYS A 160     -13.961   8.869 -24.973  1.00 69.17           H
ATOM   2306 2HB  LYS A 160     -14.712   9.589 -23.563  1.00 69.17           H
ATOM   2307  CG  LYS A 160     -14.736  10.854 -25.311  1.00 69.17           C
ATOM   2308 1HG  LYS A 160     -14.646  11.837 -24.848  1.00 69.17           H
ATOM   2309 2HG  LYS A 160     -14.218  10.904 -26.268  1.00 69.17           H
ATOM   2310  CD  LYS A 160     -16.213  10.525 -25.540  1.00 69.17           C
ATOM   2311 1HD  LYS A 160     -16.305   9.523 -25.960  1.00 69.17           H
ATOM   2312 2HD  LYS A 160     -16.741  10.521 -24.586  1.00 69.17           H
ATOM   2313  CE  LYS A 160     -16.861  11.541 -26.483  1.00 69.17           C
ATOM   2314 1HE  LYS A 160     -16.789  12.541 -26.055  1.00 69.17           H
ATOM   2315 2HE  LYS A 160     -16.323  11.560 -27.431  1.00 69.17           H
ATOM   2316  NZ  LYS A 160     -18.281  11.196 -26.719  1.00 69.17           N
ATOM   2317 1HZ  LYS A 160     -18.703  11.897 -27.319  1.00 69.17           H
ATOM   2318 2HZ  LYS A 160     -18.338  10.289 -27.167  1.00 69.17           H
ATOM   2319 3HZ  LYS A 160     -18.773  11.168 -25.833  1.00 69.17           H
ATOM   2320  HN  LYS A 160     -12.101   9.957 -25.903  1.00 69.17           H
ATOM   2321  N   ARG A 161     -11.474   8.342 -23.197  1.00 67.41           N
ATOM   2322  CA  ARG A 161     -10.875   7.437 -22.231  1.00 67.41           C
ATOM   2323  C   ARG A 161      -9.811   8.168 -21.408  1.00 67.41           C
ATOM   2324  O   ARG A 161      -9.655   7.907 -20.217  1.00 67.41           O
ATOM   2325  HA  ARG A 161     -11.703   7.113 -21.601  1.00 67.41           H
ATOM   2326  CB  ARG A 161     -10.235   6.234 -22.926  1.00 67.41           C
ATOM   2327 1HB  ARG A 161      -9.664   6.571 -23.791  1.00 67.41           H
ATOM   2328 2HB  ARG A 161      -9.531   5.750 -22.249  1.00 67.41           H
ATOM   2329  CG  ARG A 161     -11.298   5.228 -23.370  1.00 67.41           C
ATOM   2330 1HG  ARG A 161     -11.935   4.970 -22.524  1.00 67.41           H
ATOM   2331 2HG  ARG A 161     -11.940   5.681 -24.125  1.00 67.41           H
ATOM   2332  CD  ARG A 161     -10.653   3.961 -23.934  1.00 67.41           C
ATOM   2333 1HD  ARG A 161     -11.394   3.378 -24.481  1.00 67.41           H
ATOM   2334 2HD  ARG A 161      -9.870   4.227 -24.644  1.00 67.41           H
ATOM   2335  NE  ARG A 161     -10.083   3.150 -22.835  1.00 67.41           N
ATOM   2336  HE  ARG A 161     -10.244   3.455 -21.896  1.00 67.41           H
ATOM   2337  CZ  ARG A 161      -9.365   2.033 -23.019  1.00 67.41           C
ATOM   2338  NH1 ARG A 161      -9.119   1.579 -24.255  1.00 67.41           N
ATOM   2339 1HH1 ARG A 161      -9.472   2.074 -25.049  1.00 67.41           H
ATOM   2340 2HH1 ARG A 161      -8.583   0.745 -24.384  1.00 67.41           H
ATOM   2341  NH2 ARG A 161      -8.898   1.378 -21.948  1.00 67.41           N
ATOM   2342 1HH2 ARG A 161      -8.361   0.543 -22.067  1.00 67.41           H
ATOM   2343 2HH2 ARG A 161      -9.086   1.724 -21.028  1.00 67.41           H
ATOM   2344  HN  ARG A 161     -11.359   8.075 -24.154  1.00 67.41           H
ATOM   2345  N   LEU A 162      -9.107   9.069 -22.078  1.00 78.88           N
ATOM   2346  CA  LEU A 162      -8.054   9.830 -21.427  1.00 78.88           C
ATOM   2347  C   LEU A 162      -8.677  10.780 -20.403  1.00 78.88           C
ATOM   2348  O   LEU A 162      -8.145  10.952 -19.307  1.00 78.88           O
ATOM   2349  HA  LEU A 162      -7.418   9.121 -20.898  1.00 78.88           H
ATOM   2350  CB  LEU A 162      -7.181  10.534 -22.468  1.00 78.88           C
ATOM   2351 1HB  LEU A 162      -6.914   9.810 -23.238  1.00 78.88           H
ATOM   2352 2HB  LEU A 162      -7.778  11.308 -22.950  1.00 78.88           H
ATOM   2353  CG  LEU A 162      -5.895  11.174 -21.941  1.00 78.88           C
ATOM   2354  HG  LEU A 162      -6.137  11.734 -21.038  1.00 78.88           H
ATOM   2355  CD1 LEU A 162      -4.871  10.107 -21.550  1.00 78.88           C
ATOM   2356 1HD1 LEU A 162      -5.289   9.471 -20.770  1.00 78.88           H
ATOM   2357 2HD1 LEU A 162      -4.627   9.500 -22.422  1.00 78.88           H
ATOM   2358 3HD1 LEU A 162      -3.967  10.590 -21.179  1.00 78.88           H
ATOM   2359  CD2 LEU A 162      -5.325  12.172 -22.952  1.00 78.88           C
ATOM   2360 1HD2 LEU A 162      -5.102  11.655 -23.885  1.00 78.88           H
ATOM   2361 2HD2 LEU A 162      -6.057  12.958 -23.138  1.00 78.88           H
ATOM   2362 3HD2 LEU A 162      -4.412  12.612 -22.553  1.00 78.88           H
ATOM   2363  HN  LEU A 162      -9.246   9.281 -23.045  1.00 78.88           H
ATOM   2364  N   LEU A 163      -9.794  11.374 -20.796  1.00 81.76           N
ATOM   2365  CA  LEU A 163     -10.496  12.300 -19.924  1.00 81.76           C
ATOM   2366  C   LEU A 163     -10.962  11.560 -18.669  1.00 81.76           C
ATOM   2367  O   LEU A 163     -10.726  12.016 -17.551  1.00 81.76           O
ATOM   2368  HA  LEU A 163      -9.785  13.071 -19.626  1.00 81.76           H
ATOM   2369  CB  LEU A 163     -11.628  12.997 -20.682  1.00 81.76           C
ATOM   2370 1HB  LEU A 163     -11.218  13.417 -21.601  1.00 81.76           H
ATOM   2371 2HB  LEU A 163     -12.359  12.244 -20.975  1.00 81.76           H
ATOM   2372  CG  LEU A 163     -12.357  14.109 -19.926  1.00 81.76           C
ATOM   2373  HG  LEU A 163     -12.653  13.722 -18.951  1.00 81.76           H
ATOM   2374  CD1 LEU A 163     -11.430  15.301 -19.676  1.00 81.76           C
ATOM   2375 1HD1 LEU A 163     -10.575  14.978 -19.083  1.00 81.76           H
ATOM   2376 2HD1 LEU A 163     -11.083  15.697 -20.630  1.00 81.76           H
ATOM   2377 3HD1 LEU A 163     -11.974  16.077 -19.137  1.00 81.76           H
ATOM   2378  CD2 LEU A 163     -13.637  14.521 -20.657  1.00 81.76           C
ATOM   2379 1HD2 LEU A 163     -13.385  14.883 -21.654  1.00 81.76           H
ATOM   2380 2HD2 LEU A 163     -14.301  13.661 -20.739  1.00 81.76           H
ATOM   2381 3HD2 LEU A 163     -14.135  15.313 -20.098  1.00 81.76           H
ATOM   2382  HN  LEU A 163     -10.219  11.230 -21.689  1.00 81.76           H
ATOM   2383  N   TYR A 164     -11.616  10.430 -18.896  1.00 74.90           N
ATOM   2384  CA  TYR A 164     -12.125   9.626 -17.797  1.00 74.90           C
ATOM   2385  C   TYR A 164     -10.989   9.167 -16.881  1.00 74.90           C
ATOM   2386  O   TYR A 164     -11.163   9.079 -15.667  1.00 74.90           O
ATOM   2387  HA  TYR A 164     -12.818  10.241 -17.223  1.00 74.90           H
ATOM   2388  CB  TYR A 164     -12.775   8.399 -18.438  1.00 74.90           C
ATOM   2389 1HB  TYR A 164     -12.132   8.037 -19.241  1.00 74.90           H
ATOM   2390 2HB  TYR A 164     -12.835   7.603 -17.696  1.00 74.90           H
ATOM   2391  CG  TYR A 164     -14.173   8.658 -19.002  1.00 74.90           C
ATOM   2392  CD1 TYR A 164     -15.177   9.115 -18.174  1.00 74.90           C
ATOM   2393  HD1 TYR A 164     -14.974   9.292 -17.117  1.00 74.90           H
ATOM   2394  CD2 TYR A 164     -14.430   8.434 -20.340  1.00 74.90           C
ATOM   2395  HD2 TYR A 164     -13.637   8.073 -20.994  1.00 74.90           H
ATOM   2396  CE1 TYR A 164     -16.494   9.360 -18.704  1.00 74.90           C
ATOM   2397  HE1 TYR A 164     -17.296   9.721 -18.061  1.00 74.90           H
ATOM   2398  CE2 TYR A 164     -15.746   8.679 -20.870  1.00 74.90           C
ATOM   2399  HE2 TYR A 164     -15.963   8.506 -21.925  1.00 74.90           H
ATOM   2400  CZ  TYR A 164     -16.713   9.129 -20.026  1.00 74.90           C
ATOM   2401  OH  TYR A 164     -17.956   9.360 -20.528  1.00 74.90           O
ATOM   2402  HH  TYR A 164     -18.556   9.709 -19.808  1.00 74.90           H
ATOM   2403  HN  TYR A 164     -11.798  10.063 -19.808  1.00 74.90           H
ATOM   2404  N   SER A 165      -9.850   8.886 -17.498  1.00 85.72           N
ATOM   2405  CA  SER A 165      -8.690   8.425 -16.755  1.00 85.72           C
ATOM   2406  C   SER A 165      -8.246   9.499 -15.760  1.00 85.72           C
ATOM   2407  O   SER A 165      -7.822   9.183 -14.649  1.00 85.72           O
ATOM   2408  HA  SER A 165      -9.021   7.529 -16.230  1.00 85.72           H
ATOM   2409  CB  SER A 165      -7.539   8.067 -17.698  1.00 85.72           C
ATOM   2410 1HB  SER A 165      -6.798   7.479 -17.157  1.00 85.72           H
ATOM   2411 2HB  SER A 165      -7.915   7.440 -18.507  1.00 85.72           H
ATOM   2412  OG  SER A 165      -6.917   9.226 -18.245  1.00 85.72           O
ATOM   2413  HG  SER A 165      -7.613   9.883 -18.535  1.00 85.72           H
ATOM   2414  HN  SER A 165      -9.715   8.968 -18.486  1.00 85.72           H
ATOM   2415  N   LYS A 166      -8.359  10.746 -16.193  1.00 82.94           N
ATOM   2416  CA  LYS A 166      -8.003  11.869 -15.343  1.00 82.94           C
ATOM   2417  C   LYS A 166      -8.973  11.935 -14.161  1.00 82.94           C
ATOM   2418  O   LYS A 166      -8.550  12.076 -13.015  1.00 82.94           O
ATOM   2419  HA  LYS A 166      -7.001  11.682 -14.957  1.00 82.94           H
ATOM   2420  CB  LYS A 166      -7.940  13.161 -16.160  1.00 82.94           C
ATOM   2421 1HB  LYS A 166      -8.847  13.264 -16.756  1.00 82.94           H
ATOM   2422 2HB  LYS A 166      -7.902  14.019 -15.489  1.00 82.94           H
ATOM   2423  CG  LYS A 166      -6.717  13.170 -17.079  1.00 82.94           C
ATOM   2424 1HG  LYS A 166      -5.811  13.050 -16.485  1.00 82.94           H
ATOM   2425 2HG  LYS A 166      -6.764  12.322 -17.762  1.00 82.94           H
ATOM   2426  CD  LYS A 166      -6.640  14.472 -17.878  1.00 82.94           C
ATOM   2427 1HD  LYS A 166      -7.531  14.575 -18.498  1.00 82.94           H
ATOM   2428 2HD  LYS A 166      -6.627  15.322 -17.195  1.00 82.94           H
ATOM   2429  CE  LYS A 166      -5.391  14.501 -18.761  1.00 82.94           C
ATOM   2430 1HE  LYS A 166      -4.504  14.322 -18.153  1.00 82.94           H
ATOM   2431 2HE  LYS A 166      -5.440  13.698 -19.497  1.00 82.94           H
ATOM   2432  NZ  LYS A 166      -5.273  15.806 -19.449  1.00 82.94           N
ATOM   2433 1HZ  LYS A 166      -4.448  15.804 -20.038  1.00 82.94           H
ATOM   2434 2HZ  LYS A 166      -6.096  15.962 -20.022  1.00 82.94           H
ATOM   2435 3HZ  LYS A 166      -5.196  16.546 -18.760  1.00 82.94           H
ATOM   2436  HN  LYS A 166      -8.686  10.993 -17.106  1.00 82.94           H
ATOM   2437  N   MET A 167     -10.254  11.831 -14.482  1.00 84.37           N
ATOM   2438  CA  MET A 167     -11.289  11.918 -13.465  1.00 84.37           C
ATOM   2439  C   MET A 167     -11.127  10.811 -12.422  1.00 84.37           C
ATOM   2440  O   MET A 167     -11.220  11.066 -11.222  1.00 84.37           O
ATOM   2441  HA  MET A 167     -11.157  12.892 -12.995  1.00 84.37           H
ATOM   2442  CB  MET A 167     -12.664  11.800 -14.126  1.00 84.37           C
ATOM   2443 1HB  MET A 167     -12.702  10.899 -14.738  1.00 84.37           H
ATOM   2444 2HB  MET A 167     -13.432  11.697 -13.359  1.00 84.37           H
ATOM   2445  CG  MET A 167     -12.963  13.025 -14.992  1.00 84.37           C
ATOM   2446 1HG  MET A 167     -12.927  13.929 -14.384  1.00 84.37           H
ATOM   2447 2HG  MET A 167     -12.200  13.130 -15.763  1.00 84.37           H
ATOM   2448  SD  MET A 167     -14.573  12.862 -15.746  1.00 84.37           S
ATOM   2449  CE  MET A 167     -15.612  13.137 -14.321  1.00 84.37           C
ATOM   2450 1HE  MET A 167     -15.398  12.382 -13.565  1.00 84.37           H
ATOM   2451 2HE  MET A 167     -15.413  14.128 -13.912  1.00 84.37           H
ATOM   2452 3HE  MET A 167     -16.659  13.069 -14.617  1.00 84.37           H
ATOM   2453  HN  MET A 167     -10.588  11.690 -15.414  1.00 84.37           H
ATOM   2454  N   VAL A 168     -10.887   9.606 -12.917  1.00 91.77           N
ATOM   2455  CA  VAL A 168     -10.766   8.449 -12.045  1.00 91.77           C
ATOM   2456  C   VAL A 168      -9.588   8.655 -11.092  1.00 91.77           C
ATOM   2457  O   VAL A 168      -9.690   8.365  -9.901  1.00 91.77           O
ATOM   2458  HA  VAL A 168     -11.683   8.381 -11.460  1.00 91.77           H
ATOM   2459  CB  VAL A 168     -10.642   7.174 -12.882  1.00 91.77           C
ATOM   2460  HB  VAL A 168      -9.838   7.323 -13.602  1.00 91.77           H
ATOM   2461  CG1 VAL A 168     -10.273   5.977 -12.005  1.00 91.77           C
ATOM   2462 1HG1 VAL A 168      -9.318   6.167 -11.514  1.00 91.77           H
ATOM   2463 2HG1 VAL A 168     -11.045   5.826 -11.251  1.00 91.77           H
ATOM   2464 3HG1 VAL A 168     -10.191   5.084 -12.625  1.00 91.77           H
ATOM   2465  CG2 VAL A 168     -11.929   6.904 -13.664  1.00 91.77           C
ATOM   2466 1HG2 VAL A 168     -12.760   6.786 -12.968  1.00 91.77           H
ATOM   2467 2HG2 VAL A 168     -12.132   7.742 -14.332  1.00 91.77           H
ATOM   2468 3HG2 VAL A 168     -11.814   5.993 -14.250  1.00 91.77           H
ATOM   2469  HN  VAL A 168     -10.776   9.414 -13.892  1.00 91.77           H
ATOM   2470  N   CYS A 169      -8.496   9.155 -11.651  1.00 92.89           N
ATOM   2471  CA  CYS A 169      -7.300   9.406 -10.865  1.00 92.89           C
ATOM   2472  C   CYS A 169      -7.656  10.391  -9.749  1.00 92.89           C
ATOM   2473  O   CYS A 169      -7.310  10.172  -8.589  1.00 92.89           O
ATOM   2474  HA  CYS A 169      -6.991   8.446 -10.450  1.00 92.89           H
ATOM   2475  CB  CYS A 169      -6.149   9.918 -11.733  1.00 92.89           C
ATOM   2476 1HB  CYS A 169      -6.497  10.731 -12.370  1.00 92.89           H
ATOM   2477 2HB  CYS A 169      -5.359  10.324 -11.101  1.00 92.89           H
ATOM   2478  SG  CYS A 169      -5.488   8.557 -12.763  1.00 92.89           S
ATOM   2479  HG  CYS A 169      -6.461   8.584 -13.669  1.00 92.89           H
ATOM   2480  HN  CYS A 169      -8.420   9.387 -12.621  1.00 92.89           H
ATOM   2481  N   PHE A 170      -8.342  11.455 -10.140  1.00 92.55           N
ATOM   2482  CA  PHE A 170      -8.718  12.492  -9.194  1.00 92.55           C
ATOM   2483  C   PHE A 170      -9.585  11.920  -8.070  1.00 92.55           C
ATOM   2484  O   PHE A 170      -9.358  12.212  -6.897  1.00 92.55           O
ATOM   2485  HA  PHE A 170      -7.797  12.893  -8.771  1.00 92.55           H
ATOM   2486  CB  PHE A 170      -9.529  13.532  -9.969  1.00 92.55           C
ATOM   2487 1HB  PHE A 170      -8.935  13.886 -10.812  1.00 92.55           H
ATOM   2488 2HB  PHE A 170     -10.415  13.052 -10.383  1.00 92.55           H
ATOM   2489  CG  PHE A 170      -9.964  14.734  -9.129  1.00 92.55           C
ATOM   2490  CD1 PHE A 170     -11.243  14.820  -8.676  1.00 92.55           C
ATOM   2491  HD1 PHE A 170     -11.959  14.032  -8.911  1.00 92.55           H
ATOM   2492  CD2 PHE A 170      -9.071  15.717  -8.835  1.00 92.55           C
ATOM   2493  HD2 PHE A 170      -8.045  15.648  -9.198  1.00 92.55           H
ATOM   2494  CE1 PHE A 170     -11.647  15.936  -7.896  1.00 92.55           C
ATOM   2495  HE1 PHE A 170     -12.672  16.005  -7.533  1.00 92.55           H
ATOM   2496  CE2 PHE A 170      -9.474  16.833  -8.055  1.00 92.55           C
ATOM   2497  HE2 PHE A 170      -8.759  17.621  -7.820  1.00 92.55           H
ATOM   2498  CZ  PHE A 170     -10.754  16.919  -7.602  1.00 92.55           C
ATOM   2499  HZ  PHE A 170     -11.064  17.776  -7.003  1.00 92.55           H
ATOM   2500  HN  PHE A 170      -8.639  11.614 -11.081  1.00 92.55           H
ATOM   2501  N   THR A 171     -10.560  11.116  -8.469  1.00 92.24           N
ATOM   2502  CA  THR A 171     -11.476  10.520  -7.512  1.00 92.24           C
ATOM   2503  C   THR A 171     -10.710   9.663  -6.502  1.00 92.24           C
ATOM   2504  O   THR A 171     -11.038   9.651  -5.317  1.00 92.24           O
ATOM   2505  HA  THR A 171     -11.957  11.321  -6.951  1.00 92.24           H
ATOM   2506  CB  THR A 171     -12.533   9.738  -8.294  1.00 92.24           C
ATOM   2507  HB  THR A 171     -12.094   8.864  -8.775  1.00 92.24           H
ATOM   2508  OG1 THR A 171     -13.100  10.705  -9.174  1.00 92.24           O
ATOM   2509  HG1 THR A 171     -12.619  10.692 -10.051  1.00 92.24           H
ATOM   2510  CG2 THR A 171     -13.707   9.301  -7.415  1.00 92.24           C
ATOM   2511 1HG2 THR A 171     -14.188  10.181  -6.988  1.00 92.24           H
ATOM   2512 2HG2 THR A 171     -13.342   8.661  -6.612  1.00 92.24           H
ATOM   2513 3HG2 THR A 171     -14.428   8.750  -8.020  1.00 92.24           H
ATOM   2514  HN  THR A 171     -10.728  10.872  -9.424  1.00 92.24           H
ATOM   2515  N   ILE A 172      -9.703   8.966  -7.009  1.00 92.71           N
ATOM   2516  CA  ILE A 172      -8.910   8.081  -6.174  1.00 92.71           C
ATOM   2517  C   ILE A 172      -8.183   8.906  -5.110  1.00 92.71           C
ATOM   2518  O   ILE A 172      -8.170   8.538  -3.936  1.00 92.71           O
ATOM   2519  HA  ILE A 172      -9.599   7.401  -5.672  1.00 92.71           H
ATOM   2520  CB  ILE A 172      -7.976   7.226  -7.033  1.00 92.71           C
ATOM   2521  HB  ILE A 172      -7.512   7.872  -7.778  1.00 92.71           H
ATOM   2522  CG1 ILE A 172      -8.759   6.152  -7.792  1.00 92.71           C
ATOM   2523 1HG1 ILE A 172      -9.110   5.392  -7.094  1.00 92.71           H
ATOM   2524 2HG1 ILE A 172      -9.643   6.596  -8.250  1.00 92.71           H
ATOM   2525  CG2 ILE A 172      -6.850   6.626  -6.190  1.00 92.71           C
ATOM   2526 1HG2 ILE A 172      -6.269   7.429  -5.735  1.00 92.71           H
ATOM   2527 2HG2 ILE A 172      -7.277   5.999  -5.407  1.00 92.71           H
ATOM   2528 3HG2 ILE A 172      -6.201   6.024  -6.825  1.00 92.71           H
ATOM   2529  CD1 ILE A 172      -7.892   5.501  -8.871  1.00 92.71           C
ATOM   2530 1HD1 ILE A 172      -7.563   6.260  -9.580  1.00 92.71           H
ATOM   2531 2HD1 ILE A 172      -7.021   5.037  -8.406  1.00 92.71           H
ATOM   2532 3HD1 ILE A 172      -8.472   4.741  -9.394  1.00 92.71           H
ATOM   2533  HN  ILE A 172      -9.428   9.000  -7.970  1.00 92.71           H
ATOM   2534  N   TRP A 173      -7.596  10.005  -5.558  1.00 91.01           N
ATOM   2535  CA  TRP A 173      -6.785  10.832  -4.681  1.00 91.01           C
ATOM   2536  C   TRP A 173      -7.698  11.403  -3.593  1.00 91.01           C
ATOM   2537  O   TRP A 173      -7.337  11.412  -2.417  1.00 91.01           O
ATOM   2538  HA  TRP A 173      -6.024  10.194  -4.232  1.00 91.01           H
ATOM   2539  CB  TRP A 173      -6.049  11.915  -5.473  1.00 91.01           C
ATOM   2540 1HB  TRP A 173      -6.731  12.337  -6.211  1.00 91.01           H
ATOM   2541 2HB  TRP A 173      -5.773  12.722  -4.795  1.00 91.01           H
ATOM   2542  CG  TRP A 173      -4.791  11.416  -6.187  1.00 91.01           C
ATOM   2543  CD1 TRP A 173      -4.600  11.254  -7.504  1.00 91.01           C
ATOM   2544  HD1 TRP A 173      -5.351  11.467  -8.264  1.00 91.01           H
ATOM   2545  CD2 TRP A 173      -3.551  11.019  -5.567  1.00 91.01           C
ATOM   2546  NE1 TRP A 173      -3.331  10.783  -7.776  1.00 91.01           N
ATOM   2547  HE1 TRP A 173      -2.955  10.585  -8.681  1.00 91.01           H
ATOM   2548  CE2 TRP A 173      -2.673  10.635  -6.561  1.00 91.01           C
ATOM   2549  CE3 TRP A 173      -3.182  10.984  -4.210  1.00 91.01           C
ATOM   2550  HE3 TRP A 173      -3.856  11.282  -3.407  1.00 91.01           H
ATOM   2551  CZ2 TRP A 173      -1.371  10.190  -6.304  1.00 91.01           C
ATOM   2552  HZ2 TRP A 173      -0.697   9.893  -7.107  1.00 91.01           H
ATOM   2553  CZ3 TRP A 173      -1.877  10.537  -3.970  1.00 91.01           C
ATOM   2554  HZ3 TRP A 173      -1.540  10.491  -2.935  1.00 91.01           H
ATOM   2555  CH2 TRP A 173      -0.982  10.148  -4.960  1.00 91.01           C
ATOM   2556  HH2 TRP A 173       0.019   9.810  -4.690  1.00 91.01           H
ATOM   2557  HN  TRP A 173      -7.667  10.333  -6.501  1.00 91.01           H
ATOM   2558  N   VAL A 174      -8.861  11.867  -4.025  1.00 95.02           N
ATOM   2559  CA  VAL A 174      -9.816  12.465  -3.107  1.00 95.02           C
ATOM   2560  C   VAL A 174     -10.234  11.426  -2.065  1.00 95.02           C
ATOM   2561  O   VAL A 174     -10.306  11.730  -0.875  1.00 95.02           O
ATOM   2562  HA  VAL A 174      -9.313  13.288  -2.600  1.00 95.02           H
ATOM   2563  CB  VAL A 174     -11.001  13.040  -3.886  1.00 95.02           C
ATOM   2564  HB  VAL A 174     -11.397  12.251  -4.525  1.00 95.02           H
ATOM   2565  CG1 VAL A 174     -12.118  13.481  -2.938  1.00 95.02           C
ATOM   2566 1HG1 VAL A 174     -12.463  12.624  -2.359  1.00 95.02           H
ATOM   2567 2HG1 VAL A 174     -11.739  14.247  -2.262  1.00 95.02           H
ATOM   2568 3HG1 VAL A 174     -12.947  13.886  -3.517  1.00 95.02           H
ATOM   2569  CG2 VAL A 174     -10.557  14.195  -4.785  1.00 95.02           C
ATOM   2570 1HG2 VAL A 174     -10.124  14.986  -4.173  1.00 95.02           H
ATOM   2571 2HG2 VAL A 174      -9.812  13.837  -5.496  1.00 95.02           H
ATOM   2572 3HG2 VAL A 174     -11.418  14.586  -5.327  1.00 95.02           H
ATOM   2573  HN  VAL A 174      -9.155  11.839  -4.981  1.00 95.02           H
ATOM   2574  N   LEU A 175     -10.497  10.221  -2.549  1.00 89.48           N
ATOM   2575  CA  LEU A 175     -10.977   9.156  -1.685  1.00 89.48           C
ATOM   2576  C   LEU A 175      -9.902   8.823  -0.648  1.00 89.48           C
ATOM   2577  O   LEU A 175     -10.198   8.690   0.538  1.00 89.48           O
ATOM   2578  HA  LEU A 175     -11.857   9.531  -1.161  1.00 89.48           H
ATOM   2579  CB  LEU A 175     -11.424   7.952  -2.516  1.00 89.48           C
ATOM   2580 1HB  LEU A 175     -12.181   8.286  -3.226  1.00 89.48           H
ATOM   2581 2HB  LEU A 175     -10.573   7.602  -3.100  1.00 89.48           H
ATOM   2582  CG  LEU A 175     -11.989   6.767  -1.731  1.00 89.48           C
ATOM   2583  HG  LEU A 175     -11.261   6.482  -0.971  1.00 89.48           H
ATOM   2584  CD1 LEU A 175     -13.276   7.157  -1.000  1.00 89.48           C
ATOM   2585 1HD1 LEU A 175     -13.066   7.970  -0.304  1.00 89.48           H
ATOM   2586 2HD1 LEU A 175     -14.021   7.483  -1.725  1.00 89.48           H
ATOM   2587 3HD1 LEU A 175     -13.656   6.296  -0.450  1.00 89.48           H
ATOM   2588  CD2 LEU A 175     -12.192   5.553  -2.640  1.00 89.48           C
ATOM   2589 1HD2 LEU A 175     -12.890   5.809  -3.437  1.00 89.48           H
ATOM   2590 2HD2 LEU A 175     -11.236   5.261  -3.074  1.00 89.48           H
ATOM   2591 3HD2 LEU A 175     -12.595   4.725  -2.056  1.00 89.48           H
ATOM   2592  HN  LEU A 175     -10.389   9.969  -3.510  1.00 89.48           H
ATOM   2593  N   ALA A 176      -8.676   8.697  -1.134  1.00 94.55           N
ATOM   2594  CA  ALA A 176      -7.570   8.298  -0.281  1.00 94.55           C
ATOM   2595  C   ALA A 176      -7.341   9.371   0.785  1.00 94.55           C
ATOM   2596  O   ALA A 176      -7.026   9.055   1.932  1.00 94.55           O
ATOM   2597  HA  ALA A 176      -7.849   7.365   0.209  1.00 94.55           H
ATOM   2598  CB  ALA A 176      -6.326   8.052  -1.137  1.00 94.55           C
ATOM   2599 1HB  ALA A 176      -6.532   7.261  -1.859  1.00 94.55           H
ATOM   2600 2HB  ALA A 176      -6.064   8.967  -1.667  1.00 94.55           H
ATOM   2601 3HB  ALA A 176      -5.497   7.752  -0.497  1.00 94.55           H
ATOM   2602  HN  ALA A 176      -8.433   8.863  -2.090  1.00 94.55           H
ATOM   2603  N   ALA A 177      -7.508  10.618   0.370  1.00 94.53           N
ATOM   2604  CA  ALA A 177      -7.294  11.740   1.267  1.00 94.53           C
ATOM   2605  C   ALA A 177      -8.309  11.675   2.410  1.00 94.53           C
ATOM   2606  O   ALA A 177      -7.964  11.917   3.566  1.00 94.53           O
ATOM   2607  HA  ALA A 177      -6.289  11.650   1.679  1.00 94.53           H
ATOM   2608  CB  ALA A 177      -7.387  13.049   0.479  1.00 94.53           C
ATOM   2609 1HB  ALA A 177      -6.627  13.058  -0.301  1.00 94.53           H
ATOM   2610 2HB  ALA A 177      -8.375  13.130   0.025  1.00 94.53           H
ATOM   2611 3HB  ALA A 177      -7.227  13.891   1.152  1.00 94.53           H
ATOM   2612  HN  ALA A 177      -7.783  10.865  -0.559  1.00 94.53           H
ATOM   2613  N   ALA A 178      -9.540  11.346   2.047  1.00 94.96           N
ATOM   2614  CA  ALA A 178     -10.613  11.270   3.025  1.00 94.96           C
ATOM   2615  C   ALA A 178     -10.328  10.125   3.999  1.00 94.96           C
ATOM   2616  O   ALA A 178     -10.627  10.229   5.188  1.00 94.96           O
ATOM   2617  HA  ALA A 178     -10.627  12.210   3.576  1.00 94.96           H
ATOM   2618  CB  ALA A 178     -11.951  11.101   2.302  1.00 94.96           C
ATOM   2619 1HB  ALA A 178     -12.119  11.954   1.644  1.00 94.96           H
ATOM   2620 2HB  ALA A 178     -11.932  10.185   1.711  1.00 94.96           H
ATOM   2621 3HB  ALA A 178     -12.755  11.044   3.035  1.00 94.96           H
ATOM   2622  HN  ALA A 178      -9.809  11.134   1.108  1.00 94.96           H
ATOM   2623  N   LEU A 179      -9.754   9.060   3.460  1.00 91.82           N
ATOM   2624  CA  LEU A 179      -9.559   7.844   4.232  1.00 91.82           C
ATOM   2625  C   LEU A 179      -8.399   8.046   5.208  1.00 91.82           C
ATOM   2626  O   LEU A 179      -8.197   7.238   6.113  1.00 91.82           O
ATOM   2627  HA  LEU A 179     -10.469   7.672   4.807  1.00 91.82           H
ATOM   2628  CB  LEU A 179      -9.378   6.643   3.302  1.00 91.82           C
ATOM   2629 1HB  LEU A 179      -8.607   6.887   2.571  1.00 91.82           H
ATOM   2630 2HB  LEU A 179      -9.004   5.805   3.891  1.00 91.82           H
ATOM   2631  CG  LEU A 179     -10.628   6.183   2.549  1.00 91.82           C
ATOM   2632  HG  LEU A 179     -11.076   7.052   2.068  1.00 91.82           H
ATOM   2633  CD1 LEU A 179     -10.267   5.190   1.441  1.00 91.82           C
ATOM   2634 1HD1 LEU A 179      -9.588   5.667   0.734  1.00 91.82           H
ATOM   2635 2HD1 LEU A 179      -9.782   4.318   1.879  1.00 91.82           H
ATOM   2636 3HD1 LEU A 179     -11.173   4.880   0.922  1.00 91.82           H
ATOM   2637  CD2 LEU A 179     -11.669   5.612   3.513  1.00 91.82           C
ATOM   2638 1HD2 LEU A 179     -11.246   4.758   4.042  1.00 91.82           H
ATOM   2639 2HD2 LEU A 179     -11.957   6.378   4.233  1.00 91.82           H
ATOM   2640 3HD2 LEU A 179     -12.547   5.293   2.952  1.00 91.82           H
ATOM   2641  HN  LEU A 179      -9.426   9.019   2.516  1.00 91.82           H
ATOM   2642  N   CYS A 180      -7.667   9.129   4.992  1.00 90.88           N
ATOM   2643  CA  CYS A 180      -6.503   9.422   5.812  1.00 90.88           C
ATOM   2644  C   CYS A 180      -6.921  10.411   6.902  1.00 90.88           C
ATOM   2645  O   CYS A 180      -6.096  10.833   7.712  1.00 90.88           O
ATOM   2646  HA  CYS A 180      -6.183   8.477   6.250  1.00 90.88           H
ATOM   2647  CB  CYS A 180      -5.340   9.954   4.974  1.00 90.88           C
ATOM   2648 1HB  CYS A 180      -4.403   9.833   5.518  1.00 90.88           H
ATOM   2649 2HB  CYS A 180      -5.250   9.377   4.053  1.00 90.88           H
ATOM   2650  SG  CYS A 180      -5.609  11.721   4.579  1.00 90.88           S
ATOM   2651  HG  CYS A 180      -4.424  11.919   4.010  1.00 90.88           H
ATOM   2652  HN  CYS A 180      -7.857   9.798   4.274  1.00 90.88           H
ATOM   2653  N   ILE A 181      -8.201  10.753   6.888  1.00 90.76           N
ATOM   2654  CA  ILE A 181      -8.735  11.696   7.856  1.00 90.76           C
ATOM   2655  C   ILE A 181      -8.445  11.187   9.270  1.00 90.76           C
ATOM   2656  O   ILE A 181      -7.962  11.937  10.116  1.00 90.76           O
ATOM   2657  HA  ILE A 181      -8.210  12.641   7.715  1.00 90.76           H
ATOM   2658  CB  ILE A 181     -10.218  11.957   7.588  1.00 90.76           C
ATOM   2659  HB  ILE A 181     -10.712  10.997   7.434  1.00 90.76           H
ATOM   2660  CG1 ILE A 181     -10.409  12.773   6.308  1.00 90.76           C
ATOM   2661 1HG1 ILE A 181      -9.993  13.772   6.444  1.00 90.76           H
ATOM   2662 2HG1 ILE A 181      -9.858  12.308   5.490  1.00 90.76           H
ATOM   2663  CG2 ILE A 181     -10.885  12.620   8.795  1.00 90.76           C
ATOM   2664 1HG2 ILE A 181     -10.797  11.966   9.663  1.00 90.76           H
ATOM   2665 2HG2 ILE A 181     -10.395  13.570   9.004  1.00 90.76           H
ATOM   2666 3HG2 ILE A 181     -11.939  12.794   8.578  1.00 90.76           H
ATOM   2667  CD1 ILE A 181     -11.890  12.877   5.939  1.00 90.76           C
ATOM   2668 1HD1 ILE A 181     -12.295  11.878   5.780  1.00 90.76           H
ATOM   2669 2HD1 ILE A 181     -12.433  13.365   6.749  1.00 90.76           H
ATOM   2670 3HD1 ILE A 181     -11.997  13.462   5.026  1.00 90.76           H
ATOM   2671  HN  ILE A 181      -8.867  10.398   6.232  1.00 90.76           H
ATOM   2672  N   PRO A 182      -8.735   9.909   9.550  1.00 92.12           N
ATOM   2673  CA  PRO A 182      -8.528   9.366  10.894  1.00 92.12           C
ATOM   2674  C   PRO A 182      -7.116   9.607  11.403  1.00 92.12           C
ATOM   2675  O   PRO A 182      -6.922   9.960  12.565  1.00 92.12           O
ATOM   2676  HA  PRO A 182      -9.178   9.873  11.608  1.00 92.12           H
ATOM   2677  CB  PRO A 182      -8.826   7.874  10.732  1.00 92.12           C
ATOM   2678 1HB  PRO A 182      -7.923   7.306  10.507  1.00 92.12           H
ATOM   2679 2HB  PRO A 182      -9.250   7.448  11.642  1.00 92.12           H
ATOM   2680  CG  PRO A 182      -9.819   7.836   9.577  1.00 92.12           C
ATOM   2681 1HG  PRO A 182      -9.860   6.851   9.111  1.00 92.12           H
ATOM   2682 2HG  PRO A 182     -10.833   8.061   9.906  1.00 92.12           H
ATOM   2683  CD  PRO A 182      -9.277   8.893   8.629  1.00 92.12           C
ATOM   2684 1HD  PRO A 182      -8.503   8.493   7.975  1.00 92.12           H
ATOM   2685 2HD  PRO A 182     -10.058   9.297   7.984  1.00 92.12           H
ATOM   2686  N   GLU A 183      -6.157   9.407  10.510  1.00 88.43           N
ATOM   2687  CA  GLU A 183      -4.757   9.547  10.871  1.00 88.43           C
ATOM   2688  C   GLU A 183      -4.460  10.986  11.297  1.00 88.43           C
ATOM   2689  O   GLU A 183      -3.714  11.214  12.248  1.00 88.43           O
ATOM   2690  HA  GLU A 183      -4.606   8.873  11.714  1.00 88.43           H
ATOM   2691  CB  GLU A 183      -3.848   9.118   9.717  1.00 88.43           C
ATOM   2692 1HB  GLU A 183      -4.299   9.406   8.768  1.00 88.43           H
ATOM   2693 2HB  GLU A 183      -2.850   9.531   9.863  1.00 88.43           H
ATOM   2694  CG  GLU A 183      -3.684   7.597   9.684  1.00 88.43           C
ATOM   2695 1HG  GLU A 183      -2.980   7.321   8.899  1.00 88.43           H
ATOM   2696 2HG  GLU A 183      -3.260   7.253  10.628  1.00 88.43           H
ATOM   2697  CD  GLU A 183      -5.027   6.906   9.440  1.00 88.43           C
ATOM   2698  OE1 GLU A 183      -5.153   5.741   9.874  1.00 88.43           O
ATOM   2699  OE2 GLU A 183      -5.897   7.559   8.824  1.00 88.43           O
ATOM   2700  HN  GLU A 183      -6.325   9.154   9.557  1.00 88.43           H
ATOM   2701  N   ILE A 184      -5.060  11.919  10.573  1.00 90.24           N
ATOM   2702  CA  ILE A 184      -4.816  13.330  10.821  1.00 90.24           C
ATOM   2703  C   ILE A 184      -5.240  13.673  12.251  1.00 90.24           C
ATOM   2704  O   ILE A 184      -4.570  14.449  12.931  1.00 90.24           O
ATOM   2705  HA  ILE A 184      -3.743  13.498  10.730  1.00 90.24           H
ATOM   2706  CB  ILE A 184      -5.501  14.188   9.755  1.00 90.24           C
ATOM   2707  HB  ILE A 184      -6.551  13.901   9.709  1.00 90.24           H
ATOM   2708  CG1 ILE A 184      -4.900  13.926   8.372  1.00 90.24           C
ATOM   2709 1HG1 ILE A 184      -3.877  14.301   8.339  1.00 90.24           H
ATOM   2710 2HG1 ILE A 184      -4.852  12.852   8.190  1.00 90.24           H
ATOM   2711  CG2 ILE A 184      -5.452  15.670  10.129  1.00 90.24           C
ATOM   2712 1HG2 ILE A 184      -5.963  15.822  11.080  1.00 90.24           H
ATOM   2713 2HG2 ILE A 184      -4.414  15.988  10.220  1.00 90.24           H
ATOM   2714 3HG2 ILE A 184      -5.946  16.257   9.354  1.00 90.24           H
ATOM   2715  CD1 ILE A 184      -5.731  14.597   7.277  1.00 90.24           C
ATOM   2716 1HD1 ILE A 184      -6.747  14.202   7.297  1.00 90.24           H
ATOM   2717 2HD1 ILE A 184      -5.757  15.673   7.449  1.00 90.24           H
ATOM   2718 3HD1 ILE A 184      -5.282  14.395   6.304  1.00 90.24           H
ATOM   2719  HN  ILE A 184      -5.701  11.725   9.831  1.00 90.24           H
ATOM   2720  N   LEU A 185      -6.349  13.078  12.664  1.00 90.30           N
ATOM   2721  CA  LEU A 185      -6.992  13.473  13.906  1.00 90.30           C
ATOM   2722  C   LEU A 185      -6.233  12.860  15.085  1.00 90.30           C
ATOM   2723  O   LEU A 185      -5.885  13.560  16.035  1.00 90.30           O
ATOM   2724  HA  LEU A 185      -6.924  14.558  13.978  1.00 90.30           H
ATOM   2725  CB  LEU A 185      -8.479  13.113  13.878  1.00 90.30           C
ATOM   2726 1HB  LEU A 185      -8.571  12.051  13.648  1.00 90.30           H
ATOM   2727 2HB  LEU A 185      -8.887  13.259  14.878  1.00 90.30           H
ATOM   2728  CG  LEU A 185      -9.340  13.897  12.886  1.00 90.30           C
ATOM   2729  HG  LEU A 185      -8.943  13.732  11.884  1.00 90.30           H
ATOM   2730  CD1 LEU A 185     -10.783  13.389  12.891  1.00 90.30           C
ATOM   2731 1HD1 LEU A 185     -10.798  12.335  12.610  1.00 90.30           H
ATOM   2732 2HD1 LEU A 185     -11.206  13.505  13.888  1.00 90.30           H
ATOM   2733 3HD1 LEU A 185     -11.373  13.963  12.177  1.00 90.30           H
ATOM   2734  CD2 LEU A 185      -9.261  15.400  13.160  1.00 90.30           C
ATOM   2735 1HD2 LEU A 185      -9.617  15.604  14.170  1.00 90.30           H
ATOM   2736 2HD2 LEU A 185      -8.227  15.733  13.065  1.00 90.30           H
ATOM   2737 3HD2 LEU A 185      -9.882  15.934  12.441  1.00 90.30           H
ATOM   2738  HN  LEU A 185      -6.806  12.340  12.167  1.00 90.30           H
ATOM   2739  N   TYR A 186      -6.000  11.559  14.986  1.00 90.84           N
ATOM   2740  CA  TYR A 186      -5.697  10.761  16.161  1.00 90.84           C
ATOM   2741  C   TYR A 186      -4.215  10.383  16.201  1.00 90.84           C
ATOM   2742  O   TYR A 186      -3.762   9.733  17.141  1.00 90.84           O
ATOM   2743  HA  TYR A 186      -5.936  11.357  17.043  1.00 90.84           H
ATOM   2744  CB  TYR A 186      -6.533   9.487  16.032  1.00 90.84           C
ATOM   2745 1HB  TYR A 186      -6.201   8.934  15.154  1.00 90.84           H
ATOM   2746 2HB  TYR A 186      -6.345   8.852  16.898  1.00 90.84           H
ATOM   2747  CG  TYR A 186      -8.038   9.738  15.919  1.00 90.84           C
ATOM   2748  CD1 TYR A 186      -8.672  10.552  16.836  1.00 90.84           C
ATOM   2749  HD1 TYR A 186      -8.101  11.016  17.640  1.00 90.84           H
ATOM   2750  CD2 TYR A 186      -8.761   9.151  14.901  1.00 90.84           C
ATOM   2751  HD2 TYR A 186      -8.260   8.508  14.177  1.00 90.84           H
ATOM   2752  CE1 TYR A 186     -10.089  10.789  16.729  1.00 90.84           C
ATOM   2753  HE1 TYR A 186     -10.602  11.429  17.446  1.00 90.84           H
ATOM   2754  CE2 TYR A 186     -10.177   9.388  14.794  1.00 90.84           C
ATOM   2755  HE2 TYR A 186     -10.760   8.930  13.995  1.00 90.84           H
ATOM   2756  CZ  TYR A 186     -10.771  10.195  15.714  1.00 90.84           C
ATOM   2757  OH  TYR A 186     -12.109  10.419  15.613  1.00 90.84           O
ATOM   2758  HH  TYR A 186     -12.484   9.909  14.838  1.00 90.84           H
ATOM   2759  HN  TYR A 186      -6.014  11.053  14.123  1.00 90.84           H
ATOM   2760  N   SER A 187      -3.501  10.807  15.169  1.00 91.17           N
ATOM   2761  CA  SER A 187      -2.052  10.698  15.165  1.00 91.17           C
ATOM   2762  C   SER A 187      -1.450  11.683  16.169  1.00 91.17           C
ATOM   2763  O   SER A 187      -1.681  12.888  16.077  1.00 91.17           O
ATOM   2764  HA  SER A 187      -1.840   9.671  15.462  1.00 91.17           H
ATOM   2765  CB  SER A 187      -1.484  10.951  13.767  1.00 91.17           C
ATOM   2766 1HB  SER A 187      -1.785  11.943  13.428  1.00 91.17           H
ATOM   2767 2HB  SER A 187      -0.395  10.947  13.812  1.00 91.17           H
ATOM   2768  OG  SER A 187      -1.924   9.975  12.827  1.00 91.17           O
ATOM   2769  HG  SER A 187      -2.518  10.400  12.145  1.00 91.17           H
ATOM   2770  HN  SER A 187      -3.896  11.219  14.347  1.00 91.17           H
ATOM   2771  N   GLN A 188      -0.691  11.134  17.106  1.00 84.74           N
ATOM   2772  CA  GLN A 188       0.049  11.957  18.047  1.00 84.74           C
ATOM   2773  C   GLN A 188       1.310  11.227  18.514  1.00 84.74           C
ATOM   2774  O   GLN A 188       1.473  10.036  18.255  1.00 84.74           O
ATOM   2775  HA  GLN A 188       0.325  12.854  17.493  1.00 84.74           H
ATOM   2776  CB  GLN A 188      -0.828  12.352  19.237  1.00 84.74           C
ATOM   2777 1HB  GLN A 188      -0.283  13.041  19.883  1.00 84.74           H
ATOM   2778 2HB  GLN A 188      -1.712  12.882  18.882  1.00 84.74           H
ATOM   2779  CG  GLN A 188      -1.253  11.120  20.039  1.00 84.74           C
ATOM   2780 1HG  GLN A 188      -1.708  10.387  19.372  1.00 84.74           H
ATOM   2781 2HG  GLN A 188      -0.374  10.649  20.479  1.00 84.74           H
ATOM   2782  CD  GLN A 188      -2.243  11.498  21.142  1.00 84.74           C
ATOM   2783  OE1 GLN A 188      -2.931  12.504  21.077  1.00 84.74           O
ATOM   2784  NE2 GLN A 188      -2.276  10.639  22.157  1.00 84.74           N
ATOM   2785 1HE2 GLN A 188      -1.685   9.833  22.148  1.00 84.74           H
ATOM   2786 2HE2 GLN A 188      -2.893  10.800  22.927  1.00 84.74           H
ATOM   2787  HN  GLN A 188      -0.577  10.148  17.226  1.00 84.74           H
ATOM   2788  N   ILE A 189       2.168  11.971  19.195  1.00 88.50           N
ATOM   2789  CA  ILE A 189       3.338  11.381  19.823  1.00 88.50           C
ATOM   2790  C   ILE A 189       2.953  10.839  21.201  1.00 88.50           C
ATOM   2791  O   ILE A 189       2.408  11.568  22.028  1.00 88.50           O
ATOM   2792  HA  ILE A 189       3.656  10.545  19.200  1.00 88.50           H
ATOM   2793  CB  ILE A 189       4.492  12.384  19.857  1.00 88.50           C
ATOM   2794  HB  ILE A 189       4.155  13.274  20.389  1.00 88.50           H
ATOM   2795  CG1 ILE A 189       4.880  12.822  18.443  1.00 88.50           C
ATOM   2796 1HG1 ILE A 189       5.278  11.971  17.891  1.00 88.50           H
ATOM   2797 2HG1 ILE A 189       3.994  13.162  17.908  1.00 88.50           H
ATOM   2798  CG2 ILE A 189       5.686  11.821  20.630  1.00 88.50           C
ATOM   2799 1HG2 ILE A 189       5.384  11.600  21.654  1.00 88.50           H
ATOM   2800 2HG2 ILE A 189       6.032  10.906  20.149  1.00 88.50           H
ATOM   2801 3HG2 ILE A 189       6.492  12.554  20.639  1.00 88.50           H
ATOM   2802  CD1 ILE A 189       5.921  13.943  18.482  1.00 88.50           C
ATOM   2803 1HD1 ILE A 189       5.510  14.802  19.014  1.00 88.50           H
ATOM   2804 2HD1 ILE A 189       6.815  13.591  18.997  1.00 88.50           H
ATOM   2805 3HD1 ILE A 189       6.179  14.235  17.465  1.00 88.50           H
ATOM   2806  HN  ILE A 189       2.075  12.959  19.321  1.00 88.50           H
ATOM   2807  N   LYS A 190       3.253   9.564  21.405  1.00 83.87           N
ATOM   2808  CA  LYS A 190       3.076   8.955  22.712  1.00 83.87           C
ATOM   2809  C   LYS A 190       4.449   8.671  23.327  1.00 83.87           C
ATOM   2810  O   LYS A 190       5.311   8.077  22.682  1.00 83.87           O
ATOM   2811  HA  LYS A 190       2.558   9.677  23.343  1.00 83.87           H
ATOM   2812  CB  LYS A 190       2.181   7.718  22.610  1.00 83.87           C
ATOM   2813 1HB  LYS A 190       1.259   7.974  22.089  1.00 83.87           H
ATOM   2814 2HB  LYS A 190       2.680   6.951  22.017  1.00 83.87           H
ATOM   2815  CG  LYS A 190       1.852   7.163  23.998  1.00 83.87           C
ATOM   2816 1HG  LYS A 190       2.775   6.928  24.528  1.00 83.87           H
ATOM   2817 2HG  LYS A 190       1.333   7.923  24.583  1.00 83.87           H
ATOM   2818  CD  LYS A 190       0.982   5.909  23.895  1.00 83.87           C
ATOM   2819 1HD  LYS A 190       0.030   6.160  23.428  1.00 83.87           H
ATOM   2820 2HD  LYS A 190       1.469   5.176  23.251  1.00 83.87           H
ATOM   2821  CE  LYS A 190       0.736   5.298  25.275  1.00 83.87           C
ATOM   2822 1HE  LYS A 190       1.663   5.291  25.848  1.00 83.87           H
ATOM   2823 2HE  LYS A 190       0.024   5.911  25.829  1.00 83.87           H
ATOM   2824  NZ  LYS A 190       0.215   3.918  25.146  1.00 83.87           N
ATOM   2825 1HZ  LYS A 190       0.229   3.465  26.053  1.00 83.87           H
ATOM   2826 2HZ  LYS A 190      -0.736   3.947  24.797  1.00 83.87           H
ATOM   2827 3HZ  LYS A 190       0.797   3.397  24.499  1.00 83.87           H
ATOM   2828  HN  LYS A 190       3.609   8.953  20.698  1.00 83.87           H
ATOM   2829  N   GLU A 191       4.608   9.110  24.567  1.00 75.62           N
ATOM   2830  CA  GLU A 191       5.796   8.775  25.333  1.00 75.62           C
ATOM   2831  C   GLU A 191       5.539   7.539  26.198  1.00 75.62           C
ATOM   2832  O   GLU A 191       4.628   7.535  27.025  1.00 75.62           O
ATOM   2833  HA  GLU A 191       6.565   8.555  24.593  1.00 75.62           H
ATOM   2834  CB  GLU A 191       6.249   9.959  26.189  1.00 75.62           C
ATOM   2835 1HB  GLU A 191       5.388  10.398  26.694  1.00 75.62           H
ATOM   2836 2HB  GLU A 191       7.033   9.638  26.876  1.00 75.62           H
ATOM   2837  CG  GLU A 191       6.861  11.061  25.322  1.00 75.62           C
ATOM   2838 1HG  GLU A 191       7.642  10.639  24.689  1.00 75.62           H
ATOM   2839 2HG  GLU A 191       6.099  11.471  24.658  1.00 75.62           H
ATOM   2840  CD  GLU A 191       7.445  12.179  26.187  1.00 75.62           C
ATOM   2841  OE1 GLU A 191       7.973  13.142  25.589  1.00 75.62           O
ATOM   2842  OE2 GLU A 191       7.352  12.045  27.426  1.00 75.62           O
ATOM   2843  HN  GLU A 191       3.943   9.683  25.047  1.00 75.62           H
ATOM   2844  N   GLU A 192       6.358   6.521  25.978  1.00 71.24           N
ATOM   2845  CA  GLU A 192       6.260   5.299  26.758  1.00 71.24           C
ATOM   2846  C   GLU A 192       7.652   4.828  27.184  1.00 71.24           C
ATOM   2847  O   GLU A 192       8.522   4.612  26.342  1.00 71.24           O
ATOM   2848  HA  GLU A 192       5.674   5.564  27.638  1.00 71.24           H
ATOM   2849  CB  GLU A 192       5.527   4.208  25.976  1.00 71.24           C
ATOM   2850 1HB  GLU A 192       4.632   4.625  25.513  1.00 71.24           H
ATOM   2851 2HB  GLU A 192       6.208   3.748  25.261  1.00 71.24           H
ATOM   2852  CG  GLU A 192       5.059   3.087  26.907  1.00 71.24           C
ATOM   2853 1HG  GLU A 192       5.910   2.471  27.197  1.00 71.24           H
ATOM   2854 2HG  GLU A 192       4.651   3.516  27.822  1.00 71.24           H
ATOM   2855  CD  GLU A 192       3.999   2.217  26.229  1.00 71.24           C
ATOM   2856  OE1 GLU A 192       2.963   1.970  26.883  1.00 71.24           O
ATOM   2857  OE2 GLU A 192       4.249   1.818  25.071  1.00 71.24           O
ATOM   2858  HN  GLU A 192       7.077   6.522  25.283  1.00 71.24           H
ATOM   2859  N   SER A 193       7.818   4.683  28.490  1.00 71.95           N
ATOM   2860  CA  SER A 193       9.080   4.210  29.036  1.00 71.95           C
ATOM   2861  C   SER A 193      10.220   5.126  28.587  1.00 71.95           C
ATOM   2862  O   SER A 193      11.347   4.672  28.397  1.00 71.95           O
ATOM   2863  HA  SER A 193       8.959   4.252  30.118  1.00 71.95           H
ATOM   2864  CB  SER A 193       9.358   2.768  28.610  1.00 71.95           C
ATOM   2865 1HB  SER A 193       9.557   2.738  27.538  1.00 71.95           H
ATOM   2866 2HB  SER A 193      10.257   2.409  29.110  1.00 71.95           H
ATOM   2867  OG  SER A 193       8.268   1.901  28.913  1.00 71.95           O
ATOM   2868  HG  SER A 193       8.438   0.992  28.535  1.00 71.95           H
ATOM   2869  HN  SER A 193       7.112   4.882  29.170  1.00 71.95           H
ATOM   2870  N   GLY A 194       9.887   6.399  28.429  1.00 79.89           N
ATOM   2871  CA  GLY A 194      10.882   7.393  28.065  1.00 79.89           C
ATOM   2872  C   GLY A 194      11.202   7.327  26.570  1.00 79.89           C
ATOM   2873  O   GLY A 194      12.099   8.020  26.093  1.00 79.89           O
ATOM   2874 1HA  GLY A 194      10.517   8.388  28.319  1.00 79.89           H
ATOM   2875 2HA  GLY A 194      11.792   7.231  28.643  1.00 79.89           H
ATOM   2876  HN  GLY A 194       8.959   6.753  28.546  1.00 79.89           H
ATOM   2877  N   ILE A 195      10.450   6.488  25.874  1.00 78.49           N
ATOM   2878  CA  ILE A 195      10.588   6.380  24.431  1.00 78.49           C
ATOM   2879  C   ILE A 195       9.423   7.106  23.756  1.00 78.49           C
ATOM   2880  O   ILE A 195       8.261   6.826  24.046  1.00 78.49           O
ATOM   2881  HA  ILE A 195      11.515   6.882  24.153  1.00 78.49           H
ATOM   2882  CB  ILE A 195      10.725   4.914  24.014  1.00 78.49           C
ATOM   2883  HB  ILE A 195       9.836   4.379  24.350  1.00 78.49           H
ATOM   2884  CG1 ILE A 195      11.930   4.260  24.693  1.00 78.49           C
ATOM   2885 1HG1 ILE A 195      12.844   4.768  24.386  1.00 78.49           H
ATOM   2886 2HG1 ILE A 195      11.849   4.376  25.774  1.00 78.49           H
ATOM   2887  CG2 ILE A 195      10.783   4.781  22.491  1.00 78.49           C
ATOM   2888 1HG2 ILE A 195       9.869   5.185  22.056  1.00 78.49           H
ATOM   2889 2HG2 ILE A 195      11.641   5.334  22.110  1.00 78.49           H
ATOM   2890 3HG2 ILE A 195      10.879   3.729  22.222  1.00 78.49           H
ATOM   2891  CD1 ILE A 195      12.020   2.775  24.338  1.00 78.49           C
ATOM   2892 1HD1 ILE A 195      11.114   2.267  24.668  1.00 78.49           H
ATOM   2893 2HD1 ILE A 195      12.125   2.665  23.258  1.00 78.49           H
ATOM   2894 3HD1 ILE A 195      12.885   2.335  24.833  1.00 78.49           H
ATOM   2895  HN  ILE A 195       9.758   5.889  26.278  1.00 78.49           H
ATOM   2896  N   ALA A 196       9.775   8.025  22.868  1.00 89.24           N
ATOM   2897  CA  ALA A 196       8.774   8.740  22.095  1.00 89.24           C
ATOM   2898  C   ALA A 196       8.359   7.889  20.893  1.00 89.24           C
ATOM   2899  O   ALA A 196       9.210   7.403  20.150  1.00 89.24           O
ATOM   2900  HA  ALA A 196       7.906   8.894  22.737  1.00 89.24           H
ATOM   2901  CB  ALA A 196       9.328  10.105  21.681  1.00 89.24           C
ATOM   2902 1HB  ALA A 196       9.580  10.681  22.571  1.00 89.24           H
ATOM   2903 2HB  ALA A 196      10.223   9.964  21.074  1.00 89.24           H
ATOM   2904 3HB  ALA A 196       8.577  10.641  21.101  1.00 89.24           H
ATOM   2905  HN  ALA A 196      10.721   8.281  22.674  1.00 89.24           H
ATOM   2906  N   ILE A 197       7.052   7.735  20.740  1.00 85.08           N
ATOM   2907  CA  ILE A 197       6.516   6.882  19.693  1.00 85.08           C
ATOM   2908  C   ILE A 197       5.419   7.636  18.939  1.00 85.08           C
ATOM   2909  O   ILE A 197       4.517   8.204  19.553  1.00 85.08           O
ATOM   2910  HA  ILE A 197       7.329   6.669  18.998  1.00 85.08           H
ATOM   2911  CB  ILE A 197       6.056   5.545  20.275  1.00 85.08           C
ATOM   2912  HB  ILE A 197       5.213   5.734  20.941  1.00 85.08           H
ATOM   2913  CG1 ILE A 197       7.161   4.903  21.116  1.00 85.08           C
ATOM   2914 1HG1 ILE A 197       8.022   4.684  20.485  1.00 85.08           H
ATOM   2915 2HG1 ILE A 197       7.496   5.605  21.880  1.00 85.08           H
ATOM   2916  CG2 ILE A 197       5.558   4.609  19.172  1.00 85.08           C
ATOM   2917 1HG2 ILE A 197       4.718   5.072  18.654  1.00 85.08           H
ATOM   2918 2HG2 ILE A 197       6.364   4.422  18.463  1.00 85.08           H
ATOM   2919 3HG2 ILE A 197       5.237   3.665  19.613  1.00 85.08           H
ATOM   2920  CD1 ILE A 197       6.668   3.615  21.780  1.00 85.08           C
ATOM   2921 1HD1 ILE A 197       5.822   3.842  22.429  1.00 85.08           H
ATOM   2922 2HD1 ILE A 197       6.356   2.907  21.012  1.00 85.08           H
ATOM   2923 3HD1 ILE A 197       7.473   3.180  22.371  1.00 85.08           H
ATOM   2924  HN  ILE A 197       6.365   8.181  21.315  1.00 85.08           H
ATOM   2925  N   CYS A 198       5.531   7.616  17.619  1.00 90.62           N
ATOM   2926  CA  CYS A 198       4.481   8.152  16.770  1.00 90.62           C
ATOM   2927  C   CYS A 198       3.442   7.053  16.539  1.00 90.62           C
ATOM   2928  O   CYS A 198       3.702   6.088  15.822  1.00 90.62           O
ATOM   2929  HA  CYS A 198       4.043   8.993  17.308  1.00 90.62           H
ATOM   2930  CB  CYS A 198       5.040   8.695  15.453  1.00 90.62           C
ATOM   2931 1HB  CYS A 198       5.686   9.551  15.648  1.00 90.62           H
ATOM   2932 2HB  CYS A 198       5.654   7.936  14.969  1.00 90.62           H
ATOM   2933  SG  CYS A 198       3.668   9.187  14.347  1.00 90.62           S
ATOM   2934  HN  CYS A 198       6.320   7.243  17.131  1.00 90.62           H
ATOM   2935  N   THR A 199       2.286   7.236  17.161  1.00 89.00           N
ATOM   2936  CA  THR A 199       1.203   6.277  17.025  1.00 89.00           C
ATOM   2937  C   THR A 199      -0.142   7.000  16.938  1.00 89.00           C
ATOM   2938  O   THR A 199      -0.228   8.195  17.216  1.00 89.00           O
ATOM   2939  HA  THR A 199       1.337   5.738  16.087  1.00 89.00           H
ATOM   2940  CB  THR A 199       1.291   5.295  18.195  1.00 89.00           C
ATOM   2941  HB  THR A 199       2.316   4.952  18.339  1.00 89.00           H
ATOM   2942  OG1 THR A 199       0.343   4.282  17.870  1.00 89.00           O
ATOM   2943  HG1 THR A 199       0.490   3.479  18.447  1.00 89.00           H
ATOM   2944  CG2 THR A 199       0.765   5.892  19.501  1.00 89.00           C
ATOM   2945 1HG2 THR A 199      -0.281   6.173  19.377  1.00 89.00           H
ATOM   2946 2HG2 THR A 199       1.350   6.775  19.759  1.00 89.00           H
ATOM   2947 3HG2 THR A 199       0.850   5.154  20.299  1.00 89.00           H
ATOM   2948  HN  THR A 199       2.084   8.020  17.747  1.00 89.00           H
ATOM   2949  N   MET A 200      -1.160   6.245  16.552  1.00 87.92           N
ATOM   2950  CA  MET A 200      -2.531   6.707  16.694  1.00 87.92           C
ATOM   2951  C   MET A 200      -3.067   6.411  18.096  1.00 87.92           C
ATOM   2952  O   MET A 200      -2.942   5.291  18.589  1.00 87.92           O
ATOM   2953  HA  MET A 200      -2.496   7.784  16.530  1.00 87.92           H
ATOM   2954  CB  MET A 200      -3.413   6.014  15.653  1.00 87.92           C
ATOM   2955 1HB  MET A 200      -3.230   4.940  15.673  1.00 87.92           H
ATOM   2956 2HB  MET A 200      -4.463   6.164  15.904  1.00 87.92           H
ATOM   2957  CG  MET A 200      -3.136   6.558  14.250  1.00 87.92           C
ATOM   2958 1HG  MET A 200      -2.953   7.632  14.296  1.00 87.92           H
ATOM   2959 2HG  MET A 200      -2.234   6.099  13.845  1.00 87.92           H
ATOM   2960  SD  MET A 200      -4.524   6.222  13.180  1.00 87.92           S
ATOM   2961  CE  MET A 200      -4.384   4.448  13.039  1.00 87.92           C
ATOM   2962 1HE  MET A 200      -3.418   4.193  12.604  1.00 87.92           H
ATOM   2963 2HE  MET A 200      -4.468   3.997  14.028  1.00 87.92           H
ATOM   2964 3HE  MET A 200      -5.181   4.070  12.398  1.00 87.92           H
ATOM   2965  HN  MET A 200      -1.060   5.335  16.150  1.00 87.92           H
ATOM   2966  N   VAL A 201      -3.652   7.436  18.699  1.00 90.48           N
ATOM   2967  CA  VAL A 201      -4.334   7.265  19.971  1.00 90.48           C
ATOM   2968  C   VAL A 201      -5.817   7.597  19.798  1.00 90.48           C
ATOM   2969  O   VAL A 201      -6.170   8.728  19.467  1.00 90.48           O
ATOM   2970  HA  VAL A 201      -4.239   6.218  20.257  1.00 90.48           H
ATOM   2971  CB  VAL A 201      -3.653   8.114  21.047  1.00 90.48           C
ATOM   2972  HB  VAL A 201      -3.755   9.161  20.762  1.00 90.48           H
ATOM   2973  CG1 VAL A 201      -4.334   7.928  22.404  1.00 90.48           C
ATOM   2974 1HG1 VAL A 201      -5.379   8.229  22.331  1.00 90.48           H
ATOM   2975 2HG1 VAL A 201      -4.277   6.880  22.698  1.00 90.48           H
ATOM   2976 3HG1 VAL A 201      -3.830   8.542  23.150  1.00 90.48           H
ATOM   2977  CG2 VAL A 201      -2.159   7.794  21.134  1.00 90.48           C
ATOM   2978 1HG2 VAL A 201      -2.027   6.741  21.384  1.00 90.48           H
ATOM   2979 2HG2 VAL A 201      -1.687   8.001  20.174  1.00 90.48           H
ATOM   2980 3HG2 VAL A 201      -1.700   8.411  21.906  1.00 90.48           H
ATOM   2981  HN  VAL A 201      -3.666   8.366  18.333  1.00 90.48           H
ATOM   2982  N   TYR A 202      -6.647   6.590  20.030  1.00 90.80           N
ATOM   2983  CA  TYR A 202      -8.083   6.754  19.883  1.00 90.80           C
ATOM   2984  C   TYR A 202      -8.708   7.288  21.174  1.00 90.80           C
ATOM   2985  O   TYR A 202      -8.281   6.928  22.270  1.00 90.80           O
ATOM   2986  HA  TYR A 202      -8.259   7.470  19.080  1.00 90.80           H
ATOM   2987  CB  TYR A 202      -8.640   5.358  19.600  1.00 90.80           C
ATOM   2988 1HB  TYR A 202      -8.366   4.695  20.420  1.00 90.80           H
ATOM   2989 2HB  TYR A 202      -9.729   5.409  19.582  1.00 90.80           H
ATOM   2990  CG  TYR A 202      -8.151   4.748  18.285  1.00 90.80           C
ATOM   2991  CD1 TYR A 202      -8.799   5.045  17.103  1.00 90.80           C
ATOM   2992  HD1 TYR A 202      -9.659   5.715  17.107  1.00 90.80           H
ATOM   2993  CD2 TYR A 202      -7.062   3.900  18.280  1.00 90.80           C
ATOM   2994  HD2 TYR A 202      -6.550   3.665  19.214  1.00 90.80           H
ATOM   2995  CE1 TYR A 202      -8.339   4.471  15.865  1.00 90.80           C
ATOM   2996  HE1 TYR A 202      -8.841   4.698  14.925  1.00 90.80           H
ATOM   2997  CE2 TYR A 202      -6.602   3.326  17.043  1.00 90.80           C
ATOM   2998  HE2 TYR A 202      -5.743   2.655  17.025  1.00 90.80           H
ATOM   2999  CZ  TYR A 202      -7.263   3.640  15.896  1.00 90.80           C
ATOM   3000  OH  TYR A 202      -6.828   3.098  14.727  1.00 90.80           O
ATOM   3001  HH  TYR A 202      -7.439   3.360  13.980  1.00 90.80           H
ATOM   3002  HN  TYR A 202      -6.352   5.677  20.313  1.00 90.80           H
ATOM   3003  N   PRO A 203      -9.728   8.151  21.069  1.00 86.15           N
ATOM   3004  CA  PRO A 203     -10.354   8.728  22.261  1.00 86.15           C
ATOM   3005  C   PRO A 203     -11.128   7.695  23.063  1.00 86.15           C
ATOM   3006  O   PRO A 203     -11.630   6.720  22.506  1.00 86.15           O
ATOM   3007  HA  PRO A 203      -9.590   9.103  22.943  1.00 86.15           H
ATOM   3008  CB  PRO A 203     -11.271   9.815  21.698  1.00 86.15           C
ATOM   3009 1HB  PRO A 203     -12.167   9.938  22.307  1.00 86.15           H
ATOM   3010 2HB  PRO A 203     -10.773  10.784  21.667  1.00 86.15           H
ATOM   3011  CG  PRO A 203     -11.604   9.321  20.320  1.00 86.15           C
ATOM   3012 1HG  PRO A 203     -12.446   8.629  20.342  1.00 86.15           H
ATOM   3013 2HG  PRO A 203     -11.887  10.144  19.663  1.00 86.15           H
ATOM   3014  CD  PRO A 203     -10.358   8.642  19.830  1.00 86.15           C
ATOM   3015 1HD  PRO A 203     -10.588   7.826  19.146  1.00 86.15           H
ATOM   3016 2HD  PRO A 203      -9.708   9.334  19.296  1.00 86.15           H
ATOM   3017  N   SER A 204     -11.206   7.939  24.363  1.00 78.18           N
ATOM   3018  CA  SER A 204     -11.737   6.945  25.280  1.00 78.18           C
ATOM   3019  C   SER A 204     -13.141   6.524  24.840  1.00 78.18           C
ATOM   3020  O   SER A 204     -13.518   5.363  24.985  1.00 78.18           O
ATOM   3021  HA  SER A 204     -11.049   6.101  25.222  1.00 78.18           H
ATOM   3022  CB  SER A 204     -11.768   7.479  26.714  1.00 78.18           C
ATOM   3023 1HB  SER A 204     -12.293   6.770  27.354  1.00 78.18           H
ATOM   3024 2HB  SER A 204     -10.749   7.557  27.094  1.00 78.18           H
ATOM   3025  OG  SER A 204     -12.403   8.752  26.796  1.00 78.18           O
ATOM   3026  HG  SER A 204     -13.394   8.636  26.871  1.00 78.18           H
ATOM   3027  HN  SER A 204     -10.913   8.794  24.790  1.00 78.18           H
ATOM   3028  N   ASP A 205     -13.875   7.492  24.312  1.00 71.58           N
ATOM   3029  CA  ASP A 205     -15.254   7.255  23.918  1.00 71.58           C
ATOM   3030  C   ASP A 205     -15.278   6.416  22.639  1.00 71.58           C
ATOM   3031  O   ASP A 205     -14.812   6.862  21.592  1.00 71.58           O
ATOM   3032  HA  ASP A 205     -15.709   6.739  24.764  1.00 71.58           H
ATOM   3033  CB  ASP A 205     -15.979   8.572  23.634  1.00 71.58           C
ATOM   3034 1HB  ASP A 205     -15.433   9.136  22.878  1.00 71.58           H
ATOM   3035 2HB  ASP A 205     -16.968   8.365  23.224  1.00 71.58           H
ATOM   3036  CG  ASP A 205     -16.113   9.411  24.906  1.00 71.58           C
ATOM   3037  OD1 ASP A 205     -16.034   8.804  25.996  1.00 71.58           O
ATOM   3038  OD2 ASP A 205     -16.292  10.639  24.760  1.00 71.58           O
ATOM   3039  HN  ASP A 205     -13.544   8.422  24.152  1.00 71.58           H
ATOM   3040  N   GLU A 206     -15.825   5.216  22.767  1.00 74.38           N
ATOM   3041  CA  GLU A 206     -15.998   4.346  21.616  1.00 74.38           C
ATOM   3042  C   GLU A 206     -14.649   4.076  20.947  1.00 74.38           C
ATOM   3043  O   GLU A 206     -14.589   3.801  19.750  1.00 74.38           O
ATOM   3044  HA  GLU A 206     -16.406   3.417  22.014  1.00 74.38           H
ATOM   3045  CB  GLU A 206     -16.993   4.945  20.621  1.00 74.38           C
ATOM   3046 1HB  GLU A 206     -16.593   5.875  20.216  1.00 74.38           H
ATOM   3047 2HB  GLU A 206     -17.233   4.209  19.853  1.00 74.38           H
ATOM   3048  CG  GLU A 206     -18.314   5.296  21.309  1.00 74.38           C
ATOM   3049 1HG  GLU A 206     -18.501   4.595  22.123  1.00 74.38           H
ATOM   3050 2HG  GLU A 206     -18.243   6.289  21.754  1.00 74.38           H
ATOM   3051  CD  GLU A 206     -19.477   5.258  20.317  1.00 74.38           C
ATOM   3052  OE1 GLU A 206     -20.486   4.599  20.650  1.00 74.38           O
ATOM   3053  OE2 GLU A 206     -19.331   5.888  19.247  1.00 74.38           O
ATOM   3054  HN  GLU A 206     -16.146   4.838  23.635  1.00 74.38           H
ATOM   3055  N   SER A 207     -13.598   4.165  21.750  1.00 86.07           N
ATOM   3056  CA  SER A 207     -12.253   3.934  21.251  1.00 86.07           C
ATOM   3057  C   SER A 207     -12.203   2.618  20.471  1.00 86.07           C
ATOM   3058  O   SER A 207     -11.599   2.549  19.402  1.00 86.07           O
ATOM   3059  HA  SER A 207     -12.041   4.777  20.593  1.00 86.07           H
ATOM   3060  CB  SER A 207     -11.237   3.912  22.394  1.00 86.07           C
ATOM   3061 1HB  SER A 207     -10.251   3.667  21.999  1.00 86.07           H
ATOM   3062 2HB  SER A 207     -11.165   4.907  22.835  1.00 86.07           H
ATOM   3063  OG  SER A 207     -11.590   2.971  23.404  1.00 86.07           O
ATOM   3064  HG  SER A 207     -11.043   3.130  24.226  1.00 86.07           H
ATOM   3065  HN  SER A 207     -13.655   4.389  22.723  1.00 86.07           H
ATOM   3066  N   THR A 208     -12.846   1.607  21.037  1.00 86.19           N
ATOM   3067  CA  THR A 208     -12.816   0.279  20.449  1.00 86.19           C
ATOM   3068  C   THR A 208     -13.498   0.287  19.079  1.00 86.19           C
ATOM   3069  O   THR A 208     -12.984  -0.291  18.123  1.00 86.19           O
ATOM   3070  HA  THR A 208     -11.776  -0.002  20.287  1.00 86.19           H
ATOM   3071  CB  THR A 208     -13.459  -0.692  21.442  1.00 86.19           C
ATOM   3072  HB  THR A 208     -14.535  -0.529  21.504  1.00 86.19           H
ATOM   3073  OG1 THR A 208     -12.734  -0.482  22.651  1.00 86.19           O
ATOM   3074  HG1 THR A 208     -11.764  -0.677  22.506  1.00 86.19           H
ATOM   3075  CG2 THR A 208     -13.184  -2.155  21.091  1.00 86.19           C
ATOM   3076 1HG2 THR A 208     -12.108  -2.334  21.095  1.00 86.19           H
ATOM   3077 2HG2 THR A 208     -13.584  -2.374  20.101  1.00 86.19           H
ATOM   3078 3HG2 THR A 208     -13.662  -2.802  21.827  1.00 86.19           H
ATOM   3079  HN  THR A 208     -13.378   1.685  21.880  1.00 86.19           H
ATOM   3080  N   LYS A 209     -14.645   0.948  19.029  1.00 82.31           N
ATOM   3081  CA  LYS A 209     -15.427   0.997  17.805  1.00 82.31           C
ATOM   3082  C   LYS A 209     -14.602   1.667  16.704  1.00 82.31           C
ATOM   3083  O   LYS A 209     -14.571   1.190  15.570  1.00 82.31           O
ATOM   3084  HA  LYS A 209     -15.632  -0.031  17.506  1.00 82.31           H
ATOM   3085  CB  LYS A 209     -16.777   1.672  18.058  1.00 82.31           C
ATOM   3086 1HB  LYS A 209     -16.620   2.647  18.521  1.00 82.31           H
ATOM   3087 2HB  LYS A 209     -17.283   1.848  17.109  1.00 82.31           H
ATOM   3088  CG  LYS A 209     -17.660   0.809  18.962  1.00 82.31           C
ATOM   3089 1HG  LYS A 209     -17.722  -0.201  18.558  1.00 82.31           H
ATOM   3090 2HG  LYS A 209     -17.208   0.731  19.951  1.00 82.31           H
ATOM   3091  CD  LYS A 209     -19.065   1.403  19.083  1.00 82.31           C
ATOM   3092 1HD  LYS A 209     -18.997   2.471  19.286  1.00 82.31           H
ATOM   3093 2HD  LYS A 209     -19.594   1.292  18.136  1.00 82.31           H
ATOM   3094  CE  LYS A 209     -19.856   0.716  20.198  1.00 82.31           C
ATOM   3095 1HE  LYS A 209     -20.118  -0.298  19.895  1.00 82.31           H
ATOM   3096 2HE  LYS A 209     -19.238   0.631  21.092  1.00 82.31           H
ATOM   3097  NZ  LYS A 209     -21.085   1.480  20.508  1.00 82.31           N
ATOM   3098 1HZ  LYS A 209     -21.590   1.019  21.257  1.00 82.31           H
ATOM   3099 2HZ  LYS A 209     -20.835   2.419  20.797  1.00 82.31           H
ATOM   3100 3HZ  LYS A 209     -21.672   1.525  19.683  1.00 82.31           H
ATOM   3101  HN  LYS A 209     -15.040   1.443  19.803  1.00 82.31           H
ATOM   3102  N   LEU A 210     -13.954   2.761  17.076  1.00 88.24           N
ATOM   3103  CA  LEU A 210     -13.244   3.576  16.106  1.00 88.24           C
ATOM   3104  C   LEU A 210     -12.103   2.759  15.496  1.00 88.24           C
ATOM   3105  O   LEU A 210     -11.953   2.710  14.277  1.00 88.24           O
ATOM   3106  HA  LEU A 210     -13.949   3.830  15.314  1.00 88.24           H
ATOM   3107  CB  LEU A 210     -12.787   4.890  16.744  1.00 88.24           C
ATOM   3108 1HB  LEU A 210     -13.635   5.331  17.267  1.00 88.24           H
ATOM   3109 2HB  LEU A 210     -12.031   4.663  17.495  1.00 88.24           H
ATOM   3110  CG  LEU A 210     -12.214   5.937  15.785  1.00 88.24           C
ATOM   3111  HG  LEU A 210     -11.407   5.474  15.217  1.00 88.24           H
ATOM   3112  CD1 LEU A 210     -13.271   6.395  14.778  1.00 88.24           C
ATOM   3113 1HD1 LEU A 210     -13.614   5.539  14.197  1.00 88.24           H
ATOM   3114 2HD1 LEU A 210     -14.115   6.833  15.311  1.00 88.24           H
ATOM   3115 3HD1 LEU A 210     -12.838   7.138  14.110  1.00 88.24           H
ATOM   3116  CD2 LEU A 210     -11.609   7.112  16.556  1.00 88.24           C
ATOM   3117 1HD2 LEU A 210     -12.380   7.582  17.166  1.00 88.24           H
ATOM   3118 2HD2 LEU A 210     -10.806   6.750  17.198  1.00 88.24           H
ATOM   3119 3HD2 LEU A 210     -11.209   7.841  15.851  1.00 88.24           H
ATOM   3120  HN  LEU A 210     -13.910   3.090  18.019  1.00 88.24           H
ATOM   3121  N   LYS A 211     -11.328   2.138  16.373  1.00 92.81           N
ATOM   3122  CA  LYS A 211     -10.202   1.331  15.937  1.00 92.81           C
ATOM   3123  C   LYS A 211     -10.698   0.245  14.981  1.00 92.81           C
ATOM   3124  O   LYS A 211     -10.138   0.060  13.901  1.00 92.81           O
ATOM   3125  HA  LYS A 211      -9.522   1.986  15.392  1.00 92.81           H
ATOM   3126  CB  LYS A 211      -9.434   0.785  17.143  1.00 92.81           C
ATOM   3127 1HB  LYS A 211      -9.070   1.613  17.752  1.00 92.81           H
ATOM   3128 2HB  LYS A 211     -10.105   0.200  17.771  1.00 92.81           H
ATOM   3129  CG  LYS A 211      -8.257  -0.083  16.696  1.00 92.81           C
ATOM   3130 1HG  LYS A 211      -8.629  -1.010  16.258  1.00 92.81           H
ATOM   3131 2HG  LYS A 211      -7.694   0.433  15.918  1.00 92.81           H
ATOM   3132  CD  LYS A 211      -7.334  -0.404  17.874  1.00 92.81           C
ATOM   3133 1HD  LYS A 211      -6.986   0.522  18.330  1.00 92.81           H
ATOM   3134 2HD  LYS A 211      -7.890  -0.947  18.638  1.00 92.81           H
ATOM   3135  CE  LYS A 211      -6.134  -1.238  17.419  1.00 92.81           C
ATOM   3136 1HE  LYS A 211      -6.473  -2.214  17.073  1.00 92.81           H
ATOM   3137 2HE  LYS A 211      -5.646  -0.752  16.575  1.00 92.81           H
ATOM   3138  NZ  LYS A 211      -5.170  -1.406  18.529  1.00 92.81           N
ATOM   3139 1HZ  LYS A 211      -4.428  -2.033  18.239  1.00 92.81           H
ATOM   3140 2HZ  LYS A 211      -4.774  -0.504  18.772  1.00 92.81           H
ATOM   3141 3HZ  LYS A 211      -5.646  -1.795  19.335  1.00 92.81           H
ATOM   3142  HN  LYS A 211     -11.460   2.179  17.364  1.00 92.81           H
ATOM   3143  N   SER A 212     -11.743  -0.446  15.412  1.00 90.79           N
ATOM   3144  CA  SER A 212     -12.267  -1.566  14.649  1.00 90.79           C
ATOM   3145  C   SER A 212     -12.713  -1.093  13.264  1.00 90.79           C
ATOM   3146  O   SER A 212     -12.483  -1.776  12.267  1.00 90.79           O
ATOM   3147  HA  SER A 212     -11.438  -2.269  14.564  1.00 90.79           H
ATOM   3148  CB  SER A 212     -13.431  -2.235  15.381  1.00 90.79           C
ATOM   3149 1HB  SER A 212     -14.228  -1.508  15.535  1.00 90.79           H
ATOM   3150 2HB  SER A 212     -13.841  -3.031  14.759  1.00 90.79           H
ATOM   3151  OG  SER A 212     -13.032  -2.774  16.638  1.00 90.79           O
ATOM   3152  HG  SER A 212     -13.154  -2.091  17.358  1.00 90.79           H
ATOM   3153  HN  SER A 212     -12.230  -0.251  16.264  1.00 90.79           H
ATOM   3154  N   ALA A 213     -13.343   0.073  13.246  1.00 93.96           N
ATOM   3155  CA  ALA A 213     -13.846   0.633  12.003  1.00 93.96           C
ATOM   3156  C   ALA A 213     -12.668   0.959  11.082  1.00 93.96           C
ATOM   3157  O   ALA A 213     -12.698   0.643   9.894  1.00 93.96           O
ATOM   3158  HA  ALA A 213     -14.470  -0.123  11.527  1.00 93.96           H
ATOM   3159  CB  ALA A 213     -14.706   1.861  12.308  1.00 93.96           C
ATOM   3160 1HB  ALA A 213     -15.544   1.570  12.940  1.00 93.96           H
ATOM   3161 2HB  ALA A 213     -14.103   2.608  12.825  1.00 93.96           H
ATOM   3162 3HB  ALA A 213     -15.083   2.281  11.375  1.00 93.96           H
ATOM   3163  HN  ALA A 213     -13.510   0.630  14.059  1.00 93.96           H
ATOM   3164  N   VAL A 214     -11.659   1.589  11.666  1.00 92.13           N
ATOM   3165  CA  VAL A 214     -10.504   2.023  10.899  1.00 92.13           C
ATOM   3166  C   VAL A 214      -9.827   0.803  10.269  1.00 92.13           C
ATOM   3167  O   VAL A 214      -9.454   0.832   9.097  1.00 92.13           O
ATOM   3168  HA  VAL A 214     -10.863   2.675  10.103  1.00 92.13           H
ATOM   3169  CB  VAL A 214      -9.561   2.836  11.788  1.00 92.13           C
ATOM   3170  HB  VAL A 214      -9.382   2.265  12.698  1.00 92.13           H
ATOM   3171  CG1 VAL A 214      -8.213   3.057  11.099  1.00 92.13           C
ATOM   3172 1HG1 VAL A 214      -7.749   2.093  10.889  1.00 92.13           H
ATOM   3173 2HG1 VAL A 214      -8.366   3.598  10.165  1.00 92.13           H
ATOM   3174 3HG1 VAL A 214      -7.562   3.638  11.753  1.00 92.13           H
ATOM   3175  CG2 VAL A 214     -10.198   4.169  12.187  1.00 92.13           C
ATOM   3176 1HG2 VAL A 214     -10.420   4.748  11.291  1.00 92.13           H
ATOM   3177 2HG2 VAL A 214     -11.120   3.981  12.736  1.00 92.13           H
ATOM   3178 3HG2 VAL A 214      -9.506   4.727  12.819  1.00 92.13           H
ATOM   3179  HN  VAL A 214     -11.622   1.802  12.642  1.00 92.13           H
ATOM   3180  N   LEU A 215      -9.691  -0.240  11.075  1.00 91.43           N
ATOM   3181  CA  LEU A 215      -8.998  -1.439  10.635  1.00 91.43           C
ATOM   3182  C   LEU A 215      -9.825  -2.132   9.551  1.00 91.43           C
ATOM   3183  O   LEU A 215      -9.279  -2.601   8.553  1.00 91.43           O
ATOM   3184  HA  LEU A 215      -8.049  -1.127  10.199  1.00 91.43           H
ATOM   3185  CB  LEU A 215      -8.673  -2.338  11.830  1.00 91.43           C
ATOM   3186 1HB  LEU A 215      -9.584  -2.481  12.410  1.00 91.43           H
ATOM   3187 2HB  LEU A 215      -8.379  -3.317  11.453  1.00 91.43           H
ATOM   3188  CG  LEU A 215      -7.576  -1.834  12.770  1.00 91.43           C
ATOM   3189  HG  LEU A 215      -7.894  -0.878  13.184  1.00 91.43           H
ATOM   3190  CD1 LEU A 215      -7.378  -2.793  13.945  1.00 91.43           C
ATOM   3191 1HD1 LEU A 215      -8.309  -2.876  14.507  1.00 91.43           H
ATOM   3192 2HD1 LEU A 215      -7.092  -3.775  13.569  1.00 91.43           H
ATOM   3193 3HD1 LEU A 215      -6.593  -2.411  14.598  1.00 91.43           H
ATOM   3194  CD2 LEU A 215      -6.273  -1.585  12.008  1.00 91.43           C
ATOM   3195 1HD2 LEU A 215      -5.938  -2.514  11.547  1.00 91.43           H
ATOM   3196 2HD2 LEU A 215      -6.442  -0.835  11.234  1.00 91.43           H
ATOM   3197 3HD2 LEU A 215      -5.510  -1.227  12.700  1.00 91.43           H
ATOM   3198  HN  LEU A 215     -10.043  -0.274  12.010  1.00 91.43           H
ATOM   3199  N   THR A 216     -11.129  -2.175   9.783  1.00 91.01           N
ATOM   3200  CA  THR A 216     -12.031  -2.847   8.863  1.00 91.01           C
ATOM   3201  C   THR A 216     -11.961  -2.199   7.479  1.00 91.01           C
ATOM   3202  O   THR A 216     -11.882  -2.894   6.467  1.00 91.01           O
ATOM   3203  HA  THR A 216     -11.701  -3.879   8.750  1.00 91.01           H
ATOM   3204  CB  THR A 216     -13.434  -2.823   9.474  1.00 91.01           C
ATOM   3205  HB  THR A 216     -13.795  -1.800   9.581  1.00 91.01           H
ATOM   3206  OG1 THR A 216     -13.295  -3.556  10.689  1.00 91.01           O
ATOM   3207  HG1 THR A 216     -13.301  -2.930  11.469  1.00 91.01           H
ATOM   3208  CG2 THR A 216     -14.441  -3.638   8.661  1.00 91.01           C
ATOM   3209 1HG2 THR A 216     -14.113  -4.677   8.612  1.00 91.01           H
ATOM   3210 2HG2 THR A 216     -14.508  -3.230   7.652  1.00 91.01           H
ATOM   3211 3HG2 THR A 216     -15.419  -3.588   9.138  1.00 91.01           H
ATOM   3212  HN  THR A 216     -11.569  -1.762  10.581  1.00 91.01           H
ATOM   3213  N   LEU A 217     -11.992  -0.874   7.478  1.00 88.58           N
ATOM   3214  CA  LEU A 217     -11.900  -0.124   6.237  1.00 88.58           C
ATOM   3215  C   LEU A 217     -10.598  -0.489   5.521  1.00 88.58           C
ATOM   3216  O   LEU A 217     -10.579  -0.643   4.301  1.00 88.58           O
ATOM   3217  HA  LEU A 217     -12.737  -0.429   5.609  1.00 88.58           H
ATOM   3218  CB  LEU A 217     -12.057   1.374   6.504  1.00 88.58           C
ATOM   3219 1HB  LEU A 217     -11.474   1.628   7.389  1.00 88.58           H
ATOM   3220 2HB  LEU A 217     -11.620   1.920   5.668  1.00 88.58           H
ATOM   3221  CG  LEU A 217     -13.488   1.873   6.710  1.00 88.58           C
ATOM   3222  HG  LEU A 217     -13.973   1.227   7.442  1.00 88.58           H
ATOM   3223  CD1 LEU A 217     -13.497   3.291   7.284  1.00 88.58           C
ATOM   3224 1HD1 LEU A 217     -12.983   3.298   8.246  1.00 88.58           H
ATOM   3225 2HD1 LEU A 217     -12.988   3.965   6.596  1.00 88.58           H
ATOM   3226 3HD1 LEU A 217     -14.527   3.621   7.421  1.00 88.58           H
ATOM   3227  CD2 LEU A 217     -14.295   1.774   5.414  1.00 88.58           C
ATOM   3228 1HD2 LEU A 217     -13.821   2.382   4.644  1.00 88.58           H
ATOM   3229 2HD2 LEU A 217     -14.331   0.735   5.087  1.00 88.58           H
ATOM   3230 3HD2 LEU A 217     -15.309   2.135   5.589  1.00 88.58           H
ATOM   3231  HN  LEU A 217     -12.079  -0.317   8.304  1.00 88.58           H
ATOM   3232  N   LYS A 218      -9.542  -0.616   6.311  1.00 86.34           N
ATOM   3233  CA  LYS A 218      -8.224  -0.883   5.760  1.00 86.34           C
ATOM   3234  C   LYS A 218      -8.241  -2.233   5.040  1.00 86.34           C
ATOM   3235  O   LYS A 218      -7.721  -2.356   3.933  1.00 86.34           O
ATOM   3236  HA  LYS A 218      -8.011  -0.104   5.028  1.00 86.34           H
ATOM   3237  CB  LYS A 218      -7.157  -0.782   6.852  1.00 86.34           C
ATOM   3238 1HB  LYS A 218      -7.293   0.141   7.415  1.00 86.34           H
ATOM   3239 2HB  LYS A 218      -7.273  -1.605   7.557  1.00 86.34           H
ATOM   3240  CG  LYS A 218      -5.751  -0.815   6.249  1.00 86.34           C
ATOM   3241 1HG  LYS A 218      -5.621  -1.729   5.670  1.00 86.34           H
ATOM   3242 2HG  LYS A 218      -5.628   0.019   5.558  1.00 86.34           H
ATOM   3243  CD  LYS A 218      -4.683  -0.741   7.342  1.00 86.34           C
ATOM   3244 1HD  LYS A 218      -4.775   0.202   7.881  1.00 86.34           H
ATOM   3245 2HD  LYS A 218      -4.844  -1.539   8.067  1.00 86.34           H
ATOM   3246  CE  LYS A 218      -3.279  -0.860   6.746  1.00 86.34           C
ATOM   3247 1HE  LYS A 218      -3.223  -1.741   6.106  1.00 86.34           H
ATOM   3248 2HE  LYS A 218      -3.070   0.005   6.117  1.00 86.34           H
ATOM   3249  NZ  LYS A 218      -2.266  -0.955   7.821  1.00 86.34           N
ATOM   3250 1HZ  LYS A 218      -1.370  -1.209   7.420  1.00 86.34           H
ATOM   3251 2HZ  LYS A 218      -2.186  -0.060   8.290  1.00 86.34           H
ATOM   3252 3HZ  LYS A 218      -2.549  -1.663   8.491  1.00 86.34           H
ATOM   3253  HN  LYS A 218      -9.576  -0.539   7.307  1.00 86.34           H
ATOM   3254  N   VAL A 219      -8.846  -3.211   5.698  1.00 90.46           N
ATOM   3255  CA  VAL A 219      -8.841  -4.572   5.188  1.00 90.46           C
ATOM   3256  C   VAL A 219      -9.712  -4.643   3.932  1.00 90.46           C
ATOM   3257  O   VAL A 219      -9.306  -5.217   2.922  1.00 90.46           O
ATOM   3258  HA  VAL A 219      -7.814  -4.818   4.917  1.00 90.46           H
ATOM   3259  CB  VAL A 219      -9.288  -5.543   6.282  1.00 90.46           C
ATOM   3260  HB  VAL A 219     -10.249  -5.198   6.664  1.00 90.46           H
ATOM   3261  CG1 VAL A 219      -9.485  -6.951   5.718  1.00 90.46           C
ATOM   3262 1HG1 VAL A 219     -10.247  -6.928   4.939  1.00 90.46           H
ATOM   3263 2HG1 VAL A 219      -8.545  -7.308   5.296  1.00 90.46           H
ATOM   3264 3HG1 VAL A 219      -9.802  -7.621   6.517  1.00 90.46           H
ATOM   3265  CG2 VAL A 219      -8.295  -5.552   7.446  1.00 90.46           C
ATOM   3266 1HG2 VAL A 219      -7.314  -5.861   7.084  1.00 90.46           H
ATOM   3267 2HG2 VAL A 219      -8.227  -4.552   7.873  1.00 90.46           H
ATOM   3268 3HG2 VAL A 219      -8.637  -6.251   8.210  1.00 90.46           H
ATOM   3269  HN  VAL A 219      -9.331  -3.086   6.564  1.00 90.46           H
ATOM   3270  N   ILE A 220     -10.894  -4.054   4.036  1.00 90.38           N
ATOM   3271  CA  ILE A 220     -11.876  -4.152   2.970  1.00 90.38           C
ATOM   3272  C   ILE A 220     -11.320  -3.490   1.707  1.00 90.38           C
ATOM   3273  O   ILE A 220     -11.220  -4.127   0.660  1.00 90.38           O
ATOM   3274  HA  ILE A 220     -12.031  -5.211   2.764  1.00 90.38           H
ATOM   3275  CB  ILE A 220     -13.220  -3.578   3.424  1.00 90.38           C
ATOM   3276  HB  ILE A 220     -13.039  -2.603   3.876  1.00 90.38           H
ATOM   3277  CG1 ILE A 220     -13.859  -4.462   4.496  1.00 90.38           C
ATOM   3278 1HG1 ILE A 220     -14.066  -5.449   4.083  1.00 90.38           H
ATOM   3279 2HG1 ILE A 220     -13.160  -4.603   5.321  1.00 90.38           H
ATOM   3280  CG2 ILE A 220     -14.153  -3.357   2.231  1.00 90.38           C
ATOM   3281 1HG2 ILE A 220     -13.692  -2.658   1.534  1.00 90.38           H
ATOM   3282 2HG2 ILE A 220     -14.331  -4.308   1.729  1.00 90.38           H
ATOM   3283 3HG2 ILE A 220     -15.100  -2.949   2.582  1.00 90.38           H
ATOM   3284  CD1 ILE A 220     -15.155  -3.840   5.019  1.00 90.38           C
ATOM   3285 1HD1 ILE A 220     -14.940  -2.863   5.453  1.00 90.38           H
ATOM   3286 2HD1 ILE A 220     -15.860  -3.723   4.196  1.00 90.38           H
ATOM   3287 3HD1 ILE A 220     -15.589  -4.488   5.780  1.00 90.38           H
ATOM   3288  HN  ILE A 220     -11.184  -3.518   4.829  1.00 90.38           H
ATOM   3289  N   LEU A 221     -10.972  -2.219   1.849  1.00 89.48           N
ATOM   3290  CA  LEU A 221     -10.602  -1.412   0.698  1.00 89.48           C
ATOM   3291  C   LEU A 221      -9.158  -1.726   0.303  1.00 89.48           C
ATOM   3292  O   LEU A 221      -8.767  -1.526  -0.846  1.00 89.48           O
ATOM   3293  HA  LEU A 221     -11.255  -1.699  -0.126  1.00 89.48           H
ATOM   3294  CB  LEU A 221     -10.855   0.070   0.980  1.00 89.48           C
ATOM   3295 1HB  LEU A 221     -10.251   0.364   1.839  1.00 89.48           H
ATOM   3296 2HB  LEU A 221     -10.498   0.648   0.127  1.00 89.48           H
ATOM   3297  CG  LEU A 221     -12.308   0.463   1.255  1.00 89.48           C
ATOM   3298  HG  LEU A 221     -12.669  -0.132   2.094  1.00 89.48           H
ATOM   3299  CD1 LEU A 221     -12.410   1.933   1.667  1.00 89.48           C
ATOM   3300 1HD1 LEU A 221     -11.826   2.098   2.572  1.00 89.48           H
ATOM   3301 2HD1 LEU A 221     -12.023   2.562   0.866  1.00 89.48           H
ATOM   3302 3HD1 LEU A 221     -13.453   2.185   1.857  1.00 89.48           H
ATOM   3303  CD2 LEU A 221     -13.199   0.140   0.055  1.00 89.48           C
ATOM   3304 1HD2 LEU A 221     -12.847   0.691  -0.818  1.00 89.48           H
ATOM   3305 2HD2 LEU A 221     -13.159  -0.929  -0.151  1.00 89.48           H
ATOM   3306 3HD2 LEU A 221     -14.226   0.429   0.277  1.00 89.48           H
ATOM   3307  HN  LEU A 221     -10.940  -1.742   2.727  1.00 89.48           H
ATOM   3308  N   GLY A 222      -8.404  -2.212   1.279  1.00 87.80           N
ATOM   3309  CA  GLY A 222      -6.975  -2.405   1.095  1.00 87.80           C
ATOM   3310  C   GLY A 222      -6.691  -3.702   0.334  1.00 87.80           C
ATOM   3311  O   GLY A 222      -5.665  -3.821  -0.334  1.00 87.80           O
ATOM   3312 1HA  GLY A 222      -6.557  -1.560   0.548  1.00 87.80           H
ATOM   3313 2HA  GLY A 222      -6.480  -2.433   2.065  1.00 87.80           H
ATOM   3314  HN  GLY A 222      -8.753  -2.471   2.179  1.00 87.80           H
ATOM   3315  N   PHE A 223      -7.618  -4.640   0.460  1.00 83.27           N
ATOM   3316  CA  PHE A 223      -7.403  -5.979  -0.061  1.00 83.27           C
ATOM   3317  C   PHE A 223      -8.652  -6.496  -0.777  1.00 83.27           C
ATOM   3318  O   PHE A 223      -8.630  -6.722  -1.986  1.00 83.27           O
ATOM   3319  HA  PHE A 223      -6.577  -5.922  -0.770  1.00 83.27           H
ATOM   3320  CB  PHE A 223      -7.107  -6.883   1.138  1.00 83.27           C
ATOM   3321 1HB  PHE A 223      -6.294  -6.446   1.718  1.00 83.27           H
ATOM   3322 2HB  PHE A 223      -7.983  -6.908   1.786  1.00 83.27           H
ATOM   3323  CG  PHE A 223      -6.730  -8.316   0.758  1.00 83.27           C
ATOM   3324  CD1 PHE A 223      -7.571  -9.342   1.057  1.00 83.27           C
ATOM   3325  HD1 PHE A 223      -8.514  -9.144   1.566  1.00 83.27           H
ATOM   3326  CD2 PHE A 223      -5.553  -8.564   0.123  1.00 83.27           C
ATOM   3327  HD2 PHE A 223      -4.879  -7.742  -0.116  1.00 83.27           H
ATOM   3328  CE1 PHE A 223      -7.221 -10.673   0.705  1.00 83.27           C
ATOM   3329  HE1 PHE A 223      -7.895 -11.495   0.944  1.00 83.27           H
ATOM   3330  CE2 PHE A 223      -5.203  -9.895  -0.229  1.00 83.27           C
ATOM   3331  HE2 PHE A 223      -4.260 -10.094  -0.739  1.00 83.27           H
ATOM   3332  CZ  PHE A 223      -6.044 -10.921   0.069  1.00 83.27           C
ATOM   3333  HZ  PHE A 223      -5.776 -11.942  -0.202  1.00 83.27           H
ATOM   3334  HN  PHE A 223      -8.501  -4.497   0.908  1.00 83.27           H
ATOM   3335  N   PHE A 224      -9.712  -6.668  -0.001  1.00 84.61           N
ATOM   3336  CA  PHE A 224     -10.849  -7.453  -0.451  1.00 84.61           C
ATOM   3337  C   PHE A 224     -11.433  -6.882  -1.745  1.00 84.61           C
ATOM   3338  O   PHE A 224     -11.623  -7.610  -2.718  1.00 84.61           O
ATOM   3339  HA  PHE A 224     -10.491  -8.467  -0.632  1.00 84.61           H
ATOM   3340  CB  PHE A 224     -11.909  -7.376   0.650  1.00 84.61           C
ATOM   3341 1HB  PHE A 224     -11.881  -6.383   1.098  1.00 84.61           H
ATOM   3342 2HB  PHE A 224     -12.895  -7.496   0.200  1.00 84.61           H
ATOM   3343  CG  PHE A 224     -11.738  -8.423   1.753  1.00 84.61           C
ATOM   3344  CD1 PHE A 224     -12.114  -9.711   1.532  1.00 84.61           C
ATOM   3345  HD1 PHE A 224     -12.537  -9.998   0.570  1.00 84.61           H
ATOM   3346  CD2 PHE A 224     -11.210  -8.065   2.954  1.00 84.61           C
ATOM   3347  HD2 PHE A 224     -10.908  -7.032   3.131  1.00 84.61           H
ATOM   3348  CE1 PHE A 224     -11.955 -10.682   2.556  1.00 84.61           C
ATOM   3349  HE1 PHE A 224     -12.256 -11.715   2.379  1.00 84.61           H
ATOM   3350  CE2 PHE A 224     -11.051  -9.036   3.978  1.00 84.61           C
ATOM   3351  HE2 PHE A 224     -10.627  -8.749   4.940  1.00 84.61           H
ATOM   3352  CZ  PHE A 224     -11.426 -10.324   3.757  1.00 84.61           C
ATOM   3353  HZ  PHE A 224     -11.304 -11.070   4.543  1.00 84.61           H
ATOM   3354  HN  PHE A 224      -9.801  -6.283   0.917  1.00 84.61           H
ATOM   3355  N   LEU A 225     -11.700  -5.585  -1.714  1.00 89.39           N
ATOM   3356  CA  LEU A 225     -12.309  -4.919  -2.852  1.00 89.39           C
ATOM   3357  C   LEU A 225     -11.394  -5.060  -4.070  1.00 89.39           C
ATOM   3358  O   LEU A 225     -11.815  -5.553  -5.115  1.00 89.39           O
ATOM   3359  HA  LEU A 225     -13.248  -5.430  -3.066  1.00 89.39           H
ATOM   3360  CB  LEU A 225     -12.652  -3.469  -2.505  1.00 89.39           C
ATOM   3361 1HB  LEU A 225     -13.350  -3.472  -1.668  1.00 89.39           H
ATOM   3362 2HB  LEU A 225     -11.744  -2.974  -2.161  1.00 89.39           H
ATOM   3363  CG  LEU A 225     -13.258  -2.634  -3.635  1.00 89.39           C
ATOM   3364  HG  LEU A 225     -12.648  -2.773  -4.527  1.00 89.39           H
ATOM   3365  CD1 LEU A 225     -14.671  -3.112  -3.973  1.00 89.39           C
ATOM   3366 1HD1 LEU A 225     -14.635  -4.155  -4.290  1.00 89.39           H
ATOM   3367 2HD1 LEU A 225     -15.306  -3.022  -3.092  1.00 89.39           H
ATOM   3368 3HD1 LEU A 225     -15.078  -2.502  -4.779  1.00 89.39           H
ATOM   3369  CD2 LEU A 225     -13.224  -1.143  -3.293  1.00 89.39           C
ATOM   3370 1HD2 LEU A 225     -13.796  -0.966  -2.382  1.00 89.39           H
ATOM   3371 2HD2 LEU A 225     -12.192  -0.828  -3.140  1.00 89.39           H
ATOM   3372 3HD2 LEU A 225     -13.661  -0.572  -4.112  1.00 89.39           H
ATOM   3373  HN  LEU A 225     -11.508  -4.993  -0.931  1.00 89.39           H
ATOM   3374  N   PRO A 226     -10.129  -4.630  -3.959  1.00 89.73           N
ATOM   3375  CA  PRO A 226      -9.188  -4.758  -5.074  1.00 89.73           C
ATOM   3376  C   PRO A 226      -9.113  -6.181  -5.605  1.00 89.73           C
ATOM   3377  O   PRO A 226      -9.153  -6.399  -6.815  1.00 89.73           O
ATOM   3378  HA  PRO A 226      -9.524  -4.157  -5.919  1.00 89.73           H
ATOM   3379  CB  PRO A 226      -7.855  -4.303  -4.478  1.00 89.73           C
ATOM   3380 1HB  PRO A 226      -7.288  -5.143  -4.076  1.00 89.73           H
ATOM   3381 2HB  PRO A 226      -7.224  -3.823  -5.226  1.00 89.73           H
ATOM   3382  CG  PRO A 226      -8.272  -3.329  -3.383  1.00 89.73           C
ATOM   3383 1HG  PRO A 226      -7.483  -3.188  -2.644  1.00 89.73           H
ATOM   3384 2HG  PRO A 226      -8.496  -2.341  -3.784  1.00 89.73           H
ATOM   3385  CD  PRO A 226      -9.501  -3.995  -2.786  1.00 89.73           C
ATOM   3386 1HD  PRO A 226      -9.235  -4.730  -2.027  1.00 89.73           H
ATOM   3387 2HD  PRO A 226     -10.161  -3.272  -2.307  1.00 89.73           H
ATOM   3388  N   PHE A 227      -9.004  -7.120  -4.676  1.00 85.94           N
ATOM   3389  CA  PHE A 227      -8.778  -8.509  -5.039  1.00 85.94           C
ATOM   3390  C   PHE A 227      -9.949  -9.058  -5.857  1.00 85.94           C
ATOM   3391  O   PHE A 227      -9.745  -9.702  -6.885  1.00 85.94           O
ATOM   3392  HA  PHE A 227      -7.870  -8.542  -5.641  1.00 85.94           H
ATOM   3393  CB  PHE A 227      -8.667  -9.299  -3.734  1.00 85.94           C
ATOM   3394 1HB  PHE A 227      -7.872  -8.868  -3.127  1.00 85.94           H
ATOM   3395 2HB  PHE A 227      -9.594  -9.187  -3.173  1.00 85.94           H
ATOM   3396  CG  PHE A 227      -8.386 -10.790  -3.932  1.00 85.94           C
ATOM   3397  CD1 PHE A 227      -9.401 -11.691  -3.847  1.00 85.94           C
ATOM   3398  HD1 PHE A 227     -10.415 -11.351  -3.638  1.00 85.94           H
ATOM   3399  CD2 PHE A 227      -7.120 -11.215  -4.193  1.00 85.94           C
ATOM   3400  HD2 PHE A 227      -6.306 -10.493  -4.261  1.00 85.94           H
ATOM   3401  CE1 PHE A 227      -9.140 -13.075  -4.031  1.00 85.94           C
ATOM   3402  HE1 PHE A 227      -9.954 -13.796  -3.963  1.00 85.94           H
ATOM   3403  CE2 PHE A 227      -6.859 -12.599  -4.377  1.00 85.94           C
ATOM   3404  HE2 PHE A 227      -5.845 -12.939  -4.586  1.00 85.94           H
ATOM   3405  CZ  PHE A 227      -7.875 -13.499  -4.292  1.00 85.94           C
ATOM   3406  HZ  PHE A 227      -7.675 -14.561  -4.433  1.00 85.94           H
ATOM   3407  HN  PHE A 227      -9.066  -6.944  -3.694  1.00 85.94           H
ATOM   3408  N   VAL A 228     -11.150  -8.785  -5.369  1.00 91.34           N
ATOM   3409  CA  VAL A 228     -12.352  -9.284  -6.015  1.00 91.34           C
ATOM   3410  C   VAL A 228     -12.418  -8.745  -7.446  1.00 91.34           C
ATOM   3411  O   VAL A 228     -12.704  -9.490  -8.381  1.00 91.34           O
ATOM   3412  HA  VAL A 228     -12.278 -10.370  -6.053  1.00 91.34           H
ATOM   3413  CB  VAL A 228     -13.583  -8.920  -5.183  1.00 91.34           C
ATOM   3414  HB  VAL A 228     -13.542  -7.852  -4.972  1.00 91.34           H
ATOM   3415  CG1 VAL A 228     -14.872  -9.197  -5.960  1.00 91.34           C
ATOM   3416 1HG1 VAL A 228     -14.880  -8.603  -6.873  1.00 91.34           H
ATOM   3417 2HG1 VAL A 228     -14.922 -10.256  -6.215  1.00 91.34           H
ATOM   3418 3HG1 VAL A 228     -15.731  -8.930  -5.345  1.00 91.34           H
ATOM   3419  CG2 VAL A 228     -13.579  -9.663  -3.845  1.00 91.34           C
ATOM   3420 1HG2 VAL A 228     -13.584 -10.738  -4.026  1.00 91.34           H
ATOM   3421 2HG2 VAL A 228     -12.685  -9.394  -3.283  1.00 91.34           H
ATOM   3422 3HG2 VAL A 228     -14.465  -9.387  -3.273  1.00 91.34           H
ATOM   3423  HN  VAL A 228     -11.309  -8.234  -4.549  1.00 91.34           H
ATOM   3424  N   VAL A 229     -12.147  -7.454  -7.571  1.00 90.90           N
ATOM   3425  CA  VAL A 229     -12.236  -6.792  -8.861  1.00 90.90           C
ATOM   3426  C   VAL A 229     -11.201  -7.397  -9.812  1.00 90.90           C
ATOM   3427  O   VAL A 229     -11.510  -7.696 -10.964  1.00 90.90           O
ATOM   3428  HA  VAL A 229     -13.232  -6.983  -9.261  1.00 90.90           H
ATOM   3429  CB  VAL A 229     -12.077  -5.281  -8.687  1.00 90.90           C
ATOM   3430  HB  VAL A 229     -11.153  -5.102  -8.137  1.00 90.90           H
ATOM   3431  CG1 VAL A 229     -11.959  -4.581 -10.042  1.00 90.90           C
ATOM   3432 1HG1 VAL A 229     -11.088  -4.965 -10.575  1.00 90.90           H
ATOM   3433 2HG1 VAL A 229     -12.857  -4.772 -10.629  1.00 90.90           H
ATOM   3434 3HG1 VAL A 229     -11.846  -3.508  -9.889  1.00 90.90           H
ATOM   3435  CG2 VAL A 229     -13.231  -4.698  -7.868  1.00 90.90           C
ATOM   3436 1HG2 VAL A 229     -14.173  -4.894  -8.379  1.00 90.90           H
ATOM   3437 2HG2 VAL A 229     -13.249  -5.164  -6.883  1.00 90.90           H
ATOM   3438 3HG2 VAL A 229     -13.093  -3.623  -7.759  1.00 90.90           H
ATOM   3439  HN  VAL A 229     -11.872  -6.864  -6.812  1.00 90.90           H
ATOM   3440  N   MET A 230      -9.992  -7.558  -9.294  1.00 83.15           N
ATOM   3441  CA  MET A 230      -8.898  -8.079 -10.095  1.00 83.15           C
ATOM   3442  C   MET A 230      -9.179  -9.516 -10.540  1.00 83.15           C
ATOM   3443  O   MET A 230      -8.920  -9.877 -11.686  1.00 83.15           O
ATOM   3444  HA  MET A 230      -8.836  -7.428 -10.967  1.00 83.15           H
ATOM   3445  CB  MET A 230      -7.604  -8.041  -9.279  1.00 83.15           C
ATOM   3446 1HB  MET A 230      -7.780  -8.468  -8.292  1.00 83.15           H
ATOM   3447 2HB  MET A 230      -6.847  -8.658  -9.763  1.00 83.15           H
ATOM   3448  CG  MET A 230      -7.087  -6.608  -9.137  1.00 83.15           C
ATOM   3449 1HG  MET A 230      -6.834  -6.205 -10.117  1.00 83.15           H
ATOM   3450 2HG  MET A 230      -7.868  -5.971  -8.722  1.00 83.15           H
ATOM   3451  SD  MET A 230      -5.651  -6.580  -8.077  1.00 83.15           S
ATOM   3452  CE  MET A 230      -4.412  -7.169  -9.219  1.00 83.15           C
ATOM   3453 1HE  MET A 230      -4.685  -8.165  -9.569  1.00 83.15           H
ATOM   3454 2HE  MET A 230      -4.349  -6.490 -10.069  1.00 83.15           H
ATOM   3455 3HE  MET A 230      -3.446  -7.213  -8.716  1.00 83.15           H
ATOM   3456  HN  MET A 230      -9.756  -7.340  -8.347  1.00 83.15           H
ATOM   3457  N   ALA A 231      -9.707 -10.297  -9.608  1.00 88.94           N
ATOM   3458  CA  ALA A 231      -9.992 -11.696  -9.878  1.00 88.94           C
ATOM   3459  C   ALA A 231     -11.042 -11.793 -10.986  1.00 88.94           C
ATOM   3460  O   ALA A 231     -10.902 -12.592 -11.911  1.00 88.94           O
ATOM   3461  HA  ALA A 231      -9.069 -12.162 -10.222  1.00 88.94           H
ATOM   3462  CB  ALA A 231     -10.441 -12.384  -8.587  1.00 88.94           C
ATOM   3463 1HB  ALA A 231      -9.648 -12.312  -7.843  1.00 88.94           H
ATOM   3464 2HB  ALA A 231     -11.340 -11.896  -8.209  1.00 88.94           H
ATOM   3465 3HB  ALA A 231     -10.655 -13.433  -8.790  1.00 88.94           H
ATOM   3466  HN  ALA A 231      -9.938  -9.989  -8.685  1.00 88.94           H
ATOM   3467  N   CYS A 232     -12.072 -10.969 -10.856  1.00 88.00           N
ATOM   3468  CA  CYS A 232     -13.150 -10.959 -11.830  1.00 88.00           C
ATOM   3469  C   CYS A 232     -12.571 -10.540 -13.183  1.00 88.00           C
ATOM   3470  O   CYS A 232     -12.810 -11.197 -14.195  1.00 88.00           O
ATOM   3471  HA  CYS A 232     -13.541 -11.975 -11.874  1.00 88.00           H
ATOM   3472  CB  CYS A 232     -14.298 -10.047 -11.393  1.00 88.00           C
ATOM   3473 1HB  CYS A 232     -13.909  -9.069 -11.111  1.00 88.00           H
ATOM   3474 2HB  CYS A 232     -14.984  -9.888 -12.225  1.00 88.00           H
ATOM   3475  SG  CYS A 232     -15.190 -10.796  -9.982  1.00 88.00           S
ATOM   3476  HG  CYS A 232     -14.315 -10.425  -9.052  1.00 88.00           H
ATOM   3477  HN  CYS A 232     -12.176 -10.318 -10.104  1.00 88.00           H
ATOM   3478  N   CYS A 233     -11.821  -9.448 -13.157  1.00 86.00           N
ATOM   3479  CA  CYS A 233     -11.264  -8.893 -14.379  1.00 86.00           C
ATOM   3480  C   CYS A 233     -10.456  -9.988 -15.079  1.00 86.00           C
ATOM   3481  O   CYS A 233     -10.589 -10.187 -16.286  1.00 86.00           O
ATOM   3482  HA  CYS A 233     -12.109  -8.582 -14.995  1.00 86.00           H
ATOM   3483  CB  CYS A 233     -10.419  -7.649 -14.102  1.00 86.00           C
ATOM   3484 1HB  CYS A 233      -9.733  -7.841 -13.277  1.00 86.00           H
ATOM   3485 2HB  CYS A 233      -9.810  -7.411 -14.974  1.00 86.00           H
ATOM   3486  SG  CYS A 233     -11.505  -6.233 -13.694  1.00 86.00           S
ATOM   3487  HG  CYS A 233     -11.727  -6.588 -12.432  1.00 86.00           H
ATOM   3488  HN  CYS A 233     -11.592  -8.946 -12.323  1.00 86.00           H
ATOM   3489  N   TYR A 234      -9.636 -10.668 -14.292  1.00 72.33           N
ATOM   3490  CA  TYR A 234      -8.703 -11.637 -14.842  1.00 72.33           C
ATOM   3491  C   TYR A 234      -9.444 -12.839 -15.430  1.00 72.33           C
ATOM   3492  O   TYR A 234      -9.074 -13.344 -16.489  1.00 72.33           O
ATOM   3493  HA  TYR A 234      -8.136 -11.147 -15.633  1.00 72.33           H
ATOM   3494  CB  TYR A 234      -7.843 -12.108 -13.667  1.00 72.33           C
ATOM   3495 1HB  TYR A 234      -7.428 -11.237 -13.161  1.00 72.33           H
ATOM   3496 2HB  TYR A 234      -8.480 -12.622 -12.947  1.00 72.33           H
ATOM   3497  CG  TYR A 234      -6.698 -13.040 -14.069  1.00 72.33           C
ATOM   3498  CD1 TYR A 234      -6.723 -14.367 -13.689  1.00 72.33           C
ATOM   3499  HD1 TYR A 234      -7.558 -14.751 -13.103  1.00 72.33           H
ATOM   3500  CD2 TYR A 234      -5.641 -12.555 -14.811  1.00 72.33           C
ATOM   3501  HD2 TYR A 234      -5.621 -11.507 -15.111  1.00 72.33           H
ATOM   3502  CE1 TYR A 234      -5.645 -15.244 -14.067  1.00 72.33           C
ATOM   3503  HE1 TYR A 234      -5.652 -16.294 -13.773  1.00 72.33           H
ATOM   3504  CE2 TYR A 234      -4.563 -13.432 -15.188  1.00 72.33           C
ATOM   3505  HE2 TYR A 234      -3.722 -13.061 -15.774  1.00 72.33           H
ATOM   3506  CZ  TYR A 234      -4.619 -14.733 -14.798  1.00 72.33           C
ATOM   3507  OH  TYR A 234      -3.601 -15.562 -15.155  1.00 72.33           O
ATOM   3508  HH  TYR A 234      -3.774 -16.484 -14.809  1.00 72.33           H
ATOM   3509  HN  TYR A 234      -9.602 -10.567 -13.298  1.00 72.33           H
ATOM   3510  N   THR A 235     -10.478 -13.263 -14.718  1.00 83.86           N
ATOM   3511  CA  THR A 235     -11.269 -14.403 -15.152  1.00 83.86           C
ATOM   3512  C   THR A 235     -11.807 -14.171 -16.565  1.00 83.86           C
ATOM   3513  O   THR A 235     -11.786 -15.077 -17.398  1.00 83.86           O
ATOM   3514  HA  THR A 235     -10.618 -15.276 -15.197  1.00 83.86           H
ATOM   3515  CB  THR A 235     -12.368 -14.637 -14.114  1.00 83.86           C
ATOM   3516  HB  THR A 235     -13.078 -13.810 -14.105  1.00 83.86           H
ATOM   3517  OG1 THR A 235     -11.658 -14.851 -12.898  1.00 83.86           O
ATOM   3518  HG1 THR A 235     -11.642 -14.009 -12.358  1.00 83.86           H
ATOM   3519  CG2 THR A 235     -13.119 -15.951 -14.343  1.00 83.86           C
ATOM   3520 1HG2 THR A 235     -12.418 -16.784 -14.285  1.00 83.86           H
ATOM   3521 2HG2 THR A 235     -13.584 -15.936 -15.328  1.00 83.86           H
ATOM   3522 3HG2 THR A 235     -13.887 -16.068 -13.579  1.00 83.86           H
ATOM   3523  HN  THR A 235     -10.776 -12.844 -13.861  1.00 83.86           H
ATOM   3524  N   ILE A 236     -12.276 -12.953 -16.793  1.00 82.39           N
ATOM   3525  CA  ILE A 236     -12.864 -12.605 -18.076  1.00 82.39           C
ATOM   3526  C   ILE A 236     -11.758 -12.505 -19.128  1.00 82.39           C
ATOM   3527  O   ILE A 236     -11.958 -12.881 -20.282  1.00 82.39           O
ATOM   3528  HA  ILE A 236     -13.536 -13.416 -18.358  1.00 82.39           H
ATOM   3529  CB  ILE A 236     -13.711 -11.338 -17.951  1.00 82.39           C
ATOM   3530  HB  ILE A 236     -13.053 -10.512 -17.680  1.00 82.39           H
ATOM   3531  CG1 ILE A 236     -14.745 -11.477 -16.832  1.00 82.39           C
ATOM   3532 1HG1 ILE A 236     -15.551 -12.136 -17.157  1.00 82.39           H
ATOM   3533 2HG1 ILE A 236     -14.284 -11.944 -15.962  1.00 82.39           H
ATOM   3534  CG2 ILE A 236     -14.360 -10.977 -19.289  1.00 82.39           C
ATOM   3535 1HG2 ILE A 236     -13.583 -10.807 -20.035  1.00 82.39           H
ATOM   3536 2HG2 ILE A 236     -15.001 -11.796 -19.614  1.00 82.39           H
ATOM   3537 3HG2 ILE A 236     -14.956 -10.073 -19.172  1.00 82.39           H
ATOM   3538  CD1 ILE A 236     -15.319 -10.114 -16.443  1.00 82.39           C
ATOM   3539 1HD1 ILE A 236     -14.514  -9.466 -16.095  1.00 82.39           H
ATOM   3540 2HD1 ILE A 236     -15.801  -9.661 -17.309  1.00 82.39           H
ATOM   3541 3HD1 ILE A 236     -16.051 -10.242 -15.645  1.00 82.39           H
ATOM   3542  HN  ILE A 236     -12.260 -12.213 -16.122  1.00 82.39           H
ATOM   3543  N   ILE A 237     -10.615 -11.995 -18.692  1.00 77.95           N
ATOM   3544  CA  ILE A 237      -9.467 -11.868 -19.575  1.00 77.95           C
ATOM   3545  C   ILE A 237      -9.091 -13.249 -20.116  1.00 77.95           C
ATOM   3546  O   ILE A 237      -8.933 -13.424 -21.323  1.00 77.95           O
ATOM   3547  HA  ILE A 237      -9.767 -11.239 -20.413  1.00 77.95           H
ATOM   3548  CB  ILE A 237      -8.319 -11.153 -18.860  1.00 77.95           C
ATOM   3549  HB  ILE A 237      -8.248 -11.549 -17.847  1.00 77.95           H
ATOM   3550  CG1 ILE A 237      -8.596  -9.653 -18.741  1.00 77.95           C
ATOM   3551 1HG1 ILE A 237      -8.477  -9.179 -19.715  1.00 77.95           H
ATOM   3552 2HG1 ILE A 237      -9.630  -9.494 -18.433  1.00 77.95           H
ATOM   3553  CG2 ILE A 237      -6.983 -11.436 -19.551  1.00 77.95           C
ATOM   3554 1HG2 ILE A 237      -6.788 -12.508 -19.540  1.00 77.95           H
ATOM   3555 2HG2 ILE A 237      -7.026 -11.085 -20.582  1.00 77.95           H
ATOM   3556 3HG2 ILE A 237      -6.184 -10.916 -19.023  1.00 77.95           H
ATOM   3557  CD1 ILE A 237      -7.651  -9.000 -17.730  1.00 77.95           C
ATOM   3558 1HD1 ILE A 237      -7.790  -9.460 -16.752  1.00 77.95           H
ATOM   3559 2HD1 ILE A 237      -6.620  -9.140 -18.054  1.00 77.95           H
ATOM   3560 3HD1 ILE A 237      -7.870  -7.934 -17.665  1.00 77.95           H
ATOM   3561  HN  ILE A 237     -10.467 -11.673 -17.758  1.00 77.95           H
ATOM   3562  N   ILE A 238      -8.957 -14.193 -19.197  1.00 76.32           N
ATOM   3563  CA  ILE A 238      -8.590 -15.550 -19.566  1.00 76.32           C
ATOM   3564  C   ILE A 238      -9.611 -16.095 -20.567  1.00 76.32           C
ATOM   3565  O   ILE A 238      -9.237 -16.653 -21.598  1.00 76.32           O
ATOM   3566  HA  ILE A 238      -7.617 -15.504 -20.055  1.00 76.32           H
ATOM   3567  CB  ILE A 238      -8.429 -16.420 -18.317  1.00 76.32           C
ATOM   3568  HB  ILE A 238      -9.296 -16.260 -17.676  1.00 76.32           H
ATOM   3569  CG1 ILE A 238      -7.193 -16.007 -17.517  1.00 76.32           C
ATOM   3570 1HG1 ILE A 238      -6.293 -16.218 -18.096  1.00 76.32           H
ATOM   3571 2HG1 ILE A 238      -7.212 -14.931 -17.340  1.00 76.32           H
ATOM   3572  CG2 ILE A 238      -8.405 -17.905 -18.683  1.00 76.32           C
ATOM   3573 1HG2 ILE A 238      -9.339 -18.173 -19.178  1.00 76.32           H
ATOM   3574 2HG2 ILE A 238      -7.570 -18.100 -19.356  1.00 76.32           H
ATOM   3575 3HG2 ILE A 238      -8.290 -18.501 -17.778  1.00 76.32           H
ATOM   3576  CD1 ILE A 238      -7.131 -16.748 -16.180  1.00 76.32           C
ATOM   3577 1HD1 ILE A 238      -8.021 -16.516 -15.595  1.00 76.32           H
ATOM   3578 2HD1 ILE A 238      -7.087 -17.822 -16.363  1.00 76.32           H
ATOM   3579 3HD1 ILE A 238      -6.243 -16.436 -15.632  1.00 76.32           H
ATOM   3580  HN  ILE A 238      -9.094 -14.044 -18.218  1.00 76.32           H
ATOM   3581  N   HIS A 239     -10.879 -15.913 -20.230  1.00 76.74           N
ATOM   3582  CA  HIS A 239     -11.953 -16.504 -21.010  1.00 76.74           C
ATOM   3583  C   HIS A 239     -11.888 -15.983 -22.448  1.00 76.74           C
ATOM   3584  O   HIS A 239     -12.000 -16.757 -23.397  1.00 76.74           O
ATOM   3585  HA  HIS A 239     -11.782 -17.580 -21.015  1.00 76.74           H
ATOM   3586  CB  HIS A 239     -13.309 -16.250 -20.348  1.00 76.74           C
ATOM   3587 1HB  HIS A 239     -13.242 -16.515 -19.293  1.00 76.74           H
ATOM   3588 2HB  HIS A 239     -13.530 -15.184 -20.395  1.00 76.74           H
ATOM   3589  CG  HIS A 239     -14.450 -17.015 -20.973  1.00 76.74           C
ATOM   3590  ND1 HIS A 239     -14.611 -18.381 -20.819  1.00 76.74           N
ATOM   3591  HD1 HIS A 239     -14.010 -18.985 -20.296  1.00 76.74           H
ATOM   3592  CD2 HIS A 239     -15.486 -16.591 -21.754  1.00 76.74           C
ATOM   3593  HD2 HIS A 239     -15.665 -15.564 -22.073  1.00 76.74           H
ATOM   3594  CE1 HIS A 239     -15.696 -18.752 -21.482  1.00 76.74           C
ATOM   3595  HE1 HIS A 239     -16.089 -19.766 -21.553  1.00 76.74           H
ATOM   3596  NE2 HIS A 239     -16.237 -17.641 -22.062  1.00 76.74           N
ATOM   3597  HN  HIS A 239     -11.176 -15.376 -19.441  1.00 76.74           H
ATOM   3598  N   THR A 240     -11.709 -14.676 -22.562  1.00 77.73           N
ATOM   3599  CA  THR A 240     -11.682 -14.035 -23.866  1.00 77.73           C
ATOM   3600  C   THR A 240     -10.428 -14.451 -24.639  1.00 77.73           C
ATOM   3601  O   THR A 240     -10.446 -14.521 -25.867  1.00 77.73           O
ATOM   3602  HA  THR A 240     -12.541 -14.385 -24.439  1.00 77.73           H
ATOM   3603  CB  THR A 240     -11.791 -12.524 -23.654  1.00 77.73           C
ATOM   3604  HB  THR A 240     -11.593 -11.985 -24.580  1.00 77.73           H
ATOM   3605  OG1 THR A 240     -10.889 -12.258 -22.583  1.00 77.73           O
ATOM   3606  HG1 THR A 240      -9.969 -12.565 -22.827  1.00 77.73           H
ATOM   3607  CG2 THR A 240     -13.156 -12.107 -23.103  1.00 77.73           C
ATOM   3608 1HG2 THR A 240     -13.325 -12.595 -22.142  1.00 77.73           H
ATOM   3609 2HG2 THR A 240     -13.937 -12.405 -23.803  1.00 77.73           H
ATOM   3610 3HG2 THR A 240     -13.180 -11.026 -22.971  1.00 77.73           H
ATOM   3611  HN  THR A 240     -11.584 -14.058 -21.786  1.00 77.73           H
ATOM   3612  N   LEU A 241      -9.370 -14.718 -23.887  1.00 72.74           N
ATOM   3613  CA  LEU A 241      -8.096 -15.072 -24.488  1.00 72.74           C
ATOM   3614  C   LEU A 241      -8.159 -16.515 -24.993  1.00 72.74           C
ATOM   3615  O   LEU A 241      -7.597 -16.835 -26.040  1.00 72.74           O
ATOM   3616  HA  LEU A 241      -7.943 -14.413 -25.343  1.00 72.74           H
ATOM   3617  CB  LEU A 241      -6.950 -14.814 -23.507  1.00 72.74           C
ATOM   3618 1HB  LEU A 241      -7.247 -15.187 -22.526  1.00 72.74           H
ATOM   3619 2HB  LEU A 241      -6.088 -15.401 -23.823  1.00 72.74           H
ATOM   3620  CG  LEU A 241      -6.513 -13.356 -23.355  1.00 72.74           C
ATOM   3621  HG  LEU A 241      -7.397 -12.754 -23.144  1.00 72.74           H
ATOM   3622  CD1 LEU A 241      -5.559 -13.190 -22.170  1.00 72.74           C
ATOM   3623 1HD1 LEU A 241      -6.061 -13.501 -21.254  1.00 72.74           H
ATOM   3624 2HD1 LEU A 241      -4.674 -13.806 -22.327  1.00 72.74           H
ATOM   3625 3HD1 LEU A 241      -5.264 -12.144 -22.086  1.00 72.74           H
ATOM   3626  CD2 LEU A 241      -5.907 -12.827 -24.657  1.00 72.74           C
ATOM   3627 1HD2 LEU A 241      -5.037 -13.428 -24.923  1.00 72.74           H
ATOM   3628 2HD2 LEU A 241      -6.648 -12.889 -25.454  1.00 72.74           H
ATOM   3629 3HD2 LEU A 241      -5.604 -11.789 -24.522  1.00 72.74           H
ATOM   3630  HN  LEU A 241      -9.374 -14.694 -22.887  1.00 72.74           H
ATOM   3631  N   ILE A 242      -8.848 -17.347 -24.226  1.00 74.67           N
ATOM   3632  CA  ILE A 242      -9.056 -18.730 -24.621  1.00 74.67           C
ATOM   3633  C   ILE A 242      -9.844 -18.769 -25.932  1.00 74.67           C
ATOM   3634  O   ILE A 242      -9.548 -19.572 -26.815  1.00 74.67           O
ATOM   3635  HA  ILE A 242      -8.074 -19.171 -24.796  1.00 74.67           H
ATOM   3636  CB  ILE A 242      -9.711 -19.519 -23.486  1.00 74.67           C
ATOM   3637  HB  ILE A 242     -10.555 -18.940 -23.111  1.00 74.67           H
ATOM   3638  CG1 ILE A 242      -8.740 -19.709 -22.318  1.00 74.67           C
ATOM   3639 1HG1 ILE A 242      -7.942 -20.390 -22.612  1.00 74.67           H
ATOM   3640 2HG1 ILE A 242      -8.271 -18.756 -22.072  1.00 74.67           H
ATOM   3641  CG2 ILE A 242     -10.266 -20.851 -23.992  1.00 74.67           C
ATOM   3642 1HG2 ILE A 242     -11.012 -20.664 -24.764  1.00 74.67           H
ATOM   3643 2HG2 ILE A 242      -9.454 -21.448 -24.409  1.00 74.67           H
ATOM   3644 3HG2 ILE A 242     -10.726 -21.392 -23.165  1.00 74.67           H
ATOM   3645  CD1 ILE A 242      -9.463 -20.261 -21.088  1.00 74.67           C
ATOM   3646 1HD1 ILE A 242     -10.244 -19.565 -20.783  1.00 74.67           H
ATOM   3647 2HD1 ILE A 242      -9.910 -21.225 -21.332  1.00 74.67           H
ATOM   3648 3HD1 ILE A 242      -8.750 -20.387 -20.274  1.00 74.67           H
ATOM   3649  HN  ILE A 242      -9.259 -17.091 -23.352  1.00 74.67           H
ATOM   3650  N   GLN A 243     -10.833 -17.891 -26.016  1.00 70.09           N
ATOM   3651  CA  GLN A 243     -11.653 -17.800 -27.213  1.00 70.09           C
ATOM   3652  C   GLN A 243     -10.829 -17.252 -28.380  1.00 70.09           C
ATOM   3653  O   GLN A 243     -11.031 -17.648 -29.527  1.00 70.09           O
ATOM   3654  HA  GLN A 243     -11.966 -18.822 -27.428  1.00 70.09           H
ATOM   3655  CB  GLN A 243     -12.892 -16.938 -26.964  1.00 70.09           C
ATOM   3656 1HB  GLN A 243     -12.596 -15.991 -26.513  1.00 70.09           H
ATOM   3657 2HB  GLN A 243     -13.372 -16.702 -27.914  1.00 70.09           H
ATOM   3658  CG  GLN A 243     -13.885 -17.657 -26.049  1.00 70.09           C
ATOM   3659 1HG  GLN A 243     -14.136 -18.630 -26.472  1.00 70.09           H
ATOM   3660 2HG  GLN A 243     -13.424 -17.840 -25.079  1.00 70.09           H
ATOM   3661  CD  GLN A 243     -15.160 -16.830 -25.866  1.00 70.09           C
ATOM   3662  OE1 GLN A 243     -15.262 -15.695 -26.301  1.00 70.09           O
ATOM   3663  NE2 GLN A 243     -16.123 -17.461 -25.200  1.00 70.09           N
ATOM   3664 1HE2 GLN A 243     -15.975 -18.393 -24.870  1.00 70.09           H
ATOM   3665 2HE2 GLN A 243     -16.995 -17.003 -25.030  1.00 70.09           H
ATOM   3666  HN  GLN A 243     -11.077 -17.251 -25.287  1.00 70.09           H
ATOM   3667  N   ALA A 244      -9.918 -16.349 -28.047  1.00 70.99           N
ATOM   3668  CA  ALA A 244      -9.041 -15.766 -29.049  1.00 70.99           C
ATOM   3669  C   ALA A 244      -7.900 -16.740 -29.350  1.00 70.99           C
ATOM   3670  O   ALA A 244      -6.815 -16.625 -28.783  1.00 70.99           O
ATOM   3671  HA  ALA A 244      -9.628 -15.615 -29.955  1.00 70.99           H
ATOM   3672  CB  ALA A 244      -8.535 -14.409 -28.556  1.00 70.99           C
ATOM   3673 1HB  ALA A 244      -9.382 -13.745 -28.385  1.00 70.99           H
ATOM   3674 2HB  ALA A 244      -7.984 -14.543 -27.625  1.00 70.99           H
ATOM   3675 3HB  ALA A 244      -7.877 -13.972 -29.308  1.00 70.99           H
ATOM   3676  HN  ALA A 244      -9.775 -16.017 -27.115  1.00 70.99           H
ATOM   3677  N   LYS A 245      -8.185 -17.677 -30.243  1.00 58.93           N
ATOM   3678  CA  LYS A 245      -7.206 -18.686 -30.607  1.00 58.93           C
ATOM   3679  C   LYS A 245      -5.928 -17.999 -31.093  1.00 58.93           C
ATOM   3680  O   LYS A 245      -4.971 -18.665 -31.484  1.00 58.93           O
ATOM   3681  HA  LYS A 245      -6.971 -19.254 -29.706  1.00 58.93           H
ATOM   3682  CB  LYS A 245      -7.799 -19.669 -31.619  1.00 58.93           C
ATOM   3683 1HB  LYS A 245      -8.320 -19.119 -32.403  1.00 58.93           H
ATOM   3684 2HB  LYS A 245      -6.997 -20.228 -32.102  1.00 58.93           H
ATOM   3685  CG  LYS A 245      -8.767 -20.639 -30.939  1.00 58.93           C
ATOM   3686 1HG  LYS A 245      -8.290 -21.080 -30.063  1.00 58.93           H
ATOM   3687 2HG  LYS A 245      -9.643 -20.095 -30.585  1.00 58.93           H
ATOM   3688  CD  LYS A 245      -9.201 -21.746 -31.902  1.00 58.93           C
ATOM   3689 1HD  LYS A 245      -9.784 -21.316 -32.716  1.00 58.93           H
ATOM   3690 2HD  LYS A 245      -8.321 -22.208 -32.350  1.00 58.93           H
ATOM   3691  CE  LYS A 245     -10.030 -22.808 -31.178  1.00 58.93           C
ATOM   3692 1HE  LYS A 245      -9.482 -23.177 -30.311  1.00 58.93           H
ATOM   3693 2HE  LYS A 245     -10.954 -22.365 -30.806  1.00 58.93           H
ATOM   3694  NZ  LYS A 245     -10.344 -23.931 -32.090  1.00 58.93           N
ATOM   3695 1HZ  LYS A 245     -10.891 -24.626 -31.594  1.00 58.93           H
ATOM   3696 2HZ  LYS A 245     -10.873 -23.585 -32.882  1.00 58.93           H
ATOM   3697 3HZ  LYS A 245      -9.481 -24.351 -32.417  1.00 58.93           H
ATOM   3698  HN  LYS A 245      -9.065 -17.753 -30.713  1.00 58.93           H
ATOM   3699  N   LYS A 246      -5.955 -16.675 -31.054  1.00 52.21           N
ATOM   3700  CA  LYS A 246      -4.879 -15.887 -31.629  1.00 52.21           C
ATOM   3701  C   LYS A 246      -3.679 -15.899 -30.680  1.00 52.21           C
ATOM   3702  O   LYS A 246      -3.768 -15.408 -29.555  1.00 52.21           O
ATOM   3703  HA  LYS A 246      -4.585 -16.368 -32.563  1.00 52.21           H
ATOM   3704  CB  LYS A 246      -5.371 -14.481 -31.980  1.00 52.21           C
ATOM   3705 1HB  LYS A 246      -5.950 -14.077 -31.149  1.00 52.21           H
ATOM   3706 2HB  LYS A 246      -4.518 -13.819 -32.125  1.00 52.21           H
ATOM   3707  CG  LYS A 246      -6.231 -14.501 -33.246  1.00 52.21           C
ATOM   3708 1HG  LYS A 246      -5.747 -15.113 -34.008  1.00 52.21           H
ATOM   3709 2HG  LYS A 246      -7.193 -14.964 -33.029  1.00 52.21           H
ATOM   3710  CD  LYS A 246      -6.448 -13.086 -33.783  1.00 52.21           C
ATOM   3711 1HD  LYS A 246      -7.035 -12.508 -33.068  1.00 52.21           H
ATOM   3712 2HD  LYS A 246      -5.488 -12.581 -33.889  1.00 52.21           H
ATOM   3713  CE  LYS A 246      -7.167 -13.116 -35.134  1.00 52.21           C
ATOM   3714 1HE  LYS A 246      -6.656 -13.803 -35.808  1.00 52.21           H
ATOM   3715 2HE  LYS A 246      -8.182 -13.492 -35.004  1.00 52.21           H
ATOM   3716  NZ  LYS A 246      -7.205 -11.763 -35.731  1.00 52.21           N
ATOM   3717 1HZ  LYS A 246      -7.701 -11.797 -36.615  1.00 52.21           H
ATOM   3718 2HZ  LYS A 246      -7.682 -11.128 -35.100  1.00 52.21           H
ATOM   3719 3HZ  LYS A 246      -6.258 -11.435 -35.887  1.00 52.21           H
ATOM   3720  HN  LYS A 246      -6.693 -16.143 -30.639  1.00 52.21           H
ATOM   3721  N   SER A 247      -2.584 -16.464 -31.167  1.00 55.15           N
ATOM   3722  CA  SER A 247      -1.400 -16.634 -30.343  1.00 55.15           C
ATOM   3723  C   SER A 247      -1.017 -15.302 -29.695  1.00 55.15           C
ATOM   3724  O   SER A 247      -0.714 -15.252 -28.504  1.00 55.15           O
ATOM   3725  HA  SER A 247      -1.679 -17.364 -29.583  1.00 55.15           H
ATOM   3726  CB  SER A 247      -0.230 -17.179 -31.166  1.00 55.15           C
ATOM   3727 1HB  SER A 247      -0.347 -18.255 -31.293  1.00 55.15           H
ATOM   3728 2HB  SER A 247      -0.251 -16.737 -32.162  1.00 55.15           H
ATOM   3729  OG  SER A 247       1.027 -16.907 -30.553  1.00 55.15           O
ATOM   3730  HG  SER A 247       1.769 -17.253 -31.126  1.00 55.15           H
ATOM   3731  HN  SER A 247      -2.500 -16.803 -32.104  1.00 55.15           H
ATOM   3732  N   SER A 248      -1.045 -14.256 -30.507  1.00 56.42           N
ATOM   3733  CA  SER A 248      -0.399 -13.007 -30.141  1.00 56.42           C
ATOM   3734  C   SER A 248      -0.857 -12.570 -28.748  1.00 56.42           C
ATOM   3735  O   SER A 248      -0.113 -11.908 -28.026  1.00 56.42           O
ATOM   3736  HA  SER A 248       0.669 -13.223 -30.143  1.00 56.42           H
ATOM   3737  CB  SER A 248      -0.699 -11.911 -31.166  1.00 56.42           C
ATOM   3738 1HB  SER A 248      -0.298 -12.203 -32.137  1.00 56.42           H
ATOM   3739 2HB  SER A 248      -1.778 -11.809 -31.284  1.00 56.42           H
ATOM   3740  OG  SER A 248      -0.144 -10.656 -30.783  1.00 56.42           O
ATOM   3741  HG  SER A 248      -0.343  -9.966 -31.479  1.00 56.42           H
ATOM   3742  HN  SER A 248      -1.497 -14.252 -31.399  1.00 56.42           H
ATOM   3743  N   LYS A 249      -2.079 -12.958 -28.412  1.00 52.58           N
ATOM   3744  CA  LYS A 249      -2.703 -12.489 -27.187  1.00 52.58           C
ATOM   3745  C   LYS A 249      -2.067 -13.201 -25.991  1.00 52.58           C
ATOM   3746  O   LYS A 249      -2.221 -12.765 -24.851  1.00 52.58           O
ATOM   3747  HA  LYS A 249      -2.497 -11.422 -27.103  1.00 52.58           H
ATOM   3748  CB  LYS A 249      -4.222 -12.652 -27.263  1.00 52.58           C
ATOM   3749 1HB  LYS A 249      -4.467 -13.655 -27.613  1.00 52.58           H
ATOM   3750 2HB  LYS A 249      -4.653 -12.548 -26.268  1.00 52.58           H
ATOM   3751  CG  LYS A 249      -4.839 -11.614 -28.203  1.00 52.58           C
ATOM   3752 1HG  LYS A 249      -4.469 -10.621 -27.945  1.00 52.58           H
ATOM   3753 2HG  LYS A 249      -4.526 -11.814 -29.228  1.00 52.58           H
ATOM   3754  CD  LYS A 249      -6.366 -11.634 -28.116  1.00 52.58           C
ATOM   3755 1HD  LYS A 249      -6.743 -12.582 -28.500  1.00 52.58           H
ATOM   3756 2HD  LYS A 249      -6.676 -11.567 -27.073  1.00 52.58           H
ATOM   3757  CE  LYS A 249      -6.976 -10.478 -28.911  1.00 52.58           C
ATOM   3758 1HE  LYS A 249      -6.503  -9.539 -28.620  1.00 52.58           H
ATOM   3759 2HE  LYS A 249      -6.780 -10.616 -29.974  1.00 52.58           H
ATOM   3760  NZ  LYS A 249      -8.435 -10.399 -28.675  1.00 52.58           N
ATOM   3761 1HZ  LYS A 249      -8.824  -9.635 -29.217  1.00 52.58           H
ATOM   3762 2HZ  LYS A 249      -8.870 -11.270 -28.957  1.00 52.58           H
ATOM   3763 3HZ  LYS A 249      -8.609 -10.238 -27.689  1.00 52.58           H
ATOM   3764  HN  LYS A 249      -2.638 -13.580 -28.960  1.00 52.58           H
ATOM   3765  N   HIS A 250      -1.367 -14.285 -26.292  1.00 51.63           N
ATOM   3766  CA  HIS A 250      -0.838 -15.147 -25.249  1.00 51.63           C
ATOM   3767  C   HIS A 250       0.244 -14.401 -24.466  1.00 51.63           C
ATOM   3768  O   HIS A 250       0.355 -14.557 -23.251  1.00 51.63           O
ATOM   3769  HA  HIS A 250      -1.668 -15.374 -24.580  1.00 51.63           H
ATOM   3770  CB  HIS A 250      -0.339 -16.468 -25.838  1.00 51.63           C
ATOM   3771 1HB  HIS A 250       0.024 -16.289 -26.850  1.00 51.63           H
ATOM   3772 2HB  HIS A 250       0.511 -16.818 -25.252  1.00 51.63           H
ATOM   3773  CG  HIS A 250      -1.385 -17.556 -25.879  1.00 51.63           C
ATOM   3774  ND1 HIS A 250      -2.291 -17.764 -24.854  1.00 51.63           N
ATOM   3775  HD1 HIS A 250      -2.348 -17.235 -24.007  1.00 51.63           H
ATOM   3776  CD2 HIS A 250      -1.661 -18.493 -26.832  1.00 51.63           C
ATOM   3777  HD2 HIS A 250      -1.133 -18.613 -27.778  1.00 51.63           H
ATOM   3778  CE1 HIS A 250      -3.071 -18.783 -25.185  1.00 51.63           C
ATOM   3779  HE1 HIS A 250      -3.884 -19.190 -24.583  1.00 51.63           H
ATOM   3780  NE2 HIS A 250      -2.678 -19.234 -26.411  1.00 51.63           N
ATOM   3781  HN  HIS A 250      -1.160 -14.576 -27.226  1.00 51.63           H
ATOM   3782  N   LYS A 251       1.015 -13.606 -25.194  1.00 54.93           N
ATOM   3783  CA  LYS A 251       2.118 -12.877 -24.592  1.00 54.93           C
ATOM   3784  C   LYS A 251       1.566 -11.860 -23.592  1.00 54.93           C
ATOM   3785  O   LYS A 251       2.072 -11.743 -22.477  1.00 54.93           O
ATOM   3786  HA  LYS A 251       2.729 -13.599 -24.050  1.00 54.93           H
ATOM   3787  CB  LYS A 251       3.004 -12.257 -25.675  1.00 54.93           C
ATOM   3788 1HB  LYS A 251       2.381 -11.814 -26.451  1.00 54.93           H
ATOM   3789 2HB  LYS A 251       3.598 -11.451 -25.245  1.00 54.93           H
ATOM   3790  CG  LYS A 251       3.930 -13.307 -26.293  1.00 54.93           C
ATOM   3791 1HG  LYS A 251       4.530 -13.774 -25.511  1.00 54.93           H
ATOM   3792 2HG  LYS A 251       3.335 -14.096 -26.753  1.00 54.93           H
ATOM   3793  CD  LYS A 251       4.850 -12.677 -27.341  1.00 54.93           C
ATOM   3794 1HD  LYS A 251       4.253 -12.275 -28.159  1.00 54.93           H
ATOM   3795 2HD  LYS A 251       5.391 -11.840 -26.899  1.00 54.93           H
ATOM   3796  CE  LYS A 251       5.845 -13.705 -27.885  1.00 54.93           C
ATOM   3797 1HE  LYS A 251       6.607 -13.914 -27.135  1.00 54.93           H
ATOM   3798 2HE  LYS A 251       5.332 -14.644 -28.089  1.00 54.93           H
ATOM   3799  NZ  LYS A 251       6.483 -13.203 -29.122  1.00 54.93           N
ATOM   3800 1HZ  LYS A 251       7.143 -13.892 -29.465  1.00 54.93           H
ATOM   3801 2HZ  LYS A 251       5.772 -13.037 -29.826  1.00 54.93           H
ATOM   3802 3HZ  LYS A 251       6.971 -12.336 -28.924  1.00 54.93           H
ATOM   3803  HN  LYS A 251       0.895 -13.456 -26.176  1.00 54.93           H
ATOM   3804  N   ALA A 252       0.536 -11.149 -24.027  1.00 61.64           N
ATOM   3805  CA  ALA A 252      -0.071 -10.124 -23.194  1.00 61.64           C
ATOM   3806  C   ALA A 252      -0.632 -10.771 -21.926  1.00 61.64           C
ATOM   3807  O   ALA A 252      -0.674 -10.141 -20.870  1.00 61.64           O
ATOM   3808  HA  ALA A 252       0.710  -9.417 -22.916  1.00 61.64           H
ATOM   3809  CB  ALA A 252      -1.144  -9.384 -23.995  1.00 61.64           C
ATOM   3810 1HB  ALA A 252      -0.688  -8.919 -24.869  1.00 61.64           H
ATOM   3811 2HB  ALA A 252      -1.909 -10.091 -24.317  1.00 61.64           H
ATOM   3812 3HB  ALA A 252      -1.599  -8.616 -23.370  1.00 61.64           H
ATOM   3813  HN  ALA A 252       0.118 -11.263 -24.928  1.00 61.64           H
ATOM   3814  N   LEU A 253      -1.050 -12.020 -22.072  1.00 61.52           N
ATOM   3815  CA  LEU A 253      -1.613 -12.756 -20.953  1.00 61.52           C
ATOM   3816  C   LEU A 253      -0.516 -13.022 -19.920  1.00 61.52           C
ATOM   3817  O   LEU A 253      -0.656 -12.660 -18.752  1.00 61.52           O
ATOM   3818  HA  LEU A 253      -2.372 -12.123 -20.494  1.00 61.52           H
ATOM   3819  CB  LEU A 253      -2.316 -14.023 -21.444  1.00 61.52           C
ATOM   3820 1HB  LEU A 253      -3.012 -13.744 -22.235  1.00 61.52           H
ATOM   3821 2HB  LEU A 253      -1.569 -14.678 -21.893  1.00 61.52           H
ATOM   3822  CG  LEU A 253      -3.082 -14.818 -20.385  1.00 61.52           C
ATOM   3823  HG  LEU A 253      -2.394 -15.061 -19.576  1.00 61.52           H
ATOM   3824  CD1 LEU A 253      -4.212 -13.982 -19.783  1.00 61.52           C
ATOM   3825 1HD1 LEU A 253      -3.795 -13.090 -19.315  1.00 61.52           H
ATOM   3826 2HD1 LEU A 253      -4.907 -13.688 -20.570  1.00 61.52           H
ATOM   3827 3HD1 LEU A 253      -4.741 -14.571 -19.033  1.00 61.52           H
ATOM   3828  CD2 LEU A 253      -3.591 -16.143 -20.957  1.00 61.52           C
ATOM   3829 1HD2 LEU A 253      -4.259 -15.944 -21.796  1.00 61.52           H
ATOM   3830 2HD2 LEU A 253      -2.746 -16.740 -21.299  1.00 61.52           H
ATOM   3831 3HD2 LEU A 253      -4.132 -16.688 -20.184  1.00 61.52           H
ATOM   3832  HN  LEU A 253      -1.008 -12.526 -22.933  1.00 61.52           H
ATOM   3833  N   LYS A 254       0.551 -13.654 -20.386  1.00 60.06           N
ATOM   3834  CA  LYS A 254       1.619 -14.078 -19.496  1.00 60.06           C
ATOM   3835  C   LYS A 254       2.032 -12.903 -18.607  1.00 60.06           C
ATOM   3836  O   LYS A 254       2.173 -13.058 -17.395  1.00 60.06           O
ATOM   3837  HA  LYS A 254       1.220 -14.868 -18.861  1.00 60.06           H
ATOM   3838  CB  LYS A 254       2.776 -14.680 -20.296  1.00 60.06           C
ATOM   3839 1HB  LYS A 254       2.940 -14.096 -21.202  1.00 60.06           H
ATOM   3840 2HB  LYS A 254       3.694 -14.625 -19.712  1.00 60.06           H
ATOM   3841  CG  LYS A 254       2.487 -16.136 -20.666  1.00 60.06           C
ATOM   3842 1HG  LYS A 254       2.222 -16.697 -19.770  1.00 60.06           H
ATOM   3843 2HG  LYS A 254       1.627 -16.181 -21.336  1.00 60.06           H
ATOM   3844  CD  LYS A 254       3.699 -16.782 -21.340  1.00 60.06           C
ATOM   3845 1HD  LYS A 254       3.937 -16.246 -22.259  1.00 60.06           H
ATOM   3846 2HD  LYS A 254       4.569 -16.698 -20.688  1.00 60.06           H
ATOM   3847  CE  LYS A 254       3.431 -18.255 -21.656  1.00 60.06           C
ATOM   3848 1HE  LYS A 254       3.150 -18.783 -20.745  1.00 60.06           H
ATOM   3849 2HE  LYS A 254       2.591 -18.338 -22.345  1.00 60.06           H
ATOM   3850  NZ  LYS A 254       4.632 -18.884 -22.251  1.00 60.06           N
ATOM   3851 1HZ  LYS A 254       4.430 -19.852 -22.474  1.00 60.06           H
ATOM   3852 2HZ  LYS A 254       4.889 -18.388 -23.097  1.00 60.06           H
ATOM   3853 3HZ  LYS A 254       5.399 -18.842 -21.588  1.00 60.06           H
ATOM   3854  HN  LYS A 254       0.693 -13.875 -21.351  1.00 60.06           H
ATOM   3855  N   VAL A 255       2.214 -11.756 -19.243  1.00 59.23           N
ATOM   3856  CA  VAL A 255       2.624 -10.560 -18.527  1.00 59.23           C
ATOM   3857  C   VAL A 255       1.639 -10.290 -17.388  1.00 59.23           C
ATOM   3858  O   VAL A 255       2.046 -10.093 -16.244  1.00 59.23           O
ATOM   3859  HA  VAL A 255       3.608 -10.753 -18.101  1.00 59.23           H
ATOM   3860  CB  VAL A 255       2.750  -9.385 -19.499  1.00 59.23           C
ATOM   3861  HB  VAL A 255       1.910  -9.432 -20.193  1.00 59.23           H
ATOM   3862  CG1 VAL A 255       2.671  -8.049 -18.758  1.00 59.23           C
ATOM   3863 1HG1 VAL A 255       1.714  -7.975 -18.242  1.00 59.23           H
ATOM   3864 2HG1 VAL A 255       3.481  -7.989 -18.031  1.00 59.23           H
ATOM   3865 3HG1 VAL A 255       2.764  -7.231 -19.472  1.00 59.23           H
ATOM   3866  CG2 VAL A 255       4.040  -9.485 -20.315  1.00 59.23           C
ATOM   3867 1HG2 VAL A 255       4.897  -9.474 -19.642  1.00 59.23           H
ATOM   3868 2HG2 VAL A 255       4.038 -10.413 -20.887  1.00 59.23           H
ATOM   3869 3HG2 VAL A 255       4.104  -8.637 -20.998  1.00 59.23           H
ATOM   3870  HN  VAL A 255       2.086 -11.636 -20.228  1.00 59.23           H
ATOM   3871  N   THR A 256       0.362 -10.290 -17.740  1.00 60.28           N
ATOM   3872  CA  THR A 256      -0.674  -9.895 -16.800  1.00 60.28           C
ATOM   3873  C   THR A 256      -0.733 -10.877 -15.628  1.00 60.28           C
ATOM   3874  O   THR A 256      -0.938 -10.473 -14.485  1.00 60.28           O
ATOM   3875  HA  THR A 256      -0.410  -8.921 -16.388  1.00 60.28           H
ATOM   3876  CB  THR A 256      -1.992  -9.785 -17.568  1.00 60.28           C
ATOM   3877  HB  THR A 256      -2.357 -10.770 -17.858  1.00 60.28           H
ATOM   3878  OG1 THR A 256      -1.696  -8.897 -18.642  1.00 60.28           O
ATOM   3879  HG1 THR A 256      -1.502  -9.419 -19.473  1.00 60.28           H
ATOM   3880  CG2 THR A 256      -3.075  -9.056 -16.770  1.00 60.28           C
ATOM   3881 1HG2 THR A 256      -2.738  -8.046 -16.537  1.00 60.28           H
ATOM   3882 2HG2 THR A 256      -3.270  -9.596 -15.844  1.00 60.28           H
ATOM   3883 3HG2 THR A 256      -3.990  -9.006 -17.361  1.00 60.28           H
ATOM   3884  HN  THR A 256       0.031 -10.552 -18.646  1.00 60.28           H
ATOM   3885  N   ILE A 257      -0.549 -12.148 -15.953  1.00 70.26           N
ATOM   3886  CA  ILE A 257      -0.519 -13.184 -14.935  1.00 70.26           C
ATOM   3887  C   ILE A 257       0.574 -12.859 -13.915  1.00 70.26           C
ATOM   3888  O   ILE A 257       0.315 -12.819 -12.713  1.00 70.26           O
ATOM   3889  HA  ILE A 257      -1.482 -13.169 -14.424  1.00 70.26           H
ATOM   3890  CB  ILE A 257      -0.370 -14.564 -15.578  1.00 70.26           C
ATOM   3891  HB  ILE A 257       0.521 -14.553 -16.207  1.00 70.26           H
ATOM   3892  CG1 ILE A 257      -1.560 -14.877 -16.487  1.00 70.26           C
ATOM   3893 1HG1 ILE A 257      -2.476 -14.905 -15.896  1.00 70.26           H
ATOM   3894 2HG1 ILE A 257      -1.680 -14.082 -17.223  1.00 70.26           H
ATOM   3895  CG2 ILE A 257      -0.159 -15.645 -14.516  1.00 70.26           C
ATOM   3896 1HG2 ILE A 257       0.744 -15.425 -13.947  1.00 70.26           H
ATOM   3897 2HG2 ILE A 257      -1.016 -15.664 -13.843  1.00 70.26           H
ATOM   3898 3HG2 ILE A 257      -0.056 -16.616 -15.001  1.00 70.26           H
ATOM   3899  CD1 ILE A 257      -1.367 -16.216 -17.201  1.00 70.26           C
ATOM   3900 1HD1 ILE A 257      -0.464 -16.177 -17.810  1.00 70.26           H
ATOM   3901 2HD1 ILE A 257      -1.273 -17.012 -16.462  1.00 70.26           H
ATOM   3902 3HD1 ILE A 257      -2.228 -16.415 -17.840  1.00 70.26           H
ATOM   3903  HN  ILE A 257      -0.422 -12.473 -16.890  1.00 70.26           H
ATOM   3904  N   THR A 258       1.774 -12.636 -14.432  1.00 72.05           N
ATOM   3905  CA  THR A 258       2.937 -12.467 -13.578  1.00 72.05           C
ATOM   3906  C   THR A 258       2.711 -11.323 -12.588  1.00 72.05           C
ATOM   3907  O   THR A 258       2.955 -11.475 -11.392  1.00 72.05           O
ATOM   3908  HA  THR A 258       3.067 -13.377 -12.991  1.00 72.05           H
ATOM   3909  CB  THR A 258       4.158 -12.260 -14.477  1.00 72.05           C
ATOM   3910  HB  THR A 258       4.100 -11.304 -14.998  1.00 72.05           H
ATOM   3911  OG1 THR A 258       4.174 -13.415 -15.312  1.00 72.05           O
ATOM   3912  HG1 THR A 258       3.653 -13.240 -16.148  1.00 72.05           H
ATOM   3913  CG2 THR A 258       5.475 -12.342 -13.704  1.00 72.05           C
ATOM   3914 1HG2 THR A 258       5.564 -13.323 -13.239  1.00 72.05           H
ATOM   3915 2HG2 THR A 258       5.492 -11.571 -12.933  1.00 72.05           H
ATOM   3916 3HG2 THR A 258       6.309 -12.188 -14.389  1.00 72.05           H
ATOM   3917  HN  THR A 258       1.956 -12.570 -15.413  1.00 72.05           H
ATOM   3918  N   VAL A 259       2.247 -10.203 -13.123  1.00 67.91           N
ATOM   3919  CA  VAL A 259       2.056  -9.011 -12.315  1.00 67.91           C
ATOM   3920  C   VAL A 259       1.048  -9.309 -11.203  1.00 67.91           C
ATOM   3921  O   VAL A 259       1.263  -8.942 -10.050  1.00 67.91           O
ATOM   3922  HA  VAL A 259       3.016  -8.764 -11.861  1.00 67.91           H
ATOM   3923  CB  VAL A 259       1.636  -7.838 -13.203  1.00 67.91           C
ATOM   3924  HB  VAL A 259       0.760  -8.147 -13.774  1.00 67.91           H
ATOM   3925  CG1 VAL A 259       1.244  -6.624 -12.360  1.00 67.91           C
ATOM   3926 1HG1 VAL A 259       0.409  -6.887 -11.711  1.00 67.91           H
ATOM   3927 2HG1 VAL A 259       2.094  -6.315 -11.751  1.00 67.91           H
ATOM   3928 3HG1 VAL A 259       0.950  -5.805 -13.016  1.00 67.91           H
ATOM   3929  CG2 VAL A 259       2.743  -7.481 -14.198  1.00 67.91           C
ATOM   3930 1HG2 VAL A 259       3.645  -7.201 -13.653  1.00 67.91           H
ATOM   3931 2HG2 VAL A 259       2.954  -8.342 -14.832  1.00 67.91           H
ATOM   3932 3HG2 VAL A 259       2.419  -6.644 -14.817  1.00 67.91           H
ATOM   3933  HN  VAL A 259       2.003 -10.103 -14.088  1.00 67.91           H
ATOM   3934  N   LEU A 260      -0.032  -9.973 -11.590  1.00 69.12           N
ATOM   3935  CA  LEU A 260      -1.110 -10.256 -10.658  1.00 69.12           C
ATOM   3936  C   LEU A 260      -0.600 -11.198  -9.566  1.00 69.12           C
ATOM   3937  O   LEU A 260      -0.862 -10.984  -8.383  1.00 69.12           O
ATOM   3938  HA  LEU A 260      -1.397  -9.313 -10.194  1.00 69.12           H
ATOM   3939  CB  LEU A 260      -2.337 -10.786 -11.403  1.00 69.12           C
ATOM   3940 1HB  LEU A 260      -2.371 -10.317 -12.386  1.00 69.12           H
ATOM   3941 2HB  LEU A 260      -2.206 -11.856 -11.564  1.00 69.12           H
ATOM   3942  CG  LEU A 260      -3.686 -10.563 -10.716  1.00 69.12           C
ATOM   3943  HG  LEU A 260      -3.503 -10.363  -9.661  1.00 69.12           H
ATOM   3944  CD1 LEU A 260      -4.399  -9.338 -11.292  1.00 69.12           C
ATOM   3945 1HD1 LEU A 260      -3.780  -8.454 -11.141  1.00 69.12           H
ATOM   3946 2HD1 LEU A 260      -4.570  -9.484 -12.358  1.00 69.12           H
ATOM   3947 3HD1 LEU A 260      -5.355  -9.203 -10.786  1.00 69.12           H
ATOM   3948  CD2 LEU A 260      -4.555 -11.821 -10.794  1.00 69.12           C
ATOM   3949 1HD2 LEU A 260      -4.732 -12.076 -11.839  1.00 69.12           H
ATOM   3950 2HD2 LEU A 260      -4.043 -12.647 -10.300  1.00 69.12           H
ATOM   3951 3HD2 LEU A 260      -5.508 -11.635 -10.299  1.00 69.12           H
ATOM   3952  HN  LEU A 260      -0.176 -10.314 -12.519  1.00 69.12           H
ATOM   3953  N   THR A 261       0.120 -12.222 -10.001  1.00 80.03           N
ATOM   3954  CA  THR A 261       0.605 -13.239  -9.084  1.00 80.03           C
ATOM   3955  C   THR A 261       1.552 -12.621  -8.053  1.00 80.03           C
ATOM   3956  O   THR A 261       1.462 -12.920  -6.864  1.00 80.03           O
ATOM   3957  HA  THR A 261      -0.247 -13.641  -8.534  1.00 80.03           H
ATOM   3958  CB  THR A 261       1.251 -14.353  -9.911  1.00 80.03           C
ATOM   3959  HB  THR A 261       2.142 -13.991 -10.422  1.00 80.03           H
ATOM   3960  OG1 THR A 261       0.199 -14.811 -10.757  1.00 80.03           O
ATOM   3961  HG1 THR A 261       0.168 -14.260 -11.592  1.00 80.03           H
ATOM   3962  CG2 THR A 261       1.609 -15.577  -9.066  1.00 80.03           C
ATOM   3963 1HG2 THR A 261       0.705 -15.980  -8.609  1.00 80.03           H
ATOM   3964 2HG2 THR A 261       2.313 -15.287  -8.286  1.00 80.03           H
ATOM   3965 3HG2 THR A 261       2.063 -16.337  -9.702  1.00 80.03           H
ATOM   3966  HN  THR A 261       0.372 -12.362 -10.958  1.00 80.03           H
ATOM   3967  N   VAL A 262       2.439 -11.769  -8.548  1.00 81.22           N
ATOM   3968  CA  VAL A 262       3.430 -11.141  -7.692  1.00 81.22           C
ATOM   3969  C   VAL A 262       2.721 -10.292  -6.635  1.00 81.22           C
ATOM   3970  O   VAL A 262       3.092 -10.317  -5.462  1.00 81.22           O
ATOM   3971  HA  VAL A 262       3.984 -11.935  -7.191  1.00 81.22           H
ATOM   3972  CB  VAL A 262       4.419 -10.337  -8.540  1.00 81.22           C
ATOM   3973  HB  VAL A 262       3.844  -9.661  -9.173  1.00 81.22           H
ATOM   3974  CG1 VAL A 262       5.335  -9.488  -7.656  1.00 81.22           C
ATOM   3975 1HG1 VAL A 262       4.733  -8.794  -7.069  1.00 81.22           H
ATOM   3976 2HG1 VAL A 262       5.897 -10.138  -6.986  1.00 81.22           H
ATOM   3977 3HG1 VAL A 262       6.027  -8.927  -8.284  1.00 81.22           H
ATOM   3978  CG2 VAL A 262       5.234 -11.256  -9.451  1.00 81.22           C
ATOM   3979 1HG2 VAL A 262       5.793 -11.968  -8.843  1.00 81.22           H
ATOM   3980 2HG2 VAL A 262       4.561 -11.797 -10.117  1.00 81.22           H
ATOM   3981 3HG2 VAL A 262       5.928 -10.659 -10.042  1.00 81.22           H
ATOM   3982  HN  VAL A 262       2.486 -11.508  -9.512  1.00 81.22           H
ATOM   3983  N   PHE A 263       1.714  -9.560  -7.088  1.00 74.25           N
ATOM   3984  CA  PHE A 263       0.957  -8.696  -6.198  1.00 74.25           C
ATOM   3985  C   PHE A 263       0.287  -9.506  -5.086  1.00 74.25           C
ATOM   3986  O   PHE A 263       0.445  -9.195  -3.906  1.00 74.25           O
ATOM   3987  HA  PHE A 263       1.661  -7.990  -5.757  1.00 74.25           H
ATOM   3988  CB  PHE A 263      -0.125  -8.020  -7.043  1.00 74.25           C
ATOM   3989 1HB  PHE A 263       0.354  -7.450  -7.839  1.00 74.25           H
ATOM   3990 2HB  PHE A 263      -0.730  -8.790  -7.522  1.00 74.25           H
ATOM   3991  CG  PHE A 263      -1.043  -7.089  -6.249  1.00 74.25           C
ATOM   3992  CD1 PHE A 263      -2.284  -7.508  -5.883  1.00 74.25           C
ATOM   3993  HD1 PHE A 263      -2.624  -8.508  -6.155  1.00 74.25           H
ATOM   3994  CD2 PHE A 263      -0.619  -5.842  -5.911  1.00 74.25           C
ATOM   3995  HD2 PHE A 263       0.375  -5.506  -6.204  1.00 74.25           H
ATOM   3996  CE1 PHE A 263      -3.137  -6.644  -5.146  1.00 74.25           C
ATOM   3997  HE1 PHE A 263      -4.131  -6.980  -4.853  1.00 74.25           H
ATOM   3998  CE2 PHE A 263      -1.472  -4.978  -5.174  1.00 74.25           C
ATOM   3999  HE2 PHE A 263      -1.132  -3.979  -4.902  1.00 74.25           H
ATOM   4000  CZ  PHE A 263      -2.713  -5.397  -4.808  1.00 74.25           C
ATOM   4001  HZ  PHE A 263      -3.367  -4.734  -4.242  1.00 74.25           H
ATOM   4002  HN  PHE A 263       1.413  -9.552  -8.041  1.00 74.25           H
ATOM   4003  N   VAL A 264      -0.447 -10.527  -5.501  1.00 82.53           N
ATOM   4004  CA  VAL A 264      -1.235 -11.312  -4.566  1.00 82.53           C
ATOM   4005  C   VAL A 264      -0.302 -11.974  -3.550  1.00 82.53           C
ATOM   4006  O   VAL A 264      -0.574 -11.959  -2.350  1.00 82.53           O
ATOM   4007  HA  VAL A 264      -1.898 -10.627  -4.039  1.00 82.53           H
ATOM   4008  CB  VAL A 264      -2.100 -12.319  -5.327  1.00 82.53           C
ATOM   4009  HB  VAL A 264      -1.446 -12.896  -5.981  1.00 82.53           H
ATOM   4010  CG1 VAL A 264      -2.782 -13.293  -4.364  1.00 82.53           C
ATOM   4011 1HG1 VAL A 264      -2.024 -13.839  -3.802  1.00 82.53           H
ATOM   4012 2HG1 VAL A 264      -3.417 -12.738  -3.674  1.00 82.53           H
ATOM   4013 3HG1 VAL A 264      -3.390 -13.998  -4.931  1.00 82.53           H
ATOM   4014  CG2 VAL A 264      -3.130 -11.604  -6.204  1.00 82.53           C
ATOM   4015 1HG2 VAL A 264      -3.777 -10.990  -5.578  1.00 82.53           H
ATOM   4016 2HG2 VAL A 264      -2.615 -10.970  -6.926  1.00 82.53           H
ATOM   4017 3HG2 VAL A 264      -3.732 -12.343  -6.733  1.00 82.53           H
ATOM   4018  HN  VAL A 264      -0.508 -10.820  -6.455  1.00 82.53           H
ATOM   4019  N   LEU A 265       0.780 -12.538  -4.067  1.00 86.06           N
ATOM   4020  CA  LEU A 265       1.689 -13.311  -3.238  1.00 86.06           C
ATOM   4021  C   LEU A 265       2.321 -12.394  -2.189  1.00 86.06           C
ATOM   4022  O   LEU A 265       2.622 -12.829  -1.079  1.00 86.06           O
ATOM   4023  HA  LEU A 265       1.098 -14.069  -2.723  1.00 86.06           H
ATOM   4024  CB  LEU A 265       2.711 -14.048  -4.107  1.00 86.06           C
ATOM   4025 1HB  LEU A 265       3.115 -13.343  -4.834  1.00 86.06           H
ATOM   4026 2HB  LEU A 265       3.539 -14.361  -3.472  1.00 86.06           H
ATOM   4027  CG  LEU A 265       2.191 -15.273  -4.861  1.00 86.06           C
ATOM   4028  HG  LEU A 265       1.341 -14.964  -5.470  1.00 86.06           H
ATOM   4029  CD1 LEU A 265       3.254 -15.822  -5.815  1.00 86.06           C
ATOM   4030 1HD1 LEU A 265       3.523 -15.054  -6.540  1.00 86.06           H
ATOM   4031 2HD1 LEU A 265       4.138 -16.111  -5.246  1.00 86.06           H
ATOM   4032 3HD1 LEU A 265       2.858 -16.692  -6.338  1.00 86.06           H
ATOM   4033  CD2 LEU A 265       1.685 -16.341  -3.890  1.00 86.06           C
ATOM   4034 1HD2 LEU A 265       2.500 -16.653  -3.237  1.00 86.06           H
ATOM   4035 2HD2 LEU A 265       0.874 -15.931  -3.288  1.00 86.06           H
ATOM   4036 3HD2 LEU A 265       1.321 -17.201  -4.452  1.00 86.06           H
ATOM   4037  HN  LEU A 265       1.037 -12.474  -5.031  1.00 86.06           H
ATOM   4038  N   SER A 266       2.504 -11.141  -2.579  1.00 87.18           N
ATOM   4039  CA  SER A 266       3.181 -10.182  -1.722  1.00 87.18           C
ATOM   4040  C   SER A 266       2.193  -9.590  -0.716  1.00 87.18           C
ATOM   4041  O   SER A 266       2.540  -9.367   0.443  1.00 87.18           O
ATOM   4042  HA  SER A 266       3.956 -10.751  -1.209  1.00 87.18           H
ATOM   4043  CB  SER A 266       3.830  -9.068  -2.547  1.00 87.18           C
ATOM   4044 1HB  SER A 266       4.284  -8.339  -1.877  1.00 87.18           H
ATOM   4045 2HB  SER A 266       4.632  -9.487  -3.154  1.00 87.18           H
ATOM   4046  OG  SER A 266       2.888  -8.413  -3.392  1.00 87.18           O
ATOM   4047  HG  SER A 266       2.970  -8.758  -4.327  1.00 87.18           H
ATOM   4048  HN  SER A 266       2.200 -10.779  -3.460  1.00 87.18           H
ATOM   4049  N   GLN A 267       0.980  -9.354  -1.194  1.00 82.91           N
ATOM   4050  CA  GLN A 267       0.008  -8.594  -0.427  1.00 82.91           C
ATOM   4051  C   GLN A 267      -0.787  -9.524   0.492  1.00 82.91           C
ATOM   4052  O   GLN A 267      -1.210  -9.120   1.574  1.00 82.91           O
ATOM   4053  HA  GLN A 267       0.593  -7.894   0.170  1.00 82.91           H
ATOM   4054  CB  GLN A 267      -0.924  -7.807  -1.350  1.00 82.91           C
ATOM   4055 1HB  GLN A 267      -1.374  -8.481  -2.079  1.00 82.91           H
ATOM   4056 2HB  GLN A 267      -1.740  -7.377  -0.769  1.00 82.91           H
ATOM   4057  CG  GLN A 267      -0.166  -6.694  -2.076  1.00 82.91           C
ATOM   4058 1HG  GLN A 267       0.693  -7.115  -2.599  1.00 82.91           H
ATOM   4059 2HG  GLN A 267      -0.810  -6.243  -2.832  1.00 82.91           H
ATOM   4060  CD  GLN A 267       0.305  -5.620  -1.093  1.00 82.91           C
ATOM   4061  OE1 GLN A 267      -0.229  -5.458  -0.008  1.00 82.91           O
ATOM   4062  NE2 GLN A 267       1.331  -4.897  -1.533  1.00 82.91           N
ATOM   4063 1HE2 GLN A 267       1.723  -5.081  -2.434  1.00 82.91           H
ATOM   4064 2HE2 GLN A 267       1.711  -4.170  -0.961  1.00 82.91           H
ATOM   4065  HN  GLN A 267       0.660  -9.671  -2.087  1.00 82.91           H
ATOM   4066  N   PHE A 268      -0.966 -10.751   0.027  1.00 89.85           N
ATOM   4067  CA  PHE A 268      -1.875 -11.675   0.684  1.00 89.85           C
ATOM   4068  C   PHE A 268      -1.437 -11.943   2.125  1.00 89.85           C
ATOM   4069  O   PHE A 268      -2.221 -11.775   3.058  1.00 89.85           O
ATOM   4070  HA  PHE A 268      -2.862 -11.211   0.686  1.00 89.85           H
ATOM   4071  CB  PHE A 268      -1.827 -12.986  -0.104  1.00 89.85           C
ATOM   4072 1HB  PHE A 268      -2.080 -12.782  -1.144  1.00 89.85           H
ATOM   4073 2HB  PHE A 268      -0.807 -13.368  -0.092  1.00 89.85           H
ATOM   4074  CG  PHE A 268      -2.767 -14.068   0.432  1.00 89.85           C
ATOM   4075  CD1 PHE A 268      -2.279 -15.065   1.218  1.00 89.85           C
ATOM   4076  HD1 PHE A 268      -1.218 -15.092   1.467  1.00 89.85           H
ATOM   4077  CD2 PHE A 268      -4.091 -14.033   0.122  1.00 89.85           C
ATOM   4078  HD2 PHE A 268      -4.482 -13.235  -0.509  1.00 89.85           H
ATOM   4079  CE1 PHE A 268      -3.151 -16.069   1.715  1.00 89.85           C
ATOM   4080  HE1 PHE A 268      -2.760 -16.868   2.345  1.00 89.85           H
ATOM   4081  CE2 PHE A 268      -4.963 -15.038   0.618  1.00 89.85           C
ATOM   4082  HE2 PHE A 268      -6.024 -15.010   0.370  1.00 89.85           H
ATOM   4083  CZ  PHE A 268      -4.475 -16.034   1.404  1.00 89.85           C
ATOM   4084  HZ  PHE A 268      -5.144 -16.805   1.786  1.00 89.85           H
ATOM   4085  HN  PHE A 268      -0.504 -11.116  -0.782  1.00 89.85           H
ATOM   4086  N   PRO A 269      -0.182 -12.364   2.333  1.00 93.23           N
ATOM   4087  CA  PRO A 269       0.292 -12.687   3.681  1.00 93.23           C
ATOM   4088  C   PRO A 269       0.052 -11.553   4.664  1.00 93.23           C
ATOM   4089  O   PRO A 269      -0.397 -11.784   5.786  1.00 93.23           O
ATOM   4090  HA  PRO A 269      -0.266 -13.534   4.081  1.00 93.23           H
ATOM   4091  CB  PRO A 269       1.784 -12.962   3.484  1.00 93.23           C
ATOM   4092 1HB  PRO A 269       2.381 -12.062   3.633  1.00 93.23           H
ATOM   4093 2HB  PRO A 269       2.152 -13.707   4.190  1.00 93.23           H
ATOM   4094  CG  PRO A 269       1.865 -13.460   2.047  1.00 93.23           C
ATOM   4095 1HG  PRO A 269       2.873 -13.365   1.641  1.00 93.23           H
ATOM   4096 2HG  PRO A 269       1.602 -14.515   1.968  1.00 93.23           H
ATOM   4097  CD  PRO A 269       0.871 -12.568   1.322  1.00 93.23           C
ATOM   4098 1HD  PRO A 269       1.322 -11.623   1.017  1.00 93.23           H
ATOM   4099 2HD  PRO A 269       0.487 -13.041   0.417  1.00 93.23           H
ATOM   4100  N   TYR A 270       0.360 -10.346   4.213  1.00 90.58           N
ATOM   4101  CA  TYR A 270       0.245  -9.176   5.067  1.00 90.58           C
ATOM   4102  C   TYR A 270      -1.208  -8.945   5.487  1.00 90.58           C
ATOM   4103  O   TYR A 270      -1.487  -8.694   6.658  1.00 90.58           O
ATOM   4104  HA  TYR A 270       0.850  -9.348   5.957  1.00 90.58           H
ATOM   4105  CB  TYR A 270       0.715  -7.990   4.222  1.00 90.58           C
ATOM   4106 1HB  TYR A 270       1.772  -8.118   3.989  1.00 90.58           H
ATOM   4107 2HB  TYR A 270       0.176  -7.996   3.274  1.00 90.58           H
ATOM   4108  CG  TYR A 270       0.517  -6.630   4.895  1.00 90.58           C
ATOM   4109  CD1 TYR A 270      -0.272  -5.671   4.293  1.00 90.58           C
ATOM   4110  HD1 TYR A 270      -0.755  -5.882   3.339  1.00 90.58           H
ATOM   4111  CD2 TYR A 270       1.128  -6.363   6.103  1.00 90.58           C
ATOM   4112  HD2 TYR A 270       1.752  -7.120   6.578  1.00 90.58           H
ATOM   4113  CE1 TYR A 270      -0.458  -4.391   4.926  1.00 90.58           C
ATOM   4114  HE1 TYR A 270      -1.079  -3.625   4.462  1.00 90.58           H
ATOM   4115  CE2 TYR A 270       0.942  -5.083   6.736  1.00 90.58           C
ATOM   4116  HE2 TYR A 270       1.419  -4.858   7.690  1.00 90.58           H
ATOM   4117  CZ  TYR A 270       0.158  -4.160   6.116  1.00 90.58           C
ATOM   4118  OH  TYR A 270      -0.018  -2.951   6.714  1.00 90.58           O
ATOM   4119  HH  TYR A 270       0.284  -2.994   7.667  1.00 90.58           H
ATOM   4120  HN  TYR A 270       0.683 -10.162   3.284  1.00 90.58           H
ATOM   4121  N   ASN A 271      -2.095  -9.036   4.507  1.00 89.41           N
ATOM   4122  CA  ASN A 271      -3.498  -8.737   4.738  1.00 89.41           C
ATOM   4123  C   ASN A 271      -4.118  -9.845   5.591  1.00 89.41           C
ATOM   4124  O   ASN A 271      -5.115  -9.622   6.276  1.00 89.41           O
ATOM   4125  HA  ASN A 271      -3.506  -7.770   5.241  1.00 89.41           H
ATOM   4126  CB  ASN A 271      -4.271  -8.667   3.419  1.00 89.41           C
ATOM   4127 1HB  ASN A 271      -3.977  -9.497   2.777  1.00 89.41           H
ATOM   4128 2HB  ASN A 271      -5.338  -8.775   3.612  1.00 89.41           H
ATOM   4129  CG  ASN A 271      -4.008  -7.342   2.700  1.00 89.41           C
ATOM   4130  OD1 ASN A 271      -4.528  -6.298   3.058  1.00 89.41           O
ATOM   4131  ND2 ASN A 271      -3.175  -7.442   1.668  1.00 89.41           N
ATOM   4132 1HD2 ASN A 271      -2.782  -8.330   1.427  1.00 89.41           H
ATOM   4133 2HD2 ASN A 271      -2.941  -6.630   1.134  1.00 89.41           H
ATOM   4134  HN  ASN A 271      -1.870  -9.309   3.572  1.00 89.41           H
ATOM   4135  N   CYS A 272      -3.503 -11.017   5.520  1.00 94.06           N
ATOM   4136  CA  CYS A 272      -3.893 -12.120   6.382  1.00 94.06           C
ATOM   4137  C   CYS A 272      -3.691 -11.689   7.836  1.00 94.06           C
ATOM   4138  O   CYS A 272      -4.573 -11.880   8.672  1.00 94.06           O
ATOM   4139  HA  CYS A 272      -4.946 -12.318   6.179  1.00 94.06           H
ATOM   4140  CB  CYS A 272      -3.117 -13.397   6.052  1.00 94.06           C
ATOM   4141 1HB  CYS A 272      -2.053 -13.176   5.975  1.00 94.06           H
ATOM   4142 2HB  CYS A 272      -3.236 -14.122   6.857  1.00 94.06           H
ATOM   4143  SG  CYS A 272      -3.722 -14.107   4.477  1.00 94.06           S
ATOM   4144  HG  CYS A 272      -3.149 -13.203   3.688  1.00 94.06           H
ATOM   4145  HN  CYS A 272      -2.752 -11.217   4.891  1.00 94.06           H
ATOM   4146  N   ILE A 273      -2.524 -11.116   8.093  1.00 92.89           N
ATOM   4147  CA  ILE A 273      -2.186 -10.676   9.436  1.00 92.89           C
ATOM   4148  C   ILE A 273      -3.092  -9.507   9.828  1.00 92.89           C
ATOM   4149  O   ILE A 273      -3.557  -9.431  10.964  1.00 92.89           O
ATOM   4150  HA  ILE A 273      -2.384 -11.508  10.112  1.00 92.89           H
ATOM   4151  CB  ILE A 273      -0.693 -10.357   9.535  1.00 92.89           C
ATOM   4152  HB  ILE A 273      -0.455  -9.600   8.788  1.00 92.89           H
ATOM   4153  CG1 ILE A 273       0.154 -11.590   9.215  1.00 92.89           C
ATOM   4154 1HG1 ILE A 273      -0.062 -11.931   8.202  1.00 92.89           H
ATOM   4155 2HG1 ILE A 273       1.211 -11.327   9.244  1.00 92.89           H
ATOM   4156  CG2 ILE A 273      -0.349  -9.765  10.904  1.00 92.89           C
ATOM   4157 1HG2 ILE A 273      -0.914  -8.845  11.054  1.00 92.89           H
ATOM   4158 2HG2 ILE A 273      -0.606 -10.481  11.684  1.00 92.89           H
ATOM   4159 3HG2 ILE A 273       0.718  -9.548  10.947  1.00 92.89           H
ATOM   4160  CD1 ILE A 273      -0.125 -12.720  10.209  1.00 92.89           C
ATOM   4161 1HD1 ILE A 273       0.115 -12.384  11.217  1.00 92.89           H
ATOM   4162 2HD1 ILE A 273      -1.178 -12.996  10.159  1.00 92.89           H
ATOM   4163 3HD1 ILE A 273       0.490 -13.584   9.958  1.00 92.89           H
ATOM   4164  HN  ILE A 273      -1.818 -10.952   7.404  1.00 92.89           H
ATOM   4165  N   LEU A 274      -3.316  -8.625   8.865  1.00 90.14           N
ATOM   4166  CA  LEU A 274      -4.168  -7.470   9.091  1.00 90.14           C
ATOM   4167  C   LEU A 274      -5.556  -7.943   9.526  1.00 90.14           C
ATOM   4168  O   LEU A 274      -6.175  -7.340  10.402  1.00 90.14           O
ATOM   4169  HA  LEU A 274      -3.728  -6.894   9.906  1.00 90.14           H
ATOM   4170  CB  LEU A 274      -4.185  -6.566   7.857  1.00 90.14           C
ATOM   4171 1HB  LEU A 274      -4.287  -7.195   6.972  1.00 90.14           H
ATOM   4172 2HB  LEU A 274      -5.074  -5.937   7.904  1.00 90.14           H
ATOM   4173  CG  LEU A 274      -2.964  -5.663   7.669  1.00 90.14           C
ATOM   4174  HG  LEU A 274      -2.084  -6.297   7.564  1.00 90.14           H
ATOM   4175  CD1 LEU A 274      -3.084  -4.839   6.386  1.00 90.14           C
ATOM   4176 1HD1 LEU A 274      -3.158  -5.509   5.529  1.00 90.14           H
ATOM   4177 2HD1 LEU A 274      -3.976  -4.215   6.437  1.00 90.14           H
ATOM   4178 3HD1 LEU A 274      -2.203  -4.206   6.277  1.00 90.14           H
ATOM   4179  CD2 LEU A 274      -2.741  -4.781   8.899  1.00 90.14           C
ATOM   4180 1HD2 LEU A 274      -3.618  -4.153   9.060  1.00 90.14           H
ATOM   4181 2HD2 LEU A 274      -2.579  -5.410   9.774  1.00 90.14           H
ATOM   4182 3HD2 LEU A 274      -1.867  -4.149   8.739  1.00 90.14           H
ATOM   4183  HN  LEU A 274      -2.928  -8.690   7.946  1.00 90.14           H
ATOM   4184  N   LEU A 275      -6.005  -9.018   8.895  1.00 92.33           N
ATOM   4185  CA  LEU A 275      -7.321  -9.562   9.185  1.00 92.33           C
ATOM   4186  C   LEU A 275      -7.369 -10.017  10.645  1.00 92.33           C
ATOM   4187  O   LEU A 275      -8.315  -9.704  11.366  1.00 92.33           O
ATOM   4188  HA  LEU A 275      -8.044  -8.757   9.050  1.00 92.33           H
ATOM   4189  CB  LEU A 275      -7.678 -10.663   8.185  1.00 92.33           C
ATOM   4190 1HB  LEU A 275      -7.608 -10.250   7.179  1.00 92.33           H
ATOM   4191 2HB  LEU A 275      -6.927 -11.451   8.259  1.00 92.33           H
ATOM   4192  CG  LEU A 275      -9.060 -11.298   8.351  1.00 92.33           C
ATOM   4193  HG  LEU A 275      -9.140 -11.680   9.368  1.00 92.33           H
ATOM   4194  CD1 LEU A 275     -10.166 -10.256   8.171  1.00 92.33           C
ATOM   4195 1HD1 LEU A 275     -10.050  -9.470   8.918  1.00 92.33           H
ATOM   4196 2HD1 LEU A 275     -10.098  -9.822   7.174  1.00 92.33           H
ATOM   4197 3HD1 LEU A 275     -11.138 -10.734   8.294  1.00 92.33           H
ATOM   4198  CD2 LEU A 275      -9.234 -12.488   7.406  1.00 92.33           C
ATOM   4199 1HD2 LEU A 275      -9.125 -12.152   6.374  1.00 92.33           H
ATOM   4200 2HD2 LEU A 275      -8.476 -13.240   7.625  1.00 92.33           H
ATOM   4201 3HD2 LEU A 275     -10.225 -12.920   7.544  1.00 92.33           H
ATOM   4202  HN  LEU A 275      -5.487  -9.514   8.197  1.00 92.33           H
ATOM   4203  N   VAL A 276      -6.337 -10.750  11.037  1.00 93.94           N
ATOM   4204  CA  VAL A 276      -6.255 -11.260  12.395  1.00 93.94           C
ATOM   4205  C   VAL A 276      -6.294 -10.089  13.379  1.00 93.94           C
ATOM   4206  O   VAL A 276      -7.018 -10.132  14.372  1.00 93.94           O
ATOM   4207  HA  VAL A 276      -7.128 -11.889  12.564  1.00 93.94           H
ATOM   4208  CB  VAL A 276      -5.006 -12.130  12.552  1.00 93.94           C
ATOM   4209  HB  VAL A 276      -4.146 -11.543  12.232  1.00 93.94           H
ATOM   4210  CG1 VAL A 276      -4.790 -12.520  14.016  1.00 93.94           C
ATOM   4211 1HG1 VAL A 276      -4.666 -11.619  14.617  1.00 93.94           H
ATOM   4212 2HG1 VAL A 276      -5.654 -13.080  14.374  1.00 93.94           H
ATOM   4213 3HG1 VAL A 276      -3.896 -13.138  14.099  1.00 93.94           H
ATOM   4214  CG2 VAL A 276      -5.087 -13.371  11.661  1.00 93.94           C
ATOM   4215 1HG2 VAL A 276      -5.961 -13.961  11.938  1.00 93.94           H
ATOM   4216 2HG2 VAL A 276      -5.171 -13.065  10.618  1.00 93.94           H
ATOM   4217 3HG2 VAL A 276      -4.188 -13.972  11.792  1.00 93.94           H
ATOM   4218  HN  VAL A 276      -5.568 -10.995  10.446  1.00 93.94           H
ATOM   4219  N   GLN A 277      -5.507  -9.069  13.068  1.00 90.61           N
ATOM   4220  CA  GLN A 277      -5.416  -7.904  13.930  1.00 90.61           C
ATOM   4221  C   GLN A 277      -6.773  -7.204  14.023  1.00 90.61           C
ATOM   4222  O   GLN A 277      -7.132  -6.674  15.073  1.00 90.61           O
ATOM   4223  HA  GLN A 277      -5.131  -8.290  14.909  1.00 90.61           H
ATOM   4224  CB  GLN A 277      -4.335  -6.940  13.437  1.00 90.61           C
ATOM   4225 1HB  GLN A 277      -4.448  -6.778  12.365  1.00 90.61           H
ATOM   4226 2HB  GLN A 277      -4.459  -5.970  13.920  1.00 90.61           H
ATOM   4227  CG  GLN A 277      -2.937  -7.487  13.731  1.00 90.61           C
ATOM   4228 1HG  GLN A 277      -2.829  -7.664  14.802  1.00 90.61           H
ATOM   4229 2HG  GLN A 277      -2.807  -8.448  13.235  1.00 90.61           H
ATOM   4230  CD  GLN A 277      -1.856  -6.512  13.259  1.00 90.61           C
ATOM   4231  OE1 GLN A 277      -2.078  -5.662  12.412  1.00 90.61           O
ATOM   4232  NE2 GLN A 277      -0.677  -6.683  13.851  1.00 90.61           N
ATOM   4233 1HE2 GLN A 277      -0.562  -7.400  14.538  1.00 90.61           H
ATOM   4234 2HE2 GLN A 277       0.093  -6.093  13.609  1.00 90.61           H
ATOM   4235  HN  GLN A 277      -4.940  -9.032  12.245  1.00 90.61           H
ATOM   4236  N   THR A 278      -7.492  -7.226  12.910  1.00 91.29           N
ATOM   4237  CA  THR A 278      -8.784  -6.565  12.840  1.00 91.29           C
ATOM   4238  C   THR A 278      -9.793  -7.268  13.749  1.00 91.29           C
ATOM   4239  O   THR A 278     -10.539  -6.614  14.477  1.00 91.29           O
ATOM   4240  HA  THR A 278      -8.669  -5.548  13.215  1.00 91.29           H
ATOM   4241  CB  THR A 278      -9.214  -6.523  11.372  1.00 91.29           C
ATOM   4242  HB  THR A 278      -9.395  -7.528  10.991  1.00 91.29           H
ATOM   4243  OG1 THR A 278      -8.172  -5.798  10.725  1.00 91.29           O
ATOM   4244  HG1 THR A 278      -7.518  -6.433  10.313  1.00 91.29           H
ATOM   4245  CG2 THR A 278     -10.460  -5.662  11.152  1.00 91.29           C
ATOM   4246 1HG2 THR A 278     -10.256  -4.640  11.471  1.00 91.29           H
ATOM   4247 2HG2 THR A 278     -11.288  -6.066  11.733  1.00 91.29           H
ATOM   4248 3HG2 THR A 278     -10.722  -5.666  10.094  1.00 91.29           H
ATOM   4249  HN  THR A 278      -7.205  -7.685  12.069  1.00 91.29           H
ATOM   4250  N   ILE A 279      -9.784  -8.591  13.679  1.00 92.05           N
ATOM   4251  CA  ILE A 279     -10.693  -9.389  14.483  1.00 92.05           C
ATOM   4252  C   ILE A 279     -10.333  -9.231  15.962  1.00 92.05           C
ATOM   4253  O   ILE A 279     -11.214  -9.074  16.806  1.00 92.05           O
ATOM   4254  HA  ILE A 279     -11.698  -8.995  14.329  1.00 92.05           H
ATOM   4255  CB  ILE A 279     -10.698 -10.842  14.003  1.00 92.05           C
ATOM   4256  HB  ILE A 279      -9.670 -11.204  14.001  1.00 92.05           H
ATOM   4257  CG1 ILE A 279     -11.217 -10.944  12.568  1.00 92.05           C
ATOM   4258 1HG1 ILE A 279     -12.293 -10.771  12.553  1.00 92.05           H
ATOM   4259 2HG1 ILE A 279     -10.760 -10.165  11.956  1.00 92.05           H
ATOM   4260  CG2 ILE A 279     -11.488 -11.734  14.963  1.00 92.05           C
ATOM   4261 1HG2 ILE A 279     -11.034 -11.694  15.953  1.00 92.05           H
ATOM   4262 2HG2 ILE A 279     -12.518 -11.382  15.021  1.00 92.05           H
ATOM   4263 3HG2 ILE A 279     -11.475 -12.761  14.598  1.00 92.05           H
ATOM   4264  CD1 ILE A 279     -10.907 -12.317  11.969  1.00 92.05           C
ATOM   4265 1HD1 ILE A 279      -9.829 -12.476  11.963  1.00 92.05           H
ATOM   4266 2HD1 ILE A 279     -11.385 -13.091  12.569  1.00 92.05           H
ATOM   4267 3HD1 ILE A 279     -11.286 -12.362  10.948  1.00 92.05           H
ATOM   4268  HN  ILE A 279      -9.171  -9.115  13.087  1.00 92.05           H
ATOM   4269  N   ASP A 280      -9.036  -9.277  16.230  1.00 91.22           N
ATOM   4270  CA  ASP A 280      -8.551  -9.196  17.597  1.00 91.22           C
ATOM   4271  C   ASP A 280      -8.904  -7.826  18.179  1.00 91.22           C
ATOM   4272  O   ASP A 280      -9.173  -7.705  19.373  1.00 91.22           O
ATOM   4273  HA  ASP A 280      -9.045 -10.013  18.125  1.00 91.22           H
ATOM   4274  CB  ASP A 280      -7.031  -9.357  17.653  1.00 91.22           C
ATOM   4275 1HB  ASP A 280      -6.739 -10.275  17.143  1.00 91.22           H
ATOM   4276 2HB  ASP A 280      -6.555  -8.532  17.122  1.00 91.22           H
ATOM   4277  CG  ASP A 280      -6.536  -9.392  19.100  1.00 91.22           C
ATOM   4278  OD1 ASP A 280      -7.128 -10.165  19.884  1.00 91.22           O
ATOM   4279  OD2 ASP A 280      -5.577  -8.644  19.391  1.00 91.22           O
ATOM   4280  HN  ASP A 280      -8.324  -9.368  15.534  1.00 91.22           H
ATOM   4281  N   ALA A 281      -8.891  -6.828  17.307  1.00 90.48           N
ATOM   4282  CA  ALA A 281      -9.198  -5.469  17.721  1.00 90.48           C
ATOM   4283  C   ALA A 281     -10.609  -5.427  18.311  1.00 90.48           C
ATOM   4284  O   ALA A 281     -10.902  -4.595  19.169  1.00 90.48           O
ATOM   4285  HA  ALA A 281      -8.482  -5.188  18.493  1.00 90.48           H
ATOM   4286  CB  ALA A 281      -9.036  -4.523  16.529  1.00 90.48           C
ATOM   4287 1HB  ALA A 281      -8.009  -4.569  16.166  1.00 90.48           H
ATOM   4288 2HB  ALA A 281      -9.717  -4.823  15.733  1.00 90.48           H
ATOM   4289 3HB  ALA A 281      -9.266  -3.504  16.840  1.00 90.48           H
ATOM   4290  HN  ALA A 281      -8.677  -6.936  16.337  1.00 90.48           H
ATOM   4291  N   TYR A 282     -11.446  -6.334  17.828  1.00 78.50           N
ATOM   4292  CA  TYR A 282     -12.829  -6.386  18.269  1.00 78.50           C
ATOM   4293  C   TYR A 282     -13.020  -7.449  19.353  1.00 78.50           C
ATOM   4294  O   TYR A 282     -13.629  -7.183  20.388  1.00 78.50           O
ATOM   4295  HA  TYR A 282     -13.088  -5.409  18.679  1.00 78.50           H
ATOM   4296  CB  TYR A 282     -13.650  -6.776  17.038  1.00 78.50           C
ATOM   4297 1HB  TYR A 282     -13.396  -6.105  16.218  1.00 78.50           H
ATOM   4298 2HB  TYR A 282     -13.364  -7.781  16.728  1.00 78.50           H
ATOM   4299  CG  TYR A 282     -15.163  -6.737  17.261  1.00 78.50           C
ATOM   4300  CD1 TYR A 282     -15.859  -7.909  17.473  1.00 78.50           C
ATOM   4301  HD1 TYR A 282     -15.332  -8.863  17.481  1.00 78.50           H
ATOM   4302  CD2 TYR A 282     -15.831  -5.530  17.251  1.00 78.50           C
ATOM   4303  HD2 TYR A 282     -15.281  -4.604  17.083  1.00 78.50           H
ATOM   4304  CE1 TYR A 282     -17.284  -7.873  17.682  1.00 78.50           C
ATOM   4305  HE1 TYR A 282     -17.846  -8.791  17.851  1.00 78.50           H
ATOM   4306  CE2 TYR A 282     -17.255  -5.493  17.460  1.00 78.50           C
ATOM   4307  HE2 TYR A 282     -17.795  -4.546  17.454  1.00 78.50           H
ATOM   4308  CZ  TYR A 282     -17.911  -6.666  17.666  1.00 78.50           C
ATOM   4309  OH  TYR A 282     -19.256  -6.632  17.864  1.00 78.50           O
ATOM   4310  HH  TYR A 282     -19.581  -5.686  17.838  1.00 78.50           H
ATOM   4311  HN  TYR A 282     -11.192  -7.023  17.150  1.00 78.50           H
ATOM   4312  N   ALA A 283     -12.487  -8.630  19.078  1.00 88.76           N
ATOM   4313  CA  ALA A 283     -12.800  -9.799  19.883  1.00 88.76           C
ATOM   4314  C   ALA A 283     -11.801  -9.900  21.037  1.00 88.76           C
ATOM   4315  O   ALA A 283     -12.084 -10.531  22.054  1.00 88.76           O
ATOM   4316  HA  ALA A 283     -13.802  -9.661  20.292  1.00 88.76           H
ATOM   4317  CB  ALA A 283     -12.796 -11.046  18.997  1.00 88.76           C
ATOM   4318 1HB  ALA A 283     -13.543 -10.936  18.211  1.00 88.76           H
ATOM   4319 2HB  ALA A 283     -11.811 -11.169  18.547  1.00 88.76           H
ATOM   4320 3HB  ALA A 283     -13.031 -11.922  19.602  1.00 88.76           H
ATOM   4321  HN  ALA A 283     -11.853  -8.796  18.322  1.00 88.76           H
ATOM   4322  N   MET A 284     -10.653  -9.268  20.841  1.00 82.01           N
ATOM   4323  CA  MET A 284      -9.613  -9.275  21.856  1.00 82.01           C
ATOM   4324  C   MET A 284      -9.355 -10.693  22.368  1.00 82.01           C
ATOM   4325  O   MET A 284      -9.242 -10.911  23.573  1.00 82.01           O
ATOM   4326  HA  MET A 284      -8.720  -8.892  21.362  1.00 82.01           H
ATOM   4327  CB  MET A 284     -10.032  -8.379  23.023  1.00 82.01           C
ATOM   4328 1HB  MET A 284     -10.928  -8.783  23.493  1.00 82.01           H
ATOM   4329 2HB  MET A 284      -9.249  -8.373  23.781  1.00 82.01           H
ATOM   4330  CG  MET A 284     -10.300  -6.949  22.547  1.00 82.01           C
ATOM   4331 1HG  MET A 284      -9.391  -6.521  22.124  1.00 82.01           H
ATOM   4332 2HG  MET A 284     -11.049  -6.955  21.755  1.00 82.01           H
ATOM   4333  SD  MET A 284     -10.865  -5.948  23.913  1.00 82.01           S
ATOM   4334  CE  MET A 284     -11.132  -4.397  23.070  1.00 82.01           C
ATOM   4335 1HE  MET A 284     -10.194  -4.057  22.630  1.00 82.01           H
ATOM   4336 2HE  MET A 284     -11.874  -4.533  22.284  1.00 82.01           H
ATOM   4337 3HE  MET A 284     -11.489  -3.653  23.782  1.00 82.01           H
ATOM   4338  HN  MET A 284     -10.429  -8.760  20.010  1.00 82.01           H
ATOM   4339  N   PHE A 285      -9.270 -11.622  21.427  1.00 84.11           N
ATOM   4340  CA  PHE A 285      -9.200 -13.032  21.770  1.00 84.11           C
ATOM   4341  C   PHE A 285      -7.757 -13.455  22.056  1.00 84.11           C
ATOM   4342  O   PHE A 285      -7.519 -14.525  22.613  1.00 84.11           O
ATOM   4343  HA  PHE A 285      -9.803 -13.177  22.666  1.00 84.11           H
ATOM   4344  CB  PHE A 285      -9.718 -13.814  20.561  1.00 84.11           C
ATOM   4345 1HB  PHE A 285      -9.842 -14.859  20.844  1.00 84.11           H
ATOM   4346 2HB  PHE A 285     -10.704 -13.436  20.293  1.00 84.11           H
ATOM   4347  CG  PHE A 285      -8.807 -13.737  19.334  1.00 84.11           C
ATOM   4348  CD1 PHE A 285      -8.988 -12.751  18.415  1.00 84.11           C
ATOM   4349  HD1 PHE A 285      -9.780 -12.015  18.552  1.00 84.11           H
ATOM   4350  CD2 PHE A 285      -7.818 -14.654  19.162  1.00 84.11           C
ATOM   4351  HD2 PHE A 285      -7.674 -15.444  19.899  1.00 84.11           H
ATOM   4352  CE1 PHE A 285      -8.143 -12.679  17.276  1.00 84.11           C
ATOM   4353  HE1 PHE A 285      -8.287 -11.889  16.539  1.00 84.11           H
ATOM   4354  CE2 PHE A 285      -6.974 -14.583  18.023  1.00 84.11           C
ATOM   4355  HE2 PHE A 285      -6.181 -15.318  17.886  1.00 84.11           H
ATOM   4356  CZ  PHE A 285      -7.154 -13.597  17.104  1.00 84.11           C
ATOM   4357  HZ  PHE A 285      -6.505 -13.542  16.230  1.00 84.11           H
ATOM   4358  HN  PHE A 285      -9.250 -11.424  20.446  1.00 84.11           H
ATOM   4359  N   ILE A 286      -6.832 -12.592  21.662  1.00 85.81           N
ATOM   4360  CA  ILE A 286      -5.422 -12.843  21.906  1.00 85.81           C
ATOM   4361  C   ILE A 286      -5.057 -12.358  23.311  1.00 85.81           C
ATOM   4362  O   ILE A 286      -4.875 -11.162  23.531  1.00 85.81           O
ATOM   4363  HA  ILE A 286      -5.270 -13.922  21.863  1.00 85.81           H
ATOM   4364  CB  ILE A 286      -4.568 -12.221  20.800  1.00 85.81           C
ATOM   4365  HB  ILE A 286      -4.742 -11.145  20.799  1.00 85.81           H
ATOM   4366  CG1 ILE A 286      -4.983 -12.748  19.425  1.00 85.81           C
ATOM   4367 1HG1 ILE A 286      -4.807 -13.822  19.375  1.00 85.81           H
ATOM   4368 2HG1 ILE A 286      -6.052 -12.592  19.280  1.00 85.81           H
ATOM   4369  CG2 ILE A 286      -3.077 -12.437  21.071  1.00 85.81           C
ATOM   4370 1HG2 ILE A 286      -2.810 -11.975  22.021  1.00 85.81           H
ATOM   4371 2HG2 ILE A 286      -2.868 -13.506  21.115  1.00 85.81           H
ATOM   4372 3HG2 ILE A 286      -2.493 -11.985  20.269  1.00 85.81           H
ATOM   4373  CD1 ILE A 286      -4.204 -12.046  18.311  1.00 85.81           C
ATOM   4374 1HD1 ILE A 286      -4.401 -10.975  18.349  1.00 85.81           H
ATOM   4375 2HD1 ILE A 286      -3.137 -12.224  18.446  1.00 85.81           H
ATOM   4376 3HD1 ILE A 286      -4.518 -12.439  17.344  1.00 85.81           H
ATOM   4377  HN  ILE A 286      -7.033 -11.736  21.186  1.00 85.81           H
ATOM   4378  N   SER A 287      -4.962 -13.313  24.225  1.00 84.59           N
ATOM   4379  CA  SER A 287      -4.623 -12.998  25.603  1.00 84.59           C
ATOM   4380  C   SER A 287      -3.195 -13.455  25.908  1.00 84.59           C
ATOM   4381  O   SER A 287      -2.603 -13.034  26.900  1.00 84.59           O
ATOM   4382  HA  SER A 287      -4.701 -11.913  25.679  1.00 84.59           H
ATOM   4383  CB  SER A 287      -5.608 -13.649  26.575  1.00 84.59           C
ATOM   4384 1HB  SER A 287      -5.310 -13.422  27.599  1.00 84.59           H
ATOM   4385 2HB  SER A 287      -6.599 -13.220  26.429  1.00 84.59           H
ATOM   4386  OG  SER A 287      -5.673 -15.062  26.403  1.00 84.59           O
ATOM   4387  HG  SER A 287      -6.355 -15.451  27.022  1.00 84.59           H
ATOM   4388  HN  SER A 287      -5.111 -14.283  24.038  1.00 84.59           H
ATOM   4389  N   ASN A 288      -2.683 -14.312  25.036  1.00 85.43           N
ATOM   4390  CA  ASN A 288      -1.373 -14.903  25.248  1.00 85.43           C
ATOM   4391  C   ASN A 288      -0.302 -13.985  24.654  1.00 85.43           C
ATOM   4392  O   ASN A 288      -0.331 -13.682  23.462  1.00 85.43           O
ATOM   4393  HA  ASN A 288      -1.278 -15.008  26.329  1.00 85.43           H
ATOM   4394  CB  ASN A 288      -1.264 -16.264  24.559  1.00 85.43           C
ATOM   4395 1HB  ASN A 288      -2.122 -16.881  24.828  1.00 85.43           H
ATOM   4396 2HB  ASN A 288      -1.293 -16.132  23.478  1.00 85.43           H
ATOM   4397  CG  ASN A 288       0.029 -16.979  24.957  1.00 85.43           C
ATOM   4398  OD1 ASN A 288       1.053 -16.367  25.213  1.00 85.43           O
ATOM   4399  ND2 ASN A 288      -0.074 -18.304  24.993  1.00 85.43           N
ATOM   4400 1HD2 ASN A 288      -0.945 -18.744  24.771  1.00 85.43           H
ATOM   4401 2HD2 ASN A 288       0.718 -18.861  25.243  1.00 85.43           H
ATOM   4402  HN  ASN A 288      -3.147 -14.602  24.199  1.00 85.43           H
ATOM   4403  N   CYS A 289       0.618 -13.570  25.512  1.00 90.20           N
ATOM   4404  CA  CYS A 289       1.645 -12.624  25.108  1.00 90.20           C
ATOM   4405  C   CYS A 289       2.508 -13.282  24.030  1.00 90.20           C
ATOM   4406  O   CYS A 289       2.924 -12.627  23.076  1.00 90.20           O
ATOM   4407  HA  CYS A 289       1.127 -11.751  24.710  1.00 90.20           H
ATOM   4408  CB  CYS A 289       2.481 -12.153  26.300  1.00 90.20           C
ATOM   4409 1HB  CYS A 289       1.833 -11.712  27.058  1.00 90.20           H
ATOM   4410 2HB  CYS A 289       2.979 -13.005  26.764  1.00 90.20           H
ATOM   4411  SG  CYS A 289       3.722 -10.927  25.749  1.00 90.20           S
ATOM   4412  HN  CYS A 289       0.669 -13.868  26.465  1.00 90.20           H
ATOM   4413  N   ALA A 290       2.752 -14.571  24.218  1.00 92.39           N
ATOM   4414  CA  ALA A 290       3.620 -15.308  23.316  1.00 92.39           C
ATOM   4415  C   ALA A 290       3.035 -15.265  21.903  1.00 92.39           C
ATOM   4416  O   ALA A 290       3.762 -15.065  20.932  1.00 92.39           O
ATOM   4417  HA  ALA A 290       4.592 -14.813  23.313  1.00 92.39           H
ATOM   4418  CB  ALA A 290       3.797 -16.738  23.831  1.00 92.39           C
ATOM   4419 1HB  ALA A 290       4.243 -16.713  24.825  1.00 92.39           H
ATOM   4420 2HB  ALA A 290       2.825 -17.228  23.881  1.00 92.39           H
ATOM   4421 3HB  ALA A 290       4.448 -17.290  23.154  1.00 92.39           H
ATOM   4422  HN  ALA A 290       2.368 -15.109  24.969  1.00 92.39           H
ATOM   4423  N   VAL A 291       1.725 -15.456  21.834  1.00 92.56           N
ATOM   4424  CA  VAL A 291       1.033 -15.438  20.556  1.00 92.56           C
ATOM   4425  C   VAL A 291       1.113 -14.032  19.957  1.00 92.56           C
ATOM   4426  O   VAL A 291       1.365 -13.875  18.764  1.00 92.56           O
ATOM   4427  HA  VAL A 291       1.550 -16.131  19.892  1.00 92.56           H
ATOM   4428  CB  VAL A 291      -0.404 -15.931  20.733  1.00 92.56           C
ATOM   4429  HB  VAL A 291      -0.896 -15.279  21.454  1.00 92.56           H
ATOM   4430  CG1 VAL A 291      -1.179 -15.845  19.416  1.00 92.56           C
ATOM   4431 1HG1 VAL A 291      -1.204 -14.809  19.077  1.00 92.56           H
ATOM   4432 2HG1 VAL A 291      -0.687 -16.462  18.664  1.00 92.56           H
ATOM   4433 3HG1 VAL A 291      -2.197 -16.202  19.570  1.00 92.56           H
ATOM   4434  CG2 VAL A 291      -0.430 -17.355  21.292  1.00 92.56           C
ATOM   4435 1HG2 VAL A 291       0.088 -18.025  20.604  1.00 92.56           H
ATOM   4436 2HG2 VAL A 291       0.068 -17.374  22.261  1.00 92.56           H
ATOM   4437 3HG2 VAL A 291      -1.463 -17.681  21.407  1.00 92.56           H
ATOM   4438  HN  VAL A 291       1.141 -15.620  22.628  1.00 92.56           H
ATOM   4439  N   SER A 292       0.894 -13.045  20.814  1.00 92.87           N
ATOM   4440  CA  SER A 292       0.903 -11.659  20.378  1.00 92.87           C
ATOM   4441  C   SER A 292       2.271 -11.304  19.791  1.00 92.87           C
ATOM   4442  O   SER A 292       2.354 -10.643  18.757  1.00 92.87           O
ATOM   4443  HA  SER A 292       0.130 -11.592  19.613  1.00 92.87           H
ATOM   4444  CB  SER A 292       0.560 -10.716  21.532  1.00 92.87           C
ATOM   4445 1HB  SER A 292      -0.365 -11.043  22.005  1.00 92.87           H
ATOM   4446 2HB  SER A 292       1.342 -10.771  22.290  1.00 92.87           H
ATOM   4447  OG  SER A 292       0.418  -9.367  21.095  1.00 92.87           O
ATOM   4448  HG  SER A 292      -0.411  -9.272  20.544  1.00 92.87           H
ATOM   4449  HN  SER A 292       0.713 -13.180  21.788  1.00 92.87           H
ATOM   4450  N   THR A 293       3.310 -11.759  20.476  1.00 89.15           N
ATOM   4451  CA  THR A 293       4.669 -11.446  20.070  1.00 89.15           C
ATOM   4452  C   THR A 293       4.954 -12.013  18.678  1.00 89.15           C
ATOM   4453  O   THR A 293       5.511 -11.323  17.825  1.00 89.15           O
ATOM   4454  HA  THR A 293       4.766 -10.363  20.001  1.00 89.15           H
ATOM   4455  CB  THR A 293       5.618 -11.976  21.147  1.00 89.15           C
ATOM   4456  HB  THR A 293       5.538 -13.059  21.238  1.00 89.15           H
ATOM   4457  OG1 THR A 293       5.268 -11.234  22.313  1.00 89.15           O
ATOM   4458  HG1 THR A 293       4.582 -11.733  22.842  1.00 89.15           H
ATOM   4459  CG2 THR A 293       7.075 -11.591  20.884  1.00 89.15           C
ATOM   4460 1HG2 THR A 293       7.166 -10.506  20.862  1.00 89.15           H
ATOM   4461 2HG2 THR A 293       7.392 -12.003  19.926  1.00 89.15           H
ATOM   4462 3HG2 THR A 293       7.706 -11.992  21.678  1.00 89.15           H
ATOM   4463  HN  THR A 293       3.233 -12.331  21.293  1.00 89.15           H
ATOM   4464  N   ASN A 294       4.559 -13.263  18.491  1.00 90.95           N
ATOM   4465  CA  ASN A 294       4.816 -13.949  17.235  1.00 90.95           C
ATOM   4466  C   ASN A 294       4.052 -13.248  16.111  1.00 90.95           C
ATOM   4467  O   ASN A 294       4.559 -13.117  14.998  1.00 90.95           O
ATOM   4468  HA  ASN A 294       5.896 -13.901  17.098  1.00 90.95           H
ATOM   4469  CB  ASN A 294       4.341 -15.402  17.295  1.00 90.95           C
ATOM   4470 1HB  ASN A 294       3.339 -15.444  17.720  1.00 90.95           H
ATOM   4471 2HB  ASN A 294       4.277 -15.809  16.286  1.00 90.95           H
ATOM   4472  CG  ASN A 294       5.293 -16.256  18.135  1.00 90.95           C
ATOM   4473  OD1 ASN A 294       6.441 -15.911  18.362  1.00 90.95           O
ATOM   4474  ND2 ASN A 294       4.755 -17.387  18.581  1.00 90.95           N
ATOM   4475 1HD2 ASN A 294       3.806 -17.611  18.358  1.00 90.95           H
ATOM   4476 2HD2 ASN A 294       5.298 -18.014  19.140  1.00 90.95           H
ATOM   4477  HN  ASN A 294       4.074 -13.805  19.176  1.00 90.95           H
ATOM   4478  N   ILE A 295       2.843 -12.815  16.440  1.00 91.38           N
ATOM   4479  CA  ILE A 295       2.000 -12.139  15.468  1.00 91.38           C
ATOM   4480  C   ILE A 295       2.677 -10.840  15.027  1.00 91.38           C
ATOM   4481  O   ILE A 295       2.672 -10.505  13.844  1.00 91.38           O
ATOM   4482  HA  ILE A 295       1.911 -12.794  14.602  1.00 91.38           H
ATOM   4483  CB  ILE A 295       0.591 -11.938  16.030  1.00 91.38           C
ATOM   4484  HB  ILE A 295       0.680 -11.576  17.054  1.00 91.38           H
ATOM   4485  CG1 ILE A 295      -0.172 -13.263  16.084  1.00 91.38           C
ATOM   4486 1HG1 ILE A 295      -0.376 -13.611  15.071  1.00 91.38           H
ATOM   4487 2HG1 ILE A 295       0.445 -14.023  16.563  1.00 91.38           H
ATOM   4488  CG2 ILE A 295      -0.168 -10.872  15.238  1.00 91.38           C
ATOM   4489 1HG2 ILE A 295       0.370  -9.925  15.296  1.00 91.38           H
ATOM   4490 2HG2 ILE A 295      -0.248 -11.181  14.196  1.00 91.38           H
ATOM   4491 3HG2 ILE A 295      -1.166 -10.749  15.658  1.00 91.38           H
ATOM   4492  CD1 ILE A 295      -1.487 -13.108  16.851  1.00 91.38           C
ATOM   4493 1HD1 ILE A 295      -1.277 -12.784  17.870  1.00 91.38           H
ATOM   4494 2HD1 ILE A 295      -2.111 -12.365  16.355  1.00 91.38           H
ATOM   4495 3HD1 ILE A 295      -2.009 -14.065  16.874  1.00 91.38           H
ATOM   4496  HN  ILE A 295       2.441 -12.919  17.349  1.00 91.38           H
ATOM   4497  N   ASP A 296       3.244 -10.145  16.002  1.00 92.48           N
ATOM   4498  CA  ASP A 296       3.864  -8.857  15.741  1.00 92.48           C
ATOM   4499  C   ASP A 296       5.072  -9.055  14.823  1.00 92.48           C
ATOM   4500  O   ASP A 296       5.313  -8.249  13.926  1.00 92.48           O
ATOM   4501  HA  ASP A 296       3.084  -8.252  15.278  1.00 92.48           H
ATOM   4502  CB  ASP A 296       4.356  -8.209  17.036  1.00 92.48           C
ATOM   4503 1HB  ASP A 296       4.876  -8.950  17.643  1.00 92.48           H
ATOM   4504 2HB  ASP A 296       5.076  -7.424  16.804  1.00 92.48           H
ATOM   4505  CG  ASP A 296       3.189  -7.619  17.831  1.00 92.48           C
ATOM   4506  OD1 ASP A 296       2.081  -7.563  17.255  1.00 92.48           O
ATOM   4507  OD2 ASP A 296       3.431  -7.238  18.997  1.00 92.48           O
ATOM   4508  HN  ASP A 296       3.283 -10.447  16.955  1.00 92.48           H
ATOM   4509  N   ILE A 297       5.800 -10.132  15.080  1.00 91.47           N
ATOM   4510  CA  ILE A 297       6.961 -10.462  14.270  1.00 91.47           C
ATOM   4511  C   ILE A 297       6.507 -10.793  12.847  1.00 91.47           C
ATOM   4512  O   ILE A 297       7.098 -10.319  11.878  1.00 91.47           O
ATOM   4513  HA  ILE A 297       7.595  -9.576  14.233  1.00 91.47           H
ATOM   4514  CB  ILE A 297       7.776 -11.575  14.931  1.00 91.47           C
ATOM   4515  HB  ILE A 297       7.097 -12.384  15.198  1.00 91.47           H
ATOM   4516  CG1 ILE A 297       8.425 -11.084  16.227  1.00 91.47           C
ATOM   4517 1HG1 ILE A 297       9.193 -10.346  15.997  1.00 91.47           H
ATOM   4518 2HG1 ILE A 297       7.678 -10.585  16.845  1.00 91.47           H
ATOM   4519  CG2 ILE A 297       8.806 -12.152  13.958  1.00 91.47           C
ATOM   4520 1HG2 ILE A 297       8.294 -12.563  13.088  1.00 91.47           H
ATOM   4521 2HG2 ILE A 297       9.487 -11.362  13.638  1.00 91.47           H
ATOM   4522 3HG2 ILE A 297       9.372 -12.941  14.453  1.00 91.47           H
ATOM   4523  CD1 ILE A 297       9.044 -12.247  17.005  1.00 91.47           C
ATOM   4524 1HD1 ILE A 297       8.269 -12.971  17.254  1.00 91.47           H
ATOM   4525 2HD1 ILE A 297       9.807 -12.728  16.393  1.00 91.47           H
ATOM   4526 3HD1 ILE A 297       9.498 -11.870  17.921  1.00 91.47           H
ATOM   4527  HN  ILE A 297       5.608 -10.773  15.823  1.00 91.47           H
ATOM   4528  N   CYS A 298       5.463 -11.605  12.767  1.00 93.39           N
ATOM   4529  CA  CYS A 298       4.920 -12.000  11.479  1.00 93.39           C
ATOM   4530  C   CYS A 298       4.504 -10.735  10.725  1.00 93.39           C
ATOM   4531  O   CYS A 298       4.711 -10.631   9.517  1.00 93.39           O
ATOM   4532  HA  CYS A 298       5.717 -12.522  10.949  1.00 93.39           H
ATOM   4533  CB  CYS A 298       3.756 -12.981  11.632  1.00 93.39           C
ATOM   4534 1HB  CYS A 298       3.067 -12.624  12.399  1.00 93.39           H
ATOM   4535 2HB  CYS A 298       3.193 -13.039  10.701  1.00 93.39           H
ATOM   4536  SG  CYS A 298       4.389 -14.637  12.084  1.00 93.39           S
ATOM   4537  HG  CYS A 298       4.608 -14.357  13.366  1.00 93.39           H
ATOM   4538  HN  CYS A 298       4.992 -11.990  13.560  1.00 93.39           H
ATOM   4539  N   PHE A 299       3.925  -9.804  11.469  1.00 93.41           N
ATOM   4540  CA  PHE A 299       3.471  -8.553  10.885  1.00 93.41           C
ATOM   4541  C   PHE A 299       4.633  -7.798  10.236  1.00 93.41           C
ATOM   4542  O   PHE A 299       4.515  -7.321   9.109  1.00 93.41           O
ATOM   4543  HA  PHE A 299       2.731  -8.802  10.124  1.00 93.41           H
ATOM   4544  CB  PHE A 299       2.903  -7.707  12.026  1.00 93.41           C
ATOM   4545 1HB  PHE A 299       2.087  -8.254  12.499  1.00 93.41           H
ATOM   4546 2HB  PHE A 299       3.675  -7.569  12.782  1.00 93.41           H
ATOM   4547  CG  PHE A 299       2.389  -6.335  11.586  1.00 93.41           C
ATOM   4548  CD1 PHE A 299       3.178  -5.236  11.728  1.00 93.41           C
ATOM   4549  HD1 PHE A 299       4.176  -5.333  12.155  1.00 93.41           H
ATOM   4550  CD2 PHE A 299       1.144  -6.213  11.053  1.00 93.41           C
ATOM   4551  HD2 PHE A 299       0.511  -7.094  10.939  1.00 93.41           H
ATOM   4552  CE1 PHE A 299       2.701  -3.962  11.320  1.00 93.41           C
ATOM   4553  HE1 PHE A 299       3.333  -3.081  11.434  1.00 93.41           H
ATOM   4554  CE2 PHE A 299       0.667  -4.940  10.645  1.00 93.41           C
ATOM   4555  HE2 PHE A 299      -0.331  -4.842  10.218  1.00 93.41           H
ATOM   4556  CZ  PHE A 299       1.456  -3.841  10.787  1.00 93.41           C
ATOM   4557  HZ  PHE A 299       1.090  -2.863  10.474  1.00 93.41           H
ATOM   4558  HN  PHE A 299       3.765  -9.894  12.452  1.00 93.41           H
ATOM   4559  N   GLN A 300       5.729  -7.714  10.975  1.00 89.35           N
ATOM   4560  CA  GLN A 300       6.893  -6.981  10.508  1.00 89.35           C
ATOM   4561  C   GLN A 300       7.384  -7.557   9.178  1.00 89.35           C
ATOM   4562  O   GLN A 300       7.652  -6.812   8.236  1.00 89.35           O
ATOM   4563  HA  GLN A 300       6.551  -5.956  10.363  1.00 89.35           H
ATOM   4564  CB  GLN A 300       8.007  -6.994  11.556  1.00 89.35           C
ATOM   4565 1HB  GLN A 300       8.176  -8.015  11.899  1.00 89.35           H
ATOM   4566 2HB  GLN A 300       8.939  -6.651  11.106  1.00 89.35           H
ATOM   4567  CG  GLN A 300       7.651  -6.102  12.747  1.00 89.35           C
ATOM   4568 1HG  GLN A 300       7.436  -5.092  12.398  1.00 89.35           H
ATOM   4569 2HG  GLN A 300       6.745  -6.474  13.226  1.00 89.35           H
ATOM   4570  CD  GLN A 300       8.793  -6.064  13.764  1.00 89.35           C
ATOM   4571  OE1 GLN A 300       9.953  -5.896  13.428  1.00 89.35           O
ATOM   4572  NE2 GLN A 300       8.400  -6.228  15.024  1.00 89.35           N
ATOM   4573 1HE2 GLN A 300       7.431  -6.361  15.233  1.00 89.35           H
ATOM   4574 2HE2 GLN A 300       9.074  -6.218  15.763  1.00 89.35           H
ATOM   4575  HN  GLN A 300       5.829  -8.135  11.877  1.00 89.35           H
ATOM   4576  N   VAL A 301       7.488  -8.877   9.144  1.00 94.12           N
ATOM   4577  CA  VAL A 301       8.057  -9.554   7.991  1.00 94.12           C
ATOM   4578  C   VAL A 301       7.157  -9.326   6.775  1.00 94.12           C
ATOM   4579  O   VAL A 301       7.628  -8.908   5.719  1.00 94.12           O
ATOM   4580  HA  VAL A 301       9.031  -9.106   7.795  1.00 94.12           H
ATOM   4581  CB  VAL A 301       8.272 -11.035   8.307  1.00 94.12           C
ATOM   4582  HB  VAL A 301       7.313 -11.456   8.608  1.00 94.12           H
ATOM   4583  CG1 VAL A 301       8.752 -11.796   7.069  1.00 94.12           C
ATOM   4584 1HG1 VAL A 301       8.006 -11.711   6.279  1.00 94.12           H
ATOM   4585 2HG1 VAL A 301       9.695 -11.371   6.725  1.00 94.12           H
ATOM   4586 3HG1 VAL A 301       8.897 -12.846   7.322  1.00 94.12           H
ATOM   4587  CG2 VAL A 301       9.249 -11.211   9.472  1.00 94.12           C
ATOM   4588 1HG2 VAL A 301      10.209 -10.767   9.211  1.00 94.12           H
ATOM   4589 2HG2 VAL A 301       8.849 -10.719  10.358  1.00 94.12           H
ATOM   4590 3HG2 VAL A 301       9.383 -12.274   9.675  1.00 94.12           H
ATOM   4591  HN  VAL A 301       7.191  -9.481   9.884  1.00 94.12           H
ATOM   4592  N   THR A 302       5.877  -9.612   6.965  1.00 92.65           N
ATOM   4593  CA  THR A 302       4.934  -9.590   5.860  1.00 92.65           C
ATOM   4594  C   THR A 302       4.758  -8.162   5.338  1.00 92.65           C
ATOM   4595  O   THR A 302       4.575  -7.954   4.139  1.00 92.65           O
ATOM   4596  HA  THR A 302       5.347 -10.180   5.043  1.00 92.65           H
ATOM   4597  CB  THR A 302       3.628 -10.226   6.341  1.00 92.65           C
ATOM   4598  HB  THR A 302       2.873 -10.207   5.555  1.00 92.65           H
ATOM   4599  OG1 THR A 302       3.303  -9.500   7.523  1.00 92.65           O
ATOM   4600  HG1 THR A 302       3.573 -10.024   8.331  1.00 92.65           H
ATOM   4601  CG2 THR A 302       3.821 -11.664   6.827  1.00 92.65           C
ATOM   4602 1HG2 THR A 302       4.526 -11.674   7.659  1.00 92.65           H
ATOM   4603 2HG2 THR A 302       4.212 -12.273   6.012  1.00 92.65           H
ATOM   4604 3HG2 THR A 302       2.864 -12.068   7.156  1.00 92.65           H
ATOM   4605  HN  THR A 302       5.484  -9.854   7.852  1.00 92.65           H
ATOM   4606  N   GLN A 303       4.818  -7.216   6.263  1.00 89.70           N
ATOM   4607  CA  GLN A 303       4.710  -5.812   5.905  1.00 89.70           C
ATOM   4608  C   GLN A 303       5.876  -5.402   5.004  1.00 89.70           C
ATOM   4609  O   GLN A 303       5.688  -4.669   4.034  1.00 89.70           O
ATOM   4610  HA  GLN A 303       3.771  -5.724   5.359  1.00 89.70           H
ATOM   4611  CB  GLN A 303       4.647  -4.931   7.155  1.00 89.70           C
ATOM   4612 1HB  GLN A 303       3.782  -5.209   7.757  1.00 89.70           H
ATOM   4613 2HB  GLN A 303       5.531  -5.101   7.769  1.00 89.70           H
ATOM   4614  CG  GLN A 303       4.557  -3.451   6.778  1.00 89.70           C
ATOM   4615 1HG  GLN A 303       5.505  -3.123   6.350  1.00 89.70           H
ATOM   4616 2HG  GLN A 303       3.796  -3.312   6.011  1.00 89.70           H
ATOM   4617  CD  GLN A 303       4.221  -2.594   8.000  1.00 89.70           C
ATOM   4618  OE1 GLN A 303       5.010  -2.438   8.918  1.00 89.70           O
ATOM   4619  NE2 GLN A 303       3.008  -2.048   7.961  1.00 89.70           N
ATOM   4620 1HE2 GLN A 303       2.410  -2.216   7.177  1.00 89.70           H
ATOM   4621 2HE2 GLN A 303       2.696  -1.470   8.714  1.00 89.70           H
ATOM   4622  HN  GLN A 303       4.939  -7.395   7.239  1.00 89.70           H
ATOM   4623  N   THR A 304       7.055  -5.892   5.356  1.00 90.99           N
ATOM   4624  CA  THR A 304       8.260  -5.547   4.621  1.00 90.99           C
ATOM   4625  C   THR A 304       8.177  -6.072   3.186  1.00 90.99           C
ATOM   4626  O   THR A 304       8.540  -5.371   2.243  1.00 90.99           O
ATOM   4627  HA  THR A 304       8.326  -4.460   4.560  1.00 90.99           H
ATOM   4628  CB  THR A 304       9.461  -6.089   5.398  1.00 90.99           C
ATOM   4629  HB  THR A 304       9.446  -7.179   5.427  1.00 90.99           H
ATOM   4630  OG1 THR A 304       9.377  -5.439   6.664  1.00 90.99           O
ATOM   4631  HG1 THR A 304       8.959  -6.051   7.335  1.00 90.99           H
ATOM   4632  CG2 THR A 304      10.795  -5.612   4.821  1.00 90.99           C
ATOM   4633 1HG2 THR A 304      10.838  -4.524   4.855  1.00 90.99           H
ATOM   4634 2HG2 THR A 304      10.885  -5.947   3.788  1.00 90.99           H
ATOM   4635 3HG2 THR A 304      11.614  -6.026   5.410  1.00 90.99           H
ATOM   4636  HN  THR A 304       7.195  -6.513   6.128  1.00 90.99           H
ATOM   4637  N   ILE A 305       7.697  -7.301   3.066  1.00 90.87           N
ATOM   4638  CA  ILE A 305       7.536  -7.917   1.760  1.00 90.87           C
ATOM   4639  C   ILE A 305       6.589  -7.065   0.913  1.00 90.87           C
ATOM   4640  O   ILE A 305       6.801  -6.902  -0.288  1.00 90.87           O
ATOM   4641  HA  ILE A 305       8.514  -7.927   1.280  1.00 90.87           H
ATOM   4642  CB  ILE A 305       7.089  -9.373   1.907  1.00 90.87           C
ATOM   4643  HB  ILE A 305       6.215  -9.398   2.557  1.00 90.87           H
ATOM   4644  CG1 ILE A 305       8.176 -10.215   2.578  1.00 90.87           C
ATOM   4645 1HG1 ILE A 305       8.993 -10.386   1.877  1.00 90.87           H
ATOM   4646 2HG1 ILE A 305       8.591  -9.671   3.425  1.00 90.87           H
ATOM   4647  CG2 ILE A 305       6.665  -9.955   0.557  1.00 90.87           C
ATOM   4648 1HG2 ILE A 305       5.835  -9.373   0.155  1.00 90.87           H
ATOM   4649 2HG2 ILE A 305       7.505  -9.915  -0.136  1.00 90.87           H
ATOM   4650 3HG2 ILE A 305       6.352 -10.990   0.689  1.00 90.87           H
ATOM   4651  CD1 ILE A 305       7.615 -11.558   3.051  1.00 90.87           C
ATOM   4652 1HD1 ILE A 305       6.814 -11.383   3.770  1.00 90.87           H
ATOM   4653 2HD1 ILE A 305       7.222 -12.109   2.197  1.00 90.87           H
ATOM   4654 3HD1 ILE A 305       8.408 -12.136   3.525  1.00 90.87           H
ATOM   4655  HN  ILE A 305       7.422  -7.872   3.840  1.00 90.87           H
ATOM   4656  N   ALA A 306       5.563  -6.545   1.571  1.00 90.14           N
ATOM   4657  CA  ALA A 306       4.562  -5.745   0.886  1.00 90.14           C
ATOM   4658  C   ALA A 306       5.218  -4.478   0.333  1.00 90.14           C
ATOM   4659  O   ALA A 306       4.898  -4.039  -0.770  1.00 90.14           O
ATOM   4660  HA  ALA A 306       4.177  -6.336   0.055  1.00 90.14           H
ATOM   4661  CB  ALA A 306       3.412  -5.435   1.846  1.00 90.14           C
ATOM   4662 1HB  ALA A 306       2.961  -6.367   2.186  1.00 90.14           H
ATOM   4663 2HB  ALA A 306       3.794  -4.881   2.703  1.00 90.14           H
ATOM   4664 3HB  ALA A 306       2.661  -4.835   1.331  1.00 90.14           H
ATOM   4665  HN  ALA A 306       5.412  -6.661   2.553  1.00 90.14           H
ATOM   4666  N   PHE A 307       6.125  -3.926   1.126  1.00 88.50           N
ATOM   4667  CA  PHE A 307       6.803  -2.698   0.746  1.00 88.50           C
ATOM   4668  C   PHE A 307       7.746  -2.936  -0.435  1.00 88.50           C
ATOM   4669  O   PHE A 307       7.896  -2.072  -1.298  1.00 88.50           O
ATOM   4670  HA  PHE A 307       6.035  -1.980   0.457  1.00 88.50           H
ATOM   4671  CB  PHE A 307       7.624  -2.247   1.956  1.00 88.50           C
ATOM   4672 1HB  PHE A 307       8.231  -3.084   2.303  1.00 88.50           H
ATOM   4673 2HB  PHE A 307       8.312  -1.462   1.644  1.00 88.50           H
ATOM   4674  CG  PHE A 307       6.780  -1.730   3.123  1.00 88.50           C
ATOM   4675  CD1 PHE A 307       5.437  -1.574   2.974  1.00 88.50           C
ATOM   4676  HD1 PHE A 307       4.962  -1.817   2.024  1.00 88.50           H
ATOM   4677  CD2 PHE A 307       7.372  -1.427   4.309  1.00 88.50           C
ATOM   4678  HD2 PHE A 307       8.448  -1.553   4.429  1.00 88.50           H
ATOM   4679  CE1 PHE A 307       4.654  -1.094   4.057  1.00 88.50           C
ATOM   4680  HE1 PHE A 307       3.578  -0.968   3.937  1.00 88.50           H
ATOM   4681  CE2 PHE A 307       6.589  -0.948   5.392  1.00 88.50           C
ATOM   4682  HE2 PHE A 307       7.064  -0.705   6.343  1.00 88.50           H
ATOM   4683  CZ  PHE A 307       5.246  -0.791   5.243  1.00 88.50           C
ATOM   4684  HZ  PHE A 307       4.645  -0.423   6.074  1.00 88.50           H
ATOM   4685  HN  PHE A 307       6.397  -4.302   2.012  1.00 88.50           H
ATOM   4686  N   PHE A 308       8.358  -4.111  -0.435  1.00 85.40           N
ATOM   4687  CA  PHE A 308       9.226  -4.503  -1.533  1.00 85.40           C
ATOM   4688  C   PHE A 308       8.450  -4.564  -2.850  1.00 85.40           C
ATOM   4689  O   PHE A 308       9.001  -4.282  -3.913  1.00 85.40           O
ATOM   4690  HA  PHE A 308      10.010  -3.750  -1.610  1.00 85.40           H
ATOM   4691  CB  PHE A 308       9.760  -5.898  -1.204  1.00 85.40           C
ATOM   4692 1HB  PHE A 308       9.026  -6.423  -0.593  1.00 85.40           H
ATOM   4693 2HB  PHE A 308       9.866  -6.463  -2.131  1.00 85.40           H
ATOM   4694  CG  PHE A 308      11.103  -5.893  -0.471  1.00 85.40           C
ATOM   4695  CD1 PHE A 308      12.239  -5.547  -1.134  1.00 85.40           C
ATOM   4696  HD1 PHE A 308      12.193  -5.272  -2.187  1.00 85.40           H
ATOM   4697  CD2 PHE A 308      11.161  -6.236   0.844  1.00 85.40           C
ATOM   4698  HD2 PHE A 308      10.250  -6.514   1.375  1.00 85.40           H
ATOM   4699  CE1 PHE A 308      13.485  -5.542  -0.453  1.00 85.40           C
ATOM   4700  HE1 PHE A 308      14.395  -5.265  -0.984  1.00 85.40           H
ATOM   4701  CE2 PHE A 308      12.407  -6.231   1.525  1.00 85.40           C
ATOM   4702  HE2 PHE A 308      12.453  -6.506   2.579  1.00 85.40           H
ATOM   4703  CZ  PHE A 308      13.543  -5.885   0.862  1.00 85.40           C
ATOM   4704  HZ  PHE A 308      14.499  -5.881   1.385  1.00 85.40           H
ATOM   4705  HN  PHE A 308       8.269  -4.788   0.296  1.00 85.40           H
ATOM   4706  N   HIS A 309       7.182  -4.934  -2.737  1.00 73.70           N
ATOM   4707  CA  HIS A 309       6.325  -5.034  -3.905  1.00 73.70           C
ATOM   4708  C   HIS A 309       6.201  -3.662  -4.570  1.00 73.70           C
ATOM   4709  O   HIS A 309       6.322  -3.546  -5.789  1.00 73.70           O
ATOM   4710  HA  HIS A 309       6.816  -5.720  -4.595  1.00 73.70           H
ATOM   4711  CB  HIS A 309       4.969  -5.638  -3.533  1.00 73.70           C
ATOM   4712 1HB  HIS A 309       5.129  -6.622  -3.092  1.00 73.70           H
ATOM   4713 2HB  HIS A 309       4.504  -5.017  -2.768  1.00 73.70           H
ATOM   4714  CG  HIS A 309       4.017  -5.774  -4.698  1.00 73.70           C
ATOM   4715  ND1 HIS A 309       4.240  -6.643  -5.751  1.00 73.70           N
ATOM   4716  HD1 HIS A 309       5.027  -7.253  -5.850  1.00 73.70           H
ATOM   4717  CD2 HIS A 309       2.837  -5.143  -4.964  1.00 73.70           C
ATOM   4718  HD2 HIS A 309       2.363  -4.389  -4.335  1.00 73.70           H
ATOM   4719  CE1 HIS A 309       3.235  -6.532  -6.606  1.00 73.70           C
ATOM   4720  HE1 HIS A 309       3.121  -7.086  -7.538  1.00 73.70           H
ATOM   4721  NE2 HIS A 309       2.367  -5.601  -6.117  1.00 73.70           N
ATOM   4722  HN  HIS A 309       6.742  -5.162  -1.868  1.00 73.70           H
ATOM   4723  N   SER A 310       5.961  -2.657  -3.741  1.00 76.04           N
ATOM   4724  CA  SER A 310       5.779  -1.304  -4.237  1.00 76.04           C
ATOM   4725  C   SER A 310       7.053  -0.827  -4.936  1.00 76.04           C
ATOM   4726  O   SER A 310       6.991  -0.034  -5.875  1.00 76.04           O
ATOM   4727  HA  SER A 310       4.954  -1.366  -4.947  1.00 76.04           H
ATOM   4728  CB  SER A 310       5.405  -0.347  -3.104  1.00 76.04           C
ATOM   4729 1HB  SER A 310       6.239  -0.268  -2.406  1.00 76.04           H
ATOM   4730 2HB  SER A 310       5.235   0.649  -3.511  1.00 76.04           H
ATOM   4731  OG  SER A 310       4.240  -0.777  -2.404  1.00 76.04           O
ATOM   4732  HG  SER A 310       4.036  -0.144  -1.658  1.00 76.04           H
ATOM   4733  HN  SER A 310       5.891  -2.756  -2.748  1.00 76.04           H
ATOM   4734  N   CYS A 311       8.179  -1.330  -4.451  1.00 80.03           N
ATOM   4735  CA  CYS A 311       9.465  -0.987  -5.036  1.00 80.03           C
ATOM   4736  C   CYS A 311       9.586  -1.702  -6.383  1.00 80.03           C
ATOM   4737  O   CYS A 311      10.209  -1.187  -7.309  1.00 80.03           O
ATOM   4738  HA  CYS A 311       9.469   0.095  -5.171  1.00 80.03           H
ATOM   4739  CB  CYS A 311      10.623  -1.334  -4.098  1.00 80.03           C
ATOM   4740 1HB  CYS A 311      10.595  -0.691  -3.219  1.00 80.03           H
ATOM   4741 2HB  CYS A 311      10.522  -2.360  -3.746  1.00 80.03           H
ATOM   4742  SG  CYS A 311      12.218  -1.128  -4.972  1.00 80.03           S
ATOM   4743  HG  CYS A 311      12.977  -1.601  -3.988  1.00 80.03           H
ATOM   4744  HN  CYS A 311       8.222  -1.959  -3.676  1.00 80.03           H
ATOM   4745  N   LEU A 312       8.982  -2.879  -6.448  1.00 79.85           N
ATOM   4746  CA  LEU A 312       9.172  -3.756  -7.591  1.00 79.85           C
ATOM   4747  C   LEU A 312       8.228  -3.332  -8.717  1.00 79.85           C
ATOM   4748  O   LEU A 312       8.465  -3.646  -9.882  1.00 79.85           O
ATOM   4749  HA  LEU A 312      10.199  -3.627  -7.934  1.00 79.85           H
ATOM   4750  CB  LEU A 312       9.015  -5.220  -7.175  1.00 79.85           C
ATOM   4751 1HB  LEU A 312       8.117  -5.309  -6.563  1.00 79.85           H
ATOM   4752 2HB  LEU A 312       8.850  -5.817  -8.072  1.00 79.85           H
ATOM   4753  CG  LEU A 312      10.187  -5.828  -6.401  1.00 79.85           C
ATOM   4754  HG  LEU A 312      10.400  -5.186  -5.546  1.00 79.85           H
ATOM   4755  CD1 LEU A 312       9.824  -7.209  -5.851  1.00 79.85           C
ATOM   4756 1HD1 LEU A 312       8.970  -7.120  -5.179  1.00 79.85           H
ATOM   4757 2HD1 LEU A 312       9.569  -7.873  -6.677  1.00 79.85           H
ATOM   4758 3HD1 LEU A 312      10.675  -7.617  -5.306  1.00 79.85           H
ATOM   4759  CD2 LEU A 312      11.451  -5.867  -7.262  1.00 79.85           C
ATOM   4760 1HD2 LEU A 312      11.266  -6.473  -8.150  1.00 79.85           H
ATOM   4761 2HD2 LEU A 312      11.718  -4.854  -7.563  1.00 79.85           H
ATOM   4762 3HD2 LEU A 312      12.268  -6.303  -6.688  1.00 79.85           H
ATOM   4763  HN  LEU A 312       8.372  -3.235  -5.739  1.00 79.85           H
ATOM   4764  N   ASN A 313       7.176  -2.625  -8.329  1.00 72.24           N
ATOM   4765  CA  ASN A 313       6.134  -2.255  -9.272  1.00 72.24           C
ATOM   4766  C   ASN A 313       6.776  -1.666 -10.530  1.00 72.24           C
ATOM   4767  O   ASN A 313       6.578  -2.179 -11.630  1.00 72.24           O
ATOM   4768  HA  ASN A 313       5.591  -3.178  -9.474  1.00 72.24           H
ATOM   4769  CB  ASN A 313       5.202  -1.198  -8.677  1.00 72.24           C
ATOM   4770 1HB  ASN A 313       5.782  -0.488  -8.086  1.00 72.24           H
ATOM   4771 2HB  ASN A 313       4.728  -0.633  -9.479  1.00 72.24           H
ATOM   4772  CG  ASN A 313       4.130  -1.845  -7.798  1.00 72.24           C
ATOM   4773  OD1 ASN A 313       3.794  -3.009  -7.939  1.00 72.24           O
ATOM   4774  ND2 ASN A 313       3.613  -1.027  -6.885  1.00 72.24           N
ATOM   4775 1HD2 ASN A 313       3.933  -0.082  -6.822  1.00 72.24           H
ATOM   4776 2HD2 ASN A 313       2.903  -1.357  -6.263  1.00 72.24           H
ATOM   4777  HN  ASN A 313       7.031  -2.306  -7.393  1.00 72.24           H
ATOM   4778  N   PRO A 314       7.552  -0.582 -10.392  1.00 73.61           N
ATOM   4779  CA  PRO A 314       8.145   0.074 -11.559  1.00 73.61           C
ATOM   4780  C   PRO A 314       8.918  -0.897 -12.436  1.00 73.61           C
ATOM   4781  O   PRO A 314       8.786  -0.875 -13.659  1.00 73.61           O
ATOM   4782  HA  PRO A 314       7.362   0.477 -12.201  1.00 73.61           H
ATOM   4783  CB  PRO A 314       9.059   1.139 -10.949  1.00 73.61           C
ATOM   4784 1HB  PRO A 314      10.073   0.765 -10.809  1.00 73.61           H
ATOM   4785 2HB  PRO A 314       9.131   2.020 -11.588  1.00 73.61           H
ATOM   4786  CG  PRO A 314       8.388   1.462  -9.620  1.00 73.61           C
ATOM   4787 1HG  PRO A 314       9.081   1.928  -8.919  1.00 73.61           H
ATOM   4788 2HG  PRO A 314       7.560   2.160  -9.743  1.00 73.61           H
ATOM   4789  CD  PRO A 314       7.919   0.099  -9.137  1.00 73.61           C
ATOM   4790 1HD  PRO A 314       8.707  -0.436  -8.607  1.00 73.61           H
ATOM   4791 2HD  PRO A 314       7.076   0.181  -8.451  1.00 73.61           H
ATOM   4792  N   VAL A 315       9.712  -1.732 -11.782  1.00 74.20           N
ATOM   4793  CA  VAL A 315      10.614  -2.621 -12.495  1.00 74.20           C
ATOM   4794  C   VAL A 315       9.796  -3.600 -13.340  1.00 74.20           C
ATOM   4795  O   VAL A 315      10.154  -3.890 -14.481  1.00 74.20           O
ATOM   4796  HA  VAL A 315      11.222  -2.007 -13.160  1.00 74.20           H
ATOM   4797  CB  VAL A 315      11.549  -3.320 -11.507  1.00 74.20           C
ATOM   4798  HB  VAL A 315      10.939  -3.933 -10.844  1.00 74.20           H
ATOM   4799  CG1 VAL A 315      12.524  -4.247 -12.237  1.00 74.20           C
ATOM   4800 1HG1 VAL A 315      11.964  -5.005 -12.785  1.00 74.20           H
ATOM   4801 2HG1 VAL A 315      13.126  -3.664 -12.935  1.00 74.20           H
ATOM   4802 3HG1 VAL A 315      13.177  -4.731 -11.511  1.00 74.20           H
ATOM   4803  CG2 VAL A 315      12.300  -2.301 -10.648  1.00 74.20           C
ATOM   4804 1HG2 VAL A 315      12.894  -1.651 -11.291  1.00 74.20           H
ATOM   4805 2HG2 VAL A 315      11.584  -1.701 -10.086  1.00 74.20           H
ATOM   4806 3HG2 VAL A 315      12.958  -2.825  -9.954  1.00 74.20           H
ATOM   4807  HN  VAL A 315       9.745  -1.808 -10.786  1.00 74.20           H
ATOM   4808  N   LEU A 316       8.714  -4.082 -12.748  1.00 73.55           N
ATOM   4809  CA  LEU A 316       7.858  -5.044 -13.421  1.00 73.55           C
ATOM   4810  C   LEU A 316       7.395  -4.460 -14.758  1.00 73.55           C
ATOM   4811  O   LEU A 316       7.427  -5.142 -15.781  1.00 73.55           O
ATOM   4812  HA  LEU A 316       8.458  -5.932 -13.621  1.00 73.55           H
ATOM   4813  CB  LEU A 316       6.708  -5.471 -12.506  1.00 73.55           C
ATOM   4814 1HB  LEU A 316       6.238  -4.574 -12.103  1.00 73.55           H
ATOM   4815 2HB  LEU A 316       5.958  -5.980 -13.111  1.00 73.55           H
ATOM   4816  CG  LEU A 316       7.085  -6.384 -11.337  1.00 73.55           C
ATOM   4817  HG  LEU A 316       7.893  -5.909 -10.780  1.00 73.55           H
ATOM   4818  CD1 LEU A 316       5.909  -6.553 -10.373  1.00 73.55           C
ATOM   4819 1HD1 LEU A 316       5.621  -5.580  -9.977  1.00 73.55           H
ATOM   4820 2HD1 LEU A 316       5.065  -6.995 -10.903  1.00 73.55           H
ATOM   4821 3HD1 LEU A 316       6.204  -7.207  -9.552  1.00 73.55           H
ATOM   4822  CD2 LEU A 316       7.613  -7.729 -11.840  1.00 73.55           C
ATOM   4823 1HD2 LEU A 316       6.843  -8.222 -12.435  1.00 73.55           H
ATOM   4824 2HD2 LEU A 316       8.498  -7.565 -12.455  1.00 73.55           H
ATOM   4825 3HD2 LEU A 316       7.873  -8.358 -10.989  1.00 73.55           H
ATOM   4826  HN  LEU A 316       8.420  -3.827 -11.826  1.00 73.55           H
ATOM   4827  N   TYR A 317       6.977  -3.204 -14.705  1.00 61.41           N
ATOM   4828  CA  TYR A 317       6.453  -2.540 -15.887  1.00 61.41           C
ATOM   4829  C   TYR A 317       7.558  -2.303 -16.918  1.00 61.41           C
ATOM   4830  O   TYR A 317       7.303  -2.314 -18.121  1.00 61.41           O
ATOM   4831  HA  TYR A 317       5.690  -3.185 -16.325  1.00 61.41           H
ATOM   4832  CB  TYR A 317       5.919  -1.189 -15.409  1.00 61.41           C
ATOM   4833 1HB  TYR A 317       6.690  -0.692 -14.821  1.00 61.41           H
ATOM   4834 2HB  TYR A 317       5.725  -0.559 -16.277  1.00 61.41           H
ATOM   4835  CG  TYR A 317       4.642  -1.285 -14.572  1.00 61.41           C
ATOM   4836  CD1 TYR A 317       3.511  -1.870 -15.104  1.00 61.41           C
ATOM   4837  HD1 TYR A 317       3.527  -2.264 -16.120  1.00 61.41           H
ATOM   4838  CD2 TYR A 317       4.621  -0.787 -13.285  1.00 61.41           C
ATOM   4839  HD2 TYR A 317       5.514  -0.324 -12.865  1.00 61.41           H
ATOM   4840  CE1 TYR A 317       2.309  -1.961 -14.316  1.00 61.41           C
ATOM   4841  HE1 TYR A 317       1.408  -2.421 -14.723  1.00 61.41           H
ATOM   4842  CE2 TYR A 317       3.419  -0.877 -12.497  1.00 61.41           C
ATOM   4843  HE2 TYR A 317       3.389  -0.488 -11.480  1.00 61.41           H
ATOM   4844  CZ  TYR A 317       2.322  -1.460 -13.051  1.00 61.41           C
ATOM   4845  OH  TYR A 317       1.187  -1.546 -12.307  1.00 61.41           O
ATOM   4846  HH  TYR A 317       1.373  -1.263 -11.366  1.00 61.41           H
ATOM   4847  HN  TYR A 317       6.991  -2.644 -13.877  1.00 61.41           H
ATOM   4848  N   VAL A 318       8.763  -2.093 -16.408  1.00 67.16           N
ATOM   4849  CA  VAL A 318       9.921  -1.922 -17.270  1.00 67.16           C
ATOM   4850  C   VAL A 318      10.122  -3.189 -18.104  1.00 67.16           C
ATOM   4851  O   VAL A 318      10.273  -3.116 -19.323  1.00 67.16           O
ATOM   4852  HA  VAL A 318       9.710  -1.090 -17.942  1.00 67.16           H
ATOM   4853  CB  VAL A 318      11.147  -1.556 -16.432  1.00 67.16           C
ATOM   4854  HB  VAL A 318      11.274  -2.325 -15.670  1.00 67.16           H
ATOM   4855  CG1 VAL A 318      12.412  -1.534 -17.293  1.00 67.16           C
ATOM   4856 1HG1 VAL A 318      12.570  -2.519 -17.732  1.00 67.16           H
ATOM   4857 2HG1 VAL A 318      12.299  -0.796 -18.087  1.00 67.16           H
ATOM   4858 3HG1 VAL A 318      13.269  -1.272 -16.672  1.00 67.16           H
ATOM   4859  CG2 VAL A 318      10.945  -0.217 -15.720  1.00 67.16           C
ATOM   4860 1HG2 VAL A 318      10.781   0.567 -16.460  1.00 67.16           H
ATOM   4861 2HG2 VAL A 318      10.079  -0.282 -15.062  1.00 67.16           H
ATOM   4862 3HG2 VAL A 318      11.832   0.019 -15.132  1.00 67.16           H
ATOM   4863  HN  VAL A 318       8.955  -2.040 -15.428  1.00 67.16           H
ATOM   4864  N   PHE A 319      10.118  -4.320 -17.414  1.00 65.19           N
ATOM   4865  CA  PHE A 319      10.366  -5.595 -18.066  1.00 65.19           C
ATOM   4866  C   PHE A 319       9.176  -6.007 -18.935  1.00 65.19           C
ATOM   4867  O   PHE A 319       9.346  -6.699 -19.937  1.00 65.19           O
ATOM   4868  HA  PHE A 319      11.248  -5.470 -18.695  1.00 65.19           H
ATOM   4869  CB  PHE A 319      10.558  -6.633 -16.958  1.00 65.19           C
ATOM   4870 1HB  PHE A 319       9.859  -6.421 -16.150  1.00 65.19           H
ATOM   4871 2HB  PHE A 319      10.303  -7.618 -17.350  1.00 65.19           H
ATOM   4872  CG  PHE A 319      11.977  -6.679 -16.387  1.00 65.19           C
ATOM   4873  CD1 PHE A 319      12.996  -7.175 -17.138  1.00 65.19           C
ATOM   4874  HD1 PHE A 319      12.803  -7.540 -18.147  1.00 65.19           H
ATOM   4875  CD2 PHE A 319      12.218  -6.224 -15.129  1.00 65.19           C
ATOM   4876  HD2 PHE A 319      11.401  -5.826 -14.527  1.00 65.19           H
ATOM   4877  CE1 PHE A 319      14.313  -7.217 -16.608  1.00 65.19           C
ATOM   4878  HE1 PHE A 319      15.130  -7.615 -17.210  1.00 65.19           H
ATOM   4879  CE2 PHE A 319      13.535  -6.266 -14.599  1.00 65.19           C
ATOM   4880  HE2 PHE A 319      13.728  -5.901 -13.590  1.00 65.19           H
ATOM   4881  CZ  PHE A 319      14.555  -6.762 -15.350  1.00 65.19           C
ATOM   4882  HZ  PHE A 319      15.565  -6.795 -14.943  1.00 65.19           H
ATOM   4883  HN  PHE A 319       9.950  -4.374 -16.430  1.00 65.19           H
ATOM   4884  N   VAL A 320       7.999  -5.564 -18.518  1.00 67.14           N
ATOM   4885  CA  VAL A 320       6.768  -5.994 -19.160  1.00 67.14           C
ATOM   4886  C   VAL A 320       6.592  -5.235 -20.476  1.00 67.14           C
ATOM   4887  O   VAL A 320       6.141  -5.804 -21.469  1.00 67.14           O
ATOM   4888  HA  VAL A 320       6.865  -7.058 -19.378  1.00 67.14           H
ATOM   4889  CB  VAL A 320       5.588  -5.813 -18.202  1.00 67.14           C
ATOM   4890  HB  VAL A 320       5.742  -4.884 -17.654  1.00 67.14           H
ATOM   4891  CG1 VAL A 320       4.272  -5.692 -18.972  1.00 67.14           C
ATOM   4892 1HG1 VAL A 320       4.318  -4.830 -19.637  1.00 67.14           H
ATOM   4893 2HG1 VAL A 320       4.110  -6.596 -19.559  1.00 67.14           H
ATOM   4894 3HG1 VAL A 320       3.450  -5.564 -18.268  1.00 67.14           H
ATOM   4895  CG2 VAL A 320       5.527  -6.955 -17.186  1.00 67.14           C
ATOM   4896 1HG2 VAL A 320       5.408  -7.903 -17.711  1.00 67.14           H
ATOM   4897 2HG2 VAL A 320       6.448  -6.974 -16.605  1.00 67.14           H
ATOM   4898 3HG2 VAL A 320       4.679  -6.801 -16.518  1.00 67.14           H
ATOM   4899  HN  VAL A 320       7.879  -4.924 -17.759  1.00 67.14           H
ATOM   4900  N   GLY A 321       6.957  -3.962 -20.442  1.00 67.77           N
ATOM   4901  CA  GLY A 321       6.623  -3.058 -21.530  1.00 67.77           C
ATOM   4902  C   GLY A 321       7.795  -2.915 -22.502  1.00 67.77           C
ATOM   4903  O   GLY A 321       8.761  -2.208 -22.216  1.00 67.77           O
ATOM   4904 1HA  GLY A 321       5.748  -3.431 -22.062  1.00 67.77           H
ATOM   4905 2HA  GLY A 321       6.358  -2.081 -21.127  1.00 67.77           H
ATOM   4906  HN  GLY A 321       7.471  -3.548 -19.691  1.00 67.77           H
ATOM   4907  N   GLU A 322       7.672  -3.596 -23.632  1.00 59.96           N
ATOM   4908  CA  GLU A 322       8.562  -3.350 -24.755  1.00 59.96           C
ATOM   4909  C   GLU A 322       8.583  -1.860 -25.100  1.00 59.96           C
ATOM   4910  O   GLU A 322       9.641  -1.299 -25.380  1.00 59.96           O
ATOM   4911  HA  GLU A 322       9.549  -3.666 -24.416  1.00 59.96           H
ATOM   4912  CB  GLU A 322       8.157  -4.189 -25.969  1.00 59.96           C
ATOM   4913 1HB  GLU A 322       7.074  -4.159 -26.091  1.00 59.96           H
ATOM   4914 2HB  GLU A 322       8.699  -3.845 -26.850  1.00 59.96           H
ATOM   4915  CG  GLU A 322       8.538  -5.657 -25.773  1.00 59.96           C
ATOM   4916 1HG  GLU A 322       9.571  -5.726 -25.433  1.00 59.96           H
ATOM   4917 2HG  GLU A 322       7.915  -6.098 -24.994  1.00 59.96           H
ATOM   4918  CD  GLU A 322       8.370  -6.445 -27.074  1.00 59.96           C
ATOM   4919  OE1 GLU A 322       8.733  -7.641 -27.064  1.00 59.96           O
ATOM   4920  OE2 GLU A 322       7.883  -5.834 -28.049  1.00 59.96           O
ATOM   4921  HN  GLU A 322       6.982  -4.302 -23.787  1.00 59.96           H
ATOM   4922  N   ARG A 323       7.401  -1.261 -25.068  1.00 58.40           N
ATOM   4923  CA  ARG A 323       7.263   0.141 -25.422  1.00 58.40           C
ATOM   4924  C   ARG A 323       8.044   1.016 -24.438  1.00 58.40           C
ATOM   4925  O   ARG A 323       8.727   1.955 -24.844  1.00 58.40           O
ATOM   4926  HA  ARG A 323       7.677   0.217 -26.427  1.00 58.40           H
ATOM   4927  CB  ARG A 323       5.794   0.568 -25.418  1.00 58.40           C
ATOM   4928 1HB  ARG A 323       5.213  -0.112 -26.041  1.00 58.40           H
ATOM   4929 2HB  ARG A 323       5.393   0.496 -24.407  1.00 58.40           H
ATOM   4930  CG  ARG A 323       5.638   2.000 -25.934  1.00 58.40           C
ATOM   4931 1HG  ARG A 323       6.152   2.690 -25.264  1.00 58.40           H
ATOM   4932 2HG  ARG A 323       6.113   2.093 -26.911  1.00 58.40           H
ATOM   4933  CD  ARG A 323       4.162   2.387 -26.040  1.00 58.40           C
ATOM   4934 1HD  ARG A 323       3.664   1.757 -26.776  1.00 58.40           H
ATOM   4935 2HD  ARG A 323       3.663   2.217 -25.085  1.00 58.40           H
ATOM   4936  NE  ARG A 323       4.038   3.811 -26.426  1.00 58.40           N
ATOM   4937  HE  ARG A 323       4.833   4.255 -26.839  1.00 58.40           H
ATOM   4938  CZ  ARG A 323       2.927   4.541 -26.258  1.00 58.40           C
ATOM   4939  NH1 ARG A 323       1.832   3.997 -25.710  1.00 58.40           N
ATOM   4940 1HH1 ARG A 323       1.840   3.039 -25.423  1.00 58.40           H
ATOM   4941 2HH1 ARG A 323       1.007   4.549 -25.588  1.00 58.40           H
ATOM   4942  NH2 ARG A 323       2.928   5.824 -26.646  1.00 58.40           N
ATOM   4943 1HH2 ARG A 323       2.107   6.382 -26.527  1.00 58.40           H
ATOM   4944 2HH2 ARG A 323       3.750   6.222 -27.054  1.00 58.40           H
ATOM   4945  HN  ARG A 323       6.550  -1.717 -24.807  1.00 58.40           H
ATOM   4946  N   PHE A 324       7.916   0.677 -23.164  1.00 68.05           N
ATOM   4947  CA  PHE A 324       8.552   1.455 -22.115  1.00 68.05           C
ATOM   4948  C   PHE A 324      10.075   1.330 -22.186  1.00 68.05           C
ATOM   4949  O   PHE A 324      10.794   2.297 -21.939  1.00 68.05           O
ATOM   4950  HA  PHE A 324       8.268   2.496 -22.267  1.00 68.05           H
ATOM   4951  CB  PHE A 324       8.068   0.886 -20.780  1.00 68.05           C
ATOM   4952 1HB  PHE A 324       6.985   0.763 -20.820  1.00 68.05           H
ATOM   4953 2HB  PHE A 324       8.497  -0.106 -20.642  1.00 68.05           H
ATOM   4954  CG  PHE A 324       8.423   1.752 -19.569  1.00 68.05           C
ATOM   4955  CD1 PHE A 324       9.608   1.570 -18.927  1.00 68.05           C
ATOM   4956  HD1 PHE A 324      10.304   0.807 -19.274  1.00 68.05           H
ATOM   4957  CD2 PHE A 324       7.553   2.704 -19.135  1.00 68.05           C
ATOM   4958  HD2 PHE A 324       6.604   2.850 -19.650  1.00 68.05           H
ATOM   4959  CE1 PHE A 324       9.937   2.373 -17.803  1.00 68.05           C
ATOM   4960  HE1 PHE A 324      10.887   2.227 -17.288  1.00 68.05           H
ATOM   4961  CE2 PHE A 324       7.883   3.507 -18.012  1.00 68.05           C
ATOM   4962  HE2 PHE A 324       7.186   4.270 -17.664  1.00 68.05           H
ATOM   4963  CZ  PHE A 324       9.068   3.325 -17.369  1.00 68.05           C
ATOM   4964  HZ  PHE A 324       9.321   3.942 -16.507  1.00 68.05           H
ATOM   4965  HN  PHE A 324       7.391  -0.112 -22.845  1.00 68.05           H
ATOM   4966  N   ARG A 325      10.523   0.130 -22.525  1.00 68.75           N
ATOM   4967  CA  ARG A 325      11.946  -0.123 -22.677  1.00 68.75           C
ATOM   4968  C   ARG A 325      12.542   0.813 -23.731  1.00 68.75           C
ATOM   4969  O   ARG A 325      13.585   1.425 -23.504  1.00 68.75           O
ATOM   4970  HA  ARG A 325      12.371   0.074 -21.692  1.00 68.75           H
ATOM   4971  CB  ARG A 325      12.208  -1.573 -23.087  1.00 68.75           C
ATOM   4972 1HB  ARG A 325      11.522  -1.859 -23.885  1.00 68.75           H
ATOM   4973 2HB  ARG A 325      13.218  -1.666 -23.486  1.00 68.75           H
ATOM   4974  CG  ARG A 325      12.035  -2.519 -21.897  1.00 68.75           C
ATOM   4975 1HG  ARG A 325      12.564  -2.120 -21.031  1.00 68.75           H
ATOM   4976 2HG  ARG A 325      10.981  -2.581 -21.626  1.00 68.75           H
ATOM   4977  CD  ARG A 325      12.566  -3.916 -22.225  1.00 68.75           C
ATOM   4978 1HD  ARG A 325      12.245  -4.210 -23.224  1.00 68.75           H
ATOM   4979 2HD  ARG A 325      13.656  -3.908 -22.230  1.00 68.75           H
ATOM   4980  NE  ARG A 325      12.073  -4.892 -21.228  1.00 68.75           N
ATOM   4981  HE  ARG A 325      11.582  -4.541 -20.431  1.00 68.75           H
ATOM   4982  CZ  ARG A 325      12.242  -6.218 -21.327  1.00 68.75           C
ATOM   4983  NH1 ARG A 325      12.892  -6.744 -22.374  1.00 68.75           N
ATOM   4984 1HH1 ARG A 325      13.255  -6.147 -23.089  1.00 68.75           H
ATOM   4985 2HH1 ARG A 325      13.015  -7.734 -22.440  1.00 68.75           H
ATOM   4986  NH2 ARG A 325      11.753  -7.009 -20.363  1.00 68.75           N
ATOM   4987 1HH2 ARG A 325      11.871  -8.000 -20.422  1.00 68.75           H
ATOM   4988 2HH2 ARG A 325      11.269  -6.608 -19.585  1.00 68.75           H
ATOM   4989  HN  ARG A 325       9.934  -0.660 -22.695  1.00 68.75           H
ATOM   4990  N   ARG A 326      11.854   0.895 -24.860  1.00 67.47           N
ATOM   4991  CA  ARG A 326      12.317   1.724 -25.960  1.00 67.47           C
ATOM   4992  C   ARG A 326      12.334   3.196 -25.545  1.00 67.47           C
ATOM   4993  O   ARG A 326      13.289   3.915 -25.834  1.00 67.47           O
ATOM   4994  HA  ARG A 326      13.323   1.365 -26.175  1.00 67.47           H
ATOM   4995  CB  ARG A 326      11.421   1.558 -27.189  1.00 67.47           C
ATOM   4996 1HB  ARG A 326      10.375   1.656 -26.898  1.00 67.47           H
ATOM   4997 2HB  ARG A 326      11.628   2.354 -27.904  1.00 67.47           H
ATOM   4998  CG  ARG A 326      11.646   0.198 -27.853  1.00 67.47           C
ATOM   4999 1HG  ARG A 326      12.702   0.079 -28.097  1.00 67.47           H
ATOM   5000 2HG  ARG A 326      11.389  -0.598 -27.154  1.00 67.47           H
ATOM   5001  CD  ARG A 326      10.805   0.061 -29.123  1.00 67.47           C
ATOM   5002 1HD  ARG A 326       9.776   0.362 -28.922  1.00 67.47           H
ATOM   5003 2HD  ARG A 326      11.186   0.728 -29.896  1.00 67.47           H
ATOM   5004  NE  ARG A 326      10.837  -1.338 -29.603  1.00 67.47           N
ATOM   5005  HE  ARG A 326      11.421  -1.988 -29.116  1.00 67.47           H
ATOM   5006  CZ  ARG A 326      10.133  -1.790 -30.651  1.00 67.47           C
ATOM   5007  NH1 ARG A 326       9.335  -0.964 -31.340  1.00 67.47           N
ATOM   5008 1HH1 ARG A 326       9.261  -0.002 -31.075  1.00 67.47           H
ATOM   5009 2HH1 ARG A 326       8.813  -1.308 -32.121  1.00 67.47           H
ATOM   5010  NH2 ARG A 326      10.240  -3.080 -30.998  1.00 67.47           N
ATOM   5011 1HH2 ARG A 326       9.721  -3.432 -31.777  1.00 67.47           H
ATOM   5012 2HH2 ARG A 326      10.838  -3.689 -30.478  1.00 67.47           H
ATOM   5013  HN  ARG A 326      10.996   0.409 -25.029  1.00 67.47           H
ATOM   5014  N   ASP A 327      11.266   3.601 -24.873  1.00 75.59           N
ATOM   5015  CA  ASP A 327      11.114   4.991 -24.476  1.00 75.59           C
ATOM   5016  C   ASP A 327      12.165   5.332 -23.418  1.00 75.59           C
ATOM   5017  O   ASP A 327      12.669   6.453 -23.379  1.00 75.59           O
ATOM   5018  HA  ASP A 327      11.243   5.566 -25.393  1.00 75.59           H
ATOM   5019  CB  ASP A 327       9.732   5.242 -23.869  1.00 75.59           C
ATOM   5020 1HB  ASP A 327       9.526   4.494 -23.104  1.00 75.59           H
ATOM   5021 2HB  ASP A 327       9.719   6.214 -23.377  1.00 75.59           H
ATOM   5022  CG  ASP A 327       8.644   5.193 -24.944  1.00 75.59           C
ATOM   5023  OD1 ASP A 327       9.021   5.228 -26.135  1.00 75.59           O
ATOM   5024  OD2 ASP A 327       7.460   5.122 -24.550  1.00 75.59           O
ATOM   5025  HN  ASP A 327      10.515   2.999 -24.601  1.00 75.59           H
ATOM   5026  N   LEU A 328      12.463   4.345 -22.586  1.00 77.52           N
ATOM   5027  CA  LEU A 328      13.484   4.509 -21.565  1.00 77.52           C
ATOM   5028  C   LEU A 328      14.833   4.770 -22.238  1.00 77.52           C
ATOM   5029  O   LEU A 328      15.495   5.765 -21.945  1.00 77.52           O
ATOM   5030  HA  LEU A 328      13.218   5.386 -20.975  1.00 77.52           H
ATOM   5031  CB  LEU A 328      13.491   3.309 -20.617  1.00 77.52           C
ATOM   5032 1HB  LEU A 328      12.525   3.264 -20.113  1.00 77.52           H
ATOM   5033 2HB  LEU A 328      13.582   2.401 -21.212  1.00 77.52           H
ATOM   5034  CG  LEU A 328      14.591   3.301 -19.553  1.00 77.52           C
ATOM   5035  HG  LEU A 328      15.552   3.412 -20.055  1.00 77.52           H
ATOM   5036  CD1 LEU A 328      14.439   4.488 -18.599  1.00 77.52           C
ATOM   5037 1HD1 LEU A 328      14.505   5.418 -19.163  1.00 77.52           H
ATOM   5038 2HD1 LEU A 328      13.471   4.432 -18.101  1.00 77.52           H
ATOM   5039 3HD1 LEU A 328      15.234   4.458 -17.853  1.00 77.52           H
ATOM   5040  CD2 LEU A 328      14.623   1.966 -18.807  1.00 77.52           C
ATOM   5041 1HD2 LEU A 328      13.663   1.800 -18.318  1.00 77.52           H
ATOM   5042 2HD2 LEU A 328      14.815   1.159 -19.514  1.00 77.52           H
ATOM   5043 3HD2 LEU A 328      15.414   1.987 -18.057  1.00 77.52           H
ATOM   5044  HN  LEU A 328      12.021   3.448 -22.601  1.00 77.52           H
ATOM   5045  N   VAL A 329      15.202   3.858 -23.126  1.00 78.95           N
ATOM   5046  CA  VAL A 329      16.499   3.928 -23.777  1.00 78.95           C
ATOM   5047  C   VAL A 329      16.580   5.211 -24.606  1.00 78.95           C
ATOM   5048  O   VAL A 329      17.642   5.823 -24.708  1.00 78.95           O
ATOM   5049  HA  VAL A 329      17.257   3.968 -22.995  1.00 78.95           H
ATOM   5050  CB  VAL A 329      16.738   2.665 -24.605  1.00 78.95           C
ATOM   5051  HB  VAL A 329      15.920   2.573 -25.320  1.00 78.95           H
ATOM   5052  CG1 VAL A 329      18.044   2.766 -25.395  1.00 78.95           C
ATOM   5053 1HG1 VAL A 329      17.996   3.622 -26.069  1.00 78.95           H
ATOM   5054 2HG1 VAL A 329      18.878   2.894 -24.705  1.00 78.95           H
ATOM   5055 3HG1 VAL A 329      18.189   1.855 -25.976  1.00 78.95           H
ATOM   5056  CG2 VAL A 329      16.729   1.418 -23.719  1.00 78.95           C
ATOM   5057 1HG2 VAL A 329      17.517   1.498 -22.970  1.00 78.95           H
ATOM   5058 2HG2 VAL A 329      15.762   1.332 -23.222  1.00 78.95           H
ATOM   5059 3HG2 VAL A 329      16.901   0.534 -24.333  1.00 78.95           H
ATOM   5060  HN  VAL A 329      14.632   3.084 -23.401  1.00 78.95           H
ATOM   5061  N   LYS A 330      15.443   5.581 -25.178  1.00 74.34           N
ATOM   5062  CA  LYS A 330      15.365   6.795 -25.972  1.00 74.34           C
ATOM   5063  C   LYS A 330      15.657   8.003 -25.080  1.00 74.34           C
[truncated: 117,162 more chars]
