# Supplementary material for: Noncanonical roles of chemokine regions in CCR9 activation revealed by structural modeling and mutational mapping
Source: Nat Commun. 2025 Aug 18;16:7695. doi: 10.1038/s41467-025-62321-9 (PMC12361432; doi:10.1038/s41467-025-62321-9)
Supplement: Supplementary file 5 — Supplementary Data 3 [file 41467_2025_62321_MOESM5_ESM.zip › CCR9_CCL25_14_rnk3.pdb]

ATOM      1  N   GLU A  20      -4.813  -5.244  58.084  1.00 48.54           N
ATOM      2  CA  GLU A  20      -5.108  -6.174  57.006  1.00 48.54           C
ATOM      3  C   GLU A  20      -5.398  -7.566  57.571  1.00 48.54           C
ATOM      4  O   GLU A  20      -4.484  -8.267  58.003  1.00 48.54           O
ATOM      5  HA  GLU A  20      -5.999  -5.779  56.519  1.00 48.54           H
ATOM      6  CB  GLU A  20      -3.961  -6.220  55.994  1.00 48.54           C
ATOM      7 1HB  GLU A  20      -3.007  -6.148  56.516  1.00 48.54           H
ATOM      8 2HB  GLU A  20      -4.050  -7.116  55.379  1.00 48.54           H
ATOM      9  CG  GLU A  20      -4.029  -5.031  55.033  1.00 48.54           C
ATOM     10 1HG  GLU A  20      -5.061  -4.871  54.720  1.00 48.54           H
ATOM     11 2HG  GLU A  20      -3.708  -4.125  55.547  1.00 48.54           H
ATOM     12  CD  GLU A  20      -3.148  -5.267  53.805  1.00 48.54           C
ATOM     13  OE1 GLU A  20      -3.497  -4.712  52.741  1.00 48.54           O
ATOM     14  OE2 GLU A  20      -2.145  -5.997  53.958  1.00 48.54           O
ATOM     15  HN  GLU A  20      -4.819  -5.644  59.000  1.00 48.54           H
ATOM     16  N   SER A  21      -6.673  -7.925  57.548  1.00 55.55           N
ATOM     17  CA  SER A  21      -7.086  -9.248  57.984  1.00 55.55           C
ATOM     18  C   SER A  21      -6.286 -10.318  57.237  1.00 55.55           C
ATOM     19  O   SER A  21      -5.951 -10.143  56.067  1.00 55.55           O
ATOM     20  HA  SER A  21      -6.867  -9.282  59.051  1.00 55.55           H
ATOM     21  CB  SER A  21      -8.585  -9.457  57.765  1.00 55.55           C
ATOM     22 1HB  SER A  21      -8.856 -10.472  58.057  1.00 55.55           H
ATOM     23 2HB  SER A  21      -9.144  -8.780  58.411  1.00 55.55           H
ATOM     24  OG  SER A  21      -8.963  -9.237  56.409  1.00 55.55           O
ATOM     25  HG  SER A  21      -9.163 -10.109  55.963  1.00 55.55           H
ATOM     26  HN  SER A  21      -7.416  -7.330  57.240  1.00 55.55           H
ATOM     27  N   THR A  22      -6.004 -11.401  57.945  1.00 57.73           N
ATOM     28  CA  THR A  22      -5.282 -12.515  57.353  1.00 57.73           C
ATOM     29  C   THR A  22      -5.927 -12.924  56.027  1.00 57.73           C
ATOM     30  O   THR A  22      -5.239 -13.368  55.109  1.00 57.73           O
ATOM     31  HA  THR A  22      -4.268 -12.186  57.128  1.00 57.73           H
ATOM     32  CB  THR A  22      -5.235 -13.648  58.381  1.00 57.73           C
ATOM     33  HB  THR A  22      -4.981 -14.595  57.904  1.00 57.73           H
ATOM     34  OG1 THR A  22      -6.513 -13.599  59.010  1.00 57.73           O
ATOM     35  HG1 THR A  22      -6.688 -14.455  59.496  1.00 57.73           H
ATOM     36  CG2 THR A  22      -4.249 -13.368  59.516  1.00 57.73           C
ATOM     37 1HG2 THR A  22      -4.543 -12.456  60.036  1.00 57.73           H
ATOM     38 2HG2 THR A  22      -3.247 -13.246  59.106  1.00 57.73           H
ATOM     39 3HG2 THR A  22      -4.255 -14.203  60.217  1.00 57.73           H
ATOM     40  HN  THR A  22      -6.258 -11.525  58.904  1.00 57.73           H
ATOM     41  N   SER A  23      -7.240 -12.759  55.969  1.00 60.31           N
ATOM     42  CA  SER A  23      -7.979 -13.062  54.755  1.00 60.31           C
ATOM     43  C   SER A  23      -7.466 -12.199  53.601  1.00 60.31           C
ATOM     44  O   SER A  23      -7.312 -12.682  52.480  1.00 60.31           O
ATOM     45  HA  SER A  23      -7.789 -14.117  54.558  1.00 60.31           H
ATOM     46  CB  SER A  23      -9.480 -12.843  54.955  1.00 60.31           C
ATOM     47 1HB  SER A  23     -10.019 -13.209  54.081  1.00 60.31           H
ATOM     48 2HB  SER A  23      -9.822 -13.429  55.809  1.00 60.31           H
ATOM     49  OG  SER A  23      -9.796 -11.470  55.167  1.00 60.31           O
ATOM     50  HG  SER A  23     -10.786 -11.335  55.117  1.00 60.31           H
ATOM     51  HN  SER A  23      -7.796 -12.425  56.730  1.00 60.31           H
ATOM     52  N   SER A  24      -7.217 -10.936  53.914  1.00 67.74           N
ATOM     53  CA  SER A  24      -6.816  -9.978  52.897  1.00 67.74           C
ATOM     54  C   SER A  24      -5.442 -10.352  52.338  1.00 67.74           C
ATOM     55  O   SER A  24      -5.159 -10.110  51.165  1.00 67.74           O
ATOM     56  HA  SER A  24      -7.578 -10.046  52.120  1.00 67.74           H
ATOM     57  CB  SER A  24      -6.790  -8.555  53.461  1.00 67.74           C
ATOM     58 1HB  SER A  24      -7.000  -7.845  52.661  1.00 67.74           H
ATOM     59 2HB  SER A  24      -7.582  -8.444  54.201  1.00 67.74           H
ATOM     60  OG  SER A  24      -5.535  -8.241  54.058  1.00 67.74           O
ATOM     61  HG  SER A  24      -5.368  -8.842  54.839  1.00 67.74           H
ATOM     62  HN  SER A  24      -7.284 -10.565  54.840  1.00 67.74           H
ATOM     63  N   MET A  25      -4.626 -10.936  53.202  1.00 65.02           N
ATOM     64  CA  MET A  25      -3.283 -11.332  52.813  1.00 65.02           C
ATOM     65  C   MET A  25      -3.304 -12.643  52.025  1.00 65.02           C
ATOM     66  O   MET A  25      -2.532 -12.817  51.083  1.00 65.02           O
ATOM     67  HA  MET A  25      -2.911 -10.525  52.181  1.00 65.02           H
ATOM     68  CB  MET A  25      -2.418 -11.501  54.064  1.00 65.02           C
ATOM     69 1HB  MET A  25      -2.642 -10.707  54.776  1.00 65.02           H
ATOM     70 2HB  MET A  25      -2.661 -12.445  54.553  1.00 65.02           H
ATOM     71  CG  MET A  25      -0.930 -11.473  53.710  1.00 65.02           C
ATOM     72 1HG  MET A  25      -0.639 -12.417  53.251  1.00 65.02           H
ATOM     73 2HG  MET A  25      -0.737 -10.689  52.977  1.00 65.02           H
ATOM     74  SD  MET A  25       0.042 -11.185  55.179  1.00 65.02           S
ATOM     75  CE  MET A  25       1.682 -11.210  54.476  1.00 65.02           C
ATOM     76 1HE  MET A  25       1.862 -12.179  54.009  1.00 65.02           H
ATOM     77 2HE  MET A  25       1.769 -10.424  53.727  1.00 65.02           H
ATOM     78 3HE  MET A  25       2.418 -11.045  55.263  1.00 65.02           H
ATOM     79  HN  MET A  25      -4.868 -11.140  54.151  1.00 65.02           H
ATOM     80  N   GLU A  26      -4.195 -13.531  52.439  1.00 60.78           N
ATOM     81  CA  GLU A  26      -4.394 -14.781  51.725  1.00 60.78           C
ATOM     82  C   GLU A  26      -4.916 -14.509  50.313  1.00 60.78           C
ATOM     83  O   GLU A  26      -4.474 -15.136  49.352  1.00 60.78           O
ATOM     84  HA  GLU A  26      -3.408 -15.244  51.672  1.00 60.78           H
ATOM     85  CB  GLU A  26      -5.341 -15.706  52.492  1.00 60.78           C
ATOM     86 1HB  GLU A  26      -6.166 -15.125  52.906  1.00 60.78           H
ATOM     87 2HB  GLU A  26      -5.669 -16.517  51.842  1.00 60.78           H
ATOM     88  CG  GLU A  26      -4.628 -16.363  53.675  1.00 60.78           C
ATOM     89 1HG  GLU A  26      -3.770 -16.933  53.316  1.00 60.78           H
ATOM     90 2HG  GLU A  26      -4.242 -15.595  54.345  1.00 60.78           H
ATOM     91  CD  GLU A  26      -5.576 -17.287  54.442  1.00 60.78           C
ATOM     92  OE1 GLU A  26      -5.054 -18.122  55.213  1.00 60.78           O
ATOM     93  OE2 GLU A  26      -6.800 -17.138  54.240  1.00 60.78           O
ATOM     94  HN  GLU A  26      -4.775 -13.408  53.245  1.00 60.78           H
ATOM     95  N   ASP A  27      -5.850 -13.572  50.233  1.00 67.11           N
ATOM     96  CA  ASP A  27      -6.468 -13.239  48.961  1.00 67.11           C
ATOM     97  C   ASP A  27      -5.388 -12.779  47.979  1.00 67.11           C
ATOM     98  O   ASP A  27      -5.437 -13.111  46.796  1.00 67.11           O
ATOM     99  HA  ASP A  27      -6.965 -14.153  48.635  1.00 67.11           H
ATOM    100  CB  ASP A  27      -7.478 -12.101  49.120  1.00 67.11           C
ATOM    101 1HB  ASP A  27      -7.044 -11.307  49.729  1.00 67.11           H
ATOM    102 2HB  ASP A  27      -7.700 -11.668  48.145  1.00 67.11           H
ATOM    103  CG  ASP A  27      -8.769 -12.600  49.770  1.00 67.11           C
ATOM    104  OD1 ASP A  27      -9.007 -13.825  49.690  1.00 67.11           O
ATOM    105  OD2 ASP A  27      -9.490 -11.747  50.331  1.00 67.11           O
ATOM    106  HN  ASP A  27      -6.185 -13.047  51.016  1.00 67.11           H
ATOM    107  N   TYR A  28      -4.437 -12.022  48.507  1.00 66.41           N
ATOM    108  CA  TYR A  28      -3.364 -11.487  47.687  1.00 66.41           C
ATOM    109  C   TYR A  28      -2.396 -12.593  47.262  1.00 66.41           C
ATOM    110  O   TYR A  28      -1.904 -12.594  46.135  1.00 66.41           O
ATOM    111  HA  TYR A  28      -3.810 -11.044  46.797  1.00 66.41           H
ATOM    112  CB  TYR A  28      -2.618 -10.484  48.569  1.00 66.41           C
ATOM    113 1HB  TYR A  28      -3.317  -9.713  48.895  1.00 66.41           H
ATOM    114 2HB  TYR A  28      -2.266 -10.994  49.465  1.00 66.41           H
ATOM    115  CG  TYR A  28      -1.428  -9.814  47.880  1.00 66.41           C
ATOM    116  CD1 TYR A  28      -0.152 -10.299  48.082  1.00 66.41           C
ATOM    117  HD1 TYR A  28       0.008 -11.159  48.732  1.00 66.41           H
ATOM    118  CD2 TYR A  28      -1.630  -8.725  47.056  1.00 66.41           C
ATOM    119  HD2 TYR A  28      -2.638  -8.342  46.897  1.00 66.41           H
ATOM    120  CE1 TYR A  28       0.969  -9.669  47.434  1.00 66.41           C
ATOM    121  HE1 TYR A  28       1.982 -10.042  47.585  1.00 66.41           H
ATOM    122  CE2 TYR A  28      -0.509  -8.095  46.408  1.00 66.41           C
ATOM    123  HE2 TYR A  28      -0.654  -7.235  45.755  1.00 66.41           H
ATOM    124  CZ  TYR A  28       0.735  -8.598  46.629  1.00 66.41           C
ATOM    125  OH  TYR A  28       1.794  -8.003  46.016  1.00 66.41           O
ATOM    126  HH  TYR A  28       1.518  -7.120  45.637  1.00 66.41           H
ATOM    127  HN  TYR A  28      -4.393 -11.774  49.475  1.00 66.41           H
ATOM    128  N   VAL A  29      -2.150 -13.509  48.188  1.00 66.93           N
ATOM    129  CA  VAL A  29      -1.193 -14.576  47.950  1.00 66.93           C
ATOM    130  C   VAL A  29      -1.789 -15.578  46.960  1.00 66.93           C
ATOM    131  O   VAL A  29      -1.079 -16.116  46.112  1.00 66.93           O
ATOM    132  HA  VAL A  29      -0.305 -14.128  47.505  1.00 66.93           H
ATOM    133  CB  VAL A  29      -0.785 -15.218  49.278  1.00 66.93           C
ATOM    134  HB  VAL A  29      -1.695 -15.495  49.810  1.00 66.93           H
ATOM    135  CG1 VAL A  29       0.029 -16.492  49.043  1.00 66.93           C
ATOM    136 1HG1 VAL A  29      -0.570 -17.207  48.479  1.00 66.93           H
ATOM    137 2HG1 VAL A  29       0.930 -16.249  48.481  1.00 66.93           H
ATOM    138 3HG1 VAL A  29       0.306 -16.928  50.003  1.00 66.93           H
ATOM    139  CG2 VAL A  29      -0.013 -14.227  50.151  1.00 66.93           C
ATOM    140 1HG2 VAL A  29       0.887 -13.906  49.627  1.00 66.93           H
ATOM    141 2HG2 VAL A  29      -0.641 -13.361  50.361  1.00 66.93           H
ATOM    142 3HG2 VAL A  29       0.265 -14.709  51.089  1.00 66.93           H
ATOM    143  HN  VAL A  29      -2.591 -13.529  49.085  1.00 66.93           H
ATOM    144  N   ASN A  30      -3.088 -15.799  47.100  1.00 61.27           N
ATOM    145  CA  ASN A  30      -3.766 -16.808  46.304  1.00 61.27           C
ATOM    146  C   ASN A  30      -4.150 -16.210  44.950  1.00 61.27           C
ATOM    147  O   ASN A  30      -4.604 -16.925  44.058  1.00 61.27           O
ATOM    148  HA  ASN A  30      -3.052 -17.627  46.211  1.00 61.27           H
ATOM    149  CB  ASN A  30      -5.047 -17.283  46.992  1.00 61.27           C
ATOM    150 1HB  ASN A  30      -5.652 -16.422  47.278  1.00 61.27           H
ATOM    151 2HB  ASN A  30      -5.642 -17.873  46.295  1.00 61.27           H
ATOM    152  CG  ASN A  30      -4.726 -18.121  48.232  1.00 61.27           C
ATOM    153  OD1 ASN A  30      -3.676 -18.732  48.345  1.00 61.27           O
ATOM    154  ND2 ASN A  30      -5.687 -18.116  49.152  1.00 61.27           N
ATOM    155 1HD2 ASN A  30      -6.525 -17.593  48.997  1.00 61.27           H
ATOM    156 2HD2 ASN A  30      -5.570 -18.634  49.999  1.00 61.27           H
ATOM    157  HN  ASN A  30      -3.674 -15.303  47.742  1.00 61.27           H
ATOM    158  N   PHE A  31      -3.955 -14.905  44.838  1.00 69.63           N
ATOM    159  CA  PHE A  31      -4.247 -14.207  43.597  1.00 69.63           C
ATOM    160  C   PHE A  31      -3.350 -14.707  42.463  1.00 69.63           C
ATOM    161  O   PHE A  31      -2.127 -14.714  42.592  1.00 69.63           O
ATOM    162  HA  PHE A  31      -5.289 -14.410  43.350  1.00 69.63           H
ATOM    163  CB  PHE A  31      -3.964 -12.724  43.841  1.00 69.63           C
ATOM    164 1HB  PHE A  31      -4.489 -12.407  44.741  1.00 69.63           H
ATOM    165 2HB  PHE A  31      -2.898 -12.594  44.031  1.00 69.63           H
ATOM    166  CG  PHE A  31      -4.374 -11.813  42.681  1.00 69.63           C
ATOM    167  CD1 PHE A  31      -3.441 -11.385  41.790  1.00 69.63           C
ATOM    168  HD1 PHE A  31      -2.400 -11.691  41.901  1.00 69.63           H
ATOM    169  CD2 PHE A  31      -5.672 -11.433  42.542  1.00 69.63           C
ATOM    170  HD2 PHE A  31      -6.420 -11.776  43.257  1.00 69.63           H
ATOM    171  CE1 PHE A  31      -3.821 -10.541  40.713  1.00 69.63           C
ATOM    172  HE1 PHE A  31      -3.073 -10.197  39.999  1.00 69.63           H
ATOM    173  CE2 PHE A  31      -6.053 -10.588  41.466  1.00 69.63           C
ATOM    174  HE2 PHE A  31      -7.093 -10.283  41.355  1.00 69.63           H
ATOM    175  CZ  PHE A  31      -5.119 -10.160  40.574  1.00 69.63           C
ATOM    176  HZ  PHE A  31      -5.412  -9.512  39.748  1.00 69.63           H
ATOM    177  HN  PHE A  31      -3.604 -14.327  45.575  1.00 69.63           H
ATOM    178  N   ASN A  32      -3.992 -15.111  41.378  1.00 61.38           N
ATOM    179  CA  ASN A  32      -3.267 -15.601  40.218  1.00 61.38           C
ATOM    180  C   ASN A  32      -2.766 -14.412  39.395  1.00 61.38           C
ATOM    181  O   ASN A  32      -3.512 -13.848  38.595  1.00 61.38           O
ATOM    182  HA  ASN A  32      -2.452 -16.201  40.622  1.00 61.38           H
ATOM    183  CB  ASN A  32      -4.171 -16.449  39.321  1.00 61.38           C
ATOM    184 1HB  ASN A  32      -4.718 -17.171  39.927  1.00 61.38           H
ATOM    185 2HB  ASN A  32      -4.912 -15.812  38.838  1.00 61.38           H
ATOM    186  CG  ASN A  32      -3.354 -17.185  38.257  1.00 61.38           C
ATOM    187  OD1 ASN A  32      -2.138 -17.095  38.199  1.00 61.38           O
ATOM    188  ND2 ASN A  32      -4.086 -17.916  37.421  1.00 61.38           N
ATOM    189 1HD2 ASN A  32      -5.080 -17.947  37.524  1.00 61.38           H
ATOM    190 2HD2 ASN A  32      -3.642 -18.435  36.691  1.00 61.38           H
ATOM    191  HN  ASN A  32      -4.988 -15.108  41.283  1.00 61.38           H
ATOM    192  N   PHE A  33      -1.507 -14.066  39.620  1.00 64.59           N
ATOM    193  CA  PHE A  33      -0.864 -13.029  38.831  1.00 64.59           C
ATOM    194  C   PHE A  33      -0.427 -13.569  37.468  1.00 64.59           C
ATOM    195  O   PHE A  33       0.762 -13.577  37.152  1.00 64.59           O
ATOM    196  HA  PHE A  33      -1.593 -12.233  38.688  1.00 64.59           H
ATOM    197  CB  PHE A  33       0.374 -12.579  39.609  1.00 64.59           C
ATOM    198 1HB  PHE A  33       0.978 -13.455  39.850  1.00 64.59           H
ATOM    199 2HB  PHE A  33       0.981 -11.940  38.968  1.00 64.59           H
ATOM    200  CG  PHE A  33       0.057 -11.826  40.903  1.00 64.59           C
ATOM    201  CD1 PHE A  33      -0.205 -10.492  40.865  1.00 64.59           C
ATOM    202  HD1 PHE A  33      -0.189  -9.960  39.914  1.00 64.59           H
ATOM    203  CD2 PHE A  33       0.037 -12.490  42.089  1.00 64.59           C
ATOM    204  HD2 PHE A  33       0.247 -13.559  42.119  1.00 64.59           H
ATOM    205  CE1 PHE A  33      -0.500  -9.792  42.066  1.00 64.59           C
ATOM    206  HE1 PHE A  33      -0.710  -8.723  42.036  1.00 64.59           H
ATOM    207  CE2 PHE A  33      -0.258 -11.791  43.289  1.00 64.59           C
ATOM    208  HE2 PHE A  33      -0.274 -12.323  44.241  1.00 64.59           H
ATOM    209  CZ  PHE A  33      -0.520 -10.457  43.252  1.00 64.59           C
ATOM    210  HZ  PHE A  33      -0.746  -9.920  44.174  1.00 64.59           H
ATOM    211  HN  PHE A  33      -0.931 -14.480  40.325  1.00 64.59           H
ATOM    212  N   THR A  34      -1.411 -14.008  36.698  1.00 63.94           N
ATOM    213  CA  THR A  34      -1.211 -14.217  35.274  1.00 63.94           C
ATOM    214  C   THR A  34      -0.717 -12.930  34.610  1.00 63.94           C
ATOM    215  O   THR A  34      -1.297 -11.863  34.807  1.00 63.94           O
ATOM    216  HA  THR A  34      -0.429 -14.965  35.143  1.00 63.94           H
ATOM    217  CB  THR A  34      -2.522 -14.740  34.684  1.00 63.94           C
ATOM    218  HB  THR A  34      -2.512 -14.676  33.596  1.00 63.94           H
ATOM    219  OG1 THR A  34      -3.528 -13.969  35.336  1.00 63.94           O
ATOM    220  HG1 THR A  34      -3.415 -13.001  35.114  1.00 63.94           H
ATOM    221  CG2 THR A  34      -2.822 -16.179  35.107  1.00 63.94           C
ATOM    222 1HG2 THR A  34      -2.899 -16.230  36.194  1.00 63.94           H
ATOM    223 2HG2 THR A  34      -2.018 -16.832  34.769  1.00 63.94           H
ATOM    224 3HG2 THR A  34      -3.763 -16.501  34.661  1.00 63.94           H
ATOM    225  HN  THR A  34      -2.330 -14.219  37.031  1.00 63.94           H
ATOM    226  N   ASP A  35       0.350 -13.072  33.838  1.00 68.11           N
ATOM    227  CA  ASP A  35       1.000 -11.919  33.239  1.00 68.11           C
ATOM    228  C   ASP A  35       0.292 -11.562  31.930  1.00 68.11           C
ATOM    229  O   ASP A  35       0.711 -11.992  30.857  1.00 68.11           O
ATOM    230  HA  ASP A  35       0.922 -11.127  33.984  1.00 68.11           H
ATOM    231  CB  ASP A  35       2.466 -12.217  32.918  1.00 68.11           C
ATOM    232 1HB  ASP A  35       2.888 -12.859  33.691  1.00 68.11           H
ATOM    233 2HB  ASP A  35       2.531 -12.765  31.978  1.00 68.11           H
ATOM    234  CG  ASP A  35       3.280 -10.925  32.819  1.00 68.11           C
ATOM    235  OD1 ASP A  35       2.681  -9.857  33.072  1.00 68.11           O
ATOM    236  OD2 ASP A  35       4.481 -11.035  32.494  1.00 68.11           O
ATOM    237  HN  ASP A  35       0.770 -13.954  33.620  1.00 68.11           H
ATOM    238  N   PHE A  36      -0.769 -10.780  32.063  1.00 82.01           N
ATOM    239  CA  PHE A  36      -1.502 -10.309  30.900  1.00 82.01           C
ATOM    240  C   PHE A  36      -0.823  -9.084  30.283  1.00 82.01           C
ATOM    241  O   PHE A  36      -1.190  -8.650  29.193  1.00 82.01           O
ATOM    242  HA  PHE A  36      -1.511 -11.121  30.173  1.00 82.01           H
ATOM    243  CB  PHE A  36      -2.899  -9.915  31.381  1.00 82.01           C
ATOM    244 1HB  PHE A  36      -2.803  -9.254  32.242  1.00 82.01           H
ATOM    245 2HB  PHE A  36      -3.396  -9.345  30.595  1.00 82.01           H
ATOM    246  CG  PHE A  36      -3.784 -11.103  31.765  1.00 82.01           C
ATOM    247  CD1 PHE A  36      -3.761 -12.238  31.015  1.00 82.01           C
ATOM    248  HD1 PHE A  36      -3.114 -12.300  30.140  1.00 82.01           H
ATOM    249  CD2 PHE A  36      -4.592 -11.025  32.856  1.00 82.01           C
ATOM    250  HD2 PHE A  36      -4.609 -10.116  33.457  1.00 82.01           H
ATOM    251  CE1 PHE A  36      -4.582 -13.340  31.371  1.00 82.01           C
ATOM    252  HE1 PHE A  36      -4.564 -14.250  30.770  1.00 82.01           H
ATOM    253  CE2 PHE A  36      -5.412 -12.128  33.212  1.00 82.01           C
ATOM    254  HE2 PHE A  36      -6.060 -12.065  34.087  1.00 82.01           H
ATOM    255  CZ  PHE A  36      -5.390 -13.262  32.462  1.00 82.01           C
ATOM    256  HZ  PHE A  36      -6.020 -14.109  32.736  1.00 82.01           H
ATOM    257  HN  PHE A  36      -1.129 -10.470  32.943  1.00 82.01           H
ATOM    258  N   TYR A  37       0.155  -8.561  31.009  1.00 86.25           N
ATOM    259  CA  TYR A  37       0.943  -7.447  30.511  1.00 86.25           C
ATOM    260  C   TYR A  37       2.138  -7.943  29.695  1.00 86.25           C
ATOM    261  O   TYR A  37       3.088  -8.493  30.250  1.00 86.25           O
ATOM    262  HA  TYR A  37       0.302  -6.841  29.871  1.00 86.25           H
ATOM    263  CB  TYR A  37       1.457  -6.708  31.748  1.00 86.25           C
ATOM    264 1HB  TYR A  37       0.617  -6.505  32.412  1.00 86.25           H
ATOM    265 2HB  TYR A  37       2.142  -7.359  32.290  1.00 86.25           H
ATOM    266  CG  TYR A  37       2.169  -5.390  31.434  1.00 86.25           C
ATOM    267  CD1 TYR A  37       3.546  -5.353  31.352  1.00 86.25           C
ATOM    268  HD1 TYR A  37       4.126  -6.262  31.511  1.00 86.25           H
ATOM    269  CD2 TYR A  37       1.435  -4.240  31.232  1.00 86.25           C
ATOM    270  HD2 TYR A  37       0.347  -4.269  31.297  1.00 86.25           H
ATOM    271  CE1 TYR A  37       4.217  -4.114  31.056  1.00 86.25           C
ATOM    272  HE1 TYR A  37       5.304  -4.071  30.989  1.00 86.25           H
ATOM    273  CE2 TYR A  37       2.105  -3.000  30.937  1.00 86.25           C
ATOM    274  HE2 TYR A  37       1.537  -2.084  30.776  1.00 86.25           H
ATOM    275  CZ  TYR A  37       3.463  -2.998  30.864  1.00 86.25           C
ATOM    276  OH  TYR A  37       4.097  -1.828  30.584  1.00 86.25           O
ATOM    277  HH  TYR A  37       3.431  -1.139  30.296  1.00 86.25           H
ATOM    278  HN  TYR A  37       0.410  -8.886  31.920  1.00 86.25           H
ATOM    279  N   CYS A  38       2.052  -7.731  28.389  1.00 89.42           N
ATOM    280  CA  CYS A  38       3.058  -8.251  27.479  1.00 89.42           C
ATOM    281  C   CYS A  38       4.083  -7.147  27.213  1.00 89.42           C
ATOM    282  O   CYS A  38       3.761  -6.129  26.604  1.00 89.42           O
ATOM    283  HA  CYS A  38       3.523  -9.100  27.979  1.00 89.42           H
ATOM    284  CB  CYS A  38       2.432  -8.772  26.183  1.00 89.42           C
ATOM    285 1HB  CYS A  38       1.637  -9.481  26.413  1.00 89.42           H
ATOM    286 2HB  CYS A  38       1.975  -7.949  25.634  1.00 89.42           H
ATOM    287  SG  CYS A  38       3.709  -9.579  25.151  1.00 89.42           S
ATOM    288  HN  CYS A  38       1.314  -7.215  27.954  1.00 89.42           H
ATOM    289  N   GLU A  39       5.298  -7.387  27.684  1.00 81.17           N
ATOM    290  CA  GLU A  39       6.418  -6.529  27.336  1.00 81.17           C
ATOM    291  C   GLU A  39       7.013  -6.952  25.991  1.00 81.17           C
ATOM    292  O   GLU A  39       7.408  -8.104  25.818  1.00 81.17           O
ATOM    293  HA  GLU A  39       6.001  -5.526  27.257  1.00 81.17           H
ATOM    294  CB  GLU A  39       7.483  -6.545  28.435  1.00 81.17           C
ATOM    295 1HB  GLU A  39       7.816  -7.568  28.610  1.00 81.17           H
ATOM    296 2HB  GLU A  39       8.294  -5.867  28.170  1.00 81.17           H
ATOM    297  CG  GLU A  39       6.911  -6.035  29.760  1.00 81.17           C
ATOM    298 1HG  GLU A  39       6.418  -5.076  29.602  1.00 81.17           H
ATOM    299 2HG  GLU A  39       6.151  -6.728  30.123  1.00 81.17           H
ATOM    300  CD  GLU A  39       8.013  -5.882  30.810  1.00 81.17           C
ATOM    301  OE1 GLU A  39       7.707  -5.299  31.873  1.00 81.17           O
ATOM    302  OE2 GLU A  39       9.136  -6.352  30.527  1.00 81.17           O
ATOM    303  HN  GLU A  39       5.522  -8.149  28.292  1.00 81.17           H
ATOM    304  N   LYS A  40       7.057  -5.997  25.074  1.00 87.45           N
ATOM    305  CA  LYS A  40       7.407  -6.299  23.696  1.00 87.45           C
ATOM    306  C   LYS A  40       8.827  -5.804  23.415  1.00 87.45           C
ATOM    307  O   LYS A  40       9.142  -5.417  22.290  1.00 87.45           O
ATOM    308  HA  LYS A  40       7.390  -7.383  23.585  1.00 87.45           H
ATOM    309  CB  LYS A  40       6.356  -5.729  22.740  1.00 87.45           C
ATOM    310 1HB  LYS A  40       6.260  -4.655  22.898  1.00 87.45           H
ATOM    311 2HB  LYS A  40       6.682  -5.872  21.710  1.00 87.45           H
ATOM    312  CG  LYS A  40       5.000  -6.405  22.951  1.00 87.45           C
ATOM    313 1HG  LYS A  40       5.122  -7.488  22.928  1.00 87.45           H
ATOM    314 2HG  LYS A  40       4.611  -6.148  23.936  1.00 87.45           H
ATOM    315  CD  LYS A  40       4.001  -5.976  21.874  1.00 87.45           C
ATOM    316 1HD  LYS A  40       3.845  -4.899  21.926  1.00 87.45           H
ATOM    317 2HD  LYS A  40       4.410  -6.191  20.887  1.00 87.45           H
ATOM    318  CE  LYS A  40       2.664  -6.700  22.046  1.00 87.45           C
ATOM    319 1HE  LYS A  40       2.831  -7.776  22.101  1.00 87.45           H
ATOM    320 2HE  LYS A  40       2.201  -6.401  22.987  1.00 87.45           H
ATOM    321  NZ  LYS A  40       1.757  -6.390  20.919  1.00 87.45           N
ATOM    322 1HZ  LYS A  40       0.870  -6.861  21.059  1.00 87.45           H
ATOM    323 2HZ  LYS A  40       1.605  -5.388  20.873  1.00 87.45           H
ATOM    324 3HZ  LYS A  40       2.175  -6.708  20.051  1.00 87.45           H
ATOM    325  HN  LYS A  40       6.860  -5.034  25.259  1.00 87.45           H
ATOM    326  N   ASN A  41       9.646  -5.833  24.456  1.00 82.80           N
ATOM    327  CA  ASN A  41      11.007  -5.334  24.351  1.00 82.80           C
ATOM    328  C   ASN A  41      11.738  -6.089  23.238  1.00 82.80           C
ATOM    329  O   ASN A  41      12.458  -5.486  22.444  1.00 82.80           O
ATOM    330  HA  ASN A  41      10.907  -4.270  24.136  1.00 82.80           H
ATOM    331  CB  ASN A  41      11.776  -5.554  25.655  1.00 82.80           C
ATOM    332 1HB  ASN A  41      11.659  -6.587  25.981  1.00 82.80           H
ATOM    333 2HB  ASN A  41      12.841  -5.392  25.485  1.00 82.80           H
ATOM    334  CG  ASN A  41      11.280  -4.608  26.750  1.00 82.80           C
ATOM    335  OD1 ASN A  41      10.807  -3.513  26.494  1.00 82.80           O
ATOM    336  ND2 ASN A  41      11.413  -5.090  27.983  1.00 82.80           N
ATOM    337 1HD2 ASN A  41      11.809  -5.998  28.124  1.00 82.80           H
ATOM    338 2HD2 ASN A  41      11.116  -4.546  28.767  1.00 82.80           H
ATOM    339  HN  ASN A  41       9.394  -6.187  25.356  1.00 82.80           H
ATOM    340  N   ASN A  42      11.526  -7.397  23.216  1.00 83.78           N
ATOM    341  CA  ASN A  42      12.200  -8.247  22.250  1.00 83.78           C
ATOM    342  C   ASN A  42      11.737  -7.876  20.840  1.00 83.78           C
ATOM    343  O   ASN A  42      12.523  -7.916  19.894  1.00 83.78           O
ATOM    344  HA  ASN A  42      13.264  -8.066  22.401  1.00 83.78           H
ATOM    345  CB  ASN A  42      11.864  -9.721  22.485  1.00 83.78           C
ATOM    346 1HB  ASN A  42      10.782  -9.855  22.492  1.00 83.78           H
ATOM    347 2HB  ASN A  42      12.254 -10.323  21.664  1.00 83.78           H
ATOM    348  CG  ASN A  42      12.451 -10.213  23.809  1.00 83.78           C
ATOM    349  OD1 ASN A  42      13.243  -9.545  24.454  1.00 83.78           O
ATOM    350  ND2 ASN A  42      12.021 -11.417  24.178  1.00 83.78           N
ATOM    351 1HD2 ASN A  42      11.371 -11.913  23.603  1.00 83.78           H
ATOM    352 2HD2 ASN A  42      12.349 -11.825  25.030  1.00 83.78           H
ATOM    353  HN  ASN A  42      10.910  -7.874  23.842  1.00 83.78           H
ATOM    354  N   VAL A  43      10.464  -7.523  20.743  1.00 90.76           N
ATOM    355  CA  VAL A  43       9.873  -7.197  19.456  1.00 90.76           C
ATOM    356  C   VAL A  43      10.502  -5.908  18.923  1.00 90.76           C
ATOM    357  O   VAL A  43      10.810  -5.809  17.736  1.00 90.76           O
ATOM    358  HA  VAL A  43      10.108  -8.012  18.771  1.00 90.76           H
ATOM    359  CB  VAL A  43       8.351  -7.111  19.586  1.00 90.76           C
ATOM    360  HB  VAL A  43       8.118  -6.285  20.259  1.00 90.76           H
ATOM    361  CG1 VAL A  43       7.702  -6.812  18.234  1.00 90.76           C
ATOM    362 1HG1 VAL A  43       8.075  -5.861  17.854  1.00 90.76           H
ATOM    363 2HG1 VAL A  43       7.948  -7.606  17.529  1.00 90.76           H
ATOM    364 3HG1 VAL A  43       6.620  -6.755  18.355  1.00 90.76           H
ATOM    365  CG2 VAL A  43       7.779  -8.391  20.198  1.00 90.76           C
ATOM    366 1HG2 VAL A  43       8.028  -9.240  19.562  1.00 90.76           H
ATOM    367 2HG2 VAL A  43       8.206  -8.542  21.189  1.00 90.76           H
ATOM    368 3HG2 VAL A  43       6.696  -8.303  20.279  1.00 90.76           H
ATOM    369  HN  VAL A  43       9.841  -7.458  21.523  1.00 90.76           H
ATOM    370  N   ARG A  44      10.673  -4.954  19.825  1.00 86.31           N
ATOM    371  CA  ARG A  44      11.253  -3.673  19.459  1.00 86.31           C
ATOM    372  C   ARG A  44      12.716  -3.851  19.047  1.00 86.31           C
ATOM    373  O   ARG A  44      13.191  -3.184  18.129  1.00 86.31           O
ATOM    374  HA  ARG A  44      10.649  -3.323  18.621  1.00 86.31           H
ATOM    375  CB  ARG A  44      11.175  -2.680  20.620  1.00 86.31           C
ATOM    376 1HB  ARG A  44      11.606  -3.128  21.516  1.00 86.31           H
ATOM    377 2HB  ARG A  44      11.769  -1.796  20.389  1.00 86.31           H
ATOM    378  CG  ARG A  44       9.726  -2.271  20.895  1.00 86.31           C
ATOM    379 1HG  ARG A  44       9.238  -1.999  19.960  1.00 86.31           H
ATOM    380 2HG  ARG A  44       9.177  -3.118  21.307  1.00 86.31           H
ATOM    381  CD  ARG A  44       9.665  -1.093  21.870  1.00 86.31           C
ATOM    382 1HD  ARG A  44      10.355  -0.311  21.553  1.00 86.31           H
ATOM    383 2HD  ARG A  44       8.665  -0.658  21.865  1.00 86.31           H
ATOM    384  NE  ARG A  44      10.010  -1.548  23.235  1.00 86.31           N
ATOM    385  HE  ARG A  44      10.978  -1.645  23.466  1.00 86.31           H
ATOM    386  CZ  ARG A  44       9.107  -1.837  24.182  1.00 86.31           C
ATOM    387  NH1 ARG A  44       7.796  -1.723  23.928  1.00 86.31           N
ATOM    388 1HH1 ARG A  44       7.485  -1.422  23.027  1.00 86.31           H
ATOM    389 2HH1 ARG A  44       7.128  -1.941  24.640  1.00 86.31           H
ATOM    390  NH2 ARG A  44       9.534  -2.240  25.386  1.00 86.31           N
ATOM    391 1HH2 ARG A  44       8.873  -2.460  26.104  1.00 86.31           H
ATOM    392 2HH2 ARG A  44      10.514  -2.322  25.567  1.00 86.31           H
ATOM    393  HN  ARG A  44      10.425  -5.044  20.790  1.00 86.31           H
ATOM    394  N   GLN A  45      13.389  -4.753  19.746  1.00 83.43           N
ATOM    395  CA  GLN A  45      14.794  -5.009  19.481  1.00 83.43           C
ATOM    396  C   GLN A  45      14.973  -5.583  18.074  1.00 83.43           C
ATOM    397  O   GLN A  45      15.874  -5.174  17.343  1.00 83.43           O
ATOM    398  HA  GLN A  45      15.284  -4.037  19.549  1.00 83.43           H
ATOM    399  CB  GLN A  45      15.390  -5.944  20.535  1.00 83.43           C
ATOM    400 1HB  GLN A  45      15.150  -5.574  21.532  1.00 83.43           H
ATOM    401 2HB  GLN A  45      14.939  -6.933  20.445  1.00 83.43           H
ATOM    402  CG  GLN A  45      16.907  -6.054  20.377  1.00 83.43           C
ATOM    403 1HG  GLN A  45      17.145  -6.476  19.401  1.00 83.43           H
ATOM    404 2HG  GLN A  45      17.353  -5.059  20.411  1.00 83.43           H
ATOM    405  CD  GLN A  45      17.512  -6.927  21.478  1.00 83.43           C
ATOM    406  OE1 GLN A  45      16.819  -7.604  22.220  1.00 83.43           O
ATOM    407  NE2 GLN A  45      18.839  -6.874  21.542  1.00 83.43           N
ATOM    408 1HE2 GLN A  45      19.349  -6.298  20.903  1.00 83.43           H
ATOM    409 2HE2 GLN A  45      19.328  -7.411  22.230  1.00 83.43           H
ATOM    410  HN  GLN A  45      12.990  -5.303  20.480  1.00 83.43           H
ATOM    411  N   PHE A  46      14.101  -6.522  17.737  1.00 92.59           N
ATOM    412  CA  PHE A  46      14.121  -7.122  16.414  1.00 92.59           C
ATOM    413  C   PHE A  46      13.886  -6.068  15.330  1.00 92.59           C
ATOM    414  O   PHE A  46      14.596  -6.037  14.326  1.00 92.59           O
ATOM    415  HA  PHE A  46      15.106  -7.569  16.277  1.00 92.59           H
ATOM    416  CB  PHE A  46      12.984  -8.145  16.370  1.00 92.59           C
ATOM    417 1HB  PHE A  46      13.161  -8.903  17.132  1.00 92.59           H
ATOM    418 2HB  PHE A  46      12.050  -7.645  16.627  1.00 92.59           H
ATOM    419  CG  PHE A  46      12.820  -8.834  15.014  1.00 92.59           C
ATOM    420  CD1 PHE A  46      11.864  -8.408  14.146  1.00 92.59           C
ATOM    421  HD1 PHE A  46      11.214  -7.576  14.416  1.00 92.59           H
ATOM    422  CD2 PHE A  46      13.630  -9.873  14.677  1.00 92.59           C
ATOM    423  HD2 PHE A  46      14.397 -10.215  15.373  1.00 92.59           H
ATOM    424  CE1 PHE A  46      11.712  -9.048  12.887  1.00 92.59           C
ATOM    425  HE1 PHE A  46      10.945  -8.707  12.191  1.00 92.59           H
ATOM    426  CE2 PHE A  46      13.478 -10.513  13.418  1.00 92.59           C
ATOM    427  HE2 PHE A  46      14.128 -11.346  13.148  1.00 92.59           H
ATOM    428  CZ  PHE A  46      12.522 -10.087  12.550  1.00 92.59           C
ATOM    429  HZ  PHE A  46      12.405 -10.579  11.584  1.00 92.59           H
ATOM    430  HN  PHE A  46      13.391  -6.871  18.349  1.00 92.59           H
ATOM    431  N   ALA A  47      12.888  -5.231  15.570  1.00 92.47           N
ATOM    432  CA  ALA A  47      12.513  -4.216  14.601  1.00 92.47           C
ATOM    433  C   ALA A  47      13.703  -3.285  14.357  1.00 92.47           C
ATOM    434  O   ALA A  47      13.955  -2.878  13.224  1.00 92.47           O
ATOM    435  HA  ALA A  47      12.263  -4.723  13.669  1.00 92.47           H
ATOM    436  CB  ALA A  47      11.277  -3.464  15.100  1.00 92.47           C
ATOM    437 1HB  ALA A  47      10.453  -4.165  15.229  1.00 92.47           H
ATOM    438 2HB  ALA A  47      11.503  -2.989  16.055  1.00 92.47           H
ATOM    439 3HB  ALA A  47      10.997  -2.703  14.372  1.00 92.47           H
ATOM    440  HN  ALA A  47      12.341  -5.238  16.407  1.00 92.47           H
ATOM    441  N   SER A  48      14.402  -2.976  15.439  1.00 90.69           N
ATOM    442  CA  SER A  48      15.455  -1.975  15.389  1.00 90.69           C
ATOM    443  C   SER A  48      16.611  -2.475  14.521  1.00 90.69           C
ATOM    444  O   SER A  48      17.381  -1.678  13.987  1.00 90.69           O
ATOM    445  HA  SER A  48      14.994  -1.094  14.942  1.00 90.69           H
ATOM    446  CB  SER A  48      15.955  -1.632  16.793  1.00 90.69           C
ATOM    447 1HB  SER A  48      16.575  -0.736  16.748  1.00 90.69           H
ATOM    448 2HB  SER A  48      15.105  -1.399  17.434  1.00 90.69           H
ATOM    449  OG  SER A  48      16.706  -2.698  17.368  1.00 90.69           O
ATOM    450  HG  SER A  48      16.293  -3.576  17.127  1.00 90.69           H
ATOM    451  HN  SER A  48      14.260  -3.395  16.336  1.00 90.69           H
ATOM    452  N   HIS A  49      16.696  -3.792  14.406  1.00 87.04           N
ATOM    453  CA  HIS A  49      17.779  -4.410  13.659  1.00 87.04           C
ATOM    454  C   HIS A  49      17.308  -4.726  12.238  1.00 87.04           C
ATOM    455  O   HIS A  49      18.064  -4.568  11.281  1.00 87.04           O
ATOM    456  HA  HIS A  49      18.584  -3.677  13.612  1.00 87.04           H
ATOM    457  CB  HIS A  49      18.313  -5.641  14.395  1.00 87.04           C
ATOM    458 1HB  HIS A  49      17.476  -6.294  14.644  1.00 87.04           H
ATOM    459 2HB  HIS A  49      18.963  -6.200  13.722  1.00 87.04           H
ATOM    460  CG  HIS A  49      19.076  -5.320  15.657  1.00 87.04           C
ATOM    461  ND1 HIS A  49      20.182  -4.488  15.674  1.00 87.04           N
ATOM    462  HD1 HIS A  49      20.579  -4.028  14.880  1.00 87.04           H
ATOM    463  CD2 HIS A  49      18.881  -5.726  16.945  1.00 87.04           C
ATOM    464  HD2 HIS A  49      18.090  -6.392  17.290  1.00 87.04           H
ATOM    465  CE1 HIS A  49      20.625  -4.405  16.920  1.00 87.04           C
ATOM    466  HE1 HIS A  49      21.483  -3.825  17.257  1.00 87.04           H
ATOM    467  NE2 HIS A  49      19.817  -5.173  17.706  1.00 87.04           N
ATOM    468  HN  HIS A  49      16.044  -4.432  14.811  1.00 87.04           H
ATOM    469  N   PHE A  50      16.062  -5.167  12.147  1.00 90.66           N
ATOM    470  CA  PHE A  50      15.570  -5.770  10.920  1.00 90.66           C
ATOM    471  C   PHE A  50      15.059  -4.703   9.950  1.00 90.66           C
ATOM    472  O   PHE A  50      15.380  -4.733   8.763  1.00 90.66           O
ATOM    473  HA  PHE A  50      16.405  -6.303  10.464  1.00 90.66           H
ATOM    474  CB  PHE A  50      14.409  -6.688  11.307  1.00 90.66           C
ATOM    475 1HB  PHE A  50      14.765  -7.423  12.029  1.00 90.66           H
ATOM    476 2HB  PHE A  50      13.642  -6.096  11.807  1.00 90.66           H
ATOM    477  CG  PHE A  50      13.774  -7.422  10.124  1.00 90.66           C
ATOM    478  CD1 PHE A  50      12.569  -7.018   9.640  1.00 90.66           C
ATOM    479  HD1 PHE A  50      12.056  -6.171  10.095  1.00 90.66           H
ATOM    480  CD2 PHE A  50      14.415  -8.478   9.556  1.00 90.66           C
ATOM    481  HD2 PHE A  50      15.381  -8.802   9.944  1.00 90.66           H
ATOM    482  CE1 PHE A  50      11.980  -7.699   8.542  1.00 90.66           C
ATOM    483  HE1 PHE A  50      11.014  -7.375   8.155  1.00 90.66           H
ATOM    484  CE2 PHE A  50      13.826  -9.159   8.458  1.00 90.66           C
ATOM    485  HE2 PHE A  50      14.340 -10.006   8.003  1.00 90.66           H
ATOM    486  CZ  PHE A  50      12.621  -8.755   7.974  1.00 90.66           C
ATOM    487  HZ  PHE A  50      12.169  -9.278   7.131  1.00 90.66           H
ATOM    488  HN  PHE A  50      15.395  -5.116  12.890  1.00 90.66           H
ATOM    489  N   LEU A  51      14.273  -3.784  10.492  1.00 92.47           N
ATOM    490  CA  LEU A  51      13.457  -2.914   9.662  1.00 92.47           C
ATOM    491  C   LEU A  51      14.357  -1.902   8.952  1.00 92.47           C
ATOM    492  O   LEU A  51      14.291  -1.754   7.732  1.00 92.47           O
ATOM    493  HA  LEU A  51      12.977  -3.538   8.908  1.00 92.47           H
ATOM    494  CB  LEU A  51      12.344  -2.272  10.492  1.00 92.47           C
ATOM    495 1HB  LEU A  51      12.802  -1.726  11.317  1.00 92.47           H
ATOM    496 2HB  LEU A  51      11.832  -1.537   9.871  1.00 92.47           H
ATOM    497  CG  LEU A  51      11.299  -3.229  11.069  1.00 92.47           C
ATOM    498  HG  LEU A  51      11.805  -3.924  11.739  1.00 92.47           H
ATOM    499  CD1 LEU A  51      10.263  -2.472  11.902  1.00 92.47           C
ATOM    500 1HD1 LEU A  51      10.761  -1.961  12.726  1.00 92.47           H
ATOM    501 2HD1 LEU A  51       9.756  -1.739  11.273  1.00 92.47           H
ATOM    502 3HD1 LEU A  51       9.532  -3.176  12.300  1.00 92.47           H
ATOM    503  CD2 LEU A  51      10.648  -4.061   9.962  1.00 92.47           C
ATOM    504 1HD2 LEU A  51      10.159  -3.398   9.249  1.00 92.47           H
ATOM    505 2HD2 LEU A  51      11.413  -4.645   9.450  1.00 92.47           H
ATOM    506 3HD2 LEU A  51       9.910  -4.733  10.400  1.00 92.47           H
ATOM    507  HN  LEU A  51      14.189  -3.630  11.476  1.00 92.47           H
ATOM    508  N   PRO A  52      15.212  -1.188   9.697  1.00 94.18           N
ATOM    509  CA  PRO A  52      15.909  -0.026   9.142  1.00 94.18           C
ATOM    510  C   PRO A  52      16.639  -0.353   7.850  1.00 94.18           C
ATOM    511  O   PRO A  52      16.462   0.331   6.843  1.00 94.18           O
ATOM    512  HA  PRO A  52      15.191   0.749   8.875  1.00 94.18           H
ATOM    513  CB  PRO A  52      16.879   0.381  10.254  1.00 94.18           C
ATOM    514 1HB  PRO A  52      17.852  -0.096  10.132  1.00 94.18           H
ATOM    515 2HB  PRO A  52      17.051   1.457  10.263  1.00 94.18           H
ATOM    516  CG  PRO A  52      16.177  -0.088  11.523  1.00 94.18           C
ATOM    517 1HG  PRO A  52      16.874  -0.194  12.355  1.00 94.18           H
ATOM    518 2HG  PRO A  52      15.415   0.619  11.850  1.00 94.18           H
ATOM    519  CD  PRO A  52      15.578  -1.421  11.107  1.00 94.18           C
ATOM    520 1HD  PRO A  52      16.295  -2.236  11.204  1.00 94.18           H
ATOM    521 2HD  PRO A  52      14.714  -1.686  11.717  1.00 94.18           H
ATOM    522  N   PRO A  53      17.472  -1.403   7.846  1.00 95.06           N
ATOM    523  CA  PRO A  53      18.230  -1.761   6.644  1.00 95.06           C
ATOM    524  C   PRO A  53      17.336  -1.919   5.425  1.00 95.06           C
ATOM    525  O   PRO A  53      17.673  -1.449   4.339  1.00 95.06           O
ATOM    526  HA  PRO A  53      18.924  -0.960   6.387  1.00 95.06           H
ATOM    527  CB  PRO A  53      18.911  -3.077   7.024  1.00 95.06           C
ATOM    528 1HB  PRO A  53      18.306  -3.938   6.739  1.00 95.06           H
ATOM    529 2HB  PRO A  53      19.875  -3.188   6.528  1.00 95.06           H
ATOM    530  CG  PRO A  53      19.064  -2.972   8.537  1.00 95.06           C
ATOM    531 1HG  PRO A  53      19.203  -3.949   8.998  1.00 95.06           H
ATOM    532 2HG  PRO A  53      19.933  -2.375   8.815  1.00 95.06           H
ATOM    533  CD  PRO A  53      17.761  -2.317   8.965  1.00 95.06           C
ATOM    534 1HD  PRO A  53      16.965  -3.050   9.099  1.00 95.06           H
ATOM    535 2HD  PRO A  53      17.866  -1.789   9.913  1.00 95.06           H
ATOM    536  N   LEU A  54      16.210  -2.584   5.638  1.00 92.91           N
ATOM    537  CA  LEU A  54      15.335  -2.946   4.537  1.00 92.91           C
ATOM    538  C   LEU A  54      14.646  -1.689   4.004  1.00 92.91           C
ATOM    539  O   LEU A  54      14.503  -1.520   2.793  1.00 92.91           O
ATOM    540  HA  LEU A  54      15.960  -3.359   3.745  1.00 92.91           H
ATOM    541  CB  LEU A  54      14.361  -4.046   4.965  1.00 92.91           C
ATOM    542 1HB  LEU A  54      13.801  -3.691   5.830  1.00 92.91           H
ATOM    543 2HB  LEU A  54      13.642  -4.201   4.161  1.00 92.91           H
ATOM    544  CG  LEU A  54      14.988  -5.397   5.318  1.00 92.91           C
ATOM    545  HG  LEU A  54      15.694  -5.243   6.134  1.00 92.91           H
ATOM    546  CD1 LEU A  54      13.928  -6.380   5.817  1.00 92.91           C
ATOM    547 1HD1 LEU A  54      13.447  -5.975   6.707  1.00 92.91           H
ATOM    548 2HD1 LEU A  54      13.180  -6.534   5.039  1.00 92.91           H
ATOM    549 3HD1 LEU A  54      14.400  -7.331   6.061  1.00 92.91           H
ATOM    550  CD2 LEU A  54      15.780  -5.959   4.135  1.00 92.91           C
ATOM    551 1HD2 LEU A  54      15.113  -6.095   3.284  1.00 92.91           H
ATOM    552 2HD2 LEU A  54      16.575  -5.264   3.867  1.00 92.91           H
ATOM    553 3HD2 LEU A  54      16.215  -6.919   4.413  1.00 92.91           H
ATOM    554  HN  LEU A  54      15.894  -2.873   6.542  1.00 92.91           H
ATOM    555  N   TYR A  55      14.236  -0.838   4.933  1.00 92.94           N
ATOM    556  CA  TYR A  55      13.537   0.384   4.573  1.00 92.94           C
ATOM    557  C   TYR A  55      14.442   1.316   3.765  1.00 92.94           C
ATOM    558  O   TYR A  55      13.988   1.968   2.826  1.00 92.94           O
ATOM    559  HA  TYR A  55      12.674   0.112   3.966  1.00 92.94           H
ATOM    560  CB  TYR A  55      13.173   1.066   5.894  1.00 92.94           C
ATOM    561 1HB  TYR A  55      14.036   1.032   6.558  1.00 92.94           H
ATOM    562 2HB  TYR A  55      12.960   2.118   5.701  1.00 92.94           H
ATOM    563  CG  TYR A  55      11.973   0.440   6.607  1.00 92.94           C
ATOM    564  CD1 TYR A  55      11.375  -0.690   6.089  1.00 92.94           C
ATOM    565  HD1 TYR A  55      11.758  -1.137   5.171  1.00 92.94           H
ATOM    566  CD2 TYR A  55      11.489   1.006   7.769  1.00 92.94           C
ATOM    567  HD2 TYR A  55      11.961   1.899   8.178  1.00 92.94           H
ATOM    568  CE1 TYR A  55      10.246  -1.280   6.760  1.00 92.94           C
ATOM    569  HE1 TYR A  55       9.764  -2.173   6.362  1.00 92.94           H
ATOM    570  CE2 TYR A  55      10.359   0.417   8.440  1.00 92.94           C
ATOM    571  HE2 TYR A  55       9.967   0.854   9.358  1.00 92.94           H
ATOM    572  CZ  TYR A  55       9.794  -0.697   7.903  1.00 92.94           C
ATOM    573  OH  TYR A  55       8.727  -1.253   8.537  1.00 92.94           O
ATOM    574  HH  TYR A  55       8.361  -2.008   7.992  1.00 92.94           H
ATOM    575  HN  TYR A  55      14.375  -0.972   5.914  1.00 92.94           H
ATOM    576  N   TRP A  56      15.707   1.348   4.158  1.00 91.41           N
ATOM    577  CA  TRP A  56      16.691   2.148   3.449  1.00 91.41           C
ATOM    578  C   TRP A  56      16.870   1.549   2.052  1.00 91.41           C
ATOM    579  O   TRP A  56      16.944   2.279   1.065  1.00 91.41           O
ATOM    580  HA  TRP A  56      16.302   3.164   3.372  1.00 91.41           H
ATOM    581  CB  TRP A  56      18.001   2.231   4.235  1.00 91.41           C
ATOM    582 1HB  TRP A  56      18.196   1.264   4.698  1.00 91.41           H
ATOM    583 2HB  TRP A  56      18.818   2.423   3.541  1.00 91.41           H
ATOM    584  CG  TRP A  56      18.008   3.310   5.320  1.00 91.41           C
ATOM    585  CD1 TRP A  56      18.107   3.146   6.646  1.00 91.41           C
ATOM    586  HD1 TRP A  56      18.200   2.178   7.140  1.00 91.41           H
ATOM    587  CD2 TRP A  56      17.907   4.735   5.116  1.00 91.41           C
ATOM    588  NE1 TRP A  56      18.078   4.356   7.309  1.00 91.41           N
ATOM    589  HE1 TRP A  56      18.137   4.490   8.298  1.00 91.41           H
ATOM    590  CE2 TRP A  56      17.953   5.353   6.349  1.00 91.41           C
ATOM    591  CE3 TRP A  56      17.782   5.477   3.928  1.00 91.41           C
ATOM    592  HE3 TRP A  56      17.744   5.013   2.943  1.00 91.41           H
ATOM    593  CZ2 TRP A  56      17.879   6.741   6.514  1.00 91.41           C
ATOM    594  HZ2 TRP A  56      17.917   7.205   7.499  1.00 91.41           H
ATOM    595  CZ3 TRP A  56      17.709   6.863   4.110  1.00 91.41           C
ATOM    596  HZ3 TRP A  56      17.611   7.487   3.221  1.00 91.41           H
ATOM    597  CH2 TRP A  56      17.754   7.501   5.345  1.00 91.41           C
ATOM    598  HH2 TRP A  56      17.691   8.588   5.402  1.00 91.41           H
ATOM    599  HN  TRP A  56      16.061   0.842   4.944  1.00 91.41           H
ATOM    600  N   LEU A  57      16.933   0.226   2.014  1.00 92.49           N
ATOM    601  CA  LEU A  57      17.115  -0.478   0.757  1.00 92.49           C
ATOM    602  C   LEU A  57      15.935  -0.174  -0.169  1.00 92.49           C
ATOM    603  O   LEU A  57      16.129   0.210  -1.322  1.00 92.49           O
ATOM    604  HA  LEU A  57      18.024  -0.094   0.295  1.00 92.49           H
ATOM    605  CB  LEU A  57      17.331  -1.973   1.006  1.00 92.49           C
ATOM    606 1HB  LEU A  57      18.203  -2.091   1.648  1.00 92.49           H
ATOM    607 2HB  LEU A  57      16.473  -2.356   1.559  1.00 92.49           H
ATOM    608  CG  LEU A  57      17.527  -2.839  -0.240  1.00 92.49           C
ATOM    609  HG  LEU A  57      16.697  -2.650  -0.921  1.00 92.49           H
ATOM    610  CD1 LEU A  57      18.813  -2.457  -0.976  1.00 92.49           C
ATOM    611 1HD1 LEU A  57      18.760  -1.412  -1.282  1.00 92.49           H
ATOM    612 2HD1 LEU A  57      19.667  -2.599  -0.314  1.00 92.49           H
ATOM    613 3HD1 LEU A  57      18.928  -3.088  -1.857  1.00 92.49           H
ATOM    614  CD2 LEU A  57      17.490  -4.327   0.116  1.00 92.49           C
ATOM    615 1HD2 LEU A  57      18.286  -4.550   0.826  1.00 92.49           H
ATOM    616 2HD2 LEU A  57      16.526  -4.570   0.562  1.00 92.49           H
ATOM    617 3HD2 LEU A  57      17.632  -4.920  -0.788  1.00 92.49           H
ATOM    618  HN  LEU A  57      16.863  -0.360   2.821  1.00 92.49           H
ATOM    619  N   VAL A  58      14.739  -0.356   0.370  1.00 94.29           N
ATOM    620  CA  VAL A  58      13.529  -0.170  -0.413  1.00 94.29           C
ATOM    621  C   VAL A  58      13.475   1.270  -0.927  1.00 94.29           C
ATOM    622  O   VAL A  58      13.132   1.508  -2.084  1.00 94.29           O
ATOM    623  HA  VAL A  58      13.583  -0.845  -1.267  1.00 94.29           H
ATOM    624  CB  VAL A  58      12.304  -0.555   0.418  1.00 94.29           C
ATOM    625  HB  VAL A  58      12.343   0.006   1.353  1.00 94.29           H
ATOM    626  CG1 VAL A  58      11.010  -0.174  -0.304  1.00 94.29           C
ATOM    627 1HG1 VAL A  58      10.992   0.902  -0.475  1.00 94.29           H
ATOM    628 2HG1 VAL A  58      10.961  -0.695  -1.260  1.00 94.29           H
ATOM    629 3HG1 VAL A  58      10.154  -0.458   0.309  1.00 94.29           H
ATOM    630  CG2 VAL A  58      12.321  -2.045   0.764  1.00 94.29           C
ATOM    631 1HG2 VAL A  58      12.317  -2.631  -0.156  1.00 94.29           H
ATOM    632 2HG2 VAL A  58      13.219  -2.275   1.337  1.00 94.29           H
ATOM    633 3HG2 VAL A  58      11.439  -2.291   1.355  1.00 94.29           H
ATOM    634  HN  VAL A  58      14.589  -0.624   1.322  1.00 94.29           H
ATOM    635  N   PHE A  59      13.818   2.194  -0.041  1.00 95.07           N
ATOM    636  CA  PHE A  59      13.772   3.607  -0.377  1.00 95.07           C
ATOM    637  C   PHE A  59      14.677   3.916  -1.571  1.00 95.07           C
ATOM    638  O   PHE A  59      14.239   4.530  -2.543  1.00 95.07           O
ATOM    639  HA  PHE A  59      12.740   3.844  -0.635  1.00 95.07           H
ATOM    640  CB  PHE A  59      14.279   4.374   0.845  1.00 95.07           C
ATOM    641 1HB  PHE A  59      13.579   4.232   1.668  1.00 95.07           H
ATOM    642 2HB  PHE A  59      15.232   3.947   1.160  1.00 95.07           H
ATOM    643  CG  PHE A  59      14.464   5.874   0.606  1.00 95.07           C
ATOM    644  CD1 PHE A  59      15.715   6.406   0.559  1.00 95.07           C
ATOM    645  HD1 PHE A  59      16.586   5.764   0.693  1.00 95.07           H
ATOM    646  CD2 PHE A  59      13.378   6.675   0.440  1.00 95.07           C
ATOM    647  HD2 PHE A  59      12.375   6.248   0.477  1.00 95.07           H
ATOM    648  CE1 PHE A  59      15.886   7.798   0.337  1.00 95.07           C
ATOM    649  HE1 PHE A  59      16.889   8.225   0.300  1.00 95.07           H
ATOM    650  CE2 PHE A  59      13.549   8.067   0.217  1.00 95.07           C
ATOM    651  HE2 PHE A  59      12.679   8.709   0.084  1.00 95.07           H
ATOM    652  CZ  PHE A  59      14.800   8.599   0.171  1.00 95.07           C
ATOM    653  HZ  PHE A  59      14.932   9.667  -0.000  1.00 95.07           H
ATOM    654  HN  PHE A  59      14.123   1.990   0.889  1.00 95.07           H
ATOM    655  N   ILE A  60      15.922   3.478  -1.459  1.00 93.10           N
ATOM    656  CA  ILE A  60      16.932   3.833  -2.441  1.00 93.10           C
ATOM    657  C   ILE A  60      16.519   3.289  -3.810  1.00 93.10           C
ATOM    658  O   ILE A  60      16.467   4.034  -4.788  1.00 93.10           O
ATOM    659  HA  ILE A  60      16.965   4.921  -2.497  1.00 93.10           H
ATOM    660  CB  ILE A  60      18.314   3.361  -1.983  1.00 93.10           C
ATOM    661  HB  ILE A  60      18.235   2.317  -1.679  1.00 93.10           H
ATOM    662  CG1 ILE A  60      18.787   4.153  -0.762  1.00 93.10           C
ATOM    663 1HG1 ILE A  60      19.044   5.169  -1.061  1.00 93.10           H
ATOM    664 2HG1 ILE A  60      17.977   4.229  -0.037  1.00 93.10           H
ATOM    665  CG2 ILE A  60      19.322   3.422  -3.132  1.00 93.10           C
ATOM    666 1HG2 ILE A  60      18.986   2.779  -3.945  1.00 93.10           H
ATOM    667 2HG2 ILE A  60      19.404   4.448  -3.490  1.00 93.10           H
ATOM    668 3HG2 ILE A  60      20.296   3.081  -2.779  1.00 93.10           H
ATOM    669  CD1 ILE A  60      20.000   3.485  -0.112  1.00 93.10           C
ATOM    670 1HD1 ILE A  60      19.733   2.478   0.207  1.00 93.10           H
ATOM    671 2HD1 ILE A  60      20.816   3.433  -0.833  1.00 93.10           H
ATOM    672 3HD1 ILE A  60      20.316   4.069   0.753  1.00 93.10           H
ATOM    673  HN  ILE A  60      16.243   2.891  -0.715  1.00 93.10           H
ATOM    674  N   VAL A  61      16.236   1.995  -3.837  1.00 93.35           N
ATOM    675  CA  VAL A  61      15.967   1.313  -5.091  1.00 93.35           C
ATOM    676  C   VAL A  61      14.663   1.847  -5.687  1.00 93.35           C
ATOM    677  O   VAL A  61      14.578   2.085  -6.891  1.00 93.35           O
ATOM    678  HA  VAL A  61      16.785   1.545  -5.774  1.00 93.35           H
ATOM    679  CB  VAL A  61      15.948  -0.200  -4.871  1.00 93.35           C
ATOM    680  HB  VAL A  61      15.188  -0.420  -4.121  1.00 93.35           H
ATOM    681  CG1 VAL A  61      15.566  -0.937  -6.156  1.00 93.35           C
ATOM    682 1HG1 VAL A  61      14.574  -0.618  -6.477  1.00 93.35           H
ATOM    683 2HG1 VAL A  61      16.292  -0.707  -6.936  1.00 93.35           H
ATOM    684 3HG1 VAL A  61      15.560  -2.011  -5.972  1.00 93.35           H
ATOM    685  CG2 VAL A  61      17.293  -0.694  -4.335  1.00 93.35           C
ATOM    686 1HG2 VAL A  61      18.079  -0.455  -5.052  1.00 93.35           H
ATOM    687 2HG2 VAL A  61      17.508  -0.205  -3.385  1.00 93.35           H
ATOM    688 3HG2 VAL A  61      17.252  -1.773  -4.188  1.00 93.35           H
ATOM    689  HN  VAL A  61      16.190   1.416  -3.023  1.00 93.35           H
ATOM    690  N   GLY A  62      13.679   2.021  -4.817  1.00 94.99           N
ATOM    691  CA  GLY A  62      12.350   2.409  -5.257  1.00 94.99           C
ATOM    692  C   GLY A  62      12.345   3.845  -5.785  1.00 94.99           C
ATOM    693  O   GLY A  62      11.719   4.132  -6.805  1.00 94.99           O
ATOM    694 1HA  GLY A  62      12.009   1.729  -6.037  1.00 94.99           H
ATOM    695 2HA  GLY A  62      11.648   2.320  -4.428  1.00 94.99           H
ATOM    696  HN  GLY A  62      13.779   1.901  -3.829  1.00 94.99           H
ATOM    697  N   ALA A  63      13.049   4.708  -5.068  1.00 94.96           N
ATOM    698  CA  ALA A  63      13.095   6.115  -5.425  1.00 94.96           C
ATOM    699  C   ALA A  63      13.732   6.266  -6.808  1.00 94.96           C
ATOM    700  O   ALA A  63      13.229   7.010  -7.649  1.00 94.96           O
ATOM    701  HA  ALA A  63      12.069   6.481  -5.465  1.00 94.96           H
ATOM    702  CB  ALA A  63      13.854   6.891  -4.346  1.00 94.96           C
ATOM    703 1HB  ALA A  63      13.344   6.776  -3.390  1.00 94.96           H
ATOM    704 2HB  ALA A  63      14.869   6.504  -4.266  1.00 94.96           H
ATOM    705 3HB  ALA A  63      13.888   7.947  -4.614  1.00 94.96           H
ATOM    706  HN  ALA A  63      13.581   4.459  -4.259  1.00 94.96           H
ATOM    707  N   LEU A  64      14.829   5.549  -7.001  1.00 89.46           N
ATOM    708  CA  LEU A  64      15.542   5.597  -8.266  1.00 89.46           C
ATOM    709  C   LEU A  64      14.644   5.043  -9.374  1.00 89.46           C
ATOM    710  O   LEU A  64      14.535   5.638 -10.445  1.00 89.46           O
ATOM    711  HA  LEU A  64      15.753   6.644  -8.482  1.00 89.46           H
ATOM    712  CB  LEU A  64      16.889   4.879  -8.149  1.00 89.46           C
ATOM    713 1HB  LEU A  64      16.714   3.886  -7.734  1.00 89.46           H
ATOM    714 2HB  LEU A  64      17.291   4.738  -9.152  1.00 89.46           H
ATOM    715  CG  LEU A  64      17.950   5.578  -7.297  1.00 89.46           C
ATOM    716  HG  LEU A  64      17.521   5.780  -6.316  1.00 89.46           H
ATOM    717  CD1 LEU A  64      19.164   4.672  -7.082  1.00 89.46           C
ATOM    718 1HD1 LEU A  64      18.851   3.761  -6.572  1.00 89.46           H
ATOM    719 2HD1 LEU A  64      19.603   4.417  -8.047  1.00 89.46           H
ATOM    720 3HD1 LEU A  64      19.903   5.193  -6.474  1.00 89.46           H
ATOM    721  CD2 LEU A  64      18.341   6.926  -7.906  1.00 89.46           C
ATOM    722 1HD2 LEU A  64      18.744   6.769  -8.907  1.00 89.46           H
ATOM    723 2HD2 LEU A  64      17.462   7.567  -7.965  1.00 89.46           H
ATOM    724 3HD2 LEU A  64      19.097   7.401  -7.281  1.00 89.46           H
ATOM    725  HN  LEU A  64      15.230   4.944  -6.312  1.00 89.46           H
ATOM    726  N   GLY A  65      14.024   3.910  -9.078  1.00 92.92           N
ATOM    727  CA  GLY A  65      13.259   3.192 -10.083  1.00 92.92           C
ATOM    728  C   GLY A  65      12.052   4.012 -10.544  1.00 92.92           C
ATOM    729  O   GLY A  65      11.852   4.209 -11.741  1.00 92.92           O
ATOM    730 1HA  GLY A  65      13.897   2.965 -10.938  1.00 92.92           H
ATOM    731 2HA  GLY A  65      12.921   2.239  -9.676  1.00 92.92           H
ATOM    732  HN  GLY A  65      14.038   3.485  -8.174  1.00 92.92           H
ATOM    733  N   ASN A  66      11.280   4.468  -9.569  1.00 90.51           N
ATOM    734  CA  ASN A  66      10.034   5.155  -9.860  1.00 90.51           C
ATOM    735  C   ASN A  66      10.342   6.511 -10.499  1.00 90.51           C
ATOM    736  O   ASN A  66       9.611   6.968 -11.377  1.00 90.51           O
ATOM    737  HA  ASN A  66       9.491   4.492 -10.533  1.00 90.51           H
ATOM    738  CB  ASN A  66       9.231   5.406  -8.582  1.00 90.51           C
ATOM    739 1HB  ASN A  66       9.897   5.752  -7.792  1.00 90.51           H
ATOM    740 2HB  ASN A  66       8.503   6.200  -8.755  1.00 90.51           H
ATOM    741  CG  ASN A  66       8.509   4.135  -8.130  1.00 90.51           C
ATOM    742  OD1 ASN A  66       7.617   3.629  -8.789  1.00 90.51           O
ATOM    743  ND2 ASN A  66       8.944   3.650  -6.970  1.00 90.51           N
ATOM    744 1HD2 ASN A  66       9.681   4.114  -6.479  1.00 90.51           H
ATOM    745 2HD2 ASN A  66       8.535   2.821  -6.590  1.00 90.51           H
ATOM    746  HN  ASN A  66      11.493   4.374  -8.596  1.00 90.51           H
ATOM    747  N   SER A  67      11.424   7.117 -10.033  1.00 91.03           N
ATOM    748  CA  SER A  67      11.879   8.376 -10.598  1.00 91.03           C
ATOM    749  C   SER A  67      12.198   8.198 -12.084  1.00 91.03           C
ATOM    750  O   SER A  67      11.920   9.083 -12.892  1.00 91.03           O
ATOM    751  HA  SER A  67      11.049   9.069 -10.465  1.00 91.03           H
ATOM    752  CB  SER A  67      13.107   8.902  -9.852  1.00 91.03           C
ATOM    753 1HB  SER A  67      13.905   8.162  -9.898  1.00 91.03           H
ATOM    754 2HB  SER A  67      13.476   9.800 -10.348  1.00 91.03           H
ATOM    755  OG  SER A  67      12.816   9.201  -8.489  1.00 91.03           O
ATOM    756  HG  SER A  67      13.326   8.585  -7.888  1.00 91.03           H
ATOM    757  HN  SER A  67      11.985   6.762  -9.285  1.00 91.03           H
ATOM    758  N   LEU A  68      12.775   7.048 -12.399  1.00 85.89           N
ATOM    759  CA  LEU A  68      13.133   6.742 -13.774  1.00 85.89           C
ATOM    760  C   LEU A  68      11.858   6.583 -14.605  1.00 85.89           C
ATOM    761  O   LEU A  68      11.797   7.035 -15.747  1.00 85.89           O
ATOM    762  HA  LEU A  68      13.694   7.592 -14.162  1.00 85.89           H
ATOM    763  CB  LEU A  68      14.058   5.525 -13.829  1.00 85.89           C
ATOM    764 1HB  LEU A  68      14.856   5.667 -13.100  1.00 85.89           H
ATOM    765 2HB  LEU A  68      13.492   4.648 -13.515  1.00 85.89           H
ATOM    766  CG  LEU A  68      14.694   5.227 -15.188  1.00 85.89           C
ATOM    767  HG  LEU A  68      13.916   5.284 -15.949  1.00 85.89           H
ATOM    768  CD1 LEU A  68      15.751   6.276 -15.541  1.00 85.89           C
ATOM    769 1HD1 LEU A  68      15.285   7.261 -15.582  1.00 85.89           H
ATOM    770 2HD1 LEU A  68      16.532   6.274 -14.782  1.00 85.89           H
ATOM    771 3HD1 LEU A  68      16.187   6.040 -16.512  1.00 85.89           H
ATOM    772  CD2 LEU A  68      15.262   3.806 -15.228  1.00 85.89           C
ATOM    773 1HD2 LEU A  68      16.022   3.697 -14.455  1.00 85.89           H
ATOM    774 2HD2 LEU A  68      14.459   3.090 -15.053  1.00 85.89           H
ATOM    775 3HD2 LEU A  68      15.708   3.621 -16.205  1.00 85.89           H
ATOM    776  HN  LEU A  68      12.998   6.334 -11.736  1.00 85.89           H
ATOM    777  N   VAL A  69      10.871   5.940 -13.998  1.00 88.47           N
ATOM    778  CA  VAL A  69       9.607   5.702 -14.674  1.00 88.47           C
ATOM    779  C   VAL A  69       8.988   7.043 -15.075  1.00 88.47           C
ATOM    780  O   VAL A  69       8.590   7.227 -16.225  1.00 88.47           O
ATOM    781  HA  VAL A  69       9.818   5.129 -15.576  1.00 88.47           H
ATOM    782  CB  VAL A  69       8.688   4.863 -13.784  1.00 88.47           C
ATOM    783  HB  VAL A  69       8.635   5.344 -12.807  1.00 88.47           H
ATOM    784  CG1 VAL A  69       7.271   4.806 -14.357  1.00 88.47           C
ATOM    785 1HG1 VAL A  69       6.865   5.816 -14.424  1.00 88.47           H
ATOM    786 2HG1 VAL A  69       7.298   4.359 -15.351  1.00 88.47           H
ATOM    787 3HG1 VAL A  69       6.639   4.203 -13.705  1.00 88.47           H
ATOM    788  CG2 VAL A  69       9.255   3.456 -13.583  1.00 88.47           C
ATOM    789 1HG2 VAL A  69       9.351   2.962 -14.550  1.00 88.47           H
ATOM    790 2HG2 VAL A  69      10.234   3.522 -13.110  1.00 88.47           H
ATOM    791 3HG2 VAL A  69       8.582   2.880 -12.947  1.00 88.47           H
ATOM    792  HN  VAL A  69      10.925   5.585 -13.065  1.00 88.47           H
ATOM    793  N   ILE A  70       8.927   7.944 -14.106  1.00 89.05           N
ATOM    794  CA  ILE A  70       8.305   9.238 -14.326  1.00 89.05           C
ATOM    795  C   ILE A  70       9.038   9.966 -15.455  1.00 89.05           C
ATOM    796  O   ILE A  70       8.408  10.586 -16.311  1.00 89.05           O
ATOM    797  HA  ILE A  70       7.277   9.058 -14.643  1.00 89.05           H
ATOM    798  CB  ILE A  70       8.243  10.032 -13.020  1.00 89.05           C
ATOM    799  HB  ILE A  70       9.241  10.049 -12.583  1.00 89.05           H
ATOM    800  CG1 ILE A  70       7.318   9.353 -12.008  1.00 89.05           C
ATOM    801 1HG1 ILE A  70       6.279   9.500 -12.304  1.00 89.05           H
ATOM    802 2HG1 ILE A  70       7.500   8.278 -12.008  1.00 89.05           H
ATOM    803  CG2 ILE A  70       7.840  11.485 -13.280  1.00 89.05           C
ATOM    804 1HG2 ILE A  70       8.571  11.953 -13.939  1.00 89.05           H
ATOM    805 2HG2 ILE A  70       6.857  11.511 -13.751  1.00 89.05           H
ATOM    806 3HG2 ILE A  70       7.804  12.027 -12.335  1.00 89.05           H
ATOM    807  CD1 ILE A  70       7.537   9.913 -10.602  1.00 89.05           C
ATOM    808 1HD1 ILE A  70       8.571   9.743 -10.300  1.00 89.05           H
ATOM    809 2HD1 ILE A  70       7.331  10.984 -10.601  1.00 89.05           H
ATOM    810 3HD1 ILE A  70       6.867   9.413  -9.903  1.00 89.05           H
ATOM    811  HN  ILE A  70       9.291   7.801 -13.186  1.00 89.05           H
ATOM    812  N   LEU A  71      10.359   9.868 -15.419  1.00 84.74           N
ATOM    813  CA  LEU A  71      11.187  10.557 -16.393  1.00 84.74           C
ATOM    814  C   LEU A  71      10.853  10.044 -17.795  1.00 84.74           C
ATOM    815  O   LEU A  71      10.723  10.829 -18.733  1.00 84.74           O
ATOM    816  HA  LEU A  71      10.936  11.617 -16.345  1.00 84.74           H
ATOM    817  CB  LEU A  71      12.667  10.426 -16.027  1.00 84.74           C
ATOM    818 1HB  LEU A  71      12.773  10.603 -14.957  1.00 84.74           H
ATOM    819 2HB  LEU A  71      12.977   9.398 -16.213  1.00 84.74           H
ATOM    820  CG  LEU A  71      13.627  11.360 -16.767  1.00 84.74           C
ATOM    821  HG  LEU A  71      13.157  11.660 -17.704  1.00 84.74           H
ATOM    822  CD1 LEU A  71      13.881  12.635 -15.961  1.00 84.74           C
ATOM    823 1HD1 LEU A  71      12.939  13.158 -15.800  1.00 84.74           H
ATOM    824 2HD1 LEU A  71      14.321  12.375 -14.998  1.00 84.74           H
ATOM    825 3HD1 LEU A  71      14.567  13.281 -16.510  1.00 84.74           H
ATOM    826  CD2 LEU A  71      14.927  10.639 -17.125  1.00 84.74           C
ATOM    827 1HD2 LEU A  71      15.412  10.291 -16.213  1.00 84.74           H
ATOM    828 2HD2 LEU A  71      14.705   9.786 -17.767  1.00 84.74           H
ATOM    829 3HD2 LEU A  71      15.591  11.325 -17.650  1.00 84.74           H
ATOM    830  HN  LEU A  71      10.861   9.330 -14.742  1.00 84.74           H
ATOM    831  N   VAL A  72      10.723   8.729 -17.894  1.00 84.79           N
ATOM    832  CA  VAL A  72      10.499   8.093 -19.181  1.00 84.79           C
ATOM    833  C   VAL A  72       9.181   8.597 -19.771  1.00 84.79           C
ATOM    834  O   VAL A  72       9.113   8.930 -20.953  1.00 84.79           O
ATOM    835  HA  VAL A  72      11.315   8.389 -19.840  1.00 84.79           H
ATOM    836  CB  VAL A  72      10.542   6.571 -19.027  1.00 84.79           C
ATOM    837  HB  VAL A  72       9.863   6.297 -18.220  1.00 84.79           H
ATOM    838  CG1 VAL A  72      10.059   5.878 -20.303  1.00 84.79           C
ATOM    839 1HG1 VAL A  72       9.033   6.179 -20.514  1.00 84.79           H
ATOM    840 2HG1 VAL A  72      10.701   6.163 -21.137  1.00 84.79           H
ATOM    841 3HG1 VAL A  72      10.100   4.797 -20.167  1.00 84.79           H
ATOM    842  CG2 VAL A  72      11.945   6.098 -18.644  1.00 84.79           C
ATOM    843 1HG2 VAL A  72      12.652   6.391 -19.420  1.00 84.79           H
ATOM    844 2HG2 VAL A  72      12.236   6.553 -17.697  1.00 84.79           H
ATOM    845 3HG2 VAL A  72      11.948   5.013 -18.541  1.00 84.79           H
ATOM    846  HN  VAL A  72      10.769   8.102 -17.115  1.00 84.79           H
ATOM    847  N   TYR A  73       8.166   8.639 -18.920  1.00 80.87           N
ATOM    848  CA  TYR A  73       6.844   9.062 -19.352  1.00 80.87           C
ATOM    849  C   TYR A  73       6.840  10.544 -19.731  1.00 80.87           C
ATOM    850  O   TYR A  73       6.120  10.954 -20.640  1.00 80.87           O
ATOM    851  HA  TYR A  73       6.570   8.470 -20.225  1.00 80.87           H
ATOM    852  CB  TYR A  73       5.921   8.852 -18.150  1.00 80.87           C
ATOM    853 1HB  TYR A  73       6.504   8.954 -17.235  1.00 80.87           H
ATOM    854 2HB  TYR A  73       5.170   9.642 -18.139  1.00 80.87           H
ATOM    855  CG  TYR A  73       5.213   7.496 -18.139  1.00 80.87           C
ATOM    856  CD1 TYR A  73       4.254   7.210 -19.089  1.00 80.87           C
ATOM    857  HD1 TYR A  73       4.002   7.950 -19.848  1.00 80.87           H
ATOM    858  CD2 TYR A  73       5.533   6.559 -17.177  1.00 80.87           C
ATOM    859  HD2 TYR A  73       6.290   6.784 -16.426  1.00 80.87           H
ATOM    860  CE1 TYR A  73       3.588   5.933 -19.079  1.00 80.87           C
ATOM    861  HE1 TYR A  73       2.829   5.694 -19.824  1.00 80.87           H
ATOM    862  CE2 TYR A  73       4.866   5.282 -17.167  1.00 80.87           C
ATOM    863  HE2 TYR A  73       5.109   4.533 -16.413  1.00 80.87           H
ATOM    864  CZ  TYR A  73       3.927   5.032 -18.118  1.00 80.87           C
ATOM    865  OH  TYR A  73       3.298   3.827 -18.108  1.00 80.87           O
ATOM    866  HH  TYR A  73       2.748   3.721 -18.936  1.00 80.87           H
ATOM    867  HN  TYR A  73       8.235   8.390 -17.954  1.00 80.87           H
ATOM    868  N   TRP A  74       7.651  11.308 -19.014  1.00 71.99           N
ATOM    869  CA  TRP A  74       7.681  12.749 -19.199  1.00 71.99           C
ATOM    870  C   TRP A  74       8.204  13.034 -20.609  1.00 71.99           C
ATOM    871  O   TRP A  74       7.584  13.778 -21.366  1.00 71.99           O
ATOM    872  HA  TRP A  74       6.660  13.118 -19.099  1.00 71.99           H
ATOM    873  CB  TRP A  74       8.509  13.425 -18.106  1.00 71.99           C
ATOM    874 1HB  TRP A  74       8.161  13.077 -17.133  1.00 71.99           H
ATOM    875 2HB  TRP A  74       9.548  13.110 -18.203  1.00 71.99           H
ATOM    876  CG  TRP A  74       8.450  14.954 -18.136  1.00 71.99           C
ATOM    877  CD1 TRP A  74       9.075  15.787 -18.978  1.00 71.99           C
ATOM    878  HD1 TRP A  74       9.734  15.464 -19.785  1.00 71.99           H
ATOM    879  CD2 TRP A  74       7.695  15.803 -17.245  1.00 71.99           C
ATOM    880  NE1 TRP A  74       8.780  17.106 -18.698  1.00 71.99           N
ATOM    881  HE1 TRP A  74       9.125  17.907 -19.186  1.00 71.99           H
ATOM    882  CE2 TRP A  74       7.914  17.115 -17.610  1.00 71.99           C
ATOM    883  CE3 TRP A  74       6.855  15.472 -16.167  1.00 71.99           C
ATOM    884  HE3 TRP A  74       6.666  14.444 -15.860  1.00 71.99           H
ATOM    885  CZ2 TRP A  74       7.329  18.202 -16.950  1.00 71.99           C
ATOM    886  HZ2 TRP A  74       7.518  19.231 -17.257  1.00 71.99           H
ATOM    887  CZ3 TRP A  74       6.279  16.570 -15.517  1.00 71.99           C
ATOM    888  HZ3 TRP A  74       5.618  16.369 -14.674  1.00 71.99           H
ATOM    889  CH2 TRP A  74       6.489  17.897 -15.872  1.00 71.99           C
ATOM    890  HH2 TRP A  74       6.002  18.697 -15.315  1.00 71.99           H
ATOM    891  HN  TRP A  74       8.280  10.958 -18.319  1.00 71.99           H
ATOM    892  N   TYR A  75       9.341  12.426 -20.917  1.00 70.54           N
ATOM    893  CA  TYR A  75      10.113  12.830 -22.080  1.00 70.54           C
ATOM    894  C   TYR A  75       9.689  12.042 -23.321  1.00 70.54           C
ATOM    895  O   TYR A  75       9.689  12.575 -24.429  1.00 70.54           O
ATOM    896  HA  TYR A  75       9.932  13.891 -22.252  1.00 70.54           H
ATOM    897  CB  TYR A  75      11.571  12.498 -21.753  1.00 70.54           C
ATOM    898 1HB  TYR A  75      11.602  11.574 -21.175  1.00 70.54           H
ATOM    899 2HB  TYR A  75      12.107  12.310 -22.683  1.00 70.54           H
ATOM    900  CG  TYR A  75      12.299  13.595 -20.974  1.00 70.54           C
ATOM    901  CD1 TYR A  75      12.834  14.677 -21.643  1.00 70.54           C
ATOM    902  HD1 TYR A  75      12.737  14.751 -22.726  1.00 70.54           H
ATOM    903  CD2 TYR A  75      12.422  13.502 -19.603  1.00 70.54           C
ATOM    904  HD2 TYR A  75      12.000  12.647 -19.074  1.00 70.54           H
ATOM    905  CE1 TYR A  75      13.519  15.710 -20.910  1.00 70.54           C
ATOM    906  HE1 TYR A  75      13.946  16.570 -21.426  1.00 70.54           H
ATOM    907  CE2 TYR A  75      13.107  14.534 -18.870  1.00 70.54           C
ATOM    908  HE2 TYR A  75      13.211  14.474 -17.786  1.00 70.54           H
ATOM    909  CZ  TYR A  75      13.622  15.587 -19.559  1.00 70.54           C
ATOM    910  OH  TYR A  75      14.270  16.563 -18.867  1.00 70.54           O
ATOM    911  HH  TYR A  75      14.265  16.349 -17.890  1.00 70.54           H
ATOM    912  HN  TYR A  75       9.733  11.672 -20.390  1.00 70.54           H
ATOM    913  N   CYS A  76       9.337  10.785 -23.093  1.00 68.55           N
ATOM    914  CA  CYS A  76       9.281   9.816 -24.174  1.00 68.55           C
ATOM    915  C   CYS A  76       7.822   9.402 -24.373  1.00 68.55           C
ATOM    916  O   CYS A  76       7.228   9.686 -25.412  1.00 68.55           O
ATOM    917  HA  CYS A  76       9.666  10.315 -25.063  1.00 68.55           H
ATOM    918  CB  CYS A  76      10.184   8.611 -23.901  1.00 68.55           C
ATOM    919 1HB  CYS A  76      10.497   8.609 -22.857  1.00 68.55           H
ATOM    920 2HB  CYS A  76       9.631   7.686 -24.069  1.00 68.55           H
ATOM    921  SG  CYS A  76      11.652   8.668 -24.993  1.00 68.55           S
ATOM    922  HG  CYS A  76      12.165   9.781 -24.476  1.00 68.55           H
ATOM    923  HN  CYS A  76       9.094  10.427 -22.191  1.00 68.55           H
ATOM    924  N   THR A  77       7.285   8.737 -23.360  1.00 60.80           N
ATOM    925  CA  THR A  77       6.074   7.954 -23.536  1.00 60.80           C
ATOM    926  C   THR A  77       4.893   8.866 -23.870  1.00 60.80           C
ATOM    927  O   THR A  77       4.043   8.514 -24.687  1.00 60.80           O
ATOM    928  HA  THR A  77       6.216   7.289 -24.389  1.00 60.80           H
ATOM    929  CB  THR A  77       5.861   7.122 -22.270  1.00 60.80           C
ATOM    930  HB  THR A  77       5.537   7.751 -21.441  1.00 60.80           H
ATOM    931  OG1 THR A  77       7.103   6.449 -22.083  1.00 60.80           O
ATOM    932  HG1 THR A  77       7.255   5.798 -22.827  1.00 60.80           H
ATOM    933  CG2 THR A  77       4.851   5.990 -22.476  1.00 60.80           C
ATOM    934 1HG2 THR A  77       5.209   5.323 -23.260  1.00 60.80           H
ATOM    935 2HG2 THR A  77       3.889   6.411 -22.768  1.00 60.80           H
ATOM    936 3HG2 THR A  77       4.737   5.432 -21.547  1.00 60.80           H
ATOM    937  HN  THR A  77       7.663   8.728 -22.434  1.00 60.80           H
ATOM    938  N   ARG A  78       4.876  10.021 -23.221  1.00 54.61           N
ATOM    939  CA  ARG A  78       3.674  10.837 -23.175  1.00 54.61           C
ATOM    940  C   ARG A  78       2.451   9.963 -22.893  1.00 54.61           C
ATOM    941  O   ARG A  78       2.263   8.928 -23.529  1.00 54.61           O
ATOM    942  HA  ARG A  78       3.848  11.543 -22.364  1.00 54.61           H
ATOM    943  CB  ARG A  78       3.465  11.584 -24.494  1.00 54.61           C
ATOM    944 1HB  ARG A  78       3.474  10.877 -25.323  1.00 54.61           H
ATOM    945 2HB  ARG A  78       2.486  12.063 -24.493  1.00 54.61           H
ATOM    946  CG  ARG A  78       4.554  12.639 -24.705  1.00 54.61           C
ATOM    947 1HG  ARG A  78       4.645  13.256 -23.811  1.00 54.61           H
ATOM    948 2HG  ARG A  78       5.516  12.149 -24.854  1.00 54.61           H
ATOM    949  CD  ARG A  78       4.234  13.523 -25.911  1.00 54.61           C
ATOM    950 1HD  ARG A  78       4.151  12.911 -26.809  1.00 54.61           H
ATOM    951 2HD  ARG A  78       3.270  14.012 -25.769  1.00 54.61           H
ATOM    952  NE  ARG A  78       5.294  14.540 -26.089  1.00 54.61           N
ATOM    953  HE  ARG A  78       6.121  14.457 -25.533  1.00 54.61           H
ATOM    954  CZ  ARG A  78       5.216  15.565 -26.948  1.00 54.61           C
ATOM    955  NH1 ARG A  78       4.131  15.726 -27.718  1.00 54.61           N
ATOM    956 1HH1 ARG A  78       3.372  15.078 -27.654  1.00 54.61           H
ATOM    957 2HH1 ARG A  78       4.080  16.494 -28.357  1.00 54.61           H
ATOM    958  NH2 ARG A  78       6.238  16.428 -27.026  1.00 54.61           N
ATOM    959 1HH2 ARG A  78       6.196  17.198 -27.662  1.00 54.61           H
ATOM    960 2HH2 ARG A  78       7.044  16.301 -26.448  1.00 54.61           H
ATOM    961  HN  ARG A  78       5.663  10.400 -22.734  1.00 54.61           H
ATOM    962  N   VAL A  79       1.650  10.413 -21.938  1.00 70.14           N
ATOM    963  CA  VAL A  79       0.465   9.670 -21.543  1.00 70.14           C
ATOM    964  C   VAL A  79      -0.533   9.658 -22.702  1.00 70.14           C
ATOM    965  O   VAL A  79      -1.228  10.645 -22.938  1.00 70.14           O
ATOM    966  HA  VAL A  79       0.773   8.646 -21.334  1.00 70.14           H
ATOM    967  CB  VAL A  79      -0.119  10.261 -20.258  1.00 70.14           C
ATOM    968  HB  VAL A  79      -0.455  11.274 -20.477  1.00 70.14           H
ATOM    969  CG1 VAL A  79      -1.331   9.455 -19.785  1.00 70.14           C
ATOM    970 1HG1 VAL A  79      -2.100   9.470 -20.558  1.00 70.14           H
ATOM    971 2HG1 VAL A  79      -1.030   8.426 -19.592  1.00 70.14           H
ATOM    972 3HG1 VAL A  79      -1.726   9.897 -18.870  1.00 70.14           H
ATOM    973  CG2 VAL A  79       0.945  10.346 -19.161  1.00 70.14           C
ATOM    974 1HG2 VAL A  79       1.325   9.347 -18.945  1.00 70.14           H
ATOM    975 2HG2 VAL A  79       1.764  10.981 -19.497  1.00 70.14           H
ATOM    976 3HG2 VAL A  79       0.503  10.769 -18.259  1.00 70.14           H
ATOM    977  HN  VAL A  79       1.800  11.266 -21.438  1.00 70.14           H
ATOM    978  N   LYS A  80      -0.573   8.529 -23.395  1.00 63.76           N
ATOM    979  CA  LYS A  80      -1.388   8.414 -24.592  1.00 63.76           C
ATOM    980  C   LYS A  80      -2.618   7.556 -24.286  1.00 63.76           C
ATOM    981  O   LYS A  80      -3.654   7.697 -24.934  1.00 63.76           O
ATOM    982  HA  LYS A  80      -1.724   9.417 -24.857  1.00 63.76           H
ATOM    983  CB  LYS A  80      -0.551   7.894 -25.762  1.00 63.76           C
ATOM    984 1HB  LYS A  80       0.032   7.030 -25.442  1.00 63.76           H
ATOM    985 2HB  LYS A  80      -1.209   7.555 -26.562  1.00 63.76           H
ATOM    986  CG  LYS A  80       0.387   8.980 -26.292  1.00 63.76           C
ATOM    987 1HG  LYS A  80      -0.196   9.844 -26.612  1.00 63.76           H
ATOM    988 2HG  LYS A  80       1.045   9.319 -25.492  1.00 63.76           H
ATOM    989  CD  LYS A  80       1.223   8.460 -27.462  1.00 63.76           C
ATOM    990 1HD  LYS A  80       1.776   7.573 -27.153  1.00 63.76           H
ATOM    991 2HD  LYS A  80       0.566   8.157 -28.278  1.00 63.76           H
ATOM    992  CE  LYS A  80       2.199   9.530 -27.957  1.00 63.76           C
ATOM    993 1HE  LYS A  80       1.650  10.427 -28.243  1.00 63.76           H
ATOM    994 2HE  LYS A  80       2.876   9.814 -27.151  1.00 63.76           H
ATOM    995  NZ  LYS A  80       2.977   9.028 -29.112  1.00 63.76           N
ATOM    996 1HZ  LYS A  80       3.619   9.747 -29.425  1.00 63.76           H
ATOM    997 2HZ  LYS A  80       3.500   8.205 -28.834  1.00 63.76           H
ATOM    998 3HZ  LYS A  80       2.344   8.787 -29.867  1.00 63.76           H
ATOM    999  HN  LYS A  80      -0.062   7.705 -23.151  1.00 63.76           H
ATOM   1000  N   THR A  81      -2.462   6.686 -23.299  1.00 75.16           N
ATOM   1001  CA  THR A  81      -3.503   5.726 -22.976  1.00 75.16           C
ATOM   1002  C   THR A  81      -3.943   5.885 -21.520  1.00 75.16           C
ATOM   1003  O   THR A  81      -3.234   6.489 -20.716  1.00 75.16           O
ATOM   1004  HA  THR A  81      -4.373   5.940 -23.598  1.00 75.16           H
ATOM   1005  CB  THR A  81      -2.975   4.328 -23.302  1.00 75.16           C
ATOM   1006  HB  THR A  81      -3.785   3.598 -23.314  1.00 75.16           H
ATOM   1007  OG1 THR A  81      -1.960   4.104 -22.327  1.00 75.16           O
ATOM   1008  HG1 THR A  81      -1.069   4.372 -22.694  1.00 75.16           H
ATOM   1009  CG2 THR A  81      -2.227   4.280 -24.636  1.00 75.16           C
ATOM   1010 1HG2 THR A  81      -1.376   4.961 -24.600  1.00 75.16           H
ATOM   1011 2HG2 THR A  81      -2.899   4.581 -25.440  1.00 75.16           H
ATOM   1012 3HG2 THR A  81      -1.873   3.266 -24.819  1.00 75.16           H
ATOM   1013  HN  THR A  81      -1.644   6.631 -22.726  1.00 75.16           H
ATOM   1014  N   MET A  82      -5.111   5.333 -21.223  1.00 75.59           N
ATOM   1015  CA  MET A  82      -5.632   5.367 -19.868  1.00 75.59           C
ATOM   1016  C   MET A  82      -4.712   4.611 -18.907  1.00 75.59           C
ATOM   1017  O   MET A  82      -4.527   5.026 -17.764  1.00 75.59           O
ATOM   1018  HA  MET A  82      -5.668   6.422 -19.594  1.00 75.59           H
ATOM   1019  CB  MET A  82      -7.027   4.738 -19.841  1.00 75.59           C
ATOM   1020 1HB  MET A  82      -7.607   5.095 -20.692  1.00 75.59           H
ATOM   1021 2HB  MET A  82      -6.943   3.656 -19.943  1.00 75.59           H
ATOM   1022  CG  MET A  82      -7.757   5.078 -18.540  1.00 75.59           C
ATOM   1023 1HG  MET A  82      -7.288   4.559 -17.704  1.00 75.59           H
ATOM   1024 2HG  MET A  82      -7.677   6.146 -18.337  1.00 75.59           H
ATOM   1025  SD  MET A  82      -9.474   4.609 -18.663  1.00 75.59           S
ATOM   1026  CE  MET A  82     -10.087   5.267 -17.121  1.00 75.59           C
ATOM   1027 1HE  MET A  82      -9.558   4.799 -16.291  1.00 75.59           H
ATOM   1028 2HE  MET A  82      -9.923   6.344 -17.095  1.00 75.59           H
ATOM   1029 3HE  MET A  82     -11.154   5.059 -17.036  1.00 75.59           H
ATOM   1030  HN  MET A  82      -5.695   4.870 -21.890  1.00 75.59           H
ATOM   1031  N   THR A  83      -4.161   3.515 -19.406  1.00 77.91           N
ATOM   1032  CA  THR A  83      -3.234   2.719 -18.620  1.00 77.91           C
ATOM   1033  C   THR A  83      -2.004   3.547 -18.245  1.00 77.91           C
ATOM   1034  O   THR A  83      -1.538   3.493 -17.108  1.00 77.91           O
ATOM   1035  HA  THR A  83      -3.727   2.438 -17.689  1.00 77.91           H
ATOM   1036  CB  THR A  83      -2.897   1.458 -19.419  1.00 77.91           C
ATOM   1037  HB  THR A  83      -2.135   1.666 -20.171  1.00 77.91           H
ATOM   1038  OG1 THR A  83      -4.156   1.020 -19.924  1.00 77.91           O
ATOM   1039  HG1 THR A  83      -4.844   1.051 -19.200  1.00 77.91           H
ATOM   1040  CG2 THR A  83      -2.432   0.306 -18.527  1.00 77.91           C
ATOM   1041 1HG2 THR A  83      -3.221   0.053 -17.819  1.00 77.91           H
ATOM   1042 2HG2 THR A  83      -1.537   0.606 -17.982  1.00 77.91           H
ATOM   1043 3HG2 THR A  83      -2.206  -0.563 -19.145  1.00 77.91           H
ATOM   1044  HN  THR A  83      -4.337   3.170 -20.328  1.00 77.91           H
ATOM   1045  N   ASP A  84      -1.513   4.295 -19.222  1.00 80.07           N
ATOM   1046  CA  ASP A  84      -0.322   5.102 -19.021  1.00 80.07           C
ATOM   1047  C   ASP A  84      -0.573   6.100 -17.889  1.00 80.07           C
ATOM   1048  O   ASP A  84       0.320   6.374 -17.088  1.00 80.07           O
ATOM   1049  HA  ASP A  84       0.469   4.391 -18.782  1.00 80.07           H
ATOM   1050  CB  ASP A  84       0.026   5.895 -20.282  1.00 80.07           C
ATOM   1051 1HB  ASP A  84      -0.799   6.560 -20.537  1.00 80.07           H
ATOM   1052 2HB  ASP A  84       0.895   6.525 -20.092  1.00 80.07           H
ATOM   1053  CG  ASP A  84       0.315   4.958 -21.456  1.00 80.07           C
ATOM   1054  OD1 ASP A  84       0.885   3.877 -21.193  1.00 80.07           O
ATOM   1055  OD2 ASP A  84      -0.039   5.344 -22.591  1.00 80.07           O
ATOM   1056  HN  ASP A  84      -1.914   4.354 -20.136  1.00 80.07           H
ATOM   1057  N   MET A  85      -1.793   6.617 -17.858  1.00 84.46           N
ATOM   1058  CA  MET A  85      -2.164   7.601 -16.855  1.00 84.46           C
ATOM   1059  C   MET A  85      -2.091   7.003 -15.449  1.00 84.46           C
ATOM   1060  O   MET A  85      -1.548   7.622 -14.535  1.00 84.46           O
ATOM   1061  HA  MET A  85      -1.437   8.408 -16.953  1.00 84.46           H
ATOM   1062  CB  MET A  85      -3.586   8.096 -17.127  1.00 84.46           C
ATOM   1063 1HB  MET A  85      -3.679   8.389 -18.173  1.00 84.46           H
ATOM   1064 2HB  MET A  85      -4.295   7.286 -16.959  1.00 84.46           H
ATOM   1065  CG  MET A  85      -3.935   9.283 -16.227  1.00 84.46           C
ATOM   1066 1HG  MET A  85      -4.997   9.511 -16.307  1.00 84.46           H
ATOM   1067 2HG  MET A  85      -3.742   9.028 -15.184  1.00 84.46           H
ATOM   1068  SD  MET A  85      -2.968  10.709 -16.694  1.00 84.46           S
ATOM   1069  CE  MET A  85      -3.298  11.777 -15.302  1.00 84.46           C
ATOM   1070 1HE  MET A  85      -4.369  11.969 -15.238  1.00 84.46           H
ATOM   1071 2HE  MET A  85      -2.960  11.294 -14.385  1.00 84.46           H
ATOM   1072 3HE  MET A  85      -2.767  12.719 -15.434  1.00 84.46           H
ATOM   1073  HN  MET A  85      -2.519   6.375 -18.502  1.00 84.46           H
ATOM   1074  N   PHE A  86      -2.647   5.808 -15.319  1.00 88.15           N
ATOM   1075  CA  PHE A  86      -2.688   5.138 -14.030  1.00 88.15           C
ATOM   1076  C   PHE A  86      -1.287   4.713 -13.587  1.00 88.15           C
ATOM   1077  O   PHE A  86      -0.948   4.810 -12.408  1.00 88.15           O
ATOM   1078  HA  PHE A  86      -3.096   5.847 -13.310  1.00 88.15           H
ATOM   1079  CB  PHE A  86      -3.555   3.889 -14.203  1.00 88.15           C
ATOM   1080 1HB  PHE A  86      -3.177   3.310 -15.044  1.00 88.15           H
ATOM   1081 2HB  PHE A  86      -3.456   3.264 -13.315  1.00 88.15           H
ATOM   1082  CG  PHE A  86      -5.038   4.188 -14.434  1.00 88.15           C
ATOM   1083  CD1 PHE A  86      -5.658   5.154 -13.705  1.00 88.15           C
ATOM   1084  HD1 PHE A  86      -5.100   5.716 -12.956  1.00 88.15           H
ATOM   1085  CD2 PHE A  86      -5.735   3.488 -15.368  1.00 88.15           C
ATOM   1086  HD2 PHE A  86      -5.238   2.714 -15.952  1.00 88.15           H
ATOM   1087  CE1 PHE A  86      -7.034   5.432 -13.920  1.00 88.15           C
ATOM   1088  HE1 PHE A  86      -7.532   6.206 -13.336  1.00 88.15           H
ATOM   1089  CE2 PHE A  86      -7.111   3.766 -15.583  1.00 88.15           C
ATOM   1090  HE2 PHE A  86      -7.670   3.204 -16.332  1.00 88.15           H
ATOM   1091  CZ  PHE A  86      -7.732   4.732 -14.854  1.00 88.15           C
ATOM   1092  HZ  PHE A  86      -8.788   4.945 -15.019  1.00 88.15           H
ATOM   1093  HN  PHE A  86      -3.062   5.299 -16.073  1.00 88.15           H
ATOM   1094  N   LEU A  87      -0.509   4.253 -14.556  1.00 83.99           N
ATOM   1095  CA  LEU A  87       0.835   3.776 -14.274  1.00 83.99           C
ATOM   1096  C   LEU A  87       1.695   4.945 -13.791  1.00 83.99           C
ATOM   1097  O   LEU A  87       2.564   4.770 -12.937  1.00 83.99           O
ATOM   1098  HA  LEU A  87       0.760   3.046 -13.468  1.00 83.99           H
ATOM   1099  CB  LEU A  87       1.412   3.049 -15.490  1.00 83.99           C
ATOM   1100 1HB  LEU A  87       1.279   3.686 -16.365  1.00 83.99           H
ATOM   1101 2HB  LEU A  87       2.485   2.930 -15.342  1.00 83.99           H
ATOM   1102  CG  LEU A  87       0.812   1.676 -15.798  1.00 83.99           C
ATOM   1103  HG  LEU A  87      -0.267   1.790 -15.904  1.00 83.99           H
ATOM   1104  CD1 LEU A  87       1.342   1.131 -17.126  1.00 83.99           C
ATOM   1105 1HD1 LEU A  87       1.077   1.816 -17.931  1.00 83.99           H
ATOM   1106 2HD1 LEU A  87       2.426   1.035 -17.073  1.00 83.99           H
ATOM   1107 3HD1 LEU A  87       0.900   0.154 -17.320  1.00 83.99           H
ATOM   1108  CD2 LEU A  87       1.052   0.702 -14.642  1.00 83.99           C
ATOM   1109 1HD2 LEU A  87       2.124   0.587 -14.480  1.00 83.99           H
ATOM   1110 2HD2 LEU A  87       0.587   1.091 -13.737  1.00 83.99           H
ATOM   1111 3HD2 LEU A  87       0.616  -0.267 -14.887  1.00 83.99           H
ATOM   1112  HN  LEU A  87      -0.782   4.203 -15.516  1.00 83.99           H
ATOM   1113  N   LEU A  88       1.424   6.112 -14.357  1.00 88.39           N
ATOM   1114  CA  LEU A  88       2.147   7.314 -13.978  1.00 88.39           C
ATOM   1115  C   LEU A  88       1.792   7.683 -12.536  1.00 88.39           C
ATOM   1116  O   LEU A  88       2.678   7.937 -11.721  1.00 88.39           O
ATOM   1117  HA  LEU A  88       3.211   7.084 -14.023  1.00 88.39           H
ATOM   1118  CB  LEU A  88       1.883   8.437 -14.982  1.00 88.39           C
ATOM   1119 1HB  LEU A  88       2.238   8.114 -15.961  1.00 88.39           H
ATOM   1120 2HB  LEU A  88       0.805   8.578 -15.065  1.00 88.39           H
ATOM   1121  CG  LEU A  88       2.522   9.789 -14.660  1.00 88.39           C
ATOM   1122  HG  LEU A  88       2.186  10.099 -13.670  1.00 88.39           H
ATOM   1123  CD1 LEU A  88       4.047   9.676 -14.604  1.00 88.39           C
ATOM   1124 1HD1 LEU A  88       4.330   8.962 -13.831  1.00 88.39           H
ATOM   1125 2HD1 LEU A  88       4.421   9.333 -15.569  1.00 88.39           H
ATOM   1126 3HD1 LEU A  88       4.476  10.651 -14.374  1.00 88.39           H
ATOM   1127  CD2 LEU A  88       2.063  10.863 -15.649  1.00 88.39           C
ATOM   1128 1HD2 LEU A  88       2.350  10.572 -16.659  1.00 88.39           H
ATOM   1129 2HD2 LEU A  88       0.979  10.967 -15.595  1.00 88.39           H
ATOM   1130 3HD2 LEU A  88       2.532  11.814 -15.397  1.00 88.39           H
ATOM   1131  HN  LEU A  88       0.727   6.242 -15.062  1.00 88.39           H
ATOM   1132  N   ASN A  89       0.495   7.701 -12.265  1.00 89.98           N
ATOM   1133  CA  ASN A  89       0.010   8.089 -10.951  1.00 89.98           C
ATOM   1134  C   ASN A  89       0.467   7.057  -9.918  1.00 89.98           C
ATOM   1135  O   ASN A  89       0.710   7.397  -8.762  1.00 89.98           O
ATOM   1136  HA  ASN A  89       0.434   9.076 -10.770  1.00 89.98           H
ATOM   1137  CB  ASN A  89      -1.518   8.142 -10.922  1.00 89.98           C
ATOM   1138 1HB  ASN A  89      -1.926   7.306 -11.490  1.00 89.98           H
ATOM   1139 2HB  ASN A  89      -1.870   8.032  -9.896  1.00 89.98           H
ATOM   1140  CG  ASN A  89      -2.032   9.461 -11.504  1.00 89.98           C
ATOM   1141  OD1 ASN A  89      -2.211  10.448 -10.810  1.00 89.98           O
ATOM   1142  ND2 ASN A  89      -2.259   9.422 -12.814  1.00 89.98           N
ATOM   1143 1HD2 ASN A  89      -2.091   8.579 -13.326  1.00 89.98           H
ATOM   1144 2HD2 ASN A  89      -2.597  10.235 -13.288  1.00 89.98           H
ATOM   1145  HN  ASN A  89      -0.217   7.457 -12.923  1.00 89.98           H
ATOM   1146  N   LEU A  90       0.571   5.817 -10.374  1.00 88.50           N
ATOM   1147  CA  LEU A  90       1.026   4.739  -9.513  1.00 88.50           C
ATOM   1148  C   LEU A  90       2.465   5.016  -9.073  1.00 88.50           C
ATOM   1149  O   LEU A  90       2.799   4.865  -7.899  1.00 88.50           O
ATOM   1150  HA  LEU A  90       0.389   4.737  -8.628  1.00 88.50           H
ATOM   1151  CB  LEU A  90       0.843   3.387 -10.205  1.00 88.50           C
ATOM   1152 1HB  LEU A  90      -0.204   3.284 -10.488  1.00 88.50           H
ATOM   1153 2HB  LEU A  90       1.424   3.392 -11.127  1.00 88.50           H
ATOM   1154  CG  LEU A  90       1.245   2.156  -9.389  1.00 88.50           C
ATOM   1155  HG  LEU A  90       2.276   2.285  -9.061  1.00 88.50           H
ATOM   1156  CD1 LEU A  90       0.383   2.027  -8.131  1.00 88.50           C
ATOM   1157 1HD1 LEU A  90       0.511   2.914  -7.511  1.00 88.50           H
ATOM   1158 2HD1 LEU A  90      -0.664   1.931  -8.417  1.00 88.50           H
ATOM   1159 3HD1 LEU A  90       0.690   1.144  -7.570  1.00 88.50           H
ATOM   1160  CD2 LEU A  90       1.199   0.890 -10.248  1.00 88.50           C
ATOM   1161 1HD2 LEU A  90       0.187   0.744 -10.625  1.00 88.50           H
ATOM   1162 2HD2 LEU A  90       1.888   0.994 -11.085  1.00 88.50           H
ATOM   1163 3HD2 LEU A  90       1.488   0.031  -9.643  1.00 88.50           H
ATOM   1164  HN  LEU A  90       0.350   5.545 -11.311  1.00 88.50           H
ATOM   1165  N   ALA A  91       3.278   5.416 -10.040  1.00 92.26           N
ATOM   1166  CA  ALA A  91       4.682   5.679  -9.775  1.00 92.26           C
ATOM   1167  C   ALA A  91       4.802   6.862  -8.812  1.00 92.26           C
ATOM   1168  O   ALA A  91       5.677   6.877  -7.948  1.00 92.26           O
ATOM   1169  HA  ALA A  91       5.103   4.792  -9.301  1.00 92.26           H
ATOM   1170  CB  ALA A  91       5.413   5.927 -11.096  1.00 92.26           C
ATOM   1171 1HB  ALA A  91       5.323   5.046 -11.732  1.00 92.26           H
ATOM   1172 2HB  ALA A  91       4.972   6.786 -11.600  1.00 92.26           H
ATOM   1173 3HB  ALA A  91       6.467   6.124 -10.897  1.00 92.26           H
ATOM   1174  HN  ALA A  91       2.993   5.559 -10.987  1.00 92.26           H
ATOM   1175  N   ILE A  92       3.910   7.824  -8.993  1.00 90.97           N
ATOM   1176  CA  ILE A  92       3.889   8.997  -8.136  1.00 90.97           C
ATOM   1177  C   ILE A  92       3.533   8.575  -6.709  1.00 90.97           C
ATOM   1178  O   ILE A  92       4.164   9.017  -5.751  1.00 90.97           O
ATOM   1179  HA  ILE A  92       4.896   9.416  -8.131  1.00 90.97           H
ATOM   1180  CB  ILE A  92       2.958  10.066  -8.712  1.00 90.97           C
ATOM   1181  HB  ILE A  92       2.001   9.597  -8.942  1.00 90.97           H
ATOM   1182  CG1 ILE A  92       3.512  10.628 -10.023  1.00 90.97           C
ATOM   1183 1HG1 ILE A  92       4.382  11.251  -9.816  1.00 90.97           H
ATOM   1184 2HG1 ILE A  92       3.849   9.810 -10.659  1.00 90.97           H
ATOM   1185  CG2 ILE A  92       2.686  11.167  -7.686  1.00 90.97           C
ATOM   1186 1HG2 ILE A  92       2.216  10.734  -6.803  1.00 90.97           H
ATOM   1187 2HG2 ILE A  92       3.626  11.640  -7.402  1.00 90.97           H
ATOM   1188 3HG2 ILE A  92       2.021  11.914  -8.121  1.00 90.97           H
ATOM   1189  CD1 ILE A  92       2.452  11.450 -10.758  1.00 90.97           C
ATOM   1190 1HD1 ILE A  92       1.593  10.817 -10.985  1.00 90.97           H
ATOM   1191 2HD1 ILE A  92       2.134  12.281 -10.128  1.00 90.97           H
ATOM   1192 3HD1 ILE A  92       2.872  11.837 -11.687  1.00 90.97           H
ATOM   1193  HN  ILE A  92       3.211   7.812  -9.709  1.00 90.97           H
ATOM   1194  N   ALA A  93       2.522   7.724  -6.614  1.00 92.63           N
ATOM   1195  CA  ALA A  93       2.024   7.296  -5.317  1.00 92.63           C
ATOM   1196  C   ALA A  93       3.129   6.541  -4.575  1.00 92.63           C
ATOM   1197  O   ALA A  93       3.359   6.777  -3.390  1.00 92.63           O
ATOM   1198  HA  ALA A  93       1.763   8.190  -4.750  1.00 92.63           H
ATOM   1199  CB  ALA A  93       0.765   6.448  -5.508  1.00 92.63           C
ATOM   1200 1HB  ALA A  93       0.001   7.040  -6.013  1.00 92.63           H
ATOM   1201 2HB  ALA A  93       1.004   5.573  -6.112  1.00 92.63           H
ATOM   1202 3HB  ALA A  93       0.392   6.127  -4.535  1.00 92.63           H
ATOM   1203  HN  ALA A  93       2.047   7.329  -7.400  1.00 92.63           H
ATOM   1204  N   ASP A  94       3.783   5.648  -5.304  1.00 89.65           N
ATOM   1205  CA  ASP A  94       4.846   4.844  -4.725  1.00 89.65           C
ATOM   1206  C   ASP A  94       5.948   5.766  -4.199  1.00 89.65           C
ATOM   1207  O   ASP A  94       6.484   5.543  -3.114  1.00 89.65           O
ATOM   1208  HA  ASP A  94       4.370   4.268  -3.931  1.00 89.65           H
ATOM   1209  CB  ASP A  94       5.466   3.915  -5.771  1.00 89.65           C
ATOM   1210 1HB  ASP A  94       5.585   4.450  -6.713  1.00 89.65           H
ATOM   1211 2HB  ASP A  94       6.463   3.613  -5.449  1.00 89.65           H
ATOM   1212  CG  ASP A  94       4.596   2.676  -5.988  1.00 89.65           C
ATOM   1213  OD1 ASP A  94       3.890   2.302  -5.026  1.00 89.65           O
ATOM   1214  OD2 ASP A  94       4.657   2.129  -7.111  1.00 89.65           O
ATOM   1215  HN  ASP A  94       3.597   5.470  -6.270  1.00 89.65           H
ATOM   1216  N   LEU A  95       6.253   6.783  -4.992  1.00 90.49           N
ATOM   1217  CA  LEU A  95       7.336   7.693  -4.659  1.00 90.49           C
ATOM   1218  C   LEU A  95       6.995   8.432  -3.363  1.00 90.49           C
ATOM   1219  O   LEU A  95       7.851   8.601  -2.497  1.00 90.49           O
ATOM   1220  HA  LEU A  95       8.228   7.090  -4.488  1.00 90.49           H
ATOM   1221  CB  LEU A  95       7.636   8.622  -5.836  1.00 90.49           C
ATOM   1222 1HB  LEU A  95       7.725   8.017  -6.738  1.00 90.49           H
ATOM   1223 2HB  LEU A  95       6.780   9.283  -5.979  1.00 90.49           H
ATOM   1224  CG  LEU A  95       8.894   9.483  -5.707  1.00 90.49           C
ATOM   1225  HG  LEU A  95       8.861   9.994  -4.745  1.00 90.49           H
ATOM   1226  CD1 LEU A  95      10.155   8.617  -5.717  1.00 90.49           C
ATOM   1227 1HD1 LEU A  95      10.122   7.919  -4.881  1.00 90.49           H
ATOM   1228 2HD1 LEU A  95      10.206   8.061  -6.653  1.00 90.49           H
ATOM   1229 3HD1 LEU A  95      11.034   9.254  -5.624  1.00 90.49           H
ATOM   1230  CD2 LEU A  95       8.932  10.564  -6.790  1.00 90.49           C
ATOM   1231 1HD2 LEU A  95       8.930  10.093  -7.773  1.00 90.49           H
ATOM   1232 2HD2 LEU A  95       8.057  11.206  -6.694  1.00 90.49           H
ATOM   1233 3HD2 LEU A  95       9.836  11.161  -6.676  1.00 90.49           H
ATOM   1234  HN  LEU A  95       5.776   6.988  -5.846  1.00 90.49           H
ATOM   1235  N   LEU A  96       5.742   8.852  -3.272  1.00 87.08           N
ATOM   1236  CA  LEU A  96       5.286   9.601  -2.113  1.00 87.08           C
ATOM   1237  C   LEU A  96       5.431   8.733  -0.861  1.00 87.08           C
ATOM   1238  O   LEU A  96       5.815   9.225   0.199  1.00 87.08           O
ATOM   1239  HA  LEU A  96       5.937  10.469  -2.008  1.00 87.08           H
ATOM   1240  CB  LEU A  96       3.866  10.124  -2.337  1.00 87.08           C
ATOM   1241 1HB  LEU A  96       3.249   9.301  -2.697  1.00 87.08           H
ATOM   1242 2HB  LEU A  96       3.457  10.432  -1.374  1.00 87.08           H
ATOM   1243  CG  LEU A  96       3.729  11.293  -3.315  1.00 87.08           C
ATOM   1244  HG  LEU A  96       4.195  11.006  -4.257  1.00 87.08           H
ATOM   1245  CD1 LEU A  96       2.257  11.590  -3.611  1.00 87.08           C
ATOM   1246 1HD1 LEU A  96       1.790  10.709  -4.051  1.00 87.08           H
ATOM   1247 2HD1 LEU A  96       1.745  11.848  -2.684  1.00 87.08           H
ATOM   1248 3HD1 LEU A  96       2.188  12.425  -4.308  1.00 87.08           H
ATOM   1249  CD2 LEU A  96       4.471  12.528  -2.801  1.00 87.08           C
ATOM   1250 1HD2 LEU A  96       4.055  12.827  -1.838  1.00 87.08           H
ATOM   1251 2HD2 LEU A  96       5.529  12.294  -2.683  1.00 87.08           H
ATOM   1252 3HD2 LEU A  96       4.356  13.344  -3.515  1.00 87.08           H
ATOM   1253  HN  LEU A  96       5.045   8.690  -3.970  1.00 87.08           H
ATOM   1254  N   PHE A  97       5.116   7.456  -1.025  1.00 89.49           N
ATOM   1255  CA  PHE A  97       5.228   6.511   0.072  1.00 89.49           C
ATOM   1256  C   PHE A  97       6.681   6.371   0.530  1.00 89.49           C
ATOM   1257  O   PHE A  97       6.965   6.400   1.727  1.00 89.49           O
ATOM   1258  HA  PHE A  97       4.626   6.897   0.894  1.00 89.49           H
ATOM   1259  CB  PHE A  97       4.739   5.159  -0.451  1.00 89.49           C
ATOM   1260 1HB  PHE A  97       3.652   5.183  -0.529  1.00 89.49           H
ATOM   1261 2HB  PHE A  97       5.128   5.008  -1.457  1.00 89.49           H
ATOM   1262  CG  PHE A  97       5.146   3.970   0.422  1.00 89.49           C
ATOM   1263  CD1 PHE A  97       6.077   3.086  -0.025  1.00 89.49           C
ATOM   1264  HD1 PHE A  97       6.534   3.224  -1.005  1.00 89.49           H
ATOM   1265  CD2 PHE A  97       4.576   3.797   1.645  1.00 89.49           C
ATOM   1266  HD2 PHE A  97       3.830   4.506   2.003  1.00 89.49           H
ATOM   1267  CE1 PHE A  97       6.455   1.982   0.785  1.00 89.49           C
ATOM   1268  HE1 PHE A  97       7.201   1.273   0.426  1.00 89.49           H
ATOM   1269  CE2 PHE A  97       4.954   2.694   2.455  1.00 89.49           C
ATOM   1270  HE2 PHE A  97       4.497   2.555   3.435  1.00 89.49           H
ATOM   1271  CZ  PHE A  97       5.885   1.809   2.007  1.00 89.49           C
ATOM   1272  HZ  PHE A  97       6.175   0.962   2.629  1.00 89.49           H
ATOM   1273  HN  PHE A  97       4.791   7.067  -1.887  1.00 89.49           H
ATOM   1274  N   LEU A  98       7.564   6.223  -0.447  1.00 92.39           N
ATOM   1275  CA  LEU A  98       8.951   5.900  -0.159  1.00 92.39           C
ATOM   1276  C   LEU A  98       9.570   7.023   0.677  1.00 92.39           C
ATOM   1277  O   LEU A  98      10.427   6.772   1.522  1.00 92.39           O
ATOM   1278  HA  LEU A  98       8.957   4.985   0.434  1.00 92.39           H
ATOM   1279  CB  LEU A  98       9.713   5.606  -1.453  1.00 92.39           C
ATOM   1280 1HB  LEU A  98       9.547   6.432  -2.144  1.00 92.39           H
ATOM   1281 2HB  LEU A  98      10.779   5.587  -1.228  1.00 92.39           H
ATOM   1282  CG  LEU A  98       9.348   4.301  -2.165  1.00 92.39           C
ATOM   1283  HG  LEU A  98       8.261   4.218  -2.187  1.00 92.39           H
ATOM   1284  CD1 LEU A  98       9.830   4.315  -3.616  1.00 92.39           C
ATOM   1285 1HD1 LEU A  98       9.364   5.145  -4.147  1.00 92.39           H
ATOM   1286 2HD1 LEU A  98      10.914   4.433  -3.638  1.00 92.39           H
ATOM   1287 3HD1 LEU A  98       9.558   3.376  -4.099  1.00 92.39           H
ATOM   1288  CD2 LEU A  98       9.878   3.090  -1.395  1.00 92.39           C
ATOM   1289 1HD2 LEU A  98      10.964   3.155  -1.320  1.00 92.39           H
ATOM   1290 2HD2 LEU A  98       9.444   3.076  -0.395  1.00 92.39           H
ATOM   1291 3HD2 LEU A  98       9.605   2.176  -1.923  1.00 92.39           H
ATOM   1292  HN  LEU A  98       7.346   6.320  -1.418  1.00 92.39           H
ATOM   1293  N   VAL A  99       9.110   8.237   0.410  1.00 89.29           N
ATOM   1294  CA  VAL A  99       9.648   9.405   1.086  1.00 89.29           C
ATOM   1295  C   VAL A  99       9.388   9.284   2.589  1.00 89.29           C
ATOM   1296  O   VAL A  99      10.060   9.928   3.393  1.00 89.29           O
ATOM   1297  HA  VAL A  99      10.724   9.417   0.917  1.00 89.29           H
ATOM   1298  CB  VAL A  99       9.057  10.679   0.479  1.00 89.29           C
ATOM   1299  HB  VAL A  99       7.972  10.582   0.486  1.00 89.29           H
ATOM   1300  CG1 VAL A  99       9.424  11.906   1.315  1.00 89.29           C
ATOM   1301 1HG1 VAL A  99       9.033  11.788   2.326  1.00 89.29           H
ATOM   1302 2HG1 VAL A  99      10.509  12.008   1.355  1.00 89.29           H
ATOM   1303 3HG1 VAL A  99       8.992  12.798   0.861  1.00 89.29           H
ATOM   1304  CG2 VAL A  99       9.505  10.852  -0.974  1.00 89.29           C
ATOM   1305 1HG2 VAL A  99      10.592  10.917  -1.014  1.00 89.29           H
ATOM   1306 2HG2 VAL A  99       9.170   9.997  -1.562  1.00 89.29           H
ATOM   1307 3HG2 VAL A  99       9.071  11.765  -1.382  1.00 89.29           H
ATOM   1308  HN  VAL A  99       8.386   8.428  -0.252  1.00 89.29           H
ATOM   1309  N   THR A 100       8.411   8.453   2.923  1.00 88.65           N
ATOM   1310  CA  THR A 100       8.024   8.273   4.312  1.00 88.65           C
ATOM   1311  C   THR A 100       8.953   7.269   4.998  1.00 88.65           C
ATOM   1312  O   THR A 100       9.105   7.291   6.218  1.00 88.65           O
ATOM   1313  HA  THR A 100       8.145   9.225   4.829  1.00 88.65           H
ATOM   1314  CB  THR A 100       6.552   7.858   4.343  1.00 88.65           C
ATOM   1315  HB  THR A 100       6.139   7.962   5.347  1.00 88.65           H
ATOM   1316  OG1 THR A 100       6.552   6.536   3.812  1.00 88.65           O
ATOM   1317  HG1 THR A 100       6.537   6.569   2.813  1.00 88.65           H
ATOM   1318  CG2 THR A 100       5.698   8.657   3.356  1.00 88.65           C
ATOM   1319 1HG2 THR A 100       6.070   8.499   2.344  1.00 88.65           H
ATOM   1320 2HG2 THR A 100       5.753   9.717   3.602  1.00 88.65           H
ATOM   1321 3HG2 THR A 100       4.662   8.323   3.419  1.00 88.65           H
ATOM   1322  HN  THR A 100       7.888   7.911   2.265  1.00 88.65           H
ATOM   1323  N   LEU A 101       9.549   6.411   4.183  1.00 91.15           N
ATOM   1324  CA  LEU A 101      10.263   5.257   4.704  1.00 91.15           C
ATOM   1325  C   LEU A 101      11.426   5.733   5.576  1.00 91.15           C
ATOM   1326  O   LEU A 101      11.685   5.165   6.636  1.00 91.15           O
ATOM   1327  HA  LEU A 101       9.568   4.698   5.330  1.00 91.15           H
ATOM   1328  CB  LEU A 101      10.689   4.331   3.563  1.00 91.15           C
ATOM   1329 1HB  LEU A 101      11.155   4.936   2.785  1.00 91.15           H
ATOM   1330 2HB  LEU A 101      11.453   3.651   3.939  1.00 91.15           H
ATOM   1331  CG  LEU A 101       9.576   3.499   2.923  1.00 91.15           C
ATOM   1332  HG  LEU A 101       8.852   4.181   2.477  1.00 91.15           H
ATOM   1333  CD1 LEU A 101      10.125   2.622   1.796  1.00 91.15           C
ATOM   1334 1HD1 LEU A 101      10.573   3.254   1.029  1.00 91.15           H
ATOM   1335 2HD1 LEU A 101      10.881   1.946   2.197  1.00 91.15           H
ATOM   1336 3HD1 LEU A 101       9.313   2.041   1.359  1.00 91.15           H
ATOM   1337  CD2 LEU A 101       8.831   2.677   3.978  1.00 91.15           C
ATOM   1338 1HD2 LEU A 101       9.530   2.004   4.474  1.00 91.15           H
ATOM   1339 2HD2 LEU A 101       8.387   3.347   4.714  1.00 91.15           H
ATOM   1340 3HD2 LEU A 101       8.045   2.095   3.496  1.00 91.15           H
ATOM   1341  HN  LEU A 101       9.550   6.494   3.187  1.00 91.15           H
ATOM   1342  N   PRO A 102      12.145   6.780   5.149  1.00 93.06           N
ATOM   1343  CA  PRO A 102      13.305   7.258   5.905  1.00 93.06           C
ATOM   1344  C   PRO A 102      12.970   7.534   7.362  1.00 93.06           C
ATOM   1345  O   PRO A 102      13.739   7.185   8.256  1.00 93.06           O
ATOM   1346  HA  PRO A 102      14.078   6.489   5.931  1.00 93.06           H
ATOM   1347  CB  PRO A 102      13.720   8.532   5.167  1.00 93.06           C
ATOM   1348 1HB  PRO A 102      13.244   9.416   5.593  1.00 93.06           H
ATOM   1349 2HB  PRO A 102      14.796   8.695   5.220  1.00 93.06           H
ATOM   1350  CG  PRO A 102      13.258   8.278   3.737  1.00 93.06           C
ATOM   1351 1HG  PRO A 102      13.158   9.205   3.173  1.00 93.06           H
ATOM   1352 2HG  PRO A 102      13.967   7.659   3.187  1.00 93.06           H
ATOM   1353  CD  PRO A 102      11.921   7.580   3.931  1.00 93.06           C
ATOM   1354 1HD  PRO A 102      11.108   8.294   4.065  1.00 93.06           H
ATOM   1355 2HD  PRO A 102      11.660   6.961   3.073  1.00 93.06           H
ATOM   1356  N   PHE A 103      11.820   8.159   7.563  1.00 90.97           N
ATOM   1357  CA  PHE A 103      11.404   8.550   8.900  1.00 90.97           C
ATOM   1358  C   PHE A 103      11.117   7.322   9.766  1.00 90.97           C
ATOM   1359  O   PHE A 103      11.464   7.295  10.946  1.00 90.97           O
ATOM   1360  HA  PHE A 103      12.223   9.119   9.339  1.00 90.97           H
ATOM   1361  CB  PHE A 103      10.118   9.365   8.748  1.00 90.97           C
ATOM   1362 1HB  PHE A 103       9.385   8.770   8.203  1.00 90.97           H
ATOM   1363 2HB  PHE A 103       9.702   9.555   9.737  1.00 90.97           H
ATOM   1364  CG  PHE A 103      10.309  10.700   8.025  1.00 90.97           C
ATOM   1365  CD1 PHE A 103      10.728  11.793   8.716  1.00 90.97           C
ATOM   1366  HD1 PHE A 103      10.928  11.719   9.784  1.00 90.97           H
ATOM   1367  CD2 PHE A 103      10.059  10.792   6.691  1.00 90.97           C
ATOM   1368  HD2 PHE A 103       9.723   9.916   6.137  1.00 90.97           H
ATOM   1369  CE1 PHE A 103      10.905  13.032   8.044  1.00 90.97           C
ATOM   1370  HE1 PHE A 103      11.240  13.909   8.598  1.00 90.97           H
ATOM   1371  CE2 PHE A 103      10.236  12.031   6.020  1.00 90.97           C
ATOM   1372  HE2 PHE A 103      10.035  12.105   4.951  1.00 90.97           H
ATOM   1373  CZ  PHE A 103      10.655  13.125   6.711  1.00 90.97           C
ATOM   1374  HZ  PHE A 103      10.791  14.076   6.195  1.00 90.97           H
ATOM   1375  HN  PHE A 103      11.178   8.397   6.835  1.00 90.97           H
ATOM   1376  N   TRP A 104      10.485   6.336   9.147  1.00 85.86           N
ATOM   1377  CA  TRP A 104      10.100   5.130   9.860  1.00 85.86           C
ATOM   1378  C   TRP A 104      11.372   4.342  10.178  1.00 85.86           C
ATOM   1379  O   TRP A 104      11.441   3.651  11.193  1.00 85.86           O
ATOM   1380  HA  TRP A 104       9.608   5.432  10.785  1.00 85.86           H
ATOM   1381  CB  TRP A 104       9.079   4.320   9.057  1.00 85.86           C
ATOM   1382 1HB  TRP A 104       9.479   4.139   8.059  1.00 85.86           H
ATOM   1383 2HB  TRP A 104       8.951   3.346   9.530  1.00 85.86           H
ATOM   1384  CG  TRP A 104       7.712   4.994   8.929  1.00 85.86           C
ATOM   1385  CD1 TRP A 104       7.119   5.454   7.819  1.00 85.86           C
ATOM   1386  HD1 TRP A 104       7.559   5.403   6.823  1.00 85.86           H
ATOM   1387  CD2 TRP A 104       6.784   5.266  10.001  1.00 85.86           C
ATOM   1388  NE1 TRP A 104       5.883   6.001   8.095  1.00 85.86           N
ATOM   1389  HE1 TRP A 104       5.254   6.407   7.432  1.00 85.86           H
ATOM   1390  CE2 TRP A 104       5.672   5.883   9.464  1.00 85.86           C
ATOM   1391  CE3 TRP A 104       6.881   4.999  11.378  1.00 85.86           C
ATOM   1392  HE3 TRP A 104       7.747   4.513  11.826  1.00 85.86           H
ATOM   1393  CZ2 TRP A 104       4.573   6.285  10.232  1.00 85.86           C
ATOM   1394  HZ2 TRP A 104       3.706   6.771   9.784  1.00 85.86           H
ATOM   1395  CZ3 TRP A 104       5.774   5.408  12.132  1.00 85.86           C
ATOM   1396  HZ3 TRP A 104       5.797   5.225  13.206  1.00 85.86           H
ATOM   1397  CH2 TRP A 104       4.647   6.030  11.606  1.00 85.86           C
ATOM   1398  HH2 TRP A 104       3.825   6.318  12.262  1.00 85.86           H
ATOM   1399  HN  TRP A 104      10.237   6.351   8.178  1.00 85.86           H
ATOM   1400  N   ALA A 105      12.347   4.472   9.291  1.00 93.50           N
ATOM   1401  CA  ALA A 105      13.619   3.792   9.471  1.00 93.50           C
ATOM   1402  C   ALA A 105      14.295   4.312  10.741  1.00 93.50           C
ATOM   1403  O   ALA A 105      14.795   3.530  11.547  1.00 93.50           O
ATOM   1404  HA  ALA A 105      13.412   2.728   9.589  1.00 93.50           H
ATOM   1405  CB  ALA A 105      14.485   3.990   8.226  1.00 93.50           C
ATOM   1406 1HB  ALA A 105      13.973   3.578   7.357  1.00 93.50           H
ATOM   1407 2HB  ALA A 105      14.661   5.055   8.072  1.00 93.50           H
ATOM   1408 3HB  ALA A 105      15.439   3.480   8.361  1.00 93.50           H
ATOM   1409  HN  ALA A 105      12.280   5.029   8.463  1.00 93.50           H
ATOM   1410  N   ILE A 106      14.288   5.630  10.879  1.00 89.98           N
ATOM   1411  CA  ILE A 106      14.914   6.266  12.026  1.00 89.98           C
ATOM   1412  C   ILE A 106      14.145   5.889  13.294  1.00 89.98           C
ATOM   1413  O   ILE A 106      14.748   5.562  14.316  1.00 89.98           O
ATOM   1414  HA  ILE A 106      15.927   5.870  12.106  1.00 89.98           H
ATOM   1415  CB  ILE A 106      15.033   7.775  11.804  1.00 89.98           C
ATOM   1416  HB  ILE A 106      14.061   8.150  11.483  1.00 89.98           H
ATOM   1417  CG1 ILE A 106      16.030   8.087  10.686  1.00 89.98           C
ATOM   1418 1HG1 ILE A 106      17.047   7.940  11.049  1.00 89.98           H
ATOM   1419 2HG1 ILE A 106      15.883   7.393   9.859  1.00 89.98           H
ATOM   1420  CG2 ILE A 106      15.388   8.494  13.107  1.00 89.98           C
ATOM   1421 1HG2 ILE A 106      14.610   8.310  13.847  1.00 89.98           H
ATOM   1422 2HG2 ILE A 106      16.341   8.120  13.480  1.00 89.98           H
ATOM   1423 3HG2 ILE A 106      15.467   9.565  12.920  1.00 89.98           H
ATOM   1424  CD1 ILE A 106      15.863   9.525  10.189  1.00 89.98           C
ATOM   1425 1HD1 ILE A 106      14.853   9.661   9.804  1.00 89.98           H
ATOM   1426 2HD1 ILE A 106      16.035  10.216  11.014  1.00 89.98           H
ATOM   1427 3HD1 ILE A 106      16.584   9.720   9.395  1.00 89.98           H
ATOM   1428  HN  ILE A 106      13.866   6.259  10.226  1.00 89.98           H
ATOM   1429  N   ALA A 107      12.826   5.949  13.188  1.00 91.27           N
ATOM   1430  CA  ALA A 107      11.971   5.704  14.337  1.00 91.27           C
ATOM   1431  C   ALA A 107      12.184   4.272  14.830  1.00 91.27           C
ATOM   1432  O   ALA A 107      12.171   4.018  16.033  1.00 91.27           O
ATOM   1433  HA  ALA A 107      12.265   6.398  15.124  1.00 91.27           H
ATOM   1434  CB  ALA A 107      10.514   5.979  13.957  1.00 91.27           C
ATOM   1435 1HB  ALA A 107      10.411   7.017  13.642  1.00 91.27           H
ATOM   1436 2HB  ALA A 107      10.221   5.320  13.139  1.00 91.27           H
ATOM   1437 3HB  ALA A 107       9.873   5.795  14.819  1.00 91.27           H
ATOM   1438  HN  ALA A 107      12.342   6.159  12.338  1.00 91.27           H
ATOM   1439  N   ALA A 108      12.376   3.373  13.875  1.00 90.85           N
ATOM   1440  CA  ALA A 108      12.544   1.966  14.195  1.00 90.85           C
ATOM   1441  C   ALA A 108      13.929   1.749  14.808  1.00 90.85           C
ATOM   1442  O   ALA A 108      14.116   0.850  15.626  1.00 90.85           O
ATOM   1443  HA  ALA A 108      11.785   1.699  14.930  1.00 90.85           H
ATOM   1444  CB  ALA A 108      12.326   1.126  12.935  1.00 90.85           C
ATOM   1445 1HB  ALA A 108      11.318   1.294  12.556  1.00 90.85           H
ATOM   1446 2HB  ALA A 108      13.053   1.416  12.175  1.00 90.85           H
ATOM   1447 3HB  ALA A 108      12.453   0.071  13.175  1.00 90.85           H
ATOM   1448  HN  ALA A 108      12.417   3.593  12.901  1.00 90.85           H
ATOM   1449  N   ALA A 109      14.865   2.588  14.388  1.00 89.51           N
ATOM   1450  CA  ALA A 109      16.250   2.431  14.799  1.00 89.51           C
ATOM   1451  C   ALA A 109      16.382   2.790  16.280  1.00 89.51           C
ATOM   1452  O   ALA A 109      17.184   2.195  16.998  1.00 89.51           O
ATOM   1453  HA  ALA A 109      16.520   1.384  14.662  1.00 89.51           H
ATOM   1454  CB  ALA A 109      17.148   3.292  13.908  1.00 89.51           C
ATOM   1455 1HB  ALA A 109      17.039   2.977  12.870  1.00 89.51           H
ATOM   1456 2HB  ALA A 109      16.858   4.338  14.002  1.00 89.51           H
ATOM   1457 3HB  ALA A 109      18.187   3.173  14.217  1.00 89.51           H
ATOM   1458  HN  ALA A 109      14.690   3.362  13.779  1.00 89.51           H
ATOM   1459  N   ASP A 110      15.582   3.762  16.694  1.00 80.44           N
ATOM   1460  CA  ASP A 110      15.708   4.317  18.031  1.00 80.44           C
ATOM   1461  C   ASP A 110      14.328   4.745  18.533  1.00 80.44           C
ATOM   1462  O   ASP A 110      13.596   3.941  19.107  1.00 80.44           O
ATOM   1463  HA  ASP A 110      16.142   3.519  18.633  1.00 80.44           H
ATOM   1464  CB  ASP A 110      16.615   5.550  18.031  1.00 80.44           C
ATOM   1465 1HB  ASP A 110      17.547   5.320  17.516  1.00 80.44           H
ATOM   1466 2HB  ASP A 110      16.136   6.358  17.479  1.00 80.44           H
ATOM   1467  CG  ASP A 110      16.915   6.009  19.460  1.00 80.44           C
ATOM   1468  OD1 ASP A 110      16.533   5.263  20.387  1.00 80.44           O
ATOM   1469  OD2 ASP A 110      17.519   7.096  19.591  1.00 80.44           O
ATOM   1470  HN  ASP A 110      14.859   4.168  16.134  1.00 80.44           H
ATOM   1471  N   GLN A 111      14.015   6.011  18.299  1.00 82.58           N
ATOM   1472  CA  GLN A 111      12.737   6.557  18.726  1.00 82.58           C
ATOM   1473  C   GLN A 111      12.291   7.668  17.773  1.00 82.58           C
ATOM   1474  O   GLN A 111      13.063   8.112  16.925  1.00 82.58           O
ATOM   1475  HA  GLN A 111      12.036   5.724  18.678  1.00 82.58           H
ATOM   1476  CB  GLN A 111      12.813   7.067  20.166  1.00 82.58           C
ATOM   1477 1HB  GLN A 111      11.848   7.480  20.460  1.00 82.58           H
ATOM   1478 2HB  GLN A 111      13.022   6.236  20.840  1.00 82.58           H
ATOM   1479  CG  GLN A 111      13.897   8.136  20.314  1.00 82.58           C
ATOM   1480 1HG  GLN A 111      14.869   7.709  20.068  1.00 82.58           H
ATOM   1481 2HG  GLN A 111      13.715   8.944  19.605  1.00 82.58           H
ATOM   1482  CD  GLN A 111      13.925   8.696  21.738  1.00 82.58           C
ATOM   1483  OE1 GLN A 111      13.000   8.531  22.515  1.00 82.58           O
ATOM   1484  NE2 GLN A 111      15.036   9.364  22.034  1.00 82.58           N
ATOM   1485 1HE2 GLN A 111      15.758   9.463  21.349  1.00 82.58           H
ATOM   1486 2HE2 GLN A 111      15.149   9.768  22.942  1.00 82.58           H
ATOM   1487  HN  GLN A 111      14.615   6.658  17.829  1.00 82.58           H
ATOM   1488  N   TRP A 112      11.045   8.087  17.946  1.00 87.98           N
ATOM   1489  CA  TRP A 112      10.502   9.171  17.146  1.00 87.98           C
ATOM   1490  C   TRP A 112      11.132  10.478  17.631  1.00 87.98           C
ATOM   1491  O   TRP A 112      10.858  10.929  18.742  1.00 87.98           O
ATOM   1492  HA  TRP A 112      10.777   8.988  16.107  1.00 87.98           H
ATOM   1493  CB  TRP A 112       8.974   9.185  17.207  1.00 87.98           C
ATOM   1494 1HB  TRP A 112       8.601   8.192  16.957  1.00 87.98           H
ATOM   1495 2HB  TRP A 112       8.663   9.394  18.231  1.00 87.98           H
ATOM   1496  CG  TRP A 112       8.323  10.208  16.273  1.00 87.98           C
ATOM   1497  CD1 TRP A 112       7.912  11.449  16.567  1.00 87.98           C
ATOM   1498  HD1 TRP A 112       7.995  11.905  17.553  1.00 87.98           H
ATOM   1499  CD2 TRP A 112       8.023  10.025  14.873  1.00 87.98           C
ATOM   1500  NE1 TRP A 112       7.372  12.078  15.463  1.00 87.98           N
ATOM   1501  HE1 TRP A 112       6.999  13.005  15.434  1.00 87.98           H
ATOM   1502  CE2 TRP A 112       7.441  11.184  14.401  1.00 87.98           C
ATOM   1503  CE3 TRP A 112       8.237   8.918  14.034  1.00 87.98           C
ATOM   1504  HE3 TRP A 112       8.694   7.992  14.383  1.00 87.98           H
ATOM   1505  CZ2 TRP A 112       7.025  11.347  13.074  1.00 87.98           C
ATOM   1506  HZ2 TRP A 112       6.568  12.273  12.725  1.00 87.98           H
ATOM   1507  CZ3 TRP A 112       7.815   9.096  12.711  1.00 87.98           C
ATOM   1508  HZ3 TRP A 112       7.957   8.268  12.018  1.00 87.98           H
ATOM   1509  CH2 TRP A 112       7.228  10.256  12.220  1.00 87.98           C
ATOM   1510  HH2 TRP A 112       6.926  10.317  11.174  1.00 87.98           H
ATOM   1511  HN  TRP A 112      10.413   7.699  18.617  1.00 87.98           H
ATOM   1512  N   LYS A 113      11.965  11.050  16.774  1.00 80.73           N
ATOM   1513  CA  LYS A 113      12.762  12.202  17.160  1.00 80.73           C
ATOM   1514  C   LYS A 113      12.130  13.471  16.583  1.00 80.73           C
ATOM   1515  O   LYS A 113      12.706  14.554  16.677  1.00 80.73           O
ATOM   1516  HA  LYS A 113      12.736  12.268  18.248  1.00 80.73           H
ATOM   1517  CB  LYS A 113      14.224  12.004  16.754  1.00 80.73           C
ATOM   1518 1HB  LYS A 113      14.291  11.882  15.673  1.00 80.73           H
ATOM   1519 2HB  LYS A 113      14.800  12.892  17.010  1.00 80.73           H
ATOM   1520  CG  LYS A 113      14.824  10.780  17.449  1.00 80.73           C
ATOM   1521 1HG  LYS A 113      14.697  10.872  18.528  1.00 80.73           H
ATOM   1522 2HG  LYS A 113      14.289   9.882  17.140  1.00 80.73           H
ATOM   1523  CD  LYS A 113      16.311  10.635  17.116  1.00 80.73           C
ATOM   1524 1HD  LYS A 113      16.437  10.533  16.039  1.00 80.73           H
ATOM   1525 2HD  LYS A 113      16.844  11.538  17.416  1.00 80.73           H
ATOM   1526  CE  LYS A 113      16.915   9.421  17.824  1.00 80.73           C
ATOM   1527 1HE  LYS A 113      16.778   9.514  18.901  1.00 80.73           H
ATOM   1528 2HE  LYS A 113      16.394   8.515  17.513  1.00 80.73           H
ATOM   1529  NZ  LYS A 113      18.356   9.302  17.510  1.00 80.73           N
ATOM   1530 1HZ  LYS A 113      18.740   8.492  17.984  1.00 80.73           H
ATOM   1531 2HZ  LYS A 113      18.477   9.196  16.509  1.00 80.73           H
ATOM   1532 3HZ  LYS A 113      18.840  10.137  17.822  1.00 80.73           H
ATOM   1533  HN  LYS A 113      12.099  10.740  15.833  1.00 80.73           H
ATOM   1534  N   PHE A 114      10.955  13.294  15.997  1.00 86.02           N
ATOM   1535  CA  PHE A 114      10.320  14.369  15.254  1.00 86.02           C
ATOM   1536  C   PHE A 114       9.123  14.934  16.021  1.00 86.02           C
ATOM   1537  O   PHE A 114       8.688  14.353  17.014  1.00 86.02           O
ATOM   1538  HA  PHE A 114      11.065  15.153  15.119  1.00 86.02           H
ATOM   1539  CB  PHE A 114       9.829  13.772  13.934  1.00 86.02           C
ATOM   1540 1HB  PHE A 114       9.030  13.061  14.143  1.00 86.02           H
ATOM   1541 2HB  PHE A 114       9.398  14.566  13.325  1.00 86.02           H
ATOM   1542  CG  PHE A 114      10.920  13.066  13.126  1.00 86.02           C
ATOM   1543  CD1 PHE A 114      11.823  13.796  12.419  1.00 86.02           C
ATOM   1544  HD1 PHE A 114      11.770  14.885  12.427  1.00 86.02           H
ATOM   1545  CD2 PHE A 114      10.988  11.707  13.116  1.00 86.02           C
ATOM   1546  HD2 PHE A 114      10.264  11.122  13.682  1.00 86.02           H
ATOM   1547  CE1 PHE A 114      12.836  13.141  11.670  1.00 86.02           C
ATOM   1548  HE1 PHE A 114      13.560  13.727  11.103  1.00 86.02           H
ATOM   1549  CE2 PHE A 114      12.000  11.052  12.366  1.00 86.02           C
ATOM   1550  HE2 PHE A 114      12.054   9.964  12.358  1.00 86.02           H
ATOM   1551  CZ  PHE A 114      12.903  11.783  11.659  1.00 86.02           C
ATOM   1552  HZ  PHE A 114      13.681  11.280  11.084  1.00 86.02           H
ATOM   1553  HN  PHE A 114      10.440  12.438  16.024  1.00 86.02           H
ATOM   1554  N   GLN A 115       8.624  16.059  15.531  1.00 79.57           N
ATOM   1555  CA  GLN A 115       7.519  16.736  16.188  1.00 79.57           C
ATOM   1556  C   GLN A 115       6.205  16.004  15.908  1.00 79.57           C
ATOM   1557  O   GLN A 115       6.136  15.168  15.008  1.00 79.57           O
ATOM   1558  HA  GLN A 115       7.746  16.694  17.254  1.00 79.57           H
ATOM   1559  CB  GLN A 115       7.435  18.200  15.751  1.00 79.57           C
ATOM   1560 1HB  GLN A 115       7.370  18.256  14.664  1.00 79.57           H
ATOM   1561 2HB  GLN A 115       6.526  18.651  16.148  1.00 79.57           H
ATOM   1562  CG  GLN A 115       8.654  18.988  16.235  1.00 79.57           C
ATOM   1563 1HG  GLN A 115       8.772  18.857  17.311  1.00 79.57           H
ATOM   1564 2HG  GLN A 115       9.556  18.594  15.766  1.00 79.57           H
ATOM   1565  CD  GLN A 115       8.511  20.476  15.909  1.00 79.57           C
ATOM   1566  OE1 GLN A 115       7.590  20.903  15.233  1.00 79.57           O
ATOM   1567  NE2 GLN A 115       9.471  21.238  16.426  1.00 79.57           N
ATOM   1568 1HE2 GLN A 115      10.199  20.823  16.972  1.00 79.57           H
ATOM   1569 2HE2 GLN A 115       9.464  22.225  16.268  1.00 79.57           H
ATOM   1570  HN  GLN A 115       8.961  16.507  14.703  1.00 79.57           H
ATOM   1571  N   THR A 116       5.195  16.345  16.694  1.00 86.17           N
ATOM   1572  CA  THR A 116       3.893  15.716  16.556  1.00 86.17           C
ATOM   1573  C   THR A 116       3.333  15.951  15.151  1.00 86.17           C
ATOM   1574  O   THR A 116       2.738  15.054  14.558  1.00 86.17           O
ATOM   1575  HA  THR A 116       4.017  14.639  16.674  1.00 86.17           H
ATOM   1576  CB  THR A 116       2.988  16.250  17.668  1.00 86.17           C
ATOM   1577  HB  THR A 116       2.686  17.277  17.463  1.00 86.17           H
ATOM   1578  OG1 THR A 116       3.750  16.058  18.857  1.00 86.17           O
ATOM   1579  HG1 THR A 116       3.375  16.617  19.597  1.00 86.17           H
ATOM   1580  CG2 THR A 116       1.745  15.384  17.878  1.00 86.17           C
ATOM   1581 1HG2 THR A 116       2.048  14.373  18.149  1.00 86.17           H
ATOM   1582 2HG2 THR A 116       1.163  15.355  16.957  1.00 86.17           H
ATOM   1583 3HG2 THR A 116       1.138  15.808  18.678  1.00 86.17           H
ATOM   1584  HN  THR A 116       5.256  17.037  17.414  1.00 86.17           H
ATOM   1585  N   PHE A 117       3.545  17.164  14.660  1.00 89.46           N
ATOM   1586  CA  PHE A 117       3.057  17.533  13.343  1.00 89.46           C
ATOM   1587  C   PHE A 117       3.553  16.552  12.279  1.00 89.46           C
ATOM   1588  O   PHE A 117       2.780  16.104  11.434  1.00 89.46           O
ATOM   1589  HA  PHE A 117       1.968  17.505  13.381  1.00 89.46           H
ATOM   1590  CB  PHE A 117       3.612  18.925  13.034  1.00 89.46           C
ATOM   1591 1HB  PHE A 117       3.257  19.623  13.792  1.00 89.46           H
ATOM   1592 2HB  PHE A 117       4.699  18.897  13.111  1.00 89.46           H
ATOM   1593  CG  PHE A 117       3.228  19.456  11.652  1.00 89.46           C
ATOM   1594  CD1 PHE A 117       4.151  19.488  10.654  1.00 89.46           C
ATOM   1595  HD1 PHE A 117       5.166  19.135  10.839  1.00 89.46           H
ATOM   1596  CD2 PHE A 117       1.962  19.897  11.421  1.00 89.46           C
ATOM   1597  HD2 PHE A 117       1.221  19.872  12.220  1.00 89.46           H
ATOM   1598  CE1 PHE A 117       3.794  19.981   9.371  1.00 89.46           C
ATOM   1599  HE1 PHE A 117       4.535  20.006   8.572  1.00 89.46           H
ATOM   1600  CE2 PHE A 117       1.605  20.390  10.138  1.00 89.46           C
ATOM   1601  HE2 PHE A 117       0.590  20.743   9.952  1.00 89.46           H
ATOM   1602  CZ  PHE A 117       2.528  20.421   9.140  1.00 89.46           C
ATOM   1603  HZ  PHE A 117       2.254  20.799   8.155  1.00 89.46           H
ATOM   1604  HN  PHE A 117       4.039  17.885  15.146  1.00 89.46           H
ATOM   1605  N   MET A 118       4.840  16.247  12.356  1.00 86.40           N
ATOM   1606  CA  MET A 118       5.459  15.365  11.381  1.00 86.40           C
ATOM   1607  C   MET A 118       4.898  13.946  11.491  1.00 86.40           C
ATOM   1608  O   MET A 118       4.803  13.233  10.493  1.00 86.40           O
ATOM   1609  HA  MET A 118       5.213  15.785  10.406  1.00 86.40           H
ATOM   1610  CB  MET A 118       6.972  15.334  11.608  1.00 86.40           C
ATOM   1611 1HB  MET A 118       7.323  16.331  11.876  1.00 86.40           H
ATOM   1612 2HB  MET A 118       7.204  14.678  12.447  1.00 86.40           H
ATOM   1613  CG  MET A 118       7.705  14.849  10.356  1.00 86.40           C
ATOM   1614 1HG  MET A 118       8.775  14.781  10.554  1.00 86.40           H
ATOM   1615 2HG  MET A 118       7.365  13.848  10.091  1.00 86.40           H
ATOM   1616  SD  MET A 118       7.407  15.972   9.001  1.00 86.40           S
ATOM   1617  CE  MET A 118       8.308  15.139   7.704  1.00 86.40           C
ATOM   1618 1HE  MET A 118       9.357  15.055   7.987  1.00 86.40           H
ATOM   1619 2HE  MET A 118       7.891  14.143   7.554  1.00 86.40           H
ATOM   1620 3HE  MET A 118       8.226  15.711   6.780  1.00 86.40           H
ATOM   1621  HN  MET A 118       5.455  16.590  13.065  1.00 86.40           H
ATOM   1622  N   CYS A 119       4.541  13.578  12.713  1.00 91.29           N
ATOM   1623  CA  CYS A 119       3.924  12.285  12.955  1.00 91.29           C
ATOM   1624  C   CYS A 119       2.609  12.226  12.176  1.00 91.29           C
ATOM   1625  O   CYS A 119       2.334  11.245  11.487  1.00 91.29           O
ATOM   1626  HA  CYS A 119       4.623  11.532  12.591  1.00 91.29           H
ATOM   1627  CB  CYS A 119       3.715  12.029  14.449  1.00 91.29           C
ATOM   1628 1HB  CYS A 119       4.679  11.956  14.952  1.00 91.29           H
ATOM   1629 2HB  CYS A 119       3.183  12.866  14.899  1.00 91.29           H
ATOM   1630  SG  CYS A 119       2.767  10.483  14.692  1.00 91.29           S
ATOM   1631  HN  CYS A 119       4.666  14.145  13.527  1.00 91.29           H
ATOM   1632  N   LYS A 120       1.830  13.290  12.312  1.00 90.14           N
ATOM   1633  CA  LYS A 120       0.543  13.365  11.642  1.00 90.14           C
ATOM   1634  C   LYS A 120       0.752  13.240  10.131  1.00 90.14           C
ATOM   1635  O   LYS A 120       0.063  12.467   9.468  1.00 90.14           O
ATOM   1636  HA  LYS A 120      -0.052  12.517  11.979  1.00 90.14           H
ATOM   1637  CB  LYS A 120      -0.203  14.635  12.056  1.00 90.14           C
ATOM   1638 1HB  LYS A 120       0.461  15.495  11.973  1.00 90.14           H
ATOM   1639 2HB  LYS A 120      -1.036  14.810  11.375  1.00 90.14           H
ATOM   1640  CG  LYS A 120      -0.724  14.522  13.490  1.00 90.14           C
ATOM   1641 1HG  LYS A 120      -1.417  13.684  13.564  1.00 90.14           H
ATOM   1642 2HG  LYS A 120       0.105  14.310  14.166  1.00 90.14           H
ATOM   1643  CD  LYS A 120      -1.426  15.811  13.922  1.00 90.14           C
ATOM   1644 1HD  LYS A 120      -0.714  16.637  13.914  1.00 90.14           H
ATOM   1645 2HD  LYS A 120      -2.211  16.059  13.208  1.00 90.14           H
ATOM   1646  CE  LYS A 120      -2.029  15.664  15.321  1.00 90.14           C
ATOM   1647 1HE  LYS A 120      -1.371  15.060  15.946  1.00 90.14           H
ATOM   1648 2HE  LYS A 120      -2.107  16.643  15.794  1.00 90.14           H
ATOM   1649  NZ  LYS A 120      -3.366  15.035  15.245  1.00 90.14           N
ATOM   1650 1HZ  LYS A 120      -3.834  15.126  16.140  1.00 90.14           H
ATOM   1651 2HZ  LYS A 120      -3.916  15.494  14.528  1.00 90.14           H
ATOM   1652 3HZ  LYS A 120      -3.265  14.052  15.016  1.00 90.14           H
ATOM   1653  HN  LYS A 120       2.065  14.088  12.867  1.00 90.14           H
ATOM   1654  N   VAL A 121       1.705  14.013   9.632  1.00 91.07           N
ATOM   1655  CA  VAL A 121       1.938  14.083   8.199  1.00 91.07           C
ATOM   1656  C   VAL A 121       2.355  12.704   7.686  1.00 91.07           C
ATOM   1657  O   VAL A 121       1.795  12.204   6.712  1.00 91.07           O
ATOM   1658  HA  VAL A 121       0.996  14.363   7.726  1.00 91.07           H
ATOM   1659  CB  VAL A 121       2.966  15.173   7.889  1.00 91.07           C
ATOM   1660  HB  VAL A 121       3.846  14.988   8.504  1.00 91.07           H
ATOM   1661  CG1 VAL A 121       3.398  15.117   6.422  1.00 91.07           C
ATOM   1662 1HG1 VAL A 121       3.845  14.145   6.212  1.00 91.07           H
ATOM   1663 2HG1 VAL A 121       2.529  15.264   5.781  1.00 91.07           H
ATOM   1664 3HG1 VAL A 121       4.129  15.902   6.229  1.00 91.07           H
ATOM   1665  CG2 VAL A 121       2.423  16.558   8.248  1.00 91.07           C
ATOM   1666 1HG2 VAL A 121       1.520  16.755   7.671  1.00 91.07           H
ATOM   1667 2HG2 VAL A 121       2.188  16.591   9.312  1.00 91.07           H
ATOM   1668 3HG2 VAL A 121       3.174  17.313   8.018  1.00 91.07           H
ATOM   1669  HN  VAL A 121       2.312  14.582  10.187  1.00 91.07           H
ATOM   1670  N   VAL A 122       3.336  12.127   8.365  1.00 89.81           N
ATOM   1671  CA  VAL A 122       3.966  10.910   7.882  1.00 89.81           C
ATOM   1672  C   VAL A 122       2.935   9.779   7.868  1.00 89.81           C
ATOM   1673  O   VAL A 122       2.848   9.026   6.899  1.00 89.81           O
ATOM   1674  HA  VAL A 122       4.299  11.094   6.861  1.00 89.81           H
ATOM   1675  CB  VAL A 122       5.197  10.586   8.730  1.00 89.81           C
ATOM   1676  HB  VAL A 122       4.894  10.590   9.777  1.00 89.81           H
ATOM   1677  CG1 VAL A 122       5.736   9.191   8.404  1.00 89.81           C
ATOM   1678 1HG1 VAL A 122       4.966   8.447   8.607  1.00 89.81           H
ATOM   1679 2HG1 VAL A 122       6.015   9.147   7.351  1.00 89.81           H
ATOM   1680 3HG1 VAL A 122       6.611   8.986   9.021  1.00 89.81           H
ATOM   1681  CG2 VAL A 122       6.282  11.649   8.551  1.00 89.81           C
ATOM   1682 1HG2 VAL A 122       6.581  11.690   7.503  1.00 89.81           H
ATOM   1683 2HG2 VAL A 122       5.894  12.620   8.856  1.00 89.81           H
ATOM   1684 3HG2 VAL A 122       7.146  11.394   9.164  1.00 89.81           H
ATOM   1685  HN  VAL A 122       3.700  12.478   9.228  1.00 89.81           H
ATOM   1686  N   ASN A 123       2.180   9.696   8.953  1.00 89.22           N
ATOM   1687  CA  ASN A 123       1.161   8.668   9.078  1.00 89.22           C
ATOM   1688  C   ASN A 123       0.092   8.882   8.004  1.00 89.22           C
ATOM   1689  O   ASN A 123      -0.366   7.926   7.380  1.00 89.22           O
ATOM   1690  HA  ASN A 123       1.690   7.723   8.958  1.00 89.22           H
ATOM   1691  CB  ASN A 123       0.476   8.735  10.445  1.00 89.22           C
ATOM   1692 1HB  ASN A 123       0.518   9.755  10.827  1.00 89.22           H
ATOM   1693 2HB  ASN A 123      -0.577   8.476  10.342  1.00 89.22           H
ATOM   1694  CG  ASN A 123       1.145   7.784  11.440  1.00 89.22           C
ATOM   1695  OD1 ASN A 123       1.894   6.892  11.078  1.00 89.22           O
ATOM   1696  ND2 ASN A 123       0.834   8.024  12.711  1.00 89.22           N
ATOM   1697 1HD2 ASN A 123       0.212   8.773  12.940  1.00 89.22           H
ATOM   1698 2HD2 ASN A 123       1.222   7.456  13.437  1.00 89.22           H
ATOM   1699  HN  ASN A 123       2.256  10.313   9.736  1.00 89.22           H
ATOM   1700  N   SER A 124      -0.273  10.142   7.821  1.00 90.30           N
ATOM   1701  CA  SER A 124      -1.326  10.487   6.881  1.00 90.30           C
ATOM   1702  C   SER A 124      -0.889  10.141   5.456  1.00 90.30           C
ATOM   1703  O   SER A 124      -1.663   9.573   4.687  1.00 90.30           O
ATOM   1704  HA  SER A 124      -2.185   9.884   7.175  1.00 90.30           H
ATOM   1705  CB  SER A 124      -1.689  11.970   6.980  1.00 90.30           C
ATOM   1706 1HB  SER A 124      -0.824  12.574   6.703  1.00 90.30           H
ATOM   1707 2HB  SER A 124      -2.479  12.199   6.265  1.00 90.30           H
ATOM   1708  OG  SER A 124      -2.117  12.329   8.291  1.00 90.30           O
ATOM   1709  HG  SER A 124      -1.444  12.934   8.717  1.00 90.30           H
ATOM   1710  HN  SER A 124       0.136  10.919   8.301  1.00 90.30           H
ATOM   1711  N   MET A 125       0.348  10.499   5.148  1.00 84.27           N
ATOM   1712  CA  MET A 125       0.898  10.232   3.829  1.00 84.27           C
ATOM   1713  C   MET A 125       0.901   8.732   3.530  1.00 84.27           C
ATOM   1714  O   MET A 125       0.487   8.310   2.451  1.00 84.27           O
ATOM   1715  HA  MET A 125       0.242  10.748   3.128  1.00 84.27           H
ATOM   1716  CB  MET A 125       2.328  10.771   3.753  1.00 84.27           C
ATOM   1717 1HB  MET A 125       2.868  10.507   4.662  1.00 84.27           H
ATOM   1718 2HB  MET A 125       2.853  10.302   2.922  1.00 84.27           H
ATOM   1719  CG  MET A 125       2.332  12.291   3.574  1.00 84.27           C
ATOM   1720 1HG  MET A 125       1.735  12.564   2.703  1.00 84.27           H
ATOM   1721 2HG  MET A 125       1.872  12.769   4.439  1.00 84.27           H
ATOM   1722  SD  MET A 125       4.006  12.877   3.373  1.00 84.27           S
ATOM   1723  CE  MET A 125       4.344  12.291   1.721  1.00 84.27           C
ATOM   1724 1HE  MET A 125       4.248  11.205   1.694  1.00 84.27           H
ATOM   1725 2HE  MET A 125       3.632  12.736   1.025  1.00 84.27           H
ATOM   1726 3HE  MET A 125       5.357  12.574   1.435  1.00 84.27           H
ATOM   1727  HN  MET A 125       0.971  10.962   5.779  1.00 84.27           H
ATOM   1728  N   TYR A 126       1.372   7.967   4.504  1.00 84.56           N
ATOM   1729  CA  TYR A 126       1.440   6.524   4.356  1.00 84.56           C
ATOM   1730  C   TYR A 126       0.065   5.942   4.020  1.00 84.56           C
ATOM   1731  O   TYR A 126      -0.061   5.126   3.109  1.00 84.56           O
ATOM   1732  HA  TYR A 126       2.129   6.301   3.542  1.00 84.56           H
ATOM   1733  CB  TYR A 126       1.892   5.981   5.714  1.00 84.56           C
ATOM   1734 1HB  TYR A 126       2.919   6.296   5.895  1.00 84.56           H
ATOM   1735 2HB  TYR A 126       1.278   6.430   6.495  1.00 84.56           H
ATOM   1736  CG  TYR A 126       1.811   4.458   5.834  1.00 84.56           C
ATOM   1737  CD1 TYR A 126       0.731   3.872   6.461  1.00 84.56           C
ATOM   1738  HD1 TYR A 126      -0.065   4.494   6.870  1.00 84.56           H
ATOM   1739  CD2 TYR A 126       2.819   3.671   5.315  1.00 84.56           C
ATOM   1740  HD2 TYR A 126       3.672   4.134   4.820  1.00 84.56           H
ATOM   1741  CE1 TYR A 126       0.655   2.438   6.574  1.00 84.56           C
ATOM   1742  HE1 TYR A 126      -0.193   1.962   7.066  1.00 84.56           H
ATOM   1743  CE2 TYR A 126       2.743   2.237   5.428  1.00 84.56           C
ATOM   1744  HE2 TYR A 126       3.532   1.604   5.023  1.00 84.56           H
ATOM   1745  CZ  TYR A 126       1.665   1.692   6.052  1.00 84.56           C
ATOM   1746  OH  TYR A 126       1.593   0.338   6.158  1.00 84.56           O
ATOM   1747  HH  TYR A 126       0.745   0.076   6.618  1.00 84.56           H
ATOM   1748  HN  TYR A 126       1.703   8.319   5.380  1.00 84.56           H
ATOM   1749  N   LYS A 127      -0.930   6.385   4.775  1.00 84.57           N
ATOM   1750  CA  LYS A 127      -2.265   5.823   4.658  1.00 84.57           C
ATOM   1751  C   LYS A 127      -2.856   6.202   3.299  1.00 84.57           C
ATOM   1752  O   LYS A 127      -3.465   5.369   2.629  1.00 84.57           O
ATOM   1753  HA  LYS A 127      -2.168   4.738   4.702  1.00 84.57           H
ATOM   1754  CB  LYS A 127      -3.131   6.247   5.846  1.00 84.57           C
ATOM   1755 1HB  LYS A 127      -2.594   6.064   6.777  1.00 84.57           H
ATOM   1756 2HB  LYS A 127      -3.323   7.319   5.795  1.00 84.57           H
ATOM   1757  CG  LYS A 127      -4.457   5.485   5.858  1.00 84.57           C
ATOM   1758 1HG  LYS A 127      -5.116   5.907   6.616  1.00 84.57           H
ATOM   1759 2HG  LYS A 127      -4.959   5.606   4.897  1.00 84.57           H
ATOM   1760  CD  LYS A 127      -4.233   3.998   6.139  1.00 84.57           C
ATOM   1761 1HD  LYS A 127      -3.775   3.525   5.270  1.00 84.57           H
ATOM   1762 2HD  LYS A 127      -3.536   3.883   6.969  1.00 84.57           H
ATOM   1763  CE  LYS A 127      -5.552   3.298   6.472  1.00 84.57           C
ATOM   1764 1HE  LYS A 127      -6.371   3.781   5.939  1.00 84.57           H
ATOM   1765 2HE  LYS A 127      -5.517   2.263   6.133  1.00 84.57           H
ATOM   1766  NZ  LYS A 127      -5.808   3.340   7.929  1.00 84.57           N
ATOM   1767 1HZ  LYS A 127      -6.634   2.793   8.143  1.00 84.57           H
ATOM   1768 2HZ  LYS A 127      -5.010   2.955   8.423  1.00 84.57           H
ATOM   1769 3HZ  LYS A 127      -5.954   4.301   8.219  1.00 84.57           H
ATOM   1770  HN  LYS A 127      -0.836   7.112   5.454  1.00 84.57           H
ATOM   1771  N   MET A 128      -2.657   7.460   2.933  1.00 85.12           N
ATOM   1772  CA  MET A 128      -3.183   7.966   1.677  1.00 85.12           C
ATOM   1773  C   MET A 128      -2.597   7.201   0.489  1.00 85.12           C
ATOM   1774  O   MET A 128      -3.318   6.843  -0.441  1.00 85.12           O
ATOM   1775  HA  MET A 128      -4.261   7.806   1.724  1.00 85.12           H
ATOM   1776  CB  MET A 128      -2.847   9.452   1.544  1.00 85.12           C
ATOM   1777 1HB  MET A 128      -3.212   9.991   2.418  1.00 85.12           H
ATOM   1778 2HB  MET A 128      -1.765   9.583   1.519  1.00 85.12           H
ATOM   1779  CG  MET A 128      -3.467  10.044   0.277  1.00 85.12           C
ATOM   1780 1HG  MET A 128      -3.098   9.513  -0.601  1.00 85.12           H
ATOM   1781 2HG  MET A 128      -4.549   9.913   0.297  1.00 85.12           H
ATOM   1782  SD  MET A 128      -3.066  11.779   0.153  1.00 85.12           S
ATOM   1783  CE  MET A 128      -3.853  12.169  -1.401  1.00 85.12           C
ATOM   1784 1HE  MET A 128      -3.419  11.557  -2.192  1.00 85.12           H
ATOM   1785 2HE  MET A 128      -4.921  11.966  -1.328  1.00 85.12           H
ATOM   1786 3HE  MET A 128      -3.698  13.223  -1.632  1.00 85.12           H
ATOM   1787  HN  MET A 128      -2.148   8.126   3.477  1.00 85.12           H
ATOM   1788  N   ASN A 129      -1.293   6.974   0.558  1.00 80.76           N
ATOM   1789  CA  ASN A 129      -0.586   6.335  -0.539  1.00 80.76           C
ATOM   1790  C   ASN A 129      -0.981   4.859  -0.605  1.00 80.76           C
ATOM   1791  O   ASN A 129      -1.069   4.284  -1.689  1.00 80.76           O
ATOM   1792  HA  ASN A 129      -0.884   6.887  -1.431  1.00 80.76           H
ATOM   1793  CB  ASN A 129       0.929   6.411  -0.336  1.00 80.76           C
ATOM   1794 1HB  ASN A 129       1.185   6.037   0.655  1.00 80.76           H
ATOM   1795 2HB  ASN A 129       1.429   5.766  -1.059  1.00 80.76           H
ATOM   1796  CG  ASN A 129       1.432   7.847  -0.492  1.00 80.76           C
ATOM   1797  OD1 ASN A 129       0.905   8.637  -1.258  1.00 80.76           O
ATOM   1798  ND2 ASN A 129       2.478   8.140   0.275  1.00 80.76           N
ATOM   1799 1HD2 ASN A 129       2.863   7.445   0.883  1.00 80.76           H
ATOM   1800 2HD2 ASN A 129       2.880   9.055   0.245  1.00 80.76           H
ATOM   1801  HN  ASN A 129      -0.724   7.217   1.343  1.00 80.76           H
ATOM   1802  N   PHE A 130      -1.209   4.287   0.569  1.00 84.83           N
ATOM   1803  CA  PHE A 130      -1.622   2.897   0.657  1.00 84.83           C
ATOM   1804  C   PHE A 130      -2.869   2.641  -0.192  1.00 84.83           C
ATOM   1805  O   PHE A 130      -2.879   1.741  -1.031  1.00 84.83           O
ATOM   1806  HA  PHE A 130      -0.798   2.291   0.281  1.00 84.83           H
ATOM   1807  CB  PHE A 130      -1.953   2.621   2.125  1.00 84.83           C
ATOM   1808 1HB  PHE A 130      -1.045   2.726   2.718  1.00 84.83           H
ATOM   1809 2HB  PHE A 130      -2.653   3.379   2.477  1.00 84.83           H
ATOM   1810  CG  PHE A 130      -2.553   1.237   2.377  1.00 84.83           C
ATOM   1811  CD1 PHE A 130      -3.897   1.096   2.531  1.00 84.83           C
ATOM   1812  HD1 PHE A 130      -4.547   1.969   2.474  1.00 84.83           H
ATOM   1813  CD2 PHE A 130      -1.743   0.147   2.448  1.00 84.83           C
ATOM   1814  HD2 PHE A 130      -0.666   0.260   2.325  1.00 84.83           H
ATOM   1815  CE1 PHE A 130      -4.454  -0.189   2.766  1.00 84.83           C
ATOM   1816  HE1 PHE A 130      -5.531  -0.302   2.889  1.00 84.83           H
ATOM   1817  CE2 PHE A 130      -2.300  -1.138   2.683  1.00 84.83           C
ATOM   1818  HE2 PHE A 130      -1.650  -2.012   2.739  1.00 84.83           H
ATOM   1819  CZ  PHE A 130      -3.644  -1.279   2.836  1.00 84.83           C
ATOM   1820  HZ  PHE A 130      -4.071  -2.266   3.016  1.00 84.83           H
ATOM   1821  HN  PHE A 130      -1.115   4.757   1.447  1.00 84.83           H
ATOM   1822  N   TYR A 131      -3.890   3.449   0.055  1.00 91.02           N
ATOM   1823  CA  TYR A 131      -5.161   3.278  -0.628  1.00 91.02           C
ATOM   1824  C   TYR A 131      -5.044   3.654  -2.107  1.00 91.02           C
ATOM   1825  O   TYR A 131      -5.616   2.987  -2.968  1.00 91.02           O
ATOM   1826  HA  TYR A 131      -5.447   2.229  -0.549  1.00 91.02           H
ATOM   1827  CB  TYR A 131      -6.138   4.238   0.054  1.00 91.02           C
ATOM   1828 1HB  TYR A 131      -5.637   5.190   0.224  1.00 91.02           H
ATOM   1829 2HB  TYR A 131      -6.971   4.433  -0.622  1.00 91.02           H
ATOM   1830  CG  TYR A 131      -6.690   3.723   1.385  1.00 91.02           C
ATOM   1831  CD1 TYR A 131      -7.349   2.512   1.436  1.00 91.02           C
ATOM   1832  HD1 TYR A 131      -7.478   1.922   0.528  1.00 91.02           H
ATOM   1833  CD2 TYR A 131      -6.527   4.470   2.534  1.00 91.02           C
ATOM   1834  HD2 TYR A 131      -6.006   5.426   2.493  1.00 91.02           H
ATOM   1835  CE1 TYR A 131      -7.868   2.027   2.689  1.00 91.02           C
ATOM   1836  HE1 TYR A 131      -8.391   1.073   2.743  1.00 91.02           H
ATOM   1837  CE2 TYR A 131      -7.046   3.985   3.787  1.00 91.02           C
ATOM   1838  HE2 TYR A 131      -6.925   4.565   4.702  1.00 91.02           H
ATOM   1839  CZ  TYR A 131      -7.691   2.788   3.802  1.00 91.02           C
ATOM   1840  OH  TYR A 131      -8.181   2.330   4.986  1.00 91.02           O
ATOM   1841  HH  TYR A 131      -8.358   3.097   5.602  1.00 91.02           H
ATOM   1842  HN  TYR A 131      -3.859   4.206   0.706  1.00 91.02           H
ATOM   1843  N   SER A 132      -4.299   4.720  -2.356  1.00 90.63           N
ATOM   1844  CA  SER A 132      -4.182   5.254  -3.703  1.00 90.63           C
ATOM   1845  C   SER A 132      -3.553   4.209  -4.627  1.00 90.63           C
ATOM   1846  O   SER A 132      -4.005   4.021  -5.755  1.00 90.63           O
ATOM   1847  HA  SER A 132      -5.203   5.476  -4.015  1.00 90.63           H
ATOM   1848  CB  SER A 132      -3.355   6.541  -3.716  1.00 90.63           C
ATOM   1849 1HB  SER A 132      -3.329   6.944  -4.728  1.00 90.63           H
ATOM   1850 2HB  SER A 132      -3.838   7.289  -3.087  1.00 90.63           H
ATOM   1851  OG  SER A 132      -2.023   6.324  -3.257  1.00 90.63           O
ATOM   1852  HG  SER A 132      -1.479   7.153  -3.383  1.00 90.63           H
ATOM   1853  HN  SER A 132      -3.782   5.217  -1.659  1.00 90.63           H
ATOM   1854  N   CYS A 133      -2.520   3.557  -4.113  1.00 88.53           N
ATOM   1855  CA  CYS A 133      -1.813   2.550  -4.886  1.00 88.53           C
ATOM   1856  C   CYS A 133      -2.798   1.432  -5.235  1.00 88.53           C
ATOM   1857  O   CYS A 133      -2.911   1.040  -6.395  1.00 88.53           O
ATOM   1858  HA  CYS A 133      -1.452   3.044  -5.788  1.00 88.53           H
ATOM   1859  CB  CYS A 133      -0.589   2.019  -4.136  1.00 88.53           C
ATOM   1860 1HB  CYS A 133      -0.866   1.750  -3.116  1.00 88.53           H
ATOM   1861 2HB  CYS A 133      -0.224   1.111  -4.617  1.00 88.53           H
ATOM   1862  SG  CYS A 133       0.729   3.287  -4.111  1.00 88.53           S
ATOM   1863  HG  CYS A 133       0.252   3.964  -3.071  1.00 88.53           H
ATOM   1864  HN  CYS A 133      -2.167   3.707  -3.190  1.00 88.53           H
ATOM   1865  N   VAL A 134      -3.485   0.951  -4.209  1.00 87.69           N
ATOM   1866  CA  VAL A 134      -4.348  -0.208  -4.365  1.00 87.69           C
ATOM   1867  C   VAL A 134      -5.465   0.124  -5.356  1.00 87.69           C
ATOM   1868  O   VAL A 134      -5.793  -0.687  -6.222  1.00 87.69           O
ATOM   1869  HA  VAL A 134      -3.743  -1.016  -4.775  1.00 87.69           H
ATOM   1870  CB  VAL A 134      -4.874  -0.655  -3.000  1.00 87.69           C
ATOM   1871  HB  VAL A 134      -5.347   0.204  -2.524  1.00 87.69           H
ATOM   1872  CG1 VAL A 134      -5.933  -1.749  -3.152  1.00 87.69           C
ATOM   1873 1HG1 VAL A 134      -6.767  -1.368  -3.740  1.00 87.69           H
ATOM   1874 2HG1 VAL A 134      -5.495  -2.610  -3.657  1.00 87.69           H
ATOM   1875 3HG1 VAL A 134      -6.289  -2.049  -2.166  1.00 87.69           H
ATOM   1876  CG2 VAL A 134      -3.729  -1.121  -2.097  1.00 87.69           C
ATOM   1877 1HG2 VAL A 134      -3.216  -1.960  -2.566  1.00 87.69           H
ATOM   1878 2HG2 VAL A 134      -3.026  -0.302  -1.949  1.00 87.69           H
ATOM   1879 3HG2 VAL A 134      -4.131  -1.434  -1.133  1.00 87.69           H
ATOM   1880  HN  VAL A 134      -3.459   1.338  -3.288  1.00 87.69           H
ATOM   1881  N   LEU A 135      -6.020   1.317  -5.197  1.00 91.60           N
ATOM   1882  CA  LEU A 135      -7.153   1.729  -6.008  1.00 91.60           C
ATOM   1883  C   LEU A 135      -6.702   1.892  -7.461  1.00 91.60           C
ATOM   1884  O   LEU A 135      -7.462   1.608  -8.386  1.00 91.60           O
ATOM   1885  HA  LEU A 135      -7.894   0.932  -5.964  1.00 91.60           H
ATOM   1886  CB  LEU A 135      -7.802   2.984  -5.422  1.00 91.60           C
ATOM   1887 1HB  LEU A 135      -7.025   3.732  -5.265  1.00 91.60           H
ATOM   1888 2HB  LEU A 135      -8.492   3.392  -6.161  1.00 91.60           H
ATOM   1889  CG  LEU A 135      -8.561   2.795  -4.107  1.00 91.60           C
ATOM   1890  HG  LEU A 135      -7.887   2.328  -3.388  1.00 91.60           H
ATOM   1891  CD1 LEU A 135      -8.985   4.142  -3.519  1.00 91.60           C
ATOM   1892 1HD1 LEU A 135      -8.100   4.750  -3.328  1.00 91.60           H
ATOM   1893 2HD1 LEU A 135      -9.634   4.659  -4.226  1.00 91.60           H
ATOM   1894 3HD1 LEU A 135      -9.522   3.978  -2.585  1.00 91.60           H
ATOM   1895  CD2 LEU A 135      -9.750   1.850  -4.291  1.00 91.60           C
ATOM   1896 1HD2 LEU A 135     -10.433   2.266  -5.032  1.00 91.60           H
ATOM   1897 2HD2 LEU A 135      -9.393   0.878  -4.632  1.00 91.60           H
ATOM   1898 3HD2 LEU A 135     -10.272   1.733  -3.341  1.00 91.60           H
ATOM   1899  HN  LEU A 135      -5.708   1.994  -4.531  1.00 91.60           H
ATOM   1900  N   LEU A 136      -5.468   2.349  -7.617  1.00 91.23           N
ATOM   1901  CA  LEU A 136      -4.908   2.554  -8.942  1.00 91.23           C
ATOM   1902  C   LEU A 136      -4.757   1.203  -9.643  1.00 91.23           C
ATOM   1903  O   LEU A 136      -5.106   1.064 -10.814  1.00 91.23           O
ATOM   1904  HA  LEU A 136      -5.618   3.159  -9.507  1.00 91.23           H
ATOM   1905  CB  LEU A 136      -3.604   3.350  -8.855  1.00 91.23           C
ATOM   1906 1HB  LEU A 136      -3.010   2.948  -8.035  1.00 91.23           H
ATOM   1907 2HB  LEU A 136      -3.038   3.183  -9.771  1.00 91.23           H
ATOM   1908  CG  LEU A 136      -3.752   4.859  -8.648  1.00 91.23           C
ATOM   1909  HG  LEU A 136      -4.447   5.025  -7.825  1.00 91.23           H
ATOM   1910  CD1 LEU A 136      -2.418   5.491  -8.248  1.00 91.23           C
ATOM   1911 1HD1 LEU A 136      -2.068   5.044  -7.317  1.00 91.23           H
ATOM   1912 2HD1 LEU A 136      -1.683   5.317  -9.034  1.00 91.23           H
ATOM   1913 3HD1 LEU A 136      -2.551   6.564  -8.107  1.00 91.23           H
ATOM   1914  CD2 LEU A 136      -4.353   5.526  -9.887  1.00 91.23           C
ATOM   1915 1HD2 LEU A 136      -3.703   5.353 -10.745  1.00 91.23           H
ATOM   1916 2HD2 LEU A 136      -5.338   5.102 -10.087  1.00 91.23           H
ATOM   1917 3HD2 LEU A 136      -4.448   6.598  -9.714  1.00 91.23           H
ATOM   1918  HN  LEU A 136      -4.856   2.576  -6.860  1.00 91.23           H
ATOM   1919  N   ILE A 137      -4.238   0.239  -8.896  1.00 86.56           N
ATOM   1920  CA  ILE A 137      -3.998  -1.085  -9.443  1.00 86.56           C
ATOM   1921  C   ILE A 137      -5.330  -1.707  -9.865  1.00 86.56           C
ATOM   1922  O   ILE A 137      -5.411  -2.367 -10.900  1.00 86.56           O
ATOM   1923  HA  ILE A 137      -3.376  -0.964 -10.330  1.00 86.56           H
ATOM   1924  CB  ILE A 137      -3.208  -1.940  -8.450  1.00 86.56           C
ATOM   1925  HB  ILE A 137      -3.656  -1.820  -7.464  1.00 86.56           H
ATOM   1926  CG1 ILE A 137      -1.758  -1.463  -8.348  1.00 86.56           C
ATOM   1927 1HG1 ILE A 137      -1.231  -1.689  -9.275  1.00 86.56           H
ATOM   1928 2HG1 ILE A 137      -1.735  -0.380  -8.225  1.00 86.56           H
ATOM   1929  CG2 ILE A 137      -3.299  -3.424  -8.810  1.00 86.56           C
ATOM   1930 1HG2 ILE A 137      -4.342  -3.739  -8.790  1.00 86.56           H
ATOM   1931 2HG2 ILE A 137      -2.891  -3.581  -9.809  1.00 86.56           H
ATOM   1932 3HG2 ILE A 137      -2.728  -4.009  -8.089  1.00 86.56           H
ATOM   1933  CD1 ILE A 137      -1.042  -2.130  -7.172  1.00 86.56           C
ATOM   1934 1HD1 ILE A 137      -1.558  -1.882  -6.244  1.00 86.56           H
ATOM   1935 2HD1 ILE A 137      -1.045  -3.212  -7.311  1.00 86.56           H
ATOM   1936 3HD1 ILE A 137      -0.013  -1.774  -7.123  1.00 86.56           H
ATOM   1937  HN  ILE A 137      -3.982   0.353  -7.935  1.00 86.56           H
ATOM   1938  N   MET A 138      -6.343  -1.473  -9.043  1.00 87.99           N
ATOM   1939  CA  MET A 138      -7.681  -1.948  -9.351  1.00 87.99           C
ATOM   1940  C   MET A 138      -8.192  -1.339 -10.658  1.00 87.99           C
ATOM   1941  O   MET A 138      -8.762  -2.040 -11.493  1.00 87.99           O
ATOM   1942  HA  MET A 138      -7.592  -3.029  -9.456  1.00 87.99           H
ATOM   1943  CB  MET A 138      -8.630  -1.576  -8.209  1.00 87.99           C
ATOM   1944 1HB  MET A 138      -8.231  -1.947  -7.265  1.00 87.99           H
ATOM   1945 2HB  MET A 138      -8.694  -0.491  -8.124  1.00 87.99           H
ATOM   1946  CG  MET A 138     -10.025  -2.157  -8.444  1.00 87.99           C
ATOM   1947 1HG  MET A 138     -10.419  -1.805  -9.397  1.00 87.99           H
ATOM   1948 2HG  MET A 138      -9.970  -3.244  -8.505  1.00 87.99           H
ATOM   1949  SD  MET A 138     -11.118  -1.676  -7.118  1.00 87.99           S
ATOM   1950  CE  MET A 138     -11.283   0.066  -7.468  1.00 87.99           C
ATOM   1951 1HE  MET A 138     -10.302   0.539  -7.427  1.00 87.99           H
ATOM   1952 2HE  MET A 138     -11.709   0.198  -8.463  1.00 87.99           H
ATOM   1953 3HE  MET A 138     -11.939   0.525  -6.728  1.00 87.99           H
ATOM   1954  HN  MET A 138      -6.260  -0.971  -8.182  1.00 87.99           H
ATOM   1955  N   CYS A 139      -7.969  -0.040 -10.796  1.00 91.02           N
ATOM   1956  CA  CYS A 139      -8.473   0.688 -11.947  1.00 91.02           C
ATOM   1957  C   CYS A 139      -7.740   0.185 -13.193  1.00 91.02           C
ATOM   1958  O   CYS A 139      -8.322   0.116 -14.274  1.00 91.02           O
ATOM   1959  HA  CYS A 139      -9.540   0.471 -12.012  1.00 91.02           H
ATOM   1960  CB  CYS A 139      -8.325   2.200 -11.770  1.00 91.02           C
ATOM   1961 1HB  CYS A 139      -7.325   2.436 -11.407  1.00 91.02           H
ATOM   1962 2HB  CYS A 139      -8.441   2.701 -12.731  1.00 91.02           H
ATOM   1963  SG  CYS A 139      -9.579   2.818 -10.589  1.00 91.02           S
ATOM   1964  HG  CYS A 139      -8.966   2.380  -9.493  1.00 91.02           H
ATOM   1965  HN  CYS A 139      -7.455   0.512 -10.139  1.00 91.02           H
ATOM   1966  N   ILE A 140      -6.474  -0.154 -12.998  1.00 85.74           N
ATOM   1967  CA  ILE A 140      -5.672  -0.701 -14.079  1.00 85.74           C
ATOM   1968  C   ILE A 140      -6.339  -1.970 -14.613  1.00 85.74           C
ATOM   1969  O   ILE A 140      -6.416  -2.173 -15.823  1.00 85.74           O
ATOM   1970  HA  ILE A 140      -5.651   0.040 -14.878  1.00 85.74           H
ATOM   1971  CB  ILE A 140      -4.227  -0.912 -13.620  1.00 85.74           C
ATOM   1972  HB  ILE A 140      -4.247  -1.382 -12.637  1.00 85.74           H
ATOM   1973  CG1 ILE A 140      -3.499   0.425 -13.468  1.00 85.74           C
ATOM   1974 1HG1 ILE A 140      -3.286   0.841 -14.453  1.00 85.74           H
ATOM   1975 2HG1 ILE A 140      -4.144   1.138 -12.954  1.00 85.74           H
ATOM   1976  CG2 ILE A 140      -3.487  -1.864 -14.561  1.00 85.74           C
ATOM   1977 1HG2 ILE A 140      -3.993  -2.829 -14.575  1.00 85.74           H
ATOM   1978 2HG2 ILE A 140      -3.476  -1.445 -15.567  1.00 85.74           H
ATOM   1979 3HG2 ILE A 140      -2.463  -1.996 -14.212  1.00 85.74           H
ATOM   1980  CD1 ILE A 140      -2.195   0.254 -12.687  1.00 85.74           C
ATOM   1981 1HD1 ILE A 140      -2.415  -0.139 -11.694  1.00 85.74           H
ATOM   1982 2HD1 ILE A 140      -1.543  -0.441 -13.216  1.00 85.74           H
ATOM   1983 3HD1 ILE A 140      -1.698   1.219 -12.593  1.00 85.74           H
ATOM   1984  HN  ILE A 140      -5.998  -0.061 -12.124  1.00 85.74           H
ATOM   1985  N   SER A 141      -6.804  -2.791 -13.683  1.00 86.01           N
ATOM   1986  CA  SER A 141      -7.392  -4.071 -14.041  1.00 86.01           C
ATOM   1987  C   SER A 141      -8.682  -3.851 -14.832  1.00 86.01           C
ATOM   1988  O   SER A 141      -8.932  -4.536 -15.823  1.00 86.01           O
ATOM   1989  HA  SER A 141      -6.644  -4.569 -14.659  1.00 86.01           H
ATOM   1990  CB  SER A 141      -7.669  -4.917 -12.797  1.00 86.01           C
ATOM   1991 1HB  SER A 141      -8.445  -4.438 -12.198  1.00 86.01           H
ATOM   1992 2HB  SER A 141      -8.056  -5.890 -13.099  1.00 86.01           H
ATOM   1993  OG  SER A 141      -6.501  -5.097 -12.002  1.00 86.01           O
ATOM   1994  HG  SER A 141      -6.416  -4.349 -11.344  1.00 86.01           H
ATOM   1995  HN  SER A 141      -6.784  -2.595 -12.703  1.00 86.01           H
ATOM   1996  N   VAL A 142      -9.469  -2.893 -14.365  1.00 87.84           N
ATOM   1997  CA  VAL A 142     -10.733  -2.581 -15.010  1.00 87.84           C
ATOM   1998  C   VAL A 142     -10.465  -2.064 -16.425  1.00 87.84           C
ATOM   1999  O   VAL A 142     -11.171  -2.423 -17.366  1.00 87.84           O
ATOM   2000  HA  VAL A 142     -11.305  -3.507 -15.078  1.00 87.84           H
ATOM   2001  CB  VAL A 142     -11.529  -1.594 -14.154  1.00 87.84           C
ATOM   2002  HB  VAL A 142     -10.917  -0.704 -14.012  1.00 87.84           H
ATOM   2003  CG1 VAL A 142     -12.818  -1.171 -14.860  1.00 87.84           C
ATOM   2004 1HG1 VAL A 142     -12.573  -0.692 -15.808  1.00 87.84           H
ATOM   2005 2HG1 VAL A 142     -13.436  -2.049 -15.046  1.00 87.84           H
ATOM   2006 3HG1 VAL A 142     -13.364  -0.469 -14.229  1.00 87.84           H
ATOM   2007  CG2 VAL A 142     -11.828  -2.183 -12.774  1.00 87.84           C
ATOM   2008 1HG2 VAL A 142     -12.411  -3.097 -12.887  1.00 87.84           H
ATOM   2009 2HG2 VAL A 142     -10.891  -2.411 -12.265  1.00 87.84           H
ATOM   2010 3HG2 VAL A 142     -12.394  -1.461 -12.185  1.00 87.84           H
ATOM   2011  HN  VAL A 142      -9.256  -2.336 -13.563  1.00 87.84           H
ATOM   2012  N   ASP A 143      -9.443  -1.227 -16.531  1.00 82.83           N
ATOM   2013  CA  ASP A 143      -9.112  -0.606 -17.802  1.00 82.83           C
ATOM   2014  C   ASP A 143      -8.754  -1.693 -18.818  1.00 82.83           C
ATOM   2015  O   ASP A 143      -9.153  -1.618 -19.979  1.00 82.83           O
ATOM   2016  HA  ASP A 143     -10.003  -0.046 -18.087  1.00 82.83           H
ATOM   2017  CB  ASP A 143      -7.908   0.327 -17.662  1.00 82.83           C
ATOM   2018 1HB  ASP A 143      -8.126   1.102 -16.928  1.00 82.83           H
ATOM   2019 2HB  ASP A 143      -7.051  -0.233 -17.288  1.00 82.83           H
ATOM   2020  CG  ASP A 143      -7.556   0.972 -19.004  1.00 82.83           C
ATOM   2021  OD1 ASP A 143      -8.458   1.622 -19.575  1.00 82.83           O
ATOM   2022  OD2 ASP A 143      -6.392   0.800 -19.429  1.00 82.83           O
ATOM   2023  HN  ASP A 143      -8.847  -0.973 -15.769  1.00 82.83           H
ATOM   2024  N   ARG A 144      -8.005  -2.677 -18.343  1.00 72.93           N
ATOM   2025  CA  ARG A 144      -7.567  -3.765 -19.202  1.00 72.93           C
ATOM   2026  C   ARG A 144      -8.769  -4.584 -19.676  1.00 72.93           C
ATOM   2027  O   ARG A 144      -8.836  -4.979 -20.838  1.00 72.93           O
ATOM   2028  HA  ARG A 144      -7.071  -3.276 -20.040  1.00 72.93           H
ATOM   2029  CB  ARG A 144      -6.589  -4.685 -18.469  1.00 72.93           C
ATOM   2030 1HB  ARG A 144      -6.973  -4.914 -17.475  1.00 72.93           H
ATOM   2031 2HB  ARG A 144      -6.504  -5.631 -19.004  1.00 72.93           H
ATOM   2032  CG  ARG A 144      -5.208  -4.035 -18.351  1.00 72.93           C
ATOM   2033 1HG  ARG A 144      -5.294  -3.084 -17.827  1.00 72.93           H
ATOM   2034 2HG  ARG A 144      -4.554  -4.670 -17.754  1.00 72.93           H
ATOM   2035  CD  ARG A 144      -4.589  -3.809 -19.732  1.00 72.93           C
ATOM   2036 1HD  ARG A 144      -4.471  -4.762 -20.247  1.00 72.93           H
ATOM   2037 2HD  ARG A 144      -5.253  -3.197 -20.341  1.00 72.93           H
ATOM   2038  NE  ARG A 144      -3.274  -3.144 -19.593  1.00 72.93           N
ATOM   2039  HE  ARG A 144      -2.932  -2.968 -18.670  1.00 72.93           H
ATOM   2040  CZ  ARG A 144      -2.512  -2.764 -20.628  1.00 72.93           C
ATOM   2041  NH1 ARG A 144      -2.920  -2.975 -21.887  1.00 72.93           N
ATOM   2042 1HH1 ARG A 144      -3.799  -3.419 -22.060  1.00 72.93           H
ATOM   2043 2HH1 ARG A 144      -2.345  -2.688 -22.653  1.00 72.93           H
ATOM   2044  NH2 ARG A 144      -1.336  -2.169 -20.385  1.00 72.93           N
ATOM   2045 1HH2 ARG A 144      -0.756  -1.879 -21.146  1.00 72.93           H
ATOM   2046 2HH2 ARG A 144      -1.039  -2.015 -19.442  1.00 72.93           H
ATOM   2047  HN  ARG A 144      -7.698  -2.739 -17.394  1.00 72.93           H
ATOM   2048  N   TYR A 145      -9.690  -4.814 -18.751  1.00 83.91           N
ATOM   2049  CA  TYR A 145     -10.923  -5.508 -19.079  1.00 83.91           C
ATOM   2050  C   TYR A 145     -11.654  -4.813 -20.230  1.00 83.91           C
ATOM   2051  O   TYR A 145     -12.036  -5.456 -21.206  1.00 83.91           O
ATOM   2052  HA  TYR A 145     -10.668  -6.523 -19.381  1.00 83.91           H
ATOM   2053  CB  TYR A 145     -11.794  -5.438 -17.822  1.00 83.91           C
ATOM   2054 1HB  TYR A 145     -11.380  -6.108 -17.069  1.00 83.91           H
ATOM   2055 2HB  TYR A 145     -11.743  -4.429 -17.413  1.00 83.91           H
ATOM   2056  CG  TYR A 145     -13.260  -5.803 -18.060  1.00 83.91           C
ATOM   2057  CD1 TYR A 145     -14.223  -4.815 -18.082  1.00 83.91           C
ATOM   2058  HD1 TYR A 145     -13.938  -3.774 -17.930  1.00 83.91           H
ATOM   2059  CD2 TYR A 145     -13.620  -7.122 -18.252  1.00 83.91           C
ATOM   2060  HD2 TYR A 145     -12.860  -7.903 -18.235  1.00 83.91           H
ATOM   2061  CE1 TYR A 145     -15.603  -5.159 -18.305  1.00 83.91           C
ATOM   2062  HE1 TYR A 145     -16.373  -4.388 -18.325  1.00 83.91           H
ATOM   2063  CE2 TYR A 145     -15.001  -7.466 -18.476  1.00 83.91           C
ATOM   2064  HE2 TYR A 145     -15.299  -8.503 -18.629  1.00 83.91           H
ATOM   2065  CZ  TYR A 145     -15.924  -6.467 -18.491  1.00 83.91           C
ATOM   2066  OH  TYR A 145     -17.227  -6.792 -18.703  1.00 83.91           O
ATOM   2067  HH  TYR A 145     -17.315  -7.777 -18.851  1.00 83.91           H
ATOM   2068  HN  TYR A 145      -9.603  -4.536 -17.794  1.00 83.91           H
ATOM   2069  N   ILE A 146     -11.826  -3.508 -20.077  1.00 81.24           N
ATOM   2070  CA  ILE A 146     -12.565  -2.730 -21.057  1.00 81.24           C
ATOM   2071  C   ILE A 146     -11.823  -2.767 -22.395  1.00 81.24           C
ATOM   2072  O   ILE A 146     -12.444  -2.879 -23.450  1.00 81.24           O
ATOM   2073  HA  ILE A 146     -13.536  -3.207 -21.188  1.00 81.24           H
ATOM   2074  CB  ILE A 146     -12.822  -1.315 -20.536  1.00 81.24           C
ATOM   2075  HB  ILE A 146     -11.870  -0.891 -20.216  1.00 81.24           H
ATOM   2076  CG1 ILE A 146     -13.740  -1.341 -19.311  1.00 81.24           C
ATOM   2077 1HG1 ILE A 146     -14.756  -1.586 -19.619  1.00 81.24           H
ATOM   2078 2HG1 ILE A 146     -13.416  -2.124 -18.626  1.00 81.24           H
ATOM   2079  CG2 ILE A 146     -13.370  -0.414 -21.644  1.00 81.24           C
ATOM   2080 1HG2 ILE A 146     -12.648  -0.360 -22.458  1.00 81.24           H
ATOM   2081 2HG2 ILE A 146     -14.308  -0.825 -22.016  1.00 81.24           H
ATOM   2082 3HG2 ILE A 146     -13.544   0.586 -21.246  1.00 81.24           H
ATOM   2083  CD1 ILE A 146     -13.731   0.010 -18.592  1.00 81.24           C
ATOM   2084 1HD1 ILE A 146     -12.717   0.240 -18.264  1.00 81.24           H
ATOM   2085 2HD1 ILE A 146     -14.078   0.787 -19.273  1.00 81.24           H
ATOM   2086 3HD1 ILE A 146     -14.391  -0.036 -17.726  1.00 81.24           H
ATOM   2087  HN  ILE A 146     -11.472  -2.984 -19.302  1.00 81.24           H
ATOM   2088  N   ALA A 147     -10.504  -2.672 -22.306  1.00 79.80           N
ATOM   2089  CA  ALA A 147      -9.681  -2.545 -23.497  1.00 79.80           C
ATOM   2090  C   ALA A 147      -9.788  -3.828 -24.324  1.00 79.80           C
ATOM   2091  O   ALA A 147      -9.571  -3.811 -25.535  1.00 79.80           O
ATOM   2092  HA  ALA A 147     -10.071  -1.712 -24.083  1.00 79.80           H
ATOM   2093  CB  ALA A 147      -8.240  -2.232 -23.091  1.00 79.80           C
ATOM   2094 1HB  ALA A 147      -8.215  -1.297 -22.532  1.00 79.80           H
ATOM   2095 2HB  ALA A 147      -7.855  -3.039 -22.468  1.00 79.80           H
ATOM   2096 3HB  ALA A 147      -7.623  -2.137 -23.985  1.00 79.80           H
ATOM   2097  HN  ALA A 147     -10.000  -2.680 -21.443  1.00 79.80           H
ATOM   2098  N   ILE A 148     -10.123  -4.911 -23.637  1.00 75.71           N
ATOM   2099  CA  ILE A 148     -10.097  -6.226 -24.254  1.00 75.71           C
ATOM   2100  C   ILE A 148     -11.525  -6.649 -24.604  1.00 75.71           C
ATOM   2101  O   ILE A 148     -11.809  -7.005 -25.746  1.00 75.71           O
ATOM   2102  HA  ILE A 148      -9.526  -6.142 -25.179  1.00 75.71           H
ATOM   2103  CB  ILE A 148      -9.362  -7.224 -23.358  1.00 75.71           C
ATOM   2104  HB  ILE A 148      -9.771  -7.144 -22.351  1.00 75.71           H
ATOM   2105  CG1 ILE A 148      -7.872  -6.887 -23.268  1.00 75.71           C
ATOM   2106 1HG1 ILE A 148      -7.392  -7.089 -24.226  1.00 75.71           H
ATOM   2107 2HG1 ILE A 148      -7.748  -5.823 -23.067  1.00 75.71           H
ATOM   2108  CG2 ILE A 148      -9.597  -8.661 -23.828  1.00 75.71           C
ATOM   2109 1HG2 ILE A 148     -10.664  -8.883 -23.797  1.00 75.71           H
ATOM   2110 2HG2 ILE A 148      -9.232  -8.773 -24.849  1.00 75.71           H
ATOM   2111 3HG2 ILE A 148      -9.064  -9.350 -23.173  1.00 75.71           H
ATOM   2112  CD1 ILE A 148      -7.191  -7.703 -22.168  1.00 75.71           C
ATOM   2113 1HD1 ILE A 148      -7.657  -7.481 -21.209  1.00 75.71           H
ATOM   2114 2HD1 ILE A 148      -7.296  -8.766 -22.386  1.00 75.71           H
ATOM   2115 3HD1 ILE A 148      -6.133  -7.444 -22.126  1.00 75.71           H
ATOM   2116  HN  ILE A 148     -10.407  -4.899 -22.679  1.00 75.71           H
ATOM   2117  N   ALA A 149     -12.387  -6.596 -23.598  1.00 75.66           N
ATOM   2118  CA  ALA A 149     -13.735  -7.120 -23.739  1.00 75.66           C
ATOM   2119  C   ALA A 149     -14.551  -6.181 -24.630  1.00 75.66           C
ATOM   2120  O   ALA A 149     -15.394  -6.632 -25.405  1.00 75.66           O
ATOM   2121  HA  ALA A 149     -13.664  -8.094 -24.222  1.00 75.66           H
ATOM   2122  CB  ALA A 149     -14.360  -7.300 -22.354  1.00 75.66           C
ATOM   2123 1HB  ALA A 149     -13.758  -7.999 -21.772  1.00 75.66           H
ATOM   2124 2HB  ALA A 149     -14.396  -6.338 -21.844  1.00 75.66           H
ATOM   2125 3HB  ALA A 149     -15.371  -7.693 -22.461  1.00 75.66           H
ATOM   2126  HN  ALA A 149     -12.177  -6.206 -22.702  1.00 75.66           H
ATOM   2127  N   GLN A 150     -14.273  -4.893 -24.489  1.00 66.89           N
ATOM   2128  CA  GLN A 150     -15.029  -3.882 -25.208  1.00 66.89           C
ATOM   2129  C   GLN A 150     -14.121  -3.140 -26.191  1.00 66.89           C
ATOM   2130  O   GLN A 150     -14.281  -1.939 -26.404  1.00 66.89           O
ATOM   2131  HA  GLN A 150     -15.798  -4.428 -25.754  1.00 66.89           H
ATOM   2132  CB  GLN A 150     -15.700  -2.906 -24.239  1.00 66.89           C
ATOM   2133 1HB  GLN A 150     -14.939  -2.370 -23.672  1.00 66.89           H
ATOM   2134 2HB  GLN A 150     -16.264  -2.161 -24.799  1.00 66.89           H
ATOM   2135  CG  GLN A 150     -16.635  -3.644 -23.278  1.00 66.89           C
ATOM   2136 1HG  GLN A 150     -17.295  -4.303 -23.841  1.00 66.89           H
ATOM   2137 2HG  GLN A 150     -16.050  -4.275 -22.608  1.00 66.89           H
ATOM   2138  CD  GLN A 150     -17.469  -2.657 -22.459  1.00 66.89           C
ATOM   2139  OE1 GLN A 150     -17.327  -1.450 -22.562  1.00 66.89           O
ATOM   2140  NE2 GLN A 150     -18.344  -3.236 -21.642  1.00 66.89           N
ATOM   2141 1HE2 GLN A 150     -18.410  -4.233 -21.606  1.00 66.89           H
ATOM   2142 2HE2 GLN A 150     -18.936  -2.674 -21.064  1.00 66.89           H
ATOM   2143  HN  GLN A 150     -13.549  -4.539 -23.898  1.00 66.89           H
ATOM   2144  N   ALA A 151     -13.189  -3.887 -26.765  1.00 67.35           N
ATOM   2145  CA  ALA A 151     -12.128  -3.284 -27.554  1.00 67.35           C
ATOM   2146  C   ALA A 151     -12.745  -2.417 -28.653  1.00 67.35           C
ATOM   2147  O   ALA A 151     -12.226  -1.348 -28.970  1.00 67.35           O
ATOM   2148  HA  ALA A 151     -11.540  -2.650 -26.890  1.00 67.35           H
ATOM   2149  CB  ALA A 151     -11.223  -4.382 -28.116  1.00 67.35           C
ATOM   2150 1HB  ALA A 151     -10.787  -4.950 -27.294  1.00 67.35           H
ATOM   2151 2HB  ALA A 151     -11.810  -5.049 -28.747  1.00 67.35           H
ATOM   2152 3HB  ALA A 151     -10.427  -3.929 -28.708  1.00 67.35           H
ATOM   2153  HN  ALA A 151     -13.151  -4.884 -26.697  1.00 67.35           H
ATOM   2154  N   MET A 152     -13.845  -2.910 -29.204  1.00 56.37           N
ATOM   2155  CA  MET A 152     -14.486  -2.241 -30.323  1.00 56.37           C
ATOM   2156  C   MET A 152     -14.916  -0.823 -29.941  1.00 56.37           C
ATOM   2157  O   MET A 152     -14.624   0.132 -30.659  1.00 56.37           O
ATOM   2158  HA  MET A 152     -13.734  -2.200 -31.110  1.00 56.37           H
ATOM   2159  CB  MET A 152     -15.711  -3.045 -30.764  1.00 56.37           C
ATOM   2160 1HB  MET A 152     -16.306  -3.317 -29.892  1.00 56.37           H
ATOM   2161 2HB  MET A 152     -16.344  -2.428 -31.402  1.00 56.37           H
ATOM   2162  CG  MET A 152     -15.295  -4.309 -31.519  1.00 56.37           C
ATOM   2163 1HG  MET A 152     -14.424  -4.758 -31.041  1.00 56.37           H
ATOM   2164 2HG  MET A 152     -16.096  -5.046 -31.480  1.00 56.37           H
ATOM   2165  SD  MET A 152     -14.917  -3.909 -33.218  1.00 56.37           S
ATOM   2166  CE  MET A 152     -16.537  -4.088 -33.946  1.00 56.37           C
ATOM   2167 1HE  MET A 152     -16.890  -5.109 -33.799  1.00 56.37           H
ATOM   2168 2HE  MET A 152     -17.228  -3.392 -33.470  1.00 56.37           H
ATOM   2169 3HE  MET A 152     -16.481  -3.873 -35.013  1.00 56.37           H
ATOM   2170  HN  MET A 152     -14.296  -3.749 -28.898  1.00 56.37           H
ATOM   2171  N   ARG A 153     -15.602  -0.732 -28.811  1.00 54.66           N
ATOM   2172  CA  ARG A 153     -16.137   0.543 -28.362  1.00 54.66           C
ATOM   2173  C   ARG A 153     -15.013   1.430 -27.824  1.00 54.66           C
ATOM   2174  O   ARG A 153     -15.116   2.656 -27.857  1.00 54.66           O
ATOM   2175  HA  ARG A 153     -16.593   0.982 -29.250  1.00 54.66           H
ATOM   2176  CB  ARG A 153     -17.189   0.344 -27.268  1.00 54.66           C
ATOM   2177 1HB  ARG A 153     -16.842  -0.406 -26.558  1.00 54.66           H
ATOM   2178 2HB  ARG A 153     -17.321   1.272 -26.713  1.00 54.66           H
ATOM   2179  CG  ARG A 153     -18.527  -0.094 -27.867  1.00 54.66           C
ATOM   2180 1HG  ARG A 153     -18.832   0.613 -28.640  1.00 54.66           H
ATOM   2181 2HG  ARG A 153     -18.414  -1.064 -28.350  1.00 54.66           H
ATOM   2182  CD  ARG A 153     -19.609  -0.177 -26.789  1.00 54.66           C
ATOM   2183 1HD  ARG A 153     -19.361  -0.961 -26.073  1.00 54.66           H
ATOM   2184 2HD  ARG A 153     -19.654   0.759 -26.234  1.00 54.66           H
ATOM   2185  NE  ARG A 153     -20.922  -0.459 -27.411  1.00 54.66           N
ATOM   2186  HE  ARG A 153     -20.962  -0.539 -28.407  1.00 54.66           H
ATOM   2187  CZ  ARG A 153     -22.062  -0.613 -26.722  1.00 54.66           C
ATOM   2188  NH1 ARG A 153     -22.067  -0.516 -25.386  1.00 54.66           N
ATOM   2189 1HH1 ARG A 153     -21.217  -0.327 -24.895  1.00 54.66           H
ATOM   2190 2HH1 ARG A 153     -22.922  -0.632 -24.880  1.00 54.66           H
ATOM   2191  NH2 ARG A 153     -23.195  -0.865 -27.391  1.00 54.66           N
ATOM   2192 1HH2 ARG A 153     -24.054  -0.983 -26.892  1.00 54.66           H
ATOM   2193 2HH2 ARG A 153     -23.182  -0.936 -28.388  1.00 54.66           H
ATOM   2194  HN  ARG A 153     -15.793  -1.506 -28.208  1.00 54.66           H
ATOM   2195  N   ALA A 154     -13.966   0.777 -27.342  1.00 59.28           N
ATOM   2196  CA  ALA A 154     -12.906   1.479 -26.638  1.00 59.28           C
ATOM   2197  C   ALA A 154     -12.099   2.310 -27.637  1.00 59.28           C
ATOM   2198  O   ALA A 154     -11.440   3.277 -27.258  1.00 59.28           O
ATOM   2199  HA  ALA A 154     -13.374   2.148 -25.916  1.00 59.28           H
ATOM   2200  CB  ALA A 154     -12.038   0.469 -25.884  1.00 59.28           C
ATOM   2201 1HB  ALA A 154     -12.653  -0.074 -25.167  1.00 59.28           H
ATOM   2202 2HB  ALA A 154     -11.600  -0.234 -26.593  1.00 59.28           H
ATOM   2203 3HB  ALA A 154     -11.243   0.996 -25.357  1.00 59.28           H
ATOM   2204  HN  ALA A 154     -13.836  -0.211 -27.425  1.00 59.28           H
ATOM   2205  N   HIS A 155     -12.178   1.903 -28.896  1.00 55.04           N
ATOM   2206  CA  HIS A 155     -11.311   2.463 -29.919  1.00 55.04           C
ATOM   2207  C   HIS A 155     -11.802   3.862 -30.297  1.00 55.04           C
ATOM   2208  O   HIS A 155     -10.998   4.759 -30.548  1.00 55.04           O
ATOM   2209  HA  HIS A 155     -10.317   2.543 -29.478  1.00 55.04           H
ATOM   2210  CB  HIS A 155     -11.213   1.524 -31.123  1.00 55.04           C
ATOM   2211 1HB  HIS A 155     -11.357   0.498 -30.783  1.00 55.04           H
ATOM   2212 2HB  HIS A 155     -12.027   1.748 -31.812  1.00 55.04           H
ATOM   2213  CG  HIS A 155      -9.902   1.613 -31.866  1.00 55.04           C
ATOM   2214  ND1 HIS A 155      -9.424   2.796 -32.403  1.00 55.04           N
ATOM   2215  HD1 HIS A 155      -9.879   3.685 -32.357  1.00 55.04           H
ATOM   2216  CD2 HIS A 155      -8.975   0.656 -32.157  1.00 55.04           C
ATOM   2217  HD2 HIS A 155      -9.037  -0.396 -31.879  1.00 55.04           H
ATOM   2218  CE1 HIS A 155      -8.261   2.550 -32.988  1.00 55.04           C
ATOM   2219  HE1 HIS A 155      -7.635   3.279 -33.501  1.00 55.04           H
ATOM   2220  NE2 HIS A 155      -7.985   1.223 -32.835  1.00 55.04           N
ATOM   2221  HN  HIS A 155     -12.817   1.205 -29.219  1.00 55.04           H
ATOM   2222  N   THR A 156     -13.119   4.005 -30.326  1.00 60.86           N
ATOM   2223  CA  THR A 156     -13.729   5.219 -30.842  1.00 60.86           C
ATOM   2224  C   THR A 156     -13.602   6.354 -29.824  1.00 60.86           C
ATOM   2225  O   THR A 156     -13.601   7.527 -30.194  1.00 60.86           O
ATOM   2226  HA  THR A 156     -13.182   5.526 -31.734  1.00 60.86           H
ATOM   2227  CB  THR A 156     -15.177   4.898 -31.216  1.00 60.86           C
ATOM   2228  HB  THR A 156     -15.742   5.811 -31.405  1.00 60.86           H
ATOM   2229  OG1 THR A 156     -15.646   4.096 -30.135  1.00 60.86           O
ATOM   2230  HG1 THR A 156     -16.636   3.976 -30.203  1.00 60.86           H
ATOM   2231  CG2 THR A 156     -15.277   3.976 -32.434  1.00 60.86           C
ATOM   2232 1HG2 THR A 156     -14.769   3.036 -32.220  1.00 60.86           H
ATOM   2233 2HG2 THR A 156     -14.807   4.456 -33.292  1.00 60.86           H
ATOM   2234 3HG2 THR A 156     -16.326   3.780 -32.656  1.00 60.86           H
ATOM   2235  HN  THR A 156     -13.764   3.311 -30.006  1.00 60.86           H
ATOM   2236  N   TRP A 157     -13.497   5.965 -28.562  1.00 56.44           N
ATOM   2237  CA  TRP A 157     -13.637   6.915 -27.472  1.00 56.44           C
ATOM   2238  C   TRP A 157     -12.265   7.091 -26.818  1.00 56.44           C
ATOM   2239  O   TRP A 157     -12.169   7.258 -25.604  1.00 56.44           O
ATOM   2240  HA  TRP A 157     -13.972   7.862 -27.896  1.00 56.44           H
ATOM   2241  CB  TRP A 157     -14.716   6.463 -26.485  1.00 56.44           C
ATOM   2242 1HB  TRP A 157     -14.532   5.424 -26.213  1.00 56.44           H
ATOM   2243 2HB  TRP A 157     -14.628   7.051 -25.572  1.00 56.44           H
ATOM   2244  CG  TRP A 157     -16.143   6.591 -27.022  1.00 56.44           C
ATOM   2245  CD1 TRP A 157     -16.594   6.287 -28.246  1.00 56.44           C
ATOM   2246  HD1 TRP A 157     -15.971   5.894 -29.050  1.00 56.44           H
ATOM   2247  CD2 TRP A 157     -17.294   7.070 -26.296  1.00 56.44           C
ATOM   2248  NE1 TRP A 157     -17.947   6.536 -28.363  1.00 56.44           N
ATOM   2249  HE1 TRP A 157     -18.507   6.389 -29.178  1.00 56.44           H
ATOM   2250  CE2 TRP A 157     -18.386   7.027 -27.139  1.00 56.44           C
ATOM   2251  CE3 TRP A 157     -17.410   7.525 -24.971  1.00 56.44           C
ATOM   2252  HE3 TRP A 157     -16.564   7.569 -24.285  1.00 56.44           H
ATOM   2253  CZ2 TRP A 157     -19.671   7.425 -26.751  1.00 56.44           C
ATOM   2254  HZ2 TRP A 157     -20.517   7.381 -27.436  1.00 56.44           H
ATOM   2255  CZ3 TRP A 157     -18.701   7.920 -24.598  1.00 56.44           C
ATOM   2256  HZ3 TRP A 157     -18.846   8.282 -23.580  1.00 56.44           H
ATOM   2257  CH2 TRP A 157     -19.810   7.882 -25.435  1.00 56.44           C
ATOM   2258  HH2 TRP A 157     -20.784   8.208 -25.069  1.00 56.44           H
ATOM   2259  HN  TRP A 157     -13.321   5.022 -28.280  1.00 56.44           H
ATOM   2260  N   ARG A 158     -11.237   7.047 -27.654  1.00 57.85           N
ATOM   2261  CA  ARG A 158      -9.871   7.023 -27.159  1.00 57.85           C
ATOM   2262  C   ARG A 158      -9.579   8.286 -26.347  1.00 57.85           C
ATOM   2263  O   ARG A 158      -8.991   8.213 -25.269  1.00 57.85           O
ATOM   2264  HA  ARG A 158      -9.818   6.132 -26.532  1.00 57.85           H
ATOM   2265  CB  ARG A 158      -8.870   6.922 -28.311  1.00 57.85           C
ATOM   2266 1HB  ARG A 158      -9.318   6.374 -29.140  1.00 57.85           H
ATOM   2267 2HB  ARG A 158      -8.633   7.920 -28.680  1.00 57.85           H
ATOM   2268  CG  ARG A 158      -7.587   6.220 -27.862  1.00 57.85           C
ATOM   2269 1HG  ARG A 158      -7.116   6.791 -27.062  1.00 57.85           H
ATOM   2270 2HG  ARG A 158      -7.829   5.239 -27.454  1.00 57.85           H
ATOM   2271  CD  ARG A 158      -6.610   6.065 -29.030  1.00 57.85           C
ATOM   2272 1HD  ARG A 158      -7.129   5.660 -29.898  1.00 57.85           H
ATOM   2273 2HD  ARG A 158      -6.218   7.040 -29.319  1.00 57.85           H
ATOM   2274  NE  ARG A 158      -5.497   5.169 -28.643  1.00 57.85           N
ATOM   2275  HE  ARG A 158      -5.479   4.822 -27.705  1.00 57.85           H
ATOM   2276  CZ  ARG A 158      -4.512   4.793 -29.470  1.00 57.85           C
ATOM   2277  NH1 ARG A 158      -4.486   5.228 -30.738  1.00 57.85           N
ATOM   2278 1HH1 ARG A 158      -5.205   5.837 -31.072  1.00 57.85           H
ATOM   2279 2HH1 ARG A 158      -3.748   4.943 -31.349  1.00 57.85           H
ATOM   2280  NH2 ARG A 158      -3.554   3.977 -29.012  1.00 57.85           N
ATOM   2281 1HH2 ARG A 158      -2.812   3.687 -29.616  1.00 57.85           H
ATOM   2282 2HH2 ARG A 158      -3.581   3.657 -28.065  1.00 57.85           H
ATOM   2283  HN  ARG A 158     -11.327   7.028 -28.649  1.00 57.85           H
ATOM   2284  N   GLU A 159     -10.002   9.415 -26.895  1.00 63.63           N
ATOM   2285  CA  GLU A 159      -9.746  10.697 -26.262  1.00 63.63           C
ATOM   2286  C   GLU A 159     -10.566  10.827 -24.976  1.00 63.63           C
ATOM   2287  O   GLU A 159     -10.047  11.254 -23.946  1.00 63.63           O
ATOM   2288  HA  GLU A 159      -8.683  10.696 -26.024  1.00 63.63           H
ATOM   2289  CB  GLU A 159     -10.044  11.852 -27.220  1.00 63.63           C
ATOM   2290 1HB  GLU A 159     -11.011  11.693 -27.698  1.00 63.63           H
ATOM   2291 2HB  GLU A 159      -9.978  12.800 -26.685  1.00 63.63           H
ATOM   2292  CG  GLU A 159      -9.004  11.917 -28.341  1.00 63.63           C
ATOM   2293 1HG  GLU A 159      -8.002  11.862 -27.915  1.00 63.63           H
ATOM   2294 2HG  GLU A 159      -9.119  11.055 -28.998  1.00 63.63           H
ATOM   2295  CD  GLU A 159      -9.151  13.206 -29.151  1.00 63.63           C
ATOM   2296  OE1 GLU A 159      -8.166  13.562 -29.833  1.00 63.63           O
ATOM   2297  OE2 GLU A 159     -10.245  13.806 -29.070  1.00 63.63           O
ATOM   2298  HN  GLU A 159     -10.510   9.463 -27.755  1.00 63.63           H
ATOM   2299  N   LYS A 160     -11.832  10.450 -25.079  1.00 68.56           N
ATOM   2300  CA  LYS A 160     -12.732  10.532 -23.941  1.00 68.56           C
ATOM   2301  C   LYS A 160     -12.176   9.686 -22.794  1.00 68.56           C
ATOM   2302  O   LYS A 160     -12.284  10.064 -21.629  1.00 68.56           O
ATOM   2303  HA  LYS A 160     -12.758  11.574 -23.620  1.00 68.56           H
ATOM   2304  CB  LYS A 160     -14.154  10.150 -24.354  1.00 68.56           C
ATOM   2305 1HB  LYS A 160     -14.141   9.193 -24.875  1.00 68.56           H
ATOM   2306 2HB  LYS A 160     -14.772  10.020 -23.466  1.00 68.56           H
ATOM   2307  CG  LYS A 160     -14.769  11.220 -25.258  1.00 68.56           C
ATOM   2308 1HG  LYS A 160     -14.621  12.205 -24.814  1.00 68.56           H
ATOM   2309 2HG  LYS A 160     -14.259  11.225 -26.221  1.00 68.56           H
ATOM   2310  CD  LYS A 160     -16.264  10.969 -25.467  1.00 68.56           C
ATOM   2311 1HD  LYS A 160     -16.413   9.982 -25.905  1.00 68.56           H
ATOM   2312 2HD  LYS A 160     -16.775  10.970 -24.504  1.00 68.56           H
ATOM   2313  CE  LYS A 160     -16.877  12.035 -26.377  1.00 68.56           C
ATOM   2314 1HE  LYS A 160     -16.744  13.021 -25.933  1.00 68.56           H
ATOM   2315 2HE  LYS A 160     -16.359  12.044 -27.336  1.00 68.56           H
ATOM   2316  NZ  LYS A 160     -18.318  11.770 -26.588  1.00 68.56           N
ATOM   2317 1HZ  LYS A 160     -18.709  12.487 -27.189  1.00 68.56           H
ATOM   2318 2HZ  LYS A 160     -18.435  10.862 -27.024  1.00 68.56           H
ATOM   2319 3HZ  LYS A 160     -18.797  11.779 -25.694  1.00 68.56           H
ATOM   2320  HN  LYS A 160     -12.243  10.094 -25.918  1.00 68.56           H
ATOM   2321  N   ARG A 161     -11.593   8.555 -23.164  1.00 67.53           N
ATOM   2322  CA  ARG A 161     -11.040   7.640 -22.180  1.00 67.53           C
ATOM   2323  C   ARG A 161      -9.914   8.320 -21.398  1.00 67.53           C
ATOM   2324  O   ARG A 161      -9.736   8.062 -20.208  1.00 67.53           O
ATOM   2325  HA  ARG A 161     -11.878   7.394 -21.527  1.00 67.53           H
ATOM   2326  CB  ARG A 161     -10.497   6.375 -22.847  1.00 67.53           C
ATOM   2327 1HB  ARG A 161      -9.893   6.647 -23.713  1.00 67.53           H
ATOM   2328 2HB  ARG A 161      -9.841   5.847 -22.154  1.00 67.53           H
ATOM   2329  CG  ARG A 161     -11.637   5.452 -23.282  1.00 67.53           C
ATOM   2330 1HG  ARG A 161     -12.276   5.230 -22.428  1.00 67.53           H
ATOM   2331 2HG  ARG A 161     -12.258   5.959 -24.021  1.00 67.53           H
ATOM   2332  CD  ARG A 161     -11.093   4.150 -23.872  1.00 67.53           C
ATOM   2333 1HD  ARG A 161     -11.884   3.627 -24.410  1.00 67.53           H
ATOM   2334 2HD  ARG A 161     -10.307   4.369 -24.595  1.00 67.53           H
ATOM   2335  NE  ARG A 161     -10.561   3.288 -22.793  1.00 67.53           N
ATOM   2336  HE  ARG A 161     -10.655   3.607 -21.850  1.00 67.53           H
ATOM   2337  CZ  ARG A 161      -9.962   2.108 -23.001  1.00 67.53           C
ATOM   2338  NH1 ARG A 161      -9.809   1.632 -24.244  1.00 67.53           N
ATOM   2339 1HH1 ARG A 161     -10.144   2.158 -25.025  1.00 67.53           H
ATOM   2340 2HH1 ARG A 161      -9.361   0.750 -24.390  1.00 67.53           H
ATOM   2341  NH2 ARG A 161      -9.517   1.411 -21.946  1.00 67.53           N
ATOM   2342 1HH2 ARG A 161      -9.068   0.528 -22.084  1.00 67.53           H
ATOM   2343 2HH2 ARG A 161      -9.635   1.773 -21.021  1.00 67.53           H
ATOM   2344  HN  ARG A 161     -11.495   8.261 -24.115  1.00 67.53           H
ATOM   2345  N   LEU A 162      -9.183   9.175 -22.098  1.00 78.54           N
ATOM   2346  CA  LEU A 162      -8.068   9.880 -21.488  1.00 78.54           C
ATOM   2347  C   LEU A 162      -8.604  10.900 -20.482  1.00 78.54           C
ATOM   2348  O   LEU A 162      -8.030  11.079 -19.409  1.00 78.54           O
ATOM   2349  HA  LEU A 162      -7.471   9.144 -20.949  1.00 78.54           H
ATOM   2350  CB  LEU A 162      -7.168  10.491 -22.564  1.00 78.54           C
ATOM   2351 1HB  LEU A 162      -6.936   9.719 -23.298  1.00 78.54           H
ATOM   2352 2HB  LEU A 162      -7.733  11.266 -23.084  1.00 78.54           H
ATOM   2353  CG  LEU A 162      -5.854  11.101 -22.073  1.00 78.54           C
ATOM   2354  HG  LEU A 162      -6.077  11.770 -21.242  1.00 78.54           H
ATOM   2355  CD1 LEU A 162      -4.913  10.018 -21.540  1.00 78.54           C
ATOM   2356 1HD1 LEU A 162      -5.390   9.499 -20.709  1.00 78.54           H
ATOM   2357 2HD1 LEU A 162      -4.693   9.305 -22.335  1.00 78.54           H
ATOM   2358 3HD1 LEU A 162      -3.986  10.478 -21.197  1.00 78.54           H
ATOM   2359  CD2 LEU A 162      -5.196  11.943 -23.168  1.00 78.54           C
ATOM   2360 1HD2 LEU A 162      -4.988  11.314 -24.034  1.00 78.54           H
ATOM   2361 2HD2 LEU A 162      -5.869  12.750 -23.458  1.00 78.54           H
ATOM   2362 3HD2 LEU A 162      -4.264  12.364 -22.792  1.00 78.54           H
ATOM   2363  HN  LEU A 162      -9.341   9.388 -23.062  1.00 78.54           H
ATOM   2364  N   LEU A 163      -9.698  11.542 -20.864  1.00 81.42           N
ATOM   2365  CA  LEU A 163     -10.334  12.519 -19.997  1.00 81.42           C
ATOM   2366  C   LEU A 163     -10.828  11.822 -18.728  1.00 81.42           C
ATOM   2367  O   LEU A 163     -10.553  12.277 -17.618  1.00 81.42           O
ATOM   2368  HA  LEU A 163      -9.576  13.250 -19.717  1.00 81.42           H
ATOM   2369  CB  LEU A 163     -11.432  13.272 -20.752  1.00 81.42           C
ATOM   2370 1HB  LEU A 163     -10.999  13.690 -21.660  1.00 81.42           H
ATOM   2371 2HB  LEU A 163     -12.190  12.553 -21.062  1.00 81.42           H
ATOM   2372  CG  LEU A 163     -12.123  14.399 -19.982  1.00 81.42           C
ATOM   2373  HG  LEU A 163     -12.480  13.997 -19.035  1.00 81.42           H
ATOM   2374  CD1 LEU A 163     -11.137  15.523 -19.654  1.00 81.42           C
ATOM   2375 1HD1 LEU A 163     -10.327  15.127 -19.042  1.00 81.42           H
ATOM   2376 2HD1 LEU A 163     -10.729  15.930 -20.579  1.00 81.42           H
ATOM   2377 3HD1 LEU A 163     -11.655  16.311 -19.107  1.00 81.42           H
ATOM   2378  CD2 LEU A 163     -13.345  14.914 -20.745  1.00 81.42           C
ATOM   2379 1HD2 LEU A 163     -13.034  15.294 -21.717  1.00 81.42           H
ATOM   2380 2HD2 LEU A 163     -14.056  14.099 -20.884  1.00 81.42           H
ATOM   2381 3HD2 LEU A 163     -13.818  15.715 -20.176  1.00 81.42           H
ATOM   2382  HN  LEU A 163     -10.147  11.405 -21.747  1.00 81.42           H
ATOM   2383  N   TYR A 164     -11.549  10.729 -18.933  1.00 74.63           N
ATOM   2384  CA  TYR A 164     -12.091   9.970 -17.819  1.00 74.63           C
ATOM   2385  C   TYR A 164     -10.974   9.466 -16.903  1.00 74.63           C
ATOM   2386  O   TYR A 164     -11.147   9.396 -15.688  1.00 74.63           O
ATOM   2387  HA  TYR A 164     -12.747  10.630 -17.250  1.00 74.63           H
ATOM   2388  CB  TYR A 164     -12.809   8.769 -18.437  1.00 74.63           C
ATOM   2389 1HB  TYR A 164     -12.165   8.324 -19.195  1.00 74.63           H
ATOM   2390 2HB  TYR A 164     -12.963   8.014 -17.666  1.00 74.63           H
ATOM   2391  CG  TYR A 164     -14.159   9.110 -19.072  1.00 74.63           C
ATOM   2392  CD1 TYR A 164     -15.114   9.786 -18.342  1.00 74.63           C
ATOM   2393  HD1 TYR A 164     -14.908  10.077 -17.312  1.00 74.63           H
ATOM   2394  CD2 TYR A 164     -14.420   8.742 -20.377  1.00 74.63           C
ATOM   2395  HD2 TYR A 164     -13.665   8.208 -20.954  1.00 74.63           H
ATOM   2396  CE1 TYR A 164     -16.385  10.107 -18.940  1.00 74.63           C
ATOM   2397  HE1 TYR A 164     -17.148  10.641 -18.373  1.00 74.63           H
ATOM   2398  CE2 TYR A 164     -15.690   9.063 -20.975  1.00 74.63           C
ATOM   2399  HE2 TYR A 164     -15.910   8.778 -22.004  1.00 74.63           H
ATOM   2400  CZ  TYR A 164     -16.610   9.730 -20.227  1.00 74.63           C
ATOM   2401  OH  TYR A 164     -17.809  10.033 -20.791  1.00 74.63           O
ATOM   2402  HH  TYR A 164     -18.381  10.526 -20.136  1.00 74.63           H
ATOM   2403  HN  TYR A 164     -11.763  10.363 -19.838  1.00 74.63           H
ATOM   2404  N   SER A 165      -9.853   9.127 -17.523  1.00 85.68           N
ATOM   2405  CA  SER A 165      -8.715   8.610 -16.781  1.00 85.68           C
ATOM   2406  C   SER A 165      -8.209   9.666 -15.796  1.00 85.68           C
ATOM   2407  O   SER A 165      -7.783   9.335 -14.690  1.00 85.68           O
ATOM   2408  HA  SER A 165      -9.092   7.738 -16.247  1.00 85.68           H
ATOM   2409  CB  SER A 165      -7.590   8.183 -17.726  1.00 85.68           C
ATOM   2410 1HB  SER A 165      -6.866   7.581 -17.177  1.00 85.68           H
ATOM   2411 2HB  SER A 165      -7.999   7.550 -18.514  1.00 85.68           H
ATOM   2412  OG  SER A 165      -6.930   9.302 -18.311  1.00 85.68           O
ATOM   2413  HG  SER A 165      -7.596  10.014 -18.532  1.00 85.68           H
ATOM   2414  HN  SER A 165      -9.715   9.201 -18.510  1.00 85.68           H
ATOM   2415  N   LYS A 166      -8.272  10.915 -16.233  1.00 82.99           N
ATOM   2416  CA  LYS A 166      -7.858  12.024 -15.390  1.00 82.99           C
ATOM   2417  C   LYS A 166      -8.821  12.147 -14.207  1.00 82.99           C
ATOM   2418  O   LYS A 166      -8.390  12.269 -13.062  1.00 82.99           O
ATOM   2419  HA  LYS A 166      -6.866  11.790 -15.005  1.00 82.99           H
ATOM   2420  CB  LYS A 166      -7.732  13.306 -16.216  1.00 82.99           C
ATOM   2421 1HB  LYS A 166      -8.641  13.460 -16.798  1.00 82.99           H
ATOM   2422 2HB  LYS A 166      -7.632  14.163 -15.550  1.00 82.99           H
ATOM   2423  CG  LYS A 166      -6.525  13.238 -17.154  1.00 82.99           C
ATOM   2424 1HG  LYS A 166      -5.619  13.063 -16.574  1.00 82.99           H
ATOM   2425 2HG  LYS A 166      -6.636  12.394 -17.834  1.00 82.99           H
ATOM   2426  CD  LYS A 166      -6.381  14.532 -17.957  1.00 82.99           C
ATOM   2427 1HD  LYS A 166      -7.274  14.689 -18.563  1.00 82.99           H
ATOM   2428 2HD  LYS A 166      -6.304  15.380 -17.277  1.00 82.99           H
ATOM   2429  CE  LYS A 166      -5.147  14.482 -18.861  1.00 82.99           C
ATOM   2430 1HE  LYS A 166      -4.263  14.254 -18.266  1.00 82.99           H
ATOM   2431 2HE  LYS A 166      -5.256  13.679 -19.591  1.00 82.99           H
ATOM   2432  NZ  LYS A 166      -4.964  15.774 -19.560  1.00 82.99           N
ATOM   2433 1HZ  LYS A 166      -4.149  15.720 -20.161  1.00 82.99           H
ATOM   2434 2HZ  LYS A 166      -5.785  15.974 -20.120  1.00 82.99           H
ATOM   2435 3HZ  LYS A 166      -4.832  16.512 -18.877  1.00 82.99           H
ATOM   2436  HN  LYS A 166      -8.597  11.174 -17.143  1.00 82.99           H
ATOM   2437  N   MET A 167     -10.106  12.110 -14.525  1.00 84.43           N
ATOM   2438  CA  MET A 167     -11.133  12.256 -13.508  1.00 84.43           C
ATOM   2439  C   MET A 167     -11.035  11.142 -12.465  1.00 84.43           C
ATOM   2440  O   MET A 167     -11.110  11.401 -11.265  1.00 84.43           O
ATOM   2441  HA  MET A 167     -10.945  13.221 -13.038  1.00 84.43           H
ATOM   2442  CB  MET A 167     -12.514  12.219 -14.167  1.00 84.43           C
ATOM   2443 1HB  MET A 167     -12.611  11.311 -14.763  1.00 84.43           H
ATOM   2444 2HB  MET A 167     -13.286  12.180 -13.399  1.00 84.43           H
ATOM   2445  CG  MET A 167     -12.731  13.445 -15.056  1.00 84.43           C
ATOM   2446 1HG  MET A 167     -12.638  14.355 -14.463  1.00 84.43           H
ATOM   2447 2HG  MET A 167     -11.961  13.487 -15.826  1.00 84.43           H
ATOM   2448  SD  MET A 167     -14.346  13.373 -15.811  1.00 84.43           S
ATOM   2449  CE  MET A 167     -15.368  13.740 -14.395  1.00 84.43           C
ATOM   2450 1HE  MET A 167     -15.206  12.987 -13.624  1.00 84.43           H
ATOM   2451 2HE  MET A 167     -15.106  14.723 -14.003  1.00 84.43           H
ATOM   2452 3HE  MET A 167     -16.417  13.736 -14.692  1.00 84.43           H
ATOM   2453  HN  MET A 167     -10.449  11.983 -15.456  1.00 84.43           H
ATOM   2454  N   VAL A 168     -10.868   9.924 -12.960  1.00 91.76           N
ATOM   2455  CA  VAL A 168     -10.806   8.763 -12.088  1.00 91.76           C
ATOM   2456  C   VAL A 168      -9.615   8.908 -11.138  1.00 91.76           C
ATOM   2457  O   VAL A 168      -9.728   8.620  -9.948  1.00 91.76           O
ATOM   2458  HA  VAL A 168     -11.724   8.744 -11.501  1.00 91.76           H
ATOM   2459  CB  VAL A 168     -10.752   7.483 -12.925  1.00 91.76           C
ATOM   2460  HB  VAL A 168      -9.940   7.587 -13.644  1.00 91.76           H
ATOM   2461  CG1 VAL A 168     -10.449   6.267 -12.047  1.00 91.76           C
ATOM   2462 1HG1 VAL A 168      -9.486   6.405 -11.555  1.00 91.76           H
ATOM   2463 2HG1 VAL A 168     -11.229   6.160 -11.293  1.00 91.76           H
ATOM   2464 3HG1 VAL A 168     -10.416   5.371 -12.666  1.00 91.76           H
ATOM   2465  CG2 VAL A 168     -12.051   7.284 -13.707  1.00 91.76           C
ATOM   2466 1HG2 VAL A 168     -12.887   7.212 -13.012  1.00 91.76           H
ATOM   2467 2HG2 VAL A 168     -12.207   8.132 -14.375  1.00 91.76           H
ATOM   2468 3HG2 VAL A 168     -11.986   6.367 -14.293  1.00 91.76           H
ATOM   2469  HN  VAL A 168     -10.776   9.725 -13.936  1.00 91.76           H
ATOM   2470  N   CYS A 169      -8.501   9.353 -11.700  1.00 93.01           N
ATOM   2471  CA  CYS A 169      -7.291   9.540 -10.918  1.00 93.01           C
ATOM   2472  C   CYS A 169      -7.592  10.537  -9.797  1.00 93.01           C
ATOM   2473  O   CYS A 169      -7.253  10.297  -8.640  1.00 93.01           O
ATOM   2474  HA  CYS A 169      -7.031   8.564 -10.507  1.00 93.01           H
ATOM   2475  CB  CYS A 169      -6.119   9.996 -11.788  1.00 93.01           C
ATOM   2476 1HB  CYS A 169      -6.429  10.826 -12.423  1.00 93.01           H
ATOM   2477 2HB  CYS A 169      -5.308  10.362 -11.159  1.00 93.01           H
ATOM   2478  SG  CYS A 169      -5.528   8.606 -12.822  1.00 93.01           S
ATOM   2479  HG  CYS A 169      -6.505   8.677 -13.722  1.00 93.01           H
ATOM   2480  HN  CYS A 169      -8.418   9.585 -12.669  1.00 93.01           H
ATOM   2481  N   PHE A 170      -8.226  11.636 -10.181  1.00 92.51           N
ATOM   2482  CA  PHE A 170      -8.552  12.683  -9.228  1.00 92.51           C
ATOM   2483  C   PHE A 170      -9.445  12.147  -8.108  1.00 92.51           C
ATOM   2484  O   PHE A 170      -9.199  12.412  -6.932  1.00 92.51           O
ATOM   2485  HA  PHE A 170      -7.613  13.037  -8.804  1.00 92.51           H
ATOM   2486  CB  PHE A 170      -9.312  13.766  -9.997  1.00 92.51           C
ATOM   2487 1HB  PHE A 170      -8.701  14.098 -10.836  1.00 92.51           H
ATOM   2488 2HB  PHE A 170     -10.220  13.331 -10.416  1.00 92.51           H
ATOM   2489  CG  PHE A 170      -9.691  14.982  -9.148  1.00 92.51           C
ATOM   2490  CD1 PHE A 170     -10.968  15.128  -8.703  1.00 92.51           C
ATOM   2491  HD1 PHE A 170     -11.721  14.380  -8.950  1.00 92.51           H
ATOM   2492  CD2 PHE A 170      -8.752  15.915  -8.840  1.00 92.51           C
ATOM   2493  HD2 PHE A 170      -7.729  15.798  -9.197  1.00 92.51           H
ATOM   2494  CE1 PHE A 170     -11.319  16.256  -7.915  1.00 92.51           C
ATOM   2495  HE1 PHE A 170     -12.342  16.374  -7.558  1.00 92.51           H
ATOM   2496  CE2 PHE A 170      -9.103  17.043  -8.052  1.00 92.51           C
ATOM   2497  HE2 PHE A 170      -8.350  17.792  -7.805  1.00 92.51           H
ATOM   2498  CZ  PHE A 170     -10.380  17.190  -7.607  1.00 92.51           C
ATOM   2499  HZ  PHE A 170     -10.650  18.056  -7.002  1.00 92.51           H
ATOM   2500  HN  PHE A 170      -8.515  11.815 -11.122  1.00 92.51           H
ATOM   2501  N   THR A 171     -10.465  11.403  -8.512  1.00 92.26           N
ATOM   2502  CA  THR A 171     -11.406  10.841  -7.558  1.00 92.26           C
ATOM   2503  C   THR A 171     -10.677   9.943  -6.556  1.00 92.26           C
ATOM   2504  O   THR A 171     -11.005   9.936  -5.371  1.00 92.26           O
ATOM   2505  HA  THR A 171     -11.849  11.659  -6.991  1.00 92.26           H
ATOM   2506  CB  THR A 171     -12.498  10.114  -8.344  1.00 92.26           C
ATOM   2507  HB  THR A 171     -12.102   9.219  -8.824  1.00 92.26           H
ATOM   2508  OG1 THR A 171     -13.012  11.108  -9.226  1.00 92.26           O
ATOM   2509  HG1 THR A 171     -12.528  11.073 -10.100  1.00 92.26           H
ATOM   2510  CG2 THR A 171     -13.696   9.736  -7.470  1.00 92.26           C
ATOM   2511 1HG2 THR A 171     -14.133  10.639  -7.044  1.00 92.26           H
ATOM   2512 2HG2 THR A 171     -13.365   9.078  -6.666  1.00 92.26           H
ATOM   2513 3HG2 THR A 171     -14.441   9.222  -8.077  1.00 92.26           H
ATOM   2514  HN  THR A 171     -10.651  11.183  -9.470  1.00 92.26           H
ATOM   2515  N   ILE A 172      -9.702   9.207  -7.070  1.00 92.87           N
ATOM   2516  CA  ILE A 172      -8.950   8.279  -6.242  1.00 92.87           C
ATOM   2517  C   ILE A 172      -8.196   9.060  -5.164  1.00 92.87           C
ATOM   2518  O   ILE A 172      -8.206   8.679  -3.995  1.00 92.87           O
ATOM   2519  HA  ILE A 172      -9.668   7.621  -5.753  1.00 92.87           H
ATOM   2520  CB  ILE A 172      -8.047   7.400  -7.109  1.00 92.87           C
ATOM   2521  HB  ILE A 172      -7.561   8.034  -7.850  1.00 92.87           H
ATOM   2522  CG1 ILE A 172      -8.867   6.359  -7.875  1.00 92.87           C
ATOM   2523 1HG1 ILE A 172      -9.238   5.603  -7.183  1.00 92.87           H
ATOM   2524 2HG1 ILE A 172      -9.738   6.836  -8.324  1.00 92.87           H
ATOM   2525  CG2 ILE A 172      -6.942   6.755  -6.271  1.00 92.87           C
ATOM   2526 1HG2 ILE A 172      -6.333   7.533  -5.811  1.00 92.87           H
ATOM   2527 2HG2 ILE A 172      -7.389   6.136  -5.493  1.00 92.87           H
ATOM   2528 3HG2 ILE A 172      -6.314   6.135  -6.911  1.00 92.87           H
ATOM   2529  CD1 ILE A 172      -8.025   5.692  -8.964  1.00 92.87           C
ATOM   2530 1HD1 ILE A 172      -7.676   6.448  -9.668  1.00 92.87           H
ATOM   2531 2HD1 ILE A 172      -7.168   5.195  -8.509  1.00 92.87           H
ATOM   2532 3HD1 ILE A 172      -8.632   4.957  -9.493  1.00 92.87           H
ATOM   2533  HN  ILE A 172      -9.425   9.237  -8.030  1.00 92.87           H
ATOM   2534  N   TRP A 173      -7.560  10.139  -5.596  1.00 91.38           N
ATOM   2535  CA  TRP A 173      -6.718  10.919  -4.704  1.00 91.38           C
ATOM   2536  C   TRP A 173      -7.609  11.509  -3.609  1.00 91.38           C
ATOM   2537  O   TRP A 173      -7.250  11.486  -2.432  1.00 91.38           O
ATOM   2538  HA  TRP A 173      -5.984  10.244  -4.264  1.00 91.38           H
ATOM   2539  CB  TRP A 173      -5.938  11.984  -5.478  1.00 91.38           C
ATOM   2540 1HB  TRP A 173      -6.610  12.468  -6.186  1.00 91.38           H
ATOM   2541 2HB  TRP A 173      -5.602  12.751  -4.781  1.00 91.38           H
ATOM   2542  CG  TRP A 173      -4.727  11.439  -6.237  1.00 91.38           C
ATOM   2543  CD1 TRP A 173      -4.565  11.327  -7.562  1.00 91.38           C
ATOM   2544  HD1 TRP A 173      -5.312  11.625  -8.298  1.00 91.38           H
ATOM   2545  CD2 TRP A 173      -3.506  10.933  -5.657  1.00 91.38           C
ATOM   2546  NE1 TRP A 173      -3.335  10.788  -7.878  1.00 91.38           N
ATOM   2547  HE1 TRP A 173      -2.986  10.608  -8.798  1.00 91.38           H
ATOM   2548  CE2 TRP A 173      -2.670  10.540  -6.683  1.00 91.38           C
ATOM   2549  CE3 TRP A 173      -3.120  10.810  -4.311  1.00 91.38           C
ATOM   2550  HE3 TRP A 173      -3.761  11.112  -3.483  1.00 91.38           H
ATOM   2551  CZ2 TRP A 173      -1.396  10.000  -6.470  1.00 91.38           C
ATOM   2552  HZ2 TRP A 173      -0.755   9.697  -7.298  1.00 91.38           H
ATOM   2553  CZ3 TRP A 173      -1.844  10.268  -4.115  1.00 91.38           C
ATOM   2554  HZ3 TRP A 173      -1.496  10.151  -3.089  1.00 91.38           H
ATOM   2555  CH2 TRP A 173      -0.991   9.868  -5.137  1.00 91.38           C
ATOM   2556  HH2 TRP A 173      -0.011   9.454  -4.901  1.00 91.38           H
ATOM   2557  HN  TRP A 173      -7.613  10.482  -6.534  1.00 91.38           H
ATOM   2558  N   VAL A 174      -8.754  12.023  -4.034  1.00 94.89           N
ATOM   2559  CA  VAL A 174      -9.686  12.642  -3.107  1.00 94.89           C
ATOM   2560  C   VAL A 174     -10.152  11.602  -2.087  1.00 94.89           C
ATOM   2561  O   VAL A 174     -10.208  11.882  -0.891  1.00 94.89           O
ATOM   2562  HA  VAL A 174      -9.151  13.434  -2.582  1.00 94.89           H
ATOM   2563  CB  VAL A 174     -10.842  13.283  -3.878  1.00 94.89           C
ATOM   2564  HB  VAL A 174     -11.272  12.523  -4.530  1.00 94.89           H
ATOM   2565  CG1 VAL A 174     -11.939  13.759  -2.924  1.00 94.89           C
ATOM   2566 1HG1 VAL A 174     -12.324  12.910  -2.360  1.00 94.89           H
ATOM   2567 2HG1 VAL A 174     -11.527  14.497  -2.236  1.00 94.89           H
ATOM   2568 3HG1 VAL A 174     -12.749  14.211  -3.498  1.00 94.89           H
ATOM   2569  CG2 VAL A 174     -10.344  14.431  -4.759  1.00 94.89           C
ATOM   2570 1HG2 VAL A 174      -9.877  15.192  -4.134  1.00 94.89           H
ATOM   2571 2HG2 VAL A 174      -9.615  14.051  -5.474  1.00 94.89           H
ATOM   2572 3HG2 VAL A 174     -11.186  14.869  -5.295  1.00 94.89           H
ATOM   2573  HN  VAL A 174      -9.047  12.021  -4.990  1.00 94.89           H
ATOM   2574  N   LEU A 175     -10.473  10.422  -2.598  1.00 89.41           N
ATOM   2575  CA  LEU A 175     -11.003   9.362  -1.756  1.00 89.41           C
ATOM   2576  C   LEU A 175      -9.944   8.955  -0.729  1.00 89.41           C
ATOM   2577  O   LEU A 175     -10.247   8.807   0.454  1.00 89.41           O
ATOM   2578  HA  LEU A 175     -11.863   9.767  -1.224  1.00 89.41           H
ATOM   2579  CB  LEU A 175     -11.506   8.199  -2.614  1.00 89.41           C
ATOM   2580 1HB  LEU A 175     -12.251   8.584  -3.311  1.00 89.41           H
ATOM   2581 2HB  LEU A 175     -10.674   7.826  -3.210  1.00 89.41           H
ATOM   2582  CG  LEU A 175     -12.120   7.022  -1.853  1.00 89.41           C
ATOM   2583  HG  LEU A 175     -11.390   6.667  -1.126  1.00 89.41           H
ATOM   2584  CD1 LEU A 175     -13.360   7.461  -1.072  1.00 89.41           C
ATOM   2585 1HD1 LEU A 175     -13.083   8.234  -0.355  1.00 89.41           H
ATOM   2586 2HD1 LEU A 175     -14.104   7.856  -1.763  1.00 89.41           H
ATOM   2587 3HD1 LEU A 175     -13.777   6.605  -0.540  1.00 89.41           H
ATOM   2588  CD2 LEU A 175     -12.420   5.856  -2.797  1.00 89.41           C
ATOM   2589 1HD2 LEU A 175     -13.123   6.181  -3.564  1.00 89.41           H
ATOM   2590 2HD2 LEU A 175     -11.496   5.523  -3.269  1.00 89.41           H
ATOM   2591 3HD2 LEU A 175     -12.856   5.033  -2.231  1.00 89.41           H
ATOM   2592  HN  LEU A 175     -10.378  10.186  -3.565  1.00 89.41           H
ATOM   2593  N   ALA A 176      -8.724   8.787  -1.219  1.00 94.50           N
ATOM   2594  CA  ALA A 176      -7.635   8.328  -0.373  1.00 94.50           C
ATOM   2595  C   ALA A 176      -7.374   9.364   0.722  1.00 94.50           C
ATOM   2596  O   ALA A 176      -7.057   9.007   1.855  1.00 94.50           O
ATOM   2597  HA  ALA A 176      -7.947   7.392   0.090  1.00 94.50           H
ATOM   2598  CB  ALA A 176      -6.398   8.064  -1.233  1.00 94.50           C
ATOM   2599 1HB  ALA A 176      -6.627   7.300  -1.976  1.00 94.50           H
ATOM   2600 2HB  ALA A 176      -6.103   8.984  -1.738  1.00 94.50           H
ATOM   2601 3HB  ALA A 176      -5.581   7.720  -0.599  1.00 94.50           H
ATOM   2602  HN  ALA A 176      -8.476   8.958  -2.172  1.00 94.50           H
ATOM   2603  N   ALA A 177      -7.518  10.626   0.345  1.00 94.33           N
ATOM   2604  CA  ALA A 177      -7.278  11.717   1.274  1.00 94.33           C
ATOM   2605  C   ALA A 177      -8.303  11.650   2.408  1.00 94.33           C
ATOM   2606  O   ALA A 177      -7.960  11.848   3.572  1.00 94.33           O
ATOM   2607  HA  ALA A 177      -6.279  11.584   1.691  1.00 94.33           H
ATOM   2608  CB  ALA A 177      -7.325  13.048   0.522  1.00 94.33           C
ATOM   2609 1HB  ALA A 177      -6.559  13.056  -0.252  1.00 94.33           H
ATOM   2610 2HB  ALA A 177      -8.306  13.172   0.063  1.00 94.33           H
ATOM   2611 3HB  ALA A 177      -7.145  13.866   1.220  1.00 94.33           H
ATOM   2612  HN  ALA A 177      -7.793  10.907  -0.575  1.00 94.33           H
ATOM   2613  N   ALA A 178      -9.542  11.372   2.027  1.00 94.63           N
ATOM   2614  CA  ALA A 178     -10.626  11.310   2.993  1.00 94.63           C
ATOM   2615  C   ALA A 178     -10.400  10.123   3.931  1.00 94.63           C
ATOM   2616  O   ALA A 178     -10.716  10.197   5.117  1.00 94.63           O
ATOM   2617  HA  ALA A 178     -10.604  12.232   3.574  1.00 94.63           H
ATOM   2618  CB  ALA A 178     -11.963  11.224   2.254  1.00 94.63           C
ATOM   2619 1HB  ALA A 178     -12.087  12.105   1.624  1.00 94.63           H
ATOM   2620 2HB  ALA A 178     -11.978  10.328   1.634  1.00 94.63           H
ATOM   2621 3HB  ALA A 178     -12.776  11.178   2.979  1.00 94.63           H
ATOM   2622  HN  ALA A 178      -9.808  11.190   1.080  1.00 94.63           H
ATOM   2623  N   LEU A 179      -9.855   9.057   3.364  1.00 91.41           N
ATOM   2624  CA  LEU A 179      -9.718   7.809   4.095  1.00 91.41           C
ATOM   2625  C   LEU A 179      -8.558   7.929   5.086  1.00 91.41           C
ATOM   2626  O   LEU A 179      -8.375   7.063   5.940  1.00 91.41           O
ATOM   2627  HA  LEU A 179     -10.638   7.657   4.658  1.00 91.41           H
ATOM   2628  CB  LEU A 179      -9.580   6.633   3.126  1.00 91.41           C
ATOM   2629 1HB  LEU A 179      -8.792   6.868   2.410  1.00 91.41           H
ATOM   2630 2HB  LEU A 179      -9.248   5.760   3.690  1.00 91.41           H
ATOM   2631  CG  LEU A 179     -10.841   6.253   2.348  1.00 91.41           C
ATOM   2632  HG  LEU A 179     -11.221   7.149   1.857  1.00 91.41           H
ATOM   2633  CD1 LEU A 179     -10.523   5.236   1.251  1.00 91.41           C
ATOM   2634 1HD1 LEU A 179      -9.800   5.664   0.557  1.00 91.41           H
ATOM   2635 2HD1 LEU A 179     -10.106   4.335   1.700  1.00 91.41           H
ATOM   2636 3HD1 LEU A 179     -11.437   4.983   0.713  1.00 91.41           H
ATOM   2637  CD2 LEU A 179     -11.938   5.755   3.291  1.00 91.41           C
ATOM   2638 1HD2 LEU A 179     -11.583   4.877   3.830  1.00 91.41           H
ATOM   2639 2HD2 LEU A 179     -12.190   6.541   4.003  1.00 91.41           H
ATOM   2640 3HD2 LEU A 179     -12.823   5.492   2.712  1.00 91.41           H
ATOM   2641  HN  LEU A 179      -9.513   9.037   2.425  1.00 91.41           H
ATOM   2642  N   CYS A 180      -7.805   9.009   4.938  1.00 90.29           N
ATOM   2643  CA  CYS A 180      -6.649   9.237   5.789  1.00 90.29           C
ATOM   2644  C   CYS A 180      -7.043  10.238   6.876  1.00 90.29           C
ATOM   2645  O   CYS A 180      -6.202  10.668   7.664  1.00 90.29           O
ATOM   2646  HA  CYS A 180      -6.387   8.273   6.226  1.00 90.29           H
ATOM   2647  CB  CYS A 180      -5.439   9.716   4.983  1.00 90.29           C
ATOM   2648 1HB  CYS A 180      -4.524   9.543   5.549  1.00 90.29           H
ATOM   2649 2HB  CYS A 180      -5.357   9.142   4.060  1.00 90.29           H
ATOM   2650  SG  CYS A 180      -5.609  11.497   4.599  1.00 90.29           S
ATOM   2651  HG  CYS A 180      -4.367  11.662   4.153  1.00 90.29           H
ATOM   2652  HN  CYS A 180      -7.973   9.718   4.254  1.00 90.29           H
ATOM   2653  N   ILE A 181      -8.323  10.580   6.885  1.00 90.18           N
ATOM   2654  CA  ILE A 181      -8.839  11.523   7.863  1.00 90.18           C
ATOM   2655  C   ILE A 181      -8.536  11.008   9.271  1.00 90.18           C
ATOM   2656  O   ILE A 181      -8.050  11.755  10.119  1.00 90.18           O
ATOM   2657  HA  ILE A 181      -8.310  12.465   7.719  1.00 90.18           H
ATOM   2658  CB  ILE A 181     -10.324  11.795   7.614  1.00 90.18           C
ATOM   2659  HB  ILE A 181     -10.821  10.841   7.438  1.00 90.18           H
ATOM   2660  CG1 ILE A 181     -10.522  12.645   6.357  1.00 90.18           C
ATOM   2661 1HG1 ILE A 181     -10.114  13.643   6.521  1.00 90.18           H
ATOM   2662 2HG1 ILE A 181      -9.970  12.207   5.526  1.00 90.18           H
ATOM   2663  CG2 ILE A 181     -10.980  12.427   8.843  1.00 90.18           C
ATOM   2664 1HG2 ILE A 181     -10.886  11.750   9.693  1.00 90.18           H
ATOM   2665 2HG2 ILE A 181     -10.486  13.370   9.074  1.00 90.18           H
ATOM   2666 3HG2 ILE A 181     -12.035  12.609   8.639  1.00 90.18           H
ATOM   2667  CD1 ILE A 181     -12.005  12.749   5.994  1.00 90.18           C
ATOM   2668 1HD1 ILE A 181     -12.404  11.752   5.807  1.00 90.18           H
ATOM   2669 2HD1 ILE A 181     -12.550  13.210   6.818  1.00 90.18           H
ATOM   2670 3HD1 ILE A 181     -12.118  13.359   5.097  1.00 90.18           H
ATOM   2671  HN  ILE A 181      -9.001  10.226   6.241  1.00 90.18           H
ATOM   2672  N   PRO A 182      -8.817   9.726   9.546  1.00 91.60           N
ATOM   2673  CA  PRO A 182      -8.594   9.175  10.885  1.00 91.60           C
ATOM   2674  C   PRO A 182      -7.178   9.420  11.381  1.00 91.60           C
ATOM   2675  O   PRO A 182      -6.977   9.796  12.535  1.00 91.60           O
ATOM   2676  HA  PRO A 182      -9.239   9.675  11.608  1.00 91.60           H
ATOM   2677  CB  PRO A 182      -8.886   7.683  10.716  1.00 91.60           C
ATOM   2678 1HB  PRO A 182      -7.983   7.122  10.478  1.00 91.60           H
ATOM   2679 2HB  PRO A 182      -9.299   7.250  11.627  1.00 91.60           H
ATOM   2680  CG  PRO A 182      -9.890   7.647   9.570  1.00 91.60           C
ATOM   2681 1HG  PRO A 182      -9.931   6.666   9.098  1.00 91.60           H
ATOM   2682 2HG  PRO A 182     -10.902   7.866   9.911  1.00 91.60           H
ATOM   2683  CD  PRO A 182      -9.363   8.714   8.624  1.00 91.60           C
ATOM   2684 1HD  PRO A 182      -8.594   8.321   7.959  1.00 91.60           H
ATOM   2685 2HD  PRO A 182     -10.152   9.118   7.989  1.00 91.60           H
ATOM   2686  N   GLU A 183      -6.225   9.198  10.487  1.00 87.83           N
ATOM   2687  CA  GLU A 183      -4.822   9.330  10.840  1.00 87.83           C
ATOM   2688  C   GLU A 183      -4.511  10.772  11.249  1.00 87.83           C
ATOM   2689  O   GLU A 183      -3.724  11.005  12.165  1.00 87.83           O
ATOM   2690  HA  GLU A 183      -4.674   8.665  11.690  1.00 87.83           H
ATOM   2691  CB  GLU A 183      -3.922   8.881   9.688  1.00 87.83           C
ATOM   2692 1HB  GLU A 183      -4.347   9.210   8.740  1.00 87.83           H
ATOM   2693 2HB  GLU A 183      -2.907   9.242   9.852  1.00 87.83           H
ATOM   2694  CG  GLU A 183      -3.832   7.355   9.625  1.00 87.83           C
ATOM   2695 1HG  GLU A 183      -3.021   7.062   8.959  1.00 87.83           H
ATOM   2696 2HG  GLU A 183      -3.592   6.960  10.612  1.00 87.83           H
ATOM   2697  CD  GLU A 183      -5.148   6.748   9.133  1.00 87.83           C
ATOM   2698  OE1 GLU A 183      -5.277   5.509   9.241  1.00 87.83           O
ATOM   2699  OE2 GLU A 183      -5.995   7.537   8.661  1.00 87.83           O
ATOM   2700  HN  GLU A 183      -6.399   8.933   9.538  1.00 87.83           H
ATOM   2701  N   ILE A 184      -5.145  11.701  10.550  1.00 89.47           N
ATOM   2702  CA  ILE A 184      -4.910  13.114  10.796  1.00 89.47           C
ATOM   2703  C   ILE A 184      -5.319  13.452  12.231  1.00 89.47           C
ATOM   2704  O   ILE A 184      -4.632  14.211  12.913  1.00 89.47           O
ATOM   2705  HA  ILE A 184      -3.840  13.290  10.691  1.00 89.47           H
ATOM   2706  CB  ILE A 184      -5.615  13.967   9.739  1.00 89.47           C
ATOM   2707  HB  ILE A 184      -6.665  13.677   9.711  1.00 89.47           H
ATOM   2708  CG1 ILE A 184      -5.036  13.704   8.347  1.00 89.47           C
ATOM   2709 1HG1 ILE A 184      -4.012  14.074   8.300  1.00 89.47           H
ATOM   2710 2HG1 ILE A 184      -4.996  12.630   8.163  1.00 89.47           H
ATOM   2711  CG2 ILE A 184      -5.566  15.450  10.110  1.00 89.47           C
ATOM   2712 1HG2 ILE A 184      -6.061  15.602  11.069  1.00 89.47           H
ATOM   2713 2HG2 ILE A 184      -4.527  15.772  10.183  1.00 89.47           H
ATOM   2714 3HG2 ILE A 184      -6.074  16.034   9.342  1.00 89.47           H
ATOM   2715  CD1 ILE A 184      -5.881  14.381   7.266  1.00 89.47           C
ATOM   2716 1HD1 ILE A 184      -6.898  13.990   7.301  1.00 89.47           H
ATOM   2717 2HD1 ILE A 184      -5.899  15.457   7.440  1.00 89.47           H
ATOM   2718 3HD1 ILE A 184      -5.447  14.178   6.287  1.00 89.47           H
ATOM   2719  HN  ILE A 184      -5.808  11.503   9.827  1.00 89.47           H
ATOM   2720  N   LEU A 185      -6.435  12.871  12.647  1.00 89.79           N
ATOM   2721  CA  LEU A 185      -7.067  13.271  13.893  1.00 89.79           C
ATOM   2722  C   LEU A 185      -6.300  12.661  15.068  1.00 89.79           C
ATOM   2723  O   LEU A 185      -5.942  13.363  16.012  1.00 89.79           O
ATOM   2724  HA  LEU A 185      -6.997  14.356  13.961  1.00 89.79           H
ATOM   2725  CB  LEU A 185      -8.554  12.913  13.878  1.00 89.79           C
ATOM   2726 1HB  LEU A 185      -8.650  11.852  13.649  1.00 89.79           H
ATOM   2727 2HB  LEU A 185      -8.953  13.060  14.882  1.00 89.79           H
ATOM   2728  CG  LEU A 185      -9.423  13.699  12.894  1.00 89.79           C
ATOM   2729  HG  LEU A 185      -9.036  13.534  11.889  1.00 89.79           H
ATOM   2730  CD1 LEU A 185     -10.867  13.191  12.911  1.00 89.79           C
ATOM   2731 1HD1 LEU A 185     -10.885  12.138  12.630  1.00 89.79           H
ATOM   2732 2HD1 LEU A 185     -11.281  13.307  13.912  1.00 89.79           H
ATOM   2733 3HD1 LEU A 185     -11.462  13.767  12.202  1.00 89.79           H
ATOM   2734  CD2 LEU A 185      -9.341  15.202  13.169  1.00 89.79           C
ATOM   2735 1HD2 LEU A 185      -9.688  15.405  14.182  1.00 89.79           H
ATOM   2736 2HD2 LEU A 185      -8.308  15.534  13.065  1.00 89.79           H
ATOM   2737 3HD2 LEU A 185      -9.968  15.736  12.455  1.00 89.79           H
ATOM   2738  HN  LEU A 185      -6.905  12.142  12.150  1.00 89.79           H
ATOM   2739  N   TYR A 186      -6.069  11.360  14.971  1.00 90.49           N
ATOM   2740  CA  TYR A 186      -5.763  10.564  16.148  1.00 90.49           C
ATOM   2741  C   TYR A 186      -4.277  10.204  16.195  1.00 90.49           C
ATOM   2742  O   TYR A 186      -3.825   9.541  17.127  1.00 90.49           O
ATOM   2743  HA  TYR A 186      -6.014  11.156  17.028  1.00 90.49           H
ATOM   2744  CB  TYR A 186      -6.584   9.280  16.014  1.00 90.49           C
ATOM   2745 1HB  TYR A 186      -6.229   8.723  15.146  1.00 90.49           H
ATOM   2746 2HB  TYR A 186      -6.406   8.654  16.889  1.00 90.49           H
ATOM   2747  CG  TYR A 186      -8.089   9.515  15.871  1.00 90.49           C
ATOM   2748  CD1 TYR A 186      -8.742  10.358  16.746  1.00 90.49           C
ATOM   2749  HD1 TYR A 186      -8.185  10.857  17.540  1.00 90.49           H
ATOM   2750  CD2 TYR A 186      -8.793   8.883  14.867  1.00 90.49           C
ATOM   2751  HD2 TYR A 186      -8.278   8.216  14.175  1.00 90.49           H
ATOM   2752  CE1 TYR A 186     -10.158  10.579  16.612  1.00 90.49           C
ATOM   2753  HE1 TYR A 186     -10.686  11.243  17.297  1.00 90.49           H
ATOM   2754  CE2 TYR A 186     -10.210   9.104  14.732  1.00 90.49           C
ATOM   2755  HE2 TYR A 186     -10.778   8.611  13.943  1.00 90.49           H
ATOM   2756  CZ  TYR A 186     -10.822   9.941  15.611  1.00 90.49           C
ATOM   2757  OH  TYR A 186     -12.160  10.150  15.484  1.00 90.49           O
ATOM   2758  HH  TYR A 186     -12.521   9.606  14.726  1.00 90.49           H
ATOM   2759  HN  TYR A 186      -6.090  10.850  14.111  1.00 90.49           H
ATOM   2760  N   SER A 187      -3.559  10.656  15.178  1.00 90.74           N
ATOM   2761  CA  SER A 187      -2.110  10.549  15.178  1.00 90.74           C
ATOM   2762  C   SER A 187      -1.514  11.517  16.203  1.00 90.74           C
ATOM   2763  O   SER A 187      -1.748  12.722  16.133  1.00 90.74           O
ATOM   2764  HA  SER A 187      -1.897   9.517  15.458  1.00 90.74           H
ATOM   2765  CB  SER A 187      -1.536  10.829  13.788  1.00 90.74           C
ATOM   2766 1HB  SER A 187      -1.838  11.826  13.465  1.00 90.74           H
ATOM   2767 2HB  SER A 187      -0.447  10.827  13.838  1.00 90.74           H
ATOM   2768  OG  SER A 187      -1.969   9.869  12.828  1.00 90.74           O
ATOM   2769  HG  SER A 187      -2.451  10.326  12.081  1.00 90.74           H
ATOM   2770  HN  SER A 187      -3.950  11.089  14.365  1.00 90.74           H
ATOM   2771  N   GLN A 188      -0.756  10.952  17.131  1.00 84.46           N
ATOM   2772  CA  GLN A 188      -0.014  11.759  18.085  1.00 84.46           C
ATOM   2773  C   GLN A 188       1.241  11.016  18.547  1.00 84.46           C
ATOM   2774  O   GLN A 188       1.409   9.833  18.254  1.00 84.46           O
ATOM   2775  HA  GLN A 188       0.269  12.661  17.542  1.00 84.46           H
ATOM   2776  CB  GLN A 188      -0.892  12.146  19.276  1.00 84.46           C
ATOM   2777 1HB  GLN A 188      -0.346  12.827  19.929  1.00 84.46           H
ATOM   2778 2HB  GLN A 188      -1.774  12.681  18.924  1.00 84.46           H
ATOM   2779  CG  GLN A 188      -1.321  10.908  20.066  1.00 84.46           C
ATOM   2780 1HG  GLN A 188      -1.790  10.188  19.395  1.00 84.46           H
ATOM   2781 2HG  GLN A 188      -0.443  10.422  20.492  1.00 84.46           H
ATOM   2782  CD  GLN A 188      -2.296  11.281  21.184  1.00 84.46           C
ATOM   2783  OE1 GLN A 188      -2.928  12.324  21.169  1.00 84.46           O
ATOM   2784  NE2 GLN A 188      -2.382  10.373  22.152  1.00 84.46           N
ATOM   2785 1HE2 GLN A 188      -1.836   9.537  22.104  1.00 84.46           H
ATOM   2786 2HE2 GLN A 188      -2.994  10.526  22.928  1.00 84.46           H
ATOM   2787  HN  GLN A 188      -0.644   9.964  17.238  1.00 84.46           H
ATOM   2788  N   ILE A 189       2.090  11.741  19.261  1.00 88.22           N
ATOM   2789  CA  ILE A 189       3.256  11.133  19.880  1.00 88.22           C
ATOM   2790  C   ILE A 189       2.869  10.580  21.253  1.00 88.22           C
ATOM   2791  O   ILE A 189       2.280  11.288  22.068  1.00 88.22           O
ATOM   2792  HA  ILE A 189       3.566  10.302  19.247  1.00 88.22           H
ATOM   2793  CB  ILE A 189       4.418  12.127  19.923  1.00 88.22           C
ATOM   2794  HB  ILE A 189       4.089  13.015  20.463  1.00 88.22           H
ATOM   2795  CG1 ILE A 189       4.809  12.575  18.513  1.00 88.22           C
ATOM   2796 1HG1 ILE A 189       5.191  11.724  17.950  1.00 88.22           H
ATOM   2797 2HG1 ILE A 189       3.927  12.937  17.985  1.00 88.22           H
ATOM   2798  CG2 ILE A 189       5.608  11.546  20.690  1.00 88.22           C
ATOM   2799 1HG2 ILE A 189       5.305  11.318  21.712  1.00 88.22           H
ATOM   2800 2HG2 ILE A 189       5.946  10.634  20.200  1.00 88.22           H
ATOM   2801 3HG2 ILE A 189       6.420  12.273  20.706  1.00 88.22           H
ATOM   2802  CD1 ILE A 189       5.869  13.678  18.563  1.00 88.22           C
ATOM   2803 1HD1 ILE A 189       5.474  14.537  19.106  1.00 88.22           H
ATOM   2804 2HD1 ILE A 189       6.758  13.305  19.070  1.00 88.22           H
ATOM   2805 3HD1 ILE A 189       6.128  13.978  17.547  1.00 88.22           H
ATOM   2806  HN  ILE A 189       1.991  12.723  19.419  1.00 88.22           H
ATOM   2807  N   LYS A 190       3.215   9.318  21.466  1.00 83.76           N
ATOM   2808  CA  LYS A 190       3.016   8.697  22.764  1.00 83.76           C
ATOM   2809  C   LYS A 190       4.376   8.350  23.373  1.00 83.76           C
ATOM   2810  O   LYS A 190       5.223   7.754  22.710  1.00 83.76           O
ATOM   2811  HA  LYS A 190       2.527   9.430  23.405  1.00 83.76           H
ATOM   2812  CB  LYS A 190       2.072   7.498  22.644  1.00 83.76           C
ATOM   2813 1HB  LYS A 190       1.151   7.803  22.147  1.00 83.76           H
ATOM   2814 2HB  LYS A 190       2.530   6.730  22.021  1.00 83.76           H
ATOM   2815  CG  LYS A 190       1.746   6.917  24.022  1.00 83.76           C
ATOM   2816 1HG  LYS A 190       2.668   6.626  24.524  1.00 83.76           H
ATOM   2817 2HG  LYS A 190       1.274   7.681  24.640  1.00 83.76           H
ATOM   2818  CD  LYS A 190       0.819   5.706  23.901  1.00 83.76           C
ATOM   2819 1HD  LYS A 190      -0.131   6.013  23.464  1.00 83.76           H
ATOM   2820 2HD  LYS A 190       1.259   4.973  23.224  1.00 83.76           H
ATOM   2821  CE  LYS A 190       0.575   5.064  25.268  1.00 83.76           C
ATOM   2822 1HE  LYS A 190       1.515   4.989  25.814  1.00 83.76           H
ATOM   2823 2HE  LYS A 190      -0.088   5.695  25.859  1.00 83.76           H
ATOM   2824  NZ  LYS A 190      -0.022   3.719  25.110  1.00 83.76           N
ATOM   2825 1HZ  LYS A 190      -0.113   3.280  26.019  1.00 83.76           H
ATOM   2826 2HZ  LYS A 190      -0.938   3.804  24.682  1.00 83.76           H
ATOM   2827 3HZ  LYS A 190       0.575   3.151  24.519  1.00 83.76           H
ATOM   2828  HN  LYS A 190       3.624   8.726  20.772  1.00 83.76           H
ATOM   2829  N   GLU A 191       4.542   8.738  24.629  1.00 75.64           N
ATOM   2830  CA  GLU A 191       5.722   8.351  25.382  1.00 75.64           C
ATOM   2831  C   GLU A 191       5.431   7.105  26.222  1.00 75.64           C
ATOM   2832  O   GLU A 191       4.493   7.094  27.017  1.00 75.64           O
ATOM   2833  HA  GLU A 191       6.481   8.123  24.633  1.00 75.64           H
ATOM   2834  CB  GLU A 191       6.215   9.502  26.261  1.00 75.64           C
ATOM   2835 1HB  GLU A 191       5.368   9.965  26.768  1.00 75.64           H
ATOM   2836 2HB  GLU A 191       6.982   9.140  26.945  1.00 75.64           H
ATOM   2837  CG  GLU A 191       6.873  10.594  25.415  1.00 75.64           C
ATOM   2838 1HG  GLU A 191       7.636  10.153  24.775  1.00 75.64           H
ATOM   2839 2HG  GLU A 191       6.130  11.049  24.760  1.00 75.64           H
ATOM   2840  CD  GLU A 191       7.503  11.669  26.303  1.00 75.64           C
ATOM   2841  OE1 GLU A 191       8.087  12.612  25.725  1.00 75.64           O
ATOM   2842  OE2 GLU A 191       7.388  11.524  27.539  1.00 75.64           O
ATOM   2843  HN  GLU A 191       3.889   9.306  25.129  1.00 75.64           H
ATOM   2844  N   GLU A 192       6.253   6.086  26.016  1.00 71.38           N
ATOM   2845  CA  GLU A 192       6.100   4.842  26.751  1.00 71.38           C
ATOM   2846  C   GLU A 192       7.471   4.251  27.084  1.00 71.38           C
ATOM   2847  O   GLU A 192       8.318   4.103  26.204  1.00 71.38           O
ATOM   2848  HA  GLU A 192       5.580   5.111  27.670  1.00 71.38           H
ATOM   2849  CB  GLU A 192       5.248   3.843  25.966  1.00 71.38           C
ATOM   2850 1HB  GLU A 192       4.260   4.265  25.785  1.00 71.38           H
ATOM   2851 2HB  GLU A 192       5.768   3.555  25.052  1.00 71.38           H
ATOM   2852  CG  GLU A 192       5.037   2.555  26.766  1.00 71.38           C
ATOM   2853 1HG  GLU A 192       5.781   1.815  26.471  1.00 71.38           H
ATOM   2854 2HG  GLU A 192       5.187   2.753  27.827  1.00 71.38           H
ATOM   2855  CD  GLU A 192       3.632   1.993  26.539  1.00 71.38           C
ATOM   2856  OE1 GLU A 192       3.176   1.234  27.421  1.00 71.38           O
ATOM   2857  OE2 GLU A 192       3.046   2.336  25.490  1.00 71.38           O
ATOM   2858  HN  GLU A 192       7.010   6.101  25.363  1.00 71.38           H
ATOM   2859  N   SER A 193       7.648   3.929  28.357  1.00 72.36           N
ATOM   2860  CA  SER A 193       8.889   3.324  28.811  1.00 72.36           C
ATOM   2861  C   SER A 193      10.072   4.224  28.450  1.00 72.36           C
ATOM   2862  O   SER A 193      11.175   3.737  28.206  1.00 72.36           O
ATOM   2863  HA  SER A 193       8.789   3.239  29.893  1.00 72.36           H
ATOM   2864  CB  SER A 193       9.076   1.932  28.205  1.00 72.36           C
ATOM   2865 1HB  SER A 193       9.258   2.024  27.134  1.00 72.36           H
ATOM   2866 2HB  SER A 193       9.960   1.464  28.639  1.00 72.36           H
ATOM   2867  OG  SER A 193       7.942   1.097  28.424  1.00 72.36           O
ATOM   2868  HG  SER A 193       8.046   0.240  27.919  1.00 72.36           H
ATOM   2869  HN  SER A 193       6.963   4.075  29.071  1.00 72.36           H
ATOM   2870  N   GLY A 194       9.803   5.521  28.427  1.00 80.29           N
ATOM   2871  CA  GLY A 194      10.844   6.497  28.150  1.00 80.29           C
ATOM   2872  C   GLY A 194      11.165   6.547  26.655  1.00 80.29           C
ATOM   2873  O   GLY A 194      12.129   7.192  26.245  1.00 80.29           O
ATOM   2874 1HA  GLY A 194      10.524   7.482  28.490  1.00 80.29           H
ATOM   2875 2HA  GLY A 194      11.743   6.243  28.711  1.00 80.29           H
ATOM   2876  HN  GLY A 194       8.896   5.907  28.593  1.00 80.29           H
ATOM   2877  N   ILE A 195      10.339   5.858  25.882  1.00 78.74           N
ATOM   2878  CA  ILE A 195      10.493   5.856  24.437  1.00 78.74           C
ATOM   2879  C   ILE A 195       9.342   6.640  23.804  1.00 78.74           C
ATOM   2880  O   ILE A 195       8.175   6.379  24.095  1.00 78.74           O
ATOM   2881  HA  ILE A 195      11.427   6.369  24.207  1.00 78.74           H
ATOM   2882  CB  ILE A 195      10.623   4.424  23.913  1.00 78.74           C
ATOM   2883  HB  ILE A 195       9.725   3.874  24.197  1.00 78.74           H
ATOM   2884  CG1 ILE A 195      11.812   3.710  24.558  1.00 78.74           C
ATOM   2885 1HG1 ILE A 195      12.736   4.227  24.298  1.00 78.74           H
ATOM   2886 2HG1 ILE A 195      11.720   3.749  25.643  1.00 78.74           H
ATOM   2887  CG2 ILE A 195      10.701   4.404  22.386  1.00 78.74           C
ATOM   2888 1HG2 ILE A 195       9.797   4.847  21.969  1.00 78.74           H
ATOM   2889 2HG2 ILE A 195      11.570   4.975  22.059  1.00 78.74           H
ATOM   2890 3HG2 ILE A 195      10.793   3.374  22.040  1.00 78.74           H
ATOM   2891  CD1 ILE A 195      11.891   2.253  24.100  1.00 78.74           C
ATOM   2892 1HD1 ILE A 195      10.976   1.733  24.383  1.00 78.74           H
ATOM   2893 2HD1 ILE A 195      12.008   2.218  23.016  1.00 78.74           H
ATOM   2894 3HD1 ILE A 195      12.746   1.769  24.573  1.00 78.74           H
ATOM   2895  HN  ILE A 195       9.577   5.309  26.226  1.00 78.74           H
ATOM   2896  N   ALA A 196       9.709   7.585  22.952  1.00 89.27           N
ATOM   2897  CA  ALA A 196       8.721   8.342  22.202  1.00 89.27           C
ATOM   2898  C   ALA A 196       8.303   7.542  20.967  1.00 89.27           C
ATOM   2899  O   ALA A 196       9.151   7.070  20.212  1.00 89.27           O
ATOM   2900  HA  ALA A 196       7.853   8.483  22.845  1.00 89.27           H
ATOM   2901  CB  ALA A 196       9.295   9.714  21.841  1.00 89.27           C
ATOM   2902 1HB  ALA A 196       9.549  10.253  22.753  1.00 89.27           H
ATOM   2903 2HB  ALA A 196      10.191   9.585  21.234  1.00 89.27           H
ATOM   2904 3HB  ALA A 196       8.554  10.281  21.278  1.00 89.27           H
ATOM   2905  HN  ALA A 196      10.660   7.836  22.771  1.00 89.27           H
ATOM   2906  N   ILE A 197       6.995   7.414  20.799  1.00 85.00           N
ATOM   2907  CA  ILE A 197       6.454   6.604  19.721  1.00 85.00           C
ATOM   2908  C   ILE A 197       5.366   7.395  18.991  1.00 85.00           C
ATOM   2909  O   ILE A 197       4.470   7.952  19.623  1.00 85.00           O
ATOM   2910  HA  ILE A 197       7.266   6.408  19.021  1.00 85.00           H
ATOM   2911  CB  ILE A 197       5.978   5.251  20.253  1.00 85.00           C
ATOM   2912  HB  ILE A 197       5.113   5.421  20.894  1.00 85.00           H
ATOM   2913  CG1 ILE A 197       7.056   4.592  21.116  1.00 85.00           C
ATOM   2914 1HG1 ILE A 197       7.948   4.411  20.515  1.00 85.00           H
ATOM   2915 2HG1 ILE A 197       7.346   5.267  21.921  1.00 85.00           H
ATOM   2916  CG2 ILE A 197       5.523   4.341  19.110  1.00 85.00           C
ATOM   2917 1HG2 ILE A 197       4.700   4.815  18.575  1.00 85.00           H
ATOM   2918 2HG2 ILE A 197       6.355   4.175  18.425  1.00 85.00           H
ATOM   2919 3HG2 ILE A 197       5.190   3.386  19.517  1.00 85.00           H
ATOM   2920  CD1 ILE A 197       6.556   3.271  21.705  1.00 85.00           C
ATOM   2921 1HD1 ILE A 197       5.679   3.459  22.324  1.00 85.00           H
ATOM   2922 2HD1 ILE A 197       6.290   2.590  20.896  1.00 85.00           H
ATOM   2923 3HD1 ILE A 197       7.342   2.824  22.314  1.00 85.00           H
ATOM   2924  HN  ILE A 197       6.311   7.851  21.383  1.00 85.00           H
ATOM   2925  N   CYS A 198       5.480   7.418  17.671  1.00 90.40           N
ATOM   2926  CA  CYS A 198       4.435   7.991  16.840  1.00 90.40           C
ATOM   2927  C   CYS A 198       3.395   6.904  16.558  1.00 90.40           C
ATOM   2928  O   CYS A 198       3.661   5.965  15.810  1.00 90.40           O
ATOM   2929  HA  CYS A 198       3.996   8.809  17.409  1.00 90.40           H
ATOM   2930  CB  CYS A 198       5.002   8.586  15.549  1.00 90.40           C
ATOM   2931 1HB  CYS A 198       5.616   9.457  15.780  1.00 90.40           H
ATOM   2932 2HB  CYS A 198       5.651   7.860  15.059  1.00 90.40           H
ATOM   2933  SG  CYS A 198       3.637   9.063  14.428  1.00 90.40           S
ATOM   2934  HN  CYS A 198       6.267   7.055  17.172  1.00 90.40           H
ATOM   2935  N   THR A 199       2.234   7.069  17.174  1.00 88.66           N
ATOM   2936  CA  THR A 199       1.159   6.104  17.013  1.00 88.66           C
ATOM   2937  C   THR A 199      -0.190   6.820  16.920  1.00 88.66           C
ATOM   2938  O   THR A 199      -0.284   8.014  17.198  1.00 88.66           O
ATOM   2939  HA  THR A 199       1.308   5.577  16.071  1.00 88.66           H
ATOM   2940  CB  THR A 199       1.240   5.109  18.173  1.00 88.66           C
ATOM   2941  HB  THR A 199       2.267   4.785  18.337  1.00 88.66           H
ATOM   2942  OG1 THR A 199       0.321   4.081  17.813  1.00 88.66           O
ATOM   2943  HG1 THR A 199       0.438   3.291  18.415  1.00 88.66           H
ATOM   2944  CG2 THR A 199       0.671   5.678  19.474  1.00 88.66           C
ATOM   2945 1HG2 THR A 199      -0.377   5.940  19.329  1.00 88.66           H
ATOM   2946 2HG2 THR A 199       1.232   6.569  19.757  1.00 88.66           H
ATOM   2947 3HG2 THR A 199       0.753   4.932  20.264  1.00 88.66           H
ATOM   2948  HN  THR A 199       2.022   7.842  17.772  1.00 88.66           H
ATOM   2949  N   MET A 200      -1.202   6.059  16.527  1.00 87.72           N
ATOM   2950  CA  MET A 200      -2.575   6.513  16.660  1.00 87.72           C
ATOM   2951  C   MET A 200      -3.108   6.242  18.069  1.00 87.72           C
ATOM   2952  O   MET A 200      -2.939   5.145  18.600  1.00 87.72           O
ATOM   2953  HA  MET A 200      -2.549   7.586  16.475  1.00 87.72           H
ATOM   2954  CB  MET A 200      -3.453   5.792  15.635  1.00 87.72           C
ATOM   2955 1HB  MET A 200      -3.330   4.714  15.740  1.00 87.72           H
ATOM   2956 2HB  MET A 200      -4.503   6.013  15.830  1.00 87.72           H
ATOM   2957  CG  MET A 200      -3.093   6.216  14.210  1.00 87.72           C
ATOM   2958 1HG  MET A 200      -3.119   7.303  14.128  1.00 87.72           H
ATOM   2959 2HG  MET A 200      -2.075   5.903  13.975  1.00 87.72           H
ATOM   2960  SD  MET A 200      -4.237   5.489  13.049  1.00 87.72           S
ATOM   2961  CE  MET A 200      -5.723   6.378  13.480  1.00 87.72           C
ATOM   2962 1HE  MET A 200      -5.971   6.188  14.524  1.00 87.72           H
ATOM   2963 2HE  MET A 200      -5.563   7.447  13.334  1.00 87.72           H
ATOM   2964 3HE  MET A 200      -6.544   6.044  12.845  1.00 87.72           H
ATOM   2965  HN  MET A 200      -1.094   5.150  16.124  1.00 87.72           H
ATOM   2966  N   VAL A 201      -3.739   7.260  18.634  1.00 90.33           N
ATOM   2967  CA  VAL A 201      -4.417   7.105  19.910  1.00 90.33           C
ATOM   2968  C   VAL A 201      -5.901   7.435  19.738  1.00 90.33           C
ATOM   2969  O   VAL A 201      -6.254   8.559  19.387  1.00 90.33           O
ATOM   2970  HA  VAL A 201      -4.322   6.060  20.208  1.00 90.33           H
ATOM   2971  CB  VAL A 201      -3.733   7.965  20.974  1.00 90.33           C
ATOM   2972  HB  VAL A 201      -3.841   9.009  20.681  1.00 90.33           H
ATOM   2973  CG1 VAL A 201      -4.406   7.789  22.337  1.00 90.33           C
ATOM   2974 1HG1 VAL A 201      -5.452   8.086  22.267  1.00 90.33           H
ATOM   2975 2HG1 VAL A 201      -4.344   6.744  22.640  1.00 90.33           H
ATOM   2976 3HG1 VAL A 201      -3.900   8.412  23.075  1.00 90.33           H
ATOM   2977  CG2 VAL A 201      -2.238   7.651  21.056  1.00 90.33           C
ATOM   2978 1HG2 VAL A 201      -2.101   6.601  21.314  1.00 90.33           H
ATOM   2979 2HG2 VAL A 201      -1.772   7.852  20.091  1.00 90.33           H
ATOM   2980 3HG2 VAL A 201      -1.776   8.277  21.820  1.00 90.33           H
ATOM   2981  HN  VAL A 201      -3.792   8.176  18.236  1.00 90.33           H
ATOM   2982  N   TYR A 202      -6.731   6.433  19.993  1.00 90.64           N
ATOM   2983  CA  TYR A 202      -8.167   6.596  19.848  1.00 90.64           C
ATOM   2984  C   TYR A 202      -8.792   7.125  21.141  1.00 90.64           C
ATOM   2985  O   TYR A 202      -8.354   6.774  22.235  1.00 90.64           O
ATOM   2986  HA  TYR A 202      -8.345   7.314  19.047  1.00 90.64           H
ATOM   2987  CB  TYR A 202      -8.723   5.200  19.560  1.00 90.64           C
ATOM   2988 1HB  TYR A 202      -8.442   4.533  20.375  1.00 90.64           H
ATOM   2989 2HB  TYR A 202      -9.812   5.249  19.549  1.00 90.64           H
ATOM   2990  CG  TYR A 202      -8.241   4.598  18.239  1.00 90.64           C
ATOM   2991  CD1 TYR A 202      -8.921   4.869  17.069  1.00 90.64           C
ATOM   2992  HD1 TYR A 202      -9.801   5.511  17.086  1.00 90.64           H
ATOM   2993  CD2 TYR A 202      -7.126   3.786  18.217  1.00 90.64           C
ATOM   2994  HD2 TYR A 202      -6.589   3.572  19.142  1.00 90.64           H
ATOM   2995  CE1 TYR A 202      -8.467   4.302  15.825  1.00 90.64           C
ATOM   2996  HE1 TYR A 202      -8.994   4.507  14.894  1.00 90.64           H
ATOM   2997  CE2 TYR A 202      -6.672   3.219  16.974  1.00 90.64           C
ATOM   2998  HE2 TYR A 202      -5.793   2.576  16.942  1.00 90.64           H
ATOM   2999  CZ  TYR A 202      -7.365   3.506  15.839  1.00 90.64           C
ATOM   3000  OH  TYR A 202      -6.936   2.971  14.664  1.00 90.64           O
ATOM   3001  HH  TYR A 202      -6.094   2.452  14.812  1.00 90.64           H
ATOM   3002  HN  TYR A 202      -6.437   5.526  20.293  1.00 90.64           H
ATOM   3003  N   PRO A 203      -9.824   7.974  21.040  1.00 86.08           N
ATOM   3004  CA  PRO A 203     -10.443   8.555  22.233  1.00 86.08           C
ATOM   3005  C   PRO A 203     -11.194   7.521  23.055  1.00 86.08           C
ATOM   3006  O   PRO A 203     -11.691   6.535  22.514  1.00 86.08           O
ATOM   3007  HA  PRO A 203      -9.676   8.947  22.902  1.00 86.08           H
ATOM   3008  CB  PRO A 203     -11.381   9.625  21.671  1.00 86.08           C
ATOM   3009 1HB  PRO A 203     -12.271   9.743  22.289  1.00 86.08           H
ATOM   3010 2HB  PRO A 203     -10.896  10.600  21.623  1.00 86.08           H
ATOM   3011  CG  PRO A 203     -11.725   9.112  20.302  1.00 86.08           C
ATOM   3012 1HG  PRO A 203     -12.557   8.409  20.341  1.00 86.08           H
ATOM   3013 2HG  PRO A 203     -12.025   9.925  19.640  1.00 86.08           H
ATOM   3014  CD  PRO A 203     -10.476   8.444  19.804  1.00 86.08           C
ATOM   3015 1HD  PRO A 203     -10.704   7.618  19.130  1.00 86.08           H
ATOM   3016 2HD  PRO A 203      -9.841   9.139  19.254  1.00 86.08           H
ATOM   3017  N   SER A 204     -11.258   7.776  24.354  1.00 77.89           N
ATOM   3018  CA  SER A 204     -11.747   6.778  25.290  1.00 77.89           C
ATOM   3019  C   SER A 204     -13.151   6.324  24.884  1.00 77.89           C
ATOM   3020  O   SER A 204     -13.502   5.157  25.049  1.00 77.89           O
ATOM   3021  HA  SER A 204     -11.043   5.949  25.222  1.00 77.89           H
ATOM   3022  CB  SER A 204     -11.758   7.322  26.720  1.00 77.89           C
ATOM   3023 1HB  SER A 204     -12.251   6.606  27.376  1.00 77.89           H
ATOM   3024 2HB  SER A 204     -10.733   7.427  27.075  1.00 77.89           H
ATOM   3025  OG  SER A 204     -12.420   8.581  26.807  1.00 77.89           O
ATOM   3026  HG  SER A 204     -13.407   8.443  26.894  1.00 77.89           H
ATOM   3027  HN  SER A 204     -10.983   8.645  24.767  1.00 77.89           H
ATOM   3028  N   ASP A 205     -13.917   7.271  24.362  1.00 71.61           N
ATOM   3029  CA  ASP A 205     -15.301   7.004  24.009  1.00 71.61           C
ATOM   3030  C   ASP A 205     -15.343   6.142  22.746  1.00 71.61           C
ATOM   3031  O   ASP A 205     -14.915   6.577  21.678  1.00 71.61           O
ATOM   3032  HA  ASP A 205     -15.724   6.496  24.875  1.00 71.61           H
ATOM   3033  CB  ASP A 205     -16.056   8.304  23.720  1.00 71.61           C
ATOM   3034 1HB  ASP A 205     -15.521   8.879  22.964  1.00 71.61           H
ATOM   3035 2HB  ASP A 205     -17.039   8.073  23.309  1.00 71.61           H
ATOM   3036  CG  ASP A 205     -16.211   9.142  24.990  1.00 71.61           C
ATOM   3037  OD1 ASP A 205     -16.081   8.547  26.082  1.00 71.61           O
ATOM   3038  OD2 ASP A 205     -16.455  10.358  24.841  1.00 71.61           O
ATOM   3039  HN  ASP A 205     -13.606   8.204  24.180  1.00 71.61           H
ATOM   3040  N   GLU A 206     -15.864   4.935  22.909  1.00 74.41           N
ATOM   3041  CA  GLU A 206     -16.043   4.038  21.780  1.00 74.41           C
ATOM   3042  C   GLU A 206     -14.707   3.801  21.073  1.00 74.41           C
ATOM   3043  O   GLU A 206     -14.676   3.511  19.878  1.00 74.41           O
ATOM   3044  HA  GLU A 206     -16.406   3.103  22.208  1.00 74.41           H
ATOM   3045  CB  GLU A 206     -17.089   4.584  20.807  1.00 74.41           C
ATOM   3046 1HB  GLU A 206     -16.741   5.526  20.385  1.00 74.41           H
ATOM   3047 2HB  GLU A 206     -17.317   3.831  20.052  1.00 74.41           H
ATOM   3048  CG  GLU A 206     -18.405   4.883  21.528  1.00 74.41           C
ATOM   3049 1HG  GLU A 206     -18.529   4.197  22.366  1.00 74.41           H
ATOM   3050 2HG  GLU A 206     -18.376   5.890  21.942  1.00 74.41           H
ATOM   3051  CD  GLU A 206     -19.595   4.752  20.574  1.00 74.41           C
ATOM   3052  OE1 GLU A 206     -20.553   4.045  20.955  1.00 74.41           O
ATOM   3053  OE2 GLU A 206     -19.519   5.361  19.485  1.00 74.41           O
ATOM   3054  HN  GLU A 206     -16.159   4.568  23.791  1.00 74.41           H
ATOM   3055  N   SER A 207     -13.636   3.933  21.841  1.00 85.85           N
ATOM   3056  CA  SER A 207     -12.299   3.754  21.299  1.00 85.85           C
ATOM   3057  C   SER A 207     -12.215   2.428  20.542  1.00 85.85           C
ATOM   3058  O   SER A 207     -11.632   2.362  19.460  1.00 85.85           O
ATOM   3059  HA  SER A 207     -12.149   4.593  20.620  1.00 85.85           H
ATOM   3060  CB  SER A 207     -11.245   3.800  22.407  1.00 85.85           C
ATOM   3061 1HB  SER A 207     -10.267   3.563  21.987  1.00 85.85           H
ATOM   3062 2HB  SER A 207     -11.183   4.812  22.807  1.00 85.85           H
ATOM   3063  OG  SER A 207     -11.540   2.891  23.464  1.00 85.85           O
ATOM   3064  HG  SER A 207     -10.971   3.095  24.260  1.00 85.85           H
ATOM   3065  HN  SER A 207     -13.670   4.158  22.815  1.00 85.85           H
ATOM   3066  N   THR A 208     -12.806   1.403  21.139  1.00 86.04           N
ATOM   3067  CA  THR A 208     -12.754   0.070  20.563  1.00 86.04           C
ATOM   3068  C   THR A 208     -13.460   0.047  19.206  1.00 86.04           C
ATOM   3069  O   THR A 208     -12.947  -0.523  18.245  1.00 86.04           O
ATOM   3070  HA  THR A 208     -11.710  -0.187  20.385  1.00 86.04           H
ATOM   3071  CB  THR A 208     -13.355  -0.906  21.577  1.00 86.04           C
ATOM   3072  HB  THR A 208     -14.430  -0.757  21.671  1.00 86.04           H
ATOM   3073  OG1 THR A 208     -12.597  -0.685  22.763  1.00 86.04           O
ATOM   3074  HG1 THR A 208     -11.628  -0.864  22.589  1.00 86.04           H
ATOM   3075  CG2 THR A 208     -13.072  -2.367  21.221  1.00 86.04           C
ATOM   3076 1HG2 THR A 208     -11.995  -2.532  21.193  1.00 86.04           H
ATOM   3077 2HG2 THR A 208     -13.500  -2.593  20.244  1.00 86.04           H
ATOM   3078 3HG2 THR A 208     -13.520  -3.017  21.973  1.00 86.04           H
ATOM   3079  HN  THR A 208     -13.313   1.473  21.998  1.00 86.04           H
ATOM   3080  N   LYS A 209     -14.627   0.674  19.171  1.00 82.17           N
ATOM   3081  CA  LYS A 209     -15.430   0.694  17.960  1.00 82.17           C
ATOM   3082  C   LYS A 209     -14.649   1.393  16.846  1.00 82.17           C
ATOM   3083  O   LYS A 209     -14.626   0.923  15.710  1.00 82.17           O
ATOM   3084  HA  LYS A 209     -15.601  -0.342  17.665  1.00 82.17           H
ATOM   3085  CB  LYS A 209     -16.800   1.318  18.236  1.00 82.17           C
ATOM   3086 1HB  LYS A 209     -16.672   2.293  18.705  1.00 82.17           H
ATOM   3087 2HB  LYS A 209     -17.324   1.484  17.295  1.00 82.17           H
ATOM   3088  CG  LYS A 209     -17.641   0.417  19.142  1.00 82.17           C
ATOM   3089 1HG  LYS A 209     -17.677  -0.591  18.727  1.00 82.17           H
ATOM   3090 2HG  LYS A 209     -17.170   0.341  20.123  1.00 82.17           H
ATOM   3091  CD  LYS A 209     -19.062   0.963  19.293  1.00 82.17           C
ATOM   3092 1HD  LYS A 209     -19.023   2.028  19.524  1.00 82.17           H
ATOM   3093 2HD  LYS A 209     -19.596   0.861  18.349  1.00 82.17           H
ATOM   3094  CE  LYS A 209     -19.820   0.224  20.397  1.00 82.17           C
ATOM   3095 1HE  LYS A 209     -20.043  -0.793  20.075  1.00 82.17           H
ATOM   3096 2HE  LYS A 209     -19.194   0.146  21.286  1.00 82.17           H
ATOM   3097  NZ  LYS A 209     -21.076   0.933  20.728  1.00 82.17           N
ATOM   3098 1HZ  LYS A 209     -21.564   0.431  21.461  1.00 82.17           H
ATOM   3099 2HZ  LYS A 209     -20.860   1.871  21.046  1.00 82.17           H
ATOM   3100 3HZ  LYS A 209     -21.663   0.982  19.903  1.00 82.17           H
ATOM   3101  HN  LYS A 209     -15.024   1.161  19.949  1.00 82.17           H
ATOM   3102  N   LEU A 210     -14.027   2.504  17.211  1.00 87.96           N
ATOM   3103  CA  LEU A 210     -13.353   3.340  16.232  1.00 87.96           C
ATOM   3104  C   LEU A 210     -12.209   2.550  15.594  1.00 87.96           C
ATOM   3105  O   LEU A 210     -12.089   2.502  14.371  1.00 87.96           O
ATOM   3106  HA  LEU A 210     -14.078   3.585  15.456  1.00 87.96           H
ATOM   3107  CB  LEU A 210     -12.909   4.659  16.869  1.00 87.96           C
ATOM   3108 1HB  LEU A 210     -13.763   5.096  17.386  1.00 87.96           H
ATOM   3109 2HB  LEU A 210     -12.157   4.439  17.627  1.00 87.96           H
ATOM   3110  CG  LEU A 210     -12.337   5.707  15.912  1.00 87.96           C
ATOM   3111  HG  LEU A 210     -11.487   5.265  15.391  1.00 87.96           H
ATOM   3112  CD1 LEU A 210     -13.365   6.098  14.849  1.00 87.96           C
ATOM   3113 1HD1 LEU A 210     -13.647   5.216  14.274  1.00 87.96           H
ATOM   3114 2HD1 LEU A 210     -14.249   6.513  15.334  1.00 87.96           H
ATOM   3115 3HD1 LEU A 210     -12.932   6.844  14.182  1.00 87.96           H
ATOM   3116  CD2 LEU A 210     -11.814   6.923  16.679  1.00 87.96           C
ATOM   3117 1HD2 LEU A 210     -12.630   7.374  17.244  1.00 87.96           H
ATOM   3118 2HD2 LEU A 210     -11.027   6.609  17.365  1.00 87.96           H
ATOM   3119 3HD2 LEU A 210     -11.413   7.652  15.975  1.00 87.96           H
ATOM   3120  HN  LEU A 210     -13.980   2.835  18.154  1.00 87.96           H
ATOM   3121  N   LYS A 211     -11.397   1.949  16.452  1.00 92.68           N
ATOM   3122  CA  LYS A 211     -10.265   1.165  15.988  1.00 92.68           C
ATOM   3123  C   LYS A 211     -10.762   0.070  15.042  1.00 92.68           C
ATOM   3124  O   LYS A 211     -10.224  -0.104  13.950  1.00 92.68           O
ATOM   3125  HA  LYS A 211      -9.612   1.834  15.427  1.00 92.68           H
ATOM   3126  CB  LYS A 211      -9.458   0.634  17.174  1.00 92.68           C
ATOM   3127 1HB  LYS A 211      -9.085   1.468  17.768  1.00 92.68           H
ATOM   3128 2HB  LYS A 211     -10.106   0.045  17.824  1.00 92.68           H
ATOM   3129  CG  LYS A 211      -8.286  -0.226  16.699  1.00 92.68           C
ATOM   3130 1HG  LYS A 211      -8.662  -1.150  16.260  1.00 92.68           H
ATOM   3131 2HG  LYS A 211      -7.739   0.299  15.915  1.00 92.68           H
ATOM   3132  CD  LYS A 211      -7.341  -0.554  17.857  1.00 92.68           C
ATOM   3133 1HD  LYS A 211      -6.992   0.370  18.318  1.00 92.68           H
ATOM   3134 2HD  LYS A 211      -7.879  -1.110  18.624  1.00 92.68           H
ATOM   3135  CE  LYS A 211      -6.142  -1.372  17.372  1.00 92.68           C
ATOM   3136 1HE  LYS A 211      -6.481  -2.338  16.999  1.00 92.68           H
ATOM   3137 2HE  LYS A 211      -5.658  -0.861  16.540  1.00 92.68           H
ATOM   3138  NZ  LYS A 211      -5.172  -1.571  18.472  1.00 92.68           N
ATOM   3139 1HZ  LYS A 211      -4.475  -2.251  18.188  1.00 92.68           H
ATOM   3140 2HZ  LYS A 211      -4.718  -0.690  18.685  1.00 92.68           H
ATOM   3141 3HZ  LYS A 211      -5.658  -1.909  19.295  1.00 92.68           H
ATOM   3142  HN  LYS A 211     -11.503   1.991  17.446  1.00 92.68           H
ATOM   3143  N   SER A 212     -11.784  -0.642  15.497  1.00 90.68           N
ATOM   3144  CA  SER A 212     -12.304  -1.770  14.744  1.00 90.68           C
ATOM   3145  C   SER A 212     -12.791  -1.303  13.371  1.00 90.68           C
ATOM   3146  O   SER A 212     -12.577  -1.982  12.369  1.00 90.68           O
ATOM   3147  HA  SER A 212     -11.465  -2.458  14.639  1.00 90.68           H
ATOM   3148  CB  SER A 212     -13.438  -2.462  15.503  1.00 90.68           C
ATOM   3149 1HB  SER A 212     -14.261  -1.761  15.643  1.00 90.68           H
ATOM   3150 2HB  SER A 212     -13.822  -3.289  14.906  1.00 90.68           H
ATOM   3151  OG  SER A 212     -13.011  -2.952  16.771  1.00 90.68           O
ATOM   3152  HG  SER A 212     -13.257  -2.300  17.489  1.00 90.68           H
ATOM   3153  HN  SER A 212     -12.252  -0.458  16.361  1.00 90.68           H
ATOM   3154  N   ALA A 213     -13.438  -0.146  13.370  1.00 93.84           N
ATOM   3155  CA  ALA A 213     -13.982   0.406  12.141  1.00 93.84           C
ATOM   3156  C   ALA A 213     -12.834   0.751  11.190  1.00 93.84           C
ATOM   3157  O   ALA A 213     -12.887   0.429  10.005  1.00 93.84           O
ATOM   3158  HA  ALA A 213     -14.606  -0.360  11.681  1.00 93.84           H
ATOM   3159  CB  ALA A 213     -14.853   1.620  12.468  1.00 93.84           C
ATOM   3160 1HB  ALA A 213     -15.670   1.316  13.122  1.00 93.84           H
ATOM   3161 2HB  ALA A 213     -14.249   2.376  12.970  1.00 93.84           H
ATOM   3162 3HB  ALA A 213     -15.261   2.034  11.546  1.00 93.84           H
ATOM   3163  HN  ALA A 213     -13.592   0.409  14.187  1.00 93.84           H
ATOM   3164  N   VAL A 214     -11.823   1.402  11.747  1.00 91.84           N
ATOM   3165  CA  VAL A 214     -10.694   1.854  10.950  1.00 91.84           C
ATOM   3166  C   VAL A 214     -10.014   0.644  10.306  1.00 91.84           C
ATOM   3167  O   VAL A 214      -9.681   0.672   9.122  1.00 91.84           O
ATOM   3168  HA  VAL A 214     -11.085   2.497  10.162  1.00 91.84           H
ATOM   3169  CB  VAL A 214      -9.744   2.685  11.813  1.00 91.84           C
ATOM   3170  HB  VAL A 214      -9.514   2.109  12.709  1.00 91.84           H
ATOM   3171  CG1 VAL A 214      -8.429   2.955  11.078  1.00 91.84           C
ATOM   3172 1HG1 VAL A 214      -7.946   2.007  10.839  1.00 91.84           H
ATOM   3173 2HG1 VAL A 214      -8.633   3.501  10.157  1.00 91.84           H
ATOM   3174 3HG1 VAL A 214      -7.772   3.547  11.714  1.00 91.84           H
ATOM   3175  CG2 VAL A 214     -10.404   3.994  12.253  1.00 91.84           C
ATOM   3176 1HG2 VAL A 214     -10.677   4.576  11.373  1.00 91.84           H
ATOM   3177 2HG2 VAL A 214     -11.300   3.772  12.833  1.00 91.84           H
ATOM   3178 3HG2 VAL A 214      -9.707   4.565  12.865  1.00 91.84           H
ATOM   3179  HN  VAL A 214     -11.767   1.622  12.721  1.00 91.84           H
ATOM   3180  N   LEU A 215      -9.827  -0.389  11.114  1.00 91.18           N
ATOM   3181  CA  LEU A 215      -9.117  -1.574  10.662  1.00 91.18           C
ATOM   3182  C   LEU A 215      -9.953  -2.290   9.599  1.00 91.18           C
ATOM   3183  O   LEU A 215      -9.426  -2.711   8.571  1.00 91.18           O
ATOM   3184  HA  LEU A 215      -8.186  -1.241  10.203  1.00 91.18           H
ATOM   3185  CB  LEU A 215      -8.744  -2.461  11.852  1.00 91.18           C
ATOM   3186 1HB  LEU A 215      -9.637  -2.620  12.456  1.00 91.18           H
ATOM   3187 2HB  LEU A 215      -8.439  -3.436  11.471  1.00 91.18           H
ATOM   3188  CG  LEU A 215      -7.634  -1.930  12.762  1.00 91.18           C
ATOM   3189  HG  LEU A 215      -7.962  -0.979  13.181  1.00 91.18           H
ATOM   3190  CD1 LEU A 215      -7.387  -2.881  13.935  1.00 91.18           C
ATOM   3191 1HD1 LEU A 215      -8.301  -2.981  14.520  1.00 91.18           H
ATOM   3192 2HD1 LEU A 215      -7.089  -3.858  13.555  1.00 91.18           H
ATOM   3193 3HD1 LEU A 215      -6.593  -2.480  14.566  1.00 91.18           H
ATOM   3194  CD2 LEU A 215      -6.356  -1.657  11.966  1.00 91.18           C
ATOM   3195 1HD2 LEU A 215      -6.014  -2.581  11.500  1.00 91.18           H
ATOM   3196 2HD2 LEU A 215      -6.560  -0.914  11.195  1.00 91.18           H
ATOM   3197 3HD2 LEU A 215      -5.584  -1.281  12.637  1.00 91.18           H
ATOM   3198  HN  LEU A 215     -10.150  -0.425  12.060  1.00 91.18           H
ATOM   3199  N   THR A 216     -11.242  -2.404   9.884  1.00 90.92           N
ATOM   3200  CA  THR A 216     -12.151  -3.083   8.976  1.00 90.92           C
ATOM   3201  C   THR A 216     -12.147  -2.399   7.608  1.00 90.92           C
ATOM   3202  O   THR A 216     -12.100  -3.067   6.576  1.00 90.92           O
ATOM   3203  HA  THR A 216     -11.791  -4.101   8.826  1.00 90.92           H
ATOM   3204  CB  THR A 216     -13.533  -3.121   9.632  1.00 90.92           C
ATOM   3205  HB  THR A 216     -13.923  -2.113   9.776  1.00 90.92           H
ATOM   3206  OG1 THR A 216     -13.331  -3.878  10.823  1.00 90.92           O
ATOM   3207  HG1 THR A 216     -13.292  -3.267  11.614  1.00 90.92           H
ATOM   3208  CG2 THR A 216     -14.539  -3.948   8.830  1.00 90.92           C
ATOM   3209 1HG2 THR A 216     -14.180  -4.974   8.745  1.00 90.92           H
ATOM   3210 2HG2 THR A 216     -14.652  -3.518   7.835  1.00 90.92           H
ATOM   3211 3HG2 THR A 216     -15.503  -3.942   9.340  1.00 90.92           H
ATOM   3212  HN  THR A 216     -11.665  -2.045  10.716  1.00 90.92           H
ATOM   3213  N   LEU A 217     -12.196  -1.075   7.643  1.00 88.18           N
ATOM   3214  CA  LEU A 217     -12.210  -0.294   6.418  1.00 88.18           C
ATOM   3215  C   LEU A 217     -10.930  -0.572   5.627  1.00 88.18           C
ATOM   3216  O   LEU A 217     -10.965  -0.684   4.402  1.00 88.18           O
ATOM   3217  HA  LEU A 217     -13.061  -0.630   5.826  1.00 88.18           H
ATOM   3218  CB  LEU A 217     -12.432   1.187   6.729  1.00 88.18           C
ATOM   3219 1HB  LEU A 217     -13.256   1.270   7.437  1.00 88.18           H
ATOM   3220 2HB  LEU A 217     -11.542   1.570   7.230  1.00 88.18           H
ATOM   3221  CG  LEU A 217     -12.735   2.087   5.529  1.00 88.18           C
ATOM   3222  HG  LEU A 217     -12.004   1.873   4.749  1.00 88.18           H
ATOM   3223  CD1 LEU A 217     -14.118   1.781   4.950  1.00 88.18           C
ATOM   3224 1HD1 LEU A 217     -14.154   0.741   4.625  1.00 88.18           H
ATOM   3225 2HD1 LEU A 217     -14.877   1.949   5.714  1.00 88.18           H
ATOM   3226 3HD1 LEU A 217     -14.308   2.435   4.099  1.00 88.18           H
ATOM   3227  CD2 LEU A 217     -12.582   3.564   5.899  1.00 88.18           C
ATOM   3228 1HD2 LEU A 217     -13.274   3.810   6.704  1.00 88.18           H
ATOM   3229 2HD2 LEU A 217     -11.560   3.752   6.228  1.00 88.18           H
ATOM   3230 3HD2 LEU A 217     -12.803   4.181   5.028  1.00 88.18           H
ATOM   3231  HN  LEU A 217     -12.226  -0.539   8.486  1.00 88.18           H
ATOM   3232  N   LYS A 218      -9.831  -0.674   6.359  1.00 86.03           N
ATOM   3233  CA  LYS A 218      -8.534  -0.884   5.737  1.00 86.03           C
ATOM   3234  C   LYS A 218      -8.538  -2.225   5.001  1.00 86.03           C
ATOM   3235  O   LYS A 218      -8.059  -2.319   3.872  1.00 86.03           O
ATOM   3236  HA  LYS A 218      -8.390  -0.089   5.005  1.00 86.03           H
ATOM   3237  CB  LYS A 218      -7.416  -0.755   6.773  1.00 86.03           C
ATOM   3238 1HB  LYS A 218      -7.545   0.167   7.340  1.00 86.03           H
ATOM   3239 2HB  LYS A 218      -7.478  -1.577   7.485  1.00 86.03           H
ATOM   3240  CG  LYS A 218      -6.042  -0.758   6.099  1.00 86.03           C
ATOM   3241 1HG  LYS A 218      -5.932  -1.657   5.494  1.00 86.03           H
ATOM   3242 2HG  LYS A 218      -5.962   0.094   5.423  1.00 86.03           H
ATOM   3243  CD  LYS A 218      -4.921  -0.696   7.140  1.00 86.03           C
ATOM   3244 1HD  LYS A 218      -4.991   0.236   7.700  1.00 86.03           H
ATOM   3245 2HD  LYS A 218      -5.041  -1.508   7.857  1.00 86.03           H
ATOM   3246  CE  LYS A 218      -3.548  -0.796   6.472  1.00 86.03           C
ATOM   3247 1HE  LYS A 218      -3.530  -1.644   5.789  1.00 86.03           H
ATOM   3248 2HE  LYS A 218      -3.361   0.098   5.876  1.00 86.03           H
ATOM   3249  NZ  LYS A 218      -2.486  -0.949   7.492  1.00 86.03           N
ATOM   3250 1HZ  LYS A 218      -1.633  -1.268   7.046  1.00 86.03           H
ATOM   3251 2HZ  LYS A 218      -2.319  -0.056   7.943  1.00 86.03           H
ATOM   3252 3HZ  LYS A 218      -2.780  -1.628   8.186  1.00 86.03           H
ATOM   3253  HN  LYS A 218      -9.816  -0.616   7.357  1.00 86.03           H
ATOM   3254  N   VAL A 219      -9.084  -3.230   5.670  1.00 90.26           N
ATOM   3255  CA  VAL A 219      -9.044  -4.586   5.150  1.00 90.26           C
ATOM   3256  C   VAL A 219      -9.957  -4.685   3.926  1.00 90.26           C
ATOM   3257  O   VAL A 219      -9.572  -5.251   2.904  1.00 90.26           O
ATOM   3258  HA  VAL A 219      -8.019  -4.789   4.840  1.00 90.26           H
ATOM   3259  CB  VAL A 219      -9.412  -5.581   6.252  1.00 90.26           C
ATOM   3260  HB  VAL A 219     -10.375  -5.283   6.665  1.00 90.26           H
ATOM   3261  CG1 VAL A 219      -9.559  -6.995   5.688  1.00 90.26           C
ATOM   3262 1HG1 VAL A 219     -10.345  -7.005   4.932  1.00 90.26           H
ATOM   3263 2HG1 VAL A 219      -8.617  -7.306   5.236  1.00 90.26           H
ATOM   3264 3HG1 VAL A 219      -9.820  -7.682   6.492  1.00 90.26           H
ATOM   3265  CG2 VAL A 219      -8.384  -5.547   7.386  1.00 90.26           C
ATOM   3266 1HG2 VAL A 219      -7.401  -5.808   6.993  1.00 90.26           H
ATOM   3267 2HG2 VAL A 219      -8.350  -4.546   7.816  1.00 90.26           H
ATOM   3268 3HG2 VAL A 219      -8.670  -6.264   8.156  1.00 90.26           H
ATOM   3269  HN  VAL A 219      -9.547  -3.129   6.551  1.00 90.26           H
ATOM   3270  N   ILE A 220     -11.150  -4.127   4.071  1.00 90.49           N
ATOM   3271  CA  ILE A 220     -12.163  -4.246   3.036  1.00 90.49           C
ATOM   3272  C   ILE A 220     -11.674  -3.544   1.767  1.00 90.49           C
ATOM   3273  O   ILE A 220     -11.575  -4.163   0.710  1.00 90.49           O
ATOM   3274  HA  ILE A 220     -12.284  -5.307   2.818  1.00 90.49           H
ATOM   3275  CB  ILE A 220     -13.511  -3.731   3.543  1.00 90.49           C
ATOM   3276  HB  ILE A 220     -13.352  -2.756   4.005  1.00 90.49           H
ATOM   3277  CG1 ILE A 220     -14.080  -4.654   4.622  1.00 90.49           C
ATOM   3278 1HG1 ILE A 220     -14.257  -5.644   4.202  1.00 90.49           H
ATOM   3279 2HG1 ILE A 220     -13.352  -4.774   5.424  1.00 90.49           H
ATOM   3280  CG2 ILE A 220     -14.492  -3.528   2.387  1.00 90.49           C
ATOM   3281 1HG2 ILE A 220     -14.081  -2.802   1.685  1.00 90.49           H
ATOM   3282 2HG2 ILE A 220     -14.650  -4.477   1.875  1.00 90.49           H
ATOM   3283 3HG2 ILE A 220     -15.442  -3.162   2.775  1.00 90.49           H
ATOM   3284  CD1 ILE A 220     -15.386  -4.095   5.191  1.00 90.49           C
ATOM   3285 1HD1 ILE A 220     -15.200  -3.115   5.632  1.00 90.49           H
ATOM   3286 2HD1 ILE A 220     -16.119  -3.999   4.390  1.00 90.49           H
ATOM   3287 3HD1 ILE A 220     -15.768  -4.771   5.955  1.00 90.49           H
ATOM   3288  HN  ILE A 220     -11.428  -3.602   4.875  1.00 90.49           H
ATOM   3289  N   LEU A 221     -11.383  -2.259   1.915  1.00 89.41           N
ATOM   3290  CA  LEU A 221     -11.061  -1.428   0.767  1.00 89.41           C
ATOM   3291  C   LEU A 221      -9.614  -1.691   0.343  1.00 89.41           C
ATOM   3292  O   LEU A 221      -9.250  -1.460  -0.809  1.00 89.41           O
ATOM   3293  HA  LEU A 221     -11.719  -1.728  -0.048  1.00 89.41           H
ATOM   3294  CB  LEU A 221     -11.355   0.042   1.071  1.00 89.41           C
ATOM   3295 1HB  LEU A 221     -10.777   0.335   1.947  1.00 89.41           H
ATOM   3296 2HB  LEU A 221     -10.996   0.644   0.236  1.00 89.41           H
ATOM   3297  CG  LEU A 221     -12.823   0.394   1.323  1.00 89.41           C
ATOM   3298  HG  LEU A 221     -13.152  -0.135   2.218  1.00 89.41           H
ATOM   3299  CD1 LEU A 221     -12.989   1.890   1.595  1.00 89.41           C
ATOM   3300 1HD1 LEU A 221     -12.408   2.167   2.474  1.00 89.41           H
ATOM   3301 2HD1 LEU A 221     -12.637   2.457   0.733  1.00 89.41           H
ATOM   3302 3HD1 LEU A 221     -14.042   2.113   1.771  1.00 89.41           H
ATOM   3303  CD2 LEU A 221     -13.707  -0.081   0.168  1.00 89.41           C
ATOM   3304 1HD2 LEU A 221     -13.386   0.400  -0.756  1.00 89.41           H
ATOM   3305 2HD2 LEU A 221     -13.619  -1.162   0.064  1.00 89.41           H
ATOM   3306 3HD2 LEU A 221     -14.745   0.182   0.373  1.00 89.41           H
ATOM   3307  HN  LEU A 221     -11.364  -1.788   2.797  1.00 89.41           H
ATOM   3308  N   GLY A 222      -8.829  -2.169   1.297  1.00 88.10           N
ATOM   3309  CA  GLY A 222      -7.395  -2.287   1.096  1.00 88.10           C
ATOM   3310  C   GLY A 222      -7.052  -3.562   0.323  1.00 88.10           C
ATOM   3311  O   GLY A 222      -6.021  -3.630  -0.344  1.00 88.10           O
ATOM   3312 1HA  GLY A 222      -7.027  -1.418   0.552  1.00 88.10           H
ATOM   3313 2HA  GLY A 222      -6.888  -2.296   2.062  1.00 88.10           H
ATOM   3314  HN  GLY A 222      -9.157  -2.473   2.191  1.00 88.10           H
ATOM   3315  N   PHE A 223      -7.937  -4.542   0.437  1.00 82.85           N
ATOM   3316  CA  PHE A 223      -7.663  -5.865  -0.097  1.00 82.85           C
ATOM   3317  C   PHE A 223      -8.903  -6.450  -0.776  1.00 82.85           C
ATOM   3318  O   PHE A 223      -8.911  -6.657  -1.989  1.00 82.85           O
ATOM   3319  HA  PHE A 223      -6.865  -5.758  -0.831  1.00 82.85           H
ATOM   3320  CB  PHE A 223      -7.278  -6.754   1.087  1.00 82.85           C
ATOM   3321 1HB  PHE A 223      -6.487  -6.263   1.655  1.00 82.85           H
ATOM   3322 2HB  PHE A 223      -8.136  -6.849   1.752  1.00 82.85           H
ATOM   3323  CG  PHE A 223      -6.805  -8.153   0.687  1.00 82.85           C
ATOM   3324  CD1 PHE A 223      -7.569  -9.239   0.979  1.00 82.85           C
ATOM   3325  HD1 PHE A 223      -8.519  -9.113   1.499  1.00 82.85           H
ATOM   3326  CD2 PHE A 223      -5.619  -8.310   0.039  1.00 82.85           C
ATOM   3327  HD2 PHE A 223      -5.007  -7.440  -0.196  1.00 82.85           H
ATOM   3328  CE1 PHE A 223      -7.130 -10.537   0.608  1.00 82.85           C
ATOM   3329  HE1 PHE A 223      -7.743 -11.408   0.842  1.00 82.85           H
ATOM   3330  CE2 PHE A 223      -5.181  -9.609  -0.333  1.00 82.85           C
ATOM   3331  HE2 PHE A 223      -4.231  -9.735  -0.853  1.00 82.85           H
ATOM   3332  CZ  PHE A 223      -5.945 -10.695  -0.041  1.00 82.85           C
ATOM   3333  HZ  PHE A 223      -5.608 -11.691  -0.326  1.00 82.85           H
ATOM   3334  HN  PHE A 223      -8.826  -4.442   0.885  1.00 82.85           H
ATOM   3335  N   PHE A 224      -9.920  -6.700   0.035  1.00 84.25           N
ATOM   3336  CA  PHE A 224     -11.020  -7.552  -0.385  1.00 84.25           C
ATOM   3337  C   PHE A 224     -11.689  -7.002  -1.646  1.00 84.25           C
ATOM   3338  O   PHE A 224     -11.832  -7.715  -2.638  1.00 84.25           O
ATOM   3339  HA  PHE A 224     -10.603  -8.537  -0.597  1.00 84.25           H
ATOM   3340  CB  PHE A 224     -12.039  -7.561   0.756  1.00 84.25           C
ATOM   3341 1HB  PHE A 224     -12.086  -6.565   1.196  1.00 84.25           H
ATOM   3342 2HB  PHE A 224     -13.026  -7.775   0.346  1.00 84.25           H
ATOM   3343  CG  PHE A 224     -11.730  -8.576   1.858  1.00 84.25           C
ATOM   3344  CD1 PHE A 224     -11.898  -9.905   1.626  1.00 84.25           C
ATOM   3345  HD1 PHE A 224     -12.252 -10.248   0.654  1.00 84.25           H
ATOM   3346  CD2 PHE A 224     -11.287  -8.149   3.071  1.00 84.25           C
ATOM   3347  HD2 PHE A 224     -11.153  -7.083   3.258  1.00 84.25           H
ATOM   3348  CE1 PHE A 224     -11.611 -10.847   2.649  1.00 84.25           C
ATOM   3349  HE1 PHE A 224     -11.745 -11.913   2.462  1.00 84.25           H
ATOM   3350  CE2 PHE A 224     -11.000  -9.090   4.095  1.00 84.25           C
ATOM   3351  HE2 PHE A 224     -10.646  -8.748   5.067  1.00 84.25           H
ATOM   3352  CZ  PHE A 224     -11.168 -10.420   3.862  1.00 84.25           C
ATOM   3353  HZ  PHE A 224     -10.948 -11.143   4.647  1.00 84.25           H
ATOM   3354  HN  PHE A 224     -10.000  -6.332   0.961  1.00 84.25           H
ATOM   3355  N   LEU A 225     -12.081  -5.739  -1.567  1.00 89.57           N
ATOM   3356  CA  LEU A 225     -12.790  -5.105  -2.666  1.00 89.57           C
ATOM   3357  C   LEU A 225     -11.914  -5.138  -3.919  1.00 89.57           C
ATOM   3358  O   LEU A 225     -12.334  -5.636  -4.962  1.00 89.57           O
ATOM   3359  HA  LEU A 225     -13.688  -5.693  -2.857  1.00 89.57           H
ATOM   3360  CB  LEU A 225     -13.245  -3.699  -2.269  1.00 89.57           C
ATOM   3361 1HB  LEU A 225     -13.928  -3.785  -1.425  1.00 89.57           H
ATOM   3362 2HB  LEU A 225     -12.375  -3.142  -1.921  1.00 89.57           H
ATOM   3363  CG  LEU A 225     -13.932  -2.883  -3.366  1.00 89.57           C
ATOM   3364  HG  LEU A 225     -13.328  -2.948  -4.270  1.00 89.57           H
ATOM   3365  CD1 LEU A 225     -15.309  -3.463  -3.699  1.00 89.57           C
ATOM   3366 1HD1 LEU A 225     -15.196  -4.489  -4.047  1.00 89.57           H
ATOM   3367 2HD1 LEU A 225     -15.935  -3.448  -2.807  1.00 89.57           H
ATOM   3368 3HD1 LEU A 225     -15.775  -2.863  -4.481  1.00 89.57           H
ATOM   3369  CD2 LEU A 225     -14.011  -1.404  -2.980  1.00 89.57           C
ATOM   3370 1HD2 LEU A 225     -14.581  -1.299  -2.057  1.00 89.57           H
ATOM   3371 2HD2 LEU A 225     -13.005  -1.013  -2.832  1.00 89.57           H
ATOM   3372 3HD2 LEU A 225     -14.505  -0.847  -3.777  1.00 89.57           H
ATOM   3373  HN  LEU A 225     -11.921  -5.153  -0.773  1.00 89.57           H
ATOM   3374  N   PRO A 226     -10.685  -4.609  -3.842  1.00 90.29           N
ATOM   3375  CA  PRO A 226      -9.780  -4.631  -4.993  1.00 90.29           C
ATOM   3376  C   PRO A 226      -9.609  -6.029  -5.565  1.00 90.29           C
ATOM   3377  O   PRO A 226      -9.674  -6.219  -6.779  1.00 90.29           O
ATOM   3378  HA  PRO A 226     -10.195  -4.039  -5.808  1.00 90.29           H
ATOM   3379  CB  PRO A 226      -8.466  -4.083  -4.432  1.00 90.29           C
ATOM   3380 1HB  PRO A 226      -7.818  -4.883  -4.074  1.00 90.29           H
ATOM   3381 2HB  PRO A 226      -7.905  -3.534  -5.188  1.00 90.29           H
ATOM   3382  CG  PRO A 226      -8.919  -3.174  -3.296  1.00 90.29           C
ATOM   3383 1HG  PRO A 226      -8.117  -2.987  -2.583  1.00 90.29           H
ATOM   3384 2HG  PRO A 226      -9.237  -2.197  -3.662  1.00 90.29           H
ATOM   3385  CD  PRO A 226     -10.067  -3.953  -2.675  1.00 90.29           C
ATOM   3386 1HD  PRO A 226      -9.713  -4.683  -1.947  1.00 90.29           H
ATOM   3387 2HD  PRO A 226     -10.764  -3.298  -2.153  1.00 90.29           H
ATOM   3388  N   PHE A 227      -9.392  -6.979  -4.668  1.00 86.25           N
ATOM   3389  CA  PHE A 227      -9.075  -8.337  -5.076  1.00 86.25           C
ATOM   3390  C   PHE A 227     -10.224  -8.950  -5.880  1.00 86.25           C
ATOM   3391  O   PHE A 227      -9.999  -9.562  -6.923  1.00 86.25           O
ATOM   3392  HA  PHE A 227      -8.183  -8.287  -5.701  1.00 86.25           H
ATOM   3393  CB  PHE A 227      -8.871  -9.153  -3.798  1.00 86.25           C
ATOM   3394 1HB  PHE A 227      -8.089  -8.684  -3.201  1.00 86.25           H
ATOM   3395 2HB  PHE A 227      -9.786  -9.118  -3.207  1.00 86.25           H
ATOM   3396  CG  PHE A 227      -8.497 -10.615  -4.046  1.00 86.25           C
ATOM   3397  CD1 PHE A 227      -9.446 -11.585  -3.954  1.00 86.25           C
ATOM   3398  HD1 PHE A 227     -10.473 -11.321  -3.704  1.00 86.25           H
ATOM   3399  CD2 PHE A 227      -7.215 -10.945  -4.359  1.00 86.25           C
ATOM   3400  HD2 PHE A 227      -6.454 -10.168  -4.433  1.00 86.25           H
ATOM   3401  CE1 PHE A 227      -9.098 -12.943  -4.185  1.00 86.25           C
ATOM   3402  HE1 PHE A 227      -9.858 -13.720  -4.111  1.00 86.25           H
ATOM   3403  CE2 PHE A 227      -6.867 -12.303  -4.590  1.00 86.25           C
ATOM   3404  HE2 PHE A 227      -5.840 -12.567  -4.840  1.00 86.25           H
ATOM   3405  CZ  PHE A 227      -7.816 -13.273  -4.498  1.00 86.25           C
ATOM   3406  HZ  PHE A 227      -7.549 -14.315  -4.675  1.00 86.25           H
ATOM   3407  HN  PHE A 227      -9.431  -6.833  -3.679  1.00 86.25           H
ATOM   3408  N   VAL A 228     -11.430  -8.764  -5.364  1.00 92.14           N
ATOM   3409  CA  VAL A 228     -12.610  -9.326  -5.999  1.00 92.14           C
ATOM   3410  C   VAL A 228     -12.747  -8.752  -7.411  1.00 92.14           C
ATOM   3411  O   VAL A 228     -13.001  -9.489  -8.362  1.00 92.14           O
ATOM   3412  HA  VAL A 228     -12.463 -10.404  -6.072  1.00 92.14           H
ATOM   3413  CB  VAL A 228     -13.843  -9.074  -5.129  1.00 92.14           C
ATOM   3414  HB  VAL A 228     -13.874  -8.010  -4.892  1.00 92.14           H
ATOM   3415  CG1 VAL A 228     -15.127  -9.425  -5.882  1.00 92.14           C
ATOM   3416 1HG1 VAL A 228     -15.201  -8.811  -6.780  1.00 92.14           H
ATOM   3417 2HG1 VAL A 228     -15.107 -10.478  -6.163  1.00 92.14           H
ATOM   3418 3HG1 VAL A 228     -15.988  -9.236  -5.241  1.00 92.14           H
ATOM   3419  CG2 VAL A 228     -13.751  -9.846  -3.811  1.00 92.14           C
ATOM   3420 1HG2 VAL A 228     -13.684 -10.914  -4.020  1.00 92.14           H
ATOM   3421 2HG2 VAL A 228     -12.865  -9.526  -3.263  1.00 92.14           H
ATOM   3422 3HG2 VAL A 228     -14.640  -9.649  -3.212  1.00 92.14           H
ATOM   3423  HN  VAL A 228     -11.607  -8.242  -4.530  1.00 92.14           H
ATOM   3424  N   VAL A 229     -12.573  -7.442  -7.502  1.00 91.68           N
ATOM   3425  CA  VAL A 229     -12.737  -6.751  -8.769  1.00 91.68           C
ATOM   3426  C   VAL A 229     -11.691  -7.262  -9.763  1.00 91.68           C
ATOM   3427  O   VAL A 229     -12.010  -7.540 -10.918  1.00 91.68           O
ATOM   3428  HA  VAL A 229     -13.730  -6.993  -9.150  1.00 91.68           H
ATOM   3429  CB  VAL A 229     -12.668  -5.238  -8.554  1.00 91.68           C
ATOM   3430  HB  VAL A 229     -11.748  -5.018  -8.012  1.00 91.68           H
ATOM   3431  CG1 VAL A 229     -12.614  -4.496  -9.891  1.00 91.68           C
ATOM   3432 1HG1 VAL A 229     -11.731  -4.811 -10.446  1.00 91.68           H
ATOM   3433 2HG1 VAL A 229     -13.509  -4.726 -10.470  1.00 91.68           H
ATOM   3434 3HG1 VAL A 229     -12.566  -3.422  -9.708  1.00 91.68           H
ATOM   3435  CG2 VAL A 229     -13.842  -4.751  -7.703  1.00 91.68           C
ATOM   3436 1HG2 VAL A 229     -14.779  -4.990  -8.206  1.00 91.68           H
ATOM   3437 2HG2 VAL A 229     -13.816  -5.244  -6.731  1.00 91.68           H
ATOM   3438 3HG2 VAL A 229     -13.769  -3.673  -7.565  1.00 91.68           H
ATOM   3439  HN  VAL A 229     -12.325  -6.856  -6.730  1.00 91.68           H
ATOM   3440  N   MET A 230     -10.464  -7.371  -9.276  1.00 84.54           N
ATOM   3441  CA  MET A 230      -9.361  -7.805 -10.118  1.00 84.54           C
ATOM   3442  C   MET A 230      -9.590  -9.228 -10.630  1.00 84.54           C
ATOM   3443  O   MET A 230      -9.430  -9.497 -11.820  1.00 84.54           O
ATOM   3444  HA  MET A 230      -9.340  -7.109 -10.956  1.00 84.54           H
ATOM   3445  CB  MET A 230      -8.058  -7.754  -9.318  1.00 84.54           C
ATOM   3446 1HB  MET A 230      -8.208  -8.214  -8.342  1.00 84.54           H
ATOM   3447 2HB  MET A 230      -7.290  -8.335  -9.830  1.00 84.54           H
ATOM   3448  CG  MET A 230      -7.580  -6.311  -9.140  1.00 84.54           C
ATOM   3449 1HG  MET A 230      -7.556  -5.806 -10.106  1.00 84.54           H
ATOM   3450 2HG  MET A 230      -8.280  -5.763  -8.510  1.00 84.54           H
ATOM   3451  SD  MET A 230      -5.954  -6.293  -8.404  1.00 84.54           S
ATOM   3452  CE  MET A 230      -6.365  -6.776  -6.735  1.00 84.54           C
ATOM   3453 1HE  MET A 230      -7.054  -6.049  -6.305  1.00 84.54           H
ATOM   3454 2HE  MET A 230      -6.835  -7.759  -6.746  1.00 84.54           H
ATOM   3455 3HE  MET A 230      -5.456  -6.815  -6.134  1.00 84.54           H
ATOM   3456  HN  MET A 230     -10.217  -7.169  -8.329  1.00 84.54           H
ATOM   3457  N   ALA A 231      -9.962 -10.103  -9.707  1.00 90.27           N
ATOM   3458  CA  ALA A 231     -10.133 -11.509 -10.034  1.00 90.27           C
ATOM   3459  C   ALA A 231     -11.195 -11.649 -11.126  1.00 90.27           C
ATOM   3460  O   ALA A 231     -11.008 -12.395 -12.086  1.00 90.27           O
ATOM   3461  HA  ALA A 231      -9.181 -11.879 -10.415  1.00 90.27           H
ATOM   3462  CB  ALA A 231     -10.493 -12.287  -8.767  1.00 90.27           C
ATOM   3463 1HB  ALA A 231      -9.693 -12.179  -8.034  1.00 90.27           H
ATOM   3464 2HB  ALA A 231     -11.422 -11.896  -8.351  1.00 90.27           H
ATOM   3465 3HB  ALA A 231     -10.621 -13.341  -9.012  1.00 90.27           H
ATOM   3466  HN  ALA A 231     -10.146  -9.865  -8.753  1.00 90.27           H
ATOM   3467  N   CYS A 232     -12.286 -10.921 -10.943  1.00 89.34           N
ATOM   3468  CA  CYS A 232     -13.394 -10.983 -11.881  1.00 89.34           C
ATOM   3469  C   CYS A 232     -12.902 -10.477 -13.239  1.00 89.34           C
ATOM   3470  O   CYS A 232     -13.141 -11.112 -14.265  1.00 89.34           O
ATOM   3471  HA  CYS A 232     -13.693 -12.029 -11.943  1.00 89.34           H
ATOM   3472  CB  CYS A 232     -14.604 -10.191 -11.382  1.00 89.34           C
ATOM   3473 1HB  CYS A 232     -14.297  -9.186 -11.091  1.00 89.34           H
ATOM   3474 2HB  CYS A 232     -15.333 -10.081 -12.184  1.00 89.34           H
ATOM   3475  SG  CYS A 232     -15.367 -11.048  -9.956  1.00 89.34           S
ATOM   3476  HG  CYS A 232     -14.515 -10.587  -9.045  1.00 89.34           H
ATOM   3477  HN  CYS A 232     -12.420 -10.298 -10.172  1.00 89.34           H
ATOM   3478  N   CYS A 233     -12.224  -9.339 -13.200  1.00 88.01           N
ATOM   3479  CA  CYS A 233     -11.809  -8.674 -14.424  1.00 88.01           C
ATOM   3480  C   CYS A 233     -10.957  -9.650 -15.237  1.00 88.01           C
ATOM   3481  O   CYS A 233     -11.205  -9.856 -16.424  1.00 88.01           O
ATOM   3482  HA  CYS A 233     -12.720  -8.414 -14.963  1.00 88.01           H
ATOM   3483  CB  CYS A 233     -11.063  -7.370 -14.133  1.00 88.01           C
ATOM   3484 1HB  CYS A 233     -10.312  -7.536 -13.361  1.00 88.01           H
ATOM   3485 2HB  CYS A 233     -10.534  -7.038 -15.026  1.00 88.01           H
ATOM   3486  SG  CYS A 233     -12.243  -6.081 -13.590  1.00 88.01           S
ATOM   3487  HG  CYS A 233     -12.373  -6.527 -12.344  1.00 88.01           H
ATOM   3488  HN  CYS A 233     -11.958  -8.875 -12.356  1.00 88.01           H
ATOM   3489  N   TYR A 234      -9.970 -10.226 -14.565  1.00 75.17           N
ATOM   3490  CA  TYR A 234      -8.972 -11.032 -15.247  1.00 75.17           C
ATOM   3491  C   TYR A 234      -9.544 -12.394 -15.644  1.00 75.17           C
ATOM   3492  O   TYR A 234      -9.123 -12.982 -16.638  1.00 75.17           O
ATOM   3493  HA  TYR A 234      -8.666 -10.498 -16.147  1.00 75.17           H
ATOM   3494  CB  TYR A 234      -7.840 -11.242 -14.239  1.00 75.17           C
ATOM   3495 1HB  TYR A 234      -8.265 -11.294 -13.237  1.00 75.17           H
ATOM   3496 2HB  TYR A 234      -7.366 -12.203 -14.435  1.00 75.17           H
ATOM   3497  CG  TYR A 234      -6.771 -10.147 -14.267  1.00 75.17           C
ATOM   3498  CD1 TYR A 234      -5.601 -10.343 -14.973  1.00 75.17           C
ATOM   3499  HD1 TYR A 234      -5.439 -11.277 -15.511  1.00 75.17           H
ATOM   3500  CD2 TYR A 234      -6.976  -8.965 -13.586  1.00 75.17           C
ATOM   3501  HD2 TYR A 234      -7.900  -8.810 -13.028  1.00 75.17           H
ATOM   3502  CE1 TYR A 234      -4.595  -9.313 -15.000  1.00 75.17           C
ATOM   3503  HE1 TYR A 234      -3.667  -9.455 -15.553  1.00 75.17           H
ATOM   3504  CE2 TYR A 234      -5.970  -7.935 -13.613  1.00 75.17           C
ATOM   3505  HE2 TYR A 234      -6.119  -6.996 -13.079  1.00 75.17           H
ATOM   3506  CZ  TYR A 234      -4.829  -8.160 -14.318  1.00 75.17           C
ATOM   3507  OH  TYR A 234      -3.879  -7.187 -14.343  1.00 75.17           O
ATOM   3508  HH  TYR A 234      -4.209  -6.375 -13.863  1.00 75.17           H
ATOM   3509  HN  TYR A 234      -9.847 -10.148 -13.576  1.00 75.17           H
ATOM   3510  N   THR A 235     -10.496 -12.855 -14.845  1.00 84.78           N
ATOM   3511  CA  THR A 235     -11.218 -14.074 -15.169  1.00 84.78           C
ATOM   3512  C   THR A 235     -11.870 -13.957 -16.548  1.00 84.78           C
ATOM   3513  O   THR A 235     -11.768 -14.870 -17.366  1.00 84.78           O
ATOM   3514  HA  THR A 235     -10.502 -14.894 -15.222  1.00 84.78           H
ATOM   3515  CB  THR A 235     -12.219 -14.343 -14.044  1.00 84.78           C
ATOM   3516  HB  THR A 235     -12.963 -13.548 -13.987  1.00 84.78           H
ATOM   3517  OG1 THR A 235     -11.405 -14.507 -12.886  1.00 84.78           O
ATOM   3518  HG1 THR A 235     -11.433 -13.677 -12.328  1.00 84.78           H
ATOM   3519  CG2 THR A 235     -12.925 -15.692 -14.197  1.00 84.78           C
ATOM   3520 1HG2 THR A 235     -12.184 -16.492 -14.186  1.00 84.78           H
ATOM   3521 2HG2 THR A 235     -13.468 -15.712 -15.142  1.00 84.78           H
ATOM   3522 3HG2 THR A 235     -13.624 -15.832 -13.373  1.00 84.78           H
ATOM   3523  HN  THR A 235     -10.774 -12.413 -13.993  1.00 84.78           H
ATOM   3524  N   ILE A 236     -12.526 -12.826 -16.763  1.00 83.96           N
ATOM   3525  CA  ILE A 236     -13.209 -12.585 -18.023  1.00 83.96           C
ATOM   3526  C   ILE A 236     -12.171 -12.379 -19.129  1.00 83.96           C
ATOM   3527  O   ILE A 236     -12.352 -12.851 -20.250  1.00 83.96           O
ATOM   3528  HA  ILE A 236     -13.789 -13.478 -18.256  1.00 83.96           H
ATOM   3529  CB  ILE A 236     -14.197 -11.426 -17.884  1.00 83.96           C
ATOM   3530  HB  ILE A 236     -13.649 -10.549 -17.538  1.00 83.96           H
ATOM   3531  CG1 ILE A 236     -15.262 -11.737 -16.830  1.00 83.96           C
ATOM   3532 1HG1 ILE A 236     -15.964 -12.473 -17.224  1.00 83.96           H
ATOM   3533 2HG1 ILE A 236     -14.793 -12.182 -15.953  1.00 83.96           H
ATOM   3534  CG2 ILE A 236     -14.816 -11.067 -19.236  1.00 83.96           C
ATOM   3535 1HG2 ILE A 236     -14.028 -10.773 -19.930  1.00 83.96           H
ATOM   3536 2HG2 ILE A 236     -15.346 -11.932 -19.634  1.00 83.96           H
ATOM   3537 3HG2 ILE A 236     -15.514 -10.240 -19.108  1.00 83.96           H
ATOM   3538  CD1 ILE A 236     -16.018 -10.470 -16.424  1.00 83.96           C
ATOM   3539 1HD1 ILE A 236     -15.317  -9.747 -16.008  1.00 83.96           H
ATOM   3540 2HD1 ILE A 236     -16.506 -10.042 -17.299  1.00 83.96           H
ATOM   3541 3HD1 ILE A 236     -16.769 -10.720 -15.674  1.00 83.96           H
ATOM   3542  HN  ILE A 236     -12.596 -12.085 -16.096  1.00 83.96           H
ATOM   3543  N   ILE A 237     -11.107 -11.674 -18.774  1.00 80.50           N
ATOM   3544  CA  ILE A 237     -10.046 -11.390 -19.725  1.00 80.50           C
ATOM   3545  C   ILE A 237      -9.502 -12.706 -20.283  1.00 80.50           C
ATOM   3546  O   ILE A 237      -9.437 -12.891 -21.497  1.00 80.50           O
ATOM   3547  HA  ILE A 237     -10.486 -10.823 -20.545  1.00 80.50           H
ATOM   3548  CB  ILE A 237      -8.976 -10.504 -19.085  1.00 80.50           C
ATOM   3549  HB  ILE A 237      -8.788 -10.869 -18.075  1.00 80.50           H
ATOM   3550  CG1 ILE A 237      -9.463  -9.059 -18.959  1.00 80.50           C
ATOM   3551 1HG1 ILE A 237      -9.472  -8.588 -19.942  1.00 80.50           H
ATOM   3552 2HG1 ILE A 237     -10.489  -9.048 -18.591  1.00 80.50           H
ATOM   3553  CG2 ILE A 237      -7.655 -10.598 -19.852  1.00 80.50           C
ATOM   3554 1HG2 ILE A 237      -7.304 -11.630 -19.845  1.00 80.50           H
ATOM   3555 2HG2 ILE A 237      -7.808 -10.273 -20.881  1.00 80.50           H
ATOM   3556 3HG2 ILE A 237      -6.912  -9.959 -19.375  1.00 80.50           H
ATOM   3557  CD1 ILE A 237      -8.567  -8.259 -18.012  1.00 80.50           C
ATOM   3558 1HD1 ILE A 237      -8.580  -8.719 -17.024  1.00 80.50           H
ATOM   3559 2HD1 ILE A 237      -7.547  -8.251 -18.396  1.00 80.50           H
ATOM   3560 3HD1 ILE A 237      -8.936  -7.235 -17.940  1.00 80.50           H
ATOM   3561  HN  ILE A 237     -10.965 -11.299 -17.857  1.00 80.50           H
ATOM   3562  N   ILE A 238      -9.124 -13.588 -19.369  1.00 77.99           N
ATOM   3563  CA  ILE A 238      -8.499 -14.843 -19.753  1.00 77.99           C
ATOM   3564  C   ILE A 238      -9.449 -15.622 -20.665  1.00 77.99           C
ATOM   3565  O   ILE A 238      -9.030 -16.160 -21.689  1.00 77.99           O
ATOM   3566  HA  ILE A 238      -7.599 -14.601 -20.317  1.00 77.99           H
ATOM   3567  CB  ILE A 238      -8.060 -15.624 -18.513  1.00 77.99           C
ATOM   3568  HB  ILE A 238      -8.883 -15.624 -17.799  1.00 77.99           H
ATOM   3569  CG1 ILE A 238      -6.871 -14.944 -17.830  1.00 77.99           C
ATOM   3570 1HG1 ILE A 238      -5.968 -15.103 -18.421  1.00 77.99           H
ATOM   3571 2HG1 ILE A 238      -7.038 -13.868 -17.787  1.00 77.99           H
ATOM   3572  CG2 ILE A 238      -7.763 -17.084 -18.861  1.00 77.99           C
ATOM   3573 1HG2 ILE A 238      -8.661 -17.550 -19.267  1.00 77.99           H
ATOM   3574 2HG2 ILE A 238      -6.965 -17.126 -19.602  1.00 77.99           H
ATOM   3575 3HG2 ILE A 238      -7.453 -17.616 -17.962  1.00 77.99           H
ATOM   3576  CD1 ILE A 238      -6.664 -15.491 -16.416  1.00 77.99           C
ATOM   3577 1HD1 ILE A 238      -7.560 -15.309 -15.822  1.00 77.99           H
ATOM   3578 2HD1 ILE A 238      -6.473 -16.563 -16.466  1.00 77.99           H
ATOM   3579 3HD1 ILE A 238      -5.813 -14.992 -15.954  1.00 77.99           H
ATOM   3580  HN  ILE A 238      -9.237 -13.456 -18.384  1.00 77.99           H
ATOM   3581  N   HIS A 239     -10.710 -15.657 -20.261  1.00 77.10           N
ATOM   3582  CA  HIS A 239     -11.719 -16.376 -21.020  1.00 77.10           C
ATOM   3583  C   HIS A 239     -11.773 -15.829 -22.448  1.00 77.10           C
ATOM   3584  O   HIS A 239     -11.818 -16.595 -23.409  1.00 77.10           O
ATOM   3585  HA  HIS A 239     -11.404 -17.419 -21.052  1.00 77.10           H
ATOM   3586  CB  HIS A 239     -13.075 -16.320 -20.312  1.00 77.10           C
ATOM   3587 1HB  HIS A 239     -12.948 -16.648 -19.281  1.00 77.10           H
ATOM   3588 2HB  HIS A 239     -13.412 -15.284 -20.278  1.00 77.10           H
ATOM   3589  CG  HIS A 239     -14.144 -17.161 -20.966  1.00 77.10           C
ATOM   3590  ND1 HIS A 239     -15.067 -16.642 -21.857  1.00 77.10           N
ATOM   3591  HD1 HIS A 239     -15.122 -15.688 -22.153  1.00 77.10           H
ATOM   3592  CD2 HIS A 239     -14.428 -18.491 -20.850  1.00 77.10           C
ATOM   3593  HD2 HIS A 239     -13.892 -19.204 -20.224  1.00 77.10           H
ATOM   3594  CE1 HIS A 239     -15.865 -17.622 -22.252  1.00 77.10           C
ATOM   3595  HE1 HIS A 239     -16.694 -17.531 -22.954  1.00 77.10           H
ATOM   3596  NE2 HIS A 239     -15.468 -18.767 -21.626  1.00 77.10           N
ATOM   3597  HN  HIS A 239     -11.045 -15.208 -19.433  1.00 77.10           H
ATOM   3598  N   THR A 240     -11.768 -14.507 -22.542  1.00 78.89           N
ATOM   3599  CA  THR A 240     -11.852 -13.848 -23.834  1.00 78.89           C
ATOM   3600  C   THR A 240     -10.609 -14.156 -24.672  1.00 78.89           C
ATOM   3601  O   THR A 240     -10.703 -14.335 -25.885  1.00 78.89           O
ATOM   3602  HA  THR A 240     -12.709 -14.254 -24.372  1.00 78.89           H
ATOM   3603  CB  THR A 240     -12.065 -12.353 -23.590  1.00 78.89           C
ATOM   3604  HB  THR A 240     -11.165 -11.894 -23.180  1.00 78.89           H
ATOM   3605  OG1 THR A 240     -13.218 -12.298 -22.754  1.00 78.89           O
ATOM   3606  HG1 THR A 240     -12.943 -12.178 -21.800  1.00 78.89           H
ATOM   3607  CG2 THR A 240     -12.487 -11.606 -24.857  1.00 78.89           C
ATOM   3608 1HG2 THR A 240     -13.423 -12.022 -25.228  1.00 78.89           H
ATOM   3609 2HG2 THR A 240     -11.714 -11.715 -25.617  1.00 78.89           H
ATOM   3610 3HG2 THR A 240     -12.624 -10.550 -24.627  1.00 78.89           H
ATOM   3611  HN  THR A 240     -11.708 -13.891 -21.756  1.00 78.89           H
ATOM   3612  N   LEU A 241      -9.474 -14.209 -23.990  1.00 74.82           N
ATOM   3613  CA  LEU A 241      -8.201 -14.381 -24.669  1.00 74.82           C
ATOM   3614  C   LEU A 241      -8.121 -15.797 -25.243  1.00 74.82           C
ATOM   3615  O   LEU A 241      -7.598 -15.999 -26.337  1.00 74.82           O
ATOM   3616  HA  LEU A 241      -8.173 -13.672 -25.497  1.00 74.82           H
ATOM   3617  CB  LEU A 241      -7.043 -14.030 -23.734  1.00 74.82           C
ATOM   3618 1HB  LEU A 241      -7.205 -14.537 -22.782  1.00 74.82           H
ATOM   3619 2HB  LEU A 241      -6.124 -14.435 -24.158  1.00 74.82           H
ATOM   3620  CG  LEU A 241      -6.831 -12.541 -23.457  1.00 74.82           C
ATOM   3621  HG  LEU A 241      -7.756 -12.134 -23.049  1.00 74.82           H
ATOM   3622  CD1 LEU A 241      -5.740 -12.328 -22.406  1.00 74.82           C
ATOM   3623 1HD1 LEU A 241      -6.031 -12.817 -21.476  1.00 74.82           H
ATOM   3624 2HD1 LEU A 241      -4.803 -12.754 -22.763  1.00 74.82           H
ATOM   3625 3HD1 LEU A 241      -5.610 -11.260 -22.229  1.00 74.82           H
ATOM   3626  CD2 LEU A 241      -6.536 -11.780 -24.752  1.00 74.82           C
ATOM   3627 1HD2 LEU A 241      -5.633 -12.182 -25.212  1.00 74.82           H
ATOM   3628 2HD2 LEU A 241      -7.374 -11.892 -25.438  1.00 74.82           H
ATOM   3629 3HD2 LEU A 241      -6.389 -10.723 -24.527  1.00 74.82           H
ATOM   3630  HN  LEU A 241      -9.415 -14.136 -22.995  1.00 74.82           H
ATOM   3631  N   ILE A 242      -8.648 -16.742 -24.477  1.00 74.75           N
ATOM   3632  CA  ILE A 242      -8.652 -18.132 -24.900  1.00 74.75           C
ATOM   3633  C   ILE A 242      -9.468 -18.267 -26.187  1.00 74.75           C
ATOM   3634  O   ILE A 242      -9.089 -19.008 -27.092  1.00 74.75           O
ATOM   3635  HA  ILE A 242      -7.621 -18.411 -25.114  1.00 74.75           H
ATOM   3636  CB  ILE A 242      -9.139 -19.035 -23.765  1.00 74.75           C
ATOM   3637  HB  ILE A 242     -10.046 -18.599 -23.346  1.00 74.75           H
ATOM   3638  CG1 ILE A 242      -8.108 -19.103 -22.637  1.00 74.75           C
ATOM   3639 1HG1 ILE A 242      -7.243 -19.680 -22.964  1.00 74.75           H
ATOM   3640 2HG1 ILE A 242      -7.751 -18.100 -22.404  1.00 74.75           H
ATOM   3641  CG2 ILE A 242      -9.507 -20.425 -24.289  1.00 74.75           C
ATOM   3642 1HG2 ILE A 242     -10.302 -20.335 -25.030  1.00 74.75           H
ATOM   3643 2HG2 ILE A 242      -8.631 -20.883 -24.750  1.00 74.75           H
ATOM   3644 3HG2 ILE A 242      -9.850 -21.046 -23.462  1.00 74.75           H
ATOM   3645  CD1 ILE A 242      -8.708 -19.741 -21.382  1.00 74.75           C
ATOM   3646 1HD1 ILE A 242      -9.557 -19.148 -21.044  1.00 74.75           H
ATOM   3647 2HD1 ILE A 242      -9.041 -20.753 -21.613  1.00 74.75           H
ATOM   3648 3HD1 ILE A 242      -7.953 -19.777 -20.596  1.00 74.75           H
ATOM   3649  HN  ILE A 242      -9.066 -16.570 -23.585  1.00 74.75           H
ATOM   3650  N   GLN A 243     -10.575 -17.540 -26.227  1.00 69.83           N
ATOM   3651  CA  GLN A 243     -11.439 -17.556 -27.395  1.00 69.83           C
ATOM   3652  C   GLN A 243     -10.773 -16.820 -28.559  1.00 69.83           C
ATOM   3653  O   GLN A 243     -10.913 -17.221 -29.713  1.00 69.83           O
ATOM   3654  HA  GLN A 243     -11.566 -18.609 -27.647  1.00 69.83           H
ATOM   3655  CB  GLN A 243     -12.807 -16.949 -27.074  1.00 69.83           C
ATOM   3656 1HB  GLN A 243     -12.675 -15.965 -26.624  1.00 69.83           H
ATOM   3657 2HB  GLN A 243     -13.370 -16.805 -27.995  1.00 69.83           H
ATOM   3658  CG  GLN A 243     -13.596 -17.850 -26.122  1.00 69.83           C
ATOM   3659 1HG  GLN A 243     -13.667 -18.854 -26.540  1.00 69.83           H
ATOM   3660 2HG  GLN A 243     -13.067 -17.936 -25.173  1.00 69.83           H
ATOM   3661  CD  GLN A 243     -15.001 -17.293 -25.879  1.00 69.83           C
ATOM   3662  OE1 GLN A 243     -15.317 -16.165 -26.220  1.00 69.83           O
ATOM   3663  NE2 GLN A 243     -15.823 -18.145 -25.273  1.00 69.83           N
ATOM   3664 1HE2 GLN A 243     -15.500 -19.057 -25.020  1.00 69.83           H
ATOM   3665 2HE2 GLN A 243     -16.764 -17.873 -25.071  1.00 69.83           H
ATOM   3666  HN  GLN A 243     -10.883 -16.948 -25.482  1.00 69.83           H
ATOM   3667  N   ALA A 244     -10.062 -15.756 -28.215  1.00 70.44           N
ATOM   3668  CA  ALA A 244      -9.406 -14.938 -29.221  1.00 70.44           C
ATOM   3669  C   ALA A 244      -8.004 -15.490 -29.486  1.00 70.44           C
ATOM   3670  O   ALA A 244      -7.015 -14.944 -28.998  1.00 70.44           O
ATOM   3671  HA  ALA A 244      -9.992 -15.004 -30.137  1.00 70.44           H
ATOM   3672  CB  ALA A 244      -9.380 -13.480 -28.756  1.00 70.44           C
ATOM   3673 1HB  ALA A 244     -10.401 -13.128 -28.610  1.00 70.44           H
ATOM   3674 2HB  ALA A 244      -8.833 -13.409 -27.816  1.00 70.44           H
ATOM   3675 3HB  ALA A 244      -8.888 -12.867 -29.510  1.00 70.44           H
ATOM   3676  HN  ALA A 244      -9.931 -15.452 -27.272  1.00 70.44           H
ATOM   3677  N   LYS A 245      -7.962 -16.565 -30.259  1.00 57.68           N
ATOM   3678  CA  LYS A 245      -6.738 -17.334 -30.406  1.00 57.68           C
ATOM   3679  C   LYS A 245      -5.546 -16.378 -30.478  1.00 57.68           C
ATOM   3680  O   LYS A 245      -4.608 -16.489 -29.689  1.00 57.68           O
ATOM   3681  HA  LYS A 245      -6.632 -17.953 -29.514  1.00 57.68           H
ATOM   3682  CB  LYS A 245      -6.841 -18.281 -31.603  1.00 57.68           C
ATOM   3683 1HB  LYS A 245      -7.217 -17.738 -32.470  1.00 57.68           H
ATOM   3684 2HB  LYS A 245      -5.849 -18.650 -31.866  1.00 57.68           H
ATOM   3685  CG  LYS A 245      -7.765 -19.460 -31.293  1.00 57.68           C
ATOM   3686 1HG  LYS A 245      -7.466 -19.923 -30.352  1.00 57.68           H
ATOM   3687 2HG  LYS A 245      -8.786 -19.102 -31.162  1.00 57.68           H
ATOM   3688  CD  LYS A 245      -7.722 -20.500 -32.414  1.00 57.68           C
ATOM   3689 1HD  LYS A 245      -8.121 -20.067 -33.332  1.00 57.68           H
ATOM   3690 2HD  LYS A 245      -6.688 -20.780 -32.617  1.00 57.68           H
ATOM   3691  CE  LYS A 245      -8.529 -21.745 -32.038  1.00 57.68           C
ATOM   3692 1HE  LYS A 245      -8.150 -22.163 -31.106  1.00 57.68           H
ATOM   3693 2HE  LYS A 245      -9.570 -21.473 -31.866  1.00 57.68           H
ATOM   3694  NZ  LYS A 245      -8.447 -22.759 -33.113  1.00 57.68           N
ATOM   3695 1HZ  LYS A 245      -8.972 -23.583 -32.841  1.00 57.68           H
ATOM   3696 2HZ  LYS A 245      -8.836 -22.378 -33.968  1.00 57.68           H
ATOM   3697 3HZ  LYS A 245      -7.477 -23.012 -33.266  1.00 57.68           H
ATOM   3698  HN  LYS A 245      -8.744 -16.912 -30.777  1.00 57.68           H
ATOM   3699  N   LYS A 246      -5.621 -15.461 -31.430  1.00 50.06           N
ATOM   3700  CA  LYS A 246      -4.475 -15.161 -32.272  1.00 50.06           C
ATOM   3701  C   LYS A 246      -4.004 -13.732 -31.996  1.00 50.06           C
ATOM   3702  O   LYS A 246      -3.033 -13.268 -32.590  1.00 50.06           O
ATOM   3703  HA  LYS A 246      -3.676 -15.847 -31.993  1.00 50.06           H
ATOM   3704  CB  LYS A 246      -4.807 -15.425 -33.742  1.00 50.06           C
ATOM   3705 1HB  LYS A 246      -5.860 -15.211 -33.926  1.00 50.06           H
ATOM   3706 2HB  LYS A 246      -4.230 -14.752 -34.376  1.00 50.06           H
ATOM   3707  CG  LYS A 246      -4.503 -16.876 -34.121  1.00 50.06           C
ATOM   3708 1HG  LYS A 246      -3.534 -17.166 -33.714  1.00 50.06           H
ATOM   3709 2HG  LYS A 246      -5.246 -17.536 -33.673  1.00 50.06           H
ATOM   3710  CD  LYS A 246      -4.500 -17.057 -35.640  1.00 50.06           C
ATOM   3711 1HD  LYS A 246      -5.501 -16.883 -36.033  1.00 50.06           H
ATOM   3712 2HD  LYS A 246      -3.844 -16.316 -36.097  1.00 50.06           H
ATOM   3713  CE  LYS A 246      -4.034 -18.464 -36.023  1.00 50.06           C
ATOM   3714 1HE  LYS A 246      -3.075 -18.677 -35.551  1.00 50.06           H
ATOM   3715 2HE  LYS A 246      -4.744 -19.202 -35.652  1.00 50.06           H
ATOM   3716  NZ  LYS A 246      -3.907 -18.585 -37.493  1.00 50.06           N
ATOM   3717 1HZ  LYS A 246      -3.587 -19.518 -37.729  1.00 50.06           H
ATOM   3718 2HZ  LYS A 246      -4.809 -18.417 -37.925  1.00 50.06           H
ATOM   3719 3HZ  LYS A 246      -3.238 -17.902 -37.832  1.00 50.06           H
ATOM   3720  HN  LYS A 246      -6.443 -14.928 -31.630  1.00 50.06           H
ATOM   3721  N   SER A 247      -4.716 -13.073 -31.092  1.00 55.10           N
ATOM   3722  CA  SER A 247      -4.615 -11.629 -30.968  1.00 55.10           C
ATOM   3723  C   SER A 247      -3.255 -11.248 -30.379  1.00 55.10           C
ATOM   3724  O   SER A 247      -2.939 -11.617 -29.249  1.00 55.10           O
ATOM   3725  HA  SER A 247      -4.713 -11.244 -31.984  1.00 55.10           H
ATOM   3726  CB  SER A 247      -5.745 -11.070 -30.101  1.00 55.10           C
ATOM   3727 1HB  SER A 247      -6.698 -11.472 -30.444  1.00 55.10           H
ATOM   3728 2HB  SER A 247      -5.610 -11.402 -29.072  1.00 55.10           H
ATOM   3729  OG  SER A 247      -5.791  -9.646 -30.137  1.00 55.10           O
ATOM   3730  HG  SER A 247      -6.547  -9.314 -29.573  1.00 55.10           H
ATOM   3731  HN  SER A 247      -5.351 -13.508 -30.454  1.00 55.10           H
ATOM   3732  N   SER A 248      -2.487 -10.514 -31.171  1.00 52.70           N
ATOM   3733  CA  SER A 248      -1.139 -10.144 -30.773  1.00 52.70           C
ATOM   3734  C   SER A 248      -1.188  -9.213 -29.561  1.00 52.70           C
ATOM   3735  O   SER A 248      -0.162  -8.948 -28.936  1.00 52.70           O
ATOM   3736  HA  SER A 248      -0.647 -11.082 -30.516  1.00 52.70           H
ATOM   3737  CB  SER A 248      -0.389  -9.476 -31.927  1.00 52.70           C
ATOM   3738 1HB  SER A 248       0.622  -9.224 -31.604  1.00 52.70           H
ATOM   3739 2HB  SER A 248      -0.293 -10.180 -32.754  1.00 52.70           H
ATOM   3740  OG  SER A 248      -1.048  -8.297 -32.381  1.00 52.70           O
ATOM   3741  HG  SER A 248      -0.545  -7.897 -33.147  1.00 52.70           H
ATOM   3742  HN  SER A 248      -2.772 -10.174 -32.067  1.00 52.70           H
ATOM   3743  N   LYS A 249      -2.390  -8.741 -29.265  1.00 51.74           N
ATOM   3744  CA  LYS A 249      -2.571  -7.762 -28.207  1.00 51.74           C
ATOM   3745  C   LYS A 249      -2.086  -8.354 -26.882  1.00 51.74           C
ATOM   3746  O   LYS A 249      -2.121  -7.686 -25.850  1.00 51.74           O
ATOM   3747  HA  LYS A 249      -1.947  -6.901 -28.449  1.00 51.74           H
ATOM   3748  CB  LYS A 249      -4.020  -7.275 -28.169  1.00 51.74           C
ATOM   3749 1HB  LYS A 249      -4.695  -8.130 -28.135  1.00 51.74           H
ATOM   3750 2HB  LYS A 249      -4.191  -6.699 -27.259  1.00 51.74           H
ATOM   3751  CG  LYS A 249      -4.342  -6.413 -29.392  1.00 51.74           C
ATOM   3752 1HG  LYS A 249      -3.621  -5.599 -29.466  1.00 51.74           H
ATOM   3753 2HG  LYS A 249      -4.243  -7.010 -30.298  1.00 51.74           H
ATOM   3754  CD  LYS A 249      -5.758  -5.841 -29.302  1.00 51.74           C
ATOM   3755 1HD  LYS A 249      -6.481  -6.656 -29.253  1.00 51.74           H
ATOM   3756 2HD  LYS A 249      -5.864  -5.265 -28.383  1.00 51.74           H
ATOM   3757  CE  LYS A 249      -6.067  -4.951 -30.508  1.00 51.74           C
ATOM   3758 1HE  LYS A 249      -5.381  -4.104 -30.527  1.00 51.74           H
ATOM   3759 2HE  LYS A 249      -5.909  -5.510 -31.430  1.00 51.74           H
ATOM   3760  NZ  LYS A 249      -7.463  -4.464 -30.449  1.00 51.74           N
ATOM   3761 1HZ  LYS A 249      -7.643  -3.856 -31.240  1.00 51.74           H
ATOM   3762 2HZ  LYS A 249      -8.098  -5.255 -30.478  1.00 51.74           H
ATOM   3763 3HZ  LYS A 249      -7.606  -3.949 -29.587  1.00 51.74           H
ATOM   3764  HN  LYS A 249      -3.230  -9.016 -29.734  1.00 51.74           H
ATOM   3765  N   HIS A 250      -1.644  -9.601 -26.954  1.00 56.55           N
ATOM   3766  CA  HIS A 250      -1.352 -10.362 -25.752  1.00 56.55           C
ATOM   3767  C   HIS A 250      -0.135  -9.760 -25.046  1.00 56.55           C
ATOM   3768  O   HIS A 250      -0.008  -9.859 -23.827  1.00 56.55           O
ATOM   3769  HA  HIS A 250      -2.222 -10.267 -25.102  1.00 56.55           H
ATOM   3770  CB  HIS A 250      -1.173 -11.846 -26.078  1.00 56.55           C
ATOM   3771 1HB  HIS A 250      -0.384 -11.952 -26.823  1.00 56.55           H
ATOM   3772 2HB  HIS A 250      -0.837 -12.367 -25.182  1.00 56.55           H
ATOM   3773  CG  HIS A 250      -2.425 -12.516 -26.593  1.00 56.55           C
ATOM   3774  ND1 HIS A 250      -3.657 -11.887 -26.617  1.00 56.55           N
ATOM   3775  HD1 HIS A 250      -3.844 -10.955 -26.307  1.00 56.55           H
ATOM   3776  CD2 HIS A 250      -2.621 -13.766 -27.104  1.00 56.55           C
ATOM   3777  HD2 HIS A 250      -1.854 -14.531 -27.229  1.00 56.55           H
ATOM   3778  CE1 HIS A 250      -4.547 -12.729 -27.120  1.00 56.55           C
ATOM   3779  HE1 HIS A 250      -5.608 -12.527 -27.267  1.00 56.55           H
ATOM   3780  NE2 HIS A 250      -3.903 -13.893 -27.420  1.00 56.55           N
ATOM   3781  HN  HIS A 250      -1.486 -10.089 -27.813  1.00 56.55           H
ATOM   3782  N   LYS A 251       0.729  -9.149 -25.843  1.00 57.68           N
ATOM   3783  CA  LYS A 251       2.004  -8.670 -25.338  1.00 57.68           C
ATOM   3784  C   LYS A 251       1.756  -7.639 -24.235  1.00 57.68           C
ATOM   3785  O   LYS A 251       2.379  -7.695 -23.176  1.00 57.68           O
ATOM   3786  HA  LYS A 251       2.524  -9.523 -24.902  1.00 57.68           H
ATOM   3787  CB  LYS A 251       2.873  -8.148 -26.484  1.00 57.68           C
ATOM   3788 1HB  LYS A 251       2.273  -7.523 -27.145  1.00 57.68           H
ATOM   3789 2HB  LYS A 251       3.667  -7.517 -26.085  1.00 57.68           H
ATOM   3790  CG  LYS A 251       3.483  -9.303 -27.280  1.00 57.68           C
ATOM   3791 1HG  LYS A 251       3.864 -10.060 -26.595  1.00 57.68           H
ATOM   3792 2HG  LYS A 251       2.711  -9.780 -27.885  1.00 57.68           H
ATOM   3793  CD  LYS A 251       4.614  -8.810 -28.184  1.00 57.68           C
ATOM   3794 1HD  LYS A 251       4.205  -8.181 -28.975  1.00 57.68           H
ATOM   3795 2HD  LYS A 251       5.301  -8.189 -27.607  1.00 57.68           H
ATOM   3796  CE  LYS A 251       5.376  -9.985 -28.801  1.00 57.68           C
ATOM   3797 1HE  LYS A 251       5.482 -10.782 -28.066  1.00 57.68           H
ATOM   3798 2HE  LYS A 251       4.808 -10.395 -29.636  1.00 57.68           H
ATOM   3799  NZ  LYS A 251       6.711  -9.549 -29.267  1.00 57.68           N
ATOM   3800 1HZ  LYS A 251       7.176 -10.322 -29.731  1.00 57.68           H
ATOM   3801 2HZ  LYS A 251       6.608  -8.778 -29.916  1.00 57.68           H
ATOM   3802 3HZ  LYS A 251       7.266  -9.250 -28.472  1.00 57.68           H
ATOM   3803  HN  LYS A 251       0.570  -8.980 -26.816  1.00 57.68           H
ATOM   3804  N   ALA A 252       0.845  -6.720 -24.522  1.00 64.82           N
ATOM   3805  CA  ALA A 252       0.576  -5.623 -23.609  1.00 64.82           C
ATOM   3806  C   ALA A 252      -0.046  -6.175 -22.324  1.00 64.82           C
ATOM   3807  O   ALA A 252       0.023  -5.538 -21.274  1.00 64.82           O
ATOM   3808  HA  ALA A 252       1.528  -5.150 -23.368  1.00 64.82           H
ATOM   3809  CB  ALA A 252      -0.325  -4.595 -24.297  1.00 64.82           C
ATOM   3810 1HB  ALA A 252       0.175  -4.212 -25.187  1.00 64.82           H
ATOM   3811 2HB  ALA A 252      -1.264  -5.069 -24.583  1.00 64.82           H
ATOM   3812 3HB  ALA A 252      -0.527  -3.772 -23.612  1.00 64.82           H
ATOM   3813  HN  ALA A 252       0.298  -6.717 -25.359  1.00 64.82           H
ATOM   3814  N   LEU A 253      -0.638  -7.353 -22.450  1.00 69.19           N
ATOM   3815  CA  LEU A 253      -1.332  -7.966 -21.330  1.00 69.19           C
ATOM   3816  C   LEU A 253      -0.305  -8.541 -20.353  1.00 69.19           C
ATOM   3817  O   LEU A 253      -0.510  -8.507 -19.140  1.00 69.19           O
ATOM   3818  HA  LEU A 253      -1.890  -7.179 -20.822  1.00 69.19           H
ATOM   3819  CB  LEU A 253      -2.350  -8.994 -21.828  1.00 69.19           C
ATOM   3820 1HB  LEU A 253      -2.845  -8.587 -22.710  1.00 69.19           H
ATOM   3821 2HB  LEU A 253      -1.810  -9.885 -22.148  1.00 69.19           H
ATOM   3822  CG  LEU A 253      -3.424  -9.415 -20.823  1.00 69.19           C
ATOM   3823  HG  LEU A 253      -2.962  -9.483 -19.838  1.00 69.19           H
ATOM   3824  CD1 LEU A 253      -4.531  -8.363 -20.731  1.00 69.19           C
ATOM   3825 1HD1 LEU A 253      -4.104  -7.414 -20.409  1.00 69.19           H
ATOM   3826 2HD1 LEU A 253      -4.997  -8.239 -21.708  1.00 69.19           H
ATOM   3827 3HD1 LEU A 253      -5.281  -8.688 -20.010  1.00 69.19           H
ATOM   3828  CD2 LEU A 253      -3.976 -10.801 -21.160  1.00 69.19           C
ATOM   3829 1HD2 LEU A 253      -4.418 -10.784 -22.157  1.00 69.19           H
ATOM   3830 2HD2 LEU A 253      -3.167 -11.531 -21.134  1.00 69.19           H
ATOM   3831 3HD2 LEU A 253      -4.738 -11.076 -20.430  1.00 69.19           H
ATOM   3832  HN  LEU A 253      -0.649  -7.886 -23.297  1.00 69.19           H
ATOM   3833  N   LYS A 254       0.778  -9.056 -20.917  1.00 71.50           N
ATOM   3834  CA  LYS A 254       1.785  -9.736 -20.120  1.00 71.50           C
ATOM   3835  C   LYS A 254       2.209  -8.831 -18.962  1.00 71.50           C
ATOM   3836  O   LYS A 254       2.284  -9.275 -17.817  1.00 71.50           O
ATOM   3837  HA  LYS A 254       1.324 -10.632 -19.706  1.00 71.50           H
ATOM   3838  CB  LYS A 254       2.949 -10.191 -21.003  1.00 71.50           C
ATOM   3839 1HB  LYS A 254       3.259  -9.373 -21.653  1.00 71.50           H
ATOM   3840 2HB  LYS A 254       3.806 -10.443 -20.379  1.00 71.50           H
ATOM   3841  CG  LYS A 254       2.553 -11.402 -21.850  1.00 71.50           C
ATOM   3842 1HG  LYS A 254       2.126 -12.174 -21.210  1.00 71.50           H
ATOM   3843 2HG  LYS A 254       1.780 -11.115 -22.562  1.00 71.50           H
ATOM   3844  CD  LYS A 254       3.762 -11.965 -22.601  1.00 71.50           C
ATOM   3845 1HD  LYS A 254       4.149 -11.213 -23.289  1.00 71.50           H
ATOM   3846 2HD  LYS A 254       4.560 -12.190 -21.894  1.00 71.50           H
ATOM   3847  CE  LYS A 254       3.386 -13.229 -23.375  1.00 71.50           C
ATOM   3848 1HE  LYS A 254       2.910 -13.945 -22.706  1.00 71.50           H
ATOM   3849 2HE  LYS A 254       2.659 -12.986 -24.150  1.00 71.50           H
ATOM   3850  NZ  LYS A 254       4.588 -13.838 -23.989  1.00 71.50           N
ATOM   3851 1HZ  LYS A 254       4.318 -14.659 -24.518  1.00 71.50           H
ATOM   3852 2HZ  LYS A 254       5.028 -13.166 -24.608  1.00 71.50           H
ATOM   3853 3HZ  LYS A 254       5.241 -14.104 -23.260  1.00 71.50           H
ATOM   3854  HN  LYS A 254       0.971  -9.014 -21.897  1.00 71.50           H
ATOM   3855  N   VAL A 255       2.476  -7.577 -19.299  1.00 75.18           N
ATOM   3856  CA  VAL A 255       2.967  -6.626 -18.317  1.00 75.18           C
ATOM   3857  C   VAL A 255       1.982  -6.552 -17.148  1.00 75.18           C
ATOM   3858  O   VAL A 255       2.376  -6.680 -15.990  1.00 75.18           O
ATOM   3859  HA  VAL A 255       3.922  -6.999 -17.947  1.00 75.18           H
ATOM   3860  CB  VAL A 255       3.212  -5.269 -18.979  1.00 75.18           C
ATOM   3861  HB  VAL A 255       2.262  -4.914 -19.378  1.00 75.18           H
ATOM   3862  CG1 VAL A 255       3.706  -4.242 -17.958  1.00 75.18           C
ATOM   3863 1HG1 VAL A 255       2.957  -4.118 -17.176  1.00 75.18           H
ATOM   3864 2HG1 VAL A 255       4.640  -4.589 -17.516  1.00 75.18           H
ATOM   3865 3HG1 VAL A 255       3.872  -3.286 -18.456  1.00 75.18           H
ATOM   3866  CG2 VAL A 255       4.193  -5.397 -20.146  1.00 75.18           C
ATOM   3867 1HG2 VAL A 255       5.144  -5.784 -19.780  1.00 75.18           H
ATOM   3868 2HG2 VAL A 255       3.785  -6.081 -20.890  1.00 75.18           H
ATOM   3869 3HG2 VAL A 255       4.349  -4.418 -20.599  1.00 75.18           H
ATOM   3870  HN  VAL A 255       2.362  -7.210 -20.222  1.00 75.18           H
ATOM   3871  N   THR A 256       0.719  -6.345 -17.493  1.00 73.61           N
ATOM   3872  CA  THR A 256      -0.293  -6.063 -16.490  1.00 73.61           C
ATOM   3873  C   THR A 256      -0.533  -7.293 -15.613  1.00 73.61           C
ATOM   3874  O   THR A 256      -0.742  -7.169 -14.407  1.00 73.61           O
ATOM   3875  HA  THR A 256       0.079  -5.273 -15.838  1.00 73.61           H
ATOM   3876  CB  THR A 256      -1.552  -5.577 -17.212  1.00 73.61           C
ATOM   3877  HB  THR A 256      -2.424  -6.156 -16.905  1.00 73.61           H
ATOM   3878  OG1 THR A 256      -1.213  -5.661 -18.594  1.00 73.61           O
ATOM   3879  HG1 THR A 256      -2.029  -5.871 -19.133  1.00 73.61           H
ATOM   3880  CG2 THR A 256      -1.821  -4.089 -16.984  1.00 73.61           C
ATOM   3881 1HG2 THR A 256      -0.977  -3.506 -17.352  1.00 73.61           H
ATOM   3882 2HG2 THR A 256      -1.953  -3.903 -15.918  1.00 73.61           H
ATOM   3883 3HG2 THR A 256      -2.725  -3.797 -17.518  1.00 73.61           H
ATOM   3884  HN  THR A 256       0.386  -6.367 -18.435  1.00 73.61           H
ATOM   3885  N   ILE A 257      -0.493  -8.453 -16.252  1.00 77.27           N
ATOM   3886  CA  ILE A 257      -0.664  -9.707 -15.538  1.00 77.27           C
ATOM   3887  C   ILE A 257       0.421  -9.831 -14.467  1.00 77.27           C
ATOM   3888  O   ILE A 257       0.125 -10.120 -13.309  1.00 77.27           O
ATOM   3889  HA  ILE A 257      -1.635  -9.672 -15.044  1.00 77.27           H
ATOM   3890  CB  ILE A 257      -0.698 -10.881 -16.519  1.00 77.27           C
ATOM   3891  HB  ILE A 257       0.143 -10.778 -17.204  1.00 77.27           H
ATOM   3892  CG1 ILE A 257      -1.974 -10.854 -17.363  1.00 77.27           C
ATOM   3893 1HG1 ILE A 257      -2.842 -10.996 -16.719  1.00 77.27           H
ATOM   3894 2HG1 ILE A 257      -2.083  -9.877 -17.833  1.00 77.27           H
ATOM   3895  CG2 ILE A 257      -0.523 -12.213 -15.786  1.00 77.27           C
ATOM   3896 1HG2 ILE A 257       0.435 -12.219 -15.267  1.00 77.27           H
ATOM   3897 2HG2 ILE A 257      -1.329 -12.338 -15.063  1.00 77.27           H
ATOM   3898 3HG2 ILE A 257      -0.551 -13.030 -16.507  1.00 77.27           H
ATOM   3899  CD1 ILE A 257      -1.944 -11.943 -18.437  1.00 77.27           C
ATOM   3900 1HD1 ILE A 257      -1.088 -11.784 -19.093  1.00 77.27           H
ATOM   3901 2HD1 ILE A 257      -1.860 -12.920 -17.961  1.00 77.27           H
ATOM   3902 3HD1 ILE A 257      -2.863 -11.902 -19.022  1.00 77.27           H
ATOM   3903  HN  ILE A 257      -0.348  -8.544 -17.237  1.00 77.27           H
ATOM   3904  N   THR A 258       1.656  -9.608 -14.893  1.00 81.75           N
ATOM   3905  CA  THR A 258       2.795  -9.780 -14.007  1.00 81.75           C
ATOM   3906  C   THR A 258       2.680  -8.844 -12.802  1.00 81.75           C
ATOM   3907  O   THR A 258       2.858  -9.270 -11.662  1.00 81.75           O
ATOM   3908  HA  THR A 258       2.781 -10.800 -13.623  1.00 81.75           H
ATOM   3909  CB  THR A 258       4.068  -9.561 -14.827  1.00 81.75           C
ATOM   3910  HB  THR A 258       4.152  -8.522 -15.145  1.00 81.75           H
ATOM   3911  OG1 THR A 258       3.975 -10.520 -15.876  1.00 81.75           O
ATOM   3912  HG1 THR A 258       3.498 -10.124 -16.660  1.00 81.75           H
ATOM   3913  CG2 THR A 258       5.332  -9.964 -14.064  1.00 81.75           C
ATOM   3914 1HG2 THR A 258       5.278 -11.021 -13.804  1.00 81.75           H
ATOM   3915 2HG2 THR A 258       5.412  -9.370 -13.154  1.00 81.75           H
ATOM   3916 3HG2 THR A 258       6.206  -9.788 -14.691  1.00 81.75           H
ATOM   3917  HN  THR A 258       1.883  -9.315 -15.821  1.00 81.75           H
ATOM   3918  N   VAL A 259       2.382  -7.587 -13.096  1.00 79.71           N
ATOM   3919  CA  VAL A 259       2.285  -6.578 -12.054  1.00 79.71           C
ATOM   3920  C   VAL A 259       1.227  -7.004 -11.034  1.00 79.71           C
ATOM   3921  O   VAL A 259       1.441  -6.889  -9.829  1.00 79.71           O
ATOM   3922  HA  VAL A 259       3.253  -6.526 -11.556  1.00 79.71           H
ATOM   3923  CB  VAL A 259       1.999  -5.210 -12.677  1.00 79.71           C
ATOM   3924  HB  VAL A 259       1.147  -5.318 -13.347  1.00 79.71           H
ATOM   3925  CG1 VAL A 259       1.625  -4.186 -11.603  1.00 79.71           C
ATOM   3926 1HG1 VAL A 259       0.733  -4.524 -11.075  1.00 79.71           H
ATOM   3927 2HG1 VAL A 259       2.448  -4.084 -10.896  1.00 79.71           H
ATOM   3928 3HG1 VAL A 259       1.427  -3.223 -12.072  1.00 79.71           H
ATOM   3929  CG2 VAL A 259       3.191  -4.724 -13.505  1.00 79.71           C
ATOM   3930 1HG2 VAL A 259       4.068  -4.640 -12.864  1.00 79.71           H
ATOM   3931 2HG2 VAL A 259       3.392  -5.437 -14.305  1.00 79.71           H
ATOM   3932 3HG2 VAL A 259       2.961  -3.750 -13.936  1.00 79.71           H
ATOM   3933  HN  VAL A 259       2.209  -7.255 -14.023  1.00 79.71           H
ATOM   3934  N   LEU A 260       0.109  -7.486 -11.556  1.00 76.39           N
ATOM   3935  CA  LEU A 260      -1.014  -7.851 -10.710  1.00 76.39           C
ATOM   3936  C   LEU A 260      -0.611  -9.022  -9.811  1.00 76.39           C
ATOM   3937  O   LEU A 260      -0.843  -8.990  -8.603  1.00 76.39           O
ATOM   3938  HA  LEU A 260      -1.240  -6.992 -10.077  1.00 76.39           H
ATOM   3939  CB  LEU A 260      -2.257  -8.127 -11.558  1.00 76.39           C
ATOM   3940 1HB  LEU A 260      -2.317  -7.367 -12.338  1.00 76.39           H
ATOM   3941 2HB  LEU A 260      -2.125  -9.086 -12.058  1.00 76.39           H
ATOM   3942  CG  LEU A 260      -3.590  -8.153 -10.808  1.00 76.39           C
ATOM   3943  HG  LEU A 260      -3.388  -8.384  -9.762  1.00 76.39           H
ATOM   3944  CD1 LEU A 260      -4.268  -6.782 -10.845  1.00 76.39           C
ATOM   3945 1HD1 LEU A 260      -3.618  -6.043 -10.377  1.00 76.39           H
ATOM   3946 2HD1 LEU A 260      -4.455  -6.498 -11.880  1.00 76.39           H
ATOM   3947 3HD1 LEU A 260      -5.213  -6.829 -10.304  1.00 76.39           H
ATOM   3948  CD2 LEU A 260      -4.501  -9.258 -11.347  1.00 76.39           C
ATOM   3949 1HD2 LEU A 260      -4.699  -9.082 -12.404  1.00 76.39           H
ATOM   3950 2HD2 LEU A 260      -4.012 -10.224 -11.224  1.00 76.39           H
ATOM   3951 3HD2 LEU A 260      -5.442  -9.254 -10.795  1.00 76.39           H
ATOM   3952  HN  LEU A 260      -0.036  -7.628 -12.535  1.00 76.39           H
ATOM   3953  N   THR A 261      -0.015 -10.027 -10.435  1.00 84.32           N
ATOM   3954  CA  THR A 261       0.334 -11.247  -9.726  1.00 84.32           C
ATOM   3955  C   THR A 261       1.304 -10.940  -8.583  1.00 84.32           C
ATOM   3956  O   THR A 261       1.147 -11.453  -7.476  1.00 84.32           O
ATOM   3957  HA  THR A 261      -0.572 -11.653  -9.275  1.00 84.32           H
ATOM   3958  CB  THR A 261       0.890 -12.243 -10.744  1.00 84.32           C
ATOM   3959  HB  THR A 261       1.817 -11.874 -11.184  1.00 84.32           H
ATOM   3960  OG1 THR A 261      -0.186 -12.444 -11.657  1.00 84.32           O
ATOM   3961  HG1 THR A 261      -0.143 -11.767 -12.392  1.00 84.32           H
ATOM   3962  CG2 THR A 261       1.128 -13.628 -10.139  1.00 84.32           C
ATOM   3963 1HG2 THR A 261       0.187 -14.026  -9.760  1.00 84.32           H
ATOM   3964 2HG2 THR A 261       1.845 -13.549  -9.321  1.00 84.32           H
ATOM   3965 3HG2 THR A 261       1.523 -14.296 -10.904  1.00 84.32           H
ATOM   3966  HN  THR A 261       0.228 -10.018 -11.405  1.00 84.32           H
ATOM   3967  N   VAL A 262       2.285 -10.105  -8.891  1.00 87.35           N
ATOM   3968  CA  VAL A 262       3.305  -9.756  -7.916  1.00 87.35           C
ATOM   3969  C   VAL A 262       2.654  -9.013  -6.747  1.00 87.35           C
ATOM   3970  O   VAL A 262       2.996  -9.249  -5.590  1.00 87.35           O
ATOM   3971  HA  VAL A 262       3.736 -10.686  -7.544  1.00 87.35           H
ATOM   3972  CB  VAL A 262       4.419  -8.953  -8.589  1.00 87.35           C
ATOM   3973  HB  VAL A 262       3.961  -8.106  -9.099  1.00 87.35           H
ATOM   3974  CG1 VAL A 262       5.401  -8.402  -7.552  1.00 87.35           C
ATOM   3975 1HG1 VAL A 262       4.870  -7.750  -6.859  1.00 87.35           H
ATOM   3976 2HG1 VAL A 262       5.850  -9.229  -7.002  1.00 87.35           H
ATOM   3977 3HG1 VAL A 262       6.183  -7.836  -8.058  1.00 87.35           H
ATOM   3978  CG2 VAL A 262       5.146  -9.796  -9.638  1.00 87.35           C
ATOM   3979 1HG2 VAL A 262       5.586 -10.671  -9.160  1.00 87.35           H
ATOM   3980 2HG2 VAL A 262       4.437 -10.117 -10.402  1.00 87.35           H
ATOM   3981 3HG2 VAL A 262       5.933  -9.201 -10.101  1.00 87.35           H
ATOM   3982  HN  VAL A 262       2.390  -9.670  -9.785  1.00 87.35           H
ATOM   3983  N   PHE A 263       1.728  -8.130  -7.091  1.00 81.88           N
ATOM   3984  CA  PHE A 263       1.018  -7.359  -6.085  1.00 81.88           C
ATOM   3985  C   PHE A 263       0.269  -8.278  -5.117  1.00 81.88           C
ATOM   3986  O   PHE A 263       0.444  -8.182  -3.904  1.00 81.88           O
ATOM   3987  HA  PHE A 263       1.763  -6.784  -5.534  1.00 81.88           H
ATOM   3988  CB  PHE A 263       0.005  -6.483  -6.824  1.00 81.88           C
ATOM   3989 1HB  PHE A 263       0.541  -5.829  -7.513  1.00 81.88           H
ATOM   3990 2HB  PHE A 263      -0.640  -7.121  -7.427  1.00 81.88           H
ATOM   3991  CG  PHE A 263      -0.865  -5.626  -5.903  1.00 81.88           C
ATOM   3992  CD1 PHE A 263      -2.152  -5.988  -5.653  1.00 81.88           C
ATOM   3993  HD1 PHE A 263      -2.563  -6.889  -6.108  1.00 81.88           H
ATOM   3994  CD2 PHE A 263      -0.353  -4.502  -5.335  1.00 81.88           C
ATOM   3995  HD2 PHE A 263       0.679  -4.211  -5.536  1.00 81.88           H
ATOM   3996  CE1 PHE A 263      -2.960  -5.193  -4.798  1.00 81.88           C
ATOM   3997  HE1 PHE A 263      -3.991  -5.483  -4.598  1.00 81.88           H
ATOM   3998  CE2 PHE A 263      -1.161  -3.706  -4.480  1.00 81.88           C
ATOM   3999  HE2 PHE A 263      -0.750  -2.805  -4.025  1.00 81.88           H
ATOM   4000  CZ  PHE A 263      -2.448  -4.069  -4.230  1.00 81.88           C
ATOM   4001  HZ  PHE A 263      -3.068  -3.458  -3.574  1.00 81.88           H
ATOM   4002  HN  PHE A 263       1.461  -7.939  -8.036  1.00 81.88           H
ATOM   4003  N   VAL A 264      -0.549  -9.148  -5.691  1.00 86.56           N
ATOM   4004  CA  VAL A 264      -1.406 -10.008  -4.894  1.00 86.56           C
ATOM   4005  C   VAL A 264      -0.541 -10.863  -3.965  1.00 86.56           C
ATOM   4006  O   VAL A 264      -0.847 -11.005  -2.782  1.00 86.56           O
ATOM   4007  HA  VAL A 264      -2.044  -9.366  -4.286  1.00 86.56           H
ATOM   4008  CB  VAL A 264      -2.306 -10.843  -5.807  1.00 86.56           C
ATOM   4009  HB  VAL A 264      -1.669 -11.357  -6.527  1.00 86.56           H
ATOM   4010  CG1 VAL A 264      -3.064 -11.905  -5.008  1.00 86.56           C
ATOM   4011 1HG1 VAL A 264      -2.352 -12.569  -4.519  1.00 86.56           H
ATOM   4012 2HG1 VAL A 264      -3.685 -11.419  -4.255  1.00 86.56           H
ATOM   4013 3HG1 VAL A 264      -3.696 -12.483  -5.682  1.00 86.56           H
ATOM   4014  CG2 VAL A 264      -3.273  -9.950  -6.588  1.00 86.56           C
ATOM   4015 1HG2 VAL A 264      -3.900  -9.397  -5.890  1.00 86.56           H
ATOM   4016 2HG2 VAL A 264      -2.706  -9.250  -7.201  1.00 86.56           H
ATOM   4017 3HG2 VAL A 264      -3.900 -10.569  -7.229  1.00 86.56           H
ATOM   4018  HN  VAL A 264      -0.632  -9.269  -6.681  1.00 86.56           H
ATOM   4019  N   LEU A 265       0.523 -11.409  -4.535  1.00 88.18           N
ATOM   4020  CA  LEU A 265       1.364 -12.345  -3.809  1.00 88.18           C
ATOM   4021  C   LEU A 265       2.035 -11.619  -2.641  1.00 88.18           C
ATOM   4022  O   LEU A 265       2.220 -12.197  -1.570  1.00 88.18           O
ATOM   4023  HA  LEU A 265       0.715 -13.122  -3.405  1.00 88.18           H
ATOM   4024  CB  LEU A 265       2.351 -13.027  -4.758  1.00 88.18           C
ATOM   4025 1HB  LEU A 265       2.845 -12.257  -5.351  1.00 88.18           H
ATOM   4026 2HB  LEU A 265       3.123 -13.512  -4.161  1.00 88.18           H
ATOM   4027  CG  LEU A 265       1.756 -14.063  -5.713  1.00 88.18           C
ATOM   4028  HG  LEU A 265       0.962 -13.584  -6.286  1.00 88.18           H
ATOM   4029  CD1 LEU A 265       2.805 -14.551  -6.715  1.00 88.18           C
ATOM   4030 1HD1 LEU A 265       3.170 -13.707  -7.299  1.00 88.18           H
ATOM   4031 2HD1 LEU A 265       3.636 -15.008  -6.178  1.00 88.18           H
ATOM   4032 3HD1 LEU A 265       2.355 -15.287  -7.382  1.00 88.18           H
ATOM   4033  CD2 LEU A 265       1.121 -15.220  -4.939  1.00 88.18           C
ATOM   4034 1HD2 LEU A 265       1.878 -15.706  -4.324  1.00 88.18           H
ATOM   4035 2HD2 LEU A 265       0.325 -14.836  -4.301  1.00 88.18           H
ATOM   4036 3HD2 LEU A 265       0.705 -15.943  -5.642  1.00 88.18           H
ATOM   4037  HN  LEU A 265       0.811 -11.223  -5.474  1.00 88.18           H
ATOM   4038  N   SER A 266       2.383 -10.365  -2.886  1.00 89.60           N
ATOM   4039  CA  SER A 266       3.118  -9.586  -1.904  1.00 89.60           C
ATOM   4040  C   SER A 266       2.163  -9.065  -0.828  1.00 89.60           C
ATOM   4041  O   SER A 266       2.538  -8.954   0.338  1.00 89.60           O
ATOM   4042  HA  SER A 266       3.842 -10.276  -1.472  1.00 89.60           H
ATOM   4043  CB  SER A 266       3.857  -8.421  -2.566  1.00 89.60           C
ATOM   4044 1HB  SER A 266       4.386  -7.848  -1.805  1.00 89.60           H
ATOM   4045 2HB  SER A 266       4.609  -8.811  -3.251  1.00 89.60           H
ATOM   4046  OG  SER A 266       2.970  -7.561  -3.276  1.00 89.60           O
ATOM   4047  HG  SER A 266       2.959  -7.805  -4.246  1.00 89.60           H
ATOM   4048  HN  SER A 266       2.171  -9.882  -3.736  1.00 89.60           H
ATOM   4049  N   GLN A 267       0.948  -8.760  -1.258  1.00 84.74           N
ATOM   4050  CA  GLN A 267      -0.006  -8.090  -0.391  1.00 84.74           C
ATOM   4051  C   GLN A 267      -0.757  -9.113   0.464  1.00 84.74           C
ATOM   4052  O   GLN A 267      -1.196  -8.800   1.570  1.00 84.74           O
ATOM   4053  HA  GLN A 267       0.591  -7.440   0.249  1.00 84.74           H
ATOM   4054  CB  GLN A 267      -0.980  -7.235  -1.204  1.00 84.74           C
ATOM   4055 1HB  GLN A 267      -1.434  -7.841  -1.988  1.00 84.74           H
ATOM   4056 2HB  GLN A 267      -1.788  -6.887  -0.561  1.00 84.74           H
ATOM   4057  CG  GLN A 267      -0.265  -6.035  -1.829  1.00 84.74           C
ATOM   4058 1HG  GLN A 267       0.582  -6.380  -2.422  1.00 84.74           H
ATOM   4059 2HG  GLN A 267      -0.942  -5.519  -2.510  1.00 84.74           H
ATOM   4060  CD  GLN A 267       0.221  -5.064  -0.752  1.00 84.74           C
ATOM   4061  OE1 GLN A 267      -0.334  -4.968   0.331  1.00 84.74           O
ATOM   4062  NE2 GLN A 267       1.287  -4.351  -1.107  1.00 84.74           N
ATOM   4063 1HE2 GLN A 267       1.694  -4.478  -2.011  1.00 84.74           H
ATOM   4064 2HE2 GLN A 267       1.680  -3.688  -0.470  1.00 84.74           H
ATOM   4065  HN  GLN A 267       0.612  -8.963  -2.178  1.00 84.74           H
ATOM   4066  N   PHE A 268      -0.882 -10.314  -0.081  1.00 90.36           N
ATOM   4067  CA  PHE A 268      -1.744 -11.320   0.515  1.00 90.36           C
ATOM   4068  C   PHE A 268      -1.304 -11.642   1.945  1.00 90.36           C
ATOM   4069  O   PHE A 268      -2.093 -11.527   2.882  1.00 90.36           O
ATOM   4070  HA  PHE A 268      -2.755 -10.912   0.531  1.00 90.36           H
ATOM   4071  CB  PHE A 268      -1.617 -12.582  -0.340  1.00 90.36           C
ATOM   4072 1HB  PHE A 268      -1.871 -12.337  -1.372  1.00 90.36           H
ATOM   4073 2HB  PHE A 268      -0.576 -12.908  -0.337  1.00 90.36           H
ATOM   4074  CG  PHE A 268      -2.500 -13.741   0.125  1.00 90.36           C
ATOM   4075  CD1 PHE A 268      -1.963 -14.755   0.856  1.00 90.36           C
ATOM   4076  HD1 PHE A 268      -0.903 -14.741   1.110  1.00 90.36           H
ATOM   4077  CD2 PHE A 268      -3.822 -13.759  -0.192  1.00 90.36           C
ATOM   4078  HD2 PHE A 268      -4.253 -12.947  -0.779  1.00 90.36           H
ATOM   4079  CE1 PHE A 268      -2.783 -15.831   1.288  1.00 90.36           C
ATOM   4080  HE1 PHE A 268      -2.352 -16.643   1.874  1.00 90.36           H
ATOM   4081  CE2 PHE A 268      -4.642 -14.835   0.240  1.00 90.36           C
ATOM   4082  HE2 PHE A 268      -5.702 -14.849  -0.015  1.00 90.36           H
ATOM   4083  CZ  PHE A 268      -4.105 -15.848   0.971  1.00 90.36           C
ATOM   4084  HZ  PHE A 268      -4.735 -16.674   1.302  1.00 90.36           H
ATOM   4085  HN  PHE A 268      -0.408 -10.603  -0.913  1.00 90.36           H
ATOM   4086  N   PRO A 269      -0.042 -12.049   2.139  1.00 93.84           N
ATOM   4087  CA  PRO A 269       0.434 -12.422   3.473  1.00 93.84           C
ATOM   4088  C   PRO A 269       0.171 -11.337   4.504  1.00 93.84           C
ATOM   4089  O   PRO A 269      -0.258 -11.626   5.619  1.00 93.84           O
ATOM   4090  HA  PRO A 269      -0.109 -13.296   3.834  1.00 93.84           H
ATOM   4091  CB  PRO A 269       1.932 -12.661   3.269  1.00 93.84           C
ATOM   4092 1HB  PRO A 269       2.511 -11.758   3.459  1.00 93.84           H
ATOM   4093 2HB  PRO A 269       2.310 -13.430   3.943  1.00 93.84           H
ATOM   4094  CG  PRO A 269       2.025 -13.095   1.811  1.00 93.84           C
ATOM   4095 1HG  PRO A 269       3.031 -12.964   1.414  1.00 93.84           H
ATOM   4096 2HG  PRO A 269       1.781 -14.150   1.686  1.00 93.84           H
ATOM   4097  CD  PRO A 269       1.017 -12.189   1.123  1.00 93.84           C
ATOM   4098 1HD  PRO A 269       1.451 -11.224   0.861  1.00 93.84           H
ATOM   4099 2HD  PRO A 269       0.644 -12.629   0.197  1.00 93.84           H
ATOM   4100  N   TYR A 270       0.439 -10.104   4.099  1.00 90.89           N
ATOM   4101  CA  TYR A 270       0.291  -8.973   4.999  1.00 90.89           C
ATOM   4102  C   TYR A 270      -1.164  -8.810   5.442  1.00 90.89           C
ATOM   4103  O   TYR A 270      -1.439  -8.617   6.626  1.00 90.89           O
ATOM   4104  HA  TYR A 270       0.912  -9.157   5.876  1.00 90.89           H
ATOM   4105  CB  TYR A 270       0.709  -7.738   4.197  1.00 90.89           C
ATOM   4106 1HB  TYR A 270       1.775  -7.801   3.982  1.00 90.89           H
ATOM   4107 2HB  TYR A 270       0.190  -7.748   3.239  1.00 90.89           H
ATOM   4108  CG  TYR A 270       0.422  -6.411   4.903  1.00 90.89           C
ATOM   4109  CD1 TYR A 270      -0.512  -5.540   4.380  1.00 90.89           C
ATOM   4110  HD1 TYR A 270      -1.044  -5.796   3.464  1.00 90.89           H
ATOM   4111  CD2 TYR A 270       1.096  -6.086   6.062  1.00 90.89           C
ATOM   4112  HD2 TYR A 270       1.833  -6.775   6.475  1.00 90.89           H
ATOM   4113  CE1 TYR A 270      -0.782  -4.291   5.044  1.00 90.89           C
ATOM   4114  HE1 TYR A 270      -1.516  -3.593   4.641  1.00 90.89           H
ATOM   4115  CE2 TYR A 270       0.826  -4.837   6.726  1.00 90.89           C
ATOM   4116  HE2 TYR A 270       1.352  -4.568   7.642  1.00 90.89           H
ATOM   4117  CZ  TYR A 270      -0.099  -4.001   6.184  1.00 90.89           C
ATOM   4118  OH  TYR A 270      -0.355  -2.822   6.811  1.00 90.89           O
ATOM   4119  HH  TYR A 270       0.240  -2.723   7.609  1.00 90.89           H
ATOM   4120  HN  TYR A 270       0.750  -9.873   3.178  1.00 90.89           H
ATOM   4121  N   ASN A 271      -2.059  -8.894   4.468  1.00 89.40           N
ATOM   4122  CA  ASN A 271      -3.468  -8.653   4.724  1.00 89.40           C
ATOM   4123  C   ASN A 271      -4.036  -9.806   5.554  1.00 89.40           C
ATOM   4124  O   ASN A 271      -5.032  -9.638   6.257  1.00 89.40           O
ATOM   4125  HA  ASN A 271      -3.505  -7.701   5.254  1.00 89.40           H
ATOM   4126  CB  ASN A 271      -4.260  -8.576   3.417  1.00 89.40           C
ATOM   4127 1HB  ASN A 271      -3.925  -9.360   2.738  1.00 89.40           H
ATOM   4128 2HB  ASN A 271      -5.316  -8.758   3.617  1.00 89.40           H
ATOM   4129  CG  ASN A 271      -4.089  -7.210   2.751  1.00 89.40           C
ATOM   4130  OD1 ASN A 271      -4.680  -6.219   3.147  1.00 89.40           O
ATOM   4131  ND2 ASN A 271      -3.248  -7.212   1.720  1.00 89.40           N
ATOM   4132 1HD2 ASN A 271      -2.795  -8.060   1.447  1.00 89.40           H
ATOM   4133 2HD2 ASN A 271      -3.070  -6.365   1.219  1.00 89.40           H
ATOM   4134  HN  ASN A 271      -1.834  -9.122   3.521  1.00 89.40           H
ATOM   4135  N   CYS A 272      -3.379 -10.951   5.446  1.00 94.01           N
ATOM   4136  CA  CYS A 272      -3.728 -12.096   6.269  1.00 94.01           C
ATOM   4137  C   CYS A 272      -3.535 -11.708   7.737  1.00 94.01           C
ATOM   4138  O   CYS A 272      -4.420 -11.927   8.562  1.00 94.01           O
ATOM   4139  HA  CYS A 272      -4.774 -12.322   6.063  1.00 94.01           H
ATOM   4140  CB  CYS A 272      -2.911 -13.334   5.893  1.00 94.01           C
ATOM   4141 1HB  CYS A 272      -1.852 -13.081   5.849  1.00 94.01           H
ATOM   4142 2HB  CYS A 272      -3.025 -14.101   6.660  1.00 94.01           H
ATOM   4143  SG  CYS A 272      -3.467 -13.982   4.275  1.00 94.01           S
ATOM   4144  HG  CYS A 272      -2.888 -13.036   3.540  1.00 94.01           H
ATOM   4145  HN  CYS A 272      -2.621 -11.103   4.810  1.00 94.01           H
ATOM   4146  N   ILE A 273      -2.371 -11.140   8.017  1.00 92.75           N
ATOM   4147  CA  ILE A 273      -2.043 -10.736   9.374  1.00 92.75           C
ATOM   4148  C   ILE A 273      -2.956  -9.581   9.792  1.00 92.75           C
ATOM   4149  O   ILE A 273      -3.418  -9.531  10.931  1.00 92.75           O
ATOM   4150  HA  ILE A 273      -2.242 -11.587  10.026  1.00 92.75           H
ATOM   4151  CB  ILE A 273      -0.552 -10.414   9.492  1.00 92.75           C
ATOM   4152  HB  ILE A 273      -0.313  -9.635   8.768  1.00 92.75           H
ATOM   4153  CG1 ILE A 273       0.301 -11.635   9.141  1.00 92.75           C
ATOM   4154 1HG1 ILE A 273       0.101 -11.940   8.114  1.00 92.75           H
ATOM   4155 2HG1 ILE A 273       1.358 -11.372   9.196  1.00 92.75           H
ATOM   4156  CG2 ILE A 273      -0.219  -9.860  10.879  1.00 92.75           C
ATOM   4157 1HG2 ILE A 273      -0.788  -8.947  11.052  1.00 92.75           H
ATOM   4158 2HG2 ILE A 273      -0.478 -10.599  11.637  1.00 92.75           H
ATOM   4159 3HG2 ILE A 273       0.847  -9.640  10.935  1.00 92.75           H
ATOM   4160  CD1 ILE A 273       0.010 -12.799  10.091  1.00 92.75           C
ATOM   4161 1HD1 ILE A 273       0.234 -12.498  11.114  1.00 92.75           H
ATOM   4162 2HD1 ILE A 273      -1.042 -13.074  10.015  1.00 92.75           H
ATOM   4163 3HD1 ILE A 273       0.630 -13.653   9.819  1.00 92.75           H
ATOM   4164  HN  ILE A 273      -1.661 -10.956   7.338  1.00 92.75           H
ATOM   4165  N   LEU A 274      -3.190  -8.682   8.847  1.00 89.88           N
ATOM   4166  CA  LEU A 274      -4.003  -7.508   9.116  1.00 89.88           C
ATOM   4167  C   LEU A 274      -5.415  -7.950   9.508  1.00 89.88           C
ATOM   4168  O   LEU A 274      -6.055  -7.321  10.349  1.00 89.88           O
ATOM   4169  HA  LEU A 274      -3.556  -6.989   9.964  1.00 89.88           H
ATOM   4170  CB  LEU A 274      -3.967  -6.547   7.926  1.00 89.88           C
ATOM   4171 1HB  LEU A 274      -2.931  -6.435   7.607  1.00 89.88           H
ATOM   4172 2HB  LEU A 274      -4.508  -7.005   7.098  1.00 89.88           H
ATOM   4173  CG  LEU A 274      -4.550  -5.154   8.171  1.00 89.88           C
ATOM   4174  HG  LEU A 274      -5.528  -5.270   8.639  1.00 89.88           H
ATOM   4175  CD1 LEU A 274      -3.677  -4.357   9.143  1.00 89.88           C
ATOM   4176 1HD1 LEU A 274      -3.619  -4.885  10.095  1.00 89.88           H
ATOM   4177 2HD1 LEU A 274      -2.675  -4.249   8.726  1.00 89.88           H
ATOM   4178 3HD1 LEU A 274      -4.114  -3.371   9.299  1.00 89.88           H
ATOM   4179  CD2 LEU A 274      -4.765  -4.410   6.852  1.00 89.88           C
ATOM   4180 1HD2 LEU A 274      -3.811  -4.304   6.335  1.00 89.88           H
ATOM   4181 2HD2 LEU A 274      -5.457  -4.973   6.226  1.00 89.88           H
ATOM   4182 3HD2 LEU A 274      -5.180  -3.423   7.055  1.00 89.88           H
ATOM   4183  HN  LEU A 274      -2.835  -8.746   7.915  1.00 89.88           H
ATOM   4184  N   LEU A 275      -5.859  -9.028   8.879  1.00 92.04           N
ATOM   4185  CA  LEU A 275      -7.175  -9.573   9.166  1.00 92.04           C
ATOM   4186  C   LEU A 275      -7.219 -10.048  10.619  1.00 92.04           C
ATOM   4187  O   LEU A 275      -8.169  -9.754  11.344  1.00 92.04           O
ATOM   4188  HA  LEU A 275      -7.896  -8.765   9.044  1.00 92.04           H
ATOM   4189  CB  LEU A 275      -7.537 -10.660   8.152  1.00 92.04           C
ATOM   4190 1HB  LEU A 275      -7.501 -10.225   7.154  1.00 92.04           H
ATOM   4191 2HB  LEU A 275      -6.771 -11.435   8.190  1.00 92.04           H
ATOM   4192  CG  LEU A 275      -8.903 -11.324   8.339  1.00 92.04           C
ATOM   4193  HG  LEU A 275      -8.955 -11.718   9.354  1.00 92.04           H
ATOM   4194  CD1 LEU A 275     -10.033 -10.303   8.193  1.00 92.04           C
ATOM   4195 1HD1 LEU A 275      -9.917  -9.522   8.946  1.00 92.04           H
ATOM   4196 2HD1 LEU A 275      -9.994  -9.857   7.199  1.00 92.04           H
ATOM   4197 3HD1 LEU A 275     -10.993 -10.801   8.331  1.00 92.04           H
ATOM   4198  CD2 LEU A 275      -9.073 -12.507   7.385  1.00 92.04           C
ATOM   4199 1HD2 LEU A 275      -8.992 -12.159   6.356  1.00 92.04           H
ATOM   4200 2HD2 LEU A 275      -8.296 -13.246   7.581  1.00 92.04           H
ATOM   4201 3HD2 LEU A 275     -10.052 -12.960   7.539  1.00 92.04           H
ATOM   4202  HN  LEU A 275      -5.337  -9.526   8.186  1.00 92.04           H
ATOM   4203  N   VAL A 276      -6.180 -10.775  11.003  1.00 93.74           N
ATOM   4204  CA  VAL A 276      -6.089 -11.295  12.357  1.00 93.74           C
ATOM   4205  C   VAL A 276      -6.150 -10.132  13.350  1.00 93.74           C
ATOM   4206  O   VAL A 276      -6.875 -10.196  14.342  1.00 93.74           O
ATOM   4207  HA  VAL A 276      -6.952 -11.941  12.520  1.00 93.74           H
ATOM   4208  CB  VAL A 276      -4.825 -12.144  12.508  1.00 93.74           C
ATOM   4209  HB  VAL A 276      -3.974 -11.536  12.200  1.00 93.74           H
ATOM   4210  CG1 VAL A 276      -4.609 -12.551  13.967  1.00 93.74           C
ATOM   4211 1HG1 VAL A 276      -4.505 -11.657  14.582  1.00 93.74           H
ATOM   4212 2HG1 VAL A 276      -5.464 -13.132  14.313  1.00 93.74           H
ATOM   4213 3HG1 VAL A 276      -3.704 -13.153  14.046  1.00 93.74           H
ATOM   4214  CG2 VAL A 276      -4.879 -13.373  11.598  1.00 93.74           C
ATOM   4215 1HG2 VAL A 276      -5.743 -13.983  11.862  1.00 93.74           H
ATOM   4216 2HG2 VAL A 276      -4.963 -13.053  10.560  1.00 93.74           H
ATOM   4217 3HG2 VAL A 276      -3.968 -13.959  11.725  1.00 93.74           H
ATOM   4218  HN  VAL A 276      -5.411 -11.010  10.408  1.00 93.74           H
ATOM   4219  N   GLN A 277      -5.381  -9.097  13.048  1.00 90.35           N
ATOM   4220  CA  GLN A 277      -5.321  -7.931  13.913  1.00 90.35           C
ATOM   4221  C   GLN A 277      -6.698  -7.270  14.009  1.00 90.35           C
ATOM   4222  O   GLN A 277      -7.071  -6.753  15.061  1.00 90.35           O
ATOM   4223  HA  GLN A 277      -5.025  -8.311  14.891  1.00 90.35           H
ATOM   4224  CB  GLN A 277      -4.268  -6.936  13.421  1.00 90.35           C
ATOM   4225 1HB  GLN A 277      -4.398  -6.762  12.353  1.00 90.35           H
ATOM   4226 2HB  GLN A 277      -4.407  -5.977  13.920  1.00 90.35           H
ATOM   4227  CG  GLN A 277      -2.854  -7.457  13.691  1.00 90.35           C
ATOM   4228 1HG  GLN A 277      -2.736  -7.665  14.754  1.00 90.35           H
ATOM   4229 2HG  GLN A 277      -2.702  -8.398  13.162  1.00 90.35           H
ATOM   4230  CD  GLN A 277      -1.802  -6.439  13.246  1.00 90.35           C
ATOM   4231  OE1 GLN A 277      -2.049  -5.570  12.426  1.00 90.35           O
ATOM   4232  NE2 GLN A 277      -0.617  -6.596  13.829  1.00 90.35           N
ATOM   4233 1HE2 GLN A 277      -0.480  -7.331  14.494  1.00 90.35           H
ATOM   4234 2HE2 GLN A 277       0.137  -5.980  13.604  1.00 90.35           H
ATOM   4235  HN  GLN A 277      -4.806  -9.047  12.231  1.00 90.35           H
ATOM   4236  N   THR A 278      -7.415  -7.307  12.895  1.00 91.03           N
ATOM   4237  CA  THR A 278      -8.723  -6.679  12.827  1.00 91.03           C
ATOM   4238  C   THR A 278      -9.713  -7.406  13.740  1.00 91.03           C
ATOM   4239  O   THR A 278     -10.474  -6.771  14.467  1.00 91.03           O
ATOM   4240  HA  THR A 278      -8.635  -5.659  13.200  1.00 91.03           H
ATOM   4241  CB  THR A 278      -9.158  -6.651  11.360  1.00 91.03           C
ATOM   4242  HB  THR A 278      -9.312  -7.661  10.980  1.00 91.03           H
ATOM   4243  OG1 THR A 278      -8.138  -5.898  10.710  1.00 91.03           O
ATOM   4244  HG1 THR A 278      -7.453  -6.513  10.322  1.00 91.03           H
ATOM   4245  CG2 THR A 278     -10.428  -5.826  11.142  1.00 91.03           C
ATOM   4246 1HG2 THR A 278     -10.253  -4.798  11.459  1.00 91.03           H
ATOM   4247 2HG2 THR A 278     -11.244  -6.253  11.725  1.00 91.03           H
ATOM   4248 3HG2 THR A 278     -10.692  -5.839  10.084  1.00 91.03           H
ATOM   4249  HN  THR A 278      -7.117  -7.755  12.052  1.00 91.03           H
ATOM   4250  N   ILE A 279      -9.669  -8.729  13.672  1.00 91.75           N
ATOM   4251  CA  ILE A 279     -10.559  -9.549  14.477  1.00 91.75           C
ATOM   4252  C   ILE A 279     -10.199  -9.386  15.955  1.00 91.75           C
ATOM   4253  O   ILE A 279     -11.081  -9.255  16.801  1.00 91.75           O
ATOM   4254  HA  ILE A 279     -11.572  -9.177  14.325  1.00 91.75           H
ATOM   4255  CB  ILE A 279     -10.532 -11.001  13.994  1.00 91.75           C
ATOM   4256  HB  ILE A 279      -9.497 -11.341  13.992  1.00 91.75           H
ATOM   4257  CG1 ILE A 279     -11.046 -11.110  12.557  1.00 91.75           C
ATOM   4258 1HG1 ILE A 279     -12.125 -10.956  12.540  1.00 91.75           H
ATOM   4259 2HG1 ILE A 279     -10.602 -10.323  11.947  1.00 91.75           H
ATOM   4260  CG2 ILE A 279     -11.305 -11.911  14.950  1.00 91.75           C
ATOM   4261 1HG2 ILE A 279     -10.854 -11.864  15.941  1.00 91.75           H
ATOM   4262 2HG2 ILE A 279     -12.343 -11.580  15.007  1.00 91.75           H
ATOM   4263 3HG2 ILE A 279     -11.271 -12.937  14.583  1.00 91.75           H
ATOM   4264  CD1 ILE A 279     -10.710 -12.477  11.957  1.00 91.75           C
ATOM   4265 1HD1 ILE A 279      -9.629 -12.616  11.953  1.00 91.75           H
ATOM   4266 2HD1 ILE A 279     -11.176 -13.260  12.555  1.00 91.75           H
ATOM   4267 3HD1 ILE A 279     -11.087 -12.528  10.935  1.00 91.75           H
ATOM   4268  HN  ILE A 279      -9.042  -9.238  13.083  1.00 91.75           H
ATOM   4269  N   ASP A 280      -8.900  -9.400  16.220  1.00 90.80           N
ATOM   4270  CA  ASP A 280      -8.415  -9.308  17.586  1.00 90.80           C
ATOM   4271  C   ASP A 280      -8.805  -7.949  18.171  1.00 90.80           C
ATOM   4272  O   ASP A 280      -9.089  -7.841  19.363  1.00 90.80           O
ATOM   4273  HA  ASP A 280      -8.883 -10.139  18.113  1.00 90.80           H
ATOM   4274  CB  ASP A 280      -6.890  -9.423  17.637  1.00 90.80           C
ATOM   4275 1HB  ASP A 280      -6.574 -10.339  17.138  1.00 90.80           H
ATOM   4276 2HB  ASP A 280      -6.440  -8.593  17.093  1.00 90.80           H
ATOM   4277  CG  ASP A 280      -6.388  -9.425  19.083  1.00 90.80           C
ATOM   4278  OD1 ASP A 280      -6.947 -10.213  19.876  1.00 90.80           O
ATOM   4279  OD2 ASP A 280      -5.458  -8.638  19.361  1.00 90.80           O
ATOM   4280  HN  ASP A 280      -8.188  -9.472  15.522  1.00 90.80           H
ATOM   4281  N   ALA A 281      -8.809  -6.946  17.305  1.00 90.28           N
ATOM   4282  CA  ALA A 281      -9.153  -5.598  17.723  1.00 90.28           C
ATOM   4283  C   ALA A 281     -10.567  -5.595  18.307  1.00 90.28           C
ATOM   4284  O   ALA A 281     -10.880  -4.789  19.181  1.00 90.28           O
ATOM   4285  HA  ALA A 281      -8.448  -5.301  18.499  1.00 90.28           H
ATOM   4286  CB  ALA A 281      -9.011  -4.643  16.536  1.00 90.28           C
ATOM   4287 1HB  ALA A 281      -7.982  -4.660  16.177  1.00 90.28           H
ATOM   4288 2HB  ALA A 281      -9.680  -4.958  15.735  1.00 90.28           H
ATOM   4289 3HB  ALA A 281      -9.270  -3.632  16.850  1.00 90.28           H
ATOM   4290  HN  ALA A 281      -8.582  -7.043  16.336  1.00 90.28           H
ATOM   4291  N   TYR A 282     -11.384  -6.507  17.800  1.00 78.39           N
ATOM   4292  CA  TYR A 282     -12.770  -6.593  18.230  1.00 78.39           C
ATOM   4293  C   TYR A 282     -12.941  -7.655  19.318  1.00 78.39           C
ATOM   4294  O   TYR A 282     -13.570  -7.400  20.345  1.00 78.39           O
ATOM   4295  HA  TYR A 282     -13.058  -5.621  18.632  1.00 78.39           H
ATOM   4296  CB  TYR A 282     -13.569  -7.012  16.995  1.00 78.39           C
ATOM   4297 1HB  TYR A 282     -13.337  -6.331  16.176  1.00 78.39           H
ATOM   4298 2HB  TYR A 282     -13.246  -8.006  16.685  1.00 78.39           H
ATOM   4299  CG  TYR A 282     -15.084  -7.028  17.210  1.00 78.39           C
ATOM   4300  CD1 TYR A 282     -15.739  -8.225  17.416  1.00 78.39           C
ATOM   4301  HD1 TYR A 282     -15.177  -9.159  17.424  1.00 78.39           H
ATOM   4302  CD2 TYR A 282     -15.795  -5.845  17.200  1.00 78.39           C
ATOM   4303  HD2 TYR A 282     -15.278  -4.900  17.038  1.00 78.39           H
ATOM   4304  CE1 TYR A 282     -17.164  -8.241  17.618  1.00 78.39           C
ATOM   4305  HE1 TYR A 282     -17.694  -9.179  17.781  1.00 78.39           H
ATOM   4306  CE2 TYR A 282     -17.221  -5.861  17.402  1.00 78.39           C
ATOM   4307  HE2 TYR A 282     -17.795  -4.934  17.396  1.00 78.39           H
ATOM   4308  CZ  TYR A 282     -17.835  -7.058  17.602  1.00 78.39           C
ATOM   4309  OH  TYR A 282     -19.181  -7.072  17.794  1.00 78.39           O
ATOM   4310  HH  TYR A 282     -19.538  -6.138  17.783  1.00 78.39           H
ATOM   4311  HN  TYR A 282     -11.114  -7.178  17.110  1.00 78.39           H
ATOM   4312  N   ALA A 283     -12.372  -8.822  19.057  1.00 88.35           N
ATOM   4313  CA  ALA A 283     -12.662  -9.994  19.865  1.00 88.35           C
ATOM   4314  C   ALA A 283     -11.664 -10.068  21.023  1.00 88.35           C
ATOM   4315  O   ALA A 283     -11.934 -10.707  22.039  1.00 88.35           O
ATOM   4316  HA  ALA A 283     -13.667  -9.878  20.270  1.00 88.35           H
ATOM   4317  CB  ALA A 283     -12.626 -11.244  18.984  1.00 88.35           C
ATOM   4318 1HB  ALA A 283     -13.373 -11.154  18.195  1.00 88.35           H
ATOM   4319 2HB  ALA A 283     -11.637 -11.346  18.538  1.00 88.35           H
ATOM   4320 3HB  ALA A 283     -12.843 -12.123  19.591  1.00 88.35           H
ATOM   4321  HN  ALA A 283     -11.725  -8.973  18.310  1.00 88.35           H
ATOM   4322  N   MET A 284     -10.533  -9.406  20.831  1.00 81.77           N
ATOM   4323  CA  MET A 284      -9.494  -9.390  21.847  1.00 81.77           C
ATOM   4324  C   MET A 284      -9.209 -10.801  22.363  1.00 81.77           C
ATOM   4325  O   MET A 284      -9.104 -11.016  23.570  1.00 81.77           O
ATOM   4326  HA  MET A 284      -8.608  -8.990  21.354  1.00 81.77           H
ATOM   4327  CB  MET A 284      -9.933  -8.499  23.011  1.00 81.77           C
ATOM   4328 1HB  MET A 284     -10.818  -8.924  23.485  1.00 81.77           H
ATOM   4329 2HB  MET A 284      -9.148  -8.471  23.768  1.00 81.77           H
ATOM   4330  CG  MET A 284     -10.237  -7.079  22.531  1.00 81.77           C
ATOM   4331 1HG  MET A 284      -9.341  -6.633  22.098  1.00 81.77           H
ATOM   4332 2HG  MET A 284     -10.991  -7.105  21.745  1.00 81.77           H
ATOM   4333  SD  MET A 284     -10.814  -6.083  23.896  1.00 81.77           S
ATOM   4334  CE  MET A 284     -11.121  -4.543  23.047  1.00 81.77           C
ATOM   4335 1HE  MET A 284     -10.195  -4.184  22.598  1.00 81.77           H
ATOM   4336 2HE  MET A 284     -11.866  -4.700  22.267  1.00 81.77           H
ATOM   4337 3HE  MET A 284     -11.490  -3.804  23.758  1.00 81.77           H
ATOM   4338  HN  MET A 284     -10.321  -8.889  20.002  1.00 81.77           H
ATOM   4339  N   PHE A 285      -9.092 -11.728  21.423  1.00 83.52           N
ATOM   4340  CA  PHE A 285      -8.990 -13.136  21.769  1.00 83.52           C
ATOM   4341  C   PHE A 285      -7.538 -13.526  22.057  1.00 83.52           C
ATOM   4342  O   PHE A 285      -7.276 -14.601  22.592  1.00 83.52           O
ATOM   4343  HA  PHE A 285      -9.591 -13.293  22.664  1.00 83.52           H
ATOM   4344  CB  PHE A 285      -9.489 -13.930  20.560  1.00 83.52           C
ATOM   4345 1HB  PHE A 285      -9.590 -14.978  20.844  1.00 83.52           H
ATOM   4346 2HB  PHE A 285     -10.484 -13.575  20.291  1.00 83.52           H
ATOM   4347  CG  PHE A 285      -8.580 -13.834  19.334  1.00 83.52           C
ATOM   4348  CD1 PHE A 285      -8.790 -12.862  18.406  1.00 83.52           C
ATOM   4349  HD1 PHE A 285      -9.607 -12.152  18.536  1.00 83.52           H
ATOM   4350  CD2 PHE A 285      -7.561 -14.720  19.171  1.00 83.52           C
ATOM   4351  HD2 PHE A 285      -7.392 -15.499  19.915  1.00 83.52           H
ATOM   4352  CE1 PHE A 285      -7.946 -12.773  17.267  1.00 83.52           C
ATOM   4353  HE1 PHE A 285      -8.115 -11.994  16.523  1.00 83.52           H
ATOM   4354  CE2 PHE A 285      -6.717 -14.631  18.033  1.00 83.52           C
ATOM   4355  HE2 PHE A 285      -5.901 -15.341  17.902  1.00 83.52           H
ATOM   4356  CZ  PHE A 285      -6.928 -13.659  17.105  1.00 83.52           C
ATOM   4357  HZ  PHE A 285      -6.280 -13.591  16.231  1.00 83.52           H
ATOM   4358  HN  PHE A 285      -9.066 -11.530  20.443  1.00 83.52           H
ATOM   4359  N   ILE A 286      -6.634 -12.630  21.688  1.00 85.50           N
ATOM   4360  CA  ILE A 286      -5.219 -12.854  21.928  1.00 85.50           C
ATOM   4361  C   ILE A 286      -4.864 -12.380  23.339  1.00 85.50           C
ATOM   4362  O   ILE A 286      -4.708 -11.183  23.575  1.00 85.50           O
ATOM   4363  HA  ILE A 286      -5.043 -13.928  21.871  1.00 85.50           H
ATOM   4364  CB  ILE A 286      -4.379 -12.198  20.830  1.00 85.50           C
ATOM   4365  HB  ILE A 286      -4.586 -11.128  20.835  1.00 85.50           H
ATOM   4366  CG1 ILE A 286      -4.770 -12.728  19.450  1.00 85.50           C
ATOM   4367 1HG1 ILE A 286      -4.551 -13.794  19.390  1.00 85.50           H
ATOM   4368 2HG1 ILE A 286      -5.845 -12.615  19.304  1.00 85.50           H
ATOM   4369  CG2 ILE A 286      -2.884 -12.369  21.107  1.00 85.50           C
ATOM   4370 1HG2 ILE A 286      -2.636 -11.905  22.062  1.00 85.50           H
ATOM   4371 2HG2 ILE A 286      -2.641 -13.431  21.146  1.00 85.50           H
ATOM   4372 3HG2 ILE A 286      -2.310 -11.894  20.312  1.00 85.50           H
ATOM   4373  CD1 ILE A 286      -4.019 -11.985  18.343  1.00 85.50           C
ATOM   4374 1HD1 ILE A 286      -4.260 -10.923  18.391  1.00 85.50           H
ATOM   4375 2HD1 ILE A 286      -2.946 -12.121  18.479  1.00 85.50           H
ATOM   4376 3HD1 ILE A 286      -4.316 -12.382  17.373  1.00 85.50           H
ATOM   4377  HN  ILE A 286      -6.855 -11.767  21.234  1.00 85.50           H
ATOM   4378  N   SER A 287      -4.748 -13.344  24.241  1.00 84.17           N
ATOM   4379  CA  SER A 287      -4.424 -13.039  25.624  1.00 84.17           C
ATOM   4380  C   SER A 287      -2.989 -13.473  25.933  1.00 84.17           C
ATOM   4381  O   SER A 287      -2.415 -13.059  26.939  1.00 84.17           O
ATOM   4382  HA  SER A 287      -4.524 -11.957  25.713  1.00 84.17           H
ATOM   4383  CB  SER A 287      -5.402 -13.721  26.582  1.00 84.17           C
ATOM   4384 1HB  SER A 287      -5.119 -13.496  27.610  1.00 84.17           H
ATOM   4385 2HB  SER A 287      -6.402 -13.313  26.431  1.00 84.17           H
ATOM   4386  OG  SER A 287      -5.434 -15.134  26.397  1.00 84.17           O
ATOM   4387  HG  SER A 287      -6.111 -15.544  27.008  1.00 84.17           H
ATOM   4388  HN  SER A 287      -4.871 -14.315  24.040  1.00 84.17           H
ATOM   4389  N   ASN A 288      -2.452 -14.300  25.049  1.00 85.10           N
ATOM   4390  CA  ASN A 288      -1.134 -14.872  25.264  1.00 85.10           C
ATOM   4391  C   ASN A 288      -0.075 -13.941  24.670  1.00 85.10           C
ATOM   4392  O   ASN A 288      -0.106 -13.641  23.478  1.00 85.10           O
ATOM   4393  HA  ASN A 288      -1.039 -14.975  26.345  1.00 85.10           H
ATOM   4394  CB  ASN A 288      -1.005 -16.234  24.578  1.00 85.10           C
ATOM   4395 1HB  ASN A 288      -1.853 -16.863  24.848  1.00 85.10           H
ATOM   4396 2HB  ASN A 288      -1.037 -16.104  23.496  1.00 85.10           H
ATOM   4397  CG  ASN A 288       0.299 -16.927  24.975  1.00 85.10           C
ATOM   4398  OD1 ASN A 288       1.326 -16.303  25.183  1.00 85.10           O
ATOM   4399  ND2 ASN A 288       0.202 -18.250  25.068  1.00 85.10           N
ATOM   4400 1HD2 ASN A 288      -0.671 -18.702  24.884  1.00 85.10           H
ATOM   4401 2HD2 ASN A 288       1.002 -18.794  25.322  1.00 85.10           H
ATOM   4402  HN  ASN A 288      -2.900 -14.580  24.200  1.00 85.10           H
ATOM   4403  N   CYS A 289       0.838 -13.511  25.529  1.00 90.10           N
ATOM   4404  CA  CYS A 289       1.851 -12.551  25.125  1.00 90.10           C
ATOM   4405  C   CYS A 289       2.722 -13.196  24.045  1.00 90.10           C
ATOM   4406  O   CYS A 289       3.126 -12.534  23.091  1.00 90.10           O
ATOM   4407  HA  CYS A 289       1.321 -11.685  24.728  1.00 90.10           H
ATOM   4408  CB  CYS A 289       2.681 -12.070  26.317  1.00 90.10           C
ATOM   4409 1HB  CYS A 289       2.027 -11.653  27.082  1.00 90.10           H
ATOM   4410 2HB  CYS A 289       3.205 -12.913  26.769  1.00 90.10           H
ATOM   4411  SG  CYS A 289       3.887 -10.807  25.770  1.00 90.10           S
ATOM   4412  HN  CYS A 289       0.891 -13.806  26.482  1.00 90.10           H
ATOM   4413  N   ALA A 290       2.984 -14.481  24.233  1.00 92.23           N
ATOM   4414  CA  ALA A 290       3.860 -15.206  23.327  1.00 92.23           C
ATOM   4415  C   ALA A 290       3.265 -15.178  21.918  1.00 92.23           C
ATOM   4416  O   ALA A 290       3.986 -14.992  20.939  1.00 92.23           O
ATOM   4417  HA  ALA A 290       4.822 -14.694  23.316  1.00 92.23           H
ATOM   4418  CB  ALA A 290       4.065 -16.630  23.846  1.00 92.23           C
ATOM   4419 1HB  ALA A 290       4.517 -16.595  24.837  1.00 92.23           H
ATOM   4420 2HB  ALA A 290       3.103 -17.138  23.904  1.00 92.23           H
ATOM   4421 3HB  ALA A 290       4.722 -17.173  23.166  1.00 92.23           H
ATOM   4422  HN  ALA A 290       2.611 -15.025  24.985  1.00 92.23           H
ATOM   4423  N   VAL A 291       1.954 -15.367  21.860  1.00 92.33           N
ATOM   4424  CA  VAL A 291       1.254 -15.366  20.587  1.00 92.33           C
ATOM   4425  C   VAL A 291       1.306 -13.961  19.982  1.00 92.33           C
ATOM   4426  O   VAL A 291       1.537 -13.806  18.784  1.00 92.33           O
ATOM   4427  HA  VAL A 291       1.778 -16.053  19.923  1.00 92.33           H
ATOM   4428  CB  VAL A 291      -0.174 -15.884  20.775  1.00 92.33           C
ATOM   4429  HB  VAL A 291      -0.668 -15.246  21.508  1.00 92.33           H
ATOM   4430  CG1 VAL A 291      -0.964 -15.797  19.468  1.00 92.33           C
ATOM   4431 1HG1 VAL A 291      -1.010 -14.759  19.138  1.00 92.33           H
ATOM   4432 2HG1 VAL A 291      -0.472 -16.400  18.705  1.00 92.33           H
ATOM   4433 3HG1 VAL A 291      -1.975 -16.172  19.630  1.00 92.33           H
ATOM   4434  CG2 VAL A 291      -0.171 -17.313  21.321  1.00 92.33           C
ATOM   4435 1HG2 VAL A 291       0.349 -17.968  20.622  1.00 92.33           H
ATOM   4436 2HG2 VAL A 291       0.338 -17.333  22.285  1.00 92.33           H
ATOM   4437 3HG2 VAL A 291      -1.198 -17.656  21.445  1.00 92.33           H
ATOM   4438  HN  VAL A 291       1.375 -15.518  22.661  1.00 92.33           H
ATOM   4439  N   SER A 292       1.087 -12.974  20.839  1.00 92.68           N
ATOM   4440  CA  SER A 292       1.077 -11.590  20.398  1.00 92.68           C
ATOM   4441  C   SER A 292       2.437 -11.220  19.804  1.00 92.68           C
ATOM   4442  O   SER A 292       2.507 -10.566  18.764  1.00 92.68           O
ATOM   4443  HA  SER A 292       0.299 -11.535  19.637  1.00 92.68           H
ATOM   4444  CB  SER A 292       0.728 -10.647  21.552  1.00 92.68           C
ATOM   4445 1HB  SER A 292      -0.195 -10.982  22.027  1.00 92.68           H
ATOM   4446 2HB  SER A 292       1.511 -10.695  22.309  1.00 92.68           H
ATOM   4447  OG  SER A 292       0.574  -9.300  21.113  1.00 92.68           O
ATOM   4448  HG  SER A 292      -0.224  -9.224  20.516  1.00 92.68           H
ATOM   4449  HN  SER A 292       0.919 -13.109  21.815  1.00 92.68           H
ATOM   4450  N   THR A 293       3.485 -11.655  20.489  1.00 89.10           N
ATOM   4451  CA  THR A 293       4.838 -11.334  20.070  1.00 89.10           C
ATOM   4452  C   THR A 293       5.111 -11.893  18.672  1.00 89.10           C
ATOM   4453  O   THR A 293       5.644 -11.194  17.813  1.00 89.10           O
ATOM   4454  HA  THR A 293       4.930 -10.250  20.004  1.00 89.10           H
ATOM   4455  CB  THR A 293       5.801 -11.864  21.135  1.00 89.10           C
ATOM   4456  HB  THR A 293       5.716 -12.946  21.232  1.00 89.10           H
ATOM   4457  OG1 THR A 293       5.474 -11.115  22.302  1.00 89.10           O
ATOM   4458  HG1 THR A 293       4.781 -11.598  22.836  1.00 89.10           H
ATOM   4459  CG2 THR A 293       7.256 -11.490  20.847  1.00 89.10           C
ATOM   4460 1HG2 THR A 293       7.353 -10.405  20.817  1.00 89.10           H
ATOM   4461 2HG2 THR A 293       7.556 -11.908  19.886  1.00 89.10           H
ATOM   4462 3HG2 THR A 293       7.897 -11.891  21.633  1.00 89.10           H
ATOM   4463  HN  THR A 293       3.419 -12.215  21.315  1.00 89.10           H
ATOM   4464  N   ASN A 294       4.732 -13.149  18.488  1.00 90.88           N
ATOM   4465  CA  ASN A 294       4.984 -13.831  17.230  1.00 90.88           C
ATOM   4466  C   ASN A 294       4.202 -13.136  16.113  1.00 90.88           C
ATOM   4467  O   ASN A 294       4.695 -13.005  14.994  1.00 90.88           O
ATOM   4468  HA  ASN A 294       6.062 -13.770  17.083  1.00 90.88           H
ATOM   4469  CB  ASN A 294       4.526 -15.289  17.291  1.00 90.88           C
ATOM   4470 1HB  ASN A 294       3.528 -15.343  17.727  1.00 90.88           H
ATOM   4471 2HB  ASN A 294       4.456 -15.695  16.282  1.00 90.88           H
ATOM   4472  CG  ASN A 294       5.496 -16.134  18.120  1.00 90.88           C
ATOM   4473  OD1 ASN A 294       6.645 -15.780  18.329  1.00 90.88           O
ATOM   4474  ND2 ASN A 294       4.971 -17.267  18.578  1.00 90.88           N
ATOM   4475 1HD2 ASN A 294       4.021 -17.497  18.370  1.00 90.88           H
ATOM   4476 2HD2 ASN A 294       5.527 -17.887  19.131  1.00 90.88           H
ATOM   4477  HN  ASN A 294       4.261 -13.699  19.179  1.00 90.88           H
ATOM   4478  N   ILE A 295       2.995 -12.710  16.456  1.00 91.32           N
ATOM   4479  CA  ILE A 295       2.135 -12.044  15.493  1.00 91.32           C
ATOM   4480  C   ILE A 295       2.791 -10.735  15.049  1.00 91.32           C
ATOM   4481  O   ILE A 295       2.777 -10.401  13.865  1.00 91.32           O
ATOM   4482  HA  ILE A 295       2.047 -12.698  14.626  1.00 91.32           H
ATOM   4483  CB  ILE A 295       0.728 -11.862  16.067  1.00 91.32           C
ATOM   4484  HB  ILE A 295       0.821 -11.499  17.091  1.00 91.32           H
ATOM   4485  CG1 ILE A 295      -0.016 -13.198  16.127  1.00 91.32           C
ATOM   4486 1HG1 ILE A 295      -0.235 -13.542  15.116  1.00 91.32           H
ATOM   4487 2HG1 ILE A 295       0.620 -13.953  16.589  1.00 91.32           H
ATOM   4488  CG2 ILE A 295      -0.052 -10.806  15.282  1.00 91.32           C
ATOM   4489 1HG2 ILE A 295       0.473  -9.852  15.336  1.00 91.32           H
ATOM   4490 2HG2 ILE A 295      -0.137 -11.116  14.241  1.00 91.32           H
ATOM   4491 3HG2 ILE A 295      -1.049 -10.697  15.711  1.00 91.32           H
ATOM   4492  CD1 ILE A 295      -1.318 -13.065  16.920  1.00 91.32           C
ATOM   4493 1HD1 ILE A 295      -1.093 -12.745  17.937  1.00 91.32           H
ATOM   4494 2HD1 ILE A 295      -1.962 -12.328  16.441  1.00 91.32           H
ATOM   4495 3HD1 ILE A 295      -1.827 -14.029  16.947  1.00 91.32           H
ATOM   4496  HN  ILE A 295       2.605 -12.813  17.371  1.00 91.32           H
ATOM   4497  N   ASP A 296       3.350 -10.031  16.021  1.00 92.52           N
ATOM   4498  CA  ASP A 296       3.961  -8.739  15.754  1.00 92.52           C
ATOM   4499  C   ASP A 296       5.159  -8.930  14.822  1.00 92.52           C
ATOM   4500  O   ASP A 296       5.380  -8.126  13.918  1.00 92.52           O
ATOM   4501  HA  ASP A 296       3.172  -8.138  15.302  1.00 92.52           H
ATOM   4502  CB  ASP A 296       4.464  -8.091  17.045  1.00 92.52           C
ATOM   4503 1HB  ASP A 296       5.021  -8.822  17.631  1.00 92.52           H
ATOM   4504 2HB  ASP A 296       5.156  -7.283  16.805  1.00 92.52           H
ATOM   4505  CG  ASP A 296       3.301  -7.544  17.874  1.00 92.52           C
ATOM   4506  OD1 ASP A 296       2.202  -7.413  17.293  1.00 92.52           O
ATOM   4507  OD2 ASP A 296       3.536  -7.269  19.071  1.00 92.52           O
ATOM   4508  HN  ASP A 296       3.390 -10.328  16.975  1.00 92.52           H
ATOM   4509  N   ILE A 297       5.901  -9.998  15.075  1.00 91.65           N
ATOM   4510  CA  ILE A 297       7.057 -10.317  14.255  1.00 91.65           C
ATOM   4511  C   ILE A 297       6.593 -10.655  12.836  1.00 91.65           C
ATOM   4512  O   ILE A 297       7.171 -10.179  11.861  1.00 91.65           O
ATOM   4513  HA  ILE A 297       7.682  -9.426  14.210  1.00 91.65           H
ATOM   4514  CB  ILE A 297       7.889 -11.422  14.909  1.00 91.65           C
ATOM   4515  HB  ILE A 297       7.219 -12.237  15.184  1.00 91.65           H
ATOM   4516  CG1 ILE A 297       8.548 -10.923  16.197  1.00 91.65           C
ATOM   4517 1HG1 ILE A 297       9.309 -10.181  15.956  1.00 91.65           H
ATOM   4518 2HG1 ILE A 297       7.805 -10.426  16.820  1.00 91.65           H
ATOM   4519  CG2 ILE A 297       8.913 -11.992  13.925  1.00 91.65           C
ATOM   4520 1HG2 ILE A 297       8.395 -12.410  13.062  1.00 91.65           H
ATOM   4521 2HG2 ILE A 297       9.583 -11.198  13.597  1.00 91.65           H
ATOM   4522 3HG2 ILE A 297       9.491 -12.775  14.416  1.00 91.65           H
ATOM   4523  CD1 ILE A 297       9.182 -12.079  16.972  1.00 91.65           C
ATOM   4524 1HD1 ILE A 297       8.413 -12.807  17.232  1.00 91.65           H
ATOM   4525 2HD1 ILE A 297       9.941 -12.558  16.354  1.00 91.65           H
ATOM   4526 3HD1 ILE A 297       9.642 -11.697  17.883  1.00 91.65           H
ATOM   4527  HN  ILE A 297       5.723 -10.638  15.823  1.00 91.65           H
ATOM   4528  N   CYS A 298       5.553 -11.474  12.767  1.00 93.60           N
ATOM   4529  CA  CYS A 298       5.002 -11.876  11.485  1.00 93.60           C
ATOM   4530  C   CYS A 298       4.574 -10.616  10.729  1.00 93.60           C
ATOM   4531  O   CYS A 298       4.764 -10.520   9.518  1.00 93.60           O
ATOM   4532  HA  CYS A 298       5.797 -12.396  10.951  1.00 93.60           H
ATOM   4533  CB  CYS A 298       3.844 -12.862  11.651  1.00 93.60           C
ATOM   4534 1HB  CYS A 298       3.157 -12.503  12.418  1.00 93.60           H
ATOM   4535 2HB  CYS A 298       3.277 -12.930  10.722  1.00 93.60           H
ATOM   4536  SG  CYS A 298       4.488 -14.512  12.113  1.00 93.60           S
ATOM   4537  HG  CYS A 298       4.710 -14.221  13.391  1.00 93.60           H
ATOM   4538  HN  CYS A 298       5.091 -11.859  13.566  1.00 93.60           H
ATOM   4539  N   PHE A 299       4.006  -9.681  11.476  1.00 93.40           N
ATOM   4540  CA  PHE A 299       3.539  -8.436  10.890  1.00 93.40           C
ATOM   4541  C   PHE A 299       4.694  -7.667  10.244  1.00 93.40           C
ATOM   4542  O   PHE A 299       4.570  -7.180   9.122  1.00 93.40           O
ATOM   4543  HA  PHE A 299       2.805  -8.693  10.127  1.00 93.40           H
ATOM   4544  CB  PHE A 299       2.957  -7.596  12.028  1.00 93.40           C
ATOM   4545 1HB  PHE A 299       2.156  -8.159  12.509  1.00 93.40           H
ATOM   4546 2HB  PHE A 299       3.729  -7.436  12.781  1.00 93.40           H
ATOM   4547  CG  PHE A 299       2.410  -6.238  11.583  1.00 93.40           C
ATOM   4548  CD1 PHE A 299       3.168  -5.119  11.730  1.00 93.40           C
ATOM   4549  HD1 PHE A 299       4.165  -5.189  12.165  1.00 93.40           H
ATOM   4550  CD2 PHE A 299       1.166  -6.151  11.041  1.00 93.40           C
ATOM   4551  HD2 PHE A 299       0.558  -7.048  10.923  1.00 93.40           H
ATOM   4552  CE1 PHE A 299       2.661  -3.858  11.317  1.00 93.40           C
ATOM   4553  HE1 PHE A 299       3.268  -2.961  11.435  1.00 93.40           H
ATOM   4554  CE2 PHE A 299       0.659  -4.890  10.628  1.00 93.40           C
ATOM   4555  HE2 PHE A 299      -0.338  -4.820  10.193  1.00 93.40           H
ATOM   4556  CZ  PHE A 299       1.417  -3.771  10.775  1.00 93.40           C
ATOM   4557  HZ  PHE A 299       1.027  -2.803  10.458  1.00 93.40           H
ATOM   4558  HN  PHE A 299       3.862  -9.764  12.462  1.00 93.40           H
ATOM   4559  N   GLN A 300       5.792  -7.583  10.982  1.00 89.50           N
ATOM   4560  CA  GLN A 300       6.955  -6.850  10.511  1.00 89.50           C
ATOM   4561  C   GLN A 300       7.433  -7.416   9.173  1.00 89.50           C
ATOM   4562  O   GLN A 300       7.695  -6.664   8.235  1.00 89.50           O
ATOM   4563  HA  GLN A 300       6.615  -5.822  10.378  1.00 89.50           H
ATOM   4564  CB  GLN A 300       8.077  -6.876  11.550  1.00 89.50           C
ATOM   4565 1HB  GLN A 300       8.252  -7.902  11.875  1.00 89.50           H
ATOM   4566 2HB  GLN A 300       9.004  -6.523  11.099  1.00 89.50           H
ATOM   4567  CG  GLN A 300       7.727  -6.005  12.758  1.00 89.50           C
ATOM   4568 1HG  GLN A 300       7.520  -4.987  12.429  1.00 89.50           H
ATOM   4569 2HG  GLN A 300       6.818  -6.379  13.229  1.00 89.50           H
ATOM   4570  CD  GLN A 300       8.869  -5.996  13.777  1.00 89.50           C
ATOM   4571  OE1 GLN A 300      10.035  -5.883  13.439  1.00 89.50           O
ATOM   4572  NE2 GLN A 300       8.469  -6.120  15.039  1.00 89.50           N
ATOM   4573 1HE2 GLN A 300       7.495  -6.208  15.249  1.00 89.50           H
ATOM   4574 2HE2 GLN A 300       9.142  -6.125  15.779  1.00 89.50           H
ATOM   4575  HN  GLN A 300       5.893  -8.003  11.883  1.00 89.50           H
ATOM   4576  N   VAL A 301       7.532  -8.736   9.126  1.00 94.36           N
ATOM   4577  CA  VAL A 301       8.089  -9.405   7.963  1.00 94.36           C
ATOM   4578  C   VAL A 301       7.171  -9.177   6.760  1.00 94.36           C
ATOM   4579  O   VAL A 301       7.625  -8.746   5.701  1.00 94.36           O
ATOM   4580  HA  VAL A 301       9.058  -8.950   7.755  1.00 94.36           H
ATOM   4581  CB  VAL A 301       8.316 -10.886   8.269  1.00 94.36           C
ATOM   4582  HB  VAL A 301       7.363 -11.315   8.577  1.00 94.36           H
ATOM   4583  CG1 VAL A 301       8.789 -11.638   7.023  1.00 94.36           C
ATOM   4584 1HG1 VAL A 301       8.035 -11.554   6.241  1.00 94.36           H
ATOM   4585 2HG1 VAL A 301       9.726 -11.206   6.672  1.00 94.36           H
ATOM   4586 3HG1 VAL A 301       8.943 -12.688   7.269  1.00 94.36           H
ATOM   4587  CG2 VAL A 301       9.305 -11.062   9.424  1.00 94.36           C
ATOM   4588 1HG2 VAL A 301      10.260 -10.610   9.156  1.00 94.36           H
ATOM   4589 2HG2 VAL A 301       8.911 -10.577  10.317  1.00 94.36           H
ATOM   4590 3HG2 VAL A 301       9.448 -12.125   9.621  1.00 94.36           H
ATOM   4591  HN  VAL A 301       7.240  -9.345   9.864  1.00 94.36           H
ATOM   4592  N   THR A 302       5.896  -9.475   6.965  1.00 93.16           N
ATOM   4593  CA  THR A 302       4.940  -9.461   5.871  1.00 93.16           C
ATOM   4594  C   THR A 302       4.752  -8.036   5.346  1.00 93.16           C
ATOM   4595  O   THR A 302       4.553  -7.832   4.150  1.00 93.16           O
ATOM   4596  HA  THR A 302       5.346 -10.052   5.051  1.00 93.16           H
ATOM   4597  CB  THR A 302       3.642 -10.101   6.369  1.00 93.16           C
ATOM   4598  HB  THR A 302       2.881 -10.093   5.589  1.00 93.16           H
ATOM   4599  OG1 THR A 302       3.323  -9.367   7.548  1.00 93.16           O
ATOM   4600  HG1 THR A 302       2.379  -9.552   7.821  1.00 93.16           H
ATOM   4601  CG2 THR A 302       3.849 -11.533   6.866  1.00 93.16           C
ATOM   4602 1HG2 THR A 302       4.561 -11.531   7.692  1.00 93.16           H
ATOM   4603 2HG2 THR A 302       4.237 -12.147   6.054  1.00 93.16           H
ATOM   4604 3HG2 THR A 302       2.898 -11.940   7.208  1.00 93.16           H
ATOM   4605  HN  THR A 302       5.516  -9.724   7.855  1.00 93.16           H
ATOM   4606  N   GLN A 303       4.821  -7.086   6.267  1.00 90.02           N
ATOM   4607  CA  GLN A 303       4.693  -5.684   5.908  1.00 90.02           C
ATOM   4608  C   GLN A 303       5.849  -5.260   5.001  1.00 90.02           C
ATOM   4609  O   GLN A 303       5.646  -4.539   4.026  1.00 90.02           O
ATOM   4610  HA  GLN A 303       3.750  -5.610   5.365  1.00 90.02           H
ATOM   4611  CB  GLN A 303       4.623  -4.802   7.156  1.00 90.02           C
ATOM   4612 1HB  GLN A 303       3.772  -5.099   7.769  1.00 90.02           H
ATOM   4613 2HB  GLN A 303       5.518  -4.951   7.761  1.00 90.02           H
ATOM   4614  CG  GLN A 303       4.496  -3.325   6.778  1.00 90.02           C
ATOM   4615 1HG  GLN A 303       5.425  -2.982   6.322  1.00 90.02           H
ATOM   4616 2HG  GLN A 303       3.711  -3.204   6.032  1.00 90.02           H
ATOM   4617  CD  GLN A 303       4.177  -2.470   8.006  1.00 90.02           C
ATOM   4618  OE1 GLN A 303       4.896  -2.461   8.992  1.00 90.02           O
ATOM   4619  NE2 GLN A 303       3.062  -1.754   7.892  1.00 90.02           N
ATOM   4620 1HE2 GLN A 303       2.517  -1.808   7.055  1.00 90.02           H
ATOM   4621 2HE2 GLN A 303       2.768  -1.163   8.643  1.00 90.02           H
ATOM   4622  HN  GLN A 303       4.963  -7.261   7.242  1.00 90.02           H
ATOM   4623  N   THR A 304       7.038  -5.726   5.355  1.00 91.62           N
ATOM   4624  CA  THR A 304       8.235  -5.363   4.615  1.00 91.62           C
ATOM   4625  C   THR A 304       8.156  -5.890   3.181  1.00 91.62           C
ATOM   4626  O   THR A 304       8.494  -5.180   2.235  1.00 91.62           O
ATOM   4627  HA  THR A 304       8.284  -4.276   4.554  1.00 91.62           H
ATOM   4628  CB  THR A 304       9.446  -5.886   5.389  1.00 91.62           C
ATOM   4629  HB  THR A 304       9.452  -6.976   5.413  1.00 91.62           H
ATOM   4630  OG1 THR A 304       9.352  -5.244   6.658  1.00 91.62           O
ATOM   4631  HG1 THR A 304       8.945  -5.866   7.326  1.00 91.62           H
ATOM   4632  CG2 THR A 304      10.771  -5.381   4.814  1.00 91.62           C
ATOM   4633 1HG2 THR A 304      10.793  -4.292   4.853  1.00 91.62           H
ATOM   4634 2HG2 THR A 304      10.867  -5.710   3.779  1.00 91.62           H
ATOM   4635 3HG2 THR A 304      11.598  -5.782   5.400  1.00 91.62           H
ATOM   4636  HN  THR A 304       7.190  -6.340   6.129  1.00 91.62           H
ATOM   4637  N   ILE A 305       7.708  -7.132   3.064  1.00 91.93           N
ATOM   4638  CA  ILE A 305       7.557  -7.753   1.760  1.00 91.93           C
ATOM   4639  C   ILE A 305       6.614  -6.906   0.903  1.00 91.93           C
ATOM   4640  O   ILE A 305       6.839  -6.740  -0.295  1.00 91.93           O
ATOM   4641  HA  ILE A 305       8.538  -7.763   1.286  1.00 91.93           H
ATOM   4642  CB  ILE A 305       7.111  -9.209   1.909  1.00 91.93           C
ATOM   4643  HB  ILE A 305       6.245  -9.235   2.569  1.00 91.93           H
ATOM   4644  CG1 ILE A 305       8.206 -10.053   2.565  1.00 91.93           C
ATOM   4645 1HG1 ILE A 305       9.011 -10.228   1.852  1.00 91.93           H
ATOM   4646 2HG1 ILE A 305       8.636  -9.507   3.405  1.00 91.93           H
ATOM   4647  CG2 ILE A 305       6.671  -9.788   0.563  1.00 91.93           C
ATOM   4648 1HG2 ILE A 305       5.836  -9.206   0.172  1.00 91.93           H
ATOM   4649 2HG2 ILE A 305       7.503  -9.747  -0.140  1.00 91.93           H
ATOM   4650 3HG2 ILE A 305       6.359 -10.824   0.697  1.00 91.93           H
ATOM   4651  CD1 ILE A 305       7.648 -11.392   3.052  1.00 91.93           C
ATOM   4652 1HD1 ILE A 305       6.859 -11.213   3.782  1.00 91.93           H
ATOM   4653 2HD1 ILE A 305       7.240 -11.945   2.205  1.00 91.93           H
ATOM   4654 3HD1 ILE A 305       8.447 -11.972   3.514  1.00 91.93           H
ATOM   4655  HN  ILE A 305       7.452  -7.709   3.840  1.00 91.93           H
ATOM   4656  N   ALA A 306       5.578  -6.393   1.550  1.00 92.11           N
ATOM   4657  CA  ALA A 306       4.574  -5.607   0.852  1.00 92.11           C
ATOM   4658  C   ALA A 306       5.221  -4.334   0.302  1.00 92.11           C
ATOM   4659  O   ALA A 306       4.879  -3.882  -0.789  1.00 92.11           O
ATOM   4660  HA  ALA A 306       4.204  -6.205   0.020  1.00 92.11           H
ATOM   4661  CB  ALA A 306       3.411  -5.307   1.800  1.00 92.11           C
ATOM   4662 1HB  ALA A 306       2.968  -6.243   2.139  1.00 92.11           H
ATOM   4663 2HB  ALA A 306       3.778  -4.747   2.660  1.00 92.11           H
ATOM   4664 3HB  ALA A 306       2.659  -4.718   1.276  1.00 92.11           H
ATOM   4665  HN  ALA A 306       5.419  -6.506   2.531  1.00 92.11           H
ATOM   4666  N   PHE A 307       6.144  -3.793   1.083  1.00 90.14           N
ATOM   4667  CA  PHE A 307       6.779  -2.534   0.730  1.00 90.14           C
ATOM   4668  C   PHE A 307       7.729  -2.713  -0.456  1.00 90.14           C
ATOM   4669  O   PHE A 307       7.919  -1.792  -1.248  1.00 90.14           O
ATOM   4670  HA  PHE A 307       5.986  -1.838   0.456  1.00 90.14           H
ATOM   4671  CB  PHE A 307       7.584  -2.081   1.950  1.00 90.14           C
ATOM   4672 1HB  PHE A 307       8.202  -2.911   2.293  1.00 90.14           H
ATOM   4673 2HB  PHE A 307       8.261  -1.282   1.649  1.00 90.14           H
ATOM   4674  CG  PHE A 307       6.724  -1.589   3.116  1.00 90.14           C
ATOM   4675  CD1 PHE A 307       5.374  -1.502   2.975  1.00 90.14           C
ATOM   4676  HD1 PHE A 307       4.905  -1.783   2.032  1.00 90.14           H
ATOM   4677  CD2 PHE A 307       7.309  -1.239   4.292  1.00 90.14           C
ATOM   4678  HD2 PHE A 307       8.391  -1.308   4.405  1.00 90.14           H
ATOM   4679  CE1 PHE A 307       4.576  -1.046   4.057  1.00 90.14           C
ATOM   4680  HE1 PHE A 307       3.494  -0.976   3.945  1.00 90.14           H
ATOM   4681  CE2 PHE A 307       6.511  -0.782   5.374  1.00 90.14           C
ATOM   4682  HE2 PHE A 307       6.980  -0.501   6.317  1.00 90.14           H
ATOM   4683  CZ  PHE A 307       5.161  -0.695   5.234  1.00 90.14           C
ATOM   4684  HZ  PHE A 307       4.548  -0.345   6.064  1.00 90.14           H
ATOM   4685  HN  PHE A 307       6.458  -4.198   1.942  1.00 90.14           H
ATOM   4686  N   PHE A 308       8.301  -3.905  -0.540  1.00 87.91           N
ATOM   4687  CA  PHE A 308       9.208  -4.225  -1.629  1.00 87.91           C
ATOM   4688  C   PHE A 308       8.499  -4.121  -2.981  1.00 87.91           C
ATOM   4689  O   PHE A 308       9.144  -3.930  -4.011  1.00 87.91           O
ATOM   4690  HA  PHE A 308      10.024  -3.504  -1.593  1.00 87.91           H
ATOM   4691  CB  PHE A 308       9.669  -5.669  -1.419  1.00 87.91           C
ATOM   4692 1HB  PHE A 308       8.888  -6.215  -0.889  1.00 87.91           H
ATOM   4693 2HB  PHE A 308       9.789  -6.147  -2.391  1.00 87.91           H
ATOM   4694  CG  PHE A 308      10.979  -5.796  -0.639  1.00 87.91           C
ATOM   4695  CD1 PHE A 308      12.163  -5.523  -1.250  1.00 87.91           C
ATOM   4696  HD1 PHE A 308      12.178  -5.213  -2.296  1.00 87.91           H
ATOM   4697  CD2 PHE A 308      10.960  -6.181   0.665  1.00 87.91           C
ATOM   4698  HD2 PHE A 308      10.011  -6.400   1.155  1.00 87.91           H
ATOM   4699  CE1 PHE A 308      13.379  -5.641  -0.527  1.00 87.91           C
ATOM   4700  HE1 PHE A 308      14.328  -5.422  -1.017  1.00 87.91           H
ATOM   4701  CE2 PHE A 308      12.176  -6.299   1.388  1.00 87.91           C
ATOM   4702  HE2 PHE A 308      12.161  -6.609   2.433  1.00 87.91           H
ATOM   4703  CZ  PHE A 308      13.360  -6.026   0.777  1.00 87.91           C
ATOM   4704  HZ  PHE A 308      14.294  -6.117   1.332  1.00 87.91           H
ATOM   4705  HN  PHE A 308       8.153  -4.644   0.118  1.00 87.91           H
ATOM   4706  N   HIS A 309       7.181  -4.251  -2.934  1.00 80.11           N
ATOM   4707  CA  HIS A 309       6.380  -4.193  -4.145  1.00 80.11           C
ATOM   4708  C   HIS A 309       6.585  -2.842  -4.833  1.00 80.11           C
ATOM   4709  O   HIS A 309       6.618  -2.765  -6.060  1.00 80.11           O
ATOM   4710  HA  HIS A 309       6.745  -4.984  -4.800  1.00 80.11           H
ATOM   4711  CB  HIS A 309       4.909  -4.485  -3.837  1.00 80.11           C
ATOM   4712 1HB  HIS A 309       4.834  -5.465  -3.367  1.00 80.11           H
ATOM   4713 2HB  HIS A 309       4.549  -3.755  -3.112  1.00 80.11           H
ATOM   4714  CG  HIS A 309       4.011  -4.454  -5.050  1.00 80.11           C
ATOM   4715  ND1 HIS A 309       4.131  -5.353  -6.096  1.00 80.11           N
ATOM   4716  HD1 HIS A 309       4.802  -6.092  -6.157  1.00 80.11           H
ATOM   4717  CD2 HIS A 309       2.976  -3.625  -5.373  1.00 80.11           C
ATOM   4718  HD2 HIS A 309       2.610  -2.797  -4.766  1.00 80.11           H
ATOM   4719  CE1 HIS A 309       3.207  -5.068  -7.001  1.00 80.11           C
ATOM   4720  HE1 HIS A 309       3.045  -5.597  -7.941  1.00 80.11           H
ATOM   4721  NE2 HIS A 309       2.492  -3.996  -6.551  1.00 80.11           N
ATOM   4722  HN  HIS A 309       6.663  -4.393  -2.091  1.00 80.11           H
ATOM   4723  N   SER A 310       6.718  -1.811  -4.012  1.00 83.95           N
ATOM   4724  CA  SER A 310       6.771  -0.451  -4.521  1.00 83.95           C
ATOM   4725  C   SER A 310       8.066  -0.236  -5.307  1.00 83.95           C
ATOM   4726  O   SER A 310       8.140   0.649  -6.158  1.00 83.95           O
ATOM   4727  HA  SER A 310       5.905  -0.354  -5.176  1.00 83.95           H
ATOM   4728  CB  SER A 310       6.665   0.568  -3.384  1.00 83.95           C
ATOM   4729 1HB  SER A 310       7.467   0.395  -2.667  1.00 83.95           H
ATOM   4730 2HB  SER A 310       6.806   1.572  -3.783  1.00 83.95           H
ATOM   4731  OG  SER A 310       5.408   0.494  -2.717  1.00 83.95           O
ATOM   4732  HG  SER A 310       4.695   0.909  -3.284  1.00 83.95           H
ATOM   4733  HN  SER A 310       6.790  -1.892  -3.018  1.00 83.95           H
ATOM   4734  N   CYS A 311       9.055  -1.060  -4.993  1.00 86.97           N
ATOM   4735  CA  CYS A 311      10.345  -0.967  -5.654  1.00 86.97           C
ATOM   4736  C   CYS A 311      10.371  -1.976  -6.804  1.00 86.97           C
ATOM   4737  O   CYS A 311      11.236  -1.908  -7.676  1.00 86.97           O
ATOM   4738  HA  CYS A 311      10.430   0.052  -6.032  1.00 86.97           H
ATOM   4739  CB  CYS A 311      11.500  -1.188  -4.675  1.00 86.97           C
ATOM   4740 1HB  CYS A 311      12.435  -0.848  -5.120  1.00 86.97           H
ATOM   4741 2HB  CYS A 311      11.341  -0.596  -3.774  1.00 86.97           H
ATOM   4742  SG  CYS A 311      11.622  -2.962  -4.243  1.00 86.97           S
ATOM   4743  HG  CYS A 311      12.659  -2.833  -3.419  1.00 86.97           H
ATOM   4744  HN  CYS A 311       8.984  -1.781  -4.303  1.00 86.97           H
ATOM   4745  N   LEU A 312       9.411  -2.890  -6.768  1.00 84.84           N
ATOM   4746  CA  LEU A 312       9.403  -4.003  -7.702  1.00 84.84           C
ATOM   4747  C   LEU A 312       8.794  -3.546  -9.029  1.00 84.84           C
ATOM   4748  O   LEU A 312       9.220  -3.986 -10.096  1.00 84.84           O
ATOM   4749  HA  LEU A 312      10.440  -4.289  -7.878  1.00 84.84           H
ATOM   4750  CB  LEU A 312       8.698  -5.214  -7.086  1.00 84.84           C
ATOM   4751 1HB  LEU A 312       7.796  -4.866  -6.582  1.00 84.84           H
ATOM   4752 2HB  LEU A 312       8.379  -5.872  -7.893  1.00 84.84           H
ATOM   4753  CG  LEU A 312       9.521  -6.034  -6.091  1.00 84.84           C
ATOM   4754  HG  LEU A 312       9.879  -5.364  -5.309  1.00 84.84           H
ATOM   4755  CD1 LEU A 312       8.658  -7.100  -5.413  1.00 84.84           C
ATOM   4756 1HD1 LEU A 312       7.840  -6.619  -4.877  1.00 84.84           H
ATOM   4757 2HD1 LEU A 312       8.251  -7.772  -6.169  1.00 84.84           H
ATOM   4758 3HD1 LEU A 312       9.268  -7.669  -4.711  1.00 84.84           H
ATOM   4759  CD2 LEU A 312      10.754  -6.639  -6.766  1.00 84.84           C
ATOM   4760 1HD2 LEU A 312      10.439  -7.291  -7.581  1.00 84.84           H
ATOM   4761 2HD2 LEU A 312      11.380  -5.840  -7.162  1.00 84.84           H
ATOM   4762 3HD2 LEU A 312      11.321  -7.217  -6.036  1.00 84.84           H
ATOM   4763  HN  LEU A 312       8.651  -2.878  -6.118  1.00 84.84           H
ATOM   4764  N   ASN A 313       7.806  -2.669  -8.919  1.00 79.96           N
ATOM   4765  CA  ASN A 313       7.023  -2.275 -10.077  1.00 79.96           C
ATOM   4766  C   ASN A 313       7.965  -1.813 -11.191  1.00 79.96           C
ATOM   4767  O   ASN A 313       7.908  -2.323 -12.308  1.00 79.96           O
ATOM   4768  HA  ASN A 313       6.454  -3.163 -10.354  1.00 79.96           H
ATOM   4769  CB  ASN A 313       6.084  -1.115  -9.739  1.00 79.96           C
ATOM   4770 1HB  ASN A 313       6.599  -0.403  -9.095  1.00 79.96           H
ATOM   4771 2HB  ASN A 313       5.815  -0.583 -10.651  1.00 79.96           H
ATOM   4772  CG  ASN A 313       4.818  -1.619  -9.043  1.00 79.96           C
ATOM   4773  OD1 ASN A 313       4.376  -2.739  -9.237  1.00 79.96           O
ATOM   4774  ND2 ASN A 313       4.262  -0.731  -8.224  1.00 79.96           N
ATOM   4775 1HD2 ASN A 313       4.676   0.172  -8.109  1.00 79.96           H
ATOM   4776 2HD2 ASN A 313       3.430  -0.967  -7.722  1.00 79.96           H
ATOM   4777  HN  ASN A 313       7.540  -2.232  -8.060  1.00 79.96           H
ATOM   4778  N   PRO A 314       8.843  -0.841 -10.908  1.00 81.40           N
ATOM   4779  CA  PRO A 314       9.738  -0.310 -11.940  1.00 81.40           C
ATOM   4780  C   PRO A 314      10.523  -1.406 -12.643  1.00 81.40           C
ATOM   4781  O   PRO A 314      10.687  -1.372 -13.861  1.00 81.40           O
ATOM   4782  HA  PRO A 314       9.159   0.174 -12.725  1.00 81.40           H
ATOM   4783  CB  PRO A 314      10.657   0.640 -11.168  1.00 81.40           C
ATOM   4784 1HB  PRO A 314      11.562   0.135 -10.829  1.00 81.40           H
ATOM   4785 2HB  PRO A 314      10.974   1.480 -11.785  1.00 81.40           H
ATOM   4786  CG  PRO A 314       9.792   1.094  -9.998  1.00 81.40           C
ATOM   4787 1HG  PRO A 314      10.395   1.484  -9.177  1.00 81.40           H
ATOM   4788 2HG  PRO A 314       9.110   1.894 -10.285  1.00 81.40           H
ATOM   4789  CD  PRO A 314       9.052  -0.176  -9.610  1.00 81.40           C
ATOM   4790 1HD  PRO A 314       9.640  -0.796  -8.932  1.00 81.40           H
ATOM   4791 2HD  PRO A 314       8.112   0.043  -9.103  1.00 81.40           H
ATOM   4792  N   VAL A 315      10.990  -2.358 -11.848  1.00 82.66           N
ATOM   4793  CA  VAL A 315      11.833  -3.420 -12.369  1.00 82.66           C
ATOM   4794  C   VAL A 315      11.027  -4.270 -13.354  1.00 82.66           C
ATOM   4795  O   VAL A 315      11.540  -4.674 -14.396  1.00 82.66           O
ATOM   4796  HA  VAL A 315      12.659  -2.952 -12.905  1.00 82.66           H
ATOM   4797  CB  VAL A 315      12.419  -4.237 -11.215  1.00 82.66           C
ATOM   4798  HB  VAL A 315      11.590  -4.673 -10.658  1.00 82.66           H
ATOM   4799  CG1 VAL A 315      13.286  -5.383 -11.740  1.00 82.66           C
ATOM   4800 1HG1 VAL A 315      12.681  -6.042 -12.362  1.00 82.66           H
ATOM   4801 2HG1 VAL A 315      14.106  -4.976 -12.332  1.00 82.66           H
ATOM   4802 3HG1 VAL A 315      13.690  -5.947 -10.899  1.00 82.66           H
ATOM   4803  CG2 VAL A 315      13.211  -3.343 -10.258  1.00 82.66           C
ATOM   4804 1HG2 VAL A 315      14.028  -2.866 -10.799  1.00 82.66           H
ATOM   4805 2HG2 VAL A 315      12.552  -2.579  -9.846  1.00 82.66           H
ATOM   4806 3HG2 VAL A 315      13.616  -3.949  -9.448  1.00 82.66           H
ATOM   4807  HN  VAL A 315      10.801  -2.411 -10.868  1.00 82.66           H
ATOM   4808  N   LEU A 316       9.777  -4.516 -12.988  1.00 81.14           N
ATOM   4809  CA  LEU A 316       8.910  -5.350 -13.802  1.00 81.14           C
ATOM   4810  C   LEU A 316       8.788  -4.740 -15.200  1.00 81.14           C
ATOM   4811  O   LEU A 316       8.811  -5.457 -16.199  1.00 81.14           O
ATOM   4812  HA  LEU A 316       9.385  -6.326 -13.892  1.00 81.14           H
ATOM   4813  CB  LEU A 316       7.564  -5.564 -13.106  1.00 81.14           C
ATOM   4814 1HB  LEU A 316       7.135  -4.588 -12.880  1.00 81.14           H
ATOM   4815 2HB  LEU A 316       6.889  -6.055 -13.806  1.00 81.14           H
ATOM   4816  CG  LEU A 316       7.601  -6.384 -11.815  1.00 81.14           C
ATOM   4817  HG  LEU A 316       8.285  -5.898 -11.120  1.00 81.14           H
ATOM   4818  CD1 LEU A 316       6.225  -6.415 -11.146  1.00 81.14           C
ATOM   4819 1HD1 LEU A 316       5.915  -5.399 -10.905  1.00 81.14           H
ATOM   4820 2HD1 LEU A 316       5.501  -6.865 -11.825  1.00 81.14           H
ATOM   4821 3HD1 LEU A 316       6.279  -7.005 -10.231  1.00 81.14           H
ATOM   4822  CD2 LEU A 316       8.144  -7.791 -12.074  1.00 81.14           C
ATOM   4823 1HD2 LEU A 316       7.504  -8.301 -12.794  1.00 81.14           H
ATOM   4824 2HD2 LEU A 316       9.156  -7.722 -12.473  1.00 81.14           H
ATOM   4825 3HD2 LEU A 316       8.159  -8.352 -11.140  1.00 81.14           H
ATOM   4826  HN  LEU A 316       9.357  -4.156 -12.155  1.00 81.14           H
ATOM   4827  N   TYR A 317       8.661  -3.421 -15.227  1.00 73.08           N
ATOM   4828  CA  TYR A 317       8.489  -2.711 -16.482  1.00 73.08           C
ATOM   4829  C   TYR A 317       9.722  -2.868 -17.375  1.00 73.08           C
ATOM   4830  O   TYR A 317       9.602  -2.954 -18.596  1.00 73.08           O
ATOM   4831  HA  TYR A 317       7.624  -3.134 -16.992  1.00 73.08           H
ATOM   4832  CB  TYR A 317       8.327  -1.235 -16.113  1.00 73.08           C
ATOM   4833 1HB  TYR A 317       9.235  -0.894 -15.615  1.00 73.08           H
ATOM   4834 2HB  TYR A 317       8.227  -0.651 -17.028  1.00 73.08           H
ATOM   4835  CG  TYR A 317       7.127  -0.948 -15.209  1.00 73.08           C
ATOM   4836  CD1 TYR A 317       6.046  -1.805 -15.204  1.00 73.08           C
ATOM   4837  HD1 TYR A 317       6.047  -2.687 -15.845  1.00 73.08           H
ATOM   4838  CD2 TYR A 317       7.126   0.169 -14.398  1.00 73.08           C
ATOM   4839  HD2 TYR A 317       7.980   0.846 -14.402  1.00 73.08           H
ATOM   4840  CE1 TYR A 317       4.916  -1.535 -14.353  1.00 73.08           C
ATOM   4841  HE1 TYR A 317       4.056  -2.204 -14.339  1.00 73.08           H
ATOM   4842  CE2 TYR A 317       5.996   0.439 -13.546  1.00 73.08           C
ATOM   4843  HE2 TYR A 317       5.982   1.317 -12.901  1.00 73.08           H
ATOM   4844  CZ  TYR A 317       4.947  -0.426 -13.566  1.00 73.08           C
ATOM   4845  OH  TYR A 317       3.881  -0.171 -12.762  1.00 73.08           O
ATOM   4846  HH  TYR A 317       4.029   0.679 -12.257  1.00 73.08           H
ATOM   4847  HN  TYR A 317       8.675  -2.841 -14.412  1.00 73.08           H
ATOM   4848  N   VAL A 318      10.879  -2.902 -16.731  1.00 75.25           N
ATOM   4849  CA  VAL A 318      12.136  -2.992 -17.454  1.00 75.25           C
ATOM   4850  C   VAL A 318      12.216  -4.344 -18.164  1.00 75.25           C
ATOM   4851  O   VAL A 318      12.524  -4.408 -19.353  1.00 75.25           O
ATOM   4852  HA  VAL A 318      12.141  -2.201 -18.204  1.00 75.25           H
ATOM   4853  CB  VAL A 318      13.307  -2.748 -16.500  1.00 75.25           C
ATOM   4854  HB  VAL A 318      13.210  -3.442 -15.666  1.00 75.25           H
ATOM   4855  CG1 VAL A 318      14.644  -3.027 -17.190  1.00 75.25           C
ATOM   4856 1HG1 VAL A 318      14.672  -4.065 -17.521  1.00 75.25           H
ATOM   4857 2HG1 VAL A 318      14.752  -2.368 -18.052  1.00 75.25           H
ATOM   4858 3HG1 VAL A 318      15.459  -2.846 -16.490  1.00 75.25           H
ATOM   4859  CG2 VAL A 318      13.268  -1.326 -15.936  1.00 75.25           C
ATOM   4860 1HG2 VAL A 318      13.329  -0.609 -16.754  1.00 75.25           H
ATOM   4861 2HG2 VAL A 318      12.336  -1.177 -15.390  1.00 75.25           H
ATOM   4862 3HG2 VAL A 318      14.111  -1.180 -15.261  1.00 75.25           H
ATOM   4863  HN  VAL A 318      10.966  -2.869 -15.735  1.00 75.25           H
ATOM   4864  N   PHE A 319      11.931  -5.393 -17.406  1.00 73.49           N
ATOM   4865  CA  PHE A 319      12.159  -6.746 -17.883  1.00 73.49           C
ATOM   4866  C   PHE A 319      11.022  -7.203 -18.799  1.00 73.49           C
ATOM   4867  O   PHE A 319      11.257  -7.893 -19.789  1.00 73.49           O
ATOM   4868  HA  PHE A 319      13.094  -6.738 -18.444  1.00 73.49           H
ATOM   4869  CB  PHE A 319      12.203  -7.653 -16.653  1.00 73.49           C
ATOM   4870 1HB  PHE A 319      11.414  -7.353 -15.964  1.00 73.49           H
ATOM   4871 2HB  PHE A 319      11.985  -8.676 -16.960  1.00 73.49           H
ATOM   4872  CG  PHE A 319      13.542  -7.634 -15.912  1.00 73.49           C
ATOM   4873  CD1 PHE A 319      14.642  -8.193 -16.482  1.00 73.49           C
ATOM   4874  HD1 PHE A 319      14.571  -8.656 -17.466  1.00 73.49           H
ATOM   4875  CD2 PHE A 319      13.631  -7.056 -14.684  1.00 73.49           C
ATOM   4876  HD2 PHE A 319      12.749  -6.608 -14.227  1.00 73.49           H
ATOM   4877  CE1 PHE A 319      15.885  -8.175 -15.795  1.00 73.49           C
ATOM   4878  HE1 PHE A 319      16.767  -8.623 -16.251  1.00 73.49           H
ATOM   4879  CE2 PHE A 319      14.873  -7.038 -13.997  1.00 73.49           C
ATOM   4880  HE2 PHE A 319      14.945  -6.575 -13.012  1.00 73.49           H
ATOM   4881  CZ  PHE A 319      15.974  -7.597 -14.566  1.00 73.49           C
ATOM   4882  HZ  PHE A 319      16.928  -7.583 -14.039  1.00 73.49           H
ATOM   4883  HN  PHE A 319      11.553  -5.329 -16.482  1.00 73.49           H
ATOM   4884  N   VAL A 320       9.813  -6.799 -18.435  1.00 76.30           N
ATOM   4885  CA  VAL A 320       8.622  -7.341 -19.066  1.00 76.30           C
ATOM   4886  C   VAL A 320       8.157  -6.389 -20.170  1.00 76.30           C
ATOM   4887  O   VAL A 320       7.532  -6.816 -21.140  1.00 76.30           O
ATOM   4888  HA  VAL A 320       8.893  -8.295 -19.517  1.00 76.30           H
ATOM   4889  CB  VAL A 320       7.545  -7.604 -18.011  1.00 76.30           C
ATOM   4890  HB  VAL A 320       7.176  -6.641 -17.661  1.00 76.30           H
ATOM   4891  CG1 VAL A 320       6.365  -8.370 -18.612  1.00 76.30           C
ATOM   4892 1HG1 VAL A 320       5.926  -7.784 -19.421  1.00 76.30           H
ATOM   4893 2HG1 VAL A 320       6.712  -9.326 -19.003  1.00 76.30           H
ATOM   4894 3HG1 VAL A 320       5.614  -8.544 -17.841  1.00 76.30           H
ATOM   4895  CG2 VAL A 320       8.127  -8.350 -16.809  1.00 76.30           C
ATOM   4896 1HG2 VAL A 320       8.536  -9.306 -17.137  1.00 76.30           H
ATOM   4897 2HG2 VAL A 320       8.919  -7.752 -16.358  1.00 76.30           H
ATOM   4898 3HG2 VAL A 320       7.341  -8.525 -16.074  1.00 76.30           H
ATOM   4899  HN  VAL A 320       9.642  -6.116 -17.725  1.00 76.30           H
ATOM   4900  N   GLY A 321       8.479  -5.117 -19.985  1.00 77.85           N
ATOM   4901  CA  GLY A 321       7.964  -4.080 -20.863  1.00 77.85           C
ATOM   4902  C   GLY A 321       8.910  -3.838 -22.041  1.00 77.85           C
ATOM   4903  O   GLY A 321       9.879  -3.090 -21.920  1.00 77.85           O
ATOM   4904 1HA  GLY A 321       6.981  -4.368 -21.235  1.00 77.85           H
ATOM   4905 2HA  GLY A 321       7.834  -3.155 -20.301  1.00 77.85           H
ATOM   4906  HN  GLY A 321       9.079  -4.793 -19.254  1.00 77.85           H
ATOM   4907  N   GLU A 322       8.596  -4.486 -23.153  1.00 68.15           N
ATOM   4908  CA  GLU A 322       9.290  -4.212 -24.400  1.00 68.15           C
ATOM   4909  C   GLU A 322       9.194  -2.725 -24.745  1.00 68.15           C
ATOM   4910  O   GLU A 322      10.192  -2.100 -25.099  1.00 68.15           O
ATOM   4911  HA  GLU A 322      10.330  -4.483 -24.218  1.00 68.15           H
ATOM   4912  CB  GLU A 322       8.739  -5.076 -25.536  1.00 68.15           C
ATOM   4913 1HB  GLU A 322       7.649  -5.065 -25.509  1.00 68.15           H
ATOM   4914 2HB  GLU A 322       9.150  -4.738 -26.487  1.00 68.15           H
ATOM   4915  CG  GLU A 322       9.169  -6.535 -25.374  1.00 68.15           C
ATOM   4916 1HG  GLU A 322      10.255  -6.591 -25.297  1.00 68.15           H
ATOM   4917 2HG  GLU A 322       8.764  -6.937 -24.445  1.00 68.15           H
ATOM   4918  CD  GLU A 322       8.691  -7.382 -26.554  1.00 68.15           C
ATOM   4919  OE1 GLU A 322       9.003  -8.593 -26.548  1.00 68.15           O
ATOM   4920  OE2 GLU A 322       8.025  -6.800 -27.437  1.00 68.15           O
ATOM   4921  HN  GLU A 322       7.884  -5.186 -23.211  1.00 68.15           H
ATOM   4922  N   ARG A 323       7.982  -2.201 -24.631  1.00 64.73           N
ATOM   4923  CA  ARG A 323       7.727  -0.818 -24.997  1.00 64.73           C
ATOM   4924  C   ARG A 323       8.511   0.126 -24.084  1.00 64.73           C
ATOM   4925  O   ARG A 323       9.096   1.102 -24.551  1.00 64.73           O
ATOM   4926  HA  ARG A 323       8.066  -0.737 -26.030  1.00 64.73           H
ATOM   4927  CB  ARG A 323       6.236  -0.489 -24.900  1.00 64.73           C
ATOM   4928 1HB  ARG A 323       5.662  -1.209 -25.483  1.00 64.73           H
ATOM   4929 2HB  ARG A 323       5.906  -0.581 -23.865  1.00 64.73           H
ATOM   4930  CG  ARG A 323       5.953   0.927 -25.407  1.00 64.73           C
ATOM   4931 1HG  ARG A 323       6.468   1.652 -24.776  1.00 64.73           H
ATOM   4932 2HG  ARG A 323       6.351   1.042 -26.415  1.00 64.73           H
ATOM   4933  CD  ARG A 323       4.451   1.219 -25.408  1.00 64.73           C
ATOM   4934 1HD  ARG A 323       3.941   0.541 -26.093  1.00 64.73           H
ATOM   4935 2HD  ARG A 323       4.037   1.040 -24.416  1.00 64.73           H
ATOM   4936  NE  ARG A 323       4.209   2.622 -25.812  1.00 64.73           N
ATOM   4937  HE  ARG A 323       4.967   3.129 -26.223  1.00 64.73           H
ATOM   4938  CZ  ARG A 323       3.037   3.255 -25.663  1.00 64.73           C
ATOM   4939  NH1 ARG A 323       1.988   2.623 -25.119  1.00 64.73           N
ATOM   4940 1HH1 ARG A 323       2.075   1.673 -24.821  1.00 64.73           H
ATOM   4941 2HH1 ARG A 323       1.117   3.103 -25.011  1.00 64.73           H
ATOM   4942  NH2 ARG A 323       2.931   4.528 -26.065  1.00 64.73           N
ATOM   4943 1HH2 ARG A 323       2.064   5.015 -25.961  1.00 64.73           H
ATOM   4944 2HH2 ARG A 323       3.719   4.992 -26.470  1.00 64.73           H
ATOM   4945  HN  ARG A 323       7.185  -2.703 -24.295  1.00 64.73           H
ATOM   4946  N   PHE A 324       8.499  -0.198 -22.800  1.00 78.53           N
ATOM   4947  CA  PHE A 324       9.150   0.643 -21.810  1.00 78.53           C
ATOM   4948  C   PHE A 324      10.668   0.637 -21.999  1.00 78.53           C
ATOM   4949  O   PHE A 324      11.312   1.681 -21.910  1.00 78.53           O
ATOM   4950  HA  PHE A 324       8.772   1.656 -21.947  1.00 78.53           H
ATOM   4951  CB  PHE A 324       8.817   0.056 -20.436  1.00 78.53           C
ATOM   4952 1HB  PHE A 324       7.736  -0.064 -20.356  1.00 78.53           H
ATOM   4953 2HB  PHE A 324       9.255  -0.939 -20.362  1.00 78.53           H
ATOM   4954  CG  PHE A 324       9.310   0.904 -19.262  1.00 78.53           C
ATOM   4955  CD1 PHE A 324      10.496   0.612 -18.663  1.00 78.53           C
ATOM   4956  HD1 PHE A 324      11.095  -0.225 -19.021  1.00 78.53           H
ATOM   4957  CD2 PHE A 324       8.562   1.949 -18.816  1.00 78.53           C
ATOM   4958  HD2 PHE A 324       7.611   2.182 -19.295  1.00 78.53           H
ATOM   4959  CE1 PHE A 324      10.953   1.399 -17.573  1.00 78.53           C
ATOM   4960  HE1 PHE A 324      11.904   1.165 -17.093  1.00 78.53           H
ATOM   4961  CE2 PHE A 324       9.019   2.735 -17.725  1.00 78.53           C
ATOM   4962  HE2 PHE A 324       8.420   3.572 -17.368  1.00 78.53           H
ATOM   4963  CZ  PHE A 324      10.205   2.443 -17.127  1.00 78.53           C
ATOM   4964  HZ  PHE A 324      10.556   3.047 -16.290  1.00 78.53           H
ATOM   4965  HN  PHE A 324       8.055  -1.016 -22.434  1.00 78.53           H
ATOM   4966  N   ARG A 325      11.196  -0.551 -22.256  1.00 75.62           N
ATOM   4967  CA  ARG A 325      12.621  -0.700 -22.500  1.00 75.62           C
ATOM   4968  C   ARG A 325      13.055   0.192 -23.666  1.00 75.62           C
ATOM   4969  O   ARG A 325      14.091   0.851 -23.595  1.00 75.62           O
ATOM   4970  HA  ARG A 325      13.097  -0.389 -21.570  1.00 75.62           H
ATOM   4971  CB  ARG A 325      12.976  -2.153 -22.819  1.00 75.62           C
ATOM   4972 1HB  ARG A 325      12.219  -2.580 -23.478  1.00 75.62           H
ATOM   4973 2HB  ARG A 325      13.924  -2.190 -23.356  1.00 75.62           H
ATOM   4974  CG  ARG A 325      13.075  -2.987 -21.540  1.00 75.62           C
ATOM   4975 1HG  ARG A 325      13.724  -2.484 -20.823  1.00 75.62           H
ATOM   4976 2HG  ARG A 325      12.091  -3.068 -21.078  1.00 75.62           H
ATOM   4977  CD  ARG A 325      13.621  -4.385 -21.838  1.00 75.62           C
ATOM   4978 1HD  ARG A 325      14.443  -4.319 -22.550  1.00 75.62           H
ATOM   4979 2HD  ARG A 325      14.023  -4.828 -20.927  1.00 75.62           H
ATOM   4980  NE  ARG A 325      12.546  -5.242 -22.385  1.00 75.62           N
ATOM   4981  HE  ARG A 325      11.600  -4.942 -22.264  1.00 75.62           H
ATOM   4982  CZ  ARG A 325      12.761  -6.396 -23.032  1.00 75.62           C
ATOM   4983  NH1 ARG A 325      14.009  -6.846 -23.222  1.00 75.62           N
ATOM   4984 1HH1 ARG A 325      14.788  -6.320 -22.881  1.00 75.62           H
ATOM   4985 2HH1 ARG A 325      14.161  -7.708 -23.706  1.00 75.62           H
ATOM   4986  NH2 ARG A 325      11.710  -7.092 -23.486  1.00 75.62           N
ATOM   4987 1HH2 ARG A 325      11.853  -7.955 -23.971  1.00 75.62           H
ATOM   4988 2HH2 ARG A 325      10.782  -6.749 -23.340  1.00 75.62           H
ATOM   4989  HN  ARG A 325      10.669  -1.400 -22.298  1.00 75.62           H
ATOM   4990  N   ARG A 326      12.241   0.183 -24.711  1.00 68.96           N
ATOM   4991  CA  ARG A 326      12.541   0.963 -25.900  1.00 68.96           C
ATOM   4992  C   ARG A 326      12.524   2.458 -25.572  1.00 68.96           C
ATOM   4993  O   ARG A 326      13.421   3.196 -25.977  1.00 68.96           O
ATOM   4994  HA  ARG A 326      13.537   0.639 -26.202  1.00 68.96           H
ATOM   4995  CB  ARG A 326      11.530   0.681 -27.013  1.00 68.96           C
ATOM   4996 1HB  ARG A 326      11.496  -0.390 -27.215  1.00 68.96           H
ATOM   4997 2HB  ARG A 326      10.533   0.977 -26.688  1.00 68.96           H
ATOM   4998  CG  ARG A 326      11.900   1.435 -28.293  1.00 68.96           C
ATOM   4999 1HG  ARG A 326      11.895   2.508 -28.101  1.00 68.96           H
ATOM   5000 2HG  ARG A 326      12.912   1.169 -28.596  1.00 68.96           H
ATOM   5001  CD  ARG A 326      10.921   1.109 -29.423  1.00 68.96           C
ATOM   5002 1HD  ARG A 326      11.005   0.057 -29.696  1.00 68.96           H
ATOM   5003 2HD  ARG A 326       9.897   1.270 -29.086  1.00 68.96           H
ATOM   5004  NE  ARG A 326      11.205   1.960 -30.599  1.00 68.96           N
ATOM   5005  HE  ARG A 326      11.981   2.589 -30.547  1.00 68.96           H
ATOM   5006  CZ  ARG A 326      10.488   1.941 -31.731  1.00 68.96           C
ATOM   5007  NH1 ARG A 326       9.438   1.118 -31.857  1.00 68.96           N
ATOM   5008 1HH1 ARG A 326       9.184   0.512 -31.103  1.00 68.96           H
ATOM   5009 2HH1 ARG A 326       8.908   1.110 -32.705  1.00 68.96           H
ATOM   5010  NH2 ARG A 326      10.836   2.758 -32.735  1.00 68.96           N
ATOM   5011 1HH2 ARG A 326      10.312   2.756 -33.586  1.00 68.96           H
ATOM   5012 2HH2 ARG A 326      11.621   3.369 -32.633  1.00 68.96           H
ATOM   5013  HN  ARG A 326      11.392  -0.343 -24.754  1.00 68.96           H
ATOM   5014  N   ASP A 327      11.494   2.859 -24.841  1.00 79.26           N
ATOM   5015  CA  ASP A 327      11.301   4.265 -24.529  1.00 79.26           C
ATOM   5016  C   ASP A 327      12.380   4.718 -23.543  1.00 79.26           C
ATOM   5017  O   ASP A 327      12.830   5.861 -23.592  1.00 79.26           O
ATOM   5018  HA  ASP A 327      11.367   4.783 -25.486  1.00 79.26           H
ATOM   5019  CB  ASP A 327       9.937   4.502 -23.878  1.00 79.26           C
ATOM   5020 1HB  ASP A 327       9.785   3.785 -23.072  1.00 79.26           H
ATOM   5021 2HB  ASP A 327       9.912   5.496 -23.430  1.00 79.26           H
ATOM   5022  CG  ASP A 327       8.810   4.371 -24.904  1.00 79.26           C
ATOM   5023  OD1 ASP A 327       9.141   4.323 -26.109  1.00 79.26           O
ATOM   5024  OD2 ASP A 327       7.642   4.322 -24.461  1.00 79.26           O
ATOM   5025  HN  ASP A 327      10.802   2.244 -24.465  1.00 79.26           H
ATOM   5026  N   LEU A 328      12.764   3.797 -22.672  1.00 81.64           N
ATOM   5027  CA  LEU A 328      13.812   4.073 -21.704  1.00 81.64           C
ATOM   5028  C   LEU A 328      15.105   4.420 -22.444  1.00 81.64           C
ATOM   5029  O   LEU A 328      15.697   5.472 -22.207  1.00 81.64           O
ATOM   5030  HA  LEU A 328      13.501   4.942 -21.125  1.00 81.64           H
ATOM   5031  CB  LEU A 328      13.958   2.906 -20.725  1.00 81.64           C
ATOM   5032 1HB  LEU A 328      13.034   2.818 -20.154  1.00 81.64           H
ATOM   5033 2HB  LEU A 328      14.066   1.986 -21.300  1.00 81.64           H
ATOM   5034  CG  LEU A 328      15.126   2.999 -19.740  1.00 81.64           C
ATOM   5035  HG  LEU A 328      16.049   3.093 -20.313  1.00 81.64           H
ATOM   5036  CD1 LEU A 328      15.008   4.249 -18.866  1.00 81.64           C
ATOM   5037 1HD1 LEU A 328      15.012   5.137 -19.498  1.00 81.64           H
ATOM   5038 2HD1 LEU A 328      14.076   4.210 -18.301  1.00 81.64           H
ATOM   5039 3HD1 LEU A 328      15.850   4.290 -18.176  1.00 81.64           H
ATOM   5040  CD2 LEU A 328      15.241   1.723 -18.904  1.00 81.64           C
ATOM   5041 1HD2 LEU A 328      14.320   1.574 -18.341  1.00 81.64           H
ATOM   5042 2HD2 LEU A 328      15.406   0.870 -19.563  1.00 81.64           H
ATOM   5043 3HD2 LEU A 328      16.078   1.816 -18.213  1.00 81.64           H
ATOM   5044  HN  LEU A 328      12.373   2.878 -22.620  1.00 81.64           H
ATOM   5045  N   VAL A 329      15.506   3.516 -23.326  1.00 81.55           N
ATOM   5046  CA  VAL A 329      16.751   3.683 -24.056  1.00 81.55           C
ATOM   5047  C   VAL A 329      16.695   4.981 -24.863  1.00 81.55           C
ATOM   5048  O   VAL A 329      17.701   5.676 -25.000  1.00 81.55           O
ATOM   5049  HA  VAL A 329      17.554   3.761 -23.322  1.00 81.55           H
ATOM   5050  CB  VAL A 329      17.019   2.451 -24.923  1.00 81.55           C
ATOM   5051  HB  VAL A 329      16.146   2.291 -25.555  1.00 81.55           H
ATOM   5052  CG1 VAL A 329      18.226   2.675 -25.835  1.00 81.55           C
ATOM   5053 1HG1 VAL A 329      18.035   3.527 -26.488  1.00 81.55           H
ATOM   5054 2HG1 VAL A 329      19.109   2.873 -25.228  1.00 81.55           H
ATOM   5055 3HG1 VAL A 329      18.394   1.784 -26.441  1.00 81.55           H
ATOM   5056  CG2 VAL A 329      17.209   1.203 -24.058  1.00 81.55           C
ATOM   5057 1HG2 VAL A 329      18.057   1.350 -23.389  1.00 81.55           H
ATOM   5058 2HG2 VAL A 329      16.308   1.028 -23.470  1.00 81.55           H
ATOM   5059 3HG2 VAL A 329      17.398   0.342 -24.700  1.00 81.55           H
ATOM   5060  HN  VAL A 329      14.996   2.684 -23.544  1.00 81.55           H
ATOM   5061  N   LYS A 330      15.508   5.270 -25.376  1.00 75.16           N
ATOM   5062  CA  LYS A 330      15.303   6.481 -26.154  1.00 75.16           C
ATOM   5063  C   LYS A 330      15.547   7.701 -25.264  1.00 75.16           C
[truncated: 117,162 more chars]
