# Supplementary material for: Noncanonical roles of chemokine regions in CCR9 activation revealed by structural modeling and mutational mapping
Source: Nat Commun. 2025 Aug 18;16:7695. doi: 10.1038/s41467-025-62321-9 (PMC12361432; doi:10.1038/s41467-025-62321-9)
Supplement: Supplementary file 5 — Supplementary Data 3 [file 41467_2025_62321_MOESM5_ESM.zip › CCR9_CCL25_14_rnk4.pdb]

ATOM      1  N   GLU A  20      -3.423  -5.253  58.858  1.00 48.27           N
ATOM      2  CA  GLU A  20      -3.454  -6.184  57.743  1.00 48.27           C
ATOM      3  C   GLU A  20      -3.763  -7.598  58.240  1.00 48.27           C
ATOM      4  O   GLU A  20      -2.855  -8.346  58.598  1.00 48.27           O
ATOM      5  HA  GLU A  20      -4.258  -5.835  57.096  1.00 48.27           H
ATOM      6  CB  GLU A  20      -2.136  -6.152  56.966  1.00 48.27           C
ATOM      7 1HB  GLU A  20      -1.306  -6.002  57.656  1.00 48.27           H
ATOM      8 2HB  GLU A  20      -2.040  -7.058  56.367  1.00 48.27           H
ATOM      9  CG  GLU A  20      -2.108  -4.981  55.982  1.00 48.27           C
ATOM     10 1HG  GLU A  20      -3.086  -4.871  55.514  1.00 48.27           H
ATOM     11 2HG  GLU A  20      -1.906  -4.054  56.520  1.00 48.27           H
ATOM     12  CD  GLU A  20      -1.042  -5.194  54.906  1.00 48.27           C
ATOM     13  OE1 GLU A  20      -1.319  -4.810  53.749  1.00 48.27           O
ATOM     14  OE2 GLU A  20       0.026  -5.736  55.264  1.00 48.27           O
ATOM     15  HN  GLU A  20      -3.588  -5.663  59.755  1.00 48.27           H
ATOM     16  N   SER A  21      -5.048  -7.921  58.245  1.00 55.62           N
ATOM     17  CA  SER A  21      -5.482  -9.257  58.614  1.00 55.62           C
ATOM     18  C   SER A  21      -4.752 -10.298  57.763  1.00 55.62           C
ATOM     19  O   SER A  21      -4.550 -10.096  56.567  1.00 55.62           O
ATOM     20  HA  SER A  21      -5.215  -9.367  59.665  1.00 55.62           H
ATOM     21  CB  SER A  21      -6.996  -9.408  58.454  1.00 55.62           C
ATOM     22 1HB  SER A  21      -7.295 -10.411  58.762  1.00 55.62           H
ATOM     23 2HB  SER A  21      -7.503  -8.708  59.118  1.00 55.62           H
ATOM     24  OG  SER A  21      -7.417  -9.179  57.112  1.00 55.62           O
ATOM     25  HG  SER A  21      -7.574 -10.051  56.649  1.00 55.62           H
ATOM     26  HN  SER A  21      -5.784  -7.289  58.004  1.00 55.62           H
ATOM     27  N   THR A  22      -4.376 -11.390  58.413  1.00 58.07           N
ATOM     28  CA  THR A  22      -3.690 -12.471  57.727  1.00 58.07           C
ATOM     29  C   THR A  22      -4.425 -12.834  56.435  1.00 58.07           C
ATOM     30  O   THR A  22      -3.804 -13.259  55.462  1.00 58.07           O
ATOM     31  HA  THR A  22      -2.697 -12.122  57.443  1.00 58.07           H
ATOM     32  CB  THR A  22      -3.560 -13.643  58.702  1.00 58.07           C
ATOM     33  HB  THR A  22      -3.433 -14.583  58.166  1.00 58.07           H
ATOM     34  OG1 THR A  22      -4.728 -13.551  59.513  1.00 58.07           O
ATOM     35  HG1 THR A  22      -5.511 -13.946  59.032  1.00 58.07           H
ATOM     36  CG2 THR A  22      -2.406 -13.458  59.689  1.00 58.07           C
ATOM     37 1HG2 THR A  22      -2.568 -12.552  60.273  1.00 58.07           H
ATOM     38 2HG2 THR A  22      -1.468 -13.373  59.139  1.00 58.07           H
ATOM     39 3HG2 THR A  22      -2.358 -14.318  60.358  1.00 58.07           H
ATOM     40  HN  THR A  22      -4.533 -11.541  59.389  1.00 58.07           H
ATOM     41  N   SER A  23      -5.737 -12.654  56.468  1.00 60.29           N
ATOM     42  CA  SER A  23      -6.560 -12.926  55.301  1.00 60.29           C
ATOM     43  C   SER A  23      -6.117 -12.044  54.132  1.00 60.29           C
ATOM     44  O   SER A  23      -6.012 -12.514  53.000  1.00 60.29           O
ATOM     45  HA  SER A  23      -6.394 -13.978  55.070  1.00 60.29           H
ATOM     46  CB  SER A  23      -8.041 -12.698  55.606  1.00 60.29           C
ATOM     47 1HB  SER A  23      -8.642 -13.039  54.763  1.00 60.29           H
ATOM     48 2HB  SER A  23      -8.331 -13.300  56.468  1.00 60.29           H
ATOM     49  OG  SER A  23      -8.328 -11.327  55.868  1.00 60.29           O
ATOM     50  HG  SER A  23      -9.317 -11.181  55.881  1.00 60.29           H
ATOM     51  HN  SER A  23      -6.237 -12.329  57.271  1.00 60.29           H
ATOM     52  N   SER A  24      -5.869 -10.781  54.446  1.00 67.61           N
ATOM     53  CA  SER A  24      -5.534  -9.807  53.421  1.00 67.61           C
ATOM     54  C   SER A  24      -4.192 -10.164  52.778  1.00 67.61           C
ATOM     55  O   SER A  24      -3.977  -9.900  51.596  1.00 67.61           O
ATOM     56  HA  SER A  24      -6.338  -9.870  52.688  1.00 67.61           H
ATOM     57  CB  SER A  24      -5.484  -8.392  54.001  1.00 67.61           C
ATOM     58 1HB  SER A  24      -5.649  -7.667  53.204  1.00 67.61           H
ATOM     59 2HB  SER A  24      -6.295  -8.265  54.719  1.00 67.61           H
ATOM     60  OG  SER A  24      -4.239  -8.120  54.639  1.00 67.61           O
ATOM     61  HG  SER A  24      -4.129  -8.709  55.439  1.00 67.61           H
ATOM     62  HN  SER A  24      -5.894 -10.421  55.379  1.00 67.61           H
ATOM     63  N   MET A  25      -3.326 -10.759  53.584  1.00 65.38           N
ATOM     64  CA  MET A  25      -2.014 -11.162  53.106  1.00 65.38           C
ATOM     65  C   MET A  25      -2.101 -12.449  52.283  1.00 65.38           C
ATOM     66  O   MET A  25      -1.412 -12.593  51.274  1.00 65.38           O
ATOM     67  HA  MET A  25      -1.667 -10.343  52.477  1.00 65.38           H
ATOM     68  CB  MET A  25      -1.081 -11.381  54.299  1.00 65.38           C
ATOM     69 1HB  MET A  25      -1.294 -10.643  55.072  1.00 65.38           H
ATOM     70 2HB  MET A  25      -1.268 -12.363  54.736  1.00 65.38           H
ATOM     71  CG  MET A  25       0.385 -11.276  53.875  1.00 65.38           C
ATOM     72 1HG  MET A  25       1.026 -11.716  54.639  1.00 65.38           H
ATOM     73 2HG  MET A  25       0.549 -11.841  52.958  1.00 65.38           H
ATOM     74  SD  MET A  25       0.826  -9.565  53.623  1.00 65.38           S
ATOM     75  CE  MET A  25       2.603  -9.711  53.541  1.00 65.38           C
ATOM     76 1HE  MET A  25       2.976 -10.132  54.475  1.00 65.38           H
ATOM     77 2HE  MET A  25       2.876 -10.366  52.713  1.00 65.38           H
ATOM     78 3HE  MET A  25       3.042  -8.726  53.385  1.00 65.38           H
ATOM     79  HN  MET A  25      -3.507 -10.966  54.545  1.00 65.38           H
ATOM     80  N   GLU A  26      -2.955 -13.352  52.744  1.00 60.51           N
ATOM     81  CA  GLU A  26      -3.194 -14.591  52.025  1.00 60.51           C
ATOM     82  C   GLU A  26      -3.818 -14.300  50.659  1.00 60.51           C
ATOM     83  O   GLU A  26      -3.455 -14.921  49.661  1.00 60.51           O
ATOM     84  HA  GLU A  26      -2.211 -15.044  51.893  1.00 60.51           H
ATOM     85  CB  GLU A  26      -4.077 -15.537  52.841  1.00 60.51           C
ATOM     86 1HB  GLU A  26      -4.847 -14.965  53.359  1.00 60.51           H
ATOM     87 2HB  GLU A  26      -4.480 -16.314  52.192  1.00 60.51           H
ATOM     88  CG  GLU A  26      -3.262 -16.255  53.918  1.00 60.51           C
ATOM     89 1HG  GLU A  26      -2.439 -16.800  53.455  1.00 60.51           H
ATOM     90 2HG  GLU A  26      -2.819 -15.523  54.593  1.00 60.51           H
ATOM     91  CD  GLU A  26      -4.138 -17.225  54.714  1.00 60.51           C
ATOM     92  OE1 GLU A  26      -3.563 -18.187  55.267  1.00 60.51           O
ATOM     93  OE2 GLU A  26      -5.364 -16.981  54.751  1.00 60.51           O
ATOM     94  HN  GLU A  26      -3.476 -13.247  53.591  1.00 60.51           H
ATOM     95  N   ASP A  27      -4.747 -13.355  50.657  1.00 67.18           N
ATOM     96  CA  ASP A  27      -5.466 -13.014  49.441  1.00 67.18           C
ATOM     97  C   ASP A  27      -4.468 -12.553  48.377  1.00 67.18           C
ATOM     98  O   ASP A  27      -4.623 -12.867  47.198  1.00 67.18           O
ATOM     99  HA  ASP A  27      -5.991 -13.924  49.154  1.00 67.18           H
ATOM    100  CB  ASP A  27      -6.455 -11.873  49.688  1.00 67.18           C
ATOM    101 1HB  ASP A  27      -5.964 -11.075  50.246  1.00 67.18           H
ATOM    102 2HB  ASP A  27      -6.770 -11.447  48.735  1.00 67.18           H
ATOM    103  CG  ASP A  27      -7.679 -12.366  50.462  1.00 67.18           C
ATOM    104  OD1 ASP A  27      -7.938 -13.587  50.396  1.00 67.18           O
ATOM    105  OD2 ASP A  27      -8.327 -11.511  51.103  1.00 67.18           O
ATOM    106  HN  ASP A  27      -5.011 -12.829  51.466  1.00 67.18           H
ATOM    107  N   TYR A  28      -3.466 -11.814  48.831  1.00 66.72           N
ATOM    108  CA  TYR A  28      -2.455 -11.288  47.930  1.00 66.72           C
ATOM    109  C   TYR A  28      -1.521 -12.398  47.445  1.00 66.72           C
ATOM    110  O   TYR A  28      -1.103 -12.401  46.288  1.00 66.72           O
ATOM    111  HA  TYR A  28      -2.966 -10.851  47.071  1.00 66.72           H
ATOM    112  CB  TYR A  28      -1.647 -10.277  48.746  1.00 66.72           C
ATOM    113 1HB  TYR A  28      -2.322  -9.513  49.131  1.00 66.72           H
ATOM    114 2HB  TYR A  28      -1.215 -10.785  49.608  1.00 66.72           H
ATOM    115  CG  TYR A  28      -0.526  -9.596  47.959  1.00 66.72           C
ATOM    116  CD1 TYR A  28       0.758 -10.098  48.013  1.00 66.72           C
ATOM    117  HD1 TYR A  28       0.974 -10.979  48.616  1.00 66.72           H
ATOM    118  CD2 TYR A  28      -0.799  -8.480  47.195  1.00 66.72           C
ATOM    119  HD2 TYR A  28      -1.814  -8.083  47.152  1.00 66.72           H
ATOM    120  CE1 TYR A  28       1.814  -9.457  47.272  1.00 66.72           C
ATOM    121  HE1 TYR A  28       2.832  -9.842  47.306  1.00 66.72           H
ATOM    122  CE2 TYR A  28       0.256  -7.838  46.454  1.00 66.72           C
ATOM    123  HE2 TYR A  28       0.054  -6.956  45.847  1.00 66.72           H
ATOM    124  CZ  TYR A  28       1.510  -8.358  46.529  1.00 66.72           C
ATOM    125  OH  TYR A  28       2.507  -7.753  45.829  1.00 66.72           O
ATOM    126  HH  TYR A  28       2.196  -6.865  45.489  1.00 66.72           H
ATOM    127  HN  TYR A  28      -3.338 -11.576  49.794  1.00 66.72           H
ATOM    128  N   VAL A  29      -1.221 -13.314  48.354  1.00 67.76           N
ATOM    129  CA  VAL A  29      -0.287 -14.387  48.055  1.00 67.76           C
ATOM    130  C   VAL A  29      -0.960 -15.398  47.124  1.00 67.76           C
ATOM    131  O   VAL A  29      -0.316 -15.951  46.234  1.00 67.76           O
ATOM    132  HA  VAL A  29       0.565 -13.946  47.538  1.00 67.76           H
ATOM    133  CB  VAL A  29       0.220 -15.015  49.354  1.00 67.76           C
ATOM    134  HB  VAL A  29      -0.647 -15.296  49.952  1.00 67.76           H
ATOM    135  CG1 VAL A  29       1.026 -16.285  49.071  1.00 67.76           C
ATOM    136 1HG1 VAL A  29       0.395 -17.008  48.556  1.00 67.76           H
ATOM    137 2HG1 VAL A  29       1.883 -16.038  48.444  1.00 67.76           H
ATOM    138 3HG1 VAL A  29       1.375 -16.711  50.011  1.00 67.76           H
ATOM    139  CG2 VAL A  29       1.044 -14.012  50.164  1.00 67.76           C
ATOM    140 1HG2 VAL A  29       1.902 -13.687  49.575  1.00 67.76           H
ATOM    141 2HG2 VAL A  29       0.425 -13.149  50.411  1.00 67.76           H
ATOM    142 3HG2 VAL A  29       1.393 -14.485  51.082  1.00 67.76           H
ATOM    143  HN  VAL A  29      -1.603 -13.331  49.278  1.00 67.76           H
ATOM    144  N   ASN A  30      -2.246 -15.608  47.362  1.00 62.74           N
ATOM    145  CA  ASN A  30      -2.982 -16.632  46.640  1.00 62.74           C
ATOM    146  C   ASN A  30      -3.483 -16.056  45.314  1.00 62.74           C
ATOM    147  O   ASN A  30      -4.019 -16.783  44.480  1.00 62.74           O
ATOM    148  HA  ASN A  30      -2.274 -17.449  46.499  1.00 62.74           H
ATOM    149  CB  ASN A  30      -4.199 -17.103  47.440  1.00 62.74           C
ATOM    150 1HB  ASN A  30      -4.778 -16.240  47.769  1.00 62.74           H
ATOM    151 2HB  ASN A  30      -4.850 -17.700  46.802  1.00 62.74           H
ATOM    152  CG  ASN A  30      -3.770 -17.929  48.655  1.00 62.74           C
ATOM    153  OD1 ASN A  30      -2.705 -18.523  48.690  1.00 62.74           O
ATOM    154  ND2 ASN A  30      -4.657 -17.933  49.646  1.00 62.74           N
ATOM    155 1HD2 ASN A  30      -5.513 -17.424  49.554  1.00 62.74           H
ATOM    156 2HD2 ASN A  30      -4.468 -18.445  50.484  1.00 62.74           H
ATOM    157  HN  ASN A  30      -2.782 -15.095  48.032  1.00 62.74           H
ATOM    158  N   PHE A  31      -3.289 -14.754  45.161  1.00 70.04           N
ATOM    159  CA  PHE A  31      -3.677 -14.079  43.935  1.00 70.04           C
ATOM    160  C   PHE A  31      -2.885 -14.614  42.740  1.00 70.04           C
ATOM    161  O   PHE A  31      -1.655 -14.645  42.770  1.00 70.04           O
ATOM    162  HA  PHE A  31      -4.738 -14.273  43.780  1.00 70.04           H
ATOM    163  CB  PHE A  31      -3.357 -12.594  44.120  1.00 70.04           C
ATOM    164 1HB  PHE A  31      -3.808 -12.250  45.051  1.00 70.04           H
ATOM    165 2HB  PHE A  31      -2.279 -12.476  44.226  1.00 70.04           H
ATOM    166  CG  PHE A  31      -3.843 -11.705  42.975  1.00 70.04           C
ATOM    167  CD1 PHE A  31      -2.969 -11.289  42.019  1.00 70.04           C
ATOM    168  HD1 PHE A  31      -1.923 -11.590  42.069  1.00 70.04           H
ATOM    169  CD2 PHE A  31      -5.149 -11.329  42.912  1.00 70.04           C
ATOM    170  HD2 PHE A  31      -5.849 -11.662  43.678  1.00 70.04           H
ATOM    171  CE1 PHE A  31      -3.421 -10.463  40.955  1.00 70.04           C
ATOM    172  HE1 PHE A  31      -2.720 -10.130  40.189  1.00 70.04           H
ATOM    173  CE2 PHE A  31      -5.600 -10.504  41.848  1.00 70.04           C
ATOM    174  HE2 PHE A  31      -6.646 -10.203  41.798  1.00 70.04           H
ATOM    175  CZ  PHE A  31      -4.726 -10.088  40.892  1.00 70.04           C
ATOM    176  HZ  PHE A  31      -5.073  -9.454  40.076  1.00 70.04           H
ATOM    177  HN  PHE A  31      -2.876 -14.165  45.855  1.00 70.04           H
ATOM    178  N   ASN A  32      -3.621 -15.020  41.716  1.00 61.67           N
ATOM    179  CA  ASN A  32      -3.002 -15.539  40.508  1.00 61.67           C
ATOM    180  C   ASN A  32      -2.534 -14.370  39.639  1.00 61.67           C
ATOM    181  O   ASN A  32      -3.317 -13.805  38.877  1.00 61.67           O
ATOM    182  HA  ASN A  32      -2.175 -16.159  40.854  1.00 61.67           H
ATOM    183  CB  ASN A  32      -3.996 -16.367  39.692  1.00 61.67           C
ATOM    184 1HB  ASN A  32      -4.511 -17.071  40.345  1.00 61.67           H
ATOM    185 2HB  ASN A  32      -4.756 -15.713  39.266  1.00 61.67           H
ATOM    186  CG  ASN A  32      -3.285 -17.129  38.571  1.00 61.67           C
ATOM    187  OD1 ASN A  32      -2.083 -17.030  38.384  1.00 61.67           O
ATOM    188  ND2 ASN A  32      -4.091 -17.892  37.840  1.00 61.67           N
ATOM    189 1HD2 ASN A  32      -5.069 -17.928  38.046  1.00 61.67           H
ATOM    190 2HD2 ASN A  32      -3.720 -18.429  37.082  1.00 61.67           H
ATOM    191  HN  ASN A  32      -4.621 -15.000  41.704  1.00 61.67           H
ATOM    192  N   PHE A  33      -1.258 -14.042  39.781  1.00 65.02           N
ATOM    193  CA  PHE A  33      -0.650 -13.020  38.946  1.00 65.02           C
ATOM    194  C   PHE A  33      -0.313 -13.574  37.560  1.00 65.02           C
ATOM    195  O   PHE A  33       0.854 -13.624  37.175  1.00 65.02           O
ATOM    196  HA  PHE A  33      -1.374 -12.212  38.846  1.00 65.02           H
ATOM    197  CB  PHE A  33       0.644 -12.588  39.638  1.00 65.02           C
ATOM    198 1HB  PHE A  33       1.243 -13.474  39.853  1.00 65.02           H
ATOM    199 2HB  PHE A  33       1.224 -11.972  38.951  1.00 65.02           H
ATOM    200  CG  PHE A  33       0.426 -11.811  40.937  1.00 65.02           C
ATOM    201  CD1 PHE A  33       0.197 -10.471  40.898  1.00 65.02           C
ATOM    202  HD1 PHE A  33       0.170  -9.951  39.940  1.00 65.02           H
ATOM    203  CD2 PHE A  33       0.460 -12.460  42.132  1.00 65.02           C
ATOM    204  HD2 PHE A  33       0.643 -13.534  42.164  1.00 65.02           H
ATOM    205  CE1 PHE A  33      -0.006  -9.749  42.104  1.00 65.02           C
ATOM    206  HE1 PHE A  33      -0.189  -8.675  42.072  1.00 65.02           H
ATOM    207  CE2 PHE A  33       0.257 -11.738  43.338  1.00 65.02           C
ATOM    208  HE2 PHE A  33       0.284 -12.258  44.296  1.00 65.02           H
ATOM    209  CZ  PHE A  33       0.028 -10.398  43.298  1.00 65.02           C
ATOM    210  HZ  PHE A  33      -0.128  -9.844  44.224  1.00 65.02           H
ATOM    211  HN  PHE A  33      -0.644 -14.460  40.451  1.00 65.02           H
ATOM    212  N   THR A  34      -1.356 -13.976  36.849  1.00 64.30           N
ATOM    213  CA  THR A  34      -1.242 -14.209  35.419  1.00 64.30           C
ATOM    214  C   THR A  34      -0.729 -12.952  34.713  1.00 64.30           C
ATOM    215  O   THR A  34      -1.294 -11.871  34.874  1.00 64.30           O
ATOM    216  HA  THR A  34      -0.501 -14.992  35.256  1.00 64.30           H
ATOM    217  CB  THR A  34      -2.605 -14.680  34.907  1.00 64.30           C
ATOM    218  HB  THR A  34      -3.303 -13.846  34.835  1.00 64.30           H
ATOM    219  OG1 THR A  34      -2.976 -15.717  35.811  1.00 64.30           O
ATOM    220  HG1 THR A  34      -2.234 -16.382  35.892  1.00 64.30           H
ATOM    221  CG2 THR A  34      -2.509 -15.384  33.552  1.00 64.30           C
ATOM    222 1HG2 THR A  34      -1.863 -16.258  33.641  1.00 64.30           H
ATOM    223 2HG2 THR A  34      -2.092 -14.698  32.814  1.00 64.30           H
ATOM    224 3HG2 THR A  34      -3.503 -15.698  33.234  1.00 64.30           H
ATOM    225  HN  THR A  34      -2.264 -14.142  37.233  1.00 64.30           H
ATOM    226  N   ASP A  35       0.336 -13.135  33.947  1.00 68.29           N
ATOM    227  CA  ASP A  35       1.003 -12.012  33.311  1.00 68.29           C
ATOM    228  C   ASP A  35       0.275 -11.660  32.012  1.00 68.29           C
ATOM    229  O   ASP A  35       0.650 -12.131  30.939  1.00 68.29           O
ATOM    230  HA  ASP A  35       0.964 -11.205  34.042  1.00 68.29           H
ATOM    231  CB  ASP A  35       2.452 -12.357  32.962  1.00 68.29           C
ATOM    232 1HB  ASP A  35       2.866 -13.018  33.724  1.00 68.29           H
ATOM    233 2HB  ASP A  35       2.483 -12.901  32.018  1.00 68.29           H
ATOM    234  CG  ASP A  35       3.307 -11.093  32.856  1.00 68.29           C
ATOM    235  OD1 ASP A  35       2.736 -10.002  33.074  1.00 68.29           O
ATOM    236  OD2 ASP A  35       4.512 -11.245  32.561  1.00 68.29           O
ATOM    237  HN  ASP A  35       0.741 -14.030  33.758  1.00 68.29           H
ATOM    238  N   PHE A  36      -0.753 -10.836  32.152  1.00 82.08           N
ATOM    239  CA  PHE A  36      -1.501 -10.369  30.996  1.00 82.08           C
ATOM    240  C   PHE A  36      -0.829  -9.149  30.364  1.00 82.08           C
ATOM    241  O   PHE A  36      -1.220  -8.710  29.284  1.00 82.08           O
ATOM    242  HA  PHE A  36      -1.522 -11.185  30.274  1.00 82.08           H
ATOM    243  CB  PHE A  36      -2.891  -9.970  31.495  1.00 82.08           C
ATOM    244 1HB  PHE A  36      -2.782  -9.298  32.346  1.00 82.08           H
ATOM    245 2HB  PHE A  36      -3.400  -9.410  30.710  1.00 82.08           H
ATOM    246  CG  PHE A  36      -3.768 -11.154  31.907  1.00 82.08           C
ATOM    247  CD1 PHE A  36      -3.805 -12.274  31.136  1.00 82.08           C
ATOM    248  HD1 PHE A  36      -3.209 -12.328  30.225  1.00 82.08           H
ATOM    249  CD2 PHE A  36      -4.511 -11.087  33.044  1.00 82.08           C
ATOM    250  HD2 PHE A  36      -4.482 -10.189  33.662  1.00 82.08           H
ATOM    251  CE1 PHE A  36      -4.619 -13.373  31.519  1.00 82.08           C
ATOM    252  HE1 PHE A  36      -4.648 -14.270  30.901  1.00 82.08           H
ATOM    253  CE2 PHE A  36      -5.325 -12.185  33.427  1.00 82.08           C
ATOM    254  HE2 PHE A  36      -5.920 -12.131  34.338  1.00 82.08           H
ATOM    255  CZ  PHE A  36      -5.362 -13.305  32.656  1.00 82.08           C
ATOM    256  HZ  PHE A  36      -5.986 -14.149  32.950  1.00 82.08           H
ATOM    257  HN  PHE A  36      -1.075 -10.488  33.032  1.00 82.08           H
ATOM    258  N   TYR A  37       0.172  -8.636  31.065  1.00 86.26           N
ATOM    259  CA  TYR A  37       0.961  -7.532  30.544  1.00 86.26           C
ATOM    260  C   TYR A  37       2.131  -8.044  29.702  1.00 86.26           C
ATOM    261  O   TYR A  37       3.083  -8.612  30.235  1.00 86.26           O
ATOM    262  HA  TYR A  37       0.312  -6.920  29.918  1.00 86.26           H
ATOM    263  CB  TYR A  37       1.512  -6.794  31.766  1.00 86.26           C
ATOM    264 1HB  TYR A  37       0.690  -6.576  32.448  1.00 86.26           H
ATOM    265 2HB  TYR A  37       2.200  -7.454  32.296  1.00 86.26           H
ATOM    266  CG  TYR A  37       2.237  -5.489  31.431  1.00 86.26           C
ATOM    267  CD1 TYR A  37       3.614  -5.470  31.335  1.00 86.26           C
ATOM    268  HD1 TYR A  37       4.185  -6.384  31.499  1.00 86.26           H
ATOM    269  CD2 TYR A  37       1.514  -4.332  31.224  1.00 86.26           C
ATOM    270  HD2 TYR A  37       0.427  -4.348  31.299  1.00 86.26           H
ATOM    271  CE1 TYR A  37       4.296  -4.242  31.020  1.00 86.26           C
ATOM    272  HE1 TYR A  37       5.383  -4.212  30.941  1.00 86.26           H
ATOM    273  CE2 TYR A  37       2.197  -3.104  30.908  1.00 86.26           C
ATOM    274  HE2 TYR A  37       1.638  -2.183  30.742  1.00 86.26           H
ATOM    275  CZ  TYR A  37       3.554  -3.119  30.821  1.00 86.26           C
ATOM    276  OH  TYR A  37       4.198  -1.959  30.523  1.00 86.26           O
ATOM    277  HH  TYR A  37       3.536  -1.261  30.251  1.00 86.26           H
ATOM    278  HN  TYR A  37       0.446  -8.961  31.970  1.00 86.26           H
ATOM    279  N   CYS A  38       2.022  -7.824  28.399  1.00 89.39           N
ATOM    280  CA  CYS A  38       3.006  -8.346  27.467  1.00 89.39           C
ATOM    281  C   CYS A  38       4.057  -7.261  27.221  1.00 89.39           C
ATOM    282  O   CYS A  38       3.759  -6.228  26.623  1.00 89.39           O
ATOM    283  HA  CYS A  38       3.455  -9.218  27.942  1.00 89.39           H
ATOM    284  CB  CYS A  38       2.357  -8.818  26.165  1.00 89.39           C
ATOM    285 1HB  CYS A  38       1.530  -9.492  26.385  1.00 89.39           H
ATOM    286 2HB  CYS A  38       1.940  -7.967  25.627  1.00 89.39           H
ATOM    287  SG  CYS A  38       3.596  -9.670  25.121  1.00 89.39           S
ATOM    288  HN  CYS A  38       1.279  -7.301  27.981  1.00 89.39           H
ATOM    289  N   GLU A  39       5.264  -7.532  27.694  1.00 80.97           N
ATOM    290  CA  GLU A  39       6.405  -6.697  27.359  1.00 80.97           C
ATOM    291  C   GLU A  39       6.982  -7.106  26.002  1.00 80.97           C
ATOM    292  O   GLU A  39       7.369  -8.257  25.810  1.00 80.97           O
ATOM    293  HA  GLU A  39       6.013  -5.681  27.304  1.00 80.97           H
ATOM    294  CB  GLU A  39       7.473  -6.764  28.452  1.00 80.97           C
ATOM    295 1HB  GLU A  39       7.775  -7.800  28.608  1.00 80.97           H
ATOM    296 2HB  GLU A  39       8.304  -6.108  28.194  1.00 80.97           H
ATOM    297  CG  GLU A  39       6.924  -6.259  29.787  1.00 80.97           C
ATOM    298 1HG  GLU A  39       6.440  -5.293  29.644  1.00 80.97           H
ATOM    299 2HG  GLU A  39       6.161  -6.946  30.154  1.00 80.97           H
ATOM    300  CD  GLU A  39       8.041  -6.126  30.825  1.00 80.97           C
ATOM    301  OE1 GLU A  39       7.796  -5.434  31.837  1.00 80.97           O
ATOM    302  OE2 GLU A  39       9.114  -6.720  30.583  1.00 80.97           O
ATOM    303  HN  GLU A  39       5.468  -8.305  28.294  1.00 80.97           H
ATOM    304  N   LYS A  40       7.021  -6.140  25.096  1.00 87.19           N
ATOM    305  CA  LYS A  40       7.373  -6.423  23.715  1.00 87.19           C
ATOM    306  C   LYS A  40       8.795  -5.929  23.444  1.00 87.19           C
ATOM    307  O   LYS A  40       9.111  -5.514  22.330  1.00 87.19           O
ATOM    308  HA  LYS A  40       7.353  -7.505  23.588  1.00 87.19           H
ATOM    309  CB  LYS A  40       6.327  -5.836  22.765  1.00 87.19           C
ATOM    310 1HB  LYS A  40       6.218  -4.768  22.952  1.00 87.19           H
ATOM    311 2HB  LYS A  40       6.665  -5.945  21.734  1.00 87.19           H
ATOM    312  CG  LYS A  40       4.975  -6.531  22.940  1.00 87.19           C
ATOM    313 1HG  LYS A  40       5.101  -7.609  22.843  1.00 87.19           H
ATOM    314 2HG  LYS A  40       4.594  -6.343  23.944  1.00 87.19           H
ATOM    315  CD  LYS A  40       3.965  -6.034  21.904  1.00 87.19           C
ATOM    316 1HD  LYS A  40       3.788  -4.968  22.045  1.00 87.19           H
ATOM    317 2HD  LYS A  40       4.374  -6.160  20.902  1.00 87.19           H
ATOM    318  CE  LYS A  40       2.642  -6.795  22.020  1.00 87.19           C
ATOM    319 1HE  LYS A  40       2.830  -7.869  21.993  1.00 87.19           H
ATOM    320 2HE  LYS A  40       2.173  -6.578  22.979  1.00 87.19           H
ATOM    321  NZ  LYS A  40       1.729  -6.418  20.918  1.00 87.19           N
ATOM    322 1HZ  LYS A  40       0.895  -6.993  20.958  1.00 87.19           H
ATOM    323 2HZ  LYS A  40       1.471  -5.442  21.012  1.00 87.19           H
ATOM    324 3HZ  LYS A  40       2.196  -6.560  20.029  1.00 87.19           H
ATOM    325  HN  LYS A  40       6.818  -5.180  25.292  1.00 87.19           H
ATOM    326  N   ASN A  41       9.616  -5.990  24.482  1.00 82.32           N
ATOM    327  CA  ASN A  41      10.983  -5.507  24.385  1.00 82.32           C
ATOM    328  C   ASN A  41      11.704  -6.252  23.259  1.00 82.32           C
ATOM    329  O   ASN A  41      12.429  -5.644  22.473  1.00 82.32           O
ATOM    330  HA  ASN A  41      10.896  -4.438  24.189  1.00 82.32           H
ATOM    331  CB  ASN A  41      11.750  -5.758  25.685  1.00 82.32           C
ATOM    332 1HB  ASN A  41      11.615  -6.794  25.997  1.00 82.32           H
ATOM    333 2HB  ASN A  41      12.817  -5.613  25.516  1.00 82.32           H
ATOM    334  CG  ASN A  41      11.271  -4.820  26.794  1.00 82.32           C
ATOM    335  OD1 ASN A  41      10.854  -3.698  26.557  1.00 82.32           O
ATOM    336  ND2 ASN A  41      11.355  -5.339  28.016  1.00 82.32           N
ATOM    337 1HD2 ASN A  41      11.707  -6.267  28.142  1.00 82.32           H
ATOM    338 2HD2 ASN A  41      11.065  -4.802  28.808  1.00 82.32           H
ATOM    339  HN  ASN A  41       9.362  -6.361  25.376  1.00 82.32           H
ATOM    340  N   ASN A  42      11.479  -7.557  23.218  1.00 83.53           N
ATOM    341  CA  ASN A  42      12.141  -8.399  22.236  1.00 83.53           C
ATOM    342  C   ASN A  42      11.676  -8.002  20.834  1.00 83.53           C
ATOM    343  O   ASN A  42      12.457  -8.040  19.883  1.00 83.53           O
ATOM    344  HA  ASN A  42      13.207  -8.230  22.386  1.00 83.53           H
ATOM    345  CB  ASN A  42      11.791  -9.873  22.450  1.00 83.53           C
ATOM    346 1HB  ASN A  42      10.708  -9.997  22.453  1.00 83.53           H
ATOM    347 2HB  ASN A  42      12.178 -10.466  21.622  1.00 83.53           H
ATOM    348  CG  ASN A  42      12.372 -10.389  23.769  1.00 83.53           C
ATOM    349  OD1 ASN A  42      13.168  -9.736  24.424  1.00 83.53           O
ATOM    350  ND2 ASN A  42      11.931 -11.594  24.119  1.00 83.53           N
ATOM    351 1HD2 ASN A  42      11.278 -12.076  23.536  1.00 83.53           H
ATOM    352 2HD2 ASN A  42      12.253 -12.017  24.966  1.00 83.53           H
ATOM    353  HN  ASN A  42      10.859  -8.038  23.838  1.00 83.53           H
ATOM    354  N   VAL A  43      10.408  -7.630  20.748  1.00 90.66           N
ATOM    355  CA  VAL A  43       9.816  -7.277  19.469  1.00 90.66           C
ATOM    356  C   VAL A  43      10.454  -5.985  18.956  1.00 90.66           C
ATOM    357  O   VAL A  43      10.767  -5.871  17.772  1.00 90.66           O
ATOM    358  HA  VAL A  43      10.041  -8.082  18.769  1.00 90.66           H
ATOM    359  CB  VAL A  43       8.295  -7.180  19.605  1.00 90.66           C
ATOM    360  HB  VAL A  43       8.071  -6.365  20.293  1.00 90.66           H
ATOM    361  CG1 VAL A  43       7.644  -6.851  18.260  1.00 90.66           C
ATOM    362 1HG1 VAL A  43       8.024  -5.897  17.896  1.00 90.66           H
ATOM    363 2HG1 VAL A  43       7.881  -7.635  17.541  1.00 90.66           H
ATOM    364 3HG1 VAL A  43       6.563  -6.788  18.386  1.00 90.66           H
ATOM    365  CG2 VAL A  43       7.714  -8.466  20.196  1.00 90.66           C
ATOM    366 1HG2 VAL A  43       7.953  -9.306  19.544  1.00 90.66           H
ATOM    367 2HG2 VAL A  43       8.143  -8.639  21.183  1.00 90.66           H
ATOM    368 3HG2 VAL A  43       6.632  -8.370  20.282  1.00 90.66           H
ATOM    369  HN  VAL A  43       9.789  -7.567  21.532  1.00 90.66           H
ATOM    370  N   ARG A  44      10.627  -5.043  19.872  1.00 86.07           N
ATOM    371  CA  ARG A  44      11.216  -3.761  19.525  1.00 86.07           C
ATOM    372  C   ARG A  44      12.677  -3.943  19.108  1.00 86.07           C
ATOM    373  O   ARG A  44      13.154  -3.273  18.194  1.00 86.07           O
ATOM    374  HA  ARG A  44      10.614  -3.394  18.694  1.00 86.07           H
ATOM    375  CB  ARG A  44      11.146  -2.787  20.702  1.00 86.07           C
ATOM    376 1HB  ARG A  44      11.573  -3.253  21.591  1.00 86.07           H
ATOM    377 2HB  ARG A  44      11.748  -1.904  20.485  1.00 86.07           H
ATOM    378  CG  ARG A  44       9.701  -2.368  20.983  1.00 86.07           C
ATOM    379 1HG  ARG A  44       9.213  -2.087  20.050  1.00 86.07           H
ATOM    380 2HG  ARG A  44       9.147  -3.213  21.391  1.00 86.07           H
ATOM    381  CD  ARG A  44       9.651  -1.196  21.965  1.00 86.07           C
ATOM    382 1HD  ARG A  44      10.343  -0.416  21.649  1.00 86.07           H
ATOM    383 2HD  ARG A  44       8.654  -0.756  21.968  1.00 86.07           H
ATOM    384  NE  ARG A  44      10.002  -1.661  23.326  1.00 86.07           N
ATOM    385  HE  ARG A  44      10.970  -1.693  23.575  1.00 86.07           H
ATOM    386  CZ  ARG A  44       9.104  -2.040  24.245  1.00 86.07           C
ATOM    387  NH1 ARG A  44       7.794  -2.017  23.966  1.00 86.07           N
ATOM    388 1HH1 ARG A  44       7.479  -1.715  23.066  1.00 86.07           H
ATOM    389 2HH1 ARG A  44       7.130  -2.302  24.657  1.00 86.07           H
ATOM    390  NH2 ARG A  44       9.536  -2.444  25.447  1.00 86.07           N
ATOM    391 1HH2 ARG A  44       8.879  -2.731  26.145  1.00 86.07           H
ATOM    392 2HH2 ARG A  44      10.516  -2.458  25.648  1.00 86.07           H
ATOM    393  HN  ARG A  44      10.373  -5.146  20.834  1.00 86.07           H
ATOM    394  N   GLN A  45      13.347  -4.854  19.799  1.00 83.26           N
ATOM    395  CA  GLN A  45      14.754  -5.105  19.539  1.00 83.26           C
ATOM    396  C   GLN A  45      14.940  -5.677  18.133  1.00 83.26           C
ATOM    397  O   GLN A  45      15.858  -5.284  17.415  1.00 83.26           O
ATOM    398  HA  GLN A  45      15.240  -4.132  19.610  1.00 83.26           H
ATOM    399  CB  GLN A  45      15.348  -6.040  20.595  1.00 83.26           C
ATOM    400 1HB  GLN A  45      15.085  -5.684  21.591  1.00 83.26           H
ATOM    401 2HB  GLN A  45      14.918  -7.035  20.488  1.00 83.26           H
ATOM    402  CG  GLN A  45      16.871  -6.119  20.462  1.00 83.26           C
ATOM    403 1HG  GLN A  45      17.133  -6.544  19.493  1.00 83.26           H
ATOM    404 2HG  GLN A  45      17.295  -5.116  20.496  1.00 83.26           H
ATOM    405  CD  GLN A  45      17.475  -6.972  21.579  1.00 83.26           C
ATOM    406  OE1 GLN A  45      16.785  -7.669  22.305  1.00 83.26           O
ATOM    407  NE2 GLN A  45      18.798  -6.879  21.676  1.00 83.26           N
ATOM    408 1HE2 GLN A  45      19.305  -6.289  21.048  1.00 83.26           H
ATOM    409 2HE2 GLN A  45      19.286  -7.400  22.376  1.00 83.26           H
ATOM    410  HN  GLN A  45      12.944  -5.414  20.524  1.00 83.26           H
ATOM    411  N   PHE A  46      14.054  -6.597  17.781  1.00 92.45           N
ATOM    412  CA  PHE A  46      14.074  -7.186  16.452  1.00 92.45           C
ATOM    413  C   PHE A  46      13.843  -6.122  15.378  1.00 92.45           C
ATOM    414  O   PHE A  46      14.555  -6.083  14.375  1.00 92.45           O
ATOM    415  HA  PHE A  46      15.057  -7.634  16.312  1.00 92.45           H
ATOM    416  CB  PHE A  46      12.934  -8.205  16.398  1.00 92.45           C
ATOM    417 1HB  PHE A  46      13.106  -8.969  17.156  1.00 92.45           H
ATOM    418 2HB  PHE A  46      12.000  -7.705  16.655  1.00 92.45           H
ATOM    419  CG  PHE A  46      12.772  -8.886  15.037  1.00 92.45           C
ATOM    420  CD1 PHE A  46      11.821  -8.452  14.168  1.00 92.45           C
ATOM    421  HD1 PHE A  46      11.173  -7.618  14.441  1.00 92.45           H
ATOM    422  CD2 PHE A  46      13.580  -9.926  14.697  1.00 92.45           C
ATOM    423  HD2 PHE A  46      14.343 -10.274  15.393  1.00 92.45           H
ATOM    424  CE1 PHE A  46      11.671  -9.083  12.905  1.00 92.45           C
ATOM    425  HE1 PHE A  46      10.908  -8.735  12.209  1.00 92.45           H
ATOM    426  CE2 PHE A  46      13.431 -10.558  13.434  1.00 92.45           C
ATOM    427  HE2 PHE A  46      14.078 -11.391  13.161  1.00 92.45           H
ATOM    428  CZ  PHE A  46      12.479 -10.123  12.565  1.00 92.45           C
ATOM    429  HZ  PHE A  46      12.364 -10.608  11.595  1.00 92.45           H
ATOM    430  HN  PHE A  46      13.334  -6.940  18.384  1.00 92.45           H
ATOM    431  N   ALA A  47      12.845  -5.286  15.623  1.00 92.39           N
ATOM    432  CA  ALA A  47      12.469  -4.266  14.658  1.00 92.39           C
ATOM    433  C   ALA A  47      13.657  -3.333  14.420  1.00 92.39           C
ATOM    434  O   ALA A  47      13.911  -2.922  13.288  1.00 92.39           O
ATOM    435  HA  ALA A  47      12.219  -4.769  13.724  1.00 92.39           H
ATOM    436  CB  ALA A  47      11.232  -3.519  15.161  1.00 92.39           C
ATOM    437 1HB  ALA A  47      10.409  -4.222  15.287  1.00 92.39           H
ATOM    438 2HB  ALA A  47      11.457  -3.048  16.119  1.00 92.39           H
ATOM    439 3HB  ALA A  47      10.950  -2.754  14.438  1.00 92.39           H
ATOM    440  HN  ALA A  47      12.299  -5.297  16.461  1.00 92.39           H
ATOM    441  N   SER A  48      14.354  -3.025  15.504  1.00 90.53           N
ATOM    442  CA  SER A  48      15.407  -2.024  15.457  1.00 90.53           C
ATOM    443  C   SER A  48      16.565  -2.523  14.591  1.00 90.53           C
ATOM    444  O   SER A  48      17.344  -1.726  14.072  1.00 90.53           O
ATOM    445  HA  SER A  48      14.947  -1.142  15.011  1.00 90.53           H
ATOM    446  CB  SER A  48      15.904  -1.683  16.863  1.00 90.53           C
ATOM    447 1HB  SER A  48      16.543  -0.800  16.817  1.00 90.53           H
ATOM    448 2HB  SER A  48      15.054  -1.428  17.497  1.00 90.53           H
ATOM    449  OG  SER A  48      16.627  -2.761  17.451  1.00 90.53           O
ATOM    450  HG  SER A  48      16.216  -3.633  17.186  1.00 90.53           H
ATOM    451  HN  SER A  48      14.209  -3.444  16.400  1.00 90.53           H
ATOM    452  N   HIS A  49      16.641  -3.840  14.463  1.00 86.89           N
ATOM    453  CA  HIS A  49      17.724  -4.457  13.716  1.00 86.89           C
ATOM    454  C   HIS A  49      17.257  -4.760  12.291  1.00 86.89           C
ATOM    455  O   HIS A  49      18.015  -4.593  11.337  1.00 86.89           O
ATOM    456  HA  HIS A  49      18.533  -3.728  13.677  1.00 86.89           H
ATOM    457  CB  HIS A  49      18.248  -5.697  14.444  1.00 86.89           C
ATOM    458 1HB  HIS A  49      17.407  -6.345  14.688  1.00 86.89           H
ATOM    459 2HB  HIS A  49      18.896  -6.255  13.768  1.00 86.89           H
ATOM    460  CG  HIS A  49      19.011  -5.388  15.710  1.00 86.89           C
ATOM    461  ND1 HIS A  49      20.105  -4.541  15.738  1.00 86.89           N
ATOM    462  HD1 HIS A  49      20.494  -4.060  14.952  1.00 86.89           H
ATOM    463  CD2 HIS A  49      18.826  -5.821  16.990  1.00 86.89           C
ATOM    464  HD2 HIS A  49      18.046  -6.505  17.325  1.00 86.89           H
ATOM    465  CE1 HIS A  49      20.551  -4.475  16.984  1.00 86.89           C
ATOM    466  HE1 HIS A  49      21.403  -3.889  17.330  1.00 86.89           H
ATOM    467  NE2 HIS A  49      19.758  -5.270  17.759  1.00 86.89           N
ATOM    468  HN  HIS A  49      15.981  -4.479  14.857  1.00 86.89           H
ATOM    469  N   PHE A  50      16.011  -5.200  12.191  1.00 90.34           N
ATOM    470  CA  PHE A  50      15.521  -5.785  10.955  1.00 90.34           C
ATOM    471  C   PHE A  50      15.007  -4.703  10.003  1.00 90.34           C
ATOM    472  O   PHE A  50      15.321  -4.717   8.814  1.00 90.34           O
ATOM    473  HA  PHE A  50      16.357  -6.308  10.490  1.00 90.34           H
ATOM    474  CB  PHE A  50      14.362  -6.712  11.327  1.00 90.34           C
ATOM    475 1HB  PHE A  50      14.714  -7.440  12.059  1.00 90.34           H
ATOM    476 2HB  PHE A  50      13.582  -6.125  11.812  1.00 90.34           H
ATOM    477  CG  PHE A  50      13.755  -7.458  10.138  1.00 90.34           C
ATOM    478  CD1 PHE A  50      12.561  -7.059   9.622  1.00 90.34           C
ATOM    479  HD1 PHE A  50      12.038  -6.207  10.056  1.00 90.34           H
ATOM    480  CD2 PHE A  50      14.408  -8.521   9.596  1.00 90.34           C
ATOM    481  HD2 PHE A  50      15.365  -8.841  10.009  1.00 90.34           H
ATOM    482  CE1 PHE A  50      11.998  -7.751   8.518  1.00 90.34           C
ATOM    483  HE1 PHE A  50      11.041  -7.431   8.105  1.00 90.34           H
ATOM    484  CE2 PHE A  50      13.845  -9.213   8.492  1.00 90.34           C
ATOM    485  HE2 PHE A  50      14.368 -10.065   8.058  1.00 90.34           H
ATOM    486  CZ  PHE A  50      12.651  -8.814   7.976  1.00 90.34           C
ATOM    487  HZ  PHE A  50      12.219  -9.345   7.128  1.00 90.34           H
ATOM    488  HN  PHE A  50      15.344  -5.162  12.935  1.00 90.34           H
ATOM    489  N   LEU A  51      14.224  -3.792  10.561  1.00 92.41           N
ATOM    490  CA  LEU A  51      13.418  -2.898   9.747  1.00 92.41           C
ATOM    491  C   LEU A  51      14.325  -1.855   9.091  1.00 92.41           C
ATOM    492  O   LEU A  51      14.237  -1.622   7.886  1.00 92.41           O
ATOM    493  HA  LEU A  51      12.956  -3.497   8.963  1.00 92.41           H
ATOM    494  CB  LEU A  51      12.285  -2.291  10.579  1.00 92.41           C
ATOM    495 1HB  LEU A  51      12.724  -1.785  11.439  1.00 92.41           H
ATOM    496 2HB  LEU A  51      11.789  -1.529   9.979  1.00 92.41           H
ATOM    497  CG  LEU A  51      11.226  -3.272  11.086  1.00 92.41           C
ATOM    498  HG  LEU A  51      11.714  -3.991  11.744  1.00 92.41           H
ATOM    499  CD1 LEU A  51      10.162  -2.550  11.915  1.00 92.41           C
ATOM    500 1HD1 LEU A  51      10.634  -2.070  12.773  1.00 92.41           H
ATOM    501 2HD1 LEU A  51       9.673  -1.794  11.300  1.00 92.41           H
ATOM    502 3HD1 LEU A  51       9.422  -3.270  12.262  1.00 92.41           H
ATOM    503  CD2 LEU A  51      10.612  -4.062   9.928  1.00 92.41           C
ATOM    504 1HD2 LEU A  51      10.143  -3.373   9.226  1.00 92.41           H
ATOM    505 2HD2 LEU A  51      11.393  -4.625   9.417  1.00 92.41           H
ATOM    506 3HD2 LEU A  51       9.862  -4.752  10.316  1.00 92.41           H
ATOM    507  HN  LEU A  51      14.136  -3.659  11.548  1.00 92.41           H
ATOM    508  N   PRO A  52      15.209  -1.212   9.866  1.00 94.11           N
ATOM    509  CA  PRO A  52      15.915  -0.024   9.380  1.00 94.11           C
ATOM    510  C   PRO A  52      16.610  -0.270   8.051  1.00 94.11           C
ATOM    511  O   PRO A  52      16.461   0.514   7.115  1.00 94.11           O
ATOM    512  HA  PRO A  52      15.205   0.780   9.186  1.00 94.11           H
ATOM    513  CB  PRO A  52      16.915   0.284  10.496  1.00 94.11           C
ATOM    514 1HB  PRO A  52      17.876  -0.198  10.318  1.00 94.11           H
ATOM    515 2HB  PRO A  52      17.107   1.354  10.578  1.00 94.11           H
ATOM    516  CG  PRO A  52      16.233  -0.264  11.744  1.00 94.11           C
ATOM    517 1HG  PRO A  52      16.945  -0.442  12.549  1.00 94.11           H
ATOM    518 2HG  PRO A  52      15.491   0.431  12.138  1.00 94.11           H
ATOM    519  CD  PRO A  52      15.600  -1.553  11.246  1.00 94.11           C
ATOM    520 1HD  PRO A  52      16.304  -2.385  11.268  1.00 94.11           H
ATOM    521 2HD  PRO A  52      14.746  -1.846  11.856  1.00 94.11           H
ATOM    522  N   PRO A  53      17.383  -1.358   7.937  1.00 94.99           N
ATOM    523  CA  PRO A  53      18.182  -1.593   6.732  1.00 94.99           C
ATOM    524  C   PRO A  53      17.320  -1.907   5.520  1.00 94.99           C
ATOM    525  O   PRO A  53      17.659  -1.531   4.399  1.00 94.99           O
ATOM    526  HA  PRO A  53      18.732  -0.691   6.463  1.00 94.99           H
ATOM    527  CB  PRO A  53      19.076  -2.775   7.114  1.00 94.99           C
ATOM    528 1HB  PRO A  53      19.291  -3.409   6.255  1.00 94.99           H
ATOM    529 2HB  PRO A  53      20.034  -2.441   7.511  1.00 94.99           H
ATOM    530  CG  PRO A  53      18.273  -3.506   8.152  1.00 94.99           C
ATOM    531 1HG  PRO A  53      17.567  -4.196   7.691  1.00 94.99           H
ATOM    532 2HG  PRO A  53      18.917  -4.098   8.803  1.00 94.99           H
ATOM    533  CD  PRO A  53      17.558  -2.437   8.926  1.00 94.99           C
ATOM    534 1HD  PRO A  53      16.601  -2.791   9.309  1.00 94.99           H
ATOM    535 2HD  PRO A  53      18.142  -2.104   9.784  1.00 94.99           H
ATOM    536  N   LEU A  54      16.217  -2.594   5.780  1.00 92.73           N
ATOM    537  CA  LEU A  54      15.339  -3.032   4.709  1.00 92.73           C
ATOM    538  C   LEU A  54      14.613  -1.820   4.121  1.00 92.73           C
ATOM    539  O   LEU A  54      14.458  -1.714   2.906  1.00 92.73           O
ATOM    540  HA  LEU A  54      15.965  -3.470   3.931  1.00 92.73           H
ATOM    541  CB  LEU A  54      14.397  -4.132   5.204  1.00 92.73           C
ATOM    542 1HB  LEU A  54      13.885  -3.770   6.095  1.00 92.73           H
ATOM    543 2HB  LEU A  54      13.634  -4.299   4.444  1.00 92.73           H
ATOM    544  CG  LEU A  54      15.051  -5.475   5.535  1.00 92.73           C
ATOM    545  HG  LEU A  54      15.785  -5.313   6.325  1.00 92.73           H
ATOM    546  CD1 LEU A  54      14.019  -6.468   6.075  1.00 92.73           C
ATOM    547 1HD1 LEU A  54      13.568  -6.066   6.982  1.00 92.73           H
ATOM    548 2HD1 LEU A  54      13.245  -6.631   5.325  1.00 92.73           H
ATOM    549 3HD1 LEU A  54      14.510  -7.414   6.303  1.00 92.73           H
ATOM    550  CD2 LEU A  54      15.804  -6.032   4.326  1.00 92.73           C
ATOM    551 1HD2 LEU A  54      15.108  -6.176   3.499  1.00 92.73           H
ATOM    552 2HD2 LEU A  54      16.582  -5.329   4.027  1.00 92.73           H
ATOM    553 3HD2 LEU A  54      16.258  -6.987   4.589  1.00 92.73           H
ATOM    554  HN  LEU A  54      15.922  -2.850   6.700  1.00 92.73           H
ATOM    555  N   TYR A  55      14.188  -0.936   5.012  1.00 92.83           N
ATOM    556  CA  TYR A  55      13.464   0.253   4.599  1.00 92.83           C
ATOM    557  C   TYR A  55      14.362   1.188   3.787  1.00 92.83           C
ATOM    558  O   TYR A  55      13.915   1.796   2.816  1.00 92.83           O
ATOM    559  HA  TYR A  55      12.625  -0.062   3.978  1.00 92.83           H
ATOM    560  CB  TYR A  55      13.045   0.961   5.889  1.00 92.83           C
ATOM    561 1HB  TYR A  55      13.893   0.981   6.573  1.00 92.83           H
ATOM    562 2HB  TYR A  55      12.797   1.997   5.659  1.00 92.83           H
ATOM    563  CG  TYR A  55      11.853   0.312   6.596  1.00 92.83           C
ATOM    564  CD1 TYR A  55      11.283  -0.832   6.077  1.00 92.83           C
ATOM    565  HD1 TYR A  55      11.681  -1.274   5.164  1.00 92.83           H
ATOM    566  CD2 TYR A  55      11.349   0.871   7.753  1.00 92.83           C
ATOM    567  HD2 TYR A  55      11.800   1.775   8.163  1.00 92.83           H
ATOM    568  CE1 TYR A  55      10.161  -1.443   6.743  1.00 92.83           C
ATOM    569  HE1 TYR A  55       9.701  -2.347   6.344  1.00 92.83           H
ATOM    570  CE2 TYR A  55      10.228   0.260   8.418  1.00 92.83           C
ATOM    571  HE2 TYR A  55       9.820   0.692   9.332  1.00 92.83           H
ATOM    572  CZ  TYR A  55       9.689  -0.867   7.881  1.00 92.83           C
ATOM    573  OH  TYR A  55       8.630  -1.444   8.509  1.00 92.83           O
ATOM    574  HH  TYR A  55       8.282  -2.206   7.963  1.00 92.83           H
ATOM    575  HN  TYR A  55      14.331  -1.023   5.998  1.00 92.83           H
ATOM    576  N   TRP A  56      15.613   1.274   4.215  1.00 91.38           N
ATOM    577  CA  TRP A  56      16.590   2.091   3.515  1.00 91.38           C
ATOM    578  C   TRP A  56      16.782   1.503   2.116  1.00 91.38           C
ATOM    579  O   TRP A  56      16.830   2.238   1.131  1.00 91.38           O
ATOM    580  HA  TRP A  56      16.188   3.102   3.443  1.00 91.38           H
ATOM    581  CB  TRP A  56      17.895   2.187   4.308  1.00 91.38           C
ATOM    582 1HB  TRP A  56      18.101   1.219   4.766  1.00 91.38           H
ATOM    583 2HB  TRP A  56      18.713   2.393   3.618  1.00 91.38           H
ATOM    584  CG  TRP A  56      17.883   3.259   5.399  1.00 91.38           C
ATOM    585  CD1 TRP A  56      17.976   3.089   6.725  1.00 91.38           C
ATOM    586  HD1 TRP A  56      18.077   2.120   7.213  1.00 91.38           H
ATOM    587  CD2 TRP A  56      17.767   4.684   5.202  1.00 91.38           C
ATOM    588  NE1 TRP A  56      17.929   4.295   7.394  1.00 91.38           N
ATOM    589  HE1 TRP A  56      17.980   4.424   8.385  1.00 91.38           H
ATOM    590  CE2 TRP A  56      17.798   5.296   6.439  1.00 91.38           C
ATOM    591  CE3 TRP A  56      17.641   5.432   4.018  1.00 91.38           C
ATOM    592  HE3 TRP A  56      17.614   4.973   3.030  1.00 91.38           H
ATOM    593  CZ2 TRP A  56      17.707   6.682   6.611  1.00 91.38           C
ATOM    594  HZ2 TRP A  56      17.734   7.141   7.600  1.00 91.38           H
ATOM    595  CZ3 TRP A  56      17.552   6.816   4.207  1.00 91.38           C
ATOM    596  HZ3 TRP A  56      17.452   7.443   3.321  1.00 91.38           H
ATOM    597  CH2 TRP A  56      17.581   7.447   5.446  1.00 91.38           C
ATOM    598  HH2 TRP A  56      17.506   8.533   5.509  1.00 91.38           H
ATOM    599  HN  TRP A  56      15.962   0.798   5.023  1.00 91.38           H
ATOM    600  N   LEU A  57      16.888   0.183   2.073  1.00 92.00           N
ATOM    601  CA  LEU A  57      17.082  -0.511   0.811  1.00 92.00           C
ATOM    602  C   LEU A  57      15.887  -0.240  -0.105  1.00 92.00           C
ATOM    603  O   LEU A  57      16.060   0.114  -1.270  1.00 92.00           O
ATOM    604  HA  LEU A  57      17.975  -0.097   0.344  1.00 92.00           H
ATOM    605  CB  LEU A  57      17.346  -1.999   1.054  1.00 92.00           C
ATOM    606 1HB  LEU A  57      18.231  -2.093   1.683  1.00 92.00           H
ATOM    607 2HB  LEU A  57      16.508  -2.409   1.618  1.00 92.00           H
ATOM    608  CG  LEU A  57      17.550  -2.856  -0.197  1.00 92.00           C
ATOM    609  HG  LEU A  57      16.710  -2.684  -0.870  1.00 92.00           H
ATOM    610  CD1 LEU A  57      18.819  -2.443  -0.944  1.00 92.00           C
ATOM    611 1HD1 LEU A  57      18.740  -1.399  -1.245  1.00 92.00           H
ATOM    612 2HD1 LEU A  57      19.682  -2.568  -0.290  1.00 92.00           H
ATOM    613 3HD1 LEU A  57      18.940  -3.068  -1.828  1.00 92.00           H
ATOM    614  CD2 LEU A  57      17.550  -4.346   0.153  1.00 92.00           C
ATOM    615 1HD2 LEU A  57      18.357  -4.554   0.855  1.00 92.00           H
ATOM    616 2HD2 LEU A  57      16.595  -4.612   0.608  1.00 92.00           H
ATOM    617 3HD2 LEU A  57      17.697  -4.932  -0.753  1.00 92.00           H
ATOM    618  HN  LEU A  57      16.842  -0.408   2.878  1.00 92.00           H
ATOM    619  N   VAL A  58      14.699  -0.416   0.457  1.00 93.85           N
ATOM    620  CA  VAL A  58      13.477  -0.247  -0.309  1.00 93.85           C
ATOM    621  C   VAL A  58      13.406   1.187  -0.839  1.00 93.85           C
ATOM    622  O   VAL A  58      13.071   1.408  -2.001  1.00 93.85           O
ATOM    623  HA  VAL A  58      13.521  -0.931  -1.156  1.00 93.85           H
ATOM    624  CB  VAL A  58      12.266  -0.628   0.546  1.00 93.85           C
ATOM    625  HB  VAL A  58      12.340  -0.090   1.491  1.00 93.85           H
ATOM    626  CG1 VAL A  58      10.961  -0.207  -0.133  1.00 93.85           C
ATOM    627 1HG1 VAL A  58      10.959   0.873  -0.279  1.00 93.85           H
ATOM    628 2HG1 VAL A  58      10.877  -0.705  -1.099  1.00 93.85           H
ATOM    629 3HG1 VAL A  58      10.117  -0.490   0.496  1.00 93.85           H
ATOM    630  CG2 VAL A  58      12.265  -2.126   0.856  1.00 93.85           C
ATOM    631 1HG2 VAL A  58      12.226  -2.690  -0.075  1.00 93.85           H
ATOM    632 2HG2 VAL A  58      13.173  -2.385   1.401  1.00 93.85           H
ATOM    633 3HG2 VAL A  58      11.394  -2.370   1.465  1.00 93.85           H
ATOM    634  HN  VAL A  58      14.566  -0.670   1.415  1.00 93.85           H
ATOM    635  N   PHE A  59      13.729   2.125   0.040  1.00 94.93           N
ATOM    636  CA  PHE A  59      13.665   3.533  -0.311  1.00 94.93           C
ATOM    637  C   PHE A  59      14.568   3.842  -1.507  1.00 94.93           C
ATOM    638  O   PHE A  59      14.124   4.437  -2.488  1.00 94.93           O
ATOM    639  HA  PHE A  59      12.630   3.755  -0.573  1.00 94.93           H
ATOM    640  CB  PHE A  59      14.161   4.320   0.903  1.00 94.93           C
ATOM    641 1HB  PHE A  59      13.457   4.184   1.724  1.00 94.93           H
ATOM    642 2HB  PHE A  59      15.114   3.904   1.229  1.00 94.93           H
ATOM    643  CG  PHE A  59      14.338   5.818   0.645  1.00 94.93           C
ATOM    644  CD1 PHE A  59      15.585   6.359   0.604  1.00 94.93           C
ATOM    645  HD1 PHE A  59      16.459   5.725   0.755  1.00 94.93           H
ATOM    646  CD2 PHE A  59      13.247   6.609   0.456  1.00 94.93           C
ATOM    647  HD2 PHE A  59      12.248   6.175   0.489  1.00 94.93           H
ATOM    648  CE1 PHE A  59      15.749   7.748   0.364  1.00 94.93           C
ATOM    649  HE1 PHE A  59      16.748   8.182   0.331  1.00 94.93           H
ATOM    650  CE2 PHE A  59      13.411   7.999   0.216  1.00 94.93           C
ATOM    651  HE2 PHE A  59      12.537   8.632   0.064  1.00 94.93           H
ATOM    652  CZ  PHE A  59      14.659   8.539   0.175  1.00 94.93           C
ATOM    653  HZ  PHE A  59      14.784   9.606  -0.010  1.00 94.93           H
ATOM    654  HN  PHE A  59      14.028   1.936   0.975  1.00 94.93           H
ATOM    655  N   ILE A  60      15.819   3.422  -1.387  1.00 92.89           N
ATOM    656  CA  ILE A  60      16.829   3.790  -2.365  1.00 92.89           C
ATOM    657  C   ILE A  60      16.427   3.243  -3.737  1.00 92.89           C
ATOM    658  O   ILE A  60      16.389   3.984  -4.718  1.00 92.89           O
ATOM    659  HA  ILE A  60      16.850   4.878  -2.420  1.00 92.89           H
ATOM    660  CB  ILE A  60      18.214   3.333  -1.903  1.00 92.89           C
ATOM    661  HB  ILE A  60      18.144   2.289  -1.596  1.00 92.89           H
ATOM    662  CG1 ILE A  60      18.676   4.133  -0.684  1.00 92.89           C
ATOM    663 1HG1 ILE A  60      18.931   5.149  -0.987  1.00 92.89           H
ATOM    664 2HG1 ILE A  60      17.861   4.210   0.036  1.00 92.89           H
ATOM    665  CG2 ILE A  60      19.224   3.400  -3.050  1.00 92.89           C
ATOM    666 1HG2 ILE A  60      18.896   2.751  -3.862  1.00 92.89           H
ATOM    667 2HG2 ILE A  60      19.297   4.426  -3.411  1.00 92.89           H
ATOM    668 3HG2 ILE A  60      20.200   3.070  -2.694  1.00 92.89           H
ATOM    669  CD1 ILE A  60      19.888   3.473  -0.022  1.00 92.89           C
ATOM    670 1HD1 ILE A  60      19.622   2.467   0.301  1.00 92.89           H
ATOM    671 2HD1 ILE A  60      20.708   3.420  -0.737  1.00 92.89           H
ATOM    672 3HD1 ILE A  60      20.196   4.063   0.842  1.00 92.89           H
ATOM    673  HN  ILE A  60      16.145   2.843  -0.640  1.00 92.89           H
ATOM    674  N   VAL A  61      16.137   1.950  -3.761  1.00 92.58           N
ATOM    675  CA  VAL A  61      15.876   1.265  -5.015  1.00 92.58           C
ATOM    676  C   VAL A  61      14.583   1.806  -5.628  1.00 92.58           C
ATOM    677  O   VAL A  61      14.517   2.052  -6.831  1.00 92.58           O
ATOM    678  HA  VAL A  61      16.704   1.487  -5.690  1.00 92.58           H
ATOM    679  CB  VAL A  61      15.843  -0.248  -4.789  1.00 92.58           C
ATOM    680  HB  VAL A  61      15.085  -0.457  -4.033  1.00 92.58           H
ATOM    681  CG1 VAL A  61      15.445  -0.985  -6.069  1.00 92.58           C
ATOM    682 1HG1 VAL A  61      14.455  -0.657  -6.384  1.00 92.58           H
ATOM    683 2HG1 VAL A  61      16.168  -0.766  -6.854  1.00 92.58           H
ATOM    684 3HG1 VAL A  61      15.429  -2.059  -5.879  1.00 92.58           H
ATOM    685  CG2 VAL A  61      17.186  -0.753  -4.259  1.00 92.58           C
ATOM    686 1HG2 VAL A  61      17.970  -0.526  -4.982  1.00 92.58           H
ATOM    687 2HG2 VAL A  61      17.412  -0.263  -3.313  1.00 92.58           H
ATOM    688 3HG2 VAL A  61      17.135  -1.831  -4.107  1.00 92.58           H
ATOM    689  HN  VAL A  61      16.080   1.374  -2.945  1.00 92.58           H
ATOM    690  N   GLY A  62      13.587   1.977  -4.771  1.00 94.28           N
ATOM    691  CA  GLY A  62      12.264   2.368  -5.230  1.00 94.28           C
ATOM    692  C   GLY A  62      12.264   3.811  -5.738  1.00 94.28           C
ATOM    693  O   GLY A  62      11.644   4.114  -6.756  1.00 94.28           O
ATOM    694 1HA  GLY A  62      11.939   1.698  -6.026  1.00 94.28           H
ATOM    695 2HA  GLY A  62      11.548   2.266  -4.415  1.00 94.28           H
ATOM    696  HN  GLY A  62      13.672   1.854  -3.783  1.00 94.28           H
ATOM    697  N   ALA A  63      12.967   4.663  -5.006  1.00 94.47           N
ATOM    698  CA  ALA A  63      13.022   6.074  -5.346  1.00 94.47           C
ATOM    699  C   ALA A  63      13.662   6.237  -6.727  1.00 94.47           C
ATOM    700  O   ALA A  63      13.162   6.989  -7.562  1.00 94.47           O
ATOM    701  HA  ALA A  63      11.999   6.447  -5.383  1.00 94.47           H
ATOM    702  CB  ALA A  63      13.784   6.833  -4.257  1.00 94.47           C
ATOM    703 1HB  ALA A  63      13.272   6.709  -3.303  1.00 94.47           H
ATOM    704 2HB  ALA A  63      14.797   6.438  -4.181  1.00 94.47           H
ATOM    705 3HB  ALA A  63      13.825   7.891  -4.513  1.00 94.47           H
ATOM    706  HN  ALA A  63      13.492   4.402  -4.195  1.00 94.47           H
ATOM    707  N   LEU A  64      14.759   5.520  -6.924  1.00 88.41           N
ATOM    708  CA  LEU A  64      15.471   5.575  -8.189  1.00 88.41           C
ATOM    709  C   LEU A  64      14.562   5.052  -9.303  1.00 88.41           C
ATOM    710  O   LEU A  64      14.454   5.670 -10.362  1.00 88.41           O
ATOM    711  HA  LEU A  64      15.698   6.621  -8.391  1.00 88.41           H
ATOM    712  CB  LEU A  64      16.805   4.834  -8.085  1.00 88.41           C
ATOM    713 1HB  LEU A  64      16.617   3.842  -7.674  1.00 88.41           H
ATOM    714 2HB  LEU A  64      17.199   4.692  -9.092  1.00 88.41           H
ATOM    715  CG  LEU A  64      17.884   5.510  -7.236  1.00 88.41           C
ATOM    716  HG  LEU A  64      17.461   5.726  -6.255  1.00 88.41           H
ATOM    717  CD1 LEU A  64      19.076   4.576  -7.018  1.00 88.41           C
ATOM    718 1HD1 LEU A  64      18.742   3.674  -6.505  1.00 88.41           H
ATOM    719 2HD1 LEU A  64      19.508   4.306  -7.982  1.00 88.41           H
ATOM    720 3HD1 LEU A  64      19.828   5.081  -6.412  1.00 88.41           H
ATOM    721  CD2 LEU A  64      18.307   6.846  -7.850  1.00 88.41           C
ATOM    722 1HD2 LEU A  64      18.705   6.676  -8.851  1.00 88.41           H
ATOM    723 2HD2 LEU A  64      17.444   7.508  -7.911  1.00 88.41           H
ATOM    724 3HD2 LEU A  64      19.075   7.305  -7.227  1.00 88.41           H
ATOM    725  HN  LEU A  64      15.160   4.912  -6.239  1.00 88.41           H
ATOM    726  N   GLY A  65      13.933   3.919  -9.028  1.00 91.21           N
ATOM    727  CA  GLY A  65      13.153   3.231 -10.042  1.00 91.21           C
ATOM    728  C   GLY A  65      11.964   4.083 -10.491  1.00 91.21           C
ATOM    729  O   GLY A  65      11.775   4.310 -11.685  1.00 91.21           O
ATOM    730 1HA  GLY A  65      13.785   3.002 -10.899  1.00 91.21           H
ATOM    731 2HA  GLY A  65      12.795   2.280  -9.647  1.00 91.21           H
ATOM    732  HN  GLY A  65      13.950   3.474  -8.133  1.00 91.21           H
ATOM    733  N   ASN A  66      11.194   4.531  -9.511  1.00 88.76           N
ATOM    734  CA  ASN A  66       9.956   5.237  -9.794  1.00 88.76           C
ATOM    735  C   ASN A  66      10.280   6.602 -10.404  1.00 88.76           C
ATOM    736  O   ASN A  66       9.558   7.083 -11.277  1.00 88.76           O
ATOM    737  HA  ASN A  66       9.410   4.591 -10.483  1.00 88.76           H
ATOM    738  CB  ASN A  66       9.149   5.469  -8.516  1.00 88.76           C
ATOM    739 1HB  ASN A  66       9.814   5.799  -7.717  1.00 88.76           H
ATOM    740 2HB  ASN A  66       8.425   6.268  -8.678  1.00 88.76           H
ATOM    741  CG  ASN A  66       8.421   4.194  -8.087  1.00 88.76           C
ATOM    742  OD1 ASN A  66       7.529   3.702  -8.758  1.00 88.76           O
ATOM    743  ND2 ASN A  66       8.850   3.688  -6.934  1.00 88.76           N
ATOM    744 1HD2 ASN A  66       9.587   4.141  -6.432  1.00 88.76           H
ATOM    745 2HD2 ASN A  66       8.436   2.854  -6.569  1.00 88.76           H
ATOM    746  HN  ASN A  66      11.404   4.420  -8.539  1.00 88.76           H
ATOM    747  N   SER A  67      11.366   7.188  -9.921  1.00 90.25           N
ATOM    748  CA  SER A  67      11.830   8.458 -10.452  1.00 90.25           C
ATOM    749  C   SER A  67      12.142   8.319 -11.943  1.00 90.25           C
ATOM    750  O   SER A  67      11.860   9.224 -12.727  1.00 90.25           O
ATOM    751  HA  SER A  67      11.006   9.154 -10.296  1.00 90.25           H
ATOM    752  CB  SER A  67      13.064   8.953  -9.695  1.00 90.25           C
ATOM    753 1HB  SER A  67      13.858   8.209  -9.771  1.00 90.25           H
ATOM    754 2HB  SER A  67      13.436   9.864 -10.164  1.00 90.25           H
ATOM    755  OG  SER A  67      12.782   9.208  -8.322  1.00 90.25           O
ATOM    756  HG  SER A  67      13.276   8.557  -7.745  1.00 90.25           H
ATOM    757  HN  SER A  67      11.923   6.809  -9.182  1.00 90.25           H
ATOM    758  N   LEU A  68      12.719   7.178 -12.291  1.00 84.76           N
ATOM    759  CA  LEU A  68      13.077   6.912 -13.674  1.00 84.76           C
ATOM    760  C   LEU A  68      11.802   6.785 -14.510  1.00 84.76           C
ATOM    761  O   LEU A  68      11.740   7.284 -15.633  1.00 84.76           O
ATOM    762  HA  LEU A  68      13.644   7.770 -14.036  1.00 84.76           H
ATOM    763  CB  LEU A  68      13.995   5.691 -13.764  1.00 84.76           C
ATOM    764 1HB  LEU A  68      14.707   5.735 -12.939  1.00 84.76           H
ATOM    765 2HB  LEU A  68      13.392   4.796 -13.617  1.00 84.76           H
ATOM    766  CG  LEU A  68      14.779   5.537 -15.069  1.00 84.76           C
ATOM    767  HG  LEU A  68      14.131   5.832 -15.893  1.00 84.76           H
ATOM    768  CD1 LEU A  68      15.994   6.467 -15.092  1.00 84.76           C
ATOM    769 1HD1 LEU A  68      15.661   7.501 -15.005  1.00 84.76           H
ATOM    770 2HD1 LEU A  68      16.652   6.226 -14.258  1.00 84.76           H
ATOM    771 3HD1 LEU A  68      16.533   6.337 -16.031  1.00 84.76           H
ATOM    772  CD2 LEU A  68      15.171   4.076 -15.303  1.00 84.76           C
ATOM    773 1HD2 LEU A  68      15.794   3.730 -14.478  1.00 84.76           H
ATOM    774 2HD2 LEU A  68      14.271   3.464 -15.361  1.00 84.76           H
ATOM    775 3HD2 LEU A  68      15.727   3.995 -16.237  1.00 84.76           H
ATOM    776  HN  LEU A  68      12.942   6.446 -11.648  1.00 84.76           H
ATOM    777  N   VAL A  69      10.817   6.115 -13.931  1.00 86.34           N
ATOM    778  CA  VAL A  69       9.552   5.904 -14.616  1.00 86.34           C
ATOM    779  C   VAL A  69       8.936   7.259 -14.969  1.00 86.34           C
ATOM    780  O   VAL A  69       8.552   7.490 -16.114  1.00 86.34           O
ATOM    781  HA  VAL A  69       9.764   5.363 -15.538  1.00 86.34           H
ATOM    782  CB  VAL A  69       8.632   5.034 -13.757  1.00 86.34           C
ATOM    783  HB  VAL A  69       8.571   5.485 -12.767  1.00 86.34           H
ATOM    784  CG1 VAL A  69       7.218   4.990 -14.341  1.00 86.34           C
ATOM    785 1HG1 VAL A  69       6.809   6.000 -14.379  1.00 86.34           H
ATOM    786 2HG1 VAL A  69       7.253   4.574 -15.347  1.00 86.34           H
ATOM    787 3HG1 VAL A  69       6.585   4.365 -13.711  1.00 86.34           H
ATOM    788  CG2 VAL A  69       9.203   3.624 -13.597  1.00 86.34           C
ATOM    789 1HG2 VAL A  69       9.307   3.160 -14.578  1.00 86.34           H
ATOM    790 2HG2 VAL A  69      10.180   3.680 -13.116  1.00 86.34           H
ATOM    791 3HG2 VAL A  69       8.529   3.027 -12.982  1.00 86.34           H
ATOM    792  HN  VAL A  69      10.872   5.721 -13.014  1.00 86.34           H
ATOM    793  N   ILE A  70       8.861   8.119 -13.964  1.00 88.16           N
ATOM    794  CA  ILE A  70       8.228   9.416 -14.135  1.00 88.16           C
ATOM    795  C   ILE A  70       8.949  10.189 -15.240  1.00 88.16           C
ATOM    796  O   ILE A  70       8.310  10.818 -16.082  1.00 88.16           O
ATOM    797  HA  ILE A  70       7.200   9.238 -14.452  1.00 88.16           H
ATOM    798  CB  ILE A  70       8.167  10.162 -12.801  1.00 88.16           C
ATOM    799  HB  ILE A  70       9.166  10.165 -12.365  1.00 88.16           H
ATOM    800  CG1 ILE A  70       7.245   9.445 -11.812  1.00 88.16           C
ATOM    801 1HG1 ILE A  70       6.205   9.604 -12.098  1.00 88.16           H
ATOM    802 2HG1 ILE A  70       7.426   8.371 -11.855  1.00 88.16           H
ATOM    803  CG2 ILE A  70       7.760  11.623 -13.007  1.00 88.16           C
ATOM    804 1HG2 ILE A  70       8.489  12.115 -13.650  1.00 88.16           H
ATOM    805 2HG2 ILE A  70       6.777  11.663 -13.475  1.00 88.16           H
ATOM    806 3HG2 ILE A  70       7.725  12.130 -12.043  1.00 88.16           H
ATOM    807  CD1 ILE A  70       7.471   9.950 -10.386  1.00 88.16           C
ATOM    808 1HD1 ILE A  70       8.505   9.767 -10.095  1.00 88.16           H
ATOM    809 2HD1 ILE A  70       7.265  11.020 -10.343  1.00 88.16           H
ATOM    810 3HD1 ILE A  70       6.803   9.424  -9.704  1.00 88.16           H
ATOM    811  HN  ILE A  70       9.222   7.942 -13.049  1.00 88.16           H
ATOM    812  N   LEU A  71      10.272  10.117 -15.202  1.00 84.12           N
ATOM    813  CA  LEU A  71      11.090  10.870 -16.138  1.00 84.12           C
ATOM    814  C   LEU A  71      10.782  10.407 -17.563  1.00 84.12           C
ATOM    815  O   LEU A  71      10.644  11.227 -18.470  1.00 84.12           O
ATOM    816  HA  LEU A  71      10.808  11.919 -16.048  1.00 84.12           H
ATOM    817  CB  LEU A  71      12.569  10.763 -15.763  1.00 84.12           C
ATOM    818 1HB  LEU A  71      12.663  10.922 -14.689  1.00 84.12           H
ATOM    819 2HB  LEU A  71      12.903   9.746 -15.966  1.00 84.12           H
ATOM    820  CG  LEU A  71      13.514  11.732 -16.478  1.00 84.12           C
ATOM    821  HG  LEU A  71      12.969  12.196 -17.300  1.00 84.12           H
ATOM    822  CD1 LEU A  71      13.960  12.855 -15.540  1.00 84.12           C
ATOM    823 1HD1 LEU A  71      13.087  13.409 -15.195  1.00 84.12           H
ATOM    824 2HD1 LEU A  71      14.480  12.428 -14.683  1.00 84.12           H
ATOM    825 3HD1 LEU A  71      14.630  13.529 -16.073  1.00 84.12           H
ATOM    826  CD2 LEU A  71      14.703  10.988 -17.087  1.00 84.12           C
ATOM    827 1HD2 LEU A  71      15.256  10.478 -16.298  1.00 84.12           H
ATOM    828 2HD2 LEU A  71      14.342  10.255 -17.809  1.00 84.12           H
ATOM    829 3HD2 LEU A  71      15.359  11.700 -17.589  1.00 84.12           H
ATOM    830  HN  LEU A  71      10.783   9.559 -14.548  1.00 84.12           H
ATOM    831  N   VAL A  72      10.683   9.094 -17.717  1.00 83.03           N
ATOM    832  CA  VAL A  72      10.487   8.507 -19.032  1.00 83.03           C
ATOM    833  C   VAL A  72       9.153   8.989 -19.607  1.00 83.03           C
ATOM    834  O   VAL A  72       9.083   9.394 -20.766  1.00 83.03           O
ATOM    835  HA  VAL A  72      11.294   8.861 -19.673  1.00 83.03           H
ATOM    836  CB  VAL A  72      10.585   6.983 -18.944  1.00 83.03           C
ATOM    837  HB  VAL A  72       9.901   6.648 -18.164  1.00 83.03           H
ATOM    838  CG1 VAL A  72      10.154   6.329 -20.258  1.00 83.03           C
ATOM    839 1HG1 VAL A  72       9.121   6.602 -20.478  1.00 83.03           H
ATOM    840 2HG1 VAL A  72      10.800   6.675 -21.065  1.00 83.03           H
ATOM    841 3HG1 VAL A  72      10.233   5.246 -20.168  1.00 83.03           H
ATOM    842  CG2 VAL A  72      11.997   6.546 -18.551  1.00 83.03           C
ATOM    843 1HG2 VAL A  72      12.708   6.899 -19.299  1.00 83.03           H
ATOM    844 2HG2 VAL A  72      12.252   6.969 -17.579  1.00 83.03           H
ATOM    845 3HG2 VAL A  72      12.039   5.458 -18.496  1.00 83.03           H
ATOM    846  HN  VAL A  72      10.735   8.438 -16.964  1.00 83.03           H
ATOM    847  N   TYR A  73       8.128   8.929 -18.769  1.00 78.77           N
ATOM    848  CA  TYR A  73       6.787   9.284 -19.201  1.00 78.77           C
ATOM    849  C   TYR A  73       6.687  10.780 -19.504  1.00 78.77           C
ATOM    850  O   TYR A  73       5.948  11.188 -20.399  1.00 78.77           O
ATOM    851  HA  TYR A  73       6.566   8.722 -20.109  1.00 78.77           H
ATOM    852  CB  TYR A  73       5.864   8.950 -18.028  1.00 78.77           C
ATOM    853 1HB  TYR A  73       6.438   8.996 -17.103  1.00 78.77           H
ATOM    854 2HB  TYR A  73       5.088   9.713 -17.961  1.00 78.77           H
ATOM    855  CG  TYR A  73       5.199   7.576 -18.131  1.00 78.77           C
ATOM    856  CD1 TYR A  73       4.241   7.343 -19.096  1.00 78.77           C
ATOM    857  HD1 TYR A  73       3.958   8.139 -19.786  1.00 78.77           H
ATOM    858  CD2 TYR A  73       5.558   6.569 -17.258  1.00 78.77           C
ATOM    859  HD2 TYR A  73       6.315   6.753 -16.495  1.00 78.77           H
ATOM    860  CE1 TYR A  73       3.616   6.050 -19.193  1.00 78.77           C
ATOM    861  HE1 TYR A  73       2.857   5.853 -19.951  1.00 78.77           H
ATOM    862  CE2 TYR A  73       4.932   5.276 -17.354  1.00 78.77           C
ATOM    863  HE2 TYR A  73       5.206   4.472 -16.671  1.00 78.77           H
ATOM    864  CZ  TYR A  73       3.992   5.080 -18.317  1.00 78.77           C
ATOM    865  OH  TYR A  73       3.401   3.858 -18.409  1.00 78.77           O
ATOM    866  HH  TYR A  73       2.780   3.837 -19.191  1.00 78.77           H
ATOM    867  HN  TYR A  73       8.203   8.645 -17.813  1.00 78.77           H
ATOM    868  N   TRP A  74       7.441  11.558 -18.741  1.00 71.23           N
ATOM    869  CA  TRP A  74       7.343  13.005 -18.820  1.00 71.23           C
ATOM    870  C   TRP A  74       7.932  13.446 -20.162  1.00 71.23           C
ATOM    871  O   TRP A  74       7.314  14.221 -20.890  1.00 71.23           O
ATOM    872  HA  TRP A  74       6.287  13.271 -18.771  1.00 71.23           H
ATOM    873  CB  TRP A  74       8.026  13.667 -17.621  1.00 71.23           C
ATOM    874 1HB  TRP A  74       7.736  13.138 -16.714  1.00 71.23           H
ATOM    875 2HB  TRP A  74       9.105  13.557 -17.724  1.00 71.23           H
ATOM    876  CG  TRP A  74       7.693  15.152 -17.457  1.00 71.23           C
ATOM    877  CD1 TRP A  74       8.116  16.180 -18.205  1.00 71.23           C
ATOM    878  HD1 TRP A  74       8.781  16.082 -19.063  1.00 71.23           H
ATOM    879  CD2 TRP A  74       6.844  15.735 -16.446  1.00 71.23           C
ATOM    880  NE1 TRP A  74       7.604  17.379 -17.752  1.00 71.23           N
ATOM    881  HE1 TRP A  74       7.776  18.282 -18.145  1.00 71.23           H
ATOM    882  CE2 TRP A  74       6.806  17.100 -16.649  1.00 71.23           C
ATOM    883  CE3 TRP A  74       6.131  15.130 -15.396  1.00 71.23           C
ATOM    884  HE3 TRP A  74       6.145  14.055 -15.216  1.00 71.23           H
ATOM    885  CZ2 TRP A  74       6.070  17.974 -15.840  1.00 71.23           C
ATOM    886  HZ2 TRP A  74       6.056  19.049 -16.021  1.00 71.23           H
ATOM    887  CZ3 TRP A  74       5.401  16.018 -14.597  1.00 71.23           C
ATOM    888  HZ3 TRP A  74       4.830  15.601 -13.768  1.00 71.23           H
ATOM    889  CH2 TRP A  74       5.352  17.394 -14.788  1.00 71.23           C
ATOM    890  HH2 TRP A  74       4.758  18.019 -14.120  1.00 71.23           H
ATOM    891  HN  TRP A  74       8.108  11.215 -18.079  1.00 71.23           H
ATOM    892  N   TYR A  75       9.120  12.934 -20.447  1.00 69.44           N
ATOM    893  CA  TYR A  75       9.936  13.487 -21.515  1.00 69.44           C
ATOM    894  C   TYR A  75       9.738  12.706 -22.816  1.00 69.44           C
ATOM    895  O   TYR A  75       9.885  13.259 -23.905  1.00 69.44           O
ATOM    896  HA  TYR A  75       9.630  14.521 -21.671  1.00 69.44           H
ATOM    897  CB  TYR A  75      11.388  13.334 -21.058  1.00 69.44           C
ATOM    898 1HB  TYR A  75      11.501  12.375 -20.553  1.00 69.44           H
ATOM    899 2HB  TYR A  75      12.034  13.309 -21.936  1.00 69.44           H
ATOM    900  CG  TYR A  75      11.866  14.447 -20.123  1.00 69.44           C
ATOM    901  CD1 TYR A  75      12.308  15.645 -20.646  1.00 69.44           C
ATOM    902  HD1 TYR A  75      12.317  15.799 -21.725  1.00 69.44           H
ATOM    903  CD2 TYR A  75      11.856  14.252 -18.757  1.00 69.44           C
ATOM    904  HD2 TYR A  75      11.507  13.305 -18.344  1.00 69.44           H
ATOM    905  CE1 TYR A  75      12.758  16.692 -19.766  1.00 69.44           C
ATOM    906  HE1 TYR A  75      13.110  17.643 -20.165  1.00 69.44           H
ATOM    907  CE2 TYR A  75      12.306  15.299 -17.877  1.00 69.44           C
ATOM    908  HE2 TYR A  75      12.303  15.158 -16.796  1.00 69.44           H
ATOM    909  CZ  TYR A  75      12.735  16.467 -18.425  1.00 69.44           C
ATOM    910  OH  TYR A  75      13.160  17.456 -17.593  1.00 69.44           O
ATOM    911  HH  TYR A  75      13.055  17.171 -16.641  1.00 69.44           H
ATOM    912  HN  TYR A  75       9.525  12.158 -19.964  1.00 69.44           H
ATOM    913  N   CYS A  76       9.409  11.432 -22.660  1.00 68.48           N
ATOM    914  CA  CYS A  76       9.513  10.491 -23.762  1.00 68.48           C
ATOM    915  C   CYS A  76       8.102  10.036 -24.140  1.00 68.48           C
ATOM    916  O   CYS A  76       7.608  10.364 -25.218  1.00 68.48           O
ATOM    917  HA  CYS A  76       9.981  11.028 -24.588  1.00 68.48           H
ATOM    918  CB  CYS A  76      10.421   9.310 -23.414  1.00 68.48           C
ATOM    919 1HB  CYS A  76      11.268   9.654 -22.820  1.00 68.48           H
ATOM    920 2HB  CYS A  76       9.875   8.590 -22.804  1.00 68.48           H
ATOM    921  SG  CYS A  76      11.017   8.505 -24.946  1.00 68.48           S
ATOM    922  HG  CYS A  76       9.841   7.998 -25.303  1.00 68.48           H
ATOM    923  HN  CYS A  76       9.076  11.042 -21.801  1.00 68.48           H
ATOM    924  N   THR A  77       7.494   9.286 -23.232  1.00 60.99           N
ATOM    925  CA  THR A  77       6.298   8.531 -23.565  1.00 60.99           C
ATOM    926  C   THR A  77       5.123   9.477 -23.818  1.00 60.99           C
ATOM    927  O   THR A  77       4.332   9.260 -24.734  1.00 60.99           O
ATOM    928  HA  THR A  77       6.480   7.992 -24.495  1.00 60.99           H
ATOM    929  CB  THR A  77       6.041   7.531 -22.436  1.00 60.99           C
ATOM    930  HB  THR A  77       5.650   8.035 -21.552  1.00 60.99           H
ATOM    931  OG1 THR A  77       7.293   6.872 -22.265  1.00 60.99           O
ATOM    932  HG1 THR A  77       7.460   6.252 -23.031  1.00 60.99           H
ATOM    933  CG2 THR A  77       5.084   6.412 -22.851  1.00 60.99           C
ATOM    934 1HG2 THR A  77       5.508   5.865 -23.694  1.00 60.99           H
ATOM    935 2HG2 THR A  77       4.126   6.843 -23.143  1.00 60.99           H
ATOM    936 3HG2 THR A  77       4.936   5.731 -22.013  1.00 60.99           H
ATOM    937  HN  THR A  77       7.805   9.191 -22.287  1.00 60.99           H
ATOM    938  N   ARG A  78       5.046  10.508 -22.989  1.00 55.18           N
ATOM    939  CA  ARG A  78       3.823  11.285 -22.872  1.00 55.18           C
ATOM    940  C   ARG A  78       2.622  10.358 -22.679  1.00 55.18           C
ATOM    941  O   ARG A  78       2.513   9.330 -23.346  1.00 55.18           O
ATOM    942  HA  ARG A  78       3.977  11.916 -21.997  1.00 55.18           H
ATOM    943  CB  ARG A  78       3.598  12.148 -24.116  1.00 55.18           C
ATOM    944 1HB  ARG A  78       3.624  11.521 -25.007  1.00 55.18           H
ATOM    945 2HB  ARG A  78       2.608  12.601 -24.074  1.00 55.18           H
ATOM    946  CG  ARG A  78       4.662  13.242 -24.224  1.00 55.18           C
ATOM    947 1HG  ARG A  78       4.764  13.752 -23.266  1.00 55.18           H
ATOM    948 2HG  ARG A  78       5.629  12.793 -24.450  1.00 55.18           H
ATOM    949  CD  ARG A  78       4.298  14.255 -25.311  1.00 55.18           C
ATOM    950 1HD  ARG A  78       4.241  13.758 -26.279  1.00 55.18           H
ATOM    951 2HD  ARG A  78       3.313  14.677 -25.111  1.00 55.18           H
ATOM    952  NE  ARG A  78       5.310  15.334 -25.356  1.00 55.18           N
ATOM    953  HE  ARG A  78       6.159  15.202 -24.845  1.00 55.18           H
ATOM    954  CZ  ARG A  78       5.159  16.477 -26.039  1.00 55.18           C
ATOM    955  NH1 ARG A  78       4.042  16.708 -26.742  1.00 55.18           N
ATOM    956 1HH1 ARG A  78       3.312  16.024 -26.759  1.00 55.18           H
ATOM    957 2HH1 ARG A  78       3.937  17.563 -27.249  1.00 55.18           H
ATOM    958  NH2 ARG A  78       6.143  17.387 -26.009  1.00 55.18           N
ATOM    959 1HH2 ARG A  78       6.047  18.245 -26.514  1.00 55.18           H
ATOM    960 2HH2 ARG A  78       6.974  17.207 -25.483  1.00 55.18           H
ATOM    961  HN  ARG A  78       5.798  10.814 -22.405  1.00 55.18           H
ATOM    962  N   VAL A  79       1.750  10.755 -21.763  1.00 70.32           N
ATOM    963  CA  VAL A  79       0.562   9.971 -21.472  1.00 70.32           C
ATOM    964  C   VAL A  79      -0.384  10.021 -22.674  1.00 70.32           C
ATOM    965  O   VAL A  79      -1.001  11.052 -22.940  1.00 70.32           O
ATOM    966  HA  VAL A  79       0.878   8.939 -21.318  1.00 70.32           H
ATOM    967  CB  VAL A  79      -0.088  10.466 -20.179  1.00 70.32           C
ATOM    968  HB  VAL A  79      -0.402  11.498 -20.335  1.00 70.32           H
ATOM    969  CG1 VAL A  79      -1.332   9.643 -19.840  1.00 70.32           C
ATOM    970 1HG1 VAL A  79      -2.056   9.728 -20.650  1.00 70.32           H
ATOM    971 2HG1 VAL A  79      -1.052   8.597 -19.712  1.00 70.32           H
ATOM    972 3HG1 VAL A  79      -1.774  10.016 -18.916  1.00 70.32           H
ATOM    973  CG2 VAL A  79       0.913  10.450 -19.021  1.00 70.32           C
ATOM    974 1HG2 VAL A  79       1.271   9.432 -18.865  1.00 70.32           H
ATOM    975 2HG2 VAL A  79       1.755  11.099 -19.260  1.00 70.32           H
ATOM    976 3HG2 VAL A  79       0.425  10.807 -18.114  1.00 70.32           H
ATOM    977  HN  VAL A  79       1.845  11.593 -21.226  1.00 70.32           H
ATOM    978  N   LYS A  80      -0.469   8.896 -23.368  1.00 63.11           N
ATOM    979  CA  LYS A  80      -1.279   8.818 -24.571  1.00 63.11           C
ATOM    980  C   LYS A  80      -2.513   7.956 -24.295  1.00 63.11           C
ATOM    981  O   LYS A  80      -3.558   8.145 -24.916  1.00 63.11           O
ATOM    982  HA  LYS A  80      -1.610   9.829 -24.808  1.00 63.11           H
ATOM    983  CB  LYS A  80      -0.439   8.328 -25.752  1.00 63.11           C
ATOM    984 1HB  LYS A  80       0.112   7.432 -25.465  1.00 63.11           H
ATOM    985 2HB  LYS A  80      -1.093   8.047 -26.577  1.00 63.11           H
ATOM    986  CG  LYS A  80       0.540   9.409 -26.215  1.00 63.11           C
ATOM    987 1HG  LYS A  80      -0.009  10.314 -26.476  1.00 63.11           H
ATOM    988 2HG  LYS A  80       1.213   9.669 -25.398  1.00 63.11           H
ATOM    989  CD  LYS A  80       1.353   8.933 -27.420  1.00 63.11           C
ATOM    990 1HD  LYS A  80       1.880   8.013 -27.168  1.00 63.11           H
ATOM    991 2HD  LYS A  80       0.682   8.700 -28.247  1.00 63.11           H
ATOM    992  CE  LYS A  80       2.359   9.999 -27.859  1.00 63.11           C
ATOM    993 1HE  LYS A  80       1.835  10.925 -28.097  1.00 63.11           H
ATOM    994 2HE  LYS A  80       3.042  10.222 -27.039  1.00 63.11           H
ATOM    995  NZ  LYS A  80       3.123   9.537 -29.038  1.00 63.11           N
ATOM    996 1HZ  LYS A  80       3.784  10.255 -29.316  1.00 63.11           H
ATOM    997 2HZ  LYS A  80       3.626   8.688 -28.804  1.00 63.11           H
ATOM    998 3HZ  LYS A  80       2.485   9.351 -29.803  1.00 63.11           H
ATOM    999  HN  LYS A  80       0.003   8.049 -23.120  1.00 63.11           H
ATOM   1000  N   THR A  81      -2.352   7.029 -23.362  1.00 73.39           N
ATOM   1001  CA  THR A  81      -3.394   6.055 -23.088  1.00 73.39           C
ATOM   1002  C   THR A  81      -3.866   6.173 -21.637  1.00 73.39           C
ATOM   1003  O   THR A  81      -3.198   6.795 -20.812  1.00 73.39           O
ATOM   1004  HA  THR A  81      -4.251   6.279 -23.722  1.00 73.39           H
ATOM   1005  CB  THR A  81      -2.849   4.668 -23.437  1.00 73.39           C
ATOM   1006  HB  THR A  81      -3.658   3.944 -23.528  1.00 73.39           H
ATOM   1007  OG1 THR A  81      -1.895   4.401 -22.412  1.00 73.39           O
ATOM   1008  HG1 THR A  81      -1.618   3.441 -22.445  1.00 73.39           H
ATOM   1009  CG2 THR A  81      -2.021   4.672 -24.724  1.00 73.39           C
ATOM   1010 1HG2 THR A  81      -1.173   5.347 -24.609  1.00 73.39           H
ATOM   1011 2HG2 THR A  81      -2.642   5.008 -25.555  1.00 73.39           H
ATOM   1012 3HG2 THR A  81      -1.659   3.664 -24.926  1.00 73.39           H
ATOM   1013  HN  THR A  81      -1.529   6.938 -22.801  1.00 73.39           H
ATOM   1014  N   MET A  82      -5.014   5.568 -21.370  1.00 74.07           N
ATOM   1015  CA  MET A  82      -5.557   5.554 -20.023  1.00 74.07           C
ATOM   1016  C   MET A  82      -4.633   4.797 -19.067  1.00 74.07           C
ATOM   1017  O   MET A  82      -4.465   5.195 -17.915  1.00 74.07           O
ATOM   1018  HA  MET A  82      -5.624   6.600 -19.723  1.00 74.07           H
ATOM   1019  CB  MET A  82      -6.935   4.889 -20.035  1.00 74.07           C
ATOM   1020 1HB  MET A  82      -7.523   5.277 -20.867  1.00 74.07           H
ATOM   1021 2HB  MET A  82      -6.824   3.817 -20.196  1.00 74.07           H
ATOM   1022  CG  MET A  82      -7.676   5.138 -18.720  1.00 74.07           C
ATOM   1023 1HG  MET A  82      -7.172   4.618 -17.905  1.00 74.07           H
ATOM   1024 2HG  MET A  82      -7.658   6.201 -18.478  1.00 74.07           H
ATOM   1025  SD  MET A  82      -9.364   4.573 -18.852  1.00 74.07           S
ATOM   1026  CE  MET A  82      -9.990   5.090 -17.263  1.00 74.07           C
ATOM   1027 1HE  MET A  82      -9.420   4.602 -16.472  1.00 74.07           H
ATOM   1028 2HE  MET A  82      -9.891   6.171 -17.168  1.00 74.07           H
ATOM   1029 3HE  MET A  82     -11.040   4.812 -17.178  1.00 74.07           H
ATOM   1030  HN  MET A  82      -5.568   5.093 -22.055  1.00 74.07           H
ATOM   1031  N   THR A  83      -4.058   3.719 -19.580  1.00 74.84           N
ATOM   1032  CA  THR A  83      -3.128   2.923 -18.797  1.00 74.84           C
ATOM   1033  C   THR A  83      -1.924   3.769 -18.377  1.00 74.84           C
ATOM   1034  O   THR A  83      -1.481   3.699 -17.232  1.00 74.84           O
ATOM   1035  HA  THR A  83      -3.631   2.607 -17.883  1.00 74.84           H
ATOM   1036  CB  THR A  83      -2.748   1.692 -19.623  1.00 74.84           C
ATOM   1037  HB  THR A  83      -1.974   1.936 -20.350  1.00 74.84           H
ATOM   1038  OG1 THR A  83      -3.986   1.244 -20.168  1.00 74.84           O
ATOM   1039  HG1 THR A  83      -4.644   1.078 -19.433  1.00 74.84           H
ATOM   1040  CG2 THR A  83      -2.280   0.524 -18.752  1.00 74.84           C
ATOM   1041 1HG2 THR A  83      -3.080   0.237 -18.069  1.00 74.84           H
ATOM   1042 2HG2 THR A  83      -1.404   0.827 -18.178  1.00 74.84           H
ATOM   1043 3HG2 THR A  83      -2.023  -0.323 -19.388  1.00 74.84           H
ATOM   1044  HN  THR A  83      -4.219   3.388 -20.510  1.00 74.84           H
ATOM   1045  N   ASP A  84      -1.429   4.548 -19.328  1.00 77.79           N
ATOM   1046  CA  ASP A  84      -0.258   5.373 -19.084  1.00 77.79           C
ATOM   1047  C   ASP A  84      -0.549   6.336 -17.931  1.00 77.79           C
ATOM   1048  O   ASP A  84       0.321   6.598 -17.102  1.00 77.79           O
ATOM   1049  HA  ASP A  84       0.543   4.672 -18.850  1.00 77.79           H
ATOM   1050  CB  ASP A  84       0.095   6.206 -20.318  1.00 77.79           C
ATOM   1051 1HB  ASP A  84      -0.727   6.883 -20.552  1.00 77.79           H
ATOM   1052 2HB  ASP A  84       0.967   6.825 -20.106  1.00 77.79           H
ATOM   1053  CG  ASP A  84       0.381   5.308 -21.523  1.00 77.79           C
ATOM   1054  OD1 ASP A  84       0.891   4.191 -21.289  1.00 77.79           O
ATOM   1055  OD2 ASP A  84       0.083   5.758 -22.650  1.00 77.79           O
ATOM   1056  HN  ASP A  84      -1.814   4.621 -20.248  1.00 77.79           H
ATOM   1057  N   MET A  85      -1.775   6.837 -17.915  1.00 83.37           N
ATOM   1058  CA  MET A  85      -2.178   7.797 -16.902  1.00 83.37           C
ATOM   1059  C   MET A  85      -2.108   7.181 -15.503  1.00 83.37           C
ATOM   1060  O   MET A  85      -1.594   7.800 -14.573  1.00 83.37           O
ATOM   1061  HA  MET A  85      -1.469   8.621 -16.980  1.00 83.37           H
ATOM   1062  CB  MET A  85      -3.608   8.266 -17.182  1.00 83.37           C
ATOM   1063 1HB  MET A  85      -3.694   8.578 -18.223  1.00 83.37           H
ATOM   1064 2HB  MET A  85      -4.301   7.436 -17.039  1.00 83.37           H
ATOM   1065  CG  MET A  85      -3.995   9.425 -16.262  1.00 83.37           C
ATOM   1066 1HG  MET A  85      -5.062   9.630 -16.351  1.00 83.37           H
ATOM   1067 2HG  MET A  85      -3.807   9.154 -15.223  1.00 83.37           H
ATOM   1068  SD  MET A  85      -3.058  10.883 -16.690  1.00 83.37           S
ATOM   1069  CE  MET A  85      -3.477  11.937 -15.312  1.00 83.37           C
ATOM   1070 1HE  MET A  85      -4.555  12.094 -15.290  1.00 83.37           H
ATOM   1071 2HE  MET A  85      -3.160  11.463 -14.383  1.00 83.37           H
ATOM   1072 3HE  MET A  85      -2.972  12.897 -15.421  1.00 83.37           H
ATOM   1073  HN  MET A  85      -2.486   6.598 -18.577  1.00 83.37           H
ATOM   1074  N   PHE A  86      -2.632   5.968 -15.399  1.00 86.14           N
ATOM   1075  CA  PHE A  86      -2.661   5.273 -14.123  1.00 86.14           C
ATOM   1076  C   PHE A  86      -1.252   4.868 -13.688  1.00 86.14           C
ATOM   1077  O   PHE A  86      -0.918   4.940 -12.506  1.00 86.14           O
ATOM   1078  HA  PHE A  86      -3.082   5.961 -13.390  1.00 86.14           H
ATOM   1079  CB  PHE A  86      -3.504   4.012 -14.321  1.00 86.14           C
ATOM   1080 1HB  PHE A  86      -3.116   3.458 -15.176  1.00 86.14           H
ATOM   1081 2HB  PHE A  86      -3.389   3.370 -13.447  1.00 86.14           H
ATOM   1082  CG  PHE A  86      -4.993   4.286 -14.542  1.00 86.14           C
ATOM   1083  CD1 PHE A  86      -5.626   5.237 -13.804  1.00 86.14           C
ATOM   1084  HD1 PHE A  86      -5.072   5.804 -13.055  1.00 86.14           H
ATOM   1085  CD2 PHE A  86      -5.683   3.579 -15.476  1.00 86.14           C
ATOM   1086  HD2 PHE A  86      -5.176   2.817 -16.067  1.00 86.14           H
ATOM   1087  CE1 PHE A  86      -7.008   5.492 -14.010  1.00 86.14           C
ATOM   1088  HE1 PHE A  86      -7.515   6.254 -13.418  1.00 86.14           H
ATOM   1089  CE2 PHE A  86      -7.065   3.834 -15.682  1.00 86.14           C
ATOM   1090  HE2 PHE A  86      -7.618   3.267 -16.430  1.00 86.14           H
ATOM   1091  CZ  PHE A  86      -7.698   4.785 -14.944  1.00 86.14           C
ATOM   1092  HZ  PHE A  86      -8.759   4.981 -15.102  1.00 86.14           H
ATOM   1093  HN  PHE A  86      -3.031   5.464 -16.164  1.00 86.14           H
ATOM   1094  N   LEU A  87      -0.462   4.449 -14.666  1.00 80.19           N
ATOM   1095  CA  LEU A  87       0.889   3.988 -14.392  1.00 80.19           C
ATOM   1096  C   LEU A  87       1.725   5.157 -13.868  1.00 80.19           C
ATOM   1097  O   LEU A  87       2.570   4.977 -12.993  1.00 80.19           O
ATOM   1098  HA  LEU A  87       0.824   3.232 -13.610  1.00 80.19           H
ATOM   1099  CB  LEU A  87       1.485   3.312 -15.628  1.00 80.19           C
ATOM   1100 1HB  LEU A  87       1.355   3.978 -16.481  1.00 80.19           H
ATOM   1101 2HB  LEU A  87       2.558   3.197 -15.473  1.00 80.19           H
ATOM   1102  CG  LEU A  87       0.901   1.945 -15.992  1.00 80.19           C
ATOM   1103  HG  LEU A  87      -0.175   2.057 -16.121  1.00 80.19           H
ATOM   1104  CD1 LEU A  87       1.467   1.443 -17.322  1.00 80.19           C
ATOM   1105 1HD1 LEU A  87       1.218   2.151 -18.113  1.00 80.19           H
ATOM   1106 2HD1 LEU A  87       2.550   1.351 -17.245  1.00 80.19           H
ATOM   1107 3HD1 LEU A  87       1.035   0.470 -17.556  1.00 80.19           H
ATOM   1108  CD2 LEU A  87       1.118   0.938 -14.861  1.00 80.19           C
ATOM   1109 1HD2 LEU A  87       2.186   0.824 -14.675  1.00 80.19           H
ATOM   1110 2HD2 LEU A  87       0.628   1.297 -13.955  1.00 80.19           H
ATOM   1111 3HD2 LEU A  87       0.693  -0.025 -15.145  1.00 80.19           H
ATOM   1112  HN  LEU A  87      -0.731   4.422 -15.629  1.00 80.19           H
ATOM   1113  N   LEU A  88       1.460   6.330 -14.425  1.00 86.87           N
ATOM   1114  CA  LEU A  88       2.166   7.531 -14.012  1.00 86.87           C
ATOM   1115  C   LEU A  88       1.802   7.859 -12.563  1.00 86.87           C
ATOM   1116  O   LEU A  88       2.682   8.090 -11.735  1.00 86.87           O
ATOM   1117  HA  LEU A  88       3.234   7.315 -14.059  1.00 86.87           H
ATOM   1118  CB  LEU A  88       1.892   8.676 -14.989  1.00 86.87           C
ATOM   1119 1HB  LEU A  88       2.253   8.380 -15.974  1.00 86.87           H
ATOM   1120 2HB  LEU A  88       0.813   8.807 -15.071  1.00 86.87           H
ATOM   1121  CG  LEU A  88       2.517  10.026 -14.632  1.00 86.87           C
ATOM   1122  HG  LEU A  88       2.182  10.304 -13.633  1.00 86.87           H
ATOM   1123  CD1 LEU A  88       4.043   9.930 -14.587  1.00 86.87           C
ATOM   1124 1HD1 LEU A  88       4.339   9.198 -13.835  1.00 86.87           H
ATOM   1125 2HD1 LEU A  88       4.417   9.619 -15.562  1.00 86.87           H
ATOM   1126 3HD1 LEU A  88       4.461  10.903 -14.331  1.00 86.87           H
ATOM   1127  CD2 LEU A  88       2.040  11.121 -15.589  1.00 86.87           C
ATOM   1128 1HD2 LEU A  88       2.326  10.862 -16.608  1.00 86.87           H
ATOM   1129 2HD2 LEU A  88       0.955  11.210 -15.527  1.00 86.87           H
ATOM   1130 3HD2 LEU A  88       2.499  12.070 -15.312  1.00 86.87           H
ATOM   1131  HN  LEU A  88       0.779   6.466 -15.144  1.00 86.87           H
ATOM   1132  N   ASN A  89       0.503   7.869 -12.300  1.00 88.89           N
ATOM   1133  CA  ASN A  89       0.009   8.235 -10.984  1.00 88.89           C
ATOM   1134  C   ASN A  89       0.460   7.185  -9.965  1.00 88.89           C
ATOM   1135  O   ASN A  89       0.698   7.507  -8.802  1.00 88.89           O
ATOM   1136  HA  ASN A  89       0.431   9.219 -10.782  1.00 88.89           H
ATOM   1137  CB  ASN A  89      -1.520   8.286 -10.964  1.00 88.89           C
ATOM   1138 1HB  ASN A  89      -1.923   7.454 -11.542  1.00 88.89           H
ATOM   1139 2HB  ASN A  89      -1.879   8.168  -9.942  1.00 88.89           H
ATOM   1140  CG  ASN A  89      -2.032   9.608 -11.540  1.00 88.89           C
ATOM   1141  OD1 ASN A  89      -2.184  10.599 -10.846  1.00 88.89           O
ATOM   1142  ND2 ASN A  89      -2.287   9.567 -12.845  1.00 88.89           N
ATOM   1143 1HD2 ASN A  89      -2.140   8.721 -13.357  1.00 88.89           H
ATOM   1144 2HD2 ASN A  89      -2.626  10.383 -13.314  1.00 88.89           H
ATOM   1145  HN  ASN A  89      -0.204   7.634 -12.967  1.00 88.89           H
ATOM   1146  N   LEU A  90       0.563   5.953 -10.440  1.00 85.15           N
ATOM   1147  CA  LEU A  90       1.009   4.860  -9.592  1.00 85.15           C
ATOM   1148  C   LEU A  90       2.449   5.122  -9.146  1.00 85.15           C
ATOM   1149  O   LEU A  90       2.781   4.945  -7.975  1.00 85.15           O
ATOM   1150  HA  LEU A  90       0.370   4.849  -8.709  1.00 85.15           H
ATOM   1151  CB  LEU A  90       0.821   3.519 -10.304  1.00 85.15           C
ATOM   1152 1HB  LEU A  90      -0.225   3.429 -10.597  1.00 85.15           H
ATOM   1153 2HB  LEU A  90       1.409   3.531 -11.222  1.00 85.15           H
ATOM   1154  CG  LEU A  90       1.206   2.274  -9.502  1.00 85.15           C
ATOM   1155  HG  LEU A  90       2.238   2.387  -9.171  1.00 85.15           H
ATOM   1156  CD1 LEU A  90       0.340   2.141  -8.248  1.00 85.15           C
ATOM   1157 1HD1 LEU A  90       0.477   3.019  -7.617  1.00 85.15           H
ATOM   1158 2HD1 LEU A  90      -0.708   2.060  -8.536  1.00 85.15           H
ATOM   1159 3HD1 LEU A  90       0.635   1.248  -7.696  1.00 85.15           H
ATOM   1160  CD2 LEU A  90       1.146   1.019 -10.376  1.00 85.15           C
ATOM   1161 1HD2 LEU A  90       0.133   0.890 -10.757  1.00 85.15           H
ATOM   1162 2HD2 LEU A  90       1.839   1.124 -11.211  1.00 85.15           H
ATOM   1163 3HD2 LEU A  90       1.424   0.149  -9.781  1.00 85.15           H
ATOM   1164  HN  LEU A  90       0.347   5.696 -11.382  1.00 85.15           H
ATOM   1165  N   ALA A  91       3.265   5.540 -10.102  1.00 89.90           N
ATOM   1166  CA  ALA A  91       4.669   5.795  -9.830  1.00 89.90           C
ATOM   1167  C   ALA A  91       4.789   6.958  -8.842  1.00 89.90           C
ATOM   1168  O   ALA A  91       5.664   6.954  -7.977  1.00 89.90           O
ATOM   1169  HA  ALA A  91       5.087   4.898  -9.374  1.00 89.90           H
ATOM   1170  CB  ALA A  91       5.403   6.068 -11.144  1.00 89.90           C
ATOM   1171 1HB  ALA A  91       5.312   5.201 -11.798  1.00 89.90           H
ATOM   1172 2HB  ALA A  91       4.964   6.939 -11.632  1.00 89.90           H
ATOM   1173 3HB  ALA A  91       6.456   6.260 -10.939  1.00 89.90           H
ATOM   1174  HN  ALA A  91       2.981   5.704 -11.047  1.00 89.90           H
ATOM   1175  N   ILE A  92       3.899   7.925  -9.005  1.00 90.31           N
ATOM   1176  CA  ILE A  92       3.880   9.080  -8.124  1.00 90.31           C
ATOM   1177  C   ILE A  92       3.514   8.631  -6.708  1.00 90.31           C
ATOM   1178  O   ILE A  92       4.144   9.050  -5.738  1.00 90.31           O
ATOM   1179  HA  ILE A  92       4.888   9.494  -8.105  1.00 90.31           H
ATOM   1180  CB  ILE A  92       2.956  10.165  -8.682  1.00 90.31           C
ATOM   1181  HB  ILE A  92       1.999   9.705  -8.930  1.00 90.31           H
ATOM   1182  CG1 ILE A  92       3.522  10.754  -9.976  1.00 90.31           C
ATOM   1183 1HG1 ILE A  92       4.390  11.372  -9.749  1.00 90.31           H
ATOM   1184 2HG1 ILE A  92       3.865   9.949 -10.627  1.00 90.31           H
ATOM   1185  CG2 ILE A  92       2.681  11.244  -7.634  1.00 90.31           C
ATOM   1186 1HG2 ILE A  92       2.203  10.792  -6.764  1.00 90.31           H
ATOM   1187 2HG2 ILE A  92       3.621  11.706  -7.333  1.00 90.31           H
ATOM   1188 3HG2 ILE A  92       2.022  12.002  -8.057  1.00 90.31           H
ATOM   1189  CD1 ILE A  92       2.468  11.592 -10.704  1.00 90.31           C
ATOM   1190 1HD1 ILE A  92       1.612  10.964 -10.951  1.00 90.31           H
ATOM   1191 2HD1 ILE A  92       2.146  12.409 -10.059  1.00 90.31           H
ATOM   1192 3HD1 ILE A  92       2.897  11.999 -11.620  1.00 90.31           H
ATOM   1193  HN  ILE A  92       3.201   7.928  -9.721  1.00 90.31           H
ATOM   1194  N   ALA A  93       2.499   7.783  -6.634  1.00 90.97           N
ATOM   1195  CA  ALA A  93       1.990   7.335  -5.349  1.00 90.97           C
ATOM   1196  C   ALA A  93       3.081   6.547  -4.620  1.00 90.97           C
ATOM   1197  O   ALA A  93       3.303   6.746  -3.427  1.00 90.97           O
ATOM   1198  HA  ALA A  93       1.740   8.220  -4.764  1.00 90.97           H
ATOM   1199  CB  ALA A  93       0.719   6.510  -5.563  1.00 90.97           C
ATOM   1200 1HB  ALA A  93      -0.034   7.123  -6.057  1.00 90.97           H
ATOM   1201 2HB  ALA A  93       0.948   5.644  -6.184  1.00 90.97           H
ATOM   1202 3HB  ALA A  93       0.338   6.173  -4.598  1.00 90.97           H
ATOM   1203  HN  ALA A  93       2.027   7.405  -7.431  1.00 90.97           H
ATOM   1204  N   ASP A  94       3.733   5.670  -5.369  1.00 87.40           N
ATOM   1205  CA  ASP A  94       4.787   4.842  -4.806  1.00 87.40           C
ATOM   1206  C   ASP A  94       5.895   5.741  -4.254  1.00 87.40           C
ATOM   1207  O   ASP A  94       6.417   5.492  -3.168  1.00 87.40           O
ATOM   1208  HA  ASP A  94       4.302   4.252  -4.028  1.00 87.40           H
ATOM   1209  CB  ASP A  94       5.402   3.933  -5.872  1.00 87.40           C
ATOM   1210 1HB  ASP A  94       5.546   4.495  -6.795  1.00 87.40           H
ATOM   1211 2HB  ASP A  94       6.387   3.599  -5.545  1.00 87.40           H
ATOM   1212  CG  ASP A  94       4.509   2.720  -6.140  1.00 87.40           C
ATOM   1213  OD1 ASP A  94       3.785   2.330  -5.199  1.00 87.40           O
ATOM   1214  OD2 ASP A  94       4.570   2.212  -7.280  1.00 87.40           O
ATOM   1215  HN  ASP A  94       3.553   5.521  -6.341  1.00 87.40           H
ATOM   1216  N   LEU A  95       6.221   6.767  -5.026  1.00 89.86           N
ATOM   1217  CA  LEU A  95       7.310   7.659  -4.665  1.00 89.86           C
ATOM   1218  C   LEU A  95       6.969   8.367  -3.352  1.00 89.86           C
ATOM   1219  O   LEU A  95       7.815   8.480  -2.466  1.00 89.86           O
ATOM   1220  HA  LEU A  95       8.196   7.045  -4.507  1.00 89.86           H
ATOM   1221  CB  LEU A  95       7.622   8.616  -5.817  1.00 89.86           C
ATOM   1222 1HB  LEU A  95       7.743   8.030  -6.728  1.00 89.86           H
ATOM   1223 2HB  LEU A  95       6.759   9.265  -5.968  1.00 89.86           H
ATOM   1224  CG  LEU A  95       8.861   9.496  -5.641  1.00 89.86           C
ATOM   1225  HG  LEU A  95       8.794   9.991  -4.672  1.00 89.86           H
ATOM   1226  CD1 LEU A  95      10.136   8.650  -5.628  1.00 89.86           C
ATOM   1227 1HD1 LEU A  95      10.093   7.939  -4.804  1.00 89.86           H
ATOM   1228 2HD1 LEU A  95      10.223   8.109  -6.571  1.00 89.86           H
ATOM   1229 3HD1 LEU A  95      11.002   9.301  -5.502  1.00 89.86           H
ATOM   1230  CD2 LEU A  95       8.911  10.593  -6.706  1.00 89.86           C
ATOM   1231 1HD2 LEU A  95       8.944  10.137  -7.696  1.00 89.86           H
ATOM   1232 2HD2 LEU A  95       8.023  11.220  -6.625  1.00 89.86           H
ATOM   1233 3HD2 LEU A  95       9.802  11.203  -6.558  1.00 89.86           H
ATOM   1234  HN  LEU A  95       5.756   6.992  -5.883  1.00 89.86           H
ATOM   1235  N   LEU A  96       5.729   8.826  -3.269  1.00 86.93           N
ATOM   1236  CA  LEU A  96       5.281   9.563  -2.099  1.00 86.93           C
ATOM   1237  C   LEU A  96       5.375   8.662  -0.867  1.00 86.93           C
ATOM   1238  O   LEU A  96       5.752   9.117   0.212  1.00 86.93           O
ATOM   1239  HA  LEU A  96       5.960  10.405  -1.964  1.00 86.93           H
ATOM   1240  CB  LEU A  96       3.884  10.141  -2.333  1.00 86.93           C
ATOM   1241 1HB  LEU A  96       3.244   9.348  -2.719  1.00 86.93           H
ATOM   1242 2HB  LEU A  96       3.472  10.444  -1.371  1.00 86.93           H
ATOM   1243  CG  LEU A  96       3.803  11.334  -3.288  1.00 86.93           C
ATOM   1244  HG  LEU A  96       4.274  11.050  -4.230  1.00 86.93           H
ATOM   1245  CD1 LEU A  96       2.348  11.690  -3.599  1.00 86.93           C
ATOM   1246 1HD1 LEU A  96       1.857  10.836  -4.065  1.00 86.93           H
ATOM   1247 2HD1 LEU A  96       1.831  11.947  -2.675  1.00 86.93           H
ATOM   1248 3HD1 LEU A  96       2.320  12.541  -4.280  1.00 86.93           H
ATOM   1249  CD2 LEU A  96       4.581  12.531  -2.738  1.00 86.93           C
ATOM   1250 1HD2 LEU A  96       4.162  12.825  -1.775  1.00 86.93           H
ATOM   1251 2HD2 LEU A  96       5.628  12.256  -2.609  1.00 86.93           H
ATOM   1252 3HD2 LEU A  96       4.507  13.365  -3.436  1.00 86.93           H
ATOM   1253  HN  LEU A  96       5.038   8.701  -3.980  1.00 86.93           H
ATOM   1254  N   PHE A  97       5.026   7.400  -1.068  1.00 88.02           N
ATOM   1255  CA  PHE A  97       5.099   6.423   0.005  1.00 88.02           C
ATOM   1256  C   PHE A  97       6.540   6.246   0.488  1.00 88.02           C
ATOM   1257  O   PHE A  97       6.799   6.244   1.691  1.00 88.02           O
ATOM   1258  HA  PHE A  97       4.486   6.797   0.825  1.00 88.02           H
ATOM   1259  CB  PHE A  97       4.598   5.094  -0.565  1.00 88.02           C
ATOM   1260 1HB  PHE A  97       3.513   5.139  -0.664  1.00 88.02           H
ATOM   1261 2HB  PHE A  97       5.005   4.964  -1.567  1.00 88.02           H
ATOM   1262  CG  PHE A  97       4.968   3.875   0.283  1.00 88.02           C
ATOM   1263  CD1 PHE A  97       5.898   2.991  -0.168  1.00 88.02           C
ATOM   1264  HD1 PHE A  97       6.380   3.151  -1.132  1.00 88.02           H
ATOM   1265  CD2 PHE A  97       4.366   3.675   1.486  1.00 88.02           C
ATOM   1266  HD2 PHE A  97       3.620   4.383   1.846  1.00 88.02           H
ATOM   1267  CE1 PHE A  97       6.241   1.859   0.618  1.00 88.02           C
ATOM   1268  HE1 PHE A  97       6.987   1.151   0.258  1.00 88.02           H
ATOM   1269  CE2 PHE A  97       4.709   2.543   2.272  1.00 88.02           C
ATOM   1270  HE2 PHE A  97       4.227   2.383   3.236  1.00 88.02           H
ATOM   1271  CZ  PHE A  97       5.639   1.659   1.822  1.00 88.02           C
ATOM   1272  HZ  PHE A  97       5.903   0.791   2.425  1.00 88.02           H
ATOM   1273  HN  PHE A  97       4.698   7.043  -1.943  1.00 88.02           H
ATOM   1274  N   LEU A  98       7.439   6.101  -0.474  1.00 91.96           N
ATOM   1275  CA  LEU A  98       8.814   5.747  -0.166  1.00 91.96           C
ATOM   1276  C   LEU A  98       9.444   6.856   0.680  1.00 91.96           C
ATOM   1277  O   LEU A  98      10.280   6.586   1.542  1.00 91.96           O
ATOM   1278  HA  LEU A  98       8.791   4.832   0.426  1.00 91.96           H
ATOM   1279  CB  LEU A  98       9.588   5.438  -1.449  1.00 91.96           C
ATOM   1280 1HB  LEU A  98       9.446   6.265  -2.144  1.00 91.96           H
ATOM   1281 2HB  LEU A  98      10.651   5.402  -1.209  1.00 91.96           H
ATOM   1282  CG  LEU A  98       9.212   4.137  -2.162  1.00 91.96           C
ATOM   1283  HG  LEU A  98       8.124   4.069  -2.195  1.00 91.96           H
ATOM   1284  CD1 LEU A  98       9.709   4.141  -3.608  1.00 91.96           C
ATOM   1285 1HD1 LEU A  98       9.260   4.977  -4.145  1.00 91.96           H
ATOM   1286 2HD1 LEU A  98      10.795   4.244  -3.619  1.00 91.96           H
ATOM   1287 3HD1 LEU A  98       9.428   3.206  -4.092  1.00 91.96           H
ATOM   1288  CD2 LEU A  98       9.717   2.920  -1.385  1.00 91.96           C
ATOM   1289 1HD2 LEU A  98      10.802   2.969  -1.298  1.00 91.96           H
ATOM   1290 2HD2 LEU A  98       9.273   2.914  -0.390  1.00 91.96           H
ATOM   1291 3HD2 LEU A  98       9.436   2.009  -1.914  1.00 91.96           H
ATOM   1292  HN  LEU A  98       7.242   6.221  -1.447  1.00 91.96           H
ATOM   1293  N   VAL A  99       9.020   8.080   0.404  1.00 89.28           N
ATOM   1294  CA  VAL A  99       9.578   9.237   1.084  1.00 89.28           C
ATOM   1295  C   VAL A  99       9.286   9.132   2.583  1.00 89.28           C
ATOM   1296  O   VAL A  99       9.941   9.786   3.393  1.00 89.28           O
ATOM   1297  HA  VAL A  99      10.657   9.217   0.935  1.00 89.28           H
ATOM   1298  CB  VAL A  99       9.036  10.524   0.458  1.00 89.28           C
ATOM   1299  HB  VAL A  99       7.949  10.454   0.436  1.00 89.28           H
ATOM   1300  CG1 VAL A  99       9.412  11.744   1.302  1.00 89.28           C
ATOM   1301 1HG1 VAL A  99       8.991  11.637   2.302  1.00 89.28           H
ATOM   1302 2HG1 VAL A  99      10.497  11.818   1.370  1.00 89.28           H
ATOM   1303 3HG1 VAL A  99       9.015  12.645   0.834  1.00 89.28           H
ATOM   1304  CG2 VAL A  99       9.527  10.681  -0.982  1.00 89.28           C
ATOM   1305 1HG2 VAL A  99      10.616  10.719  -0.993  1.00 89.28           H
ATOM   1306 2HG2 VAL A  99       9.187   9.833  -1.577  1.00 89.28           H
ATOM   1307 3HG2 VAL A  99       9.127  11.604  -1.403  1.00 89.28           H
ATOM   1308  HN  VAL A  99       8.309   8.288  -0.268  1.00 89.28           H
ATOM   1309  N   THR A 100       8.303   8.305   2.905  1.00 88.44           N
ATOM   1310  CA  THR A 100       7.899   8.126   4.290  1.00 88.44           C
ATOM   1311  C   THR A 100       8.819   7.122   4.988  1.00 88.44           C
ATOM   1312  O   THR A 100       8.953   7.144   6.210  1.00 88.44           O
ATOM   1313  HA  THR A 100       8.014   9.078   4.807  1.00 88.44           H
ATOM   1314  CB  THR A 100       6.427   7.711   4.303  1.00 88.44           C
ATOM   1315  HB  THR A 100       6.002   7.815   5.301  1.00 88.44           H
ATOM   1316  OG1 THR A 100       6.434   6.389   3.772  1.00 88.44           O
ATOM   1317  HG1 THR A 100       6.403   6.421   2.773  1.00 88.44           H
ATOM   1318  CG2 THR A 100       5.585   8.509   3.305  1.00 88.44           C
ATOM   1319 1HG2 THR A 100       5.969   8.350   2.297  1.00 88.44           H
ATOM   1320 2HG2 THR A 100       5.637   9.569   3.551  1.00 88.44           H
ATOM   1321 3HG2 THR A 100       4.548   8.175   3.355  1.00 88.44           H
ATOM   1322  HN  THR A 100       7.787   7.764   2.241  1.00 88.44           H
ATOM   1323  N   LEU A 101       9.430   6.267   4.181  1.00 91.14           N
ATOM   1324  CA  LEU A 101      10.132   5.110   4.710  1.00 91.14           C
ATOM   1325  C   LEU A 101      11.303   5.581   5.575  1.00 91.14           C
ATOM   1326  O   LEU A 101      11.565   5.014   6.634  1.00 91.14           O
ATOM   1327  HA  LEU A 101       9.433   4.565   5.344  1.00 91.14           H
ATOM   1328  CB  LEU A 101      10.544   4.169   3.577  1.00 91.14           C
ATOM   1329 1HB  LEU A 101      11.038   4.757   2.803  1.00 91.14           H
ATOM   1330 2HB  LEU A 101      11.283   3.468   3.964  1.00 91.14           H
ATOM   1331  CG  LEU A 101       9.415   3.368   2.926  1.00 91.14           C
ATOM   1332  HG  LEU A 101       8.721   4.070   2.463  1.00 91.14           H
ATOM   1333  CD1 LEU A 101       9.953   2.464   1.815  1.00 91.14           C
ATOM   1334 1HD1 LEU A 101      10.433   3.075   1.050  1.00 91.14           H
ATOM   1335 2HD1 LEU A 101      10.679   1.768   2.233  1.00 91.14           H
ATOM   1336 3HD1 LEU A 101       9.129   1.907   1.369  1.00 91.14           H
ATOM   1337  CD2 LEU A 101       8.627   2.580   3.974  1.00 91.14           C
ATOM   1338 1HD2 LEU A 101       9.295   1.888   4.487  1.00 91.14           H
ATOM   1339 2HD2 LEU A 101       8.194   3.270   4.698  1.00 91.14           H
ATOM   1340 3HD2 LEU A 101       7.830   2.020   3.485  1.00 91.14           H
ATOM   1341  HN  LEU A 101       9.450   6.354   3.185  1.00 91.14           H
ATOM   1342  N   PRO A 102      12.026   6.623   5.141  1.00 93.14           N
ATOM   1343  CA  PRO A 102      13.186   7.103   5.897  1.00 93.14           C
ATOM   1344  C   PRO A 102      12.848   7.392   7.350  1.00 93.14           C
ATOM   1345  O   PRO A 102      13.620   7.059   8.248  1.00 93.14           O
ATOM   1346  HA  PRO A 102      13.956   6.333   5.930  1.00 93.14           H
ATOM   1347  CB  PRO A 102      13.605   8.371   5.149  1.00 93.14           C
ATOM   1348 1HB  PRO A 102      13.131   9.259   5.567  1.00 93.14           H
ATOM   1349 2HB  PRO A 102      14.682   8.531   5.203  1.00 93.14           H
ATOM   1350  CG  PRO A 102      13.146   8.106   3.720  1.00 93.14           C
ATOM   1351 1HG  PRO A 102      13.050   9.030   3.149  1.00 93.14           H
ATOM   1352 2HG  PRO A 102      13.855   7.482   3.176  1.00 93.14           H
ATOM   1353  CD  PRO A 102      11.808   7.414   3.916  1.00 93.14           C
ATOM   1354 1HD  PRO A 102      10.996   8.130   4.042  1.00 93.14           H
ATOM   1355 2HD  PRO A 102      11.547   6.788   3.063  1.00 93.14           H
ATOM   1356  N   PHE A 103      11.692   8.009   7.545  1.00 91.31           N
ATOM   1357  CA  PHE A 103      11.270   8.406   8.877  1.00 91.31           C
ATOM   1358  C   PHE A 103      10.984   7.182   9.749  1.00 91.31           C
ATOM   1359  O   PHE A 103      11.336   7.158  10.928  1.00 91.31           O
ATOM   1360  HA  PHE A 103      12.086   8.980   9.317  1.00 91.31           H
ATOM   1361  CB  PHE A 103       9.982   9.215   8.717  1.00 91.31           C
ATOM   1362 1HB  PHE A 103       9.258   8.620   8.160  1.00 91.31           H
ATOM   1363 2HB  PHE A 103       9.554   9.397   9.702  1.00 91.31           H
ATOM   1364  CG  PHE A 103      10.174  10.556   8.005  1.00 91.31           C
ATOM   1365  CD1 PHE A 103      10.494  11.666   8.722  1.00 91.31           C
ATOM   1366  HD1 PHE A 103      10.614  11.601   9.803  1.00 91.31           H
ATOM   1367  CD2 PHE A 103      10.024  10.637   6.656  1.00 91.31           C
ATOM   1368  HD2 PHE A 103       9.766   9.747   6.081  1.00 91.31           H
ATOM   1369  CE1 PHE A 103      10.672  12.911   8.061  1.00 91.31           C
ATOM   1370  HE1 PHE A 103      10.929  13.801   8.636  1.00 91.31           H
ATOM   1371  CE2 PHE A 103      10.202  11.881   5.995  1.00 91.31           C
ATOM   1372  HE2 PHE A 103      10.081  11.947   4.914  1.00 91.31           H
ATOM   1373  CZ  PHE A 103      10.522  12.992   6.712  1.00 91.31           C
ATOM   1374  HZ  PHE A 103      10.659  13.947   6.205  1.00 91.31           H
ATOM   1375  HN  PHE A 103      11.050   8.238   6.813  1.00 91.31           H
ATOM   1376  N   TRP A 104      10.349   6.194   9.136  1.00 85.87           N
ATOM   1377  CA  TRP A 104       9.979   4.984   9.851  1.00 85.87           C
ATOM   1378  C   TRP A 104      11.262   4.226  10.195  1.00 85.87           C
ATOM   1379  O   TRP A 104      11.335   3.556  11.223  1.00 85.87           O
ATOM   1380  HA  TRP A 104       9.465   5.282  10.766  1.00 85.87           H
ATOM   1381  CB  TRP A 104       8.990   4.147   9.037  1.00 85.87           C
ATOM   1382 1HB  TRP A 104       9.414   3.959   8.051  1.00 85.87           H
ATOM   1383 2HB  TRP A 104       8.865   3.178   9.521  1.00 85.87           H
ATOM   1384  CG  TRP A 104       7.615   4.797   8.870  1.00 85.87           C
ATOM   1385  CD1 TRP A 104       7.026   5.201   7.736  1.00 85.87           C
ATOM   1386  HD1 TRP A 104       7.475   5.112   6.746  1.00 85.87           H
ATOM   1387  CD2 TRP A 104       6.675   5.104   9.921  1.00 85.87           C
ATOM   1388  NE1 TRP A 104       5.780   5.743   7.978  1.00 85.87           N
ATOM   1389  HE1 TRP A 104       5.152   6.113   7.293  1.00 85.87           H
ATOM   1390  CE2 TRP A 104       5.560   5.682   9.349  1.00 85.87           C
ATOM   1391  CE3 TRP A 104       6.763   4.899  11.309  1.00 85.87           C
ATOM   1392  HE3 TRP A 104       7.632   4.444  11.784  1.00 85.87           H
ATOM   1393  CZ2 TRP A 104       4.449   6.104  10.090  1.00 85.87           C
ATOM   1394  HZ2 TRP A 104       3.580   6.558   9.614  1.00 85.87           H
ATOM   1395  CZ3 TRP A 104       5.645   5.325  12.035  1.00 85.87           C
ATOM   1396  HZ3 TRP A 104       5.662   5.190  13.117  1.00 85.87           H
ATOM   1397  CH2 TRP A 104       4.515   5.910  11.475  1.00 85.87           C
ATOM   1398  HH2 TRP A 104       3.684   6.215  12.110  1.00 85.87           H
ATOM   1399  HN  TRP A 104      10.088   6.210   8.171  1.00 85.87           H
ATOM   1400  N   ALA A 105      12.243   4.358   9.314  1.00 93.55           N
ATOM   1401  CA  ALA A 105      13.517   3.686   9.506  1.00 93.55           C
ATOM   1402  C   ALA A 105      14.185   4.221  10.774  1.00 93.55           C
ATOM   1403  O   ALA A 105      14.672   3.447  11.597  1.00 93.55           O
ATOM   1404  HA  ALA A 105      13.315   2.622   9.632  1.00 93.55           H
ATOM   1405  CB  ALA A 105      14.388   3.878   8.263  1.00 93.55           C
ATOM   1406 1HB  ALA A 105      13.882   3.455   7.395  1.00 93.55           H
ATOM   1407 2HB  ALA A 105      14.560   4.942   8.101  1.00 93.55           H
ATOM   1408 3HB  ALA A 105      15.344   3.374   8.408  1.00 93.55           H
ATOM   1409  HN  ALA A 105      12.178   4.910   8.482  1.00 93.55           H
ATOM   1410  N   ILE A 106      14.185   5.541  10.893  1.00 90.04           N
ATOM   1411  CA  ILE A 106      14.808   6.189  12.034  1.00 90.04           C
ATOM   1412  C   ILE A 106      14.034   5.831  13.304  1.00 90.04           C
ATOM   1413  O   ILE A 106      14.632   5.523  14.334  1.00 90.04           O
ATOM   1414  HA  ILE A 106      15.819   5.793  12.123  1.00 90.04           H
ATOM   1415  CB  ILE A 106      14.931   7.695  11.793  1.00 90.04           C
ATOM   1416  HB  ILE A 106      13.959   8.070  11.472  1.00 90.04           H
ATOM   1417  CG1 ILE A 106      15.924   7.991  10.668  1.00 90.04           C
ATOM   1418 1HG1 ILE A 106      16.942   7.840  11.027  1.00 90.04           H
ATOM   1419 2HG1 ILE A 106      15.769   7.290   9.848  1.00 90.04           H
ATOM   1420  CG2 ILE A 106      15.294   8.429  13.086  1.00 90.04           C
ATOM   1421 1HG2 ILE A 106      14.518   8.257  13.832  1.00 90.04           H
ATOM   1422 2HG2 ILE A 106      16.247   8.056  13.460  1.00 90.04           H
ATOM   1423 3HG2 ILE A 106      15.375   9.498  12.886  1.00 90.04           H
ATOM   1424  CD1 ILE A 106      15.764   9.424  10.158  1.00 90.04           C
ATOM   1425 1HD1 ILE A 106      14.752   9.564   9.777  1.00 90.04           H
ATOM   1426 2HD1 ILE A 106      15.944  10.123  10.975  1.00 90.04           H
ATOM   1427 3HD1 ILE A 106      16.482   9.608   9.358  1.00 90.04           H
ATOM   1428  HN  ILE A 106      13.770   6.162  10.228  1.00 90.04           H
ATOM   1429  N   ALA A 107      12.715   5.883  13.190  1.00 91.32           N
ATOM   1430  CA  ALA A 107      11.854   5.647  14.336  1.00 91.32           C
ATOM   1431  C   ALA A 107      12.069   4.220  14.845  1.00 91.32           C
ATOM   1432  O   ALA A 107      12.054   3.978  16.051  1.00 91.32           O
ATOM   1433  HA  ALA A 107      12.142   6.350  15.118  1.00 91.32           H
ATOM   1434  CB  ALA A 107      10.399   5.913  13.945  1.00 91.32           C
ATOM   1435 1HB  ALA A 107      10.293   6.948  13.619  1.00 91.32           H
ATOM   1436 2HB  ALA A 107      10.112   5.245  13.133  1.00 91.32           H
ATOM   1437 3HB  ALA A 107       9.753   5.736  14.806  1.00 91.32           H
ATOM   1438  HN  ALA A 107      12.235   6.082  12.335  1.00 91.32           H
ATOM   1439  N   ALA A 108      12.265   3.312  13.900  1.00 90.70           N
ATOM   1440  CA  ALA A 108      12.431   1.908  14.234  1.00 90.70           C
ATOM   1441  C   ALA A 108      13.818   1.693  14.843  1.00 90.70           C
ATOM   1442  O   ALA A 108      14.008   0.795  15.661  1.00 90.70           O
ATOM   1443  HA  ALA A 108      11.674   1.651  14.975  1.00 90.70           H
ATOM   1444  CB  ALA A 108      12.205   1.055  12.984  1.00 90.70           C
ATOM   1445 1HB  ALA A 108      11.196   1.222  12.607  1.00 90.70           H
ATOM   1446 2HB  ALA A 108      12.929   1.334  12.218  1.00 90.70           H
ATOM   1447 3HB  ALA A 108      12.330   0.002  13.235  1.00 90.70           H
ATOM   1448  HN  ALA A 108      12.311   3.522  12.923  1.00 90.70           H
ATOM   1449  N   ALA A 109      14.751   2.534  14.422  1.00 89.41           N
ATOM   1450  CA  ALA A 109      16.134   2.389  14.842  1.00 89.41           C
ATOM   1451  C   ALA A 109      16.250   2.738  16.327  1.00 89.41           C
ATOM   1452  O   ALA A 109      17.035   2.128  17.052  1.00 89.41           O
ATOM   1453  HA  ALA A 109      16.417   1.347  14.699  1.00 89.41           H
ATOM   1454  CB  ALA A 109      17.029   3.268  13.965  1.00 89.41           C
ATOM   1455 1HB  ALA A 109      16.932   2.961  12.924  1.00 89.41           H
ATOM   1456 2HB  ALA A 109      16.726   4.310  14.067  1.00 89.41           H
ATOM   1457 3HB  ALA A 109      18.066   3.159  14.281  1.00 89.41           H
ATOM   1458  HN  ALA A 109      14.575   3.302  13.805  1.00 89.41           H
ATOM   1459  N   ASP A 110      15.457   3.717  16.737  1.00 80.30           N
ATOM   1460  CA  ASP A 110      15.578   4.267  18.076  1.00 80.30           C
ATOM   1461  C   ASP A 110      14.200   4.721  18.562  1.00 80.30           C
ATOM   1462  O   ASP A 110      13.452   3.935  19.141  1.00 80.30           O
ATOM   1463  HA  ASP A 110      15.988   3.459  18.682  1.00 80.30           H
ATOM   1464  CB  ASP A 110      16.508   5.481  18.091  1.00 80.30           C
ATOM   1465 1HB  ASP A 110      17.445   5.232  17.593  1.00 80.30           H
ATOM   1466 2HB  ASP A 110      16.056   6.298  17.529  1.00 80.30           H
ATOM   1467  CG  ASP A 110      16.792   5.937  19.524  1.00 80.30           C
ATOM   1468  OD1 ASP A 110      16.411   5.183  20.445  1.00 80.30           O
ATOM   1469  OD2 ASP A 110      17.383   7.029  19.665  1.00 80.30           O
ATOM   1470  HN  ASP A 110      14.744   4.132  16.172  1.00 80.30           H
ATOM   1471  N   GLN A 111      13.906   5.988  18.308  1.00 82.48           N
ATOM   1472  CA  GLN A 111      12.632   6.557  18.714  1.00 82.48           C
ATOM   1473  C   GLN A 111      12.205   7.654  17.737  1.00 82.48           C
ATOM   1474  O   GLN A 111      12.975   8.045  16.862  1.00 82.48           O
ATOM   1475  HA  GLN A 111      11.922   5.732  18.678  1.00 82.48           H
ATOM   1476  CB  GLN A 111      12.704   7.095  20.145  1.00 82.48           C
ATOM   1477 1HB  GLN A 111      11.739   7.517  20.427  1.00 82.48           H
ATOM   1478 2HB  GLN A 111      12.908   6.277  20.835  1.00 82.48           H
ATOM   1479  CG  GLN A 111      13.791   8.163  20.275  1.00 82.48           C
ATOM   1480 1HG  GLN A 111      14.761   7.733  20.025  1.00 82.48           H
ATOM   1481 2HG  GLN A 111      13.605   8.966  19.562  1.00 82.48           H
ATOM   1482  CD  GLN A 111      13.832   8.734  21.694  1.00 82.48           C
ATOM   1483  OE1 GLN A 111      12.908   8.586  22.477  1.00 82.48           O
ATOM   1484  NE2 GLN A 111      14.951   9.393  21.980  1.00 82.48           N
ATOM   1485 1HE2 GLN A 111      15.671   9.478  21.292  1.00 82.48           H
ATOM   1486 2HE2 GLN A 111      15.073   9.803  22.884  1.00 82.48           H
ATOM   1487  HN  GLN A 111      14.520   6.620  17.835  1.00 82.48           H
ATOM   1488  N   TRP A 112      10.977   8.119  17.919  1.00 88.34           N
ATOM   1489  CA  TRP A 112      10.460   9.205  17.104  1.00 88.34           C
ATOM   1490  C   TRP A 112      11.143  10.499  17.552  1.00 88.34           C
ATOM   1491  O   TRP A 112      10.921  10.967  18.667  1.00 88.34           O
ATOM   1492  HA  TRP A 112      10.712   8.991  16.065  1.00 88.34           H
ATOM   1493  CB  TRP A 112       8.934   9.274  17.188  1.00 88.34           C
ATOM   1494 1HB  TRP A 112       8.523   8.288  16.972  1.00 88.34           H
ATOM   1495 2HB  TRP A 112       8.647   9.522  18.210  1.00 88.34           H
ATOM   1496  CG  TRP A 112       8.304  10.292  16.235  1.00 88.34           C
ATOM   1497  CD1 TRP A 112       7.893  11.537  16.512  1.00 88.34           C
ATOM   1498  HD1 TRP A 112       7.960  12.000  17.497  1.00 88.34           H
ATOM   1499  CD2 TRP A 112       8.029  10.101  14.831  1.00 88.34           C
ATOM   1500  NE1 TRP A 112       7.375  12.160  15.395  1.00 88.34           N
ATOM   1501  HE1 TRP A 112       7.006  13.088  15.352  1.00 88.34           H
ATOM   1502  CE2 TRP A 112       7.460  11.258  14.340  1.00 88.34           C
ATOM   1503  CE3 TRP A 112       8.253   8.986  14.004  1.00 88.34           C
ATOM   1504  HE3 TRP A 112       8.701   8.061  14.368  1.00 88.34           H
ATOM   1505  CZ2 TRP A 112       7.068  11.413  13.005  1.00 88.34           C
ATOM   1506  HZ2 TRP A 112       6.621  12.338  12.641  1.00 88.34           H
ATOM   1507  CZ3 TRP A 112       7.856   9.157  12.673  1.00 88.34           C
ATOM   1508  HZ3 TRP A 112       8.007   8.323  11.988  1.00 88.34           H
ATOM   1509  CH2 TRP A 112       7.282  10.316  12.162  1.00 88.34           C
ATOM   1510  HH2 TRP A 112       6.999  10.370  11.111  1.00 88.34           H
ATOM   1511  HN  TRP A 112      10.342   7.767  18.606  1.00 88.34           H
ATOM   1512  N   LYS A 113      11.959  11.039  16.659  1.00 81.47           N
ATOM   1513  CA  LYS A 113      12.804  12.169  17.006  1.00 81.47           C
ATOM   1514  C   LYS A 113      12.217  13.445  16.399  1.00 81.47           C
ATOM   1515  O   LYS A 113      12.855  14.496  16.418  1.00 81.47           O
ATOM   1516  HA  LYS A 113      12.792  12.265  18.091  1.00 81.47           H
ATOM   1517  CB  LYS A 113      14.253  11.902  16.591  1.00 81.47           C
ATOM   1518 1HB  LYS A 113      14.305  11.752  15.513  1.00 81.47           H
ATOM   1519 2HB  LYS A 113      14.867  12.772  16.821  1.00 81.47           H
ATOM   1520  CG  LYS A 113      14.811  10.672  17.309  1.00 81.47           C
ATOM   1521 1HG  LYS A 113      14.689  10.789  18.386  1.00 81.47           H
ATOM   1522 2HG  LYS A 113      14.243   9.788  17.019  1.00 81.47           H
ATOM   1523  CD  LYS A 113      16.290  10.467  16.978  1.00 81.47           C
ATOM   1524 1HD  LYS A 113      16.409  10.325  15.904  1.00 81.47           H
ATOM   1525 2HD  LYS A 113      16.854  11.361  17.245  1.00 81.47           H
ATOM   1526  CE  LYS A 113      16.857   9.257  17.724  1.00 81.47           C
ATOM   1527 1HE  LYS A 113      16.704   9.380  18.796  1.00 81.47           H
ATOM   1528 2HE  LYS A 113      16.322   8.355  17.426  1.00 81.47           H
ATOM   1529  NZ  LYS A 113      18.301   9.102  17.437  1.00 81.47           N
ATOM   1530 1HZ  LYS A 113      18.663   8.306  17.951  1.00 81.47           H
ATOM   1531 2HZ  LYS A 113      18.434   8.951  16.443  1.00 81.47           H
ATOM   1532 3HZ  LYS A 113      18.794   9.941  17.721  1.00 81.47           H
ATOM   1533  HN  LYS A 113      12.048  10.718  15.716  1.00 81.47           H
ATOM   1534  N   PHE A 114      11.007  13.310  15.876  1.00 86.60           N
ATOM   1535  CA  PHE A 114      10.396  14.388  15.117  1.00 86.60           C
ATOM   1536  C   PHE A 114       9.205  14.983  15.871  1.00 86.60           C
ATOM   1537  O   PHE A 114       8.756  14.423  16.870  1.00 86.60           O
ATOM   1538  HA  PHE A 114      11.156  15.157  14.978  1.00 86.60           H
ATOM   1539  CB  PHE A 114       9.901  13.785  13.801  1.00 86.60           C
ATOM   1540 1HB  PHE A 114       9.091  13.088  14.014  1.00 86.60           H
ATOM   1541 2HB  PHE A 114       9.484  14.580  13.183  1.00 86.60           H
ATOM   1542  CG  PHE A 114      10.985  13.055  13.005  1.00 86.60           C
ATOM   1543  CD1 PHE A 114      11.887  13.765  12.276  1.00 86.60           C
ATOM   1544  HD1 PHE A 114      11.838  14.854  12.258  1.00 86.60           H
ATOM   1545  CD2 PHE A 114      11.047  11.697  13.027  1.00 86.60           C
ATOM   1546  HD2 PHE A 114      10.324  11.128  13.611  1.00 86.60           H
ATOM   1547  CE1 PHE A 114      12.893  13.088  11.537  1.00 86.60           C
ATOM   1548  HE1 PHE A 114      13.616  13.657  10.952  1.00 86.60           H
ATOM   1549  CE2 PHE A 114      12.053  11.020  12.288  1.00 86.60           C
ATOM   1550  HE2 PHE A 114      12.102   9.931  12.305  1.00 86.60           H
ATOM   1551  CZ  PHE A 114      12.955  11.729  11.559  1.00 86.60           C
ATOM   1552  HZ  PHE A 114      13.727  11.209  10.992  1.00 86.60           H
ATOM   1553  HN  PHE A 114      10.449  12.485  15.963  1.00 86.60           H
ATOM   1554  N   GLN A 115       8.726  16.110  15.364  1.00 79.59           N
ATOM   1555  CA  GLN A 115       7.623  16.808  16.001  1.00 79.59           C
ATOM   1556  C   GLN A 115       6.308  16.069  15.743  1.00 79.59           C
ATOM   1557  O   GLN A 115       6.234  15.214  14.862  1.00 79.59           O
ATOM   1558  HA  GLN A 115       7.850  16.798  17.067  1.00 79.59           H
ATOM   1559  CB  GLN A 115       7.540  18.258  15.519  1.00 79.59           C
ATOM   1560 1HB  GLN A 115       7.465  18.280  14.432  1.00 79.59           H
ATOM   1561 2HB  GLN A 115       6.636  18.724  15.911  1.00 79.59           H
ATOM   1562  CG  GLN A 115       8.767  19.055  15.967  1.00 79.59           C
ATOM   1563 1HG  GLN A 115       8.880  18.977  17.049  1.00 79.59           H
ATOM   1564 2HG  GLN A 115       9.665  18.628  15.521  1.00 79.59           H
ATOM   1565  CD  GLN A 115       8.641  20.526  15.567  1.00 79.59           C
ATOM   1566  OE1 GLN A 115       7.732  20.928  14.859  1.00 79.59           O
ATOM   1567  NE2 GLN A 115       9.601  21.304  16.057  1.00 79.59           N
ATOM   1568 1HE2 GLN A 115      10.319  20.911  16.632  1.00 79.59           H
ATOM   1569 2HE2 GLN A 115       9.606  22.283  15.851  1.00 79.59           H
ATOM   1570  HN  GLN A 115       9.080  16.544  14.535  1.00 79.59           H
ATOM   1571  N   THR A 116       5.302  16.425  16.529  1.00 86.24           N
ATOM   1572  CA  THR A 116       3.994  15.807  16.396  1.00 86.24           C
ATOM   1573  C   THR A 116       3.440  16.027  14.987  1.00 86.24           C
ATOM   1574  O   THR A 116       2.819  15.134  14.414  1.00 86.24           O
ATOM   1575  HA  THR A 116       4.107  14.731  16.531  1.00 86.24           H
ATOM   1576  CB  THR A 116       3.092  16.368  17.498  1.00 86.24           C
ATOM   1577  HB  THR A 116       2.810  17.399  17.282  1.00 86.24           H
ATOM   1578  OG1 THR A 116       3.842  16.173  18.693  1.00 86.24           O
ATOM   1579  HG1 THR A 116       3.471  16.743  19.427  1.00 86.24           H
ATOM   1580  CG2 THR A 116       1.831  15.527  17.707  1.00 86.24           C
ATOM   1581 1HG2 THR A 116       2.114  14.513  17.989  1.00 86.24           H
ATOM   1582 2HG2 THR A 116       1.255  15.500  16.783  1.00 86.24           H
ATOM   1583 3HG2 THR A 116       1.227  15.969  18.500  1.00 86.24           H
ATOM   1584  HN  THR A 116       5.370  17.121  17.243  1.00 86.24           H
ATOM   1585  N   PHE A 117       3.686  17.222  14.469  1.00 89.60           N
ATOM   1586  CA  PHE A 117       3.209  17.574  13.142  1.00 89.60           C
ATOM   1587  C   PHE A 117       3.693  16.565  12.100  1.00 89.60           C
ATOM   1588  O   PHE A 117       2.911  16.094  11.276  1.00 89.60           O
ATOM   1589  HA  PHE A 117       2.120  17.564  13.177  1.00 89.60           H
ATOM   1590  CB  PHE A 117       3.789  18.951  12.810  1.00 89.60           C
ATOM   1591 1HB  PHE A 117       3.440  19.669  13.552  1.00 89.60           H
ATOM   1592 2HB  PHE A 117       4.875  18.907  12.895  1.00 89.60           H
ATOM   1593  CG  PHE A 117       3.422  19.461  11.415  1.00 89.60           C
ATOM   1594  CD1 PHE A 117       4.353  19.462  10.425  1.00 89.60           C
ATOM   1595  HD1 PHE A 117       5.362  19.100  10.624  1.00 89.60           H
ATOM   1596  CD2 PHE A 117       2.163  19.912  11.166  1.00 89.60           C
ATOM   1597  HD2 PHE A 117       1.417  19.912  11.960  1.00 89.60           H
ATOM   1598  CE1 PHE A 117       4.012  19.935   9.130  1.00 89.60           C
ATOM   1599  HE1 PHE A 117       4.759  19.936   8.336  1.00 89.60           H
ATOM   1600  CE2 PHE A 117       1.822  20.386   9.871  1.00 89.60           C
ATOM   1601  HE2 PHE A 117       0.814  20.748   9.671  1.00 89.60           H
ATOM   1602  CZ  PHE A 117       2.754  20.387   8.880  1.00 89.60           C
ATOM   1603  HZ  PHE A 117       2.492  20.750   7.887  1.00 89.60           H
ATOM   1604  HN  PHE A 117       4.199  17.940  14.939  1.00 89.60           H
ATOM   1605  N   MET A 118       4.982  16.262  12.169  1.00 86.60           N
ATOM   1606  CA  MET A 118       5.583  15.329  11.232  1.00 86.60           C
ATOM   1607  C   MET A 118       4.983  13.930  11.389  1.00 86.60           C
ATOM   1608  O   MET A 118       4.869  13.186  10.416  1.00 86.60           O
ATOM   1609  HA  MET A 118       5.353  15.720  10.240  1.00 86.60           H
ATOM   1610  CB  MET A 118       7.093  15.267  11.470  1.00 86.60           C
ATOM   1611 1HB  MET A 118       7.291  15.111  12.530  1.00 86.60           H
ATOM   1612 2HB  MET A 118       7.514  14.415  10.937  1.00 86.60           H
ATOM   1613  CG  MET A 118       7.775  16.555  11.002  1.00 86.60           C
ATOM   1614 1HG  MET A 118       7.424  17.398  11.597  1.00 86.60           H
ATOM   1615 2HG  MET A 118       8.851  16.482  11.156  1.00 86.60           H
ATOM   1616  SD  MET A 118       7.423  16.840   9.276  1.00 86.60           S
ATOM   1617  CE  MET A 118       8.291  15.459   8.551  1.00 86.60           C
ATOM   1618 1HE  MET A 118       9.349  15.522   8.803  1.00 86.60           H
ATOM   1619 2HE  MET A 118       7.879  14.527   8.938  1.00 86.60           H
ATOM   1620 3HE  MET A 118       8.173  15.485   7.467  1.00 86.60           H
ATOM   1621  HN  MET A 118       5.609  16.641  12.849  1.00 86.60           H
ATOM   1622  N   CYS A 119       4.616  13.614  12.623  1.00 91.50           N
ATOM   1623  CA  CYS A 119       3.977  12.341  12.910  1.00 91.50           C
ATOM   1624  C   CYS A 119       2.663  12.276  12.129  1.00 91.50           C
ATOM   1625  O   CYS A 119       2.382  11.281  11.462  1.00 91.50           O
ATOM   1626  HA  CYS A 119       4.665  11.564  12.577  1.00 91.50           H
ATOM   1627  CB  CYS A 119       3.759  12.145  14.412  1.00 91.50           C
ATOM   1628 1HB  CYS A 119       4.719  12.106  14.925  1.00 91.50           H
ATOM   1629 2HB  CYS A 119       3.211  12.993  14.822  1.00 91.50           H
ATOM   1630  SG  CYS A 119       2.828  10.598  14.711  1.00 91.50           S
ATOM   1631  HN  CYS A 119       4.748  14.210  13.415  1.00 91.50           H
ATOM   1632  N   LYS A 120       1.893  13.348  12.237  1.00 90.23           N
ATOM   1633  CA  LYS A 120       0.607  13.417  11.565  1.00 90.23           C
ATOM   1634  C   LYS A 120       0.815  13.276  10.056  1.00 90.23           C
ATOM   1635  O   LYS A 120       0.124  12.499   9.400  1.00 90.23           O
ATOM   1636  HA  LYS A 120       0.012  12.571  11.912  1.00 90.23           H
ATOM   1637  CB  LYS A 120      -0.140  14.690  11.966  1.00 90.23           C
ATOM   1638 1HB  LYS A 120       0.523  15.550  11.872  1.00 90.23           H
ATOM   1639 2HB  LYS A 120      -0.975  14.856  11.286  1.00 90.23           H
ATOM   1640  CG  LYS A 120      -0.657  14.593  13.403  1.00 90.23           C
ATOM   1641 1HG  LYS A 120      -1.324  13.736  13.496  1.00 90.23           H
ATOM   1642 2HG  LYS A 120       0.178  14.423  14.083  1.00 90.23           H
ATOM   1643  CD  LYS A 120      -1.398  15.870  13.806  1.00 90.23           C
ATOM   1644 1HD  LYS A 120      -0.715  16.718  13.771  1.00 90.23           H
ATOM   1645 2HD  LYS A 120      -2.196  16.073  13.092  1.00 90.23           H
ATOM   1646  CE  LYS A 120      -1.987  15.741  15.213  1.00 90.23           C
ATOM   1647 1HE  LYS A 120      -1.256  15.283  15.879  1.00 90.23           H
ATOM   1648 2HE  LYS A 120      -2.208  16.730  15.613  1.00 90.23           H
ATOM   1649  NZ  LYS A 120      -3.221  14.924  15.185  1.00 90.23           N
ATOM   1650 1HZ  LYS A 120      -3.730  15.052  16.052  1.00 90.23           H
ATOM   1651 2HZ  LYS A 120      -3.801  15.214  14.406  1.00 90.23           H
ATOM   1652 3HZ  LYS A 120      -2.976  13.945  15.078  1.00 90.23           H
ATOM   1653  HN  LYS A 120       2.135  14.159  12.770  1.00 90.23           H
ATOM   1654  N   VAL A 121       1.772  14.040   9.550  1.00 91.41           N
ATOM   1655  CA  VAL A 121       2.003  14.098   8.116  1.00 91.41           C
ATOM   1656  C   VAL A 121       2.416  12.713   7.614  1.00 91.41           C
ATOM   1657  O   VAL A 121       1.853  12.207   6.644  1.00 91.41           O
ATOM   1658  HA  VAL A 121       1.062  14.376   7.642  1.00 91.41           H
ATOM   1659  CB  VAL A 121       3.034  15.182   7.796  1.00 91.41           C
ATOM   1660  HB  VAL A 121       3.910  15.006   8.420  1.00 91.41           H
ATOM   1661  CG1 VAL A 121       3.476  15.103   6.333  1.00 91.41           C
ATOM   1662 1HG1 VAL A 121       3.923  14.128   6.140  1.00 91.41           H
ATOM   1663 2HG1 VAL A 121       2.611  15.241   5.684  1.00 91.41           H
ATOM   1664 3HG1 VAL A 121       4.209  15.885   6.132  1.00 91.41           H
ATOM   1665  CG2 VAL A 121       2.490  16.572   8.131  1.00 91.41           C
ATOM   1666 1HG2 VAL A 121       1.591  16.761   7.544  1.00 91.41           H
ATOM   1667 2HG2 VAL A 121       2.249  16.622   9.192  1.00 91.41           H
ATOM   1668 3HG2 VAL A 121       3.243  17.324   7.893  1.00 91.41           H
ATOM   1669  HN  VAL A 121       2.382  14.610  10.099  1.00 91.41           H
ATOM   1670  N   VAL A 122       3.396  12.139   8.296  1.00 90.05           N
ATOM   1671  CA  VAL A 122       4.020  10.915   7.824  1.00 90.05           C
ATOM   1672  C   VAL A 122       2.984   9.789   7.814  1.00 90.05           C
ATOM   1673  O   VAL A 122       2.893   9.032   6.850  1.00 90.05           O
ATOM   1674  HA  VAL A 122       4.356  11.090   6.802  1.00 90.05           H
ATOM   1675  CB  VAL A 122       5.248  10.590   8.677  1.00 90.05           C
ATOM   1676  HB  VAL A 122       4.942  10.605   9.724  1.00 90.05           H
ATOM   1677  CG1 VAL A 122       5.779   9.190   8.364  1.00 90.05           C
ATOM   1678 1HG1 VAL A 122       5.003   8.452   8.571  1.00 90.05           H
ATOM   1679 2HG1 VAL A 122       6.060   9.135   7.312  1.00 90.05           H
ATOM   1680 3HG1 VAL A 122       6.651   8.984   8.984  1.00 90.05           H
ATOM   1681  CG2 VAL A 122       6.340  11.645   8.491  1.00 90.05           C
ATOM   1682 1HG2 VAL A 122       6.641  11.676   7.444  1.00 90.05           H
ATOM   1683 2HG2 VAL A 122       5.956  12.621   8.788  1.00 90.05           H
ATOM   1684 3HG2 VAL A 122       7.201  11.390   9.109  1.00 90.05           H
ATOM   1685  HN  VAL A 122       3.762  12.495   9.156  1.00 90.05           H
ATOM   1686  N   ASN A 123       2.227   9.716   8.900  1.00 89.35           N
ATOM   1687  CA  ASN A 123       1.200   8.696   9.028  1.00 89.35           C
ATOM   1688  C   ASN A 123       0.142   8.905   7.944  1.00 89.35           C
ATOM   1689  O   ASN A 123      -0.303   7.948   7.313  1.00 89.35           O
ATOM   1690  HA  ASN A 123       1.724   7.746   8.922  1.00 89.35           H
ATOM   1691  CB  ASN A 123       0.506   8.782  10.389  1.00 89.35           C
ATOM   1692 1HB  ASN A 123       0.582   9.798  10.777  1.00 89.35           H
ATOM   1693 2HB  ASN A 123      -0.555   8.563  10.275  1.00 89.35           H
ATOM   1694  CG  ASN A 123       1.130   7.803  11.386  1.00 89.35           C
ATOM   1695  OD1 ASN A 123       1.780   6.837  11.022  1.00 89.35           O
ATOM   1696  ND2 ASN A 123       0.897   8.105  12.660  1.00 89.35           N
ATOM   1697 1HD2 ASN A 123       0.355   8.913  12.891  1.00 89.35           H
ATOM   1698 2HD2 ASN A 123       1.263   7.525  13.387  1.00 89.35           H
ATOM   1699  HN  ASN A 123       2.308  10.335   9.681  1.00 89.35           H
ATOM   1700  N   SER A 124      -0.232  10.164   7.761  1.00 90.41           N
ATOM   1701  CA  SER A 124      -1.284  10.502   6.818  1.00 90.41           C
ATOM   1702  C   SER A 124      -0.838  10.170   5.393  1.00 90.41           C
ATOM   1703  O   SER A 124      -1.604   9.605   4.615  1.00 90.41           O
ATOM   1704  HA  SER A 124      -2.137   9.887   7.105  1.00 90.41           H
ATOM   1705  CB  SER A 124      -1.664  11.981   6.924  1.00 90.41           C
ATOM   1706 1HB  SER A 124      -0.808  12.595   6.645  1.00 90.41           H
ATOM   1707 2HB  SER A 124      -2.460  12.203   6.214  1.00 90.41           H
ATOM   1708  OG  SER A 124      -2.089  12.330   8.239  1.00 90.41           O
ATOM   1709  HG  SER A 124      -1.420  12.940   8.664  1.00 90.41           H
ATOM   1710  HN  SER A 124       0.172  10.942   8.242  1.00 90.41           H
ATOM   1711  N   MET A 125       0.401  10.535   5.095  1.00 84.49           N
ATOM   1712  CA  MET A 125       0.957  10.286   3.776  1.00 84.49           C
ATOM   1713  C   MET A 125       0.967   8.789   3.459  1.00 84.49           C
ATOM   1714  O   MET A 125       0.547   8.377   2.378  1.00 84.49           O
ATOM   1715  HA  MET A 125       0.303  10.808   3.078  1.00 84.49           H
ATOM   1716  CB  MET A 125       2.386  10.830   3.713  1.00 84.49           C
ATOM   1717 1HB  MET A 125       2.920  10.565   4.625  1.00 84.49           H
ATOM   1718 2HB  MET A 125       2.920  10.366   2.884  1.00 84.49           H
ATOM   1719  CG  MET A 125       2.386  12.350   3.539  1.00 84.49           C
ATOM   1720 1HG  MET A 125       1.789  12.625   2.669  1.00 84.49           H
ATOM   1721 2HG  MET A 125       1.923  12.824   4.405  1.00 84.49           H
ATOM   1722  SD  MET A 125       4.058  12.942   3.343  1.00 84.49           S
ATOM   1723  CE  MET A 125       4.405  12.350   1.695  1.00 84.49           C
ATOM   1724 1HE  MET A 125       4.314  11.264   1.673  1.00 84.49           H
ATOM   1725 2HE  MET A 125       3.695  12.789   0.994  1.00 84.49           H
ATOM   1726 3HE  MET A 125       5.418  12.636   1.412  1.00 84.49           H
ATOM   1727  HN  MET A 125       1.018  10.992   5.735  1.00 84.49           H
ATOM   1728  N   TYR A 126       1.451   8.016   4.420  1.00 84.78           N
ATOM   1729  CA  TYR A 126       1.518   6.574   4.257  1.00 84.78           C
ATOM   1730  C   TYR A 126       0.142   5.995   3.922  1.00 84.78           C
ATOM   1731  O   TYR A 126       0.011   5.186   3.004  1.00 84.78           O
ATOM   1732  HA  TYR A 126       2.204   6.359   3.438  1.00 84.78           H
ATOM   1733  CB  TYR A 126       1.976   6.018   5.607  1.00 84.78           C
ATOM   1734 1HB  TYR A 126       3.011   6.316   5.779  1.00 84.78           H
ATOM   1735 2HB  TYR A 126       1.378   6.472   6.398  1.00 84.78           H
ATOM   1736  CG  TYR A 126       1.874   4.496   5.721  1.00 84.78           C
ATOM   1737  CD1 TYR A 126       0.796   3.923   6.365  1.00 84.78           C
ATOM   1738  HD1 TYR A 126       0.017   4.555   6.792  1.00 84.78           H
ATOM   1739  CD2 TYR A 126       2.859   3.696   5.180  1.00 84.78           C
ATOM   1740  HD2 TYR A 126       3.711   4.148   4.671  1.00 84.78           H
ATOM   1741  CE1 TYR A 126       0.699   2.490   6.472  1.00 84.78           C
ATOM   1742  HE1 TYR A 126      -0.147   2.025   6.978  1.00 84.78           H
ATOM   1743  CE2 TYR A 126       2.763   2.263   5.287  1.00 84.78           C
ATOM   1744  HE2 TYR A 126       3.534   1.619   4.864  1.00 84.78           H
ATOM   1745  CZ  TYR A 126       1.687   1.731   5.928  1.00 84.78           C
ATOM   1746  OH  TYR A 126       1.596   0.378   6.029  1.00 84.78           O
ATOM   1747  HH  TYR A 126       0.818   0.130   6.606  1.00 84.78           H
ATOM   1748  HN  TYR A 126       1.792   8.359   5.295  1.00 84.78           H
ATOM   1749  N   LYS A 127      -0.850   6.432   4.684  1.00 84.54           N
ATOM   1750  CA  LYS A 127      -2.185   5.870   4.569  1.00 84.54           C
ATOM   1751  C   LYS A 127      -2.775   6.243   3.208  1.00 84.54           C
ATOM   1752  O   LYS A 127      -3.341   5.395   2.519  1.00 84.54           O
ATOM   1753  HA  LYS A 127      -2.089   4.786   4.618  1.00 84.54           H
ATOM   1754  CB  LYS A 127      -3.052   6.302   5.754  1.00 84.54           C
ATOM   1755 1HB  LYS A 127      -2.505   6.150   6.684  1.00 84.54           H
ATOM   1756 2HB  LYS A 127      -3.267   7.368   5.682  1.00 84.54           H
ATOM   1757  CG  LYS A 127      -4.362   5.513   5.791  1.00 84.54           C
ATOM   1758 1HG  LYS A 127      -5.077   6.019   6.440  1.00 84.54           H
ATOM   1759 2HG  LYS A 127      -4.802   5.483   4.794  1.00 84.54           H
ATOM   1760  CD  LYS A 127      -4.129   4.087   6.295  1.00 84.54           C
ATOM   1761 1HD  LYS A 127      -3.586   3.516   5.542  1.00 84.54           H
ATOM   1762 2HD  LYS A 127      -3.506   4.110   7.188  1.00 84.54           H
ATOM   1763  CE  LYS A 127      -5.456   3.393   6.610  1.00 84.54           C
ATOM   1764 1HE  LYS A 127      -6.287   4.013   6.271  1.00 84.54           H
ATOM   1765 2HE  LYS A 127      -5.519   2.451   6.065  1.00 84.54           H
ATOM   1766  NZ  LYS A 127      -5.577   3.142   8.063  1.00 84.54           N
ATOM   1767 1HZ  LYS A 127      -6.401   2.579   8.241  1.00 84.54           H
ATOM   1768 2HZ  LYS A 127      -4.754   2.648   8.390  1.00 84.54           H
ATOM   1769 3HZ  LYS A 127      -5.659   4.026   8.553  1.00 84.54           H
ATOM   1770  HN  LYS A 127      -0.753   7.154   5.369  1.00 84.54           H
ATOM   1771  N   MET A 128      -2.623   7.513   2.860  1.00 84.96           N
ATOM   1772  CA  MET A 128      -3.175   8.019   1.615  1.00 84.96           C
ATOM   1773  C   MET A 128      -2.567   7.296   0.411  1.00 84.96           C
ATOM   1774  O   MET A 128      -3.281   6.920  -0.517  1.00 84.96           O
ATOM   1775  HA  MET A 128      -4.246   7.818   1.665  1.00 84.96           H
ATOM   1776  CB  MET A 128      -2.895   9.519   1.505  1.00 84.96           C
ATOM   1777 1HB  MET A 128      -3.279  10.030   2.387  1.00 84.96           H
ATOM   1778 2HB  MET A 128      -1.819   9.691   1.480  1.00 84.96           H
ATOM   1779  CG  MET A 128      -3.540  10.106   0.247  1.00 84.96           C
ATOM   1780 1HG  MET A 128      -3.137   9.618  -0.640  1.00 84.96           H
ATOM   1781 2HG  MET A 128      -4.613   9.916   0.256  1.00 84.96           H
ATOM   1782  SD  MET A 128      -3.233  11.863   0.168  1.00 84.96           S
ATOM   1783  CE  MET A 128      -1.479  11.856  -0.162  1.00 84.96           C
ATOM   1784 1HE  MET A 128      -0.958  11.352   0.652  1.00 84.96           H
ATOM   1785 2HE  MET A 128      -1.287  11.330  -1.097  1.00 84.96           H
ATOM   1786 3HE  MET A 128      -1.121  12.883  -0.242  1.00 84.96           H
ATOM   1787  HN  MET A 128      -2.135   8.189   3.411  1.00 84.96           H
ATOM   1788  N   ASN A 129      -1.255   7.123   0.467  1.00 80.49           N
ATOM   1789  CA  ASN A 129      -0.531   6.528  -0.644  1.00 80.49           C
ATOM   1790  C   ASN A 129      -0.881   5.042  -0.739  1.00 80.49           C
ATOM   1791  O   ASN A 129      -0.994   4.496  -1.835  1.00 80.49           O
ATOM   1792  HA  ASN A 129      -0.847   7.088  -1.524  1.00 80.49           H
ATOM   1793  CB  ASN A 129       0.981   6.646  -0.442  1.00 80.49           C
ATOM   1794 1HB  ASN A 129       1.255   6.235   0.529  1.00 80.49           H
ATOM   1795 2HB  ASN A 129       1.500   6.055  -1.197  1.00 80.49           H
ATOM   1796  CG  ASN A 129       1.434   8.105  -0.530  1.00 80.49           C
ATOM   1797  OD1 ASN A 129       0.844   8.925  -1.214  1.00 80.49           O
ATOM   1798  ND2 ASN A 129       2.512   8.381   0.197  1.00 80.49           N
ATOM   1799 1HD2 ASN A 129       2.950   7.662   0.737  1.00 80.49           H
ATOM   1800 2HD2 ASN A 129       2.886   9.309   0.206  1.00 80.49           H
ATOM   1801  HN  ASN A 129      -0.689   7.380   1.250  1.00 80.49           H
ATOM   1802  N   PHE A 130      -1.043   4.430   0.425  1.00 83.33           N
ATOM   1803  CA  PHE A 130      -1.400   3.023   0.487  1.00 83.33           C
ATOM   1804  C   PHE A 130      -2.664   2.742  -0.328  1.00 83.33           C
ATOM   1805  O   PHE A 130      -2.669   1.864  -1.190  1.00 83.33           O
ATOM   1806  HA  PHE A 130      -0.567   2.459   0.068  1.00 83.33           H
ATOM   1807  CB  PHE A 130      -1.672   2.695   1.956  1.00 83.33           C
ATOM   1808 1HB  PHE A 130      -0.749   2.819   2.523  1.00 83.33           H
ATOM   1809 2HB  PHE A 130      -2.389   3.415   2.352  1.00 83.33           H
ATOM   1810  CG  PHE A 130      -2.210   1.281   2.189  1.00 83.33           C
ATOM   1811  CD1 PHE A 130      -3.540   1.085   2.397  1.00 83.33           C
ATOM   1812  HD1 PHE A 130      -4.222   1.935   2.398  1.00 83.33           H
ATOM   1813  CD2 PHE A 130      -1.358   0.221   2.188  1.00 83.33           C
ATOM   1814  HD2 PHE A 130      -0.293   0.378   2.022  1.00 83.33           H
ATOM   1815  CE1 PHE A 130      -4.039  -0.226   2.613  1.00 83.33           C
ATOM   1816  HE1 PHE A 130      -5.104  -0.383   2.780  1.00 83.33           H
ATOM   1817  CE2 PHE A 130      -1.858  -1.091   2.404  1.00 83.33           C
ATOM   1818  HE2 PHE A 130      -1.175  -1.941   2.404  1.00 83.33           H
ATOM   1819  CZ  PHE A 130      -3.187  -1.287   2.612  1.00 83.33           C
ATOM   1820  HZ  PHE A 130      -3.570  -2.294   2.778  1.00 83.33           H
ATOM   1821  HN  PHE A 130      -0.934   4.878   1.312  1.00 83.33           H
ATOM   1822  N   TYR A 131      -3.706   3.504  -0.027  1.00 90.58           N
ATOM   1823  CA  TYR A 131      -4.979   3.331  -0.705  1.00 90.58           C
ATOM   1824  C   TYR A 131      -4.869   3.704  -2.184  1.00 90.58           C
ATOM   1825  O   TYR A 131      -5.441   3.033  -3.042  1.00 90.58           O
ATOM   1826  HA  TYR A 131      -5.265   2.283  -0.622  1.00 90.58           H
ATOM   1827  CB  TYR A 131      -5.954   4.292  -0.021  1.00 90.58           C
ATOM   1828 1HB  TYR A 131      -5.456   5.249   0.136  1.00 90.58           H
ATOM   1829 2HB  TYR A 131      -6.796   4.476  -0.688  1.00 90.58           H
ATOM   1830  CG  TYR A 131      -6.488   3.786   1.321  1.00 90.58           C
ATOM   1831  CD1 TYR A 131      -7.106   2.555   1.398  1.00 90.58           C
ATOM   1832  HD1 TYR A 131      -7.214   1.943   0.503  1.00 90.58           H
ATOM   1833  CD2 TYR A 131      -6.350   4.562   2.455  1.00 90.58           C
ATOM   1834  HD2 TYR A 131      -5.862   5.534   2.394  1.00 90.58           H
ATOM   1835  CE1 TYR A 131      -7.608   2.079   2.661  1.00 90.58           C
ATOM   1836  HE1 TYR A 131      -8.098   1.108   2.736  1.00 90.58           H
ATOM   1837  CE2 TYR A 131      -6.852   4.086   3.718  1.00 90.58           C
ATOM   1838  HE2 TYR A 131      -6.751   4.688   4.620  1.00 90.58           H
ATOM   1839  CZ  TYR A 131      -7.456   2.868   3.759  1.00 90.58           C
ATOM   1840  OH  TYR A 131      -7.930   2.418   4.951  1.00 90.58           O
ATOM   1841  HH  TYR A 131      -8.150   3.192   5.546  1.00 90.58           H
ATOM   1842  HN  TYR A 131      -3.689   4.226   0.664  1.00 90.58           H
ATOM   1843  N   SER A 132      -4.128   4.773  -2.438  1.00 89.60           N
ATOM   1844  CA  SER A 132      -3.993   5.286  -3.791  1.00 89.60           C
ATOM   1845  C   SER A 132      -3.386   4.214  -4.699  1.00 89.60           C
ATOM   1846  O   SER A 132      -3.868   3.988  -5.808  1.00 89.60           O
ATOM   1847  HA  SER A 132      -5.007   5.528  -4.111  1.00 89.60           H
ATOM   1848  CB  SER A 132      -3.134   6.552  -3.818  1.00 89.60           C
ATOM   1849 1HB  SER A 132      -2.146   6.327  -3.417  1.00 89.60           H
ATOM   1850 2HB  SER A 132      -2.995   6.874  -4.850  1.00 89.60           H
ATOM   1851  OG  SER A 132      -3.721   7.611  -3.066  1.00 89.60           O
ATOM   1852  HG  SER A 132      -3.338   7.628  -2.143  1.00 89.60           H
ATOM   1853  HN  SER A 132      -3.628   5.286  -1.741  1.00 89.60           H
ATOM   1854  N   CYS A 133      -2.337   3.581  -4.194  1.00 86.35           N
ATOM   1855  CA  CYS A 133      -1.623   2.580  -4.968  1.00 86.35           C
ATOM   1856  C   CYS A 133      -2.600   1.456  -5.318  1.00 86.35           C
ATOM   1857  O   CYS A 133      -2.710   1.064  -6.478  1.00 86.35           O
ATOM   1858  HA  CYS A 133      -1.266   3.078  -5.869  1.00 86.35           H
ATOM   1859  CB  CYS A 133      -0.395   2.057  -4.220  1.00 86.35           C
ATOM   1860 1HB  CYS A 133      -0.674   1.760  -3.208  1.00 86.35           H
ATOM   1861 2HB  CYS A 133      -0.008   1.167  -4.717  1.00 86.35           H
ATOM   1862  SG  CYS A 133       0.898   3.350  -4.157  1.00 86.35           S
ATOM   1863  HG  CYS A 133       1.878   2.590  -4.638  1.00 86.35           H
ATOM   1864  HN  CYS A 133      -1.975   3.743  -3.275  1.00 86.35           H
ATOM   1865  N   VAL A 134      -3.284   0.970  -4.293  1.00 85.69           N
ATOM   1866  CA  VAL A 134      -4.113  -0.215  -4.441  1.00 85.69           C
ATOM   1867  C   VAL A 134      -5.262   0.089  -5.404  1.00 85.69           C
ATOM   1868  O   VAL A 134      -5.606  -0.739  -6.246  1.00 85.69           O
ATOM   1869  HA  VAL A 134      -3.491  -0.999  -4.872  1.00 85.69           H
ATOM   1870  CB  VAL A 134      -4.593  -0.692  -3.069  1.00 85.69           C
ATOM   1871  HB  VAL A 134      -5.094   0.144  -2.580  1.00 85.69           H
ATOM   1872  CG1 VAL A 134      -5.606  -1.830  -3.208  1.00 85.69           C
ATOM   1873 1HG1 VAL A 134      -6.467  -1.483  -3.778  1.00 85.69           H
ATOM   1874 2HG1 VAL A 134      -5.141  -2.669  -3.726  1.00 85.69           H
ATOM   1875 3HG1 VAL A 134      -5.931  -2.150  -2.218  1.00 85.69           H
ATOM   1876  CG2 VAL A 134      -3.413  -1.112  -2.190  1.00 85.69           C
ATOM   1877 1HG2 VAL A 134      -2.872  -1.926  -2.673  1.00 85.69           H
ATOM   1878 2HG2 VAL A 134      -2.744  -0.263  -2.050  1.00 85.69           H
ATOM   1879 3HG2 VAL A 134      -3.783  -1.447  -1.221  1.00 85.69           H
ATOM   1880  HN  VAL A 134      -3.279   1.370  -3.376  1.00 85.69           H
ATOM   1881  N   LEU A 135      -5.824   1.278  -5.248  1.00 90.74           N
ATOM   1882  CA  LEU A 135      -6.966   1.678  -6.053  1.00 90.74           C
ATOM   1883  C   LEU A 135      -6.523   1.850  -7.508  1.00 90.74           C
ATOM   1884  O   LEU A 135      -7.282   1.554  -8.430  1.00 90.74           O
ATOM   1885  HA  LEU A 135      -7.696   0.871  -6.008  1.00 90.74           H
ATOM   1886  CB  LEU A 135      -7.629   2.923  -5.461  1.00 90.74           C
ATOM   1887 1HB  LEU A 135      -6.861   3.680  -5.303  1.00 90.74           H
ATOM   1888 2HB  LEU A 135      -8.325   3.325  -6.198  1.00 90.74           H
ATOM   1889  CG  LEU A 135      -8.384   2.720  -4.146  1.00 90.74           C
ATOM   1890  HG  LEU A 135      -7.702   2.264  -3.428  1.00 90.74           H
ATOM   1891  CD1 LEU A 135      -8.831   4.059  -3.557  1.00 90.74           C
ATOM   1892 1HD1 LEU A 135      -7.957   4.682  -3.366  1.00 90.74           H
ATOM   1893 2HD1 LEU A 135      -9.490   4.565  -4.264  1.00 90.74           H
ATOM   1894 3HD1 LEU A 135      -9.365   3.886  -2.623  1.00 90.74           H
ATOM   1895  CD2 LEU A 135      -9.557   1.755  -4.330  1.00 90.74           C
ATOM   1896 1HD2 LEU A 135     -10.247   2.159  -5.071  1.00 90.74           H
ATOM   1897 2HD2 LEU A 135      -9.183   0.789  -4.672  1.00 90.74           H
ATOM   1898 3HD2 LEU A 135     -10.076   1.628  -3.380  1.00 90.74           H
ATOM   1899  HN  LEU A 135      -5.513   1.962  -4.587  1.00 90.74           H
ATOM   1900  N   LEU A 136      -5.298   2.327  -7.668  1.00 89.28           N
ATOM   1901  CA  LEU A 136      -4.747   2.546  -8.994  1.00 89.28           C
ATOM   1902  C   LEU A 136      -4.548   1.197  -9.688  1.00 89.28           C
ATOM   1903  O   LEU A 136      -4.887   1.042 -10.860  1.00 89.28           O
ATOM   1904  HA  LEU A 136      -5.479   3.121  -9.561  1.00 89.28           H
ATOM   1905  CB  LEU A 136      -3.473   3.389  -8.913  1.00 89.28           C
ATOM   1906 1HB  LEU A 136      -2.859   3.006  -8.098  1.00 89.28           H
ATOM   1907 2HB  LEU A 136      -2.906   3.245  -9.833  1.00 89.28           H
ATOM   1908  CG  LEU A 136      -3.675   4.891  -8.701  1.00 89.28           C
ATOM   1909  HG  LEU A 136      -4.371   5.028  -7.874  1.00 89.28           H
ATOM   1910  CD1 LEU A 136      -2.362   5.570  -8.304  1.00 89.28           C
ATOM   1911 1HD1 LEU A 136      -1.993   5.132  -7.377  1.00 89.28           H
ATOM   1912 2HD1 LEU A 136      -1.625   5.425  -9.093  1.00 89.28           H
ATOM   1913 3HD1 LEU A 136      -2.534   6.636  -8.159  1.00 89.28           H
ATOM   1914  CD2 LEU A 136      -4.305   5.539  -9.935  1.00 89.28           C
ATOM   1915 1HD2 LEU A 136      -3.653   5.393 -10.796  1.00 89.28           H
ATOM   1916 2HD2 LEU A 136      -5.274   5.080 -10.131  1.00 89.28           H
ATOM   1917 3HD2 LEU A 136      -4.438   6.606  -9.757  1.00 89.28           H
ATOM   1918  HN  LEU A 136      -4.686   2.562  -6.912  1.00 89.28           H
ATOM   1919  N   ILE A 137      -4.000   0.255  -8.934  1.00 83.23           N
ATOM   1920  CA  ILE A 137      -3.742  -1.073  -9.466  1.00 83.23           C
ATOM   1921  C   ILE A 137      -5.062  -1.701  -9.918  1.00 83.23           C
ATOM   1922  O   ILE A 137      -5.120  -2.346 -10.964  1.00 83.23           O
ATOM   1923  HA  ILE A 137      -3.098  -0.957 -10.337  1.00 83.23           H
ATOM   1924  CB  ILE A 137      -2.976  -1.918  -8.446  1.00 83.23           C
ATOM   1925  HB  ILE A 137      -3.466  -1.813  -7.478  1.00 83.23           H
ATOM   1926  CG1 ILE A 137      -1.541  -1.414  -8.283  1.00 83.23           C
ATOM   1927 1HG1 ILE A 137      -0.963  -1.658  -9.175  1.00 83.23           H
ATOM   1928 2HG1 ILE A 137      -1.542  -0.328  -8.191  1.00 83.23           H
ATOM   1929  CG2 ILE A 137      -3.024  -3.402  -8.818  1.00 83.23           C
ATOM   1930 1HG2 ILE A 137      -4.061  -3.737  -8.841  1.00 83.23           H
ATOM   1931 2HG2 ILE A 137      -2.573  -3.545  -9.800  1.00 83.23           H
ATOM   1932 3HG2 ILE A 137      -2.472  -3.980  -8.077  1.00 83.23           H
ATOM   1933  CD1 ILE A 137      -0.878  -2.036  -7.053  1.00 83.23           C
ATOM   1934 1HD1 ILE A 137      -1.445  -1.770  -6.161  1.00 83.23           H
ATOM   1935 2HD1 ILE A 137      -0.857  -3.120  -7.160  1.00 83.23           H
ATOM   1936 3HD1 ILE A 137       0.141  -1.660  -6.961  1.00 83.23           H
ATOM   1937  HN  ILE A 137      -3.734   0.387  -7.980  1.00 83.23           H
ATOM   1938  N   MET A 138      -6.089  -1.491  -9.108  1.00 86.71           N
ATOM   1939  CA  MET A 138      -7.413  -1.994  -9.432  1.00 86.71           C
ATOM   1940  C   MET A 138      -7.920  -1.397 -10.746  1.00 86.71           C
ATOM   1941  O   MET A 138      -8.461  -2.111 -11.589  1.00 86.71           O
ATOM   1942  HA  MET A 138      -7.300  -3.073  -9.535  1.00 86.71           H
ATOM   1943  CB  MET A 138      -8.384  -1.641  -8.303  1.00 86.71           C
ATOM   1944 1HB  MET A 138      -7.992  -2.006  -7.354  1.00 86.71           H
ATOM   1945 2HB  MET A 138      -8.469  -0.558  -8.217  1.00 86.71           H
ATOM   1946  CG  MET A 138      -9.765  -2.249  -8.558  1.00 86.71           C
ATOM   1947 1HG  MET A 138     -10.154  -1.900  -9.515  1.00 86.71           H
ATOM   1948 2HG  MET A 138      -9.688  -3.334  -8.622  1.00 86.71           H
ATOM   1949  SD  MET A 138     -10.884  -1.794  -7.244  1.00 86.71           S
ATOM   1950  CE  MET A 138     -11.070  -0.052  -7.583  1.00 86.71           C
ATOM   1951 1HE  MET A 138     -10.096   0.436  -7.525  1.00 86.71           H
ATOM   1952 2HE  MET A 138     -11.483   0.082  -8.583  1.00 86.71           H
ATOM   1953 3HE  MET A 138     -11.743   0.392  -6.849  1.00 86.71           H
ATOM   1954  HN  MET A 138      -6.027  -0.989  -8.245  1.00 86.71           H
ATOM   1955  N   CYS A 139      -7.726  -0.093 -10.880  1.00 89.38           N
ATOM   1956  CA  CYS A 139      -8.227   0.623 -12.041  1.00 89.38           C
ATOM   1957  C   CYS A 139      -7.469   0.127 -13.275  1.00 89.38           C
ATOM   1958  O   CYS A 139      -8.046   0.004 -14.354  1.00 89.38           O
ATOM   1959  HA  CYS A 139      -9.288   0.389 -12.120  1.00 89.38           H
ATOM   1960  CB  CYS A 139      -8.105   2.138 -11.868  1.00 89.38           C
ATOM   1961 1HB  CYS A 139      -7.116   2.391 -11.487  1.00 89.38           H
ATOM   1962 2HB  CYS A 139      -8.210   2.633 -12.834  1.00 89.38           H
ATOM   1963  SG  CYS A 139      -9.391   2.741 -10.714  1.00 89.38           S
ATOM   1964  HG  CYS A 139      -8.805   2.296  -9.607  1.00 89.38           H
ATOM   1965  HN  CYS A 139      -7.238   0.472 -10.214  1.00 89.38           H
ATOM   1966  N   ILE A 140      -6.188  -0.144 -13.073  1.00 82.22           N
ATOM   1967  CA  ILE A 140      -5.356  -0.665 -14.144  1.00 82.22           C
ATOM   1968  C   ILE A 140      -5.950  -1.981 -14.651  1.00 82.22           C
ATOM   1969  O   ILE A 140      -6.001  -2.219 -15.857  1.00 82.22           O
ATOM   1970  HA  ILE A 140      -5.378   0.059 -14.958  1.00 82.22           H
ATOM   1971  CB  ILE A 140      -3.902  -0.784 -13.684  1.00 82.22           C
ATOM   1972  HB  ILE A 140      -3.893  -1.244 -12.695  1.00 82.22           H
ATOM   1973  CG1 ILE A 140      -3.255   0.596 -13.545  1.00 82.22           C
ATOM   1974 1HG1 ILE A 140      -3.059   1.010 -14.534  1.00 82.22           H
ATOM   1975 2HG1 ILE A 140      -3.946   1.276 -13.046  1.00 82.22           H
ATOM   1976  CG2 ILE A 140      -3.104  -1.700 -14.615  1.00 82.22           C
ATOM   1977 1HG2 ILE A 140      -3.552  -2.694 -14.618  1.00 82.22           H
ATOM   1978 2HG2 ILE A 140      -3.119  -1.291 -15.625  1.00 82.22           H
ATOM   1979 3HG2 ILE A 140      -2.074  -1.767 -14.265  1.00 82.22           H
ATOM   1980  CD1 ILE A 140      -1.949   0.513 -12.753  1.00 82.22           C
ATOM   1981 1HD1 ILE A 140      -2.154   0.121 -11.756  1.00 82.22           H
ATOM   1982 2HD1 ILE A 140      -1.253  -0.149 -13.268  1.00 82.22           H
ATOM   1983 3HD1 ILE A 140      -1.511   1.507 -12.669  1.00 82.22           H
ATOM   1984  HN  ILE A 140      -5.719  -0.013 -12.200  1.00 82.22           H
ATOM   1985  N   SER A 141      -6.384  -2.801 -13.705  1.00 84.17           N
ATOM   1986  CA  SER A 141      -6.901  -4.118 -14.035  1.00 84.17           C
ATOM   1987  C   SER A 141      -8.201  -3.985 -14.830  1.00 84.17           C
ATOM   1988  O   SER A 141      -8.421  -4.717 -15.794  1.00 84.17           O
ATOM   1989  HA  SER A 141      -6.127  -4.588 -14.643  1.00 84.17           H
ATOM   1990  CB  SER A 141      -7.133  -4.951 -12.773  1.00 84.17           C
ATOM   1991 1HB  SER A 141      -7.890  -4.468 -12.154  1.00 84.17           H
ATOM   1992 2HB  SER A 141      -7.526  -5.929 -13.051  1.00 84.17           H
ATOM   1993  OG  SER A 141      -5.938  -5.117 -12.016  1.00 84.17           O
ATOM   1994  HG  SER A 141      -5.825  -4.352 -11.382  1.00 84.17           H
ATOM   1995  HN  SER A 141      -6.385  -2.579 -12.730  1.00 84.17           H
ATOM   1996  N   VAL A 142      -9.029  -3.046 -14.396  1.00 87.14           N
ATOM   1997  CA  VAL A 142     -10.302  -2.807 -15.056  1.00 87.14           C
ATOM   1998  C   VAL A 142     -10.047  -2.307 -16.480  1.00 87.14           C
ATOM   1999  O   VAL A 142     -10.721  -2.728 -17.419  1.00 87.14           O
ATOM   2000  HA  VAL A 142     -10.829  -3.759 -15.108  1.00 87.14           H
ATOM   2001  CB  VAL A 142     -11.148  -1.840 -14.226  1.00 87.14           C
ATOM   2002  HB  VAL A 142     -10.571  -0.926 -14.084  1.00 87.14           H
ATOM   2003  CG1 VAL A 142     -12.438  -1.471 -14.961  1.00 87.14           C
ATOM   2004 1HG1 VAL A 142     -12.192  -0.994 -15.910  1.00 87.14           H
ATOM   2005 2HG1 VAL A 142     -13.021  -2.373 -15.148  1.00 87.14           H
ATOM   2006 3HG1 VAL A 142     -13.021  -0.783 -14.349  1.00 87.14           H
ATOM   2007  CG2 VAL A 142     -11.452  -2.424 -12.845  1.00 87.14           C
ATOM   2008 1HG2 VAL A 142     -12.000  -3.360 -12.959  1.00 87.14           H
ATOM   2009 2HG2 VAL A 142     -10.517  -2.613 -12.317  1.00 87.14           H
ATOM   2010 3HG2 VAL A 142     -12.055  -1.717 -12.276  1.00 87.14           H
ATOM   2011  HN  VAL A 142      -8.843  -2.455 -13.611  1.00 87.14           H
ATOM   2012  N   ASP A 143      -9.072  -1.418 -16.595  1.00 81.26           N
ATOM   2013  CA  ASP A 143      -8.779  -0.790 -17.872  1.00 81.26           C
ATOM   2014  C   ASP A 143      -8.317  -1.858 -18.866  1.00 81.26           C
ATOM   2015  O   ASP A 143      -8.727  -1.850 -20.026  1.00 81.26           O
ATOM   2016  HA  ASP A 143      -9.709  -0.311 -18.177  1.00 81.26           H
ATOM   2017  CB  ASP A 143      -7.658   0.243 -17.734  1.00 81.26           C
ATOM   2018 1HB  ASP A 143      -7.940   0.994 -16.997  1.00 81.26           H
ATOM   2019 2HB  ASP A 143      -6.755  -0.243 -17.365  1.00 81.26           H
ATOM   2020  CG  ASP A 143      -7.369   0.920 -19.075  1.00 81.26           C
ATOM   2021  OD1 ASP A 143      -8.335   1.451 -19.663  1.00 81.26           O
ATOM   2022  OD2 ASP A 143      -6.187   0.892 -19.482  1.00 81.26           O
ATOM   2023  HN  ASP A 143      -8.489  -1.125 -15.837  1.00 81.26           H
ATOM   2024  N   ARG A 144      -7.471  -2.752 -18.375  1.00 70.79           N
ATOM   2025  CA  ARG A 144      -6.949  -3.823 -19.206  1.00 70.79           C
ATOM   2026  C   ARG A 144      -8.086  -4.734 -19.674  1.00 70.79           C
ATOM   2027  O   ARG A 144      -8.098  -5.180 -20.820  1.00 70.79           O
ATOM   2028  HA  ARG A 144      -6.479  -3.318 -20.050  1.00 70.79           H
ATOM   2029  CB  ARG A 144      -5.917  -4.658 -18.445  1.00 70.79           C
ATOM   2030 1HB  ARG A 144      -6.290  -4.880 -17.445  1.00 70.79           H
ATOM   2031 2HB  ARG A 144      -5.772  -5.612 -18.951  1.00 70.79           H
ATOM   2032  CG  ARG A 144      -4.581  -3.919 -18.345  1.00 70.79           C
ATOM   2033 1HG  ARG A 144      -4.406  -3.351 -19.259  1.00 70.79           H
ATOM   2034 2HG  ARG A 144      -4.620  -3.200 -17.526  1.00 70.79           H
ATOM   2035  CD  ARG A 144      -3.429  -4.898 -18.117  1.00 70.79           C
ATOM   2036 1HD  ARG A 144      -3.587  -5.450 -17.190  1.00 70.79           H
ATOM   2037 2HD  ARG A 144      -3.399  -5.632 -18.923  1.00 70.79           H
ATOM   2038  NE  ARG A 144      -2.145  -4.164 -18.055  1.00 70.79           N
ATOM   2039  HE  ARG A 144      -2.171  -3.194 -17.812  1.00 70.79           H
ATOM   2040  CZ  ARG A 144      -0.950  -4.718 -18.303  1.00 70.79           C
ATOM   2041  NH1 ARG A 144      -0.856  -6.013 -18.632  1.00 70.79           N
ATOM   2042 1HH1 ARG A 144      -1.681  -6.575 -18.694  1.00 70.79           H
ATOM   2043 2HH1 ARG A 144       0.040  -6.418 -18.816  1.00 70.79           H
ATOM   2044  NH2 ARG A 144       0.149  -3.956 -18.216  1.00 70.79           N
ATOM   2045 1HH2 ARG A 144       1.048  -4.354 -18.399  1.00 70.79           H
ATOM   2046 2HH2 ARG A 144       0.070  -2.990 -17.970  1.00 70.79           H
ATOM   2047  HN  ARG A 144      -7.144  -2.752 -17.431  1.00 70.79           H
ATOM   2048  N   TYR A 145      -9.015  -4.984 -18.763  1.00 83.34           N
ATOM   2049  CA  TYR A 145     -10.186  -5.782 -19.086  1.00 83.34           C
ATOM   2050  C   TYR A 145     -10.957  -5.173 -20.258  1.00 83.34           C
ATOM   2051  O   TYR A 145     -11.268  -5.864 -21.227  1.00 83.34           O
ATOM   2052  HA  TYR A 145      -9.846  -6.780 -19.363  1.00 83.34           H
ATOM   2053  CB  TYR A 145     -11.072  -5.755 -17.839  1.00 83.34           C
ATOM   2054 1HB  TYR A 145     -10.629  -6.396 -17.077  1.00 83.34           H
ATOM   2055 2HB  TYR A 145     -11.083  -4.742 -17.435  1.00 83.34           H
ATOM   2056  CG  TYR A 145     -12.512  -6.205 -18.089  1.00 83.34           C
ATOM   2057  CD1 TYR A 145     -13.531  -5.275 -18.115  1.00 83.34           C
ATOM   2058  HD1 TYR A 145     -13.310  -4.219 -17.957  1.00 83.34           H
ATOM   2059  CD2 TYR A 145     -12.793  -7.542 -18.289  1.00 83.34           C
ATOM   2060  HD2 TYR A 145     -11.988  -8.277 -18.268  1.00 83.34           H
ATOM   2061  CE1 TYR A 145     -14.887  -5.699 -18.351  1.00 83.34           C
ATOM   2062  HE1 TYR A 145     -15.701  -4.974 -18.374  1.00 83.34           H
ATOM   2063  CE2 TYR A 145     -14.148  -7.965 -18.524  1.00 83.34           C
ATOM   2064  HE2 TYR A 145     -14.384  -9.018 -18.684  1.00 83.34           H
ATOM   2065  CZ  TYR A 145     -15.129  -7.023 -18.544  1.00 83.34           C
ATOM   2066  OH  TYR A 145     -16.409  -7.423 -18.767  1.00 83.34           O
ATOM   2067  HH  TYR A 145     -16.438  -8.412 -18.913  1.00 83.34           H
ATOM   2068  HN  TYR A 145      -8.977  -4.652 -17.820  1.00 83.34           H
ATOM   2069  N   ILE A 146     -11.245  -3.886 -20.132  1.00 80.95           N
ATOM   2070  CA  ILE A 146     -12.041  -3.195 -21.132  1.00 80.95           C
ATOM   2071  C   ILE A 146     -11.303  -3.221 -22.472  1.00 80.95           C
ATOM   2072  O   ILE A 146     -11.923  -3.375 -23.523  1.00 80.95           O
ATOM   2073  HA  ILE A 146     -12.976  -3.745 -21.242  1.00 80.95           H
ATOM   2074  CB  ILE A 146     -12.398  -1.787 -20.653  1.00 80.95           C
ATOM   2075  HB  ILE A 146     -11.475  -1.272 -20.388  1.00 80.95           H
ATOM   2076  CG1 ILE A 146     -13.264  -1.839 -19.393  1.00 80.95           C
ATOM   2077 1HG1 ILE A 146     -14.270  -2.167 -19.652  1.00 80.95           H
ATOM   2078 2HG1 ILE A 146     -12.858  -2.574 -18.698  1.00 80.95           H
ATOM   2079  CG2 ILE A 146     -13.061  -0.979 -21.771  1.00 80.95           C
ATOM   2080 1HG2 ILE A 146     -12.376  -0.898 -22.615  1.00 80.95           H
ATOM   2081 2HG2 ILE A 146     -13.974  -1.481 -22.090  1.00 80.95           H
ATOM   2082 3HG2 ILE A 146     -13.304   0.018 -21.403  1.00 80.95           H
ATOM   2083  CD1 ILE A 146     -13.328  -0.469 -18.714  1.00 80.95           C
ATOM   2084 1HD1 ILE A 146     -12.322  -0.155 -18.434  1.00 80.95           H
ATOM   2085 2HD1 ILE A 146     -13.757   0.258 -19.403  1.00 80.95           H
ATOM   2086 3HD1 ILE A 146     -13.950  -0.534 -17.821  1.00 80.95           H
ATOM   2087  HN  ILE A 146     -10.944  -3.319 -19.365  1.00 80.95           H
ATOM   2088  N   ALA A 147      -9.990  -3.067 -22.390  1.00 79.07           N
ATOM   2089  CA  ALA A 147      -9.174  -2.950 -23.588  1.00 79.07           C
ATOM   2090  C   ALA A 147      -9.207  -4.275 -24.353  1.00 79.07           C
ATOM   2091  O   ALA A 147      -9.104  -4.291 -25.578  1.00 79.07           O
ATOM   2092  HA  ALA A 147      -9.610  -2.170 -24.211  1.00 79.07           H
ATOM   2093  CB  ALA A 147      -7.754  -2.536 -23.200  1.00 79.07           C
ATOM   2094 1HB  ALA A 147      -7.783  -1.575 -22.685  1.00 79.07           H
ATOM   2095 2HB  ALA A 147      -7.323  -3.288 -22.539  1.00 79.07           H
ATOM   2096 3HB  ALA A 147      -7.143  -2.448 -24.098  1.00 79.07           H
ATOM   2097  HN  ALA A 147      -9.484  -3.023 -21.529  1.00 79.07           H
ATOM   2098  N   ILE A 148      -9.350  -5.354 -23.598  1.00 75.44           N
ATOM   2099  CA  ILE A 148      -9.218  -6.686 -24.163  1.00 75.44           C
ATOM   2100  C   ILE A 148     -10.605  -7.225 -24.519  1.00 75.44           C
ATOM   2101  O   ILE A 148     -10.818  -7.719 -25.625  1.00 75.44           O
ATOM   2102  HA  ILE A 148      -8.637  -6.595 -25.081  1.00 75.44           H
ATOM   2103  CB  ILE A 148      -8.430  -7.594 -23.217  1.00 75.44           C
ATOM   2104  HB  ILE A 148      -8.865  -7.510 -22.221  1.00 75.44           H
ATOM   2105  CG1 ILE A 148      -6.971  -7.143 -23.113  1.00 75.44           C
ATOM   2106 1HG1 ILE A 148      -6.473  -7.288 -24.071  1.00 75.44           H
ATOM   2107 2HG1 ILE A 148      -6.931  -6.077 -22.890  1.00 75.44           H
ATOM   2108  CG2 ILE A 148      -8.548  -9.060 -23.639  1.00 75.44           C
ATOM   2109 1HG2 ILE A 148      -9.595  -9.361 -23.620  1.00 75.44           H
ATOM   2110 2HG2 ILE A 148      -8.153  -9.181 -24.648  1.00 75.44           H
ATOM   2111 3HG2 ILE A 148      -7.978  -9.683 -22.950  1.00 75.44           H
ATOM   2112  CD1 ILE A 148      -6.232  -7.925 -22.025  1.00 75.44           C
ATOM   2113 1HD1 ILE A 148      -6.719  -7.759 -21.064  1.00 75.44           H
ATOM   2114 2HD1 ILE A 148      -6.253  -8.988 -22.264  1.00 75.44           H
ATOM   2115 3HD1 ILE A 148      -5.198  -7.585 -21.972  1.00 75.44           H
ATOM   2116  HN  ILE A 148      -9.553  -5.329 -22.619  1.00 75.44           H
ATOM   2117  N   ALA A 149     -11.512  -7.111 -23.561  1.00 75.76           N
ATOM   2118  CA  ALA A 149     -12.815  -7.743 -23.685  1.00 75.76           C
ATOM   2119  C   ALA A 149     -13.704  -6.895 -24.597  1.00 75.76           C
ATOM   2120  O   ALA A 149     -14.481  -7.431 -25.385  1.00 75.76           O
ATOM   2121  HA  ALA A 149     -12.667  -8.721 -24.143  1.00 75.76           H
ATOM   2122  CB  ALA A 149     -13.423  -7.937 -22.295  1.00 75.76           C
ATOM   2123 1HB  ALA A 149     -12.768  -8.570 -21.696  1.00 75.76           H
ATOM   2124 2HB  ALA A 149     -13.535  -6.967 -21.809  1.00 75.76           H
ATOM   2125 3HB  ALA A 149     -14.401  -8.410 -22.388  1.00 75.76           H
ATOM   2126  HN  ALA A 149     -11.370  -6.600 -22.713  1.00 75.76           H
ATOM   2127  N   GLN A 150     -13.558  -5.585 -24.460  1.00 67.41           N
ATOM   2128  CA  GLN A 150     -14.411  -4.657 -25.184  1.00 67.41           C
ATOM   2129  C   GLN A 150     -13.588  -3.855 -26.193  1.00 67.41           C
ATOM   2130  O   GLN A 150     -13.828  -2.665 -26.390  1.00 67.41           O
ATOM   2131  HA  GLN A 150     -15.136  -5.280 -25.709  1.00 67.41           H
ATOM   2132  CB  GLN A 150     -15.153  -3.729 -24.220  1.00 67.41           C
ATOM   2133 1HB  GLN A 150     -14.436  -3.099 -23.692  1.00 67.41           H
ATOM   2134 2HB  GLN A 150     -15.808  -3.064 -24.782  1.00 67.41           H
ATOM   2135  CG  GLN A 150     -15.975  -4.531 -23.209  1.00 67.41           C
ATOM   2136 1HG  GLN A 150     -16.590  -5.262 -23.734  1.00 67.41           H
ATOM   2137 2HG  GLN A 150     -15.308  -5.089 -22.553  1.00 67.41           H
ATOM   2138  CD  GLN A 150     -16.868  -3.610 -22.375  1.00 67.41           C
ATOM   2139  OE1 GLN A 150     -16.845  -2.397 -22.503  1.00 67.41           O
ATOM   2140  NE2 GLN A 150     -17.654  -4.252 -21.516  1.00 67.41           N
ATOM   2141 1HE2 GLN A 150     -17.625  -5.250 -21.461  1.00 67.41           H
ATOM   2142 2HE2 GLN A 150     -18.275  -3.737 -20.925  1.00 67.41           H
ATOM   2143  HN  GLN A 150     -12.874  -5.157 -23.870  1.00 67.41           H
ATOM   2144  N   ALA A 151     -12.633  -4.539 -26.806  1.00 67.07           N
ATOM   2145  CA  ALA A 151     -11.629  -3.865 -27.612  1.00 67.07           C
ATOM   2146  C   ALA A 151     -12.324  -3.004 -28.669  1.00 67.07           C
ATOM   2147  O   ALA A 151     -11.879  -1.896 -28.963  1.00 67.07           O
ATOM   2148  HA  ALA A 151     -11.052  -3.219 -26.952  1.00 67.07           H
ATOM   2149  CB  ALA A 151     -10.690  -4.903 -28.231  1.00 67.07           C
ATOM   2150 1HB  ALA A 151     -10.200  -5.468 -27.438  1.00 67.07           H
ATOM   2151 2HB  ALA A 151     -11.264  -5.583 -28.860  1.00 67.07           H
ATOM   2152 3HB  ALA A 151      -9.938  -4.397 -28.836  1.00 67.07           H
ATOM   2153  HN  ALA A 151     -12.538  -5.534 -26.758  1.00 67.07           H
ATOM   2154  N   MET A 152     -13.405  -3.547 -29.211  1.00 56.08           N
ATOM   2155  CA  MET A 152     -14.102  -2.892 -30.305  1.00 56.08           C
ATOM   2156  C   MET A 152     -14.642  -1.528 -29.872  1.00 56.08           C
ATOM   2157  O   MET A 152     -14.485  -0.539 -30.586  1.00 56.08           O
ATOM   2158  HA  MET A 152     -13.359  -2.764 -31.091  1.00 56.08           H
ATOM   2159  CB  MET A 152     -15.261  -3.775 -30.772  1.00 56.08           C
ATOM   2160 1HB  MET A 152     -15.795  -4.169 -29.907  1.00 56.08           H
ATOM   2161 2HB  MET A 152     -15.973  -3.176 -31.340  1.00 56.08           H
ATOM   2162  CG  MET A 152     -14.755  -4.932 -31.637  1.00 56.08           C
ATOM   2163 1HG  MET A 152     -13.776  -4.687 -32.049  1.00 56.08           H
ATOM   2164 2HG  MET A 152     -14.629  -5.825 -31.026  1.00 56.08           H
ATOM   2165  SD  MET A 152     -15.909  -5.256 -32.959  1.00 56.08           S
ATOM   2166  CE  MET A 152     -17.132  -6.211 -32.076  1.00 56.08           C
ATOM   2167 1HE  MET A 152     -16.666  -7.107 -31.665  1.00 56.08           H
ATOM   2168 2HE  MET A 152     -17.545  -5.612 -31.265  1.00 56.08           H
ATOM   2169 3HE  MET A 152     -17.931  -6.498 -32.759  1.00 56.08           H
ATOM   2170  HN  MET A 152     -13.803  -4.415 -28.915  1.00 56.08           H
ATOM   2171  N   ARG A 153     -15.268  -1.518 -28.704  1.00 54.55           N
ATOM   2172  CA  ARG A 153     -15.868  -0.300 -28.187  1.00 54.55           C
ATOM   2173  C   ARG A 153     -14.784   0.653 -27.679  1.00 54.55           C
ATOM   2174  O   ARG A 153     -15.013   1.856 -27.566  1.00 54.55           O
ATOM   2175  HA  ARG A 153     -16.402   0.130 -29.035  1.00 54.55           H
ATOM   2176  CB  ARG A 153     -16.842  -0.606 -27.047  1.00 54.55           C
ATOM   2177 1HB  ARG A 153     -16.404  -1.349 -26.380  1.00 54.55           H
ATOM   2178 2HB  ARG A 153     -17.010   0.294 -26.455  1.00 54.55           H
ATOM   2179  CG  ARG A 153     -18.176  -1.123 -27.589  1.00 54.55           C
ATOM   2180 1HG  ARG A 153     -18.552  -0.439 -28.350  1.00 54.55           H
ATOM   2181 2HG  ARG A 153     -18.026  -2.088 -28.074  1.00 54.55           H
ATOM   2182  CD  ARG A 153     -19.206  -1.265 -26.467  1.00 54.55           C
ATOM   2183 1HD  ARG A 153     -18.878  -2.021 -25.754  1.00 54.55           H
ATOM   2184 2HD  ARG A 153     -19.291  -0.326 -25.920  1.00 54.55           H
ATOM   2185  NE  ARG A 153     -20.521  -1.641 -27.032  1.00 54.55           N
ATOM   2186  HE  ARG A 153     -20.597  -1.729 -28.025  1.00 54.55           H
ATOM   2187  CZ  ARG A 153     -21.617  -1.871 -26.296  1.00 54.55           C
ATOM   2188  NH1 ARG A 153     -21.573  -1.767 -24.961  1.00 54.55           N
ATOM   2189 1HH1 ARG A 153     -20.719  -1.517 -24.506  1.00 54.55           H
ATOM   2190 2HH1 ARG A 153     -22.396  -1.940 -24.419  1.00 54.55           H
ATOM   2191  NH2 ARG A 153     -22.757  -2.206 -26.915  1.00 54.55           N
ATOM   2192 1HH2 ARG A 153     -23.584  -2.381 -26.380  1.00 54.55           H
ATOM   2193 2HH2 ARG A 153     -22.781  -2.281 -27.912  1.00 54.55           H
ATOM   2194  HN  ARG A 153     -15.367  -2.320 -28.116  1.00 54.55           H
ATOM   2195  N   ALA A 154     -13.626   0.079 -27.388  1.00 58.71           N
ATOM   2196  CA  ALA A 154     -12.569   0.821 -26.722  1.00 58.71           C
ATOM   2197  C   ALA A 154     -11.967   1.831 -27.700  1.00 58.71           C
ATOM   2198  O   ALA A 154     -11.425   2.855 -27.286  1.00 58.71           O
ATOM   2199  HA  ALA A 154     -13.017   1.359 -25.887  1.00 58.71           H
ATOM   2200  CB  ALA A 154     -11.525  -0.156 -26.176  1.00 58.71           C
ATOM   2201 1HB  ALA A 154     -11.998  -0.832 -25.464  1.00 58.71           H
ATOM   2202 2HB  ALA A 154     -11.101  -0.732 -26.998  1.00 58.71           H
ATOM   2203 3HB  ALA A 154     -10.733   0.402 -25.676  1.00 58.71           H
ATOM   2204  HN  ALA A 154     -13.405  -0.874 -27.599  1.00 58.71           H
ATOM   2205  N   HIS A 155     -12.081   1.508 -28.980  1.00 54.17           N
ATOM   2206  CA  HIS A 155     -11.318   2.207 -30.000  1.00 54.17           C
ATOM   2207  C   HIS A 155     -11.934   3.585 -30.248  1.00 54.17           C
ATOM   2208  O   HIS A 155     -11.216   4.570 -30.413  1.00 54.17           O
ATOM   2209  HA  HIS A 155     -10.311   2.336 -29.603  1.00 54.17           H
ATOM   2210  CB  HIS A 155     -11.214   1.366 -31.273  1.00 54.17           C
ATOM   2211 1HB  HIS A 155     -11.292   0.312 -31.007  1.00 54.17           H
ATOM   2212 2HB  HIS A 155     -12.062   1.596 -31.918  1.00 54.17           H
ATOM   2213  CG  HIS A 155      -9.937   1.581 -32.049  1.00 54.17           C
ATOM   2214  ND1 HIS A 155      -8.686   1.300 -31.527  1.00 54.17           N
ATOM   2215  HD1 HIS A 155      -8.501   0.938 -30.613  1.00 54.17           H
ATOM   2216  CD2 HIS A 155      -9.729   2.051 -33.313  1.00 54.17           C
ATOM   2217  HD2 HIS A 155     -10.505   2.368 -34.010  1.00 54.17           H
ATOM   2218  CE1 HIS A 155      -7.775   1.593 -32.443  1.00 54.17           C
ATOM   2219  HE1 HIS A 155      -6.696   1.481 -32.333  1.00 54.17           H
ATOM   2220  NE2 HIS A 155      -8.424   2.059 -33.549  1.00 54.17           N
ATOM   2221  HN  HIS A 155     -12.681   0.785 -29.323  1.00 54.17           H
ATOM   2222  N   THR A 156     -13.259   3.611 -30.267  1.00 60.03           N
ATOM   2223  CA  THR A 156     -13.979   4.805 -30.677  1.00 60.03           C
ATOM   2224  C   THR A 156     -13.880   5.884 -29.596  1.00 60.03           C
ATOM   2225  O   THR A 156     -14.014   7.072 -29.886  1.00 60.03           O
ATOM   2226  HA  THR A 156     -13.501   5.204 -31.571  1.00 60.03           H
ATOM   2227  CB  THR A 156     -15.418   4.401 -31.003  1.00 60.03           C
ATOM   2228  HB  THR A 156     -16.091   5.253 -30.910  1.00 60.03           H
ATOM   2229  OG1 THR A 156     -15.680   3.311 -30.124  1.00 60.03           O
ATOM   2230  HG1 THR A 156     -16.662   3.122 -30.097  1.00 60.03           H
ATOM   2231  CG2 THR A 156     -15.553   3.794 -32.401  1.00 60.03           C
ATOM   2232 1HG2 THR A 156     -14.930   2.902 -32.471  1.00 60.03           H
ATOM   2233 2HG2 THR A 156     -15.231   4.522 -33.146  1.00 60.03           H
ATOM   2234 3HG2 THR A 156     -16.594   3.525 -32.581  1.00 60.03           H
ATOM   2235  HN  THR A 156     -13.837   2.836 -30.011  1.00 60.03           H
ATOM   2236  N   TRP A 157     -13.647   5.431 -28.373  1.00 55.85           N
ATOM   2237  CA  TRP A 157     -13.800   6.294 -27.214  1.00 55.85           C
ATOM   2238  C   TRP A 157     -12.403   6.653 -26.704  1.00 55.85           C
ATOM   2239  O   TRP A 157     -12.227   6.951 -25.523  1.00 55.85           O
ATOM   2240  HA  TRP A 157     -14.322   7.195 -27.536  1.00 55.85           H
ATOM   2241  CB  TRP A 157     -14.673   5.630 -26.147  1.00 55.85           C
ATOM   2242 1HB  TRP A 157     -14.258   4.650 -25.911  1.00 55.85           H
ATOM   2243 2HB  TRP A 157     -14.629   6.223 -25.235  1.00 55.85           H
ATOM   2244  CG  TRP A 157     -16.137   5.460 -26.559  1.00 55.85           C
ATOM   2245  CD1 TRP A 157     -16.653   4.587 -27.434  1.00 55.85           C
ATOM   2246  HD1 TRP A 157     -16.065   3.855 -27.988  1.00 55.85           H
ATOM   2247  CD2 TRP A 157     -17.260   6.224 -26.071  1.00 55.85           C
ATOM   2248  NE1 TRP A 157     -18.020   4.731 -27.547  1.00 55.85           N
ATOM   2249  HE1 TRP A 157     -18.626   4.195 -28.136  1.00 55.85           H
ATOM   2250  CE2 TRP A 157     -18.402   5.759 -26.692  1.00 55.85           C
ATOM   2251  CE3 TRP A 157     -17.311   7.274 -25.137  1.00 55.85           C
ATOM   2252  HE3 TRP A 157     -16.424   7.659 -24.634  1.00 55.85           H
ATOM   2253  CZ2 TRP A 157     -19.676   6.283 -26.446  1.00 55.85           C
ATOM   2254  HZ2 TRP A 157     -20.563   5.898 -26.949  1.00 55.85           H
ATOM   2255  CZ3 TRP A 157     -18.592   7.787 -24.903  1.00 55.85           C
ATOM   2256  HZ3 TRP A 157     -18.687   8.603 -24.187  1.00 55.85           H
ATOM   2257  CH2 TRP A 157     -19.751   7.330 -25.519  1.00 55.85           C
ATOM   2258  HH2 TRP A 157     -20.713   7.784 -25.282  1.00 55.85           H
ATOM   2259  HN  TRP A 157     -13.358   4.496 -28.168  1.00 55.85           H
ATOM   2260  N   ARG A 158     -11.445   6.614 -27.619  1.00 57.40           N
ATOM   2261  CA  ARG A 158     -10.045   6.688 -27.240  1.00 57.40           C
ATOM   2262  C   ARG A 158      -9.758   8.007 -26.521  1.00 57.40           C
ATOM   2263  O   ARG A 158      -9.093   8.023 -25.486  1.00 57.40           O
ATOM   2264  HA  ARG A 158      -9.890   5.837 -26.576  1.00 57.40           H
ATOM   2265  CB  ARG A 158      -9.136   6.575 -28.466  1.00 57.40           C
ATOM   2266 1HB  ARG A 158      -9.695   6.150 -29.300  1.00 57.40           H
ATOM   2267 2HB  ARG A 158      -8.810   7.569 -28.774  1.00 57.40           H
ATOM   2268  CG  ARG A 158      -7.916   5.702 -28.165  1.00 57.40           C
ATOM   2269 1HG  ARG A 158      -7.352   6.132 -27.337  1.00 57.40           H
ATOM   2270 2HG  ARG A 158      -8.242   4.711 -27.849  1.00 57.40           H
ATOM   2271  CD  ARG A 158      -7.013   5.580 -29.395  1.00 57.40           C
ATOM   2272 1HD  ARG A 158      -7.590   5.219 -30.246  1.00 57.40           H
ATOM   2273 2HD  ARG A 158      -6.622   6.560 -29.667  1.00 57.40           H
ATOM   2274  NE  ARG A 158      -5.896   4.651 -29.112  1.00 57.40           N
ATOM   2275  HE  ARG A 158      -5.835   4.257 -28.195  1.00 57.40           H
ATOM   2276  CZ  ARG A 158      -4.961   4.306 -30.007  1.00 57.40           C
ATOM   2277  NH1 ARG A 158      -4.993   4.805 -31.251  1.00 57.40           N
ATOM   2278 1HH1 ARG A 158      -5.719   5.440 -31.516  1.00 57.40           H
ATOM   2279 2HH1 ARG A 158      -4.291   4.543 -31.913  1.00 57.40           H
ATOM   2280  NH2 ARG A 158      -3.993   3.455 -29.641  1.00 57.40           N
ATOM   2281 1HH2 ARG A 158      -3.287   3.188 -30.297  1.00 57.40           H
ATOM   2282 2HH2 ARG A 158      -3.976   3.088 -28.711  1.00 57.40           H
ATOM   2283  HN  ARG A 158     -11.614   6.533 -28.601  1.00 57.40           H
ATOM   2284  N   GLU A 159     -10.275   9.083 -27.097  1.00 62.93           N
ATOM   2285  CA  GLU A 159     -10.011  10.412 -26.573  1.00 62.93           C
ATOM   2286  C   GLU A 159     -10.731  10.608 -25.237  1.00 62.93           C
ATOM   2287  O   GLU A 159     -10.134  11.078 -24.269  1.00 62.93           O
ATOM   2288  HA  GLU A 159      -8.933  10.455 -26.422  1.00 62.93           H
ATOM   2289  CB  GLU A 159     -10.420  11.489 -27.579  1.00 62.93           C
ATOM   2290 1HB  GLU A 159     -11.393  11.243 -28.006  1.00 62.93           H
ATOM   2291 2HB  GLU A 159     -10.395  12.468 -27.100  1.00 62.93           H
ATOM   2292  CG  GLU A 159      -9.431  11.555 -28.745  1.00 62.93           C
ATOM   2293 1HG  GLU A 159      -8.411  11.577 -28.360  1.00 62.93           H
ATOM   2294 2HG  GLU A 159      -9.523  10.656 -29.355  1.00 62.93           H
ATOM   2295  CD  GLU A 159      -9.683  12.792 -29.609  1.00 62.93           C
ATOM   2296  OE1 GLU A 159      -8.725  13.210 -30.295  1.00 62.93           O
ATOM   2297  OE2 GLU A 159     -10.827  13.293 -29.563  1.00 62.93           O
ATOM   2298  HN  GLU A 159     -10.862   9.056 -27.906  1.00 62.93           H
ATOM   2299  N   LYS A 160     -12.003  10.238 -25.227  1.00 68.45           N
ATOM   2300  CA  LYS A 160     -12.822  10.405 -24.038  1.00 68.45           C
ATOM   2301  C   LYS A 160     -12.201   9.618 -22.882  1.00 68.45           C
ATOM   2302  O   LYS A 160     -12.298  10.026 -21.726  1.00 68.45           O
ATOM   2303  HA  LYS A 160     -12.810  11.464 -23.779  1.00 68.45           H
ATOM   2304  CB  LYS A 160     -14.275  10.027 -24.330  1.00 68.45           C
ATOM   2305 1HB  LYS A 160     -14.310   9.051 -24.816  1.00 68.45           H
ATOM   2306 2HB  LYS A 160     -14.826   9.936 -23.394  1.00 68.45           H
ATOM   2307  CG  LYS A 160     -14.945  11.072 -25.224  1.00 68.45           C
ATOM   2308 1HG  LYS A 160     -14.767  12.069 -24.820  1.00 68.45           H
ATOM   2309 2HG  LYS A 160     -14.498  11.046 -26.218  1.00 68.45           H
ATOM   2310  CD  LYS A 160     -16.450  10.820 -25.329  1.00 68.45           C
ATOM   2311 1HD  LYS A 160     -16.629   9.826 -25.738  1.00 68.45           H
ATOM   2312 2HD  LYS A 160     -16.896  10.840 -24.335  1.00 68.45           H
ATOM   2313  CE  LYS A 160     -17.122  11.871 -26.216  1.00 68.45           C
ATOM   2314 1HE  LYS A 160     -16.965  12.864 -25.795  1.00 68.45           H
ATOM   2315 2HE  LYS A 160     -16.663  11.867 -27.205  1.00 68.45           H
ATOM   2316  NZ  LYS A 160     -18.572  11.599 -26.335  1.00 68.45           N
ATOM   2317 1HZ  LYS A 160     -19.002  12.309 -26.916  1.00 68.45           H
ATOM   2318 2HZ  LYS A 160     -18.711  10.687 -26.755  1.00 68.45           H
ATOM   2319 3HZ  LYS A 160     -18.995  11.614 -25.413  1.00 68.45           H
ATOM   2320  HN  LYS A 160     -12.474   9.832 -26.010  1.00 68.45           H
ATOM   2321  N   ARG A 161     -11.579   8.503 -23.235  1.00 66.97           N
ATOM   2322  CA  ARG A 161     -10.984   7.630 -22.237  1.00 66.97           C
ATOM   2323  C   ARG A 161      -9.890   8.372 -21.467  1.00 66.97           C
ATOM   2324  O   ARG A 161      -9.706   8.148 -20.272  1.00 66.97           O
ATOM   2325  HA  ARG A 161     -11.809   7.355 -21.580  1.00 66.97           H
ATOM   2326  CB  ARG A 161     -10.384   6.380 -22.886  1.00 66.97           C
ATOM   2327 1HB  ARG A 161      -9.988   6.632 -23.869  1.00 66.97           H
ATOM   2328 2HB  ARG A 161      -9.547   6.022 -22.287  1.00 66.97           H
ATOM   2329  CG  ARG A 161     -11.433   5.275 -23.020  1.00 66.97           C
ATOM   2330 1HG  ARG A 161     -11.773   4.969 -22.030  1.00 66.97           H
ATOM   2331 2HG  ARG A 161     -12.305   5.657 -23.551  1.00 66.97           H
ATOM   2332  CD  ARG A 161     -10.864   4.066 -23.765  1.00 66.97           C
ATOM   2333 1HD  ARG A 161     -11.030   4.179 -24.837  1.00 66.97           H
ATOM   2334 2HD  ARG A 161      -9.786   4.009 -23.614  1.00 66.97           H
ATOM   2335  NE  ARG A 161     -11.508   2.824 -23.283  1.00 66.97           N
ATOM   2336  HE  ARG A 161     -12.450   2.882 -22.952  1.00 66.97           H
ATOM   2337  CZ  ARG A 161     -10.908   1.626 -23.261  1.00 66.97           C
ATOM   2338  NH1 ARG A 161      -9.646   1.490 -23.692  1.00 66.97           N
ATOM   2339 1HH1 ARG A 161      -9.146   2.285 -24.034  1.00 66.97           H
ATOM   2340 2HH1 ARG A 161      -9.206   0.592 -23.673  1.00 66.97           H
ATOM   2341  NH2 ARG A 161     -11.588   0.567 -22.801  1.00 66.97           N
ATOM   2342 1HH2 ARG A 161     -11.154  -0.334 -22.779  1.00 66.97           H
ATOM   2343 2HH2 ARG A 161     -12.529   0.677 -22.481  1.00 66.97           H
ATOM   2344  HN  ARG A 161     -11.478   8.194 -24.181  1.00 66.97           H
ATOM   2345  N   LEU A 162      -9.191   9.240 -22.184  1.00 78.26           N
ATOM   2346  CA  LEU A 162      -8.086   9.978 -21.596  1.00 78.26           C
ATOM   2347  C   LEU A 162      -8.633  10.982 -20.580  1.00 78.26           C
ATOM   2348  O   LEU A 162      -8.022  11.209 -19.536  1.00 78.26           O
ATOM   2349  HA  LEU A 162      -7.458   9.260 -21.069  1.00 78.26           H
ATOM   2350  CB  LEU A 162      -7.226  10.616 -22.689  1.00 78.26           C
ATOM   2351 1HB  LEU A 162      -6.986   9.850 -23.428  1.00 78.26           H
ATOM   2352 2HB  LEU A 162      -7.823  11.373 -23.198  1.00 78.26           H
ATOM   2353  CG  LEU A 162      -5.921  11.263 -22.223  1.00 78.26           C
ATOM   2354  HG  LEU A 162      -6.146  11.916 -21.380  1.00 78.26           H
ATOM   2355  CD1 LEU A 162      -4.932  10.207 -21.727  1.00 78.26           C
ATOM   2356 1HD1 LEU A 162      -5.370   9.663 -20.891  1.00 78.26           H
ATOM   2357 2HD1 LEU A 162      -4.707   9.511 -22.536  1.00 78.26           H
ATOM   2358 3HD1 LEU A 162      -4.012  10.695 -21.402  1.00 78.26           H
ATOM   2359  CD2 LEU A 162      -5.320  12.139 -23.325  1.00 78.26           C
ATOM   2360 1HD2 LEU A 162      -5.113  11.528 -24.203  1.00 78.26           H
ATOM   2361 2HD2 LEU A 162      -6.026  12.927 -23.588  1.00 78.26           H
ATOM   2362 3HD2 LEU A 162      -4.393  12.587 -22.967  1.00 78.26           H
ATOM   2363  HN  LEU A 162      -9.370   9.442 -23.147  1.00 78.26           H
ATOM   2364  N   LEU A 163      -9.777  11.557 -20.920  1.00 81.31           N
ATOM   2365  CA  LEU A 163     -10.423  12.517 -20.041  1.00 81.31           C
ATOM   2366  C   LEU A 163     -10.897  11.803 -18.774  1.00 81.31           C
ATOM   2367  O   LEU A 163     -10.635  12.262 -17.663  1.00 81.31           O
ATOM   2368  HA  LEU A 163      -9.674  13.258 -19.760  1.00 81.31           H
ATOM   2369  CB  LEU A 163     -11.536  13.259 -20.783  1.00 81.31           C
ATOM   2370 1HB  LEU A 163     -11.124  13.662 -21.708  1.00 81.31           H
ATOM   2371 2HB  LEU A 163     -12.302  12.536 -21.064  1.00 81.31           H
ATOM   2372  CG  LEU A 163     -12.208  14.401 -20.017  1.00 81.31           C
ATOM   2373  HG  LEU A 163     -12.525  14.020 -19.046  1.00 81.31           H
ATOM   2374  CD1 LEU A 163     -11.221  15.540 -19.756  1.00 81.31           C
ATOM   2375 1HD1 LEU A 163     -10.384  15.168 -19.165  1.00 81.31           H
ATOM   2376 2HD1 LEU A 163     -10.852  15.926 -20.706  1.00 81.31           H
ATOM   2377 3HD1 LEU A 163     -11.724  16.339 -19.210  1.00 81.31           H
ATOM   2378  CD2 LEU A 163     -13.463  14.885 -20.745  1.00 81.31           C
ATOM   2379 1HD2 LEU A 163     -13.192  15.243 -21.739  1.00 81.31           H
ATOM   2380 2HD2 LEU A 163     -14.171  14.061 -20.836  1.00 81.31           H
ATOM   2381 3HD2 LEU A 163     -13.921  15.697 -20.179  1.00 81.31           H
ATOM   2382  HN  LEU A 163     -10.260  11.377 -21.777  1.00 81.31           H
ATOM   2383  N   TYR A 164     -11.589  10.693 -18.983  1.00 74.61           N
ATOM   2384  CA  TYR A 164     -12.116   9.919 -17.871  1.00 74.61           C
ATOM   2385  C   TYR A 164     -10.989   9.438 -16.955  1.00 74.61           C
ATOM   2386  O   TYR A 164     -11.160   9.370 -15.739  1.00 74.61           O
ATOM   2387  HA  TYR A 164     -12.787  10.562 -17.302  1.00 74.61           H
ATOM   2388  CB  TYR A 164     -12.806   8.703 -18.494  1.00 74.61           C
ATOM   2389 1HB  TYR A 164     -12.201   8.341 -19.325  1.00 74.61           H
ATOM   2390 2HB  TYR A 164     -12.845   7.903 -17.755  1.00 74.61           H
ATOM   2391  CG  TYR A 164     -14.223   8.982 -18.997  1.00 74.61           C
ATOM   2392  CD1 TYR A 164     -15.205   9.379 -18.112  1.00 74.61           C
ATOM   2393  HD1 TYR A 164     -14.970   9.493 -17.054  1.00 74.61           H
ATOM   2394  CD2 TYR A 164     -14.520   8.838 -20.337  1.00 74.61           C
ATOM   2395  HD2 TYR A 164     -13.745   8.525 -21.037  1.00 74.61           H
ATOM   2396  CE1 TYR A 164     -16.539   9.641 -18.586  1.00 74.61           C
ATOM   2397  HE1 TYR A 164     -17.324   9.955 -17.897  1.00 74.61           H
ATOM   2398  CE2 TYR A 164     -15.854   9.101 -20.812  1.00 74.61           C
ATOM   2399  HE2 TYR A 164     -16.102   8.990 -21.867  1.00 74.61           H
ATOM   2400  CZ  TYR A 164     -16.798   9.489 -19.913  1.00 74.61           C
ATOM   2401  OH  TYR A 164     -18.058   9.738 -20.360  1.00 74.61           O
ATOM   2402  HH  TYR A 164     -18.640  10.027 -19.601  1.00 74.61           H
ATOM   2403  HN  TYR A 164     -11.789  10.321 -19.889  1.00 74.61           H
ATOM   2404  N   SER A 165      -9.863   9.116 -17.574  1.00 85.56           N
ATOM   2405  CA  SER A 165      -8.718   8.614 -16.833  1.00 85.56           C
ATOM   2406  C   SER A 165      -8.228   9.675 -15.846  1.00 85.56           C
ATOM   2407  O   SER A 165      -7.795   9.349 -14.742  1.00 85.56           O
ATOM   2408  HA  SER A 165      -9.082   7.735 -16.300  1.00 85.56           H
ATOM   2409  CB  SER A 165      -7.587   8.204 -17.777  1.00 85.56           C
ATOM   2410 1HB  SER A 165      -6.849   7.621 -17.227  1.00 85.56           H
ATOM   2411 2HB  SER A 165      -7.984   7.559 -18.561  1.00 85.56           H
ATOM   2412  OG  SER A 165      -6.952   9.334 -18.371  1.00 85.56           O
ATOM   2413  HG  SER A 165      -7.636  10.020 -18.618  1.00 85.56           H
ATOM   2414  HN  SER A 165      -9.726   9.193 -18.562  1.00 85.56           H
ATOM   2415  N   LYS A 166      -8.313  10.925 -16.279  1.00 82.91           N
ATOM   2416  CA  LYS A 166      -7.917  12.038 -15.434  1.00 82.91           C
ATOM   2417  C   LYS A 166      -8.879  12.140 -14.248  1.00 82.91           C
ATOM   2418  O   LYS A 166      -8.447  12.275 -13.104  1.00 82.91           O
ATOM   2419  HA  LYS A 166      -6.920  11.820 -15.052  1.00 82.91           H
ATOM   2420  CB  LYS A 166      -7.816  13.325 -16.256  1.00 82.91           C
ATOM   2421 1HB  LYS A 166      -8.721  13.454 -16.849  1.00 82.91           H
ATOM   2422 2HB  LYS A 166      -7.748  14.183 -15.587  1.00 82.91           H
ATOM   2423  CG  LYS A 166      -6.595  13.292 -17.177  1.00 82.91           C
ATOM   2424 1HG  LYS A 166      -5.692  13.143 -16.585  1.00 82.91           H
ATOM   2425 2HG  LYS A 166      -6.673  12.446 -17.860  1.00 82.91           H
ATOM   2426  CD  LYS A 166      -6.477  14.590 -17.978  1.00 82.91           C
ATOM   2427 1HD  LYS A 166      -7.367  14.724 -18.594  1.00 82.91           H
ATOM   2428 2HD  LYS A 166      -6.432  15.440 -17.296  1.00 82.91           H
ATOM   2429  CE  LYS A 166      -5.232  14.576 -18.867  1.00 82.91           C
ATOM   2430 1HE  LYS A 166      -4.348  14.373 -18.261  1.00 82.91           H
ATOM   2431 2HE  LYS A 166      -5.309  13.771 -19.597  1.00 82.91           H
ATOM   2432  NZ  LYS A 166      -5.077  15.873 -19.563  1.00 82.91           N
ATOM   2433 1HZ  LYS A 166      -4.253  15.843 -20.153  1.00 82.91           H
ATOM   2434 2HZ  LYS A 166      -5.896  16.050 -20.134  1.00 82.91           H
ATOM   2435 3HZ  LYS A 166      -4.975  16.614 -18.879  1.00 82.91           H
ATOM   2436  HN  LYS A 166      -8.643  11.180 -17.187  1.00 82.91           H
ATOM   2437  N   MET A 167     -10.164  12.071 -14.562  1.00 84.38           N
ATOM   2438  CA  MET A 167     -11.191  12.198 -13.543  1.00 84.38           C
ATOM   2439  C   MET A 167     -11.071  11.083 -12.501  1.00 84.38           C
ATOM   2440  O   MET A 167     -11.152  11.339 -11.301  1.00 84.38           O
ATOM   2441  HA  MET A 167     -11.019  13.165 -13.071  1.00 84.38           H
ATOM   2442  CB  MET A 167     -12.572  12.136 -14.198  1.00 84.38           C
ATOM   2443 1HB  MET A 167     -12.651  11.234 -14.805  1.00 84.38           H
ATOM   2444 2HB  MET A 167     -13.342  12.071 -13.429  1.00 84.38           H
ATOM   2445  CG  MET A 167     -12.819  13.368 -15.072  1.00 84.38           C
ATOM   2446 1HG  MET A 167     -12.734  14.273 -14.471  1.00 84.38           H
ATOM   2447 2HG  MET A 167     -12.060  13.429 -15.852  1.00 84.38           H
ATOM   2448  SD  MET A 167     -14.443  13.277 -15.809  1.00 84.38           S
ATOM   2449  CE  MET A 167     -15.451  13.653 -14.385  1.00 84.38           C
ATOM   2450 1HE  MET A 167     -15.275  12.908 -13.609  1.00 84.38           H
ATOM   2451 2HE  MET A 167     -15.191  14.641 -14.006  1.00 84.38           H
ATOM   2452 3HE  MET A 167     -16.503  13.638 -14.670  1.00 84.38           H
ATOM   2453  HN  MET A 167     -10.506  11.932 -15.492  1.00 84.38           H
ATOM   2454  N   VAL A 168     -10.878   9.870 -12.999  1.00 91.78           N
ATOM   2455  CA  VAL A 168     -10.793   8.710 -12.129  1.00 91.78           C
ATOM   2456  C   VAL A 168      -9.609   8.878 -11.175  1.00 91.78           C
ATOM   2457  O   VAL A 168      -9.723   8.596  -9.983  1.00 91.78           O
ATOM   2458  HA  VAL A 168     -11.712   8.669 -11.544  1.00 91.78           H
ATOM   2459  CB  VAL A 168     -10.709   7.433 -12.967  1.00 91.78           C
ATOM   2460  HB  VAL A 168      -9.894   7.554 -13.681  1.00 91.78           H
ATOM   2461  CG1 VAL A 168     -10.388   6.221 -12.090  1.00 91.78           C
ATOM   2462 1HG1 VAL A 168      -9.431   6.376 -11.592  1.00 91.78           H
ATOM   2463 2HG1 VAL A 168     -11.171   6.097 -11.342  1.00 91.78           H
ATOM   2464 3HG1 VAL A 168     -10.334   5.327 -12.711  1.00 91.78           H
ATOM   2465  CG2 VAL A 168     -11.998   7.210 -13.760  1.00 91.78           C
ATOM   2466 1HG2 VAL A 168     -12.838   7.120 -13.070  1.00 91.78           H
ATOM   2467 2HG2 VAL A 168     -12.165   8.056 -14.427  1.00 91.78           H
ATOM   2468 3HG2 VAL A 168     -11.911   6.296 -14.347  1.00 91.78           H
ATOM   2469  HN  VAL A 168     -10.780   9.675 -13.975  1.00 91.78           H
ATOM   2470  N   CYS A 169      -8.499   9.336 -11.735  1.00 92.93           N
ATOM   2471  CA  CYS A 169      -7.294   9.540 -10.950  1.00 92.93           C
ATOM   2472  C   CYS A 169      -7.611  10.535  -9.831  1.00 92.93           C
ATOM   2473  O   CYS A 169      -7.270  10.301  -8.673  1.00 92.93           O
ATOM   2474  HA  CYS A 169      -7.021   8.568 -10.537  1.00 92.93           H
ATOM   2475  CB  CYS A 169      -6.126  10.011 -11.818  1.00 92.93           C
ATOM   2476 1HB  CYS A 169      -6.446  10.833 -12.458  1.00 92.93           H
ATOM   2477 2HB  CYS A 169      -5.323  10.393 -11.187  1.00 92.93           H
ATOM   2478  SG  CYS A 169      -5.509   8.626 -12.843  1.00 92.93           S
ATOM   2479  HG  CYS A 169      -6.474   8.688 -13.757  1.00 92.93           H
ATOM   2480  HN  CYS A 169      -8.416   9.567 -12.704  1.00 92.93           H
ATOM   2481  N   PHE A 170      -8.260  11.624 -10.218  1.00 92.48           N
ATOM   2482  CA  PHE A 170      -8.596  12.671  -9.269  1.00 92.48           C
ATOM   2483  C   PHE A 170      -9.481  12.129  -8.145  1.00 92.48           C
ATOM   2484  O   PHE A 170      -9.241  12.408  -6.972  1.00 92.48           O
ATOM   2485  HA  PHE A 170      -7.660  13.038  -8.847  1.00 92.48           H
ATOM   2486  CB  PHE A 170      -9.369  13.742 -10.040  1.00 92.48           C
ATOM   2487 1HB  PHE A 170      -8.767  14.072 -10.887  1.00 92.48           H
ATOM   2488 2HB  PHE A 170     -10.276  13.297 -10.449  1.00 92.48           H
ATOM   2489  CG  PHE A 170      -9.751  14.962  -9.199  1.00 92.48           C
ATOM   2490  CD1 PHE A 170     -11.024  15.099  -8.739  1.00 92.48           C
ATOM   2491  HD1 PHE A 170     -11.771  14.340  -8.970  1.00 92.48           H
ATOM   2492  CD2 PHE A 170      -8.818  15.908  -8.910  1.00 92.48           C
ATOM   2493  HD2 PHE A 170      -7.798  15.798  -9.279  1.00 92.48           H
ATOM   2494  CE1 PHE A 170     -11.378  16.230  -7.957  1.00 92.48           C
ATOM   2495  HE1 PHE A 170     -12.398  16.340  -7.589  1.00 92.48           H
ATOM   2496  CE2 PHE A 170      -9.173  17.040  -8.129  1.00 92.48           C
ATOM   2497  HE2 PHE A 170      -8.425  17.798  -7.898  1.00 92.48           H
ATOM   2498  CZ  PHE A 170     -10.445  17.177  -7.669  1.00 92.48           C
ATOM   2499  HZ  PHE A 170     -10.717  18.045  -7.069  1.00 92.48           H
ATOM   2500  HN  PHE A 170      -8.554  11.795 -11.158  1.00 92.48           H
ATOM   2501  N   THR A 171     -10.487  11.365  -8.544  1.00 92.20           N
ATOM   2502  CA  THR A 171     -11.421  10.797  -7.587  1.00 92.20           C
ATOM   2503  C   THR A 171     -10.681   9.915  -6.579  1.00 92.20           C
ATOM   2504  O   THR A 171     -11.010   9.911  -5.393  1.00 92.20           O
ATOM   2505  HA  THR A 171     -11.876  11.613  -7.025  1.00 92.20           H
ATOM   2506  CB  THR A 171     -12.503  10.049  -8.368  1.00 92.20           C
ATOM   2507  HB  THR A 171     -12.092   9.164  -8.853  1.00 92.20           H
ATOM   2508  OG1 THR A 171     -13.042  11.035  -9.245  1.00 92.20           O
ATOM   2509  HG1 THR A 171     -12.562  11.013 -10.122  1.00 92.20           H
ATOM   2510  CG2 THR A 171     -13.688   9.646  -7.488  1.00 92.20           C
ATOM   2511 1HG2 THR A 171     -14.141  10.538  -7.057  1.00 92.20           H
ATOM   2512 2HG2 THR A 171     -13.340   8.992  -6.688  1.00 92.20           H
ATOM   2513 3HG2 THR A 171     -14.426   9.119  -8.092  1.00 92.20           H
ATOM   2514  HN  THR A 171     -10.668  11.132  -9.500  1.00 92.20           H
ATOM   2515  N   ILE A 172      -9.696   9.189  -7.087  1.00 92.72           N
ATOM   2516  CA  ILE A 172      -8.933   8.275  -6.253  1.00 92.72           C
ATOM   2517  C   ILE A 172      -8.180   9.072  -5.187  1.00 92.72           C
ATOM   2518  O   ILE A 172      -8.176   8.699  -4.015  1.00 92.72           O
ATOM   2519  HA  ILE A 172      -9.645   7.617  -5.754  1.00 92.72           H
ATOM   2520  CB  ILE A 172      -8.028   7.393  -7.115  1.00 92.72           C
ATOM   2521  HB  ILE A 172      -7.543   8.025  -7.859  1.00 92.72           H
ATOM   2522  CG1 ILE A 172      -8.845   6.346  -7.875  1.00 92.72           C
ATOM   2523 1HG1 ILE A 172      -9.219   5.596  -7.178  1.00 92.72           H
ATOM   2524 2HG1 ILE A 172      -9.714   6.819  -8.332  1.00 92.72           H
ATOM   2525  CG2 ILE A 172      -6.921   6.756  -6.273  1.00 92.72           C
ATOM   2526 1HG2 ILE A 172      -6.315   7.539  -5.818  1.00 92.72           H
ATOM   2527 2HG2 ILE A 172      -7.367   6.140  -5.492  1.00 92.72           H
ATOM   2528 3HG2 ILE A 172      -6.292   6.134  -6.911  1.00 92.72           H
ATOM   2529  CD1 ILE A 172      -7.999   5.669  -8.956  1.00 92.72           C
ATOM   2530 1HD1 ILE A 172      -7.647   6.419  -9.664  1.00 92.72           H
ATOM   2531 2HD1 ILE A 172      -7.144   5.177  -8.493  1.00 92.72           H
ATOM   2532 3HD1 ILE A 172      -8.604   4.930  -9.481  1.00 92.72           H
ATOM   2533  HN  ILE A 172      -9.417   9.218  -8.047  1.00 92.72           H
ATOM   2534  N   TRP A 173      -7.560  10.156  -5.631  1.00 91.12           N
ATOM   2535  CA  TRP A 173      -6.728  10.956  -4.749  1.00 91.12           C
ATOM   2536  C   TRP A 173      -7.624  11.542  -3.656  1.00 91.12           C
ATOM   2537  O   TRP A 173      -7.265  11.526  -2.479  1.00 91.12           O
ATOM   2538  HA  TRP A 173      -5.982  10.297  -4.306  1.00 91.12           H
ATOM   2539  CB  TRP A 173      -5.967  12.026  -5.535  1.00 91.12           C
ATOM   2540 1HB  TRP A 173      -6.646  12.489  -6.250  1.00 91.12           H
ATOM   2541 2HB  TRP A 173      -5.646  12.808  -4.847  1.00 91.12           H
ATOM   2542  CG  TRP A 173      -4.744  11.494  -6.286  1.00 91.12           C
ATOM   2543  CD1 TRP A 173      -4.582  11.361  -7.609  1.00 91.12           C
ATOM   2544  HD1 TRP A 173      -5.337  11.627  -8.349  1.00 91.12           H
ATOM   2545  CD2 TRP A 173      -3.511  11.028  -5.699  1.00 91.12           C
ATOM   2546  NE1 TRP A 173      -3.340  10.844  -7.917  1.00 91.12           N
ATOM   2547  HE1 TRP A 173      -2.989  10.655  -8.834  1.00 91.12           H
ATOM   2548  CE2 TRP A 173      -2.668  10.636  -6.719  1.00 91.12           C
ATOM   2549  CE3 TRP A 173      -3.120  10.941  -4.351  1.00 91.12           C
ATOM   2550  HE3 TRP A 173      -3.767  11.244  -3.528  1.00 91.12           H
ATOM   2551  CZ2 TRP A 173      -1.382  10.129  -6.498  1.00 91.12           C
ATOM   2552  HZ2 TRP A 173      -0.735   9.825  -7.322  1.00 91.12           H
ATOM   2553  CZ3 TRP A 173      -1.832  10.432  -4.148  1.00 91.12           C
ATOM   2554  HZ3 TRP A 173      -1.479  10.343  -3.120  1.00 91.12           H
ATOM   2555  CH2 TRP A 173      -0.971  10.033  -5.163  1.00 91.12           C
ATOM   2556  HH2 TRP A 173       0.019   9.646  -4.922  1.00 91.12           H
ATOM   2557  HN  TRP A 173      -7.620  10.488  -6.572  1.00 91.12           H
ATOM   2558  N   VAL A 174      -8.772  12.045  -4.083  1.00 94.84           N
ATOM   2559  CA  VAL A 174      -9.707  12.666  -3.160  1.00 94.84           C
ATOM   2560  C   VAL A 174     -10.161  11.632  -2.128  1.00 94.84           C
ATOM   2561  O   VAL A 174     -10.227  11.926  -0.936  1.00 94.84           O
ATOM   2562  HA  VAL A 174      -9.177  13.467  -2.644  1.00 94.84           H
ATOM   2563  CB  VAL A 174     -10.870  13.290  -3.933  1.00 94.84           C
ATOM   2564  HB  VAL A 174     -11.296  12.520  -4.577  1.00 94.84           H
ATOM   2565  CG1 VAL A 174     -11.970  13.766  -2.981  1.00 94.84           C
ATOM   2566 1HG1 VAL A 174     -12.345  12.918  -2.408  1.00 94.84           H
ATOM   2567 2HG1 VAL A 174     -11.562  14.513  -2.300  1.00 94.84           H
ATOM   2568 3HG1 VAL A 174     -12.784  14.205  -3.557  1.00 94.84           H
ATOM   2569  CG2 VAL A 174     -10.385  14.434  -4.825  1.00 94.84           C
ATOM   2570 1HG2 VAL A 174      -9.923  15.205  -4.209  1.00 94.84           H
ATOM   2571 2HG2 VAL A 174      -9.655  14.053  -5.540  1.00 94.84           H
ATOM   2572 3HG2 VAL A 174     -11.232  14.859  -5.364  1.00 94.84           H
ATOM   2573  HN  VAL A 174      -9.067  12.034  -5.039  1.00 94.84           H
ATOM   2574  N   LEU A 175     -10.463  10.441  -2.625  1.00 89.39           N
ATOM   2575  CA  LEU A 175     -10.978   9.383  -1.772  1.00 89.39           C
ATOM   2576  C   LEU A 175      -9.918   9.009  -0.734  1.00 89.39           C
ATOM   2577  O   LEU A 175     -10.220   8.891   0.453  1.00 89.39           O
ATOM   2578  HA  LEU A 175     -11.848   9.779  -1.249  1.00 89.39           H
ATOM   2579  CB  LEU A 175     -11.456   8.200  -2.616  1.00 89.39           C
ATOM   2580 1HB  LEU A 175     -12.193   8.564  -3.331  1.00 89.39           H
ATOM   2581 2HB  LEU A 175     -10.611   7.825  -3.192  1.00 89.39           H
ATOM   2582  CG  LEU A 175     -12.070   7.030  -1.844  1.00 89.39           C
ATOM   2583  HG  LEU A 175     -11.359   6.714  -1.080  1.00 89.39           H
ATOM   2584  CD1 LEU A 175     -13.348   7.462  -1.120  1.00 89.39           C
ATOM   2585 1HD1 LEU A 175     -13.115   8.261  -0.417  1.00 89.39           H
ATOM   2586 2HD1 LEU A 175     -14.075   7.820  -1.849  1.00 89.39           H
ATOM   2587 3HD1 LEU A 175     -13.764   6.611  -0.580  1.00 89.39           H
ATOM   2588  CD2 LEU A 175     -12.310   5.831  -2.763  1.00 89.39           C
ATOM   2589 1HD2 LEU A 175     -12.991   6.118  -3.564  1.00 89.39           H
ATOM   2590 2HD2 LEU A 175     -11.361   5.507  -3.192  1.00 89.39           H
ATOM   2591 3HD2 LEU A 175     -12.747   5.014  -2.189  1.00 89.39           H
ATOM   2592  HN  LEU A 175     -10.361  10.195  -3.588  1.00 89.39           H
ATOM   2593  N   ALA A 176      -8.697   8.834  -1.218  1.00 94.43           N
ATOM   2594  CA  ALA A 176      -7.608   8.396  -0.362  1.00 94.43           C
ATOM   2595  C   ALA A 176      -7.350   9.456   0.710  1.00 94.43           C
ATOM   2596  O   ALA A 176      -7.037   9.125   1.853  1.00 94.43           O
ATOM   2597  HA  ALA A 176      -7.918   7.470   0.122  1.00 94.43           H
ATOM   2598  CB  ALA A 176      -6.369   8.115  -1.215  1.00 94.43           C
ATOM   2599 1HB  ALA A 176      -6.597   7.334  -1.940  1.00 94.43           H
ATOM   2600 2HB  ALA A 176      -6.075   9.024  -1.739  1.00 94.43           H
ATOM   2601 3HB  ALA A 176      -5.552   7.786  -0.572  1.00 94.43           H
ATOM   2602  HN  ALA A 176      -8.448   8.985  -2.175  1.00 94.43           H
ATOM   2603  N   ALA A 177      -7.490  10.709   0.304  1.00 94.31           N
ATOM   2604  CA  ALA A 177      -7.253  11.821   1.209  1.00 94.31           C
ATOM   2605  C   ALA A 177      -8.272  11.771   2.348  1.00 94.31           C
ATOM   2606  O   ALA A 177      -7.929  12.013   3.504  1.00 94.31           O
ATOM   2607  HA  ALA A 177      -6.251  11.703   1.624  1.00 94.31           H
ATOM   2608  CB  ALA A 177      -7.312  13.136   0.429  1.00 94.31           C
ATOM   2609 1HB  ALA A 177      -6.549  13.132  -0.349  1.00 94.31           H
ATOM   2610 2HB  ALA A 177      -8.296  13.243  -0.027  1.00 94.31           H
ATOM   2611 3HB  ALA A 177      -7.135  13.970   1.109  1.00 94.31           H
ATOM   2612  HN  ALA A 177      -7.759  10.969  -0.624  1.00 94.31           H
ATOM   2613  N   ALA A 178      -9.506  11.457   1.982  1.00 94.69           N
ATOM   2614  CA  ALA A 178     -10.582  11.390   2.956  1.00 94.69           C
ATOM   2615  C   ALA A 178     -10.329  10.220   3.910  1.00 94.69           C
ATOM   2616  O   ALA A 178     -10.631  10.308   5.099  1.00 94.69           O
ATOM   2617  HA  ALA A 178     -10.573  12.320   3.525  1.00 94.69           H
ATOM   2618  CB  ALA A 178     -11.923  11.271   2.229  1.00 94.69           C
ATOM   2619 1HB  ALA A 178     -12.067  12.140   1.588  1.00 94.69           H
ATOM   2620 2HB  ALA A 178     -11.927  10.366   1.621  1.00 94.69           H
ATOM   2621 3HB  ALA A 178     -12.730  11.221   2.961  1.00 94.69           H
ATOM   2622  HN  ALA A 178      -9.775  11.250   1.041  1.00 94.69           H
ATOM   2623  N   LEU A 179      -9.778   9.153   3.352  1.00 91.46           N
ATOM   2624  CA  LEU A 179      -9.620   7.916   4.098  1.00 91.46           C
ATOM   2625  C   LEU A 179      -8.464   8.066   5.088  1.00 91.46           C
ATOM   2626  O   LEU A 179      -8.283   7.228   5.969  1.00 91.46           O
ATOM   2627  HA  LEU A 179     -10.539   7.755   4.662  1.00 91.46           H
ATOM   2628  CB  LEU A 179      -9.463   6.731   3.143  1.00 91.46           C
ATOM   2629 1HB  LEU A 179      -8.676   6.968   2.427  1.00 91.46           H
ATOM   2630 2HB  LEU A 179      -9.121   5.870   3.718  1.00 91.46           H
ATOM   2631  CG  LEU A 179     -10.716   6.325   2.364  1.00 91.46           C
ATOM   2632  HG  LEU A 179     -11.111   7.211   1.868  1.00 91.46           H
ATOM   2633  CD1 LEU A 179     -10.377   5.308   1.273  1.00 91.46           C
ATOM   2634 1HD1 LEU A 179      -9.661   5.745   0.578  1.00 91.46           H
ATOM   2635 2HD1 LEU A 179      -9.945   4.417   1.728  1.00 91.46           H
ATOM   2636 3HD1 LEU A 179     -11.286   5.036   0.735  1.00 91.46           H
ATOM   2637  CD2 LEU A 179     -11.805   5.812   3.308  1.00 91.46           C
ATOM   2638 1HD2 LEU A 179     -11.435   4.943   3.852  1.00 91.46           H
ATOM   2639 2HD2 LEU A 179     -12.072   6.597   4.016  1.00 91.46           H
ATOM   2640 3HD2 LEU A 179     -12.685   5.530   2.729  1.00 91.46           H
ATOM   2641  HN  LEU A 179      -9.443   9.124   2.410  1.00 91.46           H
ATOM   2642  N   CYS A 180      -7.710   9.141   4.909  1.00 90.39           N
ATOM   2643  CA  CYS A 180      -6.551   9.391   5.749  1.00 90.39           C
ATOM   2644  C   CYS A 180      -6.952  10.391   6.835  1.00 90.39           C
ATOM   2645  O   CYS A 180      -6.115  10.826   7.624  1.00 90.39           O
ATOM   2646  HA  CYS A 180      -6.271   8.434   6.189  1.00 90.39           H
ATOM   2647  CB  CYS A 180      -5.356   9.885   4.932  1.00 90.39           C
ATOM   2648 1HB  CYS A 180      -4.433   9.726   5.490  1.00 90.39           H
ATOM   2649 2HB  CYS A 180      -5.273   9.311   4.009  1.00 90.39           H
ATOM   2650  SG  CYS A 180      -5.553  11.663   4.546  1.00 90.39           S
ATOM   2651  HG  CYS A 180      -4.325  11.838   4.065  1.00 90.39           H
ATOM   2652  HN  CYS A 180      -7.879   9.833   4.206  1.00 90.39           H
ATOM   2653  N   ILE A 181      -8.234  10.727   6.841  1.00 90.22           N
ATOM   2654  CA  ILE A 181      -8.755  11.673   7.814  1.00 90.22           C
ATOM   2655  C   ILE A 181      -8.464  11.160   9.225  1.00 90.22           C
ATOM   2656  O   ILE A 181      -7.974  11.905  10.072  1.00 90.22           O
ATOM   2657  HA  ILE A 181      -8.224  12.614   7.672  1.00 90.22           H
ATOM   2658  CB  ILE A 181     -10.238  11.947   7.553  1.00 90.22           C
ATOM   2659  HB  ILE A 181     -10.737  10.993   7.382  1.00 90.22           H
ATOM   2660  CG1 ILE A 181     -10.426  12.788   6.289  1.00 90.22           C
ATOM   2661 1HG1 ILE A 181     -10.016  13.785   6.447  1.00 90.22           H
ATOM   2662 2HG1 ILE A 181      -9.870  12.341   5.465  1.00 90.22           H
ATOM   2663  CG2 ILE A 181     -10.899  12.590   8.773  1.00 90.22           C
ATOM   2664 1HG2 ILE A 181     -10.813  11.920   9.629  1.00 90.22           H
ATOM   2665 2HG2 ILE A 181     -10.404  13.534   9.000  1.00 90.22           H
ATOM   2666 3HG2 ILE A 181     -11.953  12.774   8.561  1.00 90.22           H
ATOM   2667  CD1 ILE A 181     -11.906  12.892   5.915  1.00 90.22           C
ATOM   2668 1HD1 ILE A 181     -12.307  11.895   5.734  1.00 90.22           H
ATOM   2669 2HD1 ILE A 181     -12.455  13.361   6.732  1.00 90.22           H
ATOM   2670 3HD1 ILE A 181     -12.012  13.495   5.013  1.00 90.22           H
ATOM   2671  HN  ILE A 181      -8.910  10.365   6.199  1.00 90.22           H
ATOM   2672  N   PRO A 182      -8.757   9.882   9.503  1.00 91.55           N
ATOM   2673  CA  PRO A 182      -8.542   9.333  10.844  1.00 91.55           C
ATOM   2674  C   PRO A 182      -7.124   9.565  11.341  1.00 91.55           C
ATOM   2675  O   PRO A 182      -6.922   9.953  12.491  1.00 91.55           O
ATOM   2676  HA  PRO A 182      -9.183   9.841  11.564  1.00 91.55           H
ATOM   2677  CB  PRO A 182      -8.850   7.843  10.680  1.00 91.55           C
ATOM   2678 1HB  PRO A 182      -7.952   7.272  10.445  1.00 91.55           H
ATOM   2679 2HB  PRO A 182      -9.268   7.417  11.591  1.00 91.55           H
ATOM   2680  CG  PRO A 182      -9.852   7.814   9.532  1.00 91.55           C
ATOM   2681 1HG  PRO A 182      -9.903   6.832   9.063  1.00 91.55           H
ATOM   2682 2HG  PRO A 182     -10.862   8.045   9.871  1.00 91.55           H
ATOM   2683  CD  PRO A 182      -9.313   8.873   8.584  1.00 91.55           C
ATOM   2684 1HD  PRO A 182      -8.547   8.470   7.921  1.00 91.55           H
ATOM   2685 2HD  PRO A 182     -10.097   9.283   7.947  1.00 91.55           H
ATOM   2686  N   GLU A 183      -6.172   9.318  10.454  1.00 87.69           N
ATOM   2687  CA  GLU A 183      -4.768   9.435  10.810  1.00 87.69           C
ATOM   2688  C   GLU A 183      -4.440  10.874  11.211  1.00 87.69           C
ATOM   2689  O   GLU A 183      -3.660  11.103  12.133  1.00 87.69           O
ATOM   2690  HA  GLU A 183      -4.631   8.772  11.665  1.00 87.69           H
ATOM   2691  CB  GLU A 183      -3.871   8.967   9.663  1.00 87.69           C
ATOM   2692 1HB  GLU A 183      -4.280   9.310   8.713  1.00 87.69           H
ATOM   2693 2HB  GLU A 183      -2.848   9.300   9.837  1.00 87.69           H
ATOM   2694  CG  GLU A 183      -3.820   7.439   9.594  1.00 87.69           C
ATOM   2695 1HG  GLU A 183      -3.002   7.127   8.945  1.00 87.69           H
ATOM   2696 2HG  GLU A 183      -3.613   7.034  10.584  1.00 87.69           H
ATOM   2697  CD  GLU A 183      -5.140   6.870   9.070  1.00 87.69           C
ATOM   2698  OE1 GLU A 183      -5.314   5.638   9.188  1.00 87.69           O
ATOM   2699  OE2 GLU A 183      -5.946   7.680   8.563  1.00 87.69           O
ATOM   2700  HN  GLU A 183      -6.347   9.044   9.508  1.00 87.69           H
ATOM   2701  N   ILE A 184      -5.053  11.808  10.497  1.00 89.57           N
ATOM   2702  CA  ILE A 184      -4.800  13.218  10.736  1.00 89.57           C
ATOM   2703  C   ILE A 184      -5.216  13.571  12.166  1.00 89.57           C
ATOM   2704  O   ILE A 184      -4.529  14.332  12.846  1.00 89.57           O
ATOM   2705  HA  ILE A 184      -3.727  13.379  10.639  1.00 89.57           H
ATOM   2706  CB  ILE A 184      -5.485  14.074   9.669  1.00 89.57           C
ATOM   2707  HB  ILE A 184      -6.536  13.786   9.623  1.00 89.57           H
ATOM   2708  CG1 ILE A 184      -4.884  13.811   8.287  1.00 89.57           C
ATOM   2709 1HG1 ILE A 184      -3.865  14.196   8.251  1.00 89.57           H
ATOM   2710 2HG1 ILE A 184      -4.825  12.737   8.110  1.00 89.57           H
ATOM   2711  CG2 ILE A 184      -5.439  15.557  10.041  1.00 89.57           C
ATOM   2712 1HG2 ILE A 184      -5.950  15.709  10.992  1.00 89.57           H
ATOM   2713 2HG2 ILE A 184      -4.400  15.876  10.132  1.00 89.57           H
ATOM   2714 3HG2 ILE A 184      -5.932  16.142   9.265  1.00 89.57           H
ATOM   2715  CD1 ILE A 184      -5.723  14.469   7.189  1.00 89.57           C
ATOM   2716 1HD1 ILE A 184      -6.734  14.064   7.213  1.00 89.57           H
ATOM   2717 2HD1 ILE A 184      -5.758  15.545   7.356  1.00 89.57           H
ATOM   2718 3HD1 ILE A 184      -5.273  14.266   6.217  1.00 89.57           H
ATOM   2719  HN  ILE A 184      -5.710  11.613   9.769  1.00 89.57           H
ATOM   2720  N   LEU A 185      -6.338  13.001  12.580  1.00 89.83           N
ATOM   2721  CA  LEU A 185      -6.968  13.406  13.825  1.00 89.83           C
ATOM   2722  C   LEU A 185      -6.204  12.794  15.001  1.00 89.83           C
ATOM   2723  O   LEU A 185      -5.830  13.499  15.937  1.00 89.83           O
ATOM   2724  HA  LEU A 185      -6.892  14.492  13.892  1.00 89.83           H
ATOM   2725  CB  LEU A 185      -8.457  13.057  13.811  1.00 89.83           C
ATOM   2726 1HB  LEU A 185      -8.559  11.996  13.580  1.00 89.83           H
ATOM   2727 2HB  LEU A 185      -8.855  13.204  14.815  1.00 89.83           H
ATOM   2728  CG  LEU A 185      -9.322  13.849  12.828  1.00 89.83           C
ATOM   2729  HG  LEU A 185      -8.935  13.685  11.823  1.00 89.83           H
ATOM   2730  CD1 LEU A 185     -10.768  13.347  12.843  1.00 89.83           C
ATOM   2731 1HD1 LEU A 185     -10.790  12.295  12.559  1.00 89.83           H
ATOM   2732 2HD1 LEU A 185     -11.182  13.461  13.844  1.00 89.83           H
ATOM   2733 3HD1 LEU A 185     -11.361  13.927  12.136  1.00 89.83           H
ATOM   2734  CD2 LEU A 185      -9.234  15.350  13.107  1.00 89.83           C
ATOM   2735 1HD2 LEU A 185      -9.582  15.553  14.120  1.00 89.83           H
ATOM   2736 2HD2 LEU A 185      -8.200  15.679  13.005  1.00 89.83           H
ATOM   2737 3HD2 LEU A 185      -9.859  15.889  12.395  1.00 89.83           H
ATOM   2738  HN  LEU A 185      -6.814  12.277  12.082  1.00 89.83           H
ATOM   2739  N   TYR A 186      -5.995  11.488  14.915  1.00 90.45           N
ATOM   2740  CA  TYR A 186      -5.687  10.700  16.095  1.00 90.45           C
ATOM   2741  C   TYR A 186      -4.203  10.330  16.136  1.00 90.45           C
ATOM   2742  O   TYR A 186      -3.744   9.694  17.083  1.00 90.45           O
ATOM   2743  HA  TYR A 186      -5.929  11.300  16.973  1.00 90.45           H
ATOM   2744  CB  TYR A 186      -6.516   9.419  15.975  1.00 90.45           C
ATOM   2745 1HB  TYR A 186      -6.179   8.861  15.102  1.00 90.45           H
ATOM   2746 2HB  TYR A 186      -6.327   8.793  16.847  1.00 90.45           H
ATOM   2747  CG  TYR A 186      -8.022   9.662  15.857  1.00 90.45           C
ATOM   2748  CD1 TYR A 186      -8.664  10.474  16.769  1.00 90.45           C
ATOM   2749  HD1 TYR A 186      -8.099  10.942  17.575  1.00 90.45           H
ATOM   2750  CD2 TYR A 186      -8.738   9.069  14.837  1.00 90.45           C
ATOM   2751  HD2 TYR A 186      -8.231   8.428  14.116  1.00 90.45           H
ATOM   2752  CE1 TYR A 186     -10.082  10.702  16.658  1.00 90.45           C
ATOM   2753  HE1 TYR A 186     -10.601  11.341  17.372  1.00 90.45           H
ATOM   2754  CE2 TYR A 186     -10.156   9.297  14.725  1.00 90.45           C
ATOM   2755  HE2 TYR A 186     -10.733   8.835  13.925  1.00 90.45           H
ATOM   2756  CZ  TYR A 186     -10.758  10.102  15.641  1.00 90.45           C
ATOM   2757  OH  TYR A 186     -12.096  10.318  15.536  1.00 90.45           O
ATOM   2758  HH  TYR A 186     -12.469   9.786  14.775  1.00 90.45           H
ATOM   2759  HN  TYR A 186      -6.034  10.972  14.059  1.00 90.45           H
ATOM   2760  N   SER A 187      -3.494  10.746  15.097  1.00 90.77           N
ATOM   2761  CA  SER A 187      -2.045  10.640  15.090  1.00 90.77           C
ATOM   2762  C   SER A 187      -1.441  11.640  16.077  1.00 90.77           C
ATOM   2763  O   SER A 187      -1.670  12.844  15.964  1.00 90.77           O
ATOM   2764  HA  SER A 187      -1.829   9.618  15.401  1.00 90.77           H
ATOM   2765  CB  SER A 187      -1.483  10.874  13.686  1.00 90.77           C
ATOM   2766 1HB  SER A 187      -1.782  11.862  13.336  1.00 90.77           H
ATOM   2767 2HB  SER A 187      -0.393  10.867  13.726  1.00 90.77           H
ATOM   2768  OG  SER A 187      -1.930   9.887  12.760  1.00 90.77           O
ATOM   2769  HG  SER A 187      -2.455  10.319  12.027  1.00 90.77           H
ATOM   2770  HN  SER A 187      -3.892  11.149  14.273  1.00 90.77           H
ATOM   2771  N   GLN A 188      -0.683  11.106  17.023  1.00 84.36           N
ATOM   2772  CA  GLN A 188       0.055  11.944  17.953  1.00 84.36           C
ATOM   2773  C   GLN A 188       1.289  11.202  18.472  1.00 84.36           C
ATOM   2774  O   GLN A 188       1.434  10.001  18.251  1.00 84.36           O
ATOM   2775  HA  GLN A 188       0.363  12.816  17.376  1.00 84.36           H
ATOM   2776  CB  GLN A 188      -0.838  12.397  19.110  1.00 84.36           C
ATOM   2777 1HB  GLN A 188      -0.260  13.007  19.803  1.00 84.36           H
ATOM   2778 2HB  GLN A 188      -1.643  13.025  18.727  1.00 84.36           H
ATOM   2779  CG  GLN A 188      -1.430  11.196  19.849  1.00 84.36           C
ATOM   2780 1HG  GLN A 188      -1.926  10.535  19.139  1.00 84.36           H
ATOM   2781 2HG  GLN A 188      -0.629  10.620  20.315  1.00 84.36           H
ATOM   2782  CD  GLN A 188      -2.428  11.647  20.917  1.00 84.36           C
ATOM   2783  OE1 GLN A 188      -2.650  12.826  21.138  1.00 84.36           O
ATOM   2784  NE2 GLN A 188      -3.016  10.645  21.566  1.00 84.36           N
ATOM   2785 1HE2 GLN A 188      -2.789   9.699  21.335  1.00 84.36           H
ATOM   2786 2HE2 GLN A 188      -3.686  10.838  22.283  1.00 84.36           H
ATOM   2787  HN  GLN A 188      -0.568  10.122  17.158  1.00 84.36           H
ATOM   2788  N   ILE A 189       2.146  11.949  19.151  1.00 88.14           N
ATOM   2789  CA  ILE A 189       3.289  11.353  19.824  1.00 88.14           C
ATOM   2790  C   ILE A 189       2.849  10.814  21.186  1.00 88.14           C
ATOM   2791  O   ILE A 189       2.288  11.549  21.997  1.00 88.14           O
ATOM   2792  HA  ILE A 189       3.626  10.516  19.213  1.00 88.14           H
ATOM   2793  CB  ILE A 189       4.445  12.352  19.901  1.00 88.14           C
ATOM   2794  HB  ILE A 189       4.092  13.244  20.419  1.00 88.14           H
ATOM   2795  CG1 ILE A 189       4.889  12.787  18.503  1.00 88.14           C
ATOM   2796 1HG1 ILE A 189       5.286  11.929  17.961  1.00 88.14           H
ATOM   2797 2HG1 ILE A 189       4.029  13.149  17.941  1.00 88.14           H
ATOM   2798  CG2 ILE A 189       5.606  11.784  20.721  1.00 88.14           C
ATOM   2799 1HG2 ILE A 189       5.264  11.566  21.733  1.00 88.14           H
ATOM   2800 2HG2 ILE A 189       5.966  10.868  20.254  1.00 88.14           H
ATOM   2801 3HG2 ILE A 189       6.414  12.514  20.760  1.00 88.14           H
ATOM   2802  CD1 ILE A 189       5.953  13.884  18.582  1.00 88.14           C
ATOM   2803 1HD1 ILE A 189       5.545  14.749  19.104  1.00 88.14           H
ATOM   2804 2HD1 ILE A 189       6.822  13.509  19.124  1.00 88.14           H
ATOM   2805 3HD1 ILE A 189       6.251  14.174  17.575  1.00 88.14           H
ATOM   2806  HN  ILE A 189       2.071  12.942  19.246  1.00 88.14           H
ATOM   2807  N   LYS A 190       3.121   9.535  21.396  1.00 83.54           N
ATOM   2808  CA  LYS A 190       2.880   8.921  22.691  1.00 83.54           C
ATOM   2809  C   LYS A 190       4.219   8.644  23.376  1.00 83.54           C
ATOM   2810  O   LYS A 190       5.113   8.045  22.781  1.00 83.54           O
ATOM   2811  HA  LYS A 190       2.326   9.640  23.295  1.00 83.54           H
ATOM   2812  CB  LYS A 190       1.998   7.680  22.540  1.00 83.54           C
ATOM   2813 1HB  LYS A 190       1.073   7.947  22.029  1.00 83.54           H
ATOM   2814 2HB  LYS A 190       2.504   6.943  21.918  1.00 83.54           H
ATOM   2815  CG  LYS A 190       1.675   7.068  23.905  1.00 83.54           C
ATOM   2816 1HG  LYS A 190       2.600   6.798  24.414  1.00 83.54           H
ATOM   2817 2HG  LYS A 190       1.171   7.806  24.529  1.00 83.54           H
ATOM   2818  CD  LYS A 190       0.789   5.830  23.754  1.00 83.54           C
ATOM   2819 1HD  LYS A 190      -0.186   6.121  23.362  1.00 83.54           H
ATOM   2820 2HD  LYS A 190       1.233   5.146  23.031  1.00 83.54           H
ATOM   2821  CE  LYS A 190       0.611   5.116  25.096  1.00 83.54           C
ATOM   2822 1HE  LYS A 190       1.569   5.055  25.612  1.00 83.54           H
ATOM   2823 2HE  LYS A 190      -0.058   5.692  25.735  1.00 83.54           H
ATOM   2824  NZ  LYS A 190       0.063   3.757  24.892  1.00 83.54           N
ATOM   2825 1HZ  LYS A 190      -0.000   3.280  25.785  1.00 83.54           H
ATOM   2826 2HZ  LYS A 190      -0.860   3.823  24.477  1.00 83.54           H
ATOM   2827 3HZ  LYS A 190       0.675   3.235  24.273  1.00 83.54           H
ATOM   2828  HN  LYS A 190       3.498   8.922  20.702  1.00 83.54           H
ATOM   2829  N   GLU A 191       4.316   9.093  24.619  1.00 75.05           N
ATOM   2830  CA  GLU A 191       5.475   8.782  25.439  1.00 75.05           C
ATOM   2831  C   GLU A 191       5.222   7.512  26.254  1.00 75.05           C
ATOM   2832  O   GLU A 191       4.252   7.436  27.007  1.00 75.05           O
ATOM   2833  HA  GLU A 191       6.291   8.614  24.736  1.00 75.05           H
ATOM   2834  CB  GLU A 191       5.832   9.956  26.352  1.00 75.05           C
ATOM   2835 1HB  GLU A 191       4.927  10.354  26.811  1.00 75.05           H
ATOM   2836 2HB  GLU A 191       6.582   9.642  27.078  1.00 75.05           H
ATOM   2837  CG  GLU A 191       6.460  11.100  25.552  1.00 75.05           C
ATOM   2838 1HG  GLU A 191       7.289  10.719  24.955  1.00 75.05           H
ATOM   2839 2HG  GLU A 191       5.727  11.508  24.856  1.00 75.05           H
ATOM   2840  CD  GLU A 191       6.961  12.208  26.481  1.00 75.05           C
ATOM   2841  OE1 GLU A 191       7.510  13.194  25.943  1.00 75.05           O
ATOM   2842  OE2 GLU A 191       6.782  12.044  27.707  1.00 75.05           O
ATOM   2843  HN  GLU A 191       3.623   9.659  25.065  1.00 75.05           H
ATOM   2844  N   GLU A 192       6.111   6.546  26.077  1.00 70.92           N
ATOM   2845  CA  GLU A 192       6.025   5.302  26.823  1.00 70.92           C
ATOM   2846  C   GLU A 192       7.401   4.913  27.366  1.00 70.92           C
ATOM   2847  O   GLU A 192       8.339   4.705  26.598  1.00 70.92           O
ATOM   2848  HA  GLU A 192       5.346   5.508  27.651  1.00 70.92           H
ATOM   2849  CB  GLU A 192       5.439   4.184  25.960  1.00 70.92           C
ATOM   2850 1HB  GLU A 192       4.478   4.498  25.554  1.00 70.92           H
ATOM   2851 2HB  GLU A 192       6.158   3.898  25.192  1.00 70.92           H
ATOM   2852  CG  GLU A 192       5.176   2.928  26.793  1.00 70.92           C
ATOM   2853 1HG  GLU A 192       6.112   2.395  26.959  1.00 70.92           H
ATOM   2854 2HG  GLU A 192       4.793   3.211  27.774  1.00 70.92           H
ATOM   2855  CD  GLU A 192       4.175   2.006  26.095  1.00 70.92           C
ATOM   2856  OE1 GLU A 192       3.107   1.767  26.699  1.00 70.92           O
ATOM   2857  OE2 GLU A 192       4.500   1.561  24.973  1.00 70.92           O
ATOM   2858  HN  GLU A 192       6.878   6.603  25.438  1.00 70.92           H
ATOM   2859  N   SER A 193       7.479   4.825  28.686  1.00 71.27           N
ATOM   2860  CA  SER A 193       8.704   4.392  29.337  1.00 71.27           C
ATOM   2861  C   SER A 193       9.872   5.276  28.894  1.00 71.27           C
ATOM   2862  O   SER A 193      10.998   4.800  28.761  1.00 71.27           O
ATOM   2863  HA  SER A 193       8.520   4.508  30.405  1.00 71.27           H
ATOM   2864  CB  SER A 193       9.002   2.924  29.028  1.00 71.27           C
ATOM   2865 1HB  SER A 193       9.247   2.818  27.971  1.00 71.27           H
ATOM   2866 2HB  SER A 193       9.879   2.606  29.592  1.00 71.27           H
ATOM   2867  OG  SER A 193       7.901   2.077  29.347  1.00 71.27           O
ATOM   2868  HG  SER A 193       8.099   1.138  29.064  1.00 71.27           H
ATOM   2869  HN  SER A 193       6.725   5.043  29.306  1.00 71.27           H
ATOM   2870  N   GLY A 194       9.563   6.546  28.678  1.00 79.08           N
ATOM   2871  CA  GLY A 194      10.585   7.514  28.318  1.00 79.08           C
ATOM   2872  C   GLY A 194      10.947   7.404  26.835  1.00 79.08           C
ATOM   2873  O   GLY A 194      11.868   8.071  26.367  1.00 79.08           O
ATOM   2874 1HA  GLY A 194      10.229   8.521  28.536  1.00 79.08           H
ATOM   2875 2HA  GLY A 194      11.475   7.352  28.926  1.00 79.08           H
ATOM   2876  HN  GLY A 194       8.636   6.915  28.744  1.00 79.08           H
ATOM   2877  N   ILE A 195      10.202   6.558  26.138  1.00 78.04           N
ATOM   2878  CA  ILE A 195      10.369   6.423  24.701  1.00 78.04           C
ATOM   2879  C   ILE A 195       9.227   7.150  23.989  1.00 78.04           C
ATOM   2880  O   ILE A 195       8.056   6.903  24.272  1.00 78.04           O
ATOM   2881  HA  ILE A 195      11.308   6.909  24.434  1.00 78.04           H
ATOM   2882  CB  ILE A 195      10.496   4.948  24.313  1.00 78.04           C
ATOM   2883  HB  ILE A 195       9.590   4.432  24.630  1.00 78.04           H
ATOM   2884  CG1 ILE A 195      11.669   4.289  25.041  1.00 78.04           C
ATOM   2885 1HG1 ILE A 195      12.600   4.778  24.756  1.00 78.04           H
ATOM   2886 2HG1 ILE A 195      11.556   4.422  26.117  1.00 78.04           H
ATOM   2887  CG2 ILE A 195      10.600   4.788  22.795  1.00 78.04           C
ATOM   2888 1HG2 ILE A 195       9.707   5.198  22.324  1.00 78.04           H
ATOM   2889 2HG2 ILE A 195      11.479   5.322  22.433  1.00 78.04           H
ATOM   2890 3HG2 ILE A 195      10.689   3.730  22.547  1.00 78.04           H
ATOM   2891  CD1 ILE A 195      11.750   2.797  24.712  1.00 78.04           C
ATOM   2892 1HD1 ILE A 195      10.827   2.306  25.021  1.00 78.04           H
ATOM   2893 2HD1 ILE A 195      11.888   2.668  23.638  1.00 78.04           H
ATOM   2894 3HD1 ILE A 195      12.592   2.353  25.242  1.00 78.04           H
ATOM   2895  HN  ILE A 195       9.497   5.973  26.539  1.00 78.04           H
ATOM   2896  N   ALA A 196       9.608   8.033  23.077  1.00 88.79           N
ATOM   2897  CA  ALA A 196       8.632   8.742  22.268  1.00 88.79           C
ATOM   2898  C   ALA A 196       8.238   7.873  21.072  1.00 88.79           C
ATOM   2899  O   ALA A 196       9.101   7.390  20.341  1.00 88.79           O
ATOM   2900  HA  ALA A 196       7.751   8.915  22.887  1.00 88.79           H
ATOM   2901  CB  ALA A 196       9.207  10.094  21.842  1.00 88.79           C
ATOM   2902 1HB  ALA A 196       9.443  10.685  22.727  1.00 88.79           H
ATOM   2903 2HB  ALA A 196      10.115   9.935  21.259  1.00 88.79           H
ATOM   2904 3HB  ALA A 196       8.474  10.626  21.235  1.00 88.79           H
ATOM   2905  HN  ALA A 196      10.562   8.265  22.888  1.00 88.79           H
ATOM   2906  N   ILE A 197       6.935   7.700  20.911  1.00 84.68           N
ATOM   2907  CA  ILE A 197       6.419   6.840  19.859  1.00 84.68           C
ATOM   2908  C   ILE A 197       5.348   7.595  19.069  1.00 84.68           C
ATOM   2909  O   ILE A 197       4.422   8.157  19.651  1.00 84.68           O
ATOM   2910  HA  ILE A 197       7.246   6.612  19.188  1.00 84.68           H
ATOM   2911  CB  ILE A 197       5.930   5.513  20.443  1.00 84.68           C
ATOM   2912  HB  ILE A 197       5.074   5.717  21.086  1.00 84.68           H
ATOM   2913  CG1 ILE A 197       7.008   4.869  21.318  1.00 84.68           C
ATOM   2914 1HG1 ILE A 197       7.895   4.666  20.718  1.00 84.68           H
ATOM   2915 2HG1 ILE A 197       7.308   5.564  22.103  1.00 84.68           H
ATOM   2916  CG2 ILE A 197       5.451   4.570  19.338  1.00 84.68           C
ATOM   2917 1HG2 ILE A 197       4.629   5.036  18.794  1.00 84.68           H
ATOM   2918 2HG2 ILE A 197       6.273   4.369  18.651  1.00 84.68           H
ATOM   2919 3HG2 ILE A 197       5.110   3.635  19.780  1.00 84.68           H
ATOM   2920  CD1 ILE A 197       6.501   3.570  21.946  1.00 84.68           C
ATOM   2921 1HD1 ILE A 197       5.629   3.781  22.565  1.00 84.68           H
ATOM   2922 2HD1 ILE A 197       6.226   2.869  21.158  1.00 84.68           H
ATOM   2923 3HD1 ILE A 197       7.287   3.133  22.563  1.00 84.68           H
ATOM   2924  HN  ILE A 197       6.238   8.134  21.481  1.00 84.68           H
ATOM   2925  N   CYS A 198       5.510   7.583  17.754  1.00 90.30           N
ATOM   2926  CA  CYS A 198       4.489   8.117  16.869  1.00 90.30           C
ATOM   2927  C   CYS A 198       3.468   7.012  16.591  1.00 90.30           C
ATOM   2928  O   CYS A 198       3.760   6.058  15.872  1.00 90.30           O
ATOM   2929  HA  CYS A 198       4.023   8.950  17.395  1.00 90.30           H
ATOM   2930  CB  CYS A 198       5.093   8.672  15.578  1.00 90.30           C
ATOM   2931 1HB  CYS A 198       5.699   9.551  15.799  1.00 90.30           H
ATOM   2932 2HB  CYS A 198       5.756   7.933  15.129  1.00 90.30           H
ATOM   2933  SG  CYS A 198       3.761   9.112  14.402  1.00 90.30           S
ATOM   2934  HN  CYS A 198       6.319   7.218  17.293  1.00 90.30           H
ATOM   2935  N   THR A 199       2.291   7.177  17.177  1.00 88.61           N
ATOM   2936  CA  THR A 199       1.223   6.207  16.999  1.00 88.61           C
ATOM   2937  C   THR A 199      -0.130   6.914  16.903  1.00 88.61           C
ATOM   2938  O   THR A 199      -0.233   8.106  17.191  1.00 88.61           O
ATOM   2939  HA  THR A 199       1.382   5.691  16.052  1.00 88.61           H
ATOM   2940  CB  THR A 199       1.303   5.201  18.149  1.00 88.61           C
ATOM   2941  HB  THR A 199       2.330   4.875  18.311  1.00 88.61           H
ATOM   2942  OG1 THR A 199       0.384   4.176  17.778  1.00 88.61           O
ATOM   2943  HG1 THR A 199       0.574   3.343  18.296  1.00 88.61           H
ATOM   2944  CG2 THR A 199       0.732   5.758  19.455  1.00 88.61           C
ATOM   2945 1HG2 THR A 199      -0.316   6.021  19.311  1.00 88.61           H
ATOM   2946 2HG2 THR A 199       1.293   6.646  19.747  1.00 88.61           H
ATOM   2947 3HG2 THR A 199       0.813   5.003  20.238  1.00 88.61           H
ATOM   2948  HN  THR A 199       2.062   7.954  17.763  1.00 88.61           H
ATOM   2949  N   MET A 200      -1.133   6.150  16.497  1.00 87.56           N
ATOM   2950  CA  MET A 200      -2.511   6.594  16.625  1.00 87.56           C
ATOM   2951  C   MET A 200      -3.046   6.324  18.032  1.00 87.56           C
ATOM   2952  O   MET A 200      -2.903   5.218  18.553  1.00 87.56           O
ATOM   2953  HA  MET A 200      -2.492   7.668  16.437  1.00 87.56           H
ATOM   2954  CB  MET A 200      -3.380   5.865  15.599  1.00 87.56           C
ATOM   2955 1HB  MET A 200      -3.247   4.788  15.704  1.00 87.56           H
ATOM   2956 2HB  MET A 200      -4.432   6.076  15.792  1.00 87.56           H
ATOM   2957  CG  MET A 200      -3.021   6.291  14.174  1.00 87.56           C
ATOM   2958 1HG  MET A 200      -3.061   7.377  14.090  1.00 87.56           H
ATOM   2959 2HG  MET A 200      -1.999   5.991  13.942  1.00 87.56           H
ATOM   2960  SD  MET A 200      -4.153   5.549  13.011  1.00 87.56           S
ATOM   2961  CE  MET A 200      -5.650   6.424  13.433  1.00 87.56           C
ATOM   2962 1HE  MET A 200      -5.900   6.235  14.477  1.00 87.56           H
ATOM   2963 2HE  MET A 200      -5.500   7.493  13.283  1.00 87.56           H
ATOM   2964 3HE  MET A 200      -6.465   6.079  12.796  1.00 87.56           H
ATOM   2965  HN  MET A 200      -1.017   5.245  16.089  1.00 87.56           H
ATOM   2966  N   VAL A 201      -3.652   7.351  18.608  1.00 90.16           N
ATOM   2967  CA  VAL A 201      -4.322   7.203  19.889  1.00 90.16           C
ATOM   2968  C   VAL A 201      -5.807   7.534  19.725  1.00 90.16           C
ATOM   2969  O   VAL A 201      -6.161   8.658  19.373  1.00 90.16           O
ATOM   2970  HA  VAL A 201      -4.226   6.161  20.192  1.00 90.16           H
ATOM   2971  CB  VAL A 201      -3.631   8.069  20.945  1.00 90.16           C
ATOM   2972  HB  VAL A 201      -3.751   9.112  20.654  1.00 90.16           H
ATOM   2973  CG1 VAL A 201      -4.283   7.886  22.317  1.00 90.16           C
ATOM   2974 1HG1 VAL A 201      -5.332   8.174  22.261  1.00 90.16           H
ATOM   2975 2HG1 VAL A 201      -4.208   6.841  22.618  1.00 90.16           H
ATOM   2976 3HG1 VAL A 201      -3.772   8.512  23.048  1.00 90.16           H
ATOM   2977  CG2 VAL A 201      -2.132   7.767  21.005  1.00 90.16           C
ATOM   2978 1HG2 VAL A 201      -1.983   6.718  21.261  1.00 90.16           H
ATOM   2979 2HG2 VAL A 201      -1.681   7.972  20.034  1.00 90.16           H
ATOM   2980 3HG2 VAL A 201      -1.665   8.395  21.763  1.00 90.16           H
ATOM   2981  HN  VAL A 201      -3.690   8.270  18.216  1.00 90.16           H
ATOM   2982  N   TYR A 202      -6.636   6.534  19.987  1.00 90.48           N
ATOM   2983  CA  TYR A 202      -8.072   6.694  19.841  1.00 90.48           C
ATOM   2984  C   TYR A 202      -8.697   7.229  21.132  1.00 90.48           C
ATOM   2985  O   TYR A 202      -8.253   6.891  22.227  1.00 90.48           O
ATOM   2986  HA  TYR A 202      -8.251   7.408  19.037  1.00 90.48           H
ATOM   2987  CB  TYR A 202      -8.627   5.296  19.561  1.00 90.48           C
ATOM   2988 1HB  TYR A 202      -8.349   4.635  20.382  1.00 90.48           H
ATOM   2989 2HB  TYR A 202      -9.716   5.345  19.546  1.00 90.48           H
ATOM   2990  CG  TYR A 202      -8.140   4.686  18.246  1.00 90.48           C
ATOM   2991  CD1 TYR A 202      -8.797   4.972  17.067  1.00 90.48           C
ATOM   2992  HD1 TYR A 202      -9.664   5.634  17.073  1.00 90.48           H
ATOM   2993  CD2 TYR A 202      -7.043   3.848  18.238  1.00 90.48           C
ATOM   2994  HD2 TYR A 202      -6.524   3.622  19.169  1.00 90.48           H
ATOM   2995  CE1 TYR A 202      -8.339   4.398  15.828  1.00 90.48           C
ATOM   2996  HE1 TYR A 202      -8.849   4.616  14.890  1.00 90.48           H
ATOM   2997  CE2 TYR A 202      -6.584   3.274  17.000  1.00 90.48           C
ATOM   2998  HE2 TYR A 202      -5.719   2.611  16.980  1.00 90.48           H
ATOM   2999  CZ  TYR A 202      -7.255   3.577  15.856  1.00 90.48           C
ATOM   3000  OH  TYR A 202      -6.822   3.034  14.687  1.00 90.48           O
ATOM   3001  HH  TYR A 202      -5.984   2.510  14.842  1.00 90.48           H
ATOM   3002  HN  TYR A 202      -6.341   5.628  20.292  1.00 90.48           H
ATOM   3003  N   PRO A 203      -9.736   8.069  21.026  1.00 85.90           N
ATOM   3004  CA  PRO A 203     -10.362   8.648  22.218  1.00 85.90           C
ATOM   3005  C   PRO A 203     -11.107   7.609  23.040  1.00 85.90           C
ATOM   3006  O   PRO A 203     -11.598   6.620  22.499  1.00 85.90           O
ATOM   3007  HA  PRO A 203      -9.599   9.047  22.887  1.00 85.90           H
ATOM   3008  CB  PRO A 203     -11.308   9.709  21.651  1.00 85.90           C
ATOM   3009 1HB  PRO A 203     -12.200   9.821  22.267  1.00 85.90           H
ATOM   3010 2HB  PRO A 203     -10.830  10.687  21.603  1.00 85.90           H
ATOM   3011  CG  PRO A 203     -11.644   9.191  20.282  1.00 85.90           C
ATOM   3012 1HG  PRO A 203     -12.471   8.481  20.321  1.00 85.90           H
ATOM   3013 2HG  PRO A 203     -11.950   9.999  19.619  1.00 85.90           H
ATOM   3014  CD  PRO A 203     -10.389   8.532  19.789  1.00 85.90           C
ATOM   3015 1HD  PRO A 203     -10.608   7.703  19.116  1.00 85.90           H
ATOM   3016 2HD  PRO A 203      -9.758   9.231  19.239  1.00 85.90           H
ATOM   3017  N   SER A 204     -11.170   7.864  24.339  1.00 77.84           N
ATOM   3018  CA  SER A 204     -11.666   6.868  25.274  1.00 77.84           C
ATOM   3019  C   SER A 204     -13.068   6.416  24.863  1.00 77.84           C
ATOM   3020  O   SER A 204     -13.415   5.245  25.008  1.00 77.84           O
ATOM   3021  HA  SER A 204     -10.962   6.037  25.210  1.00 77.84           H
ATOM   3022  CB  SER A 204     -11.681   7.413  26.703  1.00 77.84           C
ATOM   3023 1HB  SER A 204     -12.169   6.693  27.360  1.00 77.84           H
ATOM   3024 2HB  SER A 204     -10.657   7.527  27.059  1.00 77.84           H
ATOM   3025  OG  SER A 204     -12.355   8.666  26.789  1.00 77.84           O
ATOM   3026  HG  SER A 204     -13.339   8.518  26.894  1.00 77.84           H
ATOM   3027  HN  SER A 204     -10.892   8.731  24.753  1.00 77.84           H
ATOM   3028  N   ASP A 205     -13.838   7.369  24.357  1.00 71.32           N
ATOM   3029  CA  ASP A 205     -15.218   7.101  23.991  1.00 71.32           C
ATOM   3030  C   ASP A 205     -15.248   6.244  22.724  1.00 71.32           C
ATOM   3031  O   ASP A 205     -14.814   6.685  21.661  1.00 71.32           O
ATOM   3032  HA  ASP A 205     -15.648   6.589  24.851  1.00 71.32           H
ATOM   3033  CB  ASP A 205     -15.973   8.400  23.700  1.00 71.32           C
ATOM   3034 1HB  ASP A 205     -15.426   8.985  22.961  1.00 71.32           H
ATOM   3035 2HB  ASP A 205     -16.947   8.170  23.268  1.00 71.32           H
ATOM   3036  CG  ASP A 205     -16.158   9.224  24.976  1.00 71.32           C
ATOM   3037  OD1 ASP A 205     -16.034   8.621  26.064  1.00 71.32           O
ATOM   3038  OD2 ASP A 205     -16.418  10.438  24.835  1.00 71.32           O
ATOM   3039  HN  ASP A 205     -13.533   8.308  24.197  1.00 71.32           H
ATOM   3040  N   GLU A 206     -15.765   5.033  22.879  1.00 74.21           N
ATOM   3041  CA  GLU A 206     -15.935   4.141  21.745  1.00 74.21           C
ATOM   3042  C   GLU A 206     -14.593   3.907  21.048  1.00 74.21           C
ATOM   3043  O   GLU A 206     -14.553   3.622  19.852  1.00 74.21           O
ATOM   3044  HA  GLU A 206     -16.302   3.205  22.166  1.00 74.21           H
ATOM   3045  CB  GLU A 206     -16.974   4.692  20.766  1.00 74.21           C
ATOM   3046 1HB  GLU A 206     -16.624   5.638  20.353  1.00 74.21           H
ATOM   3047 2HB  GLU A 206     -17.193   3.944  20.004  1.00 74.21           H
ATOM   3048  CG  GLU A 206     -18.297   4.984  21.476  1.00 74.21           C
ATOM   3049 1HG  GLU A 206     -18.434   4.282  22.299  1.00 74.21           H
ATOM   3050 2HG  GLU A 206     -18.268   5.983  21.911  1.00 74.21           H
ATOM   3051  CD  GLU A 206     -19.475   4.877  20.506  1.00 74.21           C
ATOM   3052  OE1 GLU A 206     -20.443   4.172  20.864  1.00 74.21           O
ATOM   3053  OE2 GLU A 206     -19.381   5.504  19.429  1.00 74.21           O
ATOM   3054  HN  GLU A 206     -16.064   4.661  23.758  1.00 74.21           H
ATOM   3055  N   SER A 207     -13.528   4.037  21.825  1.00 85.64           N
ATOM   3056  CA  SER A 207     -12.188   3.849  21.295  1.00 85.64           C
ATOM   3057  C   SER A 207     -12.108   2.526  20.531  1.00 85.64           C
ATOM   3058  O   SER A 207     -11.520   2.463  19.453  1.00 85.64           O
ATOM   3059  HA  SER A 207     -12.023   4.690  20.622  1.00 85.64           H
ATOM   3060  CB  SER A 207     -11.145   3.879  22.414  1.00 85.64           C
ATOM   3061 1HB  SER A 207     -10.162   3.653  21.999  1.00 85.64           H
ATOM   3062 2HB  SER A 207     -11.090   4.885  22.832  1.00 85.64           H
ATOM   3063  OG  SER A 207     -11.447   2.950  23.451  1.00 85.64           O
ATOM   3064  HG  SER A 207     -10.866   3.125  24.246  1.00 85.64           H
ATOM   3065  HN  SER A 207     -13.570   4.265  22.797  1.00 85.64           H
ATOM   3066  N   THR A 208     -12.709   1.502  21.119  1.00 85.87           N
ATOM   3067  CA  THR A 208     -12.655   0.170  20.541  1.00 85.87           C
ATOM   3068  C   THR A 208     -13.358   0.149  19.183  1.00 85.87           C
ATOM   3069  O   THR A 208     -12.849  -0.432  18.225  1.00 85.87           O
ATOM   3070  HA  THR A 208     -11.610  -0.085  20.365  1.00 85.87           H
ATOM   3071  CB  THR A 208     -13.256  -0.809  21.552  1.00 85.87           C
ATOM   3072  HB  THR A 208     -14.335  -0.675  21.629  1.00 85.87           H
ATOM   3073  OG1 THR A 208     -12.520  -0.568  22.749  1.00 85.87           O
ATOM   3074  HG1 THR A 208     -11.546  -0.733  22.590  1.00 85.87           H
ATOM   3075  CG2 THR A 208     -12.946  -2.267  21.211  1.00 85.87           C
ATOM   3076 1HG2 THR A 208     -11.866  -2.416  21.201  1.00 85.87           H
ATOM   3077 2HG2 THR A 208     -13.354  -2.506  20.229  1.00 85.87           H
ATOM   3078 3HG2 THR A 208     -13.395  -2.919  21.960  1.00 85.87           H
ATOM   3079  HN  THR A 208     -13.225   1.572  21.973  1.00 85.87           H
ATOM   3080  N   LYS A 209     -14.517   0.789  19.142  1.00 82.07           N
ATOM   3081  CA  LYS A 209     -15.319   0.809  17.931  1.00 82.07           C
ATOM   3082  C   LYS A 209     -14.534   1.502  16.816  1.00 82.07           C
ATOM   3083  O   LYS A 209     -14.514   1.030  15.680  1.00 82.07           O
ATOM   3084  HA  LYS A 209     -15.494  -0.226  17.638  1.00 82.07           H
ATOM   3085  CB  LYS A 209     -16.687   1.439  18.204  1.00 82.07           C
ATOM   3086 1HB  LYS A 209     -16.555   2.416  18.669  1.00 82.07           H
ATOM   3087 2HB  LYS A 209     -17.210   1.604  17.262  1.00 82.07           H
ATOM   3088  CG  LYS A 209     -17.531   0.544  19.113  1.00 82.07           C
ATOM   3089 1HG  LYS A 209     -17.557  -0.468  18.710  1.00 82.07           H
ATOM   3090 2HG  LYS A 209     -17.071   0.484  20.099  1.00 82.07           H
ATOM   3091  CD  LYS A 209     -18.957   1.084  19.242  1.00 82.07           C
ATOM   3092 1HD  LYS A 209     -18.927   2.153  19.454  1.00 82.07           H
ATOM   3093 2HD  LYS A 209     -19.484   0.961  18.296  1.00 82.07           H
ATOM   3094  CE  LYS A 209     -19.719   0.360  20.354  1.00 82.07           C
ATOM   3095 1HE  LYS A 209     -19.940  -0.662  20.045  1.00 82.07           H
ATOM   3096 2HE  LYS A 209     -19.097   0.296  21.247  1.00 82.07           H
ATOM   3097  NZ  LYS A 209     -20.977   1.072  20.669  1.00 82.07           N
ATOM   3098 1HZ  LYS A 209     -21.468   0.580  21.407  1.00 82.07           H
ATOM   3099 2HZ  LYS A 209     -20.765   2.015  20.974  1.00 82.07           H
ATOM   3100 3HZ  LYS A 209     -21.562   1.108  19.841  1.00 82.07           H
ATOM   3101  HN  LYS A 209     -14.909   1.287  19.916  1.00 82.07           H
ATOM   3102  N   LEU A 210     -13.907   2.612  17.179  1.00 87.90           N
ATOM   3103  CA  LEU A 210     -13.233   3.445  16.198  1.00 87.90           C
ATOM   3104  C   LEU A 210     -12.082   2.657  15.570  1.00 87.90           C
ATOM   3105  O   LEU A 210     -11.950   2.612  14.348  1.00 87.90           O
ATOM   3106  HA  LEU A 210     -13.956   3.681  15.418  1.00 87.90           H
ATOM   3107  CB  LEU A 210     -12.799   4.770  16.829  1.00 87.90           C
ATOM   3108 1HB  LEU A 210     -13.652   5.193  17.360  1.00 87.90           H
ATOM   3109 2HB  LEU A 210     -12.032   4.561  17.574  1.00 87.90           H
ATOM   3110  CG  LEU A 210     -12.258   5.827  15.864  1.00 87.90           C
ATOM   3111  HG  LEU A 210     -11.431   5.388  15.306  1.00 87.90           H
ATOM   3112  CD1 LEU A 210     -13.324   6.236  14.846  1.00 87.90           C
ATOM   3113 1HD1 LEU A 210     -13.632   5.363  14.271  1.00 87.90           H
ATOM   3114 2HD1 LEU A 210     -14.187   6.649  15.368  1.00 87.90           H
ATOM   3115 3HD1 LEU A 210     -12.913   6.988  14.172  1.00 87.90           H
ATOM   3116  CD2 LEU A 210     -11.701   7.031  16.626  1.00 87.90           C
ATOM   3117 1HD2 LEU A 210     -12.493   7.479  17.227  1.00 87.90           H
ATOM   3118 2HD2 LEU A 210     -10.890   6.705  17.277  1.00 87.90           H
ATOM   3119 3HD2 LEU A 210     -11.323   7.767  15.916  1.00 87.90           H
ATOM   3120  HN  LEU A 210     -13.855   2.942  18.121  1.00 87.90           H
ATOM   3121  N   LYS A 211     -11.278   2.056  16.434  1.00 92.64           N
ATOM   3122  CA  LYS A 211     -10.141   1.273  15.980  1.00 92.64           C
ATOM   3123  C   LYS A 211     -10.630   0.174  15.034  1.00 92.64           C
ATOM   3124  O   LYS A 211     -10.091   0.005  13.941  1.00 92.64           O
ATOM   3125  HA  LYS A 211      -9.486   1.942  15.422  1.00 92.64           H
ATOM   3126  CB  LYS A 211      -9.341   0.747  17.173  1.00 92.64           C
ATOM   3127 1HB  LYS A 211      -8.962   1.584  17.760  1.00 92.64           H
ATOM   3128 2HB  LYS A 211      -9.994   0.169  17.827  1.00 92.64           H
ATOM   3129  CG  LYS A 211      -8.174  -0.127  16.708  1.00 92.64           C
ATOM   3130 1HG  LYS A 211      -8.557  -1.051  16.276  1.00 92.64           H
ATOM   3131 2HG  LYS A 211      -7.621   0.388  15.922  1.00 92.64           H
ATOM   3132  CD  LYS A 211      -7.235  -0.451  17.872  1.00 92.64           C
ATOM   3133 1HD  LYS A 211      -6.865   0.474  18.314  1.00 92.64           H
ATOM   3134 2HD  LYS A 211      -7.784  -0.980  18.651  1.00 92.64           H
ATOM   3135  CE  LYS A 211      -6.056  -1.306  17.402  1.00 92.64           C
ATOM   3136 1HE  LYS A 211      -6.417  -2.272  17.049  1.00 92.64           H
ATOM   3137 2HE  LYS A 211      -5.562  -0.823  16.559  1.00 92.64           H
ATOM   3138  NZ  LYS A 211      -5.088  -1.504  18.504  1.00 92.64           N
ATOM   3139 1HZ  LYS A 211      -4.356  -2.137  18.202  1.00 92.64           H
ATOM   3140 2HZ  LYS A 211      -4.679  -0.612  18.759  1.00 92.64           H
ATOM   3141 3HZ  LYS A 211      -5.566  -1.898  19.307  1.00 92.64           H
ATOM   3142  HN  LYS A 211     -11.392   2.097  17.427  1.00 92.64           H
ATOM   3143  N   SER A 212     -11.645  -0.545  15.489  1.00 90.61           N
ATOM   3144  CA  SER A 212     -12.162  -1.673  14.732  1.00 90.61           C
ATOM   3145  C   SER A 212     -12.628  -1.206  13.351  1.00 90.61           C
ATOM   3146  O   SER A 212     -12.374  -1.872  12.349  1.00 90.61           O
ATOM   3147  HA  SER A 212     -11.326  -2.366  14.640  1.00 90.61           H
ATOM   3148  CB  SER A 212     -13.311  -2.356  15.476  1.00 90.61           C
ATOM   3149 1HB  SER A 212     -12.989  -2.609  16.487  1.00 90.61           H
ATOM   3150 2HB  SER A 212     -14.145  -1.660  15.573  1.00 90.61           H
ATOM   3151  OG  SER A 212     -13.752  -3.536  14.810  1.00 90.61           O
ATOM   3152  HG  SER A 212     -12.975  -4.140  14.635  1.00 90.61           H
ATOM   3153  HN  SER A 212     -12.111  -0.369  16.356  1.00 90.61           H
ATOM   3154  N   ALA A 213     -13.301  -0.065  13.343  1.00 93.80           N
ATOM   3155  CA  ALA A 213     -13.836   0.479  12.107  1.00 93.80           C
ATOM   3156  C   ALA A 213     -12.681   0.826  11.165  1.00 93.80           C
ATOM   3157  O   ALA A 213     -12.716   0.488   9.983  1.00 93.80           O
ATOM   3158  HA  ALA A 213     -14.452  -0.291  11.643  1.00 93.80           H
ATOM   3159  CB  ALA A 213     -14.716   1.691  12.421  1.00 93.80           C
ATOM   3160 1HB  ALA A 213     -15.538   1.385  13.068  1.00 93.80           H
ATOM   3161 2HB  ALA A 213     -14.120   2.452  12.925  1.00 93.80           H
ATOM   3162 3HB  ALA A 213     -15.117   2.099  11.493  1.00 93.80           H
ATOM   3163  HN  ALA A 213     -13.482   0.483  14.159  1.00 93.80           H
ATOM   3164  N   VAL A 214     -11.684   1.497  11.725  1.00 91.70           N
ATOM   3165  CA  VAL A 214     -10.554   1.956  10.935  1.00 91.70           C
ATOM   3166  C   VAL A 214      -9.859   0.750  10.299  1.00 91.70           C
ATOM   3167  O   VAL A 214      -9.513   0.779   9.119  1.00 91.70           O
ATOM   3168  HA  VAL A 214     -10.945   2.594  10.142  1.00 91.70           H
ATOM   3169  CB  VAL A 214      -9.617   2.798  11.802  1.00 91.70           C
ATOM   3170  HB  VAL A 214      -9.386   2.224  12.700  1.00 91.70           H
ATOM   3171  CG1 VAL A 214      -8.302   3.080  11.074  1.00 91.70           C
ATOM   3172 1HG1 VAL A 214      -7.807   2.138  10.838  1.00 91.70           H
ATOM   3173 2HG1 VAL A 214      -8.507   3.624  10.152  1.00 91.70           H
ATOM   3174 3HG1 VAL A 214      -7.654   3.680  11.713  1.00 91.70           H
ATOM   3175  CG2 VAL A 214     -10.293   4.099  12.237  1.00 91.70           C
ATOM   3176 1HG2 VAL A 214     -10.568   4.678  11.356  1.00 91.70           H
ATOM   3177 2HG2 VAL A 214     -11.190   3.868  12.813  1.00 91.70           H
ATOM   3178 3HG2 VAL A 214      -9.605   4.678  12.853  1.00 91.70           H
ATOM   3179  HN  VAL A 214     -11.641   1.727  12.697  1.00 91.70           H
ATOM   3180  N   LEU A 215      -9.675  -0.282  11.110  1.00 91.10           N
ATOM   3181  CA  LEU A 215      -8.950  -1.461  10.668  1.00 91.10           C
ATOM   3182  C   LEU A 215      -9.768  -2.187   9.598  1.00 91.10           C
ATOM   3183  O   LEU A 215      -9.225  -2.618   8.582  1.00 91.10           O
ATOM   3184  HA  LEU A 215      -8.017  -1.121  10.217  1.00 91.10           H
ATOM   3185  CB  LEU A 215      -8.580  -2.342  11.863  1.00 91.10           C
ATOM   3186 1HB  LEU A 215      -9.476  -2.501  12.462  1.00 91.10           H
ATOM   3187 2HB  LEU A 215      -8.270  -3.317  11.487  1.00 91.10           H
ATOM   3188  CG  LEU A 215      -7.477  -1.804  12.777  1.00 91.10           C
ATOM   3189  HG  LEU A 215      -7.813  -0.856  13.196  1.00 91.10           H
ATOM   3190  CD1 LEU A 215      -7.226  -2.754  13.950  1.00 91.10           C
ATOM   3191 1HD1 LEU A 215      -8.141  -2.862  14.532  1.00 91.10           H
ATOM   3192 2HD1 LEU A 215      -6.920  -3.729  13.569  1.00 91.10           H
ATOM   3193 3HD1 LEU A 215      -6.437  -2.348  14.583  1.00 91.10           H
ATOM   3194  CD2 LEU A 215      -6.199  -1.520  11.985  1.00 91.10           C
ATOM   3195 1HD2 LEU A 215      -5.849  -2.441  11.518  1.00 91.10           H
ATOM   3196 2HD2 LEU A 215      -6.407  -0.778  11.214  1.00 91.10           H
ATOM   3197 3HD2 LEU A 215      -5.431  -1.139  12.659  1.00 91.10           H
ATOM   3198  HN  LEU A 215     -10.011  -0.321  12.051  1.00 91.10           H
ATOM   3199  N   THR A 216     -11.062  -2.299   9.863  1.00 90.77           N
ATOM   3200  CA  THR A 216     -11.955  -2.994   8.952  1.00 90.77           C
ATOM   3201  C   THR A 216     -11.936  -2.327   7.575  1.00 90.77           C
ATOM   3202  O   THR A 216     -11.869  -3.008   6.553  1.00 90.77           O
ATOM   3203  HA  THR A 216     -11.587  -4.011   8.820  1.00 90.77           H
ATOM   3204  CB  THR A 216     -13.345  -3.032   9.590  1.00 90.77           C
ATOM   3205  HB  THR A 216     -13.748  -2.026   9.706  1.00 90.77           H
ATOM   3206  OG1 THR A 216     -13.152  -3.760  10.800  1.00 90.77           O
ATOM   3207  HG1 THR A 216     -13.113  -3.130  11.575  1.00 90.77           H
ATOM   3208  CG2 THR A 216     -14.332  -3.888   8.793  1.00 90.77           C
ATOM   3209 1HG2 THR A 216     -13.961  -4.911   8.735  1.00 90.77           H
ATOM   3210 2HG2 THR A 216     -14.435  -3.482   7.787  1.00 90.77           H
ATOM   3211 3HG2 THR A 216     -15.302  -3.881   9.289  1.00 90.77           H
ATOM   3212  HN  THR A 216     -11.499  -1.926  10.682  1.00 90.77           H
ATOM   3213  N   LEU A 217     -11.997  -1.004   7.593  1.00 88.15           N
ATOM   3214  CA  LEU A 217     -11.997  -0.238   6.358  1.00 88.15           C
ATOM   3215  C   LEU A 217     -10.699  -0.509   5.595  1.00 88.15           C
ATOM   3216  O   LEU A 217     -10.709  -0.637   4.372  1.00 88.15           O
ATOM   3217  HA  LEU A 217     -12.833  -0.591   5.755  1.00 88.15           H
ATOM   3218  CB  LEU A 217     -12.242   1.245   6.647  1.00 88.15           C
ATOM   3219 1HB  LEU A 217     -12.974   1.322   7.451  1.00 88.15           H
ATOM   3220 2HB  LEU A 217     -11.314   1.680   7.019  1.00 88.15           H
ATOM   3221  CG  LEU A 217     -12.730   2.086   5.467  1.00 88.15           C
ATOM   3222  HG  LEU A 217     -12.207   1.754   4.570  1.00 88.15           H
ATOM   3223  CD1 LEU A 217     -14.226   1.873   5.223  1.00 88.15           C
ATOM   3224 1HD1 LEU A 217     -14.412   0.822   5.003  1.00 88.15           H
ATOM   3225 2HD1 LEU A 217     -14.784   2.163   6.113  1.00 88.15           H
ATOM   3226 3HD1 LEU A 217     -14.547   2.483   4.379  1.00 88.15           H
ATOM   3227  CD2 LEU A 217     -12.387   3.564   5.668  1.00 88.15           C
ATOM   3228 1HD2 LEU A 217     -12.865   3.927   6.577  1.00 88.15           H
ATOM   3229 2HD2 LEU A 217     -11.307   3.677   5.754  1.00 88.15           H
ATOM   3230 3HD2 LEU A 217     -12.746   4.139   4.814  1.00 88.15           H
ATOM   3231  HN  LEU A 217     -12.046  -0.457   8.429  1.00 88.15           H
ATOM   3232  N   LYS A 218      -9.613  -0.589   6.349  1.00 85.71           N
ATOM   3233  CA  LYS A 218      -8.304  -0.804   5.755  1.00 85.71           C
ATOM   3234  C   LYS A 218      -8.295  -2.147   5.022  1.00 85.71           C
ATOM   3235  O   LYS A 218      -7.799  -2.243   3.901  1.00 85.71           O
ATOM   3236  HA  LYS A 218      -8.143  -0.011   5.025  1.00 85.71           H
ATOM   3237  CB  LYS A 218      -7.207  -0.674   6.814  1.00 85.71           C
ATOM   3238 1HB  LYS A 218      -7.336   0.258   7.364  1.00 85.71           H
ATOM   3239 2HB  LYS A 218      -7.297  -1.485   7.537  1.00 85.71           H
ATOM   3240  CG  LYS A 218      -5.819  -0.706   6.172  1.00 85.71           C
ATOM   3241 1HG  LYS A 218      -5.718  -1.602   5.560  1.00 85.71           H
ATOM   3242 2HG  LYS A 218      -5.702   0.149   5.507  1.00 85.71           H
ATOM   3243  CD  LYS A 218      -4.721  -0.684   7.238  1.00 85.71           C
ATOM   3244 1HD  LYS A 218      -4.791   0.236   7.818  1.00 85.71           H
ATOM   3245 2HD  LYS A 218      -4.868  -1.511   7.933  1.00 85.71           H
ATOM   3246  CE  LYS A 218      -3.335  -0.787   6.599  1.00 85.71           C
ATOM   3247 1HE  LYS A 218      -3.313  -1.618   5.895  1.00 85.71           H
ATOM   3248 2HE  LYS A 218      -3.122   0.118   6.031  1.00 85.71           H
ATOM   3249  NZ  LYS A 218      -2.299  -0.983   7.638  1.00 85.71           N
ATOM   3250 1HZ  LYS A 218      -1.454  -1.343   7.209  1.00 85.71           H
ATOM   3251 2HZ  LYS A 218      -2.098  -0.096   8.087  1.00 85.71           H
ATOM   3252 3HZ  LYS A 218      -2.635  -1.643   8.330  1.00 85.71           H
ATOM   3253  HN  LYS A 218      -9.616  -0.511   7.346  1.00 85.71           H
ATOM   3254  N   VAL A 219      -8.850  -3.151   5.686  1.00 90.09           N
ATOM   3255  CA  VAL A 219      -8.796  -4.509   5.172  1.00 90.09           C
ATOM   3256  C   VAL A 219      -9.687  -4.617   3.933  1.00 90.09           C
ATOM   3257  O   VAL A 219      -9.284  -5.192   2.923  1.00 90.09           O
ATOM   3258  HA  VAL A 219      -7.764  -4.709   4.881  1.00 90.09           H
ATOM   3259  CB  VAL A 219      -9.178  -5.500   6.273  1.00 90.09           C
ATOM   3260  HB  VAL A 219     -10.143  -5.196   6.678  1.00 90.09           H
ATOM   3261  CG1 VAL A 219      -9.331  -6.914   5.708  1.00 90.09           C
ATOM   3262 1HG1 VAL A 219     -10.111  -6.919   4.947  1.00 90.09           H
ATOM   3263 2HG1 VAL A 219      -8.387  -7.232   5.264  1.00 90.09           H
ATOM   3264 3HG1 VAL A 219      -9.603  -7.599   6.511  1.00 90.09           H
ATOM   3265  CG2 VAL A 219      -8.160  -5.473   7.414  1.00 90.09           C
ATOM   3266 1HG2 VAL A 219      -7.176  -5.741   7.030  1.00 90.09           H
ATOM   3267 2HG2 VAL A 219      -8.122  -4.472   7.844  1.00 90.09           H
ATOM   3268 3HG2 VAL A 219      -8.456  -6.187   8.183  1.00 90.09           H
ATOM   3269  HN  VAL A 219      -9.330  -3.048   6.558  1.00 90.09           H
ATOM   3270  N   ILE A 220     -10.881  -4.056   4.052  1.00 90.22           N
ATOM   3271  CA  ILE A 220     -11.874  -4.178   2.998  1.00 90.22           C
ATOM   3272  C   ILE A 220     -11.358  -3.485   1.735  1.00 90.22           C
ATOM   3273  O   ILE A 220     -11.231  -4.114   0.686  1.00 90.22           O
ATOM   3274  HA  ILE A 220     -11.994  -5.240   2.784  1.00 90.22           H
ATOM   3275  CB  ILE A 220     -13.230  -3.655   3.476  1.00 90.22           C
ATOM   3276  HB  ILE A 220     -13.077  -2.677   3.933  1.00 90.22           H
ATOM   3277  CG1 ILE A 220     -13.822  -4.569   4.550  1.00 90.22           C
ATOM   3278 1HG1 ILE A 220     -14.001  -5.559   4.132  1.00 90.22           H
ATOM   3279 2HG1 ILE A 220     -13.107  -4.691   5.363  1.00 90.22           H
ATOM   3280  CG2 ILE A 220     -14.187  -3.459   2.298  1.00 90.22           C
ATOM   3281 1HG2 ILE A 220     -13.762  -2.739   1.600  1.00 90.22           H
ATOM   3282 2HG2 ILE A 220     -14.339  -4.412   1.791  1.00 90.22           H
ATOM   3283 3HG2 ILE A 220     -15.144  -3.087   2.666  1.00 90.22           H
ATOM   3284  CD1 ILE A 220     -15.131  -3.996   5.097  1.00 90.22           C
ATOM   3285 1HD1 ILE A 220     -14.943  -3.016   5.536  1.00 90.22           H
ATOM   3286 2HD1 ILE A 220     -15.852  -3.898   4.285  1.00 90.22           H
ATOM   3287 3HD1 ILE A 220     -15.531  -4.665   5.859  1.00 90.22           H
ATOM   3288  HN  ILE A 220     -11.174  -3.527   4.849  1.00 90.22           H
ATOM   3289  N   LEU A 221     -11.074  -2.199   1.878  1.00 89.25           N
ATOM   3290  CA  LEU A 221     -10.734  -1.375   0.731  1.00 89.25           C
ATOM   3291  C   LEU A 221      -9.278  -1.631   0.338  1.00 89.25           C
ATOM   3292  O   LEU A 221      -8.892  -1.409  -0.809  1.00 89.25           O
ATOM   3293  HA  LEU A 221     -11.374  -1.686  -0.095  1.00 89.25           H
ATOM   3294  CB  LEU A 221     -11.045   0.096   1.016  1.00 89.25           C
ATOM   3295 1HB  LEU A 221     -10.471   0.405   1.889  1.00 89.25           H
ATOM   3296 2HB  LEU A 221     -10.691   0.691   0.174  1.00 89.25           H
ATOM   3297  CG  LEU A 221     -12.517   0.435   1.261  1.00 89.25           C
ATOM   3298  HG  LEU A 221     -12.857  -0.129   2.130  1.00 89.25           H
ATOM   3299  CD1 LEU A 221     -12.690   1.919   1.589  1.00 89.25           C
ATOM   3300 1HD1 LEU A 221     -12.121   2.162   2.486  1.00 89.25           H
ATOM   3301 2HD1 LEU A 221     -12.327   2.520   0.755  1.00 89.25           H
ATOM   3302 3HD1 LEU A 221     -13.746   2.133   1.758  1.00 89.25           H
ATOM   3303  CD2 LEU A 221     -13.383   0.004   0.076  1.00 89.25           C
ATOM   3304 1HD2 LEU A 221     -13.051   0.522  -0.824  1.00 89.25           H
ATOM   3305 2HD2 LEU A 221     -13.292  -1.072  -0.069  1.00 89.25           H
ATOM   3306 3HD2 LEU A 221     -14.425   0.257   0.276  1.00 89.25           H
ATOM   3307  HN  LEU A 221     -11.074  -1.721   2.757  1.00 89.25           H
ATOM   3308  N   GLY A 222      -8.508  -2.094   1.312  1.00 87.49           N
ATOM   3309  CA  GLY A 222      -7.070  -2.211   1.138  1.00 87.49           C
ATOM   3310  C   GLY A 222      -6.714  -3.476   0.355  1.00 87.49           C
ATOM   3311  O   GLY A 222      -5.667  -3.539  -0.287  1.00 87.49           O
ATOM   3312 1HA  GLY A 222      -6.691  -1.335   0.613  1.00 87.49           H
ATOM   3313 2HA  GLY A 222      -6.583  -2.234   2.113  1.00 87.49           H
ATOM   3314  HN  GLY A 222      -8.851  -2.386   2.205  1.00 87.49           H
ATOM   3315  N   PHE A 223      -7.606  -4.453   0.433  1.00 82.90           N
ATOM   3316  CA  PHE A 223      -7.331  -5.764  -0.130  1.00 82.90           C
ATOM   3317  C   PHE A 223      -8.575  -6.342  -0.808  1.00 82.90           C
ATOM   3318  O   PHE A 223      -8.588  -6.546  -2.021  1.00 82.90           O
ATOM   3319  HA  PHE A 223      -6.541  -5.639  -0.871  1.00 82.90           H
ATOM   3320  CB  PHE A 223      -6.928  -6.675   1.032  1.00 82.90           C
ATOM   3321 1HB  PHE A 223      -6.125  -6.197   1.593  1.00 82.90           H
ATOM   3322 2HB  PHE A 223      -7.775  -6.776   1.711  1.00 82.90           H
ATOM   3323  CG  PHE A 223      -6.470  -8.069   0.600  1.00 82.90           C
ATOM   3324  CD1 PHE A 223      -7.236  -9.156   0.886  1.00 82.90           C
ATOM   3325  HD1 PHE A 223      -8.176  -9.034   1.424  1.00 82.90           H
ATOM   3326  CD2 PHE A 223      -5.297  -8.222  -0.071  1.00 82.90           C
ATOM   3327  HD2 PHE A 223      -4.683  -7.351  -0.300  1.00 82.90           H
ATOM   3328  CE1 PHE A 223      -6.810 -10.450   0.486  1.00 82.90           C
ATOM   3329  HE1 PHE A 223      -7.424 -11.321   0.715  1.00 82.90           H
ATOM   3330  CE2 PHE A 223      -4.871  -9.516  -0.471  1.00 82.90           C
ATOM   3331  HE2 PHE A 223      -3.931  -9.638  -1.009  1.00 82.90           H
ATOM   3332  CZ  PHE A 223      -5.637 -10.603  -0.185  1.00 82.90           C
ATOM   3333  HZ  PHE A 223      -5.310 -11.596  -0.493  1.00 82.90           H
ATOM   3334  HN  PHE A 223      -8.500  -4.361   0.871  1.00 82.90           H
ATOM   3335  N   PHE A 224      -9.592  -6.589   0.005  1.00 84.25           N
ATOM   3336  CA  PHE A 224     -10.685  -7.454  -0.405  1.00 84.25           C
ATOM   3337  C   PHE A 224     -11.351  -6.928  -1.678  1.00 84.25           C
ATOM   3338  O   PHE A 224     -11.503  -7.664  -2.652  1.00 84.25           O
ATOM   3339  HA  PHE A 224     -10.263  -8.440  -0.599  1.00 84.25           H
ATOM   3340  CB  PHE A 224     -11.710  -7.450   0.731  1.00 84.25           C
ATOM   3341 1HB  PHE A 224     -11.716  -6.464   1.197  1.00 84.25           H
ATOM   3342 2HB  PHE A 224     -12.703  -7.610   0.312  1.00 84.25           H
ATOM   3343  CG  PHE A 224     -11.450  -8.505   1.807  1.00 84.25           C
ATOM   3344  CD1 PHE A 224     -11.801  -9.801   1.588  1.00 84.25           C
ATOM   3345  HD1 PHE A 224     -12.268 -10.087   0.646  1.00 84.25           H
ATOM   3346  CD2 PHE A 224     -10.867  -8.148   2.983  1.00 84.25           C
ATOM   3347  HD2 PHE A 224     -10.585  -7.110   3.159  1.00 84.25           H
ATOM   3348  CE1 PHE A 224     -11.560 -10.781   2.587  1.00 84.25           C
ATOM   3349  HE1 PHE A 224     -11.842 -11.819   2.412  1.00 84.25           H
ATOM   3350  CE2 PHE A 224     -10.626  -9.128   3.982  1.00 84.25           C
ATOM   3351  HE2 PHE A 224     -10.159  -8.842   4.925  1.00 84.25           H
ATOM   3352  CZ  PHE A 224     -10.977 -10.424   3.763  1.00 84.25           C
ATOM   3353  HZ  PHE A 224     -10.792 -11.176   4.530  1.00 84.25           H
ATOM   3354  HN  PHE A 224      -9.675  -6.212   0.928  1.00 84.25           H
ATOM   3355  N   LEU A 225     -11.730  -5.660  -1.630  1.00 89.35           N
ATOM   3356  CA  LEU A 225     -12.426  -5.043  -2.746  1.00 89.35           C
ATOM   3357  C   LEU A 225     -11.538  -5.101  -3.990  1.00 89.35           C
ATOM   3358  O   LEU A 225     -11.949  -5.618  -5.028  1.00 89.35           O
ATOM   3359  HA  LEU A 225     -13.324  -5.631  -2.935  1.00 89.35           H
ATOM   3360  CB  LEU A 225     -12.879  -3.628  -2.379  1.00 89.35           C
ATOM   3361 1HB  LEU A 225     -13.566  -3.696  -1.536  1.00 89.35           H
ATOM   3362 2HB  LEU A 225     -12.009  -3.067  -2.038  1.00 89.35           H
ATOM   3363  CG  LEU A 225     -13.561  -2.833  -3.494  1.00 89.35           C
ATOM   3364  HG  LEU A 225     -12.953  -2.916  -4.395  1.00 89.35           H
ATOM   3365  CD1 LEU A 225     -14.937  -3.416  -3.821  1.00 89.35           C
ATOM   3366 1HD1 LEU A 225     -14.825  -4.450  -4.148  1.00 89.35           H
ATOM   3367 2HD1 LEU A 225     -15.567  -3.383  -2.932  1.00 89.35           H
ATOM   3368 3HD1 LEU A 225     -15.399  -2.831  -4.617  1.00 89.35           H
ATOM   3369  CD2 LEU A 225     -13.639  -1.347  -3.138  1.00 89.35           C
ATOM   3370 1HD2 LEU A 225     -14.212  -1.222  -2.219  1.00 89.35           H
ATOM   3371 2HD2 LEU A 225     -12.632  -0.954  -2.994  1.00 89.35           H
ATOM   3372 3HD2 LEU A 225     -14.128  -0.804  -3.947  1.00 89.35           H
ATOM   3373  HN  LEU A 225     -11.568  -5.058  -0.848  1.00 89.35           H
ATOM   3374  N   PRO A 226     -10.308  -4.573  -3.911  1.00 89.50           N
ATOM   3375  CA  PRO A 226      -9.392  -4.620  -5.053  1.00 89.50           C
ATOM   3376  C   PRO A 226      -9.219  -6.029  -5.596  1.00 89.50           C
ATOM   3377  O   PRO A 226      -9.254  -6.240  -6.807  1.00 89.50           O
ATOM   3378  HA  PRO A 226      -9.798  -4.043  -5.883  1.00 89.50           H
ATOM   3379  CB  PRO A 226      -8.082  -4.064  -4.490  1.00 89.50           C
ATOM   3380 1HB  PRO A 226      -7.440  -4.859  -4.110  1.00 89.50           H
ATOM   3381 2HB  PRO A 226      -7.512  -3.531  -5.251  1.00 89.50           H
ATOM   3382  CG  PRO A 226      -8.544  -3.132  -3.376  1.00 89.50           C
ATOM   3383 1HG  PRO A 226      -7.749  -2.934  -2.658  1.00 89.50           H
ATOM   3384 2HG  PRO A 226      -8.857  -2.162  -3.764  1.00 89.50           H
ATOM   3385  CD  PRO A 226      -9.700  -3.897  -2.751  1.00 89.50           C
ATOM   3386 1HD  PRO A 226      -9.355  -4.613  -2.005  1.00 89.50           H
ATOM   3387 2HD  PRO A 226     -10.401  -3.231  -2.248  1.00 89.50           H
ATOM   3388  N   PHE A 227      -9.036  -6.965  -4.677  1.00 85.44           N
ATOM   3389  CA  PHE A 227      -8.712  -8.331  -5.053  1.00 85.44           C
ATOM   3390  C   PHE A 227      -9.855  -8.966  -5.848  1.00 85.44           C
ATOM   3391  O   PHE A 227      -9.624  -9.595  -6.879  1.00 85.44           O
ATOM   3392  HA  PHE A 227      -7.818  -8.292  -5.675  1.00 85.44           H
ATOM   3393  CB  PHE A 227      -8.511  -9.117  -3.756  1.00 85.44           C
ATOM   3394 1HB  PHE A 227      -7.731  -8.634  -3.168  1.00 85.44           H
ATOM   3395 2HB  PHE A 227      -9.428  -9.070  -3.169  1.00 85.44           H
ATOM   3396  CG  PHE A 227      -8.134 -10.584  -3.969  1.00 85.44           C
ATOM   3397  CD1 PHE A 227      -9.079 -11.555  -3.843  1.00 85.44           C
ATOM   3398  HD1 PHE A 227     -10.104 -11.287  -3.590  1.00 85.44           H
ATOM   3399  CD2 PHE A 227      -6.854 -10.918  -4.285  1.00 85.44           C
ATOM   3400  HD2 PHE A 227      -6.097 -10.141  -4.387  1.00 85.44           H
ATOM   3401  CE1 PHE A 227      -8.729 -12.916  -4.041  1.00 85.44           C
ATOM   3402  HE1 PHE A 227      -9.486 -13.694  -3.939  1.00 85.44           H
ATOM   3403  CE2 PHE A 227      -6.504 -12.280  -4.484  1.00 85.44           C
ATOM   3404  HE2 PHE A 227      -5.478 -12.548  -4.737  1.00 85.44           H
ATOM   3405  CZ  PHE A 227      -7.449 -13.251  -4.357  1.00 85.44           C
ATOM   3406  HZ  PHE A 227      -7.180 -14.296  -4.509  1.00 85.44           H
ATOM   3407  HN  PHE A 227      -9.105  -6.804  -3.692  1.00 85.44           H
ATOM   3408  N   VAL A 228     -11.064  -8.779  -5.337  1.00 91.37           N
ATOM   3409  CA  VAL A 228     -12.239  -9.360  -5.964  1.00 91.37           C
ATOM   3410  C   VAL A 228     -12.375  -8.816  -7.387  1.00 91.37           C
ATOM   3411  O   VAL A 228     -12.631  -9.571  -8.323  1.00 91.37           O
ATOM   3412  HA  VAL A 228     -12.085 -10.438  -6.014  1.00 91.37           H
ATOM   3413  CB  VAL A 228     -13.475  -9.097  -5.102  1.00 91.37           C
ATOM   3414  HB  VAL A 228     -13.515  -8.029  -4.890  1.00 91.37           H
ATOM   3415  CG1 VAL A 228     -14.755  -9.475  -5.850  1.00 91.37           C
ATOM   3416 1HG1 VAL A 228     -14.832  -8.883  -6.761  1.00 91.37           H
ATOM   3417 2HG1 VAL A 228     -14.727 -10.534  -6.107  1.00 91.37           H
ATOM   3418 3HG1 VAL A 228     -15.619  -9.279  -5.215  1.00 91.37           H
ATOM   3419  CG2 VAL A 228     -13.381  -9.839  -3.767  1.00 91.37           C
ATOM   3420 1HG2 VAL A 228     -13.305 -10.911  -3.951  1.00 91.37           H
ATOM   3421 2HG2 VAL A 228     -12.498  -9.500  -3.225  1.00 91.37           H
ATOM   3422 3HG2 VAL A 228     -14.273  -9.635  -3.174  1.00 91.37           H
ATOM   3423  HN  VAL A 228     -11.246  -8.243  -4.513  1.00 91.37           H
ATOM   3424  N   VAL A 229     -12.198  -7.508  -7.505  1.00 91.01           N
ATOM   3425  CA  VAL A 229     -12.370  -6.842  -8.785  1.00 91.01           C
ATOM   3426  C   VAL A 229     -11.326  -7.367  -9.773  1.00 91.01           C
ATOM   3427  O   VAL A 229     -11.650  -7.676 -10.918  1.00 91.01           O
ATOM   3428  HA  VAL A 229     -13.363  -7.095  -9.157  1.00 91.01           H
ATOM   3429  CB  VAL A 229     -12.307  -5.325  -8.598  1.00 91.01           C
ATOM   3430  HB  VAL A 229     -11.383  -5.090  -8.071  1.00 91.01           H
ATOM   3431  CG1 VAL A 229     -12.272  -4.607  -9.949  1.00 91.01           C
ATOM   3432 1HG1 VAL A 229     -11.392  -4.927 -10.508  1.00 91.01           H
ATOM   3433 2HG1 VAL A 229     -13.171  -4.853 -10.515  1.00 91.01           H
ATOM   3434 3HG1 VAL A 229     -12.227  -3.530  -9.787  1.00 91.01           H
ATOM   3435  CG2 VAL A 229     -13.475  -4.828  -7.744  1.00 91.01           C
ATOM   3436 1HG2 VAL A 229     -14.416  -5.082  -8.233  1.00 91.01           H
ATOM   3437 2HG2 VAL A 229     -13.436  -5.303  -6.764  1.00 91.01           H
ATOM   3438 3HG2 VAL A 229     -13.406  -3.747  -7.627  1.00 91.01           H
ATOM   3439  HN  VAL A 229     -11.942  -6.907  -6.748  1.00 91.01           H
ATOM   3440  N   MET A 230     -10.093  -7.451  -9.293  1.00 83.39           N
ATOM   3441  CA  MET A 230      -8.997  -7.921 -10.123  1.00 83.39           C
ATOM   3442  C   MET A 230      -9.238  -9.359 -10.585  1.00 83.39           C
ATOM   3443  O   MET A 230      -9.125  -9.660 -11.772  1.00 83.39           O
ATOM   3444  HA  MET A 230      -8.975  -7.254 -10.984  1.00 83.39           H
ATOM   3445  CB  MET A 230      -7.690  -7.850  -9.330  1.00 83.39           C
ATOM   3446 1HB  MET A 230      -7.850  -8.238  -8.324  1.00 83.39           H
ATOM   3447 2HB  MET A 230      -6.941  -8.486  -9.802  1.00 83.39           H
ATOM   3448  CG  MET A 230      -7.173  -6.413  -9.253  1.00 83.39           C
ATOM   3449 1HG  MET A 230      -7.136  -5.977 -10.251  1.00 83.39           H
ATOM   3450 2HG  MET A 230      -7.857  -5.802  -8.664  1.00 83.39           H
ATOM   3451  SD  MET A 230      -5.547  -6.388  -8.517  1.00 83.39           S
ATOM   3452  CE  MET A 230      -5.963  -6.801  -6.831  1.00 83.39           C
ATOM   3453 1HE  MET A 230      -6.642  -6.048  -6.430  1.00 83.39           H
ATOM   3454 2HE  MET A 230      -6.447  -7.777  -6.805  1.00 83.39           H
ATOM   3455 3HE  MET A 230      -5.055  -6.828  -6.229  1.00 83.39           H
ATOM   3456  HN  MET A 230      -9.840  -7.205  -8.357  1.00 83.39           H
ATOM   3457  N   ALA A 231      -9.565 -10.209  -9.623  1.00 89.23           N
ATOM   3458  CA  ALA A 231      -9.729 -11.626  -9.900  1.00 89.23           C
ATOM   3459  C   ALA A 231     -10.772 -11.808 -11.004  1.00 89.23           C
ATOM   3460  O   ALA A 231     -10.577 -12.603 -11.923  1.00 89.23           O
ATOM   3461  HA  ALA A 231      -8.770 -12.009 -10.251  1.00 89.23           H
ATOM   3462  CB  ALA A 231     -10.109 -12.358  -8.612  1.00 89.23           C
ATOM   3463 1HB  ALA A 231      -9.322 -12.222  -7.870  1.00 89.23           H
ATOM   3464 2HB  ALA A 231     -11.045 -11.953  -8.227  1.00 89.23           H
ATOM   3465 3HB  ALA A 231     -10.232 -13.421  -8.820  1.00 89.23           H
ATOM   3466  HN  ALA A 231      -9.717  -9.945  -8.671  1.00 89.23           H
ATOM   3467  N   CYS A 232     -11.858 -11.059 -10.878  1.00 88.78           N
ATOM   3468  CA  CYS A 232     -12.937 -11.136 -11.847  1.00 88.78           C
ATOM   3469  C   CYS A 232     -12.403 -10.659 -13.199  1.00 88.78           C
ATOM   3470  O   CYS A 232     -12.601 -11.321 -14.217  1.00 88.78           O
ATOM   3471  HA  CYS A 232     -13.239 -12.182 -11.897  1.00 88.78           H
ATOM   3472  CB  CYS A 232     -14.158 -10.330 -11.399  1.00 88.78           C
ATOM   3473 1HB  CYS A 232     -13.856  -9.319 -11.123  1.00 88.78           H
ATOM   3474 2HB  CYS A 232     -14.865 -10.237 -12.224  1.00 88.78           H
ATOM   3475  SG  CYS A 232     -14.963 -11.151  -9.976  1.00 88.78           S
ATOM   3476  HG  CYS A 232     -14.138 -10.668  -9.051  1.00 88.78           H
ATOM   3477  HN  CYS A 232     -12.005 -10.410 -10.131  1.00 88.78           H
ATOM   3478  N   CYS A 233     -11.737  -9.514 -13.166  1.00 86.98           N
ATOM   3479  CA  CYS A 233     -11.286  -8.875 -14.391  1.00 86.98           C
ATOM   3480  C   CYS A 233     -10.388  -9.858 -15.144  1.00 86.98           C
ATOM   3481  O   CYS A 233     -10.592 -10.107 -16.331  1.00 86.98           O
ATOM   3482  HA  CYS A 233     -12.180  -8.645 -14.971  1.00 86.98           H
ATOM   3483  CB  CYS A 233     -10.573  -7.551 -14.108  1.00 86.98           C
ATOM   3484 1HB  CYS A 233      -9.844  -7.684 -13.309  1.00 86.98           H
ATOM   3485 2HB  CYS A 233     -10.022  -7.230 -14.992  1.00 86.98           H
ATOM   3486  SG  CYS A 233     -11.793  -6.272 -13.634  1.00 86.98           S
ATOM   3487  HG  CYS A 233     -11.954  -6.691 -12.382  1.00 86.98           H
ATOM   3488  HN  CYS A 233     -11.504  -9.027 -12.325  1.00 86.98           H
ATOM   3489  N   TYR A 234      -9.412 -10.390 -14.422  1.00 74.01           N
ATOM   3490  CA  TYR A 234      -8.389 -11.216 -15.041  1.00 74.01           C
ATOM   3491  C   TYR A 234      -8.963 -12.566 -15.476  1.00 74.01           C
ATOM   3492  O   TYR A 234      -8.522 -13.140 -16.470  1.00 74.01           O
ATOM   3493  HA  TYR A 234      -8.016 -10.688 -15.918  1.00 74.01           H
ATOM   3494  CB  TYR A 234      -7.328 -11.450 -13.964  1.00 74.01           C
ATOM   3495 1HB  TYR A 234      -7.823 -11.563 -12.999  1.00 74.01           H
ATOM   3496 2HB  TYR A 234      -6.816 -12.390 -14.171  1.00 74.01           H
ATOM   3497  CG  TYR A 234      -6.290 -10.331 -13.860  1.00 74.01           C
ATOM   3498  CD1 TYR A 234      -5.300 -10.217 -14.815  1.00 74.01           C
ATOM   3499  HD1 TYR A 234      -5.259 -10.924 -15.644  1.00 74.01           H
ATOM   3500  CD2 TYR A 234      -6.342  -9.437 -12.810  1.00 74.01           C
ATOM   3501  HD2 TYR A 234      -7.124  -9.527 -12.056  1.00 74.01           H
ATOM   3502  CE1 TYR A 234      -4.323  -9.164 -14.717  1.00 74.01           C
ATOM   3503  HE1 TYR A 234      -3.537  -9.063 -15.465  1.00 74.01           H
ATOM   3504  CE2 TYR A 234      -5.365  -8.384 -12.712  1.00 74.01           C
ATOM   3505  HE2 TYR A 234      -5.395  -7.670 -11.889  1.00 74.01           H
ATOM   3506  CZ  TYR A 234      -4.404  -8.299 -13.671  1.00 74.01           C
ATOM   3507  OH  TYR A 234      -3.481  -7.305 -13.578  1.00 74.01           O
ATOM   3508  HH  TYR A 234      -3.711  -6.694 -12.821  1.00 74.01           H
ATOM   3509  HN  TYR A 234      -9.315 -10.265 -13.435  1.00 74.01           H
ATOM   3510  N   THR A 235      -9.939 -13.033 -14.711  1.00 84.68           N
ATOM   3511  CA  THR A 235     -10.622 -14.272 -15.041  1.00 84.68           C
ATOM   3512  C   THR A 235     -11.234 -14.186 -16.441  1.00 84.68           C
ATOM   3513  O   THR A 235     -11.103 -15.115 -17.237  1.00 84.68           O
ATOM   3514  HA  THR A 235      -9.886 -15.075 -15.063  1.00 84.68           H
ATOM   3515  CB  THR A 235     -11.651 -14.551 -13.945  1.00 84.68           C
ATOM   3516  HB  THR A 235     -12.415 -13.774 -13.920  1.00 84.68           H
ATOM   3517  OG1 THR A 235     -10.870 -14.683 -12.760  1.00 84.68           O
ATOM   3518  HG1 THR A 235     -11.047 -13.913 -12.146  1.00 84.68           H
ATOM   3519  CG2 THR A 235     -12.320 -15.919 -14.103  1.00 84.68           C
ATOM   3520 1HG2 THR A 235     -11.562 -16.701 -14.060  1.00 84.68           H
ATOM   3521 2HG2 THR A 235     -12.832 -15.963 -15.064  1.00 84.68           H
ATOM   3522 3HG2 THR A 235     -13.041 -16.066 -13.300  1.00 84.68           H
ATOM   3523  HN  THR A 235     -10.262 -12.581 -13.879  1.00 84.68           H
ATOM   3524  N   ILE A 236     -11.888 -13.063 -16.699  1.00 84.08           N
ATOM   3525  CA  ILE A 236     -12.551 -12.859 -17.976  1.00 84.08           C
ATOM   3526  C   ILE A 236     -11.497 -12.642 -19.064  1.00 84.08           C
ATOM   3527  O   ILE A 236     -11.656 -13.112 -20.189  1.00 84.08           O
ATOM   3528  HA  ILE A 236     -13.103 -13.770 -18.206  1.00 84.08           H
ATOM   3529  CB  ILE A 236     -13.572 -11.724 -17.874  1.00 84.08           C
ATOM   3530  HB  ILE A 236     -13.048 -10.820 -17.562  1.00 84.08           H
ATOM   3531  CG1 ILE A 236     -14.624 -12.028 -16.805  1.00 84.08           C
ATOM   3532 1HG1 ILE A 236     -15.306 -12.797 -17.169  1.00 84.08           H
ATOM   3533 2HG1 ILE A 236     -14.138 -12.428 -15.915  1.00 84.08           H
ATOM   3534  CG2 ILE A 236     -14.205 -11.433 -19.236  1.00 84.08           C
ATOM   3535 1HG2 ILE A 236     -13.429 -11.142 -19.943  1.00 84.08           H
ATOM   3536 2HG2 ILE A 236     -14.711 -12.327 -19.600  1.00 84.08           H
ATOM   3537 3HG2 ILE A 236     -14.927 -10.623 -19.135  1.00 84.08           H
ATOM   3538  CD1 ILE A 236     -15.414 -10.769 -16.441  1.00 84.08           C
ATOM   3539 1HD1 ILE A 236     -14.732 -10.011 -16.054  1.00 84.08           H
ATOM   3540 2HD1 ILE A 236     -15.917 -10.386 -17.328  1.00 84.08           H
ATOM   3541 3HD1 ILE A 236     -16.155 -11.013 -15.679  1.00 84.08           H
ATOM   3542  HN  ILE A 236     -11.968 -12.302 -16.055  1.00 84.08           H
ATOM   3543  N   ILE A 237     -10.444 -11.931 -18.690  1.00 79.49           N
ATOM   3544  CA  ILE A 237      -9.359 -11.656 -19.616  1.00 79.49           C
ATOM   3545  C   ILE A 237      -8.800 -12.978 -20.146  1.00 79.49           C
ATOM   3546  O   ILE A 237      -8.695 -13.171 -21.357  1.00 79.49           O
ATOM   3547  HA  ILE A 237      -9.777 -11.098 -20.453  1.00 79.49           H
ATOM   3548  CB  ILE A 237      -8.305 -10.764 -18.958  1.00 79.49           C
ATOM   3549  HB  ILE A 237      -8.145 -11.118 -17.939  1.00 79.49           H
ATOM   3550  CG1 ILE A 237      -8.794  -9.317 -18.862  1.00 79.49           C
ATOM   3551 1HG1 ILE A 237      -8.779  -8.858 -19.851  1.00 79.49           H
ATOM   3552 2HG1 ILE A 237      -9.829  -9.301 -18.519  1.00 79.49           H
ATOM   3553  CG2 ILE A 237      -6.964 -10.868 -19.687  1.00 79.49           C
ATOM   3554 1HG2 ILE A 237      -6.615 -11.900 -19.659  1.00 79.49           H
ATOM   3555 2HG2 ILE A 237      -7.089 -10.555 -20.724  1.00 79.49           H
ATOM   3556 3HG2 ILE A 237      -6.233 -10.224 -19.199  1.00 79.49           H
ATOM   3557  CD1 ILE A 237      -7.921  -8.505 -17.904  1.00 79.49           C
ATOM   3558 1HD1 ILE A 237      -7.958  -8.953 -16.910  1.00 79.49           H
ATOM   3559 2HD1 ILE A 237      -6.892  -8.503 -18.263  1.00 79.49           H
ATOM   3560 3HD1 ILE A 237      -8.291  -7.481 -17.854  1.00 79.49           H
ATOM   3561  HN  ILE A 237     -10.326 -11.545 -17.775  1.00 79.49           H
ATOM   3562  N   ILE A 238      -8.456 -13.855 -19.214  1.00 77.57           N
ATOM   3563  CA  ILE A 238      -7.833 -15.119 -19.569  1.00 77.57           C
ATOM   3564  C   ILE A 238      -8.757 -15.891 -20.513  1.00 77.57           C
ATOM   3565  O   ILE A 238      -8.310 -16.420 -21.529  1.00 77.57           O
ATOM   3566  HA  ILE A 238      -6.910 -14.890 -20.101  1.00 77.57           H
ATOM   3567  CB  ILE A 238      -7.449 -15.899 -18.310  1.00 77.57           C
ATOM   3568  HB  ILE A 238      -8.302 -15.892 -17.631  1.00 77.57           H
ATOM   3569  CG1 ILE A 238      -6.285 -15.224 -17.581  1.00 77.57           C
ATOM   3570 1HG1 ILE A 238      -5.357 -15.411 -18.120  1.00 77.57           H
ATOM   3571 2HG1 ILE A 238      -6.436 -14.145 -17.569  1.00 77.57           H
ATOM   3572  CG2 ILE A 238      -7.147 -17.361 -18.642  1.00 77.57           C
ATOM   3573 1HG2 ILE A 238      -8.030 -17.824 -19.083  1.00 77.57           H
ATOM   3574 2HG2 ILE A 238      -6.319 -17.410 -19.349  1.00 77.57           H
ATOM   3575 3HG2 ILE A 238      -6.877 -17.893 -17.729  1.00 77.57           H
ATOM   3576  CD1 ILE A 238      -6.162 -15.743 -16.147  1.00 77.57           C
ATOM   3577 1HD1 ILE A 238      -7.084 -15.532 -15.604  1.00 77.57           H
ATOM   3578 2HD1 ILE A 238      -5.988 -16.819 -16.163  1.00 77.57           H
ATOM   3579 3HD1 ILE A 238      -5.328 -15.247 -15.651  1.00 77.57           H
ATOM   3580  HN  ILE A 238      -8.597 -13.713 -18.234  1.00 77.57           H
ATOM   3581  N   HIS A 239     -10.029 -15.931 -20.143  1.00 77.81           N
ATOM   3582  CA  HIS A 239     -11.010 -16.675 -20.914  1.00 77.81           C
ATOM   3583  C   HIS A 239     -11.038 -16.150 -22.351  1.00 77.81           C
ATOM   3584  O   HIS A 239     -11.052 -16.931 -23.301  1.00 77.81           O
ATOM   3585  HA  HIS A 239     -10.679 -17.714 -20.922  1.00 77.81           H
ATOM   3586  CB  HIS A 239     -12.382 -16.629 -20.238  1.00 77.81           C
ATOM   3587 1HB  HIS A 239     -12.267 -16.895 -19.188  1.00 77.81           H
ATOM   3588 2HB  HIS A 239     -12.756 -15.605 -20.269  1.00 77.81           H
ATOM   3589  CG  HIS A 239     -13.407 -17.543 -20.866  1.00 77.81           C
ATOM   3590  ND1 HIS A 239     -13.356 -18.920 -20.745  1.00 77.81           N
ATOM   3591  HD1 HIS A 239     -12.661 -19.439 -20.247  1.00 77.81           H
ATOM   3592  CD2 HIS A 239     -14.509 -17.262 -21.619  1.00 77.81           C
ATOM   3593  HD2 HIS A 239     -14.847 -16.267 -21.908  1.00 77.81           H
ATOM   3594  CE1 HIS A 239     -14.386 -19.436 -21.401  1.00 77.81           C
ATOM   3595  HE1 HIS A 239     -14.622 -20.496 -21.491  1.00 77.81           H
ATOM   3596  NE2 HIS A 239     -15.099 -18.407 -21.942  1.00 77.81           N
ATOM   3597  HN  HIS A 239     -10.391 -15.468 -19.334  1.00 77.81           H
ATOM   3598  N   THR A 240     -11.046 -14.830 -22.464  1.00 79.12           N
ATOM   3599  CA  THR A 240     -11.143 -14.192 -23.766  1.00 79.12           C
ATOM   3600  C   THR A 240      -9.902 -14.502 -24.606  1.00 79.12           C
ATOM   3601  O   THR A 240     -10.002 -14.708 -25.814  1.00 79.12           O
ATOM   3602  HA  THR A 240     -11.999 -14.613 -24.293  1.00 79.12           H
ATOM   3603  CB  THR A 240     -11.368 -12.695 -23.543  1.00 79.12           C
ATOM   3604  HB  THR A 240     -10.469 -12.221 -23.148  1.00 79.12           H
ATOM   3605  OG1 THR A 240     -12.515 -12.637 -22.699  1.00 79.12           O
ATOM   3606  HG1 THR A 240     -12.234 -12.502 -21.749  1.00 79.12           H
ATOM   3607  CG2 THR A 240     -11.806 -11.972 -24.818  1.00 79.12           C
ATOM   3608 1HG2 THR A 240     -12.742 -12.401 -25.176  1.00 79.12           H
ATOM   3609 2HG2 THR A 240     -11.038 -12.086 -25.583  1.00 79.12           H
ATOM   3610 3HG2 THR A 240     -11.951 -10.913 -24.604  1.00 79.12           H
ATOM   3611  HN  THR A 240     -10.989 -14.202 -21.689  1.00 79.12           H
ATOM   3612  N   LEU A 241      -8.762 -14.525 -23.932  1.00 73.95           N
ATOM   3613  CA  LEU A 241      -7.490 -14.681 -24.618  1.00 73.95           C
ATOM   3614  C   LEU A 241      -7.365 -16.117 -25.130  1.00 73.95           C
ATOM   3615  O   LEU A 241      -6.838 -16.348 -26.217  1.00 73.95           O
ATOM   3616  HA  LEU A 241      -7.497 -14.008 -25.475  1.00 73.95           H
ATOM   3617  CB  LEU A 241      -6.336 -14.249 -23.712  1.00 73.95           C
ATOM   3618 1HB  LEU A 241      -6.480 -14.703 -22.732  1.00 73.95           H
ATOM   3619 2HB  LEU A 241      -5.410 -14.654 -24.118  1.00 73.95           H
ATOM   3620  CG  LEU A 241      -6.160 -12.740 -23.522  1.00 73.95           C
ATOM   3621  HG  LEU A 241      -7.103 -12.329 -23.162  1.00 73.95           H
ATOM   3622  CD1 LEU A 241      -5.101 -12.441 -22.460  1.00 73.95           C
ATOM   3623 1HD1 LEU A 241      -5.406 -12.879 -21.509  1.00 73.95           H
ATOM   3624 2HD1 LEU A 241      -4.147 -12.868 -22.767  1.00 73.95           H
ATOM   3625 3HD1 LEU A 241      -4.997 -11.362 -22.345  1.00 73.95           H
ATOM   3626  CD2 LEU A 241      -5.847 -12.054 -24.853  1.00 73.95           C
ATOM   3627 1HD2 LEU A 241      -4.925 -12.464 -25.266  1.00 73.95           H
ATOM   3628 2HD2 LEU A 241      -6.666 -12.225 -25.552  1.00 73.95           H
ATOM   3629 3HD2 LEU A 241      -5.727 -10.983 -24.690  1.00 73.95           H
ATOM   3630  HN  LEU A 241      -8.698 -14.439 -22.938  1.00 73.95           H
ATOM   3631  N   ILE A 242      -7.859 -17.045 -24.323  1.00 75.40           N
ATOM   3632  CA  ILE A 242      -7.832 -18.450 -24.693  1.00 75.40           C
ATOM   3633  C   ILE A 242      -8.635 -18.650 -25.979  1.00 75.40           C
ATOM   3634  O   ILE A 242      -8.194 -19.350 -26.889  1.00 75.40           O
ATOM   3635  HA  ILE A 242      -6.794 -18.716 -24.889  1.00 75.40           H
ATOM   3636  CB  ILE A 242      -8.310 -19.319 -23.528  1.00 75.40           C
ATOM   3637  HB  ILE A 242      -9.231 -18.887 -23.135  1.00 75.40           H
ATOM   3638  CG1 ILE A 242      -7.289 -19.320 -22.389  1.00 75.40           C
ATOM   3639 1HG1 ILE A 242      -6.401 -19.874 -22.693  1.00 75.40           H
ATOM   3640 2HG1 ILE A 242      -6.971 -18.298 -22.180  1.00 75.40           H
ATOM   3641  CG2 ILE A 242      -8.642 -20.736 -24.001  1.00 75.40           C
ATOM   3642 1HG2 ILE A 242      -9.431 -20.693 -24.752  1.00 75.40           H
ATOM   3643 2HG2 ILE A 242      -7.752 -21.191 -24.436  1.00 75.40           H
ATOM   3644 3HG2 ILE A 242      -8.979 -21.332 -23.154  1.00 75.40           H
ATOM   3645  CD1 ILE A 242      -7.879 -19.945 -21.124  1.00 75.40           C
ATOM   3646 1HD1 ILE A 242      -8.752 -19.374 -20.809  1.00 75.40           H
ATOM   3647 2HD1 ILE A 242      -8.173 -20.974 -21.330  1.00 75.40           H
ATOM   3648 3HD1 ILE A 242      -7.132 -19.933 -20.330  1.00 75.40           H
ATOM   3649  HN  ILE A 242      -8.271 -16.850 -23.433  1.00 75.40           H
ATOM   3650  N   GLN A 243      -9.802 -18.021 -26.015  1.00 71.27           N
ATOM   3651  CA  GLN A 243     -10.697 -18.169 -27.150  1.00 71.27           C
ATOM   3652  C   GLN A 243     -10.058 -17.581 -28.410  1.00 71.27           C
ATOM   3653  O   GLN A 243     -10.300 -18.062 -29.515  1.00 71.27           O
ATOM   3654  HA  GLN A 243     -10.835 -19.243 -27.272  1.00 71.27           H
ATOM   3655  CB  GLN A 243     -12.052 -17.518 -26.867  1.00 71.27           C
ATOM   3656 1HB  GLN A 243     -11.902 -16.515 -26.470  1.00 71.27           H
ATOM   3657 2HB  GLN A 243     -12.610 -17.412 -27.798  1.00 71.27           H
ATOM   3658  CG  GLN A 243     -12.863 -18.351 -25.872  1.00 71.27           C
ATOM   3659 1HG  GLN A 243     -12.926 -19.382 -26.221  1.00 71.27           H
ATOM   3660 2HG  GLN A 243     -12.354 -18.370 -24.909  1.00 71.27           H
ATOM   3661  CD  GLN A 243     -14.272 -17.779 -25.699  1.00 71.27           C
ATOM   3662  OE1 GLN A 243     -14.591 -16.695 -26.159  1.00 71.27           O
ATOM   3663  NE2 GLN A 243     -15.094 -18.566 -25.011  1.00 71.27           N
ATOM   3664 1HE2 GLN A 243     -14.769 -19.445 -24.661  1.00 71.27           H
ATOM   3665 2HE2 GLN A 243     -16.038 -18.280 -24.845  1.00 71.27           H
ATOM   3666  HN  GLN A 243     -10.136 -17.422 -25.288  1.00 71.27           H
ATOM   3667  N   ALA A 244      -9.255 -16.548 -28.201  1.00 72.08           N
ATOM   3668  CA  ALA A 244      -8.742 -15.762 -29.310  1.00 72.08           C
ATOM   3669  C   ALA A 244      -7.692 -16.580 -30.065  1.00 72.08           C
ATOM   3670  O   ALA A 244      -7.321 -16.236 -31.187  1.00 72.08           O
ATOM   3671  HA  ALA A 244      -9.575 -15.549 -29.980  1.00 72.08           H
ATOM   3672  CB  ALA A 244      -8.182 -14.439 -28.783  1.00 72.08           C
ATOM   3673 1HB  ALA A 244      -8.974 -13.884 -28.281  1.00 72.08           H
ATOM   3674 2HB  ALA A 244      -7.376 -14.641 -28.077  1.00 72.08           H
ATOM   3675 3HB  ALA A 244      -7.797 -13.851 -29.616  1.00 72.08           H
ATOM   3676  HN  ALA A 244      -8.957 -16.246 -27.295  1.00 72.08           H
ATOM   3677  N   LYS A 245      -7.243 -17.646 -29.420  1.00 60.16           N
ATOM   3678  CA  LYS A 245      -6.316 -18.569 -30.054  1.00 60.16           C
ATOM   3679  C   LYS A 245      -5.216 -17.775 -30.761  1.00 60.16           C
ATOM   3680  O   LYS A 245      -4.372 -18.352 -31.445  1.00 60.16           O
ATOM   3681  HA  LYS A 245      -5.859 -19.166 -29.265  1.00 60.16           H
ATOM   3682  CB  LYS A 245      -7.067 -19.534 -30.975  1.00 60.16           C
ATOM   3683 1HB  LYS A 245      -7.791 -18.982 -31.574  1.00 60.16           H
ATOM   3684 2HB  LYS A 245      -6.367 -19.998 -31.669  1.00 60.16           H
ATOM   3685  CG  LYS A 245      -7.785 -20.616 -30.166  1.00 60.16           C
ATOM   3686 1HG  LYS A 245      -7.116 -21.007 -29.400  1.00 60.16           H
ATOM   3687 2HG  LYS A 245      -8.641 -20.182 -29.650  1.00 60.16           H
ATOM   3688  CD  LYS A 245      -8.253 -21.757 -31.072  1.00 60.16           C
ATOM   3689 1HD  LYS A 245      -9.014 -21.390 -31.762  1.00 60.16           H
ATOM   3690 2HD  LYS A 245      -7.419 -22.111 -31.677  1.00 60.16           H
ATOM   3691  CE  LYS A 245      -8.821 -22.914 -30.248  1.00 60.16           C
ATOM   3692 1HE  LYS A 245      -8.106 -23.204 -29.478  1.00 60.16           H
ATOM   3693 2HE  LYS A 245      -9.728 -22.593 -29.736  1.00 60.16           H
ATOM   3694  NZ  LYS A 245      -9.119 -24.073 -31.118  1.00 60.16           N
ATOM   3695 1HZ  LYS A 245      -9.514 -24.822 -30.560  1.00 60.16           H
ATOM   3696 2HZ  LYS A 245      -9.783 -23.797 -31.833  1.00 60.16           H
ATOM   3697 3HZ  LYS A 245      -8.264 -24.395 -31.558  1.00 60.16           H
ATOM   3698  HN  LYS A 245      -7.500 -17.883 -28.483  1.00 60.16           H
ATOM   3699  N   LYS A 246      -5.261 -16.465 -30.571  1.00 52.62           N
ATOM   3700  CA  LYS A 246      -4.331 -15.578 -31.249  1.00 52.62           C
ATOM   3701  C   LYS A 246      -3.021 -15.519 -30.459  1.00 52.62           C
ATOM   3702  O   LYS A 246      -3.002 -15.066 -29.316  1.00 52.62           O
ATOM   3703  HA  LYS A 246      -4.124 -16.009 -32.229  1.00 52.62           H
ATOM   3704  CB  LYS A 246      -4.970 -14.208 -31.482  1.00 52.62           C
ATOM   3705 1HB  LYS A 246      -5.515 -13.900 -30.590  1.00 52.62           H
ATOM   3706 2HB  LYS A 246      -4.192 -13.464 -31.653  1.00 52.62           H
ATOM   3707  CG  LYS A 246      -5.921 -14.243 -32.681  1.00 52.62           C
ATOM   3708 1HG  LYS A 246      -5.454 -14.786 -33.503  1.00 52.62           H
ATOM   3709 2HG  LYS A 246      -6.827 -14.787 -32.414  1.00 52.62           H
ATOM   3710  CD  LYS A 246      -6.282 -12.828 -33.136  1.00 52.62           C
ATOM   3711 1HD  LYS A 246      -6.849 -12.324 -32.353  1.00 52.62           H
ATOM   3712 2HD  LYS A 246      -5.372 -12.249 -33.293  1.00 52.62           H
ATOM   3713  CE  LYS A 246      -7.103 -12.860 -34.427  1.00 52.62           C
ATOM   3714 1HE  LYS A 246      -6.618 -13.509 -35.156  1.00 52.62           H
ATOM   3715 2HE  LYS A 246      -8.088 -13.283 -34.229  1.00 52.62           H
ATOM   3716  NZ  LYS A 246      -7.244 -11.497 -34.985  1.00 52.62           N
ATOM   3717 1HZ  LYS A 246      -7.815 -11.532 -35.822  1.00 52.62           H
ATOM   3718 2HZ  LYS A 246      -7.687 -10.895 -34.299  1.00 52.62           H
ATOM   3719 3HZ  LYS A 246      -6.328 -11.129 -35.215  1.00 52.62           H
ATOM   3720  HN  LYS A 246      -5.916 -16.009 -29.968  1.00 52.62           H
ATOM   3721  N   SER A 247      -1.959 -15.984 -31.101  1.00 55.41           N
ATOM   3722  CA  SER A 247      -0.667 -16.071 -30.443  1.00 55.41           C
ATOM   3723  C   SER A 247      -0.298 -14.717 -29.833  1.00 55.41           C
ATOM   3724  O   SER A 247       0.099 -14.643 -28.671  1.00 55.41           O
ATOM   3725  HA  SER A 247      -0.789 -16.822 -29.662  1.00 55.41           H
ATOM   3726  CB  SER A 247       0.419 -16.525 -31.420  1.00 55.41           C
ATOM   3727 1HB  SER A 247       0.575 -17.599 -31.315  1.00 55.41           H
ATOM   3728 2HB  SER A 247       0.083 -16.351 -32.442  1.00 55.41           H
ATOM   3729  OG  SER A 247       1.652 -15.844 -31.204  1.00 55.41           O
ATOM   3730  HG  SER A 247       2.332 -16.147 -31.872  1.00 55.41           H
ATOM   3731  HN  SER A 247      -1.972 -16.298 -32.050  1.00 55.41           H
ATOM   3732  N   SER A 248      -0.443 -13.679 -30.644  1.00 56.47           N
ATOM   3733  CA  SER A 248       0.056 -12.366 -30.275  1.00 56.47           C
ATOM   3734  C   SER A 248      -0.455 -11.983 -28.884  1.00 56.47           C
ATOM   3735  O   SER A 248       0.197 -11.226 -28.166  1.00 56.47           O
ATOM   3736  HA  SER A 248       1.142 -12.461 -30.270  1.00 56.47           H
ATOM   3737  CB  SER A 248      -0.358 -11.310 -31.302  1.00 56.47           C
ATOM   3738 1HB  SER A 248       0.068 -11.563 -32.273  1.00 56.47           H
ATOM   3739 2HB  SER A 248      -1.442 -11.322 -31.416  1.00 56.47           H
ATOM   3740  OG  SER A 248       0.065 -10.003 -30.924  1.00 56.47           O
ATOM   3741  HG  SER A 248      -0.206  -9.341 -31.623  1.00 56.47           H
ATOM   3742  HN  SER A 248      -0.892 -13.725 -31.536  1.00 56.47           H
ATOM   3743  N   LYS A 249      -1.617 -12.523 -28.547  1.00 52.45           N
ATOM   3744  CA  LYS A 249      -2.280 -12.157 -27.307  1.00 52.45           C
ATOM   3745  C   LYS A 249      -1.549 -12.808 -26.131  1.00 52.45           C
ATOM   3746  O   LYS A 249      -1.731 -12.406 -24.983  1.00 52.45           O
ATOM   3747  HA  LYS A 249      -2.205 -11.074 -27.203  1.00 52.45           H
ATOM   3748  CB  LYS A 249      -3.769 -12.503 -27.373  1.00 52.45           C
ATOM   3749 1HB  LYS A 249      -3.891 -13.539 -27.689  1.00 52.45           H
ATOM   3750 2HB  LYS A 249      -4.210 -12.419 -26.380  1.00 52.45           H
ATOM   3751  CG  LYS A 249      -4.504 -11.578 -28.344  1.00 52.45           C
ATOM   3752 1HG  LYS A 249      -4.273 -10.539 -28.108  1.00 52.45           H
ATOM   3753 2HG  LYS A 249      -4.155 -11.759 -29.360  1.00 52.45           H
ATOM   3754  CD  LYS A 249      -6.017 -11.798 -28.272  1.00 52.45           C
ATOM   3755 1HD  LYS A 249      -6.259 -12.800 -28.624  1.00 52.45           H
ATOM   3756 2HD  LYS A 249      -6.348 -11.736 -27.235  1.00 52.45           H
ATOM   3757  CE  LYS A 249      -6.763 -10.761 -29.114  1.00 52.45           C
ATOM   3758 1HE  LYS A 249      -6.431  -9.758 -28.845  1.00 52.45           H
ATOM   3759 2HE  LYS A 249      -6.526 -10.902 -30.169  1.00 52.45           H
ATOM   3760  NZ  LYS A 249      -8.223 -10.878 -28.907  1.00 52.45           N
ATOM   3761 1HZ  LYS A 249      -8.689 -10.081 -29.325  1.00 52.45           H
ATOM   3762 2HZ  LYS A 249      -8.559 -11.731 -29.341  1.00 52.45           H
ATOM   3763 3HZ  LYS A 249      -8.423 -10.904 -27.913  1.00 52.45           H
ATOM   3764  HN  LYS A 249      -2.103 -13.197 -29.103  1.00 52.45           H
ATOM   3765  N   HIS A 250      -0.736 -13.802 -26.458  1.00 51.46           N
ATOM   3766  CA  HIS A 250      -0.072 -14.593 -25.436  1.00 51.46           C
ATOM   3767  C   HIS A 250       0.925 -13.717 -24.676  1.00 51.46           C
ATOM   3768  O   HIS A 250       1.090 -13.863 -23.466  1.00 51.46           O
ATOM   3769  HA  HIS A 250      -0.848 -14.928 -24.746  1.00 51.46           H
ATOM   3770  CB  HIS A 250       0.576 -15.837 -26.047  1.00 51.46           C
ATOM   3771 1HB  HIS A 250       1.002 -15.573 -27.015  1.00 51.46           H
ATOM   3772 2HB  HIS A 250       1.403 -16.152 -25.411  1.00 51.46           H
ATOM   3773  CG  HIS A 250      -0.372 -16.998 -26.229  1.00 51.46           C
ATOM   3774  ND1 HIS A 250      -1.339 -17.028 -27.218  1.00 51.46           N
ATOM   3775  HD1 HIS A 250      -1.507 -16.310 -27.894  1.00 51.46           H
ATOM   3776  CD2 HIS A 250      -0.491 -18.168 -25.539  1.00 51.46           C
ATOM   3777  HD2 HIS A 250       0.121 -18.471 -24.689  1.00 51.46           H
ATOM   3778  CE1 HIS A 250      -2.004 -18.169 -27.118  1.00 51.46           C
ATOM   3779  HE1 HIS A 250      -2.828 -18.489 -27.756  1.00 51.46           H
ATOM   3780  NE2 HIS A 250      -1.477 -18.874 -26.076  1.00 51.46           N
ATOM   3781  HN  HIS A 250      -0.530 -14.069 -27.399  1.00 51.46           H
ATOM   3782  N   LYS A 251       1.565 -12.825 -25.418  1.00 56.16           N
ATOM   3783  CA  LYS A 251       2.568 -11.949 -24.836  1.00 56.16           C
ATOM   3784  C   LYS A 251       1.902 -11.026 -23.814  1.00 56.16           C
ATOM   3785  O   LYS A 251       2.418 -10.839 -22.713  1.00 56.16           O
ATOM   3786  HA  LYS A 251       3.289 -12.578 -24.315  1.00 56.16           H
ATOM   3787  CB  LYS A 251       3.329 -11.203 -25.934  1.00 56.16           C
ATOM   3788 1HB  LYS A 251       2.625 -10.800 -26.662  1.00 56.16           H
ATOM   3789 2HB  LYS A 251       3.859 -10.354 -25.501  1.00 56.16           H
ATOM   3790  CG  LYS A 251       4.325 -12.128 -26.637  1.00 56.16           C
ATOM   3791 1HG  LYS A 251       4.931 -12.647 -25.894  1.00 56.16           H
ATOM   3792 2HG  LYS A 251       3.784 -12.890 -27.197  1.00 56.16           H
ATOM   3793  CD  LYS A 251       5.233 -11.339 -27.583  1.00 56.16           C
ATOM   3794 1HD  LYS A 251       4.632 -10.869 -28.361  1.00 56.16           H
ATOM   3795 2HD  LYS A 251       5.727 -10.537 -27.034  1.00 56.16           H
ATOM   3796  CE  LYS A 251       6.283 -12.250 -28.221  1.00 56.16           C
ATOM   3797 1HE  LYS A 251       6.865 -12.744 -27.444  1.00 56.16           H
ATOM   3798 2HE  LYS A 251       5.791 -13.034 -28.797  1.00 56.16           H
ATOM   3799  NZ  LYS A 251       7.180 -11.469 -29.101  1.00 56.16           N
ATOM   3800 1HZ  LYS A 251       7.865 -12.088 -29.521  1.00 56.16           H
ATOM   3801 2HZ  LYS A 251       6.635 -11.024 -29.831  1.00 56.16           H
ATOM   3802 3HZ  LYS A 251       7.656 -10.759 -28.555  1.00 56.16           H
ATOM   3803  HN  LYS A 251       1.409 -12.696 -26.397  1.00 56.16           H
ATOM   3804  N   ALA A 252       0.766 -10.474 -24.214  1.00 62.14           N
ATOM   3805  CA  ALA A 252       0.032  -9.562 -23.353  1.00 62.14           C
ATOM   3806  C   ALA A 252      -0.445 -10.315 -22.109  1.00 62.14           C
ATOM   3807  O   ALA A 252      -0.532  -9.739 -21.026  1.00 62.14           O
ATOM   3808  HA  ALA A 252       0.717  -8.771 -23.047  1.00 62.14           H
ATOM   3809  CB  ALA A 252      -1.124  -8.938 -24.136  1.00 62.14           C
ATOM   3810 1HB  ALA A 252      -0.729  -8.391 -24.992  1.00 62.14           H
ATOM   3811 2HB  ALA A 252      -1.793  -9.725 -24.485  1.00 62.14           H
ATOM   3812 3HB  ALA A 252      -1.674  -8.254 -23.490  1.00 62.14           H
ATOM   3813  HN  ALA A 252       0.347 -10.641 -25.107  1.00 62.14           H
ATOM   3814  N   LEU A 253      -0.742 -11.591 -22.307  1.00 61.98           N
ATOM   3815  CA  LEU A 253      -1.235 -12.422 -21.221  1.00 61.98           C
ATOM   3816  C   LEU A 253      -0.139 -12.578 -20.166  1.00 61.98           C
ATOM   3817  O   LEU A 253      -0.375 -12.344 -18.981  1.00 61.98           O
ATOM   3818  HA  LEU A 253      -2.079 -11.900 -20.768  1.00 61.98           H
ATOM   3819  CB  LEU A 253      -1.763 -13.752 -21.762  1.00 61.98           C
ATOM   3820 1HB  LEU A 253      -2.460 -13.542 -22.572  1.00 61.98           H
ATOM   3821 2HB  LEU A 253      -0.928 -14.302 -22.195  1.00 61.98           H
ATOM   3822  CG  LEU A 253      -2.462 -14.658 -20.746  1.00 61.98           C
ATOM   3823  HG  LEU A 253      -1.808 -14.771 -19.882  1.00 61.98           H
ATOM   3824  CD1 LEU A 253      -3.763 -14.024 -20.250  1.00 61.98           C
ATOM   3825 1HD1 LEU A 253      -3.542 -13.069 -19.772  1.00 61.98           H
ATOM   3826 2HD1 LEU A 253      -4.433 -13.861 -21.094  1.00 61.98           H
ATOM   3827 3HD1 LEU A 253      -4.240 -14.688 -19.530  1.00 61.98           H
ATOM   3828  CD2 LEU A 253      -2.691 -16.056 -21.325  1.00 61.98           C
ATOM   3829 1HD2 LEU A 253      -3.315 -15.982 -22.216  1.00 61.98           H
ATOM   3830 2HD2 LEU A 253      -1.732 -16.502 -21.589  1.00 61.98           H
ATOM   3831 3HD2 LEU A 253      -3.190 -16.679 -20.583  1.00 61.98           H
ATOM   3832  HN  LEU A 253      -0.650 -12.057 -23.187  1.00 61.98           H
ATOM   3833  N   LYS A 254       1.037 -12.972 -20.633  1.00 62.54           N
ATOM   3834  CA  LYS A 254       2.149 -13.235 -19.736  1.00 62.54           C
ATOM   3835  C   LYS A 254       2.368 -12.020 -18.832  1.00 62.54           C
ATOM   3836  O   LYS A 254       2.474 -12.159 -17.615  1.00 62.54           O
ATOM   3837  HA  LYS A 254       1.871 -14.084 -19.112  1.00 62.54           H
ATOM   3838  CB  LYS A 254       3.392 -13.643 -20.529  1.00 62.54           C
ATOM   3839 1HB  LYS A 254       3.474 -13.029 -21.426  1.00 62.54           H
ATOM   3840 2HB  LYS A 254       4.285 -13.457 -19.933  1.00 62.54           H
ATOM   3841  CG  LYS A 254       3.332 -15.121 -20.920  1.00 62.54           C
ATOM   3842 1HG  LYS A 254       3.148 -15.728 -20.034  1.00 62.54           H
ATOM   3843 2HG  LYS A 254       2.496 -15.287 -21.600  1.00 62.54           H
ATOM   3844  CD  LYS A 254       4.635 -15.565 -21.588  1.00 62.54           C
ATOM   3845 1HD  LYS A 254       4.795 -14.990 -22.500  1.00 62.54           H
ATOM   3846 2HD  LYS A 254       5.476 -15.355 -20.927  1.00 62.54           H
ATOM   3847  CE  LYS A 254       4.600 -17.058 -21.919  1.00 62.54           C
ATOM   3848 1HE  LYS A 254       4.411 -17.634 -21.012  1.00 62.54           H
ATOM   3849 2HE  LYS A 254       3.780 -17.266 -22.605  1.00 62.54           H
ATOM   3850  NZ  LYS A 254       5.882 -17.485 -22.525  1.00 62.54           N
ATOM   3851 1HZ  LYS A 254       5.835 -18.471 -22.754  1.00 62.54           H
ATOM   3852 2HZ  LYS A 254       6.051 -16.949 -23.369  1.00 62.54           H
ATOM   3853 3HZ  LYS A 254       6.636 -17.326 -21.867  1.00 62.54           H
ATOM   3854  HN  LYS A 254       1.234 -13.111 -21.604  1.00 62.54           H
ATOM   3855  N   VAL A 255       2.429 -10.856 -19.463  1.00 61.86           N
ATOM   3856  CA  VAL A 255       2.628  -9.618 -18.730  1.00 61.86           C
ATOM   3857  C   VAL A 255       1.620  -9.542 -17.581  1.00 61.86           C
ATOM   3858  O   VAL A 255       1.997  -9.306 -16.435  1.00 61.86           O
ATOM   3859  HA  VAL A 255       3.634  -9.640 -18.313  1.00 61.86           H
ATOM   3860  CB  VAL A 255       2.537  -8.425 -19.684  1.00 61.86           C
ATOM   3861  HB  VAL A 255       1.651  -8.558 -20.304  1.00 61.86           H
ATOM   3862  CG1 VAL A 255       2.376  -7.115 -18.911  1.00 61.86           C
ATOM   3863 1HG1 VAL A 255       1.465  -7.155 -18.314  1.00 61.86           H
ATOM   3864 2HG1 VAL A 255       3.235  -6.973 -18.254  1.00 61.86           H
ATOM   3865 3HG1 VAL A 255       2.314  -6.284 -19.613  1.00 61.86           H
ATOM   3866  CG2 VAL A 255       3.754  -8.369 -20.610  1.00 61.86           C
ATOM   3867 1HG2 VAL A 255       4.661  -8.271 -20.013  1.00 61.86           H
ATOM   3868 2HG2 VAL A 255       3.805  -9.285 -21.199  1.00 61.86           H
ATOM   3869 3HG2 VAL A 255       3.664  -7.513 -21.277  1.00 61.86           H
ATOM   3870  HN  VAL A 255       2.345 -10.752 -20.454  1.00 61.86           H
ATOM   3871  N   THR A 256       0.358  -9.747 -17.929  1.00 60.20           N
ATOM   3872  CA  THR A 256      -0.730  -9.428 -17.020  1.00 60.20           C
ATOM   3873  C   THR A 256      -0.736 -10.395 -15.835  1.00 60.20           C
ATOM   3874  O   THR A 256      -0.992  -9.992 -14.701  1.00 60.20           O
ATOM   3875  HA  THR A 256      -0.559  -8.429 -16.617  1.00 60.20           H
ATOM   3876  CB  THR A 256      -2.033  -9.439 -17.821  1.00 60.20           C
ATOM   3877  HB  THR A 256      -2.388 -10.459 -17.972  1.00 60.20           H
ATOM   3878  OG1 THR A 256      -1.719  -8.715 -19.007  1.00 60.20           O
ATOM   3879  HG1 THR A 256      -1.746  -9.325 -19.798  1.00 60.20           H
ATOM   3880  CG2 THR A 256      -3.135  -8.609 -17.158  1.00 60.20           C
ATOM   3881 1HG2 THR A 256      -2.806  -7.574 -17.068  1.00 60.20           H
ATOM   3882 2HG2 THR A 256      -3.346  -9.011 -16.167  1.00 60.20           H
ATOM   3883 3HG2 THR A 256      -4.038  -8.652 -17.767  1.00 60.20           H
ATOM   3884  HN  THR A 256       0.075 -10.123 -18.811  1.00 60.20           H
ATOM   3885  N   ILE A 257      -0.452 -11.653 -16.137  1.00 70.85           N
ATOM   3886  CA  ILE A 257      -0.394 -12.676 -15.107  1.00 70.85           C
ATOM   3887  C   ILE A 257       0.716 -12.331 -14.113  1.00 70.85           C
ATOM   3888  O   ILE A 257       0.509 -12.385 -12.902  1.00 70.85           O
ATOM   3889  HA  ILE A 257      -1.348 -12.661 -14.579  1.00 70.85           H
ATOM   3890  CB  ILE A 257      -0.247 -14.063 -15.736  1.00 70.85           C
ATOM   3891  HB  ILE A 257       0.560 -14.022 -16.468  1.00 70.85           H
ATOM   3892  CG1 ILE A 257      -1.518 -14.462 -16.488  1.00 70.85           C
ATOM   3893 1HG1 ILE A 257      -2.342 -14.572 -15.784  1.00 70.85           H
ATOM   3894 2HG1 ILE A 257      -1.798 -13.670 -17.183  1.00 70.85           H
ATOM   3895  CG2 ILE A 257       0.147 -15.103 -14.686  1.00 70.85           C
ATOM   3896 1HG2 ILE A 257       1.099 -14.821 -14.235  1.00 70.85           H
ATOM   3897 2HG2 ILE A 257      -0.621 -15.149 -13.914  1.00 70.85           H
ATOM   3898 3HG2 ILE A 257       0.245 -16.079 -15.160  1.00 70.85           H
ATOM   3899  CD1 ILE A 257      -1.315 -15.771 -17.254  1.00 70.85           C
ATOM   3900 1HD1 ILE A 257      -0.507 -15.649 -17.974  1.00 70.85           H
ATOM   3901 2HD1 ILE A 257      -1.060 -16.565 -16.552  1.00 70.85           H
ATOM   3902 3HD1 ILE A 257      -2.234 -16.031 -17.779  1.00 70.85           H
ATOM   3903  HN  ILE A 257      -0.263 -11.977 -17.065  1.00 70.85           H
ATOM   3904  N   THR A 258       1.871 -11.984 -14.662  1.00 74.49           N
ATOM   3905  CA  THR A 258       3.044 -11.732 -13.842  1.00 74.49           C
ATOM   3906  C   THR A 258       2.747 -10.644 -12.807  1.00 74.49           C
ATOM   3907  O   THR A 258       3.052 -10.807 -11.626  1.00 74.49           O
ATOM   3908  HA  THR A 258       3.280 -12.642 -13.290  1.00 74.49           H
ATOM   3909  CB  THR A 258       4.206 -11.383 -14.773  1.00 74.49           C
ATOM   3910  HB  THR A 258       4.019 -10.445 -15.295  1.00 74.49           H
ATOM   3911  OG1 THR A 258       4.342 -12.533 -15.604  1.00 74.49           O
ATOM   3912  HG1 THR A 258       3.765 -12.438 -16.416  1.00 74.49           H
ATOM   3913  CG2 THR A 258       5.543 -11.298 -14.035  1.00 74.49           C
ATOM   3914 1HG2 THR A 258       5.763 -12.258 -13.569  1.00 74.49           H
ATOM   3915 2HG2 THR A 258       5.485 -10.526 -13.267  1.00 74.49           H
ATOM   3916 3HG2 THR A 258       6.334 -11.048 -14.742  1.00 74.49           H
ATOM   3917  HN  THR A 258       2.012 -11.874 -15.646  1.00 74.49           H
ATOM   3918  N   VAL A 259       2.157  -9.560 -13.288  1.00 68.92           N
ATOM   3919  CA  VAL A 259       1.873  -8.421 -12.431  1.00 68.92           C
ATOM   3920  C   VAL A 259       0.930  -8.855 -11.308  1.00 68.92           C
ATOM   3921  O   VAL A 259       1.131  -8.494 -10.149  1.00 68.92           O
ATOM   3922  HA  VAL A 259       2.816  -8.096 -11.992  1.00 68.92           H
ATOM   3923  CB  VAL A 259       1.316  -7.265 -13.266  1.00 68.92           C
ATOM   3924  HB  VAL A 259       0.467  -7.642 -13.836  1.00 68.92           H
ATOM   3925  CG1 VAL A 259       0.814  -6.133 -12.367  1.00 68.92           C
ATOM   3926 1HG1 VAL A 259       0.023  -6.508 -11.718  1.00 68.92           H
ATOM   3927 2HG1 VAL A 259       1.637  -5.760 -11.759  1.00 68.92           H
ATOM   3928 3HG1 VAL A 259       0.423  -5.325 -12.986  1.00 68.92           H
ATOM   3929  CG2 VAL A 259       2.360  -6.754 -14.260  1.00 68.92           C
ATOM   3930 1HG2 VAL A 259       3.237  -6.402 -13.718  1.00 68.92           H
ATOM   3931 2HG2 VAL A 259       2.649  -7.563 -14.932  1.00 68.92           H
ATOM   3932 3HG2 VAL A 259       1.938  -5.933 -14.840  1.00 68.92           H
ATOM   3933  HN  VAL A 259       1.875  -9.453 -14.241  1.00 68.92           H
ATOM   3934  N   LEU A 260      -0.079  -9.625 -11.689  1.00 67.80           N
ATOM   3935  CA  LEU A 260      -1.077 -10.078 -10.735  1.00 67.80           C
ATOM   3936  C   LEU A 260      -0.401 -10.943  -9.669  1.00 67.80           C
ATOM   3937  O   LEU A 260      -0.600 -10.731  -8.474  1.00 67.80           O
ATOM   3938  HA  LEU A 260      -1.491  -9.194 -10.250  1.00 67.80           H
ATOM   3939  CB  LEU A 260      -2.229 -10.779 -11.457  1.00 67.80           C
ATOM   3940 1HB  LEU A 260      -2.654 -10.085 -12.182  1.00 67.80           H
ATOM   3941 2HB  LEU A 260      -1.821 -11.618 -12.021  1.00 67.80           H
ATOM   3942  CG  LEU A 260      -3.360 -11.301 -10.568  1.00 67.80           C
ATOM   3943  HG  LEU A 260      -2.917 -11.871  -9.752  1.00 67.80           H
ATOM   3944  CD1 LEU A 260      -4.141 -10.145  -9.940  1.00 67.80           C
ATOM   3945 1HD1 LEU A 260      -3.469  -9.540  -9.332  1.00 67.80           H
ATOM   3946 2HD1 LEU A 260      -4.572  -9.527 -10.728  1.00 67.80           H
ATOM   3947 3HD1 LEU A 260      -4.938 -10.543  -9.313  1.00 67.80           H
ATOM   3948  CD2 LEU A 260      -4.271 -12.254 -11.343  1.00 67.80           C
ATOM   3949 1HD2 LEU A 260      -4.708 -11.730 -12.193  1.00 67.80           H
ATOM   3950 2HD2 LEU A 260      -3.688 -13.103 -11.701  1.00 67.80           H
ATOM   3951 3HD2 LEU A 260      -5.066 -12.610 -10.688  1.00 67.80           H
ATOM   3952  HN  LEU A 260      -0.220  -9.937 -12.629  1.00 67.80           H
ATOM   3953  N   THR A 261       0.384 -11.901 -10.141  1.00 80.37           N
ATOM   3954  CA  THR A 261       0.976 -12.888  -9.254  1.00 80.37           C
ATOM   3955  C   THR A 261       1.879 -12.206  -8.225  1.00 80.37           C
ATOM   3956  O   THR A 261       1.840 -12.538  -7.041  1.00 80.37           O
ATOM   3957  HA  THR A 261       0.174 -13.377  -8.700  1.00 80.37           H
ATOM   3958  CB  THR A 261       1.706 -13.920 -10.115  1.00 80.37           C
ATOM   3959  HB  THR A 261       2.549 -13.465 -10.635  1.00 80.37           H
ATOM   3960  OG1 THR A 261       0.686 -14.460 -10.950  1.00 80.37           O
ATOM   3961  HG1 THR A 261       0.608 -13.919 -11.788  1.00 80.37           H
ATOM   3962  CG2 THR A 261       2.196 -15.120  -9.302  1.00 80.37           C
ATOM   3963 1HG2 THR A 261       1.344 -15.615  -8.835  1.00 80.37           H
ATOM   3964 2HG2 THR A 261       2.885 -14.778  -8.529  1.00 80.37           H
ATOM   3965 3HG2 THR A 261       2.707 -15.821  -9.961  1.00 80.37           H
ATOM   3966  HN  THR A 261       0.616 -12.009 -11.107  1.00 80.37           H
ATOM   3967  N   VAL A 262       2.673 -11.264  -8.713  1.00 82.83           N
ATOM   3968  CA  VAL A 262       3.630 -10.577  -7.864  1.00 82.83           C
ATOM   3969  C   VAL A 262       2.880  -9.814  -6.770  1.00 82.83           C
ATOM   3970  O   VAL A 262       3.273  -9.845  -5.605  1.00 82.83           O
ATOM   3971  HA  VAL A 262       4.258 -11.335  -7.395  1.00 82.83           H
ATOM   3972  CB  VAL A 262       4.530  -9.675  -8.711  1.00 82.83           C
ATOM   3973  HB  VAL A 262       3.888  -9.039  -9.321  1.00 82.83           H
ATOM   3974  CG1 VAL A 262       5.386  -8.767  -7.826  1.00 82.83           C
ATOM   3975 1HG1 VAL A 262       4.738  -8.139  -7.215  1.00 82.83           H
ATOM   3976 2HG1 VAL A 262       6.015  -9.378  -7.179  1.00 82.83           H
ATOM   3977 3HG1 VAL A 262       6.016  -8.136  -8.454  1.00 82.83           H
ATOM   3978  CG2 VAL A 262       5.404 -10.503  -9.655  1.00 82.83           C
ATOM   3979 1HG2 VAL A 262       6.033 -11.175  -9.071  1.00 82.83           H
ATOM   3980 2HG2 VAL A 262       4.768 -11.088 -10.320  1.00 82.83           H
ATOM   3981 3HG2 VAL A 262       6.033  -9.838 -10.245  1.00 82.83           H
ATOM   3982  HN  VAL A 262       2.669 -10.970  -9.669  1.00 82.83           H
ATOM   3983  N   PHE A 263       1.812  -9.147  -7.184  1.00 74.05           N
ATOM   3984  CA  PHE A 263       1.017  -8.359  -6.259  1.00 74.05           C
ATOM   3985  C   PHE A 263       0.415  -9.241  -5.163  1.00 74.05           C
ATOM   3986  O   PHE A 263       0.552  -8.944  -3.977  1.00 74.05           O
ATOM   3987  HA  PHE A 263       1.682  -7.623  -5.806  1.00 74.05           H
ATOM   3988  CB  PHE A 263      -0.117  -7.727  -7.069  1.00 74.05           C
ATOM   3989 1HB  PHE A 263       0.313  -7.126  -7.870  1.00 74.05           H
ATOM   3990 2HB  PHE A 263      -0.697  -8.520  -7.541  1.00 74.05           H
ATOM   3991  CG  PHE A 263      -1.059  -6.850  -6.242  1.00 74.05           C
ATOM   3992  CD1 PHE A 263      -2.232  -7.359  -5.780  1.00 74.05           C
ATOM   3993  HD1 PHE A 263      -2.502  -8.392  -5.999  1.00 74.05           H
ATOM   3994  CD2 PHE A 263      -0.723  -5.561  -5.969  1.00 74.05           C
ATOM   3995  HD2 PHE A 263       0.218  -5.153  -6.339  1.00 74.05           H
ATOM   3996  CE1 PHE A 263      -3.107  -6.545  -5.012  1.00 74.05           C
ATOM   3997  HE1 PHE A 263      -4.047  -6.953  -4.642  1.00 74.05           H
ATOM   3998  CE2 PHE A 263      -1.597  -4.746  -5.202  1.00 74.05           C
ATOM   3999  HE2 PHE A 263      -1.328  -3.713  -4.983  1.00 74.05           H
ATOM   4000  CZ  PHE A 263      -2.770  -5.255  -4.740  1.00 74.05           C
ATOM   4001  HZ  PHE A 263      -3.441  -4.630  -4.150  1.00 74.05           H
ATOM   4002  HN  PHE A 263       1.490  -9.140  -8.131  1.00 74.05           H
ATOM   4003  N   VAL A 264      -0.238 -10.308  -5.599  1.00 81.56           N
ATOM   4004  CA  VAL A 264      -0.959 -11.172  -4.680  1.00 81.56           C
ATOM   4005  C   VAL A 264       0.025 -11.783  -3.681  1.00 81.56           C
ATOM   4006  O   VAL A 264      -0.238 -11.808  -2.480  1.00 81.56           O
ATOM   4007  HA  VAL A 264      -1.671 -10.551  -4.135  1.00 81.56           H
ATOM   4008  CB  VAL A 264      -1.750 -12.224  -5.461  1.00 81.56           C
ATOM   4009  HB  VAL A 264      -1.057 -12.733  -6.131  1.00 81.56           H
ATOM   4010  CG1 VAL A 264      -2.349 -13.270  -4.519  1.00 81.56           C
ATOM   4011 1HG1 VAL A 264      -1.548 -13.769  -3.973  1.00 81.56           H
ATOM   4012 2HG1 VAL A 264      -3.020 -12.781  -3.813  1.00 81.56           H
ATOM   4013 3HG1 VAL A 264      -2.905 -14.006  -5.100  1.00 81.56           H
ATOM   4014  CG2 VAL A 264      -2.836 -11.570  -6.317  1.00 81.56           C
ATOM   4015 1HG2 VAL A 264      -3.525 -11.022  -5.673  1.00 81.56           H
ATOM   4016 2HG2 VAL A 264      -2.376 -10.881  -7.025  1.00 81.56           H
ATOM   4017 3HG2 VAL A 264      -3.382 -12.340  -6.861  1.00 81.56           H
ATOM   4018  HN  VAL A 264      -0.278 -10.585  -6.559  1.00 81.56           H
ATOM   4019  N   LEU A 265       1.140 -12.262  -4.216  1.00 85.75           N
ATOM   4020  CA  LEU A 265       2.108 -12.983  -3.407  1.00 85.75           C
ATOM   4021  C   LEU A 265       2.685 -12.040  -2.349  1.00 85.75           C
ATOM   4022  O   LEU A 265       3.023 -12.470  -1.247  1.00 85.75           O
ATOM   4023  HA  LEU A 265       1.575 -13.787  -2.899  1.00 85.75           H
ATOM   4024  CB  LEU A 265       3.169 -13.634  -4.295  1.00 85.75           C
ATOM   4025 1HB  LEU A 265       3.531 -12.887  -5.002  1.00 85.75           H
ATOM   4026 2HB  LEU A 265       4.016 -13.915  -3.669  1.00 85.75           H
ATOM   4027  CG  LEU A 265       2.721 -14.866  -5.083  1.00 85.75           C
ATOM   4028  HG  LEU A 265       1.858 -14.589  -5.689  1.00 85.75           H
ATOM   4029  CD1 LEU A 265       3.817 -15.332  -6.044  1.00 85.75           C
ATOM   4030 1HD1 LEU A 265       4.047 -14.532  -6.747  1.00 85.75           H
ATOM   4031 2HD1 LEU A 265       4.713 -15.586  -5.477  1.00 85.75           H
ATOM   4032 3HD1 LEU A 265       3.472 -16.209  -6.591  1.00 85.75           H
ATOM   4033  CD2 LEU A 265       2.271 -15.985  -4.141  1.00 85.75           C
ATOM   4034 1HD2 LEU A 265       3.099 -16.268  -3.491  1.00 85.75           H
ATOM   4035 2HD2 LEU A 265       1.436 -15.635  -3.534  1.00 85.75           H
ATOM   4036 3HD2 LEU A 265       1.958 -16.849  -4.727  1.00 85.75           H
ATOM   4037  HN  LEU A 265       1.384 -12.163  -5.180  1.00 85.75           H
ATOM   4038  N   SER A 266       2.780 -10.772  -2.720  1.00 88.10           N
ATOM   4039  CA  SER A 266       3.404  -9.784  -1.857  1.00 88.10           C
ATOM   4040  C   SER A 266       2.394  -9.281  -0.822  1.00 88.10           C
ATOM   4041  O   SER A 266       2.745  -9.060   0.336  1.00 88.10           O
ATOM   4042  HA  SER A 266       4.225 -10.306  -1.367  1.00 88.10           H
ATOM   4043  CB  SER A 266       3.957  -8.612  -2.671  1.00 88.10           C
ATOM   4044 1HB  SER A 266       4.349  -7.854  -1.993  1.00 88.10           H
ATOM   4045 2HB  SER A 266       4.792  -8.957  -3.281  1.00 88.10           H
ATOM   4046  OG  SER A 266       2.965  -8.030  -3.511  1.00 88.10           O
ATOM   4047  HG  SER A 266       3.102  -8.325  -4.457  1.00 88.10           H
ATOM   4048  HN  SER A 266       2.440 -10.418  -3.592  1.00 88.10           H
ATOM   4049  N   GLN A 267       1.161  -9.116  -1.278  1.00 83.58           N
ATOM   4050  CA  GLN A 267       0.163  -8.408  -0.494  1.00 83.58           C
ATOM   4051  C   GLN A 267      -0.588  -9.384   0.414  1.00 83.58           C
ATOM   4052  O   GLN A 267      -1.011  -9.019   1.510  1.00 83.58           O
ATOM   4053  HA  GLN A 267       0.722  -7.695   0.112  1.00 83.58           H
ATOM   4054  CB  GLN A 267      -0.806  -7.646  -1.400  1.00 83.58           C
ATOM   4055 1HB  GLN A 267      -1.251  -8.331  -2.121  1.00 83.58           H
ATOM   4056 2HB  GLN A 267      -1.622  -7.237  -0.803  1.00 83.58           H
ATOM   4057  CG  GLN A 267      -0.090  -6.514  -2.139  1.00 83.58           C
ATOM   4058 1HG  GLN A 267       0.758  -6.916  -2.694  1.00 83.58           H
ATOM   4059 2HG  GLN A 267      -0.765  -6.066  -2.868  1.00 83.58           H
ATOM   4060  CD  GLN A 267       0.397  -5.442  -1.161  1.00 83.58           C
ATOM   4061  OE1 GLN A 267      -0.168  -5.231  -0.100  1.00 83.58           O
ATOM   4062  NE2 GLN A 267       1.473  -4.779  -1.576  1.00 83.58           N
ATOM   4063 1HE2 GLN A 267       1.888  -5.002  -2.458  1.00 83.58           H
ATOM   4064 2HE2 GLN A 267       1.866  -4.058  -1.006  1.00 83.58           H
ATOM   4065  HN  GLN A 267       0.842  -9.454  -2.163  1.00 83.58           H
ATOM   4066  N   PHE A 268      -0.732 -10.607  -0.076  1.00 89.84           N
ATOM   4067  CA  PHE A 268      -1.622 -11.566   0.555  1.00 89.84           C
ATOM   4068  C   PHE A 268      -1.188 -11.854   1.994  1.00 89.84           C
ATOM   4069  O   PHE A 268      -1.980 -11.716   2.925  1.00 89.84           O
ATOM   4070  HA  PHE A 268      -2.620 -11.127   0.560  1.00 89.84           H
ATOM   4071  CB  PHE A 268      -1.537 -12.859  -0.259  1.00 89.84           C
ATOM   4072 1HB  PHE A 268      -1.773 -12.637  -1.300  1.00 89.84           H
ATOM   4073 2HB  PHE A 268      -0.510 -13.224  -0.236  1.00 89.84           H
ATOM   4074  CG  PHE A 268      -2.468 -13.968   0.235  1.00 89.84           C
ATOM   4075  CD1 PHE A 268      -1.978 -14.971   1.012  1.00 89.84           C
ATOM   4076  HD1 PHE A 268      -0.923 -14.984   1.284  1.00 89.84           H
ATOM   4077  CD2 PHE A 268      -3.785 -13.951  -0.103  1.00 89.84           C
ATOM   4078  HD2 PHE A 268      -4.178 -13.148  -0.726  1.00 89.84           H
ATOM   4079  CE1 PHE A 268      -2.842 -16.000   1.471  1.00 89.84           C
ATOM   4080  HE1 PHE A 268      -2.450 -16.804   2.094  1.00 89.84           H
ATOM   4081  CE2 PHE A 268      -4.649 -14.981   0.355  1.00 89.84           C
ATOM   4082  HE2 PHE A 268      -5.705 -14.967   0.084  1.00 89.84           H
ATOM   4083  CZ  PHE A 268      -4.160 -15.983   1.133  1.00 89.84           C
ATOM   4084  HZ  PHE A 268      -4.823 -16.773   1.484  1.00 89.84           H
ATOM   4085  HN  PHE A 268      -0.253 -10.945  -0.886  1.00 89.84           H
ATOM   4086  N   PRO A 269       0.073 -12.257   2.202  1.00 93.53           N
ATOM   4087  CA  PRO A 269       0.545 -12.595   3.547  1.00 93.53           C
ATOM   4088  C   PRO A 269       0.280 -11.483   4.548  1.00 93.53           C
ATOM   4089  O   PRO A 269      -0.165 -11.741   5.665  1.00 93.53           O
ATOM   4090  HA  PRO A 269      -0.001 -13.458   3.929  1.00 93.53           H
ATOM   4091  CB  PRO A 269       2.043 -12.841   3.354  1.00 93.53           C
ATOM   4092 1HB  PRO A 269       2.623 -11.934   3.521  1.00 93.53           H
ATOM   4093 2HB  PRO A 269       2.419 -13.592   4.049  1.00 93.53           H
ATOM   4094  CG  PRO A 269       2.140 -13.314   1.908  1.00 93.53           C
ATOM   4095 1HG  PRO A 269       3.147 -13.195   1.510  1.00 93.53           H
ATOM   4096 2HG  PRO A 269       1.894 -14.371   1.810  1.00 93.53           H
ATOM   4097  CD  PRO A 269       1.134 -12.426   1.193  1.00 93.53           C
ATOM   4098 1HD  PRO A 269       1.571 -11.469   0.907  1.00 93.53           H
ATOM   4099 2HD  PRO A 269       0.764 -12.889   0.279  1.00 93.53           H
ATOM   4100  N   TYR A 270       0.565 -10.262   4.117  1.00 90.58           N
ATOM   4101  CA  TYR A 270       0.422  -9.109   4.988  1.00 90.58           C
ATOM   4102  C   TYR A 270      -1.034  -8.922   5.417  1.00 90.58           C
ATOM   4103  O   TYR A 270      -1.315  -8.699   6.594  1.00 90.58           O
ATOM   4104  HA  TYR A 270       1.035  -9.278   5.874  1.00 90.58           H
ATOM   4105  CB  TYR A 270       0.856  -7.898   4.160  1.00 90.58           C
ATOM   4106 1HB  TYR A 270       1.919  -7.988   3.932  1.00 90.58           H
ATOM   4107 2HB  TYR A 270       0.325  -7.912   3.208  1.00 90.58           H
ATOM   4108  CG  TYR A 270       0.608  -6.553   4.846  1.00 90.58           C
ATOM   4109  CD1 TYR A 270      -0.201  -5.611   4.244  1.00 90.58           C
ATOM   4110  HD1 TYR A 270      -0.663  -5.824   3.281  1.00 90.58           H
ATOM   4111  CD2 TYR A 270       1.194  -6.283   6.066  1.00 90.58           C
ATOM   4112  HD2 TYR A 270       1.833  -7.027   6.541  1.00 90.58           H
ATOM   4113  CE1 TYR A 270      -0.434  -4.345   4.890  1.00 90.58           C
ATOM   4114  HE1 TYR A 270      -1.071  -3.592   4.426  1.00 90.58           H
ATOM   4115  CE2 TYR A 270       0.960  -5.017   6.711  1.00 90.58           C
ATOM   4116  HE2 TYR A 270       1.416  -4.790   7.675  1.00 90.58           H
ATOM   4117  CZ  TYR A 270       0.157  -4.110   6.092  1.00 90.58           C
ATOM   4118  OH  TYR A 270      -0.063  -2.915   6.701  1.00 90.58           O
ATOM   4119  HH  TYR A 270       0.232  -2.958   7.656  1.00 90.58           H
ATOM   4120  HN  TYR A 270       0.887 -10.057   3.193  1.00 90.58           H
ATOM   4121  N   ASN A 271      -1.923  -9.021   4.439  1.00 89.17           N
ATOM   4122  CA  ASN A 271      -3.331  -8.750   4.677  1.00 89.17           C
ATOM   4123  C   ASN A 271      -3.927  -9.879   5.521  1.00 89.17           C
ATOM   4124  O   ASN A 271      -4.928  -9.682   6.208  1.00 89.17           O
ATOM   4125  HA  ASN A 271      -3.355  -7.789   5.190  1.00 89.17           H
ATOM   4126  CB  ASN A 271      -4.109  -8.682   3.362  1.00 89.17           C
ATOM   4127 1HB  ASN A 271      -3.794  -9.495   2.707  1.00 89.17           H
ATOM   4128 2HB  ASN A 271      -5.172  -8.823   3.556  1.00 89.17           H
ATOM   4129  CG  ASN A 271      -3.886  -7.340   2.662  1.00 89.17           C
ATOM   4130  OD1 ASN A 271      -4.443  -6.319   3.030  1.00 89.17           O
ATOM   4131  ND2 ASN A 271      -3.043  -7.399   1.635  1.00 89.17           N
ATOM   4132 1HD2 ASN A 271      -2.619  -8.269   1.385  1.00 89.17           H
ATOM   4133 2HD2 ASN A 271      -2.832  -6.572   1.113  1.00 89.17           H
ATOM   4134  HN  ASN A 271      -1.695  -9.280   3.501  1.00 89.17           H
ATOM   4135  N   CYS A 272      -3.286 -11.036   5.442  1.00 93.90           N
ATOM   4136  CA  CYS A 272      -3.660 -12.158   6.286  1.00 93.90           C
ATOM   4137  C   CYS A 272      -3.479 -11.741   7.747  1.00 93.90           C
ATOM   4138  O   CYS A 272      -4.370 -11.948   8.570  1.00 93.90           O
ATOM   4139  HA  CYS A 272      -4.707 -12.375   6.072  1.00 93.90           H
ATOM   4140  CB  CYS A 272      -2.855 -13.414   5.947  1.00 93.90           C
ATOM   4141 1HB  CYS A 272      -1.794 -13.172   5.891  1.00 93.90           H
ATOM   4142 2HB  CYS A 272      -2.971 -14.155   6.738  1.00 93.90           H
ATOM   4143  SG  CYS A 272      -3.423 -14.110   4.353  1.00 93.90           S
ATOM   4144  HG  CYS A 272      -2.845 -13.190   3.586  1.00 93.90           H
ATOM   4145  HN  CYS A 272      -2.526 -11.212   4.817  1.00 93.90           H
ATOM   4146  N   ILE A 273      -2.321 -11.162   8.025  1.00 92.69           N
ATOM   4147  CA  ILE A 273      -1.998 -10.744   9.379  1.00 92.69           C
ATOM   4148  C   ILE A 273      -2.902  -9.575   9.776  1.00 92.69           C
ATOM   4149  O   ILE A 273      -3.374  -9.508  10.910  1.00 92.69           O
ATOM   4150  HA  ILE A 273      -2.211 -11.584  10.039  1.00 92.69           H
ATOM   4151  CB  ILE A 273      -0.505 -10.436   9.503  1.00 92.69           C
ATOM   4152  HB  ILE A 273      -0.255  -9.660   8.780  1.00 92.69           H
ATOM   4153  CG1 ILE A 273       0.339 -11.665   9.157  1.00 92.69           C
ATOM   4154 1HG1 ILE A 273       0.139 -11.970   8.130  1.00 92.69           H
ATOM   4155 2HG1 ILE A 273       1.397 -11.411   9.213  1.00 92.69           H
ATOM   4156  CG2 ILE A 273      -0.172  -9.885  10.891  1.00 92.69           C
ATOM   4157 1HG2 ILE A 273      -0.733  -8.966  11.061  1.00 92.69           H
ATOM   4158 2HG2 ILE A 273      -0.442 -10.621  11.648  1.00 92.69           H
ATOM   4159 3HG2 ILE A 273       0.896  -9.675  10.952  1.00 92.69           H
ATOM   4160  CD1 ILE A 273       0.035 -12.824  10.108  1.00 92.69           C
ATOM   4161 1HD1 ILE A 273       0.259 -12.523  11.131  1.00 92.69           H
ATOM   4162 2HD1 ILE A 273      -1.019 -13.091  10.031  1.00 92.69           H
ATOM   4163 3HD1 ILE A 273       0.648 -13.684   9.839  1.00 92.69           H
ATOM   4164  HN  ILE A 273      -1.611 -10.977   7.345  1.00 92.69           H
ATOM   4165  N   LEU A 274      -3.116  -8.683   8.820  1.00 89.81           N
ATOM   4166  CA  LEU A 274      -3.971  -7.530   9.050  1.00 89.81           C
ATOM   4167  C   LEU A 274      -5.355  -8.008   9.496  1.00 89.81           C
ATOM   4168  O   LEU A 274      -5.965  -7.412  10.382  1.00 89.81           O
ATOM   4169  HA  LEU A 274      -3.528  -6.951   9.860  1.00 89.81           H
ATOM   4170  CB  LEU A 274      -4.000  -6.630   7.813  1.00 89.81           C
ATOM   4171 1HB  LEU A 274      -3.992  -7.264   6.926  1.00 89.81           H
ATOM   4172 2HB  LEU A 274      -4.945  -6.085   7.807  1.00 89.81           H
ATOM   4173  CG  LEU A 274      -2.859  -5.618   7.693  1.00 89.81           C
ATOM   4174  HG  LEU A 274      -1.917  -6.166   7.679  1.00 89.81           H
ATOM   4175  CD1 LEU A 274      -2.951  -4.842   6.378  1.00 89.81           C
ATOM   4176 1HD1 LEU A 274      -2.890  -5.538   5.541  1.00 89.81           H
ATOM   4177 2HD1 LEU A 274      -3.899  -4.306   6.337  1.00 89.81           H
ATOM   4178 3HD1 LEU A 274      -2.128  -4.130   6.318  1.00 89.81           H
ATOM   4179  CD2 LEU A 274      -2.822  -4.687   8.907  1.00 89.81           C
ATOM   4180 1HD2 LEU A 274      -3.765  -4.144   8.977  1.00 89.81           H
ATOM   4181 2HD2 LEU A 274      -2.674  -5.275   9.812  1.00 89.81           H
ATOM   4182 3HD2 LEU A 274      -2.002  -3.977   8.796  1.00 89.81           H
ATOM   4183  HN  LEU A 274      -2.718  -8.738   7.904  1.00 89.81           H
ATOM   4184  N   LEU A 275      -5.809  -9.078   8.861  1.00 92.12           N
ATOM   4185  CA  LEU A 275      -7.124  -9.621   9.156  1.00 92.12           C
ATOM   4186  C   LEU A 275      -7.166 -10.082  10.614  1.00 92.12           C
ATOM   4187  O   LEU A 275      -8.109  -9.772  11.340  1.00 92.12           O
ATOM   4188  HA  LEU A 275      -7.847  -8.814   9.028  1.00 92.12           H
ATOM   4189  CB  LEU A 275      -7.488 -10.718   8.153  1.00 92.12           C
ATOM   4190 1HB  LEU A 275      -7.423 -10.300   7.148  1.00 92.12           H
ATOM   4191 2HB  LEU A 275      -6.739 -11.506   8.219  1.00 92.12           H
ATOM   4192  CG  LEU A 275      -8.871 -11.350   8.323  1.00 92.12           C
ATOM   4193  HG  LEU A 275      -8.949 -11.732   9.341  1.00 92.12           H
ATOM   4194  CD1 LEU A 275      -9.977 -10.307   8.146  1.00 92.12           C
ATOM   4195 1HD1 LEU A 275      -9.858  -9.521   8.891  1.00 92.12           H
ATOM   4196 2HD1 LEU A 275      -9.911  -9.874   7.147  1.00 92.12           H
ATOM   4197 3HD1 LEU A 275     -10.949 -10.783   8.272  1.00 92.12           H
ATOM   4198  CD2 LEU A 275      -9.050 -12.541   7.379  1.00 92.12           C
ATOM   4199 1HD2 LEU A 275      -8.943 -12.206   6.347  1.00 92.12           H
ATOM   4200 2HD2 LEU A 275      -8.292 -13.293   7.597  1.00 92.12           H
ATOM   4201 3HD2 LEU A 275     -10.041 -12.971   7.521  1.00 92.12           H
ATOM   4202  HN  LEU A 275      -5.296  -9.571   8.158  1.00 92.12           H
ATOM   4203  N   VAL A 276      -6.133 -10.817  10.998  1.00 93.78           N
ATOM   4204  CA  VAL A 276      -6.043 -11.330  12.355  1.00 93.78           C
ATOM   4205  C   VAL A 276      -6.086 -10.161  13.341  1.00 93.78           C
ATOM   4206  O   VAL A 276      -6.820 -10.204  14.328  1.00 93.78           O
ATOM   4207  HA  VAL A 276      -6.912 -11.965  12.525  1.00 93.78           H
ATOM   4208  CB  VAL A 276      -4.788 -12.193  12.506  1.00 93.78           C
ATOM   4209  HB  VAL A 276      -3.931 -11.594  12.200  1.00 93.78           H
ATOM   4210  CG1 VAL A 276      -4.578 -12.604  13.964  1.00 93.78           C
ATOM   4211 1HG1 VAL A 276      -4.465 -11.713  14.581  1.00 93.78           H
ATOM   4212 2HG1 VAL A 276      -5.440 -13.177  14.308  1.00 93.78           H
ATOM   4213 3HG1 VAL A 276      -3.680 -13.217  14.043  1.00 93.78           H
ATOM   4214  CG2 VAL A 276      -4.854 -13.420  11.594  1.00 93.78           C
ATOM   4215 1HG2 VAL A 276      -5.725 -14.020  11.855  1.00 93.78           H
ATOM   4216 2HG2 VAL A 276      -4.933 -13.097  10.556  1.00 93.78           H
ATOM   4217 3HG2 VAL A 276      -3.950 -14.016  11.721  1.00 93.78           H
ATOM   4218  HN  VAL A 276      -5.368 -11.061  10.403  1.00 93.78           H
ATOM   4219  N   GLN A 277      -5.291  -9.145  13.041  1.00 90.32           N
ATOM   4220  CA  GLN A 277      -5.202  -7.983  13.909  1.00 90.32           C
ATOM   4221  C   GLN A 277      -6.560  -7.284  14.001  1.00 90.32           C
ATOM   4222  O   GLN A 277      -6.922  -6.759  15.053  1.00 90.32           O
ATOM   4223  HA  GLN A 277      -4.919  -8.372  14.887  1.00 90.32           H
ATOM   4224  CB  GLN A 277      -4.120  -7.017  13.422  1.00 90.32           C
ATOM   4225 1HB  GLN A 277      -4.234  -6.846  12.352  1.00 90.32           H
ATOM   4226 2HB  GLN A 277      -4.242  -6.051  13.913  1.00 90.32           H
ATOM   4227  CG  GLN A 277      -2.722  -7.569  13.710  1.00 90.32           C
ATOM   4228 1HG  GLN A 277      -2.628  -7.793  14.772  1.00 90.32           H
ATOM   4229 2HG  GLN A 277      -2.580  -8.507  13.172  1.00 90.32           H
ATOM   4230  CD  GLN A 277      -1.642  -6.568  13.296  1.00 90.32           C
ATOM   4231  OE1 GLN A 277      -1.852  -5.693  12.472  1.00 90.32           O
ATOM   4232  NE2 GLN A 277      -0.476  -6.746  13.911  1.00 90.32           N
ATOM   4233 1HE2 GLN A 277      -0.369  -7.484  14.577  1.00 90.32           H
ATOM   4234 2HE2 GLN A 277       0.294  -6.141  13.707  1.00 90.32           H
ATOM   4235  HN  GLN A 277      -4.716  -9.107  12.224  1.00 90.32           H
ATOM   4236  N   THR A 278      -7.275  -7.299  12.886  1.00 91.17           N
ATOM   4237  CA  THR A 278      -8.564  -6.633  12.814  1.00 91.17           C
ATOM   4238  C   THR A 278      -9.579  -7.338  13.716  1.00 91.17           C
ATOM   4239  O   THR A 278     -10.332  -6.686  14.437  1.00 91.17           O
ATOM   4240  HA  THR A 278      -8.449  -5.618  13.195  1.00 91.17           H
ATOM   4241  CB  THR A 278      -8.989  -6.582  11.345  1.00 91.17           C
ATOM   4242  HB  THR A 278      -9.160  -7.586  10.954  1.00 91.17           H
ATOM   4243  OG1 THR A 278      -7.950  -5.843  10.708  1.00 91.17           O
ATOM   4244  HG1 THR A 278      -7.060  -6.239  10.935  1.00 91.17           H
ATOM   4245  CG2 THR A 278     -10.241  -5.730  11.126  1.00 91.17           C
ATOM   4246 1HG2 THR A 278     -10.047  -4.709  11.455  1.00 91.17           H
ATOM   4247 2HG2 THR A 278     -11.068  -6.146  11.701  1.00 91.17           H
ATOM   4248 3HG2 THR A 278     -10.498  -5.728  10.067  1.00 91.17           H
ATOM   4249  HN  THR A 278      -6.987  -7.754  12.043  1.00 91.17           H
ATOM   4250  N   ILE A 279      -9.567  -8.661  13.645  1.00 91.76           N
ATOM   4251  CA  ILE A 279     -10.483  -9.461  14.440  1.00 91.76           C
ATOM   4252  C   ILE A 279     -10.134  -9.308  15.922  1.00 91.76           C
ATOM   4253  O   ILE A 279     -11.022  -9.155  16.759  1.00 91.76           O
ATOM   4254  HA  ILE A 279     -11.486  -9.066  14.279  1.00 91.76           H
ATOM   4255  CB  ILE A 279     -10.486 -10.913  13.955  1.00 91.76           C
ATOM   4256  HB  ILE A 279      -9.457 -11.272  13.949  1.00 91.76           H
ATOM   4257  CG1 ILE A 279     -11.008 -11.011  12.521  1.00 91.76           C
ATOM   4258 1HG1 ILE A 279     -12.085 -10.844  12.510  1.00 91.76           H
ATOM   4259 2HG1 ILE A 279     -10.558 -10.227  11.912  1.00 91.76           H
ATOM   4260  CG2 ILE A 279     -11.271 -11.810  14.914  1.00 91.76           C
ATOM   4261 1HG2 ILE A 279     -10.814 -11.772  15.903  1.00 91.76           H
ATOM   4262 2HG2 ILE A 279     -12.302 -11.460  14.976  1.00 91.76           H
ATOM   4263 3HG2 ILE A 279     -11.257 -12.835  14.546  1.00 91.76           H
ATOM   4264  CD1 ILE A 279     -10.692 -12.380  11.915  1.00 91.76           C
ATOM   4265 1HD1 ILE A 279      -9.613 -12.533  11.905  1.00 91.76           H
ATOM   4266 2HD1 ILE A 279     -11.164 -13.160  12.513  1.00 91.76           H
ATOM   4267 3HD1 ILE A 279     -11.075 -12.423  10.895  1.00 91.76           H
ATOM   4268  HN  ILE A 279      -8.947  -9.184  13.060  1.00 91.76           H
ATOM   4269  N   ASP A 280      -8.840  -9.355  16.200  1.00 90.83           N
ATOM   4270  CA  ASP A 280      -8.365  -9.273  17.571  1.00 90.83           C
ATOM   4271  C   ASP A 280      -8.728  -7.905  18.150  1.00 90.83           C
ATOM   4272  O   ASP A 280      -9.017  -7.787  19.340  1.00 90.83           O
ATOM   4273  HA  ASP A 280      -8.860 -10.092  18.094  1.00 90.83           H
ATOM   4274  CB  ASP A 280      -6.845  -9.428  17.638  1.00 90.83           C
ATOM   4275 1HB  ASP A 280      -6.548 -10.354  17.146  1.00 90.83           H
ATOM   4276 2HB  ASP A 280      -6.369  -8.612  17.094  1.00 90.83           H
ATOM   4277  CG  ASP A 280      -6.358  -9.435  19.088  1.00 90.83           C
ATOM   4278  OD1 ASP A 280      -6.955 -10.191  19.884  1.00 90.83           O
ATOM   4279  OD2 ASP A 280      -5.399  -8.683  19.368  1.00 90.83           O
ATOM   4280  HN  ASP A 280      -8.122  -9.447  15.509  1.00 90.83           H
ATOM   4281  N   ALA A 281      -8.699  -6.904  17.283  1.00 90.22           N
ATOM   4282  CA  ALA A 281      -9.017  -5.547  17.694  1.00 90.22           C
ATOM   4283  C   ALA A 281     -10.443  -5.507  18.247  1.00 90.22           C
ATOM   4284  O   ALA A 281     -10.757  -4.684  19.105  1.00 90.22           O
ATOM   4285  HA  ALA A 281      -8.322  -5.269  18.486  1.00 90.22           H
ATOM   4286  CB  ALA A 281      -8.824  -4.596  16.512  1.00 90.22           C
ATOM   4287 1HB  ALA A 281      -7.788  -4.640  16.175  1.00 90.22           H
ATOM   4288 2HB  ALA A 281      -9.484  -4.892  15.696  1.00 90.22           H
ATOM   4289 3HB  ALA A 281      -9.062  -3.578  16.821  1.00 90.22           H
ATOM   4290  HN  ALA A 281      -8.465  -7.008  16.316  1.00 90.22           H
ATOM   4291  N   TYR A 282     -11.268  -6.408  17.733  1.00 78.37           N
ATOM   4292  CA  TYR A 282     -12.662  -6.463  18.140  1.00 78.37           C
ATOM   4293  C   TYR A 282     -12.870  -7.502  19.244  1.00 78.37           C
ATOM   4294  O   TYR A 282     -13.514  -7.220  20.253  1.00 78.37           O
ATOM   4295  HA  TYR A 282     -12.942  -5.481  18.519  1.00 78.37           H
ATOM   4296  CB  TYR A 282     -13.447  -6.892  16.898  1.00 78.37           C
ATOM   4297 1HB  TYR A 282     -13.192  -6.227  16.073  1.00 78.37           H
ATOM   4298 2HB  TYR A 282     -13.131  -7.894  16.609  1.00 78.37           H
ATOM   4299  CG  TYR A 282     -14.965  -6.886  17.089  1.00 78.37           C
ATOM   4300  CD1 TYR A 282     -15.640  -8.074  17.285  1.00 78.37           C
ATOM   4301  HD1 TYR A 282     -15.092  -9.016  17.304  1.00 78.37           H
ATOM   4302  CD2 TYR A 282     -15.659  -5.694  17.065  1.00 78.37           C
ATOM   4303  HD2 TYR A 282     -15.126  -4.756  16.910  1.00 78.37           H
ATOM   4304  CE1 TYR A 282     -17.069  -8.069  17.464  1.00 78.37           C
ATOM   4305  HE1 TYR A 282     -17.614  -9.000  17.619  1.00 78.37           H
ATOM   4306  CE2 TYR A 282     -17.088  -5.689  17.244  1.00 78.37           C
ATOM   4307  HE2 TYR A 282     -17.648  -4.754  17.227  1.00 78.37           H
ATOM   4308  CZ  TYR A 282     -17.722  -6.877  17.435  1.00 78.37           C
ATOM   4309  OH  TYR A 282     -19.071  -6.872  17.605  1.00 78.37           O
ATOM   4310  HH  TYR A 282     -19.416  -5.933  17.580  1.00 78.37           H
ATOM   4311  HN  TYR A 282     -10.999  -7.089  17.053  1.00 78.37           H
ATOM   4312  N   ALA A 283     -12.314  -8.683  19.014  1.00 88.30           N
ATOM   4313  CA  ALA A 283     -12.638  -9.836  19.836  1.00 88.30           C
ATOM   4314  C   ALA A 283     -11.655  -9.916  21.005  1.00 88.30           C
ATOM   4315  O   ALA A 283     -11.951 -10.533  22.028  1.00 88.30           O
ATOM   4316  HA  ALA A 283     -13.645  -9.692  20.227  1.00 88.30           H
ATOM   4317  CB  ALA A 283     -12.621 -11.099  18.972  1.00 88.30           C
ATOM   4318 1HB  ALA A 283     -13.357 -11.004  18.174  1.00 88.30           H
ATOM   4319 2HB  ALA A 283     -11.630 -11.230  18.539  1.00 88.30           H
ATOM   4320 3HB  ALA A 283     -12.865 -11.964  19.589  1.00 88.30           H
ATOM   4321  HN  ALA A 283     -11.653  -8.857  18.283  1.00 88.30           H
ATOM   4322  N   MET A 284     -10.507  -9.284  20.816  1.00 81.44           N
ATOM   4323  CA  MET A 284      -9.474  -9.285  21.838  1.00 81.44           C
ATOM   4324  C   MET A 284      -9.222 -10.701  22.361  1.00 81.44           C
ATOM   4325  O   MET A 284      -9.122 -10.913  23.568  1.00 81.44           O
ATOM   4326  HA  MET A 284      -8.577  -8.906  21.349  1.00 81.44           H
ATOM   4327  CB  MET A 284      -9.901  -8.382  22.997  1.00 81.44           C
ATOM   4328 1HB  MET A 284     -10.800  -8.784  23.464  1.00 81.44           H
ATOM   4329 2HB  MET A 284      -9.123  -8.372  23.760  1.00 81.44           H
ATOM   4330  CG  MET A 284     -10.166  -6.956  22.511  1.00 81.44           C
ATOM   4331 1HG  MET A 284      -9.262  -6.541  22.065  1.00 81.44           H
ATOM   4332 2HG  MET A 284     -10.930  -6.963  21.734  1.00 81.44           H
ATOM   4333  SD  MET A 284     -10.695  -5.934  23.876  1.00 81.44           S
ATOM   4334  CE  MET A 284     -10.964  -4.390  23.022  1.00 81.44           C
ATOM   4335 1HE  MET A 284     -10.032  -4.064  22.560  1.00 81.44           H
ATOM   4336 2HE  MET A 284     -11.722  -4.528  22.251  1.00 81.44           H
ATOM   4337 3HE  MET A 284     -11.301  -3.635  23.733  1.00 81.44           H
ATOM   4338  HN  MET A 284     -10.277  -8.778  19.985  1.00 81.44           H
ATOM   4339  N   PHE A 285      -9.126 -11.634  21.425  1.00 83.61           N
ATOM   4340  CA  PHE A 285      -9.064 -13.043  21.776  1.00 83.61           C
ATOM   4341  C   PHE A 285      -7.626 -13.471  22.075  1.00 83.61           C
ATOM   4342  O   PHE A 285      -7.397 -14.542  22.636  1.00 83.61           O
ATOM   4343  HA  PHE A 285      -9.675 -13.181  22.668  1.00 83.61           H
ATOM   4344  CB  PHE A 285      -9.577 -13.828  20.567  1.00 83.61           C
ATOM   4345 1HB  PHE A 285      -9.704 -14.873  20.853  1.00 83.61           H
ATOM   4346 2HB  PHE A 285     -10.562 -13.451  20.293  1.00 83.61           H
ATOM   4347  CG  PHE A 285      -8.661 -13.756  19.344  1.00 83.61           C
ATOM   4348  CD1 PHE A 285      -8.838 -12.776  18.418  1.00 83.61           C
ATOM   4349  HD1 PHE A 285      -9.633 -12.042  18.548  1.00 83.61           H
ATOM   4350  CD2 PHE A 285      -7.668 -14.673  19.183  1.00 83.61           C
ATOM   4351  HD2 PHE A 285      -7.526 -15.458  19.925  1.00 83.61           H
ATOM   4352  CE1 PHE A 285      -7.988 -12.710  17.283  1.00 83.61           C
ATOM   4353  HE1 PHE A 285      -8.130 -11.924  16.541  1.00 83.61           H
ATOM   4354  CE2 PHE A 285      -6.818 -14.606  18.048  1.00 83.61           C
ATOM   4355  HE2 PHE A 285      -6.023 -15.340  17.919  1.00 83.61           H
ATOM   4356  CZ  PHE A 285      -6.995 -13.626  17.122  1.00 83.61           C
ATOM   4357  HZ  PHE A 285      -6.342 -13.574  16.251  1.00 83.61           H
ATOM   4358  HN  PHE A 285      -9.091 -11.442  20.444  1.00 83.61           H
ATOM   4359  N   ILE A 286      -6.694 -12.613  21.688  1.00 85.36           N
ATOM   4360  CA  ILE A 286      -5.287 -12.874  21.935  1.00 85.36           C
ATOM   4361  C   ILE A 286      -4.923 -12.394  23.342  1.00 85.36           C
ATOM   4362  O   ILE A 286      -4.738 -11.199  23.566  1.00 85.36           O
ATOM   4363  HA  ILE A 286      -5.142 -13.953  21.891  1.00 85.36           H
ATOM   4364  CB  ILE A 286      -4.425 -12.255  20.833  1.00 85.36           C
ATOM   4365  HB  ILE A 286      -4.604 -11.180  20.822  1.00 85.36           H
ATOM   4366  CG1 ILE A 286      -4.824 -12.794  19.458  1.00 85.36           C
ATOM   4367 1HG1 ILE A 286      -4.624 -13.865  19.411  1.00 85.36           H
ATOM   4368 2HG1 ILE A 286      -5.895 -12.663  19.309  1.00 85.36           H
ATOM   4369  CG2 ILE A 286      -2.936 -12.461  21.120  1.00 85.36           C
ATOM   4370 1HG2 ILE A 286      -2.680 -11.991  22.069  1.00 85.36           H
ATOM   4371 2HG2 ILE A 286      -2.721 -13.529  21.174  1.00 85.36           H
ATOM   4372 3HG2 ILE A 286      -2.347 -12.012  20.321  1.00 85.36           H
ATOM   4373  CD1 ILE A 286      -4.057 -12.078  18.344  1.00 85.36           C
ATOM   4374 1HD1 ILE A 286      -4.278 -11.011  18.379  1.00 85.36           H
ATOM   4375 2HD1 ILE A 286      -2.987 -12.232  18.483  1.00 85.36           H
ATOM   4376 3HD1 ILE A 286      -4.359 -12.480  17.378  1.00 85.36           H
ATOM   4377  HN  ILE A 286      -6.888 -11.754  21.213  1.00 85.36           H
ATOM   4378  N   SER A 287      -4.832 -13.351  24.254  1.00 84.07           N
ATOM   4379  CA  SER A 287      -4.497 -13.041  25.633  1.00 84.07           C
ATOM   4380  C   SER A 287      -3.065 -13.489  25.937  1.00 84.07           C
ATOM   4381  O   SER A 287      -2.485 -13.085  26.943  1.00 84.07           O
ATOM   4382  HA  SER A 287      -4.584 -11.957  25.715  1.00 84.07           H
ATOM   4383  CB  SER A 287      -5.477 -13.705  26.602  1.00 84.07           C
ATOM   4384 1HB  SER A 287      -5.180 -13.484  27.627  1.00 84.07           H
ATOM   4385 2HB  SER A 287      -6.471 -13.280  26.460  1.00 84.07           H
ATOM   4386  OG  SER A 287      -5.535 -15.117  26.418  1.00 84.07           O
ATOM   4387  HG  SER A 287      -6.216 -15.514  27.034  1.00 84.07           H
ATOM   4388  HN  SER A 287      -4.983 -14.321  24.064  1.00 84.07           H
ATOM   4389  N   ASN A 288      -2.538 -14.318  25.048  1.00 85.09           N
ATOM   4390  CA  ASN A 288      -1.226 -14.905  25.259  1.00 85.09           C
ATOM   4391  C   ASN A 288      -0.158 -13.985  24.664  1.00 85.09           C
ATOM   4392  O   ASN A 288      -0.186 -13.687  23.471  1.00 85.09           O
ATOM   4393  HA  ASN A 288      -1.130 -15.011  26.340  1.00 85.09           H
ATOM   4394  CB  ASN A 288      -1.114 -16.267  24.570  1.00 85.09           C
ATOM   4395 1HB  ASN A 288      -1.969 -16.887  24.842  1.00 85.09           H
ATOM   4396 2HB  ASN A 288      -1.147 -16.135  23.489  1.00 85.09           H
ATOM   4397  CG  ASN A 288       0.183 -16.976  24.964  1.00 85.09           C
ATOM   4398  OD1 ASN A 288       1.205 -16.360  25.219  1.00 85.09           O
ATOM   4399  ND2 ASN A 288       0.086 -18.302  24.999  1.00 85.09           N
ATOM   4400 1HD2 ASN A 288      -0.783 -18.745  24.778  1.00 85.09           H
ATOM   4401 2HD2 ASN A 288       0.881 -18.855  25.246  1.00 85.09           H
ATOM   4402  HN  ASN A 288      -2.990 -14.589  24.198  1.00 85.09           H
ATOM   4403  N   CYS A 289       0.758 -13.561  25.522  1.00 90.16           N
ATOM   4404  CA  CYS A 289       1.777 -12.607  25.119  1.00 90.16           C
ATOM   4405  C   CYS A 289       2.646 -13.259  24.042  1.00 90.16           C
ATOM   4406  O   CYS A 289       3.052 -12.602  23.085  1.00 90.16           O
ATOM   4407  HA  CYS A 289       1.252 -11.739  24.720  1.00 90.16           H
ATOM   4408  CB  CYS A 289       2.608 -12.129  26.311  1.00 90.16           C
ATOM   4409 1HB  CYS A 289       1.955 -11.698  27.071  1.00 90.16           H
ATOM   4410 2HB  CYS A 289       3.118 -12.975  26.772  1.00 90.16           H
ATOM   4411  SG  CYS A 289       3.832 -10.885  25.762  1.00 90.16           S
ATOM   4412  HN  CYS A 289       0.810 -13.857  26.476  1.00 90.16           H
ATOM   4413  N   ALA A 290       2.906 -14.544  24.235  1.00 92.31           N
ATOM   4414  CA  ALA A 290       3.786 -15.272  23.336  1.00 92.31           C
ATOM   4415  C   ALA A 290       3.201 -15.245  21.923  1.00 92.31           C
ATOM   4416  O   ALA A 290       3.930 -15.061  20.949  1.00 92.31           O
ATOM   4417  HA  ALA A 290       4.750 -14.763  23.331  1.00 92.31           H
ATOM   4418  CB  ALA A 290       3.984 -16.696  23.859  1.00 92.31           C
ATOM   4419 1HB  ALA A 290       4.429 -16.660  24.853  1.00 92.31           H
ATOM   4420 2HB  ALA A 290       3.019 -17.201  23.910  1.00 92.31           H
ATOM   4421 3HB  ALA A 290       4.644 -17.242  23.185  1.00 92.31           H
ATOM   4422  HN  ALA A 290       2.528 -15.085  24.986  1.00 92.31           H
ATOM   4423  N   VAL A 291       1.891 -15.431  21.856  1.00 92.46           N
ATOM   4424  CA  VAL A 291       1.199 -15.429  20.578  1.00 92.46           C
ATOM   4425  C   VAL A 291       1.258 -14.025  19.973  1.00 92.46           C
ATOM   4426  O   VAL A 291       1.499 -13.870  18.777  1.00 92.46           O
ATOM   4427  HA  VAL A 291       1.727 -16.118  19.917  1.00 92.46           H
ATOM   4428  CB  VAL A 291      -0.230 -15.945  20.755  1.00 92.46           C
ATOM   4429  HB  VAL A 291      -0.731 -15.302  21.479  1.00 92.46           H
ATOM   4430  CG1 VAL A 291      -1.008 -15.867  19.440  1.00 92.46           C
ATOM   4431 1HG1 VAL A 291      -1.050 -14.832  19.103  1.00 92.46           H
ATOM   4432 2HG1 VAL A 291      -0.509 -16.475  18.686  1.00 92.46           H
ATOM   4433 3HG1 VAL A 291      -2.021 -16.240  19.595  1.00 92.46           H
ATOM   4434  CG2 VAL A 291      -0.234 -17.370  21.312  1.00 92.46           C
ATOM   4435 1HG2 VAL A 291       0.293 -18.030  20.622  1.00 92.46           H
ATOM   4436 2HG2 VAL A 291       0.266 -17.383  22.280  1.00 92.46           H
ATOM   4437 3HG2 VAL A 291      -1.262 -17.712  21.428  1.00 92.46           H
ATOM   4438  HN  VAL A 291       1.306 -15.581  22.653  1.00 92.46           H
ATOM   4439  N   SER A 292       1.033 -13.038  20.828  1.00 92.82           N
ATOM   4440  CA  SER A 292       1.028 -11.653  20.387  1.00 92.82           C
ATOM   4441  C   SER A 292       2.393 -11.285  19.802  1.00 92.82           C
ATOM   4442  O   SER A 292       2.471 -10.639  18.759  1.00 92.82           O
ATOM   4443  HA  SER A 292       0.255 -11.597  19.620  1.00 92.82           H
ATOM   4444  CB  SER A 292       0.671 -10.710  21.538  1.00 92.82           C
ATOM   4445 1HB  SER A 292      -0.252 -11.046  22.009  1.00 92.82           H
ATOM   4446 2HB  SER A 292       1.451 -10.754  22.298  1.00 92.82           H
ATOM   4447  OG  SER A 292       0.515  -9.364  21.097  1.00 92.82           O
ATOM   4448  HG  SER A 292      -0.307  -9.282  20.534  1.00 92.82           H
ATOM   4449  HN  SER A 292       0.856 -13.171  21.803  1.00 92.82           H
ATOM   4450  N   THR A 293       3.435 -11.712  20.500  1.00 89.15           N
ATOM   4451  CA  THR A 293       4.791 -11.388  20.094  1.00 89.15           C
ATOM   4452  C   THR A 293       5.080 -11.953  18.702  1.00 89.15           C
ATOM   4453  O   THR A 293       5.623 -11.257  17.846  1.00 89.15           O
ATOM   4454  HA  THR A 293       4.880 -10.304  20.024  1.00 89.15           H
ATOM   4455  CB  THR A 293       5.745 -11.910  21.171  1.00 89.15           C
ATOM   4456  HB  THR A 293       5.668 -12.993  21.268  1.00 89.15           H
ATOM   4457  OG1 THR A 293       5.398 -11.162  22.334  1.00 89.15           O
ATOM   4458  HG1 THR A 293       4.707 -11.655  22.863  1.00 89.15           H
ATOM   4459  CG2 THR A 293       7.201 -11.524  20.901  1.00 89.15           C
ATOM   4460 1HG2 THR A 293       7.289 -10.438  20.871  1.00 89.15           H
ATOM   4461 2HG2 THR A 293       7.515 -11.941  19.944  1.00 89.15           H
ATOM   4462 3HG2 THR A 293       7.834 -11.919  21.695  1.00 89.15           H
ATOM   4463  HN  THR A 293       3.363 -12.269  21.328  1.00 89.15           H
ATOM   4464  N   ASN A 294       4.704 -13.210  18.518  1.00 90.99           N
ATOM   4465  CA  ASN A 294       4.975 -13.898  17.267  1.00 90.99           C
ATOM   4466  C   ASN A 294       4.203 -13.214  16.137  1.00 90.99           C
ATOM   4467  O   ASN A 294       4.706 -13.092  15.021  1.00 90.99           O
ATOM   4468  HA  ASN A 294       6.054 -13.834  17.133  1.00 90.99           H
ATOM   4469  CB  ASN A 294       4.523 -15.358  17.332  1.00 90.99           C
ATOM   4470 1HB  ASN A 294       3.523 -15.414  17.762  1.00 90.99           H
ATOM   4471 2HB  ASN A 294       4.460 -15.768  16.324  1.00 90.99           H
ATOM   4472  CG  ASN A 294       5.492 -16.195  18.169  1.00 90.99           C
ATOM   4473  OD1 ASN A 294       6.640 -15.839  18.378  1.00 90.99           O
ATOM   4474  ND2 ASN A 294       4.968 -17.326  18.634  1.00 90.99           N
ATOM   4475 1HD2 ASN A 294       4.018 -17.559  18.426  1.00 90.99           H
ATOM   4476 2HD2 ASN A 294       5.523 -17.942  19.193  1.00 90.99           H
ATOM   4477  HN  ASN A 294       4.223 -13.756  19.205  1.00 90.99           H
ATOM   4478  N   ILE A 295       2.993 -12.785  16.465  1.00 91.42           N
ATOM   4479  CA  ILE A 295       2.140 -12.130  15.487  1.00 91.42           C
ATOM   4480  C   ILE A 295       2.794 -10.819  15.044  1.00 91.42           C
ATOM   4481  O   ILE A 295       2.787 -10.488  13.859  1.00 91.42           O
ATOM   4482  HA  ILE A 295       2.069 -12.790  14.623  1.00 91.42           H
ATOM   4483  CB  ILE A 295       0.725 -11.955  16.042  1.00 91.42           C
ATOM   4484  HB  ILE A 295       0.803 -11.596  17.068  1.00 91.42           H
ATOM   4485  CG1 ILE A 295      -0.016 -13.292  16.086  1.00 91.42           C
ATOM   4486 1HG1 ILE A 295      -0.208 -13.639  15.071  1.00 91.42           H
ATOM   4487 2HG1 ILE A 295       0.611 -14.044  16.566  1.00 91.42           H
ATOM   4488  CG2 ILE A 295      -0.047 -10.897  15.251  1.00 91.42           C
ATOM   4489 1HG2 ILE A 295       0.475  -9.942  15.316  1.00 91.42           H
ATOM   4490 2HG2 ILE A 295      -0.116 -11.203  14.207  1.00 91.42           H
ATOM   4491 3HG2 ILE A 295      -1.049 -10.793  15.666  1.00 91.42           H
ATOM   4492  CD1 ILE A 295      -1.338 -13.162  16.845  1.00 91.42           C
ATOM   4493 1HD1 ILE A 295      -1.140 -12.839  17.867  1.00 91.42           H
ATOM   4494 2HD1 ILE A 295      -1.971 -12.428  16.347  1.00 91.42           H
ATOM   4495 3HD1 ILE A 295      -1.844 -14.127  16.861  1.00 91.42           H
ATOM   4496  HN  ILE A 295       2.595 -12.878  17.378  1.00 91.42           H
ATOM   4497  N   ASP A 296       3.343 -10.109  16.019  1.00 92.49           N
ATOM   4498  CA  ASP A 296       3.944  -8.813  15.753  1.00 92.49           C
ATOM   4499  C   ASP A 296       5.158  -8.996  14.840  1.00 92.49           C
ATOM   4500  O   ASP A 296       5.387  -8.192  13.938  1.00 92.49           O
ATOM   4501  HA  ASP A 296       3.156  -8.222  15.286  1.00 92.49           H
ATOM   4502  CB  ASP A 296       4.422  -8.153  17.048  1.00 92.49           C
ATOM   4503 1HB  ASP A 296       4.995  -8.869  17.636  1.00 92.49           H
ATOM   4504 2HB  ASP A 296       5.091  -7.325  16.812  1.00 92.49           H
ATOM   4505  CG  ASP A 296       3.238  -7.639  17.871  1.00 92.49           C
ATOM   4506  OD1 ASP A 296       2.151  -7.492  17.271  1.00 92.49           O
ATOM   4507  OD2 ASP A 296       3.447  -7.405  19.081  1.00 92.49           O
ATOM   4508  HN  ASP A 296       3.381 -10.405  16.973  1.00 92.49           H
ATOM   4509  N   ILE A 297       5.903 -10.059  15.106  1.00 91.63           N
ATOM   4510  CA  ILE A 297       7.072 -10.373  14.302  1.00 91.63           C
ATOM   4511  C   ILE A 297       6.630 -10.719  12.879  1.00 91.63           C
ATOM   4512  O   ILE A 297       7.219 -10.244  11.909  1.00 91.63           O
ATOM   4513  HA  ILE A 297       7.692  -9.477  14.263  1.00 91.63           H
ATOM   4514  CB  ILE A 297       7.904 -11.469  14.971  1.00 91.63           C
ATOM   4515  HB  ILE A 297       7.236 -12.287  15.242  1.00 91.63           H
ATOM   4516  CG1 ILE A 297       8.542 -10.961  16.266  1.00 91.63           C
ATOM   4517 1HG1 ILE A 297       9.301 -10.214  16.032  1.00 91.63           H
ATOM   4518 2HG1 ILE A 297       7.787 -10.467  16.878  1.00 91.63           H
ATOM   4519  CG2 ILE A 297       8.944 -12.036  14.003  1.00 91.63           C
ATOM   4520 1HG2 ILE A 297       8.440 -12.461  13.136  1.00 91.63           H
ATOM   4521 2HG2 ILE A 297       9.613 -11.238  13.681  1.00 91.63           H
ATOM   4522 3HG2 ILE A 297       9.521 -12.813  14.505  1.00 91.63           H
ATOM   4523  CD1 ILE A 297       9.175 -12.110  17.053  1.00 91.63           C
ATOM   4524 1HD1 ILE A 297       8.408 -12.842  17.306  1.00 91.63           H
ATOM   4525 2HD1 ILE A 297       9.946 -12.585  16.447  1.00 91.63           H
ATOM   4526 3HD1 ILE A 297       9.621 -11.720  17.968  1.00 91.63           H
ATOM   4527  HN  ILE A 297       5.720 -10.698  15.853  1.00 91.63           H
ATOM   4528  N   CYS A 298       5.596 -11.544  12.799  1.00 93.57           N
ATOM   4529  CA  CYS A 298       5.064 -11.954  11.510  1.00 93.57           C
ATOM   4530  C   CYS A 298       4.634 -10.699  10.747  1.00 93.57           C
ATOM   4531  O   CYS A 298       4.842 -10.603   9.538  1.00 93.57           O
ATOM   4532  HA  CYS A 298       5.871 -12.467  10.988  1.00 93.57           H
ATOM   4533  CB  CYS A 298       3.914 -12.950  11.665  1.00 93.57           C
ATOM   4534 1HB  CYS A 298       3.216 -12.598  12.424  1.00 93.57           H
ATOM   4535 2HB  CYS A 298       3.358 -13.024  10.730  1.00 93.57           H
ATOM   4536  SG  CYS A 298       4.568 -14.594  12.133  1.00 93.57           S
ATOM   4537  HG  CYS A 298       4.774 -14.302  13.414  1.00 93.57           H
ATOM   4538  HN  CYS A 298       5.125 -11.929  13.592  1.00 93.57           H
ATOM   4539  N   PHE A 299       4.043  -9.770  11.484  1.00 93.32           N
ATOM   4540  CA  PHE A 299       3.569  -8.533  10.889  1.00 93.32           C
ATOM   4541  C   PHE A 299       4.721  -7.758  10.244  1.00 93.32           C
ATOM   4542  O   PHE A 299       4.599  -7.284   9.115  1.00 93.32           O
ATOM   4543  HA  PHE A 299       2.840  -8.800  10.124  1.00 93.32           H
ATOM   4544  CB  PHE A 299       2.975  -7.691  12.020  1.00 93.32           C
ATOM   4545 1HB  PHE A 299       2.162  -8.249  12.486  1.00 93.32           H
ATOM   4546 2HB  PHE A 299       3.736  -7.539  12.785  1.00 93.32           H
ATOM   4547  CG  PHE A 299       2.445  -6.328  11.570  1.00 93.32           C
ATOM   4548  CD1 PHE A 299       3.202  -5.212  11.748  1.00 93.32           C
ATOM   4549  HD1 PHE A 299       4.186  -5.289  12.212  1.00 93.32           H
ATOM   4550  CD2 PHE A 299       1.218  -6.232  10.991  1.00 93.32           C
ATOM   4551  HD2 PHE A 299       0.612  -7.127  10.848  1.00 93.32           H
ATOM   4552  CE1 PHE A 299       2.711  -3.947  11.330  1.00 93.32           C
ATOM   4553  HE1 PHE A 299       3.317  -3.053  11.473  1.00 93.32           H
ATOM   4554  CE2 PHE A 299       0.727  -4.967  10.573  1.00 93.32           C
ATOM   4555  HE2 PHE A 299      -0.256  -4.891  10.109  1.00 93.32           H
ATOM   4556  CZ  PHE A 299       1.484  -3.851  10.751  1.00 93.32           C
ATOM   4557  HZ  PHE A 299       1.107  -2.880  10.431  1.00 93.32           H
ATOM   4558  HN  PHE A 299       3.887  -9.853  12.468  1.00 93.32           H
ATOM   4559  N   GLN A 300       5.811  -7.654  10.989  1.00 89.38           N
ATOM   4560  CA  GLN A 300       6.963  -6.897  10.527  1.00 89.38           C
ATOM   4561  C   GLN A 300       7.472  -7.463   9.200  1.00 89.38           C
ATOM   4562  O   GLN A 300       7.740  -6.712   8.263  1.00 89.38           O
ATOM   4563  HA  GLN A 300       6.602  -5.879  10.381  1.00 89.38           H
ATOM   4564  CB  GLN A 300       8.072  -6.889  11.581  1.00 89.38           C
ATOM   4565 1HB  GLN A 300       8.266  -7.908  11.918  1.00 89.38           H
ATOM   4566 2HB  GLN A 300       8.997  -6.519  11.138  1.00 89.38           H
ATOM   4567  CG  GLN A 300       7.687  -6.015  12.776  1.00 89.38           C
ATOM   4568 1HG  GLN A 300       7.487  -4.998  12.438  1.00 89.38           H
ATOM   4569 2HG  GLN A 300       6.766  -6.389  13.223  1.00 89.38           H
ATOM   4570  CD  GLN A 300       8.800  -6.000  13.826  1.00 89.38           C
ATOM   4571  OE1 GLN A 300       9.957  -5.743  13.537  1.00 89.38           O
ATOM   4572  NE2 GLN A 300       8.387  -6.288  15.056  1.00 89.38           N
ATOM   4573 1HE2 GLN A 300       7.422  -6.490  15.226  1.00 89.38           H
ATOM   4574 2HE2 GLN A 300       9.041  -6.304  15.813  1.00 89.38           H
ATOM   4575  HN  GLN A 300       5.916  -8.074  11.890  1.00 89.38           H
ATOM   4576  N   VAL A 301       7.590  -8.782   9.161  1.00 94.30           N
ATOM   4577  CA  VAL A 301       8.167  -9.448   8.006  1.00 94.30           C
ATOM   4578  C   VAL A 301       7.257  -9.238   6.794  1.00 94.30           C
ATOM   4579  O   VAL A 301       7.716  -8.811   5.736  1.00 94.30           O
ATOM   4580  HA  VAL A 301       9.132  -8.983   7.806  1.00 94.30           H
ATOM   4581  CB  VAL A 301       8.411 -10.926   8.322  1.00 94.30           C
ATOM   4582  HB  VAL A 301       7.459 -11.366   8.621  1.00 94.30           H
ATOM   4583  CG1 VAL A 301       8.908 -11.676   7.085  1.00 94.30           C
ATOM   4584 1HG1 VAL A 301       8.161 -11.606   6.294  1.00 94.30           H
ATOM   4585 2HG1 VAL A 301       9.843 -11.233   6.743  1.00 94.30           H
ATOM   4586 3HG1 VAL A 301       9.073 -12.723   7.337  1.00 94.30           H
ATOM   4587  CG2 VAL A 301       9.389 -11.083   9.488  1.00 94.30           C
ATOM   4588 1HG2 VAL A 301      10.340 -10.619   9.229  1.00 94.30           H
ATOM   4589 2HG2 VAL A 301       8.978 -10.599  10.375  1.00 94.30           H
ATOM   4590 3HG2 VAL A 301       9.544 -12.142   9.692  1.00 94.30           H
ATOM   4591  HN  VAL A 301       7.300  -9.391   9.900  1.00 94.30           H
ATOM   4592  N   THR A 302       5.984  -9.549   6.990  1.00 93.17           N
ATOM   4593  CA  THR A 302       5.037  -9.551   5.888  1.00 93.17           C
ATOM   4594  C   THR A 302       4.826  -8.130   5.362  1.00 93.17           C
ATOM   4595  O   THR A 302       4.626  -7.930   4.165  1.00 93.17           O
ATOM   4596  HA  THR A 302       5.462 -10.135   5.071  1.00 93.17           H
ATOM   4597  CB  THR A 302       3.748 -10.217   6.374  1.00 93.17           C
ATOM   4598  HB  THR A 302       2.994 -10.226   5.587  1.00 93.17           H
ATOM   4599  OG1 THR A 302       3.402  -9.488   7.549  1.00 93.17           O
ATOM   4600  HG1 THR A 302       2.462  -9.697   7.817  1.00 93.17           H
ATOM   4601  CG2 THR A 302       3.978 -11.644   6.876  1.00 93.17           C
ATOM   4602 1HG2 THR A 302       4.682 -11.627   7.708  1.00 93.17           H
ATOM   4603 2HG2 THR A 302       4.386 -12.251   6.068  1.00 93.17           H
ATOM   4604 3HG2 THR A 302       3.032 -12.069   7.209  1.00 93.17           H
ATOM   4605  HN  THR A 302       5.598  -9.794   7.879  1.00 93.17           H
ATOM   4606  N   GLN A 303       4.877  -7.179   6.284  1.00 89.93           N
ATOM   4607  CA  GLN A 303       4.741  -5.778   5.922  1.00 89.93           C
ATOM   4608  C   GLN A 303       5.889  -5.352   5.005  1.00 89.93           C
ATOM   4609  O   GLN A 303       5.672  -4.649   4.019  1.00 89.93           O
ATOM   4610  HA  GLN A 303       3.794  -5.709   5.386  1.00 89.93           H
ATOM   4611  CB  GLN A 303       4.677  -4.894   7.168  1.00 89.93           C
ATOM   4612 1HB  GLN A 303       3.806  -5.162   7.765  1.00 89.93           H
ATOM   4613 2HB  GLN A 303       5.556  -5.071   7.789  1.00 89.93           H
ATOM   4614  CG  GLN A 303       4.606  -3.414   6.787  1.00 89.93           C
ATOM   4615 1HG  GLN A 303       5.568  -3.090   6.390  1.00 89.93           H
ATOM   4616 2HG  GLN A 303       3.871  -3.274   5.995  1.00 89.93           H
ATOM   4617  CD  GLN A 303       4.231  -2.554   7.996  1.00 89.93           C
ATOM   4618  OE1 GLN A 303       5.024  -2.318   8.893  1.00 89.93           O
ATOM   4619  NE2 GLN A 303       2.982  -2.099   7.970  1.00 89.93           N
ATOM   4620 1HE2 GLN A 303       2.382  -2.329   7.204  1.00 89.93           H
ATOM   4621 2HE2 GLN A 303       2.642  -1.527   8.717  1.00 89.93           H
ATOM   4622  HN  GLN A 303       5.010  -7.352   7.260  1.00 89.93           H
ATOM   4623  N   THR A 304       7.085  -5.796   5.362  1.00 91.52           N
ATOM   4624  CA  THR A 304       8.275  -5.420   4.618  1.00 91.52           C
ATOM   4625  C   THR A 304       8.204  -5.960   3.188  1.00 91.52           C
ATOM   4626  O   THR A 304       8.533  -5.254   2.237  1.00 91.52           O
ATOM   4627  HA  THR A 304       8.308  -4.333   4.548  1.00 91.52           H
ATOM   4628  CB  THR A 304       9.495  -5.919   5.395  1.00 91.52           C
ATOM   4629  HB  THR A 304       9.525  -7.008   5.416  1.00 91.52           H
ATOM   4630  OG1 THR A 304       9.382  -5.283   6.666  1.00 91.52           O
ATOM   4631  HG1 THR A 304       8.980  -5.914   7.329  1.00 91.52           H
ATOM   4632  CG2 THR A 304      10.811  -5.383   4.827  1.00 91.52           C
ATOM   4633 1HG2 THR A 304      10.808  -4.294   4.869  1.00 91.52           H
ATOM   4634 2HG2 THR A 304      10.918  -5.706   3.791  1.00 91.52           H
ATOM   4635 3HG2 THR A 304      11.644  -5.767   5.415  1.00 91.52           H
ATOM   4636  HN  THR A 304       7.247  -6.401   6.142  1.00 91.52           H
ATOM   4637  N   ILE A 305       7.771  -7.208   3.082  1.00 91.61           N
ATOM   4638  CA  ILE A 305       7.634  -7.844   1.783  1.00 91.61           C
ATOM   4639  C   ILE A 305       6.664  -7.033   0.922  1.00 91.61           C
ATOM   4640  O   ILE A 305       6.878  -6.873  -0.278  1.00 91.61           O
ATOM   4641  HA  ILE A 305       8.614  -7.829   1.307  1.00 91.61           H
ATOM   4642  CB  ILE A 305       7.232  -9.312   1.945  1.00 91.61           C
ATOM   4643  HB  ILE A 305       6.364  -9.358   2.602  1.00 91.61           H
ATOM   4644  CG1 ILE A 305       8.349 -10.115   2.615  1.00 91.61           C
ATOM   4645 1HG1 ILE A 305       9.163 -10.272   1.908  1.00 91.61           H
ATOM   4646 2HG1 ILE A 305       8.758  -9.548   3.451  1.00 91.61           H
ATOM   4647  CG2 ILE A 305       6.817  -9.918   0.603  1.00 91.61           C
ATOM   4648 1HG2 ILE A 305       5.967  -9.365   0.203  1.00 91.61           H
ATOM   4649 2HG2 ILE A 305       7.650  -9.859  -0.096  1.00 91.61           H
ATOM   4650 3HG2 ILE A 305       6.536 -10.961   0.747  1.00 91.61           H
ATOM   4651  CD1 ILE A 305       7.830 -11.466   3.113  1.00 91.61           C
ATOM   4652 1HD1 ILE A 305       7.033 -11.304   3.838  1.00 91.61           H
ATOM   4653 2HD1 ILE A 305       7.444 -12.039   2.270  1.00 91.61           H
ATOM   4654 3HD1 ILE A 305       8.644 -12.016   3.585  1.00 91.61           H
ATOM   4655  HN  ILE A 305       7.517  -7.780   3.862  1.00 91.61           H
ATOM   4656  N   ALA A 306       5.617  -6.542   1.569  1.00 91.30           N
ATOM   4657  CA  ALA A 306       4.591  -5.787   0.870  1.00 91.30           C
ATOM   4658  C   ALA A 306       5.202  -4.501   0.311  1.00 91.30           C
ATOM   4659  O   ALA A 306       4.847  -4.066  -0.784  1.00 91.30           O
ATOM   4660  HA  ALA A 306       4.235  -6.400   0.042  1.00 91.30           H
ATOM   4661  CB  ALA A 306       3.422  -5.513   1.819  1.00 91.30           C
ATOM   4662 1HB  ALA A 306       3.006  -6.459   2.164  1.00 91.30           H
ATOM   4663 2HB  ALA A 306       3.776  -4.938   2.674  1.00 91.30           H
ATOM   4664 3HB  ALA A 306       2.653  -4.948   1.293  1.00 91.30           H
ATOM   4665  HN  ALA A 306       5.465  -6.652   2.552  1.00 91.30           H
ATOM   4666  N   PHE A 307       6.110  -3.928   1.087  1.00 89.67           N
ATOM   4667  CA  PHE A 307       6.725  -2.666   0.714  1.00 89.67           C
ATOM   4668  C   PHE A 307       7.652  -2.844  -0.491  1.00 89.67           C
ATOM   4669  O   PHE A 307       7.790  -1.937  -1.311  1.00 89.67           O
ATOM   4670  HA  PHE A 307       5.921  -1.978   0.453  1.00 89.67           H
ATOM   4671  CB  PHE A 307       7.553  -2.200   1.914  1.00 89.67           C
ATOM   4672 1HB  PHE A 307       8.184  -3.023   2.249  1.00 89.67           H
ATOM   4673 2HB  PHE A 307       8.218  -1.398   1.594  1.00 89.67           H
ATOM   4674  CG  PHE A 307       6.713  -1.706   3.094  1.00 89.67           C
ATOM   4675  CD1 PHE A 307       5.360  -1.633   2.982  1.00 89.67           C
ATOM   4676  HD1 PHE A 307       4.873  -1.926   2.052  1.00 89.67           H
ATOM   4677  CD2 PHE A 307       7.321  -1.341   4.255  1.00 89.67           C
ATOM   4678  HD2 PHE A 307       8.405  -1.400   4.344  1.00 89.67           H
ATOM   4679  CE1 PHE A 307       4.581  -1.175   4.078  1.00 89.67           C
ATOM   4680  HE1 PHE A 307       3.496  -1.116   3.988  1.00 89.67           H
ATOM   4681  CE2 PHE A 307       6.542  -0.883   5.350  1.00 89.67           C
ATOM   4682  HE2 PHE A 307       7.029  -0.590   6.280  1.00 89.67           H
ATOM   4683  CZ  PHE A 307       5.188  -0.810   5.238  1.00 89.67           C
ATOM   4684  HZ  PHE A 307       4.591  -0.458   6.079  1.00 89.67           H
ATOM   4685  HN  PHE A 307       6.424  -4.311   1.956  1.00 89.67           H
ATOM   4686  N   PHE A 308       8.262  -4.017  -0.560  1.00 86.90           N
ATOM   4687  CA  PHE A 308       9.146  -4.337  -1.668  1.00 86.90           C
ATOM   4688  C   PHE A 308       8.397  -4.277  -3.001  1.00 86.90           C
ATOM   4689  O   PHE A 308       9.010  -4.109  -4.054  1.00 86.90           O
ATOM   4690  HA  PHE A 308       9.945  -3.596  -1.669  1.00 86.90           H
ATOM   4691  CB  PHE A 308       9.648  -5.765  -1.442  1.00 86.90           C
ATOM   4692 1HB  PHE A 308       8.893  -6.321  -0.886  1.00 86.90           H
ATOM   4693 2HB  PHE A 308       9.759  -6.257  -2.408  1.00 86.90           H
ATOM   4694  CG  PHE A 308      10.977  -5.845  -0.689  1.00 86.90           C
ATOM   4695  CD1 PHE A 308      12.141  -5.563  -1.333  1.00 86.90           C
ATOM   4696  HD1 PHE A 308      12.127  -5.279  -2.385  1.00 86.90           H
ATOM   4697  CD2 PHE A 308      10.995  -6.200   0.624  1.00 86.90           C
ATOM   4698  HD2 PHE A 308      10.062  -6.427   1.139  1.00 86.90           H
ATOM   4699  CE1 PHE A 308      13.375  -5.637  -0.634  1.00 86.90           C
ATOM   4700  HE1 PHE A 308      14.308  -5.411  -1.150  1.00 86.90           H
ATOM   4701  CE2 PHE A 308      12.229  -6.274   1.322  1.00 86.90           C
ATOM   4702  HE2 PHE A 308      12.243  -6.559   2.375  1.00 86.90           H
ATOM   4703  CZ  PHE A 308      13.393  -5.992   0.679  1.00 86.90           C
ATOM   4704  HZ  PHE A 308      14.340  -6.049   1.215  1.00 86.90           H
ATOM   4705  HN  PHE A 308       8.162  -4.741   0.123  1.00 86.90           H
ATOM   4706  N   HIS A 309       7.083  -4.419  -2.912  1.00 77.48           N
ATOM   4707  CA  HIS A 309       6.245  -4.394  -4.099  1.00 77.48           C
ATOM   4708  C   HIS A 309       6.420  -3.056  -4.822  1.00 77.48           C
ATOM   4709  O   HIS A 309       6.444  -3.009  -6.051  1.00 77.48           O
ATOM   4710  HA  HIS A 309       6.598  -5.196  -4.748  1.00 77.48           H
ATOM   4711  CB  HIS A 309       4.787  -4.689  -3.742  1.00 77.48           C
ATOM   4712 1HB  HIS A 309       4.738  -5.647  -3.224  1.00 77.48           H
ATOM   4713 2HB  HIS A 309       4.434  -3.930  -3.043  1.00 77.48           H
ATOM   4714  CG  HIS A 309       3.859  -4.728  -4.932  1.00 77.48           C
ATOM   4715  ND1 HIS A 309       4.027  -5.610  -5.985  1.00 77.48           N
ATOM   4716  HD1 HIS A 309       4.754  -6.291  -6.067  1.00 77.48           H
ATOM   4717  CD2 HIS A 309       2.753  -3.985  -5.224  1.00 77.48           C
ATOM   4718  HD2 HIS A 309       2.336  -3.192  -4.604  1.00 77.48           H
ATOM   4719  CE1 HIS A 309       3.060  -5.398  -6.866  1.00 77.48           C
ATOM   4720  HE1 HIS A 309       2.918  -5.935  -7.804  1.00 77.48           H
ATOM   4721  NE2 HIS A 309       2.272  -4.390  -6.393  1.00 77.48           N
ATOM   4722  HN  HIS A 309       6.592  -4.548  -2.051  1.00 77.48           H
ATOM   4723  N   SER A 310       6.536  -2.002  -4.028  1.00 81.85           N
ATOM   4724  CA  SER A 310       6.622  -0.659  -4.576  1.00 81.85           C
ATOM   4725  C   SER A 310       7.925  -0.496  -5.361  1.00 81.85           C
ATOM   4726  O   SER A 310       8.018   0.351  -6.248  1.00 81.85           O
ATOM   4727  HA  SER A 310       5.762  -0.561  -5.238  1.00 81.85           H
ATOM   4728  CB  SER A 310       6.535   0.394  -3.469  1.00 81.85           C
ATOM   4729 1HB  SER A 310       6.465   1.386  -3.916  1.00 81.85           H
ATOM   4730 2HB  SER A 310       5.623   0.240  -2.893  1.00 81.85           H
ATOM   4731  OG  SER A 310       7.661   0.346  -2.596  1.00 81.85           O
ATOM   4732  HG  SER A 310       7.517  -0.347  -1.890  1.00 81.85           H
ATOM   4733  HN  SER A 310       6.572  -2.054  -3.030  1.00 81.85           H
ATOM   4734  N   CYS A 311       8.899  -1.322  -5.007  1.00 84.63           N
ATOM   4735  CA  CYS A 311      10.192  -1.282  -5.669  1.00 84.63           C
ATOM   4736  C   CYS A 311      10.111  -2.138  -6.934  1.00 84.63           C
ATOM   4737  O   CYS A 311      10.810  -1.876  -7.911  1.00 84.63           O
ATOM   4738  HA  CYS A 311      10.383  -0.238  -5.919  1.00 84.63           H
ATOM   4739  CB  CYS A 311      11.318  -1.741  -4.740  1.00 84.63           C
ATOM   4740 1HB  CYS A 311      11.152  -2.775  -4.439  1.00 84.63           H
ATOM   4741 2HB  CYS A 311      12.271  -1.712  -5.268  1.00 84.63           H
ATOM   4742  SG  CYS A 311      11.389  -0.664  -3.263  1.00 84.63           S
ATOM   4743  HG  CYS A 311      12.651  -0.278  -3.433  1.00 84.63           H
ATOM   4744  HN  CYS A 311       8.816  -2.008  -4.284  1.00 84.63           H
ATOM   4745  N   LEU A 312       9.251  -3.144  -6.875  1.00 82.11           N
ATOM   4746  CA  LEU A 312       9.217  -4.161  -7.912  1.00 82.11           C
ATOM   4747  C   LEU A 312       8.471  -3.615  -9.132  1.00 82.11           C
ATOM   4748  O   LEU A 312       8.750  -4.012 -10.263  1.00 82.11           O
ATOM   4749  HA  LEU A 312      10.247  -4.367  -8.202  1.00 82.11           H
ATOM   4750  CB  LEU A 312       8.630  -5.464  -7.366  1.00 82.11           C
ATOM   4751 1HB  LEU A 312       7.702  -5.231  -6.845  1.00 82.11           H
ATOM   4752 2HB  LEU A 312       8.371  -6.104  -8.209  1.00 82.11           H
ATOM   4753  CG  LEU A 312       9.530  -6.258  -6.416  1.00 82.11           C
ATOM   4754  HG  LEU A 312       9.818  -5.605  -5.593  1.00 82.11           H
ATOM   4755  CD1 LEU A 312       8.776  -7.444  -5.810  1.00 82.11           C
ATOM   4756 1HD1 LEU A 312       7.914  -7.079  -5.252  1.00 82.11           H
ATOM   4757 2HD1 LEU A 312       8.439  -8.106  -6.608  1.00 82.11           H
ATOM   4758 3HD1 LEU A 312       9.439  -7.991  -5.139  1.00 82.11           H
ATOM   4759  CD2 LEU A 312      10.817  -6.696  -7.118  1.00 82.11           C
ATOM   4760 1HD2 LEU A 312      10.569  -7.325  -7.973  1.00 82.11           H
ATOM   4761 2HD2 LEU A 312      11.361  -5.815  -7.461  1.00 82.11           H
ATOM   4762 3HD2 LEU A 312      11.438  -7.258  -6.421  1.00 82.11           H
ATOM   4763  HN  LEU A 312       8.587  -3.270  -6.138  1.00 82.11           H
ATOM   4764  N   ASN A 313       7.539  -2.714  -8.861  1.00 75.52           N
ATOM   4765  CA  ASN A 313       6.683  -2.184  -9.909  1.00 75.52           C
ATOM   4766  C   ASN A 313       7.552  -1.670 -11.059  1.00 75.52           C
ATOM   4767  O   ASN A 313       7.418  -2.124 -12.194  1.00 75.52           O
ATOM   4768  HA  ASN A 313       6.047  -3.017 -10.208  1.00 75.52           H
ATOM   4769  CB  ASN A 313       5.840  -1.016  -9.394  1.00 75.52           C
ATOM   4770 1HB  ASN A 313       6.450  -0.375  -8.759  1.00 75.52           H
ATOM   4771 2HB  ASN A 313       5.505  -0.407 -10.234  1.00 75.52           H
ATOM   4772  CG  ASN A 313       4.629  -1.520  -8.607  1.00 75.52           C
ATOM   4773  OD1 ASN A 313       4.196  -2.653  -8.740  1.00 75.52           O
ATOM   4774  ND2 ASN A 313       4.107  -0.617  -7.780  1.00 75.52           N
ATOM   4775 1HD2 ASN A 313       4.511   0.296  -7.718  1.00 75.52           H
ATOM   4776 2HD2 ASN A 313       3.312  -0.851  -7.221  1.00 75.52           H
ATOM   4777  HN  ASN A 313       7.364  -2.348  -7.947  1.00 75.52           H
ATOM   4778  N   PRO A 314       8.454  -0.717 -10.788  1.00 75.62           N
ATOM   4779  CA  PRO A 314       9.292  -0.149 -11.847  1.00 75.62           C
ATOM   4780  C   PRO A 314      10.025  -1.219 -12.639  1.00 75.62           C
ATOM   4781  O   PRO A 314      10.092  -1.152 -13.865  1.00 75.62           O
ATOM   4782  HA  PRO A 314       8.673   0.372 -12.577  1.00 75.62           H
ATOM   4783  CB  PRO A 314      10.262   0.762 -11.091  1.00 75.62           C
ATOM   4784 1HB  PRO A 314      11.181   0.238 -10.826  1.00 75.62           H
ATOM   4785 2HB  PRO A 314      10.551   1.626 -11.690  1.00 75.62           H
ATOM   4786  CG  PRO A 314       9.471   1.173  -9.855  1.00 75.62           C
ATOM   4787 1HG  PRO A 314      10.123   1.524  -9.055  1.00 75.62           H
ATOM   4788 2HG  PRO A 314       8.780   1.988 -10.069  1.00 75.62           H
ATOM   4789  CD  PRO A 314       8.743  -0.107  -9.477  1.00 75.62           C
ATOM   4790 1HD  PRO A 314       9.363  -0.759  -8.862  1.00 75.62           H
ATOM   4791 2HD  PRO A 314       7.836   0.096  -8.908  1.00 75.62           H
ATOM   4792  N   VAL A 315      10.559  -2.188 -11.910  1.00 77.37           N
ATOM   4793  CA  VAL A 315      11.361  -3.232 -12.525  1.00 77.37           C
ATOM   4794  C   VAL A 315      10.486  -4.046 -13.479  1.00 77.37           C
ATOM   4795  O   VAL A 315      10.919  -4.400 -14.575  1.00 77.37           O
ATOM   4796  HA  VAL A 315      12.149  -2.745 -13.100  1.00 77.37           H
ATOM   4797  CB  VAL A 315      12.024  -4.088 -11.444  1.00 77.37           C
ATOM   4798  HB  VAL A 315      11.235  -4.526 -10.833  1.00 77.37           H
ATOM   4799  CG1 VAL A 315      12.827  -5.232 -12.066  1.00 77.37           C
ATOM   4800 1HG1 VAL A 315      12.162  -5.865 -12.654  1.00 77.37           H
ATOM   4801 2HG1 VAL A 315      13.603  -4.822 -12.712  1.00 77.37           H
ATOM   4802 3HG1 VAL A 315      13.287  -5.825 -11.276  1.00 77.37           H
ATOM   4803  CG2 VAL A 315      12.906  -3.233 -10.531  1.00 77.37           C
ATOM   4804 1HG2 VAL A 315      13.685  -2.753 -11.124  1.00 77.37           H
ATOM   4805 2HG2 VAL A 315      12.296  -2.470 -10.048  1.00 77.37           H
ATOM   4806 3HG2 VAL A 315      13.365  -3.866  -9.772  1.00 77.37           H
ATOM   4807  HN  VAL A 315      10.451  -2.267 -10.919  1.00 77.37           H
ATOM   4808  N   LEU A 316       9.271  -4.321 -13.028  1.00 74.97           N
ATOM   4809  CA  LEU A 316       8.334  -5.094 -13.825  1.00 74.97           C
ATOM   4810  C   LEU A 316       8.121  -4.400 -15.172  1.00 74.97           C
ATOM   4811  O   LEU A 316       8.127  -5.049 -16.217  1.00 74.97           O
ATOM   4812  HA  LEU A 316       8.787  -6.069 -14.007  1.00 74.97           H
ATOM   4813  CB  LEU A 316       7.039  -5.335 -13.046  1.00 74.97           C
ATOM   4814 1HB  LEU A 316       6.684  -4.377 -12.666  1.00 74.97           H
ATOM   4815 2HB  LEU A 316       6.284  -5.702 -13.741  1.00 74.97           H
ATOM   4816  CG  LEU A 316       7.134  -6.314 -11.874  1.00 74.97           C
ATOM   4817  HG  LEU A 316       7.931  -5.977 -11.211  1.00 74.97           H
ATOM   4818  CD1 LEU A 316       5.839  -6.319 -11.058  1.00 74.97           C
ATOM   4819 1HD1 LEU A 316       5.654  -5.320 -10.665  1.00 74.97           H
ATOM   4820 2HD1 LEU A 316       5.008  -6.618 -11.697  1.00 74.97           H
ATOM   4821 3HD1 LEU A 316       5.934  -7.023 -10.232  1.00 74.97           H
ATOM   4822  CD2 LEU A 316       7.511  -7.715 -12.359  1.00 74.97           C
ATOM   4823 1HD2 LEU A 316       6.753  -8.075 -13.055  1.00 74.97           H
ATOM   4824 2HD2 LEU A 316       8.477  -7.677 -12.862  1.00 74.97           H
ATOM   4825 3HD2 LEU A 316       7.571  -8.391 -11.506  1.00 74.97           H
ATOM   4826  HN  LEU A 316       8.925  -4.024 -12.138  1.00 74.97           H
ATOM   4827  N   TYR A 317       7.939  -3.089 -15.103  1.00 63.70           N
ATOM   4828  CA  TYR A 317       7.665  -2.308 -16.298  1.00 63.70           C
ATOM   4829  C   TYR A 317       8.843  -2.365 -17.272  1.00 63.70           C
ATOM   4830  O   TYR A 317       8.649  -2.397 -18.486  1.00 63.70           O
ATOM   4831  HA  TYR A 317       6.783  -2.730 -16.781  1.00 63.70           H
ATOM   4832  CB  TYR A 317       7.478  -0.865 -15.825  1.00 63.70           C
ATOM   4833 1HB  TYR A 317       8.406  -0.521 -15.367  1.00 63.70           H
ATOM   4834 2HB  TYR A 317       7.296  -0.230 -16.691  1.00 63.70           H
ATOM   4835  CG  TYR A 317       6.334  -0.681 -14.826  1.00 63.70           C
ATOM   4836  CD1 TYR A 317       5.241  -1.522 -14.866  1.00 63.70           C
ATOM   4837  HD1 TYR A 317       5.193  -2.318 -15.609  1.00 63.70           H
ATOM   4838  CD2 TYR A 317       6.396   0.327 -13.884  1.00 63.70           C
ATOM   4839  HD2 TYR A 317       7.260   0.991 -13.853  1.00 63.70           H
ATOM   4840  CE1 TYR A 317       4.164  -1.348 -13.925  1.00 63.70           C
ATOM   4841  HE1 TYR A 317       3.295  -2.006 -13.946  1.00 63.70           H
ATOM   4842  CE2 TYR A 317       5.319   0.500 -12.944  1.00 63.70           C
ATOM   4843  HE2 TYR A 317       5.355   1.292 -12.196  1.00 63.70           H
ATOM   4844  CZ  TYR A 317       4.257  -0.346 -13.011  1.00 63.70           C
ATOM   4845  OH  TYR A 317       3.240  -0.182 -12.123  1.00 63.70           O
ATOM   4846  HH  TYR A 317       2.602  -0.949 -12.188  1.00 63.70           H
ATOM   4847  HN  TYR A 317       7.975  -2.563 -14.254  1.00 63.70           H
ATOM   4848  N   VAL A 318      10.040  -2.376 -16.703  1.00 66.30           N
ATOM   4849  CA  VAL A 318      11.251  -2.380 -17.507  1.00 66.30           C
ATOM   4850  C   VAL A 318      11.333  -3.691 -18.291  1.00 66.30           C
ATOM   4851  O   VAL A 318      11.549  -3.682 -19.501  1.00 66.30           O
ATOM   4852  HA  VAL A 318      11.179  -1.553 -18.213  1.00 66.30           H
ATOM   4853  CB  VAL A 318      12.471  -2.138 -16.616  1.00 66.30           C
ATOM   4854  HB  VAL A 318      12.439  -2.861 -15.800  1.00 66.30           H
ATOM   4855  CG1 VAL A 318      13.770  -2.364 -17.392  1.00 66.30           C
ATOM   4856 1HG1 VAL A 318      13.801  -3.390 -17.758  1.00 66.30           H
ATOM   4857 2HG1 VAL A 318      13.812  -1.676 -18.237  1.00 66.30           H
ATOM   4858 3HG1 VAL A 318      14.621  -2.185 -16.736  1.00 66.30           H
ATOM   4859  CG2 VAL A 318      12.434  -0.737 -16.003  1.00 66.30           C
ATOM   4860 1HG2 VAL A 318      12.430   0.008 -16.800  1.00 66.30           H
ATOM   4861 2HG2 VAL A 318      11.533  -0.628 -15.399  1.00 66.30           H
ATOM   4862 3HG2 VAL A 318      13.313  -0.592 -15.375  1.00 66.30           H
ATOM   4863  HN  VAL A 318      10.189  -2.381 -15.714  1.00 66.30           H
ATOM   4864  N   PHE A 319      11.155  -4.788 -17.568  1.00 65.82           N
ATOM   4865  CA  PHE A 319      11.345  -6.106 -18.149  1.00 65.82           C
ATOM   4866  C   PHE A 319      10.175  -6.475 -19.063  1.00 65.82           C
ATOM   4867  O   PHE A 319      10.358  -7.169 -20.062  1.00 65.82           O
ATOM   4868  HA  PHE A 319      12.264  -6.072 -18.734  1.00 65.82           H
ATOM   4869  CB  PHE A 319      11.404  -7.102 -16.989  1.00 65.82           C
ATOM   4870 1HB  PHE A 319      10.687  -6.799 -16.227  1.00 65.82           H
ATOM   4871 2HB  PHE A 319      11.093  -8.082 -17.349  1.00 65.82           H
ATOM   4872  CG  PHE A 319      12.787  -7.226 -16.346  1.00 65.82           C
ATOM   4873  CD1 PHE A 319      13.796  -7.844 -17.017  1.00 65.82           C
ATOM   4874  HD1 PHE A 319      13.619  -8.250 -18.013  1.00 65.82           H
ATOM   4875  CD2 PHE A 319      13.008  -6.719 -15.104  1.00 65.82           C
ATOM   4876  HD2 PHE A 319      12.199  -6.224 -14.566  1.00 65.82           H
ATOM   4877  CE1 PHE A 319      15.079  -7.959 -16.421  1.00 65.82           C
ATOM   4878  HE1 PHE A 319      15.888  -8.455 -16.959  1.00 65.82           H
ATOM   4879  CE2 PHE A 319      14.291  -6.834 -14.507  1.00 65.82           C
ATOM   4880  HE2 PHE A 319      14.468  -6.428 -13.511  1.00 65.82           H
ATOM   4881  CZ  PHE A 319      15.300  -7.452 -15.178  1.00 65.82           C
ATOM   4882  HZ  PHE A 319      16.285  -7.540 -14.720  1.00 65.82           H
ATOM   4883  HN  PHE A 319      10.887  -4.785 -16.605  1.00 65.82           H
ATOM   4884  N   VAL A 320       8.998  -5.995 -18.689  1.00 69.48           N
ATOM   4885  CA  VAL A 320       7.765  -6.506 -19.263  1.00 69.48           C
ATOM   4886  C   VAL A 320       7.337  -5.607 -20.425  1.00 69.48           C
ATOM   4887  O   VAL A 320       6.732  -6.077 -21.387  1.00 69.48           O
ATOM   4888  HA  VAL A 320       7.970  -7.505 -19.649  1.00 69.48           H
ATOM   4889  CB  VAL A 320       6.694  -6.629 -18.177  1.00 69.48           C
ATOM   4890  HB  VAL A 320       6.603  -5.661 -17.684  1.00 69.48           H
ATOM   4891  CG1 VAL A 320       5.334  -6.976 -18.785  1.00 69.48           C
ATOM   4892 1HG1 VAL A 320       5.036  -6.192 -19.482  1.00 69.48           H
ATOM   4893 2HG1 VAL A 320       5.404  -7.926 -19.315  1.00 69.48           H
ATOM   4894 3HG1 VAL A 320       4.591  -7.057 -17.991  1.00 69.48           H
ATOM   4895  CG2 VAL A 320       7.101  -7.658 -17.120  1.00 69.48           C
ATOM   4896 1HG2 VAL A 320       7.233  -8.631 -17.592  1.00 69.48           H
ATOM   4897 2HG2 VAL A 320       8.037  -7.350 -16.654  1.00 69.48           H
ATOM   4898 3HG2 VAL A 320       6.322  -7.725 -16.360  1.00 69.48           H
ATOM   4899  HN  VAL A 320       8.880  -5.273 -18.008  1.00 69.48           H
ATOM   4900  N   GLY A 321       7.669  -4.331 -20.297  1.00 71.06           N
ATOM   4901  CA  GLY A 321       7.230  -3.342 -21.267  1.00 71.06           C
ATOM   4902  C   GLY A 321       8.307  -3.097 -22.325  1.00 71.06           C
ATOM   4903  O   GLY A 321       9.227  -2.309 -22.108  1.00 71.06           O
ATOM   4904 1HA  GLY A 321       6.313  -3.683 -21.748  1.00 71.06           H
ATOM   4905 2HA  GLY A 321       6.995  -2.408 -20.758  1.00 71.06           H
ATOM   4906  HN  GLY A 321       8.226  -3.970 -19.548  1.00 71.06           H
ATOM   4907  N   GLU A 322       8.157  -3.785 -23.447  1.00 62.95           N
ATOM   4908  CA  GLU A 322       8.995  -3.520 -24.605  1.00 62.95           C
ATOM   4909  C   GLU A 322       8.982  -2.027 -24.939  1.00 62.95           C
ATOM   4910  O   GLU A 322      10.023  -1.447 -25.244  1.00 62.95           O
ATOM   4911  HA  GLU A 322       9.999  -3.826 -24.312  1.00 62.95           H
ATOM   4912  CB  GLU A 322       8.548  -4.355 -25.807  1.00 62.95           C
ATOM   4913 1HB  GLU A 322       7.461  -4.326 -25.890  1.00 62.95           H
ATOM   4914 2HB  GLU A 322       9.058  -4.007 -26.705  1.00 62.95           H
ATOM   4915  CG  GLU A 322       8.938  -5.824 -25.631  1.00 62.95           C
ATOM   4916 1HG  GLU A 322       9.980  -5.891 -25.316  1.00 62.95           H
ATOM   4917 2HG  GLU A 322       8.336  -6.271 -24.840  1.00 62.95           H
ATOM   4918  CD  GLU A 322       8.741  -6.603 -26.932  1.00 62.95           C
ATOM   4919  OE1 GLU A 322       9.232  -7.752 -26.986  1.00 62.95           O
ATOM   4920  OE2 GLU A 322       8.104  -6.034 -27.844  1.00 62.95           O
ATOM   4921  HN  GLU A 322       7.480  -4.510 -23.572  1.00 62.95           H
ATOM   4922  N   ARG A 323       7.793  -1.448 -24.869  1.00 60.69           N
ATOM   4923  CA  ARG A 323       7.617  -0.054 -25.240  1.00 60.69           C
ATOM   4924  C   ARG A 323       8.381   0.853 -24.274  1.00 60.69           C
ATOM   4925  O   ARG A 323       9.093   1.761 -24.700  1.00 60.69           O
ATOM   4926  HA  ARG A 323       8.022   0.019 -26.250  1.00 60.69           H
ATOM   4927  CB  ARG A 323       6.137   0.335 -25.233  1.00 60.69           C
ATOM   4928 1HB  ARG A 323       5.532  -0.515 -25.547  1.00 60.69           H
ATOM   4929 2HB  ARG A 323       5.829   0.588 -24.218  1.00 60.69           H
ATOM   4930  CG  ARG A 323       5.878   1.524 -26.161  1.00 60.69           C
ATOM   4931 1HG  ARG A 323       6.477   2.377 -25.841  1.00 60.69           H
ATOM   4932 2HG  ARG A 323       6.194   1.274 -27.174  1.00 60.69           H
ATOM   4933  CD  ARG A 323       4.397   1.906 -26.162  1.00 60.69           C
ATOM   4934 1HD  ARG A 323       3.781   1.008 -26.106  1.00 60.69           H
ATOM   4935 2HD  ARG A 323       4.166   2.505 -25.282  1.00 60.69           H
ATOM   4936  NE  ARG A 323       4.071   2.665 -27.390  1.00 60.69           N
ATOM   4937  HE  ARG A 323       4.819   2.890 -28.014  1.00 60.69           H
ATOM   4938  CZ  ARG A 323       2.836   3.070 -27.717  1.00 60.69           C
ATOM   4939  NH1 ARG A 323       1.796   2.797 -26.918  1.00 60.69           N
ATOM   4940 1HH1 ARG A 323       1.938   2.286 -26.070  1.00 60.69           H
ATOM   4941 2HH1 ARG A 323       0.878   3.103 -27.169  1.00 60.69           H
ATOM   4942  NH2 ARG A 323       2.657   3.753 -28.856  1.00 60.69           N
ATOM   4943 1HH2 ARG A 323       1.742   4.063 -29.115  1.00 60.69           H
ATOM   4944 2HH2 ARG A 323       3.439   3.953 -29.447  1.00 60.69           H
ATOM   4945  HN  ARG A 323       6.961  -1.913 -24.567  1.00 60.69           H
ATOM   4946  N   PHE A 324       8.207   0.576 -22.990  1.00 72.78           N
ATOM   4947  CA  PHE A 324       8.857   1.366 -21.959  1.00 72.78           C
ATOM   4948  C   PHE A 324      10.379   1.235 -22.045  1.00 72.78           C
ATOM   4949  O   PHE A 324      11.101   2.215 -21.870  1.00 72.78           O
ATOM   4950  HA  PHE A 324       8.574   2.406 -22.122  1.00 72.78           H
ATOM   4951  CB  PHE A 324       8.385   0.818 -20.610  1.00 72.78           C
ATOM   4952 1HB  PHE A 324       7.296   0.777 -20.607  1.00 72.78           H
ATOM   4953 2HB  PHE A 324       8.743  -0.206 -20.501  1.00 72.78           H
ATOM   4954  CG  PHE A 324       8.854   1.638 -19.407  1.00 72.78           C
ATOM   4955  CD1 PHE A 324       9.987   1.285 -18.743  1.00 72.78           C
ATOM   4956  HD1 PHE A 324      10.561   0.418 -19.068  1.00 72.78           H
ATOM   4957  CD2 PHE A 324       8.137   2.721 -19.001  1.00 72.78           C
ATOM   4958  HD2 PHE A 324       7.229   3.004 -19.533  1.00 72.78           H
ATOM   4959  CE1 PHE A 324      10.422   2.046 -17.625  1.00 72.78           C
ATOM   4960  HE1 PHE A 324      11.330   1.763 -17.093  1.00 72.78           H
ATOM   4961  CE2 PHE A 324       8.572   3.482 -17.884  1.00 72.78           C
ATOM   4962  HE2 PHE A 324       7.998   4.349 -17.558  1.00 72.78           H
ATOM   4963  CZ  PHE A 324       9.705   3.129 -17.220  1.00 72.78           C
ATOM   4964  HZ  PHE A 324      10.039   3.713 -16.362  1.00 72.78           H
ATOM   4965  HN  PHE A 324       7.635  -0.172 -22.652  1.00 72.78           H
ATOM   4966  N   ARG A 325      10.821   0.015 -22.314  1.00 71.06           N
ATOM   4967  CA  ARG A 325      12.244  -0.260 -22.412  1.00 71.06           C
ATOM   4968  C   ARG A 325      12.872   0.578 -23.528  1.00 71.06           C
ATOM   4969  O   ARG A 325      13.954   1.136 -23.356  1.00 71.06           O
ATOM   4970  HA  ARG A 325      12.649   0.017 -21.439  1.00 71.06           H
ATOM   4971  CB  ARG A 325      12.501  -1.742 -22.691  1.00 71.06           C
ATOM   4972 1HB  ARG A 325      11.802  -2.350 -22.117  1.00 71.06           H
ATOM   4973 2HB  ARG A 325      12.317  -1.955 -23.744  1.00 71.06           H
ATOM   4974  CG  ARG A 325      13.937  -2.128 -22.330  1.00 71.06           C
ATOM   4975 1HG  ARG A 325      14.635  -1.475 -22.853  1.00 71.06           H
ATOM   4976 2HG  ARG A 325      14.099  -1.979 -21.263  1.00 71.06           H
ATOM   4977  CD  ARG A 325      14.222  -3.586 -22.697  1.00 71.06           C
ATOM   4978 1HD  ARG A 325      14.126  -3.724 -23.774  1.00 71.06           H
ATOM   4979 2HD  ARG A 325      15.248  -3.842 -22.432  1.00 71.06           H
ATOM   4980  NE  ARG A 325      13.279  -4.480 -21.988  1.00 71.06           N
ATOM   4981  HE  ARG A 325      12.675  -4.075 -21.301  1.00 71.06           H
ATOM   4982  CZ  ARG A 325      13.184  -5.798 -22.209  1.00 71.06           C
ATOM   4983  NH1 ARG A 325      13.968  -6.394 -23.117  1.00 71.06           N
ATOM   4984 1HH1 ARG A 325      14.630  -5.854 -23.637  1.00 71.06           H
ATOM   4985 2HH1 ARG A 325      13.890  -7.378 -23.276  1.00 71.06           H
ATOM   4986  NH2 ARG A 325      12.292  -6.511 -21.507  1.00 71.06           N
ATOM   4987 1HH2 ARG A 325      12.209  -7.496 -21.660  1.00 71.06           H
ATOM   4988 2HH2 ARG A 325      11.711  -6.059 -20.831  1.00 71.06           H
ATOM   4989  HN  ARG A 325      10.227  -0.775 -22.465  1.00 71.06           H
ATOM   4990  N   ARG A 326      12.165   0.639 -24.647  1.00 67.79           N
ATOM   4991  CA  ARG A 326      12.636   1.403 -25.789  1.00 67.79           C
ATOM   4992  C   ARG A 326      12.669   2.895 -25.452  1.00 67.79           C
ATOM   4993  O   ARG A 326      13.632   3.588 -25.779  1.00 67.79           O
ATOM   4994  HA  ARG A 326      13.639   1.023 -25.985  1.00 67.79           H
ATOM   4995  CB  ARG A 326      11.739   1.183 -27.009  1.00 67.79           C
ATOM   4996 1HB  ARG A 326      11.663   0.116 -27.220  1.00 67.79           H
ATOM   4997 2HB  ARG A 326      10.731   1.537 -26.792  1.00 67.79           H
ATOM   4998  CG  ARG A 326      12.289   1.914 -28.235  1.00 67.79           C
ATOM   4999 1HG  ARG A 326      12.365   2.980 -28.023  1.00 67.79           H
ATOM   5000 2HG  ARG A 326      13.297   1.560 -28.451  1.00 67.79           H
ATOM   5001  CD  ARG A 326      11.392   1.693 -29.454  1.00 67.79           C
ATOM   5002 1HD  ARG A 326      10.346   1.819 -29.174  1.00 67.79           H
ATOM   5003 2HD  ARG A 326      11.610   2.440 -30.217  1.00 67.79           H
ATOM   5004  NE  ARG A 326      11.607   0.335 -30.001  1.00 67.79           N
ATOM   5005  HE  ARG A 326      12.246  -0.268 -29.522  1.00 67.79           H
ATOM   5006  CZ  ARG A 326      11.001  -0.138 -31.098  1.00 67.79           C
ATOM   5007  NH1 ARG A 326      10.136   0.626 -31.780  1.00 67.79           N
ATOM   5008 1HH1 ARG A 326       9.939   1.556 -31.470  1.00 67.79           H
ATOM   5009 2HH1 ARG A 326       9.687   0.265 -32.598  1.00 67.79           H
ATOM   5010  NH2 ARG A 326      11.272  -1.386 -31.504  1.00 67.79           N
ATOM   5011 1HH2 ARG A 326      10.827  -1.754 -32.321  1.00 67.79           H
ATOM   5012 2HH2 ARG A 326      11.918  -1.950 -30.990  1.00 67.79           H
ATOM   5013  HN  ARG A 326      11.287   0.179 -24.780  1.00 67.79           H
ATOM   5014  N   ASP A 327      11.606   3.346 -24.803  1.00 77.12           N
ATOM   5015  CA  ASP A 327      11.458   4.760 -24.500  1.00 77.12           C
ATOM   5016  C   ASP A 327      12.479   5.158 -23.432  1.00 77.12           C
ATOM   5017  O   ASP A 327      12.979   6.282 -23.435  1.00 77.12           O
ATOM   5018  HA  ASP A 327      11.622   5.274 -25.447  1.00 77.12           H
ATOM   5019  CB  ASP A 327      10.061   5.063 -23.955  1.00 77.12           C
ATOM   5020 1HB  ASP A 327       9.817   4.360 -23.158  1.00 77.12           H
ATOM   5021 2HB  ASP A 327      10.046   6.060 -23.515  1.00 77.12           H
ATOM   5022  CG  ASP A 327       9.009   4.972 -25.062  1.00 77.12           C
ATOM   5023  OD1 ASP A 327       9.423   4.982 -26.241  1.00 77.12           O
ATOM   5024  OD2 ASP A 327       7.813   4.895 -24.704  1.00 77.12           O
ATOM   5025  HN  ASP A 327      10.856   2.765 -24.486  1.00 77.12           H
ATOM   5026  N   LEU A 328      12.758   4.214 -22.545  1.00 79.51           N
ATOM   5027  CA  LEU A 328      13.758   4.429 -21.514  1.00 79.51           C
ATOM   5028  C   LEU A 328      15.108   4.722 -22.172  1.00 79.51           C
ATOM   5029  O   LEU A 328      15.737   5.738 -21.881  1.00 79.51           O
ATOM   5030  HA  LEU A 328      13.455   5.307 -20.942  1.00 79.51           H
ATOM   5031  CB  LEU A 328      13.791   3.247 -20.544  1.00 79.51           C
ATOM   5032 1HB  LEU A 328      12.833   3.201 -20.025  1.00 79.51           H
ATOM   5033 2HB  LEU A 328      13.883   2.329 -21.124  1.00 79.51           H
ATOM   5034  CG  LEU A 328      14.906   3.268 -19.496  1.00 79.51           C
ATOM   5035  HG  LEU A 328      15.862   3.324 -20.017  1.00 79.51           H
ATOM   5036  CD1 LEU A 328      14.801   4.511 -18.610  1.00 79.51           C
ATOM   5037 1HD1 LEU A 328      14.884   5.406 -19.227  1.00 79.51           H
ATOM   5038 2HD1 LEU A 328      13.840   4.511 -18.096  1.00 79.51           H
ATOM   5039 3HD1 LEU A 328      15.606   4.501 -17.874  1.00 79.51           H
ATOM   5040  CD2 LEU A 328      14.913   1.977 -18.675  1.00 79.51           C
ATOM   5041 1HD2 LEU A 328      13.956   1.867 -18.165  1.00 79.51           H
ATOM   5042 2HD2 LEU A 328      15.072   1.126 -19.338  1.00 79.51           H
ATOM   5043 3HD2 LEU A 328      15.715   2.019 -17.939  1.00 79.51           H
ATOM   5044  HN  LEU A 328      12.315   3.318 -22.524  1.00 79.51           H
ATOM   5045  N   VAL A 329      15.514   3.814 -23.047  1.00 80.17           N
ATOM   5046  CA  VAL A 329      16.806   3.928 -23.700  1.00 80.17           C
ATOM   5047  C   VAL A 329      16.854   5.230 -24.502  1.00 80.17           C
ATOM   5048  O   VAL A 329      17.897   5.877 -24.579  1.00 80.17           O
ATOM   5049  HA  VAL A 329      17.567   3.968 -22.920  1.00 80.17           H
ATOM   5050  CB  VAL A 329      17.071   2.688 -24.557  1.00 80.17           C
ATOM   5051  HB  VAL A 329      16.233   2.570 -25.243  1.00 80.17           H
ATOM   5052  CG1 VAL A 329      18.342   2.860 -25.391  1.00 80.17           C
ATOM   5053 1HG1 VAL A 329      18.231   3.722 -26.049  1.00 80.17           H
ATOM   5054 2HG1 VAL A 329      19.194   3.016 -24.729  1.00 80.17           H
ATOM   5055 3HG1 VAL A 329      18.507   1.965 -25.991  1.00 80.17           H
ATOM   5056  CG2 VAL A 329      17.151   1.430 -23.690  1.00 80.17           C
ATOM   5057 1HG2 VAL A 329      17.961   1.536 -22.969  1.00 80.17           H
ATOM   5058 2HG2 VAL A 329      16.208   1.293 -23.160  1.00 80.17           H
ATOM   5059 3HG2 VAL A 329      17.340   0.563 -24.324  1.00 80.17           H
ATOM   5060  HN  VAL A 329      14.976   3.012 -23.310  1.00 80.17           H
ATOM   5061  N   LYS A 330      15.712   5.575 -25.078  1.00 74.78           N
ATOM   5062  CA  LYS A 330      15.616   6.779 -25.887  1.00 74.78           C
ATOM   5063  C   LYS A 330      15.869   8.003 -25.004  1.00 74.78           C
[truncated: 117,162 more chars]
