# Supplementary material for: Noncanonical roles of chemokine regions in CCR9 activation revealed by structural modeling and mutational mapping
Source: Nat Commun. 2025 Aug 18;16:7695. doi: 10.1038/s41467-025-62321-9 (PMC12361432; doi:10.1038/s41467-025-62321-9)
Supplement: Supplementary file 5 — Supplementary Data 3 [file 41467_2025_62321_MOESM5_ESM.zip › CCR9_CCL25_15_rnk0.pdb]

ATOM      1  N   GLU A  20      -4.811  -4.844  58.015  1.00 52.24           N
ATOM      2  CA  GLU A  20      -4.666  -5.908  57.037  1.00 52.24           C
ATOM      3  C   GLU A  20      -5.178  -7.231  57.611  1.00 52.24           C
ATOM      4  O   GLU A  20      -4.420  -7.981  58.224  1.00 52.24           O
ATOM      5  HA  GLU A  20      -5.284  -5.609  56.190  1.00 52.24           H
ATOM      6  CB  GLU A  20      -3.213  -6.037  56.577  1.00 52.24           C
ATOM      7 1HB  GLU A  20      -2.544  -5.763  57.393  1.00 52.24           H
ATOM      8 2HB  GLU A  20      -3.036  -7.042  56.194  1.00 52.24           H
ATOM      9  CG  GLU A  20      -2.916  -5.077  55.423  1.00 52.24           C
ATOM     10 1HG  GLU A  20      -3.765  -5.051  54.739  1.00 52.24           H
ATOM     11 2HG  GLU A  20      -2.787  -4.066  55.809  1.00 52.24           H
ATOM     12  CD  GLU A  20      -1.657  -5.504  54.665  1.00 52.24           C
ATOM     13  OE1 GLU A  20      -1.664  -5.355  53.424  1.00 52.24           O
ATOM     14  OE2 GLU A  20      -0.716  -5.970  55.344  1.00 52.24           O
ATOM     15  HN  GLU A  20      -5.229  -5.120  58.881  1.00 52.24           H
ATOM     16  N   SER A  21      -6.462  -7.477  57.392  1.00 60.74           N
ATOM     17  CA  SER A  21      -7.050  -8.757  57.747  1.00 60.74           C
ATOM     18  C   SER A  21      -6.333  -9.886  57.003  1.00 60.74           C
ATOM     19  O   SER A  21      -5.999  -9.746  55.828  1.00 60.74           O
ATOM     20  HA  SER A  21      -6.903  -8.854  58.823  1.00 60.74           H
ATOM     21  CB  SER A  21      -8.547  -8.781  57.433  1.00 60.74           C
ATOM     22 1HB  SER A  21      -8.975  -9.721  57.782  1.00 60.74           H
ATOM     23 2HB  SER A  21      -9.045  -7.982  57.981  1.00 60.74           H
ATOM     24  OG  SER A  21      -8.803  -8.633  56.040  1.00 60.74           O
ATOM     25  HG  SER A  21      -9.222  -9.466  55.678  1.00 60.74           H
ATOM     26  HN  SER A  21      -7.095  -6.820  56.981  1.00 60.74           H
ATOM     27  N   THR A  22      -6.119 -10.980  57.719  1.00 61.84           N
ATOM     28  CA  THR A  22      -5.445 -12.131  57.143  1.00 61.84           C
ATOM     29  C   THR A  22      -6.115 -12.540  55.830  1.00 61.84           C
ATOM     30  O   THR A  22      -5.451 -13.021  54.913  1.00 61.84           O
ATOM     31  HA  THR A  22      -4.421 -11.845  56.904  1.00 61.84           H
ATOM     32  CB  THR A  22      -5.432 -13.246  58.191  1.00 61.84           C
ATOM     33  HB  THR A  22      -5.265 -14.217  57.725  1.00 61.84           H
ATOM     34  OG1 THR A  22      -6.676 -13.096  58.872  1.00 61.84           O
ATOM     35  HG1 THR A  22      -6.887 -13.928  59.384  1.00 61.84           H
ATOM     36  CG2 THR A  22      -4.382 -13.014  59.280  1.00 61.84           C
ATOM     37 1HG2 THR A  22      -4.590 -12.074  59.791  1.00 61.84           H
ATOM     38 2HG2 THR A  22      -3.392 -12.970  58.825  1.00 61.84           H
ATOM     39 3HG2 THR A  22      -4.416 -13.834  59.997  1.00 61.84           H
ATOM     40  HN  THR A  22      -6.396 -11.087  58.674  1.00 61.84           H
ATOM     41  N   SER A  23      -7.423 -12.333  55.781  1.00 64.25           N
ATOM     42  CA  SER A  23      -8.186 -12.646  54.585  1.00 64.25           C
ATOM     43  C   SER A  23      -7.678 -11.812  53.407  1.00 64.25           C
ATOM     44  O   SER A  23      -7.546 -12.319  52.294  1.00 64.25           O
ATOM     45  HA  SER A  23      -8.015 -13.708  54.403  1.00 64.25           H
ATOM     46  CB  SER A  23      -9.680 -12.401  54.804  1.00 64.25           C
ATOM     47 1HB  SER A  23     -10.235 -12.736  53.928  1.00 64.25           H
ATOM     48 2HB  SER A  23     -10.026 -12.999  55.648  1.00 64.25           H
ATOM     49  OG  SER A  23      -9.965 -11.026  55.048  1.00 64.25           O
ATOM     50  HG  SER A  23     -10.954 -10.884  55.086  1.00 64.25           H
ATOM     51  HN  SER A  23      -7.959 -11.960  56.538  1.00 64.25           H
ATOM     52  N   SER A  24      -7.408 -10.547  53.692  1.00 69.02           N
ATOM     53  CA  SER A  24      -6.983  -9.620  52.657  1.00 69.02           C
ATOM     54  C   SER A  24      -5.633 -10.058  52.084  1.00 69.02           C
ATOM     55  O   SER A  24      -5.356  -9.843  50.906  1.00 69.02           O
ATOM     56  HA  SER A  24      -7.757  -9.669  51.891  1.00 69.02           H
ATOM     57  CB  SER A  24      -6.892  -8.193  53.199  1.00 69.02           C
ATOM     58 1HB  SER A  24      -7.000  -7.485  52.377  1.00 69.02           H
ATOM     59 2HB  SER A  24      -7.719  -8.012  53.886  1.00 69.02           H
ATOM     60  OG  SER A  24      -5.657  -7.954  53.870  1.00 69.02           O
ATOM     61  HG  SER A  24      -5.605  -8.512  54.698  1.00 69.02           H
ATOM     62  HN  SER A  24      -7.474 -10.154  54.610  1.00 69.02           H
ATOM     63  N   MET A  25      -4.830 -10.664  52.946  1.00 65.37           N
ATOM     64  CA  MET A  25      -3.498 -11.094  52.553  1.00 65.37           C
ATOM     65  C   MET A  25      -3.556 -12.404  51.766  1.00 65.37           C
ATOM     66  O   MET A  25      -2.801 -12.593  50.813  1.00 65.37           O
ATOM     67  HA  MET A  25      -3.109 -10.298  51.919  1.00 65.37           H
ATOM     68  CB  MET A  25      -2.634 -11.285  53.801  1.00 65.37           C
ATOM     69 1HB  MET A  25      -2.944 -10.581  54.573  1.00 65.37           H
ATOM     70 2HB  MET A  25      -2.786 -12.287  54.203  1.00 65.37           H
ATOM     71  CG  MET A  25      -1.153 -11.078  53.479  1.00 65.37           C
ATOM     72 1HG  MET A  25      -0.805 -11.861  52.806  1.00 65.37           H
ATOM     73 2HG  MET A  25      -1.014 -10.128  52.961  1.00 65.37           H
ATOM     74  SD  MET A  25      -0.193 -11.097  54.984  1.00 65.37           S
ATOM     75  CE  MET A  25       1.357 -10.458  54.370  1.00 65.37           C
ATOM     76 1HE  MET A  25       1.740 -11.119  53.592  1.00 65.37           H
ATOM     77 2HE  MET A  25       1.202  -9.462  53.957  1.00 65.37           H
ATOM     78 3HE  MET A  25       2.077 -10.404  55.187  1.00 65.37           H
ATOM     79  HN  MET A  25      -5.074 -10.862  53.895  1.00 65.37           H
ATOM     80  N   GLU A  26      -4.457 -13.276  52.193  1.00 60.08           N
ATOM     81  CA  GLU A  26      -4.682 -14.527  51.489  1.00 60.08           C
ATOM     82  C   GLU A  26      -5.199 -14.254  50.075  1.00 60.08           C
ATOM     83  O   GLU A  26      -4.776 -14.903  49.120  1.00 60.08           O
ATOM     84  HA  GLU A  26      -3.707 -15.010  51.439  1.00 60.08           H
ATOM     85  CB  GLU A  26      -5.649 -15.425  52.263  1.00 60.08           C
ATOM     86 1HB  GLU A  26      -6.461 -14.825  52.673  1.00 60.08           H
ATOM     87 2HB  GLU A  26      -5.994 -16.234  51.619  1.00 60.08           H
ATOM     88  CG  GLU A  26      -4.949 -16.089  53.450  1.00 60.08           C
ATOM     89 1HG  GLU A  26      -4.091 -16.662  53.098  1.00 60.08           H
ATOM     90 2HG  GLU A  26      -4.565 -15.324  54.125  1.00 60.08           H
ATOM     91  CD  GLU A  26      -5.908 -17.010  54.207  1.00 60.08           C
ATOM     92  OE1 GLU A  26      -5.396 -17.896  54.926  1.00 60.08           O
ATOM     93  OE2 GLU A  26      -7.131 -16.808  54.050  1.00 60.08           O
ATOM     94  HN  GLU A  26      -5.028 -13.138  53.003  1.00 60.08           H
ATOM     95  N   ASP A  27      -6.108 -13.294  49.986  1.00 66.85           N
ATOM     96  CA  ASP A  27      -6.717 -12.955  48.711  1.00 66.85           C
ATOM     97  C   ASP A  27      -5.625 -12.531  47.727  1.00 66.85           C
ATOM     98  O   ASP A  27      -5.690 -12.859  46.543  1.00 66.85           O
ATOM     99  HA  ASP A  27      -7.236 -13.859  48.393  1.00 66.85           H
ATOM    100  CB  ASP A  27      -7.697 -11.791  48.861  1.00 66.85           C
ATOM    101 1HB  ASP A  27      -7.248 -11.008  49.473  1.00 66.85           H
ATOM    102 2HB  ASP A  27      -7.901 -11.354  47.884  1.00 66.85           H
ATOM    103  CG  ASP A  27      -9.007 -12.256  49.501  1.00 66.85           C
ATOM    104  OD1 ASP A  27      -9.267 -13.477  49.437  1.00 66.85           O
ATOM    105  OD2 ASP A  27      -9.718 -11.380  50.039  1.00 66.85           O
ATOM    106  HN  ASP A  27      -6.427 -12.753  50.764  1.00 66.85           H
ATOM    107  N   TYR A  28      -4.648 -11.807  48.252  1.00 66.32           N
ATOM    108  CA  TYR A  28      -3.559 -11.310  47.429  1.00 66.32           C
ATOM    109  C   TYR A  28      -2.620 -12.446  47.016  1.00 66.32           C
ATOM    110  O   TYR A  28      -2.141 -12.480  45.884  1.00 66.32           O
ATOM    111  HA  TYR A  28      -3.991 -10.863  46.533  1.00 66.32           H
ATOM    112  CB  TYR A  28      -2.787 -10.319  48.303  1.00 66.32           C
ATOM    113 1HB  TYR A  28      -3.461  -9.518  48.608  1.00 66.32           H
ATOM    114 2HB  TYR A  28      -2.463 -10.827  49.211  1.00 66.32           H
ATOM    115  CG  TYR A  28      -1.566  -9.703  47.617  1.00 66.32           C
ATOM    116  CD1 TYR A  28      -0.305 -10.201  47.876  1.00 66.32           C
ATOM    117  HD1 TYR A  28      -0.180 -11.032  48.569  1.00 66.32           H
ATOM    118  CD2 TYR A  28      -1.726  -8.650  46.739  1.00 66.32           C
ATOM    119  HD2 TYR A  28      -2.722  -8.257  46.534  1.00 66.32           H
ATOM    120  CE1 TYR A  28       0.844  -9.622  47.230  1.00 66.32           C
ATOM    121  HE1 TYR A  28       1.845 -10.005  47.426  1.00 66.32           H
ATOM    122  CE2 TYR A  28      -0.576  -8.071  46.093  1.00 66.32           C
ATOM    123  HE2 TYR A  28      -0.688  -7.239  45.397  1.00 66.32           H
ATOM    124  CZ  TYR A  28       0.652  -8.585  46.370  1.00 66.32           C
ATOM    125  OH  TYR A  28       1.737  -8.038  45.760  1.00 66.32           O
ATOM    126  HH  TYR A  28       1.486  -7.173  45.328  1.00 66.32           H
ATOM    127  HN  TYR A  28      -4.592 -11.561  49.220  1.00 66.32           H
ATOM    128  N   VAL A  29      -2.386 -13.348  47.958  1.00 67.29           N
ATOM    129  CA  VAL A  29      -1.440 -14.429  47.739  1.00 67.29           C
ATOM    130  C   VAL A  29      -2.039 -15.432  46.751  1.00 67.29           C
ATOM    131  O   VAL A  29      -1.327 -15.982  45.912  1.00 67.29           O
ATOM    132  HA  VAL A  29      -0.542 -13.997  47.299  1.00 67.29           H
ATOM    133  CB  VAL A  29      -1.054 -15.065  49.076  1.00 67.29           C
ATOM    134  HB  VAL A  29      -1.973 -15.328  49.601  1.00 67.29           H
ATOM    135  CG1 VAL A  29      -0.252 -16.350  48.861  1.00 67.29           C
ATOM    136 1HG1 VAL A  29      -0.853 -17.063  48.296  1.00 67.29           H
ATOM    137 2HG1 VAL A  29       0.658 -16.122  48.307  1.00 67.29           H
ATOM    138 3HG1 VAL A  29       0.009 -16.781  49.828  1.00 67.29           H
ATOM    139  CG2 VAL A  29      -0.281 -14.076  49.951  1.00 67.29           C
ATOM    140 1HG2 VAL A  29       0.629 -13.769  49.434  1.00 67.29           H
ATOM    141 2HG2 VAL A  29      -0.901 -13.201  50.146  1.00 67.29           H
ATOM    142 3HG2 VAL A  29      -0.019 -14.554  50.895  1.00 67.29           H
ATOM    143  HN  VAL A  29      -2.828 -13.348  48.855  1.00 67.29           H
ATOM    144  N   ASN A  30      -3.340 -15.641  46.884  1.00 61.20           N
ATOM    145  CA  ASN A  30      -4.019 -16.660  46.102  1.00 61.20           C
ATOM    146  C   ASN A  30      -4.395 -16.083  44.736  1.00 61.20           C
ATOM    147  O   ASN A  30      -4.868 -16.807  43.861  1.00 61.20           O
ATOM    148  HA  ASN A  30      -3.307 -17.483  46.025  1.00 61.20           H
ATOM    149  CB  ASN A  30      -5.305 -17.119  46.792  1.00 61.20           C
ATOM    150 1HB  ASN A  30      -5.905 -16.251  47.064  1.00 61.20           H
ATOM    151 2HB  ASN A  30      -5.900 -17.715  46.101  1.00 61.20           H
ATOM    152  CG  ASN A  30      -4.992 -17.942  48.044  1.00 61.20           C
ATOM    153  OD1 ASN A  30      -3.944 -18.554  48.170  1.00 61.20           O
ATOM    154  ND2 ASN A  30      -5.956 -17.922  48.959  1.00 61.20           N
ATOM    155 1HD2 ASN A  30      -6.792 -17.399  48.794  1.00 61.20           H
ATOM    156 2HD2 ASN A  30      -5.845 -18.430  49.814  1.00 61.20           H
ATOM    157  HN  ASN A  30      -3.928 -15.128  47.510  1.00 61.20           H
ATOM    158  N   PHE A  31      -4.172 -14.785  44.596  1.00 68.58           N
ATOM    159  CA  PHE A  31      -4.466 -14.105  43.346  1.00 68.58           C
ATOM    160  C   PHE A  31      -3.583 -14.634  42.213  1.00 68.58           C
ATOM    161  O   PHE A  31      -2.359 -14.656  42.334  1.00 68.58           O
ATOM    162  HA  PHE A  31      -5.512 -14.301  43.110  1.00 68.58           H
ATOM    163  CB  PHE A  31      -4.164 -12.621  43.561  1.00 68.58           C
ATOM    164 1HB  PHE A  31      -4.667 -12.286  44.468  1.00 68.58           H
ATOM    165 2HB  PHE A  31      -3.093 -12.499  43.727  1.00 68.58           H
ATOM    166  CG  PHE A  31      -4.590 -11.724  42.398  1.00 68.58           C
ATOM    167  CD1 PHE A  31      -3.670 -11.306  41.488  1.00 68.58           C
ATOM    168  HD1 PHE A  31      -2.628 -11.610  41.588  1.00 68.58           H
ATOM    169  CD2 PHE A  31      -5.891 -11.344  42.273  1.00 68.58           C
ATOM    170  HD2 PHE A  31      -6.628 -11.679  43.002  1.00 68.58           H
ATOM    171  CE1 PHE A  31      -4.066 -10.473  40.408  1.00 68.58           C
ATOM    172  HE1 PHE A  31      -3.328 -10.138  39.680  1.00 68.58           H
ATOM    173  CE2 PHE A  31      -6.287 -10.512  41.193  1.00 68.58           C
ATOM    174  HE2 PHE A  31      -7.329 -10.207  41.093  1.00 68.58           H
ATOM    175  CZ  PHE A  31      -5.366 -10.093  40.284  1.00 68.58           C
ATOM    176  HZ  PHE A  31      -5.670  -9.454  39.455  1.00 68.58           H
ATOM    177  HN  PHE A  31      -3.797 -14.201  45.316  1.00 68.58           H
ATOM    178  N   ASN A  32      -4.239 -15.047  41.138  1.00 61.30           N
ATOM    179  CA  ASN A  32      -3.530 -15.583  39.989  1.00 61.30           C
ATOM    180  C   ASN A  32      -2.996 -14.427  39.140  1.00 61.30           C
ATOM    181  O   ASN A  32      -3.723 -13.866  38.322  1.00 61.30           O
ATOM    182  HA  ASN A  32      -2.731 -16.197  40.406  1.00 61.30           H
ATOM    183  CB  ASN A  32      -4.459 -16.424  39.111  1.00 61.30           C
ATOM    184 1HB  ASN A  32      -5.028 -17.113  39.735  1.00 61.30           H
ATOM    185 2HB  ASN A  32      -5.179 -15.776  38.612  1.00 61.30           H
ATOM    186  CG  ASN A  32      -3.663 -17.211  38.067  1.00 61.30           C
ATOM    187  OD1 ASN A  32      -2.446 -17.158  38.007  1.00 61.30           O
ATOM    188  ND2 ASN A  32      -4.417 -17.941  37.251  1.00 61.30           N
ATOM    189 1HD2 ASN A  32      -5.412 -17.940  37.354  1.00 61.30           H
ATOM    190 2HD2 ASN A  32      -3.989 -18.491  36.534  1.00 61.30           H
ATOM    191  HN  ASN A  32      -5.234 -15.020  41.046  1.00 61.30           H
ATOM    192  N   PHE A  33      -1.730 -14.105  39.364  1.00 64.27           N
ATOM    193  CA  PHE A  33      -1.059 -13.102  38.556  1.00 64.27           C
ATOM    194  C   PHE A  33      -0.601 -13.690  37.220  1.00 64.27           C
ATOM    195  O   PHE A  33       0.595 -13.745  36.939  1.00 64.27           O
ATOM    196  HA  PHE A  33      -1.776 -12.302  38.372  1.00 64.27           H
ATOM    197  CB  PHE A  33       0.169 -12.641  39.344  1.00 64.27           C
ATOM    198 1HB  PHE A  33       0.754 -13.515  39.630  1.00 64.27           H
ATOM    199 2HB  PHE A  33       0.799 -12.034  38.694  1.00 64.27           H
ATOM    200  CG  PHE A  33      -0.165 -11.836  40.602  1.00 64.27           C
ATOM    201  CD1 PHE A  33      -0.389 -10.497  40.513  1.00 64.27           C
ATOM    202  HD1 PHE A  33      -0.331  -9.998  39.546  1.00 64.27           H
ATOM    203  CD2 PHE A  33      -0.239 -12.459  41.809  1.00 64.27           C
ATOM    204  HD2 PHE A  33      -0.059 -13.532  41.880  1.00 64.27           H
ATOM    205  CE1 PHE A  33      -0.699  -9.750  41.680  1.00 64.27           C
ATOM    206  HE1 PHE A  33      -0.879  -8.677  41.609  1.00 64.27           H
ATOM    207  CE2 PHE A  33      -0.549 -11.712  42.976  1.00 64.27           C
ATOM    208  HE2 PHE A  33      -0.607 -12.211  43.943  1.00 64.27           H
ATOM    209  CZ  PHE A  33      -0.772 -10.373  42.887  1.00 64.27           C
ATOM    210  HZ  PHE A  33      -1.011  -9.800  43.783  1.00 64.27           H
ATOM    211  HN  PHE A  33      -1.167 -14.517  40.081  1.00 64.27           H
ATOM    212  N   THR A  34      -1.577 -14.115  36.431  1.00 62.94           N
ATOM    213  CA  THR A  34      -1.346 -14.354  35.017  1.00 62.94           C
ATOM    214  C   THR A  34      -0.840 -13.081  34.336  1.00 62.94           C
ATOM    215  O   THR A  34      -1.437 -12.016  34.482  1.00 62.94           O
ATOM    216  HA  THR A  34      -0.560 -15.103  34.919  1.00 62.94           H
ATOM    217  CB  THR A  34      -2.643 -14.893  34.410  1.00 62.94           C
ATOM    218  HB  THR A  34      -2.619 -14.832  33.322  1.00 62.94           H
ATOM    219  OG1 THR A  34      -3.666 -14.132  35.046  1.00 62.94           O
ATOM    220  HG1 THR A  34      -3.551 -13.161  34.836  1.00 62.94           H
ATOM    221  CG2 THR A  34      -2.934 -16.334  34.834  1.00 62.94           C
ATOM    222 1HG2 THR A  34      -3.025 -16.383  35.919  1.00 62.94           H
ATOM    223 2HG2 THR A  34      -2.118 -16.980  34.509  1.00 62.94           H
ATOM    224 3HG2 THR A  34      -3.865 -16.667  34.376  1.00 62.94           H
ATOM    225  HN  THR A  34      -2.510 -14.294  36.743  1.00 62.94           H
ATOM    226  N   ASP A  35       0.256 -13.234  33.607  1.00 67.37           N
ATOM    227  CA  ASP A  35       0.924 -12.089  33.012  1.00 67.37           C
ATOM    228  C   ASP A  35       0.252 -11.747  31.681  1.00 67.37           C
ATOM    229  O   ASP A  35       0.680 -12.215  30.627  1.00 67.37           O
ATOM    230  HA  ASP A  35       0.828 -11.289  33.745  1.00 67.37           H
ATOM    231  CB  ASP A  35       2.397 -12.395  32.733  1.00 67.37           C
ATOM    232 1HB  ASP A  35       2.801 -13.017  33.532  1.00 67.37           H
ATOM    233 2HB  ASP A  35       2.485 -12.967  31.809  1.00 67.37           H
ATOM    234  CG  ASP A  35       3.213 -11.106  32.620  1.00 67.37           C
ATOM    235  OD1 ASP A  35       2.607 -10.031  32.823  1.00 67.37           O
ATOM    236  OD2 ASP A  35       4.424 -11.224  32.334  1.00 67.37           O
ATOM    237  HN  ASP A  35       0.685 -14.118  33.421  1.00 67.37           H
ATOM    238  N   PHE A  36      -0.789 -10.933  31.772  1.00 81.45           N
ATOM    239  CA  PHE A  36      -1.492 -10.481  30.583  1.00 81.45           C
ATOM    240  C   PHE A  36      -0.798  -9.265  29.965  1.00 81.45           C
ATOM    241  O   PHE A  36      -1.156  -8.832  28.871  1.00 81.45           O
ATOM    242  HA  PHE A  36      -1.483 -11.304  29.869  1.00 81.45           H
ATOM    243  CB  PHE A  36      -2.902 -10.079  31.023  1.00 81.45           C
ATOM    244 1HB  PHE A  36      -2.827  -9.390  31.864  1.00 81.45           H
ATOM    245 2HB  PHE A  36      -3.384  -9.537  30.210  1.00 81.45           H
ATOM    246  CG  PHE A  36      -3.788 -11.260  31.426  1.00 81.45           C
ATOM    247  CD1 PHE A  36      -3.761 -12.409  30.700  1.00 81.45           C
ATOM    248  HD1 PHE A  36      -3.109 -12.489  29.830  1.00 81.45           H
ATOM    249  CD2 PHE A  36      -4.602 -11.159  32.511  1.00 81.45           C
ATOM    250  HD2 PHE A  36      -4.623 -10.238  33.093  1.00 81.45           H
ATOM    251  CE1 PHE A  36      -4.583 -13.505  31.074  1.00 81.45           C
ATOM    252  HE1 PHE A  36      -4.562 -14.426  30.492  1.00 81.45           H
ATOM    253  CE2 PHE A  36      -5.424 -12.255  32.886  1.00 81.45           C
ATOM    254  HE2 PHE A  36      -6.076 -12.175  33.755  1.00 81.45           H
ATOM    255  CZ  PHE A  36      -5.397 -13.404  32.159  1.00 81.45           C
ATOM    256  HZ  PHE A  36      -6.028 -14.245  32.447  1.00 81.45           H
ATOM    257  HN  PHE A  36      -1.152 -10.584  32.636  1.00 81.45           H
ATOM    258  N   TYR A  37       0.182  -8.750  30.693  1.00 85.98           N
ATOM    259  CA  TYR A  37       0.976  -7.638  30.198  1.00 85.98           C
ATOM    260  C   TYR A  37       2.165  -8.137  29.374  1.00 85.98           C
ATOM    261  O   TYR A  37       3.101  -8.720  29.919  1.00 85.98           O
ATOM    262  HA  TYR A  37       0.337  -7.024  29.564  1.00 85.98           H
ATOM    263  CB  TYR A  37       1.500  -6.910  31.437  1.00 85.98           C
ATOM    264 1HB  TYR A  37       0.665  -6.714  32.111  1.00 85.98           H
ATOM    265 2HB  TYR A  37       2.190  -7.566  31.967  1.00 85.98           H
ATOM    266  CG  TYR A  37       2.208  -5.589  31.130  1.00 85.98           C
ATOM    267  CD1 TYR A  37       3.584  -5.549  31.038  1.00 85.98           C
ATOM    268  HD1 TYR A  37       4.167  -6.459  31.185  1.00 85.98           H
ATOM    269  CD2 TYR A  37       1.471  -4.437  30.944  1.00 85.98           C
ATOM    270  HD2 TYR A  37       0.383  -4.469  31.016  1.00 85.98           H
ATOM    271  CE1 TYR A  37       4.251  -4.306  30.749  1.00 85.98           C
ATOM    272  HE1 TYR A  37       5.338  -4.261  30.674  1.00 85.98           H
ATOM    273  CE2 TYR A  37       2.138  -3.194  30.654  1.00 85.98           C
ATOM    274  HE2 TYR A  37       1.567  -2.277  30.505  1.00 85.98           H
ATOM    275  CZ  TYR A  37       3.495  -3.190  30.571  1.00 85.98           C
ATOM    276  OH  TYR A  37       4.125  -2.016  30.298  1.00 85.98           O
ATOM    277  HH  TYR A  37       3.457  -1.327  30.018  1.00 85.98           H
ATOM    278  HN  TYR A  37       0.435  -9.078  31.602  1.00 85.98           H
ATOM    279  N   CYS A  38       2.089  -7.891  28.075  1.00 89.42           N
ATOM    280  CA  CYS A  38       3.096  -8.395  27.157  1.00 89.42           C
ATOM    281  C   CYS A  38       4.120  -7.286  26.910  1.00 89.42           C
ATOM    282  O   CYS A  38       3.803  -6.268  26.297  1.00 89.42           O
ATOM    283  HA  CYS A  38       3.562  -9.252  27.644  1.00 89.42           H
ATOM    284  CB  CYS A  38       2.472  -8.897  25.853  1.00 89.42           C
ATOM    285 1HB  CYS A  38       1.677  -9.609  26.071  1.00 89.42           H
ATOM    286 2HB  CYS A  38       2.016  -8.065  25.315  1.00 89.42           H
ATOM    287  SG  CYS A  38       3.751  -9.688  24.811  1.00 89.42           S
ATOM    288  HN  CYS A  38       1.358  -7.358  27.649  1.00 89.42           H
ATOM    289  N   GLU A  39       5.328  -7.520  27.401  1.00 81.39           N
ATOM    290  CA  GLU A  39       6.452  -6.663  27.064  1.00 81.39           C
ATOM    291  C   GLU A  39       7.055  -7.081  25.721  1.00 81.39           C
ATOM    292  O   GLU A  39       7.453  -8.232  25.547  1.00 81.39           O
ATOM    293  HA  GLU A  39       6.037  -5.658  26.986  1.00 81.39           H
ATOM    294  CB  GLU A  39       7.509  -6.685  28.170  1.00 81.39           C
ATOM    295 1HB  GLU A  39       7.855  -7.706  28.328  1.00 81.39           H
ATOM    296 2HB  GLU A  39       8.313  -5.991  27.923  1.00 81.39           H
ATOM    297  CG  GLU A  39       6.921  -6.207  29.499  1.00 81.39           C
ATOM    298 1HG  GLU A  39       6.411  -5.255  29.355  1.00 81.39           H
ATOM    299 2HG  GLU A  39       6.173  -6.920  29.847  1.00 81.39           H
ATOM    300  CD  GLU A  39       8.015  -6.050  30.558  1.00 81.39           C
ATOM    301  OE1 GLU A  39       7.689  -5.504  31.634  1.00 81.39           O
ATOM    302  OE2 GLU A  39       9.152  -6.480  30.266  1.00 81.39           O
ATOM    303  HN  GLU A  39       5.544  -8.278  28.017  1.00 81.39           H
ATOM    304  N   LYS A  40       7.103  -6.124  24.807  1.00 87.69           N
ATOM    305  CA  LYS A  40       7.480  -6.418  23.434  1.00 87.69           C
ATOM    306  C   LYS A  40       8.894  -5.897  23.175  1.00 87.69           C
ATOM    307  O   LYS A  40       9.216  -5.494  22.058  1.00 87.69           O
ATOM    308  HA  LYS A  40       7.486  -7.502  23.322  1.00 87.69           H
ATOM    309  CB  LYS A  40       6.434  -5.868  22.462  1.00 87.69           C
ATOM    310 1HB  LYS A  40       6.320  -4.795  22.613  1.00 87.69           H
ATOM    311 2HB  LYS A  40       6.774  -6.012  21.437  1.00 87.69           H
ATOM    312  CG  LYS A  40       5.084  -6.562  22.659  1.00 87.69           C
ATOM    313 1HG  LYS A  40       5.225  -7.643  22.665  1.00 87.69           H
ATOM    314 2HG  LYS A  40       4.669  -6.289  23.629  1.00 87.69           H
ATOM    315  CD  LYS A  40       4.103  -6.176  21.551  1.00 87.69           C
ATOM    316 1HD  LYS A  40       3.925  -5.101  21.576  1.00 87.69           H
ATOM    317 2HD  LYS A  40       4.539  -6.403  20.578  1.00 87.69           H
ATOM    318  CE  LYS A  40       2.776  -6.922  21.709  1.00 87.69           C
ATOM    319 1HE  LYS A  40       2.962  -7.993  21.790  1.00 87.69           H
ATOM    320 2HE  LYS A  40       2.286  -6.612  22.632  1.00 87.69           H
ATOM    321  NZ  LYS A  40       1.889  -6.652  20.555  1.00 87.69           N
ATOM    322 1HZ  LYS A  40       1.028  -7.175  20.662  1.00 87.69           H
ATOM    323 2HZ  LYS A  40       1.680  -5.661  20.514  1.00 87.69           H
ATOM    324 3HZ  LYS A  40       2.353  -6.935  19.699  1.00 87.69           H
ATOM    325  HN  LYS A  40       6.891  -5.164  24.990  1.00 87.69           H
ATOM    326  N   ASN A  41       9.702  -5.921  24.226  1.00 82.63           N
ATOM    327  CA  ASN A  41      11.059  -5.409  24.139  1.00 82.63           C
ATOM    328  C   ASN A  41      11.808  -6.148  23.028  1.00 82.63           C
ATOM    329  O   ASN A  41      12.540  -5.534  22.254  1.00 82.63           O
ATOM    330  HA  ASN A  41      10.951  -4.345  23.932  1.00 82.63           H
ATOM    331  CB  ASN A  41      11.816  -5.632  25.449  1.00 82.63           C
ATOM    332 1HB  ASN A  41      11.727  -6.675  25.752  1.00 82.63           H
ATOM    333 2HB  ASN A  41      12.878  -5.434  25.298  1.00 82.63           H
ATOM    334  CG  ASN A  41      11.276  -4.725  26.556  1.00 82.63           C
ATOM    335  OD1 ASN A  41      10.795  -3.630  26.318  1.00 82.63           O
ATOM    336  ND2 ASN A  41      11.381  -5.241  27.778  1.00 82.63           N
ATOM    337 1HD2 ASN A  41      11.785  -6.147  27.905  1.00 82.63           H
ATOM    338 2HD2 ASN A  41      11.054  -4.724  28.569  1.00 82.63           H
ATOM    339  HN  ASN A  41       9.442  -6.282  25.122  1.00 82.63           H
ATOM    340  N   ASN A  42      11.598  -7.456  22.985  1.00 83.70           N
ATOM    341  CA  ASN A  42      12.298  -8.295  22.027  1.00 83.70           C
ATOM    342  C   ASN A  42      11.866  -7.913  20.610  1.00 83.70           C
ATOM    343  O   ASN A  42      12.674  -7.938  19.683  1.00 83.70           O
ATOM    344  HA  ASN A  42      13.357  -8.109  22.204  1.00 83.70           H
ATOM    345  CB  ASN A  42      11.964  -9.772  22.242  1.00 83.70           C
ATOM    346 1HB  ASN A  42      10.884  -9.913  22.213  1.00 83.70           H
ATOM    347 2HB  ASN A  42      12.384 -10.366  21.430  1.00 83.70           H
ATOM    348  CG  ASN A  42      12.513 -10.270  23.581  1.00 83.70           C
ATOM    349  OD1 ASN A  42      13.284  -9.603  24.251  1.00 83.70           O
ATOM    350  ND2 ASN A  42      12.073 -11.475  23.931  1.00 83.70           N
ATOM    351 1HD2 ASN A  42      11.441 -11.969  23.335  1.00 83.70           H
ATOM    352 2HD2 ASN A  42      12.376 -11.887  24.791  1.00 83.70           H
ATOM    353  HN  ASN A  42      10.965  -7.941  23.588  1.00 83.70           H
ATOM    354  N   VAL A  43      10.592  -7.570  20.486  1.00 90.86           N
ATOM    355  CA  VAL A  43      10.029  -7.236  19.189  1.00 90.86           C
ATOM    356  C   VAL A  43      10.656  -5.934  18.687  1.00 90.86           C
ATOM    357  O   VAL A  43      10.993  -5.816  17.510  1.00 90.86           O
ATOM    358  HA  VAL A  43      10.291  -8.039  18.500  1.00 90.86           H
ATOM    359  CB  VAL A  43       8.504  -7.169  19.282  1.00 90.86           C
ATOM    360  HB  VAL A  43       8.245  -6.355  19.959  1.00 90.86           H
ATOM    361  CG1 VAL A  43       7.885  -6.860  17.917  1.00 90.86           C
ATOM    362 1HG1 VAL A  43       8.256  -5.899  17.559  1.00 90.86           H
ATOM    363 2HG1 VAL A  43       8.158  -7.642  17.209  1.00 90.86           H
ATOM    364 3HG1 VAL A  43       6.800  -6.818  18.012  1.00 90.86           H
ATOM    365  CG2 VAL A  43       7.932  -8.464  19.863  1.00 90.86           C
ATOM    366 1HG2 VAL A  43       8.207  -9.302  19.222  1.00 90.86           H
ATOM    367 2HG2 VAL A  43       8.337  -8.623  20.862  1.00 90.86           H
ATOM    368 3HG2 VAL A  43       6.846  -8.389  19.918  1.00 90.86           H
ATOM    369  HN  VAL A  43       9.950  -7.519  21.251  1.00 90.86           H
ATOM    370  N   ARG A  44      10.792  -4.988  19.604  1.00 86.65           N
ATOM    371  CA  ARG A  44      11.369  -3.697  19.268  1.00 86.65           C
ATOM    372  C   ARG A  44      12.842  -3.857  18.886  1.00 86.65           C
ATOM    373  O   ARG A  44      13.330  -3.177  17.984  1.00 86.65           O
ATOM    374  HA  ARG A  44      10.781  -3.340  18.423  1.00 86.65           H
ATOM    375  CB  ARG A  44      11.257  -2.721  20.442  1.00 86.65           C
ATOM    376 1HB  ARG A  44      11.671  -3.179  21.340  1.00 86.65           H
ATOM    377 2HB  ARG A  44      11.850  -1.830  20.236  1.00 86.65           H
ATOM    378  CG  ARG A  44       9.800  -2.326  20.689  1.00 86.65           C
ATOM    379 1HG  ARG A  44       9.324  -2.067  19.743  1.00 86.65           H
ATOM    380 2HG  ARG A  44       9.253  -3.175  21.099  1.00 86.65           H
ATOM    381  CD  ARG A  44       9.709  -1.141  21.653  1.00 86.65           C
ATOM    382 1HD  ARG A  44      10.380  -0.346  21.328  1.00 86.65           H
ATOM    383 2HD  ARG A  44       8.699  -0.731  21.643  1.00 86.65           H
ATOM    384  NE  ARG A  44      10.065  -1.574  23.022  1.00 86.65           N
ATOM    385  HE  ARG A  44      11.033  -1.589  23.273  1.00 86.65           H
ATOM    386  CZ  ARG A  44       9.172  -1.948  23.948  1.00 86.65           C
ATOM    387  NH1 ARG A  44       7.861  -1.948  23.668  1.00 86.65           N
ATOM    388 1HH1 ARG A  44       7.544  -1.668  22.762  1.00 86.65           H
ATOM    389 2HH1 ARG A  44       7.201  -2.229  24.364  1.00 86.65           H
ATOM    390  NH2 ARG A  44       9.608  -2.322  25.159  1.00 86.65           N
ATOM    391 1HH2 ARG A  44       8.955  -2.604  25.861  1.00 86.65           H
ATOM    392 2HH2 ARG A  44      10.588  -2.319  25.360  1.00 86.65           H
ATOM    393  HN  ARG A  44      10.518  -5.092  20.560  1.00 86.65           H
ATOM    394  N   GLN A  45      13.508  -4.759  19.591  1.00 83.62           N
ATOM    395  CA  GLN A  45      14.922  -4.999  19.354  1.00 83.62           C
ATOM    396  C   GLN A  45      15.137  -5.556  17.945  1.00 83.62           C
ATOM    397  O   GLN A  45      16.052  -5.134  17.240  1.00 83.62           O
ATOM    398  HA  GLN A  45      15.400  -4.023  19.443  1.00 83.62           H
ATOM    399  CB  GLN A  45      15.503  -5.940  20.411  1.00 83.62           C
ATOM    400 1HB  GLN A  45      15.250  -5.575  21.406  1.00 83.62           H
ATOM    401 2HB  GLN A  45      15.054  -6.928  20.310  1.00 83.62           H
ATOM    402  CG  GLN A  45      17.023  -6.048  20.273  1.00 83.62           C
ATOM    403 1HG  GLN A  45      17.275  -6.461  19.296  1.00 83.62           H
ATOM    404 2HG  GLN A  45      17.468  -5.054  20.322  1.00 83.62           H
ATOM    405  CD  GLN A  45      17.613  -6.931  21.374  1.00 83.62           C
ATOM    406  OE1 GLN A  45      16.909  -7.603  22.110  1.00 83.62           O
ATOM    407  NE2 GLN A  45      18.940  -6.893  21.445  1.00 83.62           N
ATOM    408 1HE2 GLN A  45      19.459  -6.320  20.811  1.00 83.62           H
ATOM    409 2HE2 GLN A  45      19.419  -7.438  22.134  1.00 83.62           H
ATOM    410  HN  GLN A  45      13.100  -5.320  20.310  1.00 83.62           H
ATOM    411  N   PHE A  46      14.279  -6.497  17.578  1.00 92.60           N
ATOM    412  CA  PHE A  46      14.332  -7.080  16.248  1.00 92.60           C
ATOM    413  C   PHE A  46      14.113  -6.014  15.173  1.00 92.60           C
ATOM    414  O   PHE A  46      14.845  -5.963  14.186  1.00 92.60           O
ATOM    415  HA  PHE A  46      15.322  -7.519  16.127  1.00 92.60           H
ATOM    416  CB  PHE A  46      13.203  -8.110  16.166  1.00 92.60           C
ATOM    417 1HB  PHE A  46      13.371  -8.878  16.921  1.00 92.60           H
ATOM    418 2HB  PHE A  46      12.261  -7.621  16.414  1.00 92.60           H
ATOM    419  CG  PHE A  46      13.069  -8.779  14.797  1.00 92.60           C
ATOM    420  CD1 PHE A  46      12.123  -8.350  13.920  1.00 92.60           C
ATOM    421  HD1 PHE A  46      11.459  -7.530  14.193  1.00 92.60           H
ATOM    422  CD2 PHE A  46      13.898  -9.803  14.457  1.00 92.60           C
ATOM    423  HD2 PHE A  46      14.656 -10.146  15.160  1.00 92.60           H
ATOM    424  CE1 PHE A  46      11.999  -8.972  12.649  1.00 92.60           C
ATOM    425  HE1 PHE A  46      11.240  -8.628  11.946  1.00 92.60           H
ATOM    426  CE2 PHE A  46      13.774 -10.424  13.186  1.00 92.60           C
ATOM    427  HE2 PHE A  46      14.437 -11.245  12.914  1.00 92.60           H
ATOM    428  CZ  PHE A  46      12.827  -9.995  12.309  1.00 92.60           C
ATOM    429  HZ  PHE A  46      12.732 -10.472  11.334  1.00 92.60           H
ATOM    430  HN  PHE A  46      13.560  -6.859  18.170  1.00 92.60           H
ATOM    431  N   ALA A  47      13.102  -5.189  15.401  1.00 92.76           N
ATOM    432  CA  ALA A  47      12.747  -4.158  14.440  1.00 92.76           C
ATOM    433  C   ALA A  47      13.939  -3.221  14.240  1.00 92.76           C
ATOM    434  O   ALA A  47      14.225  -2.804  13.118  1.00 92.76           O
ATOM    435  HA  ALA A  47      12.519  -4.649  13.494  1.00 92.76           H
ATOM    436  CB  ALA A  47      11.498  -3.417  14.924  1.00 92.76           C
ATOM    437 1HB  ALA A  47      10.673  -4.123  15.022  1.00 92.76           H
ATOM    438 2HB  ALA A  47      11.700  -2.958  15.891  1.00 92.76           H
ATOM    439 3HB  ALA A  47      11.232  -2.644  14.203  1.00 92.76           H
ATOM    440  HN  ALA A  47      12.531  -5.216  16.221  1.00 92.76           H
ATOM    441  N   SER A  48      14.604  -2.916  15.345  1.00 91.03           N
ATOM    442  CA  SER A  48      15.654  -1.912  15.334  1.00 91.03           C
ATOM    443  C   SER A  48      16.823  -2.388  14.468  1.00 91.03           C
ATOM    444  O   SER A  48      17.599  -1.576  13.967  1.00 91.03           O
ATOM    445  HA  SER A  48      15.198  -1.021  14.904  1.00 91.03           H
ATOM    446  CB  SER A  48      16.136  -1.604  16.753  1.00 91.03           C
ATOM    447 1HB  SER A  48      16.749  -0.702  16.740  1.00 91.03           H
ATOM    448 2HB  SER A  48      15.277  -1.396  17.391  1.00 91.03           H
ATOM    449  OG  SER A  48      16.889  -2.679  17.307  1.00 91.03           O
ATOM    450  HG  SER A  48      16.477  -3.553  17.049  1.00 91.03           H
ATOM    451  HN  SER A  48      14.434  -3.340  16.235  1.00 91.03           H
ATOM    452  N   HIS A  49      16.911  -3.701  14.319  1.00 87.31           N
ATOM    453  CA  HIS A  49      18.004  -4.298  13.570  1.00 87.31           C
ATOM    454  C   HIS A  49      17.550  -4.578  12.135  1.00 87.31           C
ATOM    455  O   HIS A  49      18.314  -4.388  11.191  1.00 87.31           O
ATOM    456  HA  HIS A  49      18.808  -3.562  13.550  1.00 87.31           H
ATOM    457  CB  HIS A  49      18.531  -5.546  14.279  1.00 87.31           C
ATOM    458 1HB  HIS A  49      17.694  -6.210  14.495  1.00 87.31           H
ATOM    459 2HB  HIS A  49      19.197  -6.082  13.603  1.00 87.31           H
ATOM    460  CG  HIS A  49      19.268  -5.257  15.565  1.00 87.31           C
ATOM    461  ND1 HIS A  49      20.354  -4.401  15.630  1.00 87.31           N
ATOM    462  HD1 HIS A  49      20.752  -3.902  14.860  1.00 87.31           H
ATOM    463  CD2 HIS A  49      19.065  -5.716  16.833  1.00 87.31           C
ATOM    464  HD2 HIS A  49      18.285  -6.413  17.140  1.00 87.31           H
ATOM    465  CE1 HIS A  49      20.777  -4.357  16.885  1.00 87.31           C
ATOM    466  HE1 HIS A  49      21.618  -3.770  17.257  1.00 87.31           H
ATOM    467  NE2 HIS A  49      19.977  -5.173  17.628  1.00 87.31           N
ATOM    468  HN  HIS A  49      16.253  -4.353  14.698  1.00 87.31           H
ATOM    469  N   PHE A  50      16.309  -5.025  12.018  1.00 89.93           N
ATOM    470  CA  PHE A  50      15.832  -5.590  10.767  1.00 89.93           C
ATOM    471  C   PHE A  50      15.324  -4.493   9.829  1.00 89.93           C
ATOM    472  O   PHE A  50      15.647  -4.488   8.642  1.00 89.93           O
ATOM    473  HA  PHE A  50      16.673  -6.102  10.302  1.00 89.93           H
ATOM    474  CB  PHE A  50      14.672  -6.526  11.112  1.00 89.93           C
ATOM    475 1HB  PHE A  50      15.020  -7.272  11.826  1.00 89.93           H
ATOM    476 2HB  PHE A  50      13.889  -5.951  11.608  1.00 89.93           H
ATOM    477  CG  PHE A  50      14.069  -7.242   9.902  1.00 89.93           C
ATOM    478  CD1 PHE A  50      12.875  -6.834   9.395  1.00 89.93           C
ATOM    479  HD1 PHE A  50      12.347  -5.997   9.851  1.00 89.93           H
ATOM    480  CD2 PHE A  50      14.728  -8.287   9.333  1.00 89.93           C
ATOM    481  HD2 PHE A  50      15.685  -8.615   9.739  1.00 89.93           H
ATOM    482  CE1 PHE A  50      12.316  -7.499   8.272  1.00 89.93           C
ATOM    483  HE1 PHE A  50      11.358  -7.172   7.866  1.00 89.93           H
ATOM    484  CE2 PHE A  50      14.169  -8.952   8.210  1.00 89.93           C
ATOM    485  HE2 PHE A  50      14.696  -9.790   7.754  1.00 89.93           H
ATOM    486  CZ  PHE A  50      12.974  -8.544   7.703  1.00 89.93           C
ATOM    487  HZ  PHE A  50      12.545  -9.055   6.841  1.00 89.93           H
ATOM    488  HN  PHE A  50      15.635  -5.007  12.757  1.00 89.93           H
ATOM    489  N   LEU A  51      14.538  -3.590  10.397  1.00 92.74           N
ATOM    490  CA  LEU A  51      13.736  -2.684   9.592  1.00 92.74           C
ATOM    491  C   LEU A  51      14.646  -1.627   8.963  1.00 92.74           C
ATOM    492  O   LEU A  51      14.561  -1.364   7.764  1.00 92.74           O
ATOM    493  HA  LEU A  51      13.284  -3.270   8.793  1.00 92.74           H
ATOM    494  CB  LEU A  51      12.595  -2.096  10.424  1.00 92.74           C
ATOM    495 1HB  LEU A  51      13.025  -1.590  11.289  1.00 92.74           H
ATOM    496 2HB  LEU A  51      12.092  -1.335   9.828  1.00 92.74           H
ATOM    497  CG  LEU A  51      11.545  -3.092  10.921  1.00 92.74           C
ATOM    498  HG  LEU A  51      12.038  -3.808  11.578  1.00 92.74           H
ATOM    499  CD1 LEU A  51      10.468  -2.386  11.747  1.00 92.74           C
ATOM    500 1HD1 LEU A  51      10.929  -1.905  12.610  1.00 92.74           H
ATOM    501 2HD1 LEU A  51       9.973  -1.634  11.133  1.00 92.74           H
ATOM    502 3HD1 LEU A  51       9.734  -3.117  12.088  1.00 92.74           H
ATOM    503  CD2 LEU A  51      10.947  -3.884   9.756  1.00 92.74           C
ATOM    504 1HD2 LEU A  51      10.473  -3.197   9.055  1.00 92.74           H
ATOM    505 2HD2 LEU A  51      11.738  -4.435   9.247  1.00 92.74           H
ATOM    506 3HD2 LEU A  51      10.203  -4.584  10.137  1.00 92.74           H
ATOM    507  HN  LEU A  51      14.445  -3.472  11.385  1.00 92.74           H
ATOM    508  N   PRO A  52      15.529  -1.004   9.755  1.00 94.41           N
ATOM    509  CA  PRO A  52      16.239   0.194   9.299  1.00 94.41           C
ATOM    510  C   PRO A  52      16.938  -0.023   7.966  1.00 94.41           C
ATOM    511  O   PRO A  52      16.792   0.781   7.047  1.00 94.41           O
ATOM    512  HA  PRO A  52      15.532   1.004   9.121  1.00 94.41           H
ATOM    513  CB  PRO A  52      17.237   0.474  10.424  1.00 94.41           C
ATOM    514 1HB  PRO A  52      18.197  -0.006  10.238  1.00 94.41           H
ATOM    515 2HB  PRO A  52      17.430   1.542  10.531  1.00 94.41           H
ATOM    516  CG  PRO A  52      16.549  -0.100  11.657  1.00 94.41           C
ATOM    517 1HG  PRO A  52      17.258  -0.298  12.461  1.00 94.41           H
ATOM    518 2HG  PRO A  52      15.808   0.587  12.064  1.00 94.41           H
ATOM    519  CD  PRO A  52      15.915  -1.376  11.128  1.00 94.41           C
ATOM    520 1HD  PRO A  52      16.617  -2.210  11.134  1.00 94.41           H
ATOM    521 2HD  PRO A  52      15.058  -1.681  11.729  1.00 94.41           H
ATOM    522  N   PRO A  53      17.710  -1.110   7.831  1.00 95.30           N
ATOM    523  CA  PRO A  53      18.514  -1.318   6.624  1.00 95.30           C
ATOM    524  C   PRO A  53      17.656  -1.604   5.402  1.00 95.30           C
ATOM    525  O   PRO A  53      17.995  -1.197   4.292  1.00 95.30           O
ATOM    526  HA  PRO A  53      19.065  -0.411   6.377  1.00 95.30           H
ATOM    527  CB  PRO A  53      19.405  -2.509   6.983  1.00 95.30           C
ATOM    528 1HB  PRO A  53      19.623  -3.124   6.110  1.00 95.30           H
ATOM    529 2HB  PRO A  53      20.362  -2.185   7.390  1.00 95.30           H
ATOM    530  CG  PRO A  53      18.598  -3.262   8.001  1.00 95.30           C
ATOM    531 1HG  PRO A  53      17.893  -3.941   7.522  1.00 95.30           H
ATOM    532 2HG  PRO A  53      19.239  -3.869   8.641  1.00 95.30           H
ATOM    533  CD  PRO A  53      17.881  -2.210   8.796  1.00 95.30           C
ATOM    534 1HD  PRO A  53      16.922  -2.572   9.168  1.00 95.30           H
ATOM    535 2HD  PRO A  53      18.462  -1.897   9.663  1.00 95.30           H
ATOM    536  N   LEU A  54      16.556  -2.303   5.641  1.00 92.82           N
ATOM    537  CA  LEU A  54      15.681  -2.715   4.557  1.00 92.82           C
ATOM    538  C   LEU A  54      14.951  -1.490   4.002  1.00 92.82           C
ATOM    539  O   LEU A  54      14.803  -1.348   2.789  1.00 92.82           O
ATOM    540  HA  LEU A  54      16.309  -3.129   3.768  1.00 92.82           H
ATOM    541  CB  LEU A  54      14.743  -3.832   5.020  1.00 92.82           C
ATOM    542 1HB  LEU A  54      14.208  -3.486   5.905  1.00 92.82           H
ATOM    543 2HB  LEU A  54      13.997  -3.999   4.243  1.00 92.82           H
ATOM    544  CG  LEU A  54      15.405  -5.171   5.350  1.00 92.82           C
ATOM    545  HG  LEU A  54      16.122  -5.008   6.155  1.00 92.82           H
ATOM    546  CD1 LEU A  54      14.376  -6.181   5.859  1.00 92.82           C
ATOM    547 1HD1 LEU A  54      13.902  -5.795   6.761  1.00 92.82           H
ATOM    548 2HD1 LEU A  54      13.618  -6.346   5.092  1.00 92.82           H
ATOM    549 3HD1 LEU A  54      14.873  -7.124   6.085  1.00 92.82           H
ATOM    550  CD2 LEU A  54      16.188  -5.705   4.149  1.00 92.82           C
ATOM    551 1HD2 LEU A  54      15.510  -5.848   3.308  1.00 92.82           H
ATOM    552 2HD2 LEU A  54      16.963  -4.990   3.873  1.00 92.82           H
ATOM    553 3HD2 LEU A  54      16.649  -6.658   4.410  1.00 92.82           H
ATOM    554  HN  LEU A  54      16.261  -2.587   6.553  1.00 92.82           H
ATOM    555  N   TYR A  55      14.515  -0.636   4.917  1.00 93.26           N
ATOM    556  CA  TYR A  55      13.783   0.560   4.536  1.00 93.26           C
ATOM    557  C   TYR A  55      14.671   1.514   3.735  1.00 93.26           C
ATOM    558  O   TYR A  55      14.219   2.124   2.767  1.00 93.26           O
ATOM    559  HA  TYR A  55      12.939   0.255   3.917  1.00 93.26           H
ATOM    560  CB  TYR A  55      13.375   1.239   5.844  1.00 93.26           C
ATOM    561 1HB  TYR A  55      14.229   1.245   6.521  1.00 93.26           H
ATOM    562 2HB  TYR A  55      13.124   2.280   5.639  1.00 93.26           H
ATOM    563  CG  TYR A  55      12.190   0.574   6.548  1.00 93.26           C
ATOM    564  CD1 TYR A  55      11.623  -0.566   6.015  1.00 93.26           C
ATOM    565  HD1 TYR A  55      12.019  -0.992   5.093  1.00 93.26           H
ATOM    566  CD2 TYR A  55      11.689   1.114   7.715  1.00 93.26           C
ATOM    567  HD2 TYR A  55      12.137   2.014   8.135  1.00 93.26           H
ATOM    568  CE1 TYR A  55      10.508  -1.192   6.677  1.00 93.26           C
ATOM    569  HE1 TYR A  55      10.051  -2.092   6.267  1.00 93.26           H
ATOM    570  CE2 TYR A  55      10.574   0.488   8.377  1.00 93.26           C
ATOM    571  HE2 TYR A  55      10.169   0.903   9.299  1.00 93.26           H
ATOM    572  CZ  TYR A  55      10.039  -0.634   7.826  1.00 93.26           C
ATOM    573  OH  TYR A  55       8.986  -1.226   8.451  1.00 93.26           O
ATOM    574  HH  TYR A  55       8.632  -1.975   7.891  1.00 93.26           H
ATOM    575  HN  TYR A  55      14.654  -0.751   5.900  1.00 93.26           H
ATOM    576  N   TRP A  56      15.920   1.614   4.168  1.00 92.08           N
ATOM    577  CA  TRP A  56      16.885   2.457   3.483  1.00 92.08           C
ATOM    578  C   TRP A  56      17.080   1.900   2.071  1.00 92.08           C
ATOM    579  O   TRP A  56      17.129   2.657   1.103  1.00 92.08           O
ATOM    580  HA  TRP A  56      16.471   3.464   3.432  1.00 92.08           H
ATOM    581  CB  TRP A  56      18.190   2.551   4.275  1.00 92.08           C
ATOM    582 1HB  TRP A  56      18.404   1.579   4.720  1.00 92.08           H
ATOM    583 2HB  TRP A  56      19.006   2.773   3.586  1.00 92.08           H
ATOM    584  CG  TRP A  56      18.173   3.609   5.380  1.00 92.08           C
ATOM    585  CD1 TRP A  56      18.262   3.421   6.703  1.00 92.08           C
ATOM    586  HD1 TRP A  56      18.362   2.445   7.179  1.00 92.08           H
ATOM    587  CD2 TRP A  56      18.056   5.036   5.201  1.00 92.08           C
ATOM    588  NE1 TRP A  56      18.210   4.618   7.389  1.00 92.08           N
ATOM    589  HE1 TRP A  56      18.258   4.734   8.381  1.00 92.08           H
ATOM    590  CE2 TRP A  56      18.081   5.631   6.446  1.00 92.08           C
ATOM    591  CE3 TRP A  56      17.933   5.799   4.027  1.00 92.08           C
ATOM    592  HE3 TRP A  56      17.910   5.354   3.033  1.00 92.08           H
ATOM    593  CZ2 TRP A  56      17.988   7.015   6.637  1.00 92.08           C
ATOM    594  HZ2 TRP A  56      18.010   7.461   7.631  1.00 92.08           H
ATOM    595  CZ3 TRP A  56      17.840   7.181   4.234  1.00 92.08           C
ATOM    596  HZ3 TRP A  56      17.743   7.820   3.356  1.00 92.08           H
ATOM    597  CH2 TRP A  56      17.864   7.795   5.481  1.00 92.08           C
ATOM    598  HH2 TRP A  56      17.787   8.880   5.558  1.00 92.08           H
ATOM    599  HN  TRP A  56      16.273   1.132   4.970  1.00 92.08           H
ATOM    600  N   LEU A  57      17.187   0.581   1.999  1.00 92.64           N
ATOM    601  CA  LEU A  57      17.390  -0.085   0.724  1.00 92.64           C
ATOM    602  C   LEU A  57      16.204   0.213  -0.196  1.00 92.64           C
ATOM    603  O   LEU A  57      16.389   0.631  -1.338  1.00 92.64           O
ATOM    604  HA  LEU A  57      18.289   0.336   0.275  1.00 92.64           H
ATOM    605  CB  LEU A  57      17.646  -1.579   0.934  1.00 92.64           C
ATOM    606 1HB  LEU A  57      18.520  -1.691   1.575  1.00 92.64           H
ATOM    607 2HB  LEU A  57      16.798  -1.999   1.475  1.00 92.64           H
ATOM    608  CG  LEU A  57      17.867  -2.406  -0.334  1.00 92.64           C
ATOM    609  HG  LEU A  57      17.025  -2.235  -1.004  1.00 92.64           H
ATOM    610  CD1 LEU A  57      19.130  -1.954  -1.070  1.00 92.64           C
ATOM    611 1HD1 LEU A  57      19.032  -0.905  -1.350  1.00 92.64           H
ATOM    612 2HD1 LEU A  57      19.994  -2.076  -0.417  1.00 92.64           H
ATOM    613 3HD1 LEU A  57      19.264  -2.559  -1.967  1.00 92.64           H
ATOM    614  CD2 LEU A  57      17.894  -3.902  -0.014  1.00 92.64           C
ATOM    615 1HD2 LEU A  57      18.705  -4.110   0.685  1.00 92.64           H
ATOM    616 2HD2 LEU A  57      16.945  -4.195   0.433  1.00 92.64           H
ATOM    617 3HD2 LEU A  57      18.053  -4.467  -0.933  1.00 92.64           H
ATOM    618  HN  LEU A  57      17.137  -0.028   2.791  1.00 92.64           H
ATOM    619  N   VAL A  58      15.012  -0.015   0.336  1.00 94.54           N
ATOM    620  CA  VAL A  58      13.799   0.160  -0.445  1.00 94.54           C
ATOM    621  C   VAL A  58      13.706   1.612  -0.918  1.00 94.54           C
ATOM    622  O   VAL A  58      13.362   1.872  -2.069  1.00 94.54           O
ATOM    623  HA  VAL A  58      13.873  -0.489  -1.317  1.00 94.54           H
ATOM    624  CB  VAL A  58      12.583  -0.282   0.372  1.00 94.54           C
ATOM    625  HB  VAL A  58      12.600   0.260   1.318  1.00 94.54           H
ATOM    626  CG1 VAL A  58      11.280   0.073  -0.348  1.00 94.54           C
ATOM    627 1HG1 VAL A  58      11.229   1.152  -0.496  1.00 94.54           H
ATOM    628 2HG1 VAL A  58      11.252  -0.429  -1.315  1.00 94.54           H
ATOM    629 3HG1 VAL A  58      10.432  -0.252   0.255  1.00 94.54           H
ATOM    630  CG2 VAL A  58      12.647  -1.778   0.686  1.00 94.54           C
ATOM    631 1HG2 VAL A  58      12.666  -2.344  -0.246  1.00 94.54           H
ATOM    632 2HG2 VAL A  58      13.549  -1.991   1.259  1.00 94.54           H
ATOM    633 3HG2 VAL A  58      11.771  -2.065   1.267  1.00 94.54           H
ATOM    634  HN  VAL A  58      14.868  -0.313   1.279  1.00 94.54           H
ATOM    635  N   PHE A  59      14.019   2.519  -0.004  1.00 95.52           N
ATOM    636  CA  PHE A  59      13.942   3.939  -0.303  1.00 95.52           C
ATOM    637  C   PHE A  59      14.843   4.300  -1.486  1.00 95.52           C
ATOM    638  O   PHE A  59      14.389   4.914  -2.451  1.00 95.52           O
ATOM    639  HA  PHE A  59      12.905   4.160  -0.557  1.00 95.52           H
ATOM    640  CB  PHE A  59      14.430   4.685   0.941  1.00 95.52           C
ATOM    641 1HB  PHE A  59      13.724   4.516   1.754  1.00 95.52           H
ATOM    642 2HB  PHE A  59      15.384   4.262   1.255  1.00 95.52           H
ATOM    643  CG  PHE A  59      14.599   6.192   0.736  1.00 95.52           C
ATOM    644  CD1 PHE A  59      15.843   6.741   0.728  1.00 95.52           C
ATOM    645  HD1 PHE A  59      16.720   6.108   0.867  1.00 95.52           H
ATOM    646  CD2 PHE A  59      13.506   6.982   0.563  1.00 95.52           C
ATOM    647  HD2 PHE A  59      12.509   6.541   0.570  1.00 95.52           H
ATOM    648  CE1 PHE A  59      16.001   8.140   0.538  1.00 95.52           C
ATOM    649  HE1 PHE A  59      16.998   8.580   0.532  1.00 95.52           H
ATOM    650  CE2 PHE A  59      13.663   8.380   0.373  1.00 95.52           C
ATOM    651  HE2 PHE A  59      12.787   9.013   0.234  1.00 95.52           H
ATOM    652  CZ  PHE A  59      14.907   8.929   0.365  1.00 95.52           C
ATOM    653  HZ  PHE A  59      15.028  10.003   0.219  1.00 95.52           H
ATOM    654  HN  PHE A  59      14.320   2.298   0.923  1.00 95.52           H
ATOM    655  N   ILE A  60      16.102   3.905  -1.372  1.00 93.55           N
ATOM    656  CA  ILE A  60      17.106   4.318  -2.338  1.00 93.55           C
ATOM    657  C   ILE A  60      16.713   3.808  -3.726  1.00 93.55           C
ATOM    658  O   ILE A  60      16.654   4.580  -4.681  1.00 93.55           O
ATOM    659  HA  ILE A  60      17.110   5.408  -2.359  1.00 93.55           H
ATOM    660  CB  ILE A  60      18.498   3.868  -1.889  1.00 93.55           C
ATOM    661  HB  ILE A  60      18.447   2.812  -1.624  1.00 93.55           H
ATOM    662  CG1 ILE A  60      18.942   4.627  -0.636  1.00 93.55           C
ATOM    663 1HG1 ILE A  60      19.174   5.660  -0.895  1.00 93.55           H
ATOM    664 2HG1 ILE A  60      18.125   4.655   0.085  1.00 93.55           H
ATOM    665  CG2 ILE A  60      19.511   4.000  -3.028  1.00 93.55           C
ATOM    666 1HG2 ILE A  60      19.197   3.380  -3.867  1.00 93.55           H
ATOM    667 2HG2 ILE A  60      19.566   5.041  -3.346  1.00 93.55           H
ATOM    668 3HG2 ILE A  60      20.492   3.674  -2.681  1.00 93.55           H
ATOM    669  CD1 ILE A  60      20.167   3.967  -0.001  1.00 93.55           C
ATOM    670 1HD1 ILE A  60      19.924   2.942   0.279  1.00 93.55           H
ATOM    671 2HD1 ILE A  60      20.989   3.963  -0.716  1.00 93.55           H
ATOM    672 3HD1 ILE A  60      20.461   4.526   0.887  1.00 93.55           H
ATOM    673  HN  ILE A  60      16.439   3.314  -0.639  1.00 93.55           H
ATOM    674  N   VAL A  61      16.455   2.510  -3.793  1.00 93.56           N
ATOM    675  CA  VAL A  61      16.206   1.862  -5.069  1.00 93.56           C
ATOM    676  C   VAL A  61      14.893   2.385  -5.655  1.00 93.56           C
ATOM    677  O   VAL A  61      14.808   2.659  -6.851  1.00 93.56           O
ATOM    678  HA  VAL A  61      17.022   2.132  -5.740  1.00 93.56           H
ATOM    679  CB  VAL A  61      16.219   0.342  -4.895  1.00 93.56           C
ATOM    680  HB  VAL A  61      15.462   0.082  -4.155  1.00 93.56           H
ATOM    681  CG1 VAL A  61      15.857  -0.363  -6.204  1.00 93.56           C
ATOM    682 1HG1 VAL A  61      14.860  -0.056  -6.519  1.00 93.56           H
ATOM    683 2HG1 VAL A  61      16.580  -0.093  -6.974  1.00 93.56           H
ATOM    684 3HG1 VAL A  61      15.874  -1.442  -6.052  1.00 93.56           H
ATOM    685  CG2 VAL A  61      17.573  -0.139  -4.370  1.00 93.56           C
ATOM    686 1HG2 VAL A  61      18.356   0.138  -5.076  1.00 93.56           H
ATOM    687 2HG2 VAL A  61      17.774   0.325  -3.404  1.00 93.56           H
ATOM    688 3HG2 VAL A  61      17.555  -1.223  -4.256  1.00 93.56           H
ATOM    689  HN  VAL A  61      16.415   1.906  -2.997  1.00 93.56           H
ATOM    690  N   GLY A  62      13.902   2.510  -4.784  1.00 95.06           N
ATOM    691  CA  GLY A  62      12.565   2.877  -5.220  1.00 95.06           C
ATOM    692  C   GLY A  62      12.522   4.333  -5.688  1.00 95.06           C
ATOM    693  O   GLY A  62      11.899   4.644  -6.702  1.00 95.06           O
ATOM    694 1HA  GLY A  62      12.250   2.221  -6.031  1.00 95.06           H
ATOM    695 2HA  GLY A  62      11.860   2.733  -4.402  1.00 95.06           H
ATOM    696  HN  GLY A  62      14.001   2.365  -3.800  1.00 95.06           H
ATOM    697  N   ALA A  63      13.191   5.186  -4.927  1.00 95.02           N
ATOM    698  CA  ALA A  63      13.191   6.609  -5.219  1.00 95.02           C
ATOM    699  C   ALA A  63      13.825   6.844  -6.592  1.00 95.02           C
ATOM    700  O   ALA A  63      13.295   7.602  -7.403  1.00 95.02           O
ATOM    701  HA  ALA A  63      12.154   6.943  -5.246  1.00 95.02           H
ATOM    702  CB  ALA A  63      13.922   7.360  -4.104  1.00 95.02           C
ATOM    703 1HB  ALA A  63      13.416   7.184  -3.155  1.00 95.02           H
ATOM    704 2HB  ALA A  63      14.950   7.003  -4.039  1.00 95.02           H
ATOM    705 3HB  ALA A  63      13.922   8.427  -4.324  1.00 95.02           H
ATOM    706  HN  ALA A  63      13.726   4.919  -4.125  1.00 95.02           H
ATOM    707  N   LEU A  64      14.950   6.178  -6.811  1.00 89.68           N
ATOM    708  CA  LEU A  64      15.660   6.302  -8.072  1.00 89.68           C
ATOM    709  C   LEU A  64      14.778   5.770  -9.203  1.00 89.68           C
ATOM    710  O   LEU A  64      14.641   6.412 -10.243  1.00 89.68           O
ATOM    711  HA  LEU A  64      15.838   7.364  -8.244  1.00 89.68           H
ATOM    712  CB  LEU A  64      17.027   5.622  -7.987  1.00 89.68           C
ATOM    713 1HB  LEU A  64      16.884   4.607  -7.616  1.00 89.68           H
ATOM    714 2HB  LEU A  64      17.433   5.539  -8.995  1.00 89.68           H
ATOM    715  CG  LEU A  64      18.067   6.315  -7.104  1.00 89.68           C
ATOM    716  HG  LEU A  64      17.635   6.454  -6.112  1.00 89.68           H
ATOM    717  CD1 LEU A  64      19.313   5.443  -6.936  1.00 89.68           C
ATOM    718 1HD1 LEU A  64      19.034   4.497  -6.471  1.00 89.68           H
ATOM    719 2HD1 LEU A  64      19.756   5.251  -7.913  1.00 89.68           H
ATOM    720 3HD1 LEU A  64      20.035   5.959  -6.304  1.00 89.68           H
ATOM    721  CD2 LEU A  64      18.409   7.704  -7.646  1.00 89.68           C
ATOM    722 1HD2 LEU A  64      18.813   7.611  -8.654  1.00 89.68           H
ATOM    723 2HD2 LEU A  64      17.508   8.316  -7.671  1.00 89.68           H
ATOM    724 3HD2 LEU A  64      19.150   8.174  -7.000  1.00 89.68           H
ATOM    725  HN  LEU A  64      15.375   5.565  -6.145  1.00 89.68           H
ATOM    726  N   GLY A  65      14.202   4.601  -8.962  1.00 92.79           N
ATOM    727  CA  GLY A  65      13.459   3.905  -9.998  1.00 92.79           C
ATOM    728  C   GLY A  65      12.227   4.707 -10.422  1.00 92.79           C
ATOM    729  O   GLY A  65      12.025   4.961 -11.608  1.00 92.79           O
ATOM    730 1HA  GLY A  65      14.102   3.736 -10.862  1.00 92.79           H
ATOM    731 2HA  GLY A  65      13.151   2.925  -9.634  1.00 92.79           H
ATOM    732  HN  GLY A  65      14.238   4.132  -8.080  1.00 92.79           H
ATOM    733  N   ASN A  66      11.435   5.083  -9.429  1.00 90.63           N
ATOM    734  CA  ASN A  66      10.161   5.732  -9.692  1.00 90.63           C
ATOM    735  C   ASN A  66      10.413   7.129 -10.261  1.00 90.63           C
ATOM    736  O   ASN A  66       9.669   7.596 -11.122  1.00 90.63           O
ATOM    737  HA  ASN A  66       9.649   5.080 -10.399  1.00 90.63           H
ATOM    738  CB  ASN A  66       9.345   5.884  -8.407  1.00 90.63           C
ATOM    739 1HB  ASN A  66       9.993   6.220  -7.597  1.00 90.63           H
ATOM    740 2HB  ASN A  66       8.583   6.652  -8.544  1.00 90.63           H
ATOM    741  CG  ASN A  66       8.680   4.562  -8.019  1.00 90.63           C
ATOM    742  OD1 ASN A  66       7.787   4.067  -8.687  1.00 90.63           O
ATOM    743  ND2 ASN A  66       9.163   4.019  -6.905  1.00 90.63           N
ATOM    744 1HD2 ASN A  66       9.897   4.477  -6.403  1.00 90.63           H
ATOM    745 2HD2 ASN A  66       8.793   3.153  -6.569  1.00 90.63           H
ATOM    746  HN  ASN A  66      11.650   4.952  -8.461  1.00 90.63           H
ATOM    747  N   SER A  67      11.465   7.758  -9.756  1.00 91.14           N
ATOM    748  CA  SER A  67      11.872   9.058 -10.261  1.00 91.14           C
ATOM    749  C   SER A  67      12.190   8.964 -11.754  1.00 91.14           C
ATOM    750  O   SER A  67      11.867   9.871 -12.520  1.00 91.14           O
ATOM    751  HA  SER A  67      11.018   9.714 -10.092  1.00 91.14           H
ATOM    752  CB  SER A  67      13.083   9.592  -9.493  1.00 91.14           C
ATOM    753 1HB  SER A  67      13.910   8.887  -9.584  1.00 91.14           H
ATOM    754 2HB  SER A  67      13.413  10.529  -9.942  1.00 91.14           H
ATOM    755  OG  SER A  67      12.791   9.804  -8.115  1.00 91.14           O
ATOM    756  HG  SER A  67      13.326   9.175  -7.551  1.00 91.14           H
ATOM    757  HN  SER A  67      12.033   7.394  -9.018  1.00 91.14           H
ATOM    758  N   LEU A  68      12.819   7.858 -12.124  1.00 85.82           N
ATOM    759  CA  LEU A  68      13.188   7.635 -13.512  1.00 85.82           C
ATOM    760  C   LEU A  68      11.920   7.460 -14.350  1.00 85.82           C
ATOM    761  O   LEU A  68      11.834   7.971 -15.465  1.00 85.82           O
ATOM    762  HA  LEU A  68      13.711   8.526 -13.858  1.00 85.82           H
ATOM    763  CB  LEU A  68      14.166   6.464 -13.625  1.00 85.82           C
ATOM    764 1HB  LEU A  68      14.940   6.589 -12.867  1.00 85.82           H
ATOM    765 2HB  LEU A  68      13.631   5.545 -13.385  1.00 85.82           H
ATOM    766  CG  LEU A  68      14.846   6.286 -14.984  1.00 85.82           C
ATOM    767  HG  LEU A  68      14.080   6.339 -15.758  1.00 85.82           H
ATOM    768  CD1 LEU A  68      15.839   7.418 -15.253  1.00 85.82           C
ATOM    769 1HD1 LEU A  68      15.312   8.373 -15.248  1.00 85.82           H
ATOM    770 2HD1 LEU A  68      16.605   7.422 -14.477  1.00 85.82           H
ATOM    771 3HD1 LEU A  68      16.307   7.267 -16.225  1.00 85.82           H
ATOM    772  CD2 LEU A  68      15.503   4.909 -15.092  1.00 85.82           C
ATOM    773 1HD2 LEU A  68      16.255   4.803 -14.310  1.00 85.82           H
ATOM    774 2HD2 LEU A  68      14.746   4.134 -14.976  1.00 85.82           H
ATOM    775 3HD2 LEU A  68      15.979   4.809 -16.068  1.00 85.82           H
ATOM    776  HN  LEU A  68      13.076   7.124 -11.495  1.00 85.82           H
ATOM    777  N   VAL A  69      10.968   6.736 -13.781  1.00 88.62           N
ATOM    778  CA  VAL A  69       9.715   6.473 -14.469  1.00 88.62           C
ATOM    779  C   VAL A  69       9.038   7.801 -14.811  1.00 88.62           C
ATOM    780  O   VAL A  69       8.643   8.024 -15.955  1.00 88.62           O
ATOM    781  HA  VAL A  69       9.953   5.951 -15.396  1.00 88.62           H
ATOM    782  CB  VAL A  69       8.835   5.554 -13.620  1.00 88.62           C
ATOM    783  HB  VAL A  69       8.749   5.996 -12.627  1.00 88.62           H
ATOM    784  CG1 VAL A  69       7.427   5.446 -14.209  1.00 88.62           C
ATOM    785 1HG1 VAL A  69       6.970   6.435 -14.242  1.00 88.62           H
ATOM    786 2HG1 VAL A  69       7.486   5.039 -15.218  1.00 88.62           H
ATOM    787 3HG1 VAL A  69       6.822   4.787 -13.586  1.00 88.62           H
ATOM    788  CG2 VAL A  69       9.472   4.172 -13.466  1.00 88.62           C
ATOM    789 1HG2 VAL A  69       9.602   3.720 -14.449  1.00 88.62           H
ATOM    790 2HG2 VAL A  69      10.443   4.272 -12.981  1.00 88.62           H
ATOM    791 3HG2 VAL A  69       8.826   3.539 -12.858  1.00 88.62           H
ATOM    792  HN  VAL A  69      11.042   6.333 -12.868  1.00 88.62           H
ATOM    793  N   ILE A  70       8.924   8.649 -13.799  1.00 89.25           N
ATOM    794  CA  ILE A  70       8.238   9.920 -13.961  1.00 89.25           C
ATOM    795  C   ILE A  70       8.939  10.738 -15.047  1.00 89.25           C
ATOM    796  O   ILE A  70       8.284  11.351 -15.888  1.00 89.25           O
ATOM    797  HA  ILE A  70       7.223   9.703 -14.294  1.00 89.25           H
ATOM    798  CB  ILE A  70       8.130  10.645 -12.618  1.00 89.25           C
ATOM    799  HB  ILE A  70       9.125  10.694 -12.175  1.00 89.25           H
ATOM    800  CG1 ILE A  70       7.240   9.869 -11.646  1.00 89.25           C
ATOM    801 1HG1 ILE A  70       6.195   9.976 -11.939  1.00 89.25           H
ATOM    802 2HG1 ILE A  70       7.478   8.806 -11.699  1.00 89.25           H
ATOM    803  CG2 ILE A  70       7.650  12.085 -12.810  1.00 89.25           C
ATOM    804 1HG2 ILE A  70       8.357  12.623 -13.442  1.00 89.25           H
ATOM    805 2HG2 ILE A  70       6.669  12.081 -13.285  1.00 89.25           H
ATOM    806 3HG2 ILE A  70       7.582  12.578 -11.840  1.00 89.25           H
ATOM    807  CD1 ILE A  70       7.427  10.369 -10.212  1.00 89.25           C
ATOM    808 1HD1 ILE A  70       8.467  10.237  -9.915  1.00 89.25           H
ATOM    809 2HD1 ILE A  70       7.165  11.425 -10.159  1.00 89.25           H
ATOM    810 3HD1 ILE A  70       6.783   9.800  -9.542  1.00 89.25           H
ATOM    811  HN  ILE A  70       9.289   8.480 -12.884  1.00 89.25           H
ATOM    812  N   LEU A  71      10.263  10.722 -14.994  1.00 84.61           N
ATOM    813  CA  LEU A  71      11.060  11.499 -15.928  1.00 84.61           C
ATOM    814  C   LEU A  71      10.759  11.036 -17.355  1.00 84.61           C
ATOM    815  O   LEU A  71      10.578  11.857 -18.253  1.00 84.61           O
ATOM    816  HA  LEU A  71      10.753  12.540 -15.831  1.00 84.61           H
ATOM    817  CB  LEU A  71      12.542  11.426 -15.558  1.00 84.61           C
ATOM    818 1HB  LEU A  71      12.638  11.606 -14.487  1.00 84.61           H
ATOM    819 2HB  LEU A  71      12.893  10.411 -15.743  1.00 84.61           H
ATOM    820  CG  LEU A  71      13.466  12.398 -16.295  1.00 84.61           C
ATOM    821  HG  LEU A  71      13.002  12.654 -17.247  1.00 84.61           H
ATOM    822  CD1 LEU A  71      13.633  13.699 -15.508  1.00 84.61           C
ATOM    823 1HD1 LEU A  71      12.660  14.173 -15.379  1.00 84.61           H
ATOM    824 2HD1 LEU A  71      14.064  13.481 -14.531  1.00 84.61           H
ATOM    825 3HD1 LEU A  71      14.294  14.372 -16.055  1.00 84.61           H
ATOM    826  CD2 LEU A  71      14.812  11.742 -16.611  1.00 84.61           C
ATOM    827 1HD2 LEU A  71      15.294  11.438 -15.682  1.00 84.61           H
ATOM    828 2HD2 LEU A  71      14.651  10.867 -17.240  1.00 84.61           H
ATOM    829 3HD2 LEU A  71      15.449  12.455 -17.135  1.00 84.61           H
ATOM    830  HN  LEU A  71      10.789  10.191 -14.329  1.00 84.61           H
ATOM    831  N   VAL A  72      10.714   9.722 -17.521  1.00 84.71           N
ATOM    832  CA  VAL A  72      10.537   9.139 -18.840  1.00 84.71           C
ATOM    833  C   VAL A  72       9.198   9.599 -19.420  1.00 84.71           C
ATOM    834  O   VAL A  72       9.127  10.008 -20.578  1.00 84.71           O
ATOM    835  HA  VAL A  72      11.341   9.511 -19.475  1.00 84.71           H
ATOM    836  CB  VAL A  72      10.662   7.616 -18.760  1.00 84.71           C
ATOM    837  HB  VAL A  72       9.992   7.266 -17.975  1.00 84.71           H
ATOM    838  CG1 VAL A  72      10.230   6.961 -20.073  1.00 84.71           C
ATOM    839 1HG1 VAL A  72       9.191   7.216 -20.282  1.00 84.71           H
ATOM    840 2HG1 VAL A  72      10.862   7.322 -20.885  1.00 84.71           H
ATOM    841 3HG1 VAL A  72      10.329   5.879 -19.989  1.00 84.71           H
ATOM    842  CG2 VAL A  72      12.086   7.202 -18.383  1.00 84.71           C
ATOM    843 1HG2 VAL A  72      12.783   7.571 -19.135  1.00 84.71           H
ATOM    844 2HG2 VAL A  72      12.342   7.625 -17.412  1.00 84.71           H
ATOM    845 3HG2 VAL A  72      12.147   6.115 -18.333  1.00 84.71           H
ATOM    846  HN  VAL A  72      10.797   9.062 -16.774  1.00 84.71           H
ATOM    847  N   TYR A  73       8.170   9.518 -18.589  1.00 81.27           N
ATOM    848  CA  TYR A  73       6.827   9.867 -19.022  1.00 81.27           C
ATOM    849  C   TYR A  73       6.715  11.367 -19.303  1.00 81.27           C
ATOM    850  O   TYR A  73       5.967  11.783 -20.186  1.00 81.27           O
ATOM    851  HA  TYR A  73       6.616   9.317 -19.939  1.00 81.27           H
ATOM    852  CB  TYR A  73       5.901   9.508 -17.858  1.00 81.27           C
ATOM    853 1HB  TYR A  73       6.451   9.615 -16.923  1.00 81.27           H
ATOM    854 2HB  TYR A  73       5.078  10.221 -17.828  1.00 81.27           H
ATOM    855  CG  TYR A  73       5.327   8.092 -17.935  1.00 81.27           C
ATOM    856  CD1 TYR A  73       4.467   7.751 -18.959  1.00 81.27           C
ATOM    857  HD1 TYR A  73       4.196   8.490 -19.713  1.00 81.27           H
ATOM    858  CD2 TYR A  73       5.669   7.155 -16.981  1.00 81.27           C
ATOM    859  HD2 TYR A  73       6.349   7.425 -16.172  1.00 81.27           H
ATOM    860  CE1 TYR A  73       3.926   6.418 -19.031  1.00 81.27           C
ATOM    861  HE1 TYR A  73       3.245   6.136 -19.835  1.00 81.27           H
ATOM    862  CE2 TYR A  73       5.128   5.823 -17.053  1.00 81.27           C
ATOM    863  HE2 TYR A  73       5.390   5.074 -16.306  1.00 81.27           H
ATOM    864  CZ  TYR A  73       4.283   5.520 -18.075  1.00 81.27           C
ATOM    865  OH  TYR A  73       3.773   4.261 -18.143  1.00 81.27           O
ATOM    866  HH  TYR A  73       3.204   4.167 -18.960  1.00 81.27           H
ATOM    867  HN  TYR A  73       8.242   9.220 -17.637  1.00 81.27           H
ATOM    868  N   TRP A  74       7.469  12.139 -18.534  1.00 72.23           N
ATOM    869  CA  TRP A  74       7.383  13.587 -18.612  1.00 72.23           C
ATOM    870  C   TRP A  74       7.940  14.021 -19.970  1.00 72.23           C
ATOM    871  O   TRP A  74       7.295  14.773 -20.698  1.00 72.23           O
ATOM    872  HA  TRP A  74       6.331  13.863 -18.536  1.00 72.23           H
ATOM    873  CB  TRP A  74       8.102  14.244 -17.433  1.00 72.23           C
ATOM    874 1HB  TRP A  74       7.741  13.798 -16.506  1.00 72.23           H
ATOM    875 2HB  TRP A  74       9.167  14.022 -17.500  1.00 72.23           H
ATOM    876  CG  TRP A  74       7.916  15.761 -17.358  1.00 72.23           C
ATOM    877  CD1 TRP A  74       8.671  16.714 -17.923  1.00 72.23           C
ATOM    878  HD1 TRP A  74       9.551  16.517 -18.535  1.00 72.23           H
ATOM    879  CD2 TRP A  74       6.874  16.466 -16.651  1.00 72.23           C
ATOM    880  NE1 TRP A  74       8.193  17.976 -17.633  1.00 72.23           N
ATOM    881  HE1 TRP A  74       8.586  18.842 -17.940  1.00 72.23           H
ATOM    882  CE2 TRP A  74       7.066  17.820 -16.835  1.00 72.23           C
ATOM    883  CE3 TRP A  74       5.805  15.975 -15.881  1.00 72.23           C
ATOM    884  HE3 TRP A  74       5.632  14.911 -15.721  1.00 72.23           H
ATOM    885  CZ2 TRP A  74       6.228  18.795 -16.281  1.00 72.23           C
ATOM    886  HZ2 TRP A  74       6.400  19.859 -16.441  1.00 72.23           H
ATOM    887  CZ3 TRP A  74       4.976  16.962 -15.334  1.00 72.23           C
ATOM    888  HZ3 TRP A  74       4.131  16.636 -14.728  1.00 72.23           H
ATOM    889  CH2 TRP A  74       5.156  18.329 -15.510  1.00 72.23           C
ATOM    890  HH2 TRP A  74       4.465  19.036 -15.050  1.00 72.23           H
ATOM    891  HN  TRP A  74       8.129  11.790 -17.867  1.00 72.23           H
ATOM    892  N   TYR A  75       9.133  13.527 -20.268  1.00 70.41           N
ATOM    893  CA  TYR A  75       9.930  14.094 -21.343  1.00 70.41           C
ATOM    894  C   TYR A  75       9.728  13.316 -22.645  1.00 70.41           C
ATOM    895  O   TYR A  75       9.836  13.881 -23.732  1.00 70.41           O
ATOM    896  HA  TYR A  75       9.609  15.126 -21.491  1.00 70.41           H
ATOM    897  CB  TYR A  75      11.389  13.959 -20.903  1.00 70.41           C
ATOM    898 1HB  TYR A  75      11.518  13.001 -20.399  1.00 70.41           H
ATOM    899 2HB  TYR A  75      12.025  13.942 -21.788  1.00 70.41           H
ATOM    900  CG  TYR A  75      11.865  15.077 -19.973  1.00 70.41           C
ATOM    901  CD1 TYR A  75      12.246  16.295 -20.496  1.00 70.41           C
ATOM    902  HD1 TYR A  75      12.209  16.461 -21.573  1.00 70.41           H
ATOM    903  CD2 TYR A  75      11.912  14.866 -18.609  1.00 70.41           C
ATOM    904  HD2 TYR A  75      11.611  13.904 -18.196  1.00 70.41           H
ATOM    905  CE1 TYR A  75      12.694  17.347 -19.621  1.00 70.41           C
ATOM    906  HE1 TYR A  75      12.998  18.314 -20.021  1.00 70.41           H
ATOM    907  CE2 TYR A  75      12.360  15.918 -17.734  1.00 70.41           C
ATOM    908  HE2 TYR A  75      12.402  15.765 -16.655  1.00 70.41           H
ATOM    909  CZ  TYR A  75      12.729  17.106 -18.283  1.00 70.41           C
ATOM    910  OH  TYR A  75      13.151  18.100 -17.456  1.00 70.41           O
ATOM    911  HH  TYR A  75      13.106  17.795 -16.504  1.00 70.41           H
ATOM    912  HN  TYR A  75       9.555  12.756 -19.792  1.00 70.41           H
ATOM    913  N   CYS A  76       9.438  12.033 -22.491  1.00 69.38           N
ATOM    914  CA  CYS A  76       9.578  11.096 -23.593  1.00 69.38           C
ATOM    915  C   CYS A  76       8.195  10.530 -23.920  1.00 69.38           C
ATOM    916  O   CYS A  76       7.642  10.807 -24.983  1.00 69.38           O
ATOM    917  HA  CYS A  76       9.974  11.663 -24.436  1.00 69.38           H
ATOM    918  CB  CYS A  76      10.587   9.991 -23.272  1.00 69.38           C
ATOM    919 1HB  CYS A  76      11.469  10.420 -22.798  1.00 69.38           H
ATOM    920 2HB  CYS A  76      10.153   9.287 -22.563  1.00 69.38           H
ATOM    921  SG  CYS A  76      11.065   9.117 -24.807  1.00 69.38           S
ATOM    922  HG  CYS A  76       9.904   8.492 -24.979  1.00 69.38           H
ATOM    923  HN  CYS A  76       9.114  11.631 -21.634  1.00 69.38           H
ATOM    924  N   THR A  77       7.676   9.745 -22.987  1.00 62.45           N
ATOM    925  CA  THR A  77       6.511   8.923 -23.263  1.00 62.45           C
ATOM    926  C   THR A  77       5.290   9.804 -23.540  1.00 62.45           C
ATOM    927  O   THR A  77       4.525   9.536 -24.464  1.00 62.45           O
ATOM    928  HA  THR A  77       6.702   8.349 -24.169  1.00 62.45           H
ATOM    929  CB  THR A  77       6.316   7.968 -22.084  1.00 62.45           C
ATOM    930  HB  THR A  77       6.009   8.510 -21.190  1.00 62.45           H
ATOM    931  OG1 THR A  77       7.558   7.276 -21.988  1.00 62.45           O
ATOM    932  HG1 THR A  77       7.652   6.634 -22.749  1.00 62.45           H
ATOM    933  CG2 THR A  77       5.298   6.865 -22.386  1.00 62.45           C
ATOM    934 1HG2 THR A  77       5.639   6.280 -23.239  1.00 62.45           H
ATOM    935 2HG2 THR A  77       4.333   7.316 -22.616  1.00 62.45           H
ATOM    936 3HG2 THR A  77       5.198   6.216 -21.516  1.00 62.45           H
ATOM    937  HN  THR A  77       8.038   9.667 -22.058  1.00 62.45           H
ATOM    938  N   ARG A  78       5.147  10.836 -22.721  1.00 55.78           N
ATOM    939  CA  ARG A  78       3.882  11.542 -22.622  1.00 55.78           C
ATOM    940  C   ARG A  78       2.733  10.550 -22.432  1.00 55.78           C
ATOM    941  O   ARG A  78       2.766   9.446 -22.972  1.00 55.78           O
ATOM    942  HA  ARG A  78       3.991  12.189 -21.751  1.00 55.78           H
ATOM    943  CB  ARG A  78       3.620  12.381 -23.875  1.00 55.78           C
ATOM    944 1HB  ARG A  78       3.595  11.733 -24.752  1.00 55.78           H
ATOM    945 2HB  ARG A  78       2.641  12.855 -23.802  1.00 55.78           H
ATOM    946  CG  ARG A  78       4.699  13.450 -24.055  1.00 55.78           C
ATOM    947 1HG  ARG A  78       4.799  14.029 -23.137  1.00 55.78           H
ATOM    948 2HG  ARG A  78       5.662  12.973 -24.238  1.00 55.78           H
ATOM    949  CD  ARG A  78       4.357  14.384 -25.218  1.00 55.78           C
ATOM    950 1HD  ARG A  78       4.301  13.816 -26.147  1.00 55.78           H
ATOM    951 2HD  ARG A  78       3.376  14.832 -25.059  1.00 55.78           H
ATOM    952  NE  ARG A  78       5.383  15.444 -25.334  1.00 55.78           N
ATOM    953  HE  ARG A  78       6.211  15.358 -24.780  1.00 55.78           H
ATOM    954  CZ  ARG A  78       5.273  16.512 -26.136  1.00 55.78           C
ATOM    955  NH1 ARG A  78       4.185  16.679 -26.901  1.00 55.78           N
ATOM    956 1HH1 ARG A  78       3.448  16.003 -26.876  1.00 55.78           H
ATOM    957 2HH1 ARG A  78       4.110  17.478 -27.496  1.00 55.78           H
ATOM    958  NH2 ARG A  78       6.266  17.411 -26.161  1.00 55.78           N
ATOM    959 1HH2 ARG A  78       6.199  18.214 -26.754  1.00 55.78           H
ATOM    960 2HH2 ARG A  78       7.074  17.279 -25.588  1.00 55.78           H
ATOM    961  HN  ARG A  78       5.876  11.189 -22.134  1.00 55.78           H
ATOM    962  N   VAL A  79       1.744  10.979 -21.661  1.00 71.33           N
ATOM    963  CA  VAL A  79       0.599  10.133 -21.372  1.00 71.33           C
ATOM    964  C   VAL A  79      -0.308  10.072 -22.603  1.00 71.33           C
ATOM    965  O   VAL A  79      -1.026  11.026 -22.897  1.00 71.33           O
ATOM    966  HA  VAL A  79       0.974   9.131 -21.163  1.00 71.33           H
ATOM    967  CB  VAL A  79      -0.124  10.639 -20.122  1.00 71.33           C
ATOM    968  HB  VAL A  79      -0.507  11.637 -20.337  1.00 71.33           H
ATOM    969  CG1 VAL A  79      -1.315   9.743 -19.777  1.00 71.33           C
ATOM    970 1HG1 VAL A  79      -2.018   9.737 -20.609  1.00 71.33           H
ATOM    971 2HG1 VAL A  79      -0.964   8.728 -19.591  1.00 71.33           H
ATOM    972 3HG1 VAL A  79      -1.810  10.125 -18.884  1.00 71.33           H
ATOM    973  CG2 VAL A  79       0.840  10.750 -18.939  1.00 71.33           C
ATOM    974 1HG2 VAL A  79       1.266   9.770 -18.724  1.00 71.33           H
ATOM    975 2HG2 VAL A  79       1.640  11.448 -19.187  1.00 71.33           H
ATOM    976 3HG2 VAL A  79       0.301  11.112 -18.064  1.00 71.33           H
ATOM    977  HN  VAL A  79       1.718  11.885 -21.238  1.00 71.33           H
ATOM    978  N   LYS A  80      -0.245   8.940 -23.289  1.00 64.77           N
ATOM    979  CA  LYS A  80      -0.985   8.774 -24.528  1.00 64.77           C
ATOM    980  C   LYS A  80      -2.207   7.889 -24.272  1.00 64.77           C
ATOM    981  O   LYS A  80      -3.215   7.999 -24.968  1.00 64.77           O
ATOM    982  HA  LYS A  80      -1.332   9.760 -24.837  1.00 64.77           H
ATOM    983  CB  LYS A  80      -0.068   8.250 -25.635  1.00 64.77           C
ATOM    984 1HB  LYS A  80       0.450   7.355 -25.290  1.00 64.77           H
ATOM    985 2HB  LYS A  80      -0.665   7.959 -26.500  1.00 64.77           H
ATOM    986  CG  LYS A  80       0.955   9.310 -26.047  1.00 64.77           C
ATOM    987 1HG  LYS A  80       0.437  10.215 -26.368  1.00 64.77           H
ATOM    988 2HG  LYS A  80       1.569   9.582 -25.188  1.00 64.77           H
ATOM    989  CD  LYS A  80       1.849   8.799 -27.179  1.00 64.77           C
ATOM    990 1HD  LYS A  80       2.346   7.880 -26.868  1.00 64.77           H
ATOM    991 2HD  LYS A  80       1.237   8.553 -28.047  1.00 64.77           H
ATOM    992  CE  LYS A  80       2.896   9.846 -27.566  1.00 64.77           C
ATOM    993 1HE  LYS A  80       2.401  10.762 -27.887  1.00 64.77           H
ATOM    994 2HE  LYS A  80       3.503  10.100 -26.697  1.00 64.77           H
ATOM    995  NZ  LYS A  80       3.762   9.336 -28.652  1.00 64.77           N
ATOM    996 1HZ  LYS A  80       4.448  10.041 -28.897  1.00 64.77           H
ATOM    997 2HZ  LYS A  80       4.237   8.496 -28.339  1.00 64.77           H
ATOM    998 3HZ  LYS A  80       3.194   9.120 -29.464  1.00 64.77           H
ATOM    999  HN  LYS A  80       0.299   8.148 -23.012  1.00 64.77           H
ATOM   1000  N   THR A  81      -2.077   7.031 -23.270  1.00 76.25           N
ATOM   1001  CA  THR A  81      -3.106   6.043 -22.993  1.00 76.25           C
ATOM   1002  C   THR A  81      -3.588   6.167 -21.546  1.00 76.25           C
ATOM   1003  O   THR A  81      -2.923   6.787 -20.717  1.00 76.25           O
ATOM   1004  HA  THR A  81      -3.963   6.250 -23.634  1.00 76.25           H
ATOM   1005  CB  THR A  81      -2.538   4.663 -23.328  1.00 76.25           C
ATOM   1006  HB  THR A  81      -3.335   3.923 -23.409  1.00 76.25           H
ATOM   1007  OG1 THR A  81      -1.580   4.423 -22.300  1.00 76.25           O
ATOM   1008  HG1 THR A  81      -1.299   3.463 -22.312  1.00 76.25           H
ATOM   1009  CG2 THR A  81      -1.711   4.666 -24.615  1.00 76.25           C
ATOM   1010 1HG2 THR A  81      -0.874   5.356 -24.508  1.00 76.25           H
ATOM   1011 2HG2 THR A  81      -2.338   4.982 -25.449  1.00 76.25           H
ATOM   1012 3HG2 THR A  81      -1.332   3.662 -24.806  1.00 76.25           H
ATOM   1013  HN  THR A  81      -1.288   7.004 -22.656  1.00 76.25           H
ATOM   1014  N   MET A  82      -4.741   5.569 -21.287  1.00 76.50           N
ATOM   1015  CA  MET A  82      -5.296   5.563 -19.944  1.00 76.50           C
ATOM   1016  C   MET A  82      -4.373   4.825 -18.972  1.00 76.50           C
ATOM   1017  O   MET A  82      -4.243   5.218 -17.814  1.00 76.50           O
ATOM   1018  HA  MET A  82      -5.376   6.611 -19.655  1.00 76.50           H
ATOM   1019  CB  MET A  82      -6.667   4.885 -19.961  1.00 76.50           C
ATOM   1020 1HB  MET A  82      -7.254   5.264 -20.797  1.00 76.50           H
ATOM   1021 2HB  MET A  82      -6.545   3.813 -20.118  1.00 76.50           H
ATOM   1022  CG  MET A  82      -7.417   5.131 -18.651  1.00 76.50           C
ATOM   1023 1HG  MET A  82      -6.906   4.630 -17.829  1.00 76.50           H
ATOM   1024 2HG  MET A  82      -7.422   6.197 -18.420  1.00 76.50           H
ATOM   1025  SD  MET A  82      -9.093   4.530 -18.783  1.00 76.50           S
ATOM   1026  CE  MET A  82      -9.731   5.038 -17.196  1.00 76.50           C
ATOM   1027 1HE  MET A  82      -9.152   4.565 -16.403  1.00 76.50           H
ATOM   1028 2HE  MET A  82      -9.656   6.121 -17.104  1.00 76.50           H
ATOM   1029 3HE  MET A  82     -10.776   4.738 -17.111  1.00 76.50           H
ATOM   1030  HN  MET A  82      -5.292   5.095 -21.974  1.00 76.50           H
ATOM   1031  N   THR A  83      -3.756   3.768 -19.480  1.00 78.85           N
ATOM   1032  CA  THR A  83      -2.825   2.990 -18.681  1.00 78.85           C
ATOM   1033  C   THR A  83      -1.617   3.842 -18.288  1.00 78.85           C
ATOM   1034  O   THR A  83      -1.152   3.779 -17.151  1.00 78.85           O
ATOM   1035  HA  THR A  83      -3.325   2.698 -17.757  1.00 78.85           H
ATOM   1036  CB  THR A  83      -2.452   1.737 -19.476  1.00 78.85           C
ATOM   1037  HB  THR A  83      -1.759   1.980 -20.282  1.00 78.85           H
ATOM   1038  OG1 THR A  83      -3.706   1.198 -19.884  1.00 78.85           O
ATOM   1039  HG1 THR A  83      -4.342   1.188 -19.112  1.00 78.85           H
ATOM   1040  CG2 THR A  83      -1.845   0.643 -18.595  1.00 78.85           C
ATOM   1041 1HG2 THR A  83      -2.565   0.353 -17.829  1.00 78.85           H
ATOM   1042 2HG2 THR A  83      -0.940   1.020 -18.118  1.00 78.85           H
ATOM   1043 3HG2 THR A  83      -1.598  -0.223 -19.209  1.00 78.85           H
ATOM   1044  HN  THR A  83      -3.883   3.442 -20.417  1.00 78.85           H
ATOM   1045  N   ASP A  84      -1.144   4.620 -19.250  1.00 80.88           N
ATOM   1046  CA  ASP A  84       0.004   5.481 -19.021  1.00 80.88           C
ATOM   1047  C   ASP A  84      -0.306   6.442 -17.871  1.00 80.88           C
ATOM   1048  O   ASP A  84       0.567   6.748 -17.060  1.00 80.88           O
ATOM   1049  HA  ASP A  84       0.827   4.805 -18.788  1.00 80.88           H
ATOM   1050  CB  ASP A  84       0.324   6.316 -20.262  1.00 80.88           C
ATOM   1051 1HB  ASP A  84      -0.540   6.924 -20.528  1.00 80.88           H
ATOM   1052 2HB  ASP A  84       1.141   7.002 -20.042  1.00 80.88           H
ATOM   1053  CG  ASP A  84       0.706   5.420 -21.442  1.00 80.88           C
ATOM   1054  OD1 ASP A  84       1.281   4.342 -21.173  1.00 80.88           O
ATOM   1055  OD2 ASP A  84       0.415   5.832 -22.585  1.00 80.88           O
ATOM   1056  HN  ASP A  84      -1.530   4.668 -20.171  1.00 80.88           H
ATOM   1057  N   MET A  85      -1.552   6.892 -17.839  1.00 84.98           N
ATOM   1058  CA  MET A  85      -1.982   7.830 -16.816  1.00 84.98           C
ATOM   1059  C   MET A  85      -1.902   7.199 -15.424  1.00 84.98           C
ATOM   1060  O   MET A  85      -1.393   7.813 -14.488  1.00 84.98           O
ATOM   1061  HA  MET A  85      -1.292   8.671 -16.880  1.00 84.98           H
ATOM   1062  CB  MET A  85      -3.421   8.267 -17.096  1.00 84.98           C
ATOM   1063 1HB  MET A  85      -3.509   8.597 -18.131  1.00 84.98           H
ATOM   1064 2HB  MET A  85      -4.093   7.417 -16.975  1.00 84.98           H
ATOM   1065  CG  MET A  85      -3.844   9.398 -16.157  1.00 84.98           C
ATOM   1066 1HG  MET A  85      -4.915   9.576 -16.247  1.00 84.98           H
ATOM   1067 2HG  MET A  85      -3.655   9.112 -15.122  1.00 84.98           H
ATOM   1068  SD  MET A  85      -2.943  10.888 -16.550  1.00 84.98           S
ATOM   1069  CE  MET A  85      -3.440  11.921 -15.182  1.00 84.98           C
ATOM   1070 1HE  MET A  85      -4.523  12.042 -15.192  1.00 84.98           H
ATOM   1071 2HE  MET A  85      -3.135  11.454 -14.245  1.00 84.98           H
ATOM   1072 3HE  MET A  85      -2.964  12.897 -15.273  1.00 84.98           H
ATOM   1073  HN  MET A  85      -2.260   6.627 -18.493  1.00 84.98           H
ATOM   1074  N   PHE A  86      -2.412   5.979 -15.333  1.00 88.74           N
ATOM   1075  CA  PHE A  86      -2.450   5.277 -14.061  1.00 88.74           C
ATOM   1076  C   PHE A  86      -1.041   4.893 -13.605  1.00 88.74           C
ATOM   1077  O   PHE A  86      -0.725   4.974 -12.419  1.00 88.74           O
ATOM   1078  HA  PHE A  86      -2.894   5.955 -13.331  1.00 88.74           H
ATOM   1079  CB  PHE A  86      -3.269   4.003 -14.277  1.00 88.74           C
ATOM   1080 1HB  PHE A  86      -2.858   3.459 -15.127  1.00 88.74           H
ATOM   1081 2HB  PHE A  86      -3.160   3.361 -13.403  1.00 88.74           H
ATOM   1082  CG  PHE A  86      -4.758   4.255 -14.524  1.00 88.74           C
ATOM   1083  CD1 PHE A  86      -5.418   5.197 -13.798  1.00 88.74           C
ATOM   1084  HD1 PHE A  86      -4.886   5.773 -13.041  1.00 88.74           H
ATOM   1085  CD2 PHE A  86      -5.422   3.537 -15.470  1.00 88.74           C
ATOM   1086  HD2 PHE A  86      -4.893   2.782 -16.051  1.00 88.74           H
ATOM   1087  CE1 PHE A  86      -6.800   5.431 -14.028  1.00 88.74           C
ATOM   1088  HE1 PHE A  86      -7.329   6.186 -13.446  1.00 88.74           H
ATOM   1089  CE2 PHE A  86      -6.803   3.771 -15.699  1.00 88.74           C
ATOM   1090  HE2 PHE A  86      -7.335   3.195 -16.457  1.00 88.74           H
ATOM   1091  CZ  PHE A  86      -7.463   4.713 -14.973  1.00 88.74           C
ATOM   1092  HZ  PHE A  86      -8.524   4.892 -15.149  1.00 88.74           H
ATOM   1093  HN  PHE A  86      -2.795   5.473 -16.106  1.00 88.74           H
ATOM   1094  N   LEU A  87      -0.233   4.481 -14.571  1.00 84.75           N
ATOM   1095  CA  LEU A  87       1.121   4.043 -14.278  1.00 84.75           C
ATOM   1096  C   LEU A  87       1.937   5.231 -13.765  1.00 84.75           C
ATOM   1097  O   LEU A  87       2.794   5.072 -12.897  1.00 84.75           O
ATOM   1098  HA  LEU A  87       1.059   3.298 -13.485  1.00 84.75           H
ATOM   1099  CB  LEU A  87       1.737   3.355 -15.498  1.00 84.75           C
ATOM   1100 1HB  LEU A  87       1.613   4.009 -16.361  1.00 84.75           H
ATOM   1101 2HB  LEU A  87       2.809   3.250 -15.328  1.00 84.75           H
ATOM   1102  CG  LEU A  87       1.168   1.979 -15.851  1.00 84.75           C
ATOM   1103  HG  LEU A  87       0.095   2.085 -16.012  1.00 84.75           H
ATOM   1104  CD1 LEU A  87       1.772   1.454 -17.155  1.00 84.75           C
ATOM   1105 1HD1 LEU A  87       1.543   2.145 -17.965  1.00 84.75           H
ATOM   1106 2HD1 LEU A  87       2.853   1.368 -17.046  1.00 84.75           H
ATOM   1107 3HD1 LEU A  87       1.350   0.475 -17.382  1.00 84.75           H
ATOM   1108  CD2 LEU A  87       1.357   0.995 -14.694  1.00 84.75           C
ATOM   1109 1HD2 LEU A  87       2.420   0.889 -14.478  1.00 84.75           H
ATOM   1110 2HD2 LEU A  87       0.841   1.370 -13.810  1.00 84.75           H
ATOM   1111 3HD2 LEU A  87       0.943   0.025 -14.972  1.00 84.75           H
ATOM   1112  HN  LEU A  87      -0.489   4.444 -15.537  1.00 84.75           H
ATOM   1113  N   LEU A  88       1.642   6.396 -14.323  1.00 88.98           N
ATOM   1114  CA  LEU A  88       2.311   7.617 -13.906  1.00 88.98           C
ATOM   1115  C   LEU A  88       1.934   7.929 -12.456  1.00 88.98           C
ATOM   1116  O   LEU A  88       2.806   8.180 -11.625  1.00 88.98           O
ATOM   1117  HA  LEU A  88       3.384   7.433 -13.952  1.00 88.98           H
ATOM   1118  CB  LEU A  88       2.004   8.756 -14.880  1.00 88.98           C
ATOM   1119 1HB  LEU A  88       2.395   8.484 -15.861  1.00 88.98           H
ATOM   1120 2HB  LEU A  88       0.922   8.840 -14.981  1.00 88.98           H
ATOM   1121  CG  LEU A  88       2.561  10.130 -14.503  1.00 88.98           C
ATOM   1122  HG  LEU A  88       2.186  10.391 -13.514  1.00 88.98           H
ATOM   1123  CD1 LEU A  88       4.088  10.096 -14.412  1.00 88.98           C
ATOM   1124 1HD1 LEU A  88       4.391   9.375 -13.653  1.00 88.98           H
ATOM   1125 2HD1 LEU A  88       4.503   9.803 -15.377  1.00 88.98           H
ATOM   1126 3HD1 LEU A  88       4.458  11.085 -14.143  1.00 88.98           H
ATOM   1127  CD2 LEU A  88       2.069  11.206 -15.472  1.00 88.98           C
ATOM   1128 1HD2 LEU A  88       2.395  10.962 -16.483  1.00 88.98           H
ATOM   1129 2HD2 LEU A  88       0.980  11.251 -15.443  1.00 88.98           H
ATOM   1130 3HD2 LEU A  88       2.480  12.173 -15.181  1.00 88.98           H
ATOM   1131  HN  LEU A  88       0.962   6.513 -15.047  1.00 88.98           H
ATOM   1132  N   ASN A  89       0.635   7.904 -12.197  1.00 90.46           N
ATOM   1133  CA  ASN A  89       0.128   8.246 -10.879  1.00 90.46           C
ATOM   1134  C   ASN A  89       0.603   7.201  -9.868  1.00 90.46           C
ATOM   1135  O   ASN A  89       0.829   7.519  -8.701  1.00 90.46           O
ATOM   1136  HA  ASN A  89       0.524   9.240 -10.669  1.00 90.46           H
ATOM   1137  CB  ASN A  89      -1.402   8.259 -10.864  1.00 90.46           C
ATOM   1138 1HB  ASN A  89      -1.782   7.421 -11.449  1.00 90.46           H
ATOM   1139 2HB  ASN A  89      -1.760   8.123  -9.843  1.00 90.46           H
ATOM   1140  CG  ASN A  89      -1.945   9.572 -11.430  1.00 90.46           C
ATOM   1141  OD1 ASN A  89      -2.164  10.540 -10.721  1.00 90.46           O
ATOM   1142  ND2 ASN A  89      -2.150   9.551 -12.744  1.00 90.46           N
ATOM   1143 1HD2 ASN A  89      -1.950   8.723 -13.268  1.00 90.46           H
ATOM   1144 2HD2 ASN A  89      -2.505  10.363 -13.208  1.00 90.46           H
ATOM   1145  HN  ASN A  89      -0.064   7.656 -12.868  1.00 90.46           H
ATOM   1146  N   LEU A  90       0.739   5.975 -10.352  1.00 89.21           N
ATOM   1147  CA  LEU A  90       1.220   4.890  -9.514  1.00 89.21           C
ATOM   1148  C   LEU A  90       2.646   5.197  -9.056  1.00 89.21           C
ATOM   1149  O   LEU A  90       2.979   5.015  -7.886  1.00 89.21           O
ATOM   1150  HA  LEU A  90       0.576   4.846  -8.635  1.00 89.21           H
ATOM   1151  CB  LEU A  90       1.083   3.551 -10.242  1.00 89.21           C
ATOM   1152 1HB  LEU A  90       0.041   3.425 -10.537  1.00 89.21           H
ATOM   1153 2HB  LEU A  90       1.671   3.596 -11.158  1.00 89.21           H
ATOM   1154  CG  LEU A  90       1.513   2.312  -9.454  1.00 89.21           C
ATOM   1155  HG  LEU A  90       2.540   2.460  -9.118  1.00 89.21           H
ATOM   1156  CD1 LEU A  90       0.651   2.131  -8.203  1.00 89.21           C
ATOM   1157 1HD1 LEU A  90       0.753   3.006  -7.561  1.00 89.21           H
ATOM   1158 2HD1 LEU A  90      -0.393   2.014  -8.495  1.00 89.21           H
ATOM   1159 3HD1 LEU A  90       0.978   1.243  -7.661  1.00 89.21           H
ATOM   1160  CD2 LEU A  90       1.504   1.066 -10.342  1.00 89.21           C
ATOM   1161 1HD2 LEU A  90       0.498   0.903 -10.728  1.00 89.21           H
ATOM   1162 2HD2 LEU A  90       2.193   1.208 -11.174  1.00 89.21           H
ATOM   1163 3HD2 LEU A  90       1.814   0.200  -9.757  1.00 89.21           H
ATOM   1164  HN  LEU A  90       0.529   5.720 -11.295  1.00 89.21           H
ATOM   1165  N   ALA A  91       3.451   5.659 -10.002  1.00 92.56           N
ATOM   1166  CA  ALA A  91       4.845   5.958  -9.719  1.00 92.56           C
ATOM   1167  C   ALA A  91       4.921   7.119  -8.724  1.00 92.56           C
ATOM   1168  O   ALA A  91       5.782   7.133  -7.847  1.00 92.56           O
ATOM   1169  HA  ALA A  91       5.289   5.072  -9.265  1.00 92.56           H
ATOM   1170  CB  ALA A  91       5.578   6.262 -11.027  1.00 92.56           C
ATOM   1171 1HB  ALA A  91       5.519   5.396 -11.686  1.00 92.56           H
ATOM   1172 2HB  ALA A  91       5.113   7.121 -11.512  1.00 92.56           H
ATOM   1173 3HB  ALA A  91       6.623   6.487 -10.814  1.00 92.56           H
ATOM   1174  HN  ALA A  91       3.166   5.828 -10.945  1.00 92.56           H
ATOM   1175  N   ILE A  92       4.007   8.063  -8.895  1.00 91.50           N
ATOM   1176  CA  ILE A  92       3.942   9.211  -8.006  1.00 91.50           C
ATOM   1177  C   ILE A  92       3.595   8.737  -6.594  1.00 91.50           C
ATOM   1178  O   ILE A  92       4.210   9.171  -5.621  1.00 91.50           O
ATOM   1179  HA  ILE A  92       4.934   9.664  -7.984  1.00 91.50           H
ATOM   1180  CB  ILE A  92       2.977  10.262  -8.557  1.00 91.50           C
ATOM   1181  HB  ILE A  92       2.037   9.767  -8.802  1.00 91.50           H
ATOM   1182  CG1 ILE A  92       3.514  10.875  -9.852  1.00 91.50           C
ATOM   1183 1HG1 ILE A  92       4.359  11.527  -9.626  1.00 91.50           H
ATOM   1184 2HG1 ILE A  92       3.886  10.086 -10.505  1.00 91.50           H
ATOM   1185  CG2 ILE A  92       2.665  11.327  -7.504  1.00 91.50           C
ATOM   1186 1HG2 ILE A  92       2.209  10.855  -6.634  1.00 91.50           H
ATOM   1187 2HG2 ILE A  92       3.589  11.823  -7.206  1.00 91.50           H
ATOM   1188 3HG2 ILE A  92       1.977  12.061  -7.922  1.00 91.50           H
ATOM   1189  CD1 ILE A  92       2.427  11.673 -10.574  1.00 91.50           C
ATOM   1190 1HD1 ILE A  92       1.595  11.013 -10.819  1.00 91.50           H
ATOM   1191 2HD1 ILE A  92       2.074  12.476  -9.926  1.00 91.50           H
ATOM   1192 3HD1 ILE A  92       2.836  12.098 -11.490  1.00 91.50           H
ATOM   1193  HN  ILE A  92       3.322   8.053  -9.623  1.00 91.50           H
ATOM   1194  N   ALA A  93       2.610   7.853  -6.526  1.00 93.18           N
ATOM   1195  CA  ALA A  93       2.123   7.372  -5.244  1.00 93.18           C
ATOM   1196  C   ALA A  93       3.253   6.643  -4.515  1.00 93.18           C
ATOM   1197  O   ALA A  93       3.485   6.877  -3.330  1.00 93.18           O
ATOM   1198  HA  ALA A  93       1.823   8.239  -4.656  1.00 93.18           H
ATOM   1199  CB  ALA A  93       0.900   6.479  -5.465  1.00 93.18           C
ATOM   1200 1HB  ALA A  93       0.116   7.052  -5.959  1.00 93.18           H
ATOM   1201 2HB  ALA A  93       1.178   5.630  -6.090  1.00 93.18           H
ATOM   1202 3HB  ALA A  93       0.535   6.118  -4.503  1.00 93.18           H
ATOM   1203  HN  ALA A  93       2.148   7.468  -7.325  1.00 93.18           H
ATOM   1204  N   ASP A  94       3.927   5.773  -5.254  1.00 90.39           N
ATOM   1205  CA  ASP A  94       5.007   4.986  -4.685  1.00 90.39           C
ATOM   1206  C   ASP A  94       6.084   5.925  -4.138  1.00 90.39           C
ATOM   1207  O   ASP A  94       6.614   5.702  -3.051  1.00 90.39           O
ATOM   1208  HA  ASP A  94       4.543   4.385  -3.904  1.00 90.39           H
ATOM   1209  CB  ASP A  94       5.654   4.091  -5.744  1.00 90.39           C
ATOM   1210 1HB  ASP A  94       5.775   4.650  -6.672  1.00 90.39           H
ATOM   1211 2HB  ASP A  94       6.652   3.797  -5.417  1.00 90.39           H
ATOM   1212  CG  ASP A  94       4.807   2.844  -6.000  1.00 90.39           C
ATOM   1213  OD1 ASP A  94       4.109   2.427  -5.050  1.00 90.39           O
ATOM   1214  OD2 ASP A  94       4.876   2.335  -7.140  1.00 90.39           O
ATOM   1215  HN  ASP A  94       3.746   5.604  -6.223  1.00 90.39           H
ATOM   1216  N   LEU A  95       6.375   6.957  -4.917  1.00 90.79           N
ATOM   1217  CA  LEU A  95       7.439   7.883  -4.566  1.00 90.79           C
ATOM   1218  C   LEU A  95       7.085   8.586  -3.254  1.00 90.79           C
ATOM   1219  O   LEU A  95       7.939   8.754  -2.385  1.00 90.79           O
ATOM   1220  HA  LEU A  95       8.344   7.297  -4.410  1.00 90.79           H
ATOM   1221  CB  LEU A  95       7.715   8.845  -5.723  1.00 90.79           C
ATOM   1222 1HB  LEU A  95       7.878   8.257  -6.627  1.00 90.79           H
ATOM   1223 2HB  LEU A  95       6.822   9.447  -5.891  1.00 90.79           H
ATOM   1224  CG  LEU A  95       8.906   9.789  -5.541  1.00 90.79           C
ATOM   1225  HG  LEU A  95       8.778  10.322  -4.599  1.00 90.79           H
ATOM   1226  CD1 LEU A  95      10.216   9.005  -5.443  1.00 90.79           C
ATOM   1227 1HD1 LEU A  95      10.172   8.329  -4.589  1.00 90.79           H
ATOM   1228 2HD1 LEU A  95      10.364   8.428  -6.356  1.00 90.79           H
ATOM   1229 3HD1 LEU A  95      11.046   9.700  -5.314  1.00 90.79           H
ATOM   1230  CD2 LEU A  95       8.948  10.839  -6.652  1.00 90.79           C
ATOM   1231 1HD2 LEU A  95       9.040  10.343  -7.618  1.00 90.79           H
ATOM   1232 2HD2 LEU A  95       8.030  11.426  -6.632  1.00 90.79           H
ATOM   1233 3HD2 LEU A  95       9.803  11.497  -6.499  1.00 90.79           H
ATOM   1234  HN  LEU A  95       5.900   7.164  -5.772  1.00 90.79           H
ATOM   1235  N   LEU A  96       5.823   8.977  -3.150  1.00 87.49           N
ATOM   1236  CA  LEU A  96       5.357   9.700  -1.979  1.00 87.49           C
ATOM   1237  C   LEU A  96       5.532   8.820  -0.739  1.00 87.49           C
ATOM   1238  O   LEU A  96       5.934   9.305   0.317  1.00 87.49           O
ATOM   1239  HA  LEU A  96       5.986  10.583  -1.868  1.00 87.49           H
ATOM   1240  CB  LEU A  96       3.922  10.189  -2.188  1.00 87.49           C
ATOM   1241 1HB  LEU A  96       3.327   9.358  -2.566  1.00 87.49           H
ATOM   1242 2HB  LEU A  96       3.508  10.462  -1.217  1.00 87.49           H
ATOM   1243  CG  LEU A  96       3.750  11.377  -3.136  1.00 87.49           C
ATOM   1244  HG  LEU A  96       4.230  11.130  -4.083  1.00 87.49           H
ATOM   1245  CD1 LEU A  96       2.271  11.632  -3.432  1.00 87.49           C
ATOM   1246 1HD1 LEU A  96       1.835  10.748  -3.897  1.00 87.49           H
ATOM   1247 2HD1 LEU A  96       1.746  11.849  -2.502  1.00 87.49           H
ATOM   1248 3HD1 LEU A  96       2.177  12.482  -4.109  1.00 87.49           H
ATOM   1249  CD2 LEU A  96       4.448  12.623  -2.587  1.00 87.49           C
ATOM   1250 1HD2 LEU A  96       4.018  12.883  -1.620  1.00 87.49           H
ATOM   1251 2HD2 LEU A  96       5.512  12.421  -2.470  1.00 87.49           H
ATOM   1252 3HD2 LEU A  96       4.310  13.452  -3.281  1.00 87.49           H
ATOM   1253  HN  LEU A  96       5.126   8.808  -3.848  1.00 87.49           H
ATOM   1254  N   PHE A  97       5.223   7.543  -0.910  1.00 89.94           N
ATOM   1255  CA  PHE A  97       5.366   6.587   0.175  1.00 89.94           C
ATOM   1256  C   PHE A  97       6.827   6.471   0.614  1.00 89.94           C
ATOM   1257  O   PHE A  97       7.125   6.502   1.807  1.00 89.94           O
ATOM   1258  HA  PHE A  97       4.766   6.952   1.009  1.00 89.94           H
ATOM   1259  CB  PHE A  97       4.896   5.232  -0.358  1.00 89.94           C
ATOM   1260 1HB  PHE A  97       3.808   5.235  -0.420  1.00 89.94           H
ATOM   1261 2HB  PHE A  97       5.272   5.102  -1.373  1.00 89.94           H
ATOM   1262  CG  PHE A  97       5.342   4.041   0.492  1.00 89.94           C
ATOM   1263  CD1 PHE A  97       6.264   3.167   0.007  1.00 89.94           C
ATOM   1264  HD1 PHE A  97       6.686   3.316  -0.987  1.00 89.94           H
ATOM   1265  CD2 PHE A  97       4.815   3.855   1.732  1.00 89.94           C
ATOM   1266  HD2 PHE A  97       4.075   4.556   2.120  1.00 89.94           H
ATOM   1267  CE1 PHE A  97       6.678   2.061   0.796  1.00 89.94           C
ATOM   1268  HE1 PHE A  97       7.417   1.361   0.408  1.00 89.94           H
ATOM   1269  CE2 PHE A  97       5.228   2.750   2.521  1.00 89.94           C
ATOM   1270  HE2 PHE A  97       4.806   2.601   3.515  1.00 89.94           H
ATOM   1271  CZ  PHE A  97       6.151   1.876   2.036  1.00 89.94           C
ATOM   1272  HZ  PHE A  97       6.468   1.027   2.642  1.00 89.94           H
ATOM   1273  HN  PHE A  97       4.881   7.161  -1.768  1.00 89.94           H
ATOM   1274  N   LEU A  98       7.700   6.338  -0.375  1.00 92.88           N
ATOM   1275  CA  LEU A  98       9.094   6.029  -0.106  1.00 92.88           C
ATOM   1276  C   LEU A  98       9.705   7.148   0.740  1.00 92.88           C
ATOM   1277  O   LEU A  98      10.567   6.895   1.581  1.00 92.88           O
ATOM   1278  HA  LEU A  98       9.118   5.106   0.473  1.00 92.88           H
ATOM   1279  CB  LEU A  98       9.846   5.764  -1.412  1.00 92.88           C
ATOM   1280 1HB  LEU A  98       9.670   6.603  -2.085  1.00 92.88           H
ATOM   1281 2HB  LEU A  98      10.914   5.748  -1.196  1.00 92.88           H
ATOM   1282  CG  LEU A  98       9.482   4.472  -2.145  1.00 92.88           C
ATOM   1283  HG  LEU A  98       8.396   4.372  -2.142  1.00 92.88           H
ATOM   1284  CD1 LEU A  98       9.927   4.527  -3.608  1.00 92.88           C
ATOM   1285 1HD1 LEU A  98       9.435   5.363  -4.106  1.00 92.88           H
ATOM   1286 2HD1 LEU A  98      11.008   4.663  -3.654  1.00 92.88           H
ATOM   1287 3HD1 LEU A  98       9.656   3.596  -4.106  1.00 92.88           H
ATOM   1288  CD2 LEU A  98      10.050   3.251  -1.419  1.00 92.88           C
ATOM   1289 1HD2 LEU A  98      11.136   3.331  -1.369  1.00 92.88           H
ATOM   1290 2HD2 LEU A  98       9.642   3.206  -0.409  1.00 92.88           H
ATOM   1291 3HD2 LEU A  98       9.776   2.346  -1.961  1.00 92.88           H
ATOM   1292  HN  LEU A  98       7.468   6.437  -1.342  1.00 92.88           H
ATOM   1293  N   VAL A  99       9.236   8.361   0.489  1.00 90.36           N
ATOM   1294  CA  VAL A  99       9.765   9.526   1.176  1.00 90.36           C
ATOM   1295  C   VAL A  99       9.514   9.385   2.678  1.00 90.36           C
ATOM   1296  O   VAL A  99      10.176  10.034   3.486  1.00 90.36           O
ATOM   1297  HA  VAL A  99      10.841   9.550   1.002  1.00 90.36           H
ATOM   1298  CB  VAL A  99       9.161  10.802   0.586  1.00 90.36           C
ATOM   1299  HB  VAL A  99       8.076  10.696   0.598  1.00 90.36           H
ATOM   1300  CG1 VAL A  99       9.524  12.023   1.433  1.00 90.36           C
ATOM   1301 1HG1 VAL A  99       9.141  11.891   2.444  1.00 90.36           H
ATOM   1302 2HG1 VAL A  99      10.608  12.133   1.466  1.00 90.36           H
ATOM   1303 3HG1 VAL A  99       9.082  12.916   0.991  1.00 90.36           H
ATOM   1304  CG2 VAL A  99       9.597  10.993  -0.868  1.00 90.36           C
ATOM   1305 1HG2 VAL A  99      10.684  11.067  -0.915  1.00 90.36           H
ATOM   1306 2HG2 VAL A  99       9.266  10.142  -1.462  1.00 90.36           H
ATOM   1307 3HG2 VAL A  99       9.154  11.907  -1.263  1.00 90.36           H
ATOM   1308  HN  VAL A  99       8.508   8.553  -0.170  1.00 90.36           H
ATOM   1309  N   THR A 100       8.554   8.533   3.008  1.00 89.71           N
ATOM   1310  CA  THR A 100       8.181   8.326   4.397  1.00 89.71           C
ATOM   1311  C   THR A 100       9.135   7.333   5.063  1.00 89.71           C
ATOM   1312  O   THR A 100       9.296   7.343   6.282  1.00 89.71           O
ATOM   1313  HA  THR A 100       8.285   9.273   4.925  1.00 89.71           H
ATOM   1314  CB  THR A 100       6.718   7.880   4.432  1.00 89.71           C
ATOM   1315  HB  THR A 100       6.307   7.973   5.437  1.00 89.71           H
ATOM   1316  OG1 THR A 100       6.745   6.558   3.899  1.00 89.71           O
ATOM   1317  HG1 THR A 100       6.671   6.590   2.902  1.00 89.71           H
ATOM   1318  CG2 THR A 100       5.844   8.661   3.449  1.00 89.71           C
ATOM   1319 1HG2 THR A 100       6.215   8.512   2.435  1.00 89.71           H
ATOM   1320 2HG2 THR A 100       5.877   9.722   3.697  1.00 89.71           H
ATOM   1321 3HG2 THR A 100       4.816   8.304   3.515  1.00 89.71           H
ATOM   1322  HN  THR A 100       8.036   7.990   2.346  1.00 89.71           H
ATOM   1323  N   LEU A 101       9.744   6.498   4.233  1.00 91.66           N
ATOM   1324  CA  LEU A 101      10.484   5.352   4.733  1.00 91.66           C
ATOM   1325  C   LEU A 101      11.644   5.840   5.603  1.00 91.66           C
ATOM   1326  O   LEU A 101      11.930   5.257   6.648  1.00 91.66           O
ATOM   1327  HA  LEU A 101       9.805   4.772   5.358  1.00 91.66           H
ATOM   1328  CB  LEU A 101      10.919   4.449   3.577  1.00 91.66           C
ATOM   1329 1HB  LEU A 101      11.380   5.071   2.810  1.00 91.66           H
ATOM   1330 2HB  LEU A 101      11.689   3.770   3.943  1.00 91.66           H
ATOM   1331  CG  LEU A 101       9.813   3.617   2.924  1.00 91.66           C
ATOM   1332  HG  LEU A 101       9.098   4.300   2.466  1.00 91.66           H
ATOM   1333  CD1 LEU A 101      10.377   2.738   1.806  1.00 91.66           C
ATOM   1334 1HD1 LEU A 101      10.837   3.368   1.045  1.00 91.66           H
ATOM   1335 2HD1 LEU A 101      11.126   2.062   2.218  1.00 91.66           H
ATOM   1336 3HD1 LEU A 101       9.571   2.158   1.358  1.00 91.66           H
ATOM   1337  CD2 LEU A 101       9.053   2.798   3.968  1.00 91.66           C
ATOM   1338 1HD2 LEU A 101       9.743   2.125   4.475  1.00 91.66           H
ATOM   1339 2HD2 LEU A 101       8.600   3.470   4.697  1.00 91.66           H
ATOM   1340 3HD2 LEU A 101       8.273   2.217   3.477  1.00 91.66           H
ATOM   1341  HN  LEU A 101       9.737   6.595   3.238  1.00 91.66           H
ATOM   1342  N   PRO A 102      12.332   6.914   5.190  1.00 93.78           N
ATOM   1343  CA  PRO A 102      13.479   7.414   5.951  1.00 93.78           C
ATOM   1344  C   PRO A 102      13.139   7.659   7.412  1.00 93.78           C
ATOM   1345  O   PRO A 102      13.919   7.318   8.300  1.00 93.78           O
ATOM   1346  HA  PRO A 102      14.274   6.668   5.965  1.00 93.78           H
ATOM   1347  CB  PRO A 102      13.855   8.710   5.231  1.00 93.78           C
ATOM   1348 1HB  PRO A 102      13.355   9.573   5.670  1.00 93.78           H
ATOM   1349 2HB  PRO A 102      14.926   8.903   5.284  1.00 93.78           H
ATOM   1350  CG  PRO A 102      13.398   8.463   3.798  1.00 93.78           C
ATOM   1351 1HG  PRO A 102      13.270   9.395   3.248  1.00 93.78           H
ATOM   1352 2HG  PRO A 102      14.123   7.873   3.238  1.00 93.78           H
ATOM   1353  CD  PRO A 102      12.082   7.724   3.984  1.00 93.78           C
ATOM   1354 1HD  PRO A 102      11.249   8.412   4.129  1.00 93.78           H
ATOM   1355 2HD  PRO A 102      11.837   7.110   3.118  1.00 93.78           H
ATOM   1356  N   PHE A 103      11.972   8.249   7.624  1.00 92.00           N
ATOM   1357  CA  PHE A 103      11.547   8.607   8.967  1.00 92.00           C
ATOM   1358  C   PHE A 103      11.265   7.357   9.804  1.00 92.00           C
ATOM   1359  O   PHE A 103      11.606   7.306  10.984  1.00 92.00           O
ATOM   1360  HA  PHE A 103      12.360   9.171   9.424  1.00 92.00           H
ATOM   1361  CB  PHE A 103      10.256   9.415   8.827  1.00 92.00           C
ATOM   1362 1HB  PHE A 103       9.521   8.817   8.289  1.00 92.00           H
ATOM   1363 2HB  PHE A 103       9.848   9.604   9.820  1.00 92.00           H
ATOM   1364  CG  PHE A 103      10.434  10.751   8.103  1.00 92.00           C
ATOM   1365  CD1 PHE A 103      10.837  11.851   8.793  1.00 92.00           C
ATOM   1366  HD1 PHE A 103      11.034  11.781   9.863  1.00 92.00           H
ATOM   1367  CD2 PHE A 103      10.189  10.839   6.768  1.00 92.00           C
ATOM   1368  HD2 PHE A 103       9.866   9.957   6.214  1.00 92.00           H
ATOM   1369  CE1 PHE A 103      11.002  13.091   8.121  1.00 92.00           C
ATOM   1370  HE1 PHE A 103      11.325  13.972   8.674  1.00 92.00           H
ATOM   1371  CE2 PHE A 103      10.354  12.078   6.095  1.00 92.00           C
ATOM   1372  HE2 PHE A 103      10.157  12.148   5.025  1.00 92.00           H
ATOM   1373  CZ  PHE A 103      10.757  13.178   6.786  1.00 92.00           C
ATOM   1374  HZ  PHE A 103      10.884  14.130   6.270  1.00 92.00           H
ATOM   1375  HN  PHE A 103      11.323   8.482   6.900  1.00 92.00           H
ATOM   1376  N   TRP A 104      10.643   6.381   9.159  1.00 86.92           N
ATOM   1377  CA  TRP A 104      10.286   5.146   9.837  1.00 86.92           C
ATOM   1378  C   TRP A 104      11.579   4.400  10.173  1.00 86.92           C
ATOM   1379  O   TRP A 104      11.654   3.706  11.186  1.00 86.92           O
ATOM   1380  HA  TRP A 104       9.758   5.409  10.754  1.00 86.92           H
ATOM   1381  CB  TRP A 104       9.319   4.316   8.990  1.00 86.92           C
ATOM   1382 1HB  TRP A 104       9.745   4.184   7.995  1.00 86.92           H
ATOM   1383 2HB  TRP A 104       9.226   3.323   9.431  1.00 86.92           H
ATOM   1384  CG  TRP A 104       7.925   4.930   8.854  1.00 86.92           C
ATOM   1385  CD1 TRP A 104       7.322   5.371   7.741  1.00 86.92           C
ATOM   1386  HD1 TRP A 104       7.772   5.345   6.749  1.00 86.92           H
ATOM   1387  CD2 TRP A 104       6.977   5.156   9.919  1.00 86.92           C
ATOM   1388  NE1 TRP A 104       6.061   5.862   8.010  1.00 86.92           N
ATOM   1389  HE1 TRP A 104       5.421   6.245   7.344  1.00 86.92           H
ATOM   1390  CE2 TRP A 104       5.844   5.727   9.376  1.00 86.92           C
ATOM   1391  CE3 TRP A 104       7.074   4.886  11.295  1.00 86.92           C
ATOM   1392  HE3 TRP A 104       7.957   4.435  11.748  1.00 86.92           H
ATOM   1393  CZ2 TRP A 104       4.723   6.077  10.137  1.00 86.92           C
ATOM   1394  HZ2 TRP A 104       3.839   6.528   9.684  1.00 86.92           H
ATOM   1395  CZ3 TRP A 104       5.944   5.241  12.042  1.00 86.92           C
ATOM   1396  HZ3 TRP A 104       5.967   5.054  13.115  1.00 86.92           H
ATOM   1397  CH2 TRP A 104       4.796   5.818  11.511  1.00 86.92           C
ATOM   1398  HH2 TRP A 104       3.957   6.066  12.161  1.00 86.92           H
ATOM   1399  HN  TRP A 104      10.385   6.423   8.194  1.00 86.92           H
ATOM   1400  N   ALA A 105      12.564   4.568   9.304  1.00 93.97           N
ATOM   1401  CA  ALA A 105      13.849   3.918   9.495  1.00 93.97           C
ATOM   1402  C   ALA A 105      14.496   4.443  10.778  1.00 93.97           C
ATOM   1403  O   ALA A 105      14.997   3.665  11.588  1.00 93.97           O
ATOM   1404  HA  ALA A 105      13.668   2.848   9.601  1.00 93.97           H
ATOM   1405  CB  ALA A 105      14.727   4.149   8.263  1.00 93.97           C
ATOM   1406 1HB  ALA A 105      14.236   3.731   7.384  1.00 93.97           H
ATOM   1407 2HB  ALA A 105      14.879   5.219   8.121  1.00 93.97           H
ATOM   1408 3HB  ALA A 105      15.691   3.661   8.407  1.00 93.97           H
ATOM   1409  HN  ALA A 105      12.495   5.135   8.483  1.00 93.97           H
ATOM   1410  N   ILE A 106      14.464   5.760  10.923  1.00 90.68           N
ATOM   1411  CA  ILE A 106      15.059   6.400  12.084  1.00 90.68           C
ATOM   1412  C   ILE A 106      14.284   5.993  13.338  1.00 90.68           C
ATOM   1413  O   ILE A 106      14.881   5.670  14.364  1.00 90.68           O
ATOM   1414  HA  ILE A 106      16.080   6.028  12.174  1.00 90.68           H
ATOM   1415  CB  ILE A 106      15.144   7.913  11.876  1.00 90.68           C
ATOM   1416  HB  ILE A 106      14.168   8.268  11.548  1.00 90.68           H
ATOM   1417  CG1 ILE A 106      16.146   8.260  10.773  1.00 90.68           C
ATOM   1418 1HG1 ILE A 106      17.162   8.127  11.144  1.00 90.68           H
ATOM   1419 2HG1 ILE A 106      16.021   7.574   9.935  1.00 90.68           H
ATOM   1420  CG2 ILE A 106      15.467   8.629  13.189  1.00 90.68           C
ATOM   1421 1HG2 ILE A 106      14.685   8.420  13.919  1.00 90.68           H
ATOM   1422 2HG2 ILE A 106      16.425   8.274  13.571  1.00 90.68           H
ATOM   1423 3HG2 ILE A 106      15.522   9.703  13.013  1.00 90.68           H
ATOM   1424  CD1 ILE A 106      15.957   9.700  10.293  1.00 90.68           C
ATOM   1425 1HD1 ILE A 106      14.947   9.823   9.900  1.00 90.68           H
ATOM   1426 2HD1 ILE A 106      16.106  10.384  11.129  1.00 90.68           H
ATOM   1427 3HD1 ILE A 106      16.681   9.920   9.509  1.00 90.68           H
ATOM   1428  HN  ILE A 106      14.042   6.384  10.266  1.00 90.68           H
ATOM   1429  N   ALA A 107      12.965   6.024  13.216  1.00 91.78           N
ATOM   1430  CA  ALA A 107      12.101   5.750  14.352  1.00 91.78           C
ATOM   1431  C   ALA A 107      12.335   4.316  14.830  1.00 91.78           C
ATOM   1432  O   ALA A 107      12.326   4.049  16.031  1.00 91.78           O
ATOM   1433  HA  ALA A 107      12.374   6.440  15.150  1.00 91.78           H
ATOM   1434  CB  ALA A 107      10.644   6.003  13.958  1.00 91.78           C
ATOM   1435 1HB  ALA A 107      10.526   7.043  13.655  1.00 91.78           H
ATOM   1436 2HB  ALA A 107      10.373   5.349  13.130  1.00 91.78           H
ATOM   1437 3HB  ALA A 107       9.997   5.798  14.811  1.00 91.78           H
ATOM   1438  HN  ALA A 107      12.487   6.231  12.362  1.00 91.78           H
ATOM   1439  N   ALA A 108      12.539   3.430  13.866  1.00 91.35           N
ATOM   1440  CA  ALA A 108      12.721   2.021  14.171  1.00 91.35           C
ATOM   1441  C   ALA A 108      14.100   1.814  14.799  1.00 91.35           C
ATOM   1442  O   ALA A 108      14.288   0.905  15.607  1.00 91.35           O
ATOM   1443  HA  ALA A 108      11.956   1.736  14.893  1.00 91.35           H
ATOM   1444  CB  ALA A 108      12.530   1.194  12.897  1.00 91.35           C
ATOM   1445 1HB  ALA A 108      11.525   1.355  12.508  1.00 91.35           H
ATOM   1446 2HB  ALA A 108      13.262   1.502  12.151  1.00 91.35           H
ATOM   1447 3HB  ALA A 108      12.667   0.137  13.126  1.00 91.35           H
ATOM   1448  HN  ALA A 108      12.580   3.661  12.894  1.00 91.35           H
ATOM   1449  N   ALA A 109      15.030   2.671  14.405  1.00 89.98           N
ATOM   1450  CA  ALA A 109      16.410   2.530  14.837  1.00 89.98           C
ATOM   1451  C   ALA A 109      16.513   2.881  16.323  1.00 89.98           C
ATOM   1452  O   ALA A 109      17.314   2.295  17.049  1.00 89.98           O
ATOM   1453  HA  ALA A 109      16.697   1.488  14.698  1.00 89.98           H
ATOM   1454  CB  ALA A 109      17.310   3.410  13.967  1.00 89.98           C
ATOM   1455 1HB  ALA A 109      17.223   3.100  12.925  1.00 89.98           H
ATOM   1456 2HB  ALA A 109      17.004   4.451  14.063  1.00 89.98           H
ATOM   1457 3HB  ALA A 109      18.345   3.304  14.291  1.00 89.98           H
ATOM   1458  HN  ALA A 109      14.853   3.449  13.802  1.00 89.98           H
ATOM   1459  N   ASP A 110      15.690   3.837  16.731  1.00 80.90           N
ATOM   1460  CA  ASP A 110      15.788   4.386  18.072  1.00 80.90           C
ATOM   1461  C   ASP A 110      14.393   4.788  18.557  1.00 80.90           C
ATOM   1462  O   ASP A 110      13.669   3.969  19.122  1.00 80.90           O
ATOM   1463  HA  ASP A 110      16.226   3.591  18.676  1.00 80.90           H
ATOM   1464  CB  ASP A 110      16.673   5.633  18.093  1.00 80.90           C
ATOM   1465 1HB  ASP A 110      17.618   5.422  17.592  1.00 80.90           H
ATOM   1466 2HB  ASP A 110      16.190   6.436  17.537  1.00 80.90           H
ATOM   1467  CG  ASP A 110      16.943   6.090  19.528  1.00 80.90           C
ATOM   1468  OD1 ASP A 110      16.585   5.320  20.446  1.00 80.90           O
ATOM   1469  OD2 ASP A 110      17.499   7.200  19.676  1.00 80.90           O
ATOM   1470  HN  ASP A 110      14.968   4.233  16.163  1.00 80.90           H
ATOM   1471  N   GLN A 111      14.059   6.047  18.319  1.00 83.48           N
ATOM   1472  CA  GLN A 111      12.764   6.567  18.724  1.00 83.48           C
ATOM   1473  C   GLN A 111      12.314   7.674  17.768  1.00 83.48           C
ATOM   1474  O   GLN A 111      13.087   8.121  16.922  1.00 83.48           O
ATOM   1475  HA  GLN A 111      12.079   5.722  18.660  1.00 83.48           H
ATOM   1476  CB  GLN A 111      12.804   7.072  20.168  1.00 83.48           C
ATOM   1477 1HB  GLN A 111      11.829   7.476  20.442  1.00 83.48           H
ATOM   1478 2HB  GLN A 111      13.006   6.240  20.842  1.00 83.48           H
ATOM   1479  CG  GLN A 111      13.876   8.149  20.343  1.00 83.48           C
ATOM   1480 1HG  GLN A 111      14.856   7.733  20.110  1.00 83.48           H
ATOM   1481 2HG  GLN A 111      13.699   8.962  19.638  1.00 83.48           H
ATOM   1482  CD  GLN A 111      13.875   8.697  21.771  1.00 83.48           C
ATOM   1483  OE1 GLN A 111      12.915   8.567  22.513  1.00 83.48           O
ATOM   1484  NE2 GLN A 111      15.002   9.315  22.114  1.00 83.48           N
ATOM   1485 1HE2 GLN A 111      15.752   9.388  21.458  1.00 83.48           H
ATOM   1486 2HE2 GLN A 111      15.098   9.708  23.029  1.00 83.48           H
ATOM   1487  HN  GLN A 111      14.654   6.706  17.858  1.00 83.48           H
ATOM   1488  N   TRP A 112      11.065   8.084  17.935  1.00 88.75           N
ATOM   1489  CA  TRP A 112      10.520   9.167  17.135  1.00 88.75           C
ATOM   1490  C   TRP A 112      11.144  10.476  17.623  1.00 88.75           C
ATOM   1491  O   TRP A 112      10.881  10.914  18.741  1.00 88.75           O
ATOM   1492  HA  TRP A 112      10.797   8.986  16.096  1.00 88.75           H
ATOM   1493  CB  TRP A 112       8.991   9.176  17.193  1.00 88.75           C
ATOM   1494 1HB  TRP A 112       8.623   8.177  16.959  1.00 88.75           H
ATOM   1495 2HB  TRP A 112       8.677   9.400  18.213  1.00 88.75           H
ATOM   1496  CG  TRP A 112       8.338  10.181  16.242  1.00 88.75           C
ATOM   1497  CD1 TRP A 112       7.895  11.414  16.521  1.00 88.75           C
ATOM   1498  HD1 TRP A 112       7.948  11.876  17.507  1.00 88.75           H
ATOM   1499  CD2 TRP A 112       8.070   9.986  14.837  1.00 88.75           C
ATOM   1500  NE1 TRP A 112       7.364  12.026  15.404  1.00 88.75           N
ATOM   1501  HE1 TRP A 112       6.972  12.945  15.362  1.00 88.75           H
ATOM   1502  CE2 TRP A 112       7.473  11.130  14.347  1.00 88.75           C
ATOM   1503  CE3 TRP A 112       8.323   8.879  14.007  1.00 88.75           C
ATOM   1504  HE3 TRP A 112       8.793   7.965  14.370  1.00 88.75           H
ATOM   1505  CZ2 TRP A 112       7.080  11.278  13.012  1.00 88.75           C
ATOM   1506  HZ2 TRP A 112       6.611  12.192  12.650  1.00 88.75           H
ATOM   1507  CZ3 TRP A 112       7.924   9.043  12.676  1.00 88.75           C
ATOM   1508  HZ3 TRP A 112       8.098   8.214  11.989  1.00 88.75           H
ATOM   1509  CH2 TRP A 112       7.323  10.188  12.167  1.00 88.75           C
ATOM   1510  HH2 TRP A 112       7.041  10.238  11.115  1.00 88.75           H
ATOM   1511  HN  TRP A 112      10.431   7.690  18.601  1.00 88.75           H
ATOM   1512  N   LYS A 113      11.959  11.064  16.759  1.00 81.56           N
ATOM   1513  CA  LYS A 113      12.753  12.218  17.145  1.00 81.56           C
ATOM   1514  C   LYS A 113      12.126  13.483  16.556  1.00 81.56           C
ATOM   1515  O   LYS A 113      12.697  14.568  16.658  1.00 81.56           O
ATOM   1516  HA  LYS A 113      12.718  12.289  18.232  1.00 81.56           H
ATOM   1517  CB  LYS A 113      14.218  12.016  16.751  1.00 81.56           C
ATOM   1518 1HB  LYS A 113      14.295  11.897  15.670  1.00 81.56           H
ATOM   1519 2HB  LYS A 113      14.794  12.903  17.015  1.00 81.56           H
ATOM   1520  CG  LYS A 113      14.810  10.790  17.449  1.00 81.56           C
ATOM   1521 1HG  LYS A 113      14.660  10.872  18.525  1.00 81.56           H
ATOM   1522 2HG  LYS A 113      14.285   9.892  17.121  1.00 81.56           H
ATOM   1523  CD  LYS A 113      16.303  10.654  17.145  1.00 81.56           C
ATOM   1524 1HD  LYS A 113      16.452  10.557  16.070  1.00 81.56           H
ATOM   1525 2HD  LYS A 113      16.825  11.558  17.459  1.00 81.56           H
ATOM   1526  CE  LYS A 113      16.899   9.440  17.860  1.00 81.56           C
ATOM   1527 1HE  LYS A 113      16.734   9.525  18.934  1.00 81.56           H
ATOM   1528 2HE  LYS A 113      16.394   8.532  17.530  1.00 81.56           H
ATOM   1529  NZ  LYS A 113      18.349   9.336  17.582  1.00 81.56           N
ATOM   1530 1HZ  LYS A 113      18.731   8.536  18.076  1.00 81.56           H
ATOM   1531 2HZ  LYS A 113      18.495   9.219  16.586  1.00 81.56           H
ATOM   1532 3HZ  LYS A 113      18.815  10.180  17.896  1.00 81.56           H
ATOM   1533  HN  LYS A 113      12.081  10.764  15.812  1.00 81.56           H
ATOM   1534  N   PHE A 114      10.960  13.302  15.953  1.00 87.38           N
ATOM   1535  CA  PHE A 114      10.342  14.368  15.184  1.00 87.38           C
ATOM   1536  C   PHE A 114       9.126  14.939  15.917  1.00 87.38           C
ATOM   1537  O   PHE A 114       8.677  14.375  16.914  1.00 87.38           O
ATOM   1538  HA  PHE A 114      11.089  15.152  15.059  1.00 87.38           H
ATOM   1539  CB  PHE A 114       9.883  13.756  13.859  1.00 87.38           C
ATOM   1540 1HB  PHE A 114       9.074  13.052  14.057  1.00 87.38           H
ATOM   1541 2HB  PHE A 114       9.472  14.545  13.229  1.00 87.38           H
ATOM   1542  CG  PHE A 114      10.991  13.034  13.091  1.00 87.38           C
ATOM   1543  CD1 PHE A 114      11.929  13.751  12.415  1.00 87.38           C
ATOM   1544  HD1 PHE A 114      11.891  14.840  12.422  1.00 87.38           H
ATOM   1545  CD2 PHE A 114      11.038  11.674  13.082  1.00 87.38           C
ATOM   1546  HD2 PHE A 114      10.286  11.100  13.623  1.00 87.38           H
ATOM   1547  CE1 PHE A 114      12.957  13.080  11.702  1.00 87.38           C
ATOM   1548  HE1 PHE A 114      13.709  13.655  11.160  1.00 87.38           H
ATOM   1549  CE2 PHE A 114      12.067  11.004  12.369  1.00 87.38           C
ATOM   1550  HE2 PHE A 114      12.105   9.915  12.362  1.00 87.38           H
ATOM   1551  CZ  PHE A 114      13.004  11.721  11.693  1.00 87.38           C
ATOM   1552  HZ  PHE A 114      13.794  11.207  11.146  1.00 87.38           H
ATOM   1553  HN  PHE A 114      10.441  12.447  15.984  1.00 87.38           H
ATOM   1554  N   GLN A 115       8.628  16.050  15.395  1.00 80.46           N
ATOM   1555  CA  GLN A 115       7.500  16.727  16.013  1.00 80.46           C
ATOM   1556  C   GLN A 115       6.207  15.954  15.748  1.00 80.46           C
ATOM   1557  O   GLN A 115       6.160  15.098  14.866  1.00 80.46           O
ATOM   1558  HA  GLN A 115       7.716  16.733  17.081  1.00 80.46           H
ATOM   1559  CB  GLN A 115       7.388  18.170  15.516  1.00 80.46           C
ATOM   1560 1HB  GLN A 115       7.330  18.180  14.427  1.00 80.46           H
ATOM   1561 2HB  GLN A 115       6.466  18.616  15.889  1.00 80.46           H
ATOM   1562  CG  GLN A 115       8.586  19.002  15.975  1.00 80.46           C
ATOM   1563 1HG  GLN A 115       8.686  18.936  17.059  1.00 80.46           H
ATOM   1564 2HG  GLN A 115       9.502  18.596  15.546  1.00 80.46           H
ATOM   1565  CD  GLN A 115       8.428  20.467  15.561  1.00 80.46           C
ATOM   1566  OE1 GLN A 115       7.518  20.839  14.838  1.00 80.46           O
ATOM   1567  NE2 GLN A 115       9.362  21.273  16.057  1.00 80.46           N
ATOM   1568 1HE2 GLN A 115      10.081  20.903  16.644  1.00 80.46           H
ATOM   1569 2HE2 GLN A 115       9.344  22.250  15.842  1.00 80.46           H
ATOM   1570  HN  GLN A 115       8.980  16.485  14.567  1.00 80.46           H
ATOM   1571  N   THR A 116       5.188  16.283  16.528  1.00 86.71           N
ATOM   1572  CA  THR A 116       3.898  15.628  16.391  1.00 86.71           C
ATOM   1573  C   THR A 116       3.343  15.834  14.981  1.00 86.71           C
ATOM   1574  O   THR A 116       2.764  14.918  14.398  1.00 86.71           O
ATOM   1575  HA  THR A 116       4.041  14.556  16.525  1.00 86.71           H
ATOM   1576  CB  THR A 116       2.978  16.162  17.491  1.00 86.71           C
ATOM   1577  HB  THR A 116       2.657  17.180  17.270  1.00 86.71           H
ATOM   1578  OG1 THR A 116       3.736  16.001  18.687  1.00 86.71           O
ATOM   1579  HG1 THR A 116       3.345  16.561  19.417  1.00 86.71           H
ATOM   1580  CG2 THR A 116       1.749  15.276  17.707  1.00 86.71           C
ATOM   1581 1HG2 THR A 116       2.069  14.274  17.994  1.00 86.71           H
ATOM   1582 2HG2 THR A 116       1.173  15.223  16.783  1.00 86.71           H
ATOM   1583 3HG2 THR A 116       1.130  15.700  18.497  1.00 86.71           H
ATOM   1584  HN  THR A 116       5.233  16.982  17.242  1.00 86.71           H
ATOM   1585  N   PHE A 117       3.537  17.042  14.473  1.00 90.05           N
ATOM   1586  CA  PHE A 117       3.057  17.382  13.145  1.00 90.05           C
ATOM   1587  C   PHE A 117       3.569  16.384  12.104  1.00 90.05           C
ATOM   1588  O   PHE A 117       2.807  15.917  11.259  1.00 90.05           O
ATOM   1589  HA  PHE A 117       1.968  17.345  13.175  1.00 90.05           H
ATOM   1590  CB  PHE A 117       3.603  18.772  12.813  1.00 90.05           C
ATOM   1591 1HB  PHE A 117       3.225  19.484  13.546  1.00 90.05           H
ATOM   1592 2HB  PHE A 117       4.689  18.758  12.914  1.00 90.05           H
ATOM   1593  CG  PHE A 117       3.242  19.264  11.410  1.00 90.05           C
ATOM   1594  CD1 PHE A 117       4.184  19.274  10.430  1.00 90.05           C
ATOM   1595  HD1 PHE A 117       5.197  18.932  10.643  1.00 90.05           H
ATOM   1596  CD2 PHE A 117       1.979  19.692  11.144  1.00 90.05           C
ATOM   1597  HD2 PHE A 117       1.224  19.684  11.930  1.00 90.05           H
ATOM   1598  CE1 PHE A 117       3.849  19.731   9.128  1.00 90.05           C
ATOM   1599  HE1 PHE A 117       4.605  19.740   8.342  1.00 90.05           H
ATOM   1600  CE2 PHE A 117       1.644  20.149   9.842  1.00 90.05           C
ATOM   1601  HE2 PHE A 117       0.631  20.492   9.628  1.00 90.05           H
ATOM   1602  CZ  PHE A 117       2.586  20.159   8.861  1.00 90.05           C
ATOM   1603  HZ  PHE A 117       2.329  20.510   7.862  1.00 90.05           H
ATOM   1604  HN  PHE A 117       4.013  17.780  14.952  1.00 90.05           H
ATOM   1605  N   MET A 118       4.857  16.087  12.200  1.00 87.26           N
ATOM   1606  CA  MET A 118       5.493  15.199  11.241  1.00 87.26           C
ATOM   1607  C   MET A 118       4.950  13.774  11.369  1.00 87.26           C
ATOM   1608  O   MET A 118       4.871  13.046  10.381  1.00 87.26           O
ATOM   1609  HA  MET A 118       5.246  15.603  10.259  1.00 87.26           H
ATOM   1610  CB  MET A 118       7.005  15.193  11.477  1.00 87.26           C
ATOM   1611 1HB  MET A 118       7.342  16.199  11.724  1.00 87.26           H
ATOM   1612 2HB  MET A 118       7.240  14.559  12.332  1.00 87.26           H
ATOM   1613  CG  MET A 118       7.750  14.688  10.240  1.00 87.26           C
ATOM   1614 1HG  MET A 118       8.820  14.644  10.443  1.00 87.26           H
ATOM   1615 2HG  MET A 118       7.429  13.674  10.000  1.00 87.26           H
ATOM   1616  SD  MET A 118       7.437  15.769   8.855  1.00 87.26           S
ATOM   1617  CE  MET A 118       8.086  14.768   7.527  1.00 87.26           C
ATOM   1618 1HE  MET A 118       9.143  14.570   7.704  1.00 87.26           H
ATOM   1619 2HE  MET A 118       7.541  13.825   7.484  1.00 87.26           H
ATOM   1620 3HE  MET A 118       7.969  15.298   6.582  1.00 87.26           H
ATOM   1621  HN  MET A 118       5.460  16.440  12.914  1.00 87.26           H
ATOM   1622  N   CYS A 119       4.590  13.420  12.594  1.00 91.99           N
ATOM   1623  CA  CYS A 119       3.977  12.128  12.849  1.00 91.99           C
ATOM   1624  C   CYS A 119       2.670  12.051  12.056  1.00 91.99           C
ATOM   1625  O   CYS A 119       2.415  11.065  11.367  1.00 91.99           O
ATOM   1626  HA  CYS A 119       4.683  11.372  12.505  1.00 91.99           H
ATOM   1627  CB  CYS A 119       3.751  11.894  14.344  1.00 91.99           C
ATOM   1628 1HB  CYS A 119       4.710  11.835  14.860  1.00 91.99           H
ATOM   1629 2HB  CYS A 119       3.209  12.736  14.775  1.00 91.99           H
ATOM   1630  SG  CYS A 119       2.808  10.347  14.601  1.00 91.99           S
ATOM   1631  HN  CYS A 119       4.712  13.997  13.401  1.00 91.99           H
ATOM   1632  N   LYS A 120       1.877  13.106  12.181  1.00 90.35           N
ATOM   1633  CA  LYS A 120       0.593  13.161  11.503  1.00 90.35           C
ATOM   1634  C   LYS A 120       0.811  13.013   9.995  1.00 90.35           C
ATOM   1635  O   LYS A 120       0.135  12.219   9.342  1.00 90.35           O
ATOM   1636  HA  LYS A 120       0.003  12.313  11.851  1.00 90.35           H
ATOM   1637  CB  LYS A 120      -0.165  14.431  11.893  1.00 90.35           C
ATOM   1638 1HB  LYS A 120       0.489  15.296  11.789  1.00 90.35           H
ATOM   1639 2HB  LYS A 120      -1.003  14.582  11.213  1.00 90.35           H
ATOM   1640  CG  LYS A 120      -0.678  14.343  13.332  1.00 90.35           C
ATOM   1641 1HG  LYS A 120      -1.368  13.504  13.425  1.00 90.35           H
ATOM   1642 2HG  LYS A 120       0.155  14.146  14.008  1.00 90.35           H
ATOM   1643  CD  LYS A 120      -1.381  15.638  13.744  1.00 90.35           C
ATOM   1644 1HD  LYS A 120      -0.680  16.470  13.687  1.00 90.35           H
ATOM   1645 2HD  LYS A 120      -2.190  15.854  13.046  1.00 90.35           H
ATOM   1646  CE  LYS A 120      -1.940  15.530  15.164  1.00 90.35           C
ATOM   1647 1HE  LYS A 120      -1.228  15.008  15.803  1.00 90.35           H
ATOM   1648 2HE  LYS A 120      -2.074  16.527  15.585  1.00 90.35           H
ATOM   1649  NZ  LYS A 120      -3.232  14.809  15.159  1.00 90.35           N
ATOM   1650 1HZ  LYS A 120      -3.715  14.974  16.036  1.00 90.35           H
ATOM   1651 2HZ  LYS A 120      -3.803  15.144  14.391  1.00 90.35           H
ATOM   1652 3HZ  LYS A 120      -3.065  13.815  15.048  1.00 90.35           H
ATOM   1653  HN  LYS A 120       2.099  13.911  12.731  1.00 90.35           H
ATOM   1654  N   VAL A 121       1.756  13.791   9.487  1.00 92.01           N
ATOM   1655  CA  VAL A 121       1.997  13.836   8.055  1.00 92.01           C
ATOM   1656  C   VAL A 121       2.427  12.450   7.570  1.00 92.01           C
ATOM   1657  O   VAL A 121       1.873  11.927   6.605  1.00 92.01           O
ATOM   1658  HA  VAL A 121       1.057  14.101   7.571  1.00 92.01           H
ATOM   1659  CB  VAL A 121       3.020  14.927   7.732  1.00 92.01           C
ATOM   1660  HB  VAL A 121       3.898  14.758   8.356  1.00 92.01           H
ATOM   1661  CG1 VAL A 121       3.462  14.848   6.269  1.00 92.01           C
ATOM   1662 1HG1 VAL A 121       3.915  13.875   6.078  1.00 92.01           H
ATOM   1663 2HG1 VAL A 121       2.595  14.978   5.620  1.00 92.01           H
ATOM   1664 3HG1 VAL A 121       4.189  15.634   6.066  1.00 92.01           H
ATOM   1665  CG2 VAL A 121       2.467  16.314   8.063  1.00 92.01           C
ATOM   1666 1HG2 VAL A 121       1.566  16.495   7.477  1.00 92.01           H
ATOM   1667 2HG2 VAL A 121       2.226  16.365   9.125  1.00 92.01           H
ATOM   1668 3HG2 VAL A 121       3.214  17.070   7.824  1.00 92.01           H
ATOM   1669  HN  VAL A 121       2.349  14.380  10.035  1.00 92.01           H
ATOM   1670  N   VAL A 122       3.411  11.895   8.263  1.00 90.57           N
ATOM   1671  CA  VAL A 122       4.057  10.678   7.801  1.00 90.57           C
ATOM   1672  C   VAL A 122       3.038   9.536   7.793  1.00 90.57           C
ATOM   1673  O   VAL A 122       2.969   8.769   6.834  1.00 90.57           O
ATOM   1674  HA  VAL A 122       4.396  10.853   6.780  1.00 90.57           H
ATOM   1675  CB  VAL A 122       5.285  10.378   8.664  1.00 90.57           C
ATOM   1676  HB  VAL A 122       4.977  10.413   9.709  1.00 90.57           H
ATOM   1677  CG1 VAL A 122       5.824   8.975   8.380  1.00 90.57           C
ATOM   1678 1HG1 VAL A 122       5.053   8.237   8.601  1.00 90.57           H
ATOM   1679 2HG1 VAL A 122       6.108   8.900   7.330  1.00 90.57           H
ATOM   1680 3HG1 VAL A 122       6.696   8.787   9.006  1.00 90.57           H
ATOM   1681  CG2 VAL A 122       6.371  11.435   8.458  1.00 90.57           C
ATOM   1682 1HG2 VAL A 122       6.674  11.446   7.410  1.00 90.57           H
ATOM   1683 2HG2 VAL A 122       5.981  12.415   8.733  1.00 90.57           H
ATOM   1684 3HG2 VAL A 122       7.232  11.198   9.082  1.00 90.57           H
ATOM   1685  HN  VAL A 122       3.765  12.261   9.123  1.00 90.57           H
ATOM   1686  N   ASN A 123       2.274   9.460   8.873  1.00 89.74           N
ATOM   1687  CA  ASN A 123       1.258   8.429   8.999  1.00 89.74           C
ATOM   1688  C   ASN A 123       0.206   8.618   7.904  1.00 89.74           C
ATOM   1689  O   ASN A 123      -0.223   7.651   7.276  1.00 89.74           O
ATOM   1690  HA  ASN A 123       1.795   7.485   8.903  1.00 89.74           H
ATOM   1691  CB  ASN A 123       0.552   8.515  10.353  1.00 89.74           C
ATOM   1692 1HB  ASN A 123       0.606   9.535  10.732  1.00 89.74           H
ATOM   1693 2HB  ASN A 123      -0.505   8.275  10.232  1.00 89.74           H
ATOM   1694  CG  ASN A 123       1.185   7.556  11.364  1.00 89.74           C
ATOM   1695  OD1 ASN A 123       1.931   6.654  11.020  1.00 89.74           O
ATOM   1696  ND2 ASN A 123       0.846   7.801  12.627  1.00 89.74           N
ATOM   1697 1HD2 ASN A 123       0.229   8.557  12.841  1.00 89.74           H
ATOM   1698 2HD2 ASN A 123       1.210   7.228  13.361  1.00 89.74           H
ATOM   1699  HN  ASN A 123       2.340  10.085   9.650  1.00 89.74           H
ATOM   1700  N   SER A 124      -0.179   9.871   7.708  1.00 90.81           N
ATOM   1701  CA  SER A 124      -1.224  10.192   6.751  1.00 90.81           C
ATOM   1702  C   SER A 124      -0.763   9.836   5.336  1.00 90.81           C
ATOM   1703  O   SER A 124      -1.510   9.228   4.571  1.00 90.81           O
ATOM   1704  HA  SER A 124      -2.078   9.580   7.040  1.00 90.81           H
ATOM   1705  CB  SER A 124      -1.607  11.671   6.829  1.00 90.81           C
ATOM   1706 1HB  SER A 124      -0.750  12.283   6.545  1.00 90.81           H
ATOM   1707 2HB  SER A 124      -2.398  11.879   6.109  1.00 90.81           H
ATOM   1708  OG  SER A 124      -2.043  12.042   8.134  1.00 90.81           O
ATOM   1709  HG  SER A 124      -1.378  12.658   8.554  1.00 90.81           H
ATOM   1710  HN  SER A 124       0.209  10.657   8.190  1.00 90.81           H
ATOM   1711  N   MET A 125       0.464  10.231   5.030  1.00 84.96           N
ATOM   1712  CA  MET A 125       1.022   9.988   3.711  1.00 84.96           C
ATOM   1713  C   MET A 125       1.063   8.490   3.401  1.00 84.96           C
ATOM   1714  O   MET A 125       0.666   8.066   2.316  1.00 84.96           O
ATOM   1715  HA  MET A 125       0.354  10.492   3.012  1.00 84.96           H
ATOM   1716  CB  MET A 125       2.437  10.563   3.641  1.00 84.96           C
ATOM   1717 1HB  MET A 125       2.991  10.286   4.538  1.00 84.96           H
ATOM   1718 2HB  MET A 125       2.968  10.131   2.792  1.00 84.96           H
ATOM   1719  CG  MET A 125       2.404  12.087   3.506  1.00 84.96           C
ATOM   1720 1HG  MET A 125       1.817  12.370   2.633  1.00 84.96           H
ATOM   1721 2HG  MET A 125       1.915  12.526   4.375  1.00 84.96           H
ATOM   1722  SD  MET A 125       4.065  12.723   3.355  1.00 84.96           S
ATOM   1723  CE  MET A 125       4.430  12.241   1.675  1.00 84.96           C
ATOM   1724 1HE  MET A 125       4.361  11.157   1.585  1.00 84.96           H
ATOM   1725 2HE  MET A 125       3.714  12.708   1.000  1.00 84.96           H
ATOM   1726 3HE  MET A 125       5.438  12.564   1.416  1.00 84.96           H
ATOM   1727  HN  MET A 125       1.072  10.708   5.665  1.00 84.96           H
ATOM   1728  N   TYR A 126       1.547   7.730   4.372  1.00 85.33           N
ATOM   1729  CA  TYR A 126       1.670   6.292   4.207  1.00 85.33           C
ATOM   1730  C   TYR A 126       0.328   5.668   3.817  1.00 85.33           C
ATOM   1731  O   TYR A 126       0.256   4.878   2.878  1.00 85.33           O
ATOM   1732  HA  TYR A 126       2.393   6.105   3.413  1.00 85.33           H
ATOM   1733  CB  TYR A 126       2.096   5.745   5.571  1.00 85.33           C
ATOM   1734 1HB  TYR A 126       3.141   6.002   5.744  1.00 85.33           H
ATOM   1735 2HB  TYR A 126       1.513   6.241   6.348  1.00 85.33           H
ATOM   1736  CG  TYR A 126       1.927   4.231   5.715  1.00 85.33           C
ATOM   1737  CD1 TYR A 126       0.863   3.720   6.429  1.00 85.33           C
ATOM   1738  HD1 TYR A 126       0.142   4.395   6.891  1.00 85.33           H
ATOM   1739  CD2 TYR A 126       2.840   3.377   5.130  1.00 85.33           C
ATOM   1740  HD2 TYR A 126       3.680   3.780   4.566  1.00 85.33           H
ATOM   1741  CE1 TYR A 126       0.704   2.296   6.565  1.00 85.33           C
ATOM   1742  HE1 TYR A 126      -0.132   1.879   7.127  1.00 85.33           H
ATOM   1743  CE2 TYR A 126       2.681   1.952   5.266  1.00 85.33           C
ATOM   1744  HE2 TYR A 126       3.394   1.266   4.809  1.00 85.33           H
ATOM   1745  CZ  TYR A 126       1.621   1.482   5.977  1.00 85.33           C
ATOM   1746  OH  TYR A 126       1.471   0.136   6.104  1.00 85.33           O
ATOM   1747  HH  TYR A 126       1.903  -0.331   5.333  1.00 85.33           H
ATOM   1748  HN  TYR A 126       1.851   8.081   5.258  1.00 85.33           H
ATOM   1749  N   LYS A 127      -0.702   6.047   4.559  1.00 84.30           N
ATOM   1750  CA  LYS A 127      -2.002   5.414   4.414  1.00 84.30           C
ATOM   1751  C   LYS A 127      -2.646   5.876   3.105  1.00 84.30           C
ATOM   1752  O   LYS A 127      -3.297   5.090   2.419  1.00 84.30           O
ATOM   1753  HA  LYS A 127      -1.837   4.338   4.357  1.00 84.30           H
ATOM   1754  CB  LYS A 127      -2.866   5.675   5.650  1.00 84.30           C
ATOM   1755 1HB  LYS A 127      -2.273   5.523   6.552  1.00 84.30           H
ATOM   1756 2HB  LYS A 127      -3.194   6.715   5.656  1.00 84.30           H
ATOM   1757  CG  LYS A 127      -4.085   4.751   5.672  1.00 84.30           C
ATOM   1758 1HG  LYS A 127      -4.811   5.083   4.930  1.00 84.30           H
ATOM   1759 2HG  LYS A 127      -3.785   3.741   5.394  1.00 84.30           H
ATOM   1760  CD  LYS A 127      -4.735   4.733   7.057  1.00 84.30           C
ATOM   1761 1HD  LYS A 127      -4.054   4.276   7.776  1.00 84.30           H
ATOM   1762 2HD  LYS A 127      -4.913   5.755   7.392  1.00 84.30           H
ATOM   1763  CE  LYS A 127      -6.055   3.960   7.033  1.00 84.30           C
ATOM   1764 1HE  LYS A 127      -6.658   4.285   6.186  1.00 84.30           H
ATOM   1765 2HE  LYS A 127      -5.858   2.897   6.895  1.00 84.30           H
ATOM   1766  NZ  LYS A 127      -6.802   4.172   8.293  1.00 84.30           N
ATOM   1767 1HZ  LYS A 127      -7.550   3.490   8.361  1.00 84.30           H
ATOM   1768 2HZ  LYS A 127      -6.173   4.063   9.081  1.00 84.30           H
ATOM   1769 3HZ  LYS A 127      -7.194   5.106   8.300  1.00 84.30           H
ATOM   1770  HN  LYS A 127      -0.659   6.771   5.248  1.00 84.30           H
ATOM   1771  N   MET A 128      -2.442   7.148   2.799  1.00 85.76           N
ATOM   1772  CA  MET A 128      -2.960   7.714   1.565  1.00 85.76           C
ATOM   1773  C   MET A 128      -2.394   6.982   0.346  1.00 85.76           C
ATOM   1774  O   MET A 128      -3.126   6.678  -0.595  1.00 85.76           O
ATOM   1775  HA  MET A 128      -4.041   7.576   1.610  1.00 85.76           H
ATOM   1776  CB  MET A 128      -2.591   9.196   1.487  1.00 85.76           C
ATOM   1777 1HB  MET A 128      -2.917   9.704   2.395  1.00 85.76           H
ATOM   1778 2HB  MET A 128      -1.507   9.303   1.434  1.00 85.76           H
ATOM   1779  CG  MET A 128      -3.235   9.859   0.268  1.00 85.76           C
ATOM   1780 1HG  MET A 128      -2.890   9.372  -0.645  1.00 85.76           H
ATOM   1781 2HG  MET A 128      -4.317   9.736   0.305  1.00 85.76           H
ATOM   1782  SD  MET A 128      -2.820  11.594   0.226  1.00 85.76           S
ATOM   1783  CE  MET A 128      -3.708  12.090  -1.241  1.00 85.76           C
ATOM   1784 1HE  MET A 128      -3.339  11.526  -2.098  1.00 85.76           H
ATOM   1785 2HE  MET A 128      -4.772  11.892  -1.106  1.00 85.76           H
ATOM   1786 3HE  MET A 128      -3.557  13.155  -1.416  1.00 85.76           H
ATOM   1787  HN  MET A 128      -1.933   7.788   3.376  1.00 85.76           H
ATOM   1788  N   ASN A 129      -1.096   6.721   0.403  1.00 81.09           N
ATOM   1789  CA  ASN A 129      -0.409   6.099  -0.716  1.00 81.09           C
ATOM   1790  C   ASN A 129      -0.810   4.625  -0.800  1.00 81.09           C
ATOM   1791  O   ASN A 129      -0.909   4.066  -1.891  1.00 81.09           O
ATOM   1792  HA  ASN A 129      -0.719   6.666  -1.594  1.00 81.09           H
ATOM   1793  CB  ASN A 129       1.109   6.167  -0.536  1.00 81.09           C
ATOM   1794 1HB  ASN A 129       1.382   5.763   0.439  1.00 81.09           H
ATOM   1795 2HB  ASN A 129       1.596   5.544  -1.286  1.00 81.09           H
ATOM   1796  CG  ASN A 129       1.612   7.607  -0.656  1.00 81.09           C
ATOM   1797  OD1 ASN A 129       1.125   8.397  -1.448  1.00 81.09           O
ATOM   1798  ND2 ASN A 129       2.611   7.902   0.171  1.00 81.09           N
ATOM   1799 1HD2 ASN A 129       2.965   7.206   0.796  1.00 81.09           H
ATOM   1800 2HD2 ASN A 129       3.008   8.819   0.167  1.00 81.09           H
ATOM   1801  HN  ASN A 129      -0.519   6.926   1.192  1.00 81.09           H
ATOM   1802  N   PHE A 130      -1.030   4.037   0.367  1.00 84.27           N
ATOM   1803  CA  PHE A 130      -1.467   2.653   0.438  1.00 84.27           C
ATOM   1804  C   PHE A 130      -2.732   2.435  -0.394  1.00 84.27           C
ATOM   1805  O   PHE A 130      -2.775   1.547  -1.244  1.00 84.27           O
ATOM   1806  HA  PHE A 130      -0.661   2.039   0.038  1.00 84.27           H
ATOM   1807  CB  PHE A 130      -1.779   2.357   1.906  1.00 84.27           C
ATOM   1808 1HB  PHE A 130      -0.860   2.441   2.486  1.00 84.27           H
ATOM   1809 2HB  PHE A 130      -2.464   3.117   2.282  1.00 84.27           H
ATOM   1810  CG  PHE A 130      -2.391   0.976   2.146  1.00 84.27           C
ATOM   1811  CD1 PHE A 130      -3.735   0.848   2.315  1.00 84.27           C
ATOM   1812  HD1 PHE A 130      -4.375   1.729   2.281  1.00 84.27           H
ATOM   1813  CD2 PHE A 130      -1.593  -0.124   2.189  1.00 84.27           C
ATOM   1814  HD2 PHE A 130      -0.516  -0.022   2.053  1.00 84.27           H
ATOM   1815  CE1 PHE A 130      -4.303  -0.434   2.538  1.00 84.27           C
ATOM   1816  HE1 PHE A 130      -5.380  -0.537   2.674  1.00 84.27           H
ATOM   1817  CE2 PHE A 130      -2.161  -1.407   2.411  1.00 84.27           C
ATOM   1818  HE2 PHE A 130      -1.521  -2.288   2.445  1.00 84.27           H
ATOM   1819  CZ  PHE A 130      -3.504  -1.534   2.581  1.00 84.27           C
ATOM   1820  HZ  PHE A 130      -3.941  -2.519   2.751  1.00 84.27           H
ATOM   1821  HN  PHE A 130      -0.914   4.489   1.252  1.00 84.27           H
ATOM   1822  N   TYR A 131      -3.732   3.260  -0.120  1.00 90.28           N
ATOM   1823  CA  TYR A 131      -5.012   3.135  -0.796  1.00 90.28           C
ATOM   1824  C   TYR A 131      -4.892   3.514  -2.273  1.00 90.28           C
ATOM   1825  O   TYR A 131      -5.458   2.846  -3.137  1.00 90.28           O
ATOM   1826  HA  TYR A 131      -5.333   2.096  -0.719  1.00 90.28           H
ATOM   1827  CB  TYR A 131      -5.953   4.124  -0.103  1.00 90.28           C
ATOM   1828 1HB  TYR A 131      -5.426   5.067   0.046  1.00 90.28           H
ATOM   1829 2HB  TYR A 131      -6.796   4.330  -0.762  1.00 90.28           H
ATOM   1830  CG  TYR A 131      -6.486   3.635   1.245  1.00 90.28           C
ATOM   1831  CD1 TYR A 131      -7.137   2.422   1.331  1.00 90.28           C
ATOM   1832  HD1 TYR A 131      -7.271   1.811   0.438  1.00 90.28           H
ATOM   1833  CD2 TYR A 131      -6.315   4.409   2.376  1.00 90.28           C
ATOM   1834  HD2 TYR A 131      -5.801   5.367   2.308  1.00 90.28           H
ATOM   1835  CE1 TYR A 131      -7.638   1.962   2.600  1.00 90.28           C
ATOM   1836  HE1 TYR A 131      -8.154   1.005   2.682  1.00 90.28           H
ATOM   1837  CE2 TYR A 131      -6.817   3.949   3.645  1.00 90.28           C
ATOM   1838  HE2 TYR A 131      -6.689   4.549   4.545  1.00 90.28           H
ATOM   1839  CZ  TYR A 131      -7.453   2.748   3.694  1.00 90.28           C
ATOM   1840  OH  TYR A 131      -7.927   2.314   4.893  1.00 90.28           O
ATOM   1841  HH  TYR A 131      -8.277   3.086   5.423  1.00 90.28           H
ATOM   1842  HN  TYR A 131      -3.677   4.002   0.548  1.00 90.28           H
ATOM   1843  N   SER A 132      -4.151   4.585  -2.518  1.00 90.96           N
ATOM   1844  CA  SER A 132      -4.049   5.133  -3.860  1.00 90.96           C
ATOM   1845  C   SER A 132      -3.408   4.108  -4.797  1.00 90.96           C
ATOM   1846  O   SER A 132      -3.859   3.926  -5.927  1.00 90.96           O
ATOM   1847  HA  SER A 132      -5.074   5.342  -4.165  1.00 90.96           H
ATOM   1848  CB  SER A 132      -3.242   6.433  -3.864  1.00 90.96           C
ATOM   1849 1HB  SER A 132      -3.208   6.836  -4.876  1.00 90.96           H
ATOM   1850 2HB  SER A 132      -3.745   7.174  -3.243  1.00 90.96           H
ATOM   1851  OG  SER A 132      -1.914   6.238  -3.387  1.00 90.96           O
ATOM   1852  HG  SER A 132      -1.397   7.092  -3.455  1.00 90.96           H
ATOM   1853  HN  SER A 132      -3.627   5.074  -1.821  1.00 90.96           H
ATOM   1854  N   CYS A 133      -2.365   3.463  -4.293  1.00 89.24           N
ATOM   1855  CA  CYS A 133      -1.650   2.469  -5.075  1.00 89.24           C
ATOM   1856  C   CYS A 133      -2.627   1.348  -5.435  1.00 89.24           C
ATOM   1857  O   CYS A 133      -2.735   0.963  -6.598  1.00 89.24           O
ATOM   1858  HA  CYS A 133      -1.293   2.974  -5.973  1.00 89.24           H
ATOM   1859  CB  CYS A 133      -0.423   1.939  -4.331  1.00 89.24           C
ATOM   1860 1HB  CYS A 133      -0.696   1.663  -3.312  1.00 89.24           H
ATOM   1861 2HB  CYS A 133      -0.054   1.037  -4.818  1.00 89.24           H
ATOM   1862  SG  CYS A 133       0.890   3.214  -4.302  1.00 89.24           S
ATOM   1863  HG  CYS A 133       0.415   3.878  -3.252  1.00 89.24           H
ATOM   1864  HN  CYS A 133      -2.009   3.611  -3.370  1.00 89.24           H
ATOM   1865  N   VAL A 134      -3.315   0.855  -4.415  1.00 87.81           N
ATOM   1866  CA  VAL A 134      -4.177  -0.302  -4.583  1.00 87.81           C
ATOM   1867  C   VAL A 134      -5.292   0.037  -5.573  1.00 87.81           C
ATOM   1868  O   VAL A 134      -5.614  -0.764  -6.450  1.00 87.81           O
ATOM   1869  HA  VAL A 134      -3.570  -1.107  -4.999  1.00 87.81           H
ATOM   1870  CB  VAL A 134      -4.705  -0.763  -3.222  1.00 87.81           C
ATOM   1871  HB  VAL A 134      -5.164   0.096  -2.733  1.00 87.81           H
ATOM   1872  CG1 VAL A 134      -5.780  -1.839  -3.388  1.00 87.81           C
ATOM   1873 1HG1 VAL A 134      -6.611  -1.437  -3.967  1.00 87.81           H
ATOM   1874 2HG1 VAL A 134      -5.356  -2.699  -3.908  1.00 87.81           H
ATOM   1875 3HG1 VAL A 134      -6.138  -2.149  -2.406  1.00 87.81           H
ATOM   1876  CG2 VAL A 134      -3.565  -1.259  -2.331  1.00 87.81           C
ATOM   1877 1HG2 VAL A 134      -3.064  -2.098  -2.814  1.00 87.81           H
ATOM   1878 2HG2 VAL A 134      -2.849  -0.452  -2.173  1.00 87.81           H
ATOM   1879 3HG2 VAL A 134      -3.968  -1.580  -1.371  1.00 87.81           H
ATOM   1880  HN  VAL A 134      -3.289   1.233  -3.489  1.00 87.81           H
ATOM   1881  N   LEU A 135      -5.852   1.226  -5.401  1.00 91.81           N
ATOM   1882  CA  LEU A 135      -6.977   1.648  -6.217  1.00 91.81           C
ATOM   1883  C   LEU A 135      -6.511   1.834  -7.663  1.00 91.81           C
ATOM   1884  O   LEU A 135      -7.250   1.533  -8.600  1.00 91.81           O
ATOM   1885  HA  LEU A 135      -7.717   0.849  -6.193  1.00 91.81           H
ATOM   1886  CB  LEU A 135      -7.635   2.893  -5.619  1.00 91.81           C
ATOM   1887 1HB  LEU A 135      -6.863   3.645  -5.455  1.00 91.81           H
ATOM   1888 2HB  LEU A 135      -8.327   3.303  -6.354  1.00 91.81           H
ATOM   1889  CG  LEU A 135      -8.393   2.686  -4.306  1.00 91.81           C
ATOM   1890  HG  LEU A 135      -7.715   2.222  -3.590  1.00 91.81           H
ATOM   1891  CD1 LEU A 135      -8.833   4.024  -3.710  1.00 91.81           C
ATOM   1892 1HD1 LEU A 135      -7.956   4.641  -3.513  1.00 91.81           H
ATOM   1893 2HD1 LEU A 135      -9.488   4.538  -4.414  1.00 91.81           H
ATOM   1894 3HD1 LEU A 135      -9.369   3.848  -2.777  1.00 91.81           H
ATOM   1895  CD2 LEU A 135      -9.571   1.729  -4.498  1.00 91.81           C
ATOM   1896 1HD2 LEU A 135     -10.258   2.142  -5.237  1.00 91.81           H
ATOM   1897 2HD2 LEU A 135      -9.202   0.763  -4.845  1.00 91.81           H
ATOM   1898 3HD2 LEU A 135     -10.092   1.599  -3.550  1.00 91.81           H
ATOM   1899  HN  LEU A 135      -5.549   1.893  -4.720  1.00 91.81           H
ATOM   1900  N   LEU A 136      -5.289   2.327  -7.799  1.00 91.68           N
ATOM   1901  CA  LEU A 136      -4.718   2.559  -9.115  1.00 91.68           C
ATOM   1902  C   LEU A 136      -4.550   1.221  -9.836  1.00 91.68           C
ATOM   1903  O   LEU A 136      -4.897   1.096 -11.010  1.00 91.68           O
ATOM   1904  HA  LEU A 136      -5.427   3.167  -9.676  1.00 91.68           H
ATOM   1905  CB  LEU A 136      -3.422   3.364  -9.001  1.00 91.68           C
ATOM   1906 1HB  LEU A 136      -2.833   2.953  -8.181  1.00 91.68           H
ATOM   1907 2HB  LEU A 136      -2.844   3.215  -9.914  1.00 91.68           H
ATOM   1908  CG  LEU A 136      -3.584   4.868  -8.773  1.00 91.68           C
ATOM   1909  HG  LEU A 136      -4.294   5.015  -7.960  1.00 91.68           H
ATOM   1910  CD1 LEU A 136      -2.261   5.502  -8.338  1.00 91.68           C
ATOM   1911 1HD1 LEU A 136      -1.925   5.042  -7.409  1.00 91.68           H
ATOM   1912 2HD1 LEU A 136      -1.511   5.345  -9.113  1.00 91.68           H
ATOM   1913 3HD1 LEU A 136      -2.405   6.572  -8.182  1.00 91.68           H
ATOM   1914  CD2 LEU A 136      -4.167   5.551 -10.012  1.00 91.68           C
ATOM   1915 1HD2 LEU A 136      -3.500   5.396 -10.860  1.00 91.68           H
ATOM   1916 2HD2 LEU A 136      -5.145   5.124 -10.235  1.00 91.68           H
ATOM   1917 3HD2 LEU A 136      -4.272   6.619  -9.822  1.00 91.68           H
ATOM   1918  HN  LEU A 136      -4.694   2.566  -7.032  1.00 91.68           H
ATOM   1919  N   ILE A 137      -4.017   0.253  -9.105  1.00 86.88           N
ATOM   1920  CA  ILE A 137      -3.752  -1.057  -9.675  1.00 86.88           C
ATOM   1921  C   ILE A 137      -5.074  -1.701 -10.098  1.00 86.88           C
ATOM   1922  O   ILE A 137      -5.145  -2.355 -11.137  1.00 86.88           O
ATOM   1923  HA  ILE A 137      -3.140  -0.908 -10.565  1.00 86.88           H
ATOM   1924  CB  ILE A 137      -2.936  -1.910  -8.701  1.00 86.88           C
ATOM   1925  HB  ILE A 137      -3.357  -1.786  -7.703  1.00 86.88           H
ATOM   1926  CG1 ILE A 137      -1.483  -1.434  -8.641  1.00 86.88           C
ATOM   1927 1HG1 ILE A 137      -0.989  -1.642  -9.590  1.00 86.88           H
ATOM   1928 2HG1 ILE A 137      -1.456  -0.354  -8.498  1.00 86.88           H
ATOM   1929  CG2 ILE A 137      -3.039  -3.395  -9.055  1.00 86.88           C
ATOM   1930 1HG2 ILE A 137      -4.081  -3.709  -9.005  1.00 86.88           H
ATOM   1931 2HG2 ILE A 137      -2.659  -3.555 -10.063  1.00 86.88           H
ATOM   1932 3HG2 ILE A 137      -2.449  -3.978  -8.347  1.00 86.88           H
ATOM   1933  CD1 ILE A 137      -0.727  -2.124  -7.504  1.00 86.88           C
ATOM   1934 1HD1 ILE A 137      -1.210  -1.893  -6.554  1.00 86.88           H
ATOM   1935 2HD1 ILE A 137      -0.735  -3.202  -7.664  1.00 86.88           H
ATOM   1936 3HD1 ILE A 137       0.303  -1.767  -7.484  1.00 86.88           H
ATOM   1937  HN  ILE A 137      -3.769   0.353  -8.141  1.00 86.88           H
ATOM   1938  N   MET A 138      -6.088  -1.494  -9.270  1.00 88.41           N
ATOM   1939  CA  MET A 138      -7.421  -1.978  -9.585  1.00 88.41           C
ATOM   1940  C   MET A 138      -7.936  -1.361 -10.887  1.00 88.41           C
ATOM   1941  O   MET A 138      -8.495  -2.060 -11.730  1.00 88.41           O
ATOM   1942  HA  MET A 138      -7.322  -3.057  -9.701  1.00 88.41           H
ATOM   1943  CB  MET A 138      -8.375  -1.627  -8.441  1.00 88.41           C
ATOM   1944 1HB  MET A 138      -7.985  -2.023  -7.503  1.00 88.41           H
ATOM   1945 2HB  MET A 138      -8.433  -0.544  -8.330  1.00 88.41           H
ATOM   1946  CG  MET A 138      -9.772  -2.195  -8.699  1.00 88.41           C
ATOM   1947 1HG  MET A 138     -10.156  -1.822  -9.648  1.00 88.41           H
ATOM   1948 2HG  MET A 138      -9.724  -3.281  -8.778  1.00 88.41           H
ATOM   1949  SD  MET A 138     -10.874  -1.730  -7.373  1.00 88.41           S
ATOM   1950  CE  MET A 138     -11.005   0.024  -7.679  1.00 88.41           C
ATOM   1951 1HE  MET A 138     -10.016   0.479  -7.614  1.00 88.41           H
ATOM   1952 2HE  MET A 138     -11.416   0.189  -8.675  1.00 88.41           H
ATOM   1953 3HE  MET A 138     -11.662   0.475  -6.936  1.00 88.41           H
ATOM   1954  HN  MET A 138      -6.009  -1.006  -8.401  1.00 88.41           H
ATOM   1955  N   CYS A 139      -7.729  -0.058 -11.009  1.00 91.32           N
ATOM   1956  CA  CYS A 139      -8.229   0.675 -12.159  1.00 91.32           C
ATOM   1957  C   CYS A 139      -7.476   0.192 -13.401  1.00 91.32           C
ATOM   1958  O   CYS A 139      -8.047   0.119 -14.488  1.00 91.32           O
ATOM   1959  HA  CYS A 139      -9.292   0.446 -12.238  1.00 91.32           H
ATOM   1960  CB  CYS A 139      -8.102   2.187 -11.966  1.00 91.32           C
ATOM   1961 1HB  CYS A 139      -7.106   2.432 -11.595  1.00 91.32           H
ATOM   1962 2HB  CYS A 139      -8.219   2.695 -12.923  1.00 91.32           H
ATOM   1963  SG  CYS A 139      -9.370   2.777 -10.786  1.00 91.32           S
ATOM   1964  HG  CYS A 139      -8.759   2.333  -9.692  1.00 91.32           H
ATOM   1965  HN  CYS A 139      -7.231   0.494 -10.340  1.00 91.32           H
ATOM   1966  N   ILE A 140      -6.206  -0.125 -13.197  1.00 86.51           N
ATOM   1967  CA  ILE A 140      -5.384  -0.653 -14.273  1.00 86.51           C
ATOM   1968  C   ILE A 140      -6.013  -1.944 -14.802  1.00 86.51           C
ATOM   1969  O   ILE A 140      -6.084  -2.153 -16.012  1.00 86.51           O
ATOM   1970  HA  ILE A 140      -5.383   0.085 -15.075  1.00 86.51           H
ATOM   1971  CB  ILE A 140      -3.936  -0.819 -13.809  1.00 86.51           C
ATOM   1972  HB  ILE A 140      -3.944  -1.287 -12.825  1.00 86.51           H
ATOM   1973  CG1 ILE A 140      -3.249   0.539 -13.657  1.00 86.51           C
ATOM   1974 1HG1 ILE A 140      -3.056   0.965 -14.642  1.00 86.51           H
ATOM   1975 2HG1 ILE A 140      -3.913   1.230 -13.137  1.00 86.51           H
ATOM   1976  CG2 ILE A 140      -3.164  -1.751 -14.745  1.00 86.51           C
ATOM   1977 1HG2 ILE A 140      -3.641  -2.730 -14.758  1.00 86.51           H
ATOM   1978 2HG2 ILE A 140      -3.163  -1.334 -15.753  1.00 86.51           H
ATOM   1979 3HG2 ILE A 140      -2.137  -1.851 -14.393  1.00 86.51           H
ATOM   1980  CD1 ILE A 140      -1.935   0.407 -12.886  1.00 86.51           C
ATOM   1981 1HD1 ILE A 140      -2.135   0.004 -11.893  1.00 86.51           H
ATOM   1982 2HD1 ILE A 140      -1.265  -0.266 -13.422  1.00 86.51           H
ATOM   1983 3HD1 ILE A 140      -1.467   1.387 -12.793  1.00 86.51           H
ATOM   1984  HN  ILE A 140      -5.739  -0.026 -12.318  1.00 86.51           H
ATOM   1985  N   SER A 141      -6.453  -2.776 -13.869  1.00 86.22           N
ATOM   1986  CA  SER A 141      -7.020  -4.065 -14.224  1.00 86.22           C
ATOM   1987  C   SER A 141      -8.290  -3.868 -15.054  1.00 86.22           C
ATOM   1988  O   SER A 141      -8.496  -4.557 -16.052  1.00 86.22           O
ATOM   1989  HA  SER A 141      -6.252  -4.566 -14.813  1.00 86.22           H
ATOM   1990  CB  SER A 141      -7.326  -4.895 -12.975  1.00 86.22           C
ATOM   1991 1HB  SER A 141      -8.151  -4.438 -12.429  1.00 86.22           H
ATOM   1992 2HB  SER A 141      -7.654  -5.891 -13.273  1.00 86.22           H
ATOM   1993  OG  SER A 141      -6.194  -5.005 -12.117  1.00 86.22           O
ATOM   1994  HG  SER A 141      -6.169  -4.233 -11.482  1.00 86.22           H
ATOM   1995  HN  SER A 141      -6.426  -2.581 -12.888  1.00 86.22           H
ATOM   1996  N   VAL A 142      -9.108  -2.924 -14.611  1.00 87.90           N
ATOM   1997  CA  VAL A 142     -10.360  -2.640 -15.290  1.00 87.90           C
ATOM   1998  C   VAL A 142     -10.064  -2.112 -16.695  1.00 87.90           C
ATOM   1999  O   VAL A 142     -10.735  -2.485 -17.657  1.00 87.90           O
ATOM   2000  HA  VAL A 142     -10.908  -3.578 -15.377  1.00 87.90           H
ATOM   2001  CB  VAL A 142     -11.202  -1.674 -14.453  1.00 87.90           C
ATOM   2002  HB  VAL A 142     -10.612  -0.773 -14.287  1.00 87.90           H
ATOM   2003  CG1 VAL A 142     -12.476  -1.271 -15.198  1.00 87.90           C
ATOM   2004 1HG1 VAL A 142     -12.209  -0.780 -16.135  1.00 87.90           H
ATOM   2005 2HG1 VAL A 142     -13.070  -2.159 -15.410  1.00 87.90           H
ATOM   2006 3HG1 VAL A 142     -13.055  -0.584 -14.581  1.00 87.90           H
ATOM   2007  CG2 VAL A 142     -11.534  -2.279 -13.088  1.00 87.90           C
ATOM   2008 1HG2 VAL A 142     -12.096  -3.202 -13.226  1.00 87.90           H
ATOM   2009 2HG2 VAL A 142     -10.610  -2.492 -12.550  1.00 87.90           H
ATOM   2010 3HG2 VAL A 142     -12.133  -1.572 -12.513  1.00 87.90           H
ATOM   2011  HN  VAL A 142      -8.927  -2.361 -13.805  1.00 87.90           H
ATOM   2012  N   ASP A 143      -9.060  -1.251 -16.770  1.00 83.15           N
ATOM   2013  CA  ASP A 143      -8.694  -0.635 -18.034  1.00 83.15           C
ATOM   2014  C   ASP A 143      -8.293  -1.725 -19.030  1.00 83.15           C
ATOM   2015  O   ASP A 143      -8.675  -1.674 -20.198  1.00 83.15           O
ATOM   2016  HA  ASP A 143      -9.581  -0.086 -18.352  1.00 83.15           H
ATOM   2017  CB  ASP A 143      -7.504   0.311 -17.863  1.00 83.15           C
ATOM   2018 1HB  ASP A 143      -7.769   1.113 -17.174  1.00 83.15           H
ATOM   2019 2HB  ASP A 143      -6.668  -0.229 -17.418  1.00 83.15           H
ATOM   2020  CG  ASP A 143      -7.078   0.905 -19.207  1.00 83.15           C
ATOM   2021  OD1 ASP A 143      -7.944   1.540 -19.847  1.00 83.15           O
ATOM   2022  OD2 ASP A 143      -5.895   0.712 -19.563  1.00 83.15           O
ATOM   2023  HN  ASP A 143      -8.501  -0.974 -15.988  1.00 83.15           H
ATOM   2024  N   ARG A 144      -7.527  -2.684 -18.532  1.00 73.23           N
ATOM   2025  CA  ARG A 144      -7.048  -3.771 -19.370  1.00 73.23           C
ATOM   2026  C   ARG A 144      -8.223  -4.613 -19.871  1.00 73.23           C
ATOM   2027  O   ARG A 144      -8.265  -4.992 -21.040  1.00 73.23           O
ATOM   2028  HA  ARG A 144      -6.536  -3.279 -20.197  1.00 73.23           H
ATOM   2029  CB  ARG A 144      -6.076  -4.669 -18.603  1.00 73.23           C
ATOM   2030 1HB  ARG A 144      -6.515  -4.955 -17.647  1.00 73.23           H
ATOM   2031 2HB  ARG A 144      -5.906  -5.589 -19.163  1.00 73.23           H
ATOM   2032  CG  ARG A 144      -4.742  -3.958 -18.365  1.00 73.23           C
ATOM   2033 1HG  ARG A 144      -4.916  -3.021 -17.836  1.00 73.23           H
ATOM   2034 2HG  ARG A 144      -4.107  -4.571 -17.727  1.00 73.23           H
ATOM   2035  CD  ARG A 144      -4.026  -3.678 -19.688  1.00 73.23           C
ATOM   2036 1HD  ARG A 144      -2.952  -3.818 -19.567  1.00 73.23           H
ATOM   2037 2HD  ARG A 144      -4.357  -4.387 -20.447  1.00 73.23           H
ATOM   2038  NE  ARG A 144      -4.308  -2.295 -20.133  1.00 73.23           N
ATOM   2039  HE  ARG A 144      -4.893  -1.726 -19.555  1.00 73.23           H
ATOM   2040  CZ  ARG A 144      -3.827  -1.756 -21.262  1.00 73.23           C
ATOM   2041  NH1 ARG A 144      -3.037  -2.472 -22.074  1.00 73.23           N
ATOM   2042 1HH1 ARG A 144      -2.803  -3.415 -21.840  1.00 73.23           H
ATOM   2043 2HH1 ARG A 144      -2.682  -2.063 -22.915  1.00 73.23           H
ATOM   2044  NH2 ARG A 144      -4.147  -0.491 -21.567  1.00 73.23           N
ATOM   2045 1HH2 ARG A 144      -3.797  -0.075 -22.405  1.00 73.23           H
ATOM   2046 2HH2 ARG A 144      -4.737   0.036 -20.955  1.00 73.23           H
ATOM   2047  HN  ARG A 144      -7.235  -2.727 -17.576  1.00 73.23           H
ATOM   2048  N   TYR A 145      -9.148  -4.880 -18.961  1.00 83.82           N
ATOM   2049  CA  TYR A 145     -10.352  -5.616 -19.311  1.00 83.82           C
ATOM   2050  C   TYR A 145     -11.086  -4.944 -20.474  1.00 83.82           C
ATOM   2051  O   TYR A 145     -11.396  -5.591 -21.473  1.00 83.82           O
ATOM   2052  HA  TYR A 145     -10.056  -6.621 -19.610  1.00 83.82           H
ATOM   2053  CB  TYR A 145     -11.245  -5.578 -18.070  1.00 83.82           C
ATOM   2054 1HB  TYR A 145     -10.849  -6.272 -17.328  1.00 83.82           H
ATOM   2055 2HB  TYR A 145     -11.198  -4.582 -17.631  1.00 83.82           H
ATOM   2056  CG  TYR A 145     -12.708  -5.930 -18.345  1.00 83.82           C
ATOM   2057  CD1 TYR A 145     -13.673  -4.944 -18.313  1.00 83.82           C
ATOM   2058  HD1 TYR A 145     -13.393  -3.915 -18.091  1.00 83.82           H
ATOM   2059  CD2 TYR A 145     -13.063  -7.234 -18.626  1.00 83.82           C
ATOM   2060  HD2 TYR A 145     -12.301  -8.013 -18.652  1.00 83.82           H
ATOM   2061  CE1 TYR A 145     -15.050  -5.275 -18.572  1.00 83.82           C
ATOM   2062  HE1 TYR A 145     -15.822  -4.506 -18.550  1.00 83.82           H
ATOM   2063  CE2 TYR A 145     -14.440  -7.565 -18.885  1.00 83.82           C
ATOM   2064  HE2 TYR A 145     -14.734  -8.591 -19.108  1.00 83.82           H
ATOM   2065  CZ  TYR A 145     -15.366  -6.570 -18.846  1.00 83.82           C
ATOM   2066  OH  TYR A 145     -16.666  -6.883 -19.091  1.00 83.82           O
ATOM   2067  HH  TYR A 145     -16.752  -7.859 -19.290  1.00 83.82           H
ATOM   2068  HN  TYR A 145      -9.086  -4.604 -18.002  1.00 83.82           H
ATOM   2069  N   ILE A 146     -11.343  -3.656 -20.304  1.00 81.13           N
ATOM   2070  CA  ILE A 146     -12.102  -2.908 -21.292  1.00 81.13           C
ATOM   2071  C   ILE A 146     -11.361  -2.939 -22.630  1.00 81.13           C
ATOM   2072  O   ILE A 146     -11.980  -3.075 -23.684  1.00 81.13           O
ATOM   2073  HA  ILE A 146     -13.061  -3.412 -21.417  1.00 81.13           H
ATOM   2074  CB  ILE A 146     -12.397  -1.495 -20.784  1.00 81.13           C
ATOM   2075  HB  ILE A 146     -11.457  -1.045 -20.462  1.00 81.13           H
ATOM   2076  CG1 ILE A 146     -13.320  -1.532 -19.565  1.00 81.13           C
ATOM   2077 1HG1 ILE A 146     -14.325  -1.819 -19.874  1.00 81.13           H
ATOM   2078 2HG1 ILE A 146     -12.974  -2.291 -18.864  1.00 81.13           H
ATOM   2079  CG2 ILE A 146     -12.959  -0.616 -21.903  1.00 81.13           C
ATOM   2080 1HG2 ILE A 146     -12.234  -0.552 -22.714  1.00 81.13           H
ATOM   2081 2HG2 ILE A 146     -13.885  -1.053 -22.277  1.00 81.13           H
ATOM   2082 3HG2 ILE A 146     -13.159   0.382 -21.515  1.00 81.13           H
ATOM   2083  CD1 ILE A 146     -13.364  -0.170 -18.869  1.00 81.13           C
ATOM   2084 1HD1 ILE A 146     -12.362   0.102 -18.539  1.00 81.13           H
ATOM   2085 2HD1 ILE A 146     -13.735   0.582 -19.565  1.00 81.13           H
ATOM   2086 3HD1 ILE A 146     -14.028  -0.224 -18.006  1.00 81.13           H
ATOM   2087  HN  ILE A 146     -11.042  -3.125 -19.512  1.00 81.13           H
ATOM   2088  N   ALA A 147     -10.045  -2.809 -22.543  1.00 79.88           N
ATOM   2089  CA  ALA A 147      -9.225  -2.687 -23.737  1.00 79.88           C
ATOM   2090  C   ALA A 147      -9.307  -3.985 -24.542  1.00 79.88           C
ATOM   2091  O   ALA A 147      -9.123  -3.978 -25.758  1.00 79.88           O
ATOM   2092  HA  ALA A 147      -9.631  -1.871 -24.336  1.00 79.88           H
ATOM   2093  CB  ALA A 147      -7.790  -2.338 -23.337  1.00 79.88           C
ATOM   2094 1HB  ALA A 147      -7.784  -1.393 -22.794  1.00 79.88           H
ATOM   2095 2HB  ALA A 147      -7.389  -3.126 -22.700  1.00 79.88           H
ATOM   2096 3HB  ALA A 147      -7.176  -2.246 -24.233  1.00 79.88           H
ATOM   2097  HN  ALA A 147      -9.540  -2.787 -21.680  1.00 79.88           H
ATOM   2098  N   ILE A 148      -9.583  -5.068 -23.831  1.00 75.74           N
ATOM   2099  CA  ILE A 148      -9.533  -6.391 -24.432  1.00 75.74           C
ATOM   2100  C   ILE A 148     -10.951  -6.833 -24.798  1.00 75.74           C
ATOM   2101  O   ILE A 148     -11.216  -7.195 -25.943  1.00 75.74           O
ATOM   2102  HA  ILE A 148      -8.948  -6.311 -25.348  1.00 75.74           H
ATOM   2103  CB  ILE A 148      -8.802  -7.370 -23.511  1.00 75.74           C
ATOM   2104  HB  ILE A 148      -9.225  -7.280 -22.511  1.00 75.74           H
ATOM   2105  CG1 ILE A 148      -7.316  -7.019 -23.407  1.00 75.74           C
ATOM   2106 1HG1 ILE A 148      -6.831  -7.188 -24.368  1.00 75.74           H
ATOM   2107 2HG1 ILE A 148      -7.204  -5.960 -23.175  1.00 75.74           H
ATOM   2108  CG2 ILE A 148      -9.019  -8.815 -23.965  1.00 75.74           C
ATOM   2109 1HG2 ILE A 148     -10.084  -9.046 -23.945  1.00 75.74           H
ATOM   2110 2HG2 ILE A 148      -8.639  -8.938 -24.979  1.00 75.74           H
ATOM   2111 3HG2 ILE A 148      -8.488  -9.490 -23.294  1.00 75.74           H
ATOM   2112  CD1 ILE A 148      -6.629  -7.859 -22.328  1.00 75.74           C
ATOM   2113 1HD1 ILE A 148      -7.101  -7.669 -21.364  1.00 75.74           H
ATOM   2114 2HD1 ILE A 148      -6.722  -8.916 -22.577  1.00 75.74           H
ATOM   2115 3HD1 ILE A 148      -5.574  -7.589 -22.275  1.00 75.74           H
ATOM   2116  HN  ILE A 148      -9.836  -5.053 -22.864  1.00 75.74           H
ATOM   2117  N   ALA A 149     -11.826  -6.789 -23.804  1.00 76.05           N
ATOM   2118  CA  ALA A 149     -13.160  -7.345 -23.956  1.00 76.05           C
ATOM   2119  C   ALA A 149     -13.991  -6.427 -24.854  1.00 76.05           C
ATOM   2120  O   ALA A 149     -14.800  -6.898 -25.652  1.00 76.05           O
ATOM   2121  HA  ALA A 149     -13.061  -8.318 -24.438  1.00 76.05           H
ATOM   2122  CB  ALA A 149     -13.792  -7.541 -22.576  1.00 76.05           C
ATOM   2123 1HB  ALA A 149     -13.178  -8.224 -21.989  1.00 76.05           H
ATOM   2124 2HB  ALA A 149     -13.855  -6.579 -22.066  1.00 76.05           H
ATOM   2125 3HB  ALA A 149     -14.792  -7.958 -22.691  1.00 76.05           H
ATOM   2126  HN  ALA A 149     -11.636  -6.385 -22.909  1.00 76.05           H
ATOM   2127  N   GLN A 150     -13.764  -5.131 -24.693  1.00 67.61           N
ATOM   2128  CA  GLN A 150     -14.561  -4.139 -25.394  1.00 67.61           C
ATOM   2129  C   GLN A 150     -13.682  -3.334 -26.353  1.00 67.61           C
ATOM   2130  O   GLN A 150     -13.833  -2.118 -26.467  1.00 67.61           O
ATOM   2131  HA  GLN A 150     -15.300  -4.707 -25.959  1.00 67.61           H
ATOM   2132  CB  GLN A 150     -15.283  -3.219 -24.408  1.00 67.61           C
ATOM   2133 1HB  GLN A 150     -14.552  -2.640 -23.843  1.00 67.61           H
ATOM   2134 2HB  GLN A 150     -15.900  -2.506 -24.955  1.00 67.61           H
ATOM   2135  CG  GLN A 150     -16.157  -4.025 -23.445  1.00 67.61           C
ATOM   2136 1HG  GLN A 150     -16.782  -4.717 -24.008  1.00 67.61           H
ATOM   2137 2HG  GLN A 150     -15.525  -4.626 -22.791  1.00 67.61           H
ATOM   2138  CD  GLN A 150     -17.039  -3.102 -22.602  1.00 67.61           C
ATOM   2139  OE1 GLN A 150     -16.999  -1.888 -22.716  1.00 67.61           O
ATOM   2140  NE2 GLN A 150     -17.837  -3.743 -21.753  1.00 67.61           N
ATOM   2141 1HE2 GLN A 150     -17.821  -4.742 -21.710  1.00 67.61           H
ATOM   2142 2HE2 GLN A 150     -18.453  -3.227 -21.158  1.00 67.61           H
ATOM   2143  HN  GLN A 150     -13.052  -4.758 -24.098  1.00 67.61           H
ATOM   2144  N   ALA A 151     -12.782  -4.043 -27.018  1.00 67.85           N
ATOM   2145  CA  ALA A 151     -11.725  -3.393 -27.773  1.00 67.85           C
ATOM   2146  C   ALA A 151     -12.346  -2.409 -28.767  1.00 67.85           C
ATOM   2147  O   ALA A 151     -11.846  -1.299 -28.941  1.00 67.85           O
ATOM   2148  HA  ALA A 151     -11.105  -2.840 -27.067  1.00 67.85           H
ATOM   2149  CB  ALA A 151     -10.863  -4.452 -28.462  1.00 67.85           C
ATOM   2150 1HB  ALA A 151     -10.422  -5.107 -27.711  1.00 67.85           H
ATOM   2151 2HB  ALA A 151     -11.483  -5.041 -29.138  1.00 67.85           H
ATOM   2152 3HB  ALA A 151     -10.070  -3.964 -29.029  1.00 67.85           H
ATOM   2153  HN  ALA A 151     -12.768  -5.043 -27.046  1.00 67.85           H
ATOM   2154  N   MET A 152     -13.426  -2.853 -29.394  1.00 56.74           N
ATOM   2155  CA  MET A 152     -14.085  -2.049 -30.409  1.00 56.74           C
ATOM   2156  C   MET A 152     -14.549  -0.710 -29.834  1.00 56.74           C
ATOM   2157  O   MET A 152     -14.261   0.345 -30.397  1.00 56.74           O
ATOM   2158  HA  MET A 152     -13.334  -1.880 -31.182  1.00 56.74           H
ATOM   2159  CB  MET A 152     -15.290  -2.813 -30.962  1.00 56.74           C
ATOM   2160 1HB  MET A 152     -15.689  -3.474 -30.193  1.00 56.74           H
ATOM   2161 2HB  MET A 152     -16.082  -2.111 -31.221  1.00 56.74           H
ATOM   2162  CG  MET A 152     -14.902  -3.631 -32.195  1.00 56.74           C
ATOM   2163 1HG  MET A 152     -14.416  -2.989 -32.930  1.00 56.74           H
ATOM   2164 2HG  MET A 152     -14.182  -4.401 -31.919  1.00 56.74           H
ATOM   2165  SD  MET A 152     -16.354  -4.384 -32.910  1.00 56.74           S
ATOM   2166  CE  MET A 152     -15.766  -4.679 -34.569  1.00 56.74           C
ATOM   2167 1HE  MET A 152     -15.486  -3.731 -35.029  1.00 56.74           H
ATOM   2168 2HE  MET A 152     -14.897  -5.337 -34.535  1.00 56.74           H
ATOM   2169 3HE  MET A 152     -16.555  -5.149 -35.156  1.00 56.74           H
ATOM   2170  HN  MET A 152     -13.849  -3.741 -29.217  1.00 56.74           H
ATOM   2171  N   ARG A 153     -15.259  -0.796 -28.719  1.00 55.59           N
ATOM   2172  CA  ARG A 153     -15.819   0.391 -28.094  1.00 55.59           C
ATOM   2173  C   ARG A 153     -14.700   1.278 -27.543  1.00 55.59           C
ATOM   2174  O   ARG A 153     -14.849   2.496 -27.469  1.00 55.59           O
ATOM   2175  HA  ARG A 153     -16.362   0.896 -28.893  1.00 55.59           H
ATOM   2176  CB  ARG A 153     -16.772   0.018 -26.957  1.00 55.59           C
ATOM   2177 1HB  ARG A 153     -16.294  -0.712 -26.302  1.00 55.59           H
ATOM   2178 2HB  ARG A 153     -16.983   0.899 -26.351  1.00 55.59           H
ATOM   2179  CG  ARG A 153     -18.079  -0.558 -27.504  1.00 55.59           C
ATOM   2180 1HG  ARG A 153     -18.505   0.128 -28.236  1.00 55.59           H
ATOM   2181 2HG  ARG A 153     -17.879  -1.495 -28.024  1.00 55.59           H
ATOM   2182  CD  ARG A 153     -19.086  -0.800 -26.377  1.00 55.59           C
ATOM   2183 1HD  ARG A 153     -18.689  -1.534 -25.676  1.00 55.59           H
ATOM   2184 2HD  ARG A 153     -19.245   0.121 -25.817  1.00 55.59           H
ATOM   2185  NE  ARG A 153     -20.369  -1.279 -26.938  1.00 55.59           N
ATOM   2186  HE  ARG A 153     -20.451  -1.342 -27.933  1.00 55.59           H
ATOM   2187  CZ  ARG A 153     -21.427  -1.633 -26.197  1.00 55.59           C
ATOM   2188  NH1 ARG A 153     -21.374  -1.568 -24.860  1.00 55.59           N
ATOM   2189 1HH1 ARG A 153     -20.539  -1.253 -24.408  1.00 55.59           H
ATOM   2190 2HH1 ARG A 153     -22.168  -1.834 -24.314  1.00 55.59           H
ATOM   2191  NH2 ARG A 153     -22.541  -2.052 -26.814  1.00 55.59           N
ATOM   2192 1HH2 ARG A 153     -23.340  -2.320 -26.275  1.00 55.59           H
ATOM   2193 2HH2 ARG A 153     -22.573  -2.098 -27.812  1.00 55.59           H
ATOM   2194  HN  ARG A 153     -15.454  -1.655 -28.245  1.00 55.59           H
ATOM   2195  N   ALA A 154     -13.605   0.631 -27.171  1.00 60.64           N
ATOM   2196  CA  ALA A 154     -12.516   1.326 -26.506  1.00 60.64           C
ATOM   2197  C   ALA A 154     -11.823   2.254 -27.505  1.00 60.64           C
ATOM   2198  O   ALA A 154     -11.269   3.283 -27.121  1.00 60.64           O
ATOM   2199  HA  ALA A 154     -12.945   1.925 -25.703  1.00 60.64           H
ATOM   2200  CB  ALA A 154     -11.554   0.303 -25.897  1.00 60.64           C
ATOM   2201 1HB  ALA A 154     -12.089  -0.312 -25.173  1.00 60.64           H
ATOM   2202 2HB  ALA A 154     -11.152  -0.332 -26.686  1.00 60.64           H
ATOM   2203 3HB  ALA A 154     -10.737   0.824 -25.398  1.00 60.64           H
ATOM   2204  HN  ALA A 154     -13.456  -0.347 -27.317  1.00 60.64           H
ATOM   2205  N   HIS A 155     -11.875   1.857 -28.768  1.00 56.29           N
ATOM   2206  CA  HIS A 155     -11.097   2.527 -29.796  1.00 56.29           C
ATOM   2207  C   HIS A 155     -11.749   3.866 -30.143  1.00 56.29           C
ATOM   2208  O   HIS A 155     -11.061   4.872 -30.307  1.00 56.29           O
ATOM   2209  HA  HIS A 155     -10.111   2.712 -29.371  1.00 56.29           H
ATOM   2210  CB  HIS A 155     -10.916   1.622 -31.017  1.00 56.29           C
ATOM   2211 1HB  HIS A 155     -10.907   0.583 -30.687  1.00 56.29           H
ATOM   2212 2HB  HIS A 155     -11.777   1.740 -31.675  1.00 56.29           H
ATOM   2213  CG  HIS A 155      -9.657   1.896 -31.804  1.00 56.29           C
ATOM   2214  ND1 HIS A 155      -9.457   3.067 -32.513  1.00 56.29           N
ATOM   2215  HD1 HIS A 155     -10.102   3.829 -32.579  1.00 56.29           H
ATOM   2216  CD2 HIS A 155      -8.536   1.140 -31.984  1.00 56.29           C
ATOM   2217  HD2 HIS A 155      -8.360   0.151 -31.561  1.00 56.29           H
ATOM   2218  CE1 HIS A 155      -8.267   3.008 -33.092  1.00 56.29           C
ATOM   2219  HE1 HIS A 155      -7.820   3.778 -33.720  1.00 56.29           H
ATOM   2220  NE2 HIS A 155      -7.698   1.812 -32.763  1.00 56.29           N
ATOM   2221  HN  HIS A 155     -12.436   1.095 -29.092  1.00 56.29           H
ATOM   2222  N   THR A 156     -13.070   3.836 -30.245  1.00 62.16           N
ATOM   2223  CA  THR A 156     -13.815   5.011 -30.666  1.00 62.16           C
ATOM   2224  C   THR A 156     -13.766   6.090 -29.583  1.00 62.16           C
ATOM   2225  O   THR A 156     -13.897   7.277 -29.878  1.00 62.16           O
ATOM   2226  HA  THR A 156     -13.333   5.424 -31.552  1.00 62.16           H
ATOM   2227  CB  THR A 156     -15.237   4.567 -31.018  1.00 62.16           C
ATOM   2228  HB  THR A 156     -15.927   5.410 -30.980  1.00 62.16           H
ATOM   2229  OG1 THR A 156     -15.507   3.508 -30.104  1.00 62.16           O
ATOM   2230  HG1 THR A 156     -16.477   3.267 -30.138  1.00 62.16           H
ATOM   2231  CG2 THR A 156     -15.319   3.902 -32.394  1.00 62.16           C
ATOM   2232 1HG2 THR A 156     -14.678   3.020 -32.410  1.00 62.16           H
ATOM   2233 2HG2 THR A 156     -14.987   4.606 -33.158  1.00 62.16           H
ATOM   2234 3HG2 THR A 156     -16.349   3.607 -32.594  1.00 62.16           H
ATOM   2235  HN  THR A 156     -13.628   3.031 -30.046  1.00 62.16           H
ATOM   2236  N   TRP A 157     -13.577   5.639 -28.351  1.00 57.39           N
ATOM   2237  CA  TRP A 157     -13.739   6.513 -27.202  1.00 57.39           C
ATOM   2238  C   TRP A 157     -12.348   6.838 -26.654  1.00 57.39           C
ATOM   2239  O   TRP A 157     -12.195   7.126 -25.469  1.00 57.39           O
ATOM   2240  HA  TRP A 157     -14.228   7.425 -27.543  1.00 57.39           H
ATOM   2241  CB  TRP A 157     -14.660   5.879 -26.157  1.00 57.39           C
ATOM   2242 1HB  TRP A 157     -14.294   4.878 -25.925  1.00 57.39           H
ATOM   2243 2HB  TRP A 157     -14.602   6.460 -25.236  1.00 57.39           H
ATOM   2244  CG  TRP A 157     -16.123   5.783 -26.592  1.00 57.39           C
ATOM   2245  CD1 TRP A 157     -16.634   5.093 -27.621  1.00 57.39           C
ATOM   2246  HD1 TRP A 157     -16.043   4.487 -28.307  1.00 57.39           H
ATOM   2247  CD2 TRP A 157     -17.251   6.429 -25.965  1.00 57.39           C
ATOM   2248  NE1 TRP A 157     -18.003   5.248 -27.703  1.00 57.39           N
ATOM   2249  HE1 TRP A 157     -18.606   4.833 -28.384  1.00 57.39           H
ATOM   2250  CE2 TRP A 157     -18.390   6.086 -26.664  1.00 57.39           C
ATOM   2251  CE3 TRP A 157     -17.306   7.277 -24.844  1.00 57.39           C
ATOM   2252  HE3 TRP A 157     -16.421   7.563 -24.276  1.00 57.39           H
ATOM   2253  CZ2 TRP A 157     -19.667   6.544 -26.320  1.00 57.39           C
ATOM   2254  HZ2 TRP A 157     -20.552   6.258 -26.889  1.00 57.39           H
ATOM   2255  CZ3 TRP A 157     -18.590   7.726 -24.514  1.00 57.39           C
ATOM   2256  HZ3 TRP A 157     -18.690   8.387 -23.652  1.00 57.39           H
ATOM   2257  CH2 TRP A 157     -19.747   7.390 -25.207  1.00 57.39           C
ATOM   2258  HH2 TRP A 157     -20.712   7.782 -24.886  1.00 57.39           H
ATOM   2259  HN  TRP A 157     -13.318   4.698 -28.134  1.00 57.39           H
ATOM   2260  N   ARG A 158     -11.369   6.780 -27.545  1.00 58.03           N
ATOM   2261  CA  ARG A 158      -9.977   6.857 -27.133  1.00 58.03           C
ATOM   2262  C   ARG A 158      -9.720   8.157 -26.369  1.00 58.03           C
ATOM   2263  O   ARG A 158      -9.102   8.145 -25.306  1.00 58.03           O
ATOM   2264  HA  ARG A 158      -9.829   5.988 -26.491  1.00 58.03           H
ATOM   2265  CB  ARG A 158      -9.041   6.789 -28.342  1.00 58.03           C
ATOM   2266 1HB  ARG A 158      -9.316   5.945 -28.973  1.00 58.03           H
ATOM   2267 2HB  ARG A 158      -9.155   7.690 -28.945  1.00 58.03           H
ATOM   2268  CG  ARG A 158      -7.583   6.648 -27.898  1.00 58.03           C
ATOM   2269 1HG  ARG A 158      -7.282   7.534 -27.339  1.00 58.03           H
ATOM   2270 2HG  ARG A 158      -7.486   5.797 -27.224  1.00 58.03           H
ATOM   2271  CD  ARG A 158      -6.660   6.460 -29.103  1.00 58.03           C
ATOM   2272 1HD  ARG A 158      -6.935   5.554 -29.645  1.00 58.03           H
ATOM   2273 2HD  ARG A 158      -6.777   7.293 -29.796  1.00 58.03           H
ATOM   2274  NE  ARG A 158      -5.253   6.371 -28.654  1.00 58.03           N
ATOM   2275  HE  ARG A 158      -5.061   6.509 -27.682  1.00 58.03           H
ATOM   2276  CZ  ARG A 158      -4.218   6.117 -29.467  1.00 58.03           C
ATOM   2277  NH1 ARG A 158      -4.416   5.924 -30.778  1.00 58.03           N
ATOM   2278 1HH1 ARG A 158      -5.341   5.968 -31.156  1.00 58.03           H
ATOM   2279 2HH1 ARG A 158      -3.639   5.735 -31.378  1.00 58.03           H
ATOM   2280  NH2 ARG A 158      -2.984   6.060 -28.950  1.00 58.03           N
ATOM   2281 1HH2 ARG A 158      -2.201   5.871 -29.543  1.00 58.03           H
ATOM   2282 2HH2 ARG A 158      -2.845   6.205 -27.970  1.00 58.03           H
ATOM   2283  HN  ARG A 158     -11.513   6.684 -28.530  1.00 58.03           H
ATOM   2284  N   GLU A 159     -10.208   9.248 -26.941  1.00 64.00           N
ATOM   2285  CA  GLU A 159      -9.986  10.561 -26.360  1.00 64.00           C
ATOM   2286  C   GLU A 159     -10.737  10.688 -25.033  1.00 64.00           C
ATOM   2287  O   GLU A 159     -10.175  11.144 -24.039  1.00 64.00           O
ATOM   2288  HA  GLU A 159      -8.912  10.622 -26.184  1.00 64.00           H
ATOM   2289  CB  GLU A 159     -10.398  11.668 -27.332  1.00 64.00           C
ATOM   2290 1HB  GLU A 159     -11.386  11.450 -27.739  1.00 64.00           H
ATOM   2291 2HB  GLU A 159     -10.342  12.635 -26.832  1.00 64.00           H
ATOM   2292  CG  GLU A 159      -9.438  11.741 -28.520  1.00 64.00           C
ATOM   2293 1HG  GLU A 159      -8.410  11.771 -28.160  1.00 64.00           H
ATOM   2294 2HG  GLU A 159      -9.537  10.841 -29.128  1.00 64.00           H
ATOM   2295  CD  GLU A 159      -9.720  12.975 -29.379  1.00 64.00           C
ATOM   2296  OE1 GLU A 159      -8.815  13.343 -30.159  1.00 64.00           O
ATOM   2297  OE2 GLU A 159     -10.834  13.524 -29.235  1.00 64.00           O
ATOM   2298  HN  GLU A 159     -10.745   9.245 -27.785  1.00 64.00           H
ATOM   2299  N   LYS A 160     -11.996  10.276 -25.061  1.00 68.44           N
ATOM   2300  CA  LYS A 160     -12.836  10.356 -23.878  1.00 68.44           C
ATOM   2301  C   LYS A 160     -12.195   9.548 -22.747  1.00 68.44           C
ATOM   2302  O   LYS A 160     -12.263   9.941 -21.583  1.00 68.44           O
ATOM   2303  HA  LYS A 160     -12.875  11.403 -23.575  1.00 68.44           H
ATOM   2304  CB  LYS A 160     -14.267   9.926 -24.206  1.00 68.44           C
ATOM   2305 1HB  LYS A 160     -14.255   8.952 -24.695  1.00 68.44           H
ATOM   2306 2HB  LYS A 160     -14.837   9.812 -23.284  1.00 68.44           H
ATOM   2307  CG  LYS A 160     -14.952  10.950 -25.113  1.00 68.44           C
ATOM   2308 1HG  LYS A 160     -14.826  11.950 -24.699  1.00 68.44           H
ATOM   2309 2HG  LYS A 160     -14.476  10.949 -26.094  1.00 68.44           H
ATOM   2310  CD  LYS A 160     -16.442  10.638 -25.264  1.00 68.44           C
ATOM   2311 1HD  LYS A 160     -16.568   9.633 -25.667  1.00 68.44           H
ATOM   2312 2HD  LYS A 160     -16.921  10.651 -24.285  1.00 68.44           H
ATOM   2313  CE  LYS A 160     -17.125  11.652 -26.185  1.00 68.44           C
ATOM   2314 1HE  LYS A 160     -17.027  12.654 -25.767  1.00 68.44           H
ATOM   2315 2HE  LYS A 160     -16.629  11.662 -27.155  1.00 68.44           H
ATOM   2316  NZ  LYS A 160     -18.556  11.316 -26.355  1.00 68.44           N
ATOM   2317 1HZ  LYS A 160     -18.994  12.003 -26.958  1.00 68.44           H
ATOM   2318 2HZ  LYS A 160     -18.640  10.396 -26.773  1.00 68.44           H
ATOM   2319 3HZ  LYS A 160     -19.014  11.319 -25.451  1.00 68.44           H
ATOM   2320  HN  LYS A 160     -12.442   9.894 -25.870  1.00 68.44           H
ATOM   2321  N   ARG A 161     -11.587   8.435 -23.130  1.00 67.03           N
ATOM   2322  CA  ARG A 161     -10.971   7.547 -22.158  1.00 67.03           C
ATOM   2323  C   ARG A 161      -9.844   8.270 -21.418  1.00 67.03           C
ATOM   2324  O   ARG A 161      -9.623   8.032 -20.232  1.00 67.03           O
ATOM   2325  HA  ARG A 161     -11.778   7.277 -21.477  1.00 67.03           H
ATOM   2326  CB  ARG A 161     -10.408   6.296 -22.835  1.00 67.03           C
ATOM   2327 1HB  ARG A 161      -9.851   6.581 -23.728  1.00 67.03           H
ATOM   2328 2HB  ARG A 161      -9.705   5.801 -22.165  1.00 67.03           H
ATOM   2329  CG  ARG A 161     -11.529   5.326 -23.214  1.00 67.03           C
ATOM   2330 1HG  ARG A 161     -12.117   5.080 -22.330  1.00 67.03           H
ATOM   2331 2HG  ARG A 161     -12.204   5.804 -23.924  1.00 67.03           H
ATOM   2332  CD  ARG A 161     -10.960   4.044 -23.827  1.00 67.03           C
ATOM   2333 1HD  ARG A 161     -11.741   3.515 -24.374  1.00 67.03           H
ATOM   2334 2HD  ARG A 161     -10.179   4.291 -24.546  1.00 67.03           H
ATOM   2335  NE  ARG A 161     -10.412   3.174 -22.763  1.00 67.03           N
ATOM   2336  HE  ARG A 161     -10.517   3.471 -21.814  1.00 67.03           H
ATOM   2337  CZ  ARG A 161      -9.782   2.014 -22.992  1.00 67.03           C
ATOM   2338  NH1 ARG A 161      -9.613   1.567 -24.244  1.00 67.03           N
ATOM   2339 1HH1 ARG A 161      -9.957   2.101 -25.016  1.00 67.03           H
ATOM   2340 2HH1 ARG A 161      -9.142   0.700 -24.406  1.00 67.03           H
ATOM   2341  NH2 ARG A 161      -9.325   1.306 -21.950  1.00 67.03           N
ATOM   2342 1HH2 ARG A 161      -8.853   0.438 -22.103  1.00 67.03           H
ATOM   2343 2HH2 ARG A 161      -9.455   1.647 -21.019  1.00 67.03           H
ATOM   2344  HN  ARG A 161     -11.512   8.137 -24.081  1.00 67.03           H
ATOM   2345  N   LEU A 162      -9.161   9.138 -22.150  1.00 78.43           N
ATOM   2346  CA  LEU A 162      -8.055   9.889 -21.581  1.00 78.43           C
ATOM   2347  C   LEU A 162      -8.597  10.898 -20.566  1.00 78.43           C
ATOM   2348  O   LEU A 162      -7.993  11.114 -19.517  1.00 78.43           O
ATOM   2349  HA  LEU A 162      -7.415   9.180 -21.054  1.00 78.43           H
ATOM   2350  CB  LEU A 162      -7.212  10.523 -22.689  1.00 78.43           C
ATOM   2351 1HB  LEU A 162      -6.968   9.752 -23.419  1.00 78.43           H
ATOM   2352 2HB  LEU A 162      -7.822  11.267 -23.202  1.00 78.43           H
ATOM   2353  CG  LEU A 162      -5.910  11.192 -22.242  1.00 78.43           C
ATOM   2354  HG  LEU A 162      -6.139  11.866 -21.416  1.00 78.43           H
ATOM   2355  CD1 LEU A 162      -4.913  10.157 -21.718  1.00 78.43           C
ATOM   2356 1HD1 LEU A 162      -5.347   9.633 -20.866  1.00 78.43           H
ATOM   2357 2HD1 LEU A 162      -4.685   9.441 -22.507  1.00 78.43           H
ATOM   2358 3HD1 LEU A 162      -3.997  10.659 -21.407  1.00 78.43           H
ATOM   2359  CD2 LEU A 162      -5.316  12.042 -23.367  1.00 78.43           C
ATOM   2360 1HD2 LEU A 162      -5.106  11.409 -24.228  1.00 78.43           H
ATOM   2361 2HD2 LEU A 162      -6.028  12.817 -23.651  1.00 78.43           H
ATOM   2362 3HD2 LEU A 162      -4.392  12.507 -23.022  1.00 78.43           H
ATOM   2363  HN  LEU A 162      -9.352   9.331 -23.112  1.00 78.43           H
ATOM   2364  N   LEU A 163      -9.730  11.489 -20.916  1.00 81.56           N
ATOM   2365  CA  LEU A 163     -10.377  12.447 -20.035  1.00 81.56           C
ATOM   2366  C   LEU A 163     -10.822  11.738 -18.755  1.00 81.56           C
ATOM   2367  O   LEU A 163     -10.544  12.206 -17.653  1.00 81.56           O
ATOM   2368  HA  LEU A 163      -9.635  13.201 -19.772  1.00 81.56           H
ATOM   2369  CB  LEU A 163     -11.512  13.166 -20.767  1.00 81.56           C
ATOM   2370 1HB  LEU A 163     -11.114  13.587 -21.690  1.00 81.56           H
ATOM   2371 2HB  LEU A 163     -12.260  12.426 -21.052  1.00 81.56           H
ATOM   2372  CG  LEU A 163     -12.210  14.283 -19.989  1.00 81.56           C
ATOM   2373  HG  LEU A 163     -12.543  13.877 -19.033  1.00 81.56           H
ATOM   2374  CD1 LEU A 163     -11.241  15.426 -19.681  1.00 81.56           C
ATOM   2375 1HD1 LEU A 163     -10.412  15.048 -19.083  1.00 81.56           H
ATOM   2376 2HD1 LEU A 163     -10.857  15.838 -20.615  1.00 81.56           H
ATOM   2377 3HD1 LEU A 163     -11.763  16.206 -19.128  1.00 81.56           H
ATOM   2378  CD2 LEU A 163     -13.456  14.772 -20.730  1.00 81.56           C
ATOM   2379 1HD2 LEU A 163     -13.169  15.155 -21.710  1.00 81.56           H
ATOM   2380 2HD2 LEU A 163     -14.154  13.943 -20.854  1.00 81.56           H
ATOM   2381 3HD2 LEU A 163     -13.933  15.565 -20.155  1.00 81.56           H
ATOM   2382  HN  LEU A 163     -10.204  11.323 -21.781  1.00 81.56           H
ATOM   2383  N   TYR A 164     -11.506  10.618 -18.944  1.00 74.95           N
ATOM   2384  CA  TYR A 164     -12.003   9.846 -17.819  1.00 74.95           C
ATOM   2385  C   TYR A 164     -10.854   9.383 -16.921  1.00 74.95           C
ATOM   2386  O   TYR A 164     -11.009   9.296 -15.704  1.00 74.95           O
ATOM   2387  HA  TYR A 164     -12.671  10.486 -17.241  1.00 74.95           H
ATOM   2388  CB  TYR A 164     -12.692   8.619 -18.420  1.00 74.95           C
ATOM   2389 1HB  TYR A 164     -12.052   8.201 -19.197  1.00 74.95           H
ATOM   2390 2HB  TYR A 164     -12.794   7.858 -17.647  1.00 74.95           H
ATOM   2391  CG  TYR A 164     -14.070   8.909 -19.017  1.00 74.95           C
ATOM   2392  CD1 TYR A 164     -15.017   9.583 -18.272  1.00 74.95           C
ATOM   2393  HD1 TYR A 164     -14.782   9.908 -17.258  1.00 74.95           H
ATOM   2394  CD2 TYR A 164     -14.367   8.497 -20.300  1.00 74.95           C
ATOM   2395  HD2 TYR A 164     -13.619   7.965 -20.889  1.00 74.95           H
ATOM   2396  CE1 TYR A 164     -16.314   9.855 -18.834  1.00 74.95           C
ATOM   2397  HE1 TYR A 164     -17.071  10.386 -18.256  1.00 74.95           H
ATOM   2398  CE2 TYR A 164     -15.665   8.770 -20.862  1.00 74.95           C
ATOM   2399  HE2 TYR A 164     -15.912   8.450 -21.874  1.00 74.95           H
ATOM   2400  CZ  TYR A 164     -16.574   9.436 -20.101  1.00 74.95           C
ATOM   2401  OH  TYR A 164     -17.800   9.694 -20.631  1.00 74.95           O
ATOM   2402  HH  TYR A 164     -18.367  10.176 -19.964  1.00 74.95           H
ATOM   2403  HN  TYR A 164     -11.720  10.239 -19.845  1.00 74.95           H
ATOM   2404  N   SER A 165      -9.728   9.097 -17.557  1.00 85.84           N
ATOM   2405  CA  SER A 165      -8.559   8.625 -16.833  1.00 85.84           C
ATOM   2406  C   SER A 165      -8.089   9.695 -15.845  1.00 85.84           C
ATOM   2407  O   SER A 165      -7.634   9.375 -14.748  1.00 85.84           O
ATOM   2408  HA  SER A 165      -8.889   7.733 -16.302  1.00 85.84           H
ATOM   2409  CB  SER A 165      -7.428   8.256 -17.794  1.00 85.84           C
ATOM   2410 1HB  SER A 165      -6.671   7.682 -17.260  1.00 85.84           H
ATOM   2411 2HB  SER A 165      -7.817   7.613 -18.583  1.00 85.84           H
ATOM   2412  OG  SER A 165      -6.825   9.408 -18.377  1.00 85.84           O
ATOM   2413  HG  SER A 165      -7.529  10.071 -18.632  1.00 85.84           H
ATOM   2414  HN  SER A 165      -9.606   9.182 -18.545  1.00 85.84           H
ATOM   2415  N   LYS A 166      -8.214  10.944 -16.270  1.00 83.21           N
ATOM   2416  CA  LYS A 166      -7.838  12.063 -15.424  1.00 83.21           C
ATOM   2417  C   LYS A 166      -8.799  12.144 -14.236  1.00 83.21           C
ATOM   2418  O   LYS A 166      -8.367  12.272 -13.091  1.00 83.21           O
ATOM   2419  HA  LYS A 166      -6.836  11.865 -15.045  1.00 83.21           H
ATOM   2420  CB  LYS A 166      -7.765  13.353 -16.244  1.00 83.21           C
ATOM   2421 1HB  LYS A 166      -8.690  13.486 -16.805  1.00 83.21           H
ATOM   2422 2HB  LYS A 166      -7.674  14.209 -15.575  1.00 83.21           H
ATOM   2423  CG  LYS A 166      -6.577  13.324 -17.208  1.00 83.21           C
ATOM   2424 1HG  LYS A 166      -5.654  13.170 -16.648  1.00 83.21           H
ATOM   2425 2HG  LYS A 166      -6.680  12.480 -17.891  1.00 83.21           H
ATOM   2426  CD  LYS A 166      -6.486  14.626 -18.006  1.00 83.21           C
ATOM   2427 1HD  LYS A 166      -7.396  14.763 -18.590  1.00 83.21           H
ATOM   2428 2HD  LYS A 166      -6.416  15.472 -17.322  1.00 83.21           H
ATOM   2429  CE  LYS A 166      -5.273  14.614 -18.938  1.00 83.21           C
ATOM   2430 1HE  LYS A 166      -4.369  14.404 -18.365  1.00 83.21           H
ATOM   2431 2HE  LYS A 166      -5.378  13.815 -19.671  1.00 83.21           H
ATOM   2432  NZ  LYS A 166      -5.138  15.915 -19.629  1.00 83.21           N
ATOM   2433 1HZ  LYS A 166      -4.339  15.885 -20.253  1.00 83.21           H
ATOM   2434 2HZ  LYS A 166      -5.978  16.102 -20.165  1.00 83.21           H
ATOM   2435 3HZ  LYS A 166      -5.004  16.650 -18.944  1.00 83.21           H
ATOM   2436  HN  LYS A 166      -8.564  11.195 -17.173  1.00 83.21           H
ATOM   2437  N   MET A 167     -10.084  12.064 -14.548  1.00 84.65           N
ATOM   2438  CA  MET A 167     -11.110  12.164 -13.525  1.00 84.65           C
ATOM   2439  C   MET A 167     -10.964  11.046 -12.490  1.00 84.65           C
ATOM   2440  O   MET A 167     -11.037  11.295 -11.288  1.00 84.65           O
ATOM   2441  HA  MET A 167     -10.956  13.132 -13.048  1.00 84.65           H
ATOM   2442  CB  MET A 167     -12.492  12.079 -14.177  1.00 84.65           C
ATOM   2443 1HB  MET A 167     -12.547  11.191 -14.806  1.00 84.65           H
ATOM   2444 2HB  MET A 167     -13.256  11.972 -13.406  1.00 84.65           H
ATOM   2445  CG  MET A 167     -12.779  13.325 -15.017  1.00 84.65           C
ATOM   2446 1HG  MET A 167     -12.743  14.214 -14.388  1.00 84.65           H
ATOM   2447 2HG  MET A 167     -12.010  13.443 -15.781  1.00 84.65           H
ATOM   2448  SD  MET A 167     -14.384  13.186 -15.785  1.00 84.65           S
ATOM   2449  CE  MET A 167     -14.539  14.824 -16.478  1.00 84.65           C
ATOM   2450 1HE  MET A 167     -14.493  15.563 -15.677  1.00 84.65           H
ATOM   2451 2HE  MET A 167     -13.725  15.000 -17.181  1.00 84.65           H
ATOM   2452 3HE  MET A 167     -15.493  14.911 -16.997  1.00 84.65           H
ATOM   2453  HN  MET A 167     -10.426  11.934 -15.479  1.00 84.65           H
ATOM   2454  N   VAL A 168     -10.761   9.839 -12.996  1.00 91.80           N
ATOM   2455  CA  VAL A 168     -10.660   8.674 -12.134  1.00 91.80           C
ATOM   2456  C   VAL A 168      -9.472   8.848 -11.185  1.00 91.80           C
ATOM   2457  O   VAL A 168      -9.574   8.550  -9.996  1.00 91.80           O
ATOM   2458  HA  VAL A 168     -11.575   8.620 -11.544  1.00 91.80           H
ATOM   2459  CB  VAL A 168     -10.567   7.403 -12.980  1.00 91.80           C
ATOM   2460  HB  VAL A 168      -9.763   7.540 -13.704  1.00 91.80           H
ATOM   2461  CG1 VAL A 168     -10.217   6.191 -12.113  1.00 91.80           C
ATOM   2462 1HG1 VAL A 168      -9.256   6.358 -11.627  1.00 91.80           H
ATOM   2463 2HG1 VAL A 168     -10.989   6.051 -11.356  1.00 91.80           H
ATOM   2464 3HG1 VAL A 168     -10.157   5.301 -12.740  1.00 91.80           H
ATOM   2465  CG2 VAL A 168     -11.863   7.165 -13.757  1.00 91.80           C
ATOM   2466 1HG2 VAL A 168     -12.692   7.059 -13.057  1.00 91.80           H
ATOM   2467 2HG2 VAL A 168     -12.052   8.012 -14.417  1.00 91.80           H
ATOM   2468 3HG2 VAL A 168     -11.770   6.256 -14.350  1.00 91.80           H
ATOM   2469  HN  VAL A 168     -10.666   9.651 -13.973  1.00 91.80           H
ATOM   2470  N   CYS A 169      -8.373   9.332 -11.746  1.00 93.38           N
ATOM   2471  CA  CYS A 169      -7.166   9.544 -10.966  1.00 93.38           C
ATOM   2472  C   CYS A 169      -7.486  10.533  -9.844  1.00 93.38           C
ATOM   2473  O   CYS A 169      -7.128  10.304  -8.689  1.00 93.38           O
ATOM   2474  HA  CYS A 169      -6.882   8.574 -10.558  1.00 93.38           H
ATOM   2475  CB  CYS A 169      -6.006  10.028 -11.839  1.00 93.38           C
ATOM   2476 1HB  CYS A 169      -6.338  10.847 -12.478  1.00 93.38           H
ATOM   2477 2HB  CYS A 169      -5.206  10.418 -11.211  1.00 93.38           H
ATOM   2478  SG  CYS A 169      -5.379   8.650 -12.867  1.00 93.38           S
ATOM   2479  HG  CYS A 169      -6.355   8.694 -13.769  1.00 93.38           H
ATOM   2480  HN  CYS A 169      -8.300   9.576 -12.713  1.00 93.38           H
ATOM   2481  N   PHE A 170      -8.158  11.610 -10.222  1.00 92.82           N
ATOM   2482  CA  PHE A 170      -8.506  12.649  -9.266  1.00 92.82           C
ATOM   2483  C   PHE A 170      -9.390  12.092  -8.149  1.00 92.82           C
ATOM   2484  O   PHE A 170      -9.156  12.365  -6.973  1.00 92.82           O
ATOM   2485  HA  PHE A 170      -7.574  13.020  -8.839  1.00 92.82           H
ATOM   2486  CB  PHE A 170      -9.286  13.718 -10.033  1.00 92.82           C
ATOM   2487 1HB  PHE A 170      -8.675  14.075 -10.862  1.00 92.82           H
ATOM   2488 2HB  PHE A 170     -10.177  13.264 -10.466  1.00 92.82           H
ATOM   2489  CG  PHE A 170      -9.707  14.915  -9.177  1.00 92.82           C
ATOM   2490  CD1 PHE A 170     -10.990  15.020  -8.739  1.00 92.82           C
ATOM   2491  HD1 PHE A 170     -11.719  14.252  -8.998  1.00 92.82           H
ATOM   2492  CD2 PHE A 170      -8.797  15.873  -8.855  1.00 92.82           C
ATOM   2493  HD2 PHE A 170      -7.769  15.789  -9.206  1.00 92.82           H
ATOM   2494  CE1 PHE A 170     -11.380  16.131  -7.945  1.00 92.82           C
ATOM   2495  HE1 PHE A 170     -12.408  16.215  -7.594  1.00 92.82           H
ATOM   2496  CE2 PHE A 170      -9.187  16.984  -8.060  1.00 92.82           C
ATOM   2497  HE2 PHE A 170      -8.458  17.752  -7.802  1.00 92.82           H
ATOM   2498  CZ  PHE A 170     -10.471  17.089  -7.622  1.00 92.82           C
ATOM   2499  HZ  PHE A 170     -10.770  17.941  -7.012  1.00 92.82           H
ATOM   2500  HN  PHE A 170      -8.463  11.779 -11.159  1.00 92.82           H
ATOM   2501  N   THR A 171     -10.389  11.321  -8.556  1.00 92.29           N
ATOM   2502  CA  THR A 171     -11.316  10.734  -7.605  1.00 92.29           C
ATOM   2503  C   THR A 171     -10.568   9.843  -6.611  1.00 92.29           C
ATOM   2504  O   THR A 171     -10.896   9.819  -5.425  1.00 92.29           O
ATOM   2505  HA  THR A 171     -11.776  11.538  -7.031  1.00 92.29           H
ATOM   2506  CB  THR A 171     -12.395   9.990  -8.395  1.00 92.29           C
ATOM   2507  HB  THR A 171     -11.981   9.108  -8.883  1.00 92.29           H
ATOM   2508  OG1 THR A 171     -12.933  10.981  -9.266  1.00 92.29           O
ATOM   2509  HG1 THR A 171     -12.453  10.962 -10.143  1.00 92.29           H
ATOM   2510  CG2 THR A 171     -13.582   9.579  -7.521  1.00 92.29           C
ATOM   2511 1HG2 THR A 171     -14.038  10.468  -7.086  1.00 92.29           H
ATOM   2512 2HG2 THR A 171     -13.236   8.921  -6.724  1.00 92.29           H
ATOM   2513 3HG2 THR A 171     -14.318   9.055  -8.131  1.00 92.29           H
ATOM   2514  HN  THR A 171     -10.567  11.098  -9.514  1.00 92.29           H
ATOM   2515  N   ILE A 172      -9.578   9.133  -7.131  1.00 93.13           N
ATOM   2516  CA  ILE A 172      -8.803   8.218  -6.310  1.00 93.13           C
ATOM   2517  C   ILE A 172      -8.065   9.009  -5.228  1.00 93.13           C
ATOM   2518  O   ILE A 172      -8.072   8.625  -4.060  1.00 93.13           O
ATOM   2519  HA  ILE A 172      -9.504   7.540  -5.825  1.00 93.13           H
ATOM   2520  CB  ILE A 172      -7.880   7.365  -7.184  1.00 93.13           C
ATOM   2521  HB  ILE A 172      -7.414   8.015  -7.925  1.00 93.13           H
ATOM   2522  CG1 ILE A 172      -8.676   6.306  -7.950  1.00 93.13           C
ATOM   2523 1HG1 ILE A 172      -9.034   5.544  -7.257  1.00 93.13           H
ATOM   2524 2HG1 ILE A 172      -9.555   6.763  -8.403  1.00 93.13           H
ATOM   2525  CG2 ILE A 172      -6.754   6.747  -6.353  1.00 93.13           C
ATOM   2526 1HG2 ILE A 172      -6.165   7.540  -5.893  1.00 93.13           H
ATOM   2527 2HG2 ILE A 172      -7.182   6.114  -5.575  1.00 93.13           H
ATOM   2528 3HG2 ILE A 172      -6.114   6.146  -6.999  1.00 93.13           H
ATOM   2529  CD1 ILE A 172      -7.817   5.653  -9.035  1.00 93.13           C
ATOM   2530 1HD1 ILE A 172      -7.481   6.415  -9.739  1.00 93.13           H
ATOM   2531 2HD1 ILE A 172      -6.951   5.176  -8.576  1.00 93.13           H
ATOM   2532 3HD1 ILE A 172      -8.406   4.905  -9.564  1.00 93.13           H
ATOM   2533  HN  ILE A 172      -9.303   9.175  -8.091  1.00 93.13           H
ATOM   2534  N   TRP A 173      -7.447  10.100  -5.656  1.00 91.88           N
ATOM   2535  CA  TRP A 173      -6.627  10.896  -4.758  1.00 91.88           C
ATOM   2536  C   TRP A 173      -7.534  11.459  -3.663  1.00 91.88           C
ATOM   2537  O   TRP A 173      -7.180  11.436  -2.485  1.00 91.88           O
ATOM   2538  HA  TRP A 173      -5.878  10.237  -4.319  1.00 91.88           H
ATOM   2539  CB  TRP A 173      -5.870  11.982  -5.525  1.00 91.88           C
ATOM   2540 1HB  TRP A 173      -6.548  12.446  -6.242  1.00 91.88           H
ATOM   2541 2HB  TRP A 173      -5.565  12.761  -4.826  1.00 91.88           H
ATOM   2542  CG  TRP A 173      -4.634  11.473  -6.269  1.00 91.88           C
ATOM   2543  CD1 TRP A 173      -4.449  11.377  -7.593  1.00 91.88           C
ATOM   2544  HD1 TRP A 173      -5.191  11.663  -8.338  1.00 91.88           H
ATOM   2545  CD2 TRP A 173      -3.411  10.990  -5.674  1.00 91.88           C
ATOM   2546  NE1 TRP A 173      -3.202  10.870  -7.894  1.00 91.88           N
ATOM   2547  HE1 TRP A 173      -2.834  10.707  -8.809  1.00 91.88           H
ATOM   2548  CE2 TRP A 173      -2.550  10.627  -6.690  1.00 91.88           C
ATOM   2549  CE3 TRP A 173      -3.044  10.865  -4.323  1.00 91.88           C
ATOM   2550  HE3 TRP A 173      -3.705  11.145  -3.503  1.00 91.88           H
ATOM   2551  CZ2 TRP A 173      -1.268  10.115  -6.461  1.00 91.88           C
ATOM   2552  HZ2 TRP A 173      -0.606   9.835  -7.282  1.00 91.88           H
ATOM   2553  CZ3 TRP A 173      -1.759  10.351  -4.111  1.00 91.88           C
ATOM   2554  HZ3 TRP A 173      -1.424  10.233  -3.081  1.00 91.88           H
ATOM   2555  CH2 TRP A 173      -0.880   9.981  -5.123  1.00 91.88           C
ATOM   2556  HH2 TRP A 173       0.106   9.588  -4.875  1.00 91.88           H
ATOM   2557  HN  TRP A 173      -7.500  10.442  -6.594  1.00 91.88           H
ATOM   2558  N   VAL A 174      -8.688  11.952  -4.090  1.00 94.75           N
ATOM   2559  CA  VAL A 174      -9.639  12.542  -3.163  1.00 94.75           C
ATOM   2560  C   VAL A 174     -10.085  11.483  -2.153  1.00 94.75           C
ATOM   2561  O   VAL A 174     -10.138  11.748  -0.953  1.00 94.75           O
ATOM   2562  HA  VAL A 174      -9.124  13.341  -2.629  1.00 94.75           H
ATOM   2563  CB  VAL A 174     -10.806  13.162  -3.934  1.00 94.75           C
ATOM   2564  HB  VAL A 174     -11.218  12.396  -4.590  1.00 94.75           H
ATOM   2565  CG1 VAL A 174     -11.915  13.611  -2.981  1.00 94.75           C
ATOM   2566 1HG1 VAL A 174     -12.284  12.752  -2.421  1.00 94.75           H
ATOM   2567 2HG1 VAL A 174     -11.520  14.354  -2.288  1.00 94.75           H
ATOM   2568 3HG1 VAL A 174     -12.732  14.048  -3.555  1.00 94.75           H
ATOM   2569  CG2 VAL A 174     -10.330  14.324  -4.808  1.00 94.75           C
ATOM   2570 1HG2 VAL A 174      -9.880  15.092  -4.179  1.00 94.75           H
ATOM   2571 2HG2 VAL A 174      -9.591  13.962  -5.523  1.00 94.75           H
ATOM   2572 3HG2 VAL A 174     -11.179  14.746  -5.345  1.00 94.75           H
ATOM   2573  HN  VAL A 174      -8.976  11.952  -5.047  1.00 94.75           H
ATOM   2574  N   LEU A 175     -10.394  10.306  -2.676  1.00 89.31           N
ATOM   2575  CA  LEU A 175     -10.903   9.228  -1.845  1.00 89.31           C
ATOM   2576  C   LEU A 175      -9.837   8.831  -0.822  1.00 89.31           C
ATOM   2577  O   LEU A 175     -10.137   8.661   0.358  1.00 89.31           O
ATOM   2578  HA  LEU A 175     -11.771   9.611  -1.308  1.00 89.31           H
ATOM   2579  CB  LEU A 175     -11.386   8.064  -2.713  1.00 89.31           C
ATOM   2580 1HB  LEU A 175     -12.142   8.440  -3.403  1.00 89.31           H
ATOM   2581 2HB  LEU A 175     -10.548   7.716  -3.318  1.00 89.31           H
ATOM   2582  CG  LEU A 175     -11.971   6.866  -1.964  1.00 89.31           C
ATOM   2583  HG  LEU A 175     -11.234   6.526  -1.235  1.00 89.31           H
ATOM   2584  CD1 LEU A 175     -13.226   7.265  -1.185  1.00 89.31           C
ATOM   2585 1HD1 LEU A 175     -12.973   8.040  -0.462  1.00 89.31           H
ATOM   2586 2HD1 LEU A 175     -13.977   7.645  -1.877  1.00 89.31           H
ATOM   2587 3HD1 LEU A 175     -13.621   6.395  -0.661  1.00 89.31           H
ATOM   2588  CD2 LEU A 175     -12.235   5.698  -2.917  1.00 89.31           C
ATOM   2589 1HD2 LEU A 175     -12.943   6.010  -3.685  1.00 89.31           H
ATOM   2590 2HD2 LEU A 175     -11.300   5.394  -3.387  1.00 89.31           H
ATOM   2591 3HD2 LEU A 175     -12.650   4.860  -2.358  1.00 89.31           H
ATOM   2592  HN  LEU A 175     -10.301  10.083  -3.647  1.00 89.31           H
ATOM   2593  N   ALA A 176      -8.613   8.695  -1.313  1.00 94.25           N
ATOM   2594  CA  ALA A 176      -7.515   8.252  -0.471  1.00 94.25           C
ATOM   2595  C   ALA A 176      -7.291   9.272   0.647  1.00 94.25           C
ATOM   2596  O   ALA A 176      -7.027   8.898   1.789  1.00 94.25           O
ATOM   2597  HA  ALA A 176      -7.800   7.297  -0.029  1.00 94.25           H
ATOM   2598  CB  ALA A 176      -6.265   8.044  -1.330  1.00 94.25           C
ATOM   2599 1HB  ALA A 176      -6.468   7.290  -2.090  1.00 94.25           H
ATOM   2600 2HB  ALA A 176      -5.997   8.984  -1.813  1.00 94.25           H
ATOM   2601 3HB  ALA A 176      -5.442   7.712  -0.698  1.00 94.25           H
ATOM   2602  HN  ALA A 176      -8.369   8.881  -2.264  1.00 94.25           H
ATOM   2603  N   ALA A 177      -7.405  10.539   0.280  1.00 94.32           N
ATOM   2604  CA  ALA A 177      -7.198  11.616   1.233  1.00 94.32           C
ATOM   2605  C   ALA A 177      -8.226  11.499   2.360  1.00 94.32           C
ATOM   2606  O   ALA A 177      -7.878  11.604   3.535  1.00 94.32           O
ATOM   2607  HA  ALA A 177      -6.198  11.501   1.651  1.00 94.32           H
ATOM   2608  CB  ALA A 177      -7.277  12.962   0.509  1.00 94.32           C
ATOM   2609 1HB  ALA A 177      -6.508  13.006  -0.262  1.00 94.32           H
ATOM   2610 2HB  ALA A 177      -8.259  13.069   0.048  1.00 94.32           H
ATOM   2611 3HB  ALA A 177      -7.122  13.769   1.224  1.00 94.32           H
ATOM   2612  HN  ALA A 177      -7.635  10.834  -0.648  1.00 94.32           H
ATOM   2613  N   ALA A 178      -9.471  11.284   1.962  1.00 94.05           N
ATOM   2614  CA  ALA A 178     -10.562  11.219   2.919  1.00 94.05           C
ATOM   2615  C   ALA A 178     -10.332  10.042   3.869  1.00 94.05           C
ATOM   2616  O   ALA A 178     -10.644  10.127   5.056  1.00 94.05           O
ATOM   2617  HA  ALA A 178     -10.555  12.145   3.494  1.00 94.05           H
ATOM   2618  CB  ALA A 178     -11.893  11.113   2.171  1.00 94.05           C
ATOM   2619 1HB  ALA A 178     -12.021  11.987   1.533  1.00 94.05           H
ATOM   2620 2HB  ALA A 178     -11.894  10.212   1.558  1.00 94.05           H
ATOM   2621 3HB  ALA A 178     -12.711  11.064   2.890  1.00 94.05           H
ATOM   2622  HN  ALA A 178      -9.739  11.156   1.007  1.00 94.05           H
ATOM   2623  N   LEU A 179      -9.787   8.971   3.311  1.00 90.56           N
ATOM   2624  CA  LEU A 179      -9.573   7.755   4.078  1.00 90.56           C
ATOM   2625  C   LEU A 179      -8.401   7.964   5.040  1.00 90.56           C
ATOM   2626  O   LEU A 179      -8.121   7.108   5.877  1.00 90.56           O
ATOM   2627  HA  LEU A 179     -10.474   7.576   4.665  1.00 90.56           H
ATOM   2628  CB  LEU A 179      -9.395   6.557   3.143  1.00 90.56           C
ATOM   2629 1HB  LEU A 179      -8.611   6.794   2.425  1.00 90.56           H
ATOM   2630 2HB  LEU A 179      -9.042   5.711   3.733  1.00 90.56           H
ATOM   2631  CG  LEU A 179     -10.641   6.119   2.370  1.00 90.56           C
ATOM   2632  HG  LEU A 179     -11.065   6.996   1.882  1.00 90.56           H
ATOM   2633  CD1 LEU A 179     -10.279   5.119   1.269  1.00 90.56           C
ATOM   2634 1HD1 LEU A 179      -9.581   5.582   0.573  1.00 90.56           H
ATOM   2635 2HD1 LEU A 179      -9.817   4.238   1.716  1.00 90.56           H
ATOM   2636 3HD1 LEU A 179     -11.183   4.824   0.736  1.00 90.56           H
ATOM   2637  CD2 LEU A 179     -11.708   5.567   3.317  1.00 90.56           C
ATOM   2638 1HD2 LEU A 179     -11.309   4.706   3.853  1.00 90.56           H
ATOM   2639 2HD2 LEU A 179     -11.994   6.339   4.032  1.00 90.56           H
ATOM   2640 3HD2 LEU A 179     -12.583   5.263   2.742  1.00 90.56           H
ATOM   2641  HN  LEU A 179      -9.495   8.925   2.356  1.00 90.56           H
ATOM   2642  N   CYS A 180      -7.749   9.107   4.887  1.00 90.40           N
ATOM   2643  CA  CYS A 180      -6.578   9.413   5.692  1.00 90.40           C
ATOM   2644  C   CYS A 180      -7.012  10.322   6.844  1.00 90.40           C
ATOM   2645  O   CYS A 180      -6.194  10.706   7.679  1.00 90.40           O
ATOM   2646  HA  CYS A 180      -6.201   8.463   6.070  1.00 90.40           H
ATOM   2647  CB  CYS A 180      -5.465  10.045   4.854  1.00 90.40           C
ATOM   2648 1HB  CYS A 180      -5.830  10.954   4.376  1.00 90.40           H
ATOM   2649 2HB  CYS A 180      -4.634  10.335   5.498  1.00 90.40           H
ATOM   2650  SG  CYS A 180      -4.888   8.861   3.585  1.00 90.40           S
ATOM   2651  HG  CYS A 180      -6.061   8.731   2.972  1.00 90.40           H
ATOM   2652  HN  CYS A 180      -8.007   9.815   4.230  1.00 90.40           H
ATOM   2653  N   ILE A 181      -8.298  10.641   6.852  1.00 89.94           N
ATOM   2654  CA  ILE A 181      -8.840  11.540   7.857  1.00 89.94           C
ATOM   2655  C   ILE A 181      -8.529  10.988   9.249  1.00 89.94           C
ATOM   2656  O   ILE A 181      -8.061  11.720  10.120  1.00 89.94           O
ATOM   2657  HA  ILE A 181      -8.335  12.499   7.744  1.00 89.94           H
ATOM   2658  CB  ILE A 181     -10.331  11.782   7.611  1.00 89.94           C
ATOM   2659  HB  ILE A 181     -10.810  10.818   7.438  1.00 89.94           H
ATOM   2660  CG1 ILE A 181     -10.549  12.627   6.354  1.00 89.94           C
ATOM   2661 1HG1 ILE A 181     -10.155  13.630   6.514  1.00 89.94           H
ATOM   2662 2HG1 ILE A 181      -9.994  12.195   5.521  1.00 89.94           H
ATOM   2663  CG2 ILE A 181     -10.996  12.402   8.841  1.00 89.94           C
ATOM   2664 1HG2 ILE A 181     -10.887  11.729   9.691  1.00 89.94           H
ATOM   2665 2HG2 ILE A 181     -10.520  13.356   9.069  1.00 89.94           H
ATOM   2666 3HG2 ILE A 181     -12.055  12.564   8.639  1.00 89.94           H
ATOM   2667  CD1 ILE A 181     -12.035  12.706   5.998  1.00 89.94           C
ATOM   2668 1HD1 ILE A 181     -12.419  11.703   5.815  1.00 89.94           H
ATOM   2669 2HD1 ILE A 181     -12.583  13.160   6.824  1.00 89.94           H
ATOM   2670 3HD1 ILE A 181     -12.162  13.312   5.101  1.00 89.94           H
ATOM   2671  HN  ILE A 181      -8.964  10.297   6.189  1.00 89.94           H
ATOM   2672  N   PRO A 182      -8.781   9.693   9.484  1.00 91.54           N
ATOM   2673  CA  PRO A 182      -8.532   9.102  10.801  1.00 91.54           C
ATOM   2674  C   PRO A 182      -7.116   9.359  11.291  1.00 91.54           C
ATOM   2675  O   PRO A 182      -6.911   9.712  12.451  1.00 91.54           O
ATOM   2676  HA  PRO A 182      -9.179   9.564  11.547  1.00 91.54           H
ATOM   2677  CB  PRO A 182      -8.797   7.611  10.586  1.00 91.54           C
ATOM   2678 1HB  PRO A 182      -7.885   7.076  10.320  1.00 91.54           H
ATOM   2679 2HB  PRO A 182      -9.191   7.139  11.486  1.00 91.54           H
ATOM   2680  CG  PRO A 182      -9.812   7.593   9.450  1.00 91.54           C
ATOM   2681 1HG  PRO A 182      -9.839   6.627   8.946  1.00 91.54           H
ATOM   2682 2HG  PRO A 182     -10.824   7.780   9.808  1.00 91.54           H
ATOM   2683  CD  PRO A 182      -9.317   8.701   8.534  1.00 91.54           C
ATOM   2684 1HD  PRO A 182      -8.547   8.346   7.849  1.00 91.54           H
ATOM   2685 2HD  PRO A 182     -10.120   9.110   7.922  1.00 91.54           H
ATOM   2686  N   GLU A 183      -6.168   9.173  10.384  1.00 87.84           N
ATOM   2687  CA  GLU A 183      -4.764   9.321  10.728  1.00 87.84           C
ATOM   2688  C   GLU A 183      -4.474  10.756  11.171  1.00 87.84           C
ATOM   2689  O   GLU A 183      -3.734  10.977  12.128  1.00 87.84           O
ATOM   2690  HA  GLU A 183      -4.596   8.636  11.559  1.00 87.84           H
ATOM   2691  CB  GLU A 183      -3.867   8.917   9.556  1.00 87.84           C
ATOM   2692 1HB  GLU A 183      -4.330   9.221   8.618  1.00 87.84           H
ATOM   2693 2HB  GLU A 183      -2.869   9.331   9.699  1.00 87.84           H
ATOM   2694  CG  GLU A 183      -3.699   7.398   9.493  1.00 87.84           C
ATOM   2695 1HG  GLU A 183      -3.011   7.138   8.687  1.00 87.84           H
ATOM   2696 2HG  GLU A 183      -3.253   7.038  10.420  1.00 87.84           H
ATOM   2697  CD  GLU A 183      -5.044   6.706   9.265  1.00 87.84           C
ATOM   2698  OE1 GLU A 183      -5.215   5.600   9.823  1.00 87.84           O
ATOM   2699  OE2 GLU A 183      -5.871   7.298   8.539  1.00 87.84           O
ATOM   2700  HN  GLU A 183      -6.346   8.926   9.431  1.00 87.84           H
ATOM   2701  N   ILE A 184      -5.074  11.695  10.454  1.00 89.40           N
ATOM   2702  CA  ILE A 184      -4.825  13.104  10.708  1.00 89.40           C
ATOM   2703  C   ILE A 184      -5.250  13.443  12.138  1.00 89.40           C
ATOM   2704  O   ILE A 184      -4.575  14.210  12.825  1.00 89.40           O
ATOM   2705  HA  ILE A 184      -3.751  13.267  10.619  1.00 89.40           H
ATOM   2706  CB  ILE A 184      -5.503  13.969   9.644  1.00 89.40           C
ATOM   2707  HB  ILE A 184      -6.554  13.682   9.589  1.00 89.40           H
ATOM   2708  CG1 ILE A 184      -4.894  13.717   8.263  1.00 89.40           C
ATOM   2709 1HG1 ILE A 184      -3.883  14.123   8.228  1.00 89.40           H
ATOM   2710 2HG1 ILE A 184      -4.813  12.644   8.087  1.00 89.40           H
ATOM   2711  CG2 ILE A 184      -5.458  15.449  10.029  1.00 89.40           C
ATOM   2712 1HG2 ILE A 184      -5.975  15.593  10.978  1.00 89.40           H
ATOM   2713 2HG2 ILE A 184      -4.421  15.767  10.128  1.00 89.40           H
ATOM   2714 3HG2 ILE A 184      -5.948  16.040   9.255  1.00 89.40           H
ATOM   2715  CD1 ILE A 184      -5.745  14.356   7.164  1.00 89.40           C
ATOM   2716 1HD1 ILE A 184      -6.748  13.930   7.186  1.00 89.40           H
ATOM   2717 2HD1 ILE A 184      -5.803  15.432   7.329  1.00 89.40           H
ATOM   2718 3HD1 ILE A 184      -5.289  14.162   6.193  1.00 89.40           H
ATOM   2719  HN  ILE A 184      -5.719  11.507   9.713  1.00 89.40           H
ATOM   2720  N   LEU A 185      -6.365  12.856  12.545  1.00 89.98           N
ATOM   2721  CA  LEU A 185      -7.004  13.244  13.792  1.00 89.98           C
ATOM   2722  C   LEU A 185      -6.241  12.623  14.964  1.00 89.98           C
ATOM   2723  O   LEU A 185      -5.895  13.316  15.920  1.00 89.98           O
ATOM   2724  HA  LEU A 185      -6.935  14.329  13.870  1.00 89.98           H
ATOM   2725  CB  LEU A 185      -8.491  12.885  13.766  1.00 89.98           C
ATOM   2726 1HB  LEU A 185      -8.585  11.826  13.528  1.00 89.98           H
ATOM   2727 2HB  LEU A 185      -8.895  13.024  14.769  1.00 89.98           H
ATOM   2728  CG  LEU A 185      -9.355  13.679  12.784  1.00 89.98           C
ATOM   2729  HG  LEU A 185      -8.967  13.515  11.779  1.00 89.98           H
ATOM   2730  CD1 LEU A 185     -10.801  13.178  12.798  1.00 89.98           C
ATOM   2731 1HD1 LEU A 185     -10.824  12.126  12.513  1.00 89.98           H
ATOM   2732 2HD1 LEU A 185     -11.215  13.291  13.799  1.00 89.98           H
ATOM   2733 3HD1 LEU A 185     -11.393  13.759  12.091  1.00 89.98           H
ATOM   2734  CD2 LEU A 185      -9.266  15.180  13.065  1.00 89.98           C
ATOM   2735 1HD2 LEU A 185      -9.614  15.381  14.078  1.00 89.98           H
ATOM   2736 2HD2 LEU A 185      -8.232  15.508  12.964  1.00 89.98           H
ATOM   2737 3HD2 LEU A 185      -9.890  15.720  12.353  1.00 89.98           H
ATOM   2738  HN  LEU A 185      -6.831  12.129  12.040  1.00 89.98           H
ATOM   2739  N   TYR A 186      -6.003  11.325  14.853  1.00 90.61           N
ATOM   2740  CA  TYR A 186      -5.699  10.517  16.022  1.00 90.61           C
ATOM   2741  C   TYR A 186      -4.214  10.152  16.065  1.00 90.61           C
ATOM   2742  O   TYR A 186      -3.757   9.507  17.008  1.00 90.61           O
ATOM   2743  HA  TYR A 186      -5.948  11.100  16.908  1.00 90.61           H
ATOM   2744  CB  TYR A 186      -6.523   9.236  15.875  1.00 90.61           C
ATOM   2745 1HB  TYR A 186      -6.177   8.692  14.995  1.00 90.61           H
ATOM   2746 2HB  TYR A 186      -6.338   8.596  16.738  1.00 90.61           H
ATOM   2747  CG  TYR A 186      -8.029   9.475  15.749  1.00 90.61           C
ATOM   2748  CD1 TYR A 186      -8.678  10.282  16.661  1.00 90.61           C
ATOM   2749  HD1 TYR A 186      -8.118  10.748  17.471  1.00 90.61           H
ATOM   2750  CD2 TYR A 186      -8.738   8.885  14.722  1.00 90.61           C
ATOM   2751  HD2 TYR A 186      -8.225   8.248  14.002  1.00 90.61           H
ATOM   2752  CE1 TYR A 186     -10.095  10.507  16.542  1.00 90.61           C
ATOM   2753  HE1 TYR A 186     -10.620  11.142  17.256  1.00 90.61           H
ATOM   2754  CE2 TYR A 186     -10.155   9.110  14.604  1.00 90.61           C
ATOM   2755  HE2 TYR A 186     -10.727   8.650  13.798  1.00 90.61           H
ATOM   2756  CZ  TYR A 186     -10.764   9.910  15.519  1.00 90.61           C
ATOM   2757  OH  TYR A 186     -12.102  10.124  15.407  1.00 90.61           O
ATOM   2758  HH  TYR A 186     -12.466   9.613  14.628  1.00 90.61           H
ATOM   2759  HN  TYR A 186      -6.015  10.826  13.986  1.00 90.61           H
ATOM   2760  N   SER A 187      -3.502  10.580  15.033  1.00 91.12           N
ATOM   2761  CA  SER A 187      -2.053  10.473  15.028  1.00 91.12           C
ATOM   2762  C   SER A 187      -1.453  11.456  16.035  1.00 91.12           C
ATOM   2763  O   SER A 187      -1.683  12.661  15.945  1.00 91.12           O
ATOM   2764  HA  SER A 187      -1.838   9.446  15.321  1.00 91.12           H
ATOM   2765  CB  SER A 187      -1.486  10.733  13.630  1.00 91.12           C
ATOM   2766 1HB  SER A 187      -1.780  11.729  13.300  1.00 91.12           H
ATOM   2767 2HB  SER A 187      -0.397  10.719  13.672  1.00 91.12           H
ATOM   2768  OG  SER A 187      -1.936   9.767  12.684  1.00 91.12           O
ATOM   2769  HG  SER A 187      -2.523  10.204  12.002  1.00 91.12           H
ATOM   2770  HN  SER A 187      -3.898  10.992  14.212  1.00 91.12           H
ATOM   2771  N   GLN A 188      -0.694  10.905  16.971  1.00 84.70           N
ATOM   2772  CA  GLN A 188       0.040  11.727  17.918  1.00 84.70           C
ATOM   2773  C   GLN A 188       1.274  10.977  18.426  1.00 84.70           C
ATOM   2774  O   GLN A 188       1.429   9.784  18.170  1.00 84.70           O
ATOM   2775  HA  GLN A 188       0.348  12.610  17.358  1.00 84.70           H
ATOM   2776  CB  GLN A 188      -0.856  12.158  19.081  1.00 84.70           C
ATOM   2777 1HB  GLN A 188      -0.274  12.738  19.798  1.00 84.70           H
ATOM   2778 2HB  GLN A 188      -1.648  12.809  18.712  1.00 84.70           H
ATOM   2779  CG  GLN A 188      -1.470  10.943  19.779  1.00 84.70           C
ATOM   2780 1HG  GLN A 188      -1.987  10.322  19.048  1.00 84.70           H
ATOM   2781 2HG  GLN A 188      -0.681  10.331  20.215  1.00 84.70           H
ATOM   2782  CD  GLN A 188      -2.450  11.376  20.872  1.00 84.70           C
ATOM   2783  OE1 GLN A 188      -2.581  12.544  21.196  1.00 84.70           O
ATOM   2784  NE2 GLN A 188      -3.128  10.371  21.419  1.00 84.70           N
ATOM   2785 1HE2 GLN A 188      -2.972   9.434  21.107  1.00 84.70           H
ATOM   2786 2HE2 GLN A 188      -3.793  10.553  22.144  1.00 84.70           H
ATOM   2787  HN  GLN A 188      -0.578   9.919  17.088  1.00 84.70           H
ATOM   2788  N   ILE A 189       2.121  11.709  19.136  1.00 88.30           N
ATOM   2789  CA  ILE A 189       3.282  11.106  19.768  1.00 88.30           C
ATOM   2790  C   ILE A 189       2.881  10.548  21.135  1.00 88.30           C
ATOM   2791  O   ILE A 189       2.291  11.257  21.950  1.00 88.30           O
ATOM   2792  HA  ILE A 189       3.604  10.277  19.138  1.00 88.30           H
ATOM   2793  CB  ILE A 189       4.439  12.105  19.827  1.00 88.30           C
ATOM   2794  HB  ILE A 189       4.098  12.992  20.362  1.00 88.30           H
ATOM   2795  CG1 ILE A 189       4.848  12.554  18.423  1.00 88.30           C
ATOM   2796 1HG1 ILE A 189       5.260  11.708  17.872  1.00 88.30           H
ATOM   2797 2HG1 ILE A 189       3.969  12.893  17.875  1.00 88.30           H
ATOM   2798  CG2 ILE A 189       5.620  11.531  20.612  1.00 88.30           C
ATOM   2799 1HG2 ILE A 189       5.303  11.303  21.630  1.00 88.30           H
ATOM   2800 2HG2 ILE A 189       5.970  10.620  20.127  1.00 88.30           H
ATOM   2801 3HG2 ILE A 189       6.428  12.262  20.639  1.00 88.30           H
ATOM   2802  CD1 ILE A 189       5.882  13.680  18.487  1.00 88.30           C
ATOM   2803 1HD1 ILE A 189       5.458  14.533  19.016  1.00 88.30           H
ATOM   2804 2HD1 ILE A 189       6.769  13.330  19.014  1.00 88.30           H
ATOM   2805 3HD1 ILE A 189       6.155  13.980  17.475  1.00 88.30           H
ATOM   2806  HN  ILE A 189       2.024  12.693  19.281  1.00 88.30           H
ATOM   2807  N   LYS A 190       3.217   9.284  21.345  1.00 83.98           N
ATOM   2808  CA  LYS A 190       2.986   8.652  22.633  1.00 83.98           C
ATOM   2809  C   LYS A 190       4.330   8.294  23.269  1.00 83.98           C
ATOM   2810  O   LYS A 190       5.186   7.691  22.622  1.00 83.98           O
ATOM   2811  HA  LYS A 190       2.486   9.381  23.270  1.00 83.98           H
ATOM   2812  CB  LYS A 190       2.040   7.459  22.482  1.00 83.98           C
ATOM   2813 1HB  LYS A 190       1.119   7.779  21.993  1.00 83.98           H
ATOM   2814 2HB  LYS A 190       2.496   6.707  21.839  1.00 83.98           H
ATOM   2815  CG  LYS A 190       1.712   6.843  23.844  1.00 83.98           C
ATOM   2816 1HG  LYS A 190       2.634   6.537  24.339  1.00 83.98           H
ATOM   2817 2HG  LYS A 190       1.241   7.591  24.481  1.00 83.98           H
ATOM   2818  CD  LYS A 190       0.783   5.637  23.691  1.00 83.98           C
ATOM   2819 1HD  LYS A 190      -0.181   5.964  23.301  1.00 83.98           H
ATOM   2820 2HD  LYS A 190       1.202   4.941  22.965  1.00 83.98           H
ATOM   2821  CE  LYS A 190       0.583   4.927  25.031  1.00 83.98           C
ATOM   2822 1HE  LYS A 190       1.531   4.872  25.566  1.00 83.98           H
ATOM   2823 2HE  LYS A 190      -0.102   5.501  25.655  1.00 83.98           H
ATOM   2824  NZ  LYS A 190       0.046   3.564  24.820  1.00 83.98           N
ATOM   2825 1HZ  LYS A 190      -0.172   3.143  25.716  1.00 83.98           H
ATOM   2826 2HZ  LYS A 190      -0.796   3.615  24.257  1.00 83.98           H
ATOM   2827 3HZ  LYS A 190       0.738   2.998  24.341  1.00 83.98           H
ATOM   2828  HN  LYS A 190       3.639   8.696  20.655  1.00 83.98           H
ATOM   2829  N   GLU A 191       4.475   8.679  24.528  1.00 75.58           N
ATOM   2830  CA  GLU A 191       5.624   8.261  25.312  1.00 75.58           C
ATOM   2831  C   GLU A 191       5.313   6.963  26.060  1.00 75.58           C
ATOM   2832  O   GLU A 191       4.346   6.896  26.817  1.00 75.58           O
ATOM   2833  HA  GLU A 191       6.421   8.089  24.588  1.00 75.58           H
ATOM   2834  CB  GLU A 191       6.057   9.362  26.282  1.00 75.58           C
ATOM   2835 1HB  GLU A 191       5.179   9.792  26.764  1.00 75.58           H
ATOM   2836 2HB  GLU A 191       6.786   8.964  26.988  1.00 75.58           H
ATOM   2837  CG  GLU A 191       6.755  10.503  25.539  1.00 75.58           C
ATOM   2838 1HG  GLU A 191       7.541  10.100  24.901  1.00 75.58           H
ATOM   2839 2HG  GLU A 191       6.043  11.008  24.887  1.00 75.58           H
ATOM   2840  CD  GLU A 191       7.356  11.510  26.522  1.00 75.58           C
ATOM   2841  OE1 GLU A 191       7.980  12.477  26.033  1.00 75.58           O
ATOM   2842  OE2 GLU A 191       7.178  11.290  27.740  1.00 75.58           O
ATOM   2843  HN  GLU A 191       3.825   9.266  25.011  1.00 75.58           H
ATOM   2844  N   GLU A 192       6.150   5.964  25.821  1.00 71.95           N
ATOM   2845  CA  GLU A 192       5.980   4.674  26.467  1.00 71.95           C
ATOM   2846  C   GLU A 192       7.339   4.098  26.869  1.00 71.95           C
ATOM   2847  O   GLU A 192       8.239   3.984  26.039  1.00 71.95           O
ATOM   2848  HA  GLU A 192       5.384   4.873  27.358  1.00 71.95           H
ATOM   2849  CB  GLU A 192       5.219   3.703  25.561  1.00 71.95           C
ATOM   2850 1HB  GLU A 192       4.237   4.114  25.326  1.00 71.95           H
ATOM   2851 2HB  GLU A 192       5.817   3.481  24.677  1.00 71.95           H
ATOM   2852  CG  GLU A 192       4.981   2.367  26.267  1.00 71.95           C
ATOM   2853 1HG  GLU A 192       5.812   1.692  26.065  1.00 71.95           H
ATOM   2854 2HG  GLU A 192       4.951   2.522  27.346  1.00 71.95           H
ATOM   2855  CD  GLU A 192       3.672   1.727  25.802  1.00 71.95           C
ATOM   2856  OE1 GLU A 192       2.947   1.214  26.681  1.00 71.95           O
ATOM   2857  OE2 GLU A 192       3.425   1.766  24.577  1.00 71.95           O
ATOM   2858  HN  GLU A 192       6.932   6.026  25.200  1.00 71.95           H
ATOM   2859  N   SER A 193       7.445   3.751  28.144  1.00 72.69           N
ATOM   2860  CA  SER A 193       8.667   3.156  28.658  1.00 72.69           C
ATOM   2861  C   SER A 193       9.858   4.069  28.364  1.00 72.69           C
ATOM   2862  O   SER A 193      10.972   3.594  28.148  1.00 72.69           O
ATOM   2863  HA  SER A 193       8.512   3.062  29.733  1.00 72.69           H
ATOM   2864  CB  SER A 193       8.900   1.769  28.055  1.00 72.69           C
ATOM   2865 1HB  SER A 193       9.101   1.867  26.988  1.00 72.69           H
ATOM   2866 2HB  SER A 193       9.785   1.321  28.506  1.00 72.69           H
ATOM   2867  OG  SER A 193       7.782   0.907  28.249  1.00 72.69           O
ATOM   2868  HG  SER A 193       7.922   0.049  27.756  1.00 72.69           H
ATOM   2869  HN  SER A 193       6.716   3.870  28.818  1.00 72.69           H
ATOM   2870  N   GLY A 194       9.583   5.366  28.364  1.00 80.44           N
ATOM   2871  CA  GLY A 194      10.629   6.353  28.157  1.00 80.44           C
ATOM   2872  C   GLY A 194      11.001   6.454  26.676  1.00 80.44           C
ATOM   2873  O   GLY A 194      11.968   7.126  26.320  1.00 80.44           O
ATOM   2874 1HA  GLY A 194      10.294   7.325  28.518  1.00 80.44           H
ATOM   2875 2HA  GLY A 194      11.510   6.082  28.739  1.00 80.44           H
ATOM   2876  HN  GLY A 194       8.667   5.743  28.503  1.00 80.44           H
ATOM   2877  N   ILE A 195      10.215   5.775  25.853  1.00 78.92           N
ATOM   2878  CA  ILE A 195      10.418   5.823  24.415  1.00 78.92           C
ATOM   2879  C   ILE A 195       9.279   6.616  23.771  1.00 78.92           C
ATOM   2880  O   ILE A 195       8.107   6.355  24.038  1.00 78.92           O
ATOM   2881  HA  ILE A 195      11.353   6.353  24.234  1.00 78.92           H
ATOM   2882  CB  ILE A 195      10.581   4.411  23.850  1.00 78.92           C
ATOM   2883  HB  ILE A 195       9.675   3.847  24.072  1.00 78.92           H
ATOM   2884  CG1 ILE A 195      11.745   3.681  24.524  1.00 78.92           C
ATOM   2885 1HG1 ILE A 195      12.675   4.215  24.329  1.00 78.92           H
ATOM   2886 2HG1 ILE A 195      11.599   3.678  25.604  1.00 78.92           H
ATOM   2887  CG2 ILE A 195      10.730   4.444  22.327  1.00 78.92           C
ATOM   2888 1HG2 ILE A 195       9.843   4.897  21.885  1.00 78.92           H
ATOM   2889 2HG2 ILE A 195      11.609   5.031  22.061  1.00 78.92           H
ATOM   2890 3HG2 ILE A 195      10.845   3.427  21.952  1.00 78.92           H
ATOM   2891  CD1 ILE A 195      11.859   2.243  24.015  1.00 78.92           C
ATOM   2892 1HD1 ILE A 195      10.936   1.706  24.233  1.00 78.92           H
ATOM   2893 2HD1 ILE A 195      12.028   2.251  22.938  1.00 78.92           H
ATOM   2894 3HD1 ILE A 195      12.694   1.747  24.511  1.00 78.92           H
ATOM   2895  HN  ILE A 195       9.453   5.201  26.154  1.00 78.92           H
ATOM   2896  N   ALA A 196       9.664   7.568  22.933  1.00 89.73           N
ATOM   2897  CA  ALA A 196       8.691   8.329  22.167  1.00 89.73           C
ATOM   2898  C   ALA A 196       8.277   7.523  20.934  1.00 89.73           C
ATOM   2899  O   ALA A 196       9.128   7.062  20.175  1.00 89.73           O
ATOM   2900  HA  ALA A 196       7.817   8.483  22.800  1.00 89.73           H
ATOM   2901  CB  ALA A 196       9.282   9.692  21.802  1.00 89.73           C
ATOM   2902 1HB  ALA A 196       9.532  10.235  22.714  1.00 89.73           H
ATOM   2903 2HB  ALA A 196      10.183   9.549  21.206  1.00 89.73           H
ATOM   2904 3HB  ALA A 196       8.552  10.262  21.228  1.00 89.73           H
ATOM   2905  HN  ALA A 196      10.618   7.821  22.775  1.00 89.73           H
ATOM   2906  N   ILE A 197       6.970   7.379  20.772  1.00 85.25           N
ATOM   2907  CA  ILE A 197       6.435   6.561  19.697  1.00 85.25           C
ATOM   2908  C   ILE A 197       5.373   7.357  18.936  1.00 85.25           C
ATOM   2909  O   ILE A 197       4.492   7.962  19.544  1.00 85.25           O
ATOM   2910  HA  ILE A 197       7.256   6.339  19.015  1.00 85.25           H
ATOM   2911  CB  ILE A 197       5.928   5.224  20.244  1.00 85.25           C
ATOM   2912  HB  ILE A 197       5.143   5.429  20.972  1.00 85.25           H
ATOM   2913  CG1 ILE A 197       7.041   4.474  20.977  1.00 85.25           C
ATOM   2914 1HG1 ILE A 197       7.840   4.227  20.277  1.00 85.25           H
ATOM   2915 2HG1 ILE A 197       7.475   5.116  21.743  1.00 85.25           H
ATOM   2916  CG2 ILE A 197       5.302   4.379  19.132  1.00 85.25           C
ATOM   2917 1HG2 ILE A 197       4.463   4.919  18.694  1.00 85.25           H
ATOM   2918 2HG2 ILE A 197       6.049   4.182  18.362  1.00 85.25           H
ATOM   2919 3HG2 ILE A 197       4.950   3.435  19.547  1.00 85.25           H
ATOM   2920  CD1 ILE A 197       6.507   3.193  21.621  1.00 85.25           C
ATOM   2921 1HD1 ILE A 197       5.725   3.445  22.337  1.00 85.25           H
ATOM   2922 2HD1 ILE A 197       6.096   2.542  20.849  1.00 85.25           H
ATOM   2923 3HD1 ILE A 197       7.319   2.679  22.135  1.00 85.25           H
ATOM   2924  HN  ILE A 197       6.283   7.809  21.358  1.00 85.25           H
ATOM   2925  N   CYS A 198       5.492   7.330  17.617  1.00 90.96           N
ATOM   2926  CA  CYS A 198       4.462   7.892  16.761  1.00 90.96           C
ATOM   2927  C   CYS A 198       3.418   6.807  16.489  1.00 90.96           C
ATOM   2928  O   CYS A 198       3.682   5.856  15.755  1.00 90.96           O
ATOM   2929  HA  CYS A 198       4.020   8.725  17.308  1.00 90.96           H
ATOM   2930  CB  CYS A 198       5.048   8.457  15.465  1.00 90.96           C
ATOM   2931 1HB  CYS A 198       5.666   9.327  15.685  1.00 90.96           H
ATOM   2932 2HB  CYS A 198       5.696   7.716  14.996  1.00 90.96           H
ATOM   2933  SG  CYS A 198       3.700   8.922  14.319  1.00 90.96           S
ATOM   2934  HN  CYS A 198       6.273   6.934  17.134  1.00 90.96           H
ATOM   2935  N   THR A 199       2.253   6.986  17.096  1.00 89.02           N
ATOM   2936  CA  THR A 199       1.174   6.025  16.942  1.00 89.02           C
ATOM   2937  C   THR A 199      -0.169   6.747  16.818  1.00 89.02           C
ATOM   2938  O   THR A 199      -0.263   7.943  17.091  1.00 89.02           O
ATOM   2939  HA  THR A 199       1.330   5.479  16.012  1.00 89.02           H
ATOM   2940  CB  THR A 199       1.235   5.053  18.122  1.00 89.02           C
ATOM   2941  HB  THR A 199       2.257   4.721  18.300  1.00 89.02           H
ATOM   2942  OG1 THR A 199       0.307   4.028  17.776  1.00 89.02           O
ATOM   2943  HG1 THR A 199       0.481   3.210  18.322  1.00 89.02           H
ATOM   2944  CG2 THR A 199       0.662   5.655  19.407  1.00 89.02           C
ATOM   2945 1HG2 THR A 199      -0.382   5.925  19.248  1.00 89.02           H
ATOM   2946 2HG2 THR A 199       1.231   6.545  19.676  1.00 89.02           H
ATOM   2947 3HG2 THR A 199       0.730   4.924  20.212  1.00 89.02           H
ATOM   2948  HN  THR A 199       2.043   7.768  17.682  1.00 89.02           H
ATOM   2949  N   MET A 200      -1.176   5.991  16.406  1.00 88.11           N
ATOM   2950  CA  MET A 200      -2.551   6.443  16.529  1.00 88.11           C
ATOM   2951  C   MET A 200      -3.095   6.169  17.933  1.00 88.11           C
ATOM   2952  O   MET A 200      -2.935   5.069  18.460  1.00 88.11           O
ATOM   2953  HA  MET A 200      -2.524   7.517  16.346  1.00 88.11           H
ATOM   2954  CB  MET A 200      -3.420   5.723  15.496  1.00 88.11           C
ATOM   2955 1HB  MET A 200      -3.282   4.646  15.586  1.00 88.11           H
ATOM   2956 2HB  MET A 200      -4.472   5.928  15.694  1.00 88.11           H
ATOM   2957  CG  MET A 200      -3.067   6.171  14.076  1.00 88.11           C
ATOM   2958 1HG  MET A 200      -3.109   7.258  14.007  1.00 88.11           H
ATOM   2959 2HG  MET A 200      -2.045   5.876  13.836  1.00 88.11           H
ATOM   2960  SD  MET A 200      -4.201   5.442  12.906  1.00 88.11           S
ATOM   2961  CE  MET A 200      -5.697   6.316  13.339  1.00 88.11           C
ATOM   2962 1HE  MET A 200      -5.946   6.117  14.381  1.00 88.11           H
ATOM   2963 2HE  MET A 200      -5.545   7.387  13.200  1.00 88.11           H
ATOM   2964 3HE  MET A 200      -6.512   5.980  12.699  1.00 88.11           H
ATOM   2965  HN  MET A 200      -1.064   5.086  15.995  1.00 88.11           H
ATOM   2966  N   VAL A 201      -3.726   7.188  18.498  1.00 90.56           N
ATOM   2967  CA  VAL A 201      -4.411   7.031  19.769  1.00 90.56           C
ATOM   2968  C   VAL A 201      -5.899   7.338  19.583  1.00 90.56           C
ATOM   2969  O   VAL A 201      -6.264   8.445  19.191  1.00 90.56           O
ATOM   2970  HA  VAL A 201      -4.304   5.991  20.075  1.00 90.56           H
ATOM   2971  CB  VAL A 201      -3.749   7.909  20.833  1.00 90.56           C
ATOM   2972  HB  VAL A 201      -3.880   8.950  20.538  1.00 90.56           H
ATOM   2973  CG1 VAL A 201      -4.419   7.719  22.196  1.00 90.56           C
ATOM   2974 1HG1 VAL A 201      -5.472   7.991  22.124  1.00 90.56           H
ATOM   2975 2HG1 VAL A 201      -4.333   6.676  22.500  1.00 90.56           H
ATOM   2976 3HG1 VAL A 201      -3.928   8.354  22.933  1.00 90.56           H
ATOM   2977  CG2 VAL A 201      -2.247   7.630  20.916  1.00 90.56           C
ATOM   2978 1HG2 VAL A 201      -2.086   6.584  21.177  1.00 90.56           H
ATOM   2979 2HG2 VAL A 201      -1.784   7.840  19.952  1.00 90.56           H
ATOM   2980 3HG2 VAL A 201      -1.801   8.268  21.680  1.00 90.56           H
ATOM   2981  HN  VAL A 201      -3.772   8.105  18.103  1.00 90.56           H
ATOM   2982  N   TYR A 202      -6.717   6.337  19.871  1.00 90.70           N
ATOM   2983  CA  TYR A 202      -8.155   6.476  19.713  1.00 90.70           C
ATOM   2984  C   TYR A 202      -8.803   6.977  21.006  1.00 90.70           C
ATOM   2985  O   TYR A 202      -8.348   6.648  22.100  1.00 90.70           O
ATOM   2986  HA  TYR A 202      -8.337   7.201  18.920  1.00 90.70           H
ATOM   2987  CB  TYR A 202      -8.683   5.075  19.402  1.00 90.70           C
ATOM   2988 1HB  TYR A 202      -8.407   4.404  20.216  1.00 90.70           H
ATOM   2989 2HB  TYR A 202      -9.772   5.106  19.371  1.00 90.70           H
ATOM   2990  CG  TYR A 202      -8.166   4.493  18.084  1.00 90.70           C
ATOM   2991  CD1 TYR A 202      -8.846   4.738  16.909  1.00 90.70           C
ATOM   2992  HD1 TYR A 202      -9.752   5.345  16.919  1.00 90.70           H
ATOM   2993  CD2 TYR A 202      -7.020   3.725  18.072  1.00 90.70           C
ATOM   2994  HD2 TYR A 202      -6.483   3.532  19.000  1.00 90.70           H
ATOM   2995  CE1 TYR A 202      -8.360   4.191  15.668  1.00 90.70           C
ATOM   2996  HE1 TYR A 202      -8.888   4.376  14.733  1.00 90.70           H
ATOM   2997  CE2 TYR A 202      -6.534   3.178  16.831  1.00 90.70           C
ATOM   2998  HE2 TYR A 202      -5.630   2.569  16.807  1.00 90.70           H
ATOM   2999  CZ  TYR A 202      -7.228   3.438  15.691  1.00 90.70           C
ATOM   3000  OH  TYR A 202      -6.769   2.922  14.520  1.00 90.70           O
ATOM   3001  HH  TYR A 202      -5.901   2.448  14.672  1.00 90.70           H
ATOM   3002  HN  TYR A 202      -6.414   5.445  20.207  1.00 90.70           H
ATOM   3003  N   PRO A 203      -9.872   7.779  20.904  1.00 85.15           N
ATOM   3004  CA  PRO A 203     -10.510   8.340  22.098  1.00 85.15           C
ATOM   3005  C   PRO A 203     -11.211   7.278  22.930  1.00 85.15           C
ATOM   3006  O   PRO A 203     -11.677   6.273  22.396  1.00 85.15           O
ATOM   3007  HA  PRO A 203      -9.759   8.769  22.760  1.00 85.15           H
ATOM   3008  CB  PRO A 203     -11.498   9.362  21.533  1.00 85.15           C
ATOM   3009 1HB  PRO A 203     -12.390   9.445  22.155  1.00 85.15           H
ATOM   3010 2HB  PRO A 203     -11.057  10.358  21.477  1.00 85.15           H
ATOM   3011  CG  PRO A 203     -11.825   8.826  20.169  1.00 85.15           C
ATOM   3012 1HG  PRO A 203     -12.625   8.087  20.217  1.00 85.15           H
ATOM   3013 2HG  PRO A 203     -12.165   9.620  19.504  1.00 85.15           H
ATOM   3014  CD  PRO A 203     -10.550   8.211  19.669  1.00 85.15           C
ATOM   3015 1HD  PRO A 203     -10.744   7.371  19.002  1.00 85.15           H
ATOM   3016 2HD  PRO A 203      -9.949   8.930  19.112  1.00 85.15           H
ATOM   3017  N   SER A 204     -11.267   7.532  24.229  1.00 75.75           N
ATOM   3018  CA  SER A 204     -11.649   6.500  25.178  1.00 75.75           C
ATOM   3019  C   SER A 204     -13.027   5.942  24.818  1.00 75.75           C
ATOM   3020  O   SER A 204     -13.252   4.735  24.896  1.00 75.75           O
ATOM   3021  HA  SER A 204     -10.886   5.726  25.084  1.00 75.75           H
ATOM   3022  CB  SER A 204     -11.652   7.041  26.609  1.00 75.75           C
ATOM   3023 1HB  SER A 204     -12.057   6.284  27.281  1.00 75.75           H
ATOM   3024 2HB  SER A 204     -10.627   7.233  26.926  1.00 75.75           H
ATOM   3025  OG  SER A 204     -12.417   8.237  26.725  1.00 75.75           O
ATOM   3026  HG  SER A 204     -13.369   8.016  26.936  1.00 75.75           H
ATOM   3027  HN  SER A 204     -11.059   8.422  24.635  1.00 75.75           H
ATOM   3028  N   ASP A 205     -13.914   6.847  24.432  1.00 70.98           N
ATOM   3029  CA  ASP A 205     -15.286   6.471  24.134  1.00 70.98           C
ATOM   3030  C   ASP A 205     -15.329   5.739  22.791  1.00 70.98           C
ATOM   3031  O   ASP A 205     -14.955   6.299  21.762  1.00 70.98           O
ATOM   3032  HA  ASP A 205     -15.596   5.837  24.964  1.00 70.98           H
ATOM   3033  CB  ASP A 205     -16.185   7.704  24.029  1.00 70.98           C
ATOM   3034 1HB  ASP A 205     -15.736   8.429  23.350  1.00 70.98           H
ATOM   3035 2HB  ASP A 205     -17.147   7.422  23.603  1.00 70.98           H
ATOM   3036  CG  ASP A 205     -16.397   8.346  25.401  1.00 70.98           C
ATOM   3037  OD1 ASP A 205     -16.226   7.616  26.402  1.00 70.98           O
ATOM   3038  OD2 ASP A 205     -16.725   9.552  25.419  1.00 70.98           O
ATOM   3039  HN  ASP A 205     -13.709   7.819  24.322  1.00 70.98           H
ATOM   3040  N   GLU A 206     -15.789   4.497  22.844  1.00 73.60           N
ATOM   3041  CA  GLU A 206     -15.949   3.706  21.636  1.00 73.60           C
ATOM   3042  C   GLU A 206     -14.605   3.548  20.923  1.00 73.60           C
ATOM   3043  O   GLU A 206     -14.563   3.297  19.719  1.00 73.60           O
ATOM   3044  HA  GLU A 206     -16.306   2.732  21.973  1.00 73.60           H
ATOM   3045  CB  GLU A 206     -16.994   4.329  20.708  1.00 73.60           C
ATOM   3046 1HB  GLU A 206     -16.647   5.304  20.367  1.00 73.60           H
ATOM   3047 2HB  GLU A 206     -17.216   3.641  19.892  1.00 73.60           H
ATOM   3048  CG  GLU A 206     -18.313   4.563  21.446  1.00 73.60           C
ATOM   3049 1HG  GLU A 206     -18.258   4.129  22.444  1.00 73.60           H
ATOM   3050 2HG  GLU A 206     -18.478   5.633  21.572  1.00 73.60           H
ATOM   3051  CD  GLU A 206     -19.486   3.948  20.680  1.00 73.60           C
ATOM   3052  OE1 GLU A 206     -20.331   3.316  21.350  1.00 73.60           O
ATOM   3053  OE2 GLU A 206     -19.512   4.124  19.443  1.00 73.60           O
ATOM   3054  HN  GLU A 206     -16.048   4.033  23.691  1.00 73.60           H
ATOM   3055  N   SER A 207     -13.540   3.702  21.695  1.00 85.87           N
ATOM   3056  CA  SER A 207     -12.198   3.595  21.148  1.00 85.87           C
ATOM   3057  C   SER A 207     -12.055   2.290  20.363  1.00 85.87           C
ATOM   3058  O   SER A 207     -11.466   2.272  19.283  1.00 85.87           O
ATOM   3059  HA  SER A 207     -12.086   4.454  20.486  1.00 85.87           H
ATOM   3060  CB  SER A 207     -11.145   3.666  22.256  1.00 85.87           C
ATOM   3061 1HB  SER A 207     -10.160   3.466  21.833  1.00 85.87           H
ATOM   3062 2HB  SER A 207     -11.116   4.676  22.665  1.00 85.87           H
ATOM   3063  OG  SER A 207     -11.408   2.736  23.303  1.00 85.87           O
ATOM   3064  HG  SER A 207     -10.861   2.964  24.108  1.00 85.87           H
ATOM   3065  HN  SER A 207     -13.583   3.897  22.675  1.00 85.87           H
ATOM   3066  N   THR A 208     -12.604   1.229  20.936  1.00 85.22           N
ATOM   3067  CA  THR A 208     -12.483  -0.091  20.339  1.00 85.22           C
ATOM   3068  C   THR A 208     -13.203  -0.135  18.990  1.00 85.22           C
ATOM   3069  O   THR A 208     -12.679  -0.680  18.020  1.00 85.22           O
ATOM   3070  HA  THR A 208     -11.428  -0.284  20.145  1.00 85.22           H
ATOM   3071  CB  THR A 208     -13.013  -1.115  21.345  1.00 85.22           C
ATOM   3072  HB  THR A 208     -14.098  -1.050  21.430  1.00 85.22           H
ATOM   3073  OG1 THR A 208     -12.285  -0.839  22.538  1.00 85.22           O
ATOM   3074  HG1 THR A 208     -11.304  -0.935  22.370  1.00 85.22           H
ATOM   3075  CG2 THR A 208     -12.614  -2.548  20.987  1.00 85.22           C
ATOM   3076 1HG2 THR A 208     -11.527  -2.628  20.968  1.00 85.22           H
ATOM   3077 2HG2 THR A 208     -13.014  -2.802  20.006  1.00 85.22           H
ATOM   3078 3HG2 THR A 208     -13.015  -3.234  21.733  1.00 85.22           H
ATOM   3079  HN  THR A 208     -13.123   1.260  21.790  1.00 85.22           H
ATOM   3080  N   LYS A 209     -14.393   0.447  18.972  1.00 81.69           N
ATOM   3081  CA  LYS A 209     -15.209   0.444  17.769  1.00 81.69           C
ATOM   3082  C   LYS A 209     -14.467   1.182  16.653  1.00 81.69           C
ATOM   3083  O   LYS A 209     -14.447   0.727  15.510  1.00 81.69           O
ATOM   3084  HA  LYS A 209     -15.343  -0.594  17.468  1.00 81.69           H
ATOM   3085  CB  LYS A 209     -16.599   1.013  18.063  1.00 81.69           C
ATOM   3086 1HB  LYS A 209     -16.504   1.994  18.529  1.00 81.69           H
ATOM   3087 2HB  LYS A 209     -17.143   1.155  17.130  1.00 81.69           H
ATOM   3088  CG  LYS A 209     -17.389   0.080  18.983  1.00 81.69           C
ATOM   3089 1HG  LYS A 209     -17.387  -0.930  18.572  1.00 81.69           H
ATOM   3090 2HG  LYS A 209     -16.905   0.028  19.958  1.00 81.69           H
ATOM   3091  CD  LYS A 209     -18.831   0.565  19.149  1.00 81.69           C
ATOM   3092 1HD  LYS A 209     -18.836   1.636  19.351  1.00 81.69           H
ATOM   3093 2HD  LYS A 209     -19.378   0.414  18.219  1.00 81.69           H
ATOM   3094  CE  LYS A 209     -19.532  -0.178  20.287  1.00 81.69           C
ATOM   3095 1HE  LYS A 209     -19.755  -1.200  19.979  1.00 81.69           H
ATOM   3096 2HE  LYS A 209     -18.870  -0.243  21.150  1.00 81.69           H
ATOM   3097  NZ  LYS A 209     -20.783   0.516  20.666  1.00 81.69           N
ATOM   3098 1HZ  LYS A 209     -21.427  -0.150  21.079  1.00 81.69           H
ATOM   3099 2HZ  LYS A 209     -20.575   1.246  21.338  1.00 81.69           H
ATOM   3100 3HZ  LYS A 209     -21.205   0.927  19.841  1.00 81.69           H
ATOM   3101  HN  LYS A 209     -14.800   0.914  19.757  1.00 81.69           H
ATOM   3102  N   LEU A 210     -13.875   2.308  17.023  1.00 88.58           N
ATOM   3103  CA  LEU A 210     -13.235   3.172  16.046  1.00 88.58           C
ATOM   3104  C   LEU A 210     -12.069   2.425  15.395  1.00 88.58           C
ATOM   3105  O   LEU A 210     -11.947   2.403  14.172  1.00 88.58           O
ATOM   3106  HA  LEU A 210     -13.973   3.398  15.276  1.00 88.58           H
ATOM   3107  CB  LEU A 210     -12.831   4.501  16.689  1.00 88.58           C
ATOM   3108 1HB  LEU A 210     -13.695   4.903  17.217  1.00 88.58           H
ATOM   3109 2HB  LEU A 210     -12.064   4.300  17.438  1.00 88.58           H
ATOM   3110  CG  LEU A 210     -12.304   5.575  15.736  1.00 88.58           C
ATOM   3111  HG  LEU A 210     -11.458   5.160  15.187  1.00 88.58           H
ATOM   3112  CD1 LEU A 210     -13.366   5.961  14.704  1.00 88.58           C
ATOM   3113 1HD1 LEU A 210     -13.643   5.082  14.122  1.00 88.58           H
ATOM   3114 2HD1 LEU A 210     -14.247   6.349  15.217  1.00 88.58           H
ATOM   3115 3HD1 LEU A 210     -12.966   6.726  14.039  1.00 88.58           H
ATOM   3116  CD2 LEU A 210     -11.789   6.790  16.510  1.00 88.58           C
ATOM   3117 1HD2 LEU A 210     -12.600   7.215  17.101  1.00 88.58           H
ATOM   3118 2HD2 LEU A 210     -10.979   6.483  17.171  1.00 88.58           H
ATOM   3119 3HD2 LEU A 210     -11.421   7.538  15.808  1.00 88.58           H
ATOM   3120  HN  LEU A 210     -13.828   2.631  17.968  1.00 88.58           H
ATOM   3121  N   LYS A 211     -11.243   1.830  16.243  1.00 92.60           N
ATOM   3122  CA  LYS A 211     -10.096   1.076  15.766  1.00 92.60           C
ATOM   3123  C   LYS A 211     -10.573  -0.022  14.813  1.00 92.60           C
ATOM   3124  O   LYS A 211     -10.046  -0.165  13.711  1.00 92.60           O
ATOM   3125  HA  LYS A 211      -9.461   1.765  15.208  1.00 92.60           H
ATOM   3126  CB  LYS A 211      -9.271   0.553  16.943  1.00 92.60           C
ATOM   3127 1HB  LYS A 211      -8.910   1.390  17.541  1.00 92.60           H
ATOM   3128 2HB  LYS A 211      -9.902  -0.053  17.593  1.00 92.60           H
ATOM   3129  CG  LYS A 211      -8.084  -0.280  16.454  1.00 92.60           C
ATOM   3130 1HG  LYS A 211      -8.446  -1.191  15.978  1.00 92.60           H
ATOM   3131 2HG  LYS A 211      -7.532   0.277  15.697  1.00 92.60           H
ATOM   3132  CD  LYS A 211      -7.151  -0.638  17.612  1.00 92.60           C
ATOM   3133 1HD  LYS A 211      -6.804   0.273  18.100  1.00 92.60           H
ATOM   3134 2HD  LYS A 211      -7.698  -1.212  18.360  1.00 92.60           H
ATOM   3135  CE  LYS A 211      -5.950  -1.448  17.119  1.00 92.60           C
ATOM   3136 1HE  LYS A 211      -6.291  -2.390  16.690  1.00 92.60           H
ATOM   3137 2HE  LYS A 211      -5.438  -0.903  16.326  1.00 92.60           H
ATOM   3138  NZ  LYS A 211      -5.012  -1.713  18.232  1.00 92.60           N
ATOM   3139 1HZ  LYS A 211      -4.262  -2.314  17.906  1.00 92.60           H
ATOM   3140 2HZ  LYS A 211      -4.623  -0.837  18.563  1.00 92.60           H
ATOM   3141 3HZ  LYS A 211      -5.507  -2.171  18.990  1.00 92.60           H
ATOM   3142  HN  LYS A 211     -11.347   1.856  17.237  1.00 92.60           H
ATOM   3143  N   SER A 212     -11.565  -0.770  15.273  1.00 90.29           N
ATOM   3144  CA  SER A 212     -12.066  -1.900  14.510  1.00 90.29           C
ATOM   3145  C   SER A 212     -12.556  -1.431  13.139  1.00 90.29           C
ATOM   3146  O   SER A 212     -12.277  -2.068  12.124  1.00 90.29           O
ATOM   3147  HA  SER A 212     -11.217  -2.575  14.402  1.00 90.29           H
ATOM   3148  CB  SER A 212     -13.192  -2.615  15.259  1.00 90.29           C
ATOM   3149 1HB  SER A 212     -12.848  -2.886  16.257  1.00 90.29           H
ATOM   3150 2HB  SER A 212     -14.033  -1.933  15.386  1.00 90.29           H
ATOM   3151  OG  SER A 212     -13.630  -3.786  14.575  1.00 90.29           O
ATOM   3152  HG  SER A 212     -14.338  -3.548  13.909  1.00 90.29           H
ATOM   3153  HN  SER A 212     -12.024  -0.614  16.148  1.00 90.29           H
ATOM   3154  N   ALA A 213     -13.277  -0.319  13.152  1.00 93.53           N
ATOM   3155  CA  ALA A 213     -13.836   0.225  11.926  1.00 93.53           C
ATOM   3156  C   ALA A 213     -12.698   0.628  10.987  1.00 93.53           C
ATOM   3157  O   ALA A 213     -12.735   0.327   9.795  1.00 93.53           O
ATOM   3158  HA  ALA A 213     -14.425  -0.561  11.453  1.00 93.53           H
ATOM   3159  CB  ALA A 213     -14.759   1.398  12.262  1.00 93.53           C
ATOM   3160 1HB  ALA A 213     -15.566   1.052  12.908  1.00 93.53           H
ATOM   3161 2HB  ALA A 213     -14.189   2.172  12.777  1.00 93.53           H
ATOM   3162 3HB  ALA A 213     -15.178   1.806  11.343  1.00 93.53           H
ATOM   3163  HN  ALA A 213     -13.481   0.205  13.979  1.00 93.53           H
ATOM   3164  N   VAL A 214     -11.713   1.305  11.559  1.00 91.50           N
ATOM   3165  CA  VAL A 214     -10.599   1.812  10.775  1.00 91.50           C
ATOM   3166  C   VAL A 214      -9.882   0.641  10.100  1.00 91.50           C
ATOM   3167  O   VAL A 214      -9.546   0.712   8.919  1.00 91.50           O
ATOM   3168  HA  VAL A 214     -11.009   2.464  10.004  1.00 91.50           H
ATOM   3169  CB  VAL A 214      -9.675   2.649  11.661  1.00 91.50           C
ATOM   3170  HB  VAL A 214      -9.454   2.070  12.557  1.00 91.50           H
ATOM   3171  CG1 VAL A 214      -8.351   2.940  10.951  1.00 91.50           C
ATOM   3172 1HG1 VAL A 214      -7.851   2.000  10.715  1.00 91.50           H
ATOM   3173 2HG1 VAL A 214      -8.545   3.490  10.031  1.00 91.50           H
ATOM   3174 3HG1 VAL A 214      -7.713   3.537  11.603  1.00 91.50           H
ATOM   3175  CG2 VAL A 214     -10.359   3.946  12.097  1.00 91.50           C
ATOM   3176 1HG2 VAL A 214     -10.624   4.531  11.216  1.00 91.50           H
ATOM   3177 2HG2 VAL A 214     -11.262   3.709  12.660  1.00 91.50           H
ATOM   3178 3HG2 VAL A 214      -9.680   4.522  12.725  1.00 91.50           H
ATOM   3179  HN  VAL A 214     -11.668   1.507  12.537  1.00 91.50           H
ATOM   3180  N   LEU A 215      -9.667  -0.409  10.880  1.00 90.99           N
ATOM   3181  CA  LEU A 215      -8.926  -1.561  10.396  1.00 90.99           C
ATOM   3182  C   LEU A 215      -9.754  -2.286   9.334  1.00 90.99           C
ATOM   3183  O   LEU A 215      -9.223  -2.710   8.309  1.00 90.99           O
ATOM   3184  HA  LEU A 215      -8.014  -1.190   9.928  1.00 90.99           H
ATOM   3185  CB  LEU A 215      -8.504  -2.455  11.563  1.00 90.99           C
ATOM   3186 1HB  LEU A 215      -9.384  -2.663  12.172  1.00 90.99           H
ATOM   3187 2HB  LEU A 215      -8.164  -3.409  11.160  1.00 90.99           H
ATOM   3188  CG  LEU A 215      -7.408  -1.898  12.474  1.00 90.99           C
ATOM   3189  HG  LEU A 215      -7.775  -0.976  12.925  1.00 90.99           H
ATOM   3190  CD1 LEU A 215      -7.098  -2.868  13.616  1.00 90.99           C
ATOM   3191 1HD1 LEU A 215      -7.998  -3.029  14.210  1.00 90.99           H
ATOM   3192 2HD1 LEU A 215      -6.761  -3.819  13.204  1.00 90.99           H
ATOM   3193 3HD1 LEU A 215      -6.316  -2.447  14.248  1.00 90.99           H
ATOM   3194  CD2 LEU A 215      -6.156  -1.541  11.669  1.00 90.99           C
ATOM   3195 1HD2 LEU A 215      -5.777  -2.434  11.172  1.00 90.99           H
ATOM   3196 2HD2 LEU A 215      -6.407  -0.788  10.923  1.00 90.99           H
ATOM   3197 3HD2 LEU A 215      -5.393  -1.148  12.341  1.00 90.99           H
ATOM   3198  HN  LEU A 215      -9.989  -0.479  11.824  1.00 90.99           H
ATOM   3199  N   THR A 216     -11.044  -2.406   9.615  1.00 90.61           N
ATOM   3200  CA  THR A 216     -11.943  -3.109   8.716  1.00 90.61           C
ATOM   3201  C   THR A 216     -11.968  -2.429   7.346  1.00 90.61           C
ATOM   3202  O   THR A 216     -11.913  -3.098   6.316  1.00 90.61           O
ATOM   3203  HA  THR A 216     -11.559  -4.118   8.566  1.00 90.61           H
ATOM   3204  CB  THR A 216     -13.318  -3.180   9.384  1.00 90.61           C
ATOM   3205  HB  THR A 216     -13.732  -2.182   9.529  1.00 90.61           H
ATOM   3206  OG1 THR A 216     -13.088  -3.929  10.574  1.00 90.61           O
ATOM   3207  HG1 THR A 216     -13.002  -3.311  11.356  1.00 90.61           H
ATOM   3208  CG2 THR A 216     -14.310  -4.034   8.592  1.00 90.61           C
ATOM   3209 1HG2 THR A 216     -13.927  -5.050   8.505  1.00 90.61           H
ATOM   3210 2HG2 THR A 216     -14.442  -3.609   7.596  1.00 90.61           H
ATOM   3211 3HG2 THR A 216     -15.270  -4.050   9.109  1.00 90.61           H
ATOM   3212  HN  THR A 216     -11.474  -2.033  10.437  1.00 90.61           H
ATOM   3213  N   LEU A 217     -12.050  -1.107   7.378  1.00 87.56           N
ATOM   3214  CA  LEU A 217     -12.047  -0.327   6.152  1.00 87.56           C
ATOM   3215  C   LEU A 217     -10.764  -0.617   5.371  1.00 87.56           C
ATOM   3216  O   LEU A 217     -10.798  -0.772   4.151  1.00 87.56           O
ATOM   3217  HA  LEU A 217     -12.897  -0.655   5.554  1.00 87.56           H
ATOM   3218  CB  LEU A 217     -12.256   1.157   6.461  1.00 87.56           C
ATOM   3219 1HB  LEU A 217     -11.658   1.414   7.335  1.00 87.56           H
ATOM   3220 2HB  LEU A 217     -11.868   1.740   5.626  1.00 87.56           H
ATOM   3221  CG  LEU A 217     -13.700   1.591   6.721  1.00 87.56           C
ATOM   3222  HG  LEU A 217     -14.134   0.911   7.455  1.00 87.56           H
ATOM   3223  CD1 LEU A 217     -13.751   2.997   7.323  1.00 87.56           C
ATOM   3224 1HD1 LEU A 217     -13.207   3.007   8.268  1.00 87.56           H
ATOM   3225 2HD1 LEU A 217     -13.292   3.704   6.633  1.00 87.56           H
ATOM   3226 3HD1 LEU A 217     -14.789   3.280   7.498  1.00 87.56           H
ATOM   3227  CD2 LEU A 217     -14.543   1.482   5.449  1.00 87.56           C
ATOM   3228 1HD2 LEU A 217     -14.120   2.123   4.676  1.00 87.56           H
ATOM   3229 2HD2 LEU A 217     -14.546   0.448   5.103  1.00 87.56           H
ATOM   3230 3HD2 LEU A 217     -15.565   1.796   5.663  1.00 87.56           H
ATOM   3231  HN  LEU A 217     -12.117  -0.571   8.220  1.00 87.56           H
ATOM   3232  N   LYS A 218      -9.663  -0.681   6.106  1.00 84.68           N
ATOM   3233  CA  LYS A 218      -8.363  -0.887   5.490  1.00 84.68           C
ATOM   3234  C   LYS A 218      -8.356  -2.232   4.761  1.00 84.68           C
ATOM   3235  O   LYS A 218      -7.887  -2.326   3.628  1.00 84.68           O
ATOM   3236  HA  LYS A 218      -8.221  -0.095   4.754  1.00 84.68           H
ATOM   3237  CB  LYS A 218      -7.249  -0.744   6.529  1.00 84.68           C
ATOM   3238 1HB  LYS A 218      -7.401   0.167   7.108  1.00 84.68           H
ATOM   3239 2HB  LYS A 218      -7.292  -1.577   7.230  1.00 84.68           H
ATOM   3240  CG  LYS A 218      -5.875  -0.705   5.858  1.00 84.68           C
ATOM   3241 1HG  LYS A 218      -5.746  -1.590   5.234  1.00 84.68           H
ATOM   3242 2HG  LYS A 218      -5.812   0.161   5.200  1.00 84.68           H
ATOM   3243  CD  LYS A 218      -4.757  -0.643   6.901  1.00 84.68           C
ATOM   3244 1HD  LYS A 218      -4.844   0.278   7.477  1.00 84.68           H
ATOM   3245 2HD  LYS A 218      -4.864  -1.470   7.603  1.00 84.68           H
ATOM   3246  CE  LYS A 218      -3.381  -0.707   6.234  1.00 84.68           C
ATOM   3247 1HE  LYS A 218      -3.337  -1.562   5.560  1.00 84.68           H
ATOM   3248 2HE  LYS A 218      -3.223   0.185   5.628  1.00 84.68           H
ATOM   3249  NZ  LYS A 218      -2.316  -0.816   7.255  1.00 84.68           N
ATOM   3250 1HZ  LYS A 218      -1.422  -0.958   6.797  1.00 84.68           H
ATOM   3251 2HZ  LYS A 218      -2.283   0.037   7.802  1.00 84.68           H
ATOM   3252 3HZ  LYS A 218      -2.511  -1.602   7.865  1.00 84.68           H
ATOM   3253  HN  LYS A 218      -9.650  -0.596   7.102  1.00 84.68           H
ATOM   3254  N   VAL A 219      -8.882  -3.240   5.441  1.00 89.51           N
ATOM   3255  CA  VAL A 219      -8.836  -4.597   4.924  1.00 89.51           C
ATOM   3256  C   VAL A 219      -9.751  -4.703   3.702  1.00 89.51           C
ATOM   3257  O   VAL A 219      -9.364  -5.266   2.679  1.00 89.51           O
ATOM   3258  HA  VAL A 219      -7.810  -4.796   4.612  1.00 89.51           H
ATOM   3259  CB  VAL A 219      -9.197  -5.591   6.029  1.00 89.51           C
ATOM   3260  HB  VAL A 219     -10.154  -5.288   6.453  1.00 89.51           H
ATOM   3261  CG1 VAL A 219      -9.360  -7.004   5.464  1.00 89.51           C
ATOM   3262 1HG1 VAL A 219     -10.154  -7.007   4.718  1.00 89.51           H
ATOM   3263 2HG1 VAL A 219      -8.425  -7.320   5.001  1.00 89.51           H
ATOM   3264 3HG1 VAL A 219      -9.616  -7.690   6.271  1.00 89.51           H
ATOM   3265  CG2 VAL A 219      -8.156  -5.566   7.150  1.00 89.51           C
ATOM   3266 1HG2 VAL A 219      -7.180  -5.833   6.746  1.00 89.51           H
ATOM   3267 2HG2 VAL A 219      -8.111  -4.566   7.581  1.00 89.51           H
ATOM   3268 3HG2 VAL A 219      -8.437  -6.282   7.923  1.00 89.51           H
ATOM   3269  HN  VAL A 219      -9.331  -3.142   6.329  1.00 89.51           H
ATOM   3270  N   ILE A 220     -10.947  -4.153   3.849  1.00 90.18           N
ATOM   3271  CA  ILE A 220     -11.960  -4.277   2.814  1.00 90.18           C
ATOM   3272  C   ILE A 220     -11.474  -3.576   1.544  1.00 90.18           C
ATOM   3273  O   ILE A 220     -11.402  -4.191   0.481  1.00 90.18           O
ATOM   3274  HA  ILE A 220     -12.079  -5.339   2.599  1.00 90.18           H
ATOM   3275  CB  ILE A 220     -13.309  -3.763   3.321  1.00 90.18           C
ATOM   3276  HB  ILE A 220     -13.151  -2.791   3.787  1.00 90.18           H
ATOM   3277  CG1 ILE A 220     -13.881  -4.692   4.395  1.00 90.18           C
ATOM   3278 1HG1 ILE A 220     -14.072  -5.675   3.966  1.00 90.18           H
ATOM   3279 2HG1 ILE A 220     -13.148  -4.828   5.190  1.00 90.18           H
ATOM   3280  CG2 ILE A 220     -14.287  -3.556   2.163  1.00 90.18           C
ATOM   3281 1HG2 ILE A 220     -13.875  -2.826   1.466  1.00 90.18           H
ATOM   3282 2HG2 ILE A 220     -14.445  -4.503   1.647  1.00 90.18           H
ATOM   3283 3HG2 ILE A 220     -15.238  -3.191   2.551  1.00 90.18           H
ATOM   3284  CD1 ILE A 220     -15.175  -4.123   4.979  1.00 90.18           C
ATOM   3285 1HD1 ILE A 220     -14.975  -3.151   5.428  1.00 90.18           H
ATOM   3286 2HD1 ILE A 220     -15.914  -4.011   4.185  1.00 90.18           H
ATOM   3287 3HD1 ILE A 220     -15.560  -4.803   5.739  1.00 90.18           H
ATOM   3288  HN  ILE A 220     -11.228  -3.631   4.654  1.00 90.18           H
ATOM   3289  N   LEU A 221     -11.151  -2.300   1.696  1.00 88.44           N
ATOM   3290  CA  LEU A 221     -10.846  -1.463   0.548  1.00 88.44           C
ATOM   3291  C   LEU A 221      -9.410  -1.732   0.094  1.00 88.44           C
ATOM   3292  O   LEU A 221      -9.073  -1.517  -1.069  1.00 88.44           O
ATOM   3293  HA  LEU A 221     -11.523  -1.752  -0.256  1.00 88.44           H
ATOM   3294  CB  LEU A 221     -11.125   0.007   0.868  1.00 88.44           C
ATOM   3295 1HB  LEU A 221     -10.502   0.299   1.713  1.00 88.44           H
ATOM   3296 2HB  LEU A 221     -10.809   0.609   0.016  1.00 88.44           H
ATOM   3297  CG  LEU A 221     -12.577   0.358   1.195  1.00 88.44           C
ATOM   3298  HG  LEU A 221     -12.890  -0.243   2.049  1.00 88.44           H
ATOM   3299  CD1 LEU A 221     -12.707   1.827   1.604  1.00 88.44           C
ATOM   3300 1HD1 LEU A 221     -12.095   2.014   2.487  1.00 88.44           H
ATOM   3301 2HD1 LEU A 221     -12.369   2.463   0.786  1.00 88.44           H
ATOM   3302 3HD1 LEU A 221     -13.750   2.050   1.832  1.00 88.44           H
ATOM   3303  CD2 LEU A 221     -13.503   0.004   0.030  1.00 88.44           C
ATOM   3304 1HD2 LEU A 221     -13.200   0.560  -0.857  1.00 88.44           H
ATOM   3305 2HD2 LEU A 221     -13.440  -1.065  -0.172  1.00 88.44           H
ATOM   3306 3HD2 LEU A 221     -14.530   0.264   0.289  1.00 88.44           H
ATOM   3307  HN  LEU A 221     -11.097  -1.839   2.582  1.00 88.44           H
ATOM   3308  N   GLY A 222      -8.603  -2.199   1.035  1.00 87.12           N
ATOM   3309  CA  GLY A 222      -7.175  -2.326   0.800  1.00 87.12           C
ATOM   3310  C   GLY A 222      -6.850  -3.645   0.097  1.00 87.12           C
ATOM   3311  O   GLY A 222      -5.844  -3.748  -0.604  1.00 87.12           O
ATOM   3312 1HA  GLY A 222      -6.827  -1.491   0.193  1.00 87.12           H
ATOM   3313 2HA  GLY A 222      -6.641  -2.275   1.749  1.00 87.12           H
ATOM   3314  HN  GLY A 222      -8.910  -2.488   1.942  1.00 87.12           H
ATOM   3315  N   PHE A 223      -7.720  -4.622   0.307  1.00 80.11           N
ATOM   3316  CA  PHE A 223      -7.447  -5.977  -0.140  1.00 80.11           C
ATOM   3317  C   PHE A 223      -8.646  -6.558  -0.893  1.00 80.11           C
ATOM   3318  O   PHE A 223      -8.574  -6.787  -2.100  1.00 80.11           O
ATOM   3319  HA  PHE A 223      -6.588  -5.930  -0.809  1.00 80.11           H
ATOM   3320  CB  PHE A 223      -7.191  -6.818   1.112  1.00 80.11           C
ATOM   3321 1HB  PHE A 223      -6.402  -6.347   1.699  1.00 80.11           H
ATOM   3322 2HB  PHE A 223      -8.090  -6.818   1.728  1.00 80.11           H
ATOM   3323  CG  PHE A 223      -6.792  -8.266   0.818  1.00 80.11           C
ATOM   3324  CD1 PHE A 223      -7.579  -9.288   1.246  1.00 80.11           C
ATOM   3325  HD1 PHE A 223      -8.495  -9.077   1.798  1.00 80.11           H
ATOM   3326  CD2 PHE A 223      -5.649  -8.530   0.129  1.00 80.11           C
ATOM   3327  HD2 PHE A 223      -5.018  -7.710  -0.214  1.00 80.11           H
ATOM   3328  CE1 PHE A 223      -7.209 -10.632   0.974  1.00 80.11           C
ATOM   3329  HE1 PHE A 223      -7.840 -11.451   1.317  1.00 80.11           H
ATOM   3330  CE2 PHE A 223      -5.279  -9.873  -0.144  1.00 80.11           C
ATOM   3331  HE2 PHE A 223      -4.364 -10.085  -0.696  1.00 80.11           H
ATOM   3332  CZ  PHE A 223      -6.067 -10.896   0.284  1.00 80.11           C
ATOM   3333  HZ  PHE A 223      -5.783 -11.927   0.075  1.00 80.11           H
ATOM   3334  HN  PHE A 223      -8.597  -4.499   0.773  1.00 80.11           H
ATOM   3335  N   PHE A 224      -9.721  -6.778  -0.151  1.00 84.42           N
ATOM   3336  CA  PHE A 224     -10.803  -7.620  -0.632  1.00 84.42           C
ATOM   3337  C   PHE A 224     -11.400  -7.060  -1.924  1.00 84.42           C
ATOM   3338  O   PHE A 224     -11.494  -7.767  -2.926  1.00 84.42           O
ATOM   3339  HA  PHE A 224     -10.384  -8.607  -0.825  1.00 84.42           H
ATOM   3340  CB  PHE A 224     -11.882  -7.625   0.453  1.00 84.42           C
ATOM   3341 1HB  PHE A 224     -11.947  -6.629   0.892  1.00 84.42           H
ATOM   3342 2HB  PHE A 224     -12.847  -7.834  -0.009  1.00 84.42           H
ATOM   3343  CG  PHE A 224     -11.636  -8.643   1.569  1.00 84.42           C
ATOM   3344  CD1 PHE A 224     -11.851  -9.966   1.342  1.00 84.42           C
ATOM   3345  HD1 PHE A 224     -12.197 -10.302   0.364  1.00 84.42           H
ATOM   3346  CD2 PHE A 224     -11.204  -8.224   2.789  1.00 84.42           C
ATOM   3347  HD2 PHE A 224     -11.032  -7.163   2.971  1.00 84.42           H
ATOM   3348  CE1 PHE A 224     -11.623 -10.911   2.377  1.00 84.42           C
ATOM   3349  HE1 PHE A 224     -11.795 -11.972   2.195  1.00 84.42           H
ATOM   3350  CE2 PHE A 224     -10.976  -9.168   3.825  1.00 84.42           C
ATOM   3351  HE2 PHE A 224     -10.630  -8.832   4.802  1.00 84.42           H
ATOM   3352  CZ  PHE A 224     -11.191 -10.492   3.597  1.00 84.42           C
ATOM   3353  HZ  PHE A 224     -11.016 -11.217   4.392  1.00 84.42           H
ATOM   3354  HN  PHE A 224      -9.858  -6.394   0.762  1.00 84.42           H
ATOM   3355  N   LEU A 225     -11.788  -5.794  -1.860  1.00 89.29           N
ATOM   3356  CA  LEU A 225     -12.446  -5.155  -2.987  1.00 89.29           C
ATOM   3357  C   LEU A 225     -11.522  -5.202  -4.205  1.00 89.29           C
ATOM   3358  O   LEU A 225     -11.904  -5.709  -5.259  1.00 89.29           O
ATOM   3359  HA  LEU A 225     -13.343  -5.732  -3.211  1.00 89.29           H
ATOM   3360  CB  LEU A 225     -12.899  -3.743  -2.612  1.00 89.29           C
ATOM   3361 1HB  LEU A 225     -13.631  -3.818  -1.808  1.00 89.29           H
ATOM   3362 2HB  LEU A 225     -12.041  -3.202  -2.212  1.00 89.29           H
ATOM   3363  CG  LEU A 225     -13.509  -2.911  -3.742  1.00 89.29           C
ATOM   3364  HG  LEU A 225     -12.853  -2.982  -4.610  1.00 89.29           H
ATOM   3365  CD1 LEU A 225     -14.871  -3.469  -4.159  1.00 89.29           C
ATOM   3366 1HD1 LEU A 225     -14.753  -4.496  -4.505  1.00 89.29           H
ATOM   3367 2HD1 LEU A 225     -15.549  -3.448  -3.305  1.00 89.29           H
ATOM   3368 3HD1 LEU A 225     -15.282  -2.860  -4.964  1.00 89.29           H
ATOM   3369  CD2 LEU A 225     -13.588  -1.433  -3.355  1.00 89.29           C
ATOM   3370 1HD2 LEU A 225     -14.210  -1.324  -2.466  1.00 89.29           H
ATOM   3371 2HD2 LEU A 225     -12.586  -1.058  -3.146  1.00 89.29           H
ATOM   3372 3HD2 LEU A 225     -14.025  -0.866  -4.176  1.00 89.29           H
ATOM   3373  HN  LEU A 225     -11.658  -5.210  -1.059  1.00 89.29           H
ATOM   3374  N   PRO A 226     -10.295  -4.676  -4.085  1.00 90.01           N
ATOM   3375  CA  PRO A 226      -9.348  -4.710  -5.202  1.00 90.01           C
ATOM   3376  C   PRO A 226      -9.160  -6.112  -5.757  1.00 90.01           C
ATOM   3377  O   PRO A 226      -9.140  -6.305  -6.972  1.00 90.01           O
ATOM   3378  HA  PRO A 226      -9.730  -4.122  -6.036  1.00 90.01           H
ATOM   3379  CB  PRO A 226      -8.054  -4.162  -4.596  1.00 90.01           C
ATOM   3380 1HB  PRO A 226      -7.423  -4.961  -4.207  1.00 90.01           H
ATOM   3381 2HB  PRO A 226      -7.463  -3.620  -5.334  1.00 90.01           H
ATOM   3382  CG  PRO A 226      -8.546  -3.243  -3.484  1.00 90.01           C
ATOM   3383 1HG  PRO A 226      -7.771  -3.054  -2.742  1.00 90.01           H
ATOM   3384 2HG  PRO A 226      -8.848  -2.268  -3.868  1.00 90.01           H
ATOM   3385  CD  PRO A 226      -9.719  -4.014  -2.901  1.00 90.01           C
ATOM   3386 1HD  PRO A 226      -9.396  -4.740  -2.155  1.00 90.01           H
ATOM   3387 2HD  PRO A 226     -10.434  -3.354  -2.410  1.00 90.01           H
ATOM   3388  N   PHE A 227      -9.027  -7.063  -4.844  1.00 83.42           N
ATOM   3389  CA  PHE A 227      -8.724  -8.431  -5.227  1.00 83.42           C
ATOM   3390  C   PHE A 227      -9.862  -9.034  -6.053  1.00 83.42           C
ATOM   3391  O   PHE A 227      -9.623  -9.652  -7.089  1.00 83.42           O
ATOM   3392  HA  PHE A 227      -7.816  -8.405  -5.829  1.00 83.42           H
ATOM   3393  CB  PHE A 227      -8.568  -9.234  -3.934  1.00 83.42           C
ATOM   3394 1HB  PHE A 227      -7.817  -8.752  -3.308  1.00 83.42           H
ATOM   3395 2HB  PHE A 227      -9.509  -9.204  -3.384  1.00 83.42           H
ATOM   3396  CG  PHE A 227      -8.168 -10.695  -4.153  1.00 83.42           C
ATOM   3397  CD1 PHE A 227      -9.115 -11.671  -4.122  1.00 83.42           C
ATOM   3398  HD1 PHE A 227     -10.158 -11.412  -3.943  1.00 83.42           H
ATOM   3399  CD2 PHE A 227      -6.866 -11.017  -4.377  1.00 83.42           C
ATOM   3400  HD2 PHE A 227      -6.107 -10.235  -4.401  1.00 83.42           H
ATOM   3401  CE1 PHE A 227      -8.744 -13.026  -4.325  1.00 83.42           C
ATOM   3402  HE1 PHE A 227      -9.503 -13.808  -4.301  1.00 83.42           H
ATOM   3403  CE2 PHE A 227      -6.495 -12.373  -4.580  1.00 83.42           C
ATOM   3404  HE2 PHE A 227      -5.451 -12.631  -4.759  1.00 83.42           H
ATOM   3405  CZ  PHE A 227      -7.442 -13.349  -4.549  1.00 83.42           C
ATOM   3406  HZ  PHE A 227      -7.157 -14.389  -4.705  1.00 83.42           H
ATOM   3407  HN  PHE A 227      -9.122  -6.911  -3.860  1.00 83.42           H
ATOM   3408  N   VAL A 228     -11.077  -8.833  -5.563  1.00 91.90           N
ATOM   3409  CA  VAL A 228     -12.251  -9.377  -6.225  1.00 91.90           C
ATOM   3410  C   VAL A 228     -12.338  -8.811  -7.644  1.00 91.90           C
ATOM   3411  O   VAL A 228     -12.585  -9.549  -8.597  1.00 91.90           O
ATOM   3412  HA  VAL A 228     -12.123 -10.457  -6.286  1.00 91.90           H
ATOM   3413  CB  VAL A 228     -13.501  -9.093  -5.391  1.00 91.90           C
ATOM   3414  HB  VAL A 228     -13.518  -8.027  -5.164  1.00 91.90           H
ATOM   3415  CG1 VAL A 228     -14.771  -9.427  -6.175  1.00 91.90           C
ATOM   3416 1HG1 VAL A 228     -14.810  -8.820  -7.080  1.00 91.90           H
ATOM   3417 2HG1 VAL A 228     -14.764 -10.483  -6.446  1.00 91.90           H
ATOM   3418 3HG1 VAL A 228     -15.645  -9.216  -5.559  1.00 91.90           H
ATOM   3419  CG2 VAL A 228     -13.459  -9.855  -4.064  1.00 91.90           C
ATOM   3420 1HG2 VAL A 228     -13.406 -10.925  -4.262  1.00 91.90           H
ATOM   3421 2HG2 VAL A 228     -12.582  -9.546  -3.496  1.00 91.90           H
ATOM   3422 3HG2 VAL A 228     -14.360  -9.635  -3.491  1.00 91.90           H
ATOM   3423  HN  VAL A 228     -11.265  -8.310  -4.732  1.00 91.90           H
ATOM   3424  N   VAL A 229     -12.131  -7.506  -7.741  1.00 91.75           N
ATOM   3425  CA  VAL A 229     -12.246  -6.822  -9.018  1.00 91.75           C
ATOM   3426  C   VAL A 229     -11.178  -7.355  -9.975  1.00 91.75           C
ATOM   3427  O   VAL A 229     -11.467  -7.642 -11.135  1.00 91.75           O
ATOM   3428  HA  VAL A 229     -13.230  -7.052  -9.426  1.00 91.75           H
ATOM   3429  CB  VAL A 229     -12.162  -5.308  -8.810  1.00 91.75           C
ATOM   3430  HB  VAL A 229     -11.251  -5.097  -8.250  1.00 91.75           H
ATOM   3431  CG1 VAL A 229     -12.069  -4.576 -10.150  1.00 91.75           C
ATOM   3432 1HG1 VAL A 229     -11.178  -4.906 -10.684  1.00 91.75           H
ATOM   3433 2HG1 VAL A 229     -12.954  -4.798 -10.747  1.00 91.75           H
ATOM   3434 3HG1 VAL A 229     -12.010  -3.502  -9.974  1.00 91.75           H
ATOM   3435  CG2 VAL A 229     -13.348  -4.800  -7.988  1.00 91.75           C
ATOM   3436 1HG2 VAL A 229     -14.277  -5.030  -8.510  1.00 91.75           H
ATOM   3437 2HG2 VAL A 229     -13.349  -5.287  -7.013  1.00 91.75           H
ATOM   3438 3HG2 VAL A 229     -13.263  -3.722  -7.856  1.00 91.75           H
ATOM   3439  HN  VAL A 229     -11.889  -6.919  -6.968  1.00 91.75           H
ATOM   3440  N   MET A 230      -9.966  -7.471  -9.452  1.00 84.51           N
ATOM   3441  CA  MET A 230      -8.849  -7.942 -10.253  1.00 84.51           C
ATOM   3442  C   MET A 230      -9.086  -9.373 -10.738  1.00 84.51           C
ATOM   3443  O   MET A 230      -8.866  -9.680 -11.909  1.00 84.51           O
ATOM   3444  HA  MET A 230      -8.794  -7.266 -11.106  1.00 84.51           H
ATOM   3445  CB  MET A 230      -7.567  -7.892  -9.419  1.00 84.51           C
ATOM   3446 1HB  MET A 230      -7.758  -8.298  -8.426  1.00 84.51           H
ATOM   3447 2HB  MET A 230      -6.804  -8.521  -9.880  1.00 84.51           H
ATOM   3448  CG  MET A 230      -7.047  -6.457  -9.299  1.00 84.51           C
ATOM   3449 1HG  MET A 230      -7.003  -5.993 -10.284  1.00 84.51           H
ATOM   3450 2HG  MET A 230      -7.734  -5.863  -8.696  1.00 84.51           H
ATOM   3451  SD  MET A 230      -5.426  -6.456  -8.552  1.00 84.51           S
ATOM   3452  CE  MET A 230      -5.858  -6.872  -6.871  1.00 84.51           C
ATOM   3453 1HE  MET A 230      -6.531  -6.114  -6.470  1.00 84.51           H
ATOM   3454 2HE  MET A 230      -6.353  -7.843  -6.853  1.00 84.51           H
ATOM   3455 3HE  MET A 230      -4.955  -6.914  -6.263  1.00 84.51           H
ATOM   3456  HN  MET A 230      -9.743  -7.251  -8.503  1.00 84.51           H
ATOM   3457  N   ALA A 231      -9.532 -10.211  -9.814  1.00 90.13           N
ATOM   3458  CA  ALA A 231      -9.738 -11.618 -10.116  1.00 90.13           C
ATOM   3459  C   ALA A 231     -10.776 -11.749 -11.232  1.00 90.13           C
ATOM   3460  O   ALA A 231     -10.585 -12.514 -12.176  1.00 90.13           O
ATOM   3461  HA  ALA A 231      -8.789 -12.025 -10.464  1.00 90.13           H
ATOM   3462  CB  ALA A 231     -10.155 -12.357  -8.843  1.00 90.13           C
ATOM   3463 1HB  ALA A 231      -9.371 -12.258  -8.092  1.00 90.13           H
ATOM   3464 2HB  ALA A 231     -11.081 -11.929  -8.460  1.00 90.13           H
ATOM   3465 3HB  ALA A 231     -10.309 -13.412  -9.070  1.00 90.13           H
ATOM   3466  HN  ALA A 231      -9.751  -9.944  -8.876  1.00 90.13           H
ATOM   3467  N   CYS A 232     -11.853 -10.990 -11.088  1.00 89.49           N
ATOM   3468  CA  CYS A 232     -12.928 -11.023 -12.064  1.00 89.49           C
ATOM   3469  C   CYS A 232     -12.374 -10.541 -13.406  1.00 89.49           C
ATOM   3470  O   CYS A 232     -12.583 -11.183 -14.434  1.00 89.49           O
ATOM   3471  HA  CYS A 232     -13.258 -12.060 -12.131  1.00 89.49           H
ATOM   3472  CB  CYS A 232     -14.129 -10.191 -11.611  1.00 89.49           C
ATOM   3473 1HB  CYS A 232     -13.800  -9.196 -11.309  1.00 89.49           H
ATOM   3474 2HB  CYS A 232     -14.824 -10.058 -12.440  1.00 89.49           H
ATOM   3475  SG  CYS A 232     -14.974 -11.019 -10.215  1.00 89.49           S
ATOM   3476  HG  CYS A 232     -14.128 -10.607  -9.276  1.00 89.49           H
ATOM   3477  HN  CYS A 232     -11.996 -10.362 -10.322  1.00 89.49           H
ATOM   3478  N   CYS A 233     -11.678  -9.415 -13.353  1.00 88.02           N
ATOM   3479  CA  CYS A 233     -11.161  -8.796 -14.562  1.00 88.02           C
ATOM   3480  C   CYS A 233     -10.272  -9.813 -15.280  1.00 88.02           C
ATOM   3481  O   CYS A 233     -10.402 -10.014 -16.487  1.00 88.02           O
ATOM   3482  HA  CYS A 233     -12.025  -8.537 -15.174  1.00 88.02           H
ATOM   3483  CB  CYS A 233     -10.412  -7.498 -14.257  1.00 88.02           C
ATOM   3484 1HB  CYS A 233      -9.711  -7.657 -13.438  1.00 88.02           H
ATOM   3485 2HB  CYS A 233      -9.826  -7.195 -15.124  1.00 88.02           H
ATOM   3486  SG  CYS A 233     -11.600  -6.178 -13.815  1.00 88.02           S
ATOM   3487  HG  CYS A 233     -11.796  -6.582 -12.562  1.00 88.02           H
ATOM   3488  HN  CYS A 233     -11.466  -8.929 -12.505  1.00 88.02           H
ATOM   3489  N   TYR A 234      -9.389 -10.429 -14.508  1.00 74.80           N
ATOM   3490  CA  TYR A 234      -8.385 -11.312 -15.076  1.00 74.80           C
ATOM   3491  C   TYR A 234      -9.031 -12.560 -15.681  1.00 74.80           C
ATOM   3492  O   TYR A 234      -8.616 -13.026 -16.741  1.00 74.80           O
ATOM   3493  HA  TYR A 234      -7.862 -10.766 -15.861  1.00 74.80           H
ATOM   3494  CB  TYR A 234      -7.485 -11.732 -13.912  1.00 74.80           C
ATOM   3495 1HB  TYR A 234      -7.364 -10.885 -13.236  1.00 74.80           H
ATOM   3496 2HB  TYR A 234      -7.982 -12.521 -13.348  1.00 74.80           H
ATOM   3497  CG  TYR A 234      -6.101 -12.225 -14.342  1.00 74.80           C
ATOM   3498  CD1 TYR A 234      -5.834 -13.578 -14.384  1.00 74.80           C
ATOM   3499  HD1 TYR A 234      -6.608 -14.295 -14.111  1.00 74.80           H
ATOM   3500  CD2 TYR A 234      -5.122 -11.316 -14.687  1.00 74.80           C
ATOM   3501  HD2 TYR A 234      -5.333 -10.247 -14.654  1.00 74.80           H
ATOM   3502  CE1 TYR A 234      -4.532 -14.042 -14.788  1.00 74.80           C
ATOM   3503  HE1 TYR A 234      -4.307 -15.108 -14.825  1.00 74.80           H
ATOM   3504  CE2 TYR A 234      -3.820 -11.780 -15.091  1.00 74.80           C
ATOM   3505  HE2 TYR A 234      -3.037 -11.073 -15.366  1.00 74.80           H
ATOM   3506  CZ  TYR A 234      -3.589 -13.120 -15.122  1.00 74.80           C
ATOM   3507  OH  TYR A 234      -2.360 -13.558 -15.503  1.00 74.80           O
ATOM   3508  HH  TYR A 234      -2.339 -14.558 -15.507  1.00 74.80           H
ATOM   3509  HN  TYR A 234      -9.353 -10.333 -13.513  1.00 74.80           H
ATOM   3510  N   THR A 235     -10.036 -13.065 -14.982  1.00 85.03           N
ATOM   3511  CA  THR A 235     -10.739 -14.254 -15.433  1.00 85.03           C
ATOM   3512  C   THR A 235     -11.325 -14.030 -16.829  1.00 85.03           C
ATOM   3513  O   THR A 235     -11.208 -14.889 -17.701  1.00 85.03           O
ATOM   3514  HA  THR A 235     -10.019 -15.069 -15.516  1.00 85.03           H
ATOM   3515  CB  THR A 235     -11.792 -14.609 -14.382  1.00 85.03           C
ATOM   3516  HB  THR A 235     -12.564 -13.840 -14.329  1.00 85.03           H
ATOM   3517  OG1 THR A 235     -11.039 -14.806 -13.188  1.00 85.03           O
ATOM   3518  HG1 THR A 235     -11.111 -14.000 -12.601  1.00 85.03           H
ATOM   3519  CG2 THR A 235     -12.444 -15.969 -14.641  1.00 85.03           C
ATOM   3520 1HG2 THR A 235     -11.680 -16.746 -14.626  1.00 85.03           H
ATOM   3521 2HG2 THR A 235     -12.932 -15.958 -15.615  1.00 85.03           H
ATOM   3522 3HG2 THR A 235     -13.183 -16.171 -13.866  1.00 85.03           H
ATOM   3523  HN  THR A 235     -10.370 -12.678 -14.123  1.00 85.03           H
ATOM   3524  N   ILE A 236     -11.942 -12.869 -16.997  1.00 83.98           N
ATOM   3525  CA  ILE A 236     -12.594 -12.544 -18.254  1.00 83.98           C
ATOM   3526  C   ILE A 236     -11.532 -12.330 -19.334  1.00 83.98           C
ATOM   3527  O   ILE A 236     -11.723 -12.724 -20.483  1.00 83.98           O
ATOM   3528  HA  ILE A 236     -13.207 -13.400 -18.536  1.00 83.98           H
ATOM   3529  CB  ILE A 236     -13.538 -11.352 -18.075  1.00 83.98           C
ATOM   3530  HB  ILE A 236     -12.957 -10.510 -17.700  1.00 83.98           H
ATOM   3531  CG1 ILE A 236     -14.616 -11.658 -17.033  1.00 83.98           C
ATOM   3532 1HG1 ILE A 236     -15.341 -12.357 -17.449  1.00 83.98           H
ATOM   3533 2HG1 ILE A 236     -14.163 -12.145 -16.169  1.00 83.98           H
ATOM   3534  CG2 ILE A 236     -14.141 -10.925 -19.415  1.00 83.98           C
ATOM   3535 1HG2 ILE A 236     -13.341 -10.638 -20.098  1.00 83.98           H
ATOM   3536 2HG2 ILE A 236     -14.703 -11.755 -19.842  1.00 83.98           H
ATOM   3537 3HG2 ILE A 236     -14.807 -10.076 -19.259  1.00 83.98           H
ATOM   3538  CD1 ILE A 236     -15.328 -10.379 -16.589  1.00 83.98           C
ATOM   3539 1HD1 ILE A 236     -14.603  -9.692 -16.152  1.00 83.98           H
ATOM   3540 2HD1 ILE A 236     -15.799  -9.908 -17.452  1.00 83.98           H
ATOM   3541 3HD1 ILE A 236     -16.089 -10.624 -15.849  1.00 83.98           H
ATOM   3542  HN  ILE A 236     -12.001 -12.160 -16.294  1.00 83.98           H
ATOM   3543  N   ILE A 237     -10.436 -11.707 -18.926  1.00 80.40           N
ATOM   3544  CA  ILE A 237      -9.343 -11.439 -19.844  1.00 80.40           C
ATOM   3545  C   ILE A 237      -8.840 -12.759 -20.432  1.00 80.40           C
ATOM   3546  O   ILE A 237      -8.743 -12.903 -21.650  1.00 80.40           O
ATOM   3547  HA  ILE A 237      -9.739 -10.828 -20.655  1.00 80.40           H
ATOM   3548  CB  ILE A 237      -8.251 -10.619 -19.153  1.00 80.40           C
ATOM   3549  HB  ILE A 237      -8.120 -11.008 -18.143  1.00 80.40           H
ATOM   3550  CG1 ILE A 237      -8.668  -9.153 -19.021  1.00 80.40           C
ATOM   3551 1HG1 ILE A 237      -8.617  -8.668 -19.996  1.00 80.40           H
ATOM   3552 2HG1 ILE A 237      -9.704  -9.094 -18.689  1.00 80.40           H
ATOM   3553  CG2 ILE A 237      -6.911 -10.772 -19.874  1.00 80.40           C
ATOM   3554 1HG2 ILE A 237      -6.614 -11.821 -19.872  1.00 80.40           H
ATOM   3555 2HG2 ILE A 237      -7.010 -10.425 -20.902  1.00 80.40           H
ATOM   3556 3HG2 ILE A 237      -6.153 -10.179 -19.362  1.00 80.40           H
ATOM   3557  CD1 ILE A 237      -7.766  -8.414 -18.030  1.00 80.40           C
ATOM   3558 1HD1 ILE A 237      -7.839  -8.887 -17.051  1.00 80.40           H
ATOM   3559 2HD1 ILE A 237      -6.734  -8.454 -18.378  1.00 80.40           H
ATOM   3560 3HD1 ILE A 237      -8.084  -7.374 -17.955  1.00 80.40           H
ATOM   3561  HN  ILE A 237     -10.290 -11.389 -17.990  1.00 80.40           H
ATOM   3562  N   ILE A 238      -8.535 -13.689 -19.540  1.00 77.62           N
ATOM   3563  CA  ILE A 238      -7.992 -14.973 -19.952  1.00 77.62           C
ATOM   3564  C   ILE A 238      -8.974 -15.653 -20.908  1.00 77.62           C
ATOM   3565  O   ILE A 238      -8.579 -16.144 -21.965  1.00 77.62           O
ATOM   3566  HA  ILE A 238      -7.065 -14.777 -20.491  1.00 77.62           H
ATOM   3567  CB  ILE A 238      -7.636 -15.821 -18.730  1.00 77.62           C
ATOM   3568  HB  ILE A 238      -8.471 -15.781 -18.031  1.00 77.62           H
ATOM   3569  CG1 ILE A 238      -6.413 -15.254 -18.006  1.00 77.62           C
ATOM   3570 1HG1 ILE A 238      -5.528 -15.374 -18.631  1.00 77.62           H
ATOM   3571 2HG1 ILE A 238      -6.546 -14.184 -17.845  1.00 77.62           H
ATOM   3572  CG2 ILE A 238      -7.442 -17.288 -19.119  1.00 77.62           C
ATOM   3573 1HG2 ILE A 238      -8.363 -17.673 -19.555  1.00 77.62           H
ATOM   3574 2HG2 ILE A 238      -6.634 -17.367 -19.847  1.00 77.62           H
ATOM   3575 3HG2 ILE A 238      -7.189 -17.869 -18.232  1.00 77.62           H
ATOM   3576  CD1 ILE A 238      -6.197 -15.955 -16.664  1.00 77.62           C
ATOM   3577 1HD1 ILE A 238      -7.074 -15.812 -16.033  1.00 77.62           H
ATOM   3578 2HD1 ILE A 238      -6.040 -17.020 -16.832  1.00 77.62           H
ATOM   3579 3HD1 ILE A 238      -5.322 -15.532 -16.170  1.00 77.62           H
ATOM   3580  HN  ILE A 238      -8.652 -13.577 -18.553  1.00 77.62           H
ATOM   3581  N   HIS A 239     -10.236 -15.660 -20.504  1.00 76.77           N
ATOM   3582  CA  HIS A 239     -11.264 -16.342 -21.271  1.00 76.77           C
ATOM   3583  C   HIS A 239     -11.308 -15.773 -22.690  1.00 76.77           C
ATOM   3584  O   HIS A 239     -11.411 -16.522 -23.661  1.00 76.77           O
ATOM   3585  HA  HIS A 239     -10.974 -17.392 -21.318  1.00 76.77           H
ATOM   3586  CB  HIS A 239     -12.616 -16.263 -20.559  1.00 76.77           C
ATOM   3587 1HB  HIS A 239     -12.490 -16.585 -19.525  1.00 76.77           H
ATOM   3588 2HB  HIS A 239     -12.940 -15.223 -20.531  1.00 76.77           H
ATOM   3589  CG  HIS A 239     -13.698 -17.097 -21.202  1.00 76.77           C
ATOM   3590  ND1 HIS A 239     -14.624 -16.570 -22.085  1.00 76.77           N
ATOM   3591  HD1 HIS A 239     -14.673 -15.616 -22.382  1.00 76.77           H
ATOM   3592  CD2 HIS A 239     -13.992 -18.423 -21.081  1.00 76.77           C
ATOM   3593  HD2 HIS A 239     -13.457 -19.140 -20.459  1.00 76.77           H
ATOM   3594  CE1 HIS A 239     -15.434 -17.545 -22.472  1.00 76.77           C
ATOM   3595  HE1 HIS A 239     -16.269 -17.447 -23.167  1.00 76.77           H
ATOM   3596  NE2 HIS A 239     -15.041 -18.692 -21.848  1.00 76.77           N
ATOM   3597  HN  HIS A 239     -10.558 -15.212 -19.670  1.00 76.77           H
ATOM   3598  N   THR A 240     -11.226 -14.453 -22.767  1.00 78.47           N
ATOM   3599  CA  THR A 240     -11.308 -13.771 -24.047  1.00 78.47           C
ATOM   3600  C   THR A 240     -10.089 -14.105 -24.909  1.00 78.47           C
ATOM   3601  O   THR A 240     -10.210 -14.289 -26.119  1.00 78.47           O
ATOM   3602  HA  THR A 240     -12.186 -14.141 -24.578  1.00 78.47           H
ATOM   3603  CB  THR A 240     -11.469 -12.274 -23.777  1.00 78.47           C
ATOM   3604  HB  THR A 240     -10.549 -11.850 -23.373  1.00 78.47           H
ATOM   3605  OG1 THR A 240     -12.608 -12.196 -22.923  1.00 78.47           O
ATOM   3606  HG1 THR A 240     -12.316 -12.098 -21.972  1.00 78.47           H
ATOM   3607  CG2 THR A 240     -11.885 -11.494 -25.025  1.00 78.47           C
ATOM   3608 1HG2 THR A 240     -12.840 -11.874 -25.390  1.00 78.47           H
ATOM   3609 2HG2 THR A 240     -11.127 -11.616 -25.799  1.00 78.47           H
ATOM   3610 3HG2 THR A 240     -11.985 -10.437 -24.778  1.00 78.47           H
ATOM   3611  HN  THR A 240     -11.107 -13.853 -21.976  1.00 78.47           H
ATOM   3612  N   LEU A 241      -8.940 -14.173 -24.251  1.00 74.37           N
ATOM   3613  CA  LEU A 241      -7.688 -14.397 -24.953  1.00 74.37           C
ATOM   3614  C   LEU A 241      -7.689 -15.805 -25.552  1.00 74.37           C
ATOM   3615  O   LEU A 241      -7.247 -16.002 -26.683  1.00 74.37           O
ATOM   3616  HA  LEU A 241      -7.637 -13.675 -25.768  1.00 74.37           H
ATOM   3617  CB  LEU A 241      -6.500 -14.123 -24.029  1.00 74.37           C
ATOM   3618 1HB  LEU A 241      -6.684 -14.618 -23.076  1.00 74.37           H
ATOM   3619 2HB  LEU A 241      -5.613 -14.585 -24.463  1.00 74.37           H
ATOM   3620  CG  LEU A 241      -6.190 -12.650 -23.755  1.00 74.37           C
ATOM   3621  HG  LEU A 241      -7.095 -12.175 -23.377  1.00 74.37           H
ATOM   3622  CD1 LEU A 241      -5.118 -12.508 -22.672  1.00 74.37           C
ATOM   3623 1HD1 LEU A 241      -5.470 -12.968 -21.749  1.00 74.37           H
ATOM   3624 2HD1 LEU A 241      -4.203 -13.002 -22.999  1.00 74.37           H
ATOM   3625 3HD1 LEU A 241      -4.917 -11.451 -22.497  1.00 74.37           H
ATOM   3626  CD2 LEU A 241      -5.802 -11.922 -25.044  1.00 74.37           C
ATOM   3627 1HD2 LEU A 241      -4.918 -12.391 -25.474  1.00 74.37           H
ATOM   3628 2HD2 LEU A 241      -6.627 -11.979 -25.755  1.00 74.37           H
ATOM   3629 3HD2 LEU A 241      -5.587 -10.877 -24.820  1.00 74.37           H
ATOM   3630  HN  LEU A 241      -8.858 -14.079 -23.259  1.00 74.37           H
ATOM   3631  N   ILE A 242      -8.190 -16.747 -24.768  1.00 74.17           N
ATOM   3632  CA  ILE A 242      -8.247 -18.132 -25.204  1.00 74.17           C
ATOM   3633  C   ILE A 242      -9.093 -18.228 -26.475  1.00 74.17           C
ATOM   3634  O   ILE A 242      -8.727 -18.928 -27.418  1.00 74.17           O
ATOM   3635  HA  ILE A 242      -7.230 -18.442 -25.442  1.00 74.17           H
ATOM   3636  CB  ILE A 242      -8.740 -19.032 -24.068  1.00 74.17           C
ATOM   3637  HB  ILE A 242      -9.635 -18.581 -23.639  1.00 74.17           H
ATOM   3638  CG1 ILE A 242      -7.700 -19.122 -22.950  1.00 74.17           C
ATOM   3639 1HG1 ILE A 242      -6.837 -19.691 -23.297  1.00 74.17           H
ATOM   3640 2HG1 ILE A 242      -7.343 -18.123 -22.698  1.00 74.17           H
ATOM   3641  CG2 ILE A 242      -9.137 -20.412 -24.595  1.00 74.17           C
ATOM   3642 1HG2 ILE A 242      -9.937 -20.305 -25.328  1.00 74.17           H
ATOM   3643 2HG2 ILE A 242      -8.274 -20.883 -25.065  1.00 74.17           H
ATOM   3644 3HG2 ILE A 242      -9.483 -21.031 -23.767  1.00 74.17           H
ATOM   3645  CD1 ILE A 242      -8.289 -19.788 -21.705  1.00 74.17           C
ATOM   3646 1HD1 ILE A 242      -9.137 -19.203 -21.347  1.00 74.17           H
ATOM   3647 2HD1 ILE A 242      -8.623 -20.795 -21.955  1.00 74.17           H
ATOM   3648 3HD1 ILE A 242      -7.529 -19.839 -20.926  1.00 74.17           H
ATOM   3649  HN  ILE A 242      -8.553 -16.577 -23.851  1.00 74.17           H
ATOM   3650  N   GLN A 243     -10.209 -17.514 -26.460  1.00 69.88           N
ATOM   3651  CA  GLN A 243     -11.136 -17.550 -27.578  1.00 69.88           C
ATOM   3652  C   GLN A 243     -10.515 -16.879 -28.805  1.00 69.88           C
ATOM   3653  O   GLN A 243     -10.754 -17.301 -29.935  1.00 69.88           O
ATOM   3654  HA  GLN A 243     -11.305 -18.608 -27.780  1.00 69.88           H
ATOM   3655  CB  GLN A 243     -12.468 -16.893 -27.209  1.00 69.88           C
ATOM   3656 1HB  GLN A 243     -12.282 -15.928 -26.737  1.00 69.88           H
ATOM   3657 2HB  GLN A 243     -13.045 -16.699 -28.113  1.00 69.88           H
ATOM   3658  CG  GLN A 243     -13.275 -17.783 -26.262  1.00 69.88           C
ATOM   3659 1HG  GLN A 243     -13.354 -18.787 -26.679  1.00 69.88           H
ATOM   3660 2HG  GLN A 243     -12.753 -17.874 -25.309  1.00 69.88           H
ATOM   3661  CD  GLN A 243     -14.674 -17.210 -26.030  1.00 69.88           C
ATOM   3662  OE1 GLN A 243     -14.971 -16.074 -26.362  1.00 69.88           O
ATOM   3663  NE2 GLN A 243     -15.515 -18.056 -25.442  1.00 69.88           N
ATOM   3664 1HE2 GLN A 243     -15.208 -18.975 -25.195  1.00 69.88           H
ATOM   3665 2HE2 GLN A 243     -16.455 -17.774 -25.248  1.00 69.88           H
ATOM   3666  HN  GLN A 243     -10.483 -16.920 -25.703  1.00 69.88           H
ATOM   3667  N   ALA A 244      -9.730 -15.846 -28.540  1.00 70.36           N
ATOM   3668  CA  ALA A 244      -9.234 -14.990 -29.605  1.00 70.36           C
ATOM   3669  C   ALA A 244      -8.174 -15.746 -30.408  1.00 70.36           C
ATOM   3670  O   ALA A 244      -7.920 -15.421 -31.567  1.00 70.36           O
ATOM   3671  HA  ALA A 244     -10.074 -14.754 -30.259  1.00 70.36           H
ATOM   3672  CB  ALA A 244      -8.695 -13.690 -29.006  1.00 70.36           C
ATOM   3673 1HB  ALA A 244      -9.495 -13.177 -28.471  1.00 70.36           H
ATOM   3674 2HB  ALA A 244      -7.883 -13.917 -28.315  1.00 70.36           H
ATOM   3675 3HB  ALA A 244      -8.324 -13.048 -29.805  1.00 70.36           H
ATOM   3676  HN  ALA A 244      -9.433 -15.590 -27.620  1.00 70.36           H
ATOM   3677  N   LYS A 245      -7.583 -16.739 -29.761  1.00 59.05           N
ATOM   3678  CA  LYS A 245      -6.547 -17.536 -30.396  1.00 59.05           C
ATOM   3679  C   LYS A 245      -5.514 -16.605 -31.034  1.00 59.05           C
ATOM   3680  O   LYS A 245      -4.564 -17.066 -31.665  1.00 59.05           O
ATOM   3681  HA  LYS A 245      -6.055 -18.115 -29.615  1.00 59.05           H
ATOM   3682  CB  LYS A 245      -7.166 -18.533 -31.378  1.00 59.05           C
ATOM   3683 1HB  LYS A 245      -7.892 -18.023 -32.012  1.00 59.05           H
ATOM   3684 2HB  LYS A 245      -6.392 -18.928 -32.036  1.00 59.05           H
ATOM   3685  CG  LYS A 245      -7.847 -19.683 -30.635  1.00 59.05           C
ATOM   3686 1HG  LYS A 245      -7.189 -20.055 -29.850  1.00 59.05           H
ATOM   3687 2HG  LYS A 245      -8.752 -19.320 -30.147  1.00 59.05           H
ATOM   3688  CD  LYS A 245      -8.200 -20.822 -31.594  1.00 59.05           C
ATOM   3689 1HD  LYS A 245      -8.950 -20.482 -32.308  1.00 59.05           H
ATOM   3690 2HD  LYS A 245      -7.318 -21.106 -32.168  1.00 59.05           H
ATOM   3691  CE  LYS A 245      -8.730 -22.037 -30.830  1.00 59.05           C
ATOM   3692 1HE  LYS A 245      -8.031 -22.311 -30.039  1.00 59.05           H
ATOM   3693 2HE  LYS A 245      -9.675 -21.787 -30.346  1.00 59.05           H
ATOM   3694  NZ  LYS A 245      -8.924 -23.183 -31.747  1.00 59.05           N
ATOM   3695 1HZ  LYS A 245      -9.296 -23.971 -31.229  1.00 59.05           H
ATOM   3696 2HZ  LYS A 245      -9.574 -22.922 -32.480  1.00 59.05           H
ATOM   3697 3HZ  LYS A 245      -8.034 -23.439 -32.160  1.00 59.05           H
ATOM   3698  HN  LYS A 245      -7.801 -17.002 -28.821  1.00 59.05           H
ATOM   3699  N   LYS A 246      -5.733 -15.312 -30.847  1.00 52.70           N
ATOM   3700  CA  LYS A 246      -4.916 -14.310 -31.510  1.00 52.70           C
ATOM   3701  C   LYS A 246      -3.740 -13.938 -30.604  1.00 52.70           C
ATOM   3702  O   LYS A 246      -3.931 -13.334 -29.550  1.00 52.70           O
ATOM   3703  HA  LYS A 246      -4.521 -14.761 -32.420  1.00 52.70           H
ATOM   3704  CB  LYS A 246      -5.771 -13.114 -31.931  1.00 52.70           C
ATOM   3705 1HB  LYS A 246      -6.481 -12.872 -31.139  1.00 52.70           H
ATOM   3706 2HB  LYS A 246      -5.136 -12.238 -32.066  1.00 52.70           H
ATOM   3707  CG  LYS A 246      -6.526 -13.409 -33.228  1.00 52.70           C
ATOM   3708 1HG  LYS A 246      -5.839 -13.823 -33.967  1.00 52.70           H
ATOM   3709 2HG  LYS A 246      -7.290 -14.165 -33.044  1.00 52.70           H
ATOM   3710  CD  LYS A 246      -7.178 -12.141 -33.784  1.00 52.70           C
ATOM   3711 1HD  LYS A 246      -7.926 -11.774 -33.081  1.00 52.70           H
ATOM   3712 2HD  LYS A 246      -6.427 -11.358 -33.888  1.00 52.70           H
ATOM   3713  CE  LYS A 246      -7.833 -12.411 -35.140  1.00 52.70           C
ATOM   3714 1HE  LYS A 246      -7.111 -12.869 -35.815  1.00 52.70           H
ATOM   3715 2HE  LYS A 246      -8.652 -13.121 -35.020  1.00 52.70           H
ATOM   3716  NZ  LYS A 246      -8.343 -11.152 -35.729  1.00 52.70           N
ATOM   3717 1HZ  LYS A 246      -8.791 -11.352 -36.616  1.00 52.70           H
ATOM   3718 2HZ  LYS A 246      -9.016 -10.732 -35.097  1.00 52.70           H
ATOM   3719 3HZ  LYS A 246      -7.571 -10.512 -35.876  1.00 52.70           H
ATOM   3720  HN  LYS A 246      -6.453 -14.947 -30.256  1.00 52.70           H
ATOM   3721  N   SER A 247      -2.550 -14.313 -31.049  1.00 55.41           N
ATOM   3722  CA  SER A 247      -1.361 -14.160 -30.228  1.00 55.41           C
ATOM   3723  C   SER A 247      -1.102 -12.678 -29.953  1.00 55.41           C
ATOM   3724  O   SER A 247      -0.651 -12.314 -28.868  1.00 55.41           O
ATOM   3725  HA  SER A 247      -1.582 -14.689 -29.300  1.00 55.41           H
ATOM   3726  CB  SER A 247      -0.142 -14.797 -30.898  1.00 55.41           C
ATOM   3727 1HB  SER A 247      -0.257 -15.881 -30.905  1.00 55.41           H
ATOM   3728 2HB  SER A 247      -0.092 -14.476 -31.939  1.00 55.41           H
ATOM   3729  OG  SER A 247       1.072 -14.453 -30.236  1.00 55.41           O
ATOM   3730  HG  SER A 247       1.081 -14.841 -29.315  1.00 55.41           H
ATOM   3731  HN  SER A 247      -2.391 -14.714 -31.952  1.00 55.41           H
ATOM   3732  N   SER A 248      -1.398 -11.862 -30.954  1.00 54.91           N
ATOM   3733  CA  SER A 248      -0.771 -10.556 -31.066  1.00 54.91           C
ATOM   3734  C   SER A 248      -1.087  -9.716 -29.827  1.00 54.91           C
ATOM   3735  O   SER A 248      -0.294  -8.861 -29.434  1.00 54.91           O
ATOM   3736  HA  SER A 248       0.299 -10.755 -31.131  1.00 54.91           H
ATOM   3737  CB  SER A 248      -1.232  -9.831 -32.332  1.00 54.91           C
ATOM   3738 1HB  SER A 248      -0.603  -8.957 -32.498  1.00 54.91           H
ATOM   3739 2HB  SER A 248      -1.103 -10.486 -33.193  1.00 54.91           H
ATOM   3740  OG  SER A 248      -2.595  -9.424 -32.247  1.00 54.91           O
ATOM   3741  HG  SER A 248      -2.856  -8.926 -33.074  1.00 54.91           H
ATOM   3742  HN  SER A 248      -2.051 -12.081 -31.679  1.00 54.91           H
ATOM   3743  N   LYS A 249      -2.246  -9.989 -29.247  1.00 51.75           N
ATOM   3744  CA  LYS A 249      -2.752  -9.164 -28.162  1.00 51.75           C
ATOM   3745  C   LYS A 249      -1.940  -9.441 -26.895  1.00 51.75           C
ATOM   3746  O   LYS A 249      -2.028  -8.694 -25.922  1.00 51.75           O
ATOM   3747  HA  LYS A 249      -2.603  -8.123 -28.447  1.00 51.75           H
ATOM   3748  CB  LYS A 249      -4.257  -9.375 -27.986  1.00 51.75           C
ATOM   3749 1HB  LYS A 249      -4.485 -10.441 -28.013  1.00 51.75           H
ATOM   3750 2HB  LYS A 249      -4.568  -9.007 -27.008  1.00 51.75           H
ATOM   3751  CG  LYS A 249      -5.044  -8.653 -29.082  1.00 51.75           C
ATOM   3752 1HG  LYS A 249      -4.685  -7.628 -29.177  1.00 51.75           H
ATOM   3753 2HG  LYS A 249      -4.870  -9.141 -30.041  1.00 51.75           H
ATOM   3754  CD  LYS A 249      -6.542  -8.649 -28.770  1.00 51.75           C
ATOM   3755 1HD  LYS A 249      -6.916  -9.672 -28.750  1.00 51.75           H
ATOM   3756 2HD  LYS A 249      -6.708  -8.229 -27.778  1.00 51.75           H
ATOM   3757  CE  LYS A 249      -7.316  -7.836 -29.810  1.00 51.75           C
ATOM   3758 1HE  LYS A 249      -6.901  -6.831 -29.877  1.00 51.75           H
ATOM   3759 2HE  LYS A 249      -7.205  -8.293 -30.793  1.00 51.75           H
ATOM   3760  NZ  LYS A 249      -8.750  -7.765 -29.449  1.00 51.75           N
ATOM   3761 1HZ  LYS A 249      -9.246  -7.218 -30.143  1.00 51.75           H
ATOM   3762 2HZ  LYS A 249      -9.137  -8.702 -29.417  1.00 51.75           H
ATOM   3763 3HZ  LYS A 249      -8.848  -7.327 -28.540  1.00 51.75           H
ATOM   3764  HN  LYS A 249      -2.834 -10.755 -29.505  1.00 51.75           H
ATOM   3765  N   HIS A 250      -1.169 -10.517 -26.949  1.00 54.65           N
ATOM   3766  CA  HIS A 250      -0.537 -11.044 -25.751  1.00 54.65           C
ATOM   3767  C   HIS A 250       0.576 -10.097 -25.298  1.00 54.65           C
ATOM   3768  O   HIS A 250       0.734  -9.846 -24.104  1.00 54.65           O
ATOM   3769  HA  HIS A 250      -1.307 -11.081 -24.981  1.00 54.65           H
ATOM   3770  CB  HIS A 250      -0.041 -12.473 -25.983  1.00 54.65           C
ATOM   3771 1HB  HIS A 250       0.529 -12.503 -26.912  1.00 54.65           H
ATOM   3772 2HB  HIS A 250       0.645 -12.744 -25.180  1.00 54.65           H
ATOM   3773  CG  HIS A 250      -1.143 -13.502 -26.053  1.00 54.65           C
ATOM   3774  ND1 HIS A 250      -1.658 -14.126 -24.930  1.00 54.65           N
ATOM   3775  HD1 HIS A 250      -1.366 -13.968 -23.987  1.00 54.65           H
ATOM   3776  CD2 HIS A 250      -1.824 -14.009 -27.121  1.00 54.65           C
ATOM   3777  HD2 HIS A 250      -1.669 -13.733 -28.164  1.00 54.65           H
ATOM   3778  CE1 HIS A 250      -2.605 -14.969 -25.317  1.00 54.65           C
ATOM   3779  HE1 HIS A 250      -3.199 -15.609 -24.665  1.00 54.65           H
ATOM   3780  NE2 HIS A 250      -2.706 -14.895 -26.675  1.00 54.65           N
ATOM   3781  HN  HIS A 250      -0.973 -11.024 -27.788  1.00 54.65           H
ATOM   3782  N   LYS A 251       1.318  -9.597 -26.275  1.00 55.98           N
ATOM   3783  CA  LYS A 251       2.543  -8.871 -25.988  1.00 55.98           C
ATOM   3784  C   LYS A 251       2.215  -7.640 -25.140  1.00 55.98           C
ATOM   3785  O   LYS A 251       2.910  -7.347 -24.169  1.00 55.98           O
ATOM   3786  HA  LYS A 251       3.185  -9.531 -25.404  1.00 55.98           H
ATOM   3787  CB  LYS A 251       3.289  -8.544 -27.283  1.00 55.98           C
ATOM   3788 1HB  LYS A 251       2.583  -8.195 -28.036  1.00 55.98           H
ATOM   3789 2HB  LYS A 251       3.994  -7.732 -27.106  1.00 55.98           H
ATOM   3790  CG  LYS A 251       4.038  -9.771 -27.809  1.00 55.98           C
ATOM   3791 1HG  LYS A 251       4.701 -10.156 -27.034  1.00 55.98           H
ATOM   3792 2HG  LYS A 251       3.327 -10.563 -28.042  1.00 55.98           H
ATOM   3793  CD  LYS A 251       4.850  -9.423 -29.058  1.00 55.98           C
ATOM   3794 1HD  LYS A 251       4.181  -9.090 -29.850  1.00 55.98           H
ATOM   3795 2HD  LYS A 251       5.523  -8.594 -28.839  1.00 55.98           H
ATOM   3796  CE  LYS A 251       5.659 -10.630 -29.538  1.00 55.98           C
ATOM   3797 1HE  LYS A 251       6.460 -10.844 -28.831  1.00 55.98           H
ATOM   3798 2HE  LYS A 251       5.021 -11.513 -29.573  1.00 55.98           H
ATOM   3799  NZ  LYS A 251       6.230 -10.370 -30.879  1.00 55.98           N
ATOM   3800 1HZ  LYS A 251       6.766 -11.176 -31.180  1.00 55.98           H
ATOM   3801 2HZ  LYS A 251       5.479 -10.198 -31.539  1.00 55.98           H
ATOM   3802 3HZ  LYS A 251       6.836  -9.558 -30.837  1.00 55.98           H
ATOM   3803  HN  LYS A 251       1.094  -9.680 -27.246  1.00 55.98           H
ATOM   3804  N   ALA A 252       1.155  -6.952 -25.539  1.00 63.70           N
ATOM   3805  CA  ALA A 252       0.814  -5.681 -24.924  1.00 63.70           C
ATOM   3806  C   ALA A 252       0.375  -5.920 -23.478  1.00 63.70           C
ATOM   3807  O   ALA A 252       0.438  -5.014 -22.648  1.00 63.70           O
ATOM   3808  HA  ALA A 252       1.710  -5.060 -24.924  1.00 63.70           H
ATOM   3809  CB  ALA A 252      -0.268  -4.986 -25.754  1.00 63.70           C
ATOM   3810 1HB  ALA A 252       0.105  -4.812 -26.764  1.00 63.70           H
ATOM   3811 2HB  ALA A 252      -1.154  -5.618 -25.798  1.00 63.70           H
ATOM   3812 3HB  ALA A 252      -0.523  -4.032 -25.292  1.00 63.70           H
ATOM   3813  HN  ALA A 252       0.537  -7.249 -26.266  1.00 63.70           H
ATOM   3814  N   LEU A 253      -0.061  -7.145 -23.220  1.00 68.25           N
ATOM   3815  CA  LEU A 253      -0.660  -7.472 -21.938  1.00 68.25           C
ATOM   3816  C   LEU A 253       0.442  -7.862 -20.950  1.00 68.25           C
ATOM   3817  O   LEU A 253       0.248  -7.787 -19.738  1.00 68.25           O
ATOM   3818  HA  LEU A 253      -1.152  -6.572 -21.568  1.00 68.25           H
ATOM   3819  CB  LEU A 253      -1.740  -8.542 -22.108  1.00 68.25           C
ATOM   3820 1HB  LEU A 253      -2.189  -8.422 -23.094  1.00 68.25           H
ATOM   3821 2HB  LEU A 253      -1.260  -9.520 -22.093  1.00 68.25           H
ATOM   3822  CG  LEU A 253      -2.859  -8.537 -21.065  1.00 68.25           C
ATOM   3823  HG  LEU A 253      -2.407  -8.425 -20.079  1.00 68.25           H
ATOM   3824  CD1 LEU A 253      -3.796  -7.345 -21.271  1.00 68.25           C
ATOM   3825 1HD1 LEU A 253      -3.230  -6.418 -21.180  1.00 68.25           H
ATOM   3826 2HD1 LEU A 253      -4.244  -7.402 -22.263  1.00 68.25           H
ATOM   3827 3HD1 LEU A 253      -4.582  -7.367 -20.516  1.00 68.25           H
ATOM   3828  CD2 LEU A 253      -3.615  -9.868 -21.065  1.00 68.25           C
ATOM   3829 1HD2 LEU A 253      -4.054 -10.035 -22.049  1.00 68.25           H
ATOM   3830 2HD2 LEU A 253      -2.924 -10.678 -20.834  1.00 68.25           H
ATOM   3831 3HD2 LEU A 253      -4.404  -9.837 -20.315  1.00 68.25           H
ATOM   3832  HN  LEU A 253      -0.009  -7.904 -23.869  1.00 68.25           H
ATOM   3833  N   LYS A 254       1.573  -8.270 -21.505  1.00 70.54           N
ATOM   3834  CA  LYS A 254       2.593  -8.943 -20.719  1.00 70.54           C
ATOM   3835  C   LYS A 254       2.956  -8.076 -19.512  1.00 70.54           C
ATOM   3836  O   LYS A 254       3.026  -8.569 -18.388  1.00 70.54           O
ATOM   3837  HA  LYS A 254       2.162  -9.877 -20.357  1.00 70.54           H
ATOM   3838  CB  LYS A 254       3.792  -9.308 -21.597  1.00 70.54           C
ATOM   3839 1HB  LYS A 254       3.446  -9.801 -22.505  1.00 70.54           H
ATOM   3840 2HB  LYS A 254       4.312  -8.401 -21.904  1.00 70.54           H
ATOM   3841  CG  LYS A 254       4.759 -10.228 -20.848  1.00 70.54           C
ATOM   3842 1HG  LYS A 254       5.142  -9.717 -19.965  1.00 70.54           H
ATOM   3843 2HG  LYS A 254       4.228 -11.114 -20.500  1.00 70.54           H
ATOM   3844  CD  LYS A 254       5.924 -10.646 -21.747  1.00 70.54           C
ATOM   3845 1HD  LYS A 254       5.541 -11.137 -22.641  1.00 70.54           H
ATOM   3846 2HD  LYS A 254       6.469  -9.761 -22.078  1.00 70.54           H
ATOM   3847  CE  LYS A 254       6.875 -11.590 -21.009  1.00 70.54           C
ATOM   3848 1HE  LYS A 254       7.240 -11.111 -20.100  1.00 70.54           H
ATOM   3849 2HE  LYS A 254       6.339 -12.488 -20.701  1.00 70.54           H
ATOM   3850  NZ  LYS A 254       8.016 -11.959 -21.875  1.00 70.54           N
ATOM   3851 1HZ  LYS A 254       8.640 -12.577 -21.368  1.00 70.54           H
ATOM   3852 2HZ  LYS A 254       7.673 -12.431 -22.704  1.00 70.54           H
ATOM   3853 3HZ  LYS A 254       8.519 -11.121 -22.147  1.00 70.54           H
ATOM   3854  HN  LYS A 254       1.798  -8.147 -22.472  1.00 70.54           H
ATOM   3855  N   VAL A 255       3.176  -6.798 -19.786  1.00 75.09           N
ATOM   3856  CA  VAL A 255       3.612  -5.875 -18.753  1.00 75.09           C
ATOM   3857  C   VAL A 255       2.584  -5.864 -17.619  1.00 75.09           C
ATOM   3858  O   VAL A 255       2.935  -6.058 -16.456  1.00 75.09           O
ATOM   3859  HA  VAL A 255       4.560  -6.243 -18.362  1.00 75.09           H
ATOM   3860  CB  VAL A 255       3.852  -4.490 -19.355  1.00 75.09           C
ATOM   3861  HB  VAL A 255       2.918  -4.154 -19.807  1.00 75.09           H
ATOM   3862  CG1 VAL A 255       4.241  -3.481 -18.273  1.00 75.09           C
ATOM   3863 1HG1 VAL A 255       3.438  -3.408 -17.539  1.00 75.09           H
ATOM   3864 2HG1 VAL A 255       5.155  -3.811 -17.780  1.00 75.09           H
ATOM   3865 3HG1 VAL A 255       4.406  -2.504 -18.729  1.00 75.09           H
ATOM   3866  CG2 VAL A 255       4.912  -4.548 -20.457  1.00 75.09           C
ATOM   3867 1HG2 VAL A 255       5.850  -4.915 -20.040  1.00 75.09           H
ATOM   3868 2HG2 VAL A 255       4.578  -5.220 -21.248  1.00 75.09           H
ATOM   3869 3HG2 VAL A 255       5.064  -3.550 -20.869  1.00 75.09           H
ATOM   3870  HN  VAL A 255       3.062  -6.393 -20.694  1.00 75.09           H
ATOM   3871  N   THR A 256       1.335  -5.634 -17.998  1.00 73.17           N
ATOM   3872  CA  THR A 256       0.287  -5.403 -17.019  1.00 73.17           C
ATOM   3873  C   THR A 256       0.094  -6.642 -16.142  1.00 73.17           C
ATOM   3874  O   THR A 256      -0.062  -6.529 -14.927  1.00 73.17           O
ATOM   3875  HA  THR A 256       0.602  -4.592 -16.362  1.00 73.17           H
ATOM   3876  CB  THR A 256      -0.980  -4.988 -17.771  1.00 73.17           C
ATOM   3877  HB  THR A 256      -1.451  -5.850 -18.244  1.00 73.17           H
ATOM   3878  OG1 THR A 256      -0.537  -3.965 -18.658  1.00 73.17           O
ATOM   3879  HG1 THR A 256      -0.092  -3.234 -18.142  1.00 73.17           H
ATOM   3880  CG2 THR A 256      -1.994  -4.285 -16.866  1.00 73.17           C
ATOM   3881 1HG2 THR A 256      -1.543  -3.385 -16.446  1.00 73.17           H
ATOM   3882 2HG2 THR A 256      -2.287  -4.955 -16.059  1.00 73.17           H
ATOM   3883 3HG2 THR A 256      -2.873  -4.012 -17.450  1.00 73.17           H
ATOM   3884  HN  THR A 256       1.037  -5.603 -18.952  1.00 73.17           H
ATOM   3885  N   ILE A 257       0.112  -7.796 -16.792  1.00 76.50           N
ATOM   3886  CA  ILE A 257      -0.062  -9.055 -16.086  1.00 76.50           C
ATOM   3887  C   ILE A 257       1.006  -9.176 -14.997  1.00 76.50           C
ATOM   3888  O   ILE A 257       0.695  -9.491 -13.850  1.00 76.50           O
ATOM   3889  HA  ILE A 257      -1.041  -9.029 -15.608  1.00 76.50           H
ATOM   3890  CB  ILE A 257      -0.070 -10.225 -17.073  1.00 76.50           C
ATOM   3891  HB  ILE A 257       0.778 -10.108 -17.748  1.00 76.50           H
ATOM   3892  CG1 ILE A 257      -1.337 -10.210 -17.930  1.00 76.50           C
ATOM   3893 1HG1 ILE A 257      -2.213 -10.323 -17.292  1.00 76.50           H
ATOM   3894 2HG1 ILE A 257      -1.430  -9.246 -18.431  1.00 76.50           H
ATOM   3895  CG2 ILE A 257       0.113 -11.558 -16.344  1.00 76.50           C
ATOM   3896 1HG2 ILE A 257       1.066 -11.554 -15.814  1.00 76.50           H
ATOM   3897 2HG2 ILE A 257      -0.699 -11.696 -15.630  1.00 76.50           H
ATOM   3898 3HG2 ILE A 257       0.103 -12.372 -17.068  1.00 76.50           H
ATOM   3899  CD1 ILE A 257      -1.308 -11.331 -18.971  1.00 76.50           C
ATOM   3900 1HD1 ILE A 257      -0.443 -11.201 -19.622  1.00 76.50           H
ATOM   3901 2HD1 ILE A 257      -1.240 -12.294 -18.465  1.00 76.50           H
ATOM   3902 3HD1 ILE A 257      -2.220 -11.298 -19.567  1.00 76.50           H
ATOM   3903  HN  ILE A 257       0.243  -7.880 -17.779  1.00 76.50           H
ATOM   3904  N   THR A 258       2.244  -8.920 -15.395  1.00 81.39           N
ATOM   3905  CA  THR A 258       3.372  -9.106 -14.499  1.00 81.39           C
ATOM   3906  C   THR A 258       3.216  -8.228 -13.256  1.00 81.39           C
ATOM   3907  O   THR A 258       3.404  -8.696 -12.134  1.00 81.39           O
ATOM   3908  HA  THR A 258       3.374 -10.142 -14.160  1.00 81.39           H
ATOM   3909  CB  THR A 258       4.653  -8.823 -15.286  1.00 81.39           C
ATOM   3910  HB  THR A 258       4.723  -7.768 -15.549  1.00 81.39           H
ATOM   3911  OG1 THR A 258       4.592  -9.728 -16.385  1.00 81.39           O
ATOM   3912  HG1 THR A 258       4.171  -9.280 -17.174  1.00 81.39           H
ATOM   3913  CG2 THR A 258       5.912  -9.245 -14.526  1.00 81.39           C
ATOM   3914 1HG2 THR A 258       5.873 -10.315 -14.323  1.00 81.39           H
ATOM   3915 2HG2 THR A 258       5.969  -8.698 -13.585  1.00 81.39           H
ATOM   3916 3HG2 THR A 258       6.792  -9.022 -15.129  1.00 81.39           H
ATOM   3917  HN  THR A 258       2.480  -8.591 -16.310  1.00 81.39           H
ATOM   3918  N   VAL A 259       2.874  -6.971 -13.497  1.00 79.98           N
ATOM   3919  CA  VAL A 259       2.737  -6.012 -12.415  1.00 79.98           C
ATOM   3920  C   VAL A 259       1.659  -6.497 -11.443  1.00 79.98           C
ATOM   3921  O   VAL A 259       1.847  -6.447 -10.228  1.00 79.98           O
ATOM   3922  HA  VAL A 259       3.691  -5.970 -11.889  1.00 79.98           H
ATOM   3923  CB  VAL A 259       2.448  -4.620 -12.982  1.00 79.98           C
ATOM   3924  HB  VAL A 259       1.604  -4.706 -13.667  1.00 79.98           H
ATOM   3925  CG1 VAL A 259       2.053  -3.646 -11.871  1.00 79.98           C
ATOM   3926 1HG1 VAL A 259       1.157  -4.012 -11.368  1.00 79.98           H
ATOM   3927 2HG1 VAL A 259       2.867  -3.567 -11.150  1.00 79.98           H
ATOM   3928 3HG1 VAL A 259       1.853  -2.665 -12.302  1.00 79.98           H
ATOM   3929  CG2 VAL A 259       3.645  -4.092 -13.775  1.00 79.98           C
ATOM   3930 1HG2 VAL A 259       4.514  -4.029 -13.121  1.00 79.98           H
ATOM   3931 2HG2 VAL A 259       3.861  -4.769 -14.602  1.00 79.98           H
ATOM   3932 3HG2 VAL A 259       3.412  -3.102 -14.167  1.00 79.98           H
ATOM   3933  HN  VAL A 259       2.693  -6.607 -14.411  1.00 79.98           H
ATOM   3934  N   LEU A 260       0.555  -6.954 -12.014  1.00 76.59           N
ATOM   3935  CA  LEU A 260      -0.584  -7.370 -11.214  1.00 76.59           C
ATOM   3936  C   LEU A 260      -0.188  -8.576 -10.359  1.00 76.59           C
ATOM   3937  O   LEU A 260      -0.487  -8.620  -9.167  1.00 76.59           O
ATOM   3938  HA  LEU A 260      -0.836  -6.544 -10.549  1.00 76.59           H
ATOM   3939  CB  LEU A 260      -1.802  -7.622 -12.105  1.00 76.59           C
ATOM   3940 1HB  LEU A 260      -1.506  -8.295 -12.910  1.00 76.59           H
ATOM   3941 2HB  LEU A 260      -2.558  -8.142 -11.516  1.00 76.59           H
ATOM   3942  CG  LEU A 260      -2.446  -6.381 -12.728  1.00 76.59           C
ATOM   3943  HG  LEU A 260      -1.674  -5.829 -13.265  1.00 76.59           H
ATOM   3944  CD1 LEU A 260      -3.516  -6.772 -13.748  1.00 76.59           C
ATOM   3945 1HD1 LEU A 260      -3.062  -7.365 -14.542  1.00 76.59           H
ATOM   3946 2HD1 LEU A 260      -4.292  -7.358 -13.255  1.00 76.59           H
ATOM   3947 3HD1 LEU A 260      -3.957  -5.871 -14.175  1.00 76.59           H
ATOM   3948  CD2 LEU A 260      -2.997  -5.449 -11.647  1.00 76.59           C
ATOM   3949 1HD2 LEU A 260      -3.750  -5.977 -11.062  1.00 76.59           H
ATOM   3950 2HD2 LEU A 260      -2.186  -5.131 -10.993  1.00 76.59           H
ATOM   3951 3HD2 LEU A 260      -3.449  -4.575 -12.117  1.00 76.59           H
ATOM   3952  HN  LEU A 260       0.431  -7.042 -13.003  1.00 76.59           H
ATOM   3953  N   THR A 261       0.477  -9.524 -11.002  1.00 84.09           N
ATOM   3954  CA  THR A 261       0.840 -10.764 -10.339  1.00 84.09           C
ATOM   3955  C   THR A 261       1.801 -10.489  -9.180  1.00 84.09           C
ATOM   3956  O   THR A 261       1.626 -11.019  -8.084  1.00 84.09           O
ATOM   3957  HA  THR A 261      -0.061 -11.201  -9.910  1.00 84.09           H
ATOM   3958  CB  THR A 261       1.416 -11.713 -11.393  1.00 84.09           C
ATOM   3959  HB  THR A 261       2.341 -11.316 -11.810  1.00 84.09           H
ATOM   3960  OG1 THR A 261       0.349 -11.890 -12.320  1.00 84.09           O
ATOM   3961  HG1 THR A 261       0.387 -11.181 -13.025  1.00 84.09           H
ATOM   3962  CG2 THR A 261       1.667 -13.118 -10.841  1.00 84.09           C
ATOM   3963 1HG2 THR A 261       0.728 -13.542 -10.485  1.00 84.09           H
ATOM   3964 2HG2 THR A 261       2.377 -13.063 -10.016  1.00 84.09           H
ATOM   3965 3HG2 THR A 261       2.075 -13.750 -11.630  1.00 84.09           H
ATOM   3966  HN  THR A 261       0.767  -9.454 -11.957  1.00 84.09           H
ATOM   3967  N   VAL A 262       2.795  -9.659  -9.462  1.00 87.30           N
ATOM   3968  CA  VAL A 262       3.819  -9.356  -8.477  1.00 87.30           C
ATOM   3969  C   VAL A 262       3.173  -8.671  -7.271  1.00 87.30           C
ATOM   3970  O   VAL A 262       3.522  -8.959  -6.128  1.00 87.30           O
ATOM   3971  HA  VAL A 262       4.253 -10.302  -8.152  1.00 87.30           H
ATOM   3972  CB  VAL A 262       4.929  -8.520  -9.116  1.00 87.30           C
ATOM   3973  HB  VAL A 262       4.465  -7.658  -9.597  1.00 87.30           H
ATOM   3974  CG1 VAL A 262       5.902  -7.998  -8.057  1.00 87.30           C
ATOM   3975 1HG1 VAL A 262       5.363  -7.376  -7.343  1.00 87.30           H
ATOM   3976 2HG1 VAL A 262       6.356  -8.841  -7.534  1.00 87.30           H
ATOM   3977 3HG1 VAL A 262       6.681  -7.407  -8.538  1.00 87.30           H
ATOM   3978  CG2 VAL A 262       5.667  -9.318 -10.193  1.00 87.30           C
ATOM   3979 1HG2 VAL A 262       6.112 -10.206  -9.745  1.00 87.30           H
ATOM   3980 2HG2 VAL A 262       4.963  -9.617 -10.969  1.00 87.30           H
ATOM   3981 3HG2 VAL A 262       6.450  -8.700 -10.631  1.00 87.30           H
ATOM   3982  HN  VAL A 262       2.907  -9.200 -10.343  1.00 87.30           H
ATOM   3983  N   PHE A 263       2.242  -7.776  -7.568  1.00 81.99           N
ATOM   3984  CA  PHE A 263       1.541  -7.050  -6.522  1.00 81.99           C
ATOM   3985  C   PHE A 263       0.809  -8.011  -5.583  1.00 81.99           C
ATOM   3986  O   PHE A 263       1.010  -7.973  -4.370  1.00 81.99           O
ATOM   3987  HA  PHE A 263       2.289  -6.493  -5.958  1.00 81.99           H
ATOM   3988  CB  PHE A 263       0.514  -6.150  -7.213  1.00 81.99           C
ATOM   3989 1HB  PHE A 263       1.035  -5.482  -7.899  1.00 81.99           H
ATOM   3990 2HB  PHE A 263      -0.150  -6.770  -7.815  1.00 81.99           H
ATOM   3991  CG  PHE A 263      -0.328  -5.313  -6.249  1.00 81.99           C
ATOM   3992  CD1 PHE A 263      -1.604  -5.684  -5.963  1.00 81.99           C
ATOM   3993  HD1 PHE A 263      -2.028  -6.578  -6.420  1.00 81.99           H
ATOM   3994  CD2 PHE A 263       0.200  -4.197  -5.678  1.00 81.99           C
ATOM   3995  HD2 PHE A 263       1.223  -3.899  -5.908  1.00 81.99           H
ATOM   3996  CE1 PHE A 263      -2.386  -4.906  -5.068  1.00 81.99           C
ATOM   3997  HE1 PHE A 263      -3.409  -5.204  -4.839  1.00 81.99           H
ATOM   3998  CE2 PHE A 263      -0.582  -3.419  -4.783  1.00 81.99           C
ATOM   3999  HE2 PHE A 263      -0.158  -2.525  -4.326  1.00 81.99           H
ATOM   4000  CZ  PHE A 263      -1.858  -3.790  -4.497  1.00 81.99           C
ATOM   4001  HZ  PHE A 263      -2.458  -3.194  -3.810  1.00 81.99           H
ATOM   4002  HN  PHE A 263       1.965  -7.545  -8.501  1.00 81.99           H
ATOM   4003  N   VAL A 264      -0.024  -8.851  -6.180  1.00 86.18           N
ATOM   4004  CA  VAL A 264      -0.878  -9.735  -5.405  1.00 86.18           C
ATOM   4005  C   VAL A 264      -0.009 -10.616  -4.506  1.00 86.18           C
ATOM   4006  O   VAL A 264      -0.310 -10.794  -3.327  1.00 86.18           O
ATOM   4007  HA  VAL A 264      -1.513  -9.112  -4.776  1.00 86.18           H
ATOM   4008  CB  VAL A 264      -1.781 -10.542  -6.340  1.00 86.18           C
ATOM   4009  HB  VAL A 264      -1.148 -11.021  -7.087  1.00 86.18           H
ATOM   4010  CG1 VAL A 264      -2.519 -11.642  -5.574  1.00 86.18           C
ATOM   4011 1HG1 VAL A 264      -1.794 -12.318  -5.120  1.00 86.18           H
ATOM   4012 2HG1 VAL A 264      -3.135 -11.192  -4.795  1.00 86.18           H
ATOM   4013 3HG1 VAL A 264      -3.154 -12.200  -6.262  1.00 86.18           H
ATOM   4014  CG2 VAL A 264      -2.766  -9.629  -7.073  1.00 86.18           C
ATOM   4015 1HG2 VAL A 264      -3.390  -9.110  -6.347  1.00 86.18           H
ATOM   4016 2HG2 VAL A 264      -2.213  -8.900  -7.665  1.00 86.18           H
ATOM   4017 3HG2 VAL A 264      -3.396 -10.229  -7.731  1.00 86.18           H
ATOM   4018  HN  VAL A 264      -0.122  -8.932  -7.172  1.00 86.18           H
ATOM   4019  N   LEU A 265       1.053 -11.145  -5.097  1.00 88.00           N
ATOM   4020  CA  LEU A 265       1.891 -12.111  -4.407  1.00 88.00           C
ATOM   4021  C   LEU A 265       2.570 -11.431  -3.216  1.00 88.00           C
ATOM   4022  O   LEU A 265       2.734 -12.041  -2.160  1.00 88.00           O
ATOM   4023  HA  LEU A 265       1.238 -12.898  -4.029  1.00 88.00           H
ATOM   4024  CB  LEU A 265       2.871 -12.764  -5.383  1.00 88.00           C
ATOM   4025 1HB  LEU A 265       3.377 -11.976  -5.941  1.00 88.00           H
ATOM   4026 2HB  LEU A 265       3.634 -13.286  -4.805  1.00 88.00           H
ATOM   4027  CG  LEU A 265       2.264 -13.750  -6.383  1.00 88.00           C
ATOM   4028  HG  LEU A 265       1.479 -13.236  -6.937  1.00 88.00           H
ATOM   4029  CD1 LEU A 265       3.309 -14.210  -7.402  1.00 88.00           C
ATOM   4030 1HD1 LEU A 265       3.688 -13.347  -7.948  1.00 88.00           H
ATOM   4031 2HD1 LEU A 265       4.132 -14.701  -6.882  1.00 88.00           H
ATOM   4032 3HD1 LEU A 265       2.851 -14.910  -8.101  1.00 88.00           H
ATOM   4033  CD2 LEU A 265       1.609 -14.930  -5.661  1.00 88.00           C
ATOM   4034 1HD2 LEU A 265       2.358 -15.452  -5.066  1.00 88.00           H
ATOM   4035 2HD2 LEU A 265       0.817 -14.562  -5.009  1.00 88.00           H
ATOM   4036 3HD2 LEU A 265       1.186 -15.616  -6.396  1.00 88.00           H
ATOM   4037  HN  LEU A 265       1.342 -10.924  -6.028  1.00 88.00           H
ATOM   4038  N   SER A 266       2.946 -10.178  -3.425  1.00 89.50           N
ATOM   4039  CA  SER A 266       3.700  -9.446  -2.423  1.00 89.50           C
ATOM   4040  C   SER A 266       2.762  -8.950  -1.321  1.00 89.50           C
ATOM   4041  O   SER A 266       3.150  -8.880  -0.155  1.00 89.50           O
ATOM   4042  HA  SER A 266       4.418 -10.161  -2.022  1.00 89.50           H
ATOM   4043  CB  SER A 266       4.451  -8.269  -3.049  1.00 89.50           C
ATOM   4044 1HB  SER A 266       4.986  -7.725  -2.271  1.00 89.50           H
ATOM   4045 2HB  SER A 266       5.199  -8.646  -3.747  1.00 89.50           H
ATOM   4046  OG  SER A 266       3.573  -7.378  -3.732  1.00 89.50           O
ATOM   4047  HG  SER A 266       3.554  -7.596  -4.708  1.00 89.50           H
ATOM   4048  HN  SER A 266       2.744  -9.666  -4.260  1.00 89.50           H
ATOM   4049  N   GLN A 267       1.545  -8.620  -1.727  1.00 84.49           N
ATOM   4050  CA  GLN A 267       0.609  -7.962  -0.832  1.00 84.49           C
ATOM   4051  C   GLN A 267      -0.143  -8.999   0.005  1.00 84.49           C
ATOM   4052  O   GLN A 267      -0.582  -8.706   1.116  1.00 84.49           O
ATOM   4053  HA  GLN A 267       1.221  -7.336  -0.182  1.00 84.49           H
ATOM   4054  CB  GLN A 267      -0.365  -7.076  -1.611  1.00 84.49           C
ATOM   4055 1HB  GLN A 267      -0.854  -7.662  -2.388  1.00 84.49           H
ATOM   4056 2HB  GLN A 267      -1.147  -6.715  -0.943  1.00 84.49           H
ATOM   4057  CG  GLN A 267       0.362  -5.887  -2.242  1.00 84.49           C
ATOM   4058 1HG  GLN A 267       1.185  -6.246  -2.861  1.00 84.49           H
ATOM   4059 2HG  GLN A 267      -0.319  -5.347  -2.900  1.00 84.49           H
ATOM   4060  CD  GLN A 267       0.900  -4.939  -1.168  1.00 84.49           C
ATOM   4061  OE1 GLN A 267       0.353  -4.812  -0.085  1.00 84.49           O
ATOM   4062  NE2 GLN A 267       2.000  -4.283  -1.527  1.00 84.49           N
ATOM   4063 1HE2 GLN A 267       2.399  -4.434  -2.432  1.00 84.49           H
ATOM   4064 2HE2 GLN A 267       2.428  -3.640  -0.892  1.00 84.49           H
ATOM   4065  HN  GLN A 267       1.197  -8.795  -2.649  1.00 84.49           H
ATOM   4066  N   PHE A 268      -0.269 -10.191  -0.561  1.00 90.17           N
ATOM   4067  CA  PHE A 268      -1.148 -11.199   0.005  1.00 90.17           C
ATOM   4068  C   PHE A 268      -0.728 -11.555   1.433  1.00 90.17           C
ATOM   4069  O   PHE A 268      -1.533 -11.474   2.359  1.00 90.17           O
ATOM   4070  HA  PHE A 268      -2.154 -10.780   0.018  1.00 90.17           H
ATOM   4071  CB  PHE A 268      -1.026 -12.445  -0.875  1.00 90.17           C
ATOM   4072 1HB  PHE A 268      -1.258 -12.174  -1.905  1.00 90.17           H
ATOM   4073 2HB  PHE A 268       0.010 -12.787  -0.861  1.00 90.17           H
ATOM   4074  CG  PHE A 268      -1.934 -13.600  -0.449  1.00 90.17           C
ATOM   4075  CD1 PHE A 268      -1.423 -14.640   0.263  1.00 90.17           C
ATOM   4076  HD1 PHE A 268      -0.366 -14.651   0.530  1.00 90.17           H
ATOM   4077  CD2 PHE A 268      -3.253 -13.587  -0.782  1.00 90.17           C
ATOM   4078  HD2 PHE A 268      -3.662 -12.753  -1.352  1.00 90.17           H
ATOM   4079  CE1 PHE A 268      -2.266 -15.712   0.659  1.00 90.17           C
ATOM   4080  HE1 PHE A 268      -1.857 -16.546   1.229  1.00 90.17           H
ATOM   4081  CE2 PHE A 268      -4.096 -14.659  -0.386  1.00 90.17           C
ATOM   4082  HE2 PHE A 268      -5.152 -14.648  -0.653  1.00 90.17           H
ATOM   4083  CZ  PHE A 268      -3.585 -15.699   0.326  1.00 90.17           C
ATOM   4084  HZ  PHE A 268      -4.232 -16.521   0.629  1.00 90.17           H
ATOM   4085  HN  PHE A 268       0.217 -10.471  -1.389  1.00 90.17           H
ATOM   4086  N   PRO A 269       0.535 -11.953   1.636  1.00 93.71           N
ATOM   4087  CA  PRO A 269       0.992 -12.363   2.966  1.00 93.71           C
ATOM   4088  C   PRO A 269       0.698 -11.313   4.026  1.00 93.71           C
ATOM   4089  O   PRO A 269       0.245 -11.642   5.121  1.00 93.71           O
ATOM   4090  HA  PRO A 269       0.453 -13.253   3.290  1.00 93.71           H
ATOM   4091  CB  PRO A 269       2.496 -12.578   2.782  1.00 93.71           C
ATOM   4092 1HB  PRO A 269       3.061 -11.674   3.011  1.00 93.71           H
ATOM   4093 2HB  PRO A 269       2.872 -13.362   3.439  1.00 93.71           H
ATOM   4094  CG  PRO A 269       2.620 -12.964   1.313  1.00 93.71           C
ATOM   4095 1HG  PRO A 269       3.632 -12.809   0.938  1.00 93.71           H
ATOM   4096 2HG  PRO A 269       2.391 -14.017   1.151  1.00 93.71           H
ATOM   4097  CD  PRO A 269       1.613 -12.049   0.636  1.00 93.71           C
ATOM   4098 1HD  PRO A 269       2.041 -11.071   0.413  1.00 93.71           H
ATOM   4099 2HD  PRO A 269       1.262 -12.463  -0.310  1.00 93.71           H
ATOM   4100  N   TYR A 270       0.966 -10.066   3.668  1.00 90.80           N
ATOM   4101  CA  TYR A 270       0.793  -8.966   4.602  1.00 90.80           C
ATOM   4102  C   TYR A 270      -0.674  -8.818   5.009  1.00 90.80           C
ATOM   4103  O   TYR A 270      -0.983  -8.674   6.191  1.00 90.80           O
ATOM   4104  HA  TYR A 270       1.388  -9.182   5.490  1.00 90.80           H
ATOM   4105  CB  TYR A 270       1.233  -7.706   3.855  1.00 90.80           C
ATOM   4106 1HB  TYR A 270       2.311  -7.747   3.697  1.00 90.80           H
ATOM   4107 2HB  TYR A 270       0.766  -7.698   2.870  1.00 90.80           H
ATOM   4108  CG  TYR A 270       0.888  -6.402   4.578  1.00 90.80           C
ATOM   4109  CD1 TYR A 270      -0.033  -5.532   4.030  1.00 90.80           C
ATOM   4110  HD1 TYR A 270      -0.514  -5.774   3.082  1.00 90.80           H
ATOM   4111  CD2 TYR A 270       1.497  -6.096   5.778  1.00 90.80           C
ATOM   4112  HD2 TYR A 270       2.224  -6.783   6.211  1.00 90.80           H
ATOM   4113  CE1 TYR A 270      -0.357  -4.305   4.710  1.00 90.80           C
ATOM   4114  HE1 TYR A 270      -1.083  -3.609   4.288  1.00 90.80           H
ATOM   4115  CE2 TYR A 270       1.173  -4.869   6.458  1.00 90.80           C
ATOM   4116  HE2 TYR A 270       1.646  -4.615   7.406  1.00 90.80           H
ATOM   4117  CZ  TYR A 270       0.261  -4.034   5.890  1.00 90.80           C
ATOM   4118  OH  TYR A 270      -0.046  -2.875   6.533  1.00 90.80           O
ATOM   4119  HH  TYR A 270       0.339  -2.883   7.455  1.00 90.80           H
ATOM   4120  HN  TYR A 270       1.295  -9.803   2.762  1.00 90.80           H
ATOM   4121  N   ASN A 271      -1.540  -8.857   4.007  1.00 88.90           N
ATOM   4122  CA  ASN A 271      -2.956  -8.624   4.231  1.00 88.90           C
ATOM   4123  C   ASN A 271      -3.538  -9.784   5.042  1.00 88.90           C
ATOM   4124  O   ASN A 271      -4.540  -9.620   5.735  1.00 88.90           O
ATOM   4125  HA  ASN A 271      -3.009  -7.675   4.765  1.00 88.90           H
ATOM   4126  CB  ASN A 271      -3.718  -8.544   2.907  1.00 88.90           C
ATOM   4127 1HB  ASN A 271      -3.374  -9.332   2.237  1.00 88.90           H
ATOM   4128 2HB  ASN A 271      -4.780  -8.717   3.083  1.00 88.90           H
ATOM   4129  CG  ASN A 271      -3.521  -7.180   2.243  1.00 88.90           C
ATOM   4130  OD1 ASN A 271      -4.041  -6.166   2.680  1.00 88.90           O
ATOM   4131  ND2 ASN A 271      -2.744  -7.211   1.164  1.00 88.90           N
ATOM   4132 1HD2 ASN A 271      -2.348  -8.076   0.857  1.00 88.90           H
ATOM   4133 2HD2 ASN A 271      -2.555  -6.368   0.660  1.00 88.90           H
ATOM   4134  HN  ASN A 271      -1.288  -9.044   3.057  1.00 88.90           H
ATOM   4135  N   CYS A 272      -2.884 -10.930   4.927  1.00 93.82           N
ATOM   4136  CA  CYS A 272      -3.257 -12.088   5.722  1.00 93.82           C
ATOM   4137  C   CYS A 272      -3.082 -11.733   7.200  1.00 93.82           C
ATOM   4138  O   CYS A 272      -3.981 -11.961   8.008  1.00 93.82           O
ATOM   4139  HA  CYS A 272      -4.302 -12.299   5.496  1.00 93.82           H
ATOM   4140  CB  CYS A 272      -2.447 -13.326   5.333  1.00 93.82           C
ATOM   4141 1HB  CYS A 272      -1.385 -13.084   5.312  1.00 93.82           H
ATOM   4142 2HB  CYS A 272      -2.581 -14.108   6.081  1.00 93.82           H
ATOM   4143  SG  CYS A 272      -2.983 -13.934   3.692  1.00 93.82           S
ATOM   4144  HG  CYS A 272      -2.379 -12.981   2.987  1.00 93.82           H
ATOM   4145  HN  CYS A 272      -2.113 -11.075   4.307  1.00 93.82           H
ATOM   4146  N   ILE A 273      -1.918 -11.179   7.509  1.00 92.67           N
ATOM   4147  CA  ILE A 273      -1.605 -10.811   8.879  1.00 92.67           C
ATOM   4148  C   ILE A 273      -2.514  -9.660   9.314  1.00 92.67           C
ATOM   4149  O   ILE A 273      -3.000  -9.641  10.444  1.00 92.67           O
ATOM   4150  HA  ILE A 273      -1.819 -11.676   9.507  1.00 92.67           H
ATOM   4151  CB  ILE A 273      -0.113 -10.505   9.024  1.00 92.67           C
ATOM   4152  HB  ILE A 273       0.142  -9.709   8.324  1.00 92.67           H
ATOM   4153  CG1 ILE A 273       0.736 -11.723   8.650  1.00 92.67           C
ATOM   4154 1HG1 ILE A 273       0.547 -11.997   7.612  1.00 92.67           H
ATOM   4155 2HG1 ILE A 273       1.793 -11.471   8.726  1.00 92.67           H
ATOM   4156  CG2 ILE A 273       0.208  -9.993  10.429  1.00 92.67           C
ATOM   4157 1HG2 ILE A 273      -0.356  -9.080  10.620  1.00 92.67           H
ATOM   4158 2HG2 ILE A 273      -0.066 -10.750  11.163  1.00 92.67           H
ATOM   4159 3HG2 ILE A 273       1.275  -9.783  10.504  1.00 92.67           H
ATOM   4160  CD1 ILE A 273       0.421 -12.910   9.562  1.00 92.67           C
ATOM   4161 1HD1 ILE A 273       0.634 -12.641  10.596  1.00 92.67           H
ATOM   4162 2HD1 ILE A 273      -0.632 -13.175   9.464  1.00 92.67           H
ATOM   4163 3HD1 ILE A 273       1.038 -13.762   9.274  1.00 92.67           H
ATOM   4164  HN  ILE A 273      -1.198 -10.983   6.843  1.00 92.67           H
ATOM   4165  N   LEU A 274      -2.716  -8.728   8.394  1.00 89.64           N
ATOM   4166  CA  LEU A 274      -3.529  -7.558   8.680  1.00 89.64           C
ATOM   4167  C   LEU A 274      -4.946  -8.005   9.046  1.00 89.64           C
ATOM   4168  O   LEU A 274      -5.588  -7.403   9.905  1.00 89.64           O
ATOM   4169  HA  LEU A 274      -3.091  -7.059   9.544  1.00 89.64           H
ATOM   4170  CB  LEU A 274      -3.478  -6.572   7.512  1.00 89.64           C
ATOM   4171 1HB  LEU A 274      -2.433  -6.382   7.268  1.00 89.64           H
ATOM   4172 2HB  LEU A 274      -3.927  -7.048   6.640  1.00 89.64           H
ATOM   4173  CG  LEU A 274      -4.172  -5.227   7.739  1.00 89.64           C
ATOM   4174  HG  LEU A 274      -5.187  -5.421   8.085  1.00 89.64           H
ATOM   4175  CD1 LEU A 274      -3.467  -4.424   8.834  1.00 89.64           C
ATOM   4176 1HD1 LEU A 274      -3.484  -4.988   9.766  1.00 89.64           H
ATOM   4177 2HD1 LEU A 274      -2.433  -4.239   8.540  1.00 89.64           H
ATOM   4178 3HD1 LEU A 274      -3.980  -3.473   8.975  1.00 89.64           H
ATOM   4179  CD2 LEU A 274      -4.283  -4.440   6.432  1.00 89.64           C
ATOM   4180 1HD2 LEU A 274      -3.285  -4.255   6.033  1.00 89.64           H
ATOM   4181 2HD2 LEU A 274      -4.862  -5.015   5.709  1.00 89.64           H
ATOM   4182 3HD2 LEU A 274      -4.780  -3.488   6.621  1.00 89.64           H
ATOM   4183  HN  LEU A 274      -2.335  -8.763   7.470  1.00 89.64           H
ATOM   4184  N   LEU A 275      -5.392  -9.057   8.376  1.00 91.69           N
ATOM   4185  CA  LEU A 275      -6.716  -9.600   8.630  1.00 91.69           C
ATOM   4186  C   LEU A 275      -6.786 -10.107  10.072  1.00 91.69           C
ATOM   4187  O   LEU A 275      -7.742  -9.816  10.790  1.00 91.69           O
ATOM   4188  HA  LEU A 275      -7.430  -8.785   8.515  1.00 91.69           H
ATOM   4189  CB  LEU A 275      -7.068 -10.663   7.587  1.00 91.69           C
ATOM   4190 1HB  LEU A 275      -7.037 -10.200   6.601  1.00 91.69           H
ATOM   4191 2HB  LEU A 275      -6.294 -11.430   7.603  1.00 91.69           H
ATOM   4192  CG  LEU A 275      -8.427 -11.344   7.757  1.00 91.69           C
ATOM   4193  HG  LEU A 275      -8.471 -11.774   8.757  1.00 91.69           H
ATOM   4194  CD1 LEU A 275      -9.567 -10.329   7.651  1.00 91.69           C
ATOM   4195 1HD1 LEU A 275      -9.455  -9.574   8.430  1.00 91.69           H
ATOM   4196 2HD1 LEU A 275      -9.536  -9.848   6.673  1.00 91.69           H
ATOM   4197 3HD1 LEU A 275     -10.522 -10.840   7.776  1.00 91.69           H
ATOM   4198  CD2 LEU A 275      -8.592 -12.495   6.762  1.00 91.69           C
ATOM   4199 1HD2 LEU A 275      -8.518 -12.110   5.745  1.00 91.69           H
ATOM   4200 2HD2 LEU A 275      -7.807 -13.234   6.929  1.00 91.69           H
ATOM   4201 3HD2 LEU A 275      -9.566 -12.962   6.905  1.00 91.69           H
ATOM   4202  HN  LEU A 275      -4.867  -9.536   7.672  1.00 91.69           H
ATOM   4203  N   VAL A 276      -5.762 -10.856  10.453  1.00 93.64           N
ATOM   4204  CA  VAL A 276      -5.704 -11.419  11.792  1.00 93.64           C
ATOM   4205  C   VAL A 276      -5.772 -10.287  12.819  1.00 93.64           C
ATOM   4206  O   VAL A 276      -6.521 -10.371  13.791  1.00 93.64           O
ATOM   4207  HA  VAL A 276      -6.576 -12.060  11.918  1.00 93.64           H
ATOM   4208  CB  VAL A 276      -4.452 -12.286  11.940  1.00 93.64           C
ATOM   4209  HB  VAL A 276      -3.589 -11.677  11.673  1.00 93.64           H
ATOM   4210  CG1 VAL A 276      -4.273 -12.746  13.389  1.00 93.64           C
ATOM   4211 1HG1 VAL A 276      -4.174 -11.875  14.037  1.00 93.64           H
ATOM   4212 2HG1 VAL A 276      -5.141 -13.329  13.695  1.00 93.64           H
ATOM   4213 3HG1 VAL A 276      -3.376 -13.361  13.466  1.00 93.64           H
ATOM   4214  CG2 VAL A 276      -4.498 -13.482  10.987  1.00 93.64           C
ATOM   4215 1HG2 VAL A 276      -5.374 -14.091  11.210  1.00 93.64           H
ATOM   4216 2HG2 VAL A 276      -4.555 -13.125   9.959  1.00 93.64           H
ATOM   4217 3HG2 VAL A 276      -3.597 -14.082  11.114  1.00 93.64           H
ATOM   4218  HN  VAL A 276      -4.984 -11.080   9.866  1.00 93.64           H
ATOM   4219  N   GLN A 277      -4.980  -9.254  12.568  1.00 90.40           N
ATOM   4220  CA  GLN A 277      -4.916  -8.123  13.477  1.00 90.40           C
ATOM   4221  C   GLN A 277      -6.282  -7.440  13.572  1.00 90.40           C
ATOM   4222  O   GLN A 277      -6.662  -6.950  14.635  1.00 90.40           O
ATOM   4223  HA  GLN A 277      -4.644  -8.544  14.445  1.00 90.40           H
ATOM   4224  CB  GLN A 277      -3.836  -7.130  13.041  1.00 90.40           C
ATOM   4225 1HB  GLN A 277      -3.939  -6.919  11.977  1.00 90.40           H
ATOM   4226 2HB  GLN A 277      -3.971  -6.185  13.568  1.00 90.40           H
ATOM   4227  CG  GLN A 277      -2.438  -7.682  13.324  1.00 90.40           C
ATOM   4228 1HG  GLN A 277      -2.348  -7.933  14.381  1.00 90.40           H
ATOM   4229 2HG  GLN A 277      -2.287  -8.605  12.764  1.00 90.40           H
ATOM   4230  CD  GLN A 277      -1.359  -6.666  12.942  1.00 90.40           C
ATOM   4231  OE1 GLN A 277      -1.548  -5.812  12.092  1.00 90.40           O
ATOM   4232  NE2 GLN A 277      -0.222  -6.805  13.617  1.00 90.40           N
ATOM   4233 1HE2 GLN A 277      -0.132  -7.527  14.303  1.00 90.40           H
ATOM   4234 2HE2 GLN A 277       0.544  -6.187  13.439  1.00 90.40           H
ATOM   4235  HN  GLN A 277      -4.391  -9.184  11.763  1.00 90.40           H
ATOM   4236  N   THR A 278      -6.982  -7.430  12.448  1.00 90.76           N
ATOM   4237  CA  THR A 278      -8.277  -6.774  12.379  1.00 90.76           C
ATOM   4238  C   THR A 278      -9.302  -7.526  13.230  1.00 90.76           C
ATOM   4239  O   THR A 278     -10.079  -6.912  13.959  1.00 90.76           O
ATOM   4240  HA  THR A 278      -8.180  -5.775  12.804  1.00 90.76           H
ATOM   4241  CB  THR A 278      -8.674  -6.665  10.905  1.00 90.76           C
ATOM   4242  HB  THR A 278      -8.828  -7.652  10.469  1.00 90.76           H
ATOM   4243  OG1 THR A 278      -7.630  -5.891  10.321  1.00 90.76           O
ATOM   4244  HG1 THR A 278      -6.945  -6.494   9.912  1.00 90.76           H
ATOM   4245  CG2 THR A 278      -9.929  -5.814  10.698  1.00 90.76           C
ATOM   4246 1HG2 THR A 278      -9.750  -4.806  11.073  1.00 90.76           H
ATOM   4247 2HG2 THR A 278     -10.763  -6.260  11.238  1.00 90.76           H
ATOM   4248 3HG2 THR A 278     -10.166  -5.769   9.635  1.00 90.76           H
ATOM   4249  HN  THR A 278      -6.679  -7.858  11.596  1.00 90.76           H
ATOM   4250  N   ILE A 279      -9.271  -8.845  13.108  1.00 91.31           N
ATOM   4251  CA  ILE A 279     -10.180  -9.689  13.865  1.00 91.31           C
ATOM   4252  C   ILE A 279      -9.864  -9.561  15.357  1.00 91.31           C
ATOM   4253  O   ILE A 279     -10.771  -9.443  16.179  1.00 91.31           O
ATOM   4254  HA  ILE A 279     -11.190  -9.317  13.693  1.00 91.31           H
ATOM   4255  CB  ILE A 279     -10.133 -11.127  13.347  1.00 91.31           C
ATOM   4256  HB  ILE A 279      -9.095 -11.458  13.351  1.00 91.31           H
ATOM   4257  CG1 ILE A 279     -10.627 -11.206  11.901  1.00 91.31           C
ATOM   4258 1HG1 ILE A 279     -11.708 -11.066  11.874  1.00 91.31           H
ATOM   4259 2HG1 ILE A 279     -10.186 -10.397  11.318  1.00 91.31           H
ATOM   4260  CG2 ILE A 279     -10.910 -12.068  14.270  1.00 91.31           C
ATOM   4261 1HG2 ILE A 279     -10.473 -12.041  15.268  1.00 91.31           H
ATOM   4262 2HG2 ILE A 279     -11.951 -11.749  14.322  1.00 91.31           H
ATOM   4263 3HG2 ILE A 279     -10.861 -13.084  13.879  1.00 91.31           H
ATOM   4264  CD1 ILE A 279     -10.266 -12.552  11.271  1.00 91.31           C
ATOM   4265 1HD1 ILE A 279      -9.183 -12.678  11.278  1.00 91.31           H
ATOM   4266 2HD1 ILE A 279     -10.729 -13.357  11.842  1.00 91.31           H
ATOM   4267 3HD1 ILE A 279     -10.629 -12.581  10.243  1.00 91.31           H
ATOM   4268  HN  ILE A 279      -8.641  -9.337  12.507  1.00 91.31           H
ATOM   4269  N   ASP A 280      -8.575  -9.590  15.660  1.00 90.65           N
ATOM   4270  CA  ASP A 280      -8.129  -9.526  17.042  1.00 90.65           C
ATOM   4271  C   ASP A 280      -8.545  -8.183  17.646  1.00 90.65           C
ATOM   4272  O   ASP A 280      -8.890  -8.108  18.824  1.00 90.65           O
ATOM   4273  HA  ASP A 280      -8.608 -10.371  17.537  1.00 90.65           H
ATOM   4274  CB  ASP A 280      -6.606  -9.635  17.136  1.00 90.65           C
ATOM   4275 1HB  ASP A 280      -6.273 -10.549  16.643  1.00 90.65           H
ATOM   4276 2HB  ASP A 280      -6.145  -8.801  16.607  1.00 90.65           H
ATOM   4277  CG  ASP A 280      -6.145  -9.639  18.595  1.00 90.65           C
ATOM   4278  OD1 ASP A 280      -6.713 -10.442  19.367  1.00 90.65           O
ATOM   4279  OD2 ASP A 280      -5.236  -8.839  18.904  1.00 90.65           O
ATOM   4280  HN  ASP A 280      -7.842  -9.655  14.983  1.00 90.65           H
ATOM   4281  N   ALA A 281      -8.499  -7.155  16.810  1.00 89.86           N
ATOM   4282  CA  ALA A 281      -8.864  -5.819  17.248  1.00 89.86           C
ATOM   4283  C   ALA A 281     -10.316  -5.823  17.731  1.00 89.86           C
ATOM   4284  O   ALA A 281     -10.690  -5.026  18.590  1.00 89.86           O
ATOM   4285  HA  ALA A 281      -8.213  -5.553  18.081  1.00 89.86           H
ATOM   4286  CB  ALA A 281      -8.633  -4.827  16.106  1.00 89.86           C
ATOM   4287 1HB  ALA A 281      -7.581  -4.841  15.820  1.00 89.86           H
ATOM   4288 2HB  ALA A 281      -9.246  -5.109  15.250  1.00 89.86           H
ATOM   4289 3HB  ALA A 281      -8.907  -3.824  16.435  1.00 89.86           H
ATOM   4290  HN  ALA A 281      -8.220  -7.225  15.853  1.00 89.86           H
ATOM   4291  N   TYR A 282     -11.094  -6.730  17.159  1.00 79.32           N
ATOM   4292  CA  TYR A 282     -12.502  -6.831  17.501  1.00 79.32           C
ATOM   4293  C   TYR A 282     -12.727  -7.880  18.592  1.00 79.32           C
ATOM   4294  O   TYR A 282     -13.422  -7.620  19.574  1.00 79.32           O
ATOM   4295  HA  TYR A 282     -12.829  -5.859  17.869  1.00 79.32           H
ATOM   4296  CB  TYR A 282     -13.215  -7.280  16.224  1.00 79.32           C
ATOM   4297 1HB  TYR A 282     -12.976  -6.582  15.422  1.00 79.32           H
ATOM   4298 2HB  TYR A 282     -12.826  -8.253  15.926  1.00 79.32           H
ATOM   4299  CG  TYR A 282     -14.736  -7.375  16.361  1.00 79.32           C
ATOM   4300  CD1 TYR A 282     -15.340  -8.607  16.511  1.00 79.32           C
ATOM   4301  HD1 TYR A 282     -14.733  -9.512  16.532  1.00 79.32           H
ATOM   4302  CD2 TYR A 282     -15.504  -6.229  16.335  1.00 79.32           C
ATOM   4303  HD2 TYR A 282     -15.027  -5.256  16.217  1.00 79.32           H
ATOM   4304  CE1 TYR A 282     -16.771  -8.696  16.640  1.00 79.32           C
ATOM   4305  HE1 TYR A 282     -17.261  -9.663  16.759  1.00 79.32           H
ATOM   4306  CE2 TYR A 282     -16.936  -6.318  16.464  1.00 79.32           C
ATOM   4307  HE2 TYR A 282     -17.554  -5.421  16.445  1.00 79.32           H
ATOM   4308  CZ  TYR A 282     -17.498  -7.548  16.611  1.00 79.32           C
ATOM   4309  OH  TYR A 282     -18.850  -7.632  16.733  1.00 79.32           O
ATOM   4310  HH  TYR A 282     -19.123  -8.586  16.860  1.00 79.32           H
ATOM   4311  HN  TYR A 282     -10.777  -7.387  16.474  1.00 79.32           H
ATOM   4312  N   ALA A 283     -12.127  -9.043  18.384  1.00 88.13           N
ATOM   4313  CA  ALA A 283     -12.461 -10.211  19.181  1.00 88.13           C
ATOM   4314  C   ALA A 283     -11.517 -10.289  20.383  1.00 88.13           C
ATOM   4315  O   ALA A 283     -11.827 -10.939  21.380  1.00 88.13           O
ATOM   4316  HA  ALA A 283     -13.483 -10.086  19.541  1.00 88.13           H
ATOM   4317  CB  ALA A 283     -12.395 -11.463  18.305  1.00 88.13           C
ATOM   4318 1HB  ALA A 283     -13.105 -11.369  17.484  1.00 88.13           H
ATOM   4319 2HB  ALA A 283     -11.388 -11.573  17.904  1.00 88.13           H
ATOM   4320 3HB  ALA A 283     -12.645 -12.339  18.904  1.00 88.13           H
ATOM   4321  HN  ALA A 283     -11.426  -9.193  17.687  1.00 88.13           H
ATOM   4322  N   MET A 284     -10.382  -9.617  20.248  1.00 80.92           N
ATOM   4323  CA  MET A 284      -9.402  -9.582  21.320  1.00 80.92           C
ATOM   4324  C   MET A 284      -9.096 -10.992  21.830  1.00 80.92           C
ATOM   4325  O   MET A 284      -9.025 -11.218  23.036  1.00 80.92           O
ATOM   4326  HA  MET A 284      -8.505  -9.144  20.883  1.00 80.92           H
ATOM   4327  CB  MET A 284      -9.935  -8.728  22.472  1.00 80.92           C
ATOM   4328 1HB  MET A 284     -10.827  -9.192  22.892  1.00 80.92           H
ATOM   4329 2HB  MET A 284      -9.194  -8.683  23.270  1.00 80.92           H
ATOM   4330  CG  MET A 284     -10.267  -7.312  21.996  1.00 80.92           C
ATOM   4331 1HG  MET A 284      -9.359  -6.810  21.660  1.00 80.92           H
ATOM   4332 2HG  MET A 284     -10.942  -7.355  21.142  1.00 80.92           H
ATOM   4333  SD  MET A 284     -11.020  -6.383  23.321  1.00 80.92           S
ATOM   4334  CE  MET A 284     -11.299  -4.828  22.491  1.00 80.92           C
ATOM   4335 1HE  MET A 284     -10.346  -4.422  22.152  1.00 80.92           H
ATOM   4336 2HE  MET A 284     -11.953  -4.986  21.633  1.00 80.92           H
ATOM   4337 3HE  MET A 284     -11.768  -4.127  23.181  1.00 80.92           H
ATOM   4338  HN  MET A 284     -10.130  -9.105  19.428  1.00 80.92           H
ATOM   4339  N   PHE A 285      -8.922 -11.904  20.884  1.00 82.73           N
ATOM   4340  CA  PHE A 285      -8.817 -13.315  21.215  1.00 82.73           C
ATOM   4341  C   PHE A 285      -7.370 -13.698  21.531  1.00 82.73           C
ATOM   4342  O   PHE A 285      -7.113 -14.772  22.073  1.00 82.73           O
ATOM   4343  HA  PHE A 285      -9.437 -13.487  22.094  1.00 82.73           H
ATOM   4344  CB  PHE A 285      -9.283 -14.098  19.986  1.00 82.73           C
ATOM   4345 1HB  PHE A 285      -9.363 -15.153  20.248  1.00 82.73           H
ATOM   4346 2HB  PHE A 285     -10.282 -13.762  19.710  1.00 82.73           H
ATOM   4347  CG  PHE A 285      -8.361 -13.958  18.772  1.00 82.73           C
ATOM   4348  CD1 PHE A 285      -8.595 -12.987  17.849  1.00 82.73           C
ATOM   4349  HD1 PHE A 285      -9.440 -12.309  17.973  1.00 82.73           H
ATOM   4350  CD2 PHE A 285      -7.308 -14.804  18.617  1.00 82.73           C
ATOM   4351  HD2 PHE A 285      -7.120 -15.582  19.357  1.00 82.73           H
ATOM   4352  CE1 PHE A 285      -7.740 -12.857  16.723  1.00 82.73           C
ATOM   4353  HE1 PHE A 285      -7.928 -12.079  15.983  1.00 82.73           H
ATOM   4354  CE2 PHE A 285      -6.452 -14.674  17.491  1.00 82.73           C
ATOM   4355  HE2 PHE A 285      -5.608 -15.352  17.367  1.00 82.73           H
ATOM   4356  CZ  PHE A 285      -6.687 -13.703  16.568  1.00 82.73           C
ATOM   4357  HZ  PHE A 285      -6.030 -13.603  15.704  1.00 82.73           H
ATOM   4358  HN  PHE A 285      -8.853 -11.692  19.909  1.00 82.73           H
ATOM   4359  N   ILE A 286      -6.463 -12.798  21.179  1.00 85.10           N
ATOM   4360  CA  ILE A 286      -5.052 -13.014  21.449  1.00 85.10           C
ATOM   4361  C   ILE A 286      -4.723 -12.511  22.856  1.00 85.10           C
ATOM   4362  O   ILE A 286      -4.583 -11.308  23.072  1.00 85.10           O
ATOM   4363  HA  ILE A 286      -4.873 -14.088  21.416  1.00 85.10           H
ATOM   4364  CB  ILE A 286      -4.194 -12.378  20.353  1.00 85.10           C
ATOM   4365  HB  ILE A 286      -4.399 -11.308  20.336  1.00 85.10           H
ATOM   4366  CG1 ILE A 286      -4.566 -12.931  18.976  1.00 85.10           C
ATOM   4367 1HG1 ILE A 286      -4.366 -14.002  18.943  1.00 85.10           H
ATOM   4368 2HG1 ILE A 286      -5.634 -12.801  18.804  1.00 85.10           H
ATOM   4369  CG2 ILE A 286      -2.704 -12.548  20.655  1.00 85.10           C
ATOM   4370 1HG2 ILE A 286      -2.469 -12.068  21.606  1.00 85.10           H
ATOM   4371 2HG2 ILE A 286      -2.464 -13.610  20.715  1.00 85.10           H
ATOM   4372 3HG2 ILE A 286      -2.117 -12.087  19.861  1.00 85.10           H
ATOM   4373  CD1 ILE A 286      -3.777 -12.226  17.870  1.00 85.10           C
ATOM   4374 1HD1 ILE A 286      -3.998 -11.158  17.890  1.00 85.10           H
ATOM   4375 2HD1 ILE A 286      -2.710 -12.378  18.032  1.00 85.10           H
ATOM   4376 3HD1 ILE A 286      -4.060 -12.637  16.902  1.00 85.10           H
ATOM   4377  HN  ILE A 286      -6.679 -11.937  20.719  1.00 85.10           H
ATOM   4378  N   SER A 287      -4.610 -13.457  23.776  1.00 83.85           N
ATOM   4379  CA  SER A 287      -4.284 -13.127  25.153  1.00 83.85           C
ATOM   4380  C   SER A 287      -2.860 -13.582  25.477  1.00 83.85           C
ATOM   4381  O   SER A 287      -2.298 -13.194  26.501  1.00 83.85           O
ATOM   4382  HA  SER A 287      -4.363 -12.042  25.216  1.00 83.85           H
ATOM   4383  CB  SER A 287      -5.279 -13.767  26.124  1.00 83.85           C
ATOM   4384 1HB  SER A 287      -4.993 -13.527  27.147  1.00 83.85           H
ATOM   4385 2HB  SER A 287      -6.269 -13.340  25.961  1.00 83.85           H
ATOM   4386  OG  SER A 287      -5.342 -15.182  25.968  1.00 83.85           O
ATOM   4387  HG  SER A 287      -6.026 -15.565  26.589  1.00 83.85           H
ATOM   4388  HN  SER A 287      -4.737 -14.433  23.594  1.00 83.85           H
ATOM   4389  N   ASN A 288      -2.316 -14.398  24.587  1.00 84.89           N
ATOM   4390  CA  ASN A 288      -1.004 -14.981  24.809  1.00 84.89           C
ATOM   4391  C   ASN A 288       0.066 -14.053  24.230  1.00 84.89           C
ATOM   4392  O   ASN A 288       0.043 -13.738  23.041  1.00 84.89           O
ATOM   4393  HA  ASN A 288      -0.919 -15.093  25.890  1.00 84.89           H
ATOM   4394  CB  ASN A 288      -0.879 -16.338  24.113  1.00 84.89           C
ATOM   4395 1HB  ASN A 288      -1.732 -16.964  24.373  1.00 84.89           H
ATOM   4396 2HB  ASN A 288      -0.903 -16.200  23.032  1.00 84.89           H
ATOM   4397  CG  ASN A 288       0.419 -17.042  24.513  1.00 84.89           C
ATOM   4398  OD1 ASN A 288       1.479 -16.445  24.598  1.00 84.89           O
ATOM   4399  ND2 ASN A 288       0.276 -18.343  24.754  1.00 84.89           N
ATOM   4400 1HD2 ASN A 288      -0.622 -18.772  24.667  1.00 84.89           H
ATOM   4401 2HD2 ASN A 288       1.068 -18.891  25.023  1.00 84.89           H
ATOM   4402  HN  ASN A 288      -2.756 -14.662  23.728  1.00 84.89           H
ATOM   4403  N   CYS A 289       0.979 -13.641  25.098  1.00 90.06           N
ATOM   4404  CA  CYS A 289       1.991 -12.671  24.716  1.00 90.06           C
ATOM   4405  C   CYS A 289       2.886 -13.306  23.650  1.00 90.06           C
ATOM   4406  O   CYS A 289       3.307 -12.636  22.708  1.00 90.06           O
ATOM   4407  HA  CYS A 289       1.461 -11.808  24.313  1.00 90.06           H
ATOM   4408  CB  CYS A 289       2.796 -12.188  25.924  1.00 90.06           C
ATOM   4409 1HB  CYS A 289       2.125 -11.783  26.681  1.00 90.06           H
ATOM   4410 2HB  CYS A 289       3.321 -13.028  26.381  1.00 90.06           H
ATOM   4411  SG  CYS A 289       3.998 -10.909  25.405  1.00 90.06           S
ATOM   4412  HN  CYS A 289       1.033 -13.957  26.045  1.00 90.06           H
ATOM   4413  N   ALA A 290       3.151 -14.591  23.834  1.00 92.28           N
ATOM   4414  CA  ALA A 290       4.044 -15.307  22.939  1.00 92.28           C
ATOM   4415  C   ALA A 290       3.467 -15.284  21.523  1.00 92.28           C
ATOM   4416  O   ALA A 290       4.195 -15.072  20.555  1.00 92.28           O
ATOM   4417  HA  ALA A 290       5.002 -14.787  22.940  1.00 92.28           H
ATOM   4418  CB  ALA A 290       4.256 -16.730  23.459  1.00 92.28           C
ATOM   4419 1HB  ALA A 290       4.695 -16.691  24.456  1.00 92.28           H
ATOM   4420 2HB  ALA A 290       3.297 -17.247  23.504  1.00 92.28           H
ATOM   4421 3HB  ALA A 290       4.926 -17.267  22.788  1.00 92.28           H
ATOM   4422  HN  ALA A 290       2.767 -15.140  24.576  1.00 92.28           H
ATOM   4423  N   VAL A 291       2.162 -15.504  21.446  1.00 92.44           N
ATOM   4424  CA  VAL A 291       1.478 -15.507  20.164  1.00 92.44           C
ATOM   4425  C   VAL A 291       1.521 -14.100  19.565  1.00 92.44           C
ATOM   4426  O   VAL A 291       1.774 -13.937  18.372  1.00 92.44           O
ATOM   4427  HA  VAL A 291       2.017 -16.186  19.504  1.00 92.44           H
ATOM   4428  CB  VAL A 291       0.054 -16.041  20.333  1.00 92.44           C
ATOM   4429  HB  VAL A 291      -0.457 -15.410  21.060  1.00 92.44           H
ATOM   4430  CG1 VAL A 291      -0.720 -15.962  19.015  1.00 92.44           C
ATOM   4431 1HG1 VAL A 291      -0.773 -14.924  18.687  1.00 92.44           H
ATOM   4432 2HG1 VAL A 291      -0.211 -16.557  18.258  1.00 92.44           H
ATOM   4433 3HG1 VAL A 291      -1.729 -16.348  19.163  1.00 92.44           H
ATOM   4434  CG2 VAL A 291       0.066 -17.471  20.877  1.00 92.44           C
ATOM   4435 1HG2 VAL A 291       0.602 -18.119  20.184  1.00 92.44           H
ATOM   4436 2HG2 VAL A 291       0.562 -17.486  21.847  1.00 92.44           H
ATOM   4437 3HG2 VAL A 291      -0.959 -17.826  20.987  1.00 92.44           H
ATOM   4438  HN  VAL A 291       1.577 -15.679  22.238  1.00 92.44           H
ATOM   4439  N   SER A 292       1.271 -13.119  20.420  1.00 92.77           N
ATOM   4440  CA  SER A 292       1.255 -11.733  19.985  1.00 92.77           C
ATOM   4441  C   SER A 292       2.620 -11.349  19.410  1.00 92.77           C
ATOM   4442  O   SER A 292       2.699 -10.689  18.375  1.00 92.77           O
ATOM   4443  HA  SER A 292       0.487 -11.681  19.213  1.00 92.77           H
ATOM   4444  CB  SER A 292       0.883 -10.798  21.137  1.00 92.77           C
ATOM   4445 1HB  SER A 292      -0.044 -11.141  21.597  1.00 92.77           H
ATOM   4446 2HB  SER A 292       1.655 -10.844  21.905  1.00 92.77           H
ATOM   4447  OG  SER A 292       0.726  -9.450  20.702  1.00 92.77           O
ATOM   4448  HG  SER A 292      -0.087  -9.369  20.126  1.00 92.77           H
ATOM   4449  HN  SER A 292       1.082 -13.259  21.392  1.00 92.77           H
ATOM   4450  N   THR A 293       3.662 -11.779  20.106  1.00 89.49           N
ATOM   4451  CA  THR A 293       5.018 -11.437  19.713  1.00 89.49           C
ATOM   4452  C   THR A 293       5.325 -11.991  18.320  1.00 89.49           C
ATOM   4453  O   THR A 293       5.870 -11.284  17.473  1.00 89.49           O
ATOM   4454  HA  THR A 293       5.094 -10.351  19.649  1.00 89.49           H
ATOM   4455  CB  THR A 293       5.969 -11.952  20.795  1.00 89.49           C
ATOM   4456  HB  THR A 293       5.905 -13.037  20.885  1.00 89.49           H
ATOM   4457  OG1 THR A 293       5.603 -11.215  21.958  1.00 89.49           O
ATOM   4458  HG1 THR A 293       4.938 -11.733  22.496  1.00 89.49           H
ATOM   4459  CG2 THR A 293       7.422 -11.548  20.539  1.00 89.49           C
ATOM   4460 1HG2 THR A 293       7.498 -10.461  20.516  1.00 89.49           H
ATOM   4461 2HG2 THR A 293       7.750 -11.955  19.582  1.00 89.49           H
ATOM   4462 3HG2 THR A 293       8.054 -11.939  21.336  1.00 89.49           H
ATOM   4463  HN  THR A 293       3.591 -12.350  20.924  1.00 89.49           H
ATOM   4464  N   ASN A 294       4.963 -13.250  18.126  1.00 91.27           N
ATOM   4465  CA  ASN A 294       5.250 -13.927  16.873  1.00 91.27           C
ATOM   4466  C   ASN A 294       4.484 -13.240  15.740  1.00 91.27           C
ATOM   4467  O   ASN A 294       5.002 -13.098  14.633  1.00 91.27           O
ATOM   4468  HA  ASN A 294       6.330 -13.855  16.749  1.00 91.27           H
ATOM   4469  CB  ASN A 294       4.807 -15.390  16.923  1.00 91.27           C
ATOM   4470 1HB  ASN A 294       3.799 -15.455  17.334  1.00 91.27           H
ATOM   4471 2HB  ASN A 294       4.765 -15.797  15.912  1.00 91.27           H
ATOM   4472  CG  ASN A 294       5.765 -16.225  17.775  1.00 91.27           C
ATOM   4473  OD1 ASN A 294       6.903 -15.856  18.016  1.00 91.27           O
ATOM   4474  ND2 ASN A 294       5.244 -17.366  18.215  1.00 91.27           N
ATOM   4475 1HD2 ASN A 294       4.303 -17.609  17.981  1.00 91.27           H
ATOM   4476 2HD2 ASN A 294       5.793 -17.981  18.781  1.00 91.27           H
ATOM   4477  HN  ASN A 294       4.482 -13.805  18.805  1.00 91.27           H
ATOM   4478  N   ILE A 295       3.264 -12.831  16.056  1.00 91.44           N
ATOM   4479  CA  ILE A 295       2.419 -12.171  15.076  1.00 91.44           C
ATOM   4480  C   ILE A 295       3.071 -10.853  14.651  1.00 91.44           C
ATOM   4481  O   ILE A 295       3.076 -10.512  13.470  1.00 91.44           O
ATOM   4482  HA  ILE A 295       2.359 -12.823  14.204  1.00 91.44           H
ATOM   4483  CB  ILE A 295       0.997 -12.007  15.618  1.00 91.44           C
ATOM   4484  HB  ILE A 295       1.063 -11.642  16.642  1.00 91.44           H
ATOM   4485  CG1 ILE A 295       0.270 -13.352  15.663  1.00 91.44           C
ATOM   4486 1HG1 ILE A 295       0.081 -13.702  14.648  1.00 91.44           H
ATOM   4487 2HG1 ILE A 295       0.904 -14.097  16.144  1.00 91.44           H
ATOM   4488  CG2 ILE A 295       0.221 -10.962  14.814  1.00 91.44           C
ATOM   4489 1HG2 ILE A 295       0.732 -10.002  14.877  1.00 91.44           H
ATOM   4490 2HG2 ILE A 295       0.164 -11.275  13.771  1.00 91.44           H
ATOM   4491 3HG2 ILE A 295      -0.786 -10.866  15.220  1.00 91.44           H
ATOM   4492  CD1 ILE A 295      -1.053 -13.234  16.422  1.00 91.44           C
ATOM   4493 1HD1 ILE A 295      -0.858 -12.908  17.444  1.00 91.44           H
ATOM   4494 2HD1 ILE A 295      -1.694 -12.507  15.924  1.00 91.44           H
ATOM   4495 3HD1 ILE A 295      -1.550 -14.204  16.440  1.00 91.44           H
ATOM   4496  HN  ILE A 295       2.853 -12.944  16.960  1.00 91.44           H
ATOM   4497  N   ASP A 296       3.605 -10.149  15.639  1.00 92.52           N
ATOM   4498  CA  ASP A 296       4.202  -8.848  15.392  1.00 92.52           C
ATOM   4499  C   ASP A 296       5.422  -9.015  14.484  1.00 92.52           C
ATOM   4500  O   ASP A 296       5.654  -8.199  13.593  1.00 92.52           O
ATOM   4501  HA  ASP A 296       3.414  -8.255  14.926  1.00 92.52           H
ATOM   4502  CB  ASP A 296       4.669  -8.199  16.696  1.00 92.52           C
ATOM   4503 1HB  ASP A 296       5.238  -8.921  17.282  1.00 92.52           H
ATOM   4504 2HB  ASP A 296       5.339  -7.369  16.475  1.00 92.52           H
ATOM   4505  CG  ASP A 296       3.478  -7.696  17.515  1.00 92.52           C
ATOM   4506  OD1 ASP A 296       2.385  -7.588  16.920  1.00 92.52           O
ATOM   4507  OD2 ASP A 296       3.689  -7.431  18.719  1.00 92.52           O
ATOM   4508  HN  ASP A 296       3.633 -10.453  16.591  1.00 92.52           H
ATOM   4509  N   ILE A 297       6.169 -10.078  14.741  1.00 91.75           N
ATOM   4510  CA  ILE A 297       7.348 -10.375  13.945  1.00 91.75           C
ATOM   4511  C   ILE A 297       6.922 -10.704  12.513  1.00 91.75           C
ATOM   4512  O   ILE A 297       7.513 -10.206  11.556  1.00 91.75           O
ATOM   4513  HA  ILE A 297       7.963  -9.474  13.924  1.00 91.75           H
ATOM   4514  CB  ILE A 297       8.180 -11.475  14.607  1.00 91.75           C
ATOM   4515  HB  ILE A 297       7.515 -12.302  14.856  1.00 91.75           H
ATOM   4516  CG1 ILE A 297       8.798 -10.982  15.917  1.00 91.75           C
ATOM   4517 1HG1 ILE A 297       9.552 -10.224  15.705  1.00 91.75           H
ATOM   4518 2HG1 ILE A 297       8.031 -10.506  16.529  1.00 91.75           H
ATOM   4519  CG2 ILE A 297       9.237 -12.019  13.644  1.00 91.75           C
ATOM   4520 1HG2 ILE A 297       8.746 -12.434  12.763  1.00 91.75           H
ATOM   4521 2HG2 ILE A 297       9.903 -11.211  13.342  1.00 91.75           H
ATOM   4522 3HG2 ILE A 297       9.813 -12.799  14.141  1.00 91.75           H
ATOM   4523  CD1 ILE A 297       9.432 -12.137  16.693  1.00 91.75           C
ATOM   4524 1HD1 ILE A 297       8.670 -12.882  16.925  1.00 91.75           H
ATOM   4525 2HD1 ILE A 297      10.215 -12.595  16.088  1.00 91.75           H
ATOM   4526 3HD1 ILE A 297       9.864 -11.759  17.620  1.00 91.75           H
ATOM   4527  HN  ILE A 297       5.981 -10.730  15.476  1.00 91.75           H
ATOM   4528  N   CYS A 298       5.900 -11.541  12.411  1.00 93.90           N
ATOM   4529  CA  CYS A 298       5.384 -11.937  11.112  1.00 93.90           C
ATOM   4530  C   CYS A 298       4.945 -10.677  10.364  1.00 93.90           C
ATOM   4531  O   CYS A 298       5.165 -10.557   9.160  1.00 93.90           O
ATOM   4532  HA  CYS A 298       6.201 -12.433  10.589  1.00 93.90           H
ATOM   4533  CB  CYS A 298       4.245 -12.950  11.241  1.00 93.90           C
ATOM   4534 1HB  CYS A 298       3.533 -12.615  11.996  1.00 93.90           H
ATOM   4535 2HB  CYS A 298       3.701 -13.021  10.299  1.00 93.90           H
ATOM   4536  SG  CYS A 298       4.914 -14.591  11.700  1.00 93.90           S
ATOM   4537  HG  CYS A 298       5.099 -14.310  12.987  1.00 93.90           H
ATOM   4538  HN  CYS A 298       5.428 -11.945  13.195  1.00 93.90           H
ATOM   4539  N   PHE A 299       4.331  -9.769  11.109  1.00 93.43           N
ATOM   4540  CA  PHE A 299       3.855  -8.524  10.531  1.00 93.43           C
ATOM   4541  C   PHE A 299       5.009  -7.729   9.917  1.00 93.43           C
ATOM   4542  O   PHE A 299       4.901  -7.238   8.794  1.00 93.43           O
ATOM   4543  HA  PHE A 299       3.139  -8.782   9.752  1.00 93.43           H
ATOM   4544  CB  PHE A 299       3.239  -7.709  11.670  1.00 93.43           C
ATOM   4545 1HB  PHE A 299       2.423  -8.281  12.113  1.00 93.43           H
ATOM   4546 2HB  PHE A 299       3.988  -7.567  12.449  1.00 93.43           H
ATOM   4547  CG  PHE A 299       2.708  -6.340  11.239  1.00 93.43           C
ATOM   4548  CD1 PHE A 299       3.483  -5.233  11.387  1.00 93.43           C
ATOM   4549  HD1 PHE A 299       4.482  -5.320  11.812  1.00 93.43           H
ATOM   4550  CD2 PHE A 299       1.460  -6.231  10.708  1.00 93.43           C
ATOM   4551  HD2 PHE A 299       0.839  -7.119  10.590  1.00 93.43           H
ATOM   4552  CE1 PHE A 299       2.990  -3.962  10.986  1.00 93.43           C
ATOM   4553  HE1 PHE A 299       3.611  -3.075  11.105  1.00 93.43           H
ATOM   4554  CE2 PHE A 299       0.967  -4.961  10.308  1.00 93.43           C
ATOM   4555  HE2 PHE A 299      -0.033  -4.874   9.882  1.00 93.43           H
ATOM   4556  CZ  PHE A 299       1.742  -3.854  10.455  1.00 93.43           C
ATOM   4557  HZ  PHE A 299       1.364  -2.879  10.148  1.00 93.43           H
ATOM   4558  HN  PHE A 299       4.157  -9.874  12.089  1.00 93.43           H
ATOM   4559  N   GLN A 300       6.087  -7.626  10.681  1.00 89.47           N
ATOM   4560  CA  GLN A 300       7.240  -6.856  10.247  1.00 89.47           C
ATOM   4561  C   GLN A 300       7.766  -7.392   8.914  1.00 89.47           C
ATOM   4562  O   GLN A 300       8.035  -6.622   7.994  1.00 89.47           O
ATOM   4563  HA  GLN A 300       6.876  -5.836  10.118  1.00 89.47           H
ATOM   4564  CB  GLN A 300       8.338  -6.865  11.313  1.00 89.47           C
ATOM   4565 1HB  GLN A 300       8.513  -7.886  11.651  1.00 89.47           H
ATOM   4566 2HB  GLN A 300       9.273  -6.508  10.880  1.00 89.47           H
ATOM   4567  CG  GLN A 300       7.953  -5.986  12.504  1.00 89.47           C
ATOM   4568 1HG  GLN A 300       7.741  -4.973  12.160  1.00 89.47           H
ATOM   4569 2HG  GLN A 300       7.038  -6.365  12.960  1.00 89.47           H
ATOM   4570  CD  GLN A 300       9.073  -5.953  13.546  1.00 89.47           C
ATOM   4571  OE1 GLN A 300      10.227  -5.694  13.247  1.00 89.47           O
ATOM   4572  NE2 GLN A 300       8.669  -6.228  14.783  1.00 89.47           N
ATOM   4573 1HE2 GLN A 300       7.706  -6.432  14.961  1.00 89.47           H
ATOM   4574 2HE2 GLN A 300       9.328  -6.232  15.535  1.00 89.47           H
ATOM   4575  HN  GLN A 300       6.179  -8.056  11.578  1.00 89.47           H
ATOM   4576  N   VAL A 301       7.897  -8.709   8.853  1.00 94.45           N
ATOM   4577  CA  VAL A 301       8.492  -9.349   7.692  1.00 94.45           C
ATOM   4578  C   VAL A 301       7.597  -9.117   6.472  1.00 94.45           C
ATOM   4579  O   VAL A 301       8.067  -8.660   5.431  1.00 94.45           O
ATOM   4580  HA  VAL A 301       9.457  -8.875   7.514  1.00 94.45           H
ATOM   4581  CB  VAL A 301       8.738 -10.831   7.980  1.00 94.45           C
ATOM   4582  HB  VAL A 301       7.785 -11.281   8.258  1.00 94.45           H
ATOM   4583  CG1 VAL A 301       9.252 -11.554   6.733  1.00 94.45           C
ATOM   4584 1HG1 VAL A 301       8.514 -11.471   5.935  1.00 94.45           H
ATOM   4585 2HG1 VAL A 301      10.189 -11.100   6.411  1.00 94.45           H
ATOM   4586 3HG1 VAL A 301       9.418 -12.606   6.966  1.00 94.45           H
ATOM   4587  CG2 VAL A 301       9.702 -11.009   9.154  1.00 94.45           C
ATOM   4588 1HG2 VAL A 301      10.655 -10.537   8.916  1.00 94.45           H
ATOM   4589 2HG2 VAL A 301       9.280 -10.545  10.045  1.00 94.45           H
ATOM   4590 3HG2 VAL A 301       9.860 -12.072   9.337  1.00 94.45           H
ATOM   4591  HN  VAL A 301       7.605  -9.334   9.576  1.00 94.45           H
ATOM   4592  N   THR A 302       6.324  -9.443   6.642  1.00 93.57           N
ATOM   4593  CA  THR A 302       5.393  -9.428   5.527  1.00 93.57           C
ATOM   4594  C   THR A 302       5.175  -7.997   5.032  1.00 93.57           C
ATOM   4595  O   THR A 302       4.998  -7.769   3.836  1.00 93.57           O
ATOM   4596  HA  THR A 302       5.835  -9.987   4.702  1.00 93.57           H
ATOM   4597  CB  THR A 302       4.104 -10.117   5.978  1.00 93.57           C
ATOM   4598  HB  THR A 302       3.362 -10.117   5.179  1.00 93.57           H
ATOM   4599  OG1 THR A 302       3.732  -9.418   7.163  1.00 93.57           O
ATOM   4600  HG1 THR A 302       2.788  -9.638   7.408  1.00 93.57           H
ATOM   4601  CG2 THR A 302       4.342 -11.553   6.451  1.00 93.57           C
ATOM   4602 1HG2 THR A 302       5.033 -11.547   7.295  1.00 93.57           H
ATOM   4603 2HG2 THR A 302       4.768 -12.138   5.637  1.00 93.57           H
ATOM   4604 3HG2 THR A 302       3.395 -11.995   6.760  1.00 93.57           H
ATOM   4605  HN  THR A 302       5.928  -9.712   7.520  1.00 93.57           H
ATOM   4606  N   GLN A 303       5.196  -7.068   5.978  1.00 90.21           N
ATOM   4607  CA  GLN A 303       5.043  -5.661   5.648  1.00 90.21           C
ATOM   4608  C   GLN A 303       6.205  -5.192   4.771  1.00 90.21           C
ATOM   4609  O   GLN A 303       6.002  -4.450   3.811  1.00 90.21           O
ATOM   4610  HA  GLN A 303       4.108  -5.594   5.091  1.00 90.21           H
ATOM   4611  CB  GLN A 303       4.934  -4.811   6.915  1.00 90.21           C
ATOM   4612 1HB  GLN A 303       4.070  -5.130   7.499  1.00 90.21           H
ATOM   4613 2HB  GLN A 303       5.814  -4.965   7.539  1.00 90.21           H
ATOM   4614  CG  GLN A 303       4.801  -3.326   6.569  1.00 90.21           C
ATOM   4615 1HG  GLN A 303       5.737  -2.964   6.142  1.00 90.21           H
ATOM   4616 2HG  GLN A 303       4.031  -3.193   5.809  1.00 90.21           H
ATOM   4617  CD  GLN A 303       4.448  -2.503   7.810  1.00 90.21           C
ATOM   4618  OE1 GLN A 303       5.244  -2.330   8.719  1.00 90.21           O
ATOM   4619  NE2 GLN A 303       3.214  -2.007   7.797  1.00 90.21           N
ATOM   4620 1HE2 GLN A 303       2.612  -2.187   7.019  1.00 90.21           H
ATOM   4621 2HE2 GLN A 303       2.890  -1.455   8.564  1.00 90.21           H
ATOM   4622  HN  GLN A 303       5.315  -7.264   6.951  1.00 90.21           H
ATOM   4623  N   THR A 304       7.397  -5.643   5.133  1.00 91.93           N
ATOM   4624  CA  THR A 304       8.598  -5.239   4.420  1.00 91.93           C
ATOM   4625  C   THR A 304       8.548  -5.727   2.971  1.00 91.93           C
ATOM   4626  O   THR A 304       8.878  -4.983   2.050  1.00 91.93           O
ATOM   4627  HA  THR A 304       8.629  -4.150   4.390  1.00 91.93           H
ATOM   4628  CB  THR A 304       9.807  -5.763   5.197  1.00 91.93           C
ATOM   4629  HB  THR A 304       9.830  -6.853   5.193  1.00 91.93           H
ATOM   4630  OG1 THR A 304       9.685  -5.156   6.481  1.00 91.93           O
ATOM   4631  HG1 THR A 304       9.269  -5.798   7.124  1.00 91.93           H
ATOM   4632  CG2 THR A 304      11.131  -5.222   4.654  1.00 91.93           C
ATOM   4633 1HG2 THR A 304      11.135  -4.135   4.721  1.00 91.93           H
ATOM   4634 2HG2 THR A 304      11.246  -5.522   3.612  1.00 91.93           H
ATOM   4635 3HG2 THR A 304      11.957  -5.625   5.240  1.00 91.93           H
ATOM   4636  HN  THR A 304       7.550  -6.272   5.895  1.00 91.93           H
ATOM   4637  N   ILE A 305       8.133  -6.976   2.815  1.00 92.16           N
ATOM   4638  CA  ILE A 305       8.003  -7.562   1.492  1.00 92.16           C
ATOM   4639  C   ILE A 305       7.053  -6.707   0.652  1.00 92.16           C
ATOM   4640  O   ILE A 305       7.286  -6.499  -0.538  1.00 92.16           O
ATOM   4641  HA  ILE A 305       8.989  -7.540   1.027  1.00 92.16           H
ATOM   4642  CB  ILE A 305       7.583  -9.029   1.594  1.00 92.16           C
ATOM   4643  HB  ILE A 305       6.705  -9.089   2.237  1.00 92.16           H
ATOM   4644  CG1 ILE A 305       8.681  -9.869   2.250  1.00 92.16           C
ATOM   4645 1HG1 ILE A 305       9.507 -10.003   1.552  1.00 92.16           H
ATOM   4646 2HG1 ILE A 305       9.079  -9.342   3.117  1.00 92.16           H
ATOM   4647  CG2 ILE A 305       7.180  -9.581   0.225  1.00 92.16           C
ATOM   4648 1HG2 ILE A 305       6.342  -9.004  -0.166  1.00 92.16           H
ATOM   4649 2HG2 ILE A 305       8.024  -9.506  -0.460  1.00 92.16           H
ATOM   4650 3HG2 ILE A 305       6.886 -10.626   0.327  1.00 92.16           H
ATOM   4651  CD1 ILE A 305       8.143 -11.236   2.680  1.00 92.16           C
ATOM   4652 1HD1 ILE A 305       7.333 -11.098   3.396  1.00 92.16           H
ATOM   4653 2HD1 ILE A 305       7.769 -11.770   1.807  1.00 92.16           H
ATOM   4654 3HD1 ILE A 305       8.944 -11.812   3.143  1.00 92.16           H
ATOM   4655  HN  ILE A 305       7.888  -7.583   3.572  1.00 92.16           H
ATOM   4656  N   ALA A 306       6.000  -6.235   1.303  1.00 92.35           N
ATOM   4657  CA  ALA A 306       4.986  -5.450   0.619  1.00 92.35           C
ATOM   4658  C   ALA A 306       5.609  -4.146   0.117  1.00 92.35           C
ATOM   4659  O   ALA A 306       5.275  -3.672  -0.968  1.00 92.35           O
ATOM   4660  HA  ALA A 306       4.639  -6.030  -0.236  1.00 92.35           H
ATOM   4661  CB  ALA A 306       3.806  -5.207   1.562  1.00 92.35           C
ATOM   4662 1HB  ALA A 306       3.381  -6.164   1.866  1.00 92.35           H
ATOM   4663 2HB  ALA A 306       4.151  -4.666   2.443  1.00 92.35           H
ATOM   4664 3HB  ALA A 306       3.046  -4.619   1.049  1.00 92.35           H
ATOM   4665  HN  ALA A 306       5.835  -6.381   2.279  1.00 92.35           H
ATOM   4666  N   PHE A 307       6.504  -3.604   0.930  1.00 90.54           N
ATOM   4667  CA  PHE A 307       7.115  -2.322   0.622  1.00 90.54           C
ATOM   4668  C   PHE A 307       8.075  -2.443  -0.563  1.00 90.54           C
ATOM   4669  O   PHE A 307       8.247  -1.494  -1.327  1.00 90.54           O
ATOM   4670  HA  PHE A 307       6.310  -1.633   0.366  1.00 90.54           H
ATOM   4671  CB  PHE A 307       7.903  -1.893   1.861  1.00 90.54           C
ATOM   4672 1HB  PHE A 307       8.535  -2.721   2.182  1.00 90.54           H
ATOM   4673 2HB  PHE A 307       8.568  -1.072   1.590  1.00 90.54           H
ATOM   4674  CG  PHE A 307       7.026  -1.453   3.035  1.00 90.54           C
ATOM   4675  CD1 PHE A 307       5.678  -1.369   2.882  1.00 90.54           C
ATOM   4676  HD1 PHE A 307       5.221  -1.614   1.923  1.00 90.54           H
ATOM   4677  CD2 PHE A 307       7.596  -1.147   4.232  1.00 90.54           C
ATOM   4678  HD2 PHE A 307       8.677  -1.215   4.354  1.00 90.54           H
ATOM   4679  CE1 PHE A 307       4.864  -0.961   3.972  1.00 90.54           C
ATOM   4680  HE1 PHE A 307       3.783  -0.893   3.850  1.00 90.54           H
ATOM   4681  CE2 PHE A 307       6.782  -0.739   5.322  1.00 90.54           C
ATOM   4682  HE2 PHE A 307       7.238  -0.494   6.281  1.00 90.54           H
ATOM   4683  CZ  PHE A 307       5.433  -0.655   5.169  1.00 90.54           C
ATOM   4684  HZ  PHE A 307       4.809  -0.342   6.005  1.00 90.54           H
ATOM   4685  HN  PHE A 307       6.811  -4.024   1.783  1.00 90.54           H
ATOM   4686  N   PHE A 308       8.677  -3.618  -0.678  1.00 87.57           N
ATOM   4687  CA  PHE A 308       9.598  -3.883  -1.771  1.00 87.57           C
ATOM   4688  C   PHE A 308       8.894  -3.759  -3.123  1.00 87.57           C
ATOM   4689  O   PHE A 308       9.535  -3.491  -4.138  1.00 87.57           O
ATOM   4690  HA  PHE A 308      10.395  -3.142  -1.709  1.00 87.57           H
ATOM   4691  CB  PHE A 308      10.095  -5.319  -1.598  1.00 87.57           C
ATOM   4692 1HB  PHE A 308       9.335  -5.895  -1.070  1.00 87.57           H
ATOM   4693 2HB  PHE A 308      10.213  -5.773  -2.582  1.00 87.57           H
ATOM   4694  CG  PHE A 308      11.419  -5.432  -0.839  1.00 87.57           C
ATOM   4695  CD1 PHE A 308      12.588  -5.128  -1.463  1.00 87.57           C
ATOM   4696  HD1 PHE A 308      12.583  -4.803  -2.503  1.00 87.57           H
ATOM   4697  CD2 PHE A 308      11.426  -5.838   0.459  1.00 87.57           C
ATOM   4698  HD2 PHE A 308      10.489  -6.082   0.959  1.00 87.57           H
ATOM   4699  CE1 PHE A 308      13.817  -5.233  -0.758  1.00 87.57           C
ATOM   4700  HE1 PHE A 308      14.754  -4.989  -1.258  1.00 87.57           H
ATOM   4701  CE2 PHE A 308      12.655  -5.943   1.164  1.00 87.57           C
ATOM   4702  HE2 PHE A 308      12.660  -6.267   2.204  1.00 87.57           H
ATOM   4703  CZ  PHE A 308      13.824  -5.638   0.540  1.00 87.57           C
ATOM   4704  HZ  PHE A 308      14.767  -5.718   1.081  1.00 87.57           H
ATOM   4705  HN  PHE A 308       8.544  -4.379  -0.043  1.00 87.57           H
ATOM   4706  N   HIS A 309       7.585  -3.960  -3.094  1.00 80.21           N
ATOM   4707  CA  HIS A 309       6.790  -3.894  -4.309  1.00 80.21           C
ATOM   4708  C   HIS A 309       6.949  -2.516  -4.953  1.00 80.21           C
ATOM   4709  O   HIS A 309       6.994  -2.400  -6.177  1.00 80.21           O
ATOM   4710  HA  HIS A 309       7.189  -4.651  -4.985  1.00 80.21           H
ATOM   4711  CB  HIS A 309       5.329  -4.250  -4.022  1.00 80.21           C
ATOM   4712 1HB  HIS A 309       5.277  -5.286  -3.690  1.00 80.21           H
ATOM   4713 2HB  HIS A 309       4.971  -3.632  -3.198  1.00 80.21           H
ATOM   4714  CG  HIS A 309       4.409  -4.067  -5.205  1.00 80.21           C
ATOM   4715  ND1 HIS A 309       3.680  -2.911  -5.417  1.00 80.21           N
ATOM   4716  HD1 HIS A 309       3.683  -2.101  -4.829  1.00 80.21           H
ATOM   4717  CD2 HIS A 309       4.109  -4.906  -6.239  1.00 80.21           C
ATOM   4718  HD2 HIS A 309       4.513  -5.908  -6.383  1.00 80.21           H
ATOM   4719  CE1 HIS A 309       2.975  -3.058  -6.529  1.00 80.21           C
ATOM   4720  HE1 HIS A 309       2.300  -2.320  -6.963  1.00 80.21           H
ATOM   4721  NE2 HIS A 309       3.243  -4.295  -7.037  1.00 80.21           N
ATOM   4722  HN  HIS A 309       7.069  -4.163  -2.262  1.00 80.21           H
ATOM   4723  N   SER A 310       7.031  -1.505  -4.100  1.00 84.38           N
ATOM   4724  CA  SER A 310       7.037  -0.130  -4.568  1.00 84.38           C
ATOM   4725  C   SER A 310       8.333   0.159  -5.329  1.00 84.38           C
ATOM   4726  O   SER A 310       8.387   1.078  -6.144  1.00 84.38           O
ATOM   4727  HA  SER A 310       6.177  -0.047  -5.233  1.00 84.38           H
ATOM   4728  CB  SER A 310       6.876   0.849  -3.403  1.00 84.38           C
ATOM   4729 1HB  SER A 310       7.665   0.675  -2.672  1.00 84.38           H
ATOM   4730 2HB  SER A 310       6.998   1.869  -3.767  1.00 84.38           H
ATOM   4731  OG  SER A 310       5.606   0.721  -2.770  1.00 84.38           O
ATOM   4732  HG  SER A 310       4.894   1.118  -3.348  1.00 84.38           H
ATOM   4733  HN  SER A 310       7.092  -1.614  -3.108  1.00 84.38           H
ATOM   4734  N   CYS A 311       9.345  -0.645  -5.035  1.00 87.14           N
ATOM   4735  CA  CYS A 311      10.635  -0.492  -5.687  1.00 87.14           C
ATOM   4736  C   CYS A 311      10.690  -1.457  -6.874  1.00 87.14           C
ATOM   4737  O   CYS A 311      11.553  -1.330  -7.741  1.00 87.14           O
ATOM   4738  HA  CYS A 311      10.694   0.542  -6.026  1.00 87.14           H
ATOM   4739  CB  CYS A 311      11.792  -0.720  -4.712  1.00 87.14           C
ATOM   4740 1HB  CYS A 311      12.708  -0.291  -5.117  1.00 87.14           H
ATOM   4741 2HB  CYS A 311      11.590  -0.211  -3.770  1.00 87.14           H
ATOM   4742  SG  CYS A 311      12.018  -2.512  -4.417  1.00 87.14           S
ATOM   4743  HG  CYS A 311      13.037  -2.386  -3.572  1.00 87.14           H
ATOM   4744  HN  CYS A 311       9.294  -1.387  -4.367  1.00 87.14           H
ATOM   4745  N   LEU A 312       9.758  -2.399  -6.874  1.00 84.85           N
ATOM   4746  CA  LEU A 312       9.792  -3.484  -7.839  1.00 84.85           C
ATOM   4747  C   LEU A 312       9.195  -3.002  -9.163  1.00 84.85           C
ATOM   4748  O   LEU A 312       9.657  -3.392 -10.234  1.00 84.85           O
ATOM   4749  HA  LEU A 312      10.838  -3.742  -8.005  1.00 84.85           H
ATOM   4750  CB  LEU A 312       9.104  -4.727  -7.271  1.00 84.85           C
ATOM   4751 1HB  LEU A 312       8.181  -4.416  -6.782  1.00 84.85           H
ATOM   4752 2HB  LEU A 312       8.821  -5.374  -8.102  1.00 84.85           H
ATOM   4753  CG  LEU A 312       9.923  -5.552  -6.276  1.00 84.85           C
ATOM   4754  HG  LEU A 312      10.227  -4.897  -5.459  1.00 84.85           H
ATOM   4755  CD1 LEU A 312       9.079  -6.673  -5.667  1.00 84.85           C
ATOM   4756 1HD1 LEU A 312       8.225  -6.242  -5.144  1.00 84.85           H
ATOM   4757 2HD1 LEU A 312       8.724  -7.332  -6.459  1.00 84.85           H
ATOM   4758 3HD1 LEU A 312       9.685  -7.243  -4.963  1.00 84.85           H
ATOM   4759  CD2 LEU A 312      11.201  -6.085  -6.927  1.00 84.85           C
ATOM   4760 1HD2 LEU A 312      10.939  -6.719  -7.775  1.00 84.85           H
ATOM   4761 2HD2 LEU A 312      11.809  -5.249  -7.273  1.00 84.85           H
ATOM   4762 3HD2 LEU A 312      11.764  -6.668  -6.198  1.00 84.85           H
ATOM   4763  HN  LEU A 312       8.993  -2.428  -6.231  1.00 84.85           H
ATOM   4764  N   ASN A 313       8.178  -2.161  -9.046  1.00 79.85           N
ATOM   4765  CA  ASN A 313       7.403  -1.758 -10.207  1.00 79.85           C
ATOM   4766  C   ASN A 313       8.346  -1.215 -11.281  1.00 79.85           C
ATOM   4767  O   ASN A 313       8.338  -1.688 -12.417  1.00 79.85           O
ATOM   4768  HA  ASN A 313       6.879  -2.658 -10.528  1.00 79.85           H
ATOM   4769  CB  ASN A 313       6.408  -0.652  -9.848  1.00 79.85           C
ATOM   4770 1HB  ASN A 313       6.889   0.078  -9.196  1.00 79.85           H
ATOM   4771 2HB  ASN A 313       6.106  -0.123 -10.751  1.00 79.85           H
ATOM   4772  CG  ASN A 313       5.174  -1.229  -9.152  1.00 79.85           C
ATOM   4773  OD1 ASN A 313       4.786  -2.367  -9.361  1.00 79.85           O
ATOM   4774  ND2 ASN A 313       4.581  -0.384  -8.314  1.00 79.85           N
ATOM   4775 1HD2 ASN A 313       4.950   0.537  -8.187  1.00 79.85           H
ATOM   4776 2HD2 ASN A 313       3.765  -0.669  -7.810  1.00 79.85           H
ATOM   4777  HN  ASN A 313       7.883  -1.758  -8.180  1.00 79.85           H
ATOM   4778  N   PRO A 314       9.174  -0.215 -10.946  1.00 80.91           N
ATOM   4779  CA  PRO A 314      10.068   0.389 -11.936  1.00 80.91           C
ATOM   4780  C   PRO A 314      10.917  -0.648 -12.654  1.00 80.91           C
ATOM   4781  O   PRO A 314      11.118  -0.560 -13.865  1.00 80.91           O
ATOM   4782  HA  PRO A 314       9.487   0.873 -12.720  1.00 80.91           H
ATOM   4783  CB  PRO A 314      10.925   1.352 -11.111  1.00 80.91           C
ATOM   4784 1HB  PRO A 314      11.843   0.876 -10.765  1.00 80.91           H
ATOM   4785 2HB  PRO A 314      11.219   2.226 -11.692  1.00 80.91           H
ATOM   4786  CG  PRO A 314      10.013   1.728  -9.949  1.00 80.91           C
ATOM   4787 1HG  PRO A 314      10.578   2.117  -9.102  1.00 80.91           H
ATOM   4788 2HG  PRO A 314       9.303   2.507 -10.228  1.00 80.91           H
ATOM   4789  CD  PRO A 314       9.322   0.415  -9.621  1.00 80.91           C
ATOM   4790 1HD  PRO A 314       9.920  -0.201  -8.950  1.00 80.91           H
ATOM   4791 2HD  PRO A 314       8.361   0.575  -9.131  1.00 80.91           H
ATOM   4792  N   VAL A 315      11.398  -1.610 -11.881  1.00 82.09           N
ATOM   4793  CA  VAL A 315      12.281  -2.631 -12.420  1.00 82.09           C
ATOM   4794  C   VAL A 315      11.519  -3.467 -13.449  1.00 82.09           C
ATOM   4795  O   VAL A 315      12.064  -3.819 -14.495  1.00 82.09           O
ATOM   4796  HA  VAL A 315      13.105  -2.123 -12.921  1.00 82.09           H
ATOM   4797  CB  VAL A 315      12.865  -3.471 -11.282  1.00 82.09           C
ATOM   4798  HB  VAL A 315      12.036  -3.941 -10.753  1.00 82.09           H
ATOM   4799  CG1 VAL A 315      13.765  -4.582 -11.826  1.00 82.09           C
ATOM   4800 1HG1 VAL A 315      13.183  -5.234 -12.479  1.00 82.09           H
ATOM   4801 2HG1 VAL A 315      14.586  -4.141 -12.392  1.00 82.09           H
ATOM   4802 3HG1 VAL A 315      14.166  -5.164 -10.997  1.00 82.09           H
ATOM   4803  CG2 VAL A 315      13.622  -2.592 -10.284  1.00 82.09           C
ATOM   4804 1HG2 VAL A 315      14.438  -2.082 -10.795  1.00 82.09           H
ATOM   4805 2HG2 VAL A 315      12.941  -1.855  -9.860  1.00 82.09           H
ATOM   4806 3HG2 VAL A 315      14.026  -3.215  -9.486  1.00 82.09           H
ATOM   4807  HN  VAL A 315      11.195  -1.699 -10.906  1.00 82.09           H
ATOM   4808  N   LEU A 316      10.270  -3.761 -13.118  1.00 80.69           N
ATOM   4809  CA  LEU A 316       9.440  -4.582 -13.983  1.00 80.69           C
ATOM   4810  C   LEU A 316       9.327  -3.916 -15.356  1.00 80.69           C
ATOM   4811  O   LEU A 316       9.391  -4.589 -16.384  1.00 80.69           O
ATOM   4812  HA  LEU A 316       9.943  -5.541 -14.106  1.00 80.69           H
ATOM   4813  CB  LEU A 316       8.089  -4.861 -13.322  1.00 80.69           C
ATOM   4814 1HB  LEU A 316       7.630  -3.907 -13.062  1.00 80.69           H
ATOM   4815 2HB  LEU A 316       7.439  -5.338 -14.056  1.00 80.69           H
ATOM   4816  CG  LEU A 316       8.124  -5.737 -12.068  1.00 80.69           C
ATOM   4817  HG  LEU A 316       8.780  -5.261 -11.338  1.00 80.69           H
ATOM   4818  CD1 LEU A 316       6.737  -5.838 -11.430  1.00 80.69           C
ATOM   4819 1HD1 LEU A 316       6.391  -4.843 -11.152  1.00 80.69           H
ATOM   4820 2HD1 LEU A 316       6.041  -6.278 -12.144  1.00 80.69           H
ATOM   4821 3HD1 LEU A 316       6.791  -6.466 -10.541  1.00 80.69           H
ATOM   4822  CD2 LEU A 316       8.715  -7.114 -12.376  1.00 80.69           C
ATOM   4823 1HD2 LEU A 316       8.106  -7.610 -13.132  1.00 80.69           H
ATOM   4824 2HD2 LEU A 316       9.733  -6.997 -12.750  1.00 80.69           H
ATOM   4825 3HD2 LEU A 316       8.729  -7.715 -11.468  1.00 80.69           H
ATOM   4826  HN  LEU A 316       9.826  -3.450 -12.278  1.00 80.69           H
ATOM   4827  N   TYR A 317       9.160  -2.602 -15.329  1.00 72.20           N
ATOM   4828  CA  TYR A 317       8.992  -1.843 -16.556  1.00 72.20           C
ATOM   4829  C   TYR A 317      10.246  -1.925 -17.428  1.00 72.20           C
ATOM   4830  O   TYR A 317      10.153  -1.983 -18.653  1.00 72.20           O
ATOM   4831  HA  TYR A 317       8.150  -2.269 -17.102  1.00 72.20           H
ATOM   4832  CB  TYR A 317       8.777  -0.390 -16.128  1.00 72.20           C
ATOM   4833 1HB  TYR A 317       9.660  -0.047 -15.587  1.00 72.20           H
ATOM   4834 2HB  TYR A 317       8.688   0.232 -17.019  1.00 72.20           H
ATOM   4835  CG  TYR A 317       7.543  -0.176 -15.249  1.00 72.20           C
ATOM   4836  CD1 TYR A 317       6.501  -1.079 -15.292  1.00 72.20           C
ATOM   4837  HD1 TYR A 317       6.557  -1.945 -15.951  1.00 72.20           H
ATOM   4838  CD2 TYR A 317       7.473   0.920 -14.413  1.00 72.20           C
ATOM   4839  HD2 TYR A 317       8.297   1.634 -14.380  1.00 72.20           H
ATOM   4840  CE1 TYR A 317       5.340  -0.878 -14.464  1.00 72.20           C
ATOM   4841  HE1 TYR A 317       4.509  -1.583 -14.488  1.00 72.20           H
ATOM   4842  CE2 TYR A 317       6.312   1.122 -13.586  1.00 72.20           C
ATOM   4843  HE2 TYR A 317       6.243   1.983 -12.922  1.00 72.20           H
ATOM   4844  CZ  TYR A 317       5.302   0.213 -13.652  1.00 72.20           C
ATOM   4845  OH  TYR A 317       4.206   0.403 -12.871  1.00 72.20           O
ATOM   4846  HH  TYR A 317       4.300   1.251 -12.350  1.00 72.20           H
ATOM   4847  HN  TYR A 317       9.140  -2.058 -14.490  1.00 72.20           H
ATOM   4848  N   VAL A 318      11.392  -1.928 -16.762  1.00 74.51           N
ATOM   4849  CA  VAL A 318      12.665  -1.949 -17.463  1.00 74.51           C
ATOM   4850  C   VAL A 318      12.805  -3.274 -18.216  1.00 74.51           C
ATOM   4851  O   VAL A 318      13.155  -3.287 -19.395  1.00 74.51           O
ATOM   4852  HA  VAL A 318      12.656  -1.134 -18.186  1.00 74.51           H
ATOM   4853  CB  VAL A 318      13.808  -1.697 -16.478  1.00 74.51           C
ATOM   4854  HB  VAL A 318      13.717  -2.419 -15.667  1.00 74.51           H
ATOM   4855  CG1 VAL A 318      15.167  -1.912 -17.149  1.00 74.51           C
ATOM   4856 1HG1 VAL A 318      15.235  -2.939 -17.508  1.00 74.51           H
ATOM   4857 2HG1 VAL A 318      15.270  -1.225 -17.988  1.00 74.51           H
ATOM   4858 3HG1 VAL A 318      15.962  -1.726 -16.427  1.00 74.51           H
ATOM   4859  CG2 VAL A 318      13.711  -0.295 -15.873  1.00 74.51           C
ATOM   4860 1HG2 VAL A 318      13.765   0.449 -16.669  1.00 74.51           H
ATOM   4861 2HG2 VAL A 318      12.765  -0.192 -15.343  1.00 74.51           H
ATOM   4862 3HG2 VAL A 318      14.536  -0.142 -15.177  1.00 74.51           H
ATOM   4863  HN  VAL A 318      11.459  -1.916 -15.765  1.00 74.51           H
ATOM   4864  N   PHE A 319      12.527  -4.355 -17.503  1.00 72.81           N
ATOM   4865  CA  PHE A 319      12.794  -5.685 -18.025  1.00 72.81           C
ATOM   4866  C   PHE A 319      11.678  -6.137 -18.969  1.00 72.81           C
ATOM   4867  O   PHE A 319      11.938  -6.808 -19.967  1.00 72.81           O
ATOM   4868  HA  PHE A 319      13.734  -5.634 -18.574  1.00 72.81           H
ATOM   4869  CB  PHE A 319      12.847  -6.634 -16.826  1.00 72.81           C
ATOM   4870 1HB  PHE A 319      12.035  -6.385 -16.143  1.00 72.81           H
ATOM   4871 2HB  PHE A 319      12.671  -7.652 -17.173  1.00 72.81           H
ATOM   4872  CG  PHE A 319      14.170  -6.593 -16.059  1.00 72.81           C
ATOM   4873  CD1 PHE A 319      15.305  -7.073 -16.635  1.00 72.81           C
ATOM   4874  HD1 PHE A 319      15.272  -7.486 -17.644  1.00 72.81           H
ATOM   4875  CD2 PHE A 319      14.211  -6.078 -14.801  1.00 72.81           C
ATOM   4876  HD2 PHE A 319      13.302  -5.694 -14.339  1.00 72.81           H
ATOM   4877  CE1 PHE A 319      16.533  -7.036 -15.923  1.00 72.81           C
ATOM   4878  HE1 PHE A 319      17.442  -7.420 -16.385  1.00 72.81           H
ATOM   4879  CE2 PHE A 319      15.439  -6.041 -14.089  1.00 72.81           C
ATOM   4880  HE2 PHE A 319      15.473  -5.628 -13.081  1.00 72.81           H
ATOM   4881  CZ  PHE A 319      16.574  -6.521 -14.665  1.00 72.81           C
ATOM   4882  HZ  PHE A 319      17.517  -6.492 -14.119  1.00 72.81           H
ATOM   4883  HN  PHE A 319      12.126  -4.333 -16.587  1.00 72.81           H
ATOM   4884  N   VAL A 320      10.459  -5.752 -18.621  1.00 75.88           N
ATOM   4885  CA  VAL A 320       9.285  -6.301 -19.277  1.00 75.88           C
ATOM   4886  C   VAL A 320       8.789  -5.315 -20.336  1.00 75.88           C
ATOM   4887  O   VAL A 320       8.171  -5.715 -21.322  1.00 75.88           O
ATOM   4888  HA  VAL A 320       9.586  -7.225 -19.772  1.00 75.88           H
ATOM   4889  CB  VAL A 320       8.218  -6.647 -18.236  1.00 75.88           C
ATOM   4890  HB  VAL A 320       7.828  -5.713 -17.832  1.00 75.88           H
ATOM   4891  CG1 VAL A 320       7.053  -7.405 -18.876  1.00 75.88           C
ATOM   4892 1HG1 VAL A 320       6.598  -6.786 -19.650  1.00 75.88           H
ATOM   4893 2HG1 VAL A 320       7.421  -8.330 -19.320  1.00 75.88           H
ATOM   4894 3HG1 VAL A 320       6.309  -7.638 -18.114  1.00 75.88           H
ATOM   4895  CG2 VAL A 320       8.820  -7.445 -17.078  1.00 75.88           C
ATOM   4896 1HG2 VAL A 320       9.250  -8.371 -17.459  1.00 75.88           H
ATOM   4897 2HG2 VAL A 320       9.600  -6.854 -16.596  1.00 75.88           H
ATOM   4898 3HG2 VAL A 320       8.040  -7.677 -16.353  1.00 75.88           H
ATOM   4899  HN  VAL A 320      10.268  -5.079 -17.907  1.00 75.88           H
ATOM   4900  N   GLY A 321       9.078  -4.044 -20.097  1.00 77.64           N
ATOM   4901  CA  GLY A 321       8.512  -2.982 -20.911  1.00 77.64           C
ATOM   4902  C   GLY A 321       9.460  -2.602 -22.051  1.00 77.64           C
ATOM   4903  O   GLY A 321      10.370  -1.796 -21.864  1.00 77.64           O
ATOM   4904 1HA  GLY A 321       7.555  -3.303 -21.321  1.00 77.64           H
ATOM   4905 2HA  GLY A 321       8.316  -2.108 -20.290  1.00 77.64           H
ATOM   4906  HN  GLY A 321       9.684  -3.737 -19.364  1.00 77.64           H
ATOM   4907  N   GLU A 322       9.213  -3.201 -23.207  1.00 67.71           N
ATOM   4908  CA  GLU A 322       9.942  -2.835 -24.410  1.00 67.71           C
ATOM   4909  C   GLU A 322       9.775  -1.342 -24.699  1.00 67.71           C
ATOM   4910  O   GLU A 322      10.752  -0.645 -24.969  1.00 67.71           O
ATOM   4911  HA  GLU A 322      10.988  -3.055 -24.192  1.00 67.71           H
ATOM   4912  CB  GLU A 322       9.490  -3.679 -25.603  1.00 67.71           C
ATOM   4913 1HB  GLU A 322       8.401  -3.693 -25.651  1.00 67.71           H
ATOM   4914 2HB  GLU A 322       9.957  -3.306 -26.515  1.00 67.71           H
ATOM   4915  CG  GLU A 322       9.943  -5.132 -25.450  1.00 67.71           C
ATOM   4916 1HG  GLU A 322      11.022  -5.166 -25.298  1.00 67.71           H
ATOM   4917 2HG  GLU A 322       9.482  -5.570 -24.565  1.00 67.71           H
ATOM   4918  CD  GLU A 322       9.571  -5.956 -26.685  1.00 67.71           C
ATOM   4919  OE1 GLU A 322      10.021  -7.120 -26.747  1.00 67.71           O
ATOM   4920  OE2 GLU A 322       8.846  -5.401 -27.539  1.00 67.71           O
ATOM   4921  HN  GLU A 322       8.531  -3.921 -23.329  1.00 67.71           H
ATOM   4922  N   ARG A 323       8.529  -0.895 -24.633  1.00 65.22           N
ATOM   4923  CA  ARG A 323       8.214   0.490 -24.937  1.00 65.22           C
ATOM   4924  C   ARG A 323       8.946   1.425 -23.972  1.00 65.22           C
ATOM   4925  O   ARG A 323       9.555   2.407 -24.395  1.00 65.22           O
ATOM   4926  HA  ARG A 323       8.558   0.636 -25.961  1.00 65.22           H
ATOM   4927  CB  ARG A 323       6.709   0.747 -24.841  1.00 65.22           C
ATOM   4928 1HB  ARG A 323       6.178   0.076 -25.517  1.00 65.22           H
ATOM   4929 2HB  ARG A 323       6.362   0.522 -23.832  1.00 65.22           H
ATOM   4930  CG  ARG A 323       6.377   2.199 -25.189  1.00 65.22           C
ATOM   4931 1HG  ARG A 323       6.879   2.868 -24.490  1.00 65.22           H
ATOM   4932 2HG  ARG A 323       6.755   2.434 -26.183  1.00 65.22           H
ATOM   4933  CD  ARG A 323       4.867   2.443 -25.141  1.00 65.22           C
ATOM   4934 1HD  ARG A 323       4.374   1.880 -25.933  1.00 65.22           H
ATOM   4935 2HD  ARG A 323       4.462   2.084 -24.194  1.00 65.22           H
ATOM   4936  NE  ARG A 323       4.582   3.887 -25.295  1.00 65.22           N
ATOM   4937  HE  ARG A 323       5.267   4.453 -25.755  1.00 65.22           H
ATOM   4938  CZ  ARG A 323       3.465   4.484 -24.858  1.00 65.22           C
ATOM   4939  NH1 ARG A 323       2.515   3.774 -24.234  1.00 65.22           N
ATOM   4940 1HH1 ARG A 323       2.636   2.792 -24.093  1.00 65.22           H
ATOM   4941 2HH1 ARG A 323       1.684   4.227 -23.911  1.00 65.22           H
ATOM   4942  NH2 ARG A 323       3.313   5.801 -25.053  1.00 65.22           N
ATOM   4943 1HH2 ARG A 323       2.485   6.261 -24.732  1.00 65.22           H
ATOM   4944 2HH2 ARG A 323       4.027   6.323 -25.519  1.00 65.22           H
ATOM   4945  HN  ARG A 323       7.745  -1.461 -24.379  1.00 65.22           H
ATOM   4946  N   PHE A 324       8.864   1.086 -22.693  1.00 78.97           N
ATOM   4947  CA  PHE A 324       9.474   1.907 -21.661  1.00 78.97           C
ATOM   4948  C   PHE A 324      10.997   1.921 -21.801  1.00 78.97           C
ATOM   4949  O   PHE A 324      11.627   2.968 -21.663  1.00 78.97           O
ATOM   4950  HA  PHE A 324       9.090   2.920 -21.784  1.00 78.97           H
ATOM   4951  CB  PHE A 324       9.102   1.282 -20.315  1.00 78.97           C
ATOM   4952 1HB  PHE A 324       8.018   1.191 -20.255  1.00 78.97           H
ATOM   4953 2HB  PHE A 324       9.510   0.272 -20.270  1.00 78.97           H
ATOM   4954  CG  PHE A 324       9.601   2.072 -19.103  1.00 78.97           C
ATOM   4955  CD1 PHE A 324      10.764   1.719 -18.493  1.00 78.97           C
ATOM   4956  HD1 PHE A 324      11.341   0.873 -18.868  1.00 78.97           H
ATOM   4957  CD2 PHE A 324       8.881   3.127 -18.636  1.00 78.97           C
ATOM   4958  HD2 PHE A 324       7.949   3.410 -19.125  1.00 78.97           H
ATOM   4959  CE1 PHE A 324      11.227   2.452 -17.369  1.00 78.97           C
ATOM   4960  HE1 PHE A 324      12.159   2.169 -16.879  1.00 78.97           H
ATOM   4961  CE2 PHE A 324       9.344   3.860 -17.511  1.00 78.97           C
ATOM   4962  HE2 PHE A 324       8.767   4.705 -17.137  1.00 78.97           H
ATOM   4963  CZ  PHE A 324      10.507   3.507 -16.901  1.00 78.97           C
ATOM   4964  HZ  PHE A 324      10.862   4.070 -16.038  1.00 78.97           H
ATOM   4965  HN  PHE A 324       8.392   0.270 -22.360  1.00 78.97           H
ATOM   4966  N   ARG A 325      11.545   0.746 -22.072  1.00 75.14           N
ATOM   4967  CA  ARG A 325      12.983   0.609 -22.229  1.00 75.14           C
ATOM   4968  C   ARG A 325      13.482   1.509 -23.361  1.00 75.14           C
ATOM   4969  O   ARG A 325      14.531   2.141 -23.241  1.00 75.14           O
ATOM   4970  HA  ARG A 325      13.399   0.918 -21.270  1.00 75.14           H
ATOM   4971  CB  ARG A 325      13.369  -0.840 -22.532  1.00 75.14           C
ATOM   4972 1HB  ARG A 325      12.725  -1.517 -21.970  1.00 75.14           H
ATOM   4973 2HB  ARG A 325      13.207  -1.051 -23.589  1.00 75.14           H
ATOM   4974  CG  ARG A 325      14.833  -1.105 -22.173  1.00 75.14           C
ATOM   4975 1HG  ARG A 325      15.471  -0.380 -22.677  1.00 75.14           H
ATOM   4976 2HG  ARG A 325      14.979  -0.967 -21.101  1.00 75.14           H
ATOM   4977  CD  ARG A 325      15.247  -2.523 -22.571  1.00 75.14           C
ATOM   4978 1HD  ARG A 325      15.260  -2.615 -23.657  1.00 75.14           H
ATOM   4979 2HD  ARG A 325      16.260  -2.726 -22.223  1.00 75.14           H
ATOM   4980  NE  ARG A 325      14.307  -3.507 -21.991  1.00 75.14           N
ATOM   4981  HE  ARG A 325      13.702  -3.201 -21.256  1.00 75.14           H
ATOM   4982  CZ  ARG A 325      14.215  -4.783 -22.388  1.00 75.14           C
ATOM   4983  NH1 ARG A 325      15.002  -5.249 -23.369  1.00 75.14           N
ATOM   4984 1HH1 ARG A 325      15.663  -4.642 -23.810  1.00 75.14           H
ATOM   4985 2HH1 ARG A 325      14.927  -6.202 -23.659  1.00 75.14           H
ATOM   4986  NH2 ARG A 325      13.326  -5.588 -21.791  1.00 75.14           N
ATOM   4987 1HH2 ARG A 325      13.245  -6.543 -22.075  1.00 75.14           H
ATOM   4988 2HH2 ARG A 325      12.743  -5.233 -21.060  1.00 75.14           H
ATOM   4989  HN  ARG A 325      11.026  -0.101 -22.185  1.00 75.14           H
ATOM   4990  N   ARG A 326      12.706   1.540 -24.435  1.00 68.90           N
ATOM   4991  CA  ARG A 326      13.064   2.340 -25.594  1.00 68.90           C
ATOM   4992  C   ARG A 326      13.002   3.829 -25.250  1.00 68.90           C
ATOM   4993  O   ARG A 326      13.897   4.591 -25.613  1.00 68.90           O
ATOM   4994  HA  ARG A 326      14.082   2.036 -25.839  1.00 68.90           H
ATOM   4995  CB  ARG A 326      12.128   2.055 -26.770  1.00 68.90           C
ATOM   4996 1HB  ARG A 326      12.086   0.982 -26.955  1.00 68.90           H
ATOM   4997 2HB  ARG A 326      11.116   2.375 -26.520  1.00 68.90           H
ATOM   4998  CG  ARG A 326      12.599   2.778 -28.033  1.00 68.90           C
ATOM   4999 1HG  ARG A 326      12.582   3.856 -27.868  1.00 68.90           H
ATOM   5000 2HG  ARG A 326      13.632   2.505 -28.250  1.00 68.90           H
ATOM   5001  CD  ARG A 326      11.712   2.427 -29.229  1.00 68.90           C
ATOM   5002 1HD  ARG A 326      11.732   1.351 -29.404  1.00 68.90           H
ATOM   5003 2HD  ARG A 326      10.677   2.696 -29.017  1.00 68.90           H
ATOM   5004  NE  ARG A 326      12.182   3.143 -30.436  1.00 68.90           N
ATOM   5005  HE  ARG A 326      12.949   3.777 -30.336  1.00 68.90           H
ATOM   5006  CZ  ARG A 326      11.644   2.996 -31.655  1.00 68.90           C
ATOM   5007  NH1 ARG A 326      10.614   2.161 -31.847  1.00 68.90           N
ATOM   5008 1HH1 ARG A 326      10.241   1.641 -31.078  1.00 68.90           H
ATOM   5009 2HH1 ARG A 326      10.218   2.057 -32.759  1.00 68.90           H
ATOM   5010  NH2 ARG A 326      12.151   3.697 -32.678  1.00 68.90           N
ATOM   5011 1HH2 ARG A 326      11.761   3.599 -33.593  1.00 68.90           H
ATOM   5012 2HH2 ARG A 326      12.920   4.318 -32.526  1.00 68.90           H
ATOM   5013  HN  ARG A 326      11.850   1.031 -24.521  1.00 68.90           H
ATOM   5014  N   ASP A 327      11.937   4.200 -24.555  1.00 79.27           N
ATOM   5015  CA  ASP A 327      11.691   5.599 -24.251  1.00 79.27           C
ATOM   5016  C   ASP A 327      12.696   6.071 -23.197  1.00 79.27           C
ATOM   5017  O   ASP A 327      13.102   7.232 -23.198  1.00 79.27           O
ATOM   5018  HA  ASP A 327      11.805   6.123 -25.199  1.00 79.27           H
ATOM   5019  CB  ASP A 327      10.284   5.801 -23.685  1.00 79.27           C
ATOM   5020 1HB  ASP A 327      10.099   5.076 -22.893  1.00 79.27           H
ATOM   5021 2HB  ASP A 327      10.208   6.791 -23.235  1.00 79.27           H
ATOM   5022  CG  ASP A 327       9.226   5.650 -24.781  1.00 79.27           C
ATOM   5023  OD1 ASP A 327       9.631   5.644 -25.963  1.00 79.27           O
ATOM   5024  OD2 ASP A 327       8.037   5.544 -24.410  1.00 79.27           O
ATOM   5025  HN  ASP A 327      11.250   3.564 -24.204  1.00 79.27           H
ATOM   5026  N   LEU A 328      13.068   5.146 -22.324  1.00 81.44           N
ATOM   5027  CA  LEU A 328      14.070   5.433 -21.312  1.00 81.44           C
ATOM   5028  C   LEU A 328      15.363   5.884 -21.995  1.00 81.44           C
ATOM   5029  O   LEU A 328      15.907   6.938 -21.668  1.00 81.44           O
ATOM   5030  HA  LEU A 328      13.695   6.256 -20.705  1.00 81.44           H
ATOM   5031  CB  LEU A 328      14.252   4.231 -20.383  1.00 81.44           C
ATOM   5032 1HB  LEU A 328      13.322   4.074 -19.838  1.00 81.44           H
ATOM   5033 2HB  LEU A 328      14.416   3.344 -20.996  1.00 81.44           H
ATOM   5034  CG  LEU A 328      15.394   4.333 -19.369  1.00 81.44           C
ATOM   5035  HG  LEU A 328      16.326   4.468 -19.918  1.00 81.44           H
ATOM   5036  CD1 LEU A 328      15.218   5.557 -18.468  1.00 81.44           C
ATOM   5037 1HD1 LEU A 328      15.211   6.460 -19.078  1.00 81.44           H
ATOM   5038 2HD1 LEU A 328      14.276   5.477 -17.926  1.00 81.44           H
ATOM   5039 3HD1 LEU A 328      16.043   5.606 -17.757  1.00 81.44           H
ATOM   5040  CD2 LEU A 328      15.528   3.041 -18.562  1.00 81.44           C
ATOM   5041 1HD2 LEU A 328      14.599   2.851 -18.024  1.00 81.44           H
ATOM   5042 2HD2 LEU A 328      15.733   2.210 -19.237  1.00 81.44           H
ATOM   5043 3HD2 LEU A 328      16.346   3.141 -17.849  1.00 81.44           H
ATOM   5044  HN  LEU A 328      12.697   4.218 -22.301  1.00 81.44           H
ATOM   5045  N   VAL A 329      15.818   5.063 -22.930  1.00 81.53           N
ATOM   5046  CA  VAL A 329      17.082   5.320 -23.601  1.00 81.53           C
ATOM   5047  C   VAL A 329      16.992   6.647 -24.357  1.00 81.53           C
ATOM   5048  O   VAL A 329      17.968   7.392 -24.427  1.00 81.53           O
ATOM   5049  HA  VAL A 329      17.850   5.405 -22.833  1.00 81.53           H
ATOM   5050  CB  VAL A 329      17.443   4.140 -24.505  1.00 81.53           C
ATOM   5051  HB  VAL A 329      16.617   3.983 -25.198  1.00 81.53           H
ATOM   5052  CG1 VAL A 329      18.696   4.444 -25.328  1.00 81.53           C
ATOM   5053 1HG1 VAL A 329      18.518   5.320 -25.952  1.00 81.53           H
ATOM   5054 2HG1 VAL A 329      19.533   4.640 -24.658  1.00 81.53           H
ATOM   5055 3HG1 VAL A 329      18.931   3.589 -25.962  1.00 81.53           H
ATOM   5056  CG2 VAL A 329      17.621   2.858 -23.689  1.00 81.53           C
ATOM   5057 1HG2 VAL A 329      18.421   2.998 -22.961  1.00 81.53           H
ATOM   5058 2HG2 VAL A 329      16.692   2.627 -23.167  1.00 81.53           H
ATOM   5059 3HG2 VAL A 329      17.878   2.035 -24.356  1.00 81.53           H
ATOM   5060  HN  VAL A 329      15.341   4.237 -23.230  1.00 81.53           H
ATOM   5061  N   LYS A 330      15.812   6.901 -24.904  1.00 75.02           N
ATOM   5062  CA  LYS A 330      15.556   8.162 -25.578  1.00 75.02           C
ATOM   5063  C   LYS A 330      15.808   9.316 -24.605  1.00 75.02           C
[truncated: 117,162 more chars]
