# Supplementary material for: Noncanonical roles of chemokine regions in CCR9 activation revealed by structural modeling and mutational mapping
Source: Nat Commun. 2025 Aug 18;16:7695. doi: 10.1038/s41467-025-62321-9 (PMC12361432; doi:10.1038/s41467-025-62321-9)
Supplement: Supplementary file 5 — Supplementary Data 3 [file 41467_2025_62321_MOESM5_ESM.zip › CCR9_CCL25_15_rnk1.pdb]

ATOM      1  N   GLU A  20      -5.579  -5.401  58.147  1.00 52.70           N
ATOM      2  CA  GLU A  20      -5.374  -6.453  57.166  1.00 52.70           C
ATOM      3  C   GLU A  20      -5.776  -7.809  57.750  1.00 52.70           C
ATOM      4  O   GLU A  20      -4.959  -8.488  58.370  1.00 52.70           O
ATOM      5  HA  GLU A  20      -6.028  -6.201  56.331  1.00 52.70           H
ATOM      6  CB  GLU A  20      -3.924  -6.474  56.678  1.00 52.70           C
ATOM      7 1HB  GLU A  20      -3.262  -6.151  57.482  1.00 52.70           H
ATOM      8 2HB  GLU A  20      -3.681  -7.463  56.291  1.00 52.70           H
ATOM      9  CG  GLU A  20      -3.721  -5.495  55.520  1.00 52.70           C
ATOM     10 1HG  GLU A  20      -4.579  -5.538  54.849  1.00 52.70           H
ATOM     11 2HG  GLU A  20      -3.667  -4.477  55.904  1.00 52.70           H
ATOM     12  CD  GLU A  20      -2.443  -5.822  54.744  1.00 52.70           C
ATOM     13  OE1 GLU A  20      -2.470  -5.645  53.507  1.00 52.70           O
ATOM     14  OE2 GLU A  20      -1.469  -6.241  55.405  1.00 52.70           O
ATOM     15  HN  GLU A  20      -5.954  -5.707  59.022  1.00 52.70           H
ATOM     16  N   SER A  21      -7.034  -8.163  57.530  1.00 60.78           N
ATOM     17  CA  SER A  21      -7.509  -9.491  57.879  1.00 60.78           C
ATOM     18  C   SER A  21      -6.682 -10.551  57.150  1.00 60.78           C
ATOM     19  O   SER A  21      -6.259 -10.341  56.014  1.00 60.78           O
ATOM     20  HA  SER A  21      -7.372  -9.572  58.957  1.00 60.78           H
ATOM     21  CB  SER A  21      -8.993  -9.651  57.541  1.00 60.78           C
ATOM     22 1HB  SER A  21      -9.330 -10.641  57.847  1.00 60.78           H
ATOM     23 2HB  SER A  21      -9.575  -8.926  58.111  1.00 60.78           H
ATOM     24  OG  SER A  21      -9.246  -9.472  56.150  1.00 60.78           O
ATOM     25  HG  SER A  21      -9.580 -10.326  55.751  1.00 60.78           H
ATOM     26  HN  SER A  21      -7.721  -7.561  57.122  1.00 60.78           H
ATOM     27  N   THR A  22      -6.475 -11.667  57.833  1.00 62.51           N
ATOM     28  CA  THR A  22      -5.730 -12.772  57.254  1.00 62.51           C
ATOM     29  C   THR A  22      -6.320 -13.159  55.896  1.00 62.51           C
ATOM     30  O   THR A  22      -5.594 -13.587  55.000  1.00 62.51           O
ATOM     31  HA  THR A  22      -4.707 -12.441  57.076  1.00 62.51           H
ATOM     32  CB  THR A  22      -5.727 -13.921  58.264  1.00 62.51           C
ATOM     33  HB  THR A  22      -5.470 -14.864  57.781  1.00 62.51           H
ATOM     34  OG1 THR A  22      -7.022 -13.867  58.857  1.00 62.51           O
ATOM     35  HG1 THR A  22      -7.213 -14.721  59.341  1.00 62.51           H
ATOM     36  CG2 THR A  22      -4.772 -13.670  59.433  1.00 62.51           C
ATOM     37 1HG2 THR A  22      -5.071 -12.763  59.958  1.00 62.51           H
ATOM     38 2HG2 THR A  22      -3.757 -13.554  59.054  1.00 62.51           H
ATOM     39 3HG2 THR A  22      -4.808 -14.516  60.120  1.00 62.51           H
ATOM     40  HN  THR A  22      -6.806 -11.823  58.764  1.00 62.51           H
ATOM     41  N   SER A  23      -7.630 -12.995  55.787  1.00 64.91           N
ATOM     42  CA  SER A  23      -8.318 -13.277  54.539  1.00 64.91           C
ATOM     43  C   SER A  23      -7.795 -12.359  53.433  1.00 64.91           C
ATOM     44  O   SER A  23      -7.610 -12.792  52.297  1.00 64.91           O
ATOM     45  HA  SER A  23      -8.088 -14.318  54.312  1.00 64.91           H
ATOM     46  CB  SER A  23      -9.831 -13.112  54.694  1.00 64.91           C
ATOM     47 1HB  SER A  23     -10.330 -13.476  53.796  1.00 64.91           H
ATOM     48 2HB  SER A  23     -10.180 -13.727  55.524  1.00 64.91           H
ATOM     49  OG  SER A  23     -10.199 -11.754  54.923  1.00 64.91           O
ATOM     50  HG  SER A  23     -11.193 -11.656  54.871  1.00 64.91           H
ATOM     51  HN  SER A  23      -8.217 -12.675  56.530  1.00 64.91           H
ATOM     52  N   SER A  24      -7.570 -11.107  53.804  1.00 69.72           N
ATOM     53  CA  SER A  24      -7.101 -10.116  52.851  1.00 69.72           C
ATOM     54  C   SER A  24      -5.744 -10.538  52.282  1.00 69.72           C
ATOM     55  O   SER A  24      -5.470 -10.329  51.102  1.00 69.72           O
ATOM     56  HA  SER A  24      -7.855 -10.093  52.064  1.00 69.72           H
ATOM     57  CB  SER A  24      -6.998  -8.734  53.498  1.00 69.72           C
ATOM     58 1HB  SER A  24      -7.999  -8.331  53.654  1.00 69.72           H
ATOM     59 2HB  SER A  24      -6.536  -8.827  54.481  1.00 69.72           H
ATOM     60  OG  SER A  24      -6.241  -7.826  52.702  1.00 69.72           O
ATOM     61  HG  SER A  24      -6.127  -6.959  53.187  1.00 69.72           H
ATOM     62  HN  SER A  24      -7.703 -10.767  54.735  1.00 69.72           H
ATOM     63  N   MET A  25      -4.932 -11.123  53.149  1.00 65.79           N
ATOM     64  CA  MET A  25      -3.591 -11.528  52.763  1.00 65.79           C
ATOM     65  C   MET A  25      -3.624 -12.807  51.924  1.00 65.79           C
ATOM     66  O   MET A  25      -2.849 -12.955  50.980  1.00 65.79           O
ATOM     67  HA  MET A  25      -3.196 -10.705  52.167  1.00 65.79           H
ATOM     68  CB  MET A  25      -2.746 -11.761  54.017  1.00 65.79           C
ATOM     69 1HB  MET A  25      -3.125 -11.147  54.834  1.00 65.79           H
ATOM     70 2HB  MET A  25      -2.836 -12.801  54.332  1.00 65.79           H
ATOM     71  CG  MET A  25      -1.276 -11.426  53.758  1.00 65.79           C
ATOM     72 1HG  MET A  25      -0.846 -12.148  53.064  1.00 65.79           H
ATOM     73 2HG  MET A  25      -1.195 -10.445  53.289  1.00 65.79           H
ATOM     74  SD  MET A  25      -0.366 -11.442  55.294  1.00 65.79           S
ATOM     75  CE  MET A  25       1.146 -10.653  54.767  1.00 65.79           C
ATOM     76 1HE  MET A  25       1.606 -11.243  53.974  1.00 65.79           H
ATOM     77 2HE  MET A  25       0.924  -9.653  54.395  1.00 65.79           H
ATOM     78 3HE  MET A  25       1.832 -10.582  55.611  1.00 65.79           H
ATOM     79  HN  MET A  25      -5.176 -11.322  54.099  1.00 65.79           H
ATOM     80  N   GLU A  26      -4.529 -13.699  52.299  1.00 60.79           N
ATOM     81  CA  GLU A  26      -4.724 -14.928  51.549  1.00 60.79           C
ATOM     82  C   GLU A  26      -5.210 -14.614  50.133  1.00 60.79           C
ATOM     83  O   GLU A  26      -4.754 -15.224  49.167  1.00 60.79           O
ATOM     84  HA  GLU A  26      -3.743 -15.401  51.507  1.00 60.79           H
ATOM     85  CB  GLU A  26      -5.700 -15.861  52.269  1.00 60.79           C
ATOM     86 1HB  GLU A  26      -6.449 -15.271  52.798  1.00 60.79           H
ATOM     87 2HB  GLU A  26      -6.130 -16.564  51.556  1.00 60.79           H
ATOM     88  CG  GLU A  26      -4.977 -16.703  53.323  1.00 60.79           C
ATOM     89 1HG  GLU A  26      -4.152 -17.243  52.858  1.00 60.79           H
ATOM     90 2HG  GLU A  26      -4.545 -16.050  54.081  1.00 60.79           H
ATOM     91  CD  GLU A  26      -5.936 -17.695  53.983  1.00 60.79           C
ATOM     92  OE1 GLU A  26      -5.440 -18.751  54.432  1.00 60.79           O
ATOM     93  OE2 GLU A  26      -7.144 -17.376  54.024  1.00 60.79           O
ATOM     94  HN  GLU A  26      -5.122 -13.592  53.097  1.00 60.79           H
ATOM     95  N   ASP A  27      -6.129 -13.663  50.054  1.00 67.79           N
ATOM     96  CA  ASP A  27      -6.721 -13.298  48.778  1.00 67.79           C
ATOM     97  C   ASP A  27      -5.618 -12.842  47.820  1.00 67.79           C
ATOM     98  O   ASP A  27      -5.658 -13.152  46.630  1.00 67.79           O
ATOM     99  HA  ASP A  27      -7.229 -14.198  48.430  1.00 67.79           H
ATOM    100  CB  ASP A  27      -7.713 -12.145  48.940  1.00 67.79           C
ATOM    101 1HB  ASP A  27      -7.277 -11.372  49.574  1.00 67.79           H
ATOM    102 2HB  ASP A  27      -7.908 -11.689  47.970  1.00 67.79           H
ATOM    103  CG  ASP A  27      -9.027 -12.634  49.553  1.00 67.79           C
ATOM    104  OD1 ASP A  27      -9.278 -13.854  49.457  1.00 67.79           O
ATOM    105  OD2 ASP A  27      -9.750 -11.776  50.105  1.00 67.79           O
ATOM    106  HN  ASP A  27      -6.468 -13.146  50.840  1.00 67.79           H
ATOM    107  N   TYR A  28      -4.660 -12.114  48.375  1.00 67.31           N
ATOM    108  CA  TYR A  28      -3.567 -11.585  47.579  1.00 67.31           C
ATOM    109  C   TYR A  28      -2.603 -12.698  47.161  1.00 67.31           C
ATOM    110  O   TYR A  28      -2.077 -12.684  46.049  1.00 67.31           O
ATOM    111  HA  TYR A  28      -3.992 -11.128  46.685  1.00 67.31           H
ATOM    112  CB  TYR A  28      -2.826 -10.598  48.483  1.00 67.31           C
ATOM    113 1HB  TYR A  28      -3.528  -9.838  48.827  1.00 67.31           H
ATOM    114 2HB  TYR A  28      -2.471 -11.127  49.367  1.00 67.31           H
ATOM    115  CG  TYR A  28      -1.639  -9.907  47.809  1.00 67.31           C
ATOM    116  CD1 TYR A  28      -0.365 -10.412  47.969  1.00 67.31           C
ATOM    117  HD1 TYR A  28      -0.204 -11.303  48.576  1.00 67.31           H
ATOM    118  CD2 TYR A  28      -1.842  -8.778  47.042  1.00 67.31           C
ATOM    119  HD2 TYR A  28      -2.849  -8.379  46.915  1.00 67.31           H
ATOM    120  CE1 TYR A  28       0.753  -9.761  47.335  1.00 67.31           C
ATOM    121  HE1 TYR A  28       1.764 -10.150  47.454  1.00 67.31           H
ATOM    122  CE2 TYR A  28      -0.725  -8.127  46.408  1.00 67.31           C
ATOM    123  HE2 TYR A  28      -0.872  -7.235  45.799  1.00 67.31           H
ATOM    124  CZ  TYR A  28       0.517  -8.651  46.586  1.00 67.31           C
ATOM    125  OH  TYR A  28       1.572  -8.037  45.987  1.00 67.31           O
ATOM    126  HH  TYR A  28       1.311  -7.117  45.694  1.00 67.31           H
ATOM    127  HN  TYR A  28      -4.624 -11.886  49.348  1.00 67.31           H
ATOM    128  N   VAL A  29      -2.401 -13.635  48.075  1.00 68.00           N
ATOM    129  CA  VAL A  29      -1.440 -14.703  47.853  1.00 68.00           C
ATOM    130  C   VAL A  29      -2.007 -15.687  46.827  1.00 68.00           C
ATOM    131  O   VAL A  29      -1.272 -16.209  45.991  1.00 68.00           O
ATOM    132  HA  VAL A  29      -0.536 -14.252  47.444  1.00 68.00           H
ATOM    133  CB  VAL A  29      -1.079 -15.367  49.183  1.00 68.00           C
ATOM    134  HB  VAL A  29      -2.007 -15.645  49.682  1.00 68.00           H
ATOM    135  CG1 VAL A  29      -0.267 -16.643  48.955  1.00 68.00           C
ATOM    136 1HG1 VAL A  29      -0.852 -17.346  48.361  1.00 68.00           H
ATOM    137 2HG1 VAL A  29       0.654 -16.399  48.425  1.00 68.00           H
ATOM    138 3HG1 VAL A  29      -0.023 -17.096  49.917  1.00 68.00           H
ATOM    139  CG2 VAL A  29      -0.328 -14.395  50.095  1.00 68.00           C
ATOM    140 1HG2 VAL A  29       0.590 -14.072  49.605  1.00 68.00           H
ATOM    141 2HG2 VAL A  29      -0.957 -13.527  50.297  1.00 68.00           H
ATOM    142 3HG2 VAL A  29      -0.084 -14.893  51.034  1.00 68.00           H
ATOM    143  HN  VAL A  29      -2.879 -13.673  48.953  1.00 68.00           H
ATOM    144  N   ASN A  30      -3.309 -15.910  46.925  1.00 61.98           N
ATOM    145  CA  ASN A  30      -3.961 -16.912  46.100  1.00 61.98           C
ATOM    146  C   ASN A  30      -4.316 -16.299  44.744  1.00 61.98           C
ATOM    147  O   ASN A  30      -4.759 -17.002  43.837  1.00 61.98           O
ATOM    148  HA  ASN A  30      -3.240 -17.725  46.014  1.00 61.98           H
ATOM    149  CB  ASN A  30      -5.256 -17.404  46.750  1.00 61.98           C
ATOM    150 1HB  ASN A  30      -5.873 -16.550  47.031  1.00 61.98           H
ATOM    151 2HB  ASN A  30      -5.829 -17.989  46.031  1.00 61.98           H
ATOM    152  CG  ASN A  30      -4.960 -18.255  47.987  1.00 61.98           C
ATOM    153  OD1 ASN A  30      -3.908 -18.858  48.120  1.00 61.98           O
ATOM    154  ND2 ASN A  30      -5.944 -18.268  48.882  1.00 61.98           N
ATOM    155 1HD2 ASN A  30      -6.782 -17.750  48.712  1.00 61.98           H
ATOM    156 2HD2 ASN A  30      -5.845 -18.797  49.725  1.00 61.98           H
ATOM    157  HN  ASN A  30      -3.915 -15.420  47.553  1.00 61.98           H
ATOM    158  N   PHE A  31      -4.108 -14.994  44.649  1.00 69.78           N
ATOM    159  CA  PHE A  31      -4.378 -14.281  43.411  1.00 69.78           C
ATOM    160  C   PHE A  31      -3.469 -14.776  42.284  1.00 69.78           C
ATOM    161  O   PHE A  31      -2.250 -14.831  42.444  1.00 69.78           O
ATOM    162  HA  PHE A  31      -5.418 -14.474  43.147  1.00 69.78           H
ATOM    163  CB  PHE A  31      -4.087 -12.802  43.674  1.00 69.78           C
ATOM    164 1HB  PHE A  31      -4.621 -12.491  44.571  1.00 69.78           H
ATOM    165 2HB  PHE A  31      -3.023 -12.683  43.879  1.00 69.78           H
ATOM    166  CG  PHE A  31      -4.475 -11.877  42.519  1.00 69.78           C
ATOM    167  CD1 PHE A  31      -3.524 -11.433  41.654  1.00 69.78           C
ATOM    168  HD1 PHE A  31      -2.485 -11.737  41.783  1.00 69.78           H
ATOM    169  CD2 PHE A  31      -5.771 -11.499  42.357  1.00 69.78           C
ATOM    170  HD2 PHE A  31      -6.533 -11.854  43.050  1.00 69.78           H
ATOM    171  CE1 PHE A  31      -3.885 -10.575  40.582  1.00 69.78           C
ATOM    172  HE1 PHE A  31      -3.123 -10.219  39.888  1.00 69.78           H
ATOM    173  CE2 PHE A  31      -6.132 -10.640  41.285  1.00 69.78           C
ATOM    174  HE2 PHE A  31      -7.171 -10.337  41.156  1.00 69.78           H
ATOM    175  CZ  PHE A  31      -5.181 -10.196  40.420  1.00 69.78           C
ATOM    176  HZ  PHE A  31      -5.458  -9.537  39.597  1.00 69.78           H
ATOM    177  HN  PHE A  31      -3.762 -14.426  45.396  1.00 69.78           H
ATOM    178  N   ASN A  32      -4.096 -15.123  41.170  1.00 62.39           N
ATOM    179  CA  ASN A  32      -3.358 -15.597  40.012  1.00 62.39           C
ATOM    180  C   ASN A  32      -2.787 -14.399  39.251  1.00 62.39           C
ATOM    181  O   ASN A  32      -3.479 -13.790  38.437  1.00 62.39           O
ATOM    182  HA  ASN A  32      -2.579 -16.245  40.415  1.00 62.39           H
ATOM    183  CB  ASN A  32      -4.268 -16.374  39.059  1.00 62.39           C
ATOM    184 1HB  ASN A  32      -4.849 -17.106  39.620  1.00 62.39           H
ATOM    185 2HB  ASN A  32      -4.980 -15.692  38.593  1.00 62.39           H
ATOM    186  CG  ASN A  32      -3.451 -17.083  37.977  1.00 62.39           C
ATOM    187  OD1 ASN A  32      -2.237 -16.984  37.914  1.00 62.39           O
ATOM    188  ND2 ASN A  32      -4.183 -17.802  37.131  1.00 62.39           N
ATOM    189 1HD2 ASN A  32      -5.177 -17.842  37.237  1.00 62.39           H
ATOM    190 2HD2 ASN A  32      -3.740 -18.304  36.387  1.00 62.39           H
ATOM    191  HN  ASN A  32      -5.088 -15.084  41.052  1.00 62.39           H
ATOM    192  N   PHE A  33      -1.530 -14.098  39.542  1.00 64.83           N
ATOM    193  CA  PHE A  33      -0.837 -13.027  38.846  1.00 64.83           C
ATOM    194  C   PHE A  33      -0.335 -13.496  37.479  1.00 64.83           C
ATOM    195  O   PHE A  33       0.843 -13.342  37.160  1.00 64.83           O
ATOM    196  HA  PHE A  33      -1.551 -12.214  38.710  1.00 64.83           H
ATOM    197  CB  PHE A  33       0.363 -12.635  39.710  1.00 64.83           C
ATOM    198 1HB  PHE A  33       0.942 -13.531  39.938  1.00 64.83           H
ATOM    199 2HB  PHE A  33       1.012 -11.975  39.135  1.00 64.83           H
ATOM    200  CG  PHE A  33      -0.013 -11.942  41.021  1.00 64.83           C
ATOM    201  CD1 PHE A  33      -0.276 -10.608  41.034  1.00 64.83           C
ATOM    202  HD1 PHE A  33      -0.219 -10.032  40.109  1.00 64.83           H
ATOM    203  CD2 PHE A  33      -0.084 -12.660  42.174  1.00 64.83           C
ATOM    204  HD2 PHE A  33       0.127 -13.729  42.164  1.00 64.83           H
ATOM    205  CE1 PHE A  33      -0.625  -9.964  42.250  1.00 64.83           C
ATOM    206  HE1 PHE A  33      -0.836  -8.895  42.260  1.00 64.83           H
ATOM    207  CE2 PHE A  33      -0.434 -12.016  43.391  1.00 64.83           C
ATOM    208  HE2 PHE A  33      -0.491 -12.592  44.315  1.00 64.83           H
ATOM    209  CZ  PHE A  33      -0.697 -10.682  43.403  1.00 64.83           C
ATOM    210  HZ  PHE A  33      -0.965 -10.188  44.337  1.00 64.83           H
ATOM    211  HN  PHE A  33      -0.989 -14.569  40.238  1.00 64.83           H
ATOM    212  N   THR A  34      -1.254 -14.058  36.708  1.00 63.85           N
ATOM    213  CA  THR A  34      -1.020 -14.257  35.288  1.00 63.85           C
ATOM    214  C   THR A  34      -0.659 -12.931  34.616  1.00 63.85           C
ATOM    215  O   THR A  34      -1.413 -11.963  34.700  1.00 63.85           O
ATOM    216  HA  THR A  34      -0.162 -14.919  35.171  1.00 63.85           H
ATOM    217  CB  THR A  34      -2.263 -14.921  34.692  1.00 63.85           C
ATOM    218  HB  THR A  34      -3.099 -14.223  34.659  1.00 63.85           H
ATOM    219  OG1 THR A  34      -2.459 -16.079  35.501  1.00 63.85           O
ATOM    220  HG1 THR A  34      -1.598 -16.576  35.601  1.00 63.85           H
ATOM    221  CG2 THR A  34      -2.012 -15.484  33.292  1.00 63.85           C
ATOM    222 1HG2 THR A  34      -1.221 -16.232  33.337  1.00 63.85           H
ATOM    223 2HG2 THR A  34      -1.711 -14.676  32.625  1.00 63.85           H
ATOM    224 3HG2 THR A  34      -2.926 -15.944  32.916  1.00 63.85           H
ATOM    225  HN  THR A  34      -2.144 -14.375  37.038  1.00 63.85           H
ATOM    226  N   ASP A  35       0.494 -12.929  33.964  1.00 68.01           N
ATOM    227  CA  ASP A  35       1.027 -11.706  33.389  1.00 68.01           C
ATOM    228  C   ASP A  35       0.394 -11.476  32.015  1.00 68.01           C
ATOM    229  O   ASP A  35       0.876 -11.998  31.011  1.00 68.01           O
ATOM    230  HA  ASP A  35       0.774 -10.920  34.101  1.00 68.01           H
ATOM    231  CB  ASP A  35       2.543 -11.799  33.202  1.00 68.01           C
ATOM    232 1HB  ASP A  35       2.979 -12.373  34.019  1.00 68.01           H
ATOM    233 2HB  ASP A  35       2.767 -12.336  32.280  1.00 68.01           H
ATOM    234  CG  ASP A  35       3.176 -10.407  33.155  1.00 68.01           C
ATOM    235  OD1 ASP A  35       2.402  -9.429  33.232  1.00 68.01           O
ATOM    236  OD2 ASP A  35       4.420 -10.353  33.043  1.00 68.01           O
ATOM    237  HN  ASP A  35       1.061 -13.742  33.827  1.00 68.01           H
ATOM    238  N   PHE A  36      -0.675 -10.694  32.014  1.00 81.80           N
ATOM    239  CA  PHE A  36      -1.329 -10.322  30.772  1.00 81.80           C
ATOM    240  C   PHE A  36      -0.666  -9.092  30.149  1.00 81.80           C
ATOM    241  O   PHE A  36      -0.999  -8.701  29.032  1.00 81.80           O
ATOM    242  HA  PHE A  36      -1.234 -11.167  30.090  1.00 81.80           H
ATOM    243  CB  PHE A  36      -2.782  -9.984  31.115  1.00 81.80           C
ATOM    244 1HB  PHE A  36      -2.793  -9.261  31.930  1.00 81.80           H
ATOM    245 2HB  PHE A  36      -3.245  -9.502  30.254  1.00 81.80           H
ATOM    246  CG  PHE A  36      -3.624 -11.197  31.516  1.00 81.80           C
ATOM    247  CD1 PHE A  36      -3.520 -12.359  30.817  1.00 81.80           C
ATOM    248  HD1 PHE A  36      -2.835 -12.426  29.971  1.00 81.80           H
ATOM    249  CD2 PHE A  36      -4.478 -11.112  32.571  1.00 81.80           C
ATOM    250  HD2 PHE A  36      -4.562 -10.181  33.131  1.00 81.80           H
ATOM    251  CE1 PHE A  36      -4.302 -13.484  31.189  1.00 81.80           C
ATOM    252  HE1 PHE A  36      -4.218 -14.415  30.629  1.00 81.80           H
ATOM    253  CE2 PHE A  36      -5.260 -12.238  32.943  1.00 81.80           C
ATOM    254  HE2 PHE A  36      -5.945 -12.170  33.789  1.00 81.80           H
ATOM    255  CZ  PHE A  36      -5.155 -13.400  32.244  1.00 81.80           C
ATOM    256  HZ  PHE A  36      -5.756 -14.264  32.530  1.00 81.80           H
ATOM    257  HN  PHE A  36      -1.093 -10.317  32.841  1.00 81.80           H
ATOM    258  N   TYR A  37       0.261  -8.515  30.901  1.00 86.31           N
ATOM    259  CA  TYR A  37       1.031  -7.387  30.405  1.00 86.31           C
ATOM    260  C   TYR A  37       2.234  -7.860  29.587  1.00 86.31           C
ATOM    261  O   TYR A  37       3.194  -8.395  30.140  1.00 86.31           O
ATOM    262  HA  TYR A  37       0.379  -6.789  29.767  1.00 86.31           H
ATOM    263  CB  TYR A  37       1.533  -6.642  31.644  1.00 86.31           C
ATOM    264 1HB  TYR A  37       0.689  -6.452  32.308  1.00 86.31           H
ATOM    265 2HB  TYR A  37       2.226  -7.286  32.186  1.00 86.31           H
ATOM    266  CG  TYR A  37       2.227  -5.315  31.334  1.00 86.31           C
ATOM    267  CD1 TYR A  37       3.604  -5.257  31.262  1.00 86.31           C
ATOM    268  HD1 TYR A  37       4.197  -6.157  31.426  1.00 86.31           H
ATOM    269  CD2 TYR A  37       1.477  -4.176  31.126  1.00 86.31           C
ATOM    270  HD2 TYR A  37       0.390  -4.221  31.183  1.00 86.31           H
ATOM    271  CE1 TYR A  37       4.258  -4.008  30.969  1.00 86.31           C
ATOM    272  HE1 TYR A  37       5.345  -3.949  30.910  1.00 86.31           H
ATOM    273  CE2 TYR A  37       2.131  -2.926  30.834  1.00 86.31           C
ATOM    274  HE2 TYR A  37       1.551  -2.019  30.667  1.00 86.31           H
ATOM    275  CZ  TYR A  37       3.489  -2.904  30.770  1.00 86.31           C
ATOM    276  OH  TYR A  37       4.107  -1.725  30.494  1.00 86.31           O
ATOM    277  HH  TYR A  37       3.432  -1.042  30.213  1.00 86.31           H
ATOM    278  HN  TYR A  37       0.489  -8.807  31.830  1.00 86.31           H
ATOM    279  N   CYS A  38       2.143  -7.646  28.283  1.00 89.46           N
ATOM    280  CA  CYS A  38       3.155  -8.148  27.370  1.00 89.46           C
ATOM    281  C   CYS A  38       4.168  -7.030  27.113  1.00 89.46           C
ATOM    282  O   CYS A  38       3.837  -6.019  26.495  1.00 89.46           O
ATOM    283  HA  CYS A  38       3.631  -8.995  27.865  1.00 89.46           H
ATOM    284  CB  CYS A  38       2.538  -8.668  26.070  1.00 89.46           C
ATOM    285 1HB  CYS A  38       1.751  -9.388  26.295  1.00 89.46           H
ATOM    286 2HB  CYS A  38       2.072  -7.847  25.525  1.00 89.46           H
ATOM    287  SG  CYS A  38       3.826  -9.454  25.035  1.00 89.46           S
ATOM    288  HN  CYS A  38       1.396  -7.141  27.849  1.00 89.46           H
ATOM    289  N   GLU A  39       5.380  -7.250  27.599  1.00 81.52           N
ATOM    290  CA  GLU A  39       6.494  -6.383  27.253  1.00 81.52           C
ATOM    291  C   GLU A  39       7.103  -6.809  25.916  1.00 81.52           C
ATOM    292  O   GLU A  39       7.521  -7.955  25.758  1.00 81.52           O
ATOM    293  HA  GLU A  39       6.066  -5.384  27.163  1.00 81.52           H
ATOM    294  CB  GLU A  39       7.550  -6.378  28.361  1.00 81.52           C
ATOM    295 1HB  GLU A  39       7.895  -7.396  28.543  1.00 81.52           H
ATOM    296 2HB  GLU A  39       8.354  -5.691  28.098  1.00 81.52           H
ATOM    297  CG  GLU A  39       6.961  -5.869  29.678  1.00 81.52           C
ATOM    298 1HG  GLU A  39       6.485  -4.902  29.518  1.00 81.52           H
ATOM    299 2HG  GLU A  39       6.185  -6.554  30.022  1.00 81.52           H
ATOM    300  CD  GLU A  39       8.046  -5.739  30.749  1.00 81.52           C
ATOM    301  OE1 GLU A  39       7.711  -5.217  31.835  1.00 81.52           O
ATOM    302  OE2 GLU A  39       9.185  -6.163  30.458  1.00 81.52           O
ATOM    303  HN  GLU A  39       5.607  -8.002  28.218  1.00 81.52           H
ATOM    304  N   LYS A  40       7.135  -5.864  24.988  1.00 87.61           N
ATOM    305  CA  LYS A  40       7.508  -6.172  23.618  1.00 87.61           C
ATOM    306  C   LYS A  40       8.919  -5.646  23.348  1.00 87.61           C
ATOM    307  O   LYS A  40       9.235  -5.255  22.226  1.00 87.61           O
ATOM    308  HA  LYS A  40       7.519  -7.257  23.519  1.00 87.61           H
ATOM    309  CB  LYS A  40       6.456  -5.639  22.644  1.00 87.61           C
ATOM    310 1HB  LYS A  40       6.319  -4.569  22.799  1.00 87.61           H
ATOM    311 2HB  LYS A  40       6.804  -5.770  21.619  1.00 87.61           H
ATOM    312  CG  LYS A  40       5.120  -6.361  22.830  1.00 87.61           C
ATOM    313 1HG  LYS A  40       5.276  -7.439  22.787  1.00 87.61           H
ATOM    314 2HG  LYS A  40       4.716  -6.137  23.817  1.00 87.61           H
ATOM    315  CD  LYS A  40       4.116  -5.943  21.754  1.00 87.61           C
ATOM    316 1HD  LYS A  40       3.914  -4.875  21.836  1.00 87.61           H
ATOM    317 2HD  LYS A  40       4.544  -6.111  20.766  1.00 87.61           H
ATOM    318  CE  LYS A  40       2.809  -6.727  21.890  1.00 87.61           C
ATOM    319 1HE  LYS A  40       3.020  -7.796  21.911  1.00 87.61           H
ATOM    320 2HE  LYS A  40       2.325  -6.479  22.834  1.00 87.61           H
ATOM    321  NZ  LYS A  40       1.899  -6.417  20.764  1.00 87.61           N
ATOM    322 1HZ  LYS A  40       1.065  -6.989  20.836  1.00 87.61           H
ATOM    323 2HZ  LYS A  40       1.641  -5.437  20.798  1.00 87.61           H
ATOM    324 3HZ  LYS A  40       2.369  -6.612  19.887  1.00 87.61           H
ATOM    325  HN  LYS A  40       6.912  -4.904  25.160  1.00 87.61           H
ATOM    326  N   ASN A  41       9.730  -5.655  24.396  1.00 82.74           N
ATOM    327  CA  ASN A  41      11.086  -5.143  24.296  1.00 82.74           C
ATOM    328  C   ASN A  41      11.836  -5.906  23.202  1.00 82.74           C
ATOM    329  O   ASN A  41      12.572  -5.310  22.418  1.00 82.74           O
ATOM    330  HA  ASN A  41      10.977  -4.084  24.065  1.00 82.74           H
ATOM    331  CB  ASN A  41      11.845  -5.335  25.611  1.00 82.74           C
ATOM    332 1HB  ASN A  41      11.736  -6.365  25.951  1.00 82.74           H
ATOM    333 2HB  ASN A  41      12.909  -5.164  25.449  1.00 82.74           H
ATOM    334  CG  ASN A  41      11.327  -4.379  26.687  1.00 82.74           C
ATOM    335  OD1 ASN A  41      10.842  -3.295  26.410  1.00 82.74           O
ATOM    336  ND2 ASN A  41      11.457  -4.840  27.928  1.00 82.74           N
ATOM    337 1HD2 ASN A  41      11.864  -5.740  28.087  1.00 82.74           H
ATOM    338 2HD2 ASN A  41      11.147  -4.288  28.702  1.00 82.74           H
ATOM    339  HN  ASN A  41       9.474  -6.002  25.298  1.00 82.74           H
ATOM    340  N   ASN A  42      11.622  -7.214  23.185  1.00 83.62           N
ATOM    341  CA  ASN A  42      12.316  -8.073  22.240  1.00 83.62           C
ATOM    342  C   ASN A  42      11.879  -7.718  20.818  1.00 83.62           C
ATOM    343  O   ASN A  42      12.683  -7.761  19.888  1.00 83.62           O
ATOM    344  HA  ASN A  42      13.376  -7.887  22.410  1.00 83.62           H
ATOM    345  CB  ASN A  42      11.978  -9.545  22.484  1.00 83.62           C
ATOM    346 1HB  ASN A  42      10.897  -9.684  22.455  1.00 83.62           H
ATOM    347 2HB  ASN A  42      12.399 -10.156  21.686  1.00 83.62           H
ATOM    348  CG  ASN A  42      12.522 -10.016  23.835  1.00 83.62           C
ATOM    349  OD1 ASN A  42      13.280  -9.330  24.501  1.00 83.62           O
ATOM    350  ND2 ASN A  42      12.094 -11.221  24.200  1.00 83.62           N
ATOM    351 1HD2 ASN A  42      11.472 -11.732  23.607  1.00 83.62           H
ATOM    352 2HD2 ASN A  42      12.394 -11.616  25.068  1.00 83.62           H
ATOM    353  HN  ASN A  42      10.989  -7.685  23.799  1.00 83.62           H
ATOM    354  N   VAL A  43      10.606  -7.373  20.692  1.00 90.75           N
ATOM    355  CA  VAL A  43      10.038  -7.065  19.391  1.00 90.75           C
ATOM    356  C   VAL A  43      10.664  -5.773  18.860  1.00 90.75           C
ATOM    357  O   VAL A  43      10.995  -5.679  17.679  1.00 90.75           O
ATOM    358  HA  VAL A  43      10.296  -7.882  18.717  1.00 90.75           H
ATOM    359  CB  VAL A  43       8.513  -6.994  19.488  1.00 90.75           C
ATOM    360  HB  VAL A  43       8.257  -6.152  20.131  1.00 90.75           H
ATOM    361  CG1 VAL A  43       7.887  -6.743  18.114  1.00 90.75           C
ATOM    362 1HG1 VAL A  43       8.256  -5.798  17.714  1.00 90.75           H
ATOM    363 2HG1 VAL A  43       8.157  -7.554  17.439  1.00 90.75           H
ATOM    364 3HG1 VAL A  43       6.803  -6.697  18.212  1.00 90.75           H
ATOM    365  CG2 VAL A  43       7.945  -8.263  20.126  1.00 90.75           C
ATOM    366 1HG2 VAL A  43       8.216  -9.127  19.520  1.00 90.75           H
ATOM    367 2HG2 VAL A  43       8.354  -8.380  21.129  1.00 90.75           H
ATOM    368 3HG2 VAL A  43       6.859  -8.186  20.183  1.00 90.75           H
ATOM    369  HN  VAL A  43       9.967  -7.304  21.459  1.00 90.75           H
ATOM    370  N   ARG A  44      10.808  -4.810  19.758  1.00 86.54           N
ATOM    371  CA  ARG A  44      11.384  -3.527  19.394  1.00 86.54           C
ATOM    372  C   ARG A  44      12.853  -3.696  19.002  1.00 86.54           C
ATOM    373  O   ARG A  44      13.337  -3.027  18.091  1.00 86.54           O
ATOM    374  HA  ARG A  44      10.789  -3.185  18.547  1.00 86.54           H
ATOM    375  CB  ARG A  44      11.283  -2.530  20.550  1.00 86.54           C
ATOM    376 1HB  ARG A  44      11.695  -2.974  21.456  1.00 86.54           H
ATOM    377 2HB  ARG A  44      11.882  -1.647  20.327  1.00 86.54           H
ATOM    378  CG  ARG A  44       9.829  -2.118  20.794  1.00 86.54           C
ATOM    379 1HG  ARG A  44       9.360  -1.851  19.847  1.00 86.54           H
ATOM    380 2HG  ARG A  44       9.272  -2.962  21.199  1.00 86.54           H
ATOM    381  CD  ARG A  44       9.749  -0.935  21.761  1.00 86.54           C
ATOM    382 1HD  ARG A  44      10.449  -0.157  21.456  1.00 86.54           H
ATOM    383 2HD  ARG A  44       8.752  -0.497  21.730  1.00 86.54           H
ATOM    384  NE  ARG A  44      10.061  -1.384  23.136  1.00 86.54           N
ATOM    385  HE  ARG A  44      11.023  -1.440  23.405  1.00 86.54           H
ATOM    386  CZ  ARG A  44       9.135  -1.721  24.044  1.00 86.54           C
ATOM    387  NH1 ARG A  44       7.832  -1.666  23.739  1.00 86.54           N
ATOM    388 1HH1 ARG A  44       7.543  -1.372  22.828  1.00 86.54           H
ATOM    389 2HH1 ARG A  44       7.147  -1.919  24.423  1.00 86.54           H
ATOM    390  NH2 ARG A  44       9.533  -2.114  25.262  1.00 86.54           N
ATOM    391 1HH2 ARG A  44       8.855  -2.369  25.951  1.00 86.54           H
ATOM    392 2HH2 ARG A  44      10.508  -2.153  25.482  1.00 86.54           H
ATOM    393  HN  ARG A  44      10.540  -4.896  20.718  1.00 86.54           H
ATOM    394  N   GLN A  45      13.522  -4.594  19.711  1.00 83.57           N
ATOM    395  CA  GLN A  45      14.932  -4.841  19.465  1.00 83.57           C
ATOM    396  C   GLN A  45      15.134  -5.418  18.062  1.00 83.57           C
ATOM    397  O   GLN A  45      16.040  -5.003  17.342  1.00 83.57           O
ATOM    398  HA  GLN A  45      15.414  -3.866  19.538  1.00 83.57           H
ATOM    399  CB  GLN A  45      15.519  -5.771  20.529  1.00 83.57           C
ATOM    400 1HB  GLN A  45      15.282  -5.389  21.522  1.00 83.57           H
ATOM    401 2HB  GLN A  45      15.061  -6.757  20.449  1.00 83.57           H
ATOM    402  CG  GLN A  45      17.036  -5.894  20.374  1.00 83.57           C
ATOM    403 1HG  GLN A  45      17.272  -6.318  19.397  1.00 83.57           H
ATOM    404 2HG  GLN A  45      17.490  -4.904  20.410  1.00 83.57           H
ATOM    405  CD  GLN A  45      17.631  -6.774  21.475  1.00 83.57           C
ATOM    406  OE1 GLN A  45      16.929  -7.428  22.229  1.00 83.57           O
ATOM    407  NE2 GLN A  45      18.960  -6.755  21.524  1.00 83.57           N
ATOM    408 1HE2 GLN A  45      19.476  -6.196  20.875  1.00 83.57           H
ATOM    409 2HE2 GLN A  45      19.442  -7.298  22.211  1.00 83.57           H
ATOM    410  HN  GLN A  45      13.116  -5.146  20.439  1.00 83.57           H
ATOM    411  N   PHE A  46      14.273  -6.364  17.717  1.00 92.38           N
ATOM    412  CA  PHE A  46      14.318  -6.971  16.397  1.00 92.38           C
ATOM    413  C   PHE A  46      14.102  -5.922  15.304  1.00 92.38           C
ATOM    414  O   PHE A  46      14.839  -5.885  14.320  1.00 92.38           O
ATOM    415  HA  PHE A  46      15.305  -7.417  16.280  1.00 92.38           H
ATOM    416  CB  PHE A  46      13.182  -7.994  16.336  1.00 92.38           C
ATOM    417 1HB  PHE A  46      13.350  -8.753  17.101  1.00 92.38           H
ATOM    418 2HB  PHE A  46      12.244  -7.496  16.582  1.00 92.38           H
ATOM    419  CG  PHE A  46      13.037  -8.682  14.978  1.00 92.38           C
ATOM    420  CD1 PHE A  46      12.092  -8.256  14.097  1.00 92.38           C
ATOM    421  HD1 PHE A  46      11.438  -7.424  14.360  1.00 92.38           H
ATOM    422  CD2 PHE A  46      13.852  -9.720  14.650  1.00 92.38           C
ATOM    423  HD2 PHE A  46      14.609 -10.062  15.356  1.00 92.38           H
ATOM    424  CE1 PHE A  46      11.957  -8.895  12.836  1.00 92.38           C
ATOM    425  HE1 PHE A  46      11.199  -8.553  12.131  1.00 92.38           H
ATOM    426  CE2 PHE A  46      13.717 -10.359  13.389  1.00 92.38           C
ATOM    427  HE2 PHE A  46      14.370 -11.191  13.127  1.00 92.38           H
ATOM    428  CZ  PHE A  46      12.772  -9.933  12.509  1.00 92.38           C
ATOM    429  HZ  PHE A  46      12.668 -10.423  11.541  1.00 92.38           H
ATOM    430  HN  PHE A  46      13.557  -6.716  18.320  1.00 92.38           H
ATOM    431  N   ALA A  47      13.089  -5.094  15.515  1.00 92.67           N
ATOM    432  CA  ALA A  47      12.729  -4.087  14.531  1.00 92.67           C
ATOM    433  C   ALA A  47      13.919  -3.151  14.306  1.00 92.67           C
ATOM    434  O   ALA A  47      14.194  -2.752  13.176  1.00 92.67           O
ATOM    435  HA  ALA A  47      12.501  -4.601  13.598  1.00 92.67           H
ATOM    436  CB  ALA A  47      11.479  -3.339  15.000  1.00 92.67           C
ATOM    437 1HB  ALA A  47      10.656  -4.044  15.116  1.00 92.67           H
ATOM    438 2HB  ALA A  47      11.682  -2.856  15.956  1.00 92.67           H
ATOM    439 3HB  ALA A  47      11.210  -2.584  14.262  1.00 92.67           H
ATOM    440  HN  ALA A  47      12.520  -5.104  16.337  1.00 92.67           H
ATOM    441  N   SER A  48      14.592  -2.829  15.401  1.00 91.00           N
ATOM    442  CA  SER A  48      15.638  -1.821  15.366  1.00 91.00           C
ATOM    443  C   SER A  48      16.805  -2.309  14.505  1.00 91.00           C
ATOM    444  O   SER A  48      17.583  -1.504  13.994  1.00 91.00           O
ATOM    445  HA  SER A  48      15.176  -0.940  14.921  1.00 91.00           H
ATOM    446  CB  SER A  48      16.125  -1.484  16.777  1.00 91.00           C
ATOM    447 1HB  SER A  48      16.734  -0.580  16.743  1.00 91.00           H
ATOM    448 2HB  SER A  48      15.268  -1.267  17.414  1.00 91.00           H
ATOM    449  OG  SER A  48      16.884  -2.546  17.348  1.00 91.00           O
ATOM    450  HG  SER A  48      16.469  -3.426  17.116  1.00 91.00           H
ATOM    451  HN  SER A  48      14.433  -3.242  16.298  1.00 91.00           H
ATOM    452  N   HIS A  49      16.891  -3.624  14.370  1.00 87.18           N
ATOM    453  CA  HIS A  49      17.981  -4.231  13.625  1.00 87.18           C
ATOM    454  C   HIS A  49      17.522  -4.533  12.197  1.00 87.18           C
ATOM    455  O   HIS A  49      18.282  -4.359  11.247  1.00 87.18           O
ATOM    456  HA  HIS A  49      18.784  -3.495  13.591  1.00 87.18           H
ATOM    457  CB  HIS A  49      18.512  -5.468  14.351  1.00 87.18           C
ATOM    458 1HB  HIS A  49      17.676  -6.127  14.585  1.00 87.18           H
ATOM    459 2HB  HIS A  49      19.172  -6.016  13.679  1.00 87.18           H
ATOM    460  CG  HIS A  49      19.261  -5.158  15.626  1.00 87.18           C
ATOM    461  ND1 HIS A  49      20.364  -4.323  15.663  1.00 87.18           N
ATOM    462  HD1 HIS A  49      20.768  -3.852  14.878  1.00 87.18           H
ATOM    463  CD2 HIS A  49      19.054  -5.579  16.907  1.00 87.18           C
ATOM    464  HD2 HIS A  49      18.262  -6.251  17.236  1.00 87.18           H
ATOM    465  CE1 HIS A  49      20.793  -4.252  16.914  1.00 87.18           C
ATOM    466  HE1 HIS A  49      21.646  -3.673  17.267  1.00 87.18           H
ATOM    467  NE2 HIS A  49      19.980  -5.032  17.683  1.00 87.18           N
ATOM    468  HN  HIS A  49      16.233  -4.270  14.758  1.00 87.18           H
ATOM    469  N   PHE A  50      16.279  -4.981  12.092  1.00 89.87           N
ATOM    470  CA  PHE A  50      15.796  -5.561  10.850  1.00 89.87           C
ATOM    471  C   PHE A  50      15.305  -4.473   9.892  1.00 89.87           C
ATOM    472  O   PHE A  50      15.639  -4.488   8.708  1.00 89.87           O
ATOM    473  HA  PHE A  50      16.631  -6.094  10.396  1.00 89.87           H
ATOM    474  CB  PHE A  50      14.622  -6.474  11.210  1.00 89.87           C
ATOM    475 1HB  PHE A  50      14.960  -7.214  11.935  1.00 89.87           H
ATOM    476 2HB  PHE A  50      13.849  -5.880  11.698  1.00 89.87           H
ATOM    477  CG  PHE A  50      14.007  -7.199  10.011  1.00 89.87           C
ATOM    478  CD1 PHE A  50      12.817  -6.782   9.502  1.00 89.87           C
ATOM    479  HD1 PHE A  50      12.301  -5.932   9.948  1.00 89.87           H
ATOM    480  CD2 PHE A  50      14.651  -8.260   9.455  1.00 89.87           C
ATOM    481  HD2 PHE A  50      15.605  -8.594   9.863  1.00 89.87           H
ATOM    482  CE1 PHE A  50      12.246  -7.455   8.390  1.00 89.87           C
ATOM    483  HE1 PHE A  50      11.292  -7.122   7.982  1.00 89.87           H
ATOM    484  CE2 PHE A  50      14.080  -8.933   8.343  1.00 89.87           C
ATOM    485  HE2 PHE A  50      14.596  -9.783   7.897  1.00 89.87           H
ATOM    486  CZ  PHE A  50      12.890  -8.516   7.833  1.00 89.87           C
ATOM    487  HZ  PHE A  50      12.452  -9.033   6.979  1.00 89.87           H
ATOM    488  HN  PHE A  50      15.610  -4.952  12.834  1.00 89.87           H
ATOM    489  N   LEU A  51      14.521  -3.557  10.439  1.00 92.61           N
ATOM    490  CA  LEU A  51      13.728  -2.661   9.614  1.00 92.61           C
ATOM    491  C   LEU A  51      14.645  -1.617   8.975  1.00 92.61           C
ATOM    492  O   LEU A  51      14.573  -1.376   7.771  1.00 92.61           O
ATOM    493  HA  LEU A  51      13.280  -3.259   8.821  1.00 92.61           H
ATOM    494  CB  LEU A  51      12.582  -2.057  10.428  1.00 92.61           C
ATOM    495 1HB  LEU A  51      13.007  -1.538  11.287  1.00 92.61           H
ATOM    496 2HB  LEU A  51      12.084  -1.305   9.815  1.00 92.61           H
ATOM    497  CG  LEU A  51      11.526  -3.042  10.934  1.00 92.61           C
ATOM    498  HG  LEU A  51      12.014  -3.755  11.598  1.00 92.61           H
ATOM    499  CD1 LEU A  51      10.453  -2.323  11.753  1.00 92.61           C
ATOM    500 1HD1 LEU A  51      10.916  -1.836  12.611  1.00 92.61           H
ATOM    501 2HD1 LEU A  51       9.962  -1.574  11.132  1.00 92.61           H
ATOM    502 3HD1 LEU A  51       9.715  -3.046  12.100  1.00 92.61           H
ATOM    503  CD2 LEU A  51      10.924  -3.842   9.777  1.00 92.61           C
ATOM    504 1HD2 LEU A  51      10.454  -3.159   9.069  1.00 92.61           H
ATOM    505 2HD2 LEU A  51      11.712  -4.402   9.273  1.00 92.61           H
ATOM    506 3HD2 LEU A  51      10.176  -4.534  10.164  1.00 92.61           H
ATOM    507  HN  LEU A  51      14.422  -3.421  11.425  1.00 92.61           H
ATOM    508  N   PRO A  52      15.522  -0.982   9.765  1.00 94.32           N
ATOM    509  CA  PRO A  52      16.227   0.215   9.300  1.00 94.32           C
ATOM    510  C   PRO A  52      16.933  -0.011   7.973  1.00 94.32           C
ATOM    511  O   PRO A  52      16.794   0.788   7.048  1.00 94.32           O
ATOM    512  HA  PRO A  52      15.517   1.019   9.111  1.00 94.32           H
ATOM    513  CB  PRO A  52      17.219   0.512  10.427  1.00 94.32           C
ATOM    514 1HB  PRO A  52      18.183   0.035  10.249  1.00 94.32           H
ATOM    515 2HB  PRO A  52      17.407   1.581  10.524  1.00 94.32           H
ATOM    516  CG  PRO A  52      16.529  -0.054  11.662  1.00 94.32           C
ATOM    517 1HG  PRO A  52      17.236  -0.240  12.471  1.00 94.32           H
ATOM    518 2HG  PRO A  52      15.783   0.633  12.060  1.00 94.32           H
ATOM    519  CD  PRO A  52      15.904  -1.339  11.143  1.00 94.32           C
ATOM    520 1HD  PRO A  52      16.611  -2.168  11.160  1.00 94.32           H
ATOM    521 2HD  PRO A  52      15.046  -1.642  11.743  1.00 94.32           H
ATOM    522  N   PRO A  53      17.703  -1.101   7.847  1.00 95.21           N
ATOM    523  CA  PRO A  53      18.508  -1.321   6.643  1.00 95.21           C
ATOM    524  C   PRO A  53      17.652  -1.615   5.423  1.00 95.21           C
ATOM    525  O   PRO A  53      17.993  -1.217   4.310  1.00 95.21           O
ATOM    526  HA  PRO A  53      19.062  -0.417   6.391  1.00 95.21           H
ATOM    527  CB  PRO A  53      19.396  -2.510   7.014  1.00 95.21           C
ATOM    528 1HB  PRO A  53      19.615  -3.134   6.147  1.00 95.21           H
ATOM    529 2HB  PRO A  53      20.354  -2.185   7.421  1.00 95.21           H
ATOM    530  CG  PRO A  53      18.586  -3.254   8.037  1.00 95.21           C
ATOM    531 1HG  PRO A  53      17.880  -3.935   7.562  1.00 95.21           H
ATOM    532 2HG  PRO A  53      19.224  -3.857   8.683  1.00 95.21           H
ATOM    533  CD  PRO A  53      17.870  -2.193   8.822  1.00 95.21           C
ATOM    534 1HD  PRO A  53      16.910  -2.550   9.195  1.00 95.21           H
ATOM    535 2HD  PRO A  53      18.451  -1.874   9.688  1.00 95.21           H
ATOM    536  N   LEU A  54      16.551  -2.311   5.665  1.00 92.63           N
ATOM    537  CA  LEU A  54      15.677  -2.730   4.583  1.00 92.63           C
ATOM    538  C   LEU A  54      14.960  -1.506   4.010  1.00 92.63           C
ATOM    539  O   LEU A  54      14.817  -1.378   2.795  1.00 92.63           O
ATOM    540  HA  LEU A  54      16.305  -3.159   3.803  1.00 92.63           H
ATOM    541  CB  LEU A  54      14.728  -3.832   5.057  1.00 92.63           C
ATOM    542 1HB  LEU A  54      14.195  -3.472   5.938  1.00 92.63           H
ATOM    543 2HB  LEU A  54      13.982  -4.001   4.281  1.00 92.63           H
ATOM    544  CG  LEU A  54      15.377  -5.174   5.401  1.00 92.63           C
ATOM    545  HG  LEU A  54      16.087  -5.012   6.213  1.00 92.63           H
ATOM    546  CD1 LEU A  54      14.335  -6.174   5.906  1.00 92.63           C
ATOM    547 1HD1 LEU A  54      13.855  -5.779   6.801  1.00 92.63           H
ATOM    548 2HD1 LEU A  54      13.584  -6.338   5.133  1.00 92.63           H
ATOM    549 3HD1 LEU A  54      14.823  -7.119   6.143  1.00 92.63           H
ATOM    550  CD2 LEU A  54      16.168  -5.722   4.212  1.00 92.63           C
ATOM    551 1HD2 LEU A  54      15.497  -5.865   3.365  1.00 92.63           H
ATOM    552 2HD2 LEU A  54      16.951  -5.014   3.940  1.00 92.63           H
ATOM    553 3HD2 LEU A  54      16.619  -6.676   4.484  1.00 92.63           H
ATOM    554  HN  LEU A  54      16.254  -2.588   6.579  1.00 92.63           H
ATOM    555  N   TYR A  55      14.527  -0.637   4.911  1.00 93.10           N
ATOM    556  CA  TYR A  55      13.802   0.557   4.512  1.00 93.10           C
ATOM    557  C   TYR A  55      14.699   1.501   3.708  1.00 93.10           C
ATOM    558  O   TYR A  55      14.253   2.107   2.735  1.00 93.10           O
ATOM    559  HA  TYR A  55      12.962   0.248   3.890  1.00 93.10           H
ATOM    560  CB  TYR A  55      13.386   1.252   5.810  1.00 93.10           C
ATOM    561 1HB  TYR A  55      14.233   1.253   6.497  1.00 93.10           H
ATOM    562 2HB  TYR A  55      13.151   2.294   5.594  1.00 93.10           H
ATOM    563  CG  TYR A  55      12.185   0.607   6.504  1.00 93.10           C
ATOM    564  CD1 TYR A  55      11.637  -0.554   5.997  1.00 93.10           C
ATOM    565  HD1 TYR A  55      12.060  -1.010   5.103  1.00 93.10           H
ATOM    566  CD2 TYR A  55      11.650   1.185   7.638  1.00 93.10           C
ATOM    567  HD2 TYR A  55      12.084   2.102   8.038  1.00 93.10           H
ATOM    568  CE1 TYR A  55      10.506  -1.161   6.651  1.00 93.10           C
ATOM    569  HE1 TYR A  55      10.064  -2.078   6.261  1.00 93.10           H
ATOM    570  CE2 TYR A  55      10.520   0.578   8.291  1.00 93.10           C
ATOM    571  HE2 TYR A  55      10.088   1.024   9.186  1.00 93.10           H
ATOM    572  CZ  TYR A  55      10.004  -0.565   7.765  1.00 93.10           C
ATOM    573  OH  TYR A  55       8.936  -1.139   8.382  1.00 93.10           O
ATOM    574  HH  TYR A  55       8.612  -1.920   7.849  1.00 93.10           H
ATOM    575  HN  TYR A  55      14.666  -0.738   5.897  1.00 93.10           H
ATOM    576  N   TRP A  56      15.946   1.595   4.144  1.00 91.79           N
ATOM    577  CA  TRP A  56      16.919   2.426   3.456  1.00 91.79           C
ATOM    578  C   TRP A  56      17.117   1.857   2.049  1.00 91.79           C
ATOM    579  O   TRP A  56      17.166   2.606   1.074  1.00 91.79           O
ATOM    580  HA  TRP A  56      16.512   3.435   3.396  1.00 91.79           H
ATOM    581  CB  TRP A  56      18.223   2.519   4.251  1.00 91.79           C
ATOM    582 1HB  TRP A  56      18.439   1.544   4.688  1.00 91.79           H
ATOM    583 2HB  TRP A  56      19.039   2.750   3.567  1.00 91.79           H
ATOM    584  CG  TRP A  56      18.198   3.567   5.366  1.00 91.79           C
ATOM    585  CD1 TRP A  56      18.301   3.369   6.687  1.00 91.79           C
ATOM    586  HD1 TRP A  56      18.419   2.391   7.153  1.00 91.79           H
ATOM    587  CD2 TRP A  56      18.059   4.994   5.201  1.00 91.79           C
ATOM    588  NE1 TRP A  56      18.237   4.559   7.383  1.00 91.79           N
ATOM    589  HE1 TRP A  56      18.291   4.667   8.376  1.00 91.79           H
ATOM    590  CE2 TRP A  56      18.085   5.578   6.451  1.00 91.79           C
ATOM    591  CE3 TRP A  56      17.915   5.765   4.034  1.00 91.79           C
ATOM    592  HE3 TRP A  56      17.891   5.327   3.036  1.00 91.79           H
ATOM    593  CZ2 TRP A  56      17.973   6.959   6.654  1.00 91.79           C
ATOM    594  HZ2 TRP A  56      17.997   7.396   7.652  1.00 91.79           H
ATOM    595  CZ3 TRP A  56      17.803   7.143   4.254  1.00 91.79           C
ATOM    596  HZ3 TRP A  56      17.689   7.788   3.383  1.00 91.79           H
ATOM    597  CH2 TRP A  56      17.828   7.747   5.506  1.00 91.79           C
ATOM    598  HH2 TRP A  56      17.736   8.830   5.593  1.00 91.79           H
ATOM    599  HN  TRP A  56      16.295   1.116   4.950  1.00 91.79           H
ATOM    600  N   LEU A  57      17.224   0.538   1.989  1.00 92.45           N
ATOM    601  CA  LEU A  57      17.431  -0.139   0.719  1.00 92.45           C
ATOM    602  C   LEU A  57      16.254   0.162  -0.211  1.00 92.45           C
ATOM    603  O   LEU A  57      16.451   0.572  -1.354  1.00 92.45           O
ATOM    604  HA  LEU A  57      18.337   0.272   0.274  1.00 92.45           H
ATOM    605  CB  LEU A  57      17.672  -1.633   0.942  1.00 92.45           C
ATOM    606 1HB  LEU A  57      18.541  -1.748   1.590  1.00 92.45           H
ATOM    607 2HB  LEU A  57      16.817  -2.043   1.480  1.00 92.45           H
ATOM    608  CG  LEU A  57      17.896  -2.471  -0.318  1.00 92.45           C
ATOM    609  HG  LEU A  57      17.066  -2.290  -1.001  1.00 92.45           H
ATOM    610  CD1 LEU A  57      19.176  -2.044  -1.040  1.00 92.45           C
ATOM    611 1HD1 LEU A  57      19.098  -0.996  -1.327  1.00 92.45           H
ATOM    612 2HD1 LEU A  57      20.030  -2.177  -0.376  1.00 92.45           H
ATOM    613 3HD1 LEU A  57      19.311  -2.656  -1.932  1.00 92.45           H
ATOM    614  CD2 LEU A  57      17.894  -3.966   0.010  1.00 92.45           C
ATOM    615 1HD2 LEU A  57      18.692  -4.182   0.721  1.00 92.45           H
ATOM    616 2HD2 LEU A  57      16.934  -4.241   0.446  1.00 92.45           H
ATOM    617 3HD2 LEU A  57      18.056  -4.538  -0.903  1.00 92.45           H
ATOM    618  HN  LEU A  57      17.172  -0.064   2.785  1.00 92.45           H
ATOM    619  N   VAL A  58      15.056  -0.052   0.312  1.00 94.44           N
ATOM    620  CA  VAL A  58      13.851   0.116  -0.481  1.00 94.44           C
ATOM    621  C   VAL A  58      13.760   1.566  -0.961  1.00 94.44           C
ATOM    622  O   VAL A  58      13.414   1.822  -2.113  1.00 94.44           O
ATOM    623  HA  VAL A  58      13.936  -0.536  -1.351  1.00 94.44           H
ATOM    624  CB  VAL A  58      12.628  -0.324   0.325  1.00 94.44           C
ATOM    625  HB  VAL A  58      12.634   0.220   1.269  1.00 94.44           H
ATOM    626  CG1 VAL A  58      11.332   0.026  -0.410  1.00 94.44           C
ATOM    627 1HG1 VAL A  58      11.280   1.104  -0.562  1.00 94.44           H
ATOM    628 2HG1 VAL A  58      11.314  -0.479  -1.376  1.00 94.44           H
ATOM    629 3HG1 VAL A  58      10.478  -0.299   0.185  1.00 94.44           H
ATOM    630  CG2 VAL A  58      12.691  -1.819   0.643  1.00 94.44           C
ATOM    631 1HG2 VAL A  58      12.720  -2.388  -0.286  1.00 94.44           H
ATOM    632 2HG2 VAL A  58      13.587  -2.029   1.226  1.00 94.44           H
ATOM    633 3HG2 VAL A  58      11.809  -2.106   1.217  1.00 94.44           H
ATOM    634  HN  VAL A  58      14.903  -0.336   1.259  1.00 94.44           H
ATOM    635  N   PHE A  59      14.077   2.478  -0.053  1.00 95.41           N
ATOM    636  CA  PHE A  59      14.005   3.896  -0.359  1.00 95.41           C
ATOM    637  C   PHE A  59      14.907   4.248  -1.543  1.00 95.41           C
ATOM    638  O   PHE A  59      14.457   4.861  -2.510  1.00 95.41           O
ATOM    639  HA  PHE A  59      12.969   4.120  -0.614  1.00 95.41           H
ATOM    640  CB  PHE A  59      14.496   4.647   0.881  1.00 95.41           C
ATOM    641 1HB  PHE A  59      13.793   4.479   1.697  1.00 95.41           H
ATOM    642 2HB  PHE A  59      15.452   4.226   1.193  1.00 95.41           H
ATOM    643  CG  PHE A  59      14.662   6.153   0.671  1.00 95.41           C
ATOM    644  CD1 PHE A  59      15.905   6.704   0.649  1.00 95.41           C
ATOM    645  HD1 PHE A  59      16.784   6.072   0.781  1.00 95.41           H
ATOM    646  CD2 PHE A  59      13.566   6.942   0.507  1.00 95.41           C
ATOM    647  HD2 PHE A  59      12.570   6.500   0.525  1.00 95.41           H
ATOM    648  CE1 PHE A  59      16.059   8.102   0.455  1.00 95.41           C
ATOM    649  HE1 PHE A  59      17.056   8.543   0.437  1.00 95.41           H
ATOM    650  CE2 PHE A  59      13.720   8.340   0.312  1.00 95.41           C
ATOM    651  HE2 PHE A  59      12.842   8.972   0.180  1.00 95.41           H
ATOM    652  CZ  PHE A  59      14.964   8.890   0.290  1.00 95.41           C
ATOM    653  HZ  PHE A  59      15.082   9.963   0.141  1.00 95.41           H
ATOM    654  HN  PHE A  59      14.378   2.260   0.876  1.00 95.41           H
ATOM    655  N   ILE A  60      16.164   3.845  -1.429  1.00 93.44           N
ATOM    656  CA  ILE A  60      17.170   4.251  -2.396  1.00 93.44           C
ATOM    657  C   ILE A  60      16.775   3.738  -3.782  1.00 93.44           C
ATOM    658  O   ILE A  60      16.715   4.509  -4.739  1.00 93.44           O
ATOM    659  HA  ILE A  60      17.180   5.340  -2.420  1.00 93.44           H
ATOM    660  CB  ILE A  60      18.560   3.796  -1.945  1.00 93.44           C
ATOM    661  HB  ILE A  60      18.503   2.742  -1.674  1.00 93.44           H
ATOM    662  CG1 ILE A  60      19.009   4.560  -0.698  1.00 93.44           C
ATOM    663 1HG1 ILE A  60      19.247   5.590  -0.964  1.00 93.44           H
ATOM    664 2HG1 ILE A  60      18.193   4.597   0.024  1.00 93.44           H
ATOM    665  CG2 ILE A  60      19.573   3.915  -3.086  1.00 93.44           C
ATOM    666 1HG2 ILE A  60      19.254   3.290  -3.921  1.00 93.44           H
ATOM    667 2HG2 ILE A  60      19.633   4.953  -3.411  1.00 93.44           H
ATOM    668 3HG2 ILE A  60      20.552   3.585  -2.738  1.00 93.44           H
ATOM    669  CD1 ILE A  60      20.232   3.897  -0.060  1.00 93.44           C
ATOM    670 1HD1 ILE A  60      19.983   2.875   0.227  1.00 93.44           H
ATOM    671 2HD1 ILE A  60      21.053   3.884  -0.776  1.00 93.44           H
ATOM    672 3HD1 ILE A  60      20.530   4.460   0.824  1.00 93.44           H
ATOM    673  HN  ILE A  60      16.497   3.254  -0.695  1.00 93.44           H
ATOM    674  N   VAL A  61      16.517   2.441  -3.847  1.00 93.46           N
ATOM    675  CA  VAL A  61      16.270   1.789  -5.122  1.00 93.46           C
ATOM    676  C   VAL A  61      14.959   2.314  -5.712  1.00 93.46           C
ATOM    677  O   VAL A  61      14.880   2.595  -6.907  1.00 93.46           O
ATOM    678  HA  VAL A  61      17.087   2.057  -5.792  1.00 93.46           H
ATOM    679  CB  VAL A  61      16.280   0.270  -4.945  1.00 93.46           C
ATOM    680  HB  VAL A  61      15.519   0.013  -4.207  1.00 93.46           H
ATOM    681  CG1 VAL A  61      15.923  -0.438  -6.254  1.00 93.46           C
ATOM    682 1HG1 VAL A  61      14.928  -0.130  -6.573  1.00 93.46           H
ATOM    683 2HG1 VAL A  61      16.650  -0.171  -7.021  1.00 93.46           H
ATOM    684 3HG1 VAL A  61      15.938  -1.516  -6.099  1.00 93.46           H
ATOM    685  CG2 VAL A  61      17.631  -0.211  -4.412  1.00 93.46           C
ATOM    686 1HG2 VAL A  61      18.418   0.064  -5.115  1.00 93.46           H
ATOM    687 2HG2 VAL A  61      17.828   0.255  -3.447  1.00 93.46           H
ATOM    688 3HG2 VAL A  61      17.611  -1.294  -4.295  1.00 93.46           H
ATOM    689  HN  VAL A  61      16.475   1.838  -3.050  1.00 93.46           H
ATOM    690  N   GLY A  62      13.962   2.429  -4.847  1.00 95.01           N
ATOM    691  CA  GLY A  62      12.626   2.789  -5.289  1.00 95.01           C
ATOM    692  C   GLY A  62      12.578   4.244  -5.761  1.00 95.01           C
ATOM    693  O   GLY A  62      11.954   4.550  -6.776  1.00 95.01           O
ATOM    694 1HA  GLY A  62      12.317   2.130  -6.100  1.00 95.01           H
ATOM    695 2HA  GLY A  62      11.918   2.645  -4.473  1.00 95.01           H
ATOM    696  HN  GLY A  62      14.056   2.282  -3.862  1.00 95.01           H
ATOM    697  N   ALA A  63      13.245   5.101  -5.002  1.00 94.96           N
ATOM    698  CA  ALA A  63      13.239   6.524  -5.298  1.00 94.96           C
ATOM    699  C   ALA A  63      13.865   6.757  -6.674  1.00 94.96           C
ATOM    700  O   ALA A  63      13.329   7.511  -7.485  1.00 94.96           O
ATOM    701  HA  ALA A  63      12.200   6.854  -5.321  1.00 94.96           H
ATOM    702  CB  ALA A  63      13.973   7.279  -4.188  1.00 94.96           C
ATOM    703 1HB  ALA A  63      13.471   7.104  -3.236  1.00 94.96           H
ATOM    704 2HB  ALA A  63      15.002   6.925  -4.127  1.00 94.96           H
ATOM    705 3HB  ALA A  63      13.968   8.346  -4.410  1.00 94.96           H
ATOM    706  HN  ALA A  63      13.781   4.838  -4.200  1.00 94.96           H
ATOM    707  N   LEU A  64      14.992   6.095  -6.896  1.00 89.61           N
ATOM    708  CA  LEU A  64      15.698   6.222  -8.159  1.00 89.61           C
ATOM    709  C   LEU A  64      14.810   5.698  -9.290  1.00 89.61           C
ATOM    710  O   LEU A  64      14.674   6.344 -10.328  1.00 89.61           O
ATOM    711  HA  LEU A  64      15.879   7.284  -8.327  1.00 89.61           H
ATOM    712  CB  LEU A  64      17.064   5.536  -8.081  1.00 89.61           C
ATOM    713 1HB  LEU A  64      16.918   4.523  -7.706  1.00 89.61           H
ATOM    714 2HB  LEU A  64      17.462   5.448  -9.092  1.00 89.61           H
ATOM    715  CG  LEU A  64      18.113   6.228  -7.208  1.00 89.61           C
ATOM    716  HG  LEU A  64      17.685   6.382  -6.218  1.00 89.61           H
ATOM    717  CD1 LEU A  64      19.350   5.345  -7.034  1.00 89.61           C
ATOM    718 1HD1 LEU A  64      19.063   4.407  -6.559  1.00 89.61           H
ATOM    719 2HD1 LEU A  64      19.789   5.138  -8.010  1.00 89.61           H
ATOM    720 3HD1 LEU A  64      20.079   5.860  -6.410  1.00 89.61           H
ATOM    721  CD2 LEU A  64      18.467   7.608  -7.767  1.00 89.61           C
ATOM    722 1HD2 LEU A  64      18.867   7.500  -8.775  1.00 89.61           H
ATOM    723 2HD2 LEU A  64      17.572   8.229  -7.796  1.00 89.61           H
ATOM    724 3HD2 LEU A  64      19.215   8.077  -7.127  1.00 89.61           H
ATOM    725  HN  LEU A  64      15.421   5.483  -6.232  1.00 89.61           H
ATOM    726  N   GLY A  65      14.229   4.531  -9.050  1.00 92.71           N
ATOM    727  CA  GLY A  65      13.476   3.844 -10.085  1.00 92.71           C
ATOM    728  C   GLY A  65      12.251   4.658 -10.504  1.00 92.71           C
ATOM    729  O   GLY A  65      12.051   4.922 -11.689  1.00 92.71           O
ATOM    730 1HA  GLY A  65      14.115   3.671 -10.951  1.00 92.71           H
ATOM    731 2HA  GLY A  65      13.161   2.866  -9.722  1.00 92.71           H
ATOM    732  HN  GLY A  65      14.267   4.058  -8.170  1.00 92.71           H
ATOM    733  N   ASN A  66      11.461   5.034  -9.509  1.00 90.45           N
ATOM    734  CA  ASN A  66      10.191   5.690  -9.768  1.00 90.45           C
ATOM    735  C   ASN A  66      10.450   7.092 -10.324  1.00 90.45           C
ATOM    736  O   ASN A  66       9.701   7.575 -11.172  1.00 90.45           O
ATOM    737  HA  ASN A  66       9.676   5.047 -10.482  1.00 90.45           H
ATOM    738  CB  ASN A  66       9.373   5.835  -8.483  1.00 90.45           C
ATOM    739 1HB  ASN A  66      10.021   6.167  -7.671  1.00 90.45           H
ATOM    740 2HB  ASN A  66       8.611   6.603  -8.617  1.00 90.45           H
ATOM    741  CG  ASN A  66       8.709   4.510  -8.103  1.00 90.45           C
ATOM    742  OD1 ASN A  66       7.834   4.006  -8.788  1.00 90.45           O
ATOM    743  ND2 ASN A  66       9.172   3.976  -6.976  1.00 90.45           N
ATOM    744 1HD2 ASN A  66       9.892   4.442  -6.461  1.00 90.45           H
ATOM    745 2HD2 ASN A  66       8.800   3.109  -6.644  1.00 90.45           H
ATOM    746  HN  ASN A  66      11.677   4.897  -8.542  1.00 90.45           H
ATOM    747  N   SER A  67      11.513   7.705  -9.824  1.00 91.11           N
ATOM    748  CA  SER A  67      11.920   9.013 -10.309  1.00 91.11           C
ATOM    749  C   SER A  67      12.234   8.941 -11.805  1.00 91.11           C
ATOM    750  O   SER A  67      11.911   9.861 -12.555  1.00 91.11           O
ATOM    751  HA  SER A  67      11.066   9.666 -10.128  1.00 91.11           H
ATOM    752  CB  SER A  67      13.133   9.534  -9.536  1.00 91.11           C
ATOM    753 1HB  SER A  67      13.956   8.827  -9.635  1.00 91.11           H
ATOM    754 2HB  SER A  67      13.466  10.474  -9.976  1.00 91.11           H
ATOM    755  OG  SER A  67      12.841   9.733  -8.156  1.00 91.11           O
ATOM    756  HG  SER A  67      13.357   9.081  -7.600  1.00 91.11           H
ATOM    757  HN  SER A  67      12.090   7.324  -9.102  1.00 91.11           H
ATOM    758  N   LEU A  68      12.859   7.840 -12.194  1.00 85.75           N
ATOM    759  CA  LEU A  68      13.221   7.637 -13.586  1.00 85.75           C
ATOM    760  C   LEU A  68      11.949   7.489 -14.423  1.00 85.75           C
ATOM    761  O   LEU A  68      11.865   8.020 -15.530  1.00 85.75           O
ATOM    762  HA  LEU A  68      13.752   8.529 -13.919  1.00 85.75           H
ATOM    763  CB  LEU A  68      14.188   6.459 -13.722  1.00 85.75           C
ATOM    764 1HB  LEU A  68      14.969   6.566 -12.969  1.00 85.75           H
ATOM    765 2HB  LEU A  68      13.646   5.542 -13.491  1.00 85.75           H
ATOM    766  CG  LEU A  68      14.856   6.293 -15.089  1.00 85.75           C
ATOM    767  HG  LEU A  68      14.090   6.393 -15.857  1.00 85.75           H
ATOM    768  CD1 LEU A  68      15.887   7.397 -15.332  1.00 85.75           C
ATOM    769 1HD1 LEU A  68      15.393   8.369 -15.300  1.00 85.75           H
ATOM    770 2HD1 LEU A  68      16.655   7.354 -14.560  1.00 85.75           H
ATOM    771 3HD1 LEU A  68      16.346   7.256 -16.311  1.00 85.75           H
ATOM    772  CD2 LEU A  68      15.465   4.898 -15.236  1.00 85.75           C
ATOM    773 1HD2 LEU A  68      16.215   4.745 -14.459  1.00 85.75           H
ATOM    774 2HD2 LEU A  68      14.681   4.147 -15.137  1.00 85.75           H
ATOM    775 3HD2 LEU A  68      15.933   4.807 -16.216  1.00 85.75           H
ATOM    776  HN  LEU A  68      13.117   7.096 -11.577  1.00 85.75           H
ATOM    777  N   VAL A  69      10.992   6.764 -13.863  1.00 88.27           N
ATOM    778  CA  VAL A  69       9.734   6.527 -14.551  1.00 88.27           C
ATOM    779  C   VAL A  69       9.067   7.869 -14.863  1.00 88.27           C
ATOM    780  O   VAL A  69       8.665   8.117 -15.998  1.00 88.27           O
ATOM    781  HA  VAL A  69       9.962   6.022 -15.489  1.00 88.27           H
ATOM    782  CB  VAL A  69       8.848   5.600 -13.716  1.00 88.27           C
ATOM    783  HB  VAL A  69       8.772   6.021 -12.714  1.00 88.27           H
ATOM    784  CG1 VAL A  69       7.436   5.518 -14.300  1.00 88.27           C
ATOM    785 1HG1 VAL A  69       6.989   6.512 -14.310  1.00 88.27           H
ATOM    786 2HG1 VAL A  69       7.486   5.131 -15.318  1.00 88.27           H
ATOM    787 3HG1 VAL A  69       6.828   4.852 -13.688  1.00 88.27           H
ATOM    788  CG2 VAL A  69       9.473   4.208 -13.594  1.00 88.27           C
ATOM    789 1HG2 VAL A  69       9.593   3.776 -14.587  1.00 88.27           H
ATOM    790 2HG2 VAL A  69      10.447   4.288 -13.112  1.00 88.27           H
ATOM    791 3HG2 VAL A  69       8.823   3.569 -12.996  1.00 88.27           H
ATOM    792  HN  VAL A  69      11.065   6.344 -12.959  1.00 88.27           H
ATOM    793  N   ILE A  70       8.971   8.699 -13.834  1.00 89.09           N
ATOM    794  CA  ILE A  70       8.289   9.975 -13.964  1.00 89.09           C
ATOM    795  C   ILE A  70       8.987  10.815 -15.036  1.00 89.09           C
ATOM    796  O   ILE A  70       8.329  11.457 -15.853  1.00 89.09           O
ATOM    797  HA  ILE A  70       7.271   9.769 -14.296  1.00 89.09           H
ATOM    798  CB  ILE A  70       8.190  10.670 -12.605  1.00 89.09           C
ATOM    799  HB  ILE A  70       9.185  10.692 -12.159  1.00 89.09           H
ATOM    800  CG1 ILE A  70       7.285   9.887 -11.653  1.00 89.09           C
ATOM    801 1HG1 ILE A  70       6.243  10.015 -11.947  1.00 89.09           H
ATOM    802 2HG1 ILE A  70       7.508   8.822 -11.727  1.00 89.09           H
ATOM    803  CG2 ILE A  70       7.735  12.122 -12.764  1.00 89.09           C
ATOM    804 1HG2 ILE A  70       8.452  12.663 -13.382  1.00 89.09           H
ATOM    805 2HG2 ILE A  70       6.755  12.146 -13.241  1.00 89.09           H
ATOM    806 3HG2 ILE A  70       7.673  12.593 -11.783  1.00 89.09           H
ATOM    807  CD1 ILE A  70       7.474  10.354 -10.208  1.00 89.09           C
ATOM    808 1HD1 ILE A  70       8.511  10.201  -9.909  1.00 89.09           H
ATOM    809 2HD1 ILE A  70       7.226  11.413 -10.133  1.00 89.09           H
ATOM    810 3HD1 ILE A  70       6.819   9.780  -9.552  1.00 89.09           H
ATOM    811  HN  ILE A  70       9.349   8.512 -12.927  1.00 89.09           H
ATOM    812  N   LEU A  71      10.311  10.784 -14.997  1.00 84.36           N
ATOM    813  CA  LEU A  71      11.106  11.613 -15.887  1.00 84.36           C
ATOM    814  C   LEU A  71      10.873  11.172 -17.333  1.00 84.36           C
ATOM    815  O   LEU A  71      10.770  12.005 -18.231  1.00 84.36           O
ATOM    816  HA  LEU A  71      10.754  12.639 -15.778  1.00 84.36           H
ATOM    817  CB  LEU A  71      12.577  11.593 -15.467  1.00 84.36           C
ATOM    818 1HB  LEU A  71      12.638  11.871 -14.415  1.00 84.36           H
ATOM    819 2HB  LEU A  71      12.943  10.569 -15.548  1.00 84.36           H
ATOM    820  CG  LEU A  71      13.514  12.504 -16.262  1.00 84.36           C
ATOM    821  HG  LEU A  71      12.906  13.224 -16.810  1.00 84.36           H
ATOM    822  CD1 LEU A  71      14.426  13.302 -15.328  1.00 84.36           C
ATOM    823 1HD1 LEU A  71      13.818  13.918 -14.665  1.00 84.36           H
ATOM    824 2HD1 LEU A  71      15.028  12.614 -14.734  1.00 84.36           H
ATOM    825 3HD1 LEU A  71      15.082  13.941 -15.918  1.00 84.36           H
ATOM    826  CD2 LEU A  71      14.310  11.705 -17.296  1.00 84.36           C
ATOM    827 1HD2 LEU A  71      14.907  10.948 -16.788  1.00 84.36           H
ATOM    828 2HD2 LEU A  71      13.622  11.221 -17.989  1.00 84.36           H
ATOM    829 3HD2 LEU A  71      14.968  12.377 -17.846  1.00 84.36           H
ATOM    830  HN  LEU A  71      10.839  10.206 -14.374  1.00 84.36           H
ATOM    831  N   VAL A  72      10.795   9.861 -17.512  1.00 84.13           N
ATOM    832  CA  VAL A  72      10.600   9.298 -18.837  1.00 84.13           C
ATOM    833  C   VAL A  72       9.271   9.795 -19.408  1.00 84.13           C
ATOM    834  O   VAL A  72       9.206  10.220 -20.560  1.00 84.13           O
ATOM    835  HA  VAL A  72      11.411   9.658 -19.471  1.00 84.13           H
ATOM    836  CB  VAL A  72      10.690   7.771 -18.776  1.00 84.13           C
ATOM    837  HB  VAL A  72      10.017   7.427 -17.990  1.00 84.13           H
ATOM    838  CG1 VAL A  72      10.236   7.142 -20.094  1.00 84.13           C
ATOM    839 1HG1 VAL A  72       9.202   7.423 -20.293  1.00 84.13           H
ATOM    840 2HG1 VAL A  72      10.872   7.497 -20.904  1.00 84.13           H
ATOM    841 3HG1 VAL A  72      10.310   6.056 -20.022  1.00 84.13           H
ATOM    842  CG2 VAL A  72      12.106   7.320 -18.412  1.00 84.13           C
ATOM    843 1HG2 VAL A  72      12.807   7.681 -19.164  1.00 84.13           H
ATOM    844 2HG2 VAL A  72      12.378   7.726 -17.437  1.00 84.13           H
ATOM    845 3HG2 VAL A  72      12.142   6.231 -18.375  1.00 84.13           H
ATOM    846  HN  VAL A  72      10.863   9.190 -16.774  1.00 84.13           H
ATOM    847  N   TYR A  73       8.243   9.726 -18.575  1.00 80.53           N
ATOM    848  CA  TYR A  73       6.908  10.112 -18.999  1.00 80.53           C
ATOM    849  C   TYR A  73       6.827  11.620 -19.249  1.00 80.53           C
ATOM    850  O   TYR A  73       6.074  12.070 -20.111  1.00 80.53           O
ATOM    851  HA  TYR A  73       6.684   9.585 -19.927  1.00 80.53           H
ATOM    852  CB  TYR A  73       5.975   9.749 -17.842  1.00 80.53           C
ATOM    853 1HB  TYR A  73       6.535   9.800 -16.908  1.00 80.53           H
ATOM    854 2HB  TYR A  73       5.182  10.493 -17.780  1.00 80.53           H
ATOM    855  CG  TYR A  73       5.344   8.361 -17.965  1.00 80.53           C
ATOM    856  CD1 TYR A  73       4.431   8.104 -18.968  1.00 80.53           C
ATOM    857  HD1 TYR A  73       4.160   8.891 -19.672  1.00 80.53           H
ATOM    858  CD2 TYR A  73       5.686   7.365 -17.073  1.00 80.53           C
ATOM    859  HD2 TYR A  73       6.407   7.567 -16.281  1.00 80.53           H
ATOM    860  CE1 TYR A  73       3.836   6.798 -19.084  1.00 80.53           C
ATOM    861  HE1 TYR A  73       3.114   6.582 -19.871  1.00 80.53           H
ATOM    862  CE2 TYR A  73       5.092   6.059 -17.189  1.00 80.53           C
ATOM    863  HE2 TYR A  73       5.353   5.263 -16.491  1.00 80.53           H
ATOM    864  CZ  TYR A  73       4.196   5.840 -18.188  1.00 80.53           C
ATOM    865  OH  TYR A  73       3.634   4.606 -18.298  1.00 80.53           O
ATOM    866  HH  TYR A  73       3.122   4.538 -19.154  1.00 80.53           H
ATOM    867  HN  TYR A  73       8.311   9.413 -17.627  1.00 80.53           H
ATOM    868  N   TRP A  74       7.614  12.358 -18.480  1.00 71.28           N
ATOM    869  CA  TRP A  74       7.556  13.809 -18.524  1.00 71.28           C
ATOM    870  C   TRP A  74       8.116  14.264 -19.873  1.00 71.28           C
ATOM    871  O   TRP A  74       7.489  15.056 -20.575  1.00 71.28           O
ATOM    872  HA  TRP A  74       6.510  14.104 -18.436  1.00 71.28           H
ATOM    873  CB  TRP A  74       8.293  14.424 -17.333  1.00 71.28           C
ATOM    874 1HB  TRP A  74       7.931  13.960 -16.415  1.00 71.28           H
ATOM    875 2HB  TRP A  74       9.354  14.185 -17.413  1.00 71.28           H
ATOM    876  CG  TRP A  74       8.134  15.941 -17.218  1.00 71.28           C
ATOM    877  CD1 TRP A  74       8.839  16.894 -17.842  1.00 71.28           C
ATOM    878  HD1 TRP A  74       9.651  16.697 -18.542  1.00 71.28           H
ATOM    879  CD2 TRP A  74       7.176  16.645 -16.400  1.00 71.28           C
ATOM    880  NE1 TRP A  74       8.408  18.156 -17.488  1.00 71.28           N
ATOM    881  HE1 TRP A  74       8.778  19.024 -17.821  1.00 71.28           H
ATOM    882  CE2 TRP A  74       7.365  18.000 -16.583  1.00 71.28           C
ATOM    883  CE3 TRP A  74       6.184  16.154 -15.534  1.00 71.28           C
ATOM    884  HE3 TRP A  74       6.015  15.089 -15.372  1.00 71.28           H
ATOM    885  CZ2 TRP A  74       6.598  18.975 -15.934  1.00 71.28           C
ATOM    886  HZ2 TRP A  74       6.766  20.040 -16.096  1.00 71.28           H
ATOM    887  CZ3 TRP A  74       5.426  17.141 -14.893  1.00 71.28           C
ATOM    888  HZ3 TRP A  74       4.642  16.815 -14.210  1.00 71.28           H
ATOM    889  CH2 TRP A  74       5.603  18.509 -15.066  1.00 71.28           C
ATOM    890  HH2 TRP A  74       4.970  19.216 -14.529  1.00 71.28           H
ATOM    891  HN  TRP A  74       8.280  11.981 -17.837  1.00 71.28           H
ATOM    892  N   TYR A  75       9.291  13.743 -20.196  1.00 69.41           N
ATOM    893  CA  TYR A  75      10.083  14.298 -21.281  1.00 69.41           C
ATOM    894  C   TYR A  75       9.805  13.562 -22.593  1.00 69.41           C
ATOM    895  O   TYR A  75       9.849  14.162 -23.666  1.00 69.41           O
ATOM    896  HA  TYR A  75       9.808  15.346 -21.396  1.00 69.41           H
ATOM    897  CB  TYR A  75      11.546  14.082 -20.888  1.00 69.41           C
ATOM    898 1HB  TYR A  75      11.639  13.116 -20.391  1.00 69.41           H
ATOM    899 2HB  TYR A  75      12.151  14.034 -21.794  1.00 69.41           H
ATOM    900  CG  TYR A  75      12.110  15.168 -19.971  1.00 69.41           C
ATOM    901  CD1 TYR A  75      12.549  16.363 -20.505  1.00 69.41           C
ATOM    902  HD1 TYR A  75      12.494  16.532 -21.580  1.00 69.41           H
ATOM    903  CD2 TYR A  75      12.181  14.954 -18.609  1.00 69.41           C
ATOM    904  HD2 TYR A  75      11.834  14.011 -18.188  1.00 69.41           H
ATOM    905  CE1 TYR A  75      13.081  17.385 -19.642  1.00 69.41           C
ATOM    906  HE1 TYR A  75      13.431  18.333 -20.051  1.00 69.41           H
ATOM    907  CE2 TYR A  75      12.712  15.977 -17.746  1.00 69.41           C
ATOM    908  HE2 TYR A  75      12.774  15.820 -16.669  1.00 69.41           H
ATOM    909  CZ  TYR A  75      13.136  17.142 -18.305  1.00 69.41           C
ATOM    910  OH  TYR A  75      13.638  18.108 -17.490  1.00 69.41           O
ATOM    911  HH  TYR A  75      13.613  17.799 -16.539  1.00 69.41           H
ATOM    912  HN  TYR A  75       9.702  12.959 -19.731  1.00 69.41           H
ATOM    913  N   CYS A  76       9.526  12.273 -22.465  1.00 67.53           N
ATOM    914  CA  CYS A  76       9.524  11.389 -23.618  1.00 67.53           C
ATOM    915  C   CYS A  76       8.090  10.913 -23.856  1.00 67.53           C
ATOM    916  O   CYS A  76       7.503  11.195 -24.899  1.00 67.53           O
ATOM    917  HA  CYS A  76       9.882  11.977 -24.463  1.00 67.53           H
ATOM    918  CB  CYS A  76      10.491  10.218 -23.435  1.00 67.53           C
ATOM    919 1HB  CYS A  76      11.435  10.576 -23.023  1.00 67.53           H
ATOM    920 2HB  CYS A  76      10.081   9.506 -22.719  1.00 67.53           H
ATOM    921  SG  CYS A  76      10.784   9.391 -25.041  1.00 67.53           S
ATOM    922  HG  CYS A  76       9.578   8.838 -25.134  1.00 67.53           H
ATOM    923  HN  CYS A  76       9.305  11.833 -21.595  1.00 67.53           H
ATOM    924  N   THR A  77       7.566  10.199 -22.870  1.00 59.71           N
ATOM    925  CA  THR A  77       6.288   9.526 -23.030  1.00 59.71           C
ATOM    926  C   THR A  77       5.146  10.434 -22.567  1.00 59.71           C
ATOM    927  O   THR A  77       4.664  10.306 -21.443  1.00 59.71           O
ATOM    928  HA  THR A  77       6.132   9.332 -24.091  1.00 59.71           H
ATOM    929  CB  THR A  77       6.354   8.199 -22.272  1.00 59.71           C
ATOM    930  HB  THR A  77       6.159   8.347 -21.210  1.00 59.71           H
ATOM    931  OG1 THR A  77       7.641   7.679 -22.595  1.00 59.71           O
ATOM    932  HG1 THR A  77       7.628   7.276 -23.510  1.00 59.71           H
ATOM    933  CG2 THR A  77       5.381   7.158 -22.829  1.00 59.71           C
ATOM    934 1HG2 THR A  77       5.619   6.960 -23.874  1.00 59.71           H
ATOM    935 2HG2 THR A  77       4.362   7.536 -22.754  1.00 59.71           H
ATOM    936 3HG2 THR A  77       5.469   6.235 -22.255  1.00 59.71           H
ATOM    937  HN  THR A  77       7.999  10.077 -21.977  1.00 59.71           H
ATOM    938  N   ARG A  78       4.748  11.330 -23.458  1.00 51.81           N
ATOM    939  CA  ARG A  78       3.478  12.020 -23.308  1.00 51.81           C
ATOM    940  C   ARG A  78       2.362  11.019 -23.004  1.00 51.81           C
ATOM    941  O   ARG A  78       2.216  10.016 -23.702  1.00 51.81           O
ATOM    942  HA  ARG A  78       3.629  12.704 -22.472  1.00 51.81           H
ATOM    943  CB  ARG A  78       3.122  12.801 -24.575  1.00 51.81           C
ATOM    944 1HB  ARG A  78       3.277  12.170 -25.450  1.00 51.81           H
ATOM    945 2HB  ARG A  78       2.066  13.068 -24.557  1.00 51.81           H
ATOM    946  CG  ARG A  78       3.972  14.067 -24.695  1.00 51.81           C
ATOM    947 1HG  ARG A  78       3.979  14.597 -23.742  1.00 51.81           H
ATOM    948 2HG  ARG A  78       5.004  13.797 -24.918  1.00 51.81           H
ATOM    949  CD  ARG A  78       3.433  14.988 -25.792  1.00 51.81           C
ATOM    950 1HD  ARG A  78       3.392  14.452 -26.740  1.00 51.81           H
ATOM    951 2HD  ARG A  78       2.413  15.292 -25.554  1.00 51.81           H
ATOM    952  NE  ARG A  78       4.298  16.181 -25.922  1.00 51.81           N
ATOM    953  HE  ARG A  78       5.158  16.194 -25.413  1.00 51.81           H
ATOM    954  CZ  ARG A  78       4.001  17.246 -26.680  1.00 51.81           C
ATOM    955  NH1 ARG A  78       2.861  17.282 -27.384  1.00 51.81           N
ATOM    956 1HH1 ARG A  78       2.225  16.512 -27.346  1.00 51.81           H
ATOM    957 2HH1 ARG A  78       2.646  18.080 -27.947  1.00 51.81           H
ATOM    958  NH2 ARG A  78       4.860  18.273 -26.724  1.00 51.81           N
ATOM    959 1HH2 ARG A  78       4.653  19.074 -27.284  1.00 51.81           H
ATOM    960 2HH2 ARG A  78       5.708  18.237 -26.195  1.00 51.81           H
ATOM    961  HN  ARG A  78       5.275  11.586 -24.268  1.00 51.81           H
ATOM    962  N   VAL A  79       1.603  11.325 -21.962  1.00 70.04           N
ATOM    963  CA  VAL A  79       0.524  10.448 -21.539  1.00 70.04           C
ATOM    964  C   VAL A  79      -0.516  10.350 -22.657  1.00 70.04           C
ATOM    965  O   VAL A  79      -1.340  11.247 -22.824  1.00 70.04           O
ATOM    966  HA  VAL A  79       0.951   9.460 -21.369  1.00 70.04           H
ATOM    967  CB  VAL A  79      -0.065  10.944 -20.217  1.00 70.04           C
ATOM    968  HB  VAL A  79      -0.484  11.936 -20.388  1.00 70.04           H
ATOM    969  CG1 VAL A  79      -1.198  10.031 -19.745  1.00 70.04           C
ATOM    970 1HG1 VAL A  79      -1.989  10.015 -20.495  1.00 70.04           H
ATOM    971 2HG1 VAL A  79      -0.814   9.021 -19.599  1.00 70.04           H
ATOM    972 3HG1 VAL A  79      -1.599  10.406 -18.803  1.00 70.04           H
ATOM    973  CG2 VAL A  79       1.020  11.070 -19.146  1.00 70.04           C
ATOM    974 1HG2 VAL A  79       1.481  10.097 -18.980  1.00 70.04           H
ATOM    975 2HG2 VAL A  79       1.778  11.779 -19.479  1.00 70.04           H
ATOM    976 3HG2 VAL A  79       0.574  11.424 -18.217  1.00 70.04           H
ATOM    977  HN  VAL A  79       1.715  12.153 -21.413  1.00 70.04           H
ATOM    978  N   LYS A  80      -0.443   9.251 -23.394  1.00 63.87           N
ATOM    979  CA  LYS A  80      -1.230   9.111 -24.608  1.00 63.87           C
ATOM    980  C   LYS A  80      -2.416   8.183 -24.337  1.00 63.87           C
ATOM    981  O   LYS A  80      -3.433   8.253 -25.026  1.00 63.87           O
ATOM    982  HA  LYS A  80      -1.615  10.098 -24.864  1.00 63.87           H
ATOM    983  CB  LYS A  80      -0.345   8.655 -25.770  1.00 63.87           C
ATOM    984 1HB  LYS A  80       0.304   7.843 -25.442  1.00 63.87           H
ATOM    985 2HB  LYS A  80      -0.968   8.261 -26.573  1.00 63.87           H
ATOM    986  CG  LYS A  80       0.505   9.812 -26.299  1.00 63.87           C
ATOM    987 1HG  LYS A  80      -0.144  10.608 -26.664  1.00 63.87           H
ATOM    988 2HG  LYS A  80       1.099  10.233 -25.487  1.00 63.87           H
ATOM    989  CD  LYS A  80       1.429   9.344 -27.425  1.00 63.87           C
ATOM    990 1HD  LYS A  80       2.041   8.513 -27.076  1.00 63.87           H
ATOM    991 2HD  LYS A  80       0.833   8.973 -28.259  1.00 63.87           H
ATOM    992  CE  LYS A  80       2.331  10.484 -27.903  1.00 63.87           C
ATOM    993 1HE  LYS A  80       1.721  11.318 -28.249  1.00 63.87           H
ATOM    994 2HE  LYS A  80       2.933  10.852 -27.072  1.00 63.87           H
ATOM    995  NZ  LYS A  80       3.215  10.021 -28.997  1.00 63.87           N
ATOM    996 1HZ  LYS A  80       3.811  10.784 -29.295  1.00 63.87           H
ATOM    997 2HZ  LYS A  80       3.788   9.253 -28.666  1.00 63.87           H
ATOM    998 3HZ  LYS A  80       2.649   9.708 -29.778  1.00 63.87           H
ATOM    999  HN  LYS A  80       0.139   8.468 -23.175  1.00 63.87           H
ATOM   1000  N   THR A  81      -2.246   7.336 -23.333  1.00 75.49           N
ATOM   1001  CA  THR A  81      -3.238   6.316 -23.039  1.00 75.49           C
ATOM   1002  C   THR A  81      -3.689   6.416 -21.580  1.00 75.49           C
ATOM   1003  O   THR A  81      -3.006   7.021 -20.756  1.00 75.49           O
ATOM   1004  HA  THR A  81      -4.116   6.502 -23.658  1.00 75.49           H
ATOM   1005  CB  THR A  81      -2.639   4.955 -23.398  1.00 75.49           C
ATOM   1006  HB  THR A  81      -3.415   4.194 -23.467  1.00 75.49           H
ATOM   1007  OG1 THR A  81      -1.650   4.736 -22.395  1.00 75.49           O
ATOM   1008  HG1 THR A  81      -1.360   3.779 -22.404  1.00 75.49           H
ATOM   1009  CG2 THR A  81      -1.843   4.992 -24.704  1.00 75.49           C
ATOM   1010 1HG2 THR A  81      -1.024   5.705 -24.610  1.00 75.49           H
ATOM   1011 2HG2 THR A  81      -2.498   5.296 -25.520  1.00 75.49           H
ATOM   1012 3HG2 THR A  81      -1.439   4.001 -24.911  1.00 75.49           H
ATOM   1013  HN  THR A  81      -1.450   7.338 -22.728  1.00 75.49           H
ATOM   1014  N   MET A  82      -4.836   5.813 -21.306  1.00 76.18           N
ATOM   1015  CA  MET A  82      -5.378   5.813 -19.958  1.00 76.18           C
ATOM   1016  C   MET A  82      -4.443   5.083 -18.991  1.00 76.18           C
ATOM   1017  O   MET A  82      -4.295   5.489 -17.840  1.00 76.18           O
ATOM   1018  HA  MET A  82      -5.458   6.862 -19.673  1.00 76.18           H
ATOM   1019  CB  MET A  82      -6.747   5.130 -19.958  1.00 76.18           C
ATOM   1020 1HB  MET A  82      -7.338   5.491 -20.800  1.00 76.18           H
ATOM   1021 2HB  MET A  82      -6.622   4.055 -20.093  1.00 76.18           H
ATOM   1022  CG  MET A  82      -7.495   5.400 -18.650  1.00 76.18           C
ATOM   1023 1HG  MET A  82      -6.985   4.910 -17.822  1.00 76.18           H
ATOM   1024 2HG  MET A  82      -7.495   6.469 -18.437  1.00 76.18           H
ATOM   1025  SD  MET A  82      -9.173   4.803 -18.772  1.00 76.18           S
ATOM   1026  CE  MET A  82      -9.835   5.424 -17.235  1.00 76.18           C
ATOM   1027 1HE  MET A  82      -9.274   5.002 -16.401  1.00 76.18           H
ATOM   1028 2HE  MET A  82      -9.752   6.510 -17.216  1.00 76.18           H
ATOM   1029 3HE  MET A  82     -10.883   5.138 -17.149  1.00 76.18           H
ATOM   1030  HN  MET A  82      -5.391   5.332 -21.984  1.00 76.18           H
ATOM   1031  N   THR A  83      -3.837   4.018 -19.495  1.00 78.30           N
ATOM   1032  CA  THR A  83      -2.925   3.225 -18.690  1.00 78.30           C
ATOM   1033  C   THR A  83      -1.675   4.037 -18.343  1.00 78.30           C
ATOM   1034  O   THR A  83      -1.157   3.941 -17.232  1.00 78.30           O
ATOM   1035  HA  THR A  83      -3.419   2.982 -17.749  1.00 78.30           H
ATOM   1036  CB  THR A  83      -2.618   1.935 -19.454  1.00 78.30           C
ATOM   1037  HB  THR A  83      -2.105   2.151 -20.391  1.00 78.30           H
ATOM   1038  OG1 THR A  83      -3.886   1.296 -19.580  1.00 78.30           O
ATOM   1039  HG1 THR A  83      -4.320   1.218 -18.682  1.00 78.30           H
ATOM   1040  CG2 THR A  83      -1.785   0.951 -18.630  1.00 78.30           C
ATOM   1041 1HG2 THR A  83      -2.329   0.683 -17.725  1.00 78.30           H
ATOM   1042 2HG2 THR A  83      -0.836   1.415 -18.360  1.00 78.30           H
ATOM   1043 3HG2 THR A  83      -1.596   0.053 -19.219  1.00 78.30           H
ATOM   1044  HN  THR A  83      -3.961   3.696 -20.434  1.00 78.30           H
ATOM   1045  N   ASP A  84      -1.228   4.819 -19.315  1.00 80.26           N
ATOM   1046  CA  ASP A  84      -0.073   5.677 -19.113  1.00 80.26           C
ATOM   1047  C   ASP A  84      -0.342   6.621 -17.940  1.00 80.26           C
ATOM   1048  O   ASP A  84       0.555   6.905 -17.148  1.00 80.26           O
ATOM   1049  HA  ASP A  84       0.758   4.998 -18.920  1.00 80.26           H
ATOM   1050  CB  ASP A  84       0.202   6.530 -20.353  1.00 80.26           C
ATOM   1051 1HB  ASP A  84      -0.668   7.148 -20.574  1.00 80.26           H
ATOM   1052 2HB  ASP A  84       1.032   7.209 -20.155  1.00 80.26           H
ATOM   1053  CG  ASP A  84       0.531   5.652 -21.561  1.00 80.26           C
ATOM   1054  OD1 ASP A  84       1.134   4.580 -21.336  1.00 80.26           O
ATOM   1055  OD2 ASP A  84       0.173   6.072 -22.683  1.00 80.26           O
ATOM   1056  HN  ASP A  84      -1.640   4.872 -20.224  1.00 80.26           H
ATOM   1057  N   MET A  85      -1.583   7.080 -17.864  1.00 84.83           N
ATOM   1058  CA  MET A  85      -1.975   8.007 -16.816  1.00 84.83           C
ATOM   1059  C   MET A  85      -1.894   7.344 -15.439  1.00 84.83           C
ATOM   1060  O   MET A  85      -1.367   7.930 -14.495  1.00 84.83           O
ATOM   1061  HA  MET A  85      -1.264   8.831 -16.872  1.00 84.83           H
ATOM   1062  CB  MET A  85      -3.405   8.488 -17.068  1.00 84.83           C
ATOM   1063 1HB  MET A  85      -3.502   8.827 -18.100  1.00 84.83           H
ATOM   1064 2HB  MET A  85      -4.100   7.658 -16.939  1.00 84.83           H
ATOM   1065  CG  MET A  85      -3.778   9.625 -16.115  1.00 84.83           C
ATOM   1066 1HG  MET A  85      -4.848   9.825 -16.174  1.00 84.83           H
ATOM   1067 2HG  MET A  85      -3.565   9.333 -15.086  1.00 84.83           H
ATOM   1068  SD  MET A  85      -2.859  11.097 -16.532  1.00 84.83           S
ATOM   1069  CE  MET A  85      -3.234  12.110 -15.110  1.00 84.83           C
ATOM   1070 1HE  MET A  85      -4.311  12.263 -15.048  1.00 84.83           H
ATOM   1071 2HE  MET A  85      -2.885  11.611 -14.206  1.00 84.83           H
ATOM   1072 3HE  MET A  85      -2.735  13.074 -15.209  1.00 84.83           H
ATOM   1073  HN  MET A  85      -2.312   6.830 -18.501  1.00 84.83           H
ATOM   1074  N   PHE A  86      -2.425   6.132 -15.370  1.00 88.50           N
ATOM   1075  CA  PHE A  86      -2.469   5.406 -14.112  1.00 88.50           C
ATOM   1076  C   PHE A  86      -1.063   5.001 -13.663  1.00 88.50           C
ATOM   1077  O   PHE A  86      -0.749   5.049 -12.475  1.00 88.50           O
ATOM   1078  HA  PHE A  86      -2.908   6.072 -13.369  1.00 88.50           H
ATOM   1079  CB  PHE A  86      -3.297   4.142 -14.354  1.00 88.50           C
ATOM   1080 1HB  PHE A  86      -2.900   3.621 -15.225  1.00 88.50           H
ATOM   1081 2HB  PHE A  86      -3.179   3.474 -13.501  1.00 88.50           H
ATOM   1082  CG  PHE A  86      -4.788   4.408 -14.572  1.00 88.50           C
ATOM   1083  CD1 PHE A  86      -5.434   5.329 -13.807  1.00 88.50           C
ATOM   1084  HD1 PHE A  86      -4.889   5.877 -13.038  1.00 88.50           H
ATOM   1085  CD2 PHE A  86      -5.467   3.725 -15.531  1.00 88.50           C
ATOM   1086  HD2 PHE A  86      -4.950   2.987 -16.145  1.00 88.50           H
ATOM   1087  CE1 PHE A  86      -6.817   5.575 -14.009  1.00 88.50           C
ATOM   1088  HE1 PHE A  86      -7.335   6.313 -13.396  1.00 88.50           H
ATOM   1089  CE2 PHE A  86      -6.851   3.971 -15.734  1.00 88.50           C
ATOM   1090  HE2 PHE A  86      -7.396   3.423 -16.503  1.00 88.50           H
ATOM   1091  CZ  PHE A  86      -7.497   4.892 -14.969  1.00 88.50           C
ATOM   1092  HZ  PHE A  86      -8.559   5.081 -15.124  1.00 88.50           H
ATOM   1093  HN  PHE A  86      -2.819   5.648 -16.151  1.00 88.50           H
ATOM   1094  N   LEU A  87      -0.254   4.611 -14.638  1.00 84.03           N
ATOM   1095  CA  LEU A  87       1.099   4.165 -14.354  1.00 84.03           C
ATOM   1096  C   LEU A  87       1.917   5.341 -13.818  1.00 84.03           C
ATOM   1097  O   LEU A  87       2.773   5.163 -12.952  1.00 84.03           O
ATOM   1098  HA  LEU A  87       1.035   3.405 -13.575  1.00 84.03           H
ATOM   1099  CB  LEU A  87       1.713   3.500 -15.587  1.00 84.03           C
ATOM   1100 1HB  LEU A  87       1.589   4.171 -16.437  1.00 84.03           H
ATOM   1101 2HB  LEU A  87       2.785   3.391 -15.421  1.00 84.03           H
ATOM   1102  CG  LEU A  87       1.143   2.131 -15.966  1.00 84.03           C
ATOM   1103  HG  LEU A  87       0.070   2.240 -16.121  1.00 84.03           H
ATOM   1104  CD1 LEU A  87       1.742   1.632 -17.282  1.00 84.03           C
ATOM   1105 1HD1 LEU A  87       1.511   2.340 -18.078  1.00 84.03           H
ATOM   1106 2HD1 LEU A  87       2.824   1.543 -17.178  1.00 84.03           H
ATOM   1107 3HD1 LEU A  87       1.320   0.658 -17.527  1.00 84.03           H
ATOM   1108  CD2 LEU A  87       1.335   1.124 -14.830  1.00 84.03           C
ATOM   1109 1HD2 LEU A  87       2.398   1.013 -14.619  1.00 84.03           H
ATOM   1110 2HD2 LEU A  87       0.822   1.482 -13.937  1.00 84.03           H
ATOM   1111 3HD2 LEU A  87       0.920   0.160 -15.125  1.00 84.03           H
ATOM   1112  HN  LEU A  87      -0.510   4.597 -15.605  1.00 84.03           H
ATOM   1113  N   LEU A  88       1.626   6.517 -14.354  1.00 88.51           N
ATOM   1114  CA  LEU A  88       2.298   7.727 -13.913  1.00 88.51           C
ATOM   1115  C   LEU A  88       1.922   8.012 -12.458  1.00 88.51           C
ATOM   1116  O   LEU A  88       2.794   8.256 -11.624  1.00 88.51           O
ATOM   1117  HA  LEU A  88       3.371   7.543 -13.963  1.00 88.51           H
ATOM   1118  CB  LEU A  88       1.993   8.886 -14.865  1.00 88.51           C
ATOM   1119 1HB  LEU A  88       2.372   8.627 -15.854  1.00 88.51           H
ATOM   1120 2HB  LEU A  88       0.911   8.982 -14.954  1.00 88.51           H
ATOM   1121  CG  LEU A  88       2.568  10.248 -14.469  1.00 88.51           C
ATOM   1122  HG  LEU A  88       2.196  10.500 -13.476  1.00 88.51           H
ATOM   1123  CD1 LEU A  88       4.094  10.194 -14.380  1.00 88.51           C
ATOM   1124 1HD1 LEU A  88       4.389   9.459 -13.631  1.00 88.51           H
ATOM   1125 2HD1 LEU A  88       4.505   9.909 -15.349  1.00 88.51           H
ATOM   1126 3HD1 LEU A  88       4.477  11.175 -14.097  1.00 88.51           H
ATOM   1127  CD2 LEU A  88       2.088  11.343 -15.423  1.00 88.51           C
ATOM   1128 1HD2 LEU A  88       2.411  11.109 -16.438  1.00 88.51           H
ATOM   1129 2HD2 LEU A  88       1.000  11.401 -15.392  1.00 88.51           H
ATOM   1130 3HD2 LEU A  88       2.511  12.301 -15.119  1.00 88.51           H
ATOM   1131  HN  LEU A  88       0.947   6.649 -15.076  1.00 88.51           H
ATOM   1132  N   ASN A  89       0.624   7.972 -12.196  1.00 90.32           N
ATOM   1133  CA  ASN A  89       0.117   8.292 -10.872  1.00 90.32           C
ATOM   1134  C   ASN A  89       0.591   7.230  -9.879  1.00 90.32           C
ATOM   1135  O   ASN A  89       0.808   7.526  -8.705  1.00 90.32           O
ATOM   1136  HA  ASN A  89       0.513   9.282 -10.645  1.00 90.32           H
ATOM   1137  CB  ASN A  89      -1.413   8.305 -10.857  1.00 90.32           C
ATOM   1138 1HB  ASN A  89      -1.793   7.480 -11.459  1.00 90.32           H
ATOM   1139 2HB  ASN A  89      -1.771   8.148  -9.839  1.00 90.32           H
ATOM   1140  CG  ASN A  89      -1.956   9.629 -11.396  1.00 90.32           C
ATOM   1141  OD1 ASN A  89      -2.173  10.583 -10.667  1.00 90.32           O
ATOM   1142  ND2 ASN A  89      -2.163   9.635 -12.710  1.00 90.32           N
ATOM   1143 1HD2 ASN A  89      -1.964   8.818 -13.250  1.00 90.32           H
ATOM   1144 2HD2 ASN A  89      -2.517  10.456 -13.156  1.00 90.32           H
ATOM   1145  HN  ASN A  89      -0.075   7.727 -12.868  1.00 90.32           H
ATOM   1146  N   LEU A  90       0.739   6.015 -10.386  1.00 88.62           N
ATOM   1147  CA  LEU A  90       1.221   4.916  -9.567  1.00 88.62           C
ATOM   1148  C   LEU A  90       2.651   5.214  -9.113  1.00 88.62           C
ATOM   1149  O   LEU A  90       2.993   5.005  -7.949  1.00 88.62           O
ATOM   1150  HA  LEU A  90       0.583   4.860  -8.686  1.00 88.62           H
ATOM   1151  CB  LEU A  90       1.078   3.588 -10.314  1.00 88.62           C
ATOM   1152 1HB  LEU A  90       0.038   3.478 -10.623  1.00 88.62           H
ATOM   1153 2HB  LEU A  90       1.676   3.639 -11.224  1.00 88.62           H
ATOM   1154  CG  LEU A  90       1.486   2.334  -9.538  1.00 88.62           C
ATOM   1155  HG  LEU A  90       2.507   2.470  -9.184  1.00 88.62           H
ATOM   1156  CD1 LEU A  90       0.601   2.141  -8.305  1.00 88.62           C
ATOM   1157 1HD1 LEU A  90       0.699   3.005  -7.649  1.00 88.62           H
ATOM   1158 2HD1 LEU A  90      -0.438   2.036  -8.616  1.00 88.62           H
ATOM   1159 3HD1 LEU A  90       0.913   1.242  -7.772  1.00 88.62           H
ATOM   1160  CD2 LEU A  90       1.482   1.102 -10.446  1.00 88.62           C
ATOM   1161 1HD2 LEU A  90       0.481   0.952 -10.851  1.00 88.62           H
ATOM   1162 2HD2 LEU A  90       2.186   1.252 -11.264  1.00 88.62           H
ATOM   1163 3HD2 LEU A  90       1.776   0.225  -9.869  1.00 88.62           H
ATOM   1164  HN  LEU A  90       0.535   5.777 -11.336  1.00 88.62           H
ATOM   1165  N   ALA A  91       3.449   5.697 -10.054  1.00 92.31           N
ATOM   1166  CA  ALA A  91       4.842   5.998  -9.772  1.00 92.31           C
ATOM   1167  C   ALA A  91       4.918   7.143  -8.760  1.00 92.31           C
ATOM   1168  O   ALA A  91       5.778   7.144  -7.881  1.00 92.31           O
ATOM   1169  HA  ALA A  91       5.292   5.107  -9.333  1.00 92.31           H
ATOM   1170  CB  ALA A  91       5.569   6.326 -11.078  1.00 92.31           C
ATOM   1171 1HB  ALA A  91       5.511   5.470 -11.750  1.00 92.31           H
ATOM   1172 2HB  ALA A  91       5.098   7.189 -11.548  1.00 92.31           H
ATOM   1173 3HB  ALA A  91       6.614   6.551 -10.866  1.00 92.31           H
ATOM   1174  HN  ALA A  91       3.158   5.883 -10.992  1.00 92.31           H
ATOM   1175  N   ILE A  92       4.005   8.091  -8.917  1.00 91.34           N
ATOM   1176  CA  ILE A  92       3.940   9.225  -8.012  1.00 91.34           C
ATOM   1177  C   ILE A  92       3.598   8.731  -6.605  1.00 91.34           C
ATOM   1178  O   ILE A  92       4.209   9.159  -5.627  1.00 91.34           O
ATOM   1179  HA  ILE A  92       4.930   9.680  -7.987  1.00 91.34           H
ATOM   1180  CB  ILE A  92       2.969  10.281  -8.545  1.00 91.34           C
ATOM   1181  HB  ILE A  92       2.032   9.786  -8.800  1.00 91.34           H
ATOM   1182  CG1 ILE A  92       3.506  10.921  -9.827  1.00 91.34           C
ATOM   1183 1HG1 ILE A  92       4.345  11.574  -9.588  1.00 91.34           H
ATOM   1184 2HG1 ILE A  92       3.885  10.147 -10.494  1.00 91.34           H
ATOM   1185  CG2 ILE A  92       2.652  11.325  -7.473  1.00 91.34           C
ATOM   1186 1HG2 ILE A  92       2.196  10.835  -6.612  1.00 91.34           H
ATOM   1187 2HG2 ILE A  92       3.572  11.821  -7.164  1.00 91.34           H
ATOM   1188 3HG2 ILE A  92       1.960  12.064  -7.878  1.00 91.34           H
ATOM   1189  CD1 ILE A  92       2.414  11.724 -10.538  1.00 91.34           C
ATOM   1190 1HD1 ILE A  92       1.588  11.063 -10.797  1.00 91.34           H
ATOM   1191 2HD1 ILE A  92       2.055  12.513  -9.877  1.00 91.34           H
ATOM   1192 3HD1 ILE A  92       2.823  12.168 -11.445  1.00 91.34           H
ATOM   1193  HN  ILE A  92       3.319   8.091  -9.645  1.00 91.34           H
ATOM   1194  N   ALA A  93       2.623   7.836  -6.547  1.00 93.07           N
ATOM   1195  CA  ALA A  93       2.148   7.328  -5.271  1.00 93.07           C
ATOM   1196  C   ALA A  93       3.293   6.607  -4.557  1.00 93.07           C
ATOM   1197  O   ALA A  93       3.534   6.837  -3.373  1.00 93.07           O
ATOM   1198  HA  ALA A  93       1.836   8.181  -4.670  1.00 93.07           H
ATOM   1199  CB  ALA A  93       0.940   6.417  -5.502  1.00 93.07           C
ATOM   1200 1HB  ALA A  93       0.145   6.985  -5.985  1.00 93.07           H
ATOM   1201 2HB  ALA A  93       1.231   5.583  -6.140  1.00 93.07           H
ATOM   1202 3HB  ALA A  93       0.585   6.036  -4.545  1.00 93.07           H
ATOM   1203  HN  ALA A  93       2.160   7.461  -7.350  1.00 93.07           H
ATOM   1204  N   ASP A  94       3.970   5.749  -5.307  1.00 90.18           N
ATOM   1205  CA  ASP A  94       5.057   4.963  -4.749  1.00 90.18           C
ATOM   1206  C   ASP A  94       6.130   5.904  -4.198  1.00 90.18           C
ATOM   1207  O   ASP A  94       6.677   5.666  -3.123  1.00 90.18           O
ATOM   1208  HA  ASP A  94       4.600   4.352  -3.972  1.00 90.18           H
ATOM   1209  CB  ASP A  94       5.705   4.082  -5.820  1.00 90.18           C
ATOM   1210 1HB  ASP A  94       5.835   4.655  -6.738  1.00 90.18           H
ATOM   1211 2HB  ASP A  94       6.699   3.777  -5.491  1.00 90.18           H
ATOM   1212  CG  ASP A  94       4.852   2.844  -6.101  1.00 90.18           C
ATOM   1213  OD1 ASP A  94       4.124   2.433  -5.171  1.00 90.18           O
ATOM   1214  OD2 ASP A  94       4.947   2.336  -7.239  1.00 90.18           O
ATOM   1215  HN  ASP A  94       3.785   5.587  -6.276  1.00 90.18           H
ATOM   1216  N   LEU A  95       6.399   6.954  -4.960  1.00 90.76           N
ATOM   1217  CA  LEU A  95       7.453   7.889  -4.602  1.00 90.76           C
ATOM   1218  C   LEU A  95       7.095   8.572  -3.280  1.00 90.76           C
ATOM   1219  O   LEU A  95       7.946   8.719  -2.404  1.00 90.76           O
ATOM   1220  HA  LEU A  95       8.366   7.312  -4.457  1.00 90.76           H
ATOM   1221  CB  LEU A  95       7.713   8.867  -5.749  1.00 90.76           C
ATOM   1222 1HB  LEU A  95       7.868   8.293  -6.662  1.00 90.76           H
ATOM   1223 2HB  LEU A  95       6.816   9.468  -5.899  1.00 90.76           H
ATOM   1224  CG  LEU A  95       8.902   9.813  -5.567  1.00 90.76           C
ATOM   1225  HG  LEU A  95       8.778  10.339  -4.620  1.00 90.76           H
ATOM   1226  CD1 LEU A  95      10.216   9.033  -5.482  1.00 90.76           C
ATOM   1227 1HD1 LEU A  95      10.178   8.350  -4.633  1.00 90.76           H
ATOM   1228 2HD1 LEU A  95      10.360   8.463  -6.400  1.00 90.76           H
ATOM   1229 3HD1 LEU A  95      11.044   9.729  -5.352  1.00 90.76           H
ATOM   1230  CD2 LEU A  95       8.935  10.872  -6.670  1.00 90.76           C
ATOM   1231 1HD2 LEU A  95       9.023  10.383  -7.641  1.00 90.76           H
ATOM   1232 2HD2 LEU A  95       8.016  11.457  -6.640  1.00 90.76           H
ATOM   1233 3HD2 LEU A  95       9.790  11.531  -6.517  1.00 90.76           H
ATOM   1234  HN  LEU A  95       5.912   7.170  -5.807  1.00 90.76           H
ATOM   1235  N   LEU A  96       5.836   8.970  -3.178  1.00 87.48           N
ATOM   1236  CA  LEU A  96       5.365   9.670  -1.995  1.00 87.48           C
ATOM   1237  C   LEU A  96       5.553   8.774  -0.769  1.00 87.48           C
ATOM   1238  O   LEU A  96       5.944   9.247   0.296  1.00 87.48           O
ATOM   1239  HA  LEU A  96       5.987  10.557  -1.872  1.00 87.48           H
ATOM   1240  CB  LEU A  96       3.926  10.149  -2.193  1.00 87.48           C
ATOM   1241 1HB  LEU A  96       3.334   9.314  -2.568  1.00 87.48           H
ATOM   1242 2HB  LEU A  96       3.516  10.417  -1.219  1.00 87.48           H
ATOM   1243  CG  LEU A  96       3.738  11.337  -3.138  1.00 87.48           C
ATOM   1244  HG  LEU A  96       4.196  11.087  -4.095  1.00 87.48           H
ATOM   1245  CD1 LEU A  96       2.254  11.599  -3.402  1.00 87.48           C
ATOM   1246 1HD1 LEU A  96       1.804  10.716  -3.856  1.00 87.48           H
ATOM   1247 2HD1 LEU A  96       1.751  11.818  -2.460  1.00 87.48           H
ATOM   1248 3HD1 LEU A  96       2.149  12.448  -4.077  1.00 87.48           H
ATOM   1249  CD2 LEU A  96       4.453  12.580  -2.605  1.00 87.48           C
ATOM   1250 1HD2 LEU A  96       4.047  12.843  -1.629  1.00 87.48           H
ATOM   1251 2HD2 LEU A  96       5.520  12.373  -2.511  1.00 87.48           H
ATOM   1252 3HD2 LEU A  96       4.304  13.410  -3.297  1.00 87.48           H
ATOM   1253  HN  LEU A  96       5.143   8.821  -3.885  1.00 87.48           H
ATOM   1254  N   PHE A  97       5.264   7.495  -0.961  1.00 89.86           N
ATOM   1255  CA  PHE A  97       5.415   6.525   0.110  1.00 89.86           C
ATOM   1256  C   PHE A  97       6.876   6.419   0.552  1.00 89.86           C
ATOM   1257  O   PHE A  97       7.169   6.431   1.746  1.00 89.86           O
ATOM   1258  HA  PHE A  97       4.808   6.870   0.947  1.00 89.86           H
ATOM   1259  CB  PHE A  97       4.963   5.172  -0.445  1.00 89.86           C
ATOM   1260 1HB  PHE A  97       3.874   5.155  -0.491  1.00 89.86           H
ATOM   1261 2HB  PHE A  97       5.327   5.071  -1.467  1.00 89.86           H
ATOM   1262  CG  PHE A  97       5.444   3.972   0.373  1.00 89.86           C
ATOM   1263  CD1 PHE A  97       6.365   3.118  -0.149  1.00 89.86           C
ATOM   1264  HD1 PHE A  97       6.761   3.289  -1.150  1.00 89.86           H
ATOM   1265  CD2 PHE A  97       4.950   3.759   1.623  1.00 89.86           C
ATOM   1266  HD2 PHE A  97       4.212   4.443   2.041  1.00 89.86           H
ATOM   1267  CE1 PHE A  97       6.811   2.004   0.611  1.00 89.86           C
ATOM   1268  HE1 PHE A  97       7.549   1.320   0.193  1.00 89.86           H
ATOM   1269  CE2 PHE A  97       5.397   2.645   2.382  1.00 89.86           C
ATOM   1270  HE2 PHE A  97       5.001   2.475   3.383  1.00 89.86           H
ATOM   1271  CZ  PHE A  97       6.317   1.792   1.860  1.00 89.86           C
ATOM   1272  HZ  PHE A  97       6.660   0.937   2.443  1.00 89.86           H
ATOM   1273  HN  PHE A  97       4.933   7.120  -1.827  1.00 89.86           H
ATOM   1274  N   LEU A  98       7.754   6.318  -0.436  1.00 92.83           N
ATOM   1275  CA  LEU A  98       9.154   6.037  -0.167  1.00 92.83           C
ATOM   1276  C   LEU A  98       9.744   7.167   0.679  1.00 92.83           C
ATOM   1277  O   LEU A  98      10.610   6.932   1.519  1.00 92.83           O
ATOM   1278  HA  LEU A  98       9.196   5.114   0.413  1.00 92.83           H
ATOM   1279  CB  LEU A  98       9.910   5.786  -1.472  1.00 92.83           C
ATOM   1280 1HB  LEU A  98       9.721   6.622  -2.145  1.00 92.83           H
ATOM   1281 2HB  LEU A  98      10.979   5.786  -1.256  1.00 92.83           H
ATOM   1282  CG  LEU A  98       9.567   4.488  -2.208  1.00 92.83           C
ATOM   1283  HG  LEU A  98       8.483   4.375  -2.212  1.00 92.83           H
ATOM   1284  CD1 LEU A  98      10.021   4.549  -3.668  1.00 92.83           C
ATOM   1285 1HD1 LEU A  98       9.521   5.378  -4.169  1.00 92.83           H
ATOM   1286 2HD1 LEU A  98      11.100   4.699  -3.707  1.00 92.83           H
ATOM   1287 3HD1 LEU A  98       9.765   3.615  -4.167  1.00 92.83           H
ATOM   1288  CD2 LEU A  98      10.147   3.275  -1.478  1.00 92.83           C
ATOM   1289 1HD2 LEU A  98      11.231   3.369  -1.421  1.00 92.83           H
ATOM   1290 2HD2 LEU A  98       9.733   3.226  -0.470  1.00 92.83           H
ATOM   1291 3HD2 LEU A  98       9.888   2.366  -2.021  1.00 92.83           H
ATOM   1292  HN  LEU A  98       7.523   6.426  -1.403  1.00 92.83           H
ATOM   1293  N   VAL A  99       9.251   8.371   0.426  1.00 90.31           N
ATOM   1294  CA  VAL A  99       9.754   9.546   1.117  1.00 90.31           C
ATOM   1295  C   VAL A  99       9.503   9.396   2.619  1.00 90.31           C
ATOM   1296  O   VAL A  99      10.164  10.042   3.430  1.00 90.31           O
ATOM   1297  HA  VAL A  99      10.830   9.593   0.944  1.00 90.31           H
ATOM   1298  CB  VAL A  99       9.124  10.810   0.528  1.00 90.31           C
ATOM   1299  HB  VAL A  99       8.042  10.677   0.533  1.00 90.31           H
ATOM   1300  CG1 VAL A  99       9.450  12.035   1.384  1.00 90.31           C
ATOM   1301 1HG1 VAL A  99       9.063  11.888   2.392  1.00 90.31           H
ATOM   1302 2HG1 VAL A  99      10.531  12.171   1.426  1.00 90.31           H
ATOM   1303 3HG1 VAL A  99       8.990  12.919   0.943  1.00 90.31           H
ATOM   1304  CG2 VAL A  99       9.566  11.019  -0.921  1.00 90.31           C
ATOM   1305 1HG2 VAL A  99      10.651  11.120  -0.959  1.00 90.31           H
ATOM   1306 2HG2 VAL A  99       9.259  10.163  -1.522  1.00 90.31           H
ATOM   1307 3HG2 VAL A  99       9.103  11.924  -1.315  1.00 90.31           H
ATOM   1308  HN  VAL A  99       8.522   8.550  -0.235  1.00 90.31           H
ATOM   1309  N   THR A 100       8.546   8.540   2.943  1.00 89.68           N
ATOM   1310  CA  THR A 100       8.163   8.336   4.330  1.00 89.68           C
ATOM   1311  C   THR A 100       9.121   7.355   5.009  1.00 89.68           C
ATOM   1312  O   THR A 100       9.272   7.373   6.230  1.00 89.68           O
ATOM   1313  HA  THR A 100       8.254   9.286   4.855  1.00 89.68           H
ATOM   1314  CB  THR A 100       6.704   7.875   4.355  1.00 89.68           C
ATOM   1315  HB  THR A 100       6.281   7.976   5.355  1.00 89.68           H
ATOM   1316  OG1 THR A 100       6.749   6.549   3.837  1.00 89.68           O
ATOM   1317  HG1 THR A 100       6.703   6.570   2.838  1.00 89.68           H
ATOM   1318  CG2 THR A 100       5.833   8.637   3.354  1.00 89.68           C
ATOM   1319 1HG2 THR A 100       6.217   8.481   2.346  1.00 89.68           H
ATOM   1320 2HG2 THR A 100       5.853   9.701   3.590  1.00 89.68           H
ATOM   1321 3HG2 THR A 100       4.807   8.271   3.413  1.00 89.68           H
ATOM   1322  HN  THR A 100       8.037   7.992   2.279  1.00 89.68           H
ATOM   1323  N   LEU A 101       9.744   6.522   4.189  1.00 91.60           N
ATOM   1324  CA  LEU A 101      10.482   5.379   4.700  1.00 91.60           C
ATOM   1325  C   LEU A 101      11.630   5.874   5.583  1.00 91.60           C
ATOM   1326  O   LEU A 101      11.894   5.305   6.641  1.00 91.60           O
ATOM   1327  HA  LEU A 101       9.797   4.798   5.318  1.00 91.60           H
ATOM   1328  CB  LEU A 101      10.934   4.476   3.552  1.00 91.60           C
ATOM   1329 1HB  LEU A 101      11.392   5.099   2.783  1.00 91.60           H
ATOM   1330 2HB  LEU A 101      11.711   3.809   3.925  1.00 91.60           H
ATOM   1331  CG  LEU A 101       9.843   3.626   2.897  1.00 91.60           C
ATOM   1332  HG  LEU A 101       9.112   4.297   2.447  1.00 91.60           H
ATOM   1333  CD1 LEU A 101      10.420   2.766   1.771  1.00 91.60           C
ATOM   1334 1HD1 LEU A 101      10.864   3.410   1.012  1.00 91.60           H
ATOM   1335 2HD1 LEU A 101      11.184   2.102   2.176  1.00 91.60           H
ATOM   1336 3HD1 LEU A 101       9.623   2.172   1.323  1.00 91.60           H
ATOM   1337  CD2 LEU A 101       9.103   2.785   3.940  1.00 91.60           C
ATOM   1338 1HD2 LEU A 101       9.810   2.122   4.439  1.00 91.60           H
ATOM   1339 2HD2 LEU A 101       8.640   3.443   4.675  1.00 91.60           H
ATOM   1340 3HD2 LEU A 101       8.333   2.191   3.448  1.00 91.60           H
ATOM   1341  HN  LEU A 101       9.750   6.617   3.193  1.00 91.60           H
ATOM   1342  N   PRO A 102      12.331   6.937   5.166  1.00 93.77           N
ATOM   1343  CA  PRO A 102      13.475   7.435   5.935  1.00 93.77           C
ATOM   1344  C   PRO A 102      13.122   7.698   7.390  1.00 93.77           C
ATOM   1345  O   PRO A 102      13.892   7.364   8.289  1.00 93.77           O
ATOM   1346  HA  PRO A 102      14.262   6.682   5.964  1.00 93.77           H
ATOM   1347  CB  PRO A 102      13.869   8.721   5.205  1.00 93.77           C
ATOM   1348 1HB  PRO A 102      13.372   9.592   5.631  1.00 93.77           H
ATOM   1349 2HB  PRO A 102      14.942   8.905   5.268  1.00 93.77           H
ATOM   1350  CG  PRO A 102      13.425   8.463   3.770  1.00 93.77           C
ATOM   1351 1HG  PRO A 102      13.311   9.390   3.209  1.00 93.77           H
ATOM   1352 2HG  PRO A 102      14.151   7.861   3.223  1.00 93.77           H
ATOM   1353  CD  PRO A 102      12.101   7.737   3.950  1.00 93.77           C
ATOM   1354 1HD  PRO A 102      11.273   8.433   4.079  1.00 93.77           H
ATOM   1355 2HD  PRO A 102      11.860   7.116   3.087  1.00 93.77           H
ATOM   1356  N   PHE A 103      11.955   8.295   7.584  1.00 92.17           N
ATOM   1357  CA  PHE A 103      11.519   8.670   8.918  1.00 92.17           C
ATOM   1358  C   PHE A 103      11.229   7.432   9.769  1.00 92.17           C
ATOM   1359  O   PHE A 103      11.564   7.395  10.952  1.00 92.17           O
ATOM   1360  HA  PHE A 103      12.329   9.241   9.374  1.00 92.17           H
ATOM   1361  CB  PHE A 103      10.230   9.478   8.757  1.00 92.17           C
ATOM   1362 1HB  PHE A 103       9.499   8.873   8.221  1.00 92.17           H
ATOM   1363 2HB  PHE A 103       9.814   9.679   9.744  1.00 92.17           H
ATOM   1364  CG  PHE A 103      10.414  10.804   8.016  1.00 92.17           C
ATOM   1365  CD1 PHE A 103      10.808  11.914   8.697  1.00 92.17           C
ATOM   1366  HD1 PHE A 103      10.992  11.858   9.770  1.00 92.17           H
ATOM   1367  CD2 PHE A 103      10.185  10.873   6.678  1.00 92.17           C
ATOM   1368  HD2 PHE A 103       9.869   9.983   6.132  1.00 92.17           H
ATOM   1369  CE1 PHE A 103      10.979  13.144   8.010  1.00 92.17           C
ATOM   1370  HE1 PHE A 103      11.294  14.034   8.555  1.00 92.17           H
ATOM   1371  CE2 PHE A 103      10.356  12.104   5.990  1.00 92.17           C
ATOM   1372  HE2 PHE A 103      10.172  12.159   4.918  1.00 92.17           H
ATOM   1373  CZ  PHE A 103      10.749  13.213   6.671  1.00 92.17           C
ATOM   1374  HZ  PHE A 103      10.881  14.158   6.143  1.00 92.17           H
ATOM   1375  HN  PHE A 103      11.314   8.521   6.850  1.00 92.17           H
ATOM   1376  N   TRP A 104      10.609   6.449   9.133  1.00 86.90           N
ATOM   1377  CA  TRP A 104      10.237   5.227   9.826  1.00 86.90           C
ATOM   1378  C   TRP A 104      11.521   4.464  10.160  1.00 86.90           C
ATOM   1379  O   TRP A 104      11.586   3.765  11.170  1.00 86.90           O
ATOM   1380  HA  TRP A 104       9.721   5.508  10.744  1.00 86.90           H
ATOM   1381  CB  TRP A 104       9.252   4.403   8.995  1.00 86.90           C
ATOM   1382 1HB  TRP A 104       9.673   4.245   8.002  1.00 86.90           H
ATOM   1383 2HB  TRP A 104       9.138   3.421   9.453  1.00 86.90           H
ATOM   1384  CG  TRP A 104       7.870   5.046   8.850  1.00 86.90           C
ATOM   1385  CD1 TRP A 104       7.284   5.498   7.734  1.00 86.90           C
ATOM   1386  HD1 TRP A 104       7.739   5.464   6.744  1.00 86.90           H
ATOM   1387  CD2 TRP A 104       6.921   5.289   9.910  1.00 86.90           C
ATOM   1388  NE1 TRP A 104       6.031   6.014   7.995  1.00 86.90           N
ATOM   1389  HE1 TRP A 104       5.402   6.410   7.326  1.00 86.90           H
ATOM   1390  CE2 TRP A 104       5.803   5.883   9.360  1.00 86.90           C
ATOM   1391  CE3 TRP A 104       7.004   5.017  11.286  1.00 86.90           C
ATOM   1392  HE3 TRP A 104       7.875   4.549  11.744  1.00 86.90           H
ATOM   1393  CZ2 TRP A 104       4.684   6.255  10.114  1.00 86.90           C
ATOM   1394  HZ2 TRP A 104       3.812   6.723   9.656  1.00 86.90           H
ATOM   1395  CZ3 TRP A 104       5.877   5.394  12.026  1.00 86.90           C
ATOM   1396  HZ3 TRP A 104       5.889   5.206  13.100  1.00 86.90           H
ATOM   1397  CH2 TRP A 104       4.744   5.993  11.488  1.00 86.90           C
ATOM   1398  HH2 TRP A 104       3.906   6.258  12.133  1.00 86.90           H
ATOM   1399  HN  TRP A 104      10.362   6.477   8.164  1.00 86.90           H
ATOM   1400  N   ALA A 105      12.510   4.624   9.293  1.00 93.90           N
ATOM   1401  CA  ALA A 105      13.791   3.967   9.489  1.00 93.90           C
ATOM   1402  C   ALA A 105      14.439   4.496  10.771  1.00 93.90           C
ATOM   1403  O   ALA A 105      14.930   3.719  11.588  1.00 93.90           O
ATOM   1404  HA  ALA A 105      13.603   2.900   9.601  1.00 93.90           H
ATOM   1405  CB  ALA A 105      14.671   4.187   8.258  1.00 93.90           C
ATOM   1406 1HB  ALA A 105      14.179   3.768   7.380  1.00 93.90           H
ATOM   1407 2HB  ALA A 105      14.829   5.255   8.110  1.00 93.90           H
ATOM   1408 3HB  ALA A 105      15.632   3.694   8.405  1.00 93.90           H
ATOM   1409  HN  ALA A 105      12.446   5.189   8.470  1.00 93.90           H
ATOM   1410  N   ILE A 106      14.419   5.814  10.906  1.00 90.61           N
ATOM   1411  CA  ILE A 106      15.010   6.456  12.068  1.00 90.61           C
ATOM   1412  C   ILE A 106      14.224   6.060  13.319  1.00 90.61           C
ATOM   1413  O   ILE A 106      14.813   5.738  14.350  1.00 90.61           O
ATOM   1414  HA  ILE A 106      16.028   6.080  12.166  1.00 90.61           H
ATOM   1415  CB  ILE A 106      15.104   7.968  11.854  1.00 90.61           C
ATOM   1416  HB  ILE A 106      14.130   8.327  11.521  1.00 90.61           H
ATOM   1417  CG1 ILE A 106      16.111   8.305  10.752  1.00 90.61           C
ATOM   1418 1HG1 ILE A 106      17.125   8.171  11.128  1.00 90.61           H
ATOM   1419 2HG1 ILE A 106      15.986   7.614   9.918  1.00 90.61           H
ATOM   1420  CG2 ILE A 106      15.427   8.688  13.165  1.00 90.61           C
ATOM   1421 1HG2 ILE A 106      14.642   8.486  13.893  1.00 90.61           H
ATOM   1422 2HG2 ILE A 106      16.382   8.329  13.550  1.00 90.61           H
ATOM   1423 3HG2 ILE A 106      15.489   9.761  12.984  1.00 90.61           H
ATOM   1424  CD1 ILE A 106      15.928   9.743  10.263  1.00 90.61           C
ATOM   1425 1HD1 ILE A 106      14.920   9.866   9.865  1.00 90.61           H
ATOM   1426 2HD1 ILE A 106      16.077  10.431  11.094  1.00 90.61           H
ATOM   1427 3HD1 ILE A 106      16.656   9.955   9.480  1.00 90.61           H
ATOM   1428  HN  ILE A 106      14.010   6.438  10.241  1.00 90.61           H
ATOM   1429  N   ALA A 107      12.906   6.096  13.188  1.00 91.77           N
ATOM   1430  CA  ALA A 107      12.034   5.828  14.319  1.00 91.77           C
ATOM   1431  C   ALA A 107      12.271   4.400  14.814  1.00 91.77           C
ATOM   1432  O   ALA A 107      12.258   4.147  16.017  1.00 91.77           O
ATOM   1433  HA  ALA A 107      12.296   6.528  15.113  1.00 91.77           H
ATOM   1434  CB  ALA A 107      10.580   6.070  13.910  1.00 91.77           C
ATOM   1435 1HB  ALA A 107      10.458   7.106  13.594  1.00 91.77           H
ATOM   1436 2HB  ALA A 107      10.319   5.406  13.085  1.00 91.77           H
ATOM   1437 3HB  ALA A 107       9.926   5.869  14.758  1.00 91.77           H
ATOM   1438  HN  ALA A 107      12.435   6.302  12.330  1.00 91.77           H
ATOM   1439  N   ALA A 108      12.482   3.505  13.860  1.00 91.36           N
ATOM   1440  CA  ALA A 108      12.664   2.099  14.181  1.00 91.36           C
ATOM   1441  C   ALA A 108      14.041   1.900  14.817  1.00 91.36           C
ATOM   1442  O   ALA A 108      14.224   1.009  15.645  1.00 91.36           O
ATOM   1443  HA  ALA A 108      11.896   1.821  14.903  1.00 91.36           H
ATOM   1444  CB  ALA A 108      12.479   1.259  12.916  1.00 91.36           C
ATOM   1445 1HB  ALA A 108      11.475   1.414  12.520  1.00 91.36           H
ATOM   1446 2HB  ALA A 108      13.214   1.559  12.169  1.00 91.36           H
ATOM   1447 3HB  ALA A 108      12.616   0.205  13.157  1.00 91.36           H
ATOM   1448  HN  ALA A 108      12.529   3.725  12.886  1.00 91.36           H
ATOM   1449  N   ALA A 109      14.976   2.745  14.406  1.00 90.01           N
ATOM   1450  CA  ALA A 109      16.354   2.608  14.845  1.00 90.01           C
ATOM   1451  C   ALA A 109      16.453   2.981  16.325  1.00 90.01           C
ATOM   1452  O   ALA A 109      17.243   2.397  17.065  1.00 90.01           O
ATOM   1453  HA  ALA A 109      16.639   1.563  14.722  1.00 90.01           H
ATOM   1454  CB  ALA A 109      17.259   3.472  13.964  1.00 90.01           C
ATOM   1455 1HB  ALA A 109      17.174   3.147  12.927  1.00 90.01           H
ATOM   1456 2HB  ALA A 109      16.954   4.516  14.043  1.00 90.01           H
ATOM   1457 3HB  ALA A 109      18.293   3.369  14.293  1.00 90.01           H
ATOM   1458  HN  ALA A 109      14.804   3.510  13.785  1.00 90.01           H
ATOM   1459  N   ASP A 110      15.640   3.953  16.713  1.00 81.12           N
ATOM   1460  CA  ASP A 110      15.739   4.525  18.045  1.00 81.12           C
ATOM   1461  C   ASP A 110      14.347   4.945  18.520  1.00 81.12           C
ATOM   1462  O   ASP A 110      13.629   4.154  19.129  1.00 81.12           O
ATOM   1463  HA  ASP A 110      16.170   3.737  18.663  1.00 81.12           H
ATOM   1464  CB  ASP A 110      16.634   5.766  18.047  1.00 81.12           C
ATOM   1465 1HB  ASP A 110      17.586   5.533  17.569  1.00 81.12           H
ATOM   1466 2HB  ASP A 110      16.167   6.556  17.458  1.00 81.12           H
ATOM   1467  CG  ASP A 110      16.880   6.262  19.473  1.00 81.12           C
ATOM   1468  OD1 ASP A 110      16.476   5.534  20.405  1.00 81.12           O
ATOM   1469  OD2 ASP A 110      17.467   7.359  19.598  1.00 81.12           O
ATOM   1470  HN  ASP A 110      14.925   4.348  16.136  1.00 81.12           H
ATOM   1471  N   GLN A 111      14.006   6.191  18.222  1.00 83.76           N
ATOM   1472  CA  GLN A 111      12.720   6.732  18.627  1.00 83.76           C
ATOM   1473  C   GLN A 111      12.280   7.834  17.661  1.00 83.76           C
ATOM   1474  O   GLN A 111      13.054   8.260  16.805  1.00 83.76           O
ATOM   1475  HA  GLN A 111      12.024   5.895  18.575  1.00 83.76           H
ATOM   1476  CB  GLN A 111      12.772   7.253  20.065  1.00 83.76           C
ATOM   1477 1HB  GLN A 111      11.804   7.674  20.338  1.00 83.76           H
ATOM   1478 2HB  GLN A 111      12.964   6.425  20.748  1.00 83.76           H
ATOM   1479  CG  GLN A 111      13.860   8.316  20.224  1.00 83.76           C
ATOM   1480 1HG  GLN A 111      14.831   7.889  19.973  1.00 83.76           H
ATOM   1481 2HG  GLN A 111      13.681   9.133  19.525  1.00 83.76           H
ATOM   1482  CD  GLN A 111      13.891   8.860  21.654  1.00 83.76           C
ATOM   1483  OE1 GLN A 111      12.926   8.779  22.397  1.00 83.76           O
ATOM   1484  NE2 GLN A 111      15.049   9.416  21.997  1.00 83.76           N
ATOM   1485 1HE2 GLN A 111      15.801   9.450  21.339  1.00 83.76           H
ATOM   1486 2HE2 GLN A 111      15.167   9.801  22.912  1.00 83.76           H
ATOM   1487  HN  GLN A 111      14.591   6.825  17.716  1.00 83.76           H
ATOM   1488  N   TRP A 112      11.038   8.264  17.830  1.00 89.07           N
ATOM   1489  CA  TRP A 112      10.506   9.350  17.024  1.00 89.07           C
ATOM   1490  C   TRP A 112      11.139  10.654  17.511  1.00 89.07           C
ATOM   1491  O   TRP A 112      10.930  11.062  18.653  1.00 89.07           O
ATOM   1492  HA  TRP A 112      10.786   9.163  15.987  1.00 89.07           H
ATOM   1493  CB  TRP A 112       8.977   9.372  17.076  1.00 89.07           C
ATOM   1494 1HB  TRP A 112       8.601   8.380  16.826  1.00 89.07           H
ATOM   1495 2HB  TRP A 112       8.661   9.585  18.097  1.00 89.07           H
ATOM   1496  CG  TRP A 112       8.337  10.395  16.135  1.00 89.07           C
ATOM   1497  CD1 TRP A 112       7.915  11.633  16.427  1.00 89.07           C
ATOM   1498  HD1 TRP A 112       7.978  12.085  17.417  1.00 89.07           H
ATOM   1499  CD2 TRP A 112       8.063  10.218  14.730  1.00 89.07           C
ATOM   1500  NE1 TRP A 112       7.391  12.264  15.318  1.00 89.07           N
ATOM   1501  HE1 TRP A 112       7.014  13.190  15.286  1.00 89.07           H
ATOM   1502  CE2 TRP A 112       7.484  11.376  14.252  1.00 89.07           C
ATOM   1503  CE3 TRP A 112       8.297   9.115  13.889  1.00 89.07           C
ATOM   1504  HE3 TRP A 112       8.753   8.190  14.242  1.00 89.07           H
ATOM   1505  CZ2 TRP A 112       7.090  11.543  12.919  1.00 89.07           C
ATOM   1506  HZ2 TRP A 112       6.634  12.468  12.567  1.00 89.07           H
ATOM   1507  CZ3 TRP A 112       7.897   9.298  12.560  1.00 89.07           C
ATOM   1508  HZ3 TRP A 112       8.056   8.473  11.865  1.00 89.07           H
ATOM   1509  CH2 TRP A 112       7.313  10.457  12.064  1.00 89.07           C
ATOM   1510  HH2 TRP A 112       7.029  10.521  11.013  1.00 89.07           H
ATOM   1511  HN  TRP A 112      10.401   7.884  18.501  1.00 89.07           H
ATOM   1512  N   LYS A 113      11.901  11.274  16.621  1.00 81.72           N
ATOM   1513  CA  LYS A 113      12.697  12.430  16.993  1.00 81.72           C
ATOM   1514  C   LYS A 113      12.085  13.687  16.372  1.00 81.72           C
ATOM   1515  O   LYS A 113      12.668  14.768  16.445  1.00 81.72           O
ATOM   1516  HA  LYS A 113      12.651  12.524  18.078  1.00 81.72           H
ATOM   1517  CB  LYS A 113      14.165  12.212  16.620  1.00 81.72           C
ATOM   1518 1HB  LYS A 113      14.252  12.059  15.544  1.00 81.72           H
ATOM   1519 2HB  LYS A 113      14.742  13.105  16.862  1.00 81.72           H
ATOM   1520  CG  LYS A 113      14.746  11.007  17.361  1.00 81.72           C
ATOM   1521 1HG  LYS A 113      14.596  11.128  18.434  1.00 81.72           H
ATOM   1522 2HG  LYS A 113      14.215  10.102  17.065  1.00 81.72           H
ATOM   1523  CD  LYS A 113      16.239  10.848  17.064  1.00 81.72           C
ATOM   1524 1HD  LYS A 113      16.388  10.715  15.993  1.00 81.72           H
ATOM   1525 2HD  LYS A 113      16.769  11.757  17.349  1.00 81.72           H
ATOM   1526  CE  LYS A 113      16.824   9.652  17.818  1.00 81.72           C
ATOM   1527 1HE  LYS A 113      16.652   9.770  18.888  1.00 81.72           H
ATOM   1528 2HE  LYS A 113      16.315   8.738  17.513  1.00 81.72           H
ATOM   1529  NZ  LYS A 113      18.275   9.531  17.553  1.00 81.72           N
ATOM   1530 1HZ  LYS A 113      18.644   8.730  18.053  1.00 81.72           H
ATOM   1531 2HZ  LYS A 113      18.427   9.408  16.558  1.00 81.72           H
ATOM   1532 3HZ  LYS A 113      18.747  10.373  17.866  1.00 81.72           H
ATOM   1533  HN  LYS A 113      11.978  10.998  15.663  1.00 81.72           H
ATOM   1534  N   PHE A 114      10.916  13.504  15.775  1.00 87.48           N
ATOM   1535  CA  PHE A 114      10.305  14.561  14.988  1.00 87.48           C
ATOM   1536  C   PHE A 114       9.084  15.143  15.704  1.00 87.48           C
ATOM   1537  O   PHE A 114       8.618  14.585  16.696  1.00 87.48           O
ATOM   1538  HA  PHE A 114      11.054  15.343  14.858  1.00 87.48           H
ATOM   1539  CB  PHE A 114       9.854  13.932  13.668  1.00 87.48           C
ATOM   1540 1HB  PHE A 114       9.042  13.234  13.868  1.00 87.48           H
ATOM   1541 2HB  PHE A 114       9.451  14.714  13.024  1.00 87.48           H
ATOM   1542  CG  PHE A 114      10.967  13.197  12.917  1.00 87.48           C
ATOM   1543  CD1 PHE A 114      11.895  13.902  12.217  1.00 87.48           C
ATOM   1544  HD1 PHE A 114      11.847  14.991  12.190  1.00 87.48           H
ATOM   1545  CD2 PHE A 114      11.028  11.839  12.951  1.00 87.48           C
ATOM   1546  HD2 PHE A 114      10.284  11.274  13.512  1.00 87.48           H
ATOM   1547  CE1 PHE A 114      12.928  13.220  11.520  1.00 87.48           C
ATOM   1548  HE1 PHE A 114      13.672  13.785  10.958  1.00 87.48           H
ATOM   1549  CE2 PHE A 114      12.060  11.157  12.255  1.00 87.48           C
ATOM   1550  HE2 PHE A 114      12.109  10.069  12.281  1.00 87.48           H
ATOM   1551  CZ  PHE A 114      12.988  11.862  11.554  1.00 87.48           C
ATOM   1552  HZ  PHE A 114      13.781  11.338  11.019  1.00 87.48           H
ATOM   1553  HN  PHE A 114      10.391  12.655  15.823  1.00 87.48           H
ATOM   1554  N   GLN A 115       8.601  16.257  15.174  1.00 80.63           N
ATOM   1555  CA  GLN A 115       7.475  16.947  15.779  1.00 80.63           C
ATOM   1556  C   GLN A 115       6.178  16.181  15.511  1.00 80.63           C
ATOM   1557  O   GLN A 115       6.133  15.312  14.642  1.00 80.63           O
ATOM   1558  HA  GLN A 115       7.683  16.959  16.849  1.00 80.63           H
ATOM   1559  CB  GLN A 115       7.376  18.386  15.270  1.00 80.63           C
ATOM   1560 1HB  GLN A 115       7.319  18.388  14.182  1.00 80.63           H
ATOM   1561 2HB  GLN A 115       6.458  18.844  15.638  1.00 80.63           H
ATOM   1562  CG  GLN A 115       8.581  19.212  15.725  1.00 80.63           C
ATOM   1563 1HG  GLN A 115       8.684  19.146  16.808  1.00 80.63           H
ATOM   1564 2HG  GLN A 115       9.493  18.800  15.292  1.00 80.63           H
ATOM   1565  CD  GLN A 115       8.430  20.677  15.310  1.00 80.63           C
ATOM   1566  OE1 GLN A 115       7.502  21.060  14.616  1.00 80.63           O
ATOM   1567  NE2 GLN A 115       9.391  21.472  15.772  1.00 80.63           N
ATOM   1568 1HE2 GLN A 115      10.124  21.094  16.337  1.00 80.63           H
ATOM   1569 2HE2 GLN A 115       9.380  22.448  15.555  1.00 80.63           H
ATOM   1570  HN  GLN A 115       8.966  16.687  14.348  1.00 80.63           H
ATOM   1571  N   THR A 116       5.153  16.530  16.276  1.00 86.83           N
ATOM   1572  CA  THR A 116       3.863  15.874  16.145  1.00 86.83           C
ATOM   1573  C   THR A 116       3.315  16.054  14.728  1.00 86.83           C
ATOM   1574  O   THR A 116       2.741  15.127  14.158  1.00 86.83           O
ATOM   1575  HA  THR A 116       4.005  14.804  16.299  1.00 86.83           H
ATOM   1576  CB  THR A 116       2.938  16.429  17.230  1.00 86.83           C
ATOM   1577  HB  THR A 116       2.632  17.448  16.996  1.00 86.83           H
ATOM   1578  OG1 THR A 116       3.683  16.271  18.435  1.00 86.83           O
ATOM   1579  HG1 THR A 116       3.291  16.843  19.156  1.00 86.83           H
ATOM   1580  CG2 THR A 116       1.697  15.559  17.442  1.00 86.83           C
ATOM   1581 1HG2 THR A 116       2.003  14.557  17.742  1.00 86.83           H
ATOM   1582 2HG2 THR A 116       1.130  15.503  16.513  1.00 86.83           H
ATOM   1583 3HG2 THR A 116       1.075  15.998  18.222  1.00 86.83           H
ATOM   1584  HN  THR A 116       5.194  17.246  16.973  1.00 86.83           H
ATOM   1585  N   PHE A 117       3.510  17.254  14.200  1.00 90.20           N
ATOM   1586  CA  PHE A 117       3.034  17.570  12.864  1.00 90.20           C
ATOM   1587  C   PHE A 117       3.554  16.558  11.842  1.00 90.20           C
ATOM   1588  O   PHE A 117       2.797  16.071  11.004  1.00 90.20           O
ATOM   1589  HA  PHE A 117       1.945  17.529  12.891  1.00 90.20           H
ATOM   1590  CB  PHE A 117       3.576  18.957  12.513  1.00 90.20           C
ATOM   1591 1HB  PHE A 117       3.189  19.680  13.231  1.00 90.20           H
ATOM   1592 2HB  PHE A 117       4.661  18.950  12.621  1.00 90.20           H
ATOM   1593  CG  PHE A 117       3.222  19.424  11.099  1.00 90.20           C
ATOM   1594  CD1 PHE A 117       4.171  19.425  10.126  1.00 90.20           C
ATOM   1595  HD1 PHE A 117       5.185  19.093  10.352  1.00 90.20           H
ATOM   1596  CD2 PHE A 117       1.958  19.838  10.817  1.00 90.20           C
ATOM   1597  HD2 PHE A 117       1.197  19.837  11.597  1.00 90.20           H
ATOM   1598  CE1 PHE A 117       3.843  19.858   8.814  1.00 90.20           C
ATOM   1599  HE1 PHE A 117       4.604  19.859   8.034  1.00 90.20           H
ATOM   1600  CE2 PHE A 117       1.629  20.271   9.505  1.00 90.20           C
ATOM   1601  HE2 PHE A 117       0.616  20.603   9.278  1.00 90.20           H
ATOM   1602  CZ  PHE A 117       2.579  20.272   8.531  1.00 90.20           C
ATOM   1603  HZ  PHE A 117       2.326  20.604   7.524  1.00 90.20           H
ATOM   1604  HN  PHE A 117       3.983  18.000  14.668  1.00 90.20           H
ATOM   1605  N   MET A 118       4.844  16.270  11.946  1.00 87.44           N
ATOM   1606  CA  MET A 118       5.487  15.368  11.006  1.00 87.44           C
ATOM   1607  C   MET A 118       4.952  13.943  11.161  1.00 87.44           C
ATOM   1608  O   MET A 118       4.879  13.194  10.187  1.00 87.44           O
ATOM   1609  HA  MET A 118       5.240  15.750  10.016  1.00 87.44           H
ATOM   1610  CB  MET A 118       6.998  15.375  11.245  1.00 87.44           C
ATOM   1611 1HB  MET A 118       7.329  16.387  11.477  1.00 87.44           H
ATOM   1612 2HB  MET A 118       7.237  14.755  12.109  1.00 87.44           H
ATOM   1613  CG  MET A 118       7.749  14.856  10.017  1.00 87.44           C
ATOM   1614 1HG  MET A 118       8.819  14.817  10.224  1.00 87.44           H
ATOM   1615 2HG  MET A 118       7.432  13.839   9.789  1.00 87.44           H
ATOM   1616  SD  MET A 118       7.438  15.919   8.617  1.00 87.44           S
ATOM   1617  CE  MET A 118       8.113  14.912   7.307  1.00 87.44           C
ATOM   1618 1HE  MET A 118       9.170  14.728   7.497  1.00 87.44           H
ATOM   1619 2HE  MET A 118       7.580  13.961   7.268  1.00 87.44           H
ATOM   1620 3HE  MET A 118       8.000  15.430   6.355  1.00 87.44           H
ATOM   1621  HN  MET A 118       5.444  16.641  12.654  1.00 87.44           H
ATOM   1622  N   CYS A 119       4.591  13.610  12.392  1.00 91.99           N
ATOM   1623  CA  CYS A 119       3.977  12.323  12.670  1.00 91.99           C
ATOM   1624  C   CYS A 119       2.674  12.231  11.873  1.00 91.99           C
ATOM   1625  O   CYS A 119       2.428  11.237  11.192  1.00 91.99           O
ATOM   1626  HA  CYS A 119       4.685  11.561  12.344  1.00 91.99           H
ATOM   1627  CB  CYS A 119       3.745  12.119  14.168  1.00 91.99           C
ATOM   1628 1HB  CYS A 119       4.701  12.050  14.686  1.00 91.99           H
ATOM   1629 2HB  CYS A 119       3.219  12.979  14.584  1.00 91.99           H
ATOM   1630  SG  CYS A 119       2.771  10.596  14.449  1.00 91.99           S
ATOM   1631  HN  CYS A 119       4.712  14.202  13.189  1.00 91.99           H
ATOM   1632  N   LYS A 120       1.874  13.281  11.984  1.00 90.49           N
ATOM   1633  CA  LYS A 120       0.587  13.316  11.310  1.00 90.49           C
ATOM   1634  C   LYS A 120       0.801  13.145   9.804  1.00 90.49           C
ATOM   1635  O   LYS A 120       0.130  12.335   9.167  1.00 90.49           O
ATOM   1636  HA  LYS A 120       0.004  12.471  11.674  1.00 90.49           H
ATOM   1637  CB  LYS A 120      -0.178  14.588  11.681  1.00 90.49           C
ATOM   1638 1HB  LYS A 120       0.468  15.457  11.552  1.00 90.49           H
ATOM   1639 2HB  LYS A 120      -1.024  14.718  11.007  1.00 90.49           H
ATOM   1640  CG  LYS A 120      -0.675  14.526  13.127  1.00 90.49           C
ATOM   1641 1HG  LYS A 120      -1.358  13.684  13.244  1.00 90.49           H
ATOM   1642 2HG  LYS A 120       0.166  14.350  13.797  1.00 90.49           H
ATOM   1643  CD  LYS A 120      -1.384  15.824  13.519  1.00 90.49           C
ATOM   1644 1HD  LYS A 120      -0.696  16.663  13.421  1.00 90.49           H
ATOM   1645 2HD  LYS A 120      -2.213  16.010  12.836  1.00 90.49           H
ATOM   1646  CE  LYS A 120      -1.906  15.751  14.956  1.00 90.49           C
ATOM   1647 1HE  LYS A 120      -1.151  15.301  15.601  1.00 90.49           H
ATOM   1648 2HE  LYS A 120      -2.090  16.757  15.333  1.00 90.49           H
ATOM   1649  NZ  LYS A 120      -3.154  14.957  15.014  1.00 90.49           N
ATOM   1650 1HZ  LYS A 120      -3.624  15.131  15.895  1.00 90.49           H
ATOM   1651 2HZ  LYS A 120      -3.761  15.225  14.248  1.00 90.49           H
ATOM   1652 3HZ  LYS A 120      -2.931  13.971  14.939  1.00 90.49           H
ATOM   1653  HN  LYS A 120       2.091  14.095  12.522  1.00 90.49           H
ATOM   1654  N   VAL A 121       1.737  13.922   9.280  1.00 92.01           N
ATOM   1655  CA  VAL A 121       1.965  13.954   7.845  1.00 92.01           C
ATOM   1656  C   VAL A 121       2.409  12.568   7.372  1.00 92.01           C
ATOM   1657  O   VAL A 121       1.813  12.001   6.457  1.00 92.01           O
ATOM   1658  HA  VAL A 121       1.018  14.202   7.367  1.00 92.01           H
ATOM   1659  CB  VAL A 121       2.972  15.054   7.500  1.00 92.01           C
ATOM   1660  HB  VAL A 121       3.855  14.907   8.121  1.00 92.01           H
ATOM   1661  CG1 VAL A 121       3.406  14.960   6.036  1.00 92.01           C
ATOM   1662 1HG1 VAL A 121       3.873  13.991   5.857  1.00 92.01           H
ATOM   1663 2HG1 VAL A 121       2.535  15.068   5.390  1.00 92.01           H
ATOM   1664 3HG1 VAL A 121       4.121  15.753   5.818  1.00 92.01           H
ATOM   1665  CG2 VAL A 121       2.400  16.438   7.814  1.00 92.01           C
ATOM   1666 1HG2 VAL A 121       1.494  16.598   7.230  1.00 92.01           H
ATOM   1667 2HG2 VAL A 121       2.164  16.501   8.877  1.00 92.01           H
ATOM   1668 3HG2 VAL A 121       3.136  17.201   7.560  1.00 92.01           H
ATOM   1669  HN  VAL A 121       2.333  14.520   9.816  1.00 92.01           H
ATOM   1670  N   VAL A 122       3.451  12.064   8.016  1.00 90.45           N
ATOM   1671  CA  VAL A 122       4.097  10.847   7.556  1.00 90.45           C
ATOM   1672  C   VAL A 122       3.097   9.690   7.612  1.00 90.45           C
ATOM   1673  O   VAL A 122       3.017   8.888   6.683  1.00 90.45           O
ATOM   1674  HA  VAL A 122       4.393  11.003   6.518  1.00 90.45           H
ATOM   1675  CB  VAL A 122       5.362  10.584   8.375  1.00 90.45           C
ATOM   1676  HB  VAL A 122       5.097  10.646   9.430  1.00 90.45           H
ATOM   1677  CG1 VAL A 122       5.906   9.178   8.109  1.00 90.45           C
ATOM   1678 1HG1 VAL A 122       5.152   8.440   8.382  1.00 90.45           H
ATOM   1679 2HG1 VAL A 122       6.147   9.077   7.051  1.00 90.45           H
ATOM   1680 3HG1 VAL A 122       6.805   9.018   8.704  1.00 90.45           H
ATOM   1681  CG2 VAL A 122       6.427  11.646   8.095  1.00 90.45           C
ATOM   1682 1HG2 VAL A 122       6.687  11.630   7.037  1.00 90.45           H
ATOM   1683 2HG2 VAL A 122       6.038  12.629   8.359  1.00 90.45           H
ATOM   1684 3HG2 VAL A 122       7.316  11.435   8.691  1.00 90.45           H
ATOM   1685  HN  VAL A 122       3.852  12.471   8.836  1.00 90.45           H
ATOM   1686  N   ASN A 123       2.360   9.641   8.712  1.00 88.95           N
ATOM   1687  CA  ASN A 123       1.430   8.548   8.942  1.00 88.95           C
ATOM   1688  C   ASN A 123       0.292   8.629   7.922  1.00 88.95           C
ATOM   1689  O   ASN A 123      -0.176   7.606   7.426  1.00 88.95           O
ATOM   1690  HA  ASN A 123       2.023   7.640   8.833  1.00 88.95           H
ATOM   1691  CB  ASN A 123       0.818   8.630  10.341  1.00 88.95           C
ATOM   1692 1HB  ASN A 123       1.527   9.097  11.025  1.00 88.95           H
ATOM   1693 2HB  ASN A 123      -0.068   9.265  10.318  1.00 88.95           H
ATOM   1694  CG  ASN A 123       0.442   7.240  10.858  1.00 88.95           C
ATOM   1695  OD1 ASN A 123       0.867   6.221  10.340  1.00 88.95           O
ATOM   1696  ND2 ASN A 123      -0.376   7.256  11.906  1.00 88.95           N
ATOM   1697 1HD2 ASN A 123      -0.689   8.127  12.284  1.00 88.95           H
ATOM   1698 2HD2 ASN A 123      -0.680   6.396  12.317  1.00 88.95           H
ATOM   1699  HN  ASN A 123       2.390  10.329   9.437  1.00 88.95           H
ATOM   1700  N   SER A 124      -0.120   9.856   7.640  1.00 90.56           N
ATOM   1701  CA  SER A 124      -1.196  10.085   6.690  1.00 90.56           C
ATOM   1702  C   SER A 124      -0.738   9.703   5.281  1.00 90.56           C
ATOM   1703  O   SER A 124      -1.455   9.014   4.557  1.00 90.56           O
ATOM   1704  HA  SER A 124      -2.011   9.438   7.016  1.00 90.56           H
ATOM   1705  CB  SER A 124      -1.658  11.543   6.721  1.00 90.56           C
ATOM   1706 1HB  SER A 124      -0.840  12.189   6.404  1.00 90.56           H
ATOM   1707 2HB  SER A 124      -2.469  11.681   6.007  1.00 90.56           H
ATOM   1708  OG  SER A 124      -2.097  11.936   8.019  1.00 90.56           O
ATOM   1709  HG  SER A 124      -1.464  12.606   8.405  1.00 90.56           H
ATOM   1710  HN  SER A 124       0.266  10.684   8.048  1.00 90.56           H
ATOM   1711  N   MET A 125       0.453  10.167   4.934  1.00 84.78           N
ATOM   1712  CA  MET A 125       0.997   9.919   3.609  1.00 84.78           C
ATOM   1713  C   MET A 125       1.074   8.418   3.321  1.00 84.78           C
ATOM   1714  O   MET A 125       0.683   7.968   2.245  1.00 84.78           O
ATOM   1715  HA  MET A 125       0.304  10.394   2.914  1.00 84.78           H
ATOM   1716  CB  MET A 125       2.395  10.531   3.508  1.00 84.78           C
ATOM   1717 1HB  MET A 125       2.962  10.303   4.410  1.00 84.78           H
ATOM   1718 2HB  MET A 125       2.932  10.083   2.672  1.00 84.78           H
ATOM   1719  CG  MET A 125       2.317  12.047   3.317  1.00 84.78           C
ATOM   1720 1HG  MET A 125       1.744  12.280   2.420  1.00 84.78           H
ATOM   1721 2HG  MET A 125       1.792  12.501   4.157  1.00 84.78           H
ATOM   1722  SD  MET A 125       3.961  12.731   3.185  1.00 84.78           S
ATOM   1723  CE  MET A 125       4.402  12.163   1.551  1.00 84.78           C
ATOM   1724 1HE  MET A 125       4.372  11.073   1.525  1.00 84.78           H
ATOM   1725 2HE  MET A 125       3.696  12.563   0.824  1.00 84.78           H
ATOM   1726 3HE  MET A 125       5.408  12.504   1.307  1.00 84.78           H
ATOM   1727  HN  MET A 125       1.042  10.704   5.538  1.00 84.78           H
ATOM   1728  N   TYR A 126       1.581   7.685   4.302  1.00 84.74           N
ATOM   1729  CA  TYR A 126       1.733   6.247   4.159  1.00 84.74           C
ATOM   1730  C   TYR A 126       0.397   5.586   3.814  1.00 84.74           C
ATOM   1731  O   TYR A 126       0.325   4.761   2.905  1.00 84.74           O
ATOM   1732  HA  TYR A 126       2.441   6.062   3.352  1.00 84.74           H
ATOM   1733  CB  TYR A 126       2.204   5.736   5.522  1.00 84.74           C
ATOM   1734 1HB  TYR A 126       3.240   6.038   5.674  1.00 84.74           H
ATOM   1735 2HB  TYR A 126       1.614   6.216   6.303  1.00 84.74           H
ATOM   1736  CG  TYR A 126       2.102   4.218   5.687  1.00 84.74           C
ATOM   1737  CD1 TYR A 126       1.071   3.672   6.425  1.00 84.74           C
ATOM   1738  HD1 TYR A 126       0.330   4.322   6.890  1.00 84.74           H
ATOM   1739  CD2 TYR A 126       3.040   3.395   5.098  1.00 84.74           C
ATOM   1740  HD2 TYR A 126       3.854   3.827   4.515  1.00 84.74           H
ATOM   1741  CE1 TYR A 126       0.974   2.244   6.580  1.00 84.74           C
ATOM   1742  HE1 TYR A 126       0.166   1.800   7.160  1.00 84.74           H
ATOM   1743  CE2 TYR A 126       2.943   1.967   5.253  1.00 84.74           C
ATOM   1744  HE2 TYR A 126       3.678   1.306   4.793  1.00 84.74           H
ATOM   1745  CZ  TYR A 126       1.915   1.462   5.986  1.00 84.74           C
ATOM   1746  OH  TYR A 126       1.824   0.113   6.133  1.00 84.74           O
ATOM   1747  HH  TYR A 126       1.019  -0.118   6.679  1.00 84.74           H
ATOM   1748  HN  TYR A 126       1.884   8.057   5.179  1.00 84.74           H
ATOM   1749  N   LYS A 127      -0.629   5.973   4.559  1.00 83.67           N
ATOM   1750  CA  LYS A 127      -1.926   5.330   4.439  1.00 83.67           C
ATOM   1751  C   LYS A 127      -2.569   5.731   3.111  1.00 83.67           C
ATOM   1752  O   LYS A 127      -3.196   4.908   2.446  1.00 83.67           O
ATOM   1753  HA  LYS A 127      -1.756   4.253   4.429  1.00 83.67           H
ATOM   1754  CB  LYS A 127      -2.793   5.640   5.661  1.00 83.67           C
ATOM   1755 1HB  LYS A 127      -2.203   5.523   6.570  1.00 83.67           H
ATOM   1756 2HB  LYS A 127      -3.119   6.679   5.626  1.00 83.67           H
ATOM   1757  CG  LYS A 127      -4.013   4.719   5.716  1.00 83.67           C
ATOM   1758 1HG  LYS A 127      -4.604   4.837   4.808  1.00 83.67           H
ATOM   1759 2HG  LYS A 127      -3.687   3.679   5.751  1.00 83.67           H
ATOM   1760  CD  LYS A 127      -4.879   5.028   6.939  1.00 83.67           C
ATOM   1761 1HD  LYS A 127      -4.289   4.904   7.848  1.00 83.67           H
ATOM   1762 2HD  LYS A 127      -5.200   6.069   6.908  1.00 83.67           H
ATOM   1763  CE  LYS A 127      -6.103   4.112   6.990  1.00 83.67           C
ATOM   1764 1HE  LYS A 127      -6.663   4.191   6.058  1.00 83.67           H
ATOM   1765 2HE  LYS A 127      -5.784   3.074   7.083  1.00 83.67           H
ATOM   1766  NZ  LYS A 127      -6.974   4.473   8.131  1.00 83.67           N
ATOM   1767 1HZ  LYS A 127      -7.846   3.959   8.066  1.00 83.67           H
ATOM   1768 2HZ  LYS A 127      -6.507   4.239   9.000  1.00 83.67           H
ATOM   1769 3HZ  LYS A 127      -7.166   5.468   8.107  1.00 83.67           H
ATOM   1770  HN  LYS A 127      -0.583   6.711   5.233  1.00 83.67           H
ATOM   1771  N   MET A 128      -2.392   6.998   2.763  1.00 85.51           N
ATOM   1772  CA  MET A 128      -2.953   7.521   1.529  1.00 85.51           C
ATOM   1773  C   MET A 128      -2.376   6.793   0.313  1.00 85.51           C
ATOM   1774  O   MET A 128      -3.104   6.472  -0.625  1.00 85.51           O
ATOM   1775  HA  MET A 128      -4.026   7.339   1.595  1.00 85.51           H
ATOM   1776  CB  MET A 128      -2.647   9.016   1.422  1.00 85.51           C
ATOM   1777 1HB  MET A 128      -2.961   9.521   2.336  1.00 85.51           H
ATOM   1778 2HB  MET A 128      -1.572   9.165   1.328  1.00 85.51           H
ATOM   1779  CG  MET A 128      -3.361   9.637   0.220  1.00 85.51           C
ATOM   1780 1HG  MET A 128      -2.964   9.218  -0.705  1.00 85.51           H
ATOM   1781 2HG  MET A 128      -4.423   9.393   0.250  1.00 85.51           H
ATOM   1782  SD  MET A 128      -3.143  11.408   0.228  1.00 85.51           S
ATOM   1783  CE  MET A 128      -1.400  11.508  -0.146  1.00 85.51           C
ATOM   1784 1HE  MET A 128      -0.833  10.988   0.626  1.00 85.51           H
ATOM   1785 2HE  MET A 128      -1.209  11.043  -1.113  1.00 85.51           H
ATOM   1786 3HE  MET A 128      -1.095  12.554  -0.179  1.00 85.51           H
ATOM   1787  HN  MET A 128      -1.876   7.660   3.307  1.00 85.51           H
ATOM   1788  N   ASN A 129      -1.074   6.555   0.369  1.00 80.77           N
ATOM   1789  CA  ASN A 129      -0.382   5.921  -0.740  1.00 80.77           C
ATOM   1790  C   ASN A 129      -0.806   4.453  -0.829  1.00 80.77           C
ATOM   1791  O   ASN A 129      -0.919   3.901  -1.922  1.00 80.77           O
ATOM   1792  HA  ASN A 129      -0.670   6.492  -1.623  1.00 80.77           H
ATOM   1793  CB  ASN A 129       1.135   5.963  -0.539  1.00 80.77           C
ATOM   1794 1HB  ASN A 129       1.385   5.580   0.450  1.00 80.77           H
ATOM   1795 2HB  ASN A 129       1.620   5.310  -1.265  1.00 80.77           H
ATOM   1796  CG  ASN A 129       1.668   7.389  -0.690  1.00 80.77           C
ATOM   1797  OD1 ASN A 129       1.175   8.184  -1.472  1.00 80.77           O
ATOM   1798  ND2 ASN A 129       2.701   7.666   0.101  1.00 80.77           N
ATOM   1799 1HD2 ASN A 129       3.058   6.967   0.721  1.00 80.77           H
ATOM   1800 2HD2 ASN A 129       3.121   8.574   0.076  1.00 80.77           H
ATOM   1801  HN  ASN A 129      -0.496   6.786   1.151  1.00 80.77           H
ATOM   1802  N   PHE A 130      -1.030   3.864   0.336  1.00 82.73           N
ATOM   1803  CA  PHE A 130      -1.474   2.482   0.403  1.00 82.73           C
ATOM   1804  C   PHE A 130      -2.740   2.272  -0.430  1.00 82.73           C
ATOM   1805  O   PHE A 130      -2.788   1.385  -1.280  1.00 82.73           O
ATOM   1806  HA  PHE A 130      -0.670   1.864   0.001  1.00 82.73           H
ATOM   1807  CB  PHE A 130      -1.787   2.182   1.870  1.00 82.73           C
ATOM   1808 1HB  PHE A 130      -0.870   2.276   2.453  1.00 82.73           H
ATOM   1809 2HB  PHE A 130      -2.480   2.935   2.244  1.00 82.73           H
ATOM   1810  CG  PHE A 130      -2.386   0.795   2.108  1.00 82.73           C
ATOM   1811  CD1 PHE A 130      -3.730   0.652   2.261  1.00 82.73           C
ATOM   1812  HD1 PHE A 130      -4.380   1.526   2.213  1.00 82.73           H
ATOM   1813  CD2 PHE A 130      -1.575  -0.295   2.167  1.00 82.73           C
ATOM   1814  HD2 PHE A 130      -0.498  -0.181   2.045  1.00 82.73           H
ATOM   1815  CE1 PHE A 130      -4.286  -0.636   2.481  1.00 82.73           C
ATOM   1816  HE1 PHE A 130      -5.363  -0.750   2.604  1.00 82.73           H
ATOM   1817  CE2 PHE A 130      -2.132  -1.583   2.388  1.00 82.73           C
ATOM   1818  HE2 PHE A 130      -1.482  -2.457   2.435  1.00 82.73           H
ATOM   1819  CZ  PHE A 130      -3.476  -1.726   2.540  1.00 82.73           C
ATOM   1820  HZ  PHE A 130      -3.903  -2.714   2.710  1.00 82.73           H
ATOM   1821  HN  PHE A 130      -0.912   4.313   1.222  1.00 82.73           H
ATOM   1822  N   TYR A 131      -3.734   3.104  -0.156  1.00 89.32           N
ATOM   1823  CA  TYR A 131      -5.017   2.984  -0.828  1.00 89.32           C
ATOM   1824  C   TYR A 131      -4.899   3.361  -2.306  1.00 89.32           C
ATOM   1825  O   TYR A 131      -5.459   2.687  -3.169  1.00 89.32           O
ATOM   1826  HA  TYR A 131      -5.342   1.946  -0.750  1.00 89.32           H
ATOM   1827  CB  TYR A 131      -5.951   3.977  -0.133  1.00 89.32           C
ATOM   1828 1HB  TYR A 131      -5.410   4.905   0.046  1.00 89.32           H
ATOM   1829 2HB  TYR A 131      -6.777   4.214  -0.804  1.00 89.32           H
ATOM   1830  CG  TYR A 131      -6.521   3.471   1.194  1.00 89.32           C
ATOM   1831  CD1 TYR A 131      -7.254   2.302   1.230  1.00 89.32           C
ATOM   1832  HD1 TYR A 131      -7.427   1.739   0.313  1.00 89.32           H
ATOM   1833  CD2 TYR A 131      -6.301   4.184   2.355  1.00 89.32           C
ATOM   1834  HD2 TYR A 131      -5.723   5.107   2.327  1.00 89.32           H
ATOM   1835  CE1 TYR A 131      -7.790   1.826   2.479  1.00 89.32           C
ATOM   1836  HE1 TYR A 131      -8.370   0.905   2.521  1.00 89.32           H
ATOM   1837  CE2 TYR A 131      -6.837   3.708   3.604  1.00 89.32           C
ATOM   1838  HE2 TYR A 131      -6.672   4.261   4.529  1.00 89.32           H
ATOM   1839  CZ  TYR A 131      -7.555   2.553   3.604  1.00 89.32           C
ATOM   1840  OH  TYR A 131      -8.061   2.103   4.784  1.00 89.32           O
ATOM   1841  HH  TYR A 131      -8.241   2.874   5.395  1.00 89.32           H
ATOM   1842  HN  TYR A 131      -3.674   3.848   0.510  1.00 89.32           H
ATOM   1843  N   SER A 132      -4.168   4.438  -2.552  1.00 90.56           N
ATOM   1844  CA  SER A 132      -4.085   4.996  -3.891  1.00 90.56           C
ATOM   1845  C   SER A 132      -3.444   3.983  -4.841  1.00 90.56           C
ATOM   1846  O   SER A 132      -3.894   3.818  -5.974  1.00 90.56           O
ATOM   1847  HA  SER A 132      -5.115   5.197  -4.184  1.00 90.56           H
ATOM   1848  CB  SER A 132      -3.290   6.304  -3.895  1.00 90.56           C
ATOM   1849 1HB  SER A 132      -3.240   6.695  -4.911  1.00 90.56           H
ATOM   1850 2HB  SER A 132      -3.813   7.047  -3.293  1.00 90.56           H
ATOM   1851  OG  SER A 132      -1.970   6.128  -3.389  1.00 90.56           O
ATOM   1852  HG  SER A 132      -1.457   6.982  -3.467  1.00 90.56           H
ATOM   1853  HN  SER A 132      -3.640   4.926  -1.857  1.00 90.56           H
ATOM   1854  N   CYS A 133      -2.403   3.331  -4.345  1.00 88.71           N
ATOM   1855  CA  CYS A 133      -1.684   2.352  -5.142  1.00 88.71           C
ATOM   1856  C   CYS A 133      -2.658   1.235  -5.524  1.00 88.71           C
ATOM   1857  O   CYS A 133      -2.757   0.866  -6.693  1.00 88.71           O
ATOM   1858  HA  CYS A 133      -1.325   2.873  -6.030  1.00 88.71           H
ATOM   1859  CB  CYS A 133      -0.458   1.811  -4.404  1.00 88.71           C
ATOM   1860 1HB  CYS A 133      -0.732   1.522  -3.389  1.00 88.71           H
ATOM   1861 2HB  CYS A 133      -0.089   0.915  -4.902  1.00 88.71           H
ATOM   1862  SG  CYS A 133       0.856   3.084  -4.357  1.00 88.71           S
ATOM   1863  HG  CYS A 133       0.377   3.739  -3.303  1.00 88.71           H
ATOM   1864  HN  CYS A 133      -2.050   3.463  -3.419  1.00 88.71           H
ATOM   1865  N   VAL A 134      -3.353   0.729  -4.516  1.00 87.15           N
ATOM   1866  CA  VAL A 134      -4.215  -0.425  -4.706  1.00 87.15           C
ATOM   1867  C   VAL A 134      -5.329  -0.067  -5.691  1.00 87.15           C
ATOM   1868  O   VAL A 134      -5.653  -0.853  -6.580  1.00 87.15           O
ATOM   1869  HA  VAL A 134      -3.608  -1.222  -5.137  1.00 87.15           H
ATOM   1870  CB  VAL A 134      -4.744  -0.911  -3.355  1.00 87.15           C
ATOM   1871  HB  VAL A 134      -5.227  -0.068  -2.862  1.00 87.15           H
ATOM   1872  CG1 VAL A 134      -5.792  -2.010  -3.541  1.00 87.15           C
ATOM   1873 1HG1 VAL A 134      -6.627  -1.622  -4.124  1.00 87.15           H
ATOM   1874 2HG1 VAL A 134      -5.344  -2.855  -4.064  1.00 87.15           H
ATOM   1875 3HG1 VAL A 134      -6.152  -2.337  -2.565  1.00 87.15           H
ATOM   1876  CG2 VAL A 134      -3.601  -1.389  -2.458  1.00 87.15           C
ATOM   1877 1HG2 VAL A 134      -3.077  -2.212  -2.944  1.00 87.15           H
ATOM   1878 2HG2 VAL A 134      -2.906  -0.567  -2.286  1.00 87.15           H
ATOM   1879 3HG2 VAL A 134      -4.005  -1.729  -1.504  1.00 87.15           H
ATOM   1880  HN  VAL A 134      -3.333   1.093  -3.585  1.00 87.15           H
ATOM   1881  N   LEU A 135      -5.885   1.120  -5.500  1.00 91.53           N
ATOM   1882  CA  LEU A 135      -7.013   1.557  -6.306  1.00 91.53           C
ATOM   1883  C   LEU A 135      -6.552   1.770  -7.749  1.00 91.53           C
ATOM   1884  O   LEU A 135      -7.295   1.494  -8.689  1.00 91.53           O
ATOM   1885  HA  LEU A 135      -7.752   0.755  -6.295  1.00 91.53           H
ATOM   1886  CB  LEU A 135      -7.672   2.788  -5.682  1.00 91.53           C
ATOM   1887 1HB  LEU A 135      -6.900   3.536  -5.501  1.00 91.53           H
ATOM   1888 2HB  LEU A 135      -8.364   3.214  -6.409  1.00 91.53           H
ATOM   1889  CG  LEU A 135      -8.432   2.553  -4.375  1.00 91.53           C
ATOM   1890  HG  LEU A 135      -7.754   2.076  -3.667  1.00 91.53           H
ATOM   1891  CD1 LEU A 135      -8.876   3.878  -3.752  1.00 91.53           C
ATOM   1892 1HD1 LEU A 135      -8.000   4.492  -3.542  1.00 91.53           H
ATOM   1893 2HD1 LEU A 135      -9.530   4.405  -4.447  1.00 91.53           H
ATOM   1894 3HD1 LEU A 135      -9.413   3.682  -2.825  1.00 91.53           H
ATOM   1895  CD2 LEU A 135      -9.608   1.598  -4.589  1.00 91.53           C
ATOM   1896 1HD2 LEU A 135     -10.295   2.025  -5.320  1.00 91.53           H
ATOM   1897 2HD2 LEU A 135      -9.237   0.641  -4.954  1.00 91.53           H
ATOM   1898 3HD2 LEU A 135     -10.131   1.448  -3.644  1.00 91.53           H
ATOM   1899  HN  LEU A 135      -5.578   1.777  -4.812  1.00 91.53           H
ATOM   1900  N   LEU A 136      -5.327   2.260  -7.878  1.00 91.36           N
ATOM   1901  CA  LEU A 136      -4.759   2.517  -9.191  1.00 91.36           C
ATOM   1902  C   LEU A 136      -4.593   1.193  -9.938  1.00 91.36           C
ATOM   1903  O   LEU A 136      -4.946   1.090 -11.112  1.00 91.36           O
ATOM   1904  HA  LEU A 136      -5.470   3.136  -9.739  1.00 91.36           H
ATOM   1905  CB  LEU A 136      -3.463   3.320  -9.065  1.00 91.36           C
ATOM   1906 1HB  LEU A 136      -2.867   2.888  -8.261  1.00 91.36           H
ATOM   1907 2HB  LEU A 136      -2.893   3.198  -9.986  1.00 91.36           H
ATOM   1908  CG  LEU A 136      -3.625   4.817  -8.794  1.00 91.36           C
ATOM   1909  HG  LEU A 136      -4.324   4.941  -7.967  1.00 91.36           H
ATOM   1910  CD1 LEU A 136      -2.298   5.443  -8.360  1.00 91.36           C
ATOM   1911 1HD1 LEU A 136      -1.948   4.958  -7.449  1.00 91.36           H
ATOM   1912 2HD1 LEU A 136      -1.558   5.309  -9.150  1.00 91.36           H
ATOM   1913 3HD1 LEU A 136      -2.441   6.507  -8.174  1.00 91.36           H
ATOM   1914  CD2 LEU A 136      -4.227   5.532 -10.005  1.00 91.36           C
ATOM   1915 1HD2 LEU A 136      -3.571   5.402 -10.867  1.00 91.36           H
ATOM   1916 2HD2 LEU A 136      -5.207   5.109 -10.227  1.00 91.36           H
ATOM   1917 3HD2 LEU A 136      -4.331   6.595  -9.786  1.00 91.36           H
ATOM   1918  HN  LEU A 136      -4.728   2.479  -7.108  1.00 91.36           H
ATOM   1919  N   ILE A 137      -4.054   0.213  -9.227  1.00 86.43           N
ATOM   1920  CA  ILE A 137      -3.796  -1.088  -9.821  1.00 86.43           C
ATOM   1921  C   ILE A 137      -5.120  -1.714 -10.262  1.00 86.43           C
ATOM   1922  O   ILE A 137      -5.193  -2.343 -11.317  1.00 86.43           O
ATOM   1923  HA  ILE A 137      -3.179  -0.927 -10.705  1.00 86.43           H
ATOM   1924  CB  ILE A 137      -2.990  -1.965  -8.861  1.00 86.43           C
ATOM   1925  HB  ILE A 137      -3.437  -1.886  -7.870  1.00 86.43           H
ATOM   1926  CG1 ILE A 137      -1.547  -1.471  -8.747  1.00 86.43           C
ATOM   1927 1HG1 ILE A 137      -1.026  -1.638  -9.689  1.00 86.43           H
ATOM   1928 2HG1 ILE A 137      -1.540  -0.396  -8.565  1.00 86.43           H
ATOM   1929  CG2 ILE A 137      -3.061  -3.437  -9.272  1.00 86.43           C
ATOM   1930 1HG2 ILE A 137      -4.100  -3.768  -9.260  1.00 86.43           H
ATOM   1931 2HG2 ILE A 137      -2.654  -3.553 -10.277  1.00 86.43           H
ATOM   1932 3HG2 ILE A 137      -2.480  -4.038  -8.573  1.00 86.43           H
ATOM   1933  CD1 ILE A 137      -0.809  -2.189  -7.615  1.00 86.43           C
ATOM   1934 1HD1 ILE A 137      -1.319  -2.000  -6.671  1.00 86.43           H
ATOM   1935 2HD1 ILE A 137      -0.797  -3.261  -7.813  1.00 86.43           H
ATOM   1936 3HD1 ILE A 137       0.214  -1.819  -7.556  1.00 86.43           H
ATOM   1937  HN  ILE A 137      -3.796   0.296  -8.265  1.00 86.43           H
ATOM   1938  N   MET A 138      -6.135  -1.520  -9.433  1.00 88.08           N
ATOM   1939  CA  MET A 138      -7.469  -1.995  -9.759  1.00 88.08           C
ATOM   1940  C   MET A 138      -7.982  -1.347 -11.046  1.00 88.08           C
ATOM   1941  O   MET A 138      -8.531  -2.027 -11.912  1.00 88.08           O
ATOM   1942  HA  MET A 138      -7.371  -3.072  -9.900  1.00 88.08           H
ATOM   1943  CB  MET A 138      -8.423  -1.669  -8.607  1.00 88.08           C
ATOM   1944 1HB  MET A 138      -8.024  -2.071  -7.676  1.00 88.08           H
ATOM   1945 2HB  MET A 138      -8.494  -0.588  -8.484  1.00 88.08           H
ATOM   1946  CG  MET A 138      -9.814  -2.251  -8.866  1.00 88.08           C
ATOM   1947 1HG  MET A 138     -10.199  -1.884  -9.817  1.00 88.08           H
ATOM   1948 2HG  MET A 138      -9.754  -3.337  -8.944  1.00 88.08           H
ATOM   1949  SD  MET A 138     -10.922  -1.795  -7.543  1.00 88.08           S
ATOM   1950  CE  MET A 138     -11.071  -0.043  -7.854  1.00 88.08           C
ATOM   1951 1HE  MET A 138     -10.087   0.422  -7.788  1.00 88.08           H
ATOM   1952 2HE  MET A 138     -11.482   0.115  -8.851  1.00 88.08           H
ATOM   1953 3HE  MET A 138     -11.734   0.402  -7.112  1.00 88.08           H
ATOM   1954  HN  MET A 138      -6.057  -1.050  -8.554  1.00 88.08           H
ATOM   1955  N   CYS A 139      -7.786  -0.039 -11.132  1.00 91.09           N
ATOM   1956  CA  CYS A 139      -8.289   0.720 -12.263  1.00 91.09           C
ATOM   1957  C   CYS A 139      -7.546   0.260 -13.519  1.00 91.09           C
ATOM   1958  O   CYS A 139      -8.133   0.175 -14.596  1.00 91.09           O
ATOM   1959  HA  CYS A 139      -9.353   0.499 -12.341  1.00 91.09           H
ATOM   1960  CB  CYS A 139      -8.151   2.228 -12.039  1.00 91.09           C
ATOM   1961 1HB  CYS A 139      -7.152   2.459 -11.670  1.00 91.09           H
ATOM   1962 2HB  CYS A 139      -8.272   2.757 -12.984  1.00 91.09           H
ATOM   1963  SG  CYS A 139      -9.408   2.799 -10.837  1.00 91.09           S
ATOM   1964  HG  CYS A 139      -8.792   2.328  -9.757  1.00 91.09           H
ATOM   1965  HN  CYS A 139      -7.295   0.498 -10.446  1.00 91.09           H
ATOM   1966  N   ILE A 140      -6.264  -0.024 -13.339  1.00 85.76           N
ATOM   1967  CA  ILE A 140      -5.447  -0.521 -14.433  1.00 85.76           C
ATOM   1968  C   ILE A 140      -6.069  -1.804 -14.986  1.00 85.76           C
ATOM   1969  O   ILE A 140      -6.160  -1.981 -16.200  1.00 85.76           O
ATOM   1970  HA  ILE A 140      -5.458   0.235 -15.218  1.00 85.76           H
ATOM   1971  CB  ILE A 140      -3.994  -0.686 -13.983  1.00 85.76           C
ATOM   1972  HB  ILE A 140      -3.991  -1.170 -13.007  1.00 85.76           H
ATOM   1973  CG1 ILE A 140      -3.314   0.675 -13.816  1.00 85.76           C
ATOM   1974 1HG1 ILE A 140      -3.128   1.115 -14.795  1.00 85.76           H
ATOM   1975 2HG1 ILE A 140      -3.979   1.354 -13.282  1.00 85.76           H
ATOM   1976  CG2 ILE A 140      -3.224  -1.597 -14.941  1.00 85.76           C
ATOM   1977 1HG2 ILE A 140      -3.695  -2.579 -14.966  1.00 85.76           H
ATOM   1978 2HG2 ILE A 140      -3.233  -1.164 -15.942  1.00 85.76           H
ATOM   1979 3HG2 ILE A 140      -2.194  -1.697 -14.599  1.00 85.76           H
ATOM   1980  CD1 ILE A 140      -1.995   0.538 -13.052  1.00 85.76           C
ATOM   1981 1HD1 ILE A 140      -2.188   0.120 -12.065  1.00 85.76           H
ATOM   1982 2HD1 ILE A 140      -1.324  -0.122 -13.602  1.00 85.76           H
ATOM   1983 3HD1 ILE A 140      -1.533   1.520 -12.947  1.00 85.76           H
ATOM   1984  HN  ILE A 140      -5.786   0.079 -12.467  1.00 85.76           H
ATOM   1985  N   SER A 141      -6.480  -2.668 -14.070  1.00 85.73           N
ATOM   1986  CA  SER A 141      -7.023  -3.961 -14.450  1.00 85.73           C
ATOM   1987  C   SER A 141      -8.304  -3.771 -15.265  1.00 85.73           C
ATOM   1988  O   SER A 141      -8.514  -4.455 -16.266  1.00 85.73           O
ATOM   1989  HA  SER A 141      -6.250  -4.432 -15.057  1.00 85.73           H
ATOM   1990  CB  SER A 141      -7.301  -4.826 -13.219  1.00 85.73           C
ATOM   1991 1HB  SER A 141      -8.099  -4.373 -12.630  1.00 85.73           H
ATOM   1992 2HB  SER A 141      -7.656  -5.806 -13.536  1.00 85.73           H
ATOM   1993  OG  SER A 141      -6.142  -4.982 -12.404  1.00 85.73           O
ATOM   1994  HG  SER A 141      -6.080  -4.229 -11.750  1.00 85.73           H
ATOM   1995  HN  SER A 141      -6.447  -2.497 -13.085  1.00 85.73           H
ATOM   1996  N   VAL A 142      -9.127  -2.840 -14.806  1.00 87.72           N
ATOM   1997  CA  VAL A 142     -10.394  -2.570 -15.465  1.00 87.72           C
ATOM   1998  C   VAL A 142     -10.128  -2.016 -16.866  1.00 87.72           C
ATOM   1999  O   VAL A 142     -10.779  -2.416 -17.829  1.00 87.72           O
ATOM   2000  HA  VAL A 142     -10.925  -3.517 -15.557  1.00 87.72           H
ATOM   2001  CB  VAL A 142     -11.243  -1.633 -14.603  1.00 87.72           C
ATOM   2002  HB  VAL A 142     -10.665  -0.726 -14.424  1.00 87.72           H
ATOM   2003  CG1 VAL A 142     -12.529  -1.235 -15.329  1.00 87.72           C
ATOM   2004 1HG1 VAL A 142     -12.279  -0.724 -16.258  1.00 87.72           H
ATOM   2005 2HG1 VAL A 142     -13.112  -2.129 -15.551  1.00 87.72           H
ATOM   2006 3HG1 VAL A 142     -13.114  -0.569 -14.694  1.00 87.72           H
ATOM   2007  CG2 VAL A 142     -11.553  -2.267 -13.245  1.00 87.72           C
ATOM   2008 1HG2 VAL A 142     -12.102  -3.197 -13.396  1.00 87.72           H
ATOM   2009 2HG2 VAL A 142     -10.621  -2.477 -12.720  1.00 87.72           H
ATOM   2010 3HG2 VAL A 142     -12.157  -1.580 -12.653  1.00 87.72           H
ATOM   2011  HN  VAL A 142      -8.940  -2.276 -14.002  1.00 87.72           H
ATOM   2012  N   ASP A 143      -9.170  -1.104 -16.935  1.00 82.66           N
ATOM   2013  CA  ASP A 143      -8.843  -0.455 -18.193  1.00 82.66           C
ATOM   2014  C   ASP A 143      -8.405  -1.513 -19.208  1.00 82.66           C
ATOM   2015  O   ASP A 143      -8.811  -1.470 -20.369  1.00 82.66           O
ATOM   2016  HA  ASP A 143      -9.754   0.060 -18.495  1.00 82.66           H
ATOM   2017  CB  ASP A 143      -7.691   0.537 -18.019  1.00 82.66           C
ATOM   2018 1HB  ASP A 143      -7.992   1.332 -17.336  1.00 82.66           H
ATOM   2019 2HB  ASP A 143      -6.838   0.033 -17.565  1.00 82.66           H
ATOM   2020  CG  ASP A 143      -7.279   1.141 -19.363  1.00 82.66           C
ATOM   2021  OD1 ASP A 143      -8.143   1.807 -19.974  1.00 82.66           O
ATOM   2022  OD2 ASP A 143      -6.111   0.923 -19.749  1.00 82.66           O
ATOM   2023  HN  ASP A 143      -8.623  -0.807 -16.152  1.00 82.66           H
ATOM   2024  N   ARG A 144      -7.583  -2.438 -18.734  1.00 72.80           N
ATOM   2025  CA  ARG A 144      -7.064  -3.489 -19.593  1.00 72.80           C
ATOM   2026  C   ARG A 144      -8.208  -4.352 -20.127  1.00 72.80           C
ATOM   2027  O   ARG A 144      -8.242  -4.681 -21.311  1.00 72.80           O
ATOM   2028  HA  ARG A 144      -6.559  -2.962 -20.403  1.00 72.80           H
ATOM   2029  CB  ARG A 144      -6.073  -4.377 -18.838  1.00 72.80           C
ATOM   2030 1HB  ARG A 144      -6.509  -4.690 -17.890  1.00 72.80           H
ATOM   2031 2HB  ARG A 144      -5.879  -5.282 -19.414  1.00 72.80           H
ATOM   2032  CG  ARG A 144      -4.758  -3.638 -18.582  1.00 72.80           C
ATOM   2033 1HG  ARG A 144      -4.959  -2.701 -18.063  1.00 72.80           H
ATOM   2034 2HG  ARG A 144      -4.122  -4.235 -17.928  1.00 72.80           H
ATOM   2035  CD  ARG A 144      -4.025  -3.353 -19.894  1.00 72.80           C
ATOM   2036 1HD  ARG A 144      -2.971  -3.611 -19.795  1.00 72.80           H
ATOM   2037 2HD  ARG A 144      -4.432  -3.975 -20.691  1.00 72.80           H
ATOM   2038  NE  ARG A 144      -4.162  -1.923 -20.251  1.00 72.80           N
ATOM   2039  HE  ARG A 144      -4.669  -1.330 -19.624  1.00 72.80           H
ATOM   2040  CZ  ARG A 144      -3.650  -1.372 -21.360  1.00 72.80           C
ATOM   2041  NH1 ARG A 144      -2.962  -2.119 -22.234  1.00 72.80           N
ATOM   2042 1HH1 ARG A 144      -2.828  -3.095 -22.062  1.00 72.80           H
ATOM   2043 2HH1 ARG A 144      -2.584  -1.700 -23.060  1.00 72.80           H
ATOM   2044  NH2 ARG A 144      -3.837  -0.064 -21.582  1.00 72.80           N
ATOM   2045 1HH2 ARG A 144      -3.461   0.362 -22.405  1.00 72.80           H
ATOM   2046 2HH2 ARG A 144      -4.351   0.486 -20.924  1.00 72.80           H
ATOM   2047  HN  ARG A 144      -7.272  -2.476 -17.784  1.00 72.80           H
ATOM   2048  N   TYR A 145      -9.118  -4.694 -19.227  1.00 83.01           N
ATOM   2049  CA  TYR A 145     -10.291  -5.465 -19.603  1.00 83.01           C
ATOM   2050  C   TYR A 145     -11.045  -4.791 -20.751  1.00 83.01           C
ATOM   2051  O   TYR A 145     -11.329  -5.422 -21.768  1.00 83.01           O
ATOM   2052  HA  TYR A 145      -9.955  -6.450 -19.928  1.00 83.01           H
ATOM   2053  CB  TYR A 145     -11.190  -5.497 -18.366  1.00 83.01           C
ATOM   2054 1HB  TYR A 145     -10.744  -6.156 -17.621  1.00 83.01           H
ATOM   2055 2HB  TYR A 145     -11.225  -4.499 -17.929  1.00 83.01           H
ATOM   2056  CG  TYR A 145     -12.620  -5.964 -18.648  1.00 83.01           C
ATOM   2057  CD1 TYR A 145     -13.659  -5.057 -18.628  1.00 83.01           C
ATOM   2058  HD1 TYR A 145     -13.462  -4.007 -18.411  1.00 83.01           H
ATOM   2059  CD2 TYR A 145     -12.869  -7.294 -18.922  1.00 83.01           C
ATOM   2060  HD2 TYR A 145     -12.048  -8.011 -18.938  1.00 83.01           H
ATOM   2061  CE1 TYR A 145     -15.004  -5.497 -18.893  1.00 83.01           C
ATOM   2062  HE1 TYR A 145     -15.835  -4.791 -18.880  1.00 83.01           H
ATOM   2063  CE2 TYR A 145     -14.215  -7.734 -19.187  1.00 83.01           C
ATOM   2064  HE2 TYR A 145     -14.426  -8.781 -19.405  1.00 83.01           H
ATOM   2065  CZ  TYR A 145     -15.216  -6.814 -19.160  1.00 83.01           C
ATOM   2066  OH  TYR A 145     -16.486  -7.229 -19.410  1.00 83.01           O
ATOM   2067  HH  TYR A 145     -16.496  -8.214 -19.583  1.00 83.01           H
ATOM   2068  HN  TYR A 145      -9.064  -4.454 -18.257  1.00 83.01           H
ATOM   2069  N   ILE A 146     -11.349  -3.517 -20.549  1.00 80.56           N
ATOM   2070  CA  ILE A 146     -12.139  -2.774 -21.515  1.00 80.56           C
ATOM   2071  C   ILE A 146     -11.390  -2.721 -22.848  1.00 80.56           C
ATOM   2072  O   ILE A 146     -11.997  -2.842 -23.911  1.00 80.56           O
ATOM   2073  HA  ILE A 146     -13.071  -3.320 -21.665  1.00 80.56           H
ATOM   2074  CB  ILE A 146     -12.506  -1.396 -20.961  1.00 80.56           C
ATOM   2075  HB  ILE A 146     -11.590  -0.906 -20.630  1.00 80.56           H
ATOM   2076  CG1 ILE A 146     -13.418  -1.521 -19.740  1.00 80.56           C
ATOM   2077 1HG1 ILE A 146     -14.409  -1.850 -20.053  1.00 80.56           H
ATOM   2078 2HG1 ILE A 146     -13.027  -2.284 -19.066  1.00 80.56           H
ATOM   2079  CG2 ILE A 146     -13.122  -0.514 -22.049  1.00 80.56           C
ATOM   2080 1HG2 ILE A 146     -12.407  -0.385 -22.861  1.00 80.56           H
ATOM   2081 2HG2 ILE A 146     -14.026  -0.988 -22.433  1.00 80.56           H
ATOM   2082 3HG2 ILE A 146     -13.374   0.460 -21.628  1.00 80.56           H
ATOM   2083  CD1 ILE A 146     -13.529  -0.187 -18.999  1.00 80.56           C
ATOM   2084 1HD1 ILE A 146     -12.540   0.127 -18.666  1.00 80.56           H
ATOM   2085 2HD1 ILE A 146     -13.943   0.567 -19.668  1.00 80.56           H
ATOM   2086 3HD1 ILE A 146     -14.183  -0.304 -18.135  1.00 80.56           H
ATOM   2087  HN  ILE A 146     -11.065  -2.995 -19.744  1.00 80.56           H
ATOM   2088  N   ALA A 147     -10.081  -2.540 -22.748  1.00 79.22           N
ATOM   2089  CA  ALA A 147      -9.260  -2.344 -23.930  1.00 79.22           C
ATOM   2090  C   ALA A 147      -9.300  -3.609 -24.789  1.00 79.22           C
ATOM   2091  O   ALA A 147      -9.093  -3.549 -26.000  1.00 79.22           O
ATOM   2092  HA  ALA A 147      -9.686  -1.516 -24.497  1.00 79.22           H
ATOM   2093  CB  ALA A 147      -7.837  -1.971 -23.508  1.00 79.22           C
ATOM   2094 1HB  ALA A 147      -7.861  -1.050 -22.925  1.00 79.22           H
ATOM   2095 2HB  ALA A 147      -7.416  -2.774 -22.902  1.00 79.22           H
ATOM   2096 3HB  ALA A 147      -7.221  -1.824 -24.395  1.00 79.22           H
ATOM   2097  HN  ALA A 147      -9.583  -2.526 -21.881  1.00 79.22           H
ATOM   2098  N   ILE A 148      -9.568  -4.726 -24.129  1.00 74.74           N
ATOM   2099  CA  ILE A 148      -9.526  -6.017 -24.794  1.00 74.74           C
ATOM   2100  C   ILE A 148     -10.934  -6.394 -25.259  1.00 74.74           C
ATOM   2101  O   ILE A 148     -11.139  -6.724 -26.426  1.00 74.74           O
ATOM   2102  HA  ILE A 148      -8.889  -5.912 -25.673  1.00 74.74           H
ATOM   2103  CB  ILE A 148      -8.876  -7.066 -23.888  1.00 74.74           C
ATOM   2104  HB  ILE A 148      -9.381  -7.042 -22.923  1.00 74.74           H
ATOM   2105  CG1 ILE A 148      -7.403  -6.736 -23.636  1.00 74.74           C
ATOM   2106 1HG1 ILE A 148      -6.815  -6.983 -24.520  1.00 74.74           H
ATOM   2107 2HG1 ILE A 148      -7.291  -5.665 -23.468  1.00 74.74           H
ATOM   2108  CG2 ILE A 148      -9.058  -8.473 -24.460  1.00 74.74           C
ATOM   2109 1HG2 ILE A 148     -10.122  -8.696 -24.545  1.00 74.74           H
ATOM   2110 2HG2 ILE A 148      -8.596  -8.528 -25.445  1.00 74.74           H
ATOM   2111 3HG2 ILE A 148      -8.587  -9.198 -23.796  1.00 74.74           H
ATOM   2112  CD1 ILE A 148      -6.868  -7.507 -22.428  1.00 74.74           C
ATOM   2113 1HD1 ILE A 148      -7.443  -7.239 -21.542  1.00 74.74           H
ATOM   2114 2HD1 ILE A 148      -6.960  -8.577 -22.611  1.00 74.74           H
ATOM   2115 3HD1 ILE A 148      -5.819  -7.254 -22.272  1.00 74.74           H
ATOM   2116  HN  ILE A 148      -9.811  -4.758 -23.160  1.00 74.74           H
ATOM   2117  N   ALA A 149     -11.868  -6.332 -24.321  1.00 73.92           N
ATOM   2118  CA  ALA A 149     -13.216  -6.811 -24.575  1.00 73.92           C
ATOM   2119  C   ALA A 149     -13.903  -5.880 -25.576  1.00 73.92           C
ATOM   2120  O   ALA A 149     -14.644  -6.336 -26.446  1.00 73.92           O
ATOM   2121  HA  ALA A 149     -13.138  -7.807 -25.012  1.00 73.92           H
ATOM   2122  CB  ALA A 149     -13.980  -6.912 -23.253  1.00 73.92           C
ATOM   2123 1HB  ALA A 149     -13.466  -7.607 -22.589  1.00 73.92           H
ATOM   2124 2HB  ALA A 149     -14.026  -5.929 -22.784  1.00 73.92           H
ATOM   2125 3HB  ALA A 149     -14.991  -7.271 -23.444  1.00 73.92           H
ATOM   2126  HN  ALA A 149     -11.716  -5.964 -23.404  1.00 73.92           H
ATOM   2127  N   GLN A 150     -13.634  -4.592 -25.419  1.00 64.09           N
ATOM   2128  CA  GLN A 150     -14.301  -3.585 -26.226  1.00 64.09           C
ATOM   2129  C   GLN A 150     -13.287  -2.861 -27.115  1.00 64.09           C
ATOM   2130  O   GLN A 150     -13.343  -1.641 -27.260  1.00 64.09           O
ATOM   2131  HA  GLN A 150     -15.011  -4.133 -26.845  1.00 64.09           H
ATOM   2132  CB  GLN A 150     -15.064  -2.593 -25.345  1.00 64.09           C
ATOM   2133 1HB  GLN A 150     -14.360  -2.028 -24.735  1.00 64.09           H
ATOM   2134 2HB  GLN A 150     -15.590  -1.874 -25.973  1.00 64.09           H
ATOM   2135  CG  GLN A 150     -16.063  -3.319 -24.442  1.00 64.09           C
ATOM   2136 1HG  GLN A 150     -16.698  -3.968 -25.045  1.00 64.09           H
ATOM   2137 2HG  GLN A 150     -15.527  -3.958 -23.741  1.00 64.09           H
ATOM   2138  CD  GLN A 150     -16.930  -2.321 -23.672  1.00 64.09           C
ATOM   2139  OE1 GLN A 150     -16.753  -1.116 -23.749  1.00 64.09           O
ATOM   2140  NE2 GLN A 150     -17.875  -2.888 -22.927  1.00 64.09           N
ATOM   2141 1HE2 GLN A 150     -17.967  -3.884 -22.908  1.00 64.09           H
ATOM   2142 2HE2 GLN A 150     -18.493  -2.319 -22.385  1.00 64.09           H
ATOM   2143  HN  GLN A 150     -12.975  -4.235 -24.757  1.00 64.09           H
ATOM   2144  N   ALA A 151     -12.385  -3.644 -27.688  1.00 65.11           N
ATOM   2145  CA  ALA A 151     -11.220  -3.083 -28.352  1.00 65.11           C
ATOM   2146  C   ALA A 151     -11.677  -2.068 -29.401  1.00 65.11           C
ATOM   2147  O   ALA A 151     -11.050  -1.024 -29.575  1.00 65.11           O
ATOM   2148  HA  ALA A 151     -10.623  -2.570 -27.598  1.00 65.11           H
ATOM   2149  CB  ALA A 151     -10.385  -4.213 -28.958  1.00 65.11           C
ATOM   2150 1HB  ALA A 151     -10.061  -4.889 -28.167  1.00 65.11           H
ATOM   2151 2HB  ALA A 151     -10.987  -4.761 -29.682  1.00 65.11           H
ATOM   2152 3HB  ALA A 151      -9.511  -3.791 -29.456  1.00 65.11           H
ATOM   2153  HN  ALA A 151     -12.439  -4.643 -27.702  1.00 65.11           H
ATOM   2154  N   MET A 152     -12.766  -2.410 -30.074  1.00 54.32           N
ATOM   2155  CA  MET A 152     -13.267  -1.581 -31.158  1.00 54.32           C
ATOM   2156  C   MET A 152     -13.690  -0.203 -30.645  1.00 54.32           C
ATOM   2157  O   MET A 152     -13.280   0.819 -31.191  1.00 54.32           O
ATOM   2158  HA  MET A 152     -12.436  -1.477 -31.856  1.00 54.32           H
ATOM   2159  CB  MET A 152     -14.463  -2.271 -31.817  1.00 54.32           C
ATOM   2160 1HB  MET A 152     -15.090  -2.729 -31.052  1.00 54.32           H
ATOM   2161 2HB  MET A 152     -15.077  -1.530 -32.330  1.00 54.32           H
ATOM   2162  CG  MET A 152     -14.002  -3.337 -32.812  1.00 54.32           C
ATOM   2163 1HG  MET A 152     -13.058  -3.037 -33.268  1.00 54.32           H
ATOM   2164 2HG  MET A 152     -13.820  -4.278 -32.292  1.00 54.32           H
ATOM   2165  SD  MET A 152     -15.241  -3.570 -34.075  1.00 54.32           S
ATOM   2166  CE  MET A 152     -16.277  -4.783 -33.274  1.00 54.32           C
ATOM   2167 1HE  MET A 152     -15.690  -5.676 -33.059  1.00 54.32           H
ATOM   2168 2HE  MET A 152     -16.665  -4.371 -32.343  1.00 54.32           H
ATOM   2169 3HE  MET A 152     -17.107  -5.043 -33.931  1.00 54.32           H
ATOM   2170  HN  MET A 152     -13.302  -3.233 -29.890  1.00 54.32           H
ATOM   2171  N   ARG A 153     -14.505  -0.221 -29.600  1.00 53.18           N
ATOM   2172  CA  ARG A 153     -15.034   1.012 -29.043  1.00 53.18           C
ATOM   2173  C   ARG A 153     -13.922   1.801 -28.349  1.00 53.18           C
ATOM   2174  O   ARG A 153     -14.043   3.008 -28.150  1.00 53.18           O
ATOM   2175  HA  ARG A 153     -15.426   1.559 -29.900  1.00 53.18           H
ATOM   2176  CB  ARG A 153     -16.151   0.727 -28.038  1.00 53.18           C
ATOM   2177 1HB  ARG A 153     -15.846  -0.076 -27.367  1.00 53.18           H
ATOM   2178 2HB  ARG A 153     -16.324   1.609 -27.421  1.00 53.18           H
ATOM   2179  CG  ARG A 153     -17.446   0.337 -28.753  1.00 53.18           C
ATOM   2180 1HG  ARG A 153     -17.681   1.078 -29.517  1.00 53.18           H
ATOM   2181 2HG  ARG A 153     -17.310  -0.616 -29.265  1.00 53.18           H
ATOM   2182  CD  ARG A 153     -18.608   0.230 -27.764  1.00 53.18           C
ATOM   2183 1HD  ARG A 153     -18.415  -0.569 -27.048  1.00 53.18           H
ATOM   2184 2HD  ARG A 153     -18.698   1.154 -27.193  1.00 53.18           H
ATOM   2185  NE  ARG A 153     -19.869  -0.038 -28.492  1.00 53.18           N
ATOM   2186  HE  ARG A 153     -19.832  -0.094 -29.489  1.00 53.18           H
ATOM   2187  CZ  ARG A 153     -21.057  -0.211 -27.897  1.00 53.18           C
ATOM   2188  NH1 ARG A 153     -21.166  -0.147 -26.563  1.00 53.18           N
ATOM   2189 1HH1 ARG A 153     -20.357   0.031 -26.003  1.00 53.18           H
ATOM   2190 2HH1 ARG A 153     -22.057  -0.277 -26.127  1.00 53.18           H
ATOM   2191  NH2 ARG A 153     -22.136  -0.449 -28.657  1.00 53.18           N
ATOM   2192 1HH2 ARG A 153     -23.030  -0.580 -28.229  1.00 53.18           H
ATOM   2193 2HH2 ARG A 153     -22.046  -0.495 -29.652  1.00 53.18           H
ATOM   2194  HN  ARG A 153     -14.803  -1.056 -29.137  1.00 53.18           H
ATOM   2195  N   ALA A 154     -12.862   1.086 -27.999  1.00 58.56           N
ATOM   2196  CA  ALA A 154     -11.796   1.668 -27.202  1.00 58.56           C
ATOM   2197  C   ALA A 154     -11.067   2.728 -28.031  1.00 58.56           C
ATOM   2198  O   ALA A 154     -10.563   3.709 -27.485  1.00 58.56           O
ATOM   2199  HA  ALA A 154     -12.252   2.147 -26.336  1.00 58.56           H
ATOM   2200  CB  ALA A 154     -10.858   0.561 -26.716  1.00 58.56           C
ATOM   2201 1HB  ALA A 154     -11.419  -0.149 -26.109  1.00 58.56           H
ATOM   2202 2HB  ALA A 154     -10.429   0.045 -27.575  1.00 58.56           H
ATOM   2203 3HB  ALA A 154     -10.059   0.998 -26.119  1.00 58.56           H
ATOM   2204  HN  ALA A 154     -12.727   0.127 -28.250  1.00 58.56           H
ATOM   2205  N   HIS A 155     -11.034   2.494 -29.334  1.00 54.60           N
ATOM   2206  CA  HIS A 155     -10.180   3.276 -30.213  1.00 54.60           C
ATOM   2207  C   HIS A 155     -10.799   4.657 -30.434  1.00 54.60           C
ATOM   2208  O   HIS A 155     -10.094   5.665 -30.430  1.00 54.60           O
ATOM   2209  HA  HIS A 155      -9.226   3.393 -29.700  1.00 54.60           H
ATOM   2210  CB  HIS A 155      -9.917   2.527 -31.521  1.00 54.60           C
ATOM   2211 1HB  HIS A 155     -10.077   1.462 -31.357  1.00 54.60           H
ATOM   2212 2HB  HIS A 155     -10.647   2.849 -32.265  1.00 54.60           H
ATOM   2213  CG  HIS A 155      -8.529   2.733 -32.078  1.00 54.60           C
ATOM   2214  ND1 HIS A 155      -8.110   3.935 -32.622  1.00 54.60           N
ATOM   2215  HD1 HIS A 155      -8.661   4.766 -32.700  1.00 54.60           H
ATOM   2216  CD2 HIS A 155      -7.469   1.879 -32.170  1.00 54.60           C
ATOM   2217  HD2 HIS A 155      -7.456   0.843 -31.833  1.00 54.60           H
ATOM   2218  CE1 HIS A 155      -6.853   3.799 -33.020  1.00 54.60           C
ATOM   2219  HE1 HIS A 155      -6.242   4.570 -33.489  1.00 54.60           H
ATOM   2220  NE2 HIS A 155      -6.458   2.524 -32.739  1.00 54.60           N
ATOM   2221  HN  HIS A 155     -11.575   1.788 -29.790  1.00 54.60           H
ATOM   2222  N   THR A 156     -12.111   4.660 -30.622  1.00 61.11           N
ATOM   2223  CA  THR A 156     -12.816   5.884 -30.962  1.00 61.11           C
ATOM   2224  C   THR A 156     -12.888   6.812 -29.747  1.00 61.11           C
ATOM   2225  O   THR A 156     -12.995   8.028 -29.897  1.00 61.11           O
ATOM   2226  HA  THR A 156     -12.246   6.407 -31.730  1.00 61.11           H
ATOM   2227  CB  THR A 156     -14.189   5.501 -31.516  1.00 61.11           C
ATOM   2228  HB  THR A 156     -14.827   6.378 -31.616  1.00 61.11           H
ATOM   2229  OG1 THR A 156     -14.658   4.498 -30.618  1.00 61.11           O
ATOM   2230  HG1 THR A 156     -15.625   4.311 -30.790  1.00 61.11           H
ATOM   2231  CG2 THR A 156     -14.097   4.781 -32.863  1.00 61.11           C
ATOM   2232 1HG2 THR A 156     -13.515   3.867 -32.747  1.00 61.11           H
ATOM   2233 2HG2 THR A 156     -13.612   5.432 -33.590  1.00 61.11           H
ATOM   2234 3HG2 THR A 156     -15.099   4.531 -33.211  1.00 61.11           H
ATOM   2235  HN  THR A 156     -12.688   3.847 -30.546  1.00 61.11           H
ATOM   2236  N   TRP A 157     -12.827   6.203 -28.572  1.00 57.16           N
ATOM   2237  CA  TRP A 157     -13.094   6.925 -27.340  1.00 57.16           C
ATOM   2238  C   TRP A 157     -11.752   7.272 -26.694  1.00 57.16           C
ATOM   2239  O   TRP A 157     -11.679   7.492 -25.486  1.00 57.16           O
ATOM   2240  HA  TRP A 157     -13.630   7.838 -27.599  1.00 57.16           H
ATOM   2241  CB  TRP A 157     -14.010   6.116 -26.419  1.00 57.16           C
ATOM   2242 1HB  TRP A 157     -13.633   5.096 -26.354  1.00 57.16           H
ATOM   2243 2HB  TRP A 157     -13.963   6.539 -25.415  1.00 57.16           H
ATOM   2244  CG  TRP A 157     -15.471   6.077 -26.872  1.00 57.16           C
ATOM   2245  CD1 TRP A 157     -15.946   5.906 -28.114  1.00 57.16           C
ATOM   2246  HD1 TRP A 157     -15.320   5.767 -28.996  1.00 57.16           H
ATOM   2247  CD2 TRP A 157     -16.636   6.220 -26.032  1.00 57.16           C
ATOM   2248  NE1 TRP A 157     -17.325   5.928 -28.135  1.00 57.16           N
ATOM   2249  HE1 TRP A 157     -17.906   5.821 -28.942  1.00 57.16           H
ATOM   2250  CE2 TRP A 157     -17.758   6.125 -26.829  1.00 57.16           C
ATOM   2251  CE3 TRP A 157     -16.738   6.423 -24.645  1.00 57.16           C
ATOM   2252  HE3 TRP A 157     -15.867   6.501 -23.994  1.00 57.16           H
ATOM   2253  CZ2 TRP A 157     -19.063   6.220 -26.331  1.00 57.16           C
ATOM   2254  HZ2 TRP A 157     -19.934   6.142 -26.982  1.00 57.16           H
ATOM   2255  CZ3 TRP A 157     -18.048   6.516 -24.162  1.00 57.16           C
ATOM   2256  HZ3 TRP A 157     -18.184   6.674 -23.092  1.00 57.16           H
ATOM   2257  CH2 TRP A 157     -19.189   6.423 -24.951  1.00 57.16           C
ATOM   2258  HH2 TRP A 157     -20.177   6.506 -24.498  1.00 57.16           H
ATOM   2259  HN  TRP A 157     -12.599   5.236 -28.455  1.00 57.16           H
ATOM   2260  N   ARG A 158     -10.722   7.309 -27.527  1.00 58.65           N
ATOM   2261  CA  ARG A 158      -9.363   7.441 -27.032  1.00 58.65           C
ATOM   2262  C   ARG A 158      -9.222   8.718 -26.201  1.00 58.65           C
ATOM   2263  O   ARG A 158      -8.675   8.689 -25.100  1.00 58.65           O
ATOM   2264  HA  ARG A 158      -9.203   6.554 -26.418  1.00 58.65           H
ATOM   2265  CB  ARG A 158      -8.357   7.477 -28.184  1.00 58.65           C
ATOM   2266 1HB  ARG A 158      -8.516   6.618 -28.837  1.00 58.65           H
ATOM   2267 2HB  ARG A 158      -8.521   8.370 -28.787  1.00 58.65           H
ATOM   2268  CG  ARG A 158      -6.920   7.465 -27.659  1.00 58.65           C
ATOM   2269 1HG  ARG A 158      -6.740   8.360 -27.063  1.00 58.65           H
ATOM   2270 2HG  ARG A 158      -6.777   6.609 -27.000  1.00 58.65           H
ATOM   2271  CD  ARG A 158      -5.916   7.402 -28.811  1.00 58.65           C
ATOM   2272 1HD  ARG A 158      -6.049   6.476 -29.370  1.00 58.65           H
ATOM   2273 2HD  ARG A 158      -6.095   8.222 -29.506  1.00 58.65           H
ATOM   2274  NE  ARG A 158      -4.535   7.480 -28.284  1.00 58.65           N
ATOM   2275  HE  ARG A 158      -4.415   7.673 -27.310  1.00 58.65           H
ATOM   2276  CZ  ARG A 158      -3.435   7.309 -29.030  1.00 58.65           C
ATOM   2277  NH1 ARG A 158      -3.536   7.048 -30.341  1.00 58.65           N
ATOM   2278 1HH1 ARG A 158      -4.437   6.981 -30.769  1.00 58.65           H
ATOM   2279 2HH1 ARG A 158      -2.710   6.922 -30.890  1.00 58.65           H
ATOM   2280  NH2 ARG A 158      -2.233   7.402 -28.446  1.00 58.65           N
ATOM   2281 1HH2 ARG A 158      -1.402   7.277 -28.988  1.00 58.65           H
ATOM   2282 2HH2 ARG A 158      -2.166   7.597 -27.467  1.00 58.65           H
ATOM   2283  HN  ARG A 158     -10.806   7.251 -28.522  1.00 58.65           H
ATOM   2284  N   GLU A 159      -9.725   9.808 -26.761  1.00 64.45           N
ATOM   2285  CA  GLU A 159      -9.585  11.108 -26.127  1.00 64.45           C
ATOM   2286  C   GLU A 159     -10.429  11.171 -24.853  1.00 64.45           C
ATOM   2287  O   GLU A 159      -9.950  11.609 -23.808  1.00 64.45           O
ATOM   2288  HA  GLU A 159      -8.528  11.195 -25.875  1.00 64.45           H
ATOM   2289  CB  GLU A 159      -9.964  12.233 -27.093  1.00 64.45           C
ATOM   2290 1HB  GLU A 159     -10.913  11.998 -27.575  1.00 64.45           H
ATOM   2291 2HB  GLU A 159      -9.974  13.185 -26.562  1.00 64.45           H
ATOM   2292  CG  GLU A 159      -8.925  12.372 -28.208  1.00 64.45           C
ATOM   2293 1HG  GLU A 159      -7.926  12.409 -27.776  1.00 64.45           H
ATOM   2294 2HG  GLU A 159      -8.961  11.495 -28.854  1.00 64.45           H
ATOM   2295  CD  GLU A 159      -9.176  13.633 -29.036  1.00 64.45           C
ATOM   2296  OE1 GLU A 159      -8.222  14.063 -29.719  1.00 64.45           O
ATOM   2297  OE2 GLU A 159     -10.317  14.139 -28.968  1.00 64.45           O
ATOM   2298  HN  GLU A 159     -10.220   9.813 -27.630  1.00 64.45           H
ATOM   2299  N   LYS A 160     -11.671  10.728 -24.982  1.00 68.80           N
ATOM   2300  CA  LYS A 160     -12.588  10.732 -23.854  1.00 68.80           C
ATOM   2301  C   LYS A 160     -11.987   9.912 -22.711  1.00 68.80           C
ATOM   2302  O   LYS A 160     -12.119  10.277 -21.544  1.00 68.80           O
ATOM   2303  HA  LYS A 160     -12.691  11.765 -23.521  1.00 68.80           H
ATOM   2304  CB  LYS A 160     -13.975  10.256 -24.290  1.00 68.80           C
ATOM   2305 1HB  LYS A 160     -13.887   9.314 -24.832  1.00 68.80           H
ATOM   2306 2HB  LYS A 160     -14.589  10.061 -23.411  1.00 68.80           H
ATOM   2307  CG  LYS A 160     -14.659  11.299 -25.176  1.00 68.80           C
ATOM   2308 1HG  LYS A 160     -14.631  12.272 -24.686  1.00 68.80           H
ATOM   2309 2HG  LYS A 160     -14.114  11.399 -26.115  1.00 68.80           H
ATOM   2310  CD  LYS A 160     -16.111  10.908 -25.462  1.00 68.80           C
ATOM   2311 1HD  LYS A 160     -16.137   9.952 -25.985  1.00 68.80           H
ATOM   2312 2HD  LYS A 160     -16.647  10.773 -24.523  1.00 68.80           H
ATOM   2313  CE  LYS A 160     -16.810  11.976 -26.306  1.00 68.80           C
ATOM   2314 1HE  LYS A 160     -16.770  12.937 -25.793  1.00 68.80           H
ATOM   2315 2HE  LYS A 160     -16.287  12.099 -27.254  1.00 68.80           H
ATOM   2316  NZ  LYS A 160     -18.219  11.598 -26.555  1.00 68.80           N
ATOM   2317 1HZ  LYS A 160     -18.667  12.317 -27.113  1.00 68.80           H
ATOM   2318 2HZ  LYS A 160     -18.249  10.715 -27.053  1.00 68.80           H
ATOM   2319 3HZ  LYS A 160     -18.706  11.505 -25.671  1.00 68.80           H
ATOM   2320  HN  LYS A 160     -12.052  10.371 -25.835  1.00 68.80           H
ATOM   2321  N   ARG A 161     -11.341   8.818 -23.086  1.00 67.27           N
ATOM   2322  CA  ARG A 161     -10.733   7.934 -22.106  1.00 67.27           C
ATOM   2323  C   ARG A 161      -9.663   8.682 -21.308  1.00 67.27           C
ATOM   2324  O   ARG A 161      -9.515   8.466 -20.106  1.00 67.27           O
ATOM   2325  HA  ARG A 161     -11.556   7.624 -21.462  1.00 67.27           H
ATOM   2326  CB  ARG A 161     -10.099   6.716 -22.780  1.00 67.27           C
ATOM   2327 1HB  ARG A 161      -9.613   7.021 -23.707  1.00 67.27           H
ATOM   2328 2HB  ARG A 161      -9.323   6.302 -22.136  1.00 67.27           H
ATOM   2329  CG  ARG A 161     -11.149   5.644 -23.077  1.00 67.27           C
ATOM   2330 1HG  ARG A 161     -11.603   5.307 -22.146  1.00 67.27           H
ATOM   2331 2HG  ARG A 161     -11.948   6.071 -23.685  1.00 67.27           H
ATOM   2332  CD  ARG A 161     -10.526   4.453 -23.808  1.00 67.27           C
ATOM   2333 1HD  ARG A 161     -10.275   4.735 -24.831  1.00 67.27           H
ATOM   2334 2HD  ARG A 161      -9.596   4.163 -23.320  1.00 67.27           H
ATOM   2335  NE  ARG A 161     -11.471   3.314 -23.816  1.00 67.27           N
ATOM   2336  HE  ARG A 161     -12.450   3.516 -23.843  1.00 67.27           H
ATOM   2337  CZ  ARG A 161     -11.096   2.028 -23.788  1.00 67.27           C
ATOM   2338  NH1 ARG A 161      -9.798   1.698 -23.751  1.00 67.27           N
ATOM   2339 1HH1 ARG A 161      -9.100   2.414 -23.744  1.00 67.27           H
ATOM   2340 2HH1 ARG A 161      -9.526   0.736 -23.730  1.00 67.27           H
ATOM   2341  NH2 ARG A 161     -12.039   1.076 -23.798  1.00 67.27           N
ATOM   2342 1HH2 ARG A 161     -11.776   0.111 -23.778  1.00 67.27           H
ATOM   2343 2HH2 ARG A 161     -13.006   1.330 -23.826  1.00 67.27           H
ATOM   2344  HN  ARG A 161     -11.229   8.533 -24.038  1.00 67.27           H
ATOM   2345  N   LEU A 162      -8.944   9.546 -22.009  1.00 78.86           N
ATOM   2346  CA  LEU A 162      -7.862  10.295 -21.392  1.00 78.86           C
ATOM   2347  C   LEU A 162      -8.444  11.270 -20.366  1.00 78.86           C
ATOM   2348  O   LEU A 162      -7.863  11.477 -19.302  1.00 78.86           O
ATOM   2349  HA  LEU A 162      -7.228   9.580 -20.867  1.00 78.86           H
ATOM   2350  CB  LEU A 162      -6.998  10.968 -22.460  1.00 78.86           C
ATOM   2351 1HB  LEU A 162      -6.743  10.224 -23.214  1.00 78.86           H
ATOM   2352 2HB  LEU A 162      -7.598  11.731 -22.956  1.00 78.86           H
ATOM   2353  CG  LEU A 162      -5.704  11.617 -21.965  1.00 78.86           C
ATOM   2354  HG  LEU A 162      -5.943  12.243 -21.106  1.00 78.86           H
ATOM   2355  CD1 LEU A 162      -4.707  10.558 -21.489  1.00 78.86           C
ATOM   2356 1HD1 LEU A 162      -5.147   9.987 -20.672  1.00 78.86           H
ATOM   2357 2HD1 LEU A 162      -4.468   9.887 -22.314  1.00 78.86           H
ATOM   2358 3HD1 LEU A 162      -3.796  11.046 -21.143  1.00 78.86           H
ATOM   2359  CD2 LEU A 162      -5.103  12.529 -23.036  1.00 78.86           C
ATOM   2360 1HD2 LEU A 162      -4.882  11.944 -23.929  1.00 78.86           H
ATOM   2361 2HD2 LEU A 162      -5.816  13.316 -23.285  1.00 78.86           H
ATOM   2362 3HD2 LEU A 162      -4.185  12.977 -22.659  1.00 78.86           H
ATOM   2363  HN  LEU A 162      -9.090   9.738 -22.980  1.00 78.86           H
ATOM   2364  N   LEU A 163      -9.583  11.844 -20.723  1.00 81.80           N
ATOM   2365  CA  LEU A 163     -10.267  12.768 -19.833  1.00 81.80           C
ATOM   2366  C   LEU A 163     -10.732  12.016 -18.585  1.00 81.80           C
ATOM   2367  O   LEU A 163     -10.471  12.448 -17.463  1.00 81.80           O
ATOM   2368  HA  LEU A 163      -9.544  13.525 -19.531  1.00 81.80           H
ATOM   2369  CB  LEU A 163     -11.395  13.489 -20.574  1.00 81.80           C
ATOM   2370 1HB  LEU A 163     -10.980  13.944 -21.473  1.00 81.80           H
ATOM   2371 2HB  LEU A 163     -12.122  12.745 -20.900  1.00 81.80           H
ATOM   2372  CG  LEU A 163     -12.134  14.570 -19.782  1.00 81.80           C
ATOM   2373  HG  LEU A 163     -12.481  14.130 -18.846  1.00 81.80           H
ATOM   2374  CD1 LEU A 163     -11.194  15.721 -19.418  1.00 81.80           C
ATOM   2375 1HD1 LEU A 163     -10.373  15.342 -18.811  1.00 81.80           H
ATOM   2376 2HD1 LEU A 163     -10.796  16.167 -20.330  1.00 81.80           H
ATOM   2377 3HD1 LEU A 163     -11.744  16.475 -18.856  1.00 81.80           H
ATOM   2378  CD2 LEU A 163     -13.370  15.056 -20.539  1.00 81.80           C
ATOM   2379 1HD2 LEU A 163     -13.067  15.472 -21.500  1.00 81.80           H
ATOM   2380 2HD2 LEU A 163     -14.049  14.219 -20.704  1.00 81.80           H
ATOM   2381 3HD2 LEU A 163     -13.876  15.824 -19.954  1.00 81.80           H
ATOM   2382  HN  LEU A 163     -10.038  11.687 -21.600  1.00 81.80           H
ATOM   2383  N   TYR A 164     -11.413  10.904 -18.822  1.00 75.28           N
ATOM   2384  CA  TYR A 164     -11.932  10.098 -17.730  1.00 75.28           C
ATOM   2385  C   TYR A 164     -10.800   9.601 -16.829  1.00 75.28           C
ATOM   2386  O   TYR A 164     -10.968   9.495 -15.615  1.00 75.28           O
ATOM   2387  HA  TYR A 164     -12.607  10.720 -17.143  1.00 75.28           H
ATOM   2388  CB  TYR A 164     -12.614   8.894 -18.383  1.00 75.28           C
ATOM   2389 1HB  TYR A 164     -11.946   8.474 -19.134  1.00 75.28           H
ATOM   2390 2HB  TYR A 164     -12.769   8.123 -17.628  1.00 75.28           H
ATOM   2391  CG  TYR A 164     -13.957   9.220 -19.040  1.00 75.28           C
ATOM   2392  CD1 TYR A 164     -14.916   9.923 -18.339  1.00 75.28           C
ATOM   2393  HD1 TYR A 164     -14.717  10.245 -17.317  1.00 75.28           H
ATOM   2394  CD2 TYR A 164     -14.209   8.812 -20.334  1.00 75.28           C
ATOM   2395  HD2 TYR A 164     -13.451   8.257 -20.888  1.00 75.28           H
ATOM   2396  CE1 TYR A 164     -16.179  10.230 -18.958  1.00 75.28           C
ATOM   2397  HE1 TYR A 164     -16.945  10.784 -18.416  1.00 75.28           H
ATOM   2398  CE2 TYR A 164     -15.472   9.119 -20.953  1.00 75.28           C
ATOM   2399  HE2 TYR A 164     -15.684   8.803 -21.974  1.00 75.28           H
ATOM   2400  CZ  TYR A 164     -16.395   9.813 -20.235  1.00 75.28           C
ATOM   2401  OH  TYR A 164     -17.588  10.103 -20.819  1.00 75.28           O
ATOM   2402  HH  TYR A 164     -18.167  10.612 -20.181  1.00 75.28           H
ATOM   2403  HN  TYR A 164     -11.611  10.554 -19.737  1.00 75.28           H
ATOM   2404  N   SER A 165      -9.671   9.308 -17.459  1.00 85.93           N
ATOM   2405  CA  SER A 165      -8.517   8.806 -16.732  1.00 85.93           C
ATOM   2406  C   SER A 165      -8.043   9.849 -15.718  1.00 85.93           C
ATOM   2407  O   SER A 165      -7.613   9.501 -14.619  1.00 85.93           O
ATOM   2408  HA  SER A 165      -8.866   7.908 -16.222  1.00 85.93           H
ATOM   2409  CB  SER A 165      -7.381   8.440 -17.688  1.00 85.93           C
ATOM   2410 1HB  SER A 165      -6.634   7.851 -17.155  1.00 85.93           H
ATOM   2411 2HB  SER A 165      -7.769   7.811 -18.489  1.00 85.93           H
ATOM   2412  OG  SER A 165      -6.762   9.594 -18.249  1.00 85.93           O
ATOM   2413  HG  SER A 165      -7.455  10.279 -18.473  1.00 85.93           H
ATOM   2414  HN  SER A 165      -9.538   9.409 -18.445  1.00 85.93           H
ATOM   2415  N   LYS A 166      -8.136  11.107 -16.123  1.00 83.23           N
ATOM   2416  CA  LYS A 166      -7.761  12.205 -15.249  1.00 83.23           C
ATOM   2417  C   LYS A 166      -8.732  12.265 -14.068  1.00 83.23           C
ATOM   2418  O   LYS A 166      -8.310  12.363 -12.917  1.00 83.23           O
ATOM   2419  HA  LYS A 166      -6.764  11.991 -14.865  1.00 83.23           H
ATOM   2420  CB  LYS A 166      -7.672  13.513 -16.038  1.00 83.23           C
ATOM   2421 1HB  LYS A 166      -8.585  13.657 -16.616  1.00 83.23           H
ATOM   2422 2HB  LYS A 166      -7.595  14.353 -15.349  1.00 83.23           H
ATOM   2423  CG  LYS A 166      -6.464  13.504 -16.978  1.00 83.23           C
ATOM   2424 1HG  LYS A 166      -5.552  13.352 -16.402  1.00 83.23           H
ATOM   2425 2HG  LYS A 166      -6.545  12.668 -17.672  1.00 83.23           H
ATOM   2426  CD  LYS A 166      -6.368  14.816 -17.760  1.00 83.23           C
ATOM   2427 1HD  LYS A 166      -7.268  14.951 -18.361  1.00 83.23           H
ATOM   2428 2HD  LYS A 166      -6.320  15.654 -17.065  1.00 83.23           H
ATOM   2429  CE  LYS A 166      -5.136  14.825 -18.667  1.00 83.23           C
ATOM   2430 1HE  LYS A 166      -4.242  14.618 -18.078  1.00 83.23           H
ATOM   2431 2HE  LYS A 166      -5.218  14.032 -19.410  1.00 83.23           H
ATOM   2432  NZ  LYS A 166      -5.000  16.134 -19.343  1.00 83.23           N
ATOM   2433 1HZ  LYS A 166      -4.185  16.119 -19.947  1.00 83.23           H
ATOM   2434 2HZ  LYS A 166      -5.829  16.316 -19.897  1.00 83.23           H
ATOM   2435 3HZ  LYS A 166      -4.892  16.864 -18.647  1.00 83.23           H
ATOM   2436  HN  LYS A 166      -8.461  11.380 -17.029  1.00 83.23           H
ATOM   2437  N   MET A 167     -10.015  12.204 -14.394  1.00 84.70           N
ATOM   2438  CA  MET A 167     -11.050  12.296 -13.379  1.00 84.70           C
ATOM   2439  C   MET A 167     -10.929  11.155 -12.367  1.00 84.70           C
ATOM   2440  O   MET A 167     -11.012  11.379 -11.160  1.00 84.70           O
ATOM   2441  HA  MET A 167     -10.888  13.252 -12.880  1.00 84.70           H
ATOM   2442  CB  MET A 167     -12.426  12.243 -14.046  1.00 84.70           C
ATOM   2443 1HB  MET A 167     -12.495  11.355 -14.675  1.00 84.70           H
ATOM   2444 2HB  MET A 167     -13.201  12.155 -13.284  1.00 84.70           H
ATOM   2445  CG  MET A 167     -12.674  13.494 -14.891  1.00 84.70           C
ATOM   2446 1HG  MET A 167     -12.616  14.384 -14.264  1.00 84.70           H
ATOM   2447 2HG  MET A 167     -11.900  13.588 -15.652  1.00 84.70           H
ATOM   2448  SD  MET A 167     -14.280  13.399 -15.665  1.00 84.70           S
ATOM   2449  CE  MET A 167     -15.325  13.689 -14.247  1.00 84.70           C
ATOM   2450 1HE  MET A 167     -15.147  12.915 -13.500  1.00 84.70           H
ATOM   2451 2HE  MET A 167     -15.096  14.665 -13.821  1.00 84.70           H
ATOM   2452 3HE  MET A 167     -16.371  13.663 -14.555  1.00 84.70           H
ATOM   2453  HN  MET A 167     -10.350  12.094 -15.330  1.00 84.70           H
ATOM   2454  N   VAL A 168     -10.735   9.956 -12.896  1.00 91.90           N
ATOM   2455  CA  VAL A 168     -10.656   8.772 -12.057  1.00 91.90           C
ATOM   2456  C   VAL A 168      -9.473   8.910 -11.097  1.00 91.90           C
ATOM   2457  O   VAL A 168      -9.586   8.587  -9.916  1.00 91.90           O
ATOM   2458  HA  VAL A 168     -11.576   8.719 -11.475  1.00 91.90           H
ATOM   2459  CB  VAL A 168     -10.574   7.517 -12.930  1.00 91.90           C
ATOM   2460  HB  VAL A 168      -9.768   7.661 -13.649  1.00 91.90           H
ATOM   2461  CG1 VAL A 168     -10.239   6.285 -12.087  1.00 91.90           C
ATOM   2462 1HG1 VAL A 168      -9.277   6.431 -11.595  1.00 91.90           H
ATOM   2463 2HG1 VAL A 168     -11.013   6.137 -11.335  1.00 91.90           H
ATOM   2464 3HG1 VAL A 168     -10.187   5.407 -12.732  1.00 91.90           H
ATOM   2465  CG2 VAL A 168     -11.871   7.309 -13.714  1.00 91.90           C
ATOM   2466 1HG2 VAL A 168     -12.703   7.197 -13.017  1.00 91.90           H
ATOM   2467 2HG2 VAL A 168     -12.050   8.171 -14.357  1.00 91.90           H
ATOM   2468 3HG2 VAL A 168     -11.786   6.411 -14.325  1.00 91.90           H
ATOM   2469  HN  VAL A 168     -10.632   9.787 -13.876  1.00 91.90           H
ATOM   2470  N   CYS A 169      -8.364   9.390 -11.641  1.00 93.28           N
ATOM   2471  CA  CYS A 169      -7.161   9.578 -10.846  1.00 93.28           C
ATOM   2472  C   CYS A 169      -7.485  10.544  -9.705  1.00 93.28           C
ATOM   2473  O   CYS A 169      -7.142  10.287  -8.553  1.00 93.28           O
ATOM   2474  HA  CYS A 169      -6.887   8.597 -10.457  1.00 93.28           H
ATOM   2475  CB  CYS A 169      -5.992  10.073 -11.699  1.00 93.28           C
ATOM   2476 1HB  CYS A 169      -6.310  10.914 -12.315  1.00 93.28           H
ATOM   2477 2HB  CYS A 169      -5.190  10.436 -11.056  1.00 93.28           H
ATOM   2478  SG  CYS A 169      -5.375   8.718 -12.763  1.00 93.28           S
ATOM   2479  HG  CYS A 169      -6.349   8.795 -13.665  1.00 93.28           H
ATOM   2480  HN  CYS A 169      -8.279   9.648 -12.603  1.00 93.28           H
ATOM   2481  N   PHE A 170      -8.143  11.637 -10.066  1.00 92.82           N
ATOM   2482  CA  PHE A 170      -8.487  12.659  -9.093  1.00 92.82           C
ATOM   2483  C   PHE A 170      -9.381  12.087  -7.990  1.00 92.82           C
ATOM   2484  O   PHE A 170      -9.148  12.333  -6.808  1.00 92.82           O
ATOM   2485  HA  PHE A 170      -7.555  13.015  -8.654  1.00 92.82           H
ATOM   2486  CB  PHE A 170      -9.256  13.749  -9.842  1.00 92.82           C
ATOM   2487 1HB  PHE A 170      -8.644  14.109 -10.668  1.00 92.82           H
ATOM   2488 2HB  PHE A 170     -10.154  13.311 -10.278  1.00 92.82           H
ATOM   2489  CG  PHE A 170      -9.659  14.938  -8.968  1.00 92.82           C
ATOM   2490  CD1 PHE A 170     -10.942  15.058  -8.532  1.00 92.82           C
ATOM   2491  HD1 PHE A 170     -11.683  14.306  -8.805  1.00 92.82           H
ATOM   2492  CD2 PHE A 170      -8.735  15.876  -8.628  1.00 92.82           C
ATOM   2493  HD2 PHE A 170      -7.707  15.780  -8.978  1.00 92.82           H
ATOM   2494  CE1 PHE A 170     -11.316  16.162  -7.721  1.00 92.82           C
ATOM   2495  HE1 PHE A 170     -12.344  16.258  -7.371  1.00 92.82           H
ATOM   2496  CE2 PHE A 170      -9.109  16.980  -7.817  1.00 92.82           C
ATOM   2497  HE2 PHE A 170      -8.368  17.732  -7.544  1.00 92.82           H
ATOM   2498  CZ  PHE A 170     -10.392  17.100  -7.381  1.00 92.82           C
ATOM   2499  HZ  PHE A 170     -10.678  17.947  -6.758  1.00 92.82           H
ATOM   2500  HN  PHE A 170      -8.438  11.828 -11.002  1.00 92.82           H
ATOM   2501  N   THR A 171     -10.384  11.334  -8.417  1.00 92.22           N
ATOM   2502  CA  THR A 171     -11.324  10.739  -7.482  1.00 92.22           C
ATOM   2503  C   THR A 171     -10.590   9.824  -6.499  1.00 92.22           C
ATOM   2504  O   THR A 171     -10.923   9.786  -5.315  1.00 92.22           O
ATOM   2505  HA  THR A 171     -11.778  11.538  -6.896  1.00 92.22           H
ATOM   2506  CB  THR A 171     -12.405  10.020  -8.291  1.00 92.22           C
ATOM   2507  HB  THR A 171     -11.993   9.152  -8.806  1.00 92.22           H
ATOM   2508  OG1 THR A 171     -12.943  11.037  -9.132  1.00 92.22           O
ATOM   2509  HG1 THR A 171     -12.463  11.044 -10.009  1.00 92.22           H
ATOM   2510  CG2 THR A 171     -13.591   9.585  -7.427  1.00 92.22           C
ATOM   2511 1HG2 THR A 171     -14.044  10.462  -6.965  1.00 92.22           H
ATOM   2512 2HG2 THR A 171     -13.244   8.904  -6.650  1.00 92.22           H
ATOM   2513 3HG2 THR A 171     -14.328   9.080  -8.050  1.00 92.22           H
ATOM   2514  HN  THR A 171     -10.560  11.130  -9.380  1.00 92.22           H
ATOM   2515  N   ILE A 172      -9.607   9.110  -7.026  1.00 92.97           N
ATOM   2516  CA  ILE A 172      -8.843   8.177  -6.216  1.00 92.97           C
ATOM   2517  C   ILE A 172      -8.104   8.946  -5.119  1.00 92.97           C
ATOM   2518  O   ILE A 172      -8.120   8.545  -3.956  1.00 92.97           O
ATOM   2519  HA  ILE A 172      -9.552   7.497  -5.743  1.00 92.97           H
ATOM   2520  CB  ILE A 172      -7.923   7.330  -7.098  1.00 92.97           C
ATOM   2521  HB  ILE A 172      -7.439   7.989  -7.818  1.00 92.97           H
ATOM   2522  CG1 ILE A 172      -8.725   6.300  -7.897  1.00 92.97           C
ATOM   2523 1HG1 ILE A 172      -9.103   5.529  -7.225  1.00 92.97           H
ATOM   2524 2HG1 ILE A 172      -9.592   6.781  -8.350  1.00 92.97           H
ATOM   2525  CG2 ILE A 172      -6.816   6.676  -6.268  1.00 92.97           C
ATOM   2526 1HG2 ILE A 172      -6.220   7.449  -5.784  1.00 92.97           H
ATOM   2527 2HG2 ILE A 172      -7.263   6.033  -5.510  1.00 92.97           H
ATOM   2528 3HG2 ILE A 172      -6.177   6.080  -6.920  1.00 92.97           H
ATOM   2529  CD1 ILE A 172      -7.863   5.658  -8.986  1.00 92.97           C
ATOM   2530 1HD1 ILE A 172      -7.507   6.430  -9.669  1.00 92.97           H
ATOM   2531 2HD1 ILE A 172      -7.011   5.158  -8.526  1.00 92.97           H
ATOM   2532 3HD1 ILE A 172      -8.458   4.931  -9.538  1.00 92.97           H
ATOM   2533  HN  ILE A 172      -9.331   9.161  -7.986  1.00 92.97           H
ATOM   2534  N   TRP A 173      -7.475  10.038  -5.527  1.00 91.60           N
ATOM   2535  CA  TRP A 173      -6.654  10.815  -4.614  1.00 91.60           C
ATOM   2536  C   TRP A 173      -7.565  11.372  -3.518  1.00 91.60           C
ATOM   2537  O   TRP A 173      -7.222  11.327  -2.338  1.00 91.60           O
ATOM   2538  HA  TRP A 173      -5.914  10.144  -4.178  1.00 91.60           H
ATOM   2539  CB  TRP A 173      -5.883  11.904  -5.361  1.00 91.60           C
ATOM   2540 1HB  TRP A 173      -6.554  12.391  -6.068  1.00 91.60           H
ATOM   2541 2HB  TRP A 173      -5.566  12.665  -4.648  1.00 91.60           H
ATOM   2542  CG  TRP A 173      -4.655  11.391  -6.116  1.00 91.60           C
ATOM   2543  CD1 TRP A 173      -4.464  11.339  -7.441  1.00 91.60           C
ATOM   2544  HD1 TRP A 173      -5.193  11.672  -8.180  1.00 91.60           H
ATOM   2545  CD2 TRP A 173      -3.449  10.855  -5.533  1.00 91.60           C
ATOM   2546  NE1 TRP A 173      -3.227  10.811  -7.754  1.00 91.60           N
ATOM   2547  HE1 TRP A 173      -2.858  10.673  -8.672  1.00 91.60           H
ATOM   2548  CE2 TRP A 173      -2.591  10.507  -6.556  1.00 91.60           C
ATOM   2549  CE3 TRP A 173      -3.095  10.670  -4.185  1.00 91.60           C
ATOM   2550  HE3 TRP A 173      -3.754  10.936  -3.359  1.00 91.60           H
ATOM   2551  CZ2 TRP A 173      -1.323   9.954  -6.339  1.00 91.60           C
ATOM   2552  HZ2 TRP A 173      -0.664   9.687  -7.165  1.00 91.60           H
ATOM   2553  CZ3 TRP A 173      -1.825  10.115  -3.985  1.00 91.60           C
ATOM   2554  HZ3 TRP A 173      -1.500   9.950  -2.957  1.00 91.60           H
ATOM   2555  CH2 TRP A 173      -0.949   9.760  -5.004  1.00 91.60           C
ATOM   2556  HH2 TRP A 173       0.025   9.333  -4.765  1.00 91.60           H
ATOM   2557  HN  TRP A 173      -7.518  10.392  -6.461  1.00 91.60           H
ATOM   2558  N   VAL A 174      -8.709  11.885  -3.948  1.00 94.59           N
ATOM   2559  CA  VAL A 174      -9.659  12.476  -3.021  1.00 94.59           C
ATOM   2560  C   VAL A 174     -10.116  11.414  -2.019  1.00 94.59           C
ATOM   2561  O   VAL A 174     -10.169  11.671  -0.818  1.00 94.59           O
ATOM   2562  HA  VAL A 174      -9.142  13.269  -2.480  1.00 94.59           H
ATOM   2563  CB  VAL A 174     -10.819  13.108  -3.793  1.00 94.59           C
ATOM   2564  HB  VAL A 174     -11.230  12.351  -4.460  1.00 94.59           H
ATOM   2565  CG1 VAL A 174     -11.933  13.552  -2.843  1.00 94.59           C
ATOM   2566 1HG1 VAL A 174     -12.308  12.689  -2.294  1.00 94.59           H
ATOM   2567 2HG1 VAL A 174     -11.539  14.287  -2.140  1.00 94.59           H
ATOM   2568 3HG1 VAL A 174     -12.745  13.998  -3.417  1.00 94.59           H
ATOM   2569  CG2 VAL A 174     -10.333  14.277  -4.653  1.00 94.59           C
ATOM   2570 1HG2 VAL A 174      -9.884  15.037  -4.013  1.00 94.59           H
ATOM   2571 2HG2 VAL A 174      -9.592  13.919  -5.367  1.00 94.59           H
ATOM   2572 3HG2 VAL A 174     -11.178  14.708  -5.191  1.00 94.59           H
ATOM   2573  HN  VAL A 174      -8.989  11.901  -4.908  1.00 94.59           H
ATOM   2574  N   LEU A 175     -10.436  10.243  -2.551  1.00 88.88           N
ATOM   2575  CA  LEU A 175     -10.951   9.163  -1.728  1.00 88.88           C
ATOM   2576  C   LEU A 175      -9.890   8.758  -0.702  1.00 88.88           C
ATOM   2577  O   LEU A 175     -10.193   8.598   0.479  1.00 88.88           O
ATOM   2578  HA  LEU A 175     -11.820   9.545  -1.193  1.00 88.88           H
ATOM   2579  CB  LEU A 175     -11.433   8.004  -2.604  1.00 88.88           C
ATOM   2580 1HB  LEU A 175     -12.190   8.384  -3.290  1.00 88.88           H
ATOM   2581 2HB  LEU A 175     -10.595   7.662  -3.211  1.00 88.88           H
ATOM   2582  CG  LEU A 175     -12.015   6.800  -1.862  1.00 88.88           C
ATOM   2583  HG  LEU A 175     -11.277   6.455  -1.138  1.00 88.88           H
ATOM   2584  CD1 LEU A 175     -13.269   7.193  -1.078  1.00 88.88           C
ATOM   2585 1HD1 LEU A 175     -13.015   7.962  -0.349  1.00 88.88           H
ATOM   2586 2HD1 LEU A 175     -14.022   7.577  -1.766  1.00 88.88           H
ATOM   2587 3HD1 LEU A 175     -13.663   6.318  -0.560  1.00 88.88           H
ATOM   2588  CD2 LEU A 175     -12.281   5.640  -2.824  1.00 88.88           C
ATOM   2589 1HD2 LEU A 175     -12.991   5.956  -3.588  1.00 88.88           H
ATOM   2590 2HD2 LEU A 175     -11.346   5.340  -3.298  1.00 88.88           H
ATOM   2591 3HD2 LEU A 175     -12.695   4.797  -2.271  1.00 88.88           H
ATOM   2592  HN  LEU A 175     -10.348  10.028  -3.524  1.00 88.88           H
ATOM   2593  N   ALA A 176      -8.668   8.605  -1.191  1.00 93.84           N
ATOM   2594  CA  ALA A 176      -7.577   8.148  -0.348  1.00 93.84           C
ATOM   2595  C   ALA A 176      -7.343   9.165   0.771  1.00 93.84           C
ATOM   2596  O   ALA A 176      -7.080   8.788   1.912  1.00 93.84           O
ATOM   2597  HA  ALA A 176      -7.874   7.197   0.093  1.00 93.84           H
ATOM   2598  CB  ALA A 176      -6.329   7.926  -1.205  1.00 93.84           C
ATOM   2599 1HB  ALA A 176      -6.539   7.174  -1.965  1.00 93.84           H
ATOM   2600 2HB  ALA A 176      -6.048   8.862  -1.687  1.00 93.84           H
ATOM   2601 3HB  ALA A 176      -5.510   7.583  -0.572  1.00 93.84           H
ATOM   2602  HN  ALA A 176      -8.420   8.787  -2.143  1.00 93.84           H
ATOM   2603  N   ALA A 177      -7.446  10.434   0.405  1.00 94.00           N
ATOM   2604  CA  ALA A 177      -7.225  11.508   1.358  1.00 94.00           C
ATOM   2605  C   ALA A 177      -8.257  11.406   2.484  1.00 94.00           C
ATOM   2606  O   ALA A 177      -7.911  11.511   3.659  1.00 94.00           O
ATOM   2607  HA  ALA A 177      -6.228  11.379   1.778  1.00 94.00           H
ATOM   2608  CB  ALA A 177      -7.285  12.855   0.634  1.00 94.00           C
ATOM   2609 1HB  ALA A 177      -6.514  12.888  -0.136  1.00 94.00           H
ATOM   2610 2HB  ALA A 177      -8.265  12.975   0.171  1.00 94.00           H
ATOM   2611 3HB  ALA A 177      -7.120  13.660   1.349  1.00 94.00           H
ATOM   2612  HN  ALA A 177      -7.676  10.732  -0.522  1.00 94.00           H
ATOM   2613  N   ALA A 178      -9.503  11.201   2.084  1.00 93.49           N
ATOM   2614  CA  ALA A 178     -10.596  11.146   3.040  1.00 93.49           C
ATOM   2615  C   ALA A 178     -10.375   9.970   3.993  1.00 93.49           C
ATOM   2616  O   ALA A 178     -10.686  10.062   5.180  1.00 93.49           O
ATOM   2617  HA  ALA A 178     -10.584  12.074   3.612  1.00 93.49           H
ATOM   2618  CB  ALA A 178     -11.926  11.047   2.290  1.00 93.49           C
ATOM   2619 1HB  ALA A 178     -12.048  11.920   1.649  1.00 93.49           H
ATOM   2620 2HB  ALA A 178     -11.932  10.144   1.679  1.00 93.49           H
ATOM   2621 3HB  ALA A 178     -12.746  11.005   3.007  1.00 93.49           H
ATOM   2622  HN  ALA A 178      -9.771  11.075   1.129  1.00 93.49           H
ATOM   2623  N   LEU A 179      -9.840   8.893   3.439  1.00 89.54           N
ATOM   2624  CA  LEU A 179      -9.623   7.682   4.213  1.00 89.54           C
ATOM   2625  C   LEU A 179      -8.449   7.897   5.170  1.00 89.54           C
ATOM   2626  O   LEU A 179      -8.165   7.045   6.011  1.00 89.54           O
ATOM   2627  HA  LEU A 179     -10.523   7.507   4.803  1.00 89.54           H
ATOM   2628  CB  LEU A 179      -9.449   6.478   3.286  1.00 89.54           C
ATOM   2629 1HB  LEU A 179      -8.661   6.707   2.569  1.00 89.54           H
ATOM   2630 2HB  LEU A 179      -9.102   5.633   3.881  1.00 89.54           H
ATOM   2631  CG  LEU A 179     -10.694   6.042   2.511  1.00 89.54           C
ATOM   2632  HG  LEU A 179     -11.106   6.916   2.007  1.00 89.54           H
ATOM   2633  CD1 LEU A 179     -10.336   5.023   1.427  1.00 89.54           C
ATOM   2634 1HD1 LEU A 179      -9.628   5.469   0.728  1.00 89.54           H
ATOM   2635 2HD1 LEU A 179      -9.886   4.144   1.888  1.00 89.54           H
ATOM   2636 3HD1 LEU A 179     -11.239   4.730   0.891  1.00 89.54           H
ATOM   2637  CD2 LEU A 179     -11.773   5.515   3.458  1.00 89.54           C
ATOM   2638 1HD2 LEU A 179     -11.386   4.658   4.009  1.00 89.54           H
ATOM   2639 2HD2 LEU A 179     -12.055   6.300   4.160  1.00 89.54           H
ATOM   2640 3HD2 LEU A 179     -12.647   5.212   2.881  1.00 89.54           H
ATOM   2641  HN  LEU A 179      -9.556   8.839   2.482  1.00 89.54           H
ATOM   2642  N   CYS A 180      -7.798   9.040   5.010  1.00 89.92           N
ATOM   2643  CA  CYS A 180      -6.622   9.348   5.805  1.00 89.92           C
ATOM   2644  C   CYS A 180      -7.037  10.303   6.927  1.00 89.92           C
ATOM   2645  O   CYS A 180      -6.208  10.710   7.739  1.00 89.92           O
ATOM   2646  HA  CYS A 180      -6.263   8.404   6.214  1.00 89.92           H
ATOM   2647  CB  CYS A 180      -5.496   9.931   4.948  1.00 89.92           C
ATOM   2648 1HB  CYS A 180      -5.846  10.826   4.433  1.00 89.92           H
ATOM   2649 2HB  CYS A 180      -4.664  10.234   5.583  1.00 89.92           H
ATOM   2650  SG  CYS A 180      -4.932   8.689   3.728  1.00 89.92           S
ATOM   2651  HG  CYS A 180      -6.092   8.587   3.087  1.00 89.92           H
ATOM   2652  HN  CYS A 180      -8.061   9.746   4.353  1.00 89.92           H
ATOM   2653  N   ILE A 181      -8.321  10.631   6.936  1.00 89.32           N
ATOM   2654  CA  ILE A 181      -8.848  11.565   7.916  1.00 89.32           C
ATOM   2655  C   ILE A 181      -8.523  11.059   9.323  1.00 89.32           C
ATOM   2656  O   ILE A 181      -8.042  11.817  10.164  1.00 89.32           O
ATOM   2657  HA  ILE A 181      -8.339  12.517   7.766  1.00 89.32           H
ATOM   2658  CB  ILE A 181     -10.340  11.806   7.679  1.00 89.32           C
ATOM   2659  HB  ILE A 181     -10.824  10.840   7.540  1.00 89.32           H
ATOM   2660  CG1 ILE A 181     -10.568  12.615   6.400  1.00 89.32           C
ATOM   2661 1HG1 ILE A 181     -10.168  13.621   6.525  1.00 89.32           H
ATOM   2662 2HG1 ILE A 181     -10.024  12.156   5.574  1.00 89.32           H
ATOM   2663  CG2 ILE A 181     -10.989  12.466   8.897  1.00 89.32           C
ATOM   2664 1HG2 ILE A 181     -10.874  11.818   9.766  1.00 89.32           H
ATOM   2665 2HG2 ILE A 181     -10.507  13.424   9.092  1.00 89.32           H
ATOM   2666 3HG2 ILE A 181     -12.049  12.626   8.701  1.00 89.32           H
ATOM   2667  CD1 ILE A 181     -12.057  12.691   6.058  1.00 89.32           C
ATOM   2668 1HD1 ILE A 181     -12.448  11.684   5.909  1.00 89.32           H
ATOM   2669 2HD1 ILE A 181     -12.594  13.171   6.875  1.00 89.32           H
ATOM   2670 3HD1 ILE A 181     -12.191  13.270   5.144  1.00 89.32           H
ATOM   2671  HN  ILE A 181      -8.995  10.271   6.291  1.00 89.32           H
ATOM   2672  N   PRO A 182      -8.778   9.774   9.604  1.00 90.58           N
ATOM   2673  CA  PRO A 182      -8.520   9.227  10.938  1.00 90.58           C
ATOM   2674  C   PRO A 182      -7.099   9.494  11.406  1.00 90.58           C
ATOM   2675  O   PRO A 182      -6.882   9.888  12.551  1.00 90.58           O
ATOM   2676  HA  PRO A 182      -9.159   9.717  11.673  1.00 90.58           H
ATOM   2677  CB  PRO A 182      -8.793   7.731  10.776  1.00 90.58           C
ATOM   2678 1HB  PRO A 182      -7.886   7.183  10.520  1.00 90.58           H
ATOM   2679 2HB  PRO A 182      -9.181   7.292  11.695  1.00 90.58           H
ATOM   2680  CG  PRO A 182      -9.819   7.679   9.650  1.00 90.58           C
ATOM   2681 1HG  PRO A 182      -9.854   6.696   9.180  1.00 90.58           H
ATOM   2682 2HG  PRO A 182     -10.827   7.883  10.011  1.00 90.58           H
ATOM   2683  CD  PRO A 182      -9.327   8.753   8.693  1.00 90.58           C
ATOM   2684 1HD  PRO A 182      -8.565   8.371   8.014  1.00 90.58           H
ATOM   2685 2HD  PRO A 182     -10.134   9.144   8.074  1.00 90.58           H
ATOM   2686  N   GLU A 183      -6.159   9.270  10.499  1.00 87.06           N
ATOM   2687  CA  GLU A 183      -4.752   9.420  10.826  1.00 87.06           C
ATOM   2688  C   GLU A 183      -4.447  10.871  11.204  1.00 87.06           C
ATOM   2689  O   GLU A 183      -3.694  11.126  12.143  1.00 87.06           O
ATOM   2690  HA  GLU A 183      -4.583   8.771  11.685  1.00 87.06           H
ATOM   2691  CB  GLU A 183      -3.867   8.957   9.667  1.00 87.06           C
ATOM   2692 1HB  GLU A 183      -4.332   9.229   8.719  1.00 87.06           H
ATOM   2693 2HB  GLU A 183      -2.863   9.364   9.786  1.00 87.06           H
ATOM   2694  CG  GLU A 183      -3.718   7.435   9.664  1.00 87.06           C
ATOM   2695 1HG  GLU A 183      -2.977   7.139   8.921  1.00 87.06           H
ATOM   2696 2HG  GLU A 183      -3.348   7.100  10.633  1.00 87.06           H
ATOM   2697  CD  GLU A 183      -5.054   6.754   9.360  1.00 87.06           C
ATOM   2698  OE1 GLU A 183      -5.199   5.581   9.769  1.00 87.06           O
ATOM   2699  OE2 GLU A 183      -5.899   7.421   8.726  1.00 87.06           O
ATOM   2700  HN  GLU A 183      -6.347   8.991   9.557  1.00 87.06           H
ATOM   2701  N   ILE A 184      -5.046  11.783  10.453  1.00 89.09           N
ATOM   2702  CA  ILE A 184      -4.785  13.199  10.644  1.00 89.09           C
ATOM   2703  C   ILE A 184      -5.193  13.602  12.062  1.00 89.09           C
ATOM   2704  O   ILE A 184      -4.509  14.394  12.708  1.00 89.09           O
ATOM   2705  HA  ILE A 184      -3.710  13.350  10.539  1.00 89.09           H
ATOM   2706  CB  ILE A 184      -5.467  14.023   9.550  1.00 89.09           C
ATOM   2707  HB  ILE A 184      -6.518  13.736   9.512  1.00 89.09           H
ATOM   2708  CG1 ILE A 184      -4.865  13.716   8.177  1.00 89.09           C
ATOM   2709 1HG1 ILE A 184      -3.857  14.128   8.118  1.00 89.09           H
ATOM   2710 2HG1 ILE A 184      -4.777  12.638   8.047  1.00 89.09           H
ATOM   2711  CG2 ILE A 184      -5.418  15.517   9.877  1.00 89.09           C
ATOM   2712 1HG2 ILE A 184      -5.930  15.699  10.822  1.00 89.09           H
ATOM   2713 2HG2 ILE A 184      -4.379  15.837   9.959  1.00 89.09           H
ATOM   2714 3HG2 ILE A 184      -5.910  16.079   9.083  1.00 89.09           H
ATOM   2715  CD1 ILE A 184      -5.727  14.302   7.057  1.00 89.09           C
ATOM   2716 1HD1 ILE A 184      -6.727  13.871   7.105  1.00 89.09           H
ATOM   2717 2HD1 ILE A 184      -5.793  15.384   7.177  1.00 89.09           H
ATOM   2718 3HD1 ILE A 184      -5.277  14.070   6.092  1.00 89.09           H
ATOM   2719  HN  ILE A 184      -5.699  11.568   9.726  1.00 89.09           H
ATOM   2720  N   LEU A 185      -6.308  13.038  12.505  1.00 89.32           N
ATOM   2721  CA  LEU A 185      -6.925  13.474  13.746  1.00 89.32           C
ATOM   2722  C   LEU A 185      -6.155  12.884  14.929  1.00 89.32           C
ATOM   2723  O   LEU A 185      -5.769  13.607  15.846  1.00 89.32           O
ATOM   2724  HA  LEU A 185      -6.842  14.560  13.788  1.00 89.32           H
ATOM   2725  CB  LEU A 185      -8.416  13.133  13.752  1.00 89.32           C
ATOM   2726 1HB  LEU A 185      -8.526  12.066  13.555  1.00 89.32           H
ATOM   2727 2HB  LEU A 185      -8.807  13.314  14.753  1.00 89.32           H
ATOM   2728  CG  LEU A 185      -9.283  13.899  12.750  1.00 89.32           C
ATOM   2729  HG  LEU A 185      -8.907  13.697  11.748  1.00 89.32           H
ATOM   2730  CD1 LEU A 185     -10.733  13.412  12.796  1.00 89.32           C
ATOM   2731 1HD1 LEU A 185     -10.768  12.352  12.548  1.00 89.32           H
ATOM   2732 2HD1 LEU A 185     -11.137  13.565  13.796  1.00 89.32           H
ATOM   2733 3HD1 LEU A 185     -11.327  13.974  12.074  1.00 89.32           H
ATOM   2734  CD2 LEU A 185      -9.178  15.409  12.977  1.00 89.32           C
ATOM   2735 1HD2 LEU A 185      -9.514  15.649  13.985  1.00 89.32           H
ATOM   2736 2HD2 LEU A 185      -8.142  15.723  12.854  1.00 89.32           H
ATOM   2737 3HD2 LEU A 185      -9.804  15.929  12.252  1.00 89.32           H
ATOM   2738  HN  LEU A 185      -6.786  12.298  12.033  1.00 89.32           H
ATOM   2739  N   TYR A 186      -5.954  11.575  14.870  1.00 89.08           N
ATOM   2740  CA  TYR A 186      -5.650  10.810  16.066  1.00 89.08           C
ATOM   2741  C   TYR A 186      -4.176  10.399  16.094  1.00 89.08           C
ATOM   2742  O   TYR A 186      -3.723   9.763  17.044  1.00 89.08           O
ATOM   2743  HA  TYR A 186      -5.860  11.439  16.931  1.00 89.08           H
ATOM   2744  CB  TYR A 186      -6.516   9.551  15.994  1.00 89.08           C
ATOM   2745 1HB  TYR A 186      -6.217   8.966  15.124  1.00 89.08           H
ATOM   2746 2HB  TYR A 186      -6.322   8.937  16.873  1.00 89.08           H
ATOM   2747  CG  TYR A 186      -8.018   9.833  15.909  1.00 89.08           C
ATOM   2748  CD1 TYR A 186      -8.611  10.692  16.812  1.00 89.08           C
ATOM   2749  HD1 TYR A 186      -8.009  11.169  17.586  1.00 89.08           H
ATOM   2750  CD2 TYR A 186      -8.779   9.229  14.929  1.00 89.08           C
ATOM   2751  HD2 TYR A 186      -8.310   8.551  14.215  1.00 89.08           H
ATOM   2752  CE1 TYR A 186     -10.024  10.958  16.731  1.00 89.08           C
ATOM   2753  HE1 TYR A 186     -10.505  11.634  17.438  1.00 89.08           H
ATOM   2754  CE2 TYR A 186     -10.192   9.495  14.848  1.00 89.08           C
ATOM   2755  HE2 TYR A 186     -10.805   9.024  14.080  1.00 89.08           H
ATOM   2756  CZ  TYR A 186     -10.744  10.346  15.754  1.00 89.08           C
ATOM   2757  OH  TYR A 186     -12.079  10.597  15.678  1.00 89.08           O
ATOM   2758  HH  TYR A 186     -12.489  10.050  14.948  1.00 89.08           H
ATOM   2759  HN  TYR A 186      -5.997  11.041  14.025  1.00 89.08           H
ATOM   2760  N   SER A 187      -3.469  10.780  15.040  1.00 90.58           N
ATOM   2761  CA  SER A 187      -2.021  10.660  15.028  1.00 90.58           C
ATOM   2762  C   SER A 187      -1.405  11.655  16.014  1.00 90.58           C
ATOM   2763  O   SER A 187      -1.631  12.860  15.908  1.00 90.58           O
ATOM   2764  HA  SER A 187      -1.813   9.636  15.338  1.00 90.58           H
ATOM   2765  CB  SER A 187      -1.461  10.890  13.623  1.00 90.58           C
ATOM   2766 1HB  SER A 187      -1.735  11.888  13.282  1.00 90.58           H
ATOM   2767 2HB  SER A 187      -0.372  10.853  13.656  1.00 90.58           H
ATOM   2768  OG  SER A 187      -1.940   9.923  12.693  1.00 90.58           O
ATOM   2769  HG  SER A 187      -2.456  10.375  11.965  1.00 90.58           H
ATOM   2770  HN  SER A 187      -3.868  11.163  14.208  1.00 90.58           H
ATOM   2771  N   GLN A 188      -0.639  11.115  16.951  1.00 84.26           N
ATOM   2772  CA  GLN A 188       0.083  11.946  17.898  1.00 84.26           C
ATOM   2773  C   GLN A 188       1.330  11.216  18.401  1.00 84.26           C
ATOM   2774  O   GLN A 188       1.495  10.021  18.159  1.00 84.26           O
ATOM   2775  HA  GLN A 188       0.375  12.835  17.340  1.00 84.26           H
ATOM   2776  CB  GLN A 188      -0.818  12.359  19.064  1.00 84.26           C
ATOM   2777 1HB  GLN A 188      -0.237  12.919  19.796  1.00 84.26           H
ATOM   2778 2HB  GLN A 188      -1.603  13.024  18.703  1.00 84.26           H
ATOM   2779  CG  GLN A 188      -1.446  11.134  19.732  1.00 84.26           C
ATOM   2780 1HG  GLN A 188      -1.976  10.541  18.986  1.00 84.26           H
ATOM   2781 2HG  GLN A 188      -0.663  10.500  20.146  1.00 84.26           H
ATOM   2782  CD  GLN A 188      -2.414  11.551  20.841  1.00 84.26           C
ATOM   2783  OE1 GLN A 188      -2.340  12.638  21.389  1.00 84.26           O
ATOM   2784  NE2 GLN A 188      -3.322  10.627  21.142  1.00 84.26           N
ATOM   2785 1HE2 GLN A 188      -3.328   9.754  20.654  1.00 84.26           H
ATOM   2786 2HE2 GLN A 188      -4.000  10.806  21.855  1.00 84.26           H
ATOM   2787  HN  GLN A 188      -0.509  10.130  17.067  1.00 84.26           H
ATOM   2788  N   ILE A 189       2.177  11.965  19.092  1.00 88.15           N
ATOM   2789  CA  ILE A 189       3.345  11.381  19.730  1.00 88.15           C
ATOM   2790  C   ILE A 189       2.954  10.850  21.111  1.00 88.15           C
ATOM   2791  O   ILE A 189       2.370  11.574  21.916  1.00 88.15           O
ATOM   2792  HA  ILE A 189       3.667  10.541  19.115  1.00 88.15           H
ATOM   2793  CB  ILE A 189       4.497  12.387  19.762  1.00 88.15           C
ATOM   2794  HB  ILE A 189       4.164  13.271  20.304  1.00 88.15           H
ATOM   2795  CG1 ILE A 189       4.870  12.838  18.348  1.00 88.15           C
ATOM   2796 1HG1 ILE A 189       5.273  11.994  17.788  1.00 88.15           H
ATOM   2797 2HG1 ILE A 189       3.977  13.173  17.822  1.00 88.15           H
ATOM   2798  CG2 ILE A 189       5.700  11.819  20.518  1.00 88.15           C
ATOM   2799 1HG2 ILE A 189       5.409  11.589  21.543  1.00 88.15           H
ATOM   2800 2HG2 ILE A 189       6.043  10.909  20.025  1.00 88.15           H
ATOM   2801 3HG2 ILE A 189       6.505  12.554  20.526  1.00 88.15           H
ATOM   2802  CD1 ILE A 189       5.900  13.969  18.387  1.00 88.15           C
ATOM   2803 1HD1 ILE A 189       5.484  14.820  18.927  1.00 88.15           H
ATOM   2804 2HD1 ILE A 189       6.801  13.623  18.893  1.00 88.15           H
ATOM   2805 3HD1 ILE A 189       6.147  14.271  17.369  1.00 88.15           H
ATOM   2806  HN  ILE A 189       2.076  12.952  19.219  1.00 88.15           H
ATOM   2807  N   LYS A 190       3.291   9.590  21.342  1.00 83.82           N
ATOM   2808  CA  LYS A 190       3.079   8.986  22.646  1.00 83.82           C
ATOM   2809  C   LYS A 190       4.427   8.563  23.233  1.00 83.82           C
ATOM   2810  O   LYS A 190       5.255   7.976  22.537  1.00 83.82           O
ATOM   2811  HA  LYS A 190       2.645   9.748  23.293  1.00 83.82           H
ATOM   2812  CB  LYS A 190       2.065   7.844  22.549  1.00 83.82           C
ATOM   2813 1HB  LYS A 190       1.148   8.205  22.083  1.00 83.82           H
ATOM   2814 2HB  LYS A 190       2.460   7.056  21.907  1.00 83.82           H
ATOM   2815  CG  LYS A 190       1.750   7.271  23.932  1.00 83.82           C
ATOM   2816 1HG  LYS A 190       2.676   6.982  24.430  1.00 83.82           H
ATOM   2817 2HG  LYS A 190       1.283   8.039  24.550  1.00 83.82           H
ATOM   2818  CD  LYS A 190       0.821   6.060  23.826  1.00 83.82           C
ATOM   2819 1HD  LYS A 190      -0.132   6.365  23.393  1.00 83.82           H
ATOM   2820 2HD  LYS A 190       1.255   5.322  23.152  1.00 83.82           H
ATOM   2821  CE  LYS A 190       0.585   5.428  25.199  1.00 83.82           C
ATOM   2822 1HE  LYS A 190       1.511   5.436  25.774  1.00 83.82           H
ATOM   2823 2HE  LYS A 190      -0.142   6.018  25.757  1.00 83.82           H
ATOM   2824  NZ  LYS A 190       0.096   4.039  25.053  1.00 83.82           N
ATOM   2825 1HZ  LYS A 190      -0.047   3.632  25.971  1.00 83.82           H
ATOM   2826 2HZ  LYS A 190      -0.780   4.040  24.543  1.00 83.82           H
ATOM   2827 3HZ  LYS A 190       0.782   3.491  24.544  1.00 83.82           H
ATOM   2828  HN  LYS A 190       3.702   8.987  20.658  1.00 83.82           H
ATOM   2829  N   GLU A 191       4.606   8.877  24.508  1.00 75.79           N
ATOM   2830  CA  GLU A 191       5.744   8.365  25.252  1.00 75.79           C
ATOM   2831  C   GLU A 191       5.391   7.029  25.909  1.00 75.79           C
ATOM   2832  O   GLU A 191       4.446   6.949  26.692  1.00 75.79           O
ATOM   2833  HA  GLU A 191       6.531   8.217  24.513  1.00 75.79           H
ATOM   2834  CB  GLU A 191       6.219   9.379  26.294  1.00 75.79           C
ATOM   2835 1HB  GLU A 191       5.360   9.801  26.815  1.00 75.79           H
ATOM   2836 2HB  GLU A 191       6.940   8.909  26.963  1.00 75.79           H
ATOM   2837  CG  GLU A 191       6.948  10.549  25.629  1.00 75.79           C
ATOM   2838 1HG  GLU A 191       7.711  10.167  24.950  1.00 75.79           H
ATOM   2839 2HG  GLU A 191       6.245  11.124  25.026  1.00 75.79           H
ATOM   2840  CD  GLU A 191       7.596  11.458  26.675  1.00 75.79           C
ATOM   2841  OE1 GLU A 191       8.286  12.410  26.250  1.00 75.79           O
ATOM   2842  OE2 GLU A 191       7.386  11.181  27.875  1.00 75.79           O
ATOM   2843  HN  GLU A 191       3.992   9.469  25.029  1.00 75.79           H
ATOM   2844  N   GLU A 192       6.170   6.013  25.566  1.00 72.24           N
ATOM   2845  CA  GLU A 192       5.960   4.688  26.124  1.00 72.24           C
ATOM   2846  C   GLU A 192       7.293   4.080  26.564  1.00 72.24           C
ATOM   2847  O   GLU A 192       8.225   3.975  25.768  1.00 72.24           O
ATOM   2848  HA  GLU A 192       5.317   4.837  26.991  1.00 72.24           H
ATOM   2849  CB  GLU A 192       5.247   3.778  25.121  1.00 72.24           C
ATOM   2850 1HB  GLU A 192       4.388   4.298  24.699  1.00 72.24           H
ATOM   2851 2HB  GLU A 192       5.956   3.435  24.367  1.00 72.24           H
ATOM   2852  CG  GLU A 192       4.708   2.521  25.808  1.00 72.24           C
ATOM   2853 1HG  GLU A 192       4.444   1.777  25.057  1.00 72.24           H
ATOM   2854 2HG  GLU A 192       5.486   2.082  26.433  1.00 72.24           H
ATOM   2855  CD  GLU A 192       3.483   2.848  26.665  1.00 72.24           C
ATOM   2856  OE1 GLU A 192       3.364   2.228  27.744  1.00 72.24           O
ATOM   2857  OE2 GLU A 192       2.694   3.710  26.221  1.00 72.24           O
ATOM   2858  HN  GLU A 192       6.931   6.085  24.921  1.00 72.24           H
ATOM   2859  N   SER A 193       7.342   3.697  27.832  1.00 73.24           N
ATOM   2860  CA  SER A 193       8.527   3.053  28.373  1.00 73.24           C
ATOM   2861  C   SER A 193       9.755   3.935  28.141  1.00 73.24           C
ATOM   2862  O   SER A 193      10.858   3.430  27.939  1.00 73.24           O
ATOM   2863  HA  SER A 193       8.332   2.941  29.440  1.00 73.24           H
ATOM   2864  CB  SER A 193       8.739   1.673  27.747  1.00 73.24           C
ATOM   2865 1HB  SER A 193       8.953   1.786  26.685  1.00 73.24           H
ATOM   2866 2HB  SER A 193       9.610   1.199  28.200  1.00 73.24           H
ATOM   2867  OG  SER A 193       7.601   0.831  27.914  1.00 73.24           O
ATOM   2868  HG  SER A 193       7.772  -0.061  27.496  1.00 73.24           H
ATOM   2869  HN  SER A 193       6.593   3.819  28.482  1.00 73.24           H
ATOM   2870  N   GLY A 194       9.522   5.239  28.177  1.00 80.82           N
ATOM   2871  CA  GLY A 194      10.607   6.197  28.044  1.00 80.82           C
ATOM   2872  C   GLY A 194      11.004   6.375  26.577  1.00 80.82           C
ATOM   2873  O   GLY A 194      12.007   7.020  26.276  1.00 80.82           O
ATOM   2874 1HA  GLY A 194      10.303   7.157  28.462  1.00 80.82           H
ATOM   2875 2HA  GLY A 194      11.468   5.858  28.619  1.00 80.82           H
ATOM   2876  HN  GLY A 194       8.615   5.642  28.294  1.00 80.82           H
ATOM   2877  N   ILE A 195      10.196   5.793  25.704  1.00 79.05           N
ATOM   2878  CA  ILE A 195      10.425   5.917  24.274  1.00 79.05           C
ATOM   2879  C   ILE A 195       9.294   6.737  23.650  1.00 79.05           C
ATOM   2880  O   ILE A 195       8.120   6.478  23.908  1.00 79.05           O
ATOM   2881  HA  ILE A 195      11.361   6.461  24.139  1.00 79.05           H
ATOM   2882  CB  ILE A 195      10.608   4.538  23.638  1.00 79.05           C
ATOM   2883  HB  ILE A 195       9.702   3.958  23.815  1.00 79.05           H
ATOM   2884  CG1 ILE A 195      11.764   3.780  24.294  1.00 79.05           C
ATOM   2885 1HG1 ILE A 195      12.693   4.330  24.147  1.00 79.05           H
ATOM   2886 2HG1 ILE A 195      11.598   3.716  25.370  1.00 79.05           H
ATOM   2887  CG2 ILE A 195      10.783   4.651  22.123  1.00 79.05           C
ATOM   2888 1HG2 ILE A 195       9.901   5.122  21.689  1.00 79.05           H
ATOM   2889 2HG2 ILE A 195      11.663   5.256  21.903  1.00 79.05           H
ATOM   2890 3HG2 ILE A 195      10.911   3.656  21.696  1.00 79.05           H
ATOM   2891  CD1 ILE A 195      11.899   2.373  23.709  1.00 79.05           C
ATOM   2892 1HD1 ILE A 195      10.977   1.818  23.880  1.00 79.05           H
ATOM   2893 2HD1 ILE A 195      12.089   2.441  22.638  1.00 79.05           H
ATOM   2894 3HD1 ILE A 195      12.728   1.857  24.193  1.00 79.05           H
ATOM   2895  HN  ILE A 195       9.399   5.245  25.958  1.00 79.05           H
ATOM   2896  N   ALA A 196       9.688   7.710  22.842  1.00 89.69           N
ATOM   2897  CA  ALA A 196       8.723   8.497  22.093  1.00 89.69           C
ATOM   2898  C   ALA A 196       8.273   7.709  20.862  1.00 89.69           C
ATOM   2899  O   ALA A 196       9.102   7.213  20.100  1.00 89.69           O
ATOM   2900  HA  ALA A 196       7.862   8.669  22.739  1.00 89.69           H
ATOM   2901  CB  ALA A 196       9.341   9.848  21.726  1.00 89.69           C
ATOM   2902 1HB  ALA A 196       9.616  10.381  22.637  1.00 89.69           H
ATOM   2903 2HB  ALA A 196      10.230   9.688  21.116  1.00 89.69           H
ATOM   2904 3HB  ALA A 196       8.617  10.439  21.165  1.00 89.69           H
ATOM   2905  HN  ALA A 196      10.644   7.962  22.694  1.00 89.69           H
ATOM   2906  N   ILE A 197       6.961   7.617  20.704  1.00 85.12           N
ATOM   2907  CA  ILE A 197       6.389   6.805  19.643  1.00 85.12           C
ATOM   2908  C   ILE A 197       5.356   7.632  18.875  1.00 85.12           C
ATOM   2909  O   ILE A 197       4.499   8.276  19.477  1.00 85.12           O
ATOM   2910  HA  ILE A 197       7.198   6.542  18.961  1.00 85.12           H
ATOM   2911  CB  ILE A 197       5.832   5.497  20.210  1.00 85.12           C
ATOM   2912  HB  ILE A 197       5.106   5.743  20.985  1.00 85.12           H
ATOM   2913  CG1 ILE A 197       6.938   4.672  20.872  1.00 85.12           C
ATOM   2914 1HG1 ILE A 197       7.670   4.372  20.122  1.00 85.12           H
ATOM   2915 2HG1 ILE A 197       7.464   5.283  21.605  1.00 85.12           H
ATOM   2916  CG2 ILE A 197       5.092   4.704  19.132  1.00 85.12           C
ATOM   2917 1HG2 ILE A 197       4.263   5.299  18.747  1.00 85.12           H
ATOM   2918 2HG2 ILE A 197       5.778   4.468  18.318  1.00 85.12           H
ATOM   2919 3HG2 ILE A 197       4.706   3.779  19.561  1.00 85.12           H
ATOM   2920  CD1 ILE A 197       6.360   3.431  21.555  1.00 85.12           C
ATOM   2921 1HD1 ILE A 197       5.647   3.736  22.320  1.00 85.12           H
ATOM   2922 2HD1 ILE A 197       5.856   2.810  20.815  1.00 85.12           H
ATOM   2923 3HD1 ILE A 197       7.167   2.862  22.017  1.00 85.12           H
ATOM   2924  HN  ILE A 197       6.294   8.084  21.285  1.00 85.12           H
ATOM   2925  N   CYS A 198       5.471   7.585  17.556  1.00 90.76           N
ATOM   2926  CA  CYS A 198       4.433   8.127  16.695  1.00 90.76           C
ATOM   2927  C   CYS A 198       3.395   7.030  16.446  1.00 90.76           C
ATOM   2928  O   CYS A 198       3.659   6.075  15.718  1.00 90.76           O
ATOM   2929  HA  CYS A 198       3.989   8.966  17.229  1.00 90.76           H
ATOM   2930  CB  CYS A 198       5.011   8.673  15.387  1.00 90.76           C
ATOM   2931 1HB  CYS A 198       5.629   9.547  15.590  1.00 90.76           H
ATOM   2932 2HB  CYS A 198       5.657   7.926  14.925  1.00 90.76           H
ATOM   2933  SG  CYS A 198       3.655   9.119  14.243  1.00 90.76           S
ATOM   2934  HN  CYS A 198       6.254   7.188  17.076  1.00 90.76           H
ATOM   2935  N   THR A 199       2.237   7.205  17.065  1.00 88.55           N
ATOM   2936  CA  THR A 199       1.165   6.234  16.936  1.00 88.55           C
ATOM   2937  C   THR A 199      -0.188   6.942  16.842  1.00 88.55           C
ATOM   2938  O   THR A 199      -0.288   8.137  17.117  1.00 88.55           O
ATOM   2939  HA  THR A 199       1.306   5.689  16.002  1.00 88.55           H
ATOM   2940  CB  THR A 199       1.262   5.262  18.113  1.00 88.55           C
ATOM   2941  HB  THR A 199       2.293   4.950  18.277  1.00 88.55           H
ATOM   2942  OG1 THR A 199       0.350   4.219  17.780  1.00 88.55           O
ATOM   2943  HG1 THR A 199       0.509   3.425  18.366  1.00 88.55           H
ATOM   2944  CG2 THR A 199       0.696   5.852  19.407  1.00 88.55           C
ATOM   2945 1HG2 THR A 199      -0.355   6.101  19.264  1.00 88.55           H
ATOM   2946 2HG2 THR A 199       1.251   6.753  19.669  1.00 88.55           H
ATOM   2947 3HG2 THR A 199       0.790   5.121  20.211  1.00 88.55           H
ATOM   2948  HN  THR A 199       2.026   7.992  17.646  1.00 88.55           H
ATOM   2949  N   MET A 200      -1.196   6.174  16.453  1.00 87.39           N
ATOM   2950  CA  MET A 200      -2.573   6.619  16.593  1.00 87.39           C
ATOM   2951  C   MET A 200      -3.103   6.327  17.999  1.00 87.39           C
ATOM   2952  O   MET A 200      -2.920   5.228  18.519  1.00 87.39           O
ATOM   2953  HA  MET A 200      -2.552   7.695  16.421  1.00 87.39           H
ATOM   2954  CB  MET A 200      -3.447   5.907  15.560  1.00 87.39           C
ATOM   2955 1HB  MET A 200      -3.292   4.830  15.627  1.00 87.39           H
ATOM   2956 2HB  MET A 200      -4.499   6.092  15.778  1.00 87.39           H
ATOM   2957  CG  MET A 200      -3.122   6.386  14.143  1.00 87.39           C
ATOM   2958 1HG  MET A 200      -3.180   7.473  14.096  1.00 87.39           H
ATOM   2959 2HG  MET A 200      -2.101   6.109  13.882  1.00 87.39           H
ATOM   2960  SD  MET A 200      -4.266   5.665  12.978  1.00 87.39           S
ATOM   2961  CE  MET A 200      -5.774   6.476  13.481  1.00 87.39           C
ATOM   2962 1HE  MET A 200      -5.989   6.231  14.521  1.00 87.39           H
ATOM   2963 2HE  MET A 200      -5.658   7.555  13.378  1.00 87.39           H
ATOM   2964 3HE  MET A 200      -6.597   6.138  12.851  1.00 87.39           H
ATOM   2965  HN  MET A 200      -1.085   5.266  16.050  1.00 87.39           H
ATOM   2966  N   VAL A 201      -3.749   7.331  18.573  1.00 89.84           N
ATOM   2967  CA  VAL A 201      -4.449   7.148  19.833  1.00 89.84           C
ATOM   2968  C   VAL A 201      -5.936   7.449  19.634  1.00 89.84           C
ATOM   2969  O   VAL A 201      -6.304   8.565  19.272  1.00 89.84           O
ATOM   2970  HA  VAL A 201      -4.338   6.103  20.122  1.00 89.84           H
ATOM   2971  CB  VAL A 201      -3.804   8.011  20.920  1.00 89.84           C
ATOM   2972  HB  VAL A 201      -3.915   9.055  20.628  1.00 89.84           H
ATOM   2973  CG1 VAL A 201      -4.513   7.821  22.262  1.00 89.84           C
ATOM   2974 1HG1 VAL A 201      -5.560   8.107  22.164  1.00 89.84           H
ATOM   2975 2HG1 VAL A 201      -4.448   6.775  22.562  1.00 89.84           H
ATOM   2976 3HG1 VAL A 201      -4.035   8.445  23.017  1.00 89.84           H
ATOM   2977  CG2 VAL A 201      -2.309   7.712  21.042  1.00 89.84           C
ATOM   2978 1HG2 VAL A 201      -2.168   6.663  21.300  1.00 89.84           H
ATOM   2979 2HG2 VAL A 201      -1.818   7.923  20.092  1.00 89.84           H
ATOM   2980 3HG2 VAL A 201      -1.876   8.339  21.821  1.00 89.84           H
ATOM   2981  HN  VAL A 201      -3.799   8.255  18.192  1.00 89.84           H
ATOM   2982  N   TYR A 202      -6.750   6.433  19.880  1.00 89.84           N
ATOM   2983  CA  TYR A 202      -8.185   6.562  19.692  1.00 89.84           C
ATOM   2984  C   TYR A 202      -8.857   7.104  20.956  1.00 89.84           C
ATOM   2985  O   TYR A 202      -8.422   6.811  22.068  1.00 89.84           O
ATOM   2986  HA  TYR A 202      -8.356   7.259  18.871  1.00 89.84           H
ATOM   2987  CB  TYR A 202      -8.704   5.148  19.420  1.00 89.84           C
ATOM   2988 1HB  TYR A 202      -8.406   4.498  20.242  1.00 89.84           H
ATOM   2989 2HB  TYR A 202      -9.793   5.168  19.407  1.00 89.84           H
ATOM   2990  CG  TYR A 202      -8.204   4.545  18.105  1.00 89.84           C
ATOM   2991  CD1 TYR A 202      -8.898   4.773  16.934  1.00 89.84           C
ATOM   2992  HD1 TYR A 202      -9.801   5.383  16.945  1.00 89.84           H
ATOM   2993  CD2 TYR A 202      -7.060   3.773  18.091  1.00 89.84           C
ATOM   2994  HD2 TYR A 202      -6.513   3.593  19.016  1.00 89.84           H
ATOM   2995  CE1 TYR A 202      -8.428   4.205  15.697  1.00 89.84           C
ATOM   2996  HE1 TYR A 202      -8.966   4.377  14.765  1.00 89.84           H
ATOM   2997  CE2 TYR A 202      -6.590   3.205  16.854  1.00 89.84           C
ATOM   2998  HE2 TYR A 202      -5.689   2.594  16.829  1.00 89.84           H
ATOM   2999  CZ  TYR A 202      -7.297   3.449  15.718  1.00 89.84           C
ATOM   3000  OH  TYR A 202      -6.853   2.913  14.550  1.00 89.84           O
ATOM   3001  HH  TYR A 202      -7.466   3.167  13.802  1.00 89.84           H
ATOM   3002  HN  TYR A 202      -6.445   5.536  20.200  1.00 89.84           H
ATOM   3003  N   PRO A 203      -9.924   7.900  20.808  1.00 84.23           N
ATOM   3004  CA  PRO A 203     -10.587   8.496  21.971  1.00 84.23           C
ATOM   3005  C   PRO A 203     -11.303   7.460  22.821  1.00 84.23           C
ATOM   3006  O   PRO A 203     -11.726   6.421  22.315  1.00 84.23           O
ATOM   3007  HA  PRO A 203      -9.849   8.947  22.635  1.00 84.23           H
ATOM   3008  CB  PRO A 203     -11.564   9.500  21.356  1.00 84.23           C
ATOM   3009 1HB  PRO A 203     -12.468   9.600  21.957  1.00 84.23           H
ATOM   3010 2HB  PRO A 203     -11.123  10.494  21.278  1.00 84.23           H
ATOM   3011  CG  PRO A 203     -11.863   8.921  20.002  1.00 84.23           C
ATOM   3012 1HG  PRO A 203     -12.663   8.183  20.057  1.00 84.23           H
ATOM   3013 2HG  PRO A 203     -12.191   9.694  19.307  1.00 84.23           H
ATOM   3014  CD  PRO A 203     -10.578   8.294  19.547  1.00 84.23           C
ATOM   3015 1HD  PRO A 203     -10.758   7.433  18.902  1.00 84.23           H
ATOM   3016 2HD  PRO A 203      -9.967   8.996  18.980  1.00 84.23           H
ATOM   3017  N   SER A 204     -11.421   7.772  24.104  1.00 75.41           N
ATOM   3018  CA  SER A 204     -11.833   6.779  25.081  1.00 75.41           C
ATOM   3019  C   SER A 204     -13.191   6.192  24.690  1.00 75.41           C
ATOM   3020  O   SER A 204     -13.420   4.993  24.842  1.00 75.41           O
ATOM   3021  HA  SER A 204     -11.061   6.010  25.054  1.00 75.41           H
ATOM   3022  CB  SER A 204     -11.901   7.383  26.485  1.00 75.41           C
ATOM   3023 1HB  SER A 204     -12.346   6.661  27.169  1.00 75.41           H
ATOM   3024 2HB  SER A 204     -10.891   7.581  26.844  1.00 75.41           H
ATOM   3025  OG  SER A 204     -12.658   8.590  26.511  1.00 75.41           O
ATOM   3026  HG  SER A 204     -13.626   8.383  26.654  1.00 75.41           H
ATOM   3027  HN  SER A 204     -11.241   8.683  24.476  1.00 75.41           H
ATOM   3028  N   ASP A 205     -14.056   7.064  24.193  1.00 70.69           N
ATOM   3029  CA  ASP A 205     -15.424   6.674  23.895  1.00 70.69           C
ATOM   3030  C   ASP A 205     -15.437   5.782  22.652  1.00 70.69           C
ATOM   3031  O   ASP A 205     -15.084   6.227  21.561  1.00 70.69           O
ATOM   3032  HA  ASP A 205     -15.773   6.153  24.786  1.00 70.69           H
ATOM   3033  CB  ASP A 205     -16.295   7.899  23.608  1.00 70.69           C
ATOM   3034 1HB  ASP A 205     -15.822   8.514  22.843  1.00 70.69           H
ATOM   3035 2HB  ASP A 205     -17.258   7.579  23.210  1.00 70.69           H
ATOM   3036  CG  ASP A 205     -16.511   8.728  24.876  1.00 70.69           C
ATOM   3037  OD1 ASP A 205     -16.312   8.155  25.969  1.00 70.69           O
ATOM   3038  OD2 ASP A 205     -16.870   9.915  24.723  1.00 70.69           O
ATOM   3039  HN  ASP A 205     -13.836   8.019  23.994  1.00 70.69           H
ATOM   3040  N   GLU A 206     -15.848   4.540  22.859  1.00 73.19           N
ATOM   3041  CA  GLU A 206     -15.978   3.602  21.757  1.00 73.19           C
ATOM   3042  C   GLU A 206     -14.649   3.473  21.010  1.00 73.19           C
ATOM   3043  O   GLU A 206     -14.630   3.169  19.818  1.00 73.19           O
ATOM   3044  HA  GLU A 206     -16.237   2.648  22.218  1.00 73.19           H
ATOM   3045  CB  GLU A 206     -17.102   4.022  20.808  1.00 73.19           C
ATOM   3046 1HB  GLU A 206     -16.860   4.984  20.356  1.00 73.19           H
ATOM   3047 2HB  GLU A 206     -17.279   3.235  20.076  1.00 73.19           H
ATOM   3048  CG  GLU A 206     -18.418   4.210  21.567  1.00 73.19           C
ATOM   3049 1HG  GLU A 206     -18.457   3.520  22.410  1.00 73.19           H
ATOM   3050 2HG  GLU A 206     -18.464   5.219  21.977  1.00 73.19           H
ATOM   3051  CD  GLU A 206     -19.618   3.972  20.649  1.00 73.19           C
ATOM   3052  OE1 GLU A 206     -20.513   3.208  21.072  1.00 73.19           O
ATOM   3053  OE2 GLU A 206     -19.614   4.558  19.545  1.00 73.19           O
ATOM   3054  HN  GLU A 206     -16.089   4.173  23.757  1.00 73.19           H
ATOM   3055  N   SER A 207     -13.570   3.712  21.741  1.00 85.28           N
ATOM   3056  CA  SER A 207     -12.240   3.631  21.161  1.00 85.28           C
ATOM   3057  C   SER A 207     -12.074   2.306  20.415  1.00 85.28           C
ATOM   3058  O   SER A 207     -11.507   2.270  19.324  1.00 85.28           O
ATOM   3059  HA  SER A 207     -12.176   4.470  20.468  1.00 85.28           H
ATOM   3060  CB  SER A 207     -11.161   3.775  22.235  1.00 85.28           C
ATOM   3061 1HB  SER A 207     -10.182   3.589  21.793  1.00 85.28           H
ATOM   3062 2HB  SER A 207     -11.153   4.799  22.607  1.00 85.28           H
ATOM   3063  OG  SER A 207     -11.368   2.877  23.323  1.00 85.28           O
ATOM   3064  HG  SER A 207     -10.776   3.127  24.090  1.00 85.28           H
ATOM   3065  HN  SER A 207     -13.594   3.956  22.710  1.00 85.28           H
ATOM   3066  N   THR A 208     -12.578   1.248  21.034  1.00 84.81           N
ATOM   3067  CA  THR A 208     -12.435  -0.085  20.474  1.00 84.81           C
ATOM   3068  C   THR A 208     -13.172  -0.185  19.138  1.00 84.81           C
ATOM   3069  O   THR A 208     -12.642  -0.733  18.172  1.00 84.81           O
ATOM   3070  HA  THR A 208     -11.378  -0.261  20.271  1.00 84.81           H
ATOM   3071  CB  THR A 208     -12.928  -1.091  21.517  1.00 84.81           C
ATOM   3072  HB  THR A 208     -14.008  -1.024  21.642  1.00 84.81           H
ATOM   3073  OG1 THR A 208     -12.155  -0.795  22.677  1.00 84.81           O
ATOM   3074  HG1 THR A 208     -11.183  -0.936  22.486  1.00 84.81           H
ATOM   3075  CG2 THR A 208     -12.543  -2.531  21.170  1.00 84.81           C
ATOM   3076 1HG2 THR A 208     -11.457  -2.612  21.111  1.00 84.81           H
ATOM   3077 2HG2 THR A 208     -12.980  -2.802  20.209  1.00 84.81           H
ATOM   3078 3HG2 THR A 208     -12.917  -3.203  21.942  1.00 84.81           H
ATOM   3079  HN  THR A 208     -13.076   1.292  21.900  1.00 84.81           H
ATOM   3080  N   LYS A 209     -14.383   0.352  19.124  1.00 81.17           N
ATOM   3081  CA  LYS A 209     -15.216   0.290  17.936  1.00 81.17           C
ATOM   3082  C   LYS A 209     -14.520   1.028  16.791  1.00 81.17           C
ATOM   3083  O   LYS A 209     -14.495   0.544  15.660  1.00 81.17           O
ATOM   3084  HA  LYS A 209     -15.315  -0.760  17.661  1.00 81.17           H
ATOM   3085  CB  LYS A 209     -16.622   0.813  18.239  1.00 81.17           C
ATOM   3086 1HB  LYS A 209     -16.557   1.804  18.688  1.00 81.17           H
ATOM   3087 2HB  LYS A 209     -17.182   0.921  17.311  1.00 81.17           H
ATOM   3088  CG  LYS A 209     -17.367  -0.133  19.184  1.00 81.17           C
ATOM   3089 1HG  LYS A 209     -17.335  -1.148  18.787  1.00 81.17           H
ATOM   3090 2HG  LYS A 209     -16.867  -0.153  20.152  1.00 81.17           H
ATOM   3091  CD  LYS A 209     -18.822   0.305  19.364  1.00 81.17           C
ATOM   3092 1HD  LYS A 209     -18.858   1.369  19.598  1.00 81.17           H
ATOM   3093 2HD  LYS A 209     -19.365   0.166  18.429  1.00 81.17           H
ATOM   3094  CE  LYS A 209     -19.500  -0.492  20.479  1.00 81.17           C
ATOM   3095 1HE  LYS A 209     -19.631  -1.528  20.166  1.00 81.17           H
ATOM   3096 2HE  LYS A 209     -18.864  -0.505  21.364  1.00 81.17           H
ATOM   3097  NZ  LYS A 209     -20.814   0.101  20.814  1.00 81.17           N
ATOM   3098 1HZ  LYS A 209     -21.256  -0.447  21.544  1.00 81.17           H
ATOM   3099 2HZ  LYS A 209     -20.683   1.053  21.139  1.00 81.17           H
ATOM   3100 3HZ  LYS A 209     -21.404   0.103  19.989  1.00 81.17           H
ATOM   3101  HN  LYS A 209     -14.795   0.823  19.905  1.00 81.17           H
ATOM   3102  N   LEU A 210     -13.971   2.187  17.123  1.00 87.74           N
ATOM   3103  CA  LEU A 210     -13.359   3.041  16.119  1.00 87.74           C
ATOM   3104  C   LEU A 210     -12.192   2.297  15.466  1.00 87.74           C
ATOM   3105  O   LEU A 210     -12.093   2.243  14.241  1.00 87.74           O
ATOM   3106  HA  LEU A 210     -14.112   3.239  15.356  1.00 87.74           H
ATOM   3107  CB  LEU A 210     -12.966   4.388  16.728  1.00 87.74           C
ATOM   3108 1HB  LEU A 210     -13.843   4.812  17.218  1.00 87.74           H
ATOM   3109 2HB  LEU A 210     -12.223   4.210  17.505  1.00 87.74           H
ATOM   3110  CG  LEU A 210     -12.408   5.427  15.754  1.00 87.74           C
ATOM   3111  HG  LEU A 210     -11.535   4.999  15.261  1.00 87.74           H
ATOM   3112  CD1 LEU A 210     -13.426   5.758  14.662  1.00 87.74           C
ATOM   3113 1HD1 LEU A 210     -13.670   4.853  14.106  1.00 87.74           H
ATOM   3114 2HD1 LEU A 210     -14.332   6.159  15.119  1.00 87.74           H
ATOM   3115 3HD1 LEU A 210     -13.004   6.499  13.983  1.00 87.74           H
ATOM   3116  CD2 LEU A 210     -11.937   6.679  16.498  1.00 87.74           C
ATOM   3117 1HD2 LEU A 210     -12.777   7.119  17.035  1.00 87.74           H
ATOM   3118 2HD2 LEU A 210     -11.155   6.408  17.207  1.00 87.74           H
ATOM   3119 3HD2 LEU A 210     -11.545   7.401  15.782  1.00 87.74           H
ATOM   3120  HN  LEU A 210     -13.940   2.544  18.057  1.00 87.74           H
ATOM   3121  N   LYS A 211     -11.338   1.743  16.313  1.00 92.06           N
ATOM   3122  CA  LYS A 211     -10.177   1.012  15.834  1.00 92.06           C
ATOM   3123  C   LYS A 211     -10.635  -0.108  14.898  1.00 92.06           C
ATOM   3124  O   LYS A 211     -10.122  -0.244  13.789  1.00 92.06           O
ATOM   3125  HA  LYS A 211      -9.564   1.710  15.263  1.00 92.06           H
ATOM   3126  CB  LYS A 211      -9.329   0.522  17.010  1.00 92.06           C
ATOM   3127 1HB  LYS A 211      -8.984   1.375  17.595  1.00 92.06           H
ATOM   3128 2HB  LYS A 211      -9.939  -0.092  17.672  1.00 92.06           H
ATOM   3129  CG  LYS A 211      -8.126  -0.286  16.520  1.00 92.06           C
ATOM   3130 1HG  LYS A 211      -8.469  -1.219  16.072  1.00 92.06           H
ATOM   3131 2HG  LYS A 211      -7.604   0.268  15.740  1.00 92.06           H
ATOM   3132  CD  LYS A 211      -7.164  -0.589  17.670  1.00 92.06           C
ATOM   3133 1HD  LYS A 211      -6.837   0.343  18.130  1.00 92.06           H
ATOM   3134 2HD  LYS A 211      -7.680  -1.161  18.441  1.00 92.06           H
ATOM   3135  CE  LYS A 211      -5.947  -1.374  17.174  1.00 92.06           C
ATOM   3136 1HE  LYS A 211      -6.265  -2.341  16.786  1.00 92.06           H
ATOM   3137 2HE  LYS A 211      -5.473  -0.839  16.351  1.00 92.06           H
ATOM   3138  NZ  LYS A 211      -4.974  -1.569  18.272  1.00 92.06           N
ATOM   3139 1HZ  LYS A 211      -4.254  -2.217  17.974  1.00 92.06           H
ATOM   3140 2HZ  LYS A 211      -4.550  -0.679  18.511  1.00 92.06           H
ATOM   3141 3HZ  LYS A 211      -5.451  -1.944  19.084  1.00 92.06           H
ATOM   3142  HN  LYS A 211     -11.429   1.786  17.308  1.00 92.06           H
ATOM   3143  N   SER A 212     -11.596  -0.883  15.381  1.00 89.69           N
ATOM   3144  CA  SER A 212     -12.065  -2.042  14.640  1.00 89.69           C
ATOM   3145  C   SER A 212     -12.606  -1.607  13.276  1.00 89.69           C
ATOM   3146  O   SER A 212     -12.362  -2.269  12.269  1.00 89.69           O
ATOM   3147  HA  SER A 212     -11.191  -2.681  14.519  1.00 89.69           H
ATOM   3148  CB  SER A 212     -13.143  -2.796  15.422  1.00 89.69           C
ATOM   3149 1HB  SER A 212     -13.991  -2.134  15.600  1.00 89.69           H
ATOM   3150 2HB  SER A 212     -13.509  -3.629  14.823  1.00 89.69           H
ATOM   3151  OG  SER A 212     -12.654  -3.285  16.668  1.00 89.69           O
ATOM   3152  HG  SER A 212     -12.777  -2.594  17.380  1.00 89.69           H
ATOM   3153  HN  SER A 212     -12.050  -0.730  16.258  1.00 89.69           H
ATOM   3154  N   ALA A 213     -13.329  -0.497  13.288  1.00 92.69           N
ATOM   3155  CA  ALA A 213     -13.931   0.017  12.070  1.00 92.69           C
ATOM   3156  C   ALA A 213     -12.826   0.421  11.091  1.00 92.69           C
ATOM   3157  O   ALA A 213     -12.889   0.091   9.908  1.00 92.69           O
ATOM   3158  HA  ALA A 213     -14.521  -0.786  11.627  1.00 92.69           H
ATOM   3159  CB  ALA A 213     -14.862   1.182  12.412  1.00 92.69           C
ATOM   3160 1HB  ALA A 213     -15.645   0.835  13.086  1.00 92.69           H
ATOM   3161 2HB  ALA A 213     -14.290   1.973  12.896  1.00 92.69           H
ATOM   3162 3HB  ALA A 213     -15.313   1.567  11.498  1.00 92.69           H
ATOM   3163  HN  ALA A 213     -13.506   0.046  14.109  1.00 92.69           H
ATOM   3164  N   VAL A 214     -11.840   1.129  11.622  1.00 90.48           N
ATOM   3165  CA  VAL A 214     -10.759   1.641  10.797  1.00 90.48           C
ATOM   3166  C   VAL A 214     -10.025   0.470  10.141  1.00 90.48           C
ATOM   3167  O   VAL A 214      -9.707   0.519   8.954  1.00 90.48           O
ATOM   3168  HA  VAL A 214     -11.204   2.258  10.017  1.00 90.48           H
ATOM   3169  CB  VAL A 214      -9.838   2.530  11.635  1.00 90.48           C
ATOM   3170  HB  VAL A 214      -9.572   1.980  12.538  1.00 90.48           H
ATOM   3171  CG1 VAL A 214      -8.545   2.845  10.880  1.00 90.48           C
ATOM   3172 1HG1 VAL A 214      -8.022   1.917  10.652  1.00 90.48           H
ATOM   3173 2HG1 VAL A 214      -8.783   3.366   9.953  1.00 90.48           H
ATOM   3174 3HG1 VAL A 214      -7.908   3.478  11.499  1.00 90.48           H
ATOM   3175  CG2 VAL A 214     -10.552   3.815  12.060  1.00 90.48           C
ATOM   3176 1HG2 VAL A 214     -10.860   4.369  11.173  1.00 90.48           H
ATOM   3177 2HG2 VAL A 214     -11.430   3.563  12.654  1.00 90.48           H
ATOM   3178 3HG2 VAL A 214      -9.875   4.428  12.654  1.00 90.48           H
ATOM   3179  HN  VAL A 214     -11.773   1.353  12.594  1.00 90.48           H
ATOM   3180  N   LEU A 215      -9.778  -0.556  10.943  1.00 90.26           N
ATOM   3181  CA  LEU A 215      -9.021  -1.705  10.476  1.00 90.26           C
ATOM   3182  C   LEU A 215      -9.837  -2.453   9.420  1.00 90.26           C
ATOM   3183  O   LEU A 215      -9.306  -2.842   8.381  1.00 90.26           O
ATOM   3184  HA  LEU A 215      -8.112  -1.328  10.007  1.00 90.26           H
ATOM   3185  CB  LEU A 215      -8.592  -2.579  11.656  1.00 90.26           C
ATOM   3186 1HB  LEU A 215      -9.471  -2.788  12.266  1.00 90.26           H
ATOM   3187 2HB  LEU A 215      -8.241  -3.534  11.266  1.00 90.26           H
ATOM   3188  CG  LEU A 215      -7.505  -1.998  12.561  1.00 90.26           C
ATOM   3189  HG  LEU A 215      -7.880  -1.071  12.993  1.00 90.26           H
ATOM   3190  CD1 LEU A 215      -7.195  -2.945  13.723  1.00 90.26           C
ATOM   3191 1HD1 LEU A 215      -8.096  -3.101  14.315  1.00 90.26           H
ATOM   3192 2HD1 LEU A 215      -6.848  -3.901  13.330  1.00 90.26           H
ATOM   3193 3HD1 LEU A 215      -6.418  -2.508  14.351  1.00 90.26           H
ATOM   3194  CD2 LEU A 215      -6.251  -1.648  11.757  1.00 90.26           C
ATOM   3195 1HD2 LEU A 215      -5.864  -2.547  11.278  1.00 90.26           H
ATOM   3196 2HD2 LEU A 215      -6.503  -0.910  10.995  1.00 90.26           H
ATOM   3197 3HD2 LEU A 215      -5.494  -1.237  12.425  1.00 90.26           H
ATOM   3198  HN  LEU A 215     -10.084  -0.609  11.893  1.00 90.26           H
ATOM   3199  N   THR A 216     -11.115  -2.632   9.723  1.00 89.96           N
ATOM   3200  CA  THR A 216     -12.000  -3.360   8.831  1.00 89.96           C
ATOM   3201  C   THR A 216     -12.052  -2.682   7.460  1.00 89.96           C
ATOM   3202  O   THR A 216     -11.977  -3.349   6.430  1.00 89.96           O
ATOM   3203  HA  THR A 216     -11.590  -4.358   8.678  1.00 89.96           H
ATOM   3204  CB  THR A 216     -13.368  -3.468   9.507  1.00 89.96           C
ATOM   3205  HB  THR A 216     -13.811  -2.482   9.650  1.00 89.96           H
ATOM   3206  OG1 THR A 216     -13.109  -4.204  10.700  1.00 89.96           O
ATOM   3207  HG1 THR A 216     -13.047  -3.581  11.480  1.00 89.96           H
ATOM   3208  CG2 THR A 216     -14.340  -4.356   8.726  1.00 89.96           C
ATOM   3209 1HG2 THR A 216     -13.926  -5.361   8.643  1.00 89.96           H
ATOM   3210 2HG2 THR A 216     -14.490  -3.940   7.730  1.00 89.96           H
ATOM   3211 3HG2 THR A 216     -15.295  -4.398   9.250  1.00 89.96           H
ATOM   3212  HN  THR A 216     -11.544  -2.290  10.559  1.00 89.96           H
ATOM   3213  N   LEU A 217     -12.181  -1.363   7.493  1.00 86.82           N
ATOM   3214  CA  LEU A 217     -12.267  -0.590   6.266  1.00 86.82           C
ATOM   3215  C   LEU A 217     -10.987  -0.790   5.451  1.00 86.82           C
ATOM   3216  O   LEU A 217     -11.037  -0.903   4.228  1.00 86.82           O
ATOM   3217  HA  LEU A 217     -13.106  -0.981   5.691  1.00 86.82           H
ATOM   3218  CB  LEU A 217     -12.575   0.876   6.577  1.00 86.82           C
ATOM   3219 1HB  LEU A 217     -13.403   0.911   7.286  1.00 86.82           H
ATOM   3220 2HB  LEU A 217     -11.709   1.310   7.077  1.00 86.82           H
ATOM   3221  CG  LEU A 217     -12.930   1.757   5.377  1.00 86.82           C
ATOM   3222  HG  LEU A 217     -12.187   1.589   4.598  1.00 86.82           H
ATOM   3223  CD1 LEU A 217     -14.291   1.367   4.795  1.00 86.82           C
ATOM   3224 1HD1 LEU A 217     -14.262   0.327   4.470  1.00 86.82           H
ATOM   3225 2HD1 LEU A 217     -15.060   1.488   5.558  1.00 86.82           H
ATOM   3226 3HD1 LEU A 217     -14.519   2.008   3.944  1.00 86.82           H
ATOM   3227  CD2 LEU A 217     -12.869   3.240   5.748  1.00 86.82           C
ATOM   3228 1HD2 LEU A 217     -13.576   3.443   6.552  1.00 86.82           H
ATOM   3229 2HD2 LEU A 217     -11.861   3.490   6.079  1.00 86.82           H
ATOM   3230 3HD2 LEU A 217     -13.126   3.843   4.877  1.00 86.82           H
ATOM   3231  HN  LEU A 217     -12.227  -0.826   8.335  1.00 86.82           H
ATOM   3232  N   LYS A 218      -9.870  -0.826   6.163  1.00 83.77           N
ATOM   3233  CA  LYS A 218      -8.576  -0.974   5.519  1.00 83.77           C
ATOM   3234  C   LYS A 218      -8.534  -2.307   4.769  1.00 83.77           C
ATOM   3235  O   LYS A 218      -8.091  -2.366   3.624  1.00 83.77           O
ATOM   3236  HA  LYS A 218      -8.479  -0.167   4.793  1.00 83.77           H
ATOM   3237  CB  LYS A 218      -7.448  -0.806   6.538  1.00 83.77           C
ATOM   3238 1HB  LYS A 218      -7.589   0.122   7.093  1.00 83.77           H
ATOM   3239 2HB  LYS A 218      -7.484  -1.619   7.263  1.00 83.77           H
ATOM   3240  CG  LYS A 218      -6.083  -0.791   5.847  1.00 83.77           C
ATOM   3241 1HG  LYS A 218      -5.964  -1.695   5.250  1.00 83.77           H
ATOM   3242 2HG  LYS A 218      -6.028   0.054   5.161  1.00 83.77           H
ATOM   3243  CD  LYS A 218      -4.951  -0.697   6.872  1.00 83.77           C
ATOM   3244 1HD  LYS A 218      -5.037   0.235   7.431  1.00 83.77           H
ATOM   3245 2HD  LYS A 218      -5.039  -1.510   7.593  1.00 83.77           H
ATOM   3246  CE  LYS A 218      -3.584  -0.762   6.187  1.00 83.77           C
ATOM   3247 1HE  LYS A 218      -3.531  -1.646   5.551  1.00 83.77           H
ATOM   3248 2HE  LYS A 218      -3.454   0.105   5.539  1.00 83.77           H
ATOM   3249  NZ  LYS A 218      -2.501  -0.804   7.194  1.00 83.77           N
ATOM   3250 1HZ  LYS A 218      -1.612  -0.952   6.729  1.00 83.77           H
ATOM   3251 2HZ  LYS A 218      -2.475   0.075   7.700  1.00 83.77           H
ATOM   3252 3HZ  LYS A 218      -2.672  -1.563   7.844  1.00 83.77           H
ATOM   3253  HN  LYS A 218      -9.840  -0.757   7.161  1.00 83.77           H
ATOM   3254  N   VAL A 219      -9.002  -3.346   5.447  1.00 89.15           N
ATOM   3255  CA  VAL A 219      -8.900  -4.694   4.914  1.00 89.15           C
ATOM   3256  C   VAL A 219      -9.829  -4.832   3.706  1.00 89.15           C
ATOM   3257  O   VAL A 219      -9.438  -5.381   2.677  1.00 89.15           O
ATOM   3258  HA  VAL A 219      -7.872  -4.841   4.585  1.00 89.15           H
ATOM   3259  CB  VAL A 219      -9.196  -5.715   6.015  1.00 89.15           C
ATOM   3260  HB  VAL A 219     -10.167  -5.472   6.446  1.00 89.15           H
ATOM   3261  CG1 VAL A 219      -9.277  -7.131   5.441  1.00 89.15           C
ATOM   3262 1HG1 VAL A 219     -10.074  -7.177   4.699  1.00 89.15           H
ATOM   3263 2HG1 VAL A 219      -8.328  -7.388   4.972  1.00 89.15           H
ATOM   3264 3HG1 VAL A 219      -9.488  -7.837   6.245  1.00 89.15           H
ATOM   3265  CG2 VAL A 219      -8.153  -5.635   7.131  1.00 89.15           C
ATOM   3266 1HG2 VAL A 219      -7.164  -5.840   6.721  1.00 89.15           H
ATOM   3267 2HG2 VAL A 219      -8.164  -4.636   7.569  1.00 89.15           H
ATOM   3268 3HG2 VAL A 219      -8.387  -6.371   7.900  1.00 89.15           H
ATOM   3269  HN  VAL A 219      -9.443  -3.277   6.342  1.00 89.15           H
ATOM   3270  N   ILE A 220     -11.042  -4.323   3.871  1.00 89.70           N
ATOM   3271  CA  ILE A 220     -12.065  -4.484   2.852  1.00 89.70           C
ATOM   3272  C   ILE A 220     -11.631  -3.753   1.580  1.00 89.70           C
ATOM   3273  O   ILE A 220     -11.517  -4.363   0.518  1.00 89.70           O
ATOM   3274  HA  ILE A 220     -12.141  -5.548   2.630  1.00 89.70           H
ATOM   3275  CB  ILE A 220     -13.427  -4.034   3.386  1.00 89.70           C
ATOM   3276  HB  ILE A 220     -13.307  -3.053   3.845  1.00 89.70           H
ATOM   3277  CG1 ILE A 220     -13.930  -4.984   4.474  1.00 89.70           C
ATOM   3278 1HG1 ILE A 220     -14.073  -5.980   4.055  1.00 89.70           H
ATOM   3279 2HG1 ILE A 220     -13.180  -5.074   5.260  1.00 89.70           H
ATOM   3280  CG2 ILE A 220     -14.438  -3.880   2.247  1.00 89.70           C
ATOM   3281 1HG2 ILE A 220     -14.076  -3.134   1.539  1.00 89.70           H
ATOM   3282 2HG2 ILE A 220     -14.560  -4.835   1.738  1.00 89.70           H
ATOM   3283 3HG2 ILE A 220     -15.397  -3.559   2.654  1.00 89.70           H
ATOM   3284  CD1 ILE A 220     -15.246  -4.484   5.073  1.00 89.70           C
ATOM   3285 1HD1 ILE A 220     -15.094  -3.498   5.513  1.00 89.70           H
ATOM   3286 2HD1 ILE A 220     -16.001  -4.420   4.289  1.00 89.70           H
ATOM   3287 3HD1 ILE A 220     -15.582  -5.178   5.844  1.00 89.70           H
ATOM   3288  HN  ILE A 220     -11.328  -3.811   4.681  1.00 89.70           H
ATOM   3289  N   LEU A 221     -11.401  -2.457   1.730  1.00 87.68           N
ATOM   3290  CA  LEU A 221     -11.153  -1.603   0.580  1.00 87.68           C
ATOM   3291  C   LEU A 221      -9.706  -1.784   0.119  1.00 87.68           C
ATOM   3292  O   LEU A 221      -9.392  -1.574  -1.051  1.00 87.68           O
ATOM   3293  HA  LEU A 221     -11.815  -1.933  -0.221  1.00 87.68           H
ATOM   3294  CB  LEU A 221     -11.519  -0.152   0.901  1.00 87.68           C
ATOM   3295 1HB  LEU A 221     -10.940   0.164   1.769  1.00 87.68           H
ATOM   3296 2HB  LEU A 221     -11.208   0.473   0.065  1.00 87.68           H
ATOM   3297  CG  LEU A 221     -12.998   0.120   1.183  1.00 87.68           C
ATOM   3298  HG  LEU A 221     -13.282  -0.430   2.080  1.00 87.68           H
ATOM   3299  CD1 LEU A 221     -13.238   1.604   1.467  1.00 87.68           C
ATOM   3300 1HD1 LEU A 221     -12.656   1.906   2.337  1.00 87.68           H
ATOM   3301 2HD1 LEU A 221     -12.933   2.193   0.603  1.00 87.68           H
ATOM   3302 3HD1 LEU A 221     -14.298   1.769   1.664  1.00 87.68           H
ATOM   3303  CD2 LEU A 221     -13.877  -0.395   0.041  1.00 87.68           C
ATOM   3304 1HD2 LEU A 221     -13.600   0.107  -0.886  1.00 87.68           H
ATOM   3305 2HD2 LEU A 221     -13.735  -1.470  -0.071  1.00 87.68           H
ATOM   3306 3HD2 LEU A 221     -14.923  -0.189   0.267  1.00 87.68           H
ATOM   3307  HN  LEU A 221     -11.383  -1.990   2.614  1.00 87.68           H
ATOM   3308  N   GLY A 222      -8.861  -2.173   1.064  1.00 86.52           N
ATOM   3309  CA  GLY A 222      -7.428  -2.186   0.827  1.00 86.52           C
ATOM   3310  C   GLY A 222      -7.005  -3.461   0.095  1.00 86.52           C
ATOM   3311  O   GLY A 222      -5.963  -3.489  -0.559  1.00 86.52           O
ATOM   3312 1HA  GLY A 222      -7.145  -1.313   0.239  1.00 86.52           H
ATOM   3313 2HA  GLY A 222      -6.898  -2.115   1.777  1.00 86.52           H
ATOM   3314  HN  GLY A 222      -9.142  -2.474   1.975  1.00 86.52           H
ATOM   3315  N   PHE A 223      -7.834  -4.485   0.228  1.00 79.59           N
ATOM   3316  CA  PHE A 223      -7.487  -5.801  -0.281  1.00 79.59           C
ATOM   3317  C   PHE A 223      -8.671  -6.437  -1.010  1.00 79.59           C
ATOM   3318  O   PHE A 223      -8.627  -6.628  -2.225  1.00 79.59           O
ATOM   3319  HA  PHE A 223      -6.660  -5.670  -0.979  1.00 79.59           H
ATOM   3320  CB  PHE A 223      -7.123  -6.666   0.928  1.00 79.59           C
ATOM   3321 1HB  PHE A 223      -6.379  -6.141   1.527  1.00 79.59           H
ATOM   3322 2HB  PHE A 223      -8.007  -6.788   1.554  1.00 79.59           H
ATOM   3323  CG  PHE A 223      -6.580  -8.049   0.563  1.00 79.59           C
ATOM   3324  CD1 PHE A 223      -7.295  -9.163   0.872  1.00 79.59           C
ATOM   3325  HD1 PHE A 223      -8.256  -9.071   1.380  1.00 79.59           H
ATOM   3326  CD2 PHE A 223      -5.382  -8.163  -0.070  1.00 79.59           C
ATOM   3327  HD2 PHE A 223      -4.809  -7.270  -0.318  1.00 79.59           H
ATOM   3328  CE1 PHE A 223      -6.792 -10.447   0.533  1.00 79.59           C
ATOM   3329  HE1 PHE A 223      -7.365 -11.340   0.781  1.00 79.59           H
ATOM   3330  CE2 PHE A 223      -4.878  -9.447  -0.409  1.00 79.59           C
ATOM   3331  HE2 PHE A 223      -3.918  -9.539  -0.917  1.00 79.59           H
ATOM   3332  CZ  PHE A 223      -5.594 -10.562  -0.100  1.00 79.59           C
ATOM   3333  HZ  PHE A 223      -5.207 -11.547  -0.361  1.00 79.59           H
ATOM   3334  HN  PHE A 223      -8.728  -4.426   0.673  1.00 79.59           H
ATOM   3335  N   PHE A 224      -9.703  -6.749  -0.239  1.00 83.98           N
ATOM   3336  CA  PHE A 224     -10.742  -7.651  -0.706  1.00 83.98           C
ATOM   3337  C   PHE A 224     -11.392  -7.121  -1.986  1.00 83.98           C
ATOM   3338  O   PHE A 224     -11.459  -7.827  -2.991  1.00 83.98           O
ATOM   3339  HA  PHE A 224     -10.268  -8.611  -0.912  1.00 83.98           H
ATOM   3340  CB  PHE A 224     -11.799  -7.725   0.397  1.00 83.98           C
ATOM   3341 1HB  PHE A 224     -11.906  -6.739   0.851  1.00 83.98           H
ATOM   3342 2HB  PHE A 224     -12.761  -7.974  -0.052  1.00 83.98           H
ATOM   3343  CG  PHE A 224     -11.484  -8.744   1.493  1.00 83.98           C
ATOM   3344  CD1 PHE A 224     -11.559 -10.075   1.226  1.00 83.98           C
ATOM   3345  HD1 PHE A 224     -11.843 -10.416   0.231  1.00 83.98           H
ATOM   3346  CD2 PHE A 224     -11.130  -8.319   2.736  1.00 83.98           C
ATOM   3347  HD2 PHE A 224     -11.070  -7.252   2.950  1.00 83.98           H
ATOM   3348  CE1 PHE A 224     -11.267 -11.021   2.244  1.00 83.98           C
ATOM   3349  HE1 PHE A 224     -11.327 -12.088   2.030  1.00 83.98           H
ATOM   3350  CE2 PHE A 224     -10.837  -9.265   3.753  1.00 83.98           C
ATOM   3351  HE2 PHE A 224     -10.553  -8.924   4.749  1.00 83.98           H
ATOM   3352  CZ  PHE A 224     -10.912 -10.596   3.486  1.00 83.98           C
ATOM   3353  HZ  PHE A 224     -10.688 -11.322   4.267  1.00 83.98           H
ATOM   3354  HN  PHE A 224      -9.834  -6.397   0.688  1.00 83.98           H
ATOM   3355  N   LEU A 225     -11.856  -5.882  -1.907  1.00 88.70           N
ATOM   3356  CA  LEU A 225     -12.576  -5.280  -3.016  1.00 88.70           C
ATOM   3357  C   LEU A 225     -11.676  -5.265  -4.254  1.00 88.70           C
ATOM   3358  O   LEU A 225     -12.046  -5.793  -5.301  1.00 88.70           O
ATOM   3359  HA  LEU A 225     -13.440  -5.911  -3.225  1.00 88.70           H
ATOM   3360  CB  LEU A 225     -13.107  -3.900  -2.625  1.00 88.70           C
ATOM   3361 1HB  LEU A 225     -13.812  -4.024  -1.802  1.00 88.70           H
ATOM   3362 2HB  LEU A 225     -12.275  -3.307  -2.245  1.00 88.70           H
ATOM   3363  CG  LEU A 225     -13.797  -3.107  -3.736  1.00 88.70           C
ATOM   3364  HG  LEU A 225     -13.165  -3.143  -4.624  1.00 88.70           H
ATOM   3365  CD1 LEU A 225     -15.139  -3.739  -4.110  1.00 88.70           C
ATOM   3366 1HD1 LEU A 225     -14.975  -4.759  -4.458  1.00 88.70           H
ATOM   3367 2HD1 LEU A 225     -15.789  -3.754  -3.235  1.00 88.70           H
ATOM   3368 3HD1 LEU A 225     -15.608  -3.156  -4.902  1.00 88.70           H
ATOM   3369  CD2 LEU A 225     -13.945  -1.634  -3.348  1.00 88.70           C
ATOM   3370 1HD2 LEU A 225     -14.544  -1.557  -2.440  1.00 88.70           H
ATOM   3371 2HD2 LEU A 225     -12.960  -1.204  -3.171  1.00 88.70           H
ATOM   3372 3HD2 LEU A 225     -14.439  -1.094  -4.155  1.00 88.70           H
ATOM   3373  HN  LEU A 225     -11.746  -5.294  -1.105  1.00 88.70           H
ATOM   3374  N   PRO A 226     -10.483  -4.662  -4.157  1.00 89.70           N
ATOM   3375  CA  PRO A 226      -9.562  -4.625  -5.296  1.00 89.70           C
ATOM   3376  C   PRO A 226      -9.298  -6.007  -5.870  1.00 89.70           C
ATOM   3377  O   PRO A 226      -9.302  -6.189  -7.086  1.00 89.70           O
ATOM   3378  HA  PRO A 226     -10.002  -4.055  -6.115  1.00 89.70           H
ATOM   3379  CB  PRO A 226      -8.293  -3.999  -4.714  1.00 89.70           C
ATOM   3380 1HB  PRO A 226      -7.602  -4.759  -4.349  1.00 89.70           H
ATOM   3381 2HB  PRO A 226      -7.756  -3.414  -5.461  1.00 89.70           H
ATOM   3382  CG  PRO A 226      -8.817  -3.124  -3.582  1.00 89.70           C
ATOM   3383 1HG  PRO A 226      -8.037  -2.891  -2.857  1.00 89.70           H
ATOM   3384 2HG  PRO A 226      -9.189  -2.167  -3.949  1.00 89.70           H
ATOM   3385  CD  PRO A 226      -9.923  -3.974  -2.980  1.00 89.70           C
ATOM   3386 1HD  PRO A 226      -9.535  -4.684  -2.249  1.00 89.70           H
ATOM   3387 2HD  PRO A 226     -10.667  -3.366  -2.465  1.00 89.70           H
ATOM   3388  N   PHE A 227      -9.074  -6.954  -4.970  1.00 83.24           N
ATOM   3389  CA  PHE A 227      -8.660  -8.287  -5.373  1.00 83.24           C
ATOM   3390  C   PHE A 227      -9.742  -8.965  -6.216  1.00 83.24           C
ATOM   3391  O   PHE A 227      -9.447  -9.552  -7.255  1.00 83.24           O
ATOM   3392  HA  PHE A 227      -7.754  -8.178  -5.969  1.00 83.24           H
ATOM   3393  CB  PHE A 227      -8.446  -9.095  -4.092  1.00 83.24           C
ATOM   3394 1HB  PHE A 227      -7.729  -8.572  -3.460  1.00 83.24           H
ATOM   3395 2HB  PHE A 227      -9.385  -9.138  -3.540  1.00 83.24           H
ATOM   3396  CG  PHE A 227      -7.947 -10.521  -4.333  1.00 83.24           C
ATOM   3397  CD1 PHE A 227      -8.819 -11.564  -4.286  1.00 83.24           C
ATOM   3398  HD1 PHE A 227      -9.874 -11.383  -4.078  1.00 83.24           H
ATOM   3399  CD2 PHE A 227      -6.631 -10.747  -4.592  1.00 83.24           C
ATOM   3400  HD2 PHE A 227      -5.932  -9.911  -4.629  1.00 83.24           H
ATOM   3401  CE1 PHE A 227      -8.356 -12.888  -4.510  1.00 83.24           C
ATOM   3402  HE1 PHE A 227      -9.055 -13.723  -4.473  1.00 83.24           H
ATOM   3403  CE2 PHE A 227      -6.168 -12.070  -4.816  1.00 83.24           C
ATOM   3404  HE2 PHE A 227      -5.113 -12.251  -5.024  1.00 83.24           H
ATOM   3405  CZ  PHE A 227      -7.040 -13.113  -4.770  1.00 83.24           C
ATOM   3406  HZ  PHE A 227      -6.684 -14.129  -4.941  1.00 83.24           H
ATOM   3407  HN  PHE A 227      -9.170  -6.821  -3.983  1.00 83.24           H
ATOM   3408  N   VAL A 228     -10.973  -8.862  -5.735  1.00 91.63           N
ATOM   3409  CA  VAL A 228     -12.095  -9.491  -6.411  1.00 91.63           C
ATOM   3410  C   VAL A 228     -12.217  -8.922  -7.826  1.00 91.63           C
ATOM   3411  O   VAL A 228     -12.386  -9.671  -8.787  1.00 91.63           O
ATOM   3412  HA  VAL A 228     -11.882 -10.558  -6.479  1.00 91.63           H
ATOM   3413  CB  VAL A 228     -13.370  -9.313  -5.584  1.00 91.63           C
ATOM   3414  HB  VAL A 228     -13.475  -8.253  -5.353  1.00 91.63           H
ATOM   3415  CG1 VAL A 228     -14.604  -9.745  -6.378  1.00 91.63           C
ATOM   3416 1HG1 VAL A 228     -14.685  -9.139  -7.281  1.00 91.63           H
ATOM   3417 2HG1 VAL A 228     -14.509 -10.796  -6.654  1.00 91.63           H
ATOM   3418 3HG1 VAL A 228     -15.496  -9.609  -5.767  1.00 91.63           H
ATOM   3419  CG2 VAL A 228     -13.275 -10.076  -4.260  1.00 91.63           C
ATOM   3420 1HG2 VAL A 228     -13.135 -11.138  -4.462  1.00 91.63           H
ATOM   3421 2HG2 VAL A 228     -12.430  -9.700  -3.684  1.00 91.63           H
ATOM   3422 3HG2 VAL A 228     -14.194  -9.932  -3.692  1.00 91.63           H
ATOM   3423  HN  VAL A 228     -11.208  -8.361  -4.903  1.00 91.63           H
ATOM   3424  N   VAL A 229     -12.125  -7.603  -7.909  1.00 91.54           N
ATOM   3425  CA  VAL A 229     -12.296  -6.920  -9.180  1.00 91.54           C
ATOM   3426  C   VAL A 229     -11.195  -7.365 -10.145  1.00 91.54           C
ATOM   3427  O   VAL A 229     -11.467  -7.665 -11.307  1.00 91.54           O
ATOM   3428  HA  VAL A 229     -13.261  -7.219  -9.588  1.00 91.54           H
ATOM   3429  CB  VAL A 229     -12.322  -5.406  -8.961  1.00 91.54           C
ATOM   3430  HB  VAL A 229     -11.429  -5.133  -8.399  1.00 91.54           H
ATOM   3431  CG1 VAL A 229     -12.285  -4.658 -10.295  1.00 91.54           C
ATOM   3432 1HG1 VAL A 229     -11.372  -4.918 -10.832  1.00 91.54           H
ATOM   3433 2HG1 VAL A 229     -13.151  -4.940 -10.894  1.00 91.54           H
ATOM   3434 3HG1 VAL A 229     -12.305  -3.584 -10.110  1.00 91.54           H
ATOM   3435  CG2 VAL A 229     -13.541  -4.993  -8.134  1.00 91.54           C
ATOM   3436 1HG2 VAL A 229     -14.451  -5.286  -8.658  1.00 91.54           H
ATOM   3437 2HG2 VAL A 229     -13.506  -5.486  -7.163  1.00 91.54           H
ATOM   3438 3HG2 VAL A 229     -13.535  -3.912  -7.994  1.00 91.54           H
ATOM   3439  HN  VAL A 229     -11.939  -7.005  -7.130  1.00 91.54           H
ATOM   3440  N   MET A 230      -9.975  -7.394  -9.629  1.00 84.23           N
ATOM   3441  CA  MET A 230      -8.827  -7.758 -10.441  1.00 84.23           C
ATOM   3442  C   MET A 230      -8.961  -9.187 -10.971  1.00 84.23           C
ATOM   3443  O   MET A 230      -8.764  -9.433 -12.160  1.00 84.23           O
ATOM   3444  HA  MET A 230      -8.821  -7.053 -11.273  1.00 84.23           H
ATOM   3445  CB  MET A 230      -7.551  -7.641  -9.604  1.00 84.23           C
ATOM   3446 1HB  MET A 230      -7.699  -8.128  -8.640  1.00 84.23           H
ATOM   3447 2HB  MET A 230      -6.735  -8.163 -10.103  1.00 84.23           H
ATOM   3448  CG  MET A 230      -7.170  -6.175  -9.388  1.00 84.23           C
ATOM   3449 1HG  MET A 230      -7.162  -5.648 -10.342  1.00 84.23           H
ATOM   3450 2HG  MET A 230      -7.914  -5.685  -8.760  1.00 84.23           H
ATOM   3451  SD  MET A 230      -5.561  -6.070  -8.621  1.00 84.23           S
ATOM   3452  CE  MET A 230      -5.942  -6.736  -7.010  1.00 84.23           C
ATOM   3453 1HE  MET A 230      -6.702  -6.119  -6.531  1.00 84.23           H
ATOM   3454 2HE  MET A 230      -6.315  -7.755  -7.117  1.00 84.23           H
ATOM   3455 3HE  MET A 230      -5.040  -6.743  -6.397  1.00 84.23           H
ATOM   3456  HN  MET A 230      -9.766  -7.174  -8.676  1.00 84.23           H
ATOM   3457  N   ALA A 231      -9.294 -10.092 -10.063  1.00 89.79           N
ATOM   3458  CA  ALA A 231      -9.363 -11.503 -10.402  1.00 89.79           C
ATOM   3459  C   ALA A 231     -10.376 -11.702 -11.532  1.00 89.79           C
ATOM   3460  O   ALA A 231     -10.113 -12.435 -12.484  1.00 89.79           O
ATOM   3461  HA  ALA A 231      -8.377 -11.809 -10.752  1.00 89.79           H
ATOM   3462  CB  ALA A 231      -9.716 -12.312  -9.153  1.00 89.79           C
ATOM   3463 1HB  ALA A 231      -8.951 -12.159  -8.392  1.00 89.79           H
ATOM   3464 2HB  ALA A 231     -10.682 -11.984  -8.768  1.00 89.79           H
ATOM   3465 3HB  ALA A 231      -9.768 -13.371  -9.408  1.00 89.79           H
ATOM   3466  HN  ALA A 231      -9.515  -9.875  -9.112  1.00 89.79           H
ATOM   3467  N   CYS A 232     -11.513 -11.037 -11.388  1.00 88.81           N
ATOM   3468  CA  CYS A 232     -12.581 -11.162 -12.365  1.00 88.81           C
ATOM   3469  C   CYS A 232     -12.077 -10.614 -13.702  1.00 88.81           C
ATOM   3470  O   CYS A 232     -12.226 -11.261 -14.737  1.00 88.81           O
ATOM   3471  HA  CYS A 232     -12.810 -12.225 -12.444  1.00 88.81           H
ATOM   3472  CB  CYS A 232     -13.856 -10.454 -11.902  1.00 88.81           C
ATOM   3473 1HB  CYS A 232     -13.626  -9.433 -11.600  1.00 88.81           H
ATOM   3474 2HB  CYS A 232     -14.566 -10.390 -12.727  1.00 88.81           H
ATOM   3475  SG  CYS A 232     -14.606 -11.366 -10.503  1.00 88.81           S
ATOM   3476  HG  CYS A 232     -13.821 -10.846  -9.563  1.00 88.81           H
ATOM   3477  HN  CYS A 232     -11.709 -10.423 -10.624  1.00 88.81           H
ATOM   3478  N   CYS A 233     -11.492  -9.427 -13.635  1.00 87.59           N
ATOM   3479  CA  CYS A 233     -11.094  -8.721 -14.841  1.00 87.59           C
ATOM   3480  C   CYS A 233     -10.147  -9.622 -15.635  1.00 87.59           C
ATOM   3481  O   CYS A 233     -10.354  -9.851 -16.826  1.00 87.59           O
ATOM   3482  HA  CYS A 233     -12.006  -8.525 -15.405  1.00 87.59           H
ATOM   3483  CB  CYS A 233     -10.457  -7.367 -14.519  1.00 87.59           C
ATOM   3484 1HB  CYS A 233      -9.718  -7.483 -13.726  1.00 87.59           H
ATOM   3485 2HB  CYS A 233      -9.930  -6.987 -15.394  1.00 87.59           H
ATOM   3486  SG  CYS A 233     -11.747  -6.176 -14.001  1.00 87.59           S
ATOM   3487  HG  CYS A 233     -11.872  -6.638 -12.760  1.00 87.59           H
ATOM   3488  HN  CYS A 233     -11.290  -8.951 -12.780  1.00 87.59           H
ATOM   3489  N   TYR A 234      -9.127 -10.110 -14.944  1.00 74.56           N
ATOM   3490  CA  TYR A 234      -8.048 -10.824 -15.606  1.00 74.56           C
ATOM   3491  C   TYR A 234      -8.495 -12.224 -16.028  1.00 74.56           C
ATOM   3492  O   TYR A 234      -7.981 -12.778 -16.999  1.00 74.56           O
ATOM   3493  HA  TYR A 234      -7.765 -10.258 -16.494  1.00 74.56           H
ATOM   3494  CB  TYR A 234      -6.928 -10.949 -14.571  1.00 74.56           C
ATOM   3495 1HB  TYR A 234      -7.372 -11.045 -13.580  1.00 74.56           H
ATOM   3496 2HB  TYR A 234      -6.372 -11.867 -14.761  1.00 74.56           H
ATOM   3497  CG  TYR A 234      -5.952  -9.771 -14.564  1.00 74.56           C
ATOM   3498  CD1 TYR A 234      -4.808  -9.819 -15.335  1.00 74.56           C
ATOM   3499  HD1 TYR A 234      -4.600 -10.696 -15.948  1.00 74.56           H
ATOM   3500  CD2 TYR A 234      -6.215  -8.661 -13.788  1.00 74.56           C
ATOM   3501  HD2 TYR A 234      -7.119  -8.623 -13.180  1.00 74.56           H
ATOM   3502  CE1 TYR A 234      -3.888  -8.711 -15.329  1.00 74.56           C
ATOM   3503  HE1 TYR A 234      -2.981  -8.736 -15.932  1.00 74.56           H
ATOM   3504  CE2 TYR A 234      -5.296  -7.552 -13.783  1.00 74.56           C
ATOM   3505  HE2 TYR A 234      -5.492  -6.669 -13.174  1.00 74.56           H
ATOM   3506  CZ  TYR A 234      -4.178  -7.632 -14.553  1.00 74.56           C
ATOM   3507  OH  TYR A 234      -3.310  -6.585 -14.547  1.00 74.56           O
ATOM   3508  HH  TYR A 234      -3.710  -5.812 -14.056  1.00 74.56           H
ATOM   3509  HN  TYR A 234      -9.031 -10.024 -13.953  1.00 74.56           H
ATOM   3510  N   THR A 235      -9.448 -12.758 -15.278  1.00 84.73           N
ATOM   3511  CA  THR A 235     -10.062 -14.025 -15.637  1.00 84.73           C
ATOM   3512  C   THR A 235     -10.671 -13.944 -17.039  1.00 84.73           C
ATOM   3513  O   THR A 235     -10.455 -14.830 -17.865  1.00 84.73           O
ATOM   3514  HA  THR A 235      -9.283 -14.787 -15.671  1.00 84.73           H
ATOM   3515  CB  THR A 235     -11.079 -14.382 -14.552  1.00 84.73           C
ATOM   3516  HB  THR A 235     -11.884 -13.647 -14.517  1.00 84.73           H
ATOM   3517  OG1 THR A 235     -10.297 -14.495 -13.366  1.00 84.73           O
ATOM   3518  HG1 THR A 235     -10.488 -13.726 -12.756  1.00 84.73           H
ATOM   3519  CG2 THR A 235     -11.673 -15.779 -14.742  1.00 84.73           C
ATOM   3520 1HG2 THR A 235     -10.874 -16.521 -14.710  1.00 84.73           H
ATOM   3521 2HG2 THR A 235     -12.178 -15.831 -15.707  1.00 84.73           H
ATOM   3522 3HG2 THR A 235     -12.388 -15.982 -13.946  1.00 84.73           H
ATOM   3523  HN  THR A 235      -9.799 -12.341 -14.440  1.00 84.73           H
ATOM   3524  N   ILE A 236     -11.419 -12.874 -17.263  1.00 83.18           N
ATOM   3525  CA  ILE A 236     -12.077 -12.676 -18.543  1.00 83.18           C
ATOM   3526  C   ILE A 236     -11.025 -12.362 -19.609  1.00 83.18           C
ATOM   3527  O   ILE A 236     -11.124 -12.831 -20.742  1.00 83.18           O
ATOM   3528  HA  ILE A 236     -12.566 -13.614 -18.808  1.00 83.18           H
ATOM   3529  CB  ILE A 236     -13.170 -11.613 -18.425  1.00 83.18           C
ATOM   3530  HB  ILE A 236     -12.712 -10.689 -18.071  1.00 83.18           H
ATOM   3531  CG1 ILE A 236     -14.222 -12.020 -17.392  1.00 83.18           C
ATOM   3532 1HG1 ILE A 236     -14.844 -12.818 -17.796  1.00 83.18           H
ATOM   3533 2HG1 ILE A 236     -13.730 -12.418 -16.504  1.00 83.18           H
ATOM   3534  CG2 ILE A 236     -13.794 -11.313 -19.790  1.00 83.18           C
ATOM   3535 1HG2 ILE A 236     -13.023 -10.948 -20.469  1.00 83.18           H
ATOM   3536 2HG2 ILE A 236     -14.234 -12.224 -20.196  1.00 83.18           H
ATOM   3537 3HG2 ILE A 236     -14.568 -10.554 -19.677  1.00 83.18           H
ATOM   3538  CD1 ILE A 236     -15.100 -10.828 -17.004  1.00 83.18           C
ATOM   3539 1HD1 ILE A 236     -14.477 -10.042 -16.578  1.00 83.18           H
ATOM   3540 2HD1 ILE A 236     -15.609 -10.449 -17.890  1.00 83.18           H
ATOM   3541 3HD1 ILE A 236     -15.839 -11.146 -16.268  1.00 83.18           H
ATOM   3542  HN  ILE A 236     -11.579 -12.152 -16.590  1.00 83.18           H
ATOM   3543  N   ILE A 237     -10.042 -11.569 -19.208  1.00 79.99           N
ATOM   3544  CA  ILE A 237      -8.982 -11.171 -20.120  1.00 79.99           C
ATOM   3545  C   ILE A 237      -8.327 -12.422 -20.710  1.00 79.99           C
ATOM   3546  O   ILE A 237      -8.233 -12.562 -21.928  1.00 79.99           O
ATOM   3547  HA  ILE A 237      -9.444 -10.608 -20.931  1.00 79.99           H
ATOM   3548  CB  ILE A 237      -7.998 -10.233 -19.420  1.00 79.99           C
ATOM   3549  HB  ILE A 237      -7.850 -10.591 -18.401  1.00 79.99           H
ATOM   3550  CG1 ILE A 237      -8.565  -8.815 -19.323  1.00 79.99           C
ATOM   3551 1HG1 ILE A 237      -8.570  -8.354 -20.311  1.00 79.99           H
ATOM   3552 2HG1 ILE A 237      -9.601  -8.857 -18.985  1.00 79.99           H
ATOM   3553  CG2 ILE A 237      -6.632 -10.258 -20.109  1.00 79.99           C
ATOM   3554 1HG2 ILE A 237      -6.229 -11.270 -20.081  1.00 79.99           H
ATOM   3555 2HG2 ILE A 237      -6.742  -9.939 -21.145  1.00 79.99           H
ATOM   3556 3HG2 ILE A 237      -5.951  -9.582 -19.591  1.00 79.99           H
ATOM   3557  CD1 ILE A 237      -7.742  -7.960 -18.358  1.00 79.99           C
ATOM   3558 1HD1 ILE A 237      -7.759  -8.411 -17.366  1.00 79.99           H
ATOM   3559 2HD1 ILE A 237      -6.713  -7.901 -18.713  1.00 79.99           H
ATOM   3560 3HD1 ILE A 237      -8.167  -6.957 -18.308  1.00 79.99           H
ATOM   3561  HN  ILE A 237      -9.962 -11.202 -18.282  1.00 79.99           H
ATOM   3562  N   ILE A 238      -7.890 -13.299 -19.818  1.00 77.68           N
ATOM   3563  CA  ILE A 238      -7.145 -14.476 -20.229  1.00 77.68           C
ATOM   3564  C   ILE A 238      -7.998 -15.304 -21.192  1.00 77.68           C
ATOM   3565  O   ILE A 238      -7.507 -15.768 -22.220  1.00 77.68           O
ATOM   3566  HA  ILE A 238      -6.258 -14.132 -20.762  1.00 77.68           H
ATOM   3567  CB  ILE A 238      -6.662 -15.259 -19.006  1.00 77.68           C
ATOM   3568  HB  ILE A 238      -7.500 -15.367 -18.317  1.00 77.68           H
ATOM   3569  CG1 ILE A 238      -5.564 -14.495 -18.264  1.00 77.68           C
ATOM   3570 1HG1 ILE A 238      -4.634 -14.548 -18.830  1.00 77.68           H
ATOM   3571 2HG1 ILE A 238      -5.834 -13.442 -18.192  1.00 77.68           H
ATOM   3572  CG2 ILE A 238      -6.215 -16.669 -19.399  1.00 77.68           C
ATOM   3573 1HG2 ILE A 238      -7.052 -17.203 -19.848  1.00 77.68           H
ATOM   3574 2HG2 ILE A 238      -5.398 -16.604 -20.117  1.00 77.68           H
ATOM   3575 3HG2 ILE A 238      -5.877 -17.203 -18.511  1.00 77.68           H
ATOM   3576  CD1 ILE A 238      -5.348 -15.069 -16.862  1.00 77.68           C
ATOM   3577 1HD1 ILE A 238      -6.273 -14.992 -16.292  1.00 77.68           H
ATOM   3578 2HD1 ILE A 238      -5.054 -16.116 -16.940  1.00 77.68           H
ATOM   3579 3HD1 ILE A 238      -4.562 -14.508 -16.357  1.00 77.68           H
ATOM   3580  HN  ILE A 238      -8.038 -13.215 -18.832  1.00 77.68           H
ATOM   3581  N   HIS A 239      -9.261 -15.465 -20.824  1.00 76.43           N
ATOM   3582  CA  HIS A 239     -10.175 -16.267 -21.619  1.00 76.43           C
ATOM   3583  C   HIS A 239     -10.254 -15.699 -23.038  1.00 76.43           C
ATOM   3584  O   HIS A 239     -10.205 -16.448 -24.013  1.00 76.43           O
ATOM   3585  HA  HIS A 239      -9.755 -17.271 -21.662  1.00 76.43           H
ATOM   3586  CB  HIS A 239     -11.544 -16.362 -20.942  1.00 76.43           C
ATOM   3587 1HB  HIS A 239     -11.404 -16.667 -19.905  1.00 76.43           H
ATOM   3588 2HB  HIS A 239     -11.999 -15.372 -20.924  1.00 76.43           H
ATOM   3589  CG  HIS A 239     -12.495 -17.325 -21.612  1.00 76.43           C
ATOM   3590  ND1 HIS A 239     -12.357 -18.699 -21.522  1.00 76.43           N
ATOM   3591  HD1 HIS A 239     -11.639 -19.183 -21.023  1.00 76.43           H
ATOM   3592  CD2 HIS A 239     -13.599 -17.098 -22.381  1.00 76.43           C
ATOM   3593  HD2 HIS A 239     -13.995 -16.120 -22.652  1.00 76.43           H
ATOM   3594  CE1 HIS A 239     -13.338 -19.264 -22.211  1.00 76.43           C
ATOM   3595  HE1 HIS A 239     -13.502 -20.334 -22.331  1.00 76.43           H
ATOM   3596  NE2 HIS A 239     -14.106 -18.270 -22.742  1.00 76.43           N
ATOM   3597  HN  HIS A 239      -9.660 -15.060 -20.002  1.00 76.43           H
ATOM   3598  N   THR A 240     -10.376 -14.382 -23.109  1.00 78.01           N
ATOM   3599  CA  THR A 240     -10.531 -13.712 -24.389  1.00 78.01           C
ATOM   3600  C   THR A 240      -9.269 -13.885 -25.237  1.00 78.01           C
ATOM   3601  O   THR A 240      -9.353 -14.054 -26.453  1.00 78.01           O
ATOM   3602  HA  THR A 240     -11.348 -14.189 -24.930  1.00 78.01           H
ATOM   3603  CB  THR A 240     -10.884 -12.249 -24.117  1.00 78.01           C
ATOM   3604  HB  THR A 240     -10.029 -11.712 -23.706  1.00 78.01           H
ATOM   3605  OG1 THR A 240     -12.030 -12.319 -23.272  1.00 78.01           O
ATOM   3606  HG1 THR A 240     -11.756 -12.220 -22.315  1.00 78.01           H
ATOM   3607  CG2 THR A 240     -11.387 -11.526 -25.368  1.00 78.01           C
ATOM   3608 1HG2 THR A 240     -12.283 -12.023 -25.739  1.00 78.01           H
ATOM   3609 2HG2 THR A 240     -10.614 -11.547 -26.136  1.00 78.01           H
ATOM   3610 3HG2 THR A 240     -11.624 -10.491 -25.119  1.00 78.01           H
ATOM   3611  HN  THR A 240     -10.370 -13.776 -22.313  1.00 78.01           H
ATOM   3612  N   LEU A 241      -8.130 -13.837 -24.563  1.00 73.96           N
ATOM   3613  CA  LEU A 241      -6.851 -13.895 -25.250  1.00 73.96           C
ATOM   3614  C   LEU A 241      -6.678 -15.279 -25.880  1.00 73.96           C
ATOM   3615  O   LEU A 241      -6.231 -15.394 -27.020  1.00 73.96           O
ATOM   3616  HA  LEU A 241      -6.874 -13.153 -26.048  1.00 73.96           H
ATOM   3617  CB  LEU A 241      -5.715 -13.505 -24.301  1.00 73.96           C
ATOM   3618 1HB  LEU A 241      -5.857 -14.034 -23.359  1.00 73.96           H
ATOM   3619 2HB  LEU A 241      -4.776 -13.858 -24.727  1.00 73.96           H
ATOM   3620  CG  LEU A 241      -5.577 -12.011 -24.000  1.00 73.96           C
ATOM   3621  HG  LEU A 241      -6.545 -11.640 -23.664  1.00 73.96           H
ATOM   3622  CD1 LEU A 241      -4.582 -11.772 -22.862  1.00 73.96           C
ATOM   3623 1HD1 LEU A 241      -4.929 -12.280 -21.963  1.00 73.96           H
ATOM   3624 2HD1 LEU A 241      -3.605 -12.163 -23.146  1.00 73.96           H
ATOM   3625 3HD1 LEU A 241      -4.502 -10.702 -22.668  1.00 73.96           H
ATOM   3626  CD2 LEU A 241      -5.205 -11.229 -25.261  1.00 73.96           C
ATOM   3627 1HD2 LEU A 241      -4.255 -11.597 -25.650  1.00 73.96           H
ATOM   3628 2HD2 LEU A 241      -5.982 -11.363 -26.014  1.00 73.96           H
ATOM   3629 3HD2 LEU A 241      -5.113 -10.171 -25.018  1.00 73.96           H
ATOM   3630  HN  LEU A 241      -8.072 -13.759 -23.568  1.00 73.96           H
ATOM   3631  N   ILE A 242      -7.041 -16.294 -25.109  1.00 74.57           N
ATOM   3632  CA  ILE A 242      -6.907 -17.666 -25.568  1.00 74.57           C
ATOM   3633  C   ILE A 242      -7.713 -17.851 -26.855  1.00 74.57           C
ATOM   3634  O   ILE A 242      -7.251 -18.497 -27.794  1.00 74.57           O
ATOM   3635  HA  ILE A 242      -5.854 -17.834 -25.793  1.00 74.57           H
ATOM   3636  CB  ILE A 242      -7.293 -18.643 -24.455  1.00 74.57           C
ATOM   3637  HB  ILE A 242      -8.251 -18.328 -24.041  1.00 74.57           H
ATOM   3638  CG1 ILE A 242      -6.274 -18.606 -23.314  1.00 74.57           C
ATOM   3639 1HG1 ILE A 242      -5.348 -19.085 -23.634  1.00 74.57           H
ATOM   3640 2HG1 ILE A 242      -6.031 -17.571 -23.073  1.00 74.57           H
ATOM   3641  CG2 ILE A 242      -7.483 -20.057 -25.008  1.00 74.57           C
ATOM   3642 1HG2 ILE A 242      -8.275 -20.050 -25.758  1.00 74.57           H
ATOM   3643 2HG2 ILE A 242      -6.554 -20.397 -25.464  1.00 74.57           H
ATOM   3644 3HG2 ILE A 242      -7.758 -20.731 -24.196  1.00 74.57           H
ATOM   3645  CD1 ILE A 242      -6.817 -19.311 -22.070  1.00 74.57           C
ATOM   3646 1HD1 ILE A 242      -7.730 -18.815 -21.740  1.00 74.57           H
ATOM   3647 2HD1 ILE A 242      -7.036 -20.352 -22.310  1.00 74.57           H
ATOM   3648 3HD1 ILE A 242      -6.073 -19.270 -21.275  1.00 74.57           H
ATOM   3649  HN  ILE A 242      -7.421 -16.191 -24.190  1.00 74.57           H
ATOM   3650  N   GLN A 243      -8.904 -17.271 -26.858  1.00 69.91           N
ATOM   3651  CA  GLN A 243      -9.801 -17.409 -27.993  1.00 69.91           C
ATOM   3652  C   GLN A 243      -9.257 -16.637 -29.196  1.00 69.91           C
ATOM   3653  O   GLN A 243      -9.416 -17.067 -30.337  1.00 69.91           O
ATOM   3654  HA  GLN A 243      -9.823 -18.476 -28.216  1.00 69.91           H
ATOM   3655  CB  GLN A 243     -11.214 -16.942 -27.635  1.00 69.91           C
ATOM   3656 1HB  GLN A 243     -11.170 -15.949 -27.188  1.00 69.91           H
ATOM   3657 2HB  GLN A 243     -11.813 -16.857 -28.542  1.00 69.91           H
ATOM   3658  CG  GLN A 243     -11.884 -17.916 -26.664  1.00 69.91           C
ATOM   3659 1HG  GLN A 243     -11.840 -18.927 -27.069  1.00 69.91           H
ATOM   3660 2HG  GLN A 243     -11.338 -17.928 -25.720  1.00 69.91           H
ATOM   3661  CD  GLN A 243     -13.341 -17.525 -26.413  1.00 69.91           C
ATOM   3662  OE1 GLN A 243     -13.809 -16.476 -26.825  1.00 69.91           O
ATOM   3663  NE2 GLN A 243     -14.030 -18.423 -25.715  1.00 69.91           N
ATOM   3664 1HE2 GLN A 243     -13.586 -19.264 -25.406  1.00 69.91           H
ATOM   3665 2HE2 GLN A 243     -14.993 -18.257 -25.499  1.00 69.91           H
ATOM   3666  HN  GLN A 243      -9.258 -16.717 -26.104  1.00 69.91           H
ATOM   3667  N   ALA A 244      -8.625 -15.511 -28.900  1.00 70.38           N
ATOM   3668  CA  ALA A 244      -8.283 -14.550 -29.935  1.00 70.38           C
ATOM   3669  C   ALA A 244      -7.107 -15.086 -30.754  1.00 70.38           C
ATOM   3670  O   ALA A 244      -6.875 -14.642 -31.877  1.00 70.38           O
ATOM   3671  HA  ALA A 244      -9.149 -14.441 -30.587  1.00 70.38           H
ATOM   3672  CB  ALA A 244      -7.976 -13.195 -29.293  1.00 70.38           C
ATOM   3673 1HB  ALA A 244      -8.852 -12.845 -28.747  1.00 70.38           H
ATOM   3674 2HB  ALA A 244      -7.138 -13.301 -28.604  1.00 70.38           H
ATOM   3675 3HB  ALA A 244      -7.719 -12.475 -30.069  1.00 70.38           H
ATOM   3676  HN  ALA A 244      -8.349 -15.251 -27.974  1.00 70.38           H
ATOM   3677  N   LYS A 245      -6.397 -16.034 -30.160  1.00 59.23           N
ATOM   3678  CA  LYS A 245      -5.241 -16.623 -30.813  1.00 59.23           C
ATOM   3679  C   LYS A 245      -4.345 -15.509 -31.359  1.00 59.23           C
ATOM   3680  O   LYS A 245      -3.400 -15.774 -32.100  1.00 59.23           O
ATOM   3681  HA  LYS A 245      -4.683 -17.175 -30.056  1.00 59.23           H
ATOM   3682  CB  LYS A 245      -5.682 -17.633 -31.875  1.00 59.23           C
ATOM   3683 1HB  LYS A 245      -6.434 -17.181 -32.522  1.00 59.23           H
ATOM   3684 2HB  LYS A 245      -4.834 -17.895 -32.507  1.00 59.23           H
ATOM   3685  CG  LYS A 245      -6.252 -18.896 -31.227  1.00 59.23           C
ATOM   3686 1HG  LYS A 245      -5.588 -19.232 -30.430  1.00 59.23           H
ATOM   3687 2HG  LYS A 245      -7.214 -18.670 -30.766  1.00 59.23           H
ATOM   3688  CD  LYS A 245      -6.425 -20.012 -32.259  1.00 59.23           C
ATOM   3689 1HD  LYS A 245      -7.179 -19.722 -32.991  1.00 59.23           H
ATOM   3690 2HD  LYS A 245      -5.491 -20.156 -32.803  1.00 59.23           H
ATOM   3691  CE  LYS A 245      -6.837 -21.323 -31.586  1.00 59.23           C
ATOM   3692 1HE  LYS A 245      -6.147 -21.554 -30.775  1.00 59.23           H
ATOM   3693 2HE  LYS A 245      -7.826 -21.215 -31.142  1.00 59.23           H
ATOM   3694  NZ  LYS A 245      -6.846 -22.429 -32.569  1.00 59.23           N
ATOM   3695 1HZ  LYS A 245      -7.145 -23.284 -32.112  1.00 59.23           H
ATOM   3696 2HZ  LYS A 245      -7.486 -22.207 -33.323  1.00 59.23           H
ATOM   3697 3HZ  LYS A 245      -5.912 -22.555 -32.944  1.00 59.23           H
ATOM   3698  HN  LYS A 245      -6.599 -16.397 -29.250  1.00 59.23           H
ATOM   3699  N   LYS A 246      -4.674 -14.286 -30.971  1.00 52.46           N
ATOM   3700  CA  LYS A 246      -3.982 -13.122 -31.497  1.00 52.46           C
ATOM   3701  C   LYS A 246      -2.735 -12.851 -30.654  1.00 52.46           C
ATOM   3702  O   LYS A 246      -2.830 -12.301 -29.558  1.00 52.46           O
ATOM   3703  HA  LYS A 246      -3.667 -13.361 -32.513  1.00 52.46           H
ATOM   3704  CB  LYS A 246      -4.935 -11.928 -31.588  1.00 52.46           C
ATOM   3705 1HB  LYS A 246      -5.555 -11.883 -30.693  1.00 52.46           H
ATOM   3706 2HB  LYS A 246      -4.360 -11.002 -31.625  1.00 52.46           H
ATOM   3707  CG  LYS A 246      -5.826 -12.030 -32.828  1.00 52.46           C
ATOM   3708 1HG  LYS A 246      -5.213 -12.243 -33.704  1.00 52.46           H
ATOM   3709 2HG  LYS A 246      -6.519 -12.864 -32.714  1.00 52.46           H
ATOM   3710  CD  LYS A 246      -6.609 -10.735 -33.049  1.00 52.46           C
ATOM   3711 1HD  LYS A 246      -7.269 -10.555 -32.200  1.00 52.46           H
ATOM   3712 2HD  LYS A 246      -5.919  -9.893 -33.100  1.00 52.46           H
ATOM   3713  CE  LYS A 246      -7.433 -10.805 -34.336  1.00 52.46           C
ATOM   3714 1HE  LYS A 246      -6.786 -11.058 -35.176  1.00 52.46           H
ATOM   3715 2HE  LYS A 246      -8.176 -11.598 -34.256  1.00 52.46           H
ATOM   3716  NZ  LYS A 246      -8.105  -9.512 -34.592  1.00 52.46           N
ATOM   3717 1HZ  LYS A 246      -8.661  -9.581 -35.437  1.00 52.46           H
ATOM   3718 2HZ  LYS A 246      -8.707  -9.282 -33.809  1.00 52.46           H
ATOM   3719 3HZ  LYS A 246      -7.407  -8.785 -34.706  1.00 52.46           H
ATOM   3720  HN  LYS A 246      -5.398 -14.084 -30.310  1.00 52.46           H
ATOM   3721  N   SER A 247      -1.594 -13.249 -31.198  1.00 55.68           N
ATOM   3722  CA  SER A 247      -0.345 -13.168 -30.460  1.00 55.68           C
ATOM   3723  C   SER A 247      -0.060 -11.716 -30.071  1.00 55.68           C
ATOM   3724  O   SER A 247       0.372 -11.443 -28.952  1.00 55.68           O
ATOM   3725  HA  SER A 247      -0.495 -13.780 -29.571  1.00 55.68           H
ATOM   3726  CB  SER A 247       0.816 -13.735 -31.279  1.00 55.68           C
ATOM   3727 1HB  SER A 247       0.729 -14.821 -31.329  1.00 55.68           H
ATOM   3728 2HB  SER A 247       0.755 -13.364 -32.302  1.00 55.68           H
ATOM   3729  OG  SER A 247       2.082 -13.387 -30.724  1.00 55.68           O
ATOM   3730  HG  SER A 247       2.818 -13.751 -31.295  1.00 55.68           H
ATOM   3731  HN  SER A 247      -1.515 -13.620 -32.123  1.00 55.68           H
ATOM   3732  N   SER A 248      -0.313 -10.823 -31.016  1.00 55.78           N
ATOM   3733  CA  SER A 248       0.264  -9.490 -30.960  1.00 55.78           C
ATOM   3734  C   SER A 248      -0.184  -8.779 -29.681  1.00 55.78           C
ATOM   3735  O   SER A 248       0.545  -7.950 -29.140  1.00 55.78           O
ATOM   3736  HA  SER A 248       1.343  -9.643 -30.955  1.00 55.78           H
ATOM   3737  CB  SER A 248      -0.129  -8.668 -32.189  1.00 55.78           C
ATOM   3738 1HB  SER A 248       0.458  -7.750 -32.214  1.00 55.78           H
ATOM   3739 2HB  SER A 248       0.116  -9.227 -33.092  1.00 55.78           H
ATOM   3740  OG  SER A 248      -1.516  -8.344 -32.194  1.00 55.78           O
ATOM   3741  HG  SER A 248      -1.734  -7.785 -32.994  1.00 55.78           H
ATOM   3742  HN  SER A 248      -0.899 -10.997 -31.807  1.00 55.78           H
ATOM   3743  N   LYS A 249      -1.381  -9.131 -29.235  1.00 53.07           N
ATOM   3744  CA  LYS A 249      -1.986  -8.452 -28.102  1.00 53.07           C
ATOM   3745  C   LYS A 249      -1.292  -8.900 -26.814  1.00 53.07           C
ATOM   3746  O   LYS A 249      -1.416  -8.248 -25.778  1.00 53.07           O
ATOM   3747  HA  LYS A 249      -1.816  -7.383 -28.232  1.00 53.07           H
ATOM   3748  CB  LYS A 249      -3.500  -8.671 -28.092  1.00 53.07           C
ATOM   3749 1HB  LYS A 249      -3.722  -9.719 -28.293  1.00 53.07           H
ATOM   3750 2HB  LYS A 249      -3.898  -8.446 -27.102  1.00 53.07           H
ATOM   3751  CG  LYS A 249      -4.188  -7.790 -29.137  1.00 53.07           C
ATOM   3752 1HG  LYS A 249      -3.810  -6.770 -29.063  1.00 53.07           H
ATOM   3753 2HG  LYS A 249      -3.945  -8.148 -30.137  1.00 53.07           H
ATOM   3754  CD  LYS A 249      -5.706  -7.792 -28.942  1.00 53.07           C
ATOM   3755 1HD  LYS A 249      -6.096  -8.796 -29.110  1.00 53.07           H
ATOM   3756 2HD  LYS A 249      -5.945  -7.525 -27.913  1.00 53.07           H
ATOM   3757  CE  LYS A 249      -6.383  -6.810 -29.900  1.00 53.07           C
ATOM   3758 1HE  LYS A 249      -5.920  -5.827 -29.810  1.00 53.07           H
ATOM   3759 2HE  LYS A 249      -6.237  -7.137 -30.930  1.00 53.07           H
ATOM   3760  NZ  LYS A 249      -7.830  -6.712 -29.606  1.00 53.07           N
ATOM   3761 1HZ  LYS A 249      -8.272  -6.098 -30.281  1.00 53.07           H
ATOM   3762 2HZ  LYS A 249      -8.249  -7.634 -29.662  1.00 53.07           H
ATOM   3763 3HZ  LYS A 249      -7.960  -6.338 -28.672  1.00 53.07           H
ATOM   3764  HN  LYS A 249      -1.933  -9.863 -29.633  1.00 53.07           H
ATOM   3765  N   HIS A 250      -0.576 -10.010 -26.920  1.00 55.89           N
ATOM   3766  CA  HIS A 250      -0.032 -10.665 -25.744  1.00 55.89           C
ATOM   3767  C   HIS A 250       1.041  -9.776 -25.111  1.00 55.89           C
ATOM   3768  O   HIS A 250       1.140  -9.691 -23.888  1.00 55.89           O
ATOM   3769  HA  HIS A 250      -0.856 -10.781 -25.040  1.00 55.89           H
ATOM   3770  CB  HIS A 250       0.486 -12.063 -26.090  1.00 55.89           C
ATOM   3771 1HB  HIS A 250       1.092 -12.001 -26.994  1.00 55.89           H
ATOM   3772 2HB  HIS A 250       1.141 -12.405 -25.290  1.00 55.89           H
ATOM   3773  CG  HIS A 250      -0.605 -13.086 -26.301  1.00 55.89           C
ATOM   3774  ND1 HIS A 250      -1.257 -13.713 -25.254  1.00 55.89           N
ATOM   3775  HD1 HIS A 250      -1.083 -13.561 -24.281  1.00 55.89           H
ATOM   3776  CD2 HIS A 250      -1.150 -13.584 -27.448  1.00 55.89           C
ATOM   3777  HD2 HIS A 250      -0.866 -13.304 -28.462  1.00 55.89           H
ATOM   3778  CE1 HIS A 250      -2.152 -14.549 -25.760  1.00 55.89           C
ATOM   3779  HE1 HIS A 250      -2.825 -15.189 -25.189  1.00 55.89           H
ATOM   3780  NE2 HIS A 250      -2.083 -14.468 -27.120  1.00 55.89           N
ATOM   3781  HN  HIS A 250      -0.368 -10.459 -27.789  1.00 55.89           H
ATOM   3782  N   LYS A 251       1.817  -9.135 -25.973  1.00 57.74           N
ATOM   3783  CA  LYS A 251       3.005  -8.428 -25.528  1.00 57.74           C
ATOM   3784  C   LYS A 251       2.598  -7.317 -24.558  1.00 57.74           C
ATOM   3785  O   LYS A 251       3.215  -7.148 -23.507  1.00 57.74           O
ATOM   3786  HA  LYS A 251       3.629  -9.142 -24.991  1.00 57.74           H
ATOM   3787  CB  LYS A 251       3.814  -7.931 -26.728  1.00 57.74           C
ATOM   3788 1HB  LYS A 251       3.149  -7.455 -27.448  1.00 57.74           H
ATOM   3789 2HB  LYS A 251       4.526  -7.172 -26.402  1.00 57.74           H
ATOM   3790  CG  LYS A 251       4.562  -9.084 -27.400  1.00 57.74           C
ATOM   3791 1HG  LYS A 251       5.040  -9.703 -26.641  1.00 57.74           H
ATOM   3792 2HG  LYS A 251       3.854  -9.721 -27.931  1.00 57.74           H
ATOM   3793  CD  LYS A 251       5.616  -8.559 -28.376  1.00 57.74           C
ATOM   3794 1HD  LYS A 251       5.127  -8.041 -29.201  1.00 57.74           H
ATOM   3795 2HD  LYS A 251       6.251  -7.829 -27.874  1.00 57.74           H
ATOM   3796  CE  LYS A 251       6.476  -9.701 -28.922  1.00 57.74           C
ATOM   3797 1HE  LYS A 251       6.762 -10.368 -28.109  1.00 57.74           H
ATOM   3798 2HE  LYS A 251       5.897 -10.292 -29.632  1.00 57.74           H
ATOM   3799  NZ  LYS A 251       7.687  -9.167 -29.583  1.00 57.74           N
ATOM   3800 1HZ  LYS A 251       8.251  -9.936 -29.928  1.00 57.74           H
ATOM   3801 2HZ  LYS A 251       7.415  -8.573 -30.359  1.00 57.74           H
ATOM   3802 3HZ  LYS A 251       8.226  -8.626 -28.916  1.00 57.74           H
ATOM   3803  HN  LYS A 251       1.645  -9.096 -26.957  1.00 57.74           H
ATOM   3804  N   ALA A 252       1.562  -6.587 -24.946  1.00 65.13           N
ATOM   3805  CA  ALA A 252       1.143  -5.421 -24.187  1.00 65.13           C
ATOM   3806  C   ALA A 252       0.568  -5.872 -22.843  1.00 65.13           C
ATOM   3807  O   ALA A 252       0.606  -5.127 -21.865  1.00 65.13           O
ATOM   3808  HA  ALA A 252       2.025  -4.807 -24.007  1.00 65.13           H
ATOM   3809  CB  ALA A 252       0.138  -4.611 -25.008  1.00 65.13           C
ATOM   3810 1HB  ALA A 252       0.605  -4.290 -25.939  1.00 65.13           H
ATOM   3811 2HB  ALA A 252      -0.731  -5.230 -25.233  1.00 65.13           H
ATOM   3812 3HB  ALA A 252      -0.177  -3.737 -24.439  1.00 65.13           H
ATOM   3813  HN  ALA A 252       1.015  -6.780 -25.760  1.00 65.13           H
ATOM   3814  N   LEU A 253       0.048  -7.091 -22.837  1.00 68.57           N
ATOM   3815  CA  LEU A 253      -0.613  -7.618 -21.655  1.00 68.57           C
ATOM   3816  C   LEU A 253       0.443  -8.115 -20.665  1.00 68.57           C
ATOM   3817  O   LEU A 253       0.212  -8.121 -19.457  1.00 68.57           O
ATOM   3818  HA  LEU A 253      -1.160  -6.796 -21.193  1.00 68.57           H
ATOM   3819  CB  LEU A 253      -1.640  -8.683 -22.045  1.00 68.57           C
ATOM   3820 1HB  LEU A 253      -1.315  -9.149 -22.975  1.00 68.57           H
ATOM   3821 2HB  LEU A 253      -1.636  -9.460 -21.280  1.00 68.57           H
ATOM   3822  CG  LEU A 253      -3.078  -8.193 -22.227  1.00 68.57           C
ATOM   3823  HG  LEU A 253      -3.054  -7.115 -22.388  1.00 68.57           H
ATOM   3824  CD1 LEU A 253      -3.718  -8.821 -23.466  1.00 68.57           C
ATOM   3825 1HD1 LEU A 253      -3.141  -8.549 -24.350  1.00 68.57           H
ATOM   3826 2HD1 LEU A 253      -3.729  -9.906 -23.360  1.00 68.57           H
ATOM   3827 3HD1 LEU A 253      -4.740  -8.456 -23.572  1.00 68.57           H
ATOM   3828  CD2 LEU A 253      -3.906  -8.443 -20.965  1.00 68.57           C
ATOM   3829 1HD2 LEU A 253      -3.926  -9.511 -20.749  1.00 68.57           H
ATOM   3830 2HD2 LEU A 253      -3.459  -7.910 -20.125  1.00 68.57           H
ATOM   3831 3HD2 LEU A 253      -4.924  -8.085 -21.122  1.00 68.57           H
ATOM   3832  HN  LEU A 253       0.072  -7.713 -23.620  1.00 68.57           H
ATOM   3833  N   LYS A 254       1.579  -8.519 -21.214  1.00 70.88           N
ATOM   3834  CA  LYS A 254       2.609  -9.162 -20.416  1.00 70.88           C
ATOM   3835  C   LYS A 254       2.966  -8.262 -19.231  1.00 70.88           C
ATOM   3836  O   LYS A 254       3.114  -8.740 -18.107  1.00 70.88           O
ATOM   3837  HA  LYS A 254       2.190 -10.092 -20.030  1.00 70.88           H
ATOM   3838  CB  LYS A 254       3.809  -9.535 -21.289  1.00 70.88           C
ATOM   3839 1HB  LYS A 254       3.463 -10.021 -22.201  1.00 70.88           H
ATOM   3840 2HB  LYS A 254       4.338  -8.631 -21.591  1.00 70.88           H
ATOM   3841  CG  LYS A 254       4.764 -10.465 -20.539  1.00 70.88           C
ATOM   3842 1HG  LYS A 254       5.163  -9.953 -19.663  1.00 70.88           H
ATOM   3843 2HG  LYS A 254       4.220 -11.337 -20.178  1.00 70.88           H
ATOM   3844  CD  LYS A 254       5.915 -10.913 -21.442  1.00 70.88           C
ATOM   3845 1HD  LYS A 254       5.515 -11.403 -22.330  1.00 70.88           H
ATOM   3846 2HD  LYS A 254       6.475 -10.042 -21.784  1.00 70.88           H
ATOM   3847  CE  LYS A 254       6.851 -11.871 -20.703  1.00 70.88           C
ATOM   3848 1HE  LYS A 254       7.255 -11.382 -19.816  1.00 70.88           H
ATOM   3849 2HE  LYS A 254       6.294 -12.743 -20.361  1.00 70.88           H
ATOM   3850  NZ  LYS A 254       7.958 -12.299 -21.587  1.00 70.88           N
ATOM   3851 1HZ  LYS A 254       8.572 -12.927 -21.080  1.00 70.88           H
ATOM   3852 2HZ  LYS A 254       7.579 -12.777 -22.397  1.00 70.88           H
ATOM   3853 3HZ  LYS A 254       8.482 -11.486 -21.891  1.00 70.88           H
ATOM   3854  HN  LYS A 254       1.800  -8.414 -22.184  1.00 70.88           H
ATOM   3855  N   VAL A 255       3.093  -6.976 -19.523  1.00 74.69           N
ATOM   3856  CA  VAL A 255       3.490  -6.014 -18.509  1.00 74.69           C
ATOM   3857  C   VAL A 255       2.483  -6.047 -17.358  1.00 74.69           C
ATOM   3858  O   VAL A 255       2.857  -6.259 -16.206  1.00 74.69           O
ATOM   3859  HA  VAL A 255       4.466  -6.320 -18.130  1.00 74.69           H
ATOM   3860  CB  VAL A 255       3.639  -4.626 -19.135  1.00 74.69           C
ATOM   3861  HB  VAL A 255       2.670  -4.335 -19.539  1.00 74.69           H
ATOM   3862  CG1 VAL A 255       4.038  -3.590 -18.082  1.00 74.69           C
ATOM   3863 1HG1 VAL A 255       3.272  -3.545 -17.308  1.00 74.69           H
ATOM   3864 2HG1 VAL A 255       4.990  -3.876 -17.634  1.00 74.69           H
ATOM   3865 3HG1 VAL A 255       4.137  -2.613 -18.553  1.00 74.69           H
ATOM   3866  CG2 VAL A 255       4.643  -4.649 -20.289  1.00 74.69           C
ATOM   3867 1HG2 VAL A 255       5.616  -4.971 -19.918  1.00 74.69           H
ATOM   3868 2HG2 VAL A 255       4.299  -5.343 -21.056  1.00 74.69           H
ATOM   3869 3HG2 VAL A 255       4.729  -3.650 -20.715  1.00 74.69           H
ATOM   3870  HN  VAL A 255       2.930  -6.590 -20.431  1.00 74.69           H
ATOM   3871  N   THR A 256       1.223  -5.834 -17.711  1.00 73.21           N
ATOM   3872  CA  THR A 256       0.193  -5.613 -16.710  1.00 73.21           C
ATOM   3873  C   THR A 256      -0.018  -6.878 -15.875  1.00 73.21           C
ATOM   3874  O   THR A 256      -0.268  -6.797 -14.673  1.00 73.21           O
ATOM   3875  HA  THR A 256       0.536  -4.834 -16.030  1.00 73.21           H
ATOM   3876  CB  THR A 256      -1.072  -5.142 -17.430  1.00 73.21           C
ATOM   3877  HB  THR A 256      -1.923  -5.125 -16.749  1.00 73.21           H
ATOM   3878  OG1 THR A 256      -1.190  -6.028 -18.540  1.00 73.21           O
ATOM   3879  HG1 THR A 256      -1.528  -6.918 -18.233  1.00 73.21           H
ATOM   3880  CG2 THR A 256      -0.903  -3.763 -18.070  1.00 73.21           C
ATOM   3881 1HG2 THR A 256      -0.095  -3.798 -18.800  1.00 73.21           H
ATOM   3882 2HG2 THR A 256      -0.664  -3.031 -17.298  1.00 73.21           H
ATOM   3883 3HG2 THR A 256      -1.830  -3.477 -18.567  1.00 73.21           H
ATOM   3884  HN  THR A 256       0.904  -5.810 -18.658  1.00 73.21           H
ATOM   3885  N   ILE A 257       0.091  -8.016 -16.544  1.00 76.49           N
ATOM   3886  CA  ILE A 257      -0.059  -9.296 -15.873  1.00 76.49           C
ATOM   3887  C   ILE A 257       1.019  -9.431 -14.796  1.00 76.49           C
ATOM   3888  O   ILE A 257       0.718  -9.765 -13.651  1.00 76.49           O
ATOM   3889  HA  ILE A 257      -1.035  -9.298 -15.387  1.00 76.49           H
ATOM   3890  CB  ILE A 257      -0.058 -10.438 -16.891  1.00 76.49           C
ATOM   3891  HB  ILE A 257       0.793 -10.300 -17.558  1.00 76.49           H
ATOM   3892  CG1 ILE A 257      -1.320 -10.403 -17.756  1.00 76.49           C
ATOM   3893 1HG1 ILE A 257      -2.193 -10.615 -17.139  1.00 76.49           H
ATOM   3894 2HG1 ILE A 257      -1.455  -9.403 -18.168  1.00 76.49           H
ATOM   3895  CG2 ILE A 257       0.126 -11.790 -16.199  1.00 76.49           C
ATOM   3896 1HG2 ILE A 257       1.075 -11.798 -15.663  1.00 76.49           H
ATOM   3897 2HG2 ILE A 257      -0.690 -11.951 -15.494  1.00 76.49           H
ATOM   3898 3HG2 ILE A 257       0.123 -12.584 -16.945  1.00 76.49           H
ATOM   3899  CD1 ILE A 257      -1.233 -11.422 -18.894  1.00 76.49           C
ATOM   3900 1HD1 ILE A 257      -0.372 -11.192 -19.523  1.00 76.49           H
ATOM   3901 2HD1 ILE A 257      -1.121 -12.423 -18.478  1.00 76.49           H
ATOM   3902 3HD1 ILE A 257      -2.142 -11.376 -19.493  1.00 76.49           H
ATOM   3903  HN  ILE A 257       0.277  -8.072 -17.525  1.00 76.49           H
ATOM   3904  N   THR A 258       2.252  -9.165 -15.201  1.00 81.35           N
ATOM   3905  CA  THR A 258       3.387  -9.347 -14.313  1.00 81.35           C
ATOM   3906  C   THR A 258       3.246  -8.456 -13.077  1.00 81.35           C
ATOM   3907  O   THR A 258       3.435  -8.915 -11.951  1.00 81.35           O
ATOM   3908  HA  THR A 258       3.388 -10.380 -13.963  1.00 81.35           H
ATOM   3909  CB  THR A 258       4.662  -9.078 -15.114  1.00 81.35           C
ATOM   3910  HB  THR A 258       4.725  -8.029 -15.404  1.00 81.35           H
ATOM   3911  OG1 THR A 258       4.601 -10.011 -16.189  1.00 81.35           O
ATOM   3912  HG1 THR A 258       4.196  -9.578 -16.995  1.00 81.35           H
ATOM   3913  CG2 THR A 258       5.928  -9.473 -14.350  1.00 81.35           C
ATOM   3914 1HG2 THR A 258       5.896 -10.537 -14.119  1.00 81.35           H
ATOM   3915 2HG2 THR A 258       5.987  -8.901 -13.424  1.00 81.35           H
ATOM   3916 3HG2 THR A 258       6.804  -9.261 -14.964  1.00 81.35           H
ATOM   3917  HN  THR A 258       2.480  -8.831 -16.115  1.00 81.35           H
ATOM   3918  N   VAL A 259       2.915  -7.198 -13.329  1.00 79.27           N
ATOM   3919  CA  VAL A 259       2.791  -6.227 -12.255  1.00 79.27           C
ATOM   3920  C   VAL A 259       1.748  -6.718 -11.248  1.00 79.27           C
ATOM   3921  O   VAL A 259       1.963  -6.641 -10.039  1.00 79.27           O
ATOM   3922  HA  VAL A 259       3.758  -6.164 -11.755  1.00 79.27           H
ATOM   3923  CB  VAL A 259       2.464  -4.848 -12.831  1.00 79.27           C
ATOM   3924  HB  VAL A 259       1.618  -4.960 -13.509  1.00 79.27           H
ATOM   3925  CG1 VAL A 259       2.053  -3.875 -11.724  1.00 79.27           C
ATOM   3926 1HG1 VAL A 259       1.170  -4.259 -11.212  1.00 79.27           H
ATOM   3927 2HG1 VAL A 259       2.870  -3.771 -11.010  1.00 79.27           H
ATOM   3928 3HG1 VAL A 259       1.826  -2.903 -12.161  1.00 79.27           H
ATOM   3929  CG2 VAL A 259       3.642  -4.297 -13.636  1.00 79.27           C
ATOM   3930 1HG2 VAL A 259       4.514  -4.207 -12.989  1.00 79.27           H
ATOM   3931 2HG2 VAL A 259       3.868  -4.975 -14.459  1.00 79.27           H
ATOM   3932 3HG2 VAL A 259       3.382  -3.316 -14.034  1.00 79.27           H
ATOM   3933  HN  VAL A 259       2.733  -6.840 -14.245  1.00 79.27           H
ATOM   3934  N   LEU A 260       0.641  -7.210 -11.784  1.00 76.60           N
ATOM   3935  CA  LEU A 260      -0.473  -7.626 -10.949  1.00 76.60           C
ATOM   3936  C   LEU A 260      -0.046  -8.821 -10.094  1.00 76.60           C
ATOM   3937  O   LEU A 260      -0.301  -8.850  -8.891  1.00 76.60           O
ATOM   3938  HA  LEU A 260      -0.713  -6.795 -10.286  1.00 76.60           H
ATOM   3939  CB  LEU A 260      -1.713  -7.895 -11.805  1.00 76.60           C
ATOM   3940 1HB  LEU A 260      -1.818  -7.081 -12.522  1.00 76.60           H
ATOM   3941 2HB  LEU A 260      -1.543  -8.806 -12.379  1.00 76.60           H
ATOM   3942  CG  LEU A 260      -3.033  -8.043 -11.046  1.00 76.60           C
ATOM   3943  HG  LEU A 260      -2.806  -8.155  -9.985  1.00 76.60           H
ATOM   3944  CD1 LEU A 260      -3.894  -6.787 -11.194  1.00 76.60           C
ATOM   3945 1HD1 LEU A 260      -3.355  -5.928 -10.794  1.00 76.60           H
ATOM   3946 2HD1 LEU A 260      -4.114  -6.620 -12.248  1.00 76.60           H
ATOM   3947 3HD1 LEU A 260      -4.826  -6.919 -10.645  1.00 76.60           H
ATOM   3948  CD2 LEU A 260      -3.779  -9.305 -11.484  1.00 76.60           C
ATOM   3949 1HD2 LEU A 260      -3.994  -9.248 -12.551  1.00 76.60           H
ATOM   3950 2HD2 LEU A 260      -3.161 -10.180 -11.284  1.00 76.60           H
ATOM   3951 3HD2 LEU A 260      -4.714  -9.385 -10.929  1.00 76.60           H
ATOM   3952  HN  LEU A 260       0.499  -7.326 -12.767  1.00 76.60           H
ATOM   3953  N   THR A 261       0.598  -9.776 -10.748  1.00 84.07           N
ATOM   3954  CA  THR A 261       0.991 -11.006 -10.081  1.00 84.07           C
ATOM   3955  C   THR A 261       1.935 -10.702  -8.916  1.00 84.07           C
ATOM   3956  O   THR A 261       1.776 -11.247  -7.825  1.00 84.07           O
ATOM   3957  HA  THR A 261       0.099 -11.468  -9.658  1.00 84.07           H
ATOM   3958  CB  THR A 261       1.601 -11.938 -11.129  1.00 84.07           C
ATOM   3959  HB  THR A 261       2.519 -11.517 -11.539  1.00 84.07           H
ATOM   3960  OG1 THR A 261       0.547 -12.144 -12.066  1.00 84.07           O
ATOM   3961  HG1 THR A 261       0.582 -11.443 -12.779  1.00 84.07           H
ATOM   3962  CG2 THR A 261       1.884 -13.336 -10.576  1.00 84.07           C
ATOM   3963 1HG2 THR A 261       0.954 -13.785 -10.228  1.00 84.07           H
ATOM   3964 2HG2 THR A 261       2.585 -13.262  -9.744  1.00 84.07           H
ATOM   3965 3HG2 THR A 261       2.316 -13.957 -11.361  1.00 84.07           H
ATOM   3966  HN  THR A 261       0.849  -9.721 -11.714  1.00 84.07           H
ATOM   3967  N   VAL A 262       2.898  -9.832  -9.187  1.00 87.02           N
ATOM   3968  CA  VAL A 262       3.891  -9.479  -8.187  1.00 87.02           C
ATOM   3969  C   VAL A 262       3.199  -8.789  -7.009  1.00 87.02           C
ATOM   3970  O   VAL A 262       3.523  -9.055  -5.853  1.00 87.02           O
ATOM   3971  HA  VAL A 262       4.345 -10.405  -7.834  1.00 87.02           H
ATOM   3972  CB  VAL A 262       4.989  -8.623  -8.820  1.00 87.02           C
ATOM   3973  HB  VAL A 262       4.512  -7.775  -9.312  1.00 87.02           H
ATOM   3974  CG1 VAL A 262       5.939  -8.073  -7.754  1.00 87.02           C
ATOM   3975 1HG1 VAL A 262       5.378  -7.458  -7.050  1.00 87.02           H
ATOM   3976 2HG1 VAL A 262       6.405  -8.902  -7.221  1.00 87.02           H
ATOM   3977 3HG1 VAL A 262       6.710  -7.468  -8.231  1.00 87.02           H
ATOM   3978  CG2 VAL A 262       5.756  -9.413  -9.883  1.00 87.02           C
ATOM   3979 1HG2 VAL A 262       6.216 -10.288  -9.423  1.00 87.02           H
ATOM   3980 2HG2 VAL A 262       5.068  -9.733 -10.665  1.00 87.02           H
ATOM   3981 3HG2 VAL A 262       6.531  -8.781 -10.316  1.00 87.02           H
ATOM   3982  HN  VAL A 262       3.005  -9.374 -10.069  1.00 87.02           H
ATOM   3983  N   PHE A 263       2.259  -7.918  -7.344  1.00 81.59           N
ATOM   3984  CA  PHE A 263       1.521  -7.186  -6.329  1.00 81.59           C
ATOM   3985  C   PHE A 263       0.788  -8.144  -5.387  1.00 81.59           C
ATOM   3986  O   PHE A 263       0.956  -8.074  -4.171  1.00 81.59           O
ATOM   3987  HA  PHE A 263       2.245  -6.603  -5.760  1.00 81.59           H
ATOM   3988  CB  PHE A 263       0.491  -6.322  -7.060  1.00 81.59           C
ATOM   3989 1HB  PHE A 263       1.015  -5.628  -7.717  1.00 81.59           H
ATOM   3990 2HB  PHE A 263      -0.120  -6.963  -7.696  1.00 81.59           H
ATOM   3991  CG  PHE A 263      -0.427  -5.527  -6.130  1.00 81.59           C
ATOM   3992  CD1 PHE A 263      -1.690  -5.966  -5.882  1.00 81.59           C
ATOM   3993  HD1 PHE A 263      -2.048  -6.884  -6.347  1.00 81.59           H
ATOM   3994  CD2 PHE A 263       0.021  -4.381  -5.550  1.00 81.59           C
ATOM   3995  HD2 PHE A 263       1.033  -4.029  -5.748  1.00 81.59           H
ATOM   3996  CE1 PHE A 263      -2.542  -5.228  -5.019  1.00 81.59           C
ATOM   3997  HE1 PHE A 263      -3.554  -5.579  -4.821  1.00 81.59           H
ATOM   3998  CE2 PHE A 263      -0.831  -3.643  -4.686  1.00 81.59           C
ATOM   3999  HE2 PHE A 263      -0.473  -2.724  -4.222  1.00 81.59           H
ATOM   4000  CZ  PHE A 263      -2.095  -4.082  -4.439  1.00 81.59           C
ATOM   4001  HZ  PHE A 263      -2.748  -3.515  -3.776  1.00 81.59           H
ATOM   4002  HN  PHE A 263       2.001  -7.709  -8.287  1.00 81.59           H
ATOM   4003  N   VAL A 264      -0.009  -9.017  -5.985  1.00 86.05           N
ATOM   4004  CA  VAL A 264      -0.860  -9.905  -5.212  1.00 86.05           C
ATOM   4005  C   VAL A 264       0.007 -10.756  -4.282  1.00 86.05           C
ATOM   4006  O   VAL A 264      -0.312 -10.917  -3.105  1.00 86.05           O
ATOM   4007  HA  VAL A 264      -1.519  -9.283  -4.606  1.00 86.05           H
ATOM   4008  CB  VAL A 264      -1.731 -10.743  -6.150  1.00 86.05           C
ATOM   4009  HB  VAL A 264      -1.075 -11.223  -6.877  1.00 86.05           H
ATOM   4010  CG1 VAL A 264      -2.464 -11.844  -5.381  1.00 86.05           C
ATOM   4011 1HG1 VAL A 264      -1.736 -12.499  -4.901  1.00 86.05           H
ATOM   4012 2HG1 VAL A 264      -3.102 -11.393  -4.621  1.00 86.05           H
ATOM   4013 3HG1 VAL A 264      -3.075 -12.425  -6.071  1.00 86.05           H
ATOM   4014  CG2 VAL A 264      -2.718  -9.861  -6.918  1.00 86.05           C
ATOM   4015 1HG2 VAL A 264      -3.365  -9.341  -6.211  1.00 86.05           H
ATOM   4016 2HG2 VAL A 264      -2.167  -9.131  -7.511  1.00 86.05           H
ATOM   4017 3HG2 VAL A 264      -3.324 -10.482  -7.577  1.00 86.05           H
ATOM   4018  HN  VAL A 264      -0.077  -9.123  -6.977  1.00 86.05           H
ATOM   4019  N   LEU A 265       1.087 -11.277  -4.845  1.00 87.96           N
ATOM   4020  CA  LEU A 265       1.932 -12.211  -4.121  1.00 87.96           C
ATOM   4021  C   LEU A 265       2.568 -11.497  -2.927  1.00 87.96           C
ATOM   4022  O   LEU A 265       2.736 -12.089  -1.862  1.00 87.96           O
ATOM   4023  HA  LEU A 265       1.290 -13.008  -3.745  1.00 87.96           H
ATOM   4024  CB  LEU A 265       2.949 -12.857  -5.065  1.00 87.96           C
ATOM   4025 1HB  LEU A 265       3.444 -12.066  -5.629  1.00 87.96           H
ATOM   4026 2HB  LEU A 265       3.714 -13.345  -4.462  1.00 87.96           H
ATOM   4027  CG  LEU A 265       2.389 -13.879  -6.056  1.00 87.96           C
ATOM   4028  HG  LEU A 265       1.596 -13.400  -6.630  1.00 87.96           H
ATOM   4029  CD1 LEU A 265       3.463 -14.322  -7.052  1.00 87.96           C
ATOM   4030 1HD1 LEU A 265       3.822 -13.456  -7.608  1.00 87.96           H
ATOM   4031 2HD1 LEU A 265       4.294 -14.777  -6.512  1.00 87.96           H
ATOM   4032 3HD1 LEU A 265       3.039 -15.048  -7.745  1.00 87.96           H
ATOM   4033  CD2 LEU A 265       1.762 -15.067  -5.323  1.00 87.96           C
ATOM   4034 1HD2 LEU A 265       2.518 -15.554  -4.708  1.00 87.96           H
ATOM   4035 2HD2 LEU A 265       0.949 -14.714  -4.689  1.00 87.96           H
ATOM   4036 3HD2 LEU A 265       1.372 -15.778  -6.051  1.00 87.96           H
ATOM   4037  HN  LEU A 265       1.387 -11.071  -5.777  1.00 87.96           H
ATOM   4038  N   SER A 266       2.905 -10.234  -3.145  1.00 89.49           N
ATOM   4039  CA  SER A 266       3.616  -9.465  -2.138  1.00 89.49           C
ATOM   4040  C   SER A 266       2.639  -8.971  -1.069  1.00 89.49           C
ATOM   4041  O   SER A 266       2.993  -8.875   0.105  1.00 89.49           O
ATOM   4042  HA  SER A 266       4.339 -10.156  -1.704  1.00 89.49           H
ATOM   4043  CB  SER A 266       4.356  -8.283  -2.768  1.00 89.49           C
ATOM   4044 1HB  SER A 266       4.861  -7.714  -1.987  1.00 89.49           H
ATOM   4045 2HB  SER A 266       5.129  -8.656  -3.440  1.00 89.49           H
ATOM   4046  OG  SER A 266       3.476  -7.425  -3.487  1.00 89.49           O
ATOM   4047  HG  SER A 266       3.490  -7.658  -4.460  1.00 89.49           H
ATOM   4048  HN  SER A 266       2.700  -9.738  -3.988  1.00 89.49           H
ATOM   4049  N   GLN A 267       1.428  -8.669  -1.515  1.00 84.43           N
ATOM   4050  CA  GLN A 267       0.458  -8.008  -0.658  1.00 84.43           C
ATOM   4051  C   GLN A 267      -0.292  -9.038   0.188  1.00 84.43           C
ATOM   4052  O   GLN A 267      -0.727  -8.737   1.298  1.00 84.43           O
ATOM   4053  HA  GLN A 267       1.042  -7.353  -0.012  1.00 84.43           H
ATOM   4054  CB  GLN A 267      -0.514  -7.162  -1.482  1.00 84.43           C
ATOM   4055 1HB  GLN A 267      -0.969  -7.777  -2.258  1.00 84.43           H
ATOM   4056 2HB  GLN A 267      -1.322  -6.805  -0.843  1.00 84.43           H
ATOM   4057  CG  GLN A 267       0.201  -5.971  -2.122  1.00 84.43           C
ATOM   4058 1HG  GLN A 267       1.045  -6.324  -2.714  1.00 84.43           H
ATOM   4059 2HG  GLN A 267      -0.476  -5.459  -2.805  1.00 84.43           H
ATOM   4060  CD  GLN A 267       0.695  -4.990  -1.056  1.00 84.43           C
ATOM   4061  OE1 GLN A 267       0.120  -4.852   0.012  1.00 84.43           O
ATOM   4062  NE2 GLN A 267       1.790  -4.320  -1.403  1.00 84.43           N
ATOM   4063 1HE2 GLN A 267       2.213  -4.481  -2.294  1.00 84.43           H
ATOM   4064 2HE2 GLN A 267       2.190  -3.655  -0.772  1.00 84.43           H
ATOM   4065  HN  GLN A 267       1.107  -8.869  -2.441  1.00 84.43           H
ATOM   4066  N   PHE A 268      -0.420 -10.234  -0.369  1.00 89.93           N
ATOM   4067  CA  PHE A 268      -1.304 -11.235   0.203  1.00 89.93           C
ATOM   4068  C   PHE A 268      -0.891 -11.577   1.636  1.00 89.93           C
ATOM   4069  O   PHE A 268      -1.697 -11.472   2.560  1.00 89.93           O
ATOM   4070  HA  PHE A 268      -2.310 -10.814   0.207  1.00 89.93           H
ATOM   4071  CB  PHE A 268      -1.180 -12.490  -0.664  1.00 89.93           C
ATOM   4072 1HB  PHE A 268      -1.401 -12.227  -1.698  1.00 89.93           H
ATOM   4073 2HB  PHE A 268      -0.147 -12.836  -0.636  1.00 89.93           H
ATOM   4074  CG  PHE A 268      -2.099 -13.635  -0.236  1.00 89.93           C
ATOM   4075  CD1 PHE A 268      -1.605 -14.661   0.510  1.00 89.93           C
ATOM   4076  HD1 PHE A 268      -0.555 -14.666   0.802  1.00 89.93           H
ATOM   4077  CD2 PHE A 268      -3.409 -13.629  -0.600  1.00 89.93           C
ATOM   4078  HD2 PHE A 268      -3.804 -12.808  -1.198  1.00 89.93           H
ATOM   4079  CE1 PHE A 268      -2.458 -15.724   0.907  1.00 89.93           C
ATOM   4080  HE1 PHE A 268      -2.063 -16.546   1.504  1.00 89.93           H
ATOM   4081  CE2 PHE A 268      -4.262 -14.693  -0.203  1.00 89.93           C
ATOM   4082  HE2 PHE A 268      -5.312 -14.687  -0.496  1.00 89.93           H
ATOM   4083  CZ  PHE A 268      -3.768 -15.718   0.542  1.00 89.93           C
ATOM   4084  HZ  PHE A 268      -4.423 -16.534   0.847  1.00 89.93           H
ATOM   4085  HN  PHE A 268       0.066 -10.521  -1.194  1.00 89.93           H
ATOM   4086  N   PRO A 269       0.366 -11.990   1.847  1.00 93.64           N
ATOM   4087  CA  PRO A 269       0.818 -12.380   3.185  1.00 93.64           C
ATOM   4088  C   PRO A 269       0.540 -11.306   4.224  1.00 93.64           C
ATOM   4089  O   PRO A 269       0.103 -11.608   5.333  1.00 93.64           O
ATOM   4090  HA  PRO A 269       0.265 -13.256   3.526  1.00 93.64           H
ATOM   4091  CB  PRO A 269       2.318 -12.621   3.005  1.00 93.64           C
ATOM   4092 1HB  PRO A 269       2.897 -11.722   3.215  1.00 93.64           H
ATOM   4093 2HB  PRO A 269       2.682 -13.399   3.676  1.00 93.64           H
ATOM   4094  CG  PRO A 269       2.436 -13.038   1.544  1.00 93.64           C
ATOM   4095 1HG  PRO A 269       3.449 -12.906   1.166  1.00 93.64           H
ATOM   4096 2HG  PRO A 269       2.190 -14.091   1.402  1.00 93.64           H
ATOM   4097  CD  PRO A 269       1.442 -12.122   0.848  1.00 93.64           C
ATOM   4098 1HD  PRO A 269       1.884 -11.155   0.606  1.00 93.64           H
ATOM   4099 2HD  PRO A 269       1.084 -12.549  -0.088  1.00 93.64           H
ATOM   4100  N   TYR A 270       0.804 -10.068   3.833  1.00 90.48           N
ATOM   4101  CA  TYR A 270       0.651  -8.947   4.745  1.00 90.48           C
ATOM   4102  C   TYR A 270      -0.809  -8.784   5.174  1.00 90.48           C
ATOM   4103  O   TYR A 270      -1.095  -8.600   6.356  1.00 90.48           O
ATOM   4104  HA  TYR A 270       1.261  -9.144   5.626  1.00 90.48           H
ATOM   4105  CB  TYR A 270       1.082  -7.705   3.962  1.00 90.48           C
ATOM   4106 1HB  TYR A 270       2.145  -7.782   3.734  1.00 90.48           H
ATOM   4107 2HB  TYR A 270       0.552  -7.686   3.010  1.00 90.48           H
ATOM   4108  CG  TYR A 270       0.827  -6.387   4.697  1.00 90.48           C
ATOM   4109  CD1 TYR A 270       0.010  -5.429   4.132  1.00 90.48           C
ATOM   4110  HD1 TYR A 270      -0.453  -5.611   3.163  1.00 90.48           H
ATOM   4111  CD2 TYR A 270       1.415  -6.157   5.924  1.00 90.48           C
ATOM   4112  HD2 TYR A 270       2.060  -6.914   6.370  1.00 90.48           H
ATOM   4113  CE1 TYR A 270      -0.229  -4.188   4.824  1.00 90.48           C
ATOM   4114  HE1 TYR A 270      -0.872  -3.423   4.389  1.00 90.48           H
ATOM   4115  CE2 TYR A 270       1.175  -4.916   6.616  1.00 90.48           C
ATOM   4116  HE2 TYR A 270       1.633  -4.722   7.586  1.00 90.48           H
ATOM   4117  CZ  TYR A 270       0.365  -3.994   6.031  1.00 90.48           C
ATOM   4118  OH  TYR A 270       0.139  -2.822   6.684  1.00 90.48           O
ATOM   4119  HH  TYR A 270       0.420  -2.904   7.641  1.00 90.48           H
ATOM   4120  HN  TYR A 270       1.116  -9.826   2.914  1.00 90.48           H
ATOM   4121  N   ASN A 271      -1.693  -8.857   4.190  1.00 88.52           N
ATOM   4122  CA  ASN A 271      -3.107  -8.629   4.436  1.00 88.52           C
ATOM   4123  C   ASN A 271      -3.668  -9.784   5.269  1.00 88.52           C
ATOM   4124  O   ASN A 271      -4.662  -9.619   5.974  1.00 88.52           O
ATOM   4125  HA  ASN A 271      -3.156  -7.675   4.960  1.00 88.52           H
ATOM   4126  CB  ASN A 271      -3.891  -8.568   3.124  1.00 88.52           C
ATOM   4127 1HB  ASN A 271      -3.553  -9.361   2.456  1.00 88.52           H
ATOM   4128 2HB  ASN A 271      -4.949  -8.746   3.320  1.00 88.52           H
ATOM   4129  CG  ASN A 271      -3.715  -7.210   2.442  1.00 88.52           C
ATOM   4130  OD1 ASN A 271      -4.283  -6.207   2.842  1.00 88.52           O
ATOM   4131  ND2 ASN A 271      -2.897  -7.233   1.393  1.00 88.52           N
ATOM   4132 1HD2 ASN A 271      -2.462  -8.090   1.117  1.00 88.52           H
ATOM   4133 2HD2 ASN A 271      -2.717  -6.393   0.881  1.00 88.52           H
ATOM   4134  HN  ASN A 271      -1.458  -9.068   3.241  1.00 88.52           H
ATOM   4135  N   CYS A 272      -3.006 -10.926   5.160  1.00 93.63           N
ATOM   4136  CA  CYS A 272      -3.355 -12.074   5.979  1.00 93.63           C
ATOM   4137  C   CYS A 272      -3.172 -11.690   7.449  1.00 93.63           C
ATOM   4138  O   CYS A 272      -4.044 -11.952   8.276  1.00 93.63           O
ATOM   4139  HA  CYS A 272      -4.399 -12.305   5.766  1.00 93.63           H
ATOM   4140  CB  CYS A 272      -2.531 -13.308   5.605  1.00 93.63           C
ATOM   4141 1HB  CYS A 272      -1.471 -13.053   5.578  1.00 93.63           H
ATOM   4142 2HB  CYS A 272      -2.654 -14.081   6.363  1.00 93.63           H
ATOM   4143  SG  CYS A 272      -3.061 -13.944   3.973  1.00 93.63           S
ATOM   4144  HG  CYS A 272      -2.458 -13.001   3.254  1.00 93.63           H
ATOM   4145  HN  CYS A 272      -2.245 -11.074   4.528  1.00 93.63           H
ATOM   4146  N   ILE A 273      -2.032 -11.075   7.729  1.00 92.50           N
ATOM   4147  CA  ILE A 273      -1.712 -10.676   9.089  1.00 92.50           C
ATOM   4148  C   ILE A 273      -2.651  -9.548   9.519  1.00 92.50           C
ATOM   4149  O   ILE A 273      -3.112  -9.520  10.659  1.00 92.50           O
ATOM   4150  HA  ILE A 273      -1.889 -11.538   9.732  1.00 92.50           H
ATOM   4151  CB  ILE A 273      -0.228 -10.321   9.207  1.00 92.50           C
ATOM   4152  HB  ILE A 273      -0.010  -9.524   8.495  1.00 92.50           H
ATOM   4153  CG1 ILE A 273       0.653 -11.514   8.834  1.00 92.50           C
ATOM   4154 1HG1 ILE A 273       0.453 -11.810   7.804  1.00 92.50           H
ATOM   4155 2HG1 ILE A 273       1.703 -11.225   8.885  1.00 92.50           H
ATOM   4156  CG2 ILE A 273       0.097  -9.782  10.602  1.00 92.50           C
ATOM   4157 1HG2 ILE A 273      -0.494  -8.885  10.792  1.00 92.50           H
ATOM   4158 2HG2 ILE A 273      -0.142 -10.539  11.348  1.00 92.50           H
ATOM   4159 3HG2 ILE A 273       1.157  -9.537  10.658  1.00 92.50           H
ATOM   4160  CD1 ILE A 273       0.398 -12.698   9.769  1.00 92.50           C
ATOM   4161 1HD1 ILE A 273       0.622 -12.405  10.795  1.00 92.50           H
ATOM   4162 2HD1 ILE A 273      -0.647 -12.999   9.698  1.00 92.50           H
ATOM   4163 3HD1 ILE A 273       1.038 -13.532   9.482  1.00 92.50           H
ATOM   4164  HN  ILE A 273      -1.336 -10.850   7.047  1.00 92.50           H
ATOM   4165  N   LEU A 274      -2.906  -8.644   8.584  1.00 89.35           N
ATOM   4166  CA  LEU A 274      -3.797  -7.527   8.847  1.00 89.35           C
ATOM   4167  C   LEU A 274      -5.162  -8.061   9.286  1.00 89.35           C
ATOM   4168  O   LEU A 274      -5.793  -7.501  10.181  1.00 89.35           O
ATOM   4169  HA  LEU A 274      -3.369  -6.955   9.670  1.00 89.35           H
ATOM   4170  CB  LEU A 274      -3.862  -6.596   7.634  1.00 89.35           C
ATOM   4171 1HB  LEU A 274      -3.927  -7.208   6.735  1.00 89.35           H
ATOM   4172 2HB  LEU A 274      -4.783  -6.017   7.694  1.00 89.35           H
ATOM   4173  CG  LEU A 274      -2.691  -5.624   7.472  1.00 89.35           C
ATOM   4174  HG  LEU A 274      -1.776  -6.206   7.366  1.00 89.35           H
ATOM   4175  CD1 LEU A 274      -2.846  -4.788   6.200  1.00 89.35           C
ATOM   4176 1HD1 LEU A 274      -2.875  -5.448   5.333  1.00 89.35           H
ATOM   4177 2HD1 LEU A 274      -3.771  -4.215   6.252  1.00 89.35           H
ATOM   4178 3HD1 LEU A 274      -2.001  -4.106   6.109  1.00 89.35           H
ATOM   4179  CD2 LEU A 274      -2.528  -4.749   8.717  1.00 89.35           C
ATOM   4180 1HD2 LEU A 274      -3.440  -4.175   8.879  1.00 89.35           H
ATOM   4181 2HD2 LEU A 274      -2.339  -5.383   9.583  1.00 89.35           H
ATOM   4182 3HD2 LEU A 274      -1.690  -4.068   8.574  1.00 89.35           H
ATOM   4183  HN  LEU A 274      -2.517  -8.667   7.664  1.00 89.35           H
ATOM   4184  N   LEU A 275      -5.578  -9.137   8.635  1.00 91.36           N
ATOM   4185  CA  LEU A 275      -6.869  -9.736   8.927  1.00 91.36           C
ATOM   4186  C   LEU A 275      -6.885 -10.223  10.377  1.00 91.36           C
ATOM   4187  O   LEU A 275      -7.837  -9.967  11.112  1.00 91.36           O
ATOM   4188  HA  LEU A 275      -7.623  -8.956   8.817  1.00 91.36           H
ATOM   4189  CB  LEU A 275      -7.196 -10.829   7.908  1.00 91.36           C
ATOM   4190 1HB  LEU A 275      -7.159 -10.391   6.910  1.00 91.36           H
ATOM   4191 2HB  LEU A 275      -6.413 -11.586   7.953  1.00 91.36           H
ATOM   4192  CG  LEU A 275      -8.548 -11.524   8.079  1.00 91.36           C
ATOM   4193  HG  LEU A 275      -8.599 -11.927   9.090  1.00 91.36           H
ATOM   4194  CD1 LEU A 275      -9.699 -10.526   7.932  1.00 91.36           C
ATOM   4195 1HD1 LEU A 275      -9.607  -9.750   8.691  1.00 91.36           H
ATOM   4196 2HD1 LEU A 275      -9.663 -10.073   6.941  1.00 91.36           H
ATOM   4197 3HD1 LEU A 275     -10.649 -11.046   8.058  1.00 91.36           H
ATOM   4198  CD2 LEU A 275      -8.685 -12.703   7.115  1.00 91.36           C
ATOM   4199 1HD2 LEU A 275      -8.604 -12.345   6.088  1.00 91.36           H
ATOM   4200 2HD2 LEU A 275      -7.893 -13.426   7.311  1.00 91.36           H
ATOM   4201 3HD2 LEU A 275      -9.655 -13.179   7.257  1.00 91.36           H
ATOM   4202  HN  LEU A 275      -5.050  -9.598   7.922  1.00 91.36           H
ATOM   4203  N   VAL A 276      -5.818 -10.917  10.746  1.00 93.34           N
ATOM   4204  CA  VAL A 276      -5.702 -11.453  12.092  1.00 93.34           C
ATOM   4205  C   VAL A 276      -5.787 -10.307  13.102  1.00 93.34           C
ATOM   4206  O   VAL A 276      -6.509 -10.401  14.093  1.00 93.34           O
ATOM   4207  HA  VAL A 276      -6.546 -12.125  12.252  1.00 93.34           H
ATOM   4208  CB  VAL A 276      -4.415 -12.270  12.221  1.00 93.34           C
ATOM   4209  HB  VAL A 276      -3.583 -11.634  11.918  1.00 93.34           H
ATOM   4210  CG1 VAL A 276      -4.178 -12.694  13.671  1.00 93.34           C
ATOM   4211 1HG1 VAL A 276      -4.094 -11.808  14.300  1.00 93.34           H
ATOM   4212 2HG1 VAL A 276      -5.014 -13.304  14.013  1.00 93.34           H
ATOM   4213 3HG1 VAL A 276      -3.256 -13.273  13.735  1.00 93.34           H
ATOM   4214  CG2 VAL A 276      -4.441 -13.485  11.291  1.00 93.34           C
ATOM   4215 1HG2 VAL A 276      -5.286 -14.123  11.550  1.00 93.34           H
ATOM   4216 2HG2 VAL A 276      -4.541 -13.151  10.259  1.00 93.34           H
ATOM   4217 3HG2 VAL A 276      -3.514 -14.048  11.403  1.00 93.34           H
ATOM   4218  HN  VAL A 276      -5.044 -11.114  10.145  1.00 93.34           H
ATOM   4219  N   GLN A 277      -5.039  -9.252  12.815  1.00 90.09           N
ATOM   4220  CA  GLN A 277      -4.989  -8.105  13.706  1.00 90.09           C
ATOM   4221  C   GLN A 277      -6.374  -7.464  13.824  1.00 90.09           C
ATOM   4222  O   GLN A 277      -6.749  -6.979  14.890  1.00 90.09           O
ATOM   4223  HA  GLN A 277      -4.683  -8.504  14.674  1.00 90.09           H
ATOM   4224  CB  GLN A 277      -3.951  -7.086  13.232  1.00 90.09           C
ATOM   4225 1HB  GLN A 277      -4.083  -6.897  12.166  1.00 90.09           H
ATOM   4226 2HB  GLN A 277      -4.107  -6.138  13.746  1.00 90.09           H
ATOM   4227  CG  GLN A 277      -2.530  -7.589  13.495  1.00 90.09           C
ATOM   4228 1HG  GLN A 277      -2.405  -7.797  14.557  1.00 90.09           H
ATOM   4229 2HG  GLN A 277      -2.369  -8.527  12.964  1.00 90.09           H
ATOM   4230  CD  GLN A 277      -1.493  -6.558  13.046  1.00 90.09           C
ATOM   4231  OE1 GLN A 277      -1.748  -5.704  12.212  1.00 90.09           O
ATOM   4232  NE2 GLN A 277      -0.311  -6.684  13.643  1.00 90.09           N
ATOM   4233 1HE2 GLN A 277      -0.167  -7.407  14.318  1.00 90.09           H
ATOM   4234 2HE2 GLN A 277       0.433  -6.056  13.416  1.00 90.09           H
ATOM   4235  HN  GLN A 277      -4.475  -9.173  11.993  1.00 90.09           H
ATOM   4236  N   THR A 278      -7.095  -7.482  12.713  1.00 90.38           N
ATOM   4237  CA  THR A 278      -8.413  -6.871  12.666  1.00 90.38           C
ATOM   4238  C   THR A 278      -9.388  -7.636  13.563  1.00 90.38           C
ATOM   4239  O   THR A 278     -10.155  -7.031  14.310  1.00 90.38           O
ATOM   4240  HA  THR A 278      -8.337  -5.860  13.065  1.00 90.38           H
ATOM   4241  CB  THR A 278      -8.854  -6.810  11.202  1.00 90.38           C
ATOM   4242  HB  THR A 278      -8.978  -7.812  10.791  1.00 90.38           H
ATOM   4243  OG1 THR A 278      -7.860  -6.006  10.573  1.00 90.38           O
ATOM   4244  HG1 THR A 278      -7.175  -6.589  10.135  1.00 90.38           H
ATOM   4245  CG2 THR A 278     -10.149  -6.018  11.013  1.00 90.38           C
ATOM   4246 1HG2 THR A 278     -10.004  -4.996  11.363  1.00 90.38           H
ATOM   4247 2HG2 THR A 278     -10.949  -6.487  11.586  1.00 90.38           H
ATOM   4248 3HG2 THR A 278     -10.417  -6.006   9.957  1.00 90.38           H
ATOM   4249  HN  THR A 278      -6.794  -7.904  11.857  1.00 90.38           H
ATOM   4250  N   ILE A 279      -9.325  -8.956  13.461  1.00 90.94           N
ATOM   4251  CA  ILE A 279     -10.195  -9.810  14.251  1.00 90.94           C
ATOM   4252  C   ILE A 279      -9.848  -9.653  15.733  1.00 90.94           C
ATOM   4253  O   ILE A 279     -10.739  -9.542  16.574  1.00 90.94           O
ATOM   4254  HA  ILE A 279     -11.218  -9.466  14.098  1.00 90.94           H
ATOM   4255  CB  ILE A 279     -10.125 -11.255  13.753  1.00 90.94           C
ATOM   4256  HB  ILE A 279      -9.078 -11.558  13.733  1.00 90.94           H
ATOM   4257  CG1 ILE A 279     -10.655 -11.368  12.322  1.00 90.94           C
ATOM   4258 1HG1 ILE A 279     -11.739 -11.256  12.323  1.00 90.94           H
ATOM   4259 2HG1 ILE A 279     -10.251 -10.557  11.716  1.00 90.94           H
ATOM   4260  CG2 ILE A 279     -10.852 -12.201  14.710  1.00 90.94           C
ATOM   4261 1HG2 ILE A 279     -10.388 -12.148  15.695  1.00 90.94           H
ATOM   4262 2HG2 ILE A 279     -11.899 -11.908  14.785  1.00 90.94           H
ATOM   4263 3HG2 ILE A 279     -10.786 -13.221  14.332  1.00 90.94           H
ATOM   4264  CD1 ILE A 279     -10.276 -12.714  11.702  1.00 90.94           C
ATOM   4265 1HD1 ILE A 279      -9.190 -12.812  11.681  1.00 90.94           H
ATOM   4266 2HD1 ILE A 279     -10.701 -13.522  12.297  1.00 90.94           H
ATOM   4267 3HD1 ILE A 279     -10.665 -12.768  10.685  1.00 90.94           H
ATOM   4268  HN  ILE A 279      -8.696  -9.440  12.853  1.00 90.94           H
ATOM   4269  N   ASP A 280      -8.552  -9.648  16.007  1.00 90.42           N
ATOM   4270  CA  ASP A 280      -8.077  -9.551  17.376  1.00 90.42           C
ATOM   4271  C   ASP A 280      -8.512  -8.209  17.969  1.00 90.42           C
ATOM   4272  O   ASP A 280      -8.839  -8.125  19.152  1.00 90.42           O
ATOM   4273  HA  ASP A 280      -8.523 -10.399  17.895  1.00 90.42           H
ATOM   4274  CB  ASP A 280      -6.550  -9.621  17.436  1.00 90.42           C
ATOM   4275 1HB  ASP A 280      -6.204 -10.527  16.939  1.00 90.42           H
ATOM   4276 2HB  ASP A 280      -6.122  -8.777  16.894  1.00 90.42           H
ATOM   4277  CG  ASP A 280      -6.057  -9.607  18.884  1.00 90.42           C
ATOM   4278  OD1 ASP A 280      -6.589 -10.417  19.673  1.00 90.42           O
ATOM   4279  OD2 ASP A 280      -5.158  -8.785  19.170  1.00 90.42           O
ATOM   4280  HN  ASP A 280      -7.834  -9.708  15.314  1.00 90.42           H
ATOM   4281  N   ALA A 281      -8.502  -7.192  17.119  1.00 89.59           N
ATOM   4282  CA  ALA A 281      -8.881  -5.856  17.546  1.00 89.59           C
ATOM   4283  C   ALA A 281     -10.321  -5.878  18.061  1.00 89.59           C
ATOM   4284  O   ALA A 281     -10.689  -5.082  18.923  1.00 89.59           O
ATOM   4285  HA  ALA A 281      -8.217  -5.568  18.362  1.00 89.59           H
ATOM   4286  CB  ALA A 281      -8.691  -4.876  16.387  1.00 89.59           C
ATOM   4287 1HB  ALA A 281      -7.645  -4.876  16.079  1.00 89.59           H
ATOM   4288 2HB  ALA A 281      -9.317  -5.179  15.548  1.00 89.59           H
ATOM   4289 3HB  ALA A 281      -8.974  -3.873  16.708  1.00 89.59           H
ATOM   4290  HN  ALA A 281      -8.243  -7.270  16.156  1.00 89.59           H
ATOM   4291  N   TYR A 282     -11.098  -6.799  17.510  1.00 79.01           N
ATOM   4292  CA  TYR A 282     -12.501  -6.910  17.873  1.00 79.01           C
ATOM   4293  C   TYR A 282     -12.700  -7.946  18.981  1.00 79.01           C
ATOM   4294  O   TYR A 282     -13.392  -7.685  19.963  1.00 79.01           O
ATOM   4295  HA  TYR A 282     -12.833  -5.936  18.233  1.00 79.01           H
ATOM   4296  CB  TYR A 282     -13.227  -7.382  16.612  1.00 79.01           C
ATOM   4297 1HB  TYR A 282     -12.977  -6.713  15.789  1.00 79.01           H
ATOM   4298 2HB  TYR A 282     -12.859  -8.372  16.342  1.00 79.01           H
ATOM   4299  CG  TYR A 282     -14.749  -7.442  16.756  1.00 79.01           C
ATOM   4300  CD1 TYR A 282     -15.375  -8.654  16.968  1.00 79.01           C
ATOM   4301  HD1 TYR A 282     -14.785  -9.568  17.032  1.00 79.01           H
ATOM   4302  CD2 TYR A 282     -15.496  -6.284  16.675  1.00 79.01           C
ATOM   4303  HD2 TYR A 282     -15.002  -5.327  16.508  1.00 79.01           H
ATOM   4304  CE1 TYR A 282     -16.808  -8.710  17.103  1.00 79.01           C
ATOM   4305  HE1 TYR A 282     -17.314  -9.661  17.270  1.00 79.01           H
ATOM   4306  CE2 TYR A 282     -16.929  -6.341  16.811  1.00 79.01           C
ATOM   4307  HE2 TYR A 282     -17.530  -5.434  16.749  1.00 79.01           H
ATOM   4308  CZ  TYR A 282     -17.514  -7.551  17.018  1.00 79.01           C
ATOM   4309  OH  TYR A 282     -18.866  -7.604  17.146  1.00 79.01           O
ATOM   4310  HH  TYR A 282     -19.156  -8.545  17.323  1.00 79.01           H
ATOM   4311  HN  TYR A 282     -10.785  -7.461  16.829  1.00 79.01           H
ATOM   4312  N   ALA A 283     -12.081  -9.101  18.785  1.00 87.89           N
ATOM   4313  CA  ALA A 283     -12.386 -10.262  19.604  1.00 87.89           C
ATOM   4314  C   ALA A 283     -11.409 -10.323  20.780  1.00 87.89           C
ATOM   4315  O   ALA A 283     -11.686 -10.969  21.789  1.00 87.89           O
ATOM   4316  HA  ALA A 283     -13.398 -10.140  19.989  1.00 87.89           H
ATOM   4317  CB  ALA A 283     -12.337 -11.524  18.739  1.00 87.89           C
ATOM   4318 1HB  ALA A 283     -13.070 -11.443  17.936  1.00 87.89           H
ATOM   4319 2HB  ALA A 283     -11.340 -11.633  18.312  1.00 87.89           H
ATOM   4320 3HB  ALA A 283     -12.566 -12.395  19.354  1.00 87.89           H
ATOM   4321  HN  ALA A 283     -11.384  -9.250  18.084  1.00 87.89           H
ATOM   4322  N   MET A 284     -10.286  -9.641  20.610  1.00 80.67           N
ATOM   4323  CA  MET A 284      -9.265  -9.611  21.644  1.00 80.67           C
ATOM   4324  C   MET A 284      -8.962 -11.020  22.156  1.00 80.67           C
ATOM   4325  O   MET A 284      -8.875 -11.241  23.363  1.00 80.67           O
ATOM   4326  HA  MET A 284      -8.379  -9.190  21.169  1.00 80.67           H
ATOM   4327  CB  MET A 284      -9.741  -8.737  22.806  1.00 80.67           C
ATOM   4328 1HB  MET A 284     -10.635  -9.173  23.252  1.00 80.67           H
ATOM   4329 2HB  MET A 284      -8.978  -8.712  23.584  1.00 80.67           H
ATOM   4330  CG  MET A 284     -10.043  -7.313  22.334  1.00 80.67           C
ATOM   4331 1HG  MET A 284      -9.143  -6.861  21.917  1.00 80.67           H
ATOM   4332 2HG  MET A 284     -10.787  -7.335  21.538  1.00 80.67           H
ATOM   4333  SD  MET A 284     -10.641  -6.331  23.699  1.00 80.67           S
ATOM   4334  CE  MET A 284     -10.926  -4.779  22.863  1.00 80.67           C
ATOM   4335 1HE  MET A 284      -9.990  -4.420  22.436  1.00 80.67           H
ATOM   4336 2HE  MET A 284     -11.657  -4.924  22.068  1.00 80.67           H
ATOM   4337 3HE  MET A 284     -11.304  -4.047  23.576  1.00 80.67           H
ATOM   4338  HN  MET A 284     -10.069  -9.116  19.787  1.00 80.67           H
ATOM   4339  N   PHE A 285      -8.809 -11.938  21.212  1.00 82.19           N
ATOM   4340  CA  PHE A 285      -8.675 -13.344  21.551  1.00 82.19           C
ATOM   4341  C   PHE A 285      -7.219 -13.696  21.863  1.00 82.19           C
ATOM   4342  O   PHE A 285      -6.939 -14.755  22.424  1.00 82.19           O
ATOM   4343  HA  PHE A 285      -9.288 -13.524  22.434  1.00 82.19           H
ATOM   4344  CB  PHE A 285      -9.130 -14.144  20.329  1.00 82.19           C
ATOM   4345 1HB  PHE A 285      -9.198 -15.197  20.601  1.00 82.19           H
ATOM   4346 2HB  PHE A 285     -10.133 -13.822  20.049  1.00 82.19           H
ATOM   4347  CG  PHE A 285      -8.208 -14.005  19.116  1.00 82.19           C
ATOM   4348  CD1 PHE A 285      -8.435 -13.028  18.198  1.00 82.19           C
ATOM   4349  HD1 PHE A 285      -9.274 -12.343  18.326  1.00 82.19           H
ATOM   4350  CD2 PHE A 285      -7.161 -14.858  18.955  1.00 82.19           C
ATOM   4351  HD2 PHE A 285      -6.979 -15.642  19.691  1.00 82.19           H
ATOM   4352  CE1 PHE A 285      -7.579 -12.898  17.072  1.00 82.19           C
ATOM   4353  HE1 PHE A 285      -7.761 -12.115  16.336  1.00 82.19           H
ATOM   4354  CE2 PHE A 285      -6.305 -14.729  17.830  1.00 82.19           C
ATOM   4355  HE2 PHE A 285      -5.467 -15.413  17.701  1.00 82.19           H
ATOM   4356  CZ  PHE A 285      -6.533 -13.752  16.911  1.00 82.19           C
ATOM   4357  HZ  PHE A 285      -5.876 -13.653  16.047  1.00 82.19           H
ATOM   4358  HN  PHE A 285      -8.777 -11.734  20.234  1.00 82.19           H
ATOM   4359  N   ILE A 286      -6.330 -12.789  21.486  1.00 84.97           N
ATOM   4360  CA  ILE A 286      -4.913 -12.977  21.745  1.00 84.97           C
ATOM   4361  C   ILE A 286      -4.582 -12.461  23.147  1.00 84.97           C
ATOM   4362  O   ILE A 286      -4.450 -11.256  23.354  1.00 84.97           O
ATOM   4363  HA  ILE A 286      -4.715 -14.048  21.716  1.00 84.97           H
ATOM   4364  CB  ILE A 286      -4.076 -12.331  20.639  1.00 84.97           C
ATOM   4365  HB  ILE A 286      -4.301 -11.265  20.619  1.00 84.97           H
ATOM   4366  CG1 ILE A 286      -4.450 -12.898  19.267  1.00 84.97           C
ATOM   4367 1HG1 ILE A 286      -4.211 -13.960  19.231  1.00 84.97           H
ATOM   4368 2HG1 ILE A 286      -5.525 -12.807  19.113  1.00 84.97           H
ATOM   4369  CG2 ILE A 286      -2.581 -12.473  20.929  1.00 84.97           C
ATOM   4370 1HG2 ILE A 286      -2.346 -11.984  21.875  1.00 84.97           H
ATOM   4371 2HG2 ILE A 286      -2.321 -13.529  20.992  1.00 84.97           H
ATOM   4372 3HG2 ILE A 286      -2.009 -12.005  20.127  1.00 84.97           H
ATOM   4373  CD1 ILE A 286      -3.706 -12.164  18.150  1.00 84.97           C
ATOM   4374 1HD1 ILE A 286      -3.966 -11.106  18.174  1.00 84.97           H
ATOM   4375 2HD1 ILE A 286      -2.631 -12.277  18.294  1.00 84.97           H
ATOM   4376 3HD1 ILE A 286      -3.990 -12.586  17.186  1.00 84.97           H
ATOM   4377  HN  ILE A 286      -6.564 -11.939  21.013  1.00 84.97           H
ATOM   4378  N   SER A 287      -4.457 -13.400  24.074  1.00 84.03           N
ATOM   4379  CA  SER A 287      -4.139 -13.056  25.449  1.00 84.03           C
ATOM   4380  C   SER A 287      -2.704 -13.474  25.775  1.00 84.03           C
ATOM   4381  O   SER A 287      -2.143 -13.048  26.784  1.00 84.03           O
ATOM   4382  HA  SER A 287      -4.245 -11.972  25.507  1.00 84.03           H
ATOM   4383  CB  SER A 287      -5.118 -13.716  26.422  1.00 84.03           C
ATOM   4384 1HB  SER A 287      -4.834 -13.469  27.445  1.00 84.03           H
ATOM   4385 2HB  SER A 287      -6.117 -13.310  26.262  1.00 84.03           H
ATOM   4386  OG  SER A 287      -5.151 -15.132  26.268  1.00 84.03           O
ATOM   4387  HG  SER A 287      -5.826 -15.528  26.890  1.00 84.03           H
ATOM   4388  HN  SER A 287      -4.569 -14.378  23.898  1.00 84.03           H
ATOM   4389  N   ASN A 288      -2.150 -14.302  24.902  1.00 84.96           N
ATOM   4390  CA  ASN A 288      -0.823 -14.850  25.128  1.00 84.96           C
ATOM   4391  C   ASN A 288       0.221 -13.910  24.522  1.00 84.96           C
ATOM   4392  O   ASN A 288       0.190 -13.632  23.324  1.00 84.96           O
ATOM   4393  HA  ASN A 288      -0.729 -14.935  26.210  1.00 84.96           H
ATOM   4394  CB  ASN A 288      -0.671 -16.218  24.461  1.00 84.96           C
ATOM   4395 1HB  ASN A 288      -1.509 -16.858  24.740  1.00 84.96           H
ATOM   4396 2HB  ASN A 288      -0.705 -16.105  23.377  1.00 84.96           H
ATOM   4397  CG  ASN A 288       0.644 -16.884  24.869  1.00 84.96           C
ATOM   4398  OD1 ASN A 288       1.670 -16.244  25.030  1.00 84.96           O
ATOM   4399  ND2 ASN A 288       0.557 -18.202  25.028  1.00 84.96           N
ATOM   4400 1HD2 ASN A 288      -0.316 -18.667  24.880  1.00 84.96           H
ATOM   4401 2HD2 ASN A 288       1.365 -18.728  25.294  1.00 84.96           H
ATOM   4402  HN  ASN A 288      -2.591 -14.599  24.055  1.00 84.96           H
ATOM   4403  N   CYS A 289       1.122 -13.448  25.377  1.00 89.94           N
ATOM   4404  CA  CYS A 289       2.113 -12.470  24.963  1.00 89.94           C
ATOM   4405  C   CYS A 289       3.007 -13.111  23.900  1.00 89.94           C
ATOM   4406  O   CYS A 289       3.418 -12.450  22.948  1.00 89.94           O
ATOM   4407  HA  CYS A 289       1.565 -11.624  24.549  1.00 89.94           H
ATOM   4408  CB  CYS A 289       2.924 -11.949  26.151  1.00 89.94           C
ATOM   4409 1HB  CYS A 289       2.255 -11.542  26.909  1.00 89.94           H
ATOM   4410 2HB  CYS A 289       3.471 -12.770  26.617  1.00 89.94           H
ATOM   4411  SG  CYS A 289       4.094 -10.658  25.593  1.00 89.94           S
ATOM   4412  HN  CYS A 289       1.180 -13.730  26.334  1.00 89.94           H
ATOM   4413  N   ALA A 290       3.280 -14.393  24.097  1.00 92.19           N
ATOM   4414  CA  ALA A 290       4.171 -15.114  23.204  1.00 92.19           C
ATOM   4415  C   ALA A 290       3.583 -15.111  21.792  1.00 92.19           C
ATOM   4416  O   ALA A 290       4.304 -14.913  20.815  1.00 92.19           O
ATOM   4417  HA  ALA A 290       5.126 -14.588  23.192  1.00 92.19           H
ATOM   4418  CB  ALA A 290       4.395 -16.529  23.739  1.00 92.19           C
ATOM   4419 1HB  ALA A 290       4.841 -16.476  24.732  1.00 92.19           H
ATOM   4420 2HB  ALA A 290       3.439 -17.051  23.798  1.00 92.19           H
ATOM   4421 3HB  ALA A 290       5.063 -17.070  23.069  1.00 92.19           H
ATOM   4422  HN  ALA A 290       2.906 -14.935  24.849  1.00 92.19           H
ATOM   4423  N   VAL A 291       2.278 -15.332  21.728  1.00 92.30           N
ATOM   4424  CA  VAL A 291       1.584 -15.356  20.452  1.00 92.30           C
ATOM   4425  C   VAL A 291       1.612 -13.956  19.835  1.00 92.30           C
ATOM   4426  O   VAL A 291       1.857 -13.805  18.639  1.00 92.30           O
ATOM   4427  HA  VAL A 291       2.124 -16.039  19.796  1.00 92.30           H
ATOM   4428  CB  VAL A 291       0.166 -15.899  20.637  1.00 92.30           C
ATOM   4429  HB  VAL A 291      -0.347 -15.260  21.356  1.00 92.30           H
ATOM   4430  CG1 VAL A 291      -0.616 -15.848  19.323  1.00 92.30           C
ATOM   4431 1HG1 VAL A 291      -0.680 -14.817  18.977  1.00 92.30           H
ATOM   4432 2HG1 VAL A 291      -0.106 -16.453  18.573  1.00 92.30           H
ATOM   4433 3HG1 VAL A 291      -1.621 -16.240  19.483  1.00 92.30           H
ATOM   4434  CG2 VAL A 291       0.192 -17.319  21.206  1.00 92.30           C
ATOM   4435 1HG2 VAL A 291       0.731 -17.974  20.521  1.00 92.30           H
ATOM   4436 2HG2 VAL A 291       0.694 -17.314  22.173  1.00 92.30           H
ATOM   4437 3HG2 VAL A 291      -0.829 -17.681  21.327  1.00 92.30           H
ATOM   4438  HN  VAL A 291       1.699 -15.493  22.527  1.00 92.30           H
ATOM   4439  N   SER A 292       1.359 -12.967  20.680  1.00 92.67           N
ATOM   4440  CA  SER A 292       1.321 -11.587  20.226  1.00 92.67           C
ATOM   4441  C   SER A 292       2.677 -11.192  19.637  1.00 92.67           C
ATOM   4442  O   SER A 292       2.739 -10.535  18.599  1.00 92.67           O
ATOM   4443  HA  SER A 292       0.547 -11.556  19.459  1.00 92.67           H
ATOM   4444  CB  SER A 292       0.944 -10.642  21.369  1.00 92.67           C
ATOM   4445 1HB  SER A 292       0.025 -10.990  21.839  1.00 92.67           H
ATOM   4446 2HB  SER A 292       1.722 -10.667  22.132  1.00 92.67           H
ATOM   4447  OG  SER A 292       0.767  -9.302  20.917  1.00 92.67           O
ATOM   4448  HG  SER A 292      -0.057  -9.237  20.354  1.00 92.67           H
ATOM   4449  HN  SER A 292       1.182 -13.096  21.655  1.00 92.67           H
ATOM   4450  N   THR A 293       3.729 -11.610  20.324  1.00 89.32           N
ATOM   4451  CA  THR A 293       5.079 -11.265  19.911  1.00 89.32           C
ATOM   4452  C   THR A 293       5.370 -11.828  18.519  1.00 89.32           C
ATOM   4453  O   THR A 293       5.900 -11.126  17.659  1.00 89.32           O
ATOM   4454  HA  THR A 293       5.149 -10.179  19.837  1.00 89.32           H
ATOM   4455  CB  THR A 293       6.046 -11.767  20.985  1.00 89.32           C
ATOM   4456  HB  THR A 293       5.974 -12.849  21.097  1.00 89.32           H
ATOM   4457  OG1 THR A 293       5.708 -11.005  22.140  1.00 89.32           O
ATOM   4458  HG1 THR A 293       5.027 -11.494  22.685  1.00 89.32           H
ATOM   4459  CG2 THR A 293       7.497 -11.380  20.694  1.00 89.32           C
ATOM   4460 1HG2 THR A 293       7.581 -10.294  20.648  1.00 89.32           H
ATOM   4461 2HG2 THR A 293       7.803 -11.808  19.739  1.00 89.32           H
ATOM   4462 3HG2 THR A 293       8.141 -11.761  21.486  1.00 89.32           H
ATOM   4463  HN  THR A 293       3.671 -12.173  21.149  1.00 89.32           H
ATOM   4464  N   ASN A 294       5.012 -13.091  18.339  1.00 91.02           N
ATOM   4465  CA  ASN A 294       5.293 -13.779  17.091  1.00 91.02           C
ATOM   4466  C   ASN A 294       4.515 -13.108  15.957  1.00 91.02           C
ATOM   4467  O   ASN A 294       5.019 -12.984  14.842  1.00 91.02           O
ATOM   4468  HA  ASN A 294       6.372 -13.702  16.958  1.00 91.02           H
ATOM   4469  CB  ASN A 294       4.858 -15.244  17.159  1.00 91.02           C
ATOM   4470 1HB  ASN A 294       3.853 -15.310  17.574  1.00 91.02           H
ATOM   4471 2HB  ASN A 294       4.816 -15.662  16.153  1.00 91.02           H
ATOM   4472  CG  ASN A 294       5.825 -16.063  18.017  1.00 91.02           C
ATOM   4473  OD1 ASN A 294       6.960 -15.685  18.252  1.00 91.02           O
ATOM   4474  ND2 ASN A 294       5.312 -17.204  18.470  1.00 91.02           N
ATOM   4475 1HD2 ASN A 294       4.372 -17.456  18.240  1.00 91.02           H
ATOM   4476 2HD2 ASN A 294       5.867 -17.810  19.041  1.00 91.02           H
ATOM   4477  HN  ASN A 294       4.538 -13.641  19.027  1.00 91.02           H
ATOM   4478  N   ILE A 295       3.299 -12.692  16.282  1.00 91.20           N
ATOM   4479  CA  ILE A 295       2.442 -12.047  15.301  1.00 91.20           C
ATOM   4480  C   ILE A 295       3.082 -10.731  14.857  1.00 91.20           C
ATOM   4481  O   ILE A 295       3.075 -10.402  13.672  1.00 91.20           O
ATOM   4482  HA  ILE A 295       2.379 -12.709  14.438  1.00 91.20           H
ATOM   4483  CB  ILE A 295       1.024 -11.887  15.853  1.00 91.20           C
ATOM   4484  HB  ILE A 295       1.095 -11.515  16.875  1.00 91.20           H
ATOM   4485  CG1 ILE A 295       0.302 -13.234  15.911  1.00 91.20           C
ATOM   4486 1HG1 ILE A 295       0.104 -13.589  14.900  1.00 91.20           H
ATOM   4487 2HG1 ILE A 295       0.945 -13.975  16.388  1.00 91.20           H
ATOM   4488  CG2 ILE A 295       0.237 -10.849  15.049  1.00 91.20           C
ATOM   4489 1HG2 ILE A 295       0.745  -9.886  15.104  1.00 91.20           H
ATOM   4490 2HG2 ILE A 295       0.173 -11.168  14.009  1.00 91.20           H
ATOM   4491 3HG2 ILE A 295      -0.767 -10.755  15.463  1.00 91.20           H
ATOM   4492  CD1 ILE A 295      -1.013 -13.119  16.684  1.00 91.20           C
ATOM   4493 1HD1 ILE A 295      -0.809 -12.788  17.702  1.00 91.20           H
ATOM   4494 2HD1 ILE A 295      -1.662 -12.396  16.190  1.00 91.20           H
ATOM   4495 3HD1 ILE A 295      -1.506 -14.091  16.710  1.00 91.20           H
ATOM   4496  HN  ILE A 295       2.900 -12.789  17.194  1.00 91.20           H
ATOM   4497  N   ASP A 296       3.620 -10.013  15.832  1.00 92.29           N
ATOM   4498  CA  ASP A 296       4.208  -8.711  15.566  1.00 92.29           C
ATOM   4499  C   ASP A 296       5.426  -8.882  14.657  1.00 92.29           C
ATOM   4500  O   ASP A 296       5.667  -8.059  13.775  1.00 92.29           O
ATOM   4501  HA  ASP A 296       3.415  -8.129  15.096  1.00 92.29           H
ATOM   4502  CB  ASP A 296       4.675  -8.042  16.861  1.00 92.29           C
ATOM   4503 1HB  ASP A 296       5.234  -8.759  17.463  1.00 92.29           H
ATOM   4504 2HB  ASP A 296       5.355  -7.223  16.627  1.00 92.29           H
ATOM   4505  CG  ASP A 296       3.486  -7.512  17.664  1.00 92.29           C
ATOM   4506  OD1 ASP A 296       2.394  -7.412  17.063  1.00 92.29           O
ATOM   4507  OD2 ASP A 296       3.695  -7.218  18.861  1.00 92.29           O
ATOM   4508  HN  ASP A 296       3.658 -10.306  16.788  1.00 92.29           H
ATOM   4509  N   ILE A 297       6.162  -9.956  14.902  1.00 91.57           N
ATOM   4510  CA  ILE A 297       7.332 -10.262  14.098  1.00 91.57           C
ATOM   4511  C   ILE A 297       6.892 -10.600  12.672  1.00 91.57           C
ATOM   4512  O   ILE A 297       7.475 -10.110  11.706  1.00 91.57           O
ATOM   4513  HA  ILE A 297       7.949  -9.363  14.065  1.00 91.57           H
ATOM   4514  CB  ILE A 297       8.167 -11.359  14.761  1.00 91.57           C
ATOM   4515  HB  ILE A 297       7.500 -12.177  15.036  1.00 91.57           H
ATOM   4516  CG1 ILE A 297       8.814 -10.852  16.051  1.00 91.57           C
ATOM   4517 1HG1 ILE A 297       9.571 -10.104  15.813  1.00 91.57           H
ATOM   4518 2HG1 ILE A 297       8.064 -10.360  16.670  1.00 91.57           H
ATOM   4519  CG2 ILE A 297       9.200 -11.927  13.786  1.00 91.57           C
ATOM   4520 1HG2 ILE A 297       8.689 -12.351  12.921  1.00 91.57           H
ATOM   4521 2HG2 ILE A 297       9.868 -11.130  13.459  1.00 91.57           H
ATOM   4522 3HG2 ILE A 297       9.780 -12.705  14.283  1.00 91.57           H
ATOM   4523  CD1 ILE A 297       9.454 -12.001  16.833  1.00 91.57           C
ATOM   4524 1HD1 ILE A 297       8.690 -12.735  17.090  1.00 91.57           H
ATOM   4525 2HD1 ILE A 297      10.221 -12.475  16.219  1.00 91.57           H
ATOM   4526 3HD1 ILE A 297       9.907 -11.613  17.745  1.00 91.57           H
ATOM   4527  HN  ILE A 297       5.969 -10.611  15.634  1.00 91.57           H
ATOM   4528  N   CYS A 298       5.868 -11.436  12.586  1.00 93.71           N
ATOM   4529  CA  CYS A 298       5.341 -11.844  11.295  1.00 93.71           C
ATOM   4530  C   CYS A 298       4.902 -10.589  10.538  1.00 93.71           C
ATOM   4531  O   CYS A 298       5.112 -10.483   9.330  1.00 93.71           O
ATOM   4532  HA  CYS A 298       6.153 -12.348  10.771  1.00 93.71           H
ATOM   4533  CB  CYS A 298       4.199 -12.851  11.442  1.00 93.71           C
ATOM   4534 1HB  CYS A 298       3.494 -12.506  12.198  1.00 93.71           H
ATOM   4535 2HB  CYS A 298       3.648 -12.929  10.505  1.00 93.71           H
ATOM   4536  SG  CYS A 298       4.866 -14.489  11.912  1.00 93.71           S
ATOM   4537  HG  CYS A 298       5.061 -14.197  13.195  1.00 93.71           H
ATOM   4538  HN  CYS A 298       5.401 -11.832  13.377  1.00 93.71           H
ATOM   4539  N   PHE A 299       4.300  -9.670  11.278  1.00 93.14           N
ATOM   4540  CA  PHE A 299       3.823  -8.430  10.690  1.00 93.14           C
ATOM   4541  C   PHE A 299       4.972  -7.649  10.050  1.00 93.14           C
ATOM   4542  O   PHE A 299       4.850  -7.172   8.923  1.00 93.14           O
ATOM   4543  HA  PHE A 299       3.094  -8.695   9.924  1.00 93.14           H
ATOM   4544  CB  PHE A 299       3.227  -7.597  11.827  1.00 93.14           C
ATOM   4545 1HB  PHE A 299       2.416  -8.159  12.290  1.00 93.14           H
ATOM   4546 2HB  PHE A 299       3.989  -7.447  12.592  1.00 93.14           H
ATOM   4547  CG  PHE A 299       2.694  -6.232  11.384  1.00 93.14           C
ATOM   4548  CD1 PHE A 299       3.464  -5.121  11.532  1.00 93.14           C
ATOM   4549  HD1 PHE A 299       4.460  -5.202  11.966  1.00 93.14           H
ATOM   4550  CD2 PHE A 299       1.450  -6.131  10.844  1.00 93.14           C
ATOM   4551  HD2 PHE A 299       0.833  -7.022  10.725  1.00 93.14           H
ATOM   4552  CE1 PHE A 299       2.969  -3.855  11.122  1.00 93.14           C
ATOM   4553  HE1 PHE A 299       3.586  -2.964  11.240  1.00 93.14           H
ATOM   4554  CE2 PHE A 299       0.955  -4.865  10.433  1.00 93.14           C
ATOM   4555  HE2 PHE A 299      -0.042  -4.784  10.000  1.00 93.14           H
ATOM   4556  CZ  PHE A 299       1.725  -3.754  10.581  1.00 93.14           C
ATOM   4557  HZ  PHE A 299       1.345  -2.782  10.266  1.00 93.14           H
ATOM   4558  HN  PHE A 299       4.137  -9.762  12.261  1.00 93.14           H
ATOM   4559  N   GLN A 300       6.062  -7.544  10.795  1.00 89.26           N
ATOM   4560  CA  GLN A 300       7.210  -6.779  10.339  1.00 89.26           C
ATOM   4561  C   GLN A 300       7.724  -7.336   9.010  1.00 89.26           C
ATOM   4562  O   GLN A 300       7.997  -6.579   8.080  1.00 89.26           O
ATOM   4563  HA  GLN A 300       6.843  -5.763  10.197  1.00 89.26           H
ATOM   4564  CB  GLN A 300       8.317  -6.769  11.395  1.00 89.26           C
ATOM   4565 1HB  GLN A 300       8.508  -7.787  11.737  1.00 89.26           H
ATOM   4566 2HB  GLN A 300       9.243  -6.403  10.953  1.00 89.26           H
ATOM   4567  CG  GLN A 300       7.931  -5.890  12.586  1.00 89.26           C
ATOM   4568 1HG  GLN A 300       7.745  -4.871  12.245  1.00 89.26           H
ATOM   4569 2HG  GLN A 300       7.002  -6.254  13.025  1.00 89.26           H
ATOM   4570  CD  GLN A 300       9.035  -5.885  13.645  1.00 89.26           C
ATOM   4571  OE1 GLN A 300      10.183  -5.568  13.381  1.00 89.26           O
ATOM   4572  NE2 GLN A 300       8.626  -6.254  14.855  1.00 89.26           N
ATOM   4573 1HE2 GLN A 300       7.669  -6.503  15.005  1.00 89.26           H
ATOM   4574 2HE2 GLN A 300       9.275  -6.283  15.615  1.00 89.26           H
ATOM   4575  HN  GLN A 300       6.167  -7.969  11.694  1.00 89.26           H
ATOM   4576  N   VAL A 301       7.842  -8.655   8.964  1.00 94.31           N
ATOM   4577  CA  VAL A 301       8.429  -9.314   7.809  1.00 94.31           C
ATOM   4578  C   VAL A 301       7.529  -9.096   6.591  1.00 94.31           C
ATOM   4579  O   VAL A 301       7.996  -8.661   5.540  1.00 94.31           O
ATOM   4580  HA  VAL A 301       9.395  -8.846   7.619  1.00 94.31           H
ATOM   4581  CB  VAL A 301       8.670 -10.793   8.117  1.00 94.31           C
ATOM   4582  HB  VAL A 301       7.717 -11.234   8.410  1.00 94.31           H
ATOM   4583  CG1 VAL A 301       9.172 -11.536   6.878  1.00 94.31           C
ATOM   4584 1HG1 VAL A 301       8.429 -11.461   6.084  1.00 94.31           H
ATOM   4585 2HG1 VAL A 301      10.109 -11.092   6.542  1.00 94.31           H
ATOM   4586 3HG1 VAL A 301       9.335 -12.585   7.125  1.00 94.31           H
ATOM   4587  CG2 VAL A 301       9.643 -10.958   9.287  1.00 94.31           C
ATOM   4588 1HG2 VAL A 301      10.596 -10.493   9.034  1.00 94.31           H
ATOM   4589 2HG2 VAL A 301       9.229 -10.479  10.174  1.00 94.31           H
ATOM   4590 3HG2 VAL A 301       9.797 -12.019   9.484  1.00 94.31           H
ATOM   4591  HN  VAL A 301       7.546  -9.269   9.696  1.00 94.31           H
ATOM   4592  N   THR A 302       6.254  -9.409   6.774  1.00 93.45           N
ATOM   4593  CA  THR A 302       5.315  -9.398   5.665  1.00 93.45           C
ATOM   4594  C   THR A 302       5.116  -7.972   5.148  1.00 93.45           C
ATOM   4595  O   THR A 302       4.935  -7.762   3.950  1.00 93.45           O
ATOM   4596  HA  THR A 302       5.742  -9.979   4.848  1.00 93.45           H
ATOM   4597  CB  THR A 302       4.018 -10.059   6.138  1.00 93.45           C
ATOM   4598  HB  THR A 302       3.269 -10.056   5.346  1.00 93.45           H
ATOM   4599  OG1 THR A 302       3.671  -9.338   7.317  1.00 93.45           O
ATOM   4600  HG1 THR A 302       4.002  -9.825   8.126  1.00 93.45           H
ATOM   4601  CG2 THR A 302       4.236 -11.492   6.628  1.00 93.45           C
ATOM   4602 1HG2 THR A 302       4.935 -11.488   7.464  1.00 93.45           H
ATOM   4603 2HG2 THR A 302       4.644 -12.095   5.817  1.00 93.45           H
ATOM   4604 3HG2 THR A 302       3.285 -11.914   6.951  1.00 93.45           H
ATOM   4605  HN  THR A 302       5.862  -9.665   7.657  1.00 93.45           H
ATOM   4606  N   GLN A 303       5.157  -7.029   6.077  1.00 90.02           N
ATOM   4607  CA  GLN A 303       5.021  -5.625   5.725  1.00 90.02           C
ATOM   4608  C   GLN A 303       6.179  -5.189   4.826  1.00 90.02           C
ATOM   4609  O   GLN A 303       5.975  -4.468   3.851  1.00 90.02           O
ATOM   4610  HA  GLN A 303       4.081  -5.554   5.179  1.00 90.02           H
ATOM   4611  CB  GLN A 303       4.941  -4.751   6.978  1.00 90.02           C
ATOM   4612 1HB  GLN A 303       4.076  -5.043   7.575  1.00 90.02           H
ATOM   4613 2HB  GLN A 303       5.824  -4.913   7.597  1.00 90.02           H
ATOM   4614  CG  GLN A 303       4.835  -3.270   6.608  1.00 90.02           C
ATOM   4615 1HG  GLN A 303       5.789  -2.922   6.211  1.00 90.02           H
ATOM   4616 2HG  GLN A 303       4.095  -3.141   5.819  1.00 90.02           H
ATOM   4617  CD  GLN A 303       4.445  -2.428   7.824  1.00 90.02           C
ATOM   4618  OE1 GLN A 303       5.211  -2.241   8.755  1.00 90.02           O
ATOM   4619  NE2 GLN A 303       3.213  -1.931   7.764  1.00 90.02           N
ATOM   4620 1HE2 GLN A 303       2.634  -2.122   6.971  1.00 90.02           H
ATOM   4621 2HE2 GLN A 303       2.865  -1.366   8.512  1.00 90.02           H
ATOM   4622  HN  GLN A 303       5.280  -7.210   7.053  1.00 90.02           H
ATOM   4623  N   THR A 304       7.370  -5.645   5.185  1.00 91.75           N
ATOM   4624  CA  THR A 304       8.569  -5.262   4.459  1.00 91.75           C
ATOM   4625  C   THR A 304       8.508  -5.779   3.020  1.00 91.75           C
ATOM   4626  O   THR A 304       8.841  -5.056   2.082  1.00 91.75           O
ATOM   4627  HA  THR A 304       8.606  -4.174   4.406  1.00 91.75           H
ATOM   4628  CB  THR A 304       9.780  -5.778   5.239  1.00 91.75           C
ATOM   4629  HB  THR A 304       9.796  -6.868   5.256  1.00 91.75           H
ATOM   4630  OG1 THR A 304       9.669  -5.145   6.510  1.00 91.75           O
ATOM   4631  HG1 THR A 304       9.251  -5.770   7.169  1.00 91.75           H
ATOM   4632  CG2 THR A 304      11.104  -5.256   4.677  1.00 91.75           C
ATOM   4633 1HG2 THR A 304      11.114  -4.167   4.723  1.00 91.75           H
ATOM   4634 2HG2 THR A 304      11.210  -5.577   3.641  1.00 91.75           H
ATOM   4635 3HG2 THR A 304      11.930  -5.652   5.267  1.00 91.75           H
ATOM   4636  HN  THR A 304       7.523  -6.263   5.956  1.00 91.75           H
ATOM   4637  N   ILE A 305       8.079  -7.026   2.890  1.00 92.07           N
ATOM   4638  CA  ILE A 305       7.949  -7.640   1.580  1.00 92.07           C
ATOM   4639  C   ILE A 305       7.005  -6.799   0.719  1.00 92.07           C
ATOM   4640  O   ILE A 305       7.245  -6.614  -0.473  1.00 92.07           O
ATOM   4641  HA  ILE A 305       8.935  -7.635   1.117  1.00 92.07           H
ATOM   4642  CB  ILE A 305       7.520  -9.103   1.714  1.00 92.07           C
ATOM   4643  HB  ILE A 305       6.645  -9.144   2.363  1.00 92.07           H
ATOM   4644  CG1 ILE A 305       8.616  -9.937   2.380  1.00 92.07           C
ATOM   4645 1HG1 ILE A 305       9.433 -10.097   1.677  1.00 92.07           H
ATOM   4646 2HG1 ILE A 305       9.028  -9.392   3.229  1.00 92.07           H
ATOM   4647  CG2 ILE A 305       7.104  -9.679   0.359  1.00 92.07           C
ATOM   4648 1HG2 ILE A 305       6.268  -9.104  -0.039  1.00 92.07           H
ATOM   4649 2HG2 ILE A 305       7.945  -9.623  -0.332  1.00 92.07           H
ATOM   4650 3HG2 ILE A 305       6.804 -10.719   0.483  1.00 92.07           H
ATOM   4651  CD1 ILE A 305       8.069 -11.286   2.850  1.00 92.07           C
ATOM   4652 1HD1 ILE A 305       7.268 -11.122   3.571  1.00 92.07           H
ATOM   4653 2HD1 ILE A 305       7.680 -11.839   1.995  1.00 92.07           H
ATOM   4654 3HD1 ILE A 305       8.868 -11.859   3.320  1.00 92.07           H
ATOM   4655  HN  ILE A 305       7.825  -7.612   3.659  1.00 92.07           H
ATOM   4656  N   ALA A 306       5.950  -6.312   1.356  1.00 92.15           N
ATOM   4657  CA  ALA A 306       4.942  -5.537   0.653  1.00 92.15           C
ATOM   4658  C   ALA A 306       5.578  -4.256   0.108  1.00 92.15           C
ATOM   4659  O   ALA A 306       5.236  -3.804  -0.983  1.00 92.15           O
ATOM   4660  HA  ALA A 306       4.585  -6.138  -0.183  1.00 92.15           H
ATOM   4661  CB  ALA A 306       3.769  -5.251   1.592  1.00 92.15           C
ATOM   4662 1HB  ALA A 306       3.334  -6.193   1.927  1.00 92.15           H
ATOM   4663 2HB  ALA A 306       4.124  -4.688   2.455  1.00 92.15           H
ATOM   4664 3HB  ALA A 306       3.014  -4.670   1.064  1.00 92.15           H
ATOM   4665  HN  ALA A 306       5.779  -6.439   2.333  1.00 92.15           H
ATOM   4666  N   PHE A 307       6.493  -3.707   0.894  1.00 90.25           N
ATOM   4667  CA  PHE A 307       7.108  -2.436   0.553  1.00 90.25           C
ATOM   4668  C   PHE A 307       8.045  -2.585  -0.647  1.00 90.25           C
ATOM   4669  O   PHE A 307       8.215  -1.649  -1.427  1.00 90.25           O
ATOM   4670  HA  PHE A 307       6.303  -1.745   0.300  1.00 90.25           H
ATOM   4671  CB  PHE A 307       7.923  -1.992   1.770  1.00 90.25           C
ATOM   4672 1HB  PHE A 307       8.557  -2.819   2.091  1.00 90.25           H
ATOM   4673 2HB  PHE A 307       8.586  -1.179   1.473  1.00 90.25           H
ATOM   4674  CG  PHE A 307       7.071  -1.531   2.954  1.00 90.25           C
ATOM   4675  CD1 PHE A 307       5.719  -1.453   2.830  1.00 90.25           C
ATOM   4676  HD1 PHE A 307       5.242  -1.720   1.887  1.00 90.25           H
ATOM   4677  CD2 PHE A 307       7.667  -1.198   4.131  1.00 90.25           C
ATOM   4678  HD2 PHE A 307       8.751  -1.259   4.230  1.00 90.25           H
ATOM   4679  CE1 PHE A 307       4.929  -1.025   3.930  1.00 90.25           C
ATOM   4680  HE1 PHE A 307       3.845  -0.963   3.831  1.00 90.25           H
ATOM   4681  CE2 PHE A 307       6.877  -0.769   5.230  1.00 90.25           C
ATOM   4682  HE2 PHE A 307       7.354  -0.503   6.173  1.00 90.25           H
ATOM   4683  CZ  PHE A 307       5.525  -0.692   5.106  1.00 90.25           C
ATOM   4684  HZ  PHE A 307       4.918  -0.363   5.950  1.00 90.25           H
ATOM   4685  HN  PHE A 307       6.814  -4.116   1.749  1.00 90.25           H
ATOM   4686  N   PHE A 308       8.630  -3.769  -0.758  1.00 87.00           N
ATOM   4687  CA  PHE A 308       9.541  -4.054  -1.853  1.00 87.00           C
ATOM   4688  C   PHE A 308       8.833  -3.927  -3.203  1.00 87.00           C
ATOM   4689  O   PHE A 308       9.477  -3.708  -4.228  1.00 87.00           O
ATOM   4690  HA  PHE A 308      10.350  -3.325  -1.799  1.00 87.00           H
ATOM   4691  CB  PHE A 308      10.018  -5.497  -1.674  1.00 87.00           C
ATOM   4692 1HB  PHE A 308       9.223  -6.075  -1.203  1.00 87.00           H
ATOM   4693 2HB  PHE A 308      10.192  -5.935  -2.656  1.00 87.00           H
ATOM   4694  CG  PHE A 308      11.292  -5.632  -0.837  1.00 87.00           C
ATOM   4695  CD1 PHE A 308      12.493  -5.277  -1.366  1.00 87.00           C
ATOM   4696  HD1 PHE A 308      12.549  -4.896  -2.386  1.00 87.00           H
ATOM   4697  CD2 PHE A 308      11.223  -6.108   0.435  1.00 87.00           C
ATOM   4698  HD2 PHE A 308      10.259  -6.393   0.859  1.00 87.00           H
ATOM   4699  CE1 PHE A 308      13.676  -5.403  -0.590  1.00 87.00           C
ATOM   4700  HE1 PHE A 308      14.639  -5.118  -1.013  1.00 87.00           H
ATOM   4701  CE2 PHE A 308      12.405  -6.234   1.211  1.00 87.00           C
ATOM   4702  HE2 PHE A 308      12.349  -6.615   2.231  1.00 87.00           H
ATOM   4703  CZ  PHE A 308      13.606  -5.878   0.683  1.00 87.00           C
ATOM   4704  HZ  PHE A 308      14.514  -5.975   1.279  1.00 87.00           H
ATOM   4705  HN  PHE A 308       8.489  -4.524  -0.117  1.00 87.00           H
ATOM   4706  N   HIS A 309       7.517  -4.070  -3.160  1.00 80.13           N
ATOM   4707  CA  HIS A 309       6.715  -3.989  -4.370  1.00 80.13           C
ATOM   4708  C   HIS A 309       6.926  -2.628  -5.035  1.00 80.13           C
ATOM   4709  O   HIS A 309       6.984  -2.534  -6.260  1.00 80.13           O
ATOM   4710  HA  HIS A 309       7.078  -4.771  -5.038  1.00 80.13           H
ATOM   4711  CB  HIS A 309       5.244  -4.281  -4.068  1.00 80.13           C
ATOM   4712 1HB  HIS A 309       5.164  -5.276  -3.631  1.00 80.13           H
ATOM   4713 2HB  HIS A 309       4.892  -3.574  -3.316  1.00 80.13           H
ATOM   4714  CG  HIS A 309       4.342  -4.201  -5.276  1.00 80.13           C
ATOM   4715  ND1 HIS A 309       4.452  -5.064  -6.352  1.00 80.13           N
ATOM   4716  HD1 HIS A 309       5.117  -5.806  -6.441  1.00 80.13           H
ATOM   4717  CD2 HIS A 309       3.313  -3.354  -5.566  1.00 80.13           C
ATOM   4718  HD2 HIS A 309       2.955  -2.545  -4.929  1.00 80.13           H
ATOM   4719  CE1 HIS A 309       3.527  -4.741  -7.243  1.00 80.13           C
ATOM   4720  HE1 HIS A 309       3.358  -5.236  -8.200  1.00 80.13           H
ATOM   4721  NE2 HIS A 309       2.822  -3.681  -6.754  1.00 80.13           N
ATOM   4722  HN  HIS A 309       6.999  -4.238  -2.321  1.00 80.13           H
ATOM   4723  N   SER A 310       7.034  -1.606  -4.198  1.00 84.24           N
ATOM   4724  CA  SER A 310       7.063  -0.238  -4.687  1.00 84.24           C
ATOM   4725  C   SER A 310       8.349   0.007  -5.478  1.00 84.24           C
ATOM   4726  O   SER A 310       8.380   0.849  -6.374  1.00 84.24           O
ATOM   4727  HA  SER A 310       6.192  -0.144  -5.334  1.00 84.24           H
ATOM   4728  CB  SER A 310       6.951   0.761  -3.533  1.00 84.24           C
ATOM   4729 1HB  SER A 310       6.836   1.767  -3.936  1.00 84.24           H
ATOM   4730 2HB  SER A 310       6.054   0.545  -2.953  1.00 84.24           H
ATOM   4731  OG  SER A 310       8.090   0.720  -2.678  1.00 84.24           O
ATOM   4732  HG  SER A 310       7.986  -0.012  -2.005  1.00 84.24           H
ATOM   4733  HN  SER A 310       7.100  -1.702  -3.205  1.00 84.24           H
ATOM   4734  N   CYS A 311       9.380  -0.743  -5.118  1.00 86.87           N
ATOM   4735  CA  CYS A 311      10.679  -0.584  -5.750  1.00 86.87           C
ATOM   4736  C   CYS A 311      10.756  -1.545  -6.938  1.00 86.87           C
ATOM   4737  O   CYS A 311      11.622  -1.404  -7.800  1.00 86.87           O
ATOM   4738  HA  CYS A 311      10.739   0.452  -6.085  1.00 86.87           H
ATOM   4739  CB  CYS A 311      11.822  -0.810  -4.759  1.00 86.87           C
ATOM   4740 1HB  CYS A 311      12.753  -0.419  -5.169  1.00 86.87           H
ATOM   4741 2HB  CYS A 311      11.627  -0.265  -3.835  1.00 86.87           H
ATOM   4742  SG  CYS A 311      11.998  -2.597  -4.403  1.00 86.87           S
ATOM   4743  HG  CYS A 311      13.004  -2.469  -3.543  1.00 86.87           H
ATOM   4744  HN  CYS A 311       9.339  -1.448  -4.409  1.00 86.87           H
ATOM   4745  N   LEU A 312       9.837  -2.500  -6.946  1.00 84.68           N
ATOM   4746  CA  LEU A 312       9.873  -3.564  -7.935  1.00 84.68           C
ATOM   4747  C   LEU A 312       9.231  -3.071  -9.233  1.00 84.68           C
ATOM   4748  O   LEU A 312       9.652  -3.455 -10.323  1.00 84.68           O
ATOM   4749  HA  LEU A 312      10.921  -3.791  -8.133  1.00 84.68           H
ATOM   4750  CB  LEU A 312       9.233  -4.836  -7.376  1.00 84.68           C
ATOM   4751 1HB  LEU A 312       8.307  -4.561  -6.870  1.00 84.68           H
ATOM   4752 2HB  LEU A 312       8.959  -5.479  -8.213  1.00 84.68           H
ATOM   4753  CG  LEU A 312      10.091  -5.648  -6.404  1.00 84.68           C
ATOM   4754  HG  LEU A 312      10.385  -4.997  -5.581  1.00 84.68           H
ATOM   4755  CD1 LEU A 312       9.291  -6.805  -5.801  1.00 84.68           C
ATOM   4756 1HD1 LEU A 312       8.431  -6.409  -5.261  1.00 84.68           H
ATOM   4757 2HD1 LEU A 312       8.948  -7.464  -6.598  1.00 84.68           H
ATOM   4758 3HD1 LEU A 312       9.925  -7.366  -5.114  1.00 84.68           H
ATOM   4759  CD2 LEU A 312      11.376  -6.131  -7.079  1.00 84.68           C
ATOM   4760 1HD2 LEU A 312      11.124  -6.761  -7.933  1.00 84.68           H
ATOM   4761 2HD2 LEU A 312      11.953  -5.271  -7.420  1.00 84.68           H
ATOM   4762 3HD2 LEU A 312      11.968  -6.706  -6.366  1.00 84.68           H
ATOM   4763  HN  LEU A 312       9.081  -2.554  -6.295  1.00 84.68           H
ATOM   4764  N   ASN A 313       8.221  -2.228  -9.072  1.00 79.27           N
ATOM   4765  CA  ASN A 313       7.410  -1.809 -10.202  1.00 79.27           C
ATOM   4766  C   ASN A 313       8.322  -1.285 -11.313  1.00 79.27           C
ATOM   4767  O   ASN A 313       8.271  -1.769 -12.443  1.00 79.27           O
ATOM   4768  HA  ASN A 313       6.855  -2.698 -10.503  1.00 79.27           H
ATOM   4769  CB  ASN A 313       6.453  -0.683  -9.806  1.00 79.27           C
ATOM   4770 1HB  ASN A 313       6.964   0.019  -9.146  1.00 79.27           H
ATOM   4771 2HB  ASN A 313       6.154  -0.125 -10.693  1.00 79.27           H
ATOM   4772  CG  ASN A 313       5.212  -1.239  -9.104  1.00 79.27           C
ATOM   4773  OD1 ASN A 313       4.804  -2.370  -9.312  1.00 79.27           O
ATOM   4774  ND2 ASN A 313       4.637  -0.383  -8.264  1.00 79.27           N
ATOM   4775 1HD2 ASN A 313       5.023   0.531  -8.139  1.00 79.27           H
ATOM   4776 2HD2 ASN A 313       3.819  -0.654  -7.756  1.00 79.27           H
ATOM   4777  HN  ASN A 313       7.956  -1.834  -8.192  1.00 79.27           H
ATOM   4778  N   PRO A 314       9.169  -0.290 -11.015  1.00 80.07           N
ATOM   4779  CA  PRO A 314      10.021   0.309 -12.045  1.00 80.07           C
ATOM   4780  C   PRO A 314      10.831  -0.731 -12.801  1.00 80.07           C
ATOM   4781  O   PRO A 314      10.974  -0.646 -14.020  1.00 80.07           O
ATOM   4782  HA  PRO A 314       9.407   0.797 -12.802  1.00 80.07           H
ATOM   4783  CB  PRO A 314      10.919   1.267 -11.260  1.00 80.07           C
ATOM   4784 1HB  PRO A 314      11.849   0.787 -10.956  1.00 80.07           H
ATOM   4785 2HB  PRO A 314      11.191   2.140 -11.854  1.00 80.07           H
ATOM   4786  CG  PRO A 314      10.063   1.648 -10.058  1.00 80.07           C
ATOM   4787 1HG  PRO A 314      10.667   2.034  -9.237  1.00 80.07           H
ATOM   4788 2HG  PRO A 314       9.345   2.431 -10.304  1.00 80.07           H
ATOM   4789  CD  PRO A 314       9.380   0.339  -9.699  1.00 80.07           C
ATOM   4790 1HD  PRO A 314      10.005  -0.280  -9.055  1.00 80.07           H
ATOM   4791 2HD  PRO A 314       8.443   0.503  -9.166  1.00 80.07           H
ATOM   4792  N   VAL A 315      11.345  -1.695 -12.051  1.00 81.68           N
ATOM   4793  CA  VAL A 315      12.205  -2.714 -12.627  1.00 81.68           C
ATOM   4794  C   VAL A 315      11.402  -3.545 -13.629  1.00 81.68           C
ATOM   4795  O   VAL A 315      11.905  -3.895 -14.696  1.00 81.68           O
ATOM   4796  HA  VAL A 315      13.009  -2.205 -13.158  1.00 81.68           H
ATOM   4797  CB  VAL A 315      12.831  -3.559 -11.516  1.00 81.68           C
ATOM   4798  HB  VAL A 315      12.023  -4.033 -10.959  1.00 81.68           H
ATOM   4799  CG1 VAL A 315      13.712  -4.666 -12.100  1.00 81.68           C
ATOM   4800 1HG1 VAL A 315      13.107  -5.315 -12.733  1.00 81.68           H
ATOM   4801 2HG1 VAL A 315      14.510  -4.220 -12.693  1.00 81.68           H
ATOM   4802 3HG1 VAL A 315      14.145  -5.251 -11.289  1.00 81.68           H
ATOM   4803  CG2 VAL A 315      13.624  -2.684 -10.543  1.00 81.68           C
ATOM   4804 1HG2 VAL A 315      14.419  -2.170 -11.082  1.00 81.68           H
ATOM   4805 2HG2 VAL A 315      12.958  -1.950 -10.090  1.00 81.68           H
ATOM   4806 3HG2 VAL A 315      14.059  -3.310  -9.763  1.00 81.68           H
ATOM   4807  HN  VAL A 315      11.182  -1.785 -11.068  1.00 81.68           H
ATOM   4808  N   LEU A 316      10.166  -3.838 -13.252  1.00 79.77           N
ATOM   4809  CA  LEU A 316       9.300  -4.652 -14.088  1.00 79.77           C
ATOM   4810  C   LEU A 316       9.128  -3.974 -15.449  1.00 79.77           C
ATOM   4811  O   LEU A 316       9.154  -4.636 -16.484  1.00 79.77           O
ATOM   4812  HA  LEU A 316       9.799  -5.609 -14.240  1.00 79.77           H
ATOM   4813  CB  LEU A 316       7.979  -4.939 -13.372  1.00 79.77           C
ATOM   4814 1HB  LEU A 316       7.525  -3.988 -13.094  1.00 79.77           H
ATOM   4815 2HB  LEU A 316       7.303  -5.420 -14.079  1.00 79.77           H
ATOM   4816  CG  LEU A 316       8.070  -5.814 -12.121  1.00 79.77           C
ATOM   4817  HG  LEU A 316       8.747  -5.332 -11.416  1.00 79.77           H
ATOM   4818  CD1 LEU A 316       6.708  -5.931 -11.433  1.00 79.77           C
ATOM   4819 1HD1 LEU A 316       6.363  -4.939 -11.141  1.00 79.77           H
ATOM   4820 2HD1 LEU A 316       5.991  -6.378 -12.120  1.00 79.77           H
ATOM   4821 3HD1 LEU A 316       6.802  -6.558 -10.546  1.00 79.77           H
ATOM   4822  CD2 LEU A 316       8.664  -7.185 -12.452  1.00 79.77           C
ATOM   4823 1HD2 LEU A 316       8.032  -7.687 -13.185  1.00 79.77           H
ATOM   4824 2HD2 LEU A 316       9.665  -7.057 -12.863  1.00 79.77           H
ATOM   4825 3HD2 LEU A 316       8.718  -7.786 -11.545  1.00 79.77           H
ATOM   4826  HN  LEU A 316       9.756  -3.530 -12.393  1.00 79.77           H
ATOM   4827  N   TYR A 317       8.956  -2.661 -15.402  1.00 69.87           N
ATOM   4828  CA  TYR A 317       8.728  -1.892 -16.614  1.00 69.87           C
ATOM   4829  C   TYR A 317       9.942  -1.959 -17.542  1.00 69.87           C
ATOM   4830  O   TYR A 317       9.793  -2.016 -18.762  1.00 69.87           O
ATOM   4831  HA  TYR A 317       7.865  -2.319 -17.125  1.00 69.87           H
ATOM   4832  CB  TYR A 317       8.524  -0.444 -16.163  1.00 69.87           C
ATOM   4833 1HB  TYR A 317       9.427  -0.102 -15.656  1.00 69.87           H
ATOM   4834 2HB  TYR A 317       8.395   0.185 -17.043  1.00 69.87           H
ATOM   4835  CG  TYR A 317       7.328  -0.245 -15.231  1.00 69.87           C
ATOM   4836  CD1 TYR A 317       6.284  -1.148 -15.245  1.00 69.87           C
ATOM   4837  HD1 TYR A 317       6.312  -2.003 -15.921  1.00 69.87           H
ATOM   4838  CD2 TYR A 317       7.292   0.838 -14.375  1.00 69.87           C
ATOM   4839  HD2 TYR A 317       8.116   1.551 -14.364  1.00 69.87           H
ATOM   4840  CE1 TYR A 317       5.157  -0.960 -14.368  1.00 69.87           C
ATOM   4841  HE1 TYR A 317       4.326  -1.665 -14.370  1.00 69.87           H
ATOM   4842  CE2 TYR A 317       6.165   1.025 -13.498  1.00 69.87           C
ATOM   4843  HE2 TYR A 317       6.124   1.876 -12.818  1.00 69.87           H
ATOM   4844  CZ  TYR A 317       5.154   0.117 -13.538  1.00 69.87           C
ATOM   4845  OH  TYR A 317       4.090   0.294 -12.709  1.00 69.87           O
ATOM   4846  HH  TYR A 317       4.222   1.116 -12.155  1.00 69.87           H
ATOM   4847  HN  TYR A 317       8.970  -2.125 -14.558  1.00 69.87           H
ATOM   4848  N   VAL A 318      11.117  -1.950 -16.929  1.00 72.76           N
ATOM   4849  CA  VAL A 318      12.356  -1.953 -17.687  1.00 72.76           C
ATOM   4850  C   VAL A 318      12.466  -3.262 -18.472  1.00 72.76           C
ATOM   4851  O   VAL A 318      12.742  -3.250 -19.670  1.00 72.76           O
ATOM   4852  HA  VAL A 318      12.312  -1.124 -18.393  1.00 72.76           H
ATOM   4853  CB  VAL A 318      13.543  -1.716 -16.751  1.00 72.76           C
ATOM   4854  HB  VAL A 318      13.488  -2.451 -15.947  1.00 72.76           H
ATOM   4855  CG1 VAL A 318      14.870  -1.921 -17.485  1.00 72.76           C
ATOM   4856 1HG1 VAL A 318      14.921  -2.942 -17.863  1.00 72.76           H
ATOM   4857 2HG1 VAL A 318      14.936  -1.221 -18.317  1.00 72.76           H
ATOM   4858 3HG1 VAL A 318      15.696  -1.747 -16.796  1.00 72.76           H
ATOM   4859  CG2 VAL A 318      13.474  -0.324 -16.121  1.00 72.76           C
ATOM   4860 1HG2 VAL A 318      13.493   0.432 -16.906  1.00 72.76           H
ATOM   4861 2HG2 VAL A 318      12.552  -0.229 -15.547  1.00 72.76           H
ATOM   4862 3HG2 VAL A 318      14.329  -0.182 -15.460  1.00 72.76           H
ATOM   4863  HN  VAL A 318      11.229  -1.941 -15.936  1.00 72.76           H
ATOM   4864  N   PHE A 319      12.244  -4.360 -17.764  1.00 71.33           N
ATOM   4865  CA  PHE A 319      12.498  -5.676 -18.324  1.00 71.33           C
ATOM   4866  C   PHE A 319      11.367  -6.099 -19.264  1.00 71.33           C
ATOM   4867  O   PHE A 319      11.612  -6.733 -20.289  1.00 71.33           O
ATOM   4868  HA  PHE A 319      13.430  -5.614 -18.885  1.00 71.33           H
ATOM   4869  CB  PHE A 319      12.563  -6.656 -17.151  1.00 71.33           C
ATOM   4870 1HB  PHE A 319      11.792  -6.394 -16.428  1.00 71.33           H
ATOM   4871 2HB  PHE A 319      12.332  -7.658 -17.514  1.00 71.33           H
ATOM   4872  CG  PHE A 319      13.918  -6.688 -16.441  1.00 71.33           C
ATOM   4873  CD1 PHE A 319      15.001  -7.225 -17.066  1.00 71.33           C
ATOM   4874  HD1 PHE A 319      14.903  -7.632 -18.072  1.00 71.33           H
ATOM   4875  CD2 PHE A 319      14.041  -6.179 -15.186  1.00 71.33           C
ATOM   4876  HD2 PHE A 319      13.173  -5.748 -14.686  1.00 71.33           H
ATOM   4877  CE1 PHE A 319      16.258  -7.254 -16.407  1.00 71.33           C
ATOM   4878  HE1 PHE A 319      17.126  -7.684 -16.908  1.00 71.33           H
ATOM   4879  CE2 PHE A 319      15.298  -6.208 -14.528  1.00 71.33           C
ATOM   4880  HE2 PHE A 319      15.396  -5.800 -13.521  1.00 71.33           H
ATOM   4881  CZ  PHE A 319      16.381  -6.745 -15.152  1.00 71.33           C
ATOM   4882  HZ  PHE A 319      17.346  -6.767 -14.646  1.00 71.33           H
ATOM   4883  HN  PHE A 319      11.897  -4.359 -16.826  1.00 71.33           H
ATOM   4884  N   VAL A 320      10.153  -5.731 -18.882  1.00 74.26           N
ATOM   4885  CA  VAL A 320       8.969  -6.272 -19.527  1.00 74.26           C
ATOM   4886  C   VAL A 320       8.470  -5.280 -20.580  1.00 74.26           C
ATOM   4887  O   VAL A 320       7.832  -5.673 -21.556  1.00 74.26           O
ATOM   4888  HA  VAL A 320       9.259  -7.196 -20.027  1.00 74.26           H
ATOM   4889  CB  VAL A 320       7.910  -6.613 -18.477  1.00 74.26           C
ATOM   4890  HB  VAL A 320       7.536  -5.677 -18.062  1.00 74.26           H
ATOM   4891  CG1 VAL A 320       6.729  -7.351 -19.110  1.00 74.26           C
ATOM   4892 1HG1 VAL A 320       6.273  -6.722 -19.874  1.00 74.26           H
ATOM   4893 2HG1 VAL A 320       7.081  -8.277 -19.564  1.00 74.26           H
ATOM   4894 3HG1 VAL A 320       5.991  -7.582 -18.341  1.00 74.26           H
ATOM   4895  CG2 VAL A 320       8.516  -7.426 -17.332  1.00 74.26           C
ATOM   4896 1HG2 VAL A 320       8.930  -8.354 -17.724  1.00 74.26           H
ATOM   4897 2HG2 VAL A 320       9.307  -6.848 -16.855  1.00 74.26           H
ATOM   4898 3HG2 VAL A 320       7.741  -7.654 -16.599  1.00 74.26           H
ATOM   4899  HN  VAL A 320       9.973  -5.078 -18.146  1.00 74.26           H
ATOM   4900  N   GLY A 321       8.779  -4.012 -20.346  1.00 76.36           N
ATOM   4901  CA  GLY A 321       8.219  -2.944 -21.157  1.00 76.36           C
ATOM   4902  C   GLY A 321       9.161  -2.578 -22.306  1.00 76.36           C
ATOM   4903  O   GLY A 321      10.087  -1.788 -22.127  1.00 76.36           O
ATOM   4904 1HA  GLY A 321       7.254  -3.254 -21.557  1.00 76.36           H
ATOM   4905 2HA  GLY A 321       8.040  -2.067 -20.535  1.00 76.36           H
ATOM   4906  HN  GLY A 321       9.397  -3.712 -19.620  1.00 76.36           H
ATOM   4907  N   GLU A 322       8.892  -3.169 -23.461  1.00 66.74           N
ATOM   4908  CA  GLU A 322       9.610  -2.808 -24.671  1.00 66.74           C
ATOM   4909  C   GLU A 322       9.467  -1.310 -24.946  1.00 66.74           C
ATOM   4910  O   GLU A 322      10.447  -0.638 -25.267  1.00 66.74           O
ATOM   4911  HA  GLU A 322      10.653  -3.050 -24.472  1.00 66.74           H
ATOM   4912  CB  GLU A 322       9.122  -3.633 -25.864  1.00 66.74           C
ATOM   4913 1HB  GLU A 322       8.033  -3.676 -25.860  1.00 66.74           H
ATOM   4914 2HB  GLU A 322       9.534  -3.224 -26.787  1.00 66.74           H
ATOM   4915  CG  GLU A 322       9.621  -5.076 -25.773  1.00 66.74           C
ATOM   4916 1HG  GLU A 322      10.702  -5.084 -25.634  1.00 66.74           H
ATOM   4917 2HG  GLU A 322       9.184  -5.561 -24.900  1.00 66.74           H
ATOM   4918  CD  GLU A 322       9.258  -5.863 -27.034  1.00 66.74           C
ATOM   4919  OE1 GLU A 322       9.577  -7.071 -27.061  1.00 66.74           O
ATOM   4920  OE2 GLU A 322       8.668  -5.238 -27.942  1.00 66.74           O
ATOM   4921  HN  GLU A 322       8.199  -3.881 -23.576  1.00 66.74           H
ATOM   4922  N   ARG A 323       8.240  -0.829 -24.810  1.00 64.35           N
ATOM   4923  CA  ARG A 323       7.943   0.562 -25.107  1.00 64.35           C
ATOM   4924  C   ARG A 323       8.710   1.483 -24.156  1.00 64.35           C
ATOM   4925  O   ARG A 323       9.352   2.436 -24.593  1.00 64.35           O
ATOM   4926  HA  ARG A 323       8.270   0.702 -26.137  1.00 64.35           H
ATOM   4927  CB  ARG A 323       6.445   0.844 -24.982  1.00 64.35           C
ATOM   4928 1HB  ARG A 323       5.891   0.193 -25.658  1.00 64.35           H
ATOM   4929 2HB  ARG A 323       6.111   0.613 -23.971  1.00 64.35           H
ATOM   4930  CG  ARG A 323       6.134   2.307 -25.305  1.00 64.35           C
ATOM   4931 1HG  ARG A 323       6.654   2.957 -24.601  1.00 64.35           H
ATOM   4932 2HG  ARG A 323       6.508   2.551 -26.300  1.00 64.35           H
ATOM   4933  CD  ARG A 323       4.629   2.575 -25.240  1.00 64.35           C
ATOM   4934 1HD  ARG A 323       4.122   2.043 -26.045  1.00 64.35           H
ATOM   4935 2HD  ARG A 323       4.224   2.195 -24.302  1.00 64.35           H
ATOM   4936  NE  ARG A 323       4.368   4.028 -25.352  1.00 64.35           N
ATOM   4937  HE  ARG A 323       5.057   4.594 -25.804  1.00 64.35           H
ATOM   4938  CZ  ARG A 323       3.267   4.631 -24.884  1.00 64.35           C
ATOM   4939  NH1 ARG A 323       2.311   3.921 -24.270  1.00 64.35           N
ATOM   4940 1HH1 ARG A 323       2.417   2.933 -24.157  1.00 64.35           H
ATOM   4941 2HH1 ARG A 323       1.492   4.379 -23.924  1.00 64.35           H
ATOM   4942  NH2 ARG A 323       3.136   5.956 -25.041  1.00 64.35           N
ATOM   4943 1HH2 ARG A 323       2.320   6.421 -24.698  1.00 64.35           H
ATOM   4944 2HH2 ARG A 323       3.854   6.478 -25.501  1.00 64.35           H
ATOM   4945  HN  ARG A 323       7.458  -1.372 -24.504  1.00 64.35           H
ATOM   4946  N   PHE A 324       8.618   1.165 -22.873  1.00 77.09           N
ATOM   4947  CA  PHE A 324       9.264   1.973 -21.853  1.00 77.09           C
ATOM   4948  C   PHE A 324      10.784   1.962 -22.027  1.00 77.09           C
ATOM   4949  O   PHE A 324      11.441   2.987 -21.846  1.00 77.09           O
ATOM   4950  HA  PHE A 324       8.895   2.992 -21.966  1.00 77.09           H
ATOM   4951  CB  PHE A 324       8.913   1.351 -20.500  1.00 77.09           C
ATOM   4952 1HB  PHE A 324       7.829   1.281 -20.414  1.00 77.09           H
ATOM   4953 2HB  PHE A 324       9.302   0.334 -20.468  1.00 77.09           H
ATOM   4954  CG  PHE A 324       9.456   2.128 -19.299  1.00 77.09           C
ATOM   4955  CD1 PHE A 324      10.624   1.748 -18.716  1.00 77.09           C
ATOM   4956  HD1 PHE A 324      11.174   0.891 -19.104  1.00 77.09           H
ATOM   4957  CD2 PHE A 324       8.770   3.197 -18.814  1.00 77.09           C
ATOM   4958  HD2 PHE A 324       7.834   3.502 -19.281  1.00 77.09           H
ATOM   4959  CE1 PHE A 324      11.128   2.469 -17.600  1.00 77.09           C
ATOM   4960  HE1 PHE A 324      12.065   2.164 -17.133  1.00 77.09           H
ATOM   4961  CE2 PHE A 324       9.274   3.918 -17.699  1.00 77.09           C
ATOM   4962  HE2 PHE A 324       8.724   4.775 -17.310  1.00 77.09           H
ATOM   4963  CZ  PHE A 324      10.443   3.538 -17.116  1.00 77.09           C
ATOM   4964  HZ  PHE A 324      10.829   4.091 -16.260  1.00 77.09           H
ATOM   4965  HN  PHE A 324       8.114   0.373 -22.528  1.00 77.09           H
ATOM   4966  N   ARG A 325      11.300   0.792 -22.375  1.00 74.37           N
ATOM   4967  CA  ARG A 325      12.734   0.624 -22.536  1.00 74.37           C
ATOM   4968  C   ARG A 325      13.258   1.552 -23.634  1.00 74.37           C
ATOM   4969  O   ARG A 325      14.321   2.153 -23.488  1.00 74.37           O
ATOM   4970  HA  ARG A 325      13.156   0.888 -21.566  1.00 74.37           H
ATOM   4971  CB  ARG A 325      13.083  -0.823 -22.891  1.00 74.37           C
ATOM   4972 1HB  ARG A 325      12.376  -1.499 -22.410  1.00 74.37           H
ATOM   4973 2HB  ARG A 325      12.985  -0.971 -23.966  1.00 74.37           H
ATOM   4974  CG  ARG A 325      14.507  -1.167 -22.451  1.00 74.37           C
ATOM   4975 1HG  ARG A 325      15.206  -0.442 -22.868  1.00 74.37           H
ATOM   4976 2HG  ARG A 325      14.584  -1.096 -21.366  1.00 74.37           H
ATOM   4977  CD  ARG A 325      14.895  -2.576 -22.904  1.00 74.37           C
ATOM   4978 1HD  ARG A 325      14.959  -2.613 -23.991  1.00 74.37           H
ATOM   4979 2HD  ARG A 325      15.882  -2.832 -22.517  1.00 74.37           H
ATOM   4980  NE  ARG A 325      13.895  -3.555 -22.423  1.00 74.37           N
ATOM   4981  HE  ARG A 325      13.382  -3.333 -21.594  1.00 74.37           H
ATOM   4982  CZ  ARG A 325      13.634  -4.721 -23.029  1.00 74.37           C
ATOM   4983  NH1 ARG A 325      14.292  -5.071 -24.143  1.00 74.37           N
ATOM   4984 1HH1 ARG A 325      14.983  -4.460 -24.528  1.00 74.37           H
ATOM   4985 2HH1 ARG A 325      14.091  -5.943 -24.589  1.00 74.37           H
ATOM   4986  NH2 ARG A 325      12.706  -5.533 -22.504  1.00 74.37           N
ATOM   4987 1HH2 ARG A 325      12.499  -6.407 -22.944  1.00 74.37           H
ATOM   4988 2HH2 ARG A 325      12.220  -5.264 -21.673  1.00 74.37           H
ATOM   4989  HN  ARG A 325      10.756  -0.029 -22.547  1.00 74.37           H
ATOM   4990  N   ARG A 326      12.487   1.639 -24.708  1.00 68.36           N
ATOM   4991  CA  ARG A 326      12.850   2.498 -25.822  1.00 68.36           C
ATOM   4992  C   ARG A 326      12.813   3.967 -25.395  1.00 68.36           C
ATOM   4993  O   ARG A 326      13.739   4.724 -25.680  1.00 68.36           O
ATOM   4994  HA  ARG A 326      13.862   2.193 -26.090  1.00 68.36           H
ATOM   4995  CB  ARG A 326      11.904   2.294 -27.007  1.00 68.36           C
ATOM   4996 1HB  ARG A 326      10.878   2.212 -26.647  1.00 68.36           H
ATOM   4997 2HB  ARG A 326      11.943   3.164 -27.662  1.00 68.36           H
ATOM   4998  CG  ARG A 326      12.276   1.037 -27.795  1.00 68.36           C
ATOM   4999 1HG  ARG A 326      13.282   1.141 -28.200  1.00 68.36           H
ATOM   5000 2HG  ARG A 326      12.288   0.175 -27.128  1.00 68.36           H
ATOM   5001  CD  ARG A 326      11.285   0.792 -28.935  1.00 68.36           C
ATOM   5002 1HD  ARG A 326      10.307   0.533 -28.529  1.00 68.36           H
ATOM   5003 2HD  ARG A 326      11.157   1.703 -29.519  1.00 68.36           H
ATOM   5004  NE  ARG A 326      11.775  -0.301 -29.805  1.00 68.36           N
ATOM   5005  HE  ARG A 326      12.476  -0.913 -29.439  1.00 68.36           H
ATOM   5006  CZ  ARG A 326      11.337  -0.522 -31.053  1.00 68.36           C
ATOM   5007  NH1 ARG A 326      10.399   0.267 -31.594  1.00 68.36           N
ATOM   5008 1HH1 ARG A 326      10.019   1.027 -31.066  1.00 68.36           H
ATOM   5009 2HH1 ARG A 326      10.078   0.096 -32.525  1.00 68.36           H
ATOM   5010  NH2 ARG A 326      11.853  -1.543 -31.751  1.00 68.36           N
ATOM   5011 1HH2 ARG A 326      11.537  -1.721 -32.683  1.00 68.36           H
ATOM   5012 2HH2 ARG A 326      12.553  -2.127 -31.340  1.00 68.36           H
ATOM   5013  HN  ARG A 326      11.629   1.138 -24.823  1.00 68.36           H
ATOM   5014  N   ASP A 327      11.731   4.326 -24.719  1.00 78.40           N
ATOM   5015  CA  ASP A 327      11.493   5.716 -24.371  1.00 78.40           C
ATOM   5016  C   ASP A 327      12.524   6.160 -23.331  1.00 78.40           C
ATOM   5017  O   ASP A 327      12.922   7.324 -23.304  1.00 78.40           O
ATOM   5018  HA  ASP A 327      11.583   6.265 -25.308  1.00 78.40           H
ATOM   5019  CB  ASP A 327      10.101   5.902 -23.765  1.00 78.40           C
ATOM   5020 1HB  ASP A 327       9.948   5.176 -22.966  1.00 78.40           H
ATOM   5021 2HB  ASP A 327      10.025   6.892 -23.316  1.00 78.40           H
ATOM   5022  CG  ASP A 327       9.013   5.734 -24.829  1.00 78.40           C
ATOM   5023  OD1 ASP A 327       9.374   5.800 -26.024  1.00 78.40           O
ATOM   5024  OD2 ASP A 327       7.847   5.543 -24.423  1.00 78.40           O
ATOM   5025  HN  ASP A 327      11.026   3.686 -24.411  1.00 78.40           H
ATOM   5026  N   LEU A 328      12.927   5.210 -22.500  1.00 80.60           N
ATOM   5027  CA  LEU A 328      13.963   5.467 -21.515  1.00 80.60           C
ATOM   5028  C   LEU A 328      15.248   5.889 -22.231  1.00 80.60           C
ATOM   5029  O   LEU A 328      15.834   6.920 -21.906  1.00 80.60           O
ATOM   5030  HA  LEU A 328      13.626   6.297 -20.894  1.00 80.60           H
ATOM   5031  CB  LEU A 328      14.141   4.257 -20.596  1.00 80.60           C
ATOM   5032 1HB  LEU A 328      13.217   4.113 -20.035  1.00 80.60           H
ATOM   5033 2HB  LEU A 328      14.279   3.372 -21.216  1.00 80.60           H
ATOM   5034  CG  LEU A 328      15.301   4.335 -19.602  1.00 80.60           C
ATOM   5035  HG  LEU A 328      16.225   4.470 -20.165  1.00 80.60           H
ATOM   5036  CD1 LEU A 328      15.153   5.547 -18.679  1.00 80.60           C
ATOM   5037 1HD1 LEU A 328      15.143   6.458 -19.276  1.00 80.60           H
ATOM   5038 2HD1 LEU A 328      14.220   5.467 -18.122  1.00 80.60           H
ATOM   5039 3HD1 LEU A 328      15.991   5.578 -17.983  1.00 80.60           H
ATOM   5040  CD2 LEU A 328      15.438   3.029 -18.815  1.00 80.60           C
ATOM   5041 1HD2 LEU A 328      14.517   2.840 -18.264  1.00 80.60           H
ATOM   5042 2HD2 LEU A 328      15.624   2.207 -19.506  1.00 80.60           H
ATOM   5043 3HD2 LEU A 328      16.270   3.112 -18.116  1.00 80.60           H
ATOM   5044  HN  LEU A 328      12.558   4.281 -22.492  1.00 80.60           H
ATOM   5045  N   VAL A 329      15.647   5.070 -23.193  1.00 80.83           N
ATOM   5046  CA  VAL A 329      16.905   5.289 -23.888  1.00 80.83           C
ATOM   5047  C   VAL A 329      16.843   6.622 -24.636  1.00 80.83           C
ATOM   5048  O   VAL A 329      17.843   7.332 -24.730  1.00 80.83           O
ATOM   5049  HA  VAL A 329      17.691   5.345 -23.136  1.00 80.83           H
ATOM   5050  CB  VAL A 329      17.209   4.103 -24.805  1.00 80.83           C
ATOM   5051  HB  VAL A 329      16.367   3.980 -25.486  1.00 80.83           H
ATOM   5052  CG1 VAL A 329      18.459   4.367 -25.647  1.00 80.83           C
ATOM   5053 1HG1 VAL A 329      18.302   5.253 -26.262  1.00 80.83           H
ATOM   5054 2HG1 VAL A 329      19.313   4.528 -24.989  1.00 80.83           H
ATOM   5055 3HG1 VAL A 329      18.653   3.508 -26.289  1.00 80.83           H
ATOM   5056  CG2 VAL A 329      17.354   2.810 -23.999  1.00 80.83           C
ATOM   5057 1HG2 VAL A 329      18.169   2.917 -23.284  1.00 80.83           H
ATOM   5058 2HG2 VAL A 329      16.426   2.609 -23.464  1.00 80.83           H
ATOM   5059 3HG2 VAL A 329      17.570   1.983 -24.675  1.00 80.83           H
ATOM   5060  HN  VAL A 329      15.130   4.271 -23.498  1.00 80.83           H
ATOM   5061  N   LYS A 330      15.659   6.922 -25.150  1.00 74.47           N
ATOM   5062  CA  LYS A 330      15.435   8.190 -25.823  1.00 74.47           C
ATOM   5063  C   LYS A 330      15.736   9.336 -24.855  1.00 74.47           C
[truncated: 117,162 more chars]
