# Supplementary material for: Noncanonical roles of chemokine regions in CCR9 activation revealed by structural modeling and mutational mapping
Source: Nat Commun. 2025 Aug 18;16:7695. doi: 10.1038/s41467-025-62321-9 (PMC12361432; doi:10.1038/s41467-025-62321-9)
Supplement: Supplementary file 5 — Supplementary Data 3 [file 41467_2025_62321_MOESM5_ESM.zip › CCR9_CCL25_15_rnk2.pdb]

ATOM      1  N   GLU A  20      -6.572  -6.402  57.936  1.00 52.09           N
ATOM      2  CA  GLU A  20      -6.592  -7.271  56.771  1.00 52.09           C
ATOM      3  C   GLU A  20      -7.048  -8.677  57.167  1.00 52.09           C
ATOM      4  O   GLU A  20      -6.251  -9.478  57.653  1.00 52.09           O
ATOM      5  HA  GLU A  20      -7.316  -6.825  56.090  1.00 52.09           H
ATOM      6  CB  GLU A  20      -5.222  -7.309  56.092  1.00 52.09           C
ATOM      7 1HB  GLU A  20      -4.441  -7.122  56.829  1.00 52.09           H
ATOM      8 2HB  GLU A  20      -5.099  -8.256  55.566  1.00 52.09           H
ATOM      9  CG  GLU A  20      -5.103  -6.210  55.035  1.00 52.09           C
ATOM     10 1HG  GLU A  20      -6.038  -6.130  54.481  1.00 52.09           H
ATOM     11 2HG  GLU A  20      -4.937  -5.249  55.521  1.00 52.09           H
ATOM     12  CD  GLU A  20      -3.954  -6.502  54.067  1.00 52.09           C
ATOM     13  OE1 GLU A  20      -4.036  -6.004  52.923  1.00 52.09           O
ATOM     14  OE2 GLU A  20      -3.021  -7.217  54.493  1.00 52.09           O
ATOM     15  HN  GLU A  20      -6.867  -6.831  58.789  1.00 52.09           H
ATOM     16  N   SER A  21      -8.328  -8.934  56.943  1.00 60.08           N
ATOM     17  CA  SER A  21      -8.887 -10.247  57.217  1.00 60.08           C
ATOM     18  C   SER A  21      -8.086 -11.321  56.478  1.00 60.08           C
ATOM     19  O   SER A  21      -7.630 -11.099  55.357  1.00 60.08           O
ATOM     20  HA  SER A  21      -8.798 -10.379  58.295  1.00 60.08           H
ATOM     21  CB  SER A  21     -10.361 -10.313  56.815  1.00 60.08           C
ATOM     22 1HB  SER A  21     -10.753 -11.306  57.036  1.00 60.08           H
ATOM     23 2HB  SER A  21     -10.933  -9.605  57.414  1.00 60.08           H
ATOM     24  OG  SER A  21     -10.551 -10.026  55.432  1.00 60.08           O
ATOM     25  HG  SER A  21     -10.847 -10.850  54.949  1.00 60.08           H
ATOM     26  HN  SER A  21      -8.978  -8.266  56.582  1.00 60.08           H
ATOM     27  N   THR A  22      -7.940 -12.462  57.135  1.00 61.59           N
ATOM     28  CA  THR A  22      -7.219 -13.578  56.546  1.00 61.59           C
ATOM     29  C   THR A  22      -7.757 -13.881  55.146  1.00 61.59           C
ATOM     30  O   THR A  22      -7.009 -14.311  54.269  1.00 61.59           O
ATOM     31  HA  THR A  22      -6.174 -13.290  56.431  1.00 61.59           H
ATOM     32  CB  THR A  22      -7.319 -14.765  57.505  1.00 61.59           C
ATOM     33  HB  THR A  22      -7.208 -15.709  56.970  1.00 61.59           H
ATOM     34  OG1 THR A  22      -8.569 -14.575  58.164  1.00 61.59           O
ATOM     35  HG1 THR A  22      -9.316 -14.886  57.576  1.00 61.59           H
ATOM     36  CG2 THR A  22      -6.289 -14.695  58.634  1.00 61.59           C
ATOM     37 1HG2 THR A  22      -6.444 -13.783  59.211  1.00 61.59           H
ATOM     38 2HG2 THR A  22      -5.285 -14.690  58.210  1.00 61.59           H
ATOM     39 3HG2 THR A  22      -6.404 -15.561  59.286  1.00 61.59           H
ATOM     40  HN  THR A  22      -8.302 -12.630  58.051  1.00 61.59           H
ATOM     41  N   SER A  23      -9.050 -13.645  54.980  1.00 64.31           N
ATOM     42  CA  SER A  23      -9.687 -13.842  53.689  1.00 64.31           C
ATOM     43  C   SER A  23      -9.061 -12.909  52.649  1.00 64.31           C
ATOM     44  O   SER A  23      -8.878 -13.294  51.495  1.00 64.31           O
ATOM     45  HA  SER A  23      -9.499 -14.884  53.430  1.00 64.31           H
ATOM     46  CB  SER A  23     -11.195 -13.602  53.776  1.00 64.31           C
ATOM     47 1HB  SER A  23     -11.662 -13.880  52.831  1.00 64.31           H
ATOM     48 2HB  SER A  23     -11.621 -14.249  54.544  1.00 64.31           H
ATOM     49  OG  SER A  23     -11.504 -12.244  54.076  1.00 64.31           O
ATOM     50  HG  SER A  23     -12.487 -12.087  53.980  1.00 64.31           H
ATOM     51  HN  SER A  23      -9.658 -13.326  55.706  1.00 64.31           H
ATOM     52  N   SER A  24      -8.751 -11.701  53.095  1.00 69.07           N
ATOM     53  CA  SER A  24      -8.215 -10.688  52.202  1.00 69.07           C
ATOM     54  C   SER A  24      -6.817 -11.093  51.730  1.00 69.07           C
ATOM     55  O   SER A  24      -6.444 -10.831  50.588  1.00 69.07           O
ATOM     56  HA  SER A  24      -8.907 -10.651  51.360  1.00 69.07           H
ATOM     57  CB  SER A  24      -8.170  -9.320  52.884  1.00 69.07           C
ATOM     58 1HB  SER A  24      -8.817  -8.626  52.348  1.00 69.07           H
ATOM     59 2HB  SER A  24      -8.565  -9.406  53.897  1.00 69.07           H
ATOM     60  OG  SER A  24      -6.847  -8.792  52.935  1.00 69.07           O
ATOM     61  HG  SER A  24      -6.324  -9.248  53.654  1.00 69.07           H
ATOM     62  HN  SER A  24      -8.859 -11.411  54.046  1.00 69.07           H
ATOM     63  N   MET A  25      -6.082 -11.723  52.634  1.00 65.23           N
ATOM     64  CA  MET A  25      -4.763 -12.234  52.302  1.00 65.23           C
ATOM     65  C   MET A  25      -4.862 -13.444  51.371  1.00 65.23           C
ATOM     66  O   MET A  25      -4.100 -13.558  50.412  1.00 65.23           O
ATOM     67  HA  MET A  25      -4.251 -11.417  51.794  1.00 65.23           H
ATOM     68  CB  MET A  25      -4.033 -12.636  53.585  1.00 65.23           C
ATOM     69 1HB  MET A  25      -4.758 -12.931  54.343  1.00 65.23           H
ATOM     70 2HB  MET A  25      -3.402 -13.504  53.392  1.00 65.23           H
ATOM     71  CG  MET A  25      -3.176 -11.483  54.112  1.00 65.23           C
ATOM     72 1HG  MET A  25      -3.254 -10.626  53.444  1.00 65.23           H
ATOM     73 2HG  MET A  25      -3.543 -11.163  55.087  1.00 65.23           H
ATOM     74  SD  MET A  25      -1.472 -12.000  54.244  1.00 65.23           S
ATOM     75  CE  MET A  25      -0.772 -10.560  55.034  1.00 65.23           C
ATOM     76 1HE  MET A  25      -0.923  -9.687  54.398  1.00 65.23           H
ATOM     77 2HE  MET A  25      -1.261 -10.399  55.994  1.00 65.23           H
ATOM     78 3HE  MET A  25       0.295 -10.715  55.191  1.00 65.23           H
ATOM     79  HN  MET A  25      -6.373 -11.887  53.577  1.00 65.23           H
ATOM     80  N   GLU A  26      -5.807 -14.317  51.686  1.00 59.60           N
ATOM     81  CA  GLU A  26      -6.023 -15.509  50.883  1.00 59.60           C
ATOM     82  C   GLU A  26      -6.415 -15.124  49.455  1.00 59.60           C
ATOM     83  O   GLU A  26      -5.948 -15.732  48.494  1.00 59.60           O
ATOM     84  HA  GLU A  26      -5.066 -16.030  50.876  1.00 59.60           H
ATOM     85  CB  GLU A  26      -7.082 -16.413  51.517  1.00 59.60           C
ATOM     86 1HB  GLU A  26      -7.877 -15.803  51.946  1.00 59.60           H
ATOM     87 2HB  GLU A  26      -7.440 -17.132  50.780  1.00 59.60           H
ATOM     88  CG  GLU A  26      -6.487 -17.233  52.665  1.00 59.60           C
ATOM     89 1HG  GLU A  26      -5.650 -17.827  52.297  1.00 59.60           H
ATOM     90 2HG  GLU A  26      -6.091 -16.562  53.427  1.00 59.60           H
ATOM     91  CD  GLU A  26      -7.540 -18.153  53.284  1.00 59.60           C
ATOM     92  OE1 GLU A  26      -7.124 -19.162  53.895  1.00 59.60           O
ATOM     93  OE2 GLU A  26      -8.737 -17.828  53.133  1.00 59.60           O
ATOM     94  HN  GLU A  26      -6.419 -14.221  52.471  1.00 59.60           H
ATOM     95  N   ASP A  27      -7.269 -14.115  49.362  1.00 67.10           N
ATOM     96  CA  ASP A  27      -7.752 -13.661  48.069  1.00 67.10           C
ATOM     97  C   ASP A  27      -6.563 -13.233  47.207  1.00 67.10           C
ATOM     98  O   ASP A  27      -6.538 -13.493  46.005  1.00 67.10           O
ATOM     99  HA  ASP A  27      -8.288 -14.512  47.648  1.00 67.10           H
ATOM    100  CB  ASP A  27      -8.684 -12.457  48.221  1.00 67.10           C
ATOM    101 1HB  ASP A  27      -8.255 -11.748  48.930  1.00 67.10           H
ATOM    102 2HB  ASP A  27      -8.773 -11.938  47.267  1.00 67.10           H
ATOM    103  CG  ASP A  27     -10.069 -12.892  48.703  1.00 67.10           C
ATOM    104  OD1 ASP A  27     -10.380 -14.090  48.526  1.00 67.10           O
ATOM    105  OD2 ASP A  27     -10.786 -12.018  49.236  1.00 67.10           O
ATOM    106  HN  ASP A  27      -7.629 -13.613  50.148  1.00 67.10           H
ATOM    107  N   TYR A  28      -5.607 -12.583  47.855  1.00 66.67           N
ATOM    108  CA  TYR A  28      -4.436 -12.083  47.155  1.00 66.67           C
ATOM    109  C   TYR A  28      -3.495 -13.227  46.772  1.00 66.67           C
ATOM    110  O   TYR A  28      -2.900 -13.212  45.695  1.00 66.67           O
ATOM    111  HA  TYR A  28      -4.775 -11.581  46.248  1.00 66.67           H
ATOM    112  CB  TYR A  28      -3.719 -11.157  48.140  1.00 66.67           C
ATOM    113 1HB  TYR A  28      -4.416 -10.388  48.472  1.00 66.67           H
ATOM    114 2HB  TYR A  28      -3.436 -11.732  49.022  1.00 66.67           H
ATOM    115  CG  TYR A  28      -2.472 -10.483  47.566  1.00 66.67           C
ATOM    116  CD1 TYR A  28      -1.225 -11.024  47.801  1.00 66.67           C
ATOM    117  HD1 TYR A  28      -1.128 -11.933  48.395  1.00 66.67           H
ATOM    118  CD2 TYR A  28      -2.594  -9.333  46.813  1.00 66.67           C
ATOM    119  HD2 TYR A  28      -3.580  -8.905  46.628  1.00 66.67           H
ATOM    120  CE1 TYR A  28      -0.051 -10.389  47.260  1.00 66.67           C
ATOM    121  HE1 TYR A  28       0.940 -10.807  47.438  1.00 66.67           H
ATOM    122  CE2 TYR A  28      -1.420  -8.698  46.273  1.00 66.67           C
ATOM    123  HE2 TYR A  28      -1.503  -7.789  45.677  1.00 66.67           H
ATOM    124  CZ  TYR A  28      -0.207  -9.257  46.523  1.00 66.67           C
ATOM    125  OH  TYR A  28       0.902  -8.658  46.012  1.00 66.67           O
ATOM    126  HH  TYR A  28       0.659  -7.775  45.610  1.00 66.67           H
ATOM    127  HN  TYR A  28      -5.623 -12.399  48.837  1.00 66.67           H
ATOM    128  N   VAL A  29      -3.390 -14.191  47.674  1.00 67.10           N
ATOM    129  CA  VAL A  29      -2.471 -15.300  47.481  1.00 67.10           C
ATOM    130  C   VAL A  29      -3.021 -16.230  46.397  1.00 67.10           C
ATOM    131  O   VAL A  29      -2.264 -16.754  45.581  1.00 67.10           O
ATOM    132  HA  VAL A  29      -1.523 -14.885  47.139  1.00 67.10           H
ATOM    133  CB  VAL A  29      -2.224 -16.013  48.811  1.00 67.10           C
ATOM    134  HB  VAL A  29      -3.193 -16.266  49.241  1.00 67.10           H
ATOM    135  CG1 VAL A  29      -1.450 -17.316  48.600  1.00 67.10           C
ATOM    136 1HG1 VAL A  29      -2.023 -17.977  47.950  1.00 67.10           H
ATOM    137 2HG1 VAL A  29      -0.488 -17.096  48.138  1.00 67.10           H
ATOM    138 3HG1 VAL A  29      -1.288 -17.802  49.562  1.00 67.10           H
ATOM    139  CG2 VAL A  29      -1.497 -15.097  49.798  1.00 67.10           C
ATOM    140 1HG2 VAL A  29      -0.536 -14.800  49.377  1.00 67.10           H
ATOM    141 2HG2 VAL A  29      -2.102 -14.210  49.984  1.00 67.10           H
ATOM    142 3HG2 VAL A  29      -1.334 -15.629  50.735  1.00 67.10           H
ATOM    143  HN  VAL A  29      -3.918 -14.223  48.523  1.00 67.10           H
ATOM    144  N   ASN A  30      -4.334 -16.406  46.424  1.00 61.95           N
ATOM    145  CA  ASN A  30      -4.981 -17.345  45.524  1.00 61.95           C
ATOM    146  C   ASN A  30      -5.244 -16.661  44.182  1.00 61.95           C
ATOM    147  O   ASN A  30      -5.676 -17.304  43.227  1.00 61.95           O
ATOM    148  HA  ASN A  30      -4.289 -18.183  45.437  1.00 61.95           H
ATOM    149  CB  ASN A  30      -6.325 -17.811  46.088  1.00 61.95           C
ATOM    150 1HB  ASN A  30      -6.929 -16.945  46.361  1.00 61.95           H
ATOM    151 2HB  ASN A  30      -6.877 -18.355  45.321  1.00 61.95           H
ATOM    152  CG  ASN A  30      -6.126 -18.707  47.312  1.00 61.95           C
ATOM    153  OD1 ASN A  30      -5.108 -19.360  47.477  1.00 61.95           O
ATOM    154  ND2 ASN A  30      -7.151 -18.702  48.159  1.00 61.95           N
ATOM    155 1HD2 ASN A  30      -7.958 -18.144  47.965  1.00 61.95           H
ATOM    156 2HD2 ASN A  30      -7.116 -19.257  48.990  1.00 61.95           H
ATOM    157  HN  ASN A  30      -4.950 -15.922  47.045  1.00 61.95           H
ATOM    158  N   PHE A  31      -4.971 -15.364  44.151  1.00 69.29           N
ATOM    159  CA  PHE A  31      -5.141 -14.592  42.932  1.00 69.29           C
ATOM    160  C   PHE A  31      -4.194 -15.083  41.835  1.00 69.29           C
ATOM    161  O   PHE A  31      -2.987 -15.178  42.049  1.00 69.29           O
ATOM    162  HA  PHE A  31      -6.172 -14.725  42.607  1.00 69.29           H
ATOM    163  CB  PHE A  31      -4.799 -13.140  43.272  1.00 69.29           C
ATOM    164 1HB  PHE A  31      -5.358 -12.843  44.159  1.00 69.29           H
ATOM    165 2HB  PHE A  31      -3.741 -13.076  43.526  1.00 69.29           H
ATOM    166  CG  PHE A  31      -5.097 -12.150  42.143  1.00 69.29           C
ATOM    167  CD1 PHE A  31      -4.089 -11.705  41.346  1.00 69.29           C
ATOM    168  HD1 PHE A  31      -3.069 -12.053  41.511  1.00 69.29           H
ATOM    169  CD2 PHE A  31      -6.369 -11.716  41.938  1.00 69.29           C
ATOM    170  HD2 PHE A  31      -7.176 -12.073  42.577  1.00 69.29           H
ATOM    171  CE1 PHE A  31      -4.365 -10.787  40.299  1.00 69.29           C
ATOM    172  HE1 PHE A  31      -3.558 -10.429  39.660  1.00 69.29           H
ATOM    173  CE2 PHE A  31      -6.645 -10.798  40.890  1.00 69.29           C
ATOM    174  HE2 PHE A  31      -7.665 -10.450  40.726  1.00 69.29           H
ATOM    175  CZ  PHE A  31      -5.638 -10.353  40.093  1.00 69.29           C
ATOM    176  HZ  PHE A  31      -5.850  -9.648  39.289  1.00 69.29           H
ATOM    177  HN  PHE A  31      -4.639 -14.844  44.938  1.00 69.29           H
ATOM    178  N   ASN A  32      -4.779 -15.383  40.685  1.00 62.21           N
ATOM    179  CA  ASN A  32      -4.002 -15.852  39.550  1.00 62.21           C
ATOM    180  C   ASN A  32      -3.361 -14.655  38.846  1.00 62.21           C
ATOM    181  O   ASN A  32      -3.993 -14.010  38.011  1.00 62.21           O
ATOM    182  HA  ASN A  32      -3.262 -16.533  39.972  1.00 62.21           H
ATOM    183  CB  ASN A  32      -4.889 -16.577  38.536  1.00 62.21           C
ATOM    184 1HB  ASN A  32      -5.524 -17.298  39.053  1.00 62.21           H
ATOM    185 2HB  ASN A  32      -5.551 -15.861  38.049  1.00 62.21           H
ATOM    186  CG  ASN A  32      -4.044 -17.297  37.484  1.00 62.21           C
ATOM    187  OD1 ASN A  32      -2.825 -17.236  37.480  1.00 62.21           O
ATOM    188  ND2 ASN A  32      -4.756 -17.981  36.593  1.00 62.21           N
ATOM    189 1HD2 ASN A  32      -5.755 -17.991  36.652  1.00 62.21           H
ATOM    190 2HD2 ASN A  32      -4.294 -18.486  35.864  1.00 62.21           H
ATOM    191  HN  ASN A  32      -5.763 -15.310  40.521  1.00 62.21           H
ATOM    192  N   PHE A  33      -2.114 -14.393  39.210  1.00 64.58           N
ATOM    193  CA  PHE A  33      -1.356 -13.330  38.571  1.00 64.58           C
ATOM    194  C   PHE A  33      -0.823 -13.779  37.209  1.00 64.58           C
ATOM    195  O   PHE A  33       0.372 -13.668  36.939  1.00 64.58           O
ATOM    196  HA  PHE A  33      -2.033 -12.487  38.435  1.00 64.58           H
ATOM    197  CB  PHE A  33      -0.173 -13.012  39.488  1.00 64.58           C
ATOM    198 1HB  PHE A  33       0.344 -13.939  39.733  1.00 64.58           H
ATOM    199 2HB  PHE A  33       0.535 -12.385  38.946  1.00 64.58           H
ATOM    200  CG  PHE A  33      -0.566 -12.305  40.787  1.00 64.58           C
ATOM    201  CD1 PHE A  33      -0.780 -10.962  40.793  1.00 64.58           C
ATOM    202  HD1 PHE A  33      -0.672 -10.389  39.873  1.00 64.58           H
ATOM    203  CD2 PHE A  33      -0.701 -13.020  41.936  1.00 64.58           C
ATOM    204  HD2 PHE A  33      -0.529 -14.097  41.932  1.00 64.58           H
ATOM    205  CE1 PHE A  33      -1.144 -10.307  41.999  1.00 64.58           C
ATOM    206  HE1 PHE A  33      -1.316  -9.230  42.004  1.00 64.58           H
ATOM    207  CE2 PHE A  33      -1.065 -12.365  43.142  1.00 64.58           C
ATOM    208  HE2 PHE A  33      -1.173 -12.938  44.063  1.00 64.58           H
ATOM    209  CZ  PHE A  33      -1.279 -11.022  43.148  1.00 64.58           C
ATOM    210  HZ  PHE A  33      -1.559 -10.519  44.074  1.00 64.58           H
ATOM    211  HN  PHE A  33      -1.624 -14.891  39.925  1.00 64.58           H
ATOM    212  N   THR A  34      -1.735 -14.277  36.387  1.00 63.67           N
ATOM    213  CA  THR A  34      -1.450 -14.458  34.974  1.00 63.67           C
ATOM    214  C   THR A  34      -0.987 -13.140  34.350  1.00 63.67           C
ATOM    215  O   THR A  34      -1.672 -12.124  34.458  1.00 63.67           O
ATOM    216  HA  THR A  34      -0.626 -15.164  34.877  1.00 63.67           H
ATOM    217  CB  THR A  34      -2.701 -15.038  34.310  1.00 63.67           C
ATOM    218  HB  THR A  34      -3.488 -14.287  34.239  1.00 63.67           H
ATOM    219  OG1 THR A  34      -3.013 -16.183  35.098  1.00 63.67           O
ATOM    220  HG1 THR A  34      -2.185 -16.719  35.265  1.00 63.67           H
ATOM    221  CG2 THR A  34      -2.414 -15.609  32.920  1.00 63.67           C
ATOM    222 1HG2 THR A  34      -1.676 -16.407  33.000  1.00 63.67           H
ATOM    223 2HG2 THR A  34      -2.028 -14.820  32.275  1.00 63.67           H
ATOM    224 3HG2 THR A  34      -3.335 -16.007  32.494  1.00 63.67           H
ATOM    225  HN  THR A  34      -2.653 -14.553  36.672  1.00 63.67           H
ATOM    226  N   ASP A  35       0.172 -13.199  33.711  1.00 67.90           N
ATOM    227  CA  ASP A  35       0.778 -12.005  33.148  1.00 67.90           C
ATOM    228  C   ASP A  35       0.168 -11.729  31.773  1.00 67.90           C
ATOM    229  O   ASP A  35       0.653 -12.234  30.762  1.00 67.90           O
ATOM    230  HA  ASP A  35       0.567 -11.211  33.865  1.00 67.90           H
ATOM    231  CB  ASP A  35       2.287 -12.186  32.969  1.00 67.90           C
ATOM    232 1HB  ASP A  35       2.694 -12.739  33.815  1.00 67.90           H
ATOM    233 2HB  ASP A  35       2.482 -12.780  32.076  1.00 67.90           H
ATOM    234  CG  ASP A  35       2.991 -10.832  32.852  1.00 67.90           C
ATOM    235  OD1 ASP A  35       2.275  -9.811  32.933  1.00 67.90           O
ATOM    236  OD2 ASP A  35       4.230 -10.850  32.684  1.00 67.90           O
ATOM    237  HN  ASP A  35       0.693 -14.042  33.576  1.00 67.90           H
ATOM    238  N   PHE A  36      -0.887 -10.927  31.779  1.00 81.93           N
ATOM    239  CA  PHE A  36      -1.532 -10.530  30.539  1.00 81.93           C
ATOM    240  C   PHE A  36      -0.834  -9.315  29.923  1.00 81.93           C
ATOM    241  O   PHE A  36      -1.166  -8.900  28.814  1.00 81.93           O
ATOM    242  HA  PHE A  36      -1.461 -11.373  29.853  1.00 81.93           H
ATOM    243  CB  PHE A  36      -2.974 -10.154  30.885  1.00 81.93           C
ATOM    244 1HB  PHE A  36      -2.964  -9.427  31.698  1.00 81.93           H
ATOM    245 2HB  PHE A  36      -3.427  -9.663  30.024  1.00 81.93           H
ATOM    246  CG  PHE A  36      -3.845 -11.343  31.294  1.00 81.93           C
ATOM    247  CD1 PHE A  36      -3.777 -12.508  30.597  1.00 81.93           C
ATOM    248  HD1 PHE A  36      -3.100 -12.595  29.747  1.00 81.93           H
ATOM    249  CD2 PHE A  36      -4.689 -11.234  32.355  1.00 81.93           C
ATOM    250  HD2 PHE A  36      -4.745 -10.300  32.914  1.00 81.93           H
ATOM    251  CE1 PHE A  36      -4.586 -13.611  30.977  1.00 81.93           C
ATOM    252  HE1 PHE A  36      -4.531 -14.546  30.418  1.00 81.93           H
ATOM    253  CE2 PHE A  36      -5.499 -12.337  32.735  1.00 81.93           C
ATOM    254  HE2 PHE A  36      -6.175 -12.250  33.585  1.00 81.93           H
ATOM    255  CZ  PHE A  36      -5.430 -13.503  32.038  1.00 81.93           C
ATOM    256  HZ  PHE A  36      -6.051 -14.350  32.329  1.00 81.93           H
ATOM    257  HN  PHE A  36      -1.299 -10.552  32.609  1.00 81.93           H
ATOM    258  N   TYR A  37       0.119  -8.778  30.670  1.00 86.17           N
ATOM    259  CA  TYR A  37       0.903  -7.653  30.189  1.00 86.17           C
ATOM    260  C   TYR A  37       2.109  -8.132  29.378  1.00 86.17           C
ATOM    261  O   TYR A  37       3.065  -8.667  29.938  1.00 86.17           O
ATOM    262  HA  TYR A  37       0.262  -7.046  29.549  1.00 86.17           H
ATOM    263  CB  TYR A  37       1.400  -6.921  31.437  1.00 86.17           C
ATOM    264 1HB  TYR A  37       0.557  -6.749  32.105  1.00 86.17           H
ATOM    265 2HB  TYR A  37       2.101  -7.565  31.968  1.00 86.17           H
ATOM    266  CG  TYR A  37       2.082  -5.583  31.143  1.00 86.17           C
ATOM    267  CD1 TYR A  37       3.456  -5.519  31.030  1.00 86.17           C
ATOM    268  HD1 TYR A  37       4.055  -6.421  31.150  1.00 86.17           H
ATOM    269  CD2 TYR A  37       1.323  -4.441  30.992  1.00 86.17           C
ATOM    270  HD2 TYR A  37       0.237  -4.492  31.081  1.00 86.17           H
ATOM    271  CE1 TYR A  37       4.097  -4.259  30.754  1.00 86.17           C
ATOM    272  HE1 TYR A  37       5.181  -4.195  30.662  1.00 86.17           H
ATOM    273  CE2 TYR A  37       1.964  -3.182  30.715  1.00 86.17           C
ATOM    274  HE2 TYR A  37       1.376  -2.272  30.593  1.00 86.17           H
ATOM    275  CZ  TYR A  37       3.320  -3.153  30.610  1.00 86.17           C
ATOM    276  OH  TYR A  37       3.925  -1.964  30.349  1.00 86.17           O
ATOM    277  HH  TYR A  37       3.257  -1.310  29.995  1.00 86.17           H
ATOM    278  HN  TYR A  37       0.359  -9.099  31.587  1.00 86.17           H
ATOM    279  N   CYS A  38       2.025  -7.923  28.073  1.00 89.40           N
ATOM    280  CA  CYS A  38       3.040  -8.432  27.166  1.00 89.40           C
ATOM    281  C   CYS A  38       4.064  -7.323  26.920  1.00 89.40           C
ATOM    282  O   CYS A  38       3.740  -6.293  26.330  1.00 89.40           O
ATOM    283  HA  CYS A  38       3.504  -9.284  27.663  1.00 89.40           H
ATOM    284  CB  CYS A  38       2.427  -8.944  25.861  1.00 89.40           C
ATOM    285 1HB  CYS A  38       1.637  -9.662  26.078  1.00 89.40           H
ATOM    286 2HB  CYS A  38       1.967  -8.118  25.318  1.00 89.40           H
ATOM    287  SG  CYS A  38       3.718  -9.728  24.828  1.00 89.40           S
ATOM    288  HN  CYS A  38       1.283  -7.416  27.634  1.00 89.40           H
ATOM    289  N   GLU A  39       5.281  -7.571  27.384  1.00 81.37           N
ATOM    290  CA  GLU A  39       6.399  -6.704  27.053  1.00 81.37           C
ATOM    291  C   GLU A  39       7.013  -7.116  25.714  1.00 81.37           C
ATOM    292  O   GLU A  39       7.431  -8.261  25.545  1.00 81.37           O
ATOM    293  HA  GLU A  39       5.975  -5.703  26.973  1.00 81.37           H
ATOM    294  CB  GLU A  39       7.450  -6.717  28.165  1.00 81.37           C
ATOM    295 1HB  GLU A  39       7.797  -7.736  28.331  1.00 81.37           H
ATOM    296 2HB  GLU A  39       8.253  -6.023  27.919  1.00 81.37           H
ATOM    297  CG  GLU A  39       6.854  -6.233  29.489  1.00 81.37           C
ATOM    298 1HG  GLU A  39       6.341  -5.284  29.335  1.00 81.37           H
ATOM    299 2HG  GLU A  39       6.106  -6.946  29.837  1.00 81.37           H
ATOM    300  CD  GLU A  39       7.941  -6.066  30.551  1.00 81.37           C
ATOM    301  OE1 GLU A  39       7.626  -5.455  31.595  1.00 81.37           O
ATOM    302  OE2 GLU A  39       9.064  -6.554  30.296  1.00 81.37           O
ATOM    303  HN  GLU A  39       5.507  -8.346  27.974  1.00 81.37           H
ATOM    304  N   LYS A  40       7.047  -6.162  24.796  1.00 87.59           N
ATOM    305  CA  LYS A  40       7.418  -6.457  23.422  1.00 87.59           C
ATOM    306  C   LYS A  40       8.837  -5.947  23.161  1.00 87.59           C
ATOM    307  O   LYS A  40       9.161  -5.546  22.045  1.00 87.59           O
ATOM    308  HA  LYS A  40       7.415  -7.541  23.309  1.00 87.59           H
ATOM    309  CB  LYS A  40       6.376  -5.896  22.453  1.00 87.59           C
ATOM    310 1HB  LYS A  40       6.266  -4.823  22.611  1.00 87.59           H
ATOM    311 2HB  LYS A  40       6.717  -6.034  21.427  1.00 87.59           H
ATOM    312  CG  LYS A  40       5.023  -6.586  22.644  1.00 87.59           C
ATOM    313 1HG  LYS A  40       5.155  -7.667  22.614  1.00 87.59           H
ATOM    314 2HG  LYS A  40       4.621  -6.341  23.627  1.00 87.59           H
ATOM    315  CD  LYS A  40       4.032  -6.158  21.560  1.00 87.59           C
ATOM    316 1HD  LYS A  40       3.874  -5.080  21.611  1.00 87.59           H
ATOM    317 2HD  LYS A  40       4.449  -6.372  20.576  1.00 87.59           H
ATOM    318  CE  LYS A  40       2.695  -6.883  21.722  1.00 87.59           C
ATOM    319 1HE  LYS A  40       2.861  -7.959  21.768  1.00 87.59           H
ATOM    320 2HE  LYS A  40       2.229  -6.592  22.664  1.00 87.59           H
ATOM    321  NZ  LYS A  40       1.791  -6.562  20.595  1.00 87.59           N
ATOM    322 1HZ  LYS A  40       0.923  -7.075  20.702  1.00 87.59           H
ATOM    323 2HZ  LYS A  40       1.597  -5.567  20.590  1.00 87.59           H
ATOM    324 3HZ  LYS A  40       2.234  -6.824  19.722  1.00 87.59           H
ATOM    325  HN  LYS A  40       6.828  -5.203  24.978  1.00 87.59           H
ATOM    326  N   ASN A  41       9.646  -5.980  24.211  1.00 82.65           N
ATOM    327  CA  ASN A  41      11.004  -5.472  24.125  1.00 82.65           C
ATOM    328  C   ASN A  41      11.754  -6.215  23.017  1.00 82.65           C
ATOM    329  O   ASN A  41      12.493  -5.605  22.246  1.00 82.65           O
ATOM    330  HA  ASN A  41      10.899  -4.407  23.915  1.00 82.65           H
ATOM    331  CB  ASN A  41      11.759  -5.692  25.437  1.00 82.65           C
ATOM    332 1HB  ASN A  41      11.650  -6.730  25.754  1.00 82.65           H
ATOM    333 2HB  ASN A  41      12.824  -5.517  25.283  1.00 82.65           H
ATOM    334  CG  ASN A  41      11.237  -4.762  26.534  1.00 82.65           C
ATOM    335  OD1 ASN A  41      10.789  -3.655  26.283  1.00 82.65           O
ATOM    336  ND2 ASN A  41      11.319  -5.271  27.760  1.00 82.65           N
ATOM    337 1HD2 ASN A  41      11.696  -6.186  27.897  1.00 82.65           H
ATOM    338 2HD2 ASN A  41      11.002  -4.738  28.544  1.00 82.65           H
ATOM    339  HN  ASN A  41       9.387  -6.346  25.105  1.00 82.65           H
ATOM    340  N   ASN A  42      11.538  -7.521  22.975  1.00 83.71           N
ATOM    341  CA  ASN A  42      12.233  -8.364  22.016  1.00 83.71           C
ATOM    342  C   ASN A  42      11.803  -7.978  20.599  1.00 83.71           C
ATOM    343  O   ASN A  42      12.613  -7.995  19.674  1.00 83.71           O
ATOM    344  HA  ASN A  42      13.293  -8.185  22.193  1.00 83.71           H
ATOM    345  CB  ASN A  42      11.889  -9.839  22.229  1.00 83.71           C
ATOM    346 1HB  ASN A  42      10.807  -9.971  22.211  1.00 83.71           H
ATOM    347 2HB  ASN A  42      12.296 -10.433  21.410  1.00 83.71           H
ATOM    348  CG  ASN A  42      12.449 -10.346  23.559  1.00 83.71           C
ATOM    349  OD1 ASN A  42      13.230  -9.687  24.225  1.00 83.71           O
ATOM    350  ND2 ASN A  42      12.007 -11.551  23.908  1.00 83.71           N
ATOM    351 1HD2 ASN A  42      11.366 -12.039  23.316  1.00 83.71           H
ATOM    352 2HD2 ASN A  42      12.315 -11.969  24.763  1.00 83.71           H
ATOM    353  HN  ASN A  42      10.903  -8.003  23.579  1.00 83.71           H
ATOM    354  N   VAL A  43      10.528  -7.639  20.473  1.00 90.79           N
ATOM    355  CA  VAL A  43       9.967  -7.303  19.176  1.00 90.79           C
ATOM    356  C   VAL A  43      10.599  -6.003  18.673  1.00 90.79           C
ATOM    357  O   VAL A  43      10.940  -5.889  17.497  1.00 90.79           O
ATOM    358  HA  VAL A  43      10.226  -8.108  18.487  1.00 90.79           H
ATOM    359  CB  VAL A  43       8.442  -7.230  19.268  1.00 90.79           C
ATOM    360  HB  VAL A  43       8.185  -6.404  19.932  1.00 90.79           H
ATOM    361  CG1 VAL A  43       7.823  -6.941  17.899  1.00 90.79           C
ATOM    362 1HG1 VAL A  43       8.197  -5.988  17.524  1.00 90.79           H
ATOM    363 2HG1 VAL A  43       8.093  -7.736  17.203  1.00 90.79           H
ATOM    364 3HG1 VAL A  43       6.738  -6.895  17.993  1.00 90.79           H
ATOM    365  CG2 VAL A  43       7.867  -8.513  19.870  1.00 90.79           C
ATOM    366 1HG2 VAL A  43       8.139  -9.362  19.243  1.00 90.79           H
ATOM    367 2HG2 VAL A  43       8.271  -8.657  20.872  1.00 90.79           H
ATOM    368 3HG2 VAL A  43       6.781  -8.434  19.924  1.00 90.79           H
ATOM    369  HN  VAL A  43       9.884  -7.591  21.237  1.00 90.79           H
ATOM    370  N   ARG A  44      10.735  -5.056  19.589  1.00 86.44           N
ATOM    371  CA  ARG A  44      11.311  -3.765  19.251  1.00 86.44           C
ATOM    372  C   ARG A  44      12.783  -3.925  18.867  1.00 86.44           C
ATOM    373  O   ARG A  44      13.272  -3.241  17.969  1.00 86.44           O
ATOM    374  HA  ARG A  44      10.722  -3.410  18.406  1.00 86.44           H
ATOM    375  CB  ARG A  44      11.200  -2.789  20.424  1.00 86.44           C
ATOM    376 1HB  ARG A  44      11.612  -3.246  21.323  1.00 86.44           H
ATOM    377 2HB  ARG A  44      11.795  -1.899  20.218  1.00 86.44           H
ATOM    378  CG  ARG A  44       9.744  -2.390  20.669  1.00 86.44           C
ATOM    379 1HG  ARG A  44       9.278  -2.102  19.727  1.00 86.44           H
ATOM    380 2HG  ARG A  44       9.188  -3.246  21.051  1.00 86.44           H
ATOM    381  CD  ARG A  44       9.653  -1.231  21.664  1.00 86.44           C
ATOM    382 1HD  ARG A  44      10.349  -0.441  21.380  1.00 86.44           H
ATOM    383 2HD  ARG A  44       8.653  -0.798  21.640  1.00 86.44           H
ATOM    384  NE  ARG A  44       9.963  -1.710  23.029  1.00 86.44           N
ATOM    385  HE  ARG A  44      10.925  -1.772  23.297  1.00 86.44           H
ATOM    386  CZ  ARG A  44       9.036  -2.066  23.929  1.00 86.44           C
ATOM    387  NH1 ARG A  44       7.733  -2.003  23.624  1.00 86.44           N
ATOM    388 1HH1 ARG A  44       7.446  -1.689  22.720  1.00 86.44           H
ATOM    389 2HH1 ARG A  44       7.048  -2.271  24.302  1.00 86.44           H
ATOM    390  NH2 ARG A  44       9.433  -2.487  25.138  1.00 86.44           N
ATOM    391 1HH2 ARG A  44       8.754  -2.756  25.821  1.00 86.44           H
ATOM    392 2HH2 ARG A  44      10.407  -2.531  25.358  1.00 86.44           H
ATOM    393  HN  ARG A  44      10.461  -5.159  20.545  1.00 86.44           H
ATOM    394  N   GLN A  45      13.449  -4.833  19.565  1.00 83.52           N
ATOM    395  CA  GLN A  45      14.863  -5.070  19.330  1.00 83.52           C
ATOM    396  C   GLN A  45      15.081  -5.627  17.922  1.00 83.52           C
ATOM    397  O   GLN A  45      16.001  -5.209  17.221  1.00 83.52           O
ATOM    398  HA  GLN A  45      15.339  -4.093  19.419  1.00 83.52           H
ATOM    399  CB  GLN A  45      15.446  -6.009  20.388  1.00 83.52           C
ATOM    400 1HB  GLN A  45      15.177  -5.654  21.383  1.00 83.52           H
ATOM    401 2HB  GLN A  45      15.011  -7.002  20.276  1.00 83.52           H
ATOM    402  CG  GLN A  45      16.968  -6.096  20.266  1.00 83.52           C
ATOM    403 1HG  GLN A  45      17.236  -6.483  19.283  1.00 83.52           H
ATOM    404 2HG  GLN A  45      17.400  -5.098  20.344  1.00 83.52           H
ATOM    405  CD  GLN A  45      17.555  -6.999  21.353  1.00 83.52           C
ATOM    406  OE1 GLN A  45      16.850  -7.689  22.070  1.00 83.52           O
ATOM    407  NE2 GLN A  45      18.882  -6.956  21.434  1.00 83.52           N
ATOM    408 1HE2 GLN A  45      19.402  -6.367  20.814  1.00 83.52           H
ATOM    409 2HE2 GLN A  45      19.359  -7.511  22.114  1.00 83.52           H
ATOM    410  HN  GLN A  45      13.039  -5.401  20.279  1.00 83.52           H
ATOM    411  N   PHE A  46      14.219  -6.562  17.550  1.00 92.53           N
ATOM    412  CA  PHE A  46      14.273  -7.143  16.220  1.00 92.53           C
ATOM    413  C   PHE A  46      14.061  -6.074  15.146  1.00 92.53           C
ATOM    414  O   PHE A  46      14.798  -6.022  14.163  1.00 92.53           O
ATOM    415  HA  PHE A  46      15.262  -7.585  16.100  1.00 92.53           H
ATOM    416  CB  PHE A  46      13.140  -8.168  16.133  1.00 92.53           C
ATOM    417 1HB  PHE A  46      13.295  -8.931  16.896  1.00 92.53           H
ATOM    418 2HB  PHE A  46      12.197  -7.673  16.364  1.00 92.53           H
ATOM    419  CG  PHE A  46      13.021  -8.850  14.769  1.00 92.53           C
ATOM    420  CD1 PHE A  46      12.085  -8.427  13.877  1.00 92.53           C
ATOM    421  HD1 PHE A  46      11.420  -7.602  14.135  1.00 92.53           H
ATOM    422  CD2 PHE A  46      13.850  -9.878  14.447  1.00 92.53           C
ATOM    423  HD2 PHE A  46      14.600 -10.217  15.162  1.00 92.53           H
ATOM    424  CE1 PHE A  46      11.974  -9.059  12.611  1.00 92.53           C
ATOM    425  HE1 PHE A  46      11.224  -8.721  11.896  1.00 92.53           H
ATOM    426  CE2 PHE A  46      13.739 -10.511  13.181  1.00 92.53           C
ATOM    427  HE2 PHE A  46      14.404 -11.335  12.923  1.00 92.53           H
ATOM    428  CZ  PHE A  46      12.804 -10.088  12.289  1.00 92.53           C
ATOM    429  HZ  PHE A  46      12.719 -10.574  11.317  1.00 92.53           H
ATOM    430  HN  PHE A  46      13.496  -6.922  18.140  1.00 92.53           H
ATOM    431  N   ALA A  47      13.049  -5.248  15.370  1.00 92.70           N
ATOM    432  CA  ALA A  47      12.694  -4.221  14.406  1.00 92.70           C
ATOM    433  C   ALA A  47      13.889  -3.288  14.198  1.00 92.70           C
ATOM    434  O   ALA A  47      14.175  -2.882  13.073  1.00 92.70           O
ATOM    435  HA  ALA A  47      12.462  -4.716  13.463  1.00 92.70           H
ATOM    436  CB  ALA A  47      11.449  -3.475  14.890  1.00 92.70           C
ATOM    437 1HB  ALA A  47      10.622  -4.177  14.994  1.00 92.70           H
ATOM    438 2HB  ALA A  47      11.656  -3.011  15.855  1.00 92.70           H
ATOM    439 3HB  ALA A  47      11.183  -2.704  14.166  1.00 92.70           H
ATOM    440  HN  ALA A  47      12.479  -5.273  16.191  1.00 92.70           H
ATOM    441  N   SER A  48      14.554  -2.976  15.300  1.00 90.90           N
ATOM    442  CA  SER A  48      15.603  -1.970  15.282  1.00 90.90           C
ATOM    443  C   SER A  48      16.764  -2.440  14.404  1.00 90.90           C
ATOM    444  O   SER A  48      17.533  -1.625  13.896  1.00 90.90           O
ATOM    445  HA  SER A  48      15.140  -1.078  14.859  1.00 90.90           H
ATOM    446  CB  SER A  48      16.097  -1.664  16.697  1.00 90.90           C
ATOM    447 1HB  SER A  48      16.737  -0.781  16.675  1.00 90.90           H
ATOM    448 2HB  SER A  48      15.246  -1.424  17.335  1.00 90.90           H
ATOM    449  OG  SER A  48      16.817  -2.757  17.259  1.00 90.90           O
ATOM    450  HG  SER A  48      16.345  -3.616  17.061  1.00 90.90           H
ATOM    451  HN  SER A  48      14.387  -3.396  16.192  1.00 90.90           H
ATOM    452  N   HIS A  49      16.855  -3.754  14.253  1.00 87.15           N
ATOM    453  CA  HIS A  49      17.948  -4.346  13.501  1.00 87.15           C
ATOM    454  C   HIS A  49      17.494  -4.623  12.066  1.00 87.15           C
ATOM    455  O   HIS A  49      18.252  -4.417  11.120  1.00 87.15           O
ATOM    456  HA  HIS A  49      18.751  -3.609  13.482  1.00 87.15           H
ATOM    457  CB  HIS A  49      18.479  -5.595  14.206  1.00 87.15           C
ATOM    458 1HB  HIS A  49      17.643  -6.260  14.424  1.00 87.15           H
ATOM    459 2HB  HIS A  49      19.143  -6.130  13.527  1.00 87.15           H
ATOM    460  CG  HIS A  49      19.221  -5.308  15.489  1.00 87.15           C
ATOM    461  ND1 HIS A  49      18.583  -5.165  16.709  1.00 87.15           N
ATOM    462  HD1 HIS A  49      17.598  -5.235  16.865  1.00 87.15           H
ATOM    463  CD2 HIS A  49      20.553  -5.138  15.730  1.00 87.15           C
ATOM    464  HD2 HIS A  49      21.347  -5.187  14.984  1.00 87.15           H
ATOM    465  CE1 HIS A  49      19.499  -4.920  17.635  1.00 87.15           C
ATOM    466  HE1 HIS A  49      19.311  -4.760  18.696  1.00 87.15           H
ATOM    467  NE2 HIS A  49      20.720  -4.904  17.025  1.00 87.15           N
ATOM    468  HN  HIS A  49      16.201  -4.407  14.632  1.00 87.15           H
ATOM    469  N   PHE A  50      16.258  -5.086  11.950  1.00 89.77           N
ATOM    470  CA  PHE A  50      15.786  -5.657  10.700  1.00 89.77           C
ATOM    471  C   PHE A  50      15.279  -4.565   9.756  1.00 89.77           C
ATOM    472  O   PHE A  50      15.594  -4.572   8.567  1.00 89.77           O
ATOM    473  HA  PHE A  50      16.631  -6.169  10.240  1.00 89.77           H
ATOM    474  CB  PHE A  50      14.628  -6.595  11.045  1.00 89.77           C
ATOM    475 1HB  PHE A  50      14.975  -7.334  11.767  1.00 89.77           H
ATOM    476 2HB  PHE A  50      13.840  -6.019  11.531  1.00 89.77           H
ATOM    477  CG  PHE A  50      14.036  -7.322   9.836  1.00 89.77           C
ATOM    478  CD1 PHE A  50      12.839  -6.928   9.324  1.00 89.77           C
ATOM    479  HD1 PHE A  50      12.302  -6.093   9.775  1.00 89.77           H
ATOM    480  CD2 PHE A  50      14.706  -8.364   9.274  1.00 89.77           C
ATOM    481  HD2 PHE A  50      15.665  -8.680   9.685  1.00 89.77           H
ATOM    482  CE1 PHE A  50      12.290  -7.604   8.203  1.00 89.77           C
ATOM    483  HE1 PHE A  50      11.330  -7.288   7.792  1.00 89.77           H
ATOM    484  CE2 PHE A  50      14.156  -9.039   8.152  1.00 89.77           C
ATOM    485  HE2 PHE A  50      14.694  -9.874   7.702  1.00 89.77           H
ATOM    486  CZ  PHE A  50      12.960  -8.645   7.640  1.00 89.77           C
ATOM    487  HZ  PHE A  50      12.538  -9.163   6.779  1.00 89.77           H
ATOM    488  HN  PHE A  50      15.585  -5.076  12.690  1.00 89.77           H
ATOM    489  N   LEU A  51      14.503  -3.652  10.321  1.00 92.54           N
ATOM    490  CA  LEU A  51      13.699  -2.750   9.514  1.00 92.54           C
ATOM    491  C   LEU A  51      14.604  -1.690   8.884  1.00 92.54           C
ATOM    492  O   LEU A  51      14.525  -1.435   7.684  1.00 92.54           O
ATOM    493  HA  LEU A  51      13.250  -3.340   8.715  1.00 92.54           H
ATOM    494  CB  LEU A  51      12.553  -2.166  10.344  1.00 92.54           C
ATOM    495 1HB  LEU A  51      12.981  -1.650  11.204  1.00 92.54           H
ATOM    496 2HB  LEU A  51      12.043  -1.414   9.743  1.00 92.54           H
ATOM    497  CG  LEU A  51      11.513  -3.167  10.850  1.00 92.54           C
ATOM    498  HG  LEU A  51      12.013  -3.872  11.514  1.00 92.54           H
ATOM    499  CD1 LEU A  51      10.429  -2.465  11.669  1.00 92.54           C
ATOM    500 1HD1 LEU A  51      10.885  -1.971  12.527  1.00 92.54           H
ATOM    501 2HD1 LEU A  51       9.927  -1.723  11.048  1.00 92.54           H
ATOM    502 3HD1 LEU A  51       9.702  -3.199  12.017  1.00 92.54           H
ATOM    503  CD2 LEU A  51      10.923  -3.977   9.693  1.00 92.54           C
ATOM    504 1HD2 LEU A  51      10.443  -3.302   8.985  1.00 92.54           H
ATOM    505 2HD2 LEU A  51      11.720  -4.525   9.190  1.00 92.54           H
ATOM    506 3HD2 LEU A  51      10.187  -4.681  10.081  1.00 92.54           H
ATOM    507  HN  LEU A  51      14.420  -3.523  11.309  1.00 92.54           H
ATOM    508  N   PRO A  52      15.478  -1.057   9.679  1.00 94.25           N
ATOM    509  CA  PRO A  52      16.179   0.146   9.222  1.00 94.25           C
ATOM    510  C   PRO A  52      16.885  -0.067   7.893  1.00 94.25           C
ATOM    511  O   PRO A  52      16.745   0.740   6.975  1.00 94.25           O
ATOM    512  HA  PRO A  52      15.464   0.949   9.040  1.00 94.25           H
ATOM    513  CB  PRO A  52      17.169   0.439  10.351  1.00 94.25           C
ATOM    514 1HB  PRO A  52      18.135  -0.032  10.169  1.00 94.25           H
ATOM    515 2HB  PRO A  52      17.353   1.508  10.456  1.00 94.25           H
ATOM    516  CG  PRO A  52      16.482  -0.139  11.582  1.00 94.25           C
ATOM    517 1HG  PRO A  52      17.190  -0.328  12.389  1.00 94.25           H
ATOM    518 2HG  PRO A  52      15.733   0.543  11.985  1.00 94.25           H
ATOM    519  CD  PRO A  52      15.862  -1.422  11.054  1.00 94.25           C
ATOM    520 1HD  PRO A  52      16.573  -2.249  11.065  1.00 94.25           H
ATOM    521 2HD  PRO A  52      15.006  -1.734  11.652  1.00 94.25           H
ATOM    522  N   PRO A  53      17.657  -1.154   7.758  1.00 95.19           N
ATOM    523  CA  PRO A  53      18.459  -1.365   6.551  1.00 95.19           C
ATOM    524  C   PRO A  53      17.600  -1.652   5.330  1.00 95.19           C
ATOM    525  O   PRO A  53      17.936  -1.242   4.220  1.00 95.19           O
ATOM    526  HA  PRO A  53      19.011  -0.458   6.303  1.00 95.19           H
ATOM    527  CB  PRO A  53      19.350  -2.555   6.911  1.00 95.19           C
ATOM    528 1HB  PRO A  53      19.568  -3.172   6.039  1.00 95.19           H
ATOM    529 2HB  PRO A  53      20.308  -2.231   7.318  1.00 95.19           H
ATOM    530  CG  PRO A  53      18.544  -3.307   7.931  1.00 95.19           C
ATOM    531 1HG  PRO A  53      17.838  -3.986   7.453  1.00 95.19           H
ATOM    532 2HG  PRO A  53      19.185  -3.913   8.571  1.00 95.19           H
ATOM    533  CD  PRO A  53      17.828  -2.254   8.725  1.00 95.19           C
ATOM    534 1HD  PRO A  53      16.869  -2.614   9.098  1.00 95.19           H
ATOM    535 2HD  PRO A  53      18.410  -1.939   9.592  1.00 95.19           H
ATOM    536  N   LEU A  54      16.504  -2.356   5.570  1.00 92.63           N
ATOM    537  CA  LEU A  54      15.630  -2.772   4.486  1.00 92.63           C
ATOM    538  C   LEU A  54      14.902  -1.548   3.926  1.00 92.63           C
ATOM    539  O   LEU A  54      14.745  -1.416   2.713  1.00 92.63           O
ATOM    540  HA  LEU A  54      16.259  -3.189   3.701  1.00 92.63           H
ATOM    541  CB  LEU A  54      14.690  -3.885   4.953  1.00 92.63           C
ATOM    542 1HB  LEU A  54      14.158  -3.537   5.838  1.00 92.63           H
ATOM    543 2HB  LEU A  54      13.943  -4.052   4.177  1.00 92.63           H
ATOM    544  CG  LEU A  54      15.350  -5.225   5.284  1.00 92.63           C
ATOM    545  HG  LEU A  54      16.068  -5.063   6.088  1.00 92.63           H
ATOM    546  CD1 LEU A  54      14.319  -6.233   5.795  1.00 92.63           C
ATOM    547 1HD1 LEU A  54      13.847  -5.844   6.698  1.00 92.63           H
ATOM    548 2HD1 LEU A  54      13.560  -6.397   5.030  1.00 92.63           H
ATOM    549 3HD1 LEU A  54      14.815  -7.177   6.023  1.00 92.63           H
ATOM    550  CD2 LEU A  54      16.131  -5.763   4.083  1.00 92.63           C
ATOM    551 1HD2 LEU A  54      15.451  -5.906   3.243  1.00 92.63           H
ATOM    552 2HD2 LEU A  54      16.907  -5.050   3.805  1.00 92.63           H
ATOM    553 3HD2 LEU A  54      16.590  -6.716   4.345  1.00 92.63           H
ATOM    554  HN  LEU A  54      16.211  -2.641   6.483  1.00 92.63           H
ATOM    555  N   TYR A  55      14.477  -0.683   4.835  1.00 92.97           N
ATOM    556  CA  TYR A  55      13.755   0.516   4.448  1.00 92.97           C
ATOM    557  C   TYR A  55      14.649   1.459   3.641  1.00 92.97           C
ATOM    558  O   TYR A  55      14.201   2.068   2.671  1.00 92.97           O
ATOM    559  HA  TYR A  55      12.908   0.214   3.831  1.00 92.97           H
ATOM    560  CB  TYR A  55      13.353   1.206   5.753  1.00 92.97           C
ATOM    561 1HB  TYR A  55      14.210   1.216   6.426  1.00 92.97           H
ATOM    562 2HB  TYR A  55      13.103   2.246   5.541  1.00 92.97           H
ATOM    563  CG  TYR A  55      12.170   0.548   6.467  1.00 92.97           C
ATOM    564  CD1 TYR A  55      11.597  -0.593   5.943  1.00 92.97           C
ATOM    565  HD1 TYR A  55      11.986  -1.025   5.022  1.00 92.97           H
ATOM    566  CD2 TYR A  55      11.677   1.096   7.633  1.00 92.97           C
ATOM    567  HD2 TYR A  55      12.130   1.997   8.047  1.00 92.97           H
ATOM    568  CE1 TYR A  55      10.484  -1.212   6.615  1.00 92.97           C
ATOM    569  HE1 TYR A  55      10.021  -2.114   6.212  1.00 92.97           H
ATOM    570  CE2 TYR A  55      10.564   0.476   8.305  1.00 92.97           C
ATOM    571  HE2 TYR A  55      10.164   0.898   9.227  1.00 92.97           H
ATOM    572  CZ  TYR A  55      10.022  -0.647   7.762  1.00 92.97           C
ATOM    573  OH  TYR A  55       8.971  -1.232   8.397  1.00 92.97           O
ATOM    574  HH  TYR A  55       8.620  -1.991   7.848  1.00 92.97           H
ATOM    575  HN  TYR A  55      14.620  -0.792   5.819  1.00 92.97           H
ATOM    576  N   TRP A  56      15.899   1.550   4.072  1.00 91.64           N
ATOM    577  CA  TRP A  56      16.871   2.378   3.378  1.00 91.64           C
ATOM    578  C   TRP A  56      17.060   1.809   1.971  1.00 91.64           C
ATOM    579  O   TRP A  56      17.107   2.557   0.996  1.00 91.64           O
ATOM    580  HA  TRP A  56      16.467   3.389   3.320  1.00 91.64           H
ATOM    581  CB  TRP A  56      18.179   2.466   4.168  1.00 91.64           C
ATOM    582 1HB  TRP A  56      18.390   1.493   4.611  1.00 91.64           H
ATOM    583 2HB  TRP A  56      18.994   2.685   3.478  1.00 91.64           H
ATOM    584  CG  TRP A  56      18.168   3.524   5.273  1.00 91.64           C
ATOM    585  CD1 TRP A  56      18.262   3.335   6.597  1.00 91.64           C
ATOM    586  HD1 TRP A  56      18.362   2.358   7.071  1.00 91.64           H
ATOM    587  CD2 TRP A  56      18.053   4.951   5.097  1.00 91.64           C
ATOM    588  NE1 TRP A  56      18.216   4.531   7.283  1.00 91.64           N
ATOM    589  HE1 TRP A  56      18.268   4.647   8.275  1.00 91.64           H
ATOM    590  CE2 TRP A  56      18.085   5.545   6.342  1.00 91.64           C
ATOM    591  CE3 TRP A  56      17.927   5.716   3.923  1.00 91.64           C
ATOM    592  HE3 TRP A  56      17.899   5.271   2.929  1.00 91.64           H
ATOM    593  CZ2 TRP A  56      17.995   6.929   6.534  1.00 91.64           C
ATOM    594  HZ2 TRP A  56      18.023   7.374   7.528  1.00 91.64           H
ATOM    595  CZ3 TRP A  56      17.838   7.097   4.132  1.00 91.64           C
ATOM    596  HZ3 TRP A  56      17.738   7.737   3.255  1.00 91.64           H
ATOM    597  CH2 TRP A  56      17.868   7.711   5.379  1.00 91.64           C
ATOM    598  HH2 TRP A  56      17.793   8.795   5.458  1.00 91.64           H
ATOM    599  HN  TRP A  56      16.250   1.071   4.876  1.00 91.64           H
ATOM    600  N   LEU A  57      17.162   0.489   1.910  1.00 92.44           N
ATOM    601  CA  LEU A  57      17.360  -0.188   0.640  1.00 92.44           C
ATOM    602  C   LEU A  57      16.181   0.118  -0.286  1.00 92.44           C
ATOM    603  O   LEU A  57      16.376   0.524  -1.430  1.00 92.44           O
ATOM    604  HA  LEU A  57      18.267   0.218   0.191  1.00 92.44           H
ATOM    605  CB  LEU A  57      17.596  -1.684   0.861  1.00 92.44           C
ATOM    606 1HB  LEU A  57      18.468  -1.803   1.506  1.00 92.44           H
ATOM    607 2HB  LEU A  57      16.742  -2.090   1.403  1.00 92.44           H
ATOM    608  CG  LEU A  57      17.811  -2.523  -0.400  1.00 92.44           C
ATOM    609  HG  LEU A  57      16.976  -2.342  -1.077  1.00 92.44           H
ATOM    610  CD1 LEU A  57      19.086  -2.098  -1.131  1.00 92.44           C
ATOM    611 1HD1 LEU A  57      19.008  -1.049  -1.418  1.00 92.44           H
ATOM    612 2HD1 LEU A  57      19.944  -2.231  -0.472  1.00 92.44           H
ATOM    613 3HD1 LEU A  57      19.215  -2.710  -2.023  1.00 92.44           H
ATOM    614  CD2 LEU A  57      17.810  -4.017  -0.071  1.00 92.44           C
ATOM    615 1HD2 LEU A  57      18.612  -4.235   0.634  1.00 92.44           H
ATOM    616 2HD2 LEU A  57      16.852  -4.291   0.372  1.00 92.44           H
ATOM    617 3HD2 LEU A  57      17.964  -4.591  -0.985  1.00 92.44           H
ATOM    618  HN  LEU A  57      17.112  -0.113   2.707  1.00 92.44           H
ATOM    619  N   VAL A  58      14.985  -0.089   0.244  1.00 94.34           N
ATOM    620  CA  VAL A  58      13.776   0.094  -0.541  1.00 94.34           C
ATOM    621  C   VAL A  58      13.701   1.545  -1.022  1.00 94.34           C
ATOM    622  O   VAL A  58      13.360   1.804  -2.175  1.00 94.34           O
ATOM    623  HA  VAL A  58      13.846  -0.560  -1.410  1.00 94.34           H
ATOM    624  CB  VAL A  58      12.553  -0.330   0.274  1.00 94.34           C
ATOM    625  HB  VAL A  58      12.577   0.211   1.220  1.00 94.34           H
ATOM    626  CG1 VAL A  58      11.257   0.044  -0.449  1.00 94.34           C
ATOM    627 1HG1 VAL A  58      11.221   1.123  -0.597  1.00 94.34           H
ATOM    628 2HG1 VAL A  58      11.223  -0.457  -1.416  1.00 94.34           H
ATOM    629 3HG1 VAL A  58      10.403  -0.269   0.152  1.00 94.34           H
ATOM    630  CG2 VAL A  58      12.595  -1.827   0.587  1.00 94.34           C
ATOM    631 1HG2 VAL A  58      12.607  -2.392  -0.345  1.00 94.34           H
ATOM    632 2HG2 VAL A  58      13.493  -2.053   1.161  1.00 94.34           H
ATOM    633 3HG2 VAL A  58      11.713  -2.101   1.167  1.00 94.34           H
ATOM    634  HN  VAL A  58      14.834  -0.377   1.190  1.00 94.34           H
ATOM    635  N   PHE A  59      14.026   2.453  -0.114  1.00 95.29           N
ATOM    636  CA  PHE A  59      13.965   3.872  -0.420  1.00 95.29           C
ATOM    637  C   PHE A  59      14.868   4.217  -1.606  1.00 95.29           C
ATOM    638  O   PHE A  59      14.422   4.837  -2.570  1.00 95.29           O
ATOM    639  HA  PHE A  59      12.930   4.104  -0.673  1.00 95.29           H
ATOM    640  CB  PHE A  59      14.463   4.619   0.820  1.00 95.29           C
ATOM    641 1HB  PHE A  59      13.760   4.457   1.636  1.00 95.29           H
ATOM    642 2HB  PHE A  59      15.416   4.191   1.130  1.00 95.29           H
ATOM    643  CG  PHE A  59      14.641   6.124   0.610  1.00 95.29           C
ATOM    644  CD1 PHE A  59      15.889   6.662   0.568  1.00 95.29           C
ATOM    645  HD1 PHE A  59      16.763   6.021   0.684  1.00 95.29           H
ATOM    646  CD2 PHE A  59      13.550   6.924   0.465  1.00 95.29           C
ATOM    647  HD2 PHE A  59      12.550   6.493   0.499  1.00 95.29           H
ATOM    648  CE1 PHE A  59      16.054   8.059   0.373  1.00 95.29           C
ATOM    649  HE1 PHE A  59      17.054   8.490   0.340  1.00 95.29           H
ATOM    650  CE2 PHE A  59      13.715   8.321   0.271  1.00 95.29           C
ATOM    651  HE2 PHE A  59      12.841   8.962   0.155  1.00 95.29           H
ATOM    652  CZ  PHE A  59      14.963   8.859   0.229  1.00 95.29           C
ATOM    653  HZ  PHE A  59      15.090   9.931   0.079  1.00 95.29           H
ATOM    654  HN  PHE A  59      14.326   2.234   0.815  1.00 95.29           H
ATOM    655  N   ILE A  60      16.121   3.801  -1.495  1.00 93.28           N
ATOM    656  CA  ILE A  60      17.129   4.199  -2.462  1.00 93.28           C
ATOM    657  C   ILE A  60      16.733   3.684  -3.847  1.00 93.28           C
ATOM    658  O   ILE A  60      16.683   4.451  -4.808  1.00 93.28           O
ATOM    659  HA  ILE A  60      17.144   5.289  -2.490  1.00 93.28           H
ATOM    660  CB  ILE A  60      18.517   3.740  -2.009  1.00 93.28           C
ATOM    661  HB  ILE A  60      18.455   2.686  -1.735  1.00 93.28           H
ATOM    662  CG1 ILE A  60      18.968   4.505  -0.764  1.00 93.28           C
ATOM    663 1HG1 ILE A  60      19.215   5.532  -1.034  1.00 93.28           H
ATOM    664 2HG1 ILE A  60      18.150   4.552  -0.045  1.00 93.28           H
ATOM    665  CG2 ILE A  60      19.531   3.851  -3.150  1.00 93.28           C
ATOM    666 1HG2 ILE A  60      19.210   3.225  -3.983  1.00 93.28           H
ATOM    667 2HG2 ILE A  60      19.596   4.888  -3.478  1.00 93.28           H
ATOM    668 3HG2 ILE A  60      20.508   3.518  -2.800  1.00 93.28           H
ATOM    669  CD1 ILE A  60      20.184   3.836  -0.119  1.00 93.28           C
ATOM    670 1HD1 ILE A  60      19.926   2.817   0.171  1.00 93.28           H
ATOM    671 2HD1 ILE A  60      21.007   3.813  -0.833  1.00 93.28           H
ATOM    672 3HD1 ILE A  60      20.484   4.400   0.763  1.00 93.28           H
ATOM    673  HN  ILE A  60      16.449   3.204  -0.763  1.00 93.28           H
ATOM    674  N   VAL A  61      16.461   2.389  -3.906  1.00 93.34           N
ATOM    675  CA  VAL A  61      16.204   1.735  -5.178  1.00 93.34           C
ATOM    676  C   VAL A  61      14.900   2.273  -5.769  1.00 93.34           C
ATOM    677  O   VAL A  61      14.822   2.545  -6.966  1.00 93.34           O
ATOM    678  HA  VAL A  61      17.025   1.989  -5.850  1.00 93.34           H
ATOM    679  CB  VAL A  61      16.196   0.216  -4.994  1.00 93.34           C
ATOM    680  HB  VAL A  61      15.433  -0.027  -4.253  1.00 93.34           H
ATOM    681  CG1 VAL A  61      15.826  -0.493  -6.298  1.00 93.34           C
ATOM    682 1HG1 VAL A  61      14.834  -0.173  -6.617  1.00 93.34           H
ATOM    683 2HG1 VAL A  61      16.555  -0.238  -7.069  1.00 93.34           H
ATOM    684 3HG1 VAL A  61      15.828  -1.571  -6.139  1.00 93.34           H
ATOM    685  CG2 VAL A  61      17.542  -0.280  -4.462  1.00 93.34           C
ATOM    686 1HG2 VAL A  61      18.330  -0.018  -5.169  1.00 93.34           H
ATOM    687 2HG2 VAL A  61      17.747   0.188  -3.500  1.00 93.34           H
ATOM    688 3HG2 VAL A  61      17.508  -1.362  -4.340  1.00 93.34           H
ATOM    689  HN  VAL A  61      16.414   1.790  -3.106  1.00 93.34           H
ATOM    690  N   GLY A  62      13.907   2.410  -4.903  1.00 94.86           N
ATOM    691  CA  GLY A  62      12.577   2.794  -5.344  1.00 94.86           C
ATOM    692  C   GLY A  62      12.556   4.245  -5.826  1.00 94.86           C
ATOM    693  O   GLY A  62      11.937   4.557  -6.842  1.00 94.86           O
ATOM    694 1HA  GLY A  62      12.252   2.134  -6.149  1.00 94.86           H
ATOM    695 2HA  GLY A  62      11.868   2.669  -4.525  1.00 94.86           H
ATOM    696  HN  GLY A  62      14.000   2.264  -3.918  1.00 94.86           H
ATOM    697  N   ALA A  63      13.240   5.095  -5.074  1.00 94.86           N
ATOM    698  CA  ALA A  63      13.266   6.515  -5.383  1.00 94.86           C
ATOM    699  C   ALA A  63      13.900   6.722  -6.760  1.00 94.86           C
ATOM    700  O   ALA A  63      13.381   7.479  -7.578  1.00 94.86           O
ATOM    701  HA  ALA A  63      12.235   6.867  -5.410  1.00 94.86           H
ATOM    702  CB  ALA A  63      14.014   7.264  -4.278  1.00 94.86           C
ATOM    703 1HB  ALA A  63      13.507   7.108  -3.326  1.00 94.86           H
ATOM    704 2HB  ALA A  63      15.035   6.889  -4.212  1.00 94.86           H
ATOM    705 3HB  ALA A  63      14.033   8.329  -4.510  1.00 94.86           H
ATOM    706  HN  ALA A  63      13.770   4.828  -4.269  1.00 94.86           H
ATOM    707  N   LEU A  64      15.012   6.035  -6.973  1.00 89.47           N
ATOM    708  CA  LEU A  64      15.720   6.131  -8.238  1.00 89.47           C
ATOM    709  C   LEU A  64      14.824   5.606  -9.361  1.00 89.47           C
ATOM    710  O   LEU A  64      14.689   6.246 -10.403  1.00 89.47           O
ATOM    711  HA  LEU A  64      15.920   7.187  -8.421  1.00 89.47           H
ATOM    712  CB  LEU A  64      17.074   5.423  -8.150  1.00 89.47           C
ATOM    713 1HB  LEU A  64      16.910   4.417  -7.764  1.00 89.47           H
ATOM    714 2HB  LEU A  64      17.472   5.316  -9.159  1.00 89.47           H
ATOM    715  CG  LEU A  64      18.133   6.106  -7.283  1.00 89.47           C
ATOM    716  HG  LEU A  64      17.703   6.287  -6.298  1.00 89.47           H
ATOM    717  CD1 LEU A  64      19.349   5.198  -7.086  1.00 89.47           C
ATOM    718 1HD1 LEU A  64      19.038   4.276  -6.596  1.00 89.47           H
ATOM    719 2HD1 LEU A  64      19.789   4.965  -8.056  1.00 89.47           H
ATOM    720 3HD1 LEU A  64      20.087   5.708  -6.466  1.00 89.47           H
ATOM    721  CD2 LEU A  64      18.522   7.467  -7.863  1.00 89.47           C
ATOM    722 1HD2 LEU A  64      18.925   7.333  -8.867  1.00 89.47           H
ATOM    723 2HD2 LEU A  64      17.641   8.108  -7.908  1.00 89.47           H
ATOM    724 3HD2 LEU A  64      19.276   7.931  -7.227  1.00 89.47           H
ATOM    725  HN  LEU A  64      15.429   5.422  -6.301  1.00 89.47           H
ATOM    726  N   GLY A  65      14.233   4.447  -9.111  1.00 92.49           N
ATOM    727  CA  GLY A  65      13.473   3.756 -10.139  1.00 92.49           C
ATOM    728  C   GLY A  65      12.266   4.587 -10.579  1.00 92.49           C
ATOM    729  O   GLY A  65      12.083   4.839 -11.769  1.00 92.49           O
ATOM    730 1HA  GLY A  65      14.114   3.556 -10.997  1.00 92.49           H
ATOM    731 2HA  GLY A  65      13.136   2.791  -9.760  1.00 92.49           H
ATOM    732  HN  GLY A  65      14.268   3.981  -8.226  1.00 92.49           H
ATOM    733  N   ASN A  66      11.475   4.990  -9.596  1.00 90.09           N
ATOM    734  CA  ASN A  66      10.220   5.668  -9.875  1.00 90.09           C
ATOM    735  C   ASN A  66      10.513   7.055 -10.450  1.00 90.09           C
ATOM    736  O   ASN A  66       9.756   7.560 -11.279  1.00 90.09           O
ATOM    737  HA  ASN A  66       9.698   5.025 -10.583  1.00 90.09           H
ATOM    738  CB  ASN A  66       9.396   5.850  -8.599  1.00 90.09           C
ATOM    739 1HB  ASN A  66      10.044   6.184  -7.788  1.00 90.09           H
ATOM    740 2HB  ASN A  66       8.650   6.629  -8.751  1.00 90.09           H
ATOM    741  CG  ASN A  66       8.705   4.544  -8.202  1.00 90.09           C
ATOM    742  OD1 ASN A  66       7.822   4.048  -8.882  1.00 90.09           O
ATOM    743  ND2 ASN A  66       9.154   4.017  -7.066  1.00 90.09           N
ATOM    744 1HD2 ASN A  66       9.882   4.476  -6.556  1.00 90.09           H
ATOM    745 2HD2 ASN A  66       8.764   3.163  -6.723  1.00 90.09           H
ATOM    746  HN  ASN A  66      11.678   4.860  -8.625  1.00 90.09           H
ATOM    747  N   SER A  67      11.612   7.633  -9.989  1.00 91.02           N
ATOM    748  CA  SER A  67      12.051   8.922 -10.496  1.00 91.02           C
ATOM    749  C   SER A  67      12.350   8.820 -11.993  1.00 91.02           C
ATOM    750  O   SER A  67      12.033   9.731 -12.756  1.00 91.02           O
ATOM    751  HA  SER A  67      11.217   9.601 -10.318  1.00 91.02           H
ATOM    752  CB  SER A  67      13.284   9.420  -9.741  1.00 91.02           C
ATOM    753 1HB  SER A  67      14.088   8.690  -9.837  1.00 91.02           H
ATOM    754 2HB  SER A  67      13.639  10.345 -10.197  1.00 91.02           H
ATOM    755  OG  SER A  67      13.011   9.646  -8.361  1.00 91.02           O
ATOM    756  HG  SER A  67      13.530   9.002  -7.799  1.00 91.02           H
ATOM    757  HN  SER A  67      12.198   7.235  -9.282  1.00 91.02           H
ATOM    758  N   LEU A  68      12.957   7.704 -12.369  1.00 85.70           N
ATOM    759  CA  LEU A  68      13.266   7.454 -13.766  1.00 85.70           C
ATOM    760  C   LEU A  68      11.963   7.317 -14.556  1.00 85.70           C
ATOM    761  O   LEU A  68      11.851   7.828 -15.669  1.00 85.70           O
ATOM    762  HA  LEU A  68      13.807   8.322 -14.141  1.00 85.70           H
ATOM    763  CB  LEU A  68      14.196   6.247 -13.902  1.00 85.70           C
ATOM    764 1HB  LEU A  68      13.826   5.453 -13.253  1.00 85.70           H
ATOM    765 2HB  LEU A  68      14.134   5.878 -14.925  1.00 85.70           H
ATOM    766  CG  LEU A  68      15.669   6.494 -13.567  1.00 85.70           C
ATOM    767  HG  LEU A  68      15.719   7.005 -12.606  1.00 85.70           H
ATOM    768  CD1 LEU A  68      16.427   5.174 -13.418  1.00 85.70           C
ATOM    769 1HD1 LEU A  68      15.980   4.587 -12.615  1.00 85.70           H
ATOM    770 2HD1 LEU A  68      16.369   4.614 -14.351  1.00 85.70           H
ATOM    771 3HD1 LEU A  68      17.470   5.379 -13.180  1.00 85.70           H
ATOM    772  CD2 LEU A  68      16.319   7.414 -14.602  1.00 85.70           C
ATOM    773 1HD2 LEU A  68      16.257   6.953 -15.588  1.00 85.70           H
ATOM    774 2HD2 LEU A  68      15.798   8.372 -14.616  1.00 85.70           H
ATOM    775 3HD2 LEU A  68      17.365   7.574 -14.341  1.00 85.70           H
ATOM    776  HN  LEU A  68      13.235   6.980 -11.738  1.00 85.70           H
ATOM    777  N   VAL A  69      11.010   6.625 -13.949  1.00 87.98           N
ATOM    778  CA  VAL A  69       9.732   6.383 -14.597  1.00 87.98           C
ATOM    779  C   VAL A  69       9.084   7.722 -14.953  1.00 87.98           C
ATOM    780  O   VAL A  69       8.664   7.930 -16.090  1.00 87.98           O
ATOM    781  HA  VAL A  69       9.929   5.833 -15.517  1.00 87.98           H
ATOM    782  CB  VAL A  69       8.849   5.510 -13.702  1.00 87.98           C
ATOM    783  HB  VAL A  69       8.793   5.984 -12.722  1.00 87.98           H
ATOM    784  CG1 VAL A  69       7.428   5.416 -14.261  1.00 87.98           C
ATOM    785 1HG1 VAL A  69       6.992   6.413 -14.315  1.00 87.98           H
ATOM    786 2HG1 VAL A  69       7.457   4.976 -15.258  1.00 87.98           H
ATOM    787 3HG1 VAL A  69       6.821   4.790 -13.606  1.00 87.98           H
ATOM    788  CG2 VAL A  69       9.460   4.119 -13.519  1.00 87.98           C
ATOM    789 1HG2 VAL A  69       9.560   3.635 -14.490  1.00 87.98           H
ATOM    790 2HG2 VAL A  69      10.442   4.212 -13.056  1.00 87.98           H
ATOM    791 3HG2 VAL A  69       8.812   3.520 -12.879  1.00 87.98           H
ATOM    792  HN  VAL A  69      11.100   6.234 -13.033  1.00 87.98           H
ATOM    793  N   ILE A  70       9.021   8.596 -13.959  1.00 89.07           N
ATOM    794  CA  ILE A  70       8.361   9.879 -14.130  1.00 89.07           C
ATOM    795  C   ILE A  70       9.070  10.669 -15.232  1.00 89.07           C
ATOM    796  O   ILE A  70       8.420  11.300 -16.064  1.00 89.07           O
ATOM    797  HA  ILE A  70       7.339   9.680 -14.451  1.00 89.07           H
ATOM    798  CB  ILE A  70       8.280  10.623 -12.796  1.00 89.07           C
ATOM    799  HB  ILE A  70       9.277  10.645 -12.356  1.00 89.07           H
ATOM    800  CG1 ILE A  70       7.369   9.886 -11.812  1.00 89.07           C
ATOM    801 1HG1 ILE A  70       6.328  10.020 -12.105  1.00 89.07           H
ATOM    802 2HG1 ILE A  70       7.576   8.816 -11.851  1.00 89.07           H
ATOM    803  CG2 ILE A  70       7.845  12.075 -13.003  1.00 89.07           C
ATOM    804 1HG2 ILE A  70       8.567  12.583 -13.642  1.00 89.07           H
ATOM    805 2HG2 ILE A  70       6.863  12.096 -13.475  1.00 89.07           H
ATOM    806 3HG2 ILE A  70       7.796  12.580 -12.038  1.00 89.07           H
ATOM    807  CD1 ILE A  70       7.574  10.399 -10.385  1.00 89.07           C
ATOM    808 1HD1 ILE A  70       8.610  10.241 -10.087  1.00 89.07           H
ATOM    809 2HD1 ILE A  70       7.343  11.464 -10.345  1.00 89.07           H
ATOM    810 3HD1 ILE A  70       6.914   9.858  -9.706  1.00 89.07           H
ATOM    811  HN  ILE A  70       9.411   8.440 -13.051  1.00 89.07           H
ATOM    812  N   LEU A  71      10.393  10.608 -15.203  1.00 84.59           N
ATOM    813  CA  LEU A  71      11.199  11.389 -16.126  1.00 84.59           C
ATOM    814  C   LEU A  71      10.943  10.904 -17.555  1.00 84.59           C
ATOM    815  O   LEU A  71      10.839  11.709 -18.478  1.00 84.59           O
ATOM    816  HA  LEU A  71      10.871  12.425 -16.050  1.00 84.59           H
ATOM    817  CB  LEU A  71      12.673  11.348 -15.717  1.00 84.59           C
ATOM    818 1HB  LEU A  71      12.740  11.577 -14.654  1.00 84.59           H
ATOM    819 2HB  LEU A  71      13.038  10.330 -15.848  1.00 84.59           H
ATOM    820  CG  LEU A  71      13.605  12.296 -16.475  1.00 84.59           C
ATOM    821  HG  LEU A  71      13.002  12.896 -17.156  1.00 84.59           H
ATOM    822  CD1 LEU A  71      14.301  13.263 -15.515  1.00 84.59           C
ATOM    823 1HD1 LEU A  71      13.552  13.856 -14.990  1.00 84.59           H
ATOM    824 2HD1 LEU A  71      14.889  12.697 -14.792  1.00 84.59           H
ATOM    825 3HD1 LEU A  71      14.958  13.925 -16.079  1.00 84.59           H
ATOM    826  CD2 LEU A  71      14.606  11.514 -17.327  1.00 84.59           C
ATOM    827 1HD2 LEU A  71      15.208  10.872 -16.684  1.00 84.59           H
ATOM    828 2HD2 LEU A  71      14.068  10.902 -18.050  1.00 84.59           H
ATOM    829 3HD2 LEU A  71      15.257  12.212 -17.855  1.00 84.59           H
ATOM    830  HN  LEU A  71      10.912  10.040 -14.564  1.00 84.59           H
ATOM    831  N   VAL A  72      10.850   9.589 -17.691  1.00 84.50           N
ATOM    832  CA  VAL A  72      10.648   8.985 -18.997  1.00 84.50           C
ATOM    833  C   VAL A  72       9.320   9.473 -19.580  1.00 84.50           C
ATOM    834  O   VAL A  72       9.253   9.850 -20.749  1.00 84.50           O
ATOM    835  HA  VAL A  72      11.459   9.320 -19.643  1.00 84.50           H
ATOM    836  CB  VAL A  72      10.728   7.461 -18.887  1.00 84.50           C
ATOM    837  HB  VAL A  72      10.058   7.147 -18.087  1.00 84.50           H
ATOM    838  CG1 VAL A  72      10.261   6.792 -20.181  1.00 84.50           C
ATOM    839 1HG1 VAL A  72       9.227   7.074 -20.383  1.00 84.50           H
ATOM    840 2HG1 VAL A  72      10.894   7.117 -21.007  1.00 84.50           H
ATOM    841 3HG1 VAL A  72      10.328   5.709 -20.075  1.00 84.50           H
ATOM    842  CG2 VAL A  72      12.143   7.012 -18.517  1.00 84.50           C
ATOM    843 1HG2 VAL A  72      12.842   7.344 -19.285  1.00 84.50           H
ATOM    844 2HG2 VAL A  72      12.424   7.447 -17.558  1.00 84.50           H
ATOM    845 3HG2 VAL A  72      12.172   5.925 -18.446  1.00 84.50           H
ATOM    846  HN  VAL A  72      10.909   8.942 -16.931  1.00 84.50           H
ATOM    847  N   TYR A  73       8.297   9.450 -18.739  1.00 80.03           N
ATOM    848  CA  TYR A  73       6.966   9.842 -19.169  1.00 80.03           C
ATOM    849  C   TYR A  73       6.911  11.337 -19.491  1.00 80.03           C
ATOM    850  O   TYR A  73       6.193  11.755 -20.397  1.00 80.03           O
ATOM    851  HA  TYR A  73       6.722   9.276 -20.068  1.00 80.03           H
ATOM    852  CB  TYR A  73       6.038   9.553 -17.988  1.00 80.03           C
ATOM    853 1HB  TYR A  73       6.614   9.610 -17.064  1.00 80.03           H
ATOM    854 2HB  TYR A  73       5.277  10.331 -17.937  1.00 80.03           H
ATOM    855  CG  TYR A  73       5.348   8.189 -18.057  1.00 80.03           C
ATOM    856  CD1 TYR A  73       4.389   7.949 -19.020  1.00 80.03           C
ATOM    857  HD1 TYR A  73       4.123   8.732 -19.731  1.00 80.03           H
ATOM    858  CD2 TYR A  73       5.685   7.198 -17.157  1.00 80.03           C
ATOM    859  HD2 TYR A  73       6.442   7.387 -16.397  1.00 80.03           H
ATOM    860  CE1 TYR A  73       3.740   6.666 -19.086  1.00 80.03           C
ATOM    861  HE1 TYR A  73       2.981   6.463 -19.842  1.00 80.03           H
ATOM    862  CE2 TYR A  73       5.036   5.915 -17.223  1.00 80.03           C
ATOM    863  HE2 TYR A  73       5.292   5.124 -16.519  1.00 80.03           H
ATOM    864  CZ  TYR A  73       4.095   5.712 -18.184  1.00 80.03           C
ATOM    865  OH  TYR A  73       3.482   4.499 -18.247  1.00 80.03           O
ATOM    866  HH  TYR A  73       2.939   4.433 -19.084  1.00 80.03           H
ATOM    867  HN  TYR A  73       8.366   9.171 -17.782  1.00 80.03           H
ATOM    868  N   TRP A  74       7.681  12.102 -18.730  1.00 71.91           N
ATOM    869  CA  TRP A  74       7.645  13.550 -18.846  1.00 71.91           C
ATOM    870  C   TRP A  74       8.207  13.928 -20.218  1.00 71.91           C
ATOM    871  O   TRP A  74       7.584  14.686 -20.960  1.00 71.91           O
ATOM    872  HA  TRP A  74       6.604  13.864 -18.769  1.00 71.91           H
ATOM    873  CB  TRP A  74       8.397  14.211 -17.689  1.00 71.91           C
ATOM    874 1HB  TRP A  74       8.019  13.812 -16.748  1.00 71.91           H
ATOM    875 2HB  TRP A  74       9.450  13.938 -17.750  1.00 71.91           H
ATOM    876  CG  TRP A  74       8.281  15.736 -17.662  1.00 71.91           C
ATOM    877  CD1 TRP A  74       9.091  16.635 -18.238  1.00 71.91           C
ATOM    878  HD1 TRP A  74       9.974  16.379 -18.823  1.00 71.91           H
ATOM    879  CD2 TRP A  74       7.258  16.509 -17.001  1.00 71.91           C
ATOM    880  NE1 TRP A  74       8.667  17.926 -17.996  1.00 71.91           N
ATOM    881  HE1 TRP A  74       9.106  18.764 -18.319  1.00 71.91           H
ATOM    882  CE2 TRP A  74       7.517  17.847 -17.220  1.00 71.91           C
ATOM    883  CE3 TRP A  74       6.150  16.092 -16.242  1.00 71.91           C
ATOM    884  HE3 TRP A  74       5.924  15.042 -16.055  1.00 71.91           H
ATOM    885  CZ2 TRP A  74       6.713  18.876 -16.714  1.00 71.91           C
ATOM    886  HZ2 TRP A  74       6.939  19.926 -16.901  1.00 71.91           H
ATOM    887  CZ3 TRP A  74       5.357  17.133 -15.744  1.00 71.91           C
ATOM    888  HZ3 TRP A  74       4.484  16.864 -15.148  1.00 71.91           H
ATOM    889  CH2 TRP A  74       5.604  18.484 -15.955  1.00 71.91           C
ATOM    890  HH2 TRP A  74       4.937  19.235 -15.532  1.00 71.91           H
ATOM    891  HN  TRP A  74       8.318  11.748 -18.045  1.00 71.91           H
ATOM    892  N   TYR A  75       9.378  13.383 -20.513  1.00 70.22           N
ATOM    893  CA  TYR A  75      10.175  13.877 -21.623  1.00 70.22           C
ATOM    894  C   TYR A  75       9.882  13.090 -22.902  1.00 70.22           C
ATOM    895  O   TYR A  75       9.964  13.633 -24.002  1.00 70.22           O
ATOM    896  HA  TYR A  75       9.917  14.924 -21.782  1.00 70.22           H
ATOM    897  CB  TYR A  75      11.635  13.655 -21.225  1.00 70.22           C
ATOM    898 1HB  TYR A  75      11.718  12.704 -20.700  1.00 70.22           H
ATOM    899 2HB  TYR A  75      12.239  13.574 -22.128  1.00 70.22           H
ATOM    900  CG  TYR A  75      12.214  14.761 -20.340  1.00 70.22           C
ATOM    901  CD1 TYR A  75      12.648  15.942 -20.906  1.00 70.22           C
ATOM    902  HD1 TYR A  75      12.579  16.087 -21.985  1.00 70.22           H
ATOM    903  CD2 TYR A  75      12.302  14.578 -18.975  1.00 70.22           C
ATOM    904  HD2 TYR A  75      11.959  13.645 -18.527  1.00 70.22           H
ATOM    905  CE1 TYR A  75      13.192  16.983 -20.073  1.00 70.22           C
ATOM    906  HE1 TYR A  75      13.539  17.921 -20.508  1.00 70.22           H
ATOM    907  CE2 TYR A  75      12.846  15.619 -18.142  1.00 70.22           C
ATOM    908  HE2 TYR A  75      12.921  15.487 -17.062  1.00 70.22           H
ATOM    909  CZ  TYR A  75      13.264  16.770 -18.732  1.00 70.22           C
ATOM    910  OH  TYR A  75      13.778  17.753 -17.946  1.00 70.22           O
ATOM    911  HH  TYR A  75      13.743  17.476 -16.985  1.00 70.22           H
ATOM    912  HN  TYR A  75       9.782  12.619 -20.010  1.00 70.22           H
ATOM    913  N   CYS A  76       9.546  11.822 -22.714  1.00 69.20           N
ATOM    914  CA  CYS A  76       9.595  10.865 -23.807  1.00 69.20           C
ATOM    915  C   CYS A  76       8.168  10.399 -24.101  1.00 69.20           C
ATOM    916  O   CYS A  76       7.625  10.686 -25.167  1.00 69.20           O
ATOM    917  HA  CYS A  76      10.015  11.391 -24.664  1.00 69.20           H
ATOM    918  CB  CYS A  76      10.524   9.692 -23.490  1.00 69.20           C
ATOM    919 1HB  CYS A  76      11.434  10.056 -23.013  1.00 69.20           H
ATOM    920 2HB  CYS A  76      10.043   9.016 -22.783  1.00 69.20           H
ATOM    921  SG  CYS A  76      10.942   8.792 -25.028  1.00 69.20           S
ATOM    922  HG  CYS A  76       9.740   8.252 -25.204  1.00 69.20           H
ATOM    923  HN  CYS A  76       9.246  11.447 -21.837  1.00 69.20           H
ATOM    924  N   THR A  77       7.600   9.689 -23.137  1.00 61.90           N
ATOM    925  CA  THR A  77       6.403   8.906 -23.390  1.00 61.90           C
ATOM    926  C   THR A  77       5.209   9.826 -23.650  1.00 61.90           C
ATOM    927  O   THR A  77       4.399   9.563 -24.538  1.00 61.90           O
ATOM    928  HA  THR A  77       6.560   8.322 -24.297  1.00 61.90           H
ATOM    929  CB  THR A  77       6.196   7.962 -22.204  1.00 61.90           C
ATOM    930  HB  THR A  77       5.888   8.514 -21.316  1.00 61.90           H
ATOM    931  OG1 THR A  77       7.433   7.263 -22.096  1.00 61.90           O
ATOM    932  HG1 THR A  77       7.563   6.673 -22.893  1.00 61.90           H
ATOM    933  CG2 THR A  77       5.173   6.864 -22.501  1.00 61.90           C
ATOM    934 1HG2 THR A  77       5.514   6.269 -23.348  1.00 61.90           H
ATOM    935 2HG2 THR A  77       4.211   7.318 -22.740  1.00 61.90           H
ATOM    936 3HG2 THR A  77       5.064   6.222 -21.626  1.00 61.90           H
ATOM    937  HN  THR A  77       7.944   9.644 -22.199  1.00 61.90           H
ATOM    938  N   ARG A  78       5.136  10.887 -22.859  1.00 55.44           N
ATOM    939  CA  ARG A  78       3.900  11.637 -22.725  1.00 55.44           C
ATOM    940  C   ARG A  78       2.732  10.690 -22.438  1.00 55.44           C
ATOM    941  O   ARG A  78       2.724   9.551 -22.903  1.00 55.44           O
ATOM    942  HA  ARG A  78       4.073  12.312 -21.886  1.00 55.44           H
ATOM    943  CB  ARG A  78       3.599  12.436 -23.995  1.00 55.44           C
ATOM    944 1HB  ARG A  78       3.553  11.762 -24.850  1.00 55.44           H
ATOM    945 2HB  ARG A  78       2.621  12.910 -23.908  1.00 55.44           H
ATOM    946  CG  ARG A  78       4.669  13.504 -24.237  1.00 55.44           C
ATOM    947 1HG  ARG A  78       4.790  14.112 -23.340  1.00 55.44           H
ATOM    948 2HG  ARG A  78       5.629  13.024 -24.429  1.00 55.44           H
ATOM    949  CD  ARG A  78       4.293  14.398 -25.419  1.00 55.44           C
ATOM    950 1HD  ARG A  78       4.239  13.805 -26.332  1.00 55.44           H
ATOM    951 2HD  ARG A  78       3.304  14.829 -25.260  1.00 55.44           H
ATOM    952  NE  ARG A  78       5.294  15.477 -25.576  1.00 55.44           N
ATOM    953  HE  ARG A  78       6.108  15.449 -24.997  1.00 55.44           H
ATOM    954  CZ  ARG A  78       5.177  16.489 -26.446  1.00 55.44           C
ATOM    955  NH1 ARG A  78       4.107  16.577 -27.248  1.00 55.44           N
ATOM    956 1HH1 ARG A  78       3.387  15.884 -27.199  1.00 55.44           H
ATOM    957 2HH1 ARG A  78       4.027  17.336 -27.895  1.00 55.44           H
ATOM    958  NH2 ARG A  78       6.147  17.413 -26.503  1.00 55.44           N
ATOM    959 1HH2 ARG A  78       6.075  18.174 -27.147  1.00 55.44           H
ATOM    960 2HH2 ARG A  78       6.942  17.340 -25.901  1.00 55.44           H
ATOM    961  HN  ARG A  78       5.902  11.234 -22.318  1.00 55.44           H
ATOM    962  N   VAL A  79       1.775  11.197 -21.675  1.00 71.00           N
ATOM    963  CA  VAL A  79       0.591  10.421 -21.347  1.00 71.00           C
ATOM    964  C   VAL A  79      -0.360  10.418 -22.545  1.00 71.00           C
ATOM    965  O   VAL A  79      -1.057  11.402 -22.791  1.00 71.00           O
ATOM    966  HA  VAL A  79       0.912   9.398 -21.152  1.00 71.00           H
ATOM    967  CB  VAL A  79      -0.055  10.966 -20.072  1.00 71.00           C
ATOM    968  HB  VAL A  79      -0.407  11.976 -20.280  1.00 71.00           H
ATOM    969  CG1 VAL A  79      -1.264  10.121 -19.665  1.00 71.00           C
ATOM    970 1HG1 VAL A  79      -2.003  10.136 -20.465  1.00 71.00           H
ATOM    971 2HG1 VAL A  79      -0.945   9.095 -19.483  1.00 71.00           H
ATOM    972 3HG1 VAL A  79      -1.704  10.531 -18.755  1.00 71.00           H
ATOM    973  CG2 VAL A  79       0.964  11.050 -18.933  1.00 71.00           C
ATOM    974 1HG2 VAL A  79       1.360  10.055 -18.727  1.00 71.00           H
ATOM    975 2HG2 VAL A  79       1.780  11.713 -19.223  1.00 71.00           H
ATOM    976 3HG2 VAL A  79       0.479  11.440 -18.039  1.00 71.00           H
ATOM    977  HN  VAL A  79       1.799  12.117 -21.285  1.00 71.00           H
ATOM    978  N   LYS A  80      -0.359   9.302 -23.259  1.00 64.30           N
ATOM    979  CA  LYS A  80      -1.142   9.192 -24.478  1.00 64.30           C
ATOM    980  C   LYS A  80      -2.374   8.325 -24.211  1.00 64.30           C
ATOM    981  O   LYS A  80      -3.404   8.485 -24.865  1.00 64.30           O
ATOM    982  HA  LYS A  80      -1.477  10.195 -24.742  1.00 64.30           H
ATOM    983  CB  LYS A  80      -0.272   8.686 -25.630  1.00 64.30           C
ATOM    984 1HB  LYS A  80       0.239   7.772 -25.330  1.00 64.30           H
ATOM    985 2HB  LYS A  80      -0.902   8.433 -26.482  1.00 64.30           H
ATOM    986  CG  LYS A  80       0.757   9.740 -26.044  1.00 64.30           C
ATOM    987 1HG  LYS A  80       0.248  10.669 -26.301  1.00 64.30           H
ATOM    988 2HG  LYS A  80       1.415   9.961 -25.203  1.00 64.30           H
ATOM    989  CD  LYS A  80       1.586   9.259 -27.236  1.00 64.30           C
ATOM    990 1HD  LYS A  80       2.086   8.324 -26.982  1.00 64.30           H
ATOM    991 2HD  LYS A  80       0.929   9.050 -28.080  1.00 64.30           H
ATOM    992  CE  LYS A  80       2.626  10.306 -27.639  1.00 64.30           C
ATOM    993 1HE  LYS A  80       2.128  11.240 -27.900  1.00 64.30           H
ATOM    994 2HE  LYS A  80       3.282  10.520 -26.796  1.00 64.30           H
ATOM    995  NZ  LYS A  80       3.426   9.826 -28.788  1.00 64.30           N
ATOM    996 1HZ  LYS A  80       4.104  10.534 -29.047  1.00 64.30           H
ATOM    997 2HZ  LYS A  80       3.909   8.973 -28.531  1.00 64.30           H
ATOM    998 3HZ  LYS A  80       2.812   9.643 -29.574  1.00 64.30           H
ATOM    999  HN  LYS A  80       0.163   8.484 -23.017  1.00 64.30           H
ATOM   1000  N   THR A  81      -2.229   7.426 -23.248  1.00 75.23           N
ATOM   1001  CA  THR A  81      -3.256   6.431 -22.992  1.00 75.23           C
ATOM   1002  C   THR A  81      -3.713   6.499 -21.534  1.00 75.23           C
ATOM   1003  O   THR A  81      -3.039   7.096 -20.695  1.00 75.23           O
ATOM   1004  HA  THR A  81      -4.123   6.665 -23.610  1.00 75.23           H
ATOM   1005  CB  THR A  81      -2.699   5.063 -23.391  1.00 75.23           C
ATOM   1006  HB  THR A  81      -3.499   4.329 -23.482  1.00 75.23           H
ATOM   1007  OG1 THR A  81      -1.718   4.784 -22.396  1.00 75.23           O
ATOM   1008  HG1 THR A  81      -1.452   3.821 -22.439  1.00 75.23           H
ATOM   1009  CG2 THR A  81      -1.902   5.113 -24.696  1.00 75.23           C
ATOM   1010 1HG2 THR A  81      -1.062   5.798 -24.583  1.00 75.23           H
ATOM   1011 2HG2 THR A  81      -2.548   5.461 -25.503  1.00 75.23           H
ATOM   1012 3HG2 THR A  81      -1.530   4.117 -24.933  1.00 75.23           H
ATOM   1013  HN  THR A  81      -1.429   7.372 -22.651  1.00 75.23           H
ATOM   1014  N   MET A  82      -4.855   5.880 -21.275  1.00 75.64           N
ATOM   1015  CA  MET A  82      -5.371   5.797 -19.919  1.00 75.64           C
ATOM   1016  C   MET A  82      -4.384   5.074 -19.000  1.00 75.64           C
ATOM   1017  O   MET A  82      -4.187   5.478 -17.855  1.00 75.64           O
ATOM   1018  HA  MET A  82      -5.497   6.828 -19.589  1.00 75.64           H
ATOM   1019  CB  MET A  82      -6.706   5.048 -19.926  1.00 75.64           C
ATOM   1020 1HB  MET A  82      -7.122   5.049 -20.933  1.00 75.64           H
ATOM   1021 2HB  MET A  82      -6.543   4.006 -19.649  1.00 75.64           H
ATOM   1022  CG  MET A  82      -7.699   5.690 -18.956  1.00 75.64           C
ATOM   1023 1HG  MET A  82      -7.311   5.642 -17.939  1.00 75.64           H
ATOM   1024 2HG  MET A  82      -7.827   6.745 -19.198  1.00 75.64           H
ATOM   1025  SD  MET A  82      -9.272   4.850 -19.047  1.00 75.64           S
ATOM   1026  CE  MET A  82     -10.264   5.939 -18.040  1.00 75.64           C
ATOM   1027 1HE  MET A  82      -9.845   5.987 -17.035  1.00 75.64           H
ATOM   1028 2HE  MET A  82     -10.269   6.937 -18.479  1.00 75.64           H
ATOM   1029 3HE  MET A  82     -11.285   5.559 -17.990  1.00 75.64           H
ATOM   1030  HN  MET A  82      -5.423   5.441 -21.971  1.00 75.64           H
ATOM   1031  N   THR A  83      -3.791   4.018 -19.536  1.00 77.22           N
ATOM   1032  CA  THR A  83      -2.830   3.235 -18.778  1.00 77.22           C
ATOM   1033  C   THR A  83      -1.634   4.101 -18.376  1.00 77.22           C
ATOM   1034  O   THR A  83      -1.142   4.003 -17.253  1.00 77.22           O
ATOM   1035  HA  THR A  83      -3.308   2.902 -17.857  1.00 77.22           H
ATOM   1036  CB  THR A  83      -2.443   2.017 -19.620  1.00 77.22           C
ATOM   1037  HB  THR A  83      -1.724   2.291 -20.393  1.00 77.22           H
ATOM   1038  OG1 THR A  83      -3.688   1.510 -20.091  1.00 77.22           O
ATOM   1039  HG1 THR A  83      -4.369   1.541 -19.359  1.00 77.22           H
ATOM   1040  CG2 THR A  83      -1.872   0.878 -18.774  1.00 77.22           C
ATOM   1041 1HG2 THR A  83      -2.617   0.558 -18.045  1.00 77.22           H
ATOM   1042 2HG2 THR A  83      -0.979   1.223 -18.254  1.00 77.22           H
ATOM   1043 3HG2 THR A  83      -1.614   0.039 -19.421  1.00 77.22           H
ATOM   1044  HN  THR A  83      -3.956   3.696 -20.468  1.00 77.22           H
ATOM   1045  N   ASP A  84      -1.202   4.929 -19.316  1.00 79.52           N
ATOM   1046  CA  ASP A  84      -0.052   5.787 -19.086  1.00 79.52           C
ATOM   1047  C   ASP A  84      -0.348   6.726 -17.915  1.00 79.52           C
ATOM   1048  O   ASP A  84       0.534   7.015 -17.108  1.00 79.52           O
ATOM   1049  HA  ASP A  84       0.775   5.107 -18.876  1.00 79.52           H
ATOM   1050  CB  ASP A  84       0.250   6.644 -20.316  1.00 79.52           C
ATOM   1051 1HB  ASP A  84      -0.608   7.277 -20.542  1.00 79.52           H
ATOM   1052 2HB  ASP A  84       1.089   7.308 -20.104  1.00 79.52           H
ATOM   1053  CG  ASP A  84       0.579   5.769 -21.527  1.00 79.52           C
ATOM   1054  OD1 ASP A  84       1.199   4.706 -21.308  1.00 79.52           O
ATOM   1055  OD2 ASP A  84       0.203   6.183 -22.645  1.00 79.52           O
ATOM   1056  HN  ASP A  84      -1.623   5.019 -20.218  1.00 79.52           H
ATOM   1057  N   MET A  85      -1.592   7.178 -17.860  1.00 84.45           N
ATOM   1058  CA  MET A  85      -2.012   8.089 -16.809  1.00 84.45           C
ATOM   1059  C   MET A  85      -1.920   7.422 -15.436  1.00 84.45           C
ATOM   1060  O   MET A  85      -1.388   8.005 -14.492  1.00 84.45           O
ATOM   1061  HA  MET A  85      -1.322   8.932 -16.858  1.00 84.45           H
ATOM   1062  CB  MET A  85      -3.453   8.534 -17.065  1.00 84.45           C
ATOM   1063 1HB  MET A  85      -3.532   8.970 -18.061  1.00 84.45           H
ATOM   1064 2HB  MET A  85      -4.114   7.668 -17.043  1.00 84.45           H
ATOM   1065  CG  MET A  85      -3.906   9.555 -16.018  1.00 84.45           C
ATOM   1066 1HG  MET A  85      -4.954   9.809 -16.175  1.00 84.45           H
ATOM   1067 2HG  MET A  85      -3.828   9.123 -15.020  1.00 84.45           H
ATOM   1068  SD  MET A  85      -2.900  11.026 -16.125  1.00 84.45           S
ATOM   1069  CE  MET A  85      -3.565  11.748 -17.616  1.00 84.45           C
ATOM   1070 1HE  MET A  85      -3.428  11.056 -18.447  1.00 84.45           H
ATOM   1071 2HE  MET A  85      -4.628  11.947 -17.480  1.00 84.45           H
ATOM   1072 3HE  MET A  85      -3.045  12.682 -17.830  1.00 84.45           H
ATOM   1073  HN  MET A  85      -2.306   6.932 -18.517  1.00 84.45           H
ATOM   1074  N   PHE A  86      -2.445   6.207 -15.367  1.00 87.78           N
ATOM   1075  CA  PHE A  86      -2.472   5.473 -14.113  1.00 87.78           C
ATOM   1076  C   PHE A  86      -1.058   5.087 -13.674  1.00 87.78           C
ATOM   1077  O   PHE A  86      -0.737   5.136 -12.488  1.00 87.78           O
ATOM   1078  HA  PHE A  86      -2.917   6.128 -13.364  1.00 87.78           H
ATOM   1079  CB  PHE A  86      -3.283   4.199 -14.358  1.00 87.78           C
ATOM   1080 1HB  PHE A  86      -2.869   3.677 -15.221  1.00 87.78           H
ATOM   1081 2HB  PHE A  86      -3.168   3.537 -13.500  1.00 87.78           H
ATOM   1082  CG  PHE A  86      -4.774   4.447 -14.596  1.00 87.78           C
ATOM   1083  CD1 PHE A  86      -5.440   5.362 -13.842  1.00 87.78           C
ATOM   1084  HD1 PHE A  86      -4.912   5.919 -13.068  1.00 87.78           H
ATOM   1085  CD2 PHE A  86      -5.433   3.752 -15.562  1.00 87.78           C
ATOM   1086  HD2 PHE A  86      -4.899   3.019 -16.166  1.00 87.78           H
ATOM   1087  CE1 PHE A  86      -6.824   5.592 -14.063  1.00 87.78           C
ATOM   1088  HE1 PHE A  86      -7.358   6.325 -13.458  1.00 87.78           H
ATOM   1089  CE2 PHE A  86      -6.817   3.982 -15.783  1.00 87.78           C
ATOM   1090  HE2 PHE A  86      -7.345   3.425 -16.557  1.00 87.78           H
ATOM   1091  CZ  PHE A  86      -7.483   4.897 -15.029  1.00 87.78           C
ATOM   1092  HZ  PHE A  86      -8.545   5.073 -15.198  1.00 87.78           H
ATOM   1093  HN  PHE A  86      -2.847   5.727 -16.147  1.00 87.78           H
ATOM   1094  N   LEU A  87      -0.250   4.710 -14.655  1.00 83.18           N
ATOM   1095  CA  LEU A  87       1.108   4.272 -14.379  1.00 83.18           C
ATOM   1096  C   LEU A  87       1.921   5.453 -13.845  1.00 83.18           C
ATOM   1097  O   LEU A  87       2.784   5.278 -12.985  1.00 83.18           O
ATOM   1098  HA  LEU A  87       1.054   3.510 -13.602  1.00 83.18           H
ATOM   1099  CB  LEU A  87       1.720   3.614 -15.617  1.00 83.18           C
ATOM   1100 1HB  LEU A  87       1.578   4.282 -16.467  1.00 83.18           H
ATOM   1101 2HB  LEU A  87       2.795   3.521 -15.461  1.00 83.18           H
ATOM   1102  CG  LEU A  87       1.166   2.237 -15.988  1.00 83.18           C
ATOM   1103  HG  LEU A  87       0.089   2.329 -16.128  1.00 83.18           H
ATOM   1104  CD1 LEU A  87       1.753   1.748 -17.314  1.00 83.18           C
ATOM   1105 1HD1 LEU A  87       1.498   2.453 -18.106  1.00 83.18           H
ATOM   1106 2HD1 LEU A  87       2.837   1.677 -17.226  1.00 83.18           H
ATOM   1107 3HD1 LEU A  87       1.342   0.768 -17.554  1.00 83.18           H
ATOM   1108  CD2 LEU A  87       1.391   1.233 -14.856  1.00 83.18           C
ATOM   1109 1HD2 LEU A  87       2.459   1.138 -14.661  1.00 83.18           H
ATOM   1110 2HD2 LEU A  87       0.886   1.581 -13.955  1.00 83.18           H
ATOM   1111 3HD2 LEU A  87       0.988   0.262 -15.146  1.00 83.18           H
ATOM   1112  HN  LEU A  87      -0.509   4.702 -15.621  1.00 83.18           H
ATOM   1113  N   LEU A  88       1.618   6.628 -14.376  1.00 88.19           N
ATOM   1114  CA  LEU A  88       2.292   7.841 -13.944  1.00 88.19           C
ATOM   1115  C   LEU A  88       1.923   8.134 -12.489  1.00 88.19           C
ATOM   1116  O   LEU A  88       2.797   8.383 -11.661  1.00 88.19           O
ATOM   1117  HA  LEU A  88       3.365   7.655 -13.997  1.00 88.19           H
ATOM   1118  CB  LEU A  88       1.985   8.994 -14.902  1.00 88.19           C
ATOM   1119 1HB  LEU A  88       2.352   8.725 -15.892  1.00 88.19           H
ATOM   1120 2HB  LEU A  88       0.903   9.097 -14.979  1.00 88.19           H
ATOM   1121  CG  LEU A  88       2.573  10.355 -14.523  1.00 88.19           C
ATOM   1122  HG  LEU A  88       2.225  10.611 -13.522  1.00 88.19           H
ATOM   1123  CD1 LEU A  88       4.101  10.296 -14.468  1.00 88.19           C
ATOM   1124 1HD1 LEU A  88       4.410   9.562 -13.723  1.00 88.19           H
ATOM   1125 2HD1 LEU A  88       4.489  10.007 -15.445  1.00 88.19           H
ATOM   1126 3HD1 LEU A  88       4.493  11.276 -14.196  1.00 88.19           H
ATOM   1127  CD2 LEU A  88       2.076  11.450 -15.468  1.00 88.19           C
ATOM   1128 1HD2 LEU A  88       2.375  11.212 -16.489  1.00 88.19           H
ATOM   1129 2HD2 LEU A  88       0.989  11.511 -15.413  1.00 88.19           H
ATOM   1130 3HD2 LEU A  88       2.509  12.407 -15.176  1.00 88.19           H
ATOM   1131  HN  LEU A  88       0.927   6.759 -15.087  1.00 88.19           H
ATOM   1132  N   ASN A  89       0.625   8.096 -12.222  1.00 89.93           N
ATOM   1133  CA  ASN A  89       0.124   8.415 -10.896  1.00 89.93           C
ATOM   1134  C   ASN A  89       0.610   7.357  -9.904  1.00 89.93           C
ATOM   1135  O   ASN A  89       0.846   7.659  -8.735  1.00 89.93           O
ATOM   1136  HA  ASN A  89       0.517   9.407 -10.673  1.00 89.93           H
ATOM   1137  CB  ASN A  89      -1.405   8.419 -10.871  1.00 89.93           C
ATOM   1138 1HB  ASN A  89      -1.785   7.594 -11.474  1.00 89.93           H
ATOM   1139 2HB  ASN A  89      -1.757   8.257  -9.852  1.00 89.93           H
ATOM   1140  CG  ASN A  89      -1.959   9.742 -11.403  1.00 89.93           C
ATOM   1141  OD1 ASN A  89      -2.171  10.695 -10.671  1.00 89.93           O
ATOM   1142  ND2 ASN A  89      -2.180   9.748 -12.715  1.00 89.93           N
ATOM   1143 1HD2 ASN A  89      -1.985   8.932 -13.258  1.00 89.93           H
ATOM   1144 2HD2 ASN A  89      -2.542  10.569 -13.157  1.00 89.93           H
ATOM   1145  HN  ASN A  89      -0.076   7.853 -12.892  1.00 89.93           H
ATOM   1146  N   LEU A  90       0.746   6.138 -10.406  1.00 87.71           N
ATOM   1147  CA  LEU A  90       1.238   5.042  -9.589  1.00 87.71           C
ATOM   1148  C   LEU A  90       2.670   5.346  -9.145  1.00 87.71           C
ATOM   1149  O   LEU A  90       3.015   5.159  -7.979  1.00 87.71           O
ATOM   1150  HA  LEU A  90       0.606   4.986  -8.702  1.00 87.71           H
ATOM   1151  CB  LEU A  90       1.094   3.713 -10.332  1.00 87.71           C
ATOM   1152 1HB  LEU A  90       0.050   3.593 -10.624  1.00 87.71           H
ATOM   1153 2HB  LEU A  90       1.677   3.768 -11.252  1.00 87.71           H
ATOM   1154  CG  LEU A  90       1.526   2.463  -9.562  1.00 87.71           C
ATOM   1155  HG  LEU A  90       2.549   2.611  -9.218  1.00 87.71           H
ATOM   1156  CD1 LEU A  90       0.657   2.258  -8.319  1.00 87.71           C
ATOM   1157 1HD1 LEU A  90       0.751   3.123  -7.663  1.00 87.71           H
ATOM   1158 2HD1 LEU A  90      -0.385   2.141  -8.619  1.00 87.71           H
ATOM   1159 3HD1 LEU A  90       0.985   1.363  -7.790  1.00 87.71           H
ATOM   1160  CD2 LEU A  90       1.527   1.232 -10.470  1.00 87.71           C
ATOM   1161 1HD2 LEU A  90       0.523   1.071 -10.865  1.00 87.71           H
ATOM   1162 2HD2 LEU A  90       2.220   1.391 -11.296  1.00 87.71           H
ATOM   1163 3HD2 LEU A  90       1.837   0.358  -9.898  1.00 87.71           H
ATOM   1164  HN  LEU A  90       0.526   5.895 -11.351  1.00 87.71           H
ATOM   1165  N   ALA A  91       3.465   5.811 -10.097  1.00 91.78           N
ATOM   1166  CA  ALA A  91       4.863   6.102  -9.829  1.00 91.78           C
ATOM   1167  C   ALA A  91       4.957   7.250  -8.822  1.00 91.78           C
ATOM   1168  O   ALA A  91       5.829   7.251  -7.955  1.00 91.78           O
ATOM   1169  HA  ALA A  91       5.311   5.209  -9.392  1.00 91.78           H
ATOM   1170  CB  ALA A  91       5.580   6.420 -11.143  1.00 91.78           C
ATOM   1171 1HB  ALA A  91       5.510   5.562 -11.812  1.00 91.78           H
ATOM   1172 2HB  ALA A  91       5.112   7.285 -11.612  1.00 91.78           H
ATOM   1173 3HB  ALA A  91       6.629   6.638 -10.942  1.00 91.78           H
ATOM   1174  HN  ALA A  91       3.169   5.987 -11.036  1.00 91.78           H
ATOM   1175  N   ILE A  92       4.045   8.201  -8.971  1.00 91.04           N
ATOM   1176  CA  ILE A  92       3.997   9.339  -8.069  1.00 91.04           C
ATOM   1177  C   ILE A  92       3.658   8.853  -6.658  1.00 91.04           C
ATOM   1178  O   ILE A  92       4.291   9.263  -5.687  1.00 91.04           O
ATOM   1179  HA  ILE A  92       4.993   9.783  -8.050  1.00 91.04           H
ATOM   1180  CB  ILE A  92       3.036  10.404  -8.600  1.00 91.04           C
ATOM   1181  HB  ILE A  92       2.093   9.918  -8.851  1.00 91.04           H
ATOM   1182  CG1 ILE A  92       3.574  11.035  -9.886  1.00 91.04           C
ATOM   1183 1HG1 ILE A  92       4.422  11.679  -9.652  1.00 91.04           H
ATOM   1184 2HG1 ILE A  92       3.941  10.255 -10.553  1.00 91.04           H
ATOM   1185  CG2 ILE A  92       2.734  11.453  -7.529  1.00 91.04           C
ATOM   1186 1HG2 ILE A  92       2.277  10.970  -6.666  1.00 91.04           H
ATOM   1187 2HG2 ILE A  92       3.661  11.940  -7.225  1.00 91.04           H
ATOM   1188 3HG2 ILE A  92       2.048  12.198  -7.934  1.00 91.04           H
ATOM   1189  CD1 ILE A  92       2.488  11.849 -10.593  1.00 91.04           C
ATOM   1190 1HD1 ILE A  92       1.653  11.196 -10.847  1.00 91.04           H
ATOM   1191 2HD1 ILE A  92       2.141  12.643  -9.932  1.00 91.04           H
ATOM   1192 3HD1 ILE A  92       2.897  12.286 -11.504  1.00 91.04           H
ATOM   1193  HN  ILE A  92       3.350   8.201  -9.689  1.00 91.04           H
ATOM   1194  N   ALA A  93       2.659   7.985  -6.591  1.00 92.46           N
ATOM   1195  CA  ALA A  93       2.179   7.494  -5.310  1.00 92.46           C
ATOM   1196  C   ALA A  93       3.308   6.742  -4.602  1.00 92.46           C
ATOM   1197  O   ALA A  93       3.543   6.945  -3.412  1.00 92.46           O
ATOM   1198  HA  ALA A  93       1.896   8.357  -4.708  1.00 92.46           H
ATOM   1199  CB  ALA A  93       0.943   6.619  -5.529  1.00 92.46           C
ATOM   1200 1HB  ALA A  93       0.161   7.208  -6.008  1.00 92.46           H
ATOM   1201 2HB  ALA A  93       1.204   5.774  -6.167  1.00 92.46           H
ATOM   1202 3HB  ALA A  93       0.584   6.251  -4.568  1.00 92.46           H
ATOM   1203  HN  ALA A  93       2.180   7.619  -7.390  1.00 92.46           H
ATOM   1204  N   ASP A  94       3.976   5.889  -5.364  1.00 89.42           N
ATOM   1205  CA  ASP A  94       5.058   5.086  -4.818  1.00 89.42           C
ATOM   1206  C   ASP A  94       6.144   6.010  -4.266  1.00 89.42           C
ATOM   1207  O   ASP A  94       6.685   5.764  -3.189  1.00 89.42           O
ATOM   1208  HA  ASP A  94       4.597   4.474  -4.043  1.00 89.42           H
ATOM   1209  CB  ASP A  94       5.690   4.205  -5.898  1.00 89.42           C
ATOM   1210 1HB  ASP A  94       5.800   4.777  -6.820  1.00 89.42           H
ATOM   1211 2HB  ASP A  94       6.690   3.904  -5.588  1.00 89.42           H
ATOM   1212  CG  ASP A  94       4.836   2.963  -6.162  1.00 89.42           C
ATOM   1213  OD1 ASP A  94       4.166   2.521  -5.203  1.00 89.42           O
ATOM   1214  OD2 ASP A  94       4.873   2.484  -7.316  1.00 89.42           O
ATOM   1215  HN  ASP A  94       3.790   5.742  -6.336  1.00 89.42           H
ATOM   1216  N   LEU A  95       6.432   7.055  -5.029  1.00 90.48           N
ATOM   1217  CA  LEU A  95       7.502   7.971  -4.671  1.00 90.48           C
ATOM   1218  C   LEU A  95       7.157   8.659  -3.349  1.00 90.48           C
ATOM   1219  O   LEU A  95       8.011   8.796  -2.475  1.00 90.48           O
ATOM   1220  HA  LEU A  95       8.405   7.378  -4.526  1.00 90.48           H
ATOM   1221  CB  LEU A  95       7.779   8.945  -5.818  1.00 90.48           C
ATOM   1222 1HB  LEU A  95       7.909   8.369  -6.734  1.00 90.48           H
ATOM   1223 2HB  LEU A  95       6.898   9.571  -5.957  1.00 90.48           H
ATOM   1224  CG  LEU A  95       8.996   9.856  -5.645  1.00 90.48           C
ATOM   1225  HG  LEU A  95       8.912  10.358  -4.681  1.00 90.48           H
ATOM   1226  CD1 LEU A  95      10.291   9.042  -5.619  1.00 90.48           C
ATOM   1227 1HD1 LEU A  95      10.261   8.337  -4.788  1.00 90.48           H
ATOM   1228 2HD1 LEU A  95      10.395   8.494  -6.556  1.00 90.48           H
ATOM   1229 3HD1 LEU A  95      11.140   9.714  -5.495  1.00 90.48           H
ATOM   1230  CD2 LEU A  95       9.024  10.944  -6.720  1.00 90.48           C
ATOM   1231 1HD2 LEU A  95       9.072  10.480  -7.705  1.00 90.48           H
ATOM   1232 2HD2 LEU A  95       8.121  11.550  -6.648  1.00 90.48           H
ATOM   1233 3HD2 LEU A  95       9.899  11.577  -6.574  1.00 90.48           H
ATOM   1234  HN  LEU A  95       5.950   7.278  -5.876  1.00 90.48           H
ATOM   1235  N   LEU A  96       5.903   9.074  -3.245  1.00 87.06           N
ATOM   1236  CA  LEU A  96       5.445   9.782  -2.061  1.00 87.06           C
ATOM   1237  C   LEU A  96       5.589   8.871  -0.840  1.00 87.06           C
ATOM   1238  O   LEU A  96       5.979   9.324   0.234  1.00 87.06           O
ATOM   1239  HA  LEU A  96       6.095  10.646  -1.925  1.00 87.06           H
ATOM   1240  CB  LEU A  96       4.025  10.312  -2.269  1.00 87.06           C
ATOM   1241 1HB  LEU A  96       3.406   9.498  -2.647  1.00 87.06           H
ATOM   1242 2HB  LEU A  96       3.619  10.597  -1.299  1.00 87.06           H
ATOM   1243  CG  LEU A  96       3.886  11.503  -3.219  1.00 87.06           C
ATOM   1244  HG  LEU A  96       4.348  11.238  -4.170  1.00 87.06           H
ATOM   1245  CD1 LEU A  96       2.414  11.810  -3.502  1.00 87.06           C
ATOM   1246 1HD1 LEU A  96       1.944  10.941  -3.961  1.00 87.06           H
ATOM   1247 2HD1 LEU A  96       1.906  12.047  -2.568  1.00 87.06           H
ATOM   1248 3HD1 LEU A  96       2.344  12.661  -4.180  1.00 87.06           H
ATOM   1249  CD2 LEU A  96       4.632  12.725  -2.679  1.00 87.06           C
ATOM   1250 1HD2 LEU A  96       4.221  13.002  -1.708  1.00 87.06           H
ATOM   1251 2HD2 LEU A  96       5.690  12.485  -2.571  1.00 87.06           H
ATOM   1252 3HD2 LEU A  96       4.517  13.557  -3.373  1.00 87.06           H
ATOM   1253  HN  LEU A  96       5.207   8.935  -3.949  1.00 87.06           H
ATOM   1254  N   PHE A  97       5.265   7.603  -1.046  1.00 89.04           N
ATOM   1255  CA  PHE A  97       5.385   6.618   0.015  1.00 89.04           C
ATOM   1256  C   PHE A  97       6.838   6.482   0.475  1.00 89.04           C
ATOM   1257  O   PHE A  97       7.115   6.470   1.673  1.00 89.04           O
ATOM   1258  HA  PHE A  97       4.773   6.963   0.848  1.00 89.04           H
ATOM   1259  CB  PHE A  97       4.918   5.280  -0.562  1.00 89.04           C
ATOM   1260 1HB  PHE A  97       3.831   5.291  -0.645  1.00 89.04           H
ATOM   1261 2HB  PHE A  97       5.314   5.173  -1.572  1.00 89.04           H
ATOM   1262  CG  PHE A  97       5.339   4.064   0.266  1.00 89.04           C
ATOM   1263  CD1 PHE A  97       6.299   3.222  -0.202  1.00 89.04           C
ATOM   1264  HD1 PHE A  97       6.768   3.412  -1.167  1.00 89.04           H
ATOM   1265  CD2 PHE A  97       4.754   3.826   1.471  1.00 89.04           C
ATOM   1266  HD2 PHE A  97       3.985   4.501   1.846  1.00 89.04           H
ATOM   1267  CE1 PHE A  97       6.689   2.093   0.567  1.00 89.04           C
ATOM   1268  HE1 PHE A  97       7.458   1.418   0.191  1.00 89.04           H
ATOM   1269  CE2 PHE A  97       5.145   2.698   2.239  1.00 89.04           C
ATOM   1270  HE2 PHE A  97       4.676   2.507   3.204  1.00 89.04           H
ATOM   1271  CZ  PHE A  97       6.104   1.855   1.771  1.00 89.04           C
ATOM   1272  HZ  PHE A  97       6.404   0.989   2.361  1.00 89.04           H
ATOM   1273  HN  PHE A  97       4.926   7.247  -1.917  1.00 89.04           H
ATOM   1274  N   LEU A  98       7.728   6.383  -0.502  1.00 92.47           N
ATOM   1275  CA  LEU A  98       9.118   6.068  -0.219  1.00 92.47           C
ATOM   1276  C   LEU A  98       9.720   7.173   0.651  1.00 92.47           C
ATOM   1277  O   LEU A  98      10.575   6.907   1.494  1.00 92.47           O
ATOM   1278  HA  LEU A  98       9.133   5.136   0.346  1.00 92.47           H
ATOM   1279  CB  LEU A  98       9.886   5.822  -1.519  1.00 92.47           C
ATOM   1280 1HB  LEU A  98       9.716   6.668  -2.184  1.00 92.47           H
ATOM   1281 2HB  LEU A  98      10.952   5.805  -1.290  1.00 92.47           H
ATOM   1282  CG  LEU A  98       9.535   4.538  -2.273  1.00 92.47           C
ATOM   1283  HG  LEU A  98       8.450   4.442  -2.297  1.00 92.47           H
ATOM   1284  CD1 LEU A  98      10.015   4.605  -3.724  1.00 92.47           C
ATOM   1285 1HD1 LEU A  98       9.538   5.446  -4.226  1.00 92.47           H
ATOM   1286 2HD1 LEU A  98      11.097   4.737  -3.743  1.00 92.47           H
ATOM   1287 3HD1 LEU A  98       9.753   3.680  -4.237  1.00 92.47           H
ATOM   1288  CD2 LEU A  98      10.081   3.308  -1.545  1.00 92.47           C
ATOM   1289 1HD2 LEU A  98      11.166   3.383  -1.469  1.00 92.47           H
ATOM   1290 2HD2 LEU A  98       9.650   3.255  -0.545  1.00 92.47           H
ATOM   1291 3HD2 LEU A  98       9.818   2.409  -2.102  1.00 92.47           H
ATOM   1292  HN  LEU A  98       7.512   6.514  -1.470  1.00 92.47           H
ATOM   1293  N   VAL A  99       9.249   8.389   0.417  1.00 89.78           N
ATOM   1294  CA  VAL A  99       9.776   9.544   1.124  1.00 89.78           C
ATOM   1295  C   VAL A  99       9.507   9.387   2.622  1.00 89.78           C
ATOM   1296  O   VAL A  99      10.170  10.016   3.445  1.00 89.78           O
ATOM   1297  HA  VAL A  99      10.853   9.566   0.961  1.00 89.78           H
ATOM   1298  CB  VAL A  99       9.182  10.829   0.542  1.00 89.78           C
ATOM   1299  HB  VAL A  99       8.097  10.726   0.541  1.00 89.78           H
ATOM   1300  CG1 VAL A  99       9.538  12.039   1.409  1.00 89.78           C
ATOM   1301 1HG1 VAL A  99       9.142  11.895   2.414  1.00 89.78           H
ATOM   1302 2HG1 VAL A  99      10.622  12.145   1.457  1.00 89.78           H
ATOM   1303 3HG1 VAL A  99       9.104  12.938   0.973  1.00 89.78           H
ATOM   1304  CG2 VAL A  99       9.637  11.037  -0.904  1.00 89.78           C
ATOM   1305 1HG2 VAL A  99      10.724  11.109  -0.936  1.00 89.78           H
ATOM   1306 2HG2 VAL A  99       9.310  10.194  -1.513  1.00 89.78           H
ATOM   1307 3HG2 VAL A  99       9.200  11.957  -1.293  1.00 89.78           H
ATOM   1308  HN  VAL A  99       8.522   8.591  -0.240  1.00 89.78           H
ATOM   1309  N   THR A 100       8.533   8.543   2.930  1.00 88.95           N
ATOM   1310  CA  THR A 100       8.142   8.325   4.313  1.00 88.95           C
ATOM   1311  C   THR A 100       9.087   7.327   4.984  1.00 88.95           C
ATOM   1312  O   THR A 100       9.229   7.326   6.206  1.00 88.95           O
ATOM   1313  HA  THR A 100       8.238   9.268   4.850  1.00 88.95           H
ATOM   1314  CB  THR A 100       6.678   7.878   4.325  1.00 88.95           C
ATOM   1315  HB  THR A 100       6.255   7.960   5.325  1.00 88.95           H
ATOM   1316  OG1 THR A 100       6.713   6.563   3.777  1.00 88.95           O
ATOM   1317  HG1 THR A 100       6.653   6.606   2.780  1.00 88.95           H
ATOM   1318  CG2 THR A 100       5.816   8.670   3.339  1.00 88.95           C
ATOM   1319 1HG2 THR A 100       6.201   8.533   2.329  1.00 88.95           H
ATOM   1320 2HG2 THR A 100       5.846   9.728   3.599  1.00 88.95           H
ATOM   1321 3HG2 THR A 100       4.788   8.312   3.388  1.00 88.95           H
ATOM   1322  HN  THR A 100       8.017   8.014   2.257  1.00 88.95           H
ATOM   1323  N   LEU A 101       9.710   6.502   4.156  1.00 91.36           N
ATOM   1324  CA  LEU A 101      10.443   5.351   4.657  1.00 91.36           C
ATOM   1325  C   LEU A 101      11.595   5.831   5.542  1.00 91.36           C
ATOM   1326  O   LEU A 101      11.860   5.248   6.592  1.00 91.36           O
ATOM   1327  HA  LEU A 101       9.756   4.768   5.270  1.00 91.36           H
ATOM   1328  CB  LEU A 101      10.888   4.454   3.500  1.00 91.36           C
ATOM   1329 1HB  LEU A 101      11.373   5.078   2.749  1.00 91.36           H
ATOM   1330 2HB  LEU A 101      11.642   3.761   3.873  1.00 91.36           H
ATOM   1331  CG  LEU A 101       9.785   3.644   2.816  1.00 91.36           C
ATOM   1332  HG  LEU A 101       9.085   4.342   2.356  1.00 91.36           H
ATOM   1333  CD1 LEU A 101      10.359   2.774   1.696  1.00 91.36           C
ATOM   1334 1HD1 LEU A 101      10.838   3.409   0.951  1.00 91.36           H
ATOM   1335 2HD1 LEU A 101      11.092   2.084   2.111  1.00 91.36           H
ATOM   1336 3HD1 LEU A 101       9.553   2.209   1.226  1.00 91.36           H
ATOM   1337  CD2 LEU A 101       8.997   2.820   3.836  1.00 91.36           C
ATOM   1338 1HD2 LEU A 101       9.672   2.132   4.346  1.00 91.36           H
ATOM   1339 2HD2 LEU A 101       8.539   3.487   4.566  1.00 91.36           H
ATOM   1340 3HD2 LEU A 101       8.220   2.254   3.323  1.00 91.36           H
ATOM   1341  HN  LEU A 101       9.720   6.609   3.162  1.00 91.36           H
ATOM   1342  N   PRO A 102      12.297   6.898   5.137  1.00 93.45           N
ATOM   1343  CA  PRO A 102      13.441   7.387   5.911  1.00 93.45           C
ATOM   1344  C   PRO A 102      13.087   7.635   7.368  1.00 93.45           C
ATOM   1345  O   PRO A 102      13.855   7.291   8.265  1.00 93.45           O
ATOM   1346  HA  PRO A 102      14.228   6.633   5.934  1.00 93.45           H
ATOM   1347  CB  PRO A 102      13.837   8.679   5.195  1.00 93.45           C
ATOM   1348 1HB  PRO A 102      13.340   9.547   5.628  1.00 93.45           H
ATOM   1349 2HB  PRO A 102      14.910   8.862   5.260  1.00 93.45           H
ATOM   1350  CG  PRO A 102      13.394   8.437   3.757  1.00 93.45           C
ATOM   1351 1HG  PRO A 102      13.281   9.370   3.205  1.00 93.45           H
ATOM   1352 2HG  PRO A 102      14.120   7.840   3.205  1.00 93.45           H
ATOM   1353  CD  PRO A 102      12.070   7.710   3.928  1.00 93.45           C
ATOM   1354 1HD  PRO A 102      11.241   8.406   4.064  1.00 93.45           H
ATOM   1355 2HD  PRO A 102      11.829   7.098   3.059  1.00 93.45           H
ATOM   1356  N   PHE A 103      11.921   8.233   7.567  1.00 91.53           N
ATOM   1357  CA  PHE A 103      11.482   8.591   8.905  1.00 91.53           C
ATOM   1358  C   PHE A 103      11.209   7.342   9.745  1.00 91.53           C
ATOM   1359  O   PHE A 103      11.552   7.296  10.925  1.00 91.53           O
ATOM   1360  HA  PHE A 103      12.285   9.168   9.365  1.00 91.53           H
ATOM   1361  CB  PHE A 103      10.182   9.384   8.752  1.00 91.53           C
ATOM   1362 1HB  PHE A 103       9.467   8.784   8.189  1.00 91.53           H
ATOM   1363 2HB  PHE A 103       9.751   9.549   9.740  1.00 91.53           H
ATOM   1364  CG  PHE A 103      10.355  10.735   8.055  1.00 91.53           C
ATOM   1365  CD1 PHE A 103      10.706  11.832   8.777  1.00 91.53           C
ATOM   1366  HD1 PHE A 103      10.865  11.750   9.852  1.00 91.53           H
ATOM   1367  CD2 PHE A 103      10.157  10.838   6.714  1.00 91.53           C
ATOM   1368  HD2 PHE A 103       9.875   9.958   6.135  1.00 91.53           H
ATOM   1369  CE1 PHE A 103      10.867  13.086   8.130  1.00 91.53           C
ATOM   1370  HE1 PHE A 103      11.148  13.966   8.708  1.00 91.53           H
ATOM   1371  CE2 PHE A 103      10.317  12.091   6.066  1.00 91.53           C
ATOM   1372  HE2 PHE A 103      10.158  12.174   4.991  1.00 91.53           H
ATOM   1373  CZ  PHE A 103      10.669  13.189   6.788  1.00 91.53           C
ATOM   1374  HZ  PHE A 103      10.792  14.151   6.291  1.00 91.53           H
ATOM   1375  HN  PHE A 103      11.283   8.472   6.835  1.00 91.53           H
ATOM   1376  N   TRP A 104      10.593   6.360   9.104  1.00 86.42           N
ATOM   1377  CA  TRP A 104      10.223   5.134   9.791  1.00 86.42           C
ATOM   1378  C   TRP A 104      11.507   4.369  10.117  1.00 86.42           C
ATOM   1379  O   TRP A 104      11.577   3.668  11.125  1.00 86.42           O
ATOM   1380  HA  TRP A 104       9.710   5.410  10.712  1.00 86.42           H
ATOM   1381  CB  TRP A 104       9.234   4.316   8.958  1.00 86.42           C
ATOM   1382 1HB  TRP A 104       9.646   4.175   7.958  1.00 86.42           H
ATOM   1383 2HB  TRP A 104       9.133   3.326   9.402  1.00 86.42           H
ATOM   1384  CG  TRP A 104       7.847   4.950   8.837  1.00 86.42           C
ATOM   1385  CD1 TRP A 104       7.253   5.432   7.737  1.00 86.42           C
ATOM   1386  HD1 TRP A 104       7.706   5.431   6.745  1.00 86.42           H
ATOM   1387  CD2 TRP A 104       6.899   5.153   9.906  1.00 86.42           C
ATOM   1388  NE1 TRP A 104       5.997   5.929   8.017  1.00 86.42           N
ATOM   1389  HE1 TRP A 104       5.363   6.339   7.361  1.00 86.42           H
ATOM   1390  CE2 TRP A 104       5.775   5.754   9.378  1.00 86.42           C
ATOM   1391  CE3 TRP A 104       6.989   4.839  11.273  1.00 86.42           C
ATOM   1392  HE3 TRP A 104       7.865   4.365  11.714  1.00 86.42           H
ATOM   1393  CZ2 TRP A 104       4.654   6.093  10.146  1.00 86.42           C
ATOM   1394  HZ2 TRP A 104       3.778   6.567   9.705  1.00 86.42           H
ATOM   1395  CZ3 TRP A 104       5.861   5.185  12.028  1.00 86.42           C
ATOM   1396  HZ3 TRP A 104       5.878   4.963  13.095  1.00 86.42           H
ATOM   1397  CH2 TRP A 104       4.721   5.790  11.511  1.00 86.42           C
ATOM   1398  HH2 TRP A 104       3.883   6.027  12.166  1.00 86.42           H
ATOM   1399  HN  TRP A 104      10.348   6.392   8.135  1.00 86.42           H
ATOM   1400  N   ALA A 105      12.491   4.529   9.244  1.00 93.67           N
ATOM   1401  CA  ALA A 105      13.773   3.870   9.432  1.00 93.67           C
ATOM   1402  C   ALA A 105      14.426   4.392  10.714  1.00 93.67           C
ATOM   1403  O   ALA A 105      14.932   3.611  11.519  1.00 93.67           O
ATOM   1404  HA  ALA A 105      13.584   2.802   9.539  1.00 93.67           H
ATOM   1405  CB  ALA A 105      14.649   4.095   8.198  1.00 93.67           C
ATOM   1406 1HB  ALA A 105      14.153   3.681   7.320  1.00 93.67           H
ATOM   1407 2HB  ALA A 105      14.807   5.164   8.055  1.00 93.67           H
ATOM   1408 3HB  ALA A 105      15.610   3.601   8.340  1.00 93.67           H
ATOM   1409  HN  ALA A 105      12.424   5.095   8.423  1.00 93.67           H
ATOM   1410  N   ILE A 106      14.394   5.708  10.863  1.00 90.32           N
ATOM   1411  CA  ILE A 106      14.995   6.344  12.023  1.00 90.32           C
ATOM   1412  C   ILE A 106      14.215   5.948  13.278  1.00 90.32           C
ATOM   1413  O   ILE A 106      14.809   5.628  14.307  1.00 90.32           O
ATOM   1414  HA  ILE A 106      16.012   5.964  12.114  1.00 90.32           H
ATOM   1415  CB  ILE A 106      15.094   7.857  11.813  1.00 90.32           C
ATOM   1416  HB  ILE A 106      14.122   8.220  11.480  1.00 90.32           H
ATOM   1417  CG1 ILE A 106      16.103   8.192  10.713  1.00 90.32           C
ATOM   1418 1HG1 ILE A 106      17.116   8.056  11.090  1.00 90.32           H
ATOM   1419 2HG1 ILE A 106      15.978   7.503   9.878  1.00 90.32           H
ATOM   1420  CG2 ILE A 106      15.418   8.572  13.126  1.00 90.32           C
ATOM   1421 1HG2 ILE A 106      14.631   8.371  13.853  1.00 90.32           H
ATOM   1422 2HG2 ILE A 106      16.371   8.210  13.512  1.00 90.32           H
ATOM   1423 3HG2 ILE A 106      15.483   9.646  12.948  1.00 90.32           H
ATOM   1424  CD1 ILE A 106      15.924   9.632  10.225  1.00 90.32           C
ATOM   1425 1HD1 ILE A 106      14.917   9.758   9.827  1.00 90.32           H
ATOM   1426 2HD1 ILE A 106      16.073  10.319  11.058  1.00 90.32           H
ATOM   1427 3HD1 ILE A 106      16.653   9.844   9.444  1.00 90.32           H
ATOM   1428  HN  ILE A 106      13.967   6.335  10.211  1.00 90.32           H
ATOM   1429  N   ALA A 107      12.897   5.981  13.153  1.00 91.49           N
ATOM   1430  CA  ALA A 107      12.030   5.707  14.286  1.00 91.49           C
ATOM   1431  C   ALA A 107      12.258   4.271  14.762  1.00 91.49           C
ATOM   1432  O   ALA A 107      12.241   4.000  15.962  1.00 91.49           O
ATOM   1433  HA  ALA A 107      12.303   6.394  15.087  1.00 91.49           H
ATOM   1434  CB  ALA A 107      10.575   5.965  13.890  1.00 91.49           C
ATOM   1435 1HB  ALA A 107      10.460   7.006  13.589  1.00 91.49           H
ATOM   1436 2HB  ALA A 107      10.303   5.314  13.060  1.00 91.49           H
ATOM   1437 3HB  ALA A 107       9.925   5.760  14.741  1.00 91.49           H
ATOM   1438  HN  ALA A 107      12.422   6.190  12.298  1.00 91.49           H
ATOM   1439  N   ALA A 108      12.467   3.387  13.797  1.00 91.07           N
ATOM   1440  CA  ALA A 108      12.648   1.978  14.099  1.00 91.07           C
ATOM   1441  C   ALA A 108      14.025   1.770  14.733  1.00 91.07           C
ATOM   1442  O   ALA A 108      14.207   0.864  15.546  1.00 91.07           O
ATOM   1443  HA  ALA A 108      11.880   1.690  14.816  1.00 91.07           H
ATOM   1444  CB  ALA A 108      12.464   1.154  12.822  1.00 91.07           C
ATOM   1445 1HB  ALA A 108      11.461   1.315  12.428  1.00 91.07           H
ATOM   1446 2HB  ALA A 108      13.200   1.464  12.080  1.00 91.07           H
ATOM   1447 3HB  ALA A 108      12.600   0.097  13.049  1.00 91.07           H
ATOM   1448  HN  ALA A 108      12.512   3.621  12.825  1.00 91.07           H
ATOM   1449  N   ALA A 109      14.958   2.623  14.338  1.00 89.66           N
ATOM   1450  CA  ALA A 109      16.336   2.481  14.777  1.00 89.66           C
ATOM   1451  C   ALA A 109      16.434   2.836  16.262  1.00 89.66           C
ATOM   1452  O   ALA A 109      17.230   2.250  16.993  1.00 89.66           O
ATOM   1453  HA  ALA A 109      16.621   1.437  14.642  1.00 89.66           H
ATOM   1454  CB  ALA A 109      17.242   3.355  13.907  1.00 89.66           C
ATOM   1455 1HB  ALA A 109      17.158   3.043  12.866  1.00 89.66           H
ATOM   1456 2HB  ALA A 109      16.937   4.398  13.999  1.00 89.66           H
ATOM   1457 3HB  ALA A 109      18.275   3.248  14.237  1.00 89.66           H
ATOM   1458  HN  ALA A 109      14.786   3.399  13.731  1.00 89.66           H
ATOM   1459  N   ASP A 110      15.611   3.795  16.663  1.00 80.72           N
ATOM   1460  CA  ASP A 110      15.710   4.354  18.001  1.00 80.72           C
ATOM   1461  C   ASP A 110      14.315   4.753  18.486  1.00 80.72           C
ATOM   1462  O   ASP A 110      13.595   3.936  19.058  1.00 80.72           O
ATOM   1463  HA  ASP A 110      16.153   3.565  18.609  1.00 80.72           H
ATOM   1464  CB  ASP A 110      16.591   5.605  18.011  1.00 80.72           C
ATOM   1465 1HB  ASP A 110      17.537   5.392  17.512  1.00 80.72           H
ATOM   1466 2HB  ASP A 110      16.105   6.401  17.446  1.00 80.72           H
ATOM   1467  CG  ASP A 110      16.857   6.076  19.442  1.00 80.72           C
ATOM   1468  OD1 ASP A 110      16.453   5.339  20.367  1.00 80.72           O
ATOM   1469  OD2 ASP A 110      17.458   7.163  19.579  1.00 80.72           O
ATOM   1470  HN  ASP A 110      14.890   4.187  16.093  1.00 80.72           H
ATOM   1471  N   GLN A 111      13.976   6.010  18.240  1.00 83.18           N
ATOM   1472  CA  GLN A 111      12.689   6.534  18.665  1.00 83.18           C
ATOM   1473  C   GLN A 111      12.227   7.641  17.714  1.00 83.18           C
ATOM   1474  O   GLN A 111      12.991   8.092  16.863  1.00 83.18           O
ATOM   1475  HA  GLN A 111      12.001   5.691  18.613  1.00 83.18           H
ATOM   1476  CB  GLN A 111      12.752   7.042  20.107  1.00 83.18           C
ATOM   1477 1HB  GLN A 111      11.779   7.433  20.402  1.00 83.18           H
ATOM   1478 2HB  GLN A 111      12.980   6.214  20.778  1.00 83.18           H
ATOM   1479  CG  GLN A 111      13.814   8.134  20.258  1.00 83.18           C
ATOM   1480 1HG  GLN A 111      14.793   7.733  19.996  1.00 83.18           H
ATOM   1481 2HG  GLN A 111      13.605   8.947  19.562  1.00 83.18           H
ATOM   1482  CD  GLN A 111      13.844   8.675  21.689  1.00 83.18           C
ATOM   1483  OE1 GLN A 111      12.952   8.441  22.487  1.00 83.18           O
ATOM   1484  NE2 GLN A 111      14.918   9.408  21.967  1.00 83.18           N
ATOM   1485 1HE2 GLN A 111      15.614   9.561  21.266  1.00 83.18           H
ATOM   1486 2HE2 GLN A 111      15.030   9.806  22.878  1.00 83.18           H
ATOM   1487  HN  GLN A 111      14.562   6.664  17.762  1.00 83.18           H
ATOM   1488  N   TRP A 112      10.977   8.045  17.891  1.00 88.42           N
ATOM   1489  CA  TRP A 112      10.423   9.131  17.101  1.00 88.42           C
ATOM   1490  C   TRP A 112      11.033  10.440  17.604  1.00 88.42           C
ATOM   1491  O   TRP A 112      10.772  10.858  18.731  1.00 88.42           O
ATOM   1492  HA  TRP A 112      10.704   8.963  16.061  1.00 88.42           H
ATOM   1493  CB  TRP A 112       8.894   9.124  17.155  1.00 88.42           C
ATOM   1494 1HB  TRP A 112       8.536   8.125  16.904  1.00 88.42           H
ATOM   1495 2HB  TRP A 112       8.576   9.328  18.178  1.00 88.42           H
ATOM   1496  CG  TRP A 112       8.233  10.137  16.219  1.00 88.42           C
ATOM   1497  CD1 TRP A 112       7.783  11.364  16.516  1.00 88.42           C
ATOM   1498  HD1 TRP A 112       7.834  11.812  17.508  1.00 88.42           H
ATOM   1499  CD2 TRP A 112       7.965   9.960  14.812  1.00 88.42           C
ATOM   1500  NE1 TRP A 112       7.247  11.988  15.408  1.00 88.42           N
ATOM   1501  HE1 TRP A 112       6.849  12.905  15.380  1.00 88.42           H
ATOM   1502  CE2 TRP A 112       7.361  11.107  14.339  1.00 88.42           C
ATOM   1503  CE3 TRP A 112       8.225   8.867  13.966  1.00 88.42           C
ATOM   1504  HE3 TRP A 112       8.701   7.951  14.315  1.00 88.42           H
ATOM   1505  CZ2 TRP A 112       6.965  11.272  13.006  1.00 88.42           C
ATOM   1506  HZ2 TRP A 112       6.489  12.188  12.657  1.00 88.42           H
ATOM   1507  CZ3 TRP A 112       7.823   9.047  12.637  1.00 88.42           C
ATOM   1508  HZ3 TRP A 112       8.001   8.229  11.939  1.00 88.42           H
ATOM   1509  CH2 TRP A 112       7.214  10.196  12.146  1.00 88.42           C
ATOM   1510  HH2 TRP A 112       6.930  10.258  11.095  1.00 88.42           H
ATOM   1511  HN  TRP A 112      10.349   7.644  18.558  1.00 88.42           H
ATOM   1512  N   LYS A 113      11.834  11.052  16.743  1.00 81.01           N
ATOM   1513  CA  LYS A 113      12.614  12.212  17.141  1.00 81.01           C
ATOM   1514  C   LYS A 113      11.973  13.475  16.563  1.00 81.01           C
ATOM   1515  O   LYS A 113      12.530  14.566  16.676  1.00 81.01           O
ATOM   1516  HA  LYS A 113      12.577  12.273  18.228  1.00 81.01           H
ATOM   1517  CB  LYS A 113      14.081  12.031  16.746  1.00 81.01           C
ATOM   1518 1HB  LYS A 113      14.159  11.903  15.667  1.00 81.01           H
ATOM   1519 2HB  LYS A 113      14.643  12.930  17.001  1.00 81.01           H
ATOM   1520  CG  LYS A 113      14.694  10.821  17.454  1.00 81.01           C
ATOM   1521 1HG  LYS A 113      14.549  10.913  18.530  1.00 81.01           H
ATOM   1522 2HG  LYS A 113      14.181   9.913  17.139  1.00 81.01           H
ATOM   1523  CD  LYS A 113      16.188  10.703  17.144  1.00 81.01           C
ATOM   1524 1HD  LYS A 113      16.332  10.590  16.069  1.00 81.01           H
ATOM   1525 2HD  LYS A 113      16.698  11.621  17.439  1.00 81.01           H
ATOM   1526  CE  LYS A 113      16.807   9.511  17.876  1.00 81.01           C
ATOM   1527 1HE  LYS A 113      16.659   9.619  18.950  1.00 81.01           H
ATOM   1528 2HE  LYS A 113      16.305   8.591  17.575  1.00 81.01           H
ATOM   1529  NZ  LYS A 113      18.254   9.414  17.577  1.00 81.01           N
ATOM   1530 1HZ  LYS A 113      18.644   8.608  18.053  1.00 81.01           H
ATOM   1531 2HZ  LYS A 113      18.386   9.313  16.577  1.00 81.01           H
ATOM   1532 3HZ  LYS A 113      18.722  10.255  17.897  1.00 81.01           H
ATOM   1533  HN  LYS A 113      11.953  10.768  15.792  1.00 81.01           H
ATOM   1534  N   PHE A 114      10.810  13.285  15.956  1.00 86.81           N
ATOM   1535  CA  PHE A 114      10.178  14.353  15.200  1.00 86.81           C
ATOM   1536  C   PHE A 114       8.959  14.903  15.943  1.00 86.81           C
ATOM   1537  O   PHE A 114       8.500  14.307  16.917  1.00 86.81           O
ATOM   1538  HA  PHE A 114      10.916  15.146  15.080  1.00 86.81           H
ATOM   1539  CB  PHE A 114       9.721  13.750  13.870  1.00 86.81           C
ATOM   1540 1HB  PHE A 114       8.924  13.032  14.063  1.00 86.81           H
ATOM   1541 2HB  PHE A 114       9.295  14.540  13.252  1.00 86.81           H
ATOM   1542  CG  PHE A 114      10.836  13.054  13.087  1.00 86.81           C
ATOM   1543  CD1 PHE A 114      11.735  13.792  12.383  1.00 86.81           C
ATOM   1544  HD1 PHE A 114      11.662  14.880  12.377  1.00 86.81           H
ATOM   1545  CD2 PHE A 114      10.927  11.697  13.094  1.00 86.81           C
ATOM   1546  HD2 PHE A 114      10.206  11.105  13.658  1.00 86.81           H
ATOM   1547  CE1 PHE A 114      12.770  13.146  11.656  1.00 86.81           C
ATOM   1548  HE1 PHE A 114      13.490  13.738  11.091  1.00 86.81           H
ATOM   1549  CE2 PHE A 114      11.961  11.051  12.367  1.00 86.81           C
ATOM   1550  HE2 PHE A 114      12.034   9.963  12.373  1.00 86.81           H
ATOM   1551  CZ  PHE A 114      12.861  11.789  11.663  1.00 86.81           C
ATOM   1552  HZ  PHE A 114      13.655  11.293  11.105  1.00 86.81           H
ATOM   1553  HN  PHE A 114      10.304  12.423  15.974  1.00 86.81           H
ATOM   1554  N   GLN A 115       8.468  16.033  15.455  1.00 80.25           N
ATOM   1555  CA  GLN A 115       7.340  16.694  16.088  1.00 80.25           C
ATOM   1556  C   GLN A 115       6.048  15.924  15.808  1.00 80.25           C
ATOM   1557  O   GLN A 115       6.005  15.082  14.913  1.00 80.25           O
ATOM   1558  HA  GLN A 115       7.557  16.677  17.157  1.00 80.25           H
ATOM   1559  CB  GLN A 115       7.225  18.147  15.623  1.00 80.25           C
ATOM   1560 1HB  GLN A 115       7.168  18.181  14.535  1.00 80.25           H
ATOM   1561 2HB  GLN A 115       6.301  18.583  16.005  1.00 80.25           H
ATOM   1562  CG  GLN A 115       8.420  18.973  16.103  1.00 80.25           C
ATOM   1563 1HG  GLN A 115       8.521  18.879  17.184  1.00 80.25           H
ATOM   1564 2HG  GLN A 115       9.337  18.582  15.662  1.00 80.25           H
ATOM   1565  CD  GLN A 115       8.255  20.447  15.726  1.00 80.25           C
ATOM   1566  OE1 GLN A 115       7.350  20.832  15.004  1.00 80.25           O
ATOM   1567  NE2 GLN A 115       9.176  21.247  16.255  1.00 80.25           N
ATOM   1568 1HE2 GLN A 115       9.892  20.867  16.841  1.00 80.25           H
ATOM   1569 2HE2 GLN A 115       9.153  22.229  16.068  1.00 80.25           H
ATOM   1570  HN  GLN A 115       8.828  16.494  14.644  1.00 80.25           H
ATOM   1571  N   THR A 116       5.026  16.242  16.590  1.00 86.71           N
ATOM   1572  CA  THR A 116       3.737  15.588  16.439  1.00 86.71           C
ATOM   1573  C   THR A 116       3.192  15.804  15.026  1.00 86.71           C
ATOM   1574  O   THR A 116       2.618  14.893  14.432  1.00 86.71           O
ATOM   1575  HA  THR A 116       3.879  14.515  16.566  1.00 86.71           H
ATOM   1576  CB  THR A 116       2.809  16.114  17.536  1.00 86.71           C
ATOM   1577  HB  THR A 116       2.492  17.135  17.321  1.00 86.71           H
ATOM   1578  OG1 THR A 116       3.558  15.943  18.736  1.00 86.71           O
ATOM   1579  HG1 THR A 116       3.160  16.493  19.470  1.00 86.71           H
ATOM   1580  CG2 THR A 116       1.578  15.229  17.736  1.00 86.71           C
ATOM   1581 1HG2 THR A 116       1.894  14.224  18.017  1.00 86.71           H
ATOM   1582 2HG2 THR A 116       1.008  15.184  16.807  1.00 86.71           H
ATOM   1583 3HG2 THR A 116       0.953  15.647  18.525  1.00 86.71           H
ATOM   1584  HN  THR A 116       5.069  16.930  17.315  1.00 86.71           H
ATOM   1585  N   PHE A 117       3.390  17.016  14.529  1.00 89.92           N
ATOM   1586  CA  PHE A 117       2.919  17.366  13.200  1.00 89.92           C
ATOM   1587  C   PHE A 117       3.438  16.377  12.155  1.00 89.92           C
ATOM   1588  O   PHE A 117       2.681  15.910  11.306  1.00 89.92           O
ATOM   1589  HA  PHE A 117       1.830  17.329  13.223  1.00 89.92           H
ATOM   1590  CB  PHE A 117       3.467  18.759  12.883  1.00 89.92           C
ATOM   1591 1HB  PHE A 117       3.086  19.465  13.621  1.00 89.92           H
ATOM   1592 2HB  PHE A 117       4.552  18.743  12.987  1.00 89.92           H
ATOM   1593  CG  PHE A 117       3.111  19.264  11.483  1.00 89.92           C
ATOM   1594  CD1 PHE A 117       4.059  19.291  10.508  1.00 89.92           C
ATOM   1595  HD1 PHE A 117       5.072  18.952  10.724  1.00 89.92           H
ATOM   1596  CD2 PHE A 117       1.847  19.687  11.214  1.00 89.92           C
ATOM   1597  HD2 PHE A 117       1.087  19.666  11.996  1.00 89.92           H
ATOM   1598  CE1 PHE A 117       3.728  19.760   9.209  1.00 89.92           C
ATOM   1599  HE1 PHE A 117       4.488  19.781   8.428  1.00 89.92           H
ATOM   1600  CE2 PHE A 117       1.516  20.156   9.916  1.00 89.92           C
ATOM   1601  HE2 PHE A 117       0.503  20.495   9.700  1.00 89.92           H
ATOM   1602  CZ  PHE A 117       2.464  20.183   8.940  1.00 89.92           C
ATOM   1603  HZ  PHE A 117       2.210  20.543   7.943  1.00 89.92           H
ATOM   1604  HN  PHE A 117       3.863  17.751  15.017  1.00 89.92           H
ATOM   1605  N   MET A 118       4.727  16.086  12.252  1.00 87.04           N
ATOM   1606  CA  MET A 118       5.370  15.205  11.291  1.00 87.04           C
ATOM   1607  C   MET A 118       4.838  13.776  11.416  1.00 87.04           C
ATOM   1608  O   MET A 118       4.776  13.045  10.429  1.00 87.04           O
ATOM   1609  HA  MET A 118       5.120  15.609  10.310  1.00 87.04           H
ATOM   1610  CB  MET A 118       6.882  15.210  11.526  1.00 87.04           C
ATOM   1611 1HB  MET A 118       7.210  16.216  11.786  1.00 87.04           H
ATOM   1612 2HB  MET A 118       7.124  14.567  12.373  1.00 87.04           H
ATOM   1613  CG  MET A 118       7.632  14.729  10.282  1.00 87.04           C
ATOM   1614 1HG  MET A 118       8.702  14.688  10.485  1.00 87.04           H
ATOM   1615 2HG  MET A 118       7.317  13.717  10.027  1.00 87.04           H
ATOM   1616  SD  MET A 118       7.313  15.829   8.914  1.00 87.04           S
ATOM   1617  CE  MET A 118       7.928  14.834   7.566  1.00 87.04           C
ATOM   1618 1HE  MET A 118       8.985  14.620   7.725  1.00 87.04           H
ATOM   1619 2HE  MET A 118       7.371  13.898   7.521  1.00 87.04           H
ATOM   1620 3HE  MET A 118       7.805  15.376   6.628  1.00 87.04           H
ATOM   1621  HN  MET A 118       5.328  16.439  12.969  1.00 87.04           H
ATOM   1622  N   CYS A 119       4.469  13.421  12.638  1.00 91.93           N
ATOM   1623  CA  CYS A 119       3.860  12.125  12.888  1.00 91.93           C
ATOM   1624  C   CYS A 119       2.557  12.044  12.091  1.00 91.93           C
ATOM   1625  O   CYS A 119       2.304  11.054  11.407  1.00 91.93           O
ATOM   1626  HA  CYS A 119       4.571  11.374  12.545  1.00 91.93           H
ATOM   1627  CB  CYS A 119       3.631  11.887  14.382  1.00 91.93           C
ATOM   1628 1HB  CYS A 119       4.588  11.828  14.900  1.00 91.93           H
ATOM   1629 2HB  CYS A 119       3.087  12.727  14.813  1.00 91.93           H
ATOM   1630  SG  CYS A 119       2.690  10.338  14.632  1.00 91.93           S
ATOM   1631  HN  CYS A 119       4.579  13.999  13.446  1.00 91.93           H
ATOM   1632  N   LYS A 120       1.764  13.100  12.205  1.00 90.56           N
ATOM   1633  CA  LYS A 120       0.486  13.154  11.517  1.00 90.56           C
ATOM   1634  C   LYS A 120       0.716  13.019  10.011  1.00 90.56           C
ATOM   1635  O   LYS A 120       0.045  12.232   9.345  1.00 90.56           O
ATOM   1636  HA  LYS A 120      -0.103  12.300  11.854  1.00 90.56           H
ATOM   1637  CB  LYS A 120      -0.282  14.417  11.912  1.00 90.56           C
ATOM   1638 1HB  LYS A 120       0.363  15.289  11.803  1.00 90.56           H
ATOM   1639 2HB  LYS A 120      -1.126  14.560  11.236  1.00 90.56           H
ATOM   1640  CG  LYS A 120      -0.786  14.325  13.353  1.00 90.56           C
ATOM   1641 1HG  LYS A 120      -1.474  13.485  13.449  1.00 90.56           H
ATOM   1642 2HG  LYS A 120       0.052  14.129  14.023  1.00 90.56           H
ATOM   1643  CD  LYS A 120      -1.489  15.618  13.772  1.00 90.56           C
ATOM   1644 1HD  LYS A 120      -0.793  16.454  13.703  1.00 90.56           H
ATOM   1645 2HD  LYS A 120      -2.309  15.828  13.086  1.00 90.56           H
ATOM   1646  CE  LYS A 120      -2.026  15.512  15.201  1.00 90.56           C
ATOM   1647 1HE  LYS A 120      -1.279  15.045  15.843  1.00 90.56           H
ATOM   1648 2HE  LYS A 120      -2.213  16.508  15.600  1.00 90.56           H
ATOM   1649  NZ  LYS A 120      -3.276  14.719  15.227  1.00 90.56           N
ATOM   1650 1HZ  LYS A 120      -3.749  14.863  16.112  1.00 90.56           H
ATOM   1651 2HZ  LYS A 120      -3.880  15.016  14.468  1.00 90.56           H
ATOM   1652 3HZ  LYS A 120      -3.055  13.735  15.117  1.00 90.56           H
ATOM   1653  HN  LYS A 120       1.983  13.907  12.754  1.00 90.56           H
ATOM   1654  N   VAL A 121       1.666  13.799   9.517  1.00 91.73           N
ATOM   1655  CA  VAL A 121       1.915  13.862   8.087  1.00 91.73           C
ATOM   1656  C   VAL A 121       2.356  12.484   7.590  1.00 91.73           C
ATOM   1657  O   VAL A 121       1.810  11.968   6.616  1.00 91.73           O
ATOM   1658  HA  VAL A 121       0.976  14.127   7.601  1.00 91.73           H
ATOM   1659  CB  VAL A 121       2.934  14.962   7.782  1.00 91.73           C
ATOM   1660  HB  VAL A 121       3.806  14.796   8.413  1.00 91.73           H
ATOM   1661  CG1 VAL A 121       3.391  14.897   6.323  1.00 91.73           C
ATOM   1662 1HG1 VAL A 121       3.853  13.929   6.130  1.00 91.73           H
ATOM   1663 2HG1 VAL A 121       2.530  15.025   5.667  1.00 91.73           H
ATOM   1664 3HG1 VAL A 121       4.114  15.689   6.133  1.00 91.73           H
ATOM   1665  CG2 VAL A 121       2.367  16.343   8.117  1.00 91.73           C
ATOM   1666 1HG2 VAL A 121       1.470  16.522   7.523  1.00 91.73           H
ATOM   1667 2HG2 VAL A 121       2.114  16.385   9.177  1.00 91.73           H
ATOM   1668 3HG2 VAL A 121       3.111  17.107   7.890  1.00 91.73           H
ATOM   1669  HN  VAL A 121       2.259  14.380  10.076  1.00 91.73           H
ATOM   1670  N   VAL A 122       3.341  11.928   8.281  1.00 90.23           N
ATOM   1671  CA  VAL A 122       3.995  10.719   7.810  1.00 90.23           C
ATOM   1672  C   VAL A 122       2.986   9.569   7.798  1.00 90.23           C
ATOM   1673  O   VAL A 122       2.921   8.805   6.836  1.00 90.23           O
ATOM   1674  HA  VAL A 122       4.330  10.902   6.789  1.00 90.23           H
ATOM   1675  CB  VAL A 122       5.227  10.423   8.668  1.00 90.23           C
ATOM   1676  HB  VAL A 122       4.919  10.436   9.713  1.00 90.23           H
ATOM   1677  CG1 VAL A 122       5.789   9.034   8.360  1.00 90.23           C
ATOM   1678 1HG1 VAL A 122       5.029   8.281   8.568  1.00 90.23           H
ATOM   1679 2HG1 VAL A 122       6.073   8.981   7.309  1.00 90.23           H
ATOM   1680 3HG1 VAL A 122       6.664   8.849   8.983  1.00 90.23           H
ATOM   1681  CG2 VAL A 122       6.297  11.501   8.480  1.00 90.23           C
ATOM   1682 1HG2 VAL A 122       6.600  11.534   7.433  1.00 90.23           H
ATOM   1683 2HG2 VAL A 122       5.892  12.470   8.772  1.00 90.23           H
ATOM   1684 3HG2 VAL A 122       7.162  11.266   9.101  1.00 90.23           H
ATOM   1685  HN  VAL A 122       3.690  12.289   9.145  1.00 90.23           H
ATOM   1686  N   ASN A 123       2.222   9.483   8.877  1.00 89.38           N
ATOM   1687  CA  ASN A 123       1.214   8.444   8.999  1.00 89.38           C
ATOM   1688  C   ASN A 123       0.166   8.625   7.899  1.00 89.38           C
ATOM   1689  O   ASN A 123      -0.244   7.655   7.262  1.00 89.38           O
ATOM   1690  HA  ASN A 123       1.758   7.504   8.907  1.00 89.38           H
ATOM   1691  CB  ASN A 123       0.499   8.526  10.350  1.00 89.38           C
ATOM   1692 1HB  ASN A 123       0.568   9.541  10.741  1.00 89.38           H
ATOM   1693 2HB  ASN A 123      -0.560   8.306  10.219  1.00 89.38           H
ATOM   1694  CG  ASN A 123       1.109   7.544  11.353  1.00 89.38           C
ATOM   1695  OD1 ASN A 123       1.829   6.624  11.001  1.00 89.38           O
ATOM   1696  ND2 ASN A 123       0.782   7.791  12.618  1.00 89.38           N
ATOM   1697 1HD2 ASN A 123       0.186   8.563  12.839  1.00 89.38           H
ATOM   1698 2HD2 ASN A 123       1.131   7.204  13.348  1.00 89.38           H
ATOM   1699  HN  ASN A 123       2.284  10.105   9.657  1.00 89.38           H
ATOM   1700  N   SER A 124      -0.237   9.873   7.708  1.00 90.50           N
ATOM   1701  CA  SER A 124      -1.286  10.183   6.752  1.00 90.50           C
ATOM   1702  C   SER A 124      -0.818   9.844   5.335  1.00 90.50           C
ATOM   1703  O   SER A 124      -1.553   9.226   4.566  1.00 90.50           O
ATOM   1704  HA  SER A 124      -2.131   9.555   7.036  1.00 90.50           H
ATOM   1705  CB  SER A 124      -1.693  11.655   6.839  1.00 90.50           C
ATOM   1706 1HB  SER A 124      -0.846  12.282   6.561  1.00 90.50           H
ATOM   1707 2HB  SER A 124      -2.487  11.855   6.119  1.00 90.50           H
ATOM   1708  OG  SER A 124      -2.137  12.010   8.146  1.00 90.50           O
ATOM   1709  HG  SER A 124      -1.496  12.655   8.561  1.00 90.50           H
ATOM   1710  HN  SER A 124       0.139  10.662   8.193  1.00 90.50           H
ATOM   1711  N   MET A 125       0.402  10.263   5.032  1.00 84.52           N
ATOM   1712  CA  MET A 125       0.967  10.032   3.714  1.00 84.52           C
ATOM   1713  C   MET A 125       1.038   8.536   3.402  1.00 84.52           C
ATOM   1714  O   MET A 125       0.708   8.113   2.295  1.00 84.52           O
ATOM   1715  HA  MET A 125       0.291  10.524   3.015  1.00 84.52           H
ATOM   1716  CB  MET A 125       2.372  10.635   3.648  1.00 84.52           C
ATOM   1717 1HB  MET A 125       2.923  10.381   4.553  1.00 84.52           H
ATOM   1718 2HB  MET A 125       2.918  10.203   2.810  1.00 84.52           H
ATOM   1719  CG  MET A 125       2.309  12.156   3.493  1.00 84.52           C
ATOM   1720 1HG  MET A 125       1.705  12.417   2.624  1.00 84.52           H
ATOM   1721 2HG  MET A 125       1.823  12.599   4.363  1.00 84.52           H
ATOM   1722  SD  MET A 125       3.956  12.820   3.311  1.00 84.52           S
ATOM   1723  CE  MET A 125       4.309  12.318   1.635  1.00 84.52           C
ATOM   1724 1HE  MET A 125       4.258  11.232   1.562  1.00 84.52           H
ATOM   1725 2HE  MET A 125       3.576  12.761   0.961  1.00 84.52           H
ATOM   1726 3HE  MET A 125       5.308  12.655   1.357  1.00 84.52           H
ATOM   1727  HN  MET A 125       0.999  10.751   5.669  1.00 84.52           H
ATOM   1728  N   TYR A 126       1.471   7.777   4.398  1.00 84.82           N
ATOM   1729  CA  TYR A 126       1.631   6.342   4.230  1.00 84.82           C
ATOM   1730  C   TYR A 126       0.315   5.690   3.800  1.00 84.82           C
ATOM   1731  O   TYR A 126       0.283   4.925   2.838  1.00 84.82           O
ATOM   1732  HA  TYR A 126       2.380   6.176   3.457  1.00 84.82           H
ATOM   1733  CB  TYR A 126       2.030   5.799   5.604  1.00 84.82           C
ATOM   1734 1HB  TYR A 126       3.041   6.133   5.835  1.00 84.82           H
ATOM   1735 2HB  TYR A 126       1.372   6.229   6.359  1.00 84.82           H
ATOM   1736  CG  TYR A 126       1.976   4.274   5.709  1.00 84.82           C
ATOM   1737  CD1 TYR A 126       0.937   3.665   6.385  1.00 84.82           C
ATOM   1738  HD1 TYR A 126       0.156   4.271   6.843  1.00 84.82           H
ATOM   1739  CD2 TYR A 126       2.965   3.506   5.129  1.00 84.82           C
ATOM   1740  HD2 TYR A 126       3.786   3.987   4.596  1.00 84.82           H
ATOM   1741  CE1 TYR A 126       0.886   2.229   6.484  1.00 84.82           C
ATOM   1742  HE1 TYR A 126       0.072   1.736   7.014  1.00 84.82           H
ATOM   1743  CE2 TYR A 126       2.914   2.071   5.229  1.00 84.82           C
ATOM   1744  HE2 TYR A 126       3.689   1.453   4.775  1.00 84.82           H
ATOM   1745  CZ  TYR A 126       1.877   1.503   5.901  1.00 84.82           C
ATOM   1746  OH  TYR A 126       1.829   0.147   5.995  1.00 84.82           O
ATOM   1747  HH  TYR A 126       1.052  -0.129   6.561  1.00 84.82           H
ATOM   1748  HN  TYR A 126       1.709   8.125   5.304  1.00 84.82           H
ATOM   1749  N   LYS A 127      -0.739   6.018   4.534  1.00 83.85           N
ATOM   1750  CA  LYS A 127      -2.031   5.393   4.309  1.00 83.85           C
ATOM   1751  C   LYS A 127      -2.605   5.882   2.979  1.00 83.85           C
ATOM   1752  O   LYS A 127      -3.170   5.099   2.216  1.00 83.85           O
ATOM   1753  HA  LYS A 127      -1.866   4.317   4.239  1.00 83.85           H
ATOM   1754  CB  LYS A 127      -2.956   5.632   5.504  1.00 83.85           C
ATOM   1755 1HB  LYS A 127      -2.880   6.670   5.826  1.00 83.85           H
ATOM   1756 2HB  LYS A 127      -3.992   5.466   5.205  1.00 83.85           H
ATOM   1757  CG  LYS A 127      -2.601   4.704   6.667  1.00 83.85           C
ATOM   1758 1HG  LYS A 127      -2.139   3.794   6.283  1.00 83.85           H
ATOM   1759 2HG  LYS A 127      -1.867   5.187   7.312  1.00 83.85           H
ATOM   1760  CD  LYS A 127      -3.846   4.345   7.482  1.00 83.85           C
ATOM   1761 1HD  LYS A 127      -4.395   5.252   7.731  1.00 83.85           H
ATOM   1762 2HD  LYS A 127      -4.511   3.724   6.882  1.00 83.85           H
ATOM   1763  CE  LYS A 127      -3.466   3.603   8.765  1.00 83.85           C
ATOM   1764 1HE  LYS A 127      -3.047   2.628   8.518  1.00 83.85           H
ATOM   1765 2HE  LYS A 127      -2.692   4.157   9.297  1.00 83.85           H
ATOM   1766  NZ  LYS A 127      -4.650   3.434   9.636  1.00 83.85           N
ATOM   1767 1HZ  LYS A 127      -4.481   2.683  10.295  1.00 83.85           H
ATOM   1768 2HZ  LYS A 127      -4.822   4.296  10.143  1.00 83.85           H
ATOM   1769 3HZ  LYS A 127      -5.459   3.210   9.068  1.00 83.85           H
ATOM   1770  HN  LYS A 127      -0.719   6.696   5.269  1.00 83.85           H
ATOM   1771  N   MET A 128      -2.441   7.175   2.740  1.00 85.35           N
ATOM   1772  CA  MET A 128      -2.947   7.781   1.520  1.00 85.35           C
ATOM   1773  C   MET A 128      -2.366   7.092   0.283  1.00 85.35           C
ATOM   1774  O   MET A 128      -3.089   6.809  -0.671  1.00 85.35           O
ATOM   1775  HA  MET A 128      -4.028   7.640   1.549  1.00 85.35           H
ATOM   1776  CB  MET A 128      -2.580   9.266   1.497  1.00 85.35           C
ATOM   1777 1HB  MET A 128      -2.920   9.743   2.416  1.00 85.35           H
ATOM   1778 2HB  MET A 128      -1.496   9.376   1.462  1.00 85.35           H
ATOM   1779  CG  MET A 128      -3.208   9.967   0.291  1.00 85.35           C
ATOM   1780 1HG  MET A 128      -2.823   9.536  -0.633  1.00 85.35           H
ATOM   1781 2HG  MET A 128      -4.287   9.811   0.290  1.00 85.35           H
ATOM   1782  SD  MET A 128      -2.846  11.715   0.344  1.00 85.35           S
ATOM   1783  CE  MET A 128      -3.703  12.253  -1.126  1.00 85.35           C
ATOM   1784 1HE  MET A 128      -3.291  11.742  -1.996  1.00 85.35           H
ATOM   1785 2HE  MET A 128      -4.764  12.018  -1.036  1.00 85.35           H
ATOM   1786 3HE  MET A 128      -3.579  13.330  -1.245  1.00 85.35           H
ATOM   1787  HN  MET A 128      -1.973   7.804   3.361  1.00 85.35           H
ATOM   1788  N   ASN A 129      -1.066   6.842   0.341  1.00 80.38           N
ATOM   1789  CA  ASN A 129      -0.369   6.246  -0.786  1.00 80.38           C
ATOM   1790  C   ASN A 129      -0.740   4.765  -0.885  1.00 80.38           C
ATOM   1791  O   ASN A 129      -0.861   4.224  -1.983  1.00 80.38           O
ATOM   1792  HA  ASN A 129      -0.692   6.816  -1.657  1.00 80.38           H
ATOM   1793  CB  ASN A 129       1.148   6.342  -0.608  1.00 80.38           C
ATOM   1794 1HB  ASN A 129       1.430   5.935   0.363  1.00 80.38           H
ATOM   1795 2HB  ASN A 129       1.646   5.736  -1.365  1.00 80.38           H
ATOM   1796  CG  ASN A 129       1.622   7.793  -0.717  1.00 80.38           C
ATOM   1797  OD1 ASN A 129       1.115   8.582  -1.497  1.00 80.38           O
ATOM   1798  ND2 ASN A 129       2.619   8.099   0.108  1.00 80.38           N
ATOM   1799 1HD2 ASN A 129       2.990   7.404   0.724  1.00 80.38           H
ATOM   1800 2HD2 ASN A 129       2.999   9.024   0.112  1.00 80.38           H
ATOM   1801  HN  ASN A 129      -0.494   7.038   1.137  1.00 80.38           H
ATOM   1802  N   PHE A 130      -0.910   4.151   0.277  1.00 82.72           N
ATOM   1803  CA  PHE A 130      -1.304   2.754   0.334  1.00 82.72           C
ATOM   1804  C   PHE A 130      -2.582   2.511  -0.472  1.00 82.72           C
ATOM   1805  O   PHE A 130      -2.615   1.644  -1.343  1.00 82.72           O
ATOM   1806  HA  PHE A 130      -0.490   2.170  -0.095  1.00 82.72           H
ATOM   1807  CB  PHE A 130      -1.573   2.425   1.804  1.00 82.72           C
ATOM   1808 1HB  PHE A 130      -0.642   2.523   2.363  1.00 82.72           H
ATOM   1809 2HB  PHE A 130      -2.267   3.161   2.210  1.00 82.72           H
ATOM   1810  CG  PHE A 130      -2.145   1.025   2.034  1.00 82.72           C
ATOM   1811  CD1 PHE A 130      -3.481   0.859   2.227  1.00 82.72           C
ATOM   1812  HD1 PHE A 130      -4.144   1.724   2.218  1.00 82.72           H
ATOM   1813  CD2 PHE A 130      -1.317  -0.054   2.046  1.00 82.72           C
ATOM   1814  HD2 PHE A 130      -0.246   0.078   1.891  1.00 82.72           H
ATOM   1815  CE1 PHE A 130      -4.011  -0.440   2.441  1.00 82.72           C
ATOM   1816  HE1 PHE A 130      -5.082  -0.573   2.596  1.00 82.72           H
ATOM   1817  CE2 PHE A 130      -1.848  -1.354   2.259  1.00 82.72           C
ATOM   1818  HE2 PHE A 130      -1.185  -2.219   2.268  1.00 82.72           H
ATOM   1819  CZ  PHE A 130      -3.184  -1.519   2.452  1.00 82.72           C
ATOM   1820  HZ  PHE A 130      -3.591  -2.517   2.616  1.00 82.72           H
ATOM   1821  HN  PHE A 130      -0.784   4.592   1.166  1.00 82.72           H
ATOM   1822  N   TYR A 131      -3.603   3.293  -0.152  1.00 89.44           N
ATOM   1823  CA  TYR A 131      -4.885   3.162  -0.824  1.00 89.44           C
ATOM   1824  C   TYR A 131      -4.772   3.549  -2.300  1.00 89.44           C
ATOM   1825  O   TYR A 131      -5.349   2.890  -3.164  1.00 89.44           O
ATOM   1826  HA  TYR A 131      -5.197   2.120  -0.752  1.00 89.44           H
ATOM   1827  CB  TYR A 131      -5.830   4.139  -0.123  1.00 89.44           C
ATOM   1828 1HB  TYR A 131      -5.313   5.088   0.022  1.00 89.44           H
ATOM   1829 2HB  TYR A 131      -6.681   4.336  -0.775  1.00 89.44           H
ATOM   1830  CG  TYR A 131      -6.346   3.645   1.230  1.00 89.44           C
ATOM   1831  CD1 TYR A 131      -7.021   2.444   1.314  1.00 89.44           C
ATOM   1832  HD1 TYR A 131      -7.186   1.848   0.417  1.00 89.44           H
ATOM   1833  CD2 TYR A 131      -6.136   4.400   2.366  1.00 89.44           C
ATOM   1834  HD2 TYR A 131      -5.603   5.348   2.300  1.00 89.44           H
ATOM   1835  CE1 TYR A 131      -7.506   1.979   2.588  1.00 89.44           C
ATOM   1836  HE1 TYR A 131      -8.041   1.032   2.668  1.00 89.44           H
ATOM   1837  CE2 TYR A 131      -6.621   3.934   3.640  1.00 89.44           C
ATOM   1838  HE2 TYR A 131      -6.462   4.520   4.545  1.00 89.44           H
ATOM   1839  CZ  TYR A 131      -7.282   2.747   3.687  1.00 89.44           C
ATOM   1840  OH  TYR A 131      -7.740   2.307   4.890  1.00 89.44           O
ATOM   1841  HH  TYR A 131      -7.655   3.031   5.574  1.00 89.44           H
ATOM   1842  HN  TYR A 131      -3.565   4.003   0.550  1.00 89.44           H
ATOM   1843  N   SER A 132      -4.026   4.616  -2.543  1.00 90.09           N
ATOM   1844  CA  SER A 132      -3.904   5.153  -3.888  1.00 90.09           C
ATOM   1845  C   SER A 132      -3.301   4.099  -4.819  1.00 90.09           C
ATOM   1846  O   SER A 132      -3.792   3.893  -5.929  1.00 90.09           O
ATOM   1847  HA  SER A 132      -4.921   5.398  -4.194  1.00 90.09           H
ATOM   1848  CB  SER A 132      -3.050   6.422  -3.899  1.00 90.09           C
ATOM   1849 1HB  SER A 132      -2.050   6.189  -3.532  1.00 90.09           H
ATOM   1850 2HB  SER A 132      -2.938   6.775  -4.924  1.00 90.09           H
ATOM   1851  OG  SER A 132      -3.619   7.456  -3.100  1.00 90.09           O
ATOM   1852  HG  SER A 132      -3.123   7.533  -2.236  1.00 90.09           H
ATOM   1853  HN  SER A 132      -3.511   5.110  -1.843  1.00 90.09           H
ATOM   1854  N   CYS A 133      -2.247   3.461  -4.334  1.00 87.96           N
ATOM   1855  CA  CYS A 133      -1.532   2.481  -5.135  1.00 87.96           C
ATOM   1856  C   CYS A 133      -2.501   1.351  -5.489  1.00 87.96           C
ATOM   1857  O   CYS A 133      -2.612   0.966  -6.652  1.00 87.96           O
ATOM   1858  HA  CYS A 133      -1.194   2.997  -6.033  1.00 87.96           H
ATOM   1859  CB  CYS A 133      -0.288   1.960  -4.413  1.00 87.96           C
ATOM   1860 1HB  CYS A 133      -0.549   1.644  -3.403  1.00 87.96           H
ATOM   1861 2HB  CYS A 133       0.103   1.083  -4.930  1.00 87.96           H
ATOM   1862  SG  CYS A 133       0.991   3.267  -4.347  1.00 87.96           S
ATOM   1863  HG  CYS A 133       0.485   3.905  -3.295  1.00 87.96           H
ATOM   1864  HN  CYS A 133      -1.881   3.603  -3.415  1.00 87.96           H
ATOM   1865  N   VAL A 134      -3.177   0.851  -4.465  1.00 86.75           N
ATOM   1866  CA  VAL A 134      -4.021  -0.320  -4.626  1.00 86.75           C
ATOM   1867  C   VAL A 134      -5.163   0.007  -5.590  1.00 86.75           C
ATOM   1868  O   VAL A 134      -5.501  -0.799  -6.455  1.00 86.75           O
ATOM   1869  HA  VAL A 134      -3.409  -1.109  -5.063  1.00 86.75           H
ATOM   1870  CB  VAL A 134      -4.512  -0.803  -3.260  1.00 86.75           C
ATOM   1871  HB  VAL A 134      -5.021   0.029  -2.773  1.00 86.75           H
ATOM   1872  CG1 VAL A 134      -5.518  -1.946  -3.411  1.00 86.75           C
ATOM   1873 1HG1 VAL A 134      -6.376  -1.601  -3.989  1.00 86.75           H
ATOM   1874 2HG1 VAL A 134      -5.044  -2.781  -3.928  1.00 86.75           H
ATOM   1875 3HG1 VAL A 134      -5.851  -2.270  -2.425  1.00 86.75           H
ATOM   1876  CG2 VAL A 134      -3.338  -1.220  -2.372  1.00 86.75           C
ATOM   1877 1HG2 VAL A 134      -2.789  -2.030  -2.852  1.00 86.75           H
ATOM   1878 2HG2 VAL A 134      -2.674  -0.369  -2.223  1.00 86.75           H
ATOM   1879 3HG2 VAL A 134      -3.715  -1.559  -1.407  1.00 86.75           H
ATOM   1880  HN  VAL A 134      -3.155   1.233  -3.541  1.00 86.75           H
ATOM   1881  N   LEU A 135      -5.727   1.193  -5.408  1.00 91.16           N
ATOM   1882  CA  LEU A 135      -6.868   1.609  -6.206  1.00 91.16           C
ATOM   1883  C   LEU A 135      -6.421   1.825  -7.653  1.00 91.16           C
ATOM   1884  O   LEU A 135      -7.168   1.536  -8.587  1.00 91.16           O
ATOM   1885  HA  LEU A 135      -7.594   0.797  -6.186  1.00 91.16           H
ATOM   1886  CB  LEU A 135      -7.540   2.834  -5.581  1.00 91.16           C
ATOM   1887 1HB  LEU A 135      -6.779   3.597  -5.416  1.00 91.16           H
ATOM   1888 2HB  LEU A 135      -8.249   3.241  -6.301  1.00 91.16           H
ATOM   1889  CG  LEU A 135      -8.276   2.595  -4.262  1.00 91.16           C
ATOM   1890  HG  LEU A 135      -7.580   2.133  -3.561  1.00 91.16           H
ATOM   1891  CD1 LEU A 135      -8.733   3.916  -3.641  1.00 91.16           C
ATOM   1892 1HD1 LEU A 135      -7.865   4.546  -3.448  1.00 91.16           H
ATOM   1893 2HD1 LEU A 135      -9.406   4.427  -4.330  1.00 91.16           H
ATOM   1894 3HD1 LEU A 135      -9.254   3.717  -2.704  1.00 91.16           H
ATOM   1895  CD2 LEU A 135      -9.439   1.618  -4.452  1.00 91.16           C
ATOM   1896 1HD2 LEU A 135     -10.143   2.029  -5.176  1.00 91.16           H
ATOM   1897 2HD2 LEU A 135      -9.057   0.665  -4.817  1.00 91.16           H
ATOM   1898 3HD2 LEU A 135      -9.945   1.466  -3.498  1.00 91.16           H
ATOM   1899  HN  LEU A 135      -5.417   1.861  -4.732  1.00 91.16           H
ATOM   1900  N   LEU A 136      -5.204   2.330  -7.795  1.00 90.74           N
ATOM   1901  CA  LEU A 136      -4.648   2.584  -9.113  1.00 90.74           C
ATOM   1902  C   LEU A 136      -4.454   1.255  -9.845  1.00 90.74           C
ATOM   1903  O   LEU A 136      -4.802   1.132 -11.018  1.00 90.74           O
ATOM   1904  HA  LEU A 136      -5.375   3.179  -9.665  1.00 90.74           H
ATOM   1905  CB  LEU A 136      -3.370   3.418  -9.003  1.00 90.74           C
ATOM   1906 1HB  LEU A 136      -2.761   3.008  -8.197  1.00 90.74           H
ATOM   1907 2HB  LEU A 136      -2.801   3.297  -9.925  1.00 90.74           H
ATOM   1908  CG  LEU A 136      -3.564   4.914  -8.748  1.00 90.74           C
ATOM   1909  HG  LEU A 136      -4.254   5.031  -7.912  1.00 90.74           H
ATOM   1910  CD1 LEU A 136      -2.246   5.577  -8.343  1.00 90.74           C
ATOM   1911 1HD1 LEU A 136      -1.872   5.113  -7.431  1.00 90.74           H
ATOM   1912 2HD1 LEU A 136      -1.515   5.450  -9.142  1.00 90.74           H
ATOM   1913 3HD1 LEU A 136      -2.413   6.640  -8.168  1.00 90.74           H
ATOM   1914  CD2 LEU A 136      -4.202   5.598  -9.959  1.00 90.74           C
ATOM   1915 1HD2 LEU A 136      -3.556   5.472 -10.829  1.00 90.74           H
ATOM   1916 2HD2 LEU A 136      -5.174   5.148 -10.161  1.00 90.74           H
ATOM   1917 3HD2 LEU A 136      -4.329   6.660  -9.751  1.00 90.74           H
ATOM   1918  HN  LEU A 136      -4.604   2.564  -7.030  1.00 90.74           H
ATOM   1919  N   ILE A 137      -3.900   0.293  -9.121  1.00 85.56           N
ATOM   1920  CA  ILE A 137      -3.618  -1.010  -9.699  1.00 85.56           C
ATOM   1921  C   ILE A 137      -4.931  -1.669 -10.128  1.00 85.56           C
ATOM   1922  O   ILE A 137      -4.996  -2.308 -11.176  1.00 85.56           O
ATOM   1923  HA  ILE A 137      -3.007  -0.848 -10.588  1.00 85.56           H
ATOM   1924  CB  ILE A 137      -2.792  -1.859  -8.731  1.00 85.56           C
ATOM   1925  HB  ILE A 137      -3.242  -1.783  -7.741  1.00 85.56           H
ATOM   1926  CG1 ILE A 137      -1.362  -1.327  -8.619  1.00 85.56           C
ATOM   1927 1HG1 ILE A 137      -0.826  -1.516  -9.549  1.00 85.56           H
ATOM   1928 2HG1 ILE A 137      -1.381  -0.247  -8.476  1.00 85.56           H
ATOM   1929  CG2 ILE A 137      -2.825  -3.336  -9.130  1.00 85.56           C
ATOM   1930 1HG2 ILE A 137      -3.855  -3.692  -9.116  1.00 85.56           H
ATOM   1931 2HG2 ILE A 137      -2.414  -3.450 -10.133  1.00 85.56           H
ATOM   1932 3HG2 ILE A 137      -2.230  -3.916  -8.425  1.00 85.56           H
ATOM   1933  CD1 ILE A 137      -0.621  -1.988  -7.455  1.00 85.56           C
ATOM   1934 1HD1 ILE A 137      -1.146  -1.777  -6.523  1.00 85.56           H
ATOM   1935 2HD1 ILE A 137      -0.582  -3.066  -7.613  1.00 85.56           H
ATOM   1936 3HD1 ILE A 137       0.393  -1.592  -7.398  1.00 85.56           H
ATOM   1937  HN  ILE A 137      -3.645   0.392  -8.160  1.00 85.56           H
ATOM   1938  N   MET A 138      -5.945  -1.489  -9.294  1.00 87.77           N
ATOM   1939  CA  MET A 138      -7.270  -1.996  -9.607  1.00 87.77           C
ATOM   1940  C   MET A 138      -7.802  -1.378 -10.902  1.00 87.77           C
ATOM   1941  O   MET A 138      -8.342  -2.082 -11.754  1.00 87.77           O
ATOM   1942  HA  MET A 138      -7.150  -3.072  -9.733  1.00 87.77           H
ATOM   1943  CB  MET A 138      -8.226  -1.674  -8.457  1.00 87.77           C
ATOM   1944 1HB  MET A 138      -7.823  -2.067  -7.523  1.00 87.77           H
ATOM   1945 2HB  MET A 138      -8.307  -0.593  -8.338  1.00 87.77           H
ATOM   1946  CG  MET A 138      -9.612  -2.269  -8.712  1.00 87.77           C
ATOM   1947 1HG  MET A 138      -9.995  -1.922  -9.671  1.00 87.77           H
ATOM   1948 2HG  MET A 138      -9.545  -3.356  -8.770  1.00 87.77           H
ATOM   1949  SD  MET A 138     -10.730  -1.798  -7.402  1.00 87.77           S
ATOM   1950  CE  MET A 138     -10.905  -0.057  -7.757  1.00 87.77           C
ATOM   1951 1HE  MET A 138      -9.929   0.425  -7.701  1.00 87.77           H
ATOM   1952 2HE  MET A 138     -11.317   0.070  -8.758  1.00 87.77           H
ATOM   1953 3HE  MET A 138     -11.576   0.396  -7.027  1.00 87.77           H
ATOM   1954  HN  MET A 138      -5.872  -1.009  -8.420  1.00 87.77           H
ATOM   1955  N   CYS A 139      -7.631  -0.068 -11.008  1.00 90.53           N
ATOM   1956  CA  CYS A 139      -8.151   0.664 -12.150  1.00 90.53           C
ATOM   1957  C   CYS A 139      -7.397   0.203 -13.399  1.00 90.53           C
ATOM   1958  O   CYS A 139      -7.979   0.100 -14.478  1.00 90.53           O
ATOM   1959  HA  CYS A 139      -9.210   0.418 -12.225  1.00 90.53           H
ATOM   1960  CB  CYS A 139      -8.048   2.177 -11.947  1.00 90.53           C
ATOM   1961 1HB  CYS A 139      -7.055   2.436 -11.580  1.00 90.53           H
ATOM   1962 2HB  CYS A 139      -8.179   2.690 -12.900  1.00 90.53           H
ATOM   1963  SG  CYS A 139      -9.320   2.737 -10.757  1.00 90.53           S
ATOM   1964  HG  CYS A 139      -8.695   2.295  -9.668  1.00 90.53           H
ATOM   1965  HN  CYS A 139      -7.149   0.489 -10.332  1.00 90.53           H
ATOM   1966  N   ILE A 140      -6.112  -0.062 -13.212  1.00 84.63           N
ATOM   1967  CA  ILE A 140      -5.283  -0.554 -14.299  1.00 84.63           C
ATOM   1968  C   ILE A 140      -5.871  -1.863 -14.830  1.00 84.63           C
ATOM   1969  O   ILE A 140      -5.952  -2.065 -16.041  1.00 84.63           O
ATOM   1970  HA  ILE A 140      -5.315   0.188 -15.097  1.00 84.63           H
ATOM   1971  CB  ILE A 140      -3.825  -0.673 -13.850  1.00 84.63           C
ATOM   1972  HB  ILE A 140      -3.808  -1.149 -12.869  1.00 84.63           H
ATOM   1973  CG1 ILE A 140      -3.186   0.708 -13.693  1.00 84.63           C
ATOM   1974 1HG1 ILE A 140      -2.995   1.138 -14.676  1.00 84.63           H
ATOM   1975 2HG1 ILE A 140      -3.877   1.377 -13.181  1.00 84.63           H
ATOM   1976  CG2 ILE A 140      -3.029  -1.568 -14.801  1.00 84.63           C
ATOM   1977 1HG2 ILE A 140      -3.472  -2.564 -14.818  1.00 84.63           H
ATOM   1978 2HG2 ILE A 140      -3.053  -1.143 -15.805  1.00 84.63           H
ATOM   1979 3HG2 ILE A 140      -1.997  -1.635 -14.459  1.00 84.63           H
ATOM   1980  CD1 ILE A 140      -1.876   0.620 -12.906  1.00 84.63           C
ATOM   1981 1HD1 ILE A 140      -2.075   0.212 -11.915  1.00 84.63           H
ATOM   1982 2HD1 ILE A 140      -1.179  -0.030 -13.434  1.00 84.63           H
ATOM   1983 3HD1 ILE A 140      -1.443   1.615 -12.810  1.00 84.63           H
ATOM   1984  HN  ILE A 140      -5.638   0.055 -12.339  1.00 84.63           H
ATOM   1985  N   SER A 141      -6.266  -2.718 -13.899  1.00 85.16           N
ATOM   1986  CA  SER A 141      -6.777  -4.031 -14.256  1.00 85.16           C
ATOM   1987  C   SER A 141      -8.077  -3.888 -15.050  1.00 85.16           C
ATOM   1988  O   SER A 141      -8.289  -4.595 -16.034  1.00 85.16           O
ATOM   1989  HA  SER A 141      -6.001  -4.485 -14.872  1.00 85.16           H
ATOM   1990  CB  SER A 141      -7.007  -4.890 -13.011  1.00 85.16           C
ATOM   1991 1HB  SER A 141      -7.752  -4.413 -12.374  1.00 85.16           H
ATOM   1992 2HB  SER A 141      -7.414  -5.857 -13.308  1.00 85.16           H
ATOM   1993  OG  SER A 141      -5.806  -5.088 -12.270  1.00 85.16           O
ATOM   1994  HG  SER A 141      -5.672  -4.333 -11.628  1.00 85.16           H
ATOM   1995  HN  SER A 141      -6.241  -2.527 -12.917  1.00 85.16           H
ATOM   1996  N   VAL A 142      -8.915  -2.968 -14.592  1.00 87.45           N
ATOM   1997  CA  VAL A 142     -10.188  -2.723 -15.248  1.00 87.45           C
ATOM   1998  C   VAL A 142      -9.935  -2.174 -16.654  1.00 87.45           C
ATOM   1999  O   VAL A 142     -10.597  -2.576 -17.609  1.00 87.45           O
ATOM   2000  HA  VAL A 142     -10.704  -3.679 -15.332  1.00 87.45           H
ATOM   2001  CB  VAL A 142     -11.048  -1.794 -14.389  1.00 87.45           C
ATOM   2002  HB  VAL A 142     -10.484  -0.877 -14.218  1.00 87.45           H
ATOM   2003  CG1 VAL A 142     -12.343  -1.420 -15.114  1.00 87.45           C
ATOM   2004 1HG1 VAL A 142     -12.102  -0.910 -16.048  1.00 87.45           H
ATOM   2005 2HG1 VAL A 142     -12.912  -2.324 -15.330  1.00 87.45           H
ATOM   2006 3HG1 VAL A 142     -12.935  -0.759 -14.482  1.00 87.45           H
ATOM   2007  CG2 VAL A 142     -11.345  -2.424 -13.027  1.00 87.45           C
ATOM   2008 1HG2 VAL A 142     -11.880  -3.363 -13.170  1.00 87.45           H
ATOM   2009 2HG2 VAL A 142     -10.408  -2.616 -12.504  1.00 87.45           H
ATOM   2010 3HG2 VAL A 142     -11.958  -1.743 -12.437  1.00 87.45           H
ATOM   2011  HN  VAL A 142      -8.735  -2.398 -13.790  1.00 87.45           H
ATOM   2012  N   ASP A 143      -8.975  -1.265 -16.736  1.00 82.29           N
ATOM   2013  CA  ASP A 143      -8.665  -0.615 -17.998  1.00 82.29           C
ATOM   2014  C   ASP A 143      -8.227  -1.670 -19.016  1.00 82.29           C
ATOM   2015  O   ASP A 143      -8.626  -1.620 -20.178  1.00 82.29           O
ATOM   2016  HA  ASP A 143      -9.584  -0.108 -18.292  1.00 82.29           H
ATOM   2017  CB  ASP A 143      -7.521   0.388 -17.835  1.00 82.29           C
ATOM   2018 1HB  ASP A 143      -7.796   1.142 -17.097  1.00 82.29           H
ATOM   2019 2HB  ASP A 143      -6.636  -0.122 -17.454  1.00 82.29           H
ATOM   2020  CG  ASP A 143      -7.193   1.066 -19.166  1.00 82.29           C
ATOM   2021  OD1 ASP A 143      -8.095   1.755 -19.690  1.00 82.29           O
ATOM   2022  OD2 ASP A 143      -6.047   0.881 -19.630  1.00 82.29           O
ATOM   2023  HN  ASP A 143      -8.415  -0.972 -15.961  1.00 82.29           H
ATOM   2024  N   ARG A 144      -7.412  -2.601 -18.541  1.00 72.25           N
ATOM   2025  CA  ARG A 144      -6.892  -3.650 -19.403  1.00 72.25           C
ATOM   2026  C   ARG A 144      -8.029  -4.551 -19.888  1.00 72.25           C
ATOM   2027  O   ARG A 144      -8.066  -4.935 -21.056  1.00 72.25           O
ATOM   2028  HA  ARG A 144      -6.427  -3.121 -20.235  1.00 72.25           H
ATOM   2029  CB  ARG A 144      -5.854  -4.501 -18.669  1.00 72.25           C
ATOM   2030 1HB  ARG A 144      -6.251  -4.813 -17.703  1.00 72.25           H
ATOM   2031 2HB  ARG A 144      -5.654  -5.408 -19.239  1.00 72.25           H
ATOM   2032  CG  ARG A 144      -4.553  -3.723 -18.464  1.00 72.25           C
ATOM   2033 1HG  ARG A 144      -4.754  -2.812 -17.900  1.00 72.25           H
ATOM   2034 2HG  ARG A 144      -3.858  -4.318 -17.871  1.00 72.25           H
ATOM   2035  CD  ARG A 144      -3.910  -3.367 -19.806  1.00 72.25           C
ATOM   2036 1HD  ARG A 144      -3.679  -4.277 -20.361  1.00 72.25           H
ATOM   2037 2HD  ARG A 144      -4.610  -2.793 -20.413  1.00 72.25           H
ATOM   2038  NE  ARG A 144      -2.674  -2.584 -19.583  1.00 72.25           N
ATOM   2039  HE  ARG A 144      -2.444  -2.328 -18.645  1.00 72.25           H
ATOM   2040  CZ  ARG A 144      -1.843  -2.198 -20.561  1.00 72.25           C
ATOM   2041  NH1 ARG A 144      -2.101  -2.515 -21.837  1.00 72.25           N
ATOM   2042 1HH1 ARG A 144      -2.918  -3.043 -22.066  1.00 72.25           H
ATOM   2043 2HH1 ARG A 144      -1.475  -2.222 -22.561  1.00 72.25           H
ATOM   2044  NH2 ARG A 144      -0.750  -1.491 -20.243  1.00 72.25           N
ATOM   2045 1HH2 ARG A 144      -0.119  -1.195 -20.961  1.00 72.25           H
ATOM   2046 2HH2 ARG A 144      -0.565  -1.259 -19.288  1.00 72.25           H
ATOM   2047  HN  ARG A 144      -7.108  -2.647 -17.590  1.00 72.25           H
ATOM   2048  N   TYR A 145      -8.930  -4.861 -18.967  1.00 83.03           N
ATOM   2049  CA  TYR A 145     -10.099  -5.656 -19.302  1.00 83.03           C
ATOM   2050  C   TYR A 145     -10.879  -5.024 -20.457  1.00 83.03           C
ATOM   2051  O   TYR A 145     -11.191  -5.694 -21.440  1.00 83.03           O
ATOM   2052  HA  TYR A 145      -9.758  -6.646 -19.603  1.00 83.03           H
ATOM   2053  CB  TYR A 145     -10.979  -5.660 -18.050  1.00 83.03           C
ATOM   2054 1HB  TYR A 145     -10.517  -6.296 -17.296  1.00 83.03           H
ATOM   2055 2HB  TYR A 145     -11.013  -4.651 -17.639  1.00 83.03           H
ATOM   2056  CG  TYR A 145     -12.410  -6.142 -18.297  1.00 83.03           C
ATOM   2057  CD1 TYR A 145     -13.451  -5.237 -18.309  1.00 83.03           C
ATOM   2058  HD1 TYR A 145     -13.254  -4.178 -18.143  1.00 83.03           H
ATOM   2059  CD2 TYR A 145     -12.659  -7.484 -18.507  1.00 83.03           C
ATOM   2060  HD2 TYR A 145     -11.836  -8.199 -18.497  1.00 83.03           H
ATOM   2061  CE1 TYR A 145     -14.798  -5.691 -18.541  1.00 83.03           C
ATOM   2062  HE1 TYR A 145     -15.629  -4.987 -18.553  1.00 83.03           H
ATOM   2063  CE2 TYR A 145     -14.006  -7.938 -18.739  1.00 83.03           C
ATOM   2064  HE2 TYR A 145     -14.216  -8.994 -18.906  1.00 83.03           H
ATOM   2065  CZ  TYR A 145     -15.008  -7.019 -18.744  1.00 83.03           C
ATOM   2066  OH  TYR A 145     -16.280  -7.449 -18.964  1.00 83.03           O
ATOM   2067  HH  TYR A 145     -16.288  -8.439 -19.100  1.00 83.03           H
ATOM   2068  HN  TYR A 145      -8.870  -4.580 -18.010  1.00 83.03           H
ATOM   2069  N   ILE A 146     -11.172  -3.741 -20.300  1.00 80.62           N
ATOM   2070  CA  ILE A 146     -11.965  -3.028 -21.286  1.00 80.62           C
ATOM   2071  C   ILE A 146     -11.222  -3.021 -22.624  1.00 80.62           C
ATOM   2072  O   ILE A 146     -11.829  -3.212 -23.676  1.00 80.62           O
ATOM   2073  HA  ILE A 146     -12.899  -3.576 -21.413  1.00 80.62           H
ATOM   2074  CB  ILE A 146     -12.326  -1.632 -20.776  1.00 80.62           C
ATOM   2075  HB  ILE A 146     -11.408  -1.134 -20.463  1.00 80.62           H
ATOM   2076  CG1 ILE A 146     -13.235  -1.714 -19.548  1.00 80.62           C
ATOM   2077 1HG1 ILE A 146     -14.230  -2.043 -19.849  1.00 80.62           H
ATOM   2078 2HG1 ILE A 146     -12.849  -2.461 -18.855  1.00 80.62           H
ATOM   2079  CG2 ILE A 146     -12.942  -0.783 -21.890  1.00 80.62           C
ATOM   2080 1HG2 ILE A 146     -12.229  -0.683 -22.708  1.00 80.62           H
ATOM   2081 2HG2 ILE A 146     -13.849  -1.266 -22.255  1.00 80.62           H
ATOM   2082 3HG2 ILE A 146     -13.189   0.204 -21.500  1.00 80.62           H
ATOM   2083  CD1 ILE A 146     -13.331  -0.359 -18.845  1.00 80.62           C
ATOM   2084 1HD1 ILE A 146     -12.338  -0.045 -18.524  1.00 80.62           H
ATOM   2085 2HD1 ILE A 146     -13.741   0.380 -19.534  1.00 80.62           H
ATOM   2086 3HD1 ILE A 146     -13.984  -0.446 -17.976  1.00 80.62           H
ATOM   2087  HN  ILE A 146     -10.878  -3.192 -19.517  1.00 80.62           H
ATOM   2088  N   ALA A 147      -9.919  -2.800 -22.539  1.00 79.29           N
ATOM   2089  CA  ALA A 147      -9.107  -2.641 -23.733  1.00 79.29           C
ATOM   2090  C   ALA A 147      -9.130  -3.944 -24.536  1.00 79.29           C
ATOM   2091  O   ALA A 147      -8.991  -3.926 -25.758  1.00 79.29           O
ATOM   2092  HA  ALA A 147      -9.551  -1.847 -24.333  1.00 79.29           H
ATOM   2093  CB  ALA A 147      -7.689  -2.226 -23.336  1.00 79.29           C
ATOM   2094 1HB  ALA A 147      -7.726  -1.281 -22.794  1.00 79.29           H
ATOM   2095 2HB  ALA A 147      -7.251  -2.994 -22.699  1.00 79.29           H
ATOM   2096 3HB  ALA A 147      -7.081  -2.107 -24.233  1.00 79.29           H
ATOM   2097  HN  ALA A 147      -9.419  -2.728 -21.676  1.00 79.29           H
ATOM   2098  N   ILE A 148      -9.306  -5.042 -23.817  1.00 74.82           N
ATOM   2099  CA  ILE A 148      -9.183  -6.359 -24.419  1.00 74.82           C
ATOM   2100  C   ILE A 148     -10.569  -6.857 -24.832  1.00 74.82           C
ATOM   2101  O   ILE A 148     -10.762  -7.300 -25.963  1.00 74.82           O
ATOM   2102  HA  ILE A 148      -8.573  -6.252 -25.316  1.00 74.82           H
ATOM   2103  CB  ILE A 148      -8.442  -7.311 -23.478  1.00 74.82           C
ATOM   2104  HB  ILE A 148      -8.886  -7.226 -22.487  1.00 74.82           H
ATOM   2105  CG1 ILE A 148      -6.969  -6.919 -23.349  1.00 74.82           C
ATOM   2106 1HG1 ILE A 148      -6.463  -7.074 -24.302  1.00 74.82           H
ATOM   2107 2HG1 ILE A 148      -6.891  -5.857 -23.117  1.00 74.82           H
ATOM   2108  CG2 ILE A 148      -8.611  -8.765 -23.925  1.00 74.82           C
ATOM   2109 1HG2 ILE A 148      -9.670  -9.025 -23.923  1.00 74.82           H
ATOM   2110 2HG2 ILE A 148      -8.210  -8.885 -24.931  1.00 74.82           H
ATOM   2111 3HG2 ILE A 148      -8.075  -9.420 -23.239  1.00 74.82           H
ATOM   2112  CD1 ILE A 148      -6.277  -7.738 -22.258  1.00 74.82           C
ATOM   2113 1HD1 ILE A 148      -6.771  -7.561 -21.302  1.00 74.82           H
ATOM   2114 2HD1 ILE A 148      -6.336  -8.797 -22.507  1.00 74.82           H
ATOM   2115 3HD1 ILE A 148      -5.231  -7.439 -22.187  1.00 74.82           H
ATOM   2116  HN  ILE A 148      -9.528  -5.042 -22.842  1.00 74.82           H
ATOM   2117  N   ALA A 149     -11.499  -6.769 -23.892  1.00 74.92           N
ATOM   2118  CA  ALA A 149     -12.818  -7.348 -24.087  1.00 74.92           C
ATOM   2119  C   ALA A 149     -13.611  -6.482 -25.068  1.00 74.92           C
ATOM   2120  O   ALA A 149     -14.341  -7.001 -25.910  1.00 74.92           O
ATOM   2121  HA  ALA A 149     -12.684  -8.340 -24.518  1.00 74.92           H
ATOM   2122  CB  ALA A 149     -13.519  -7.488 -22.735  1.00 74.92           C
ATOM   2123 1HB  ALA A 149     -12.930  -8.136 -22.086  1.00 74.92           H
ATOM   2124 2HB  ALA A 149     -13.618  -6.506 -22.273  1.00 74.92           H
ATOM   2125 3HB  ALA A 149     -14.508  -7.923 -22.881  1.00 74.92           H
ATOM   2126  HN  ALA A 149     -11.364  -6.313 -23.013  1.00 74.92           H
ATOM   2127  N   GLN A 150     -13.440  -5.175 -24.926  1.00 65.72           N
ATOM   2128  CA  GLN A 150     -14.219  -4.230 -25.707  1.00 65.72           C
ATOM   2129  C   GLN A 150     -13.310  -3.459 -26.667  1.00 65.72           C
ATOM   2130  O   GLN A 150     -13.496  -2.261 -26.875  1.00 65.72           O
ATOM   2131  HA  GLN A 150     -14.927  -4.835 -26.273  1.00 65.72           H
ATOM   2132  CB  GLN A 150     -14.993  -3.273 -24.797  1.00 65.72           C
ATOM   2133 1HB  GLN A 150     -14.293  -2.663 -24.226  1.00 65.72           H
ATOM   2134 2HB  GLN A 150     -15.589  -2.591 -25.403  1.00 65.72           H
ATOM   2135  CG  GLN A 150     -15.904  -4.044 -23.840  1.00 65.72           C
ATOM   2136 1HG  GLN A 150     -16.509  -4.756 -24.402  1.00 65.72           H
ATOM   2137 2HG  GLN A 150     -15.299  -4.621 -23.141  1.00 65.72           H
ATOM   2138  CD  GLN A 150     -16.817  -3.091 -23.066  1.00 65.72           C
ATOM   2139  OE1 GLN A 150     -16.749  -1.880 -23.199  1.00 65.72           O
ATOM   2140  NE2 GLN A 150     -17.673  -3.703 -22.252  1.00 65.72           N
ATOM   2141 1HE2 GLN A 150     -17.676  -4.701 -22.190  1.00 65.72           H
ATOM   2142 2HE2 GLN A 150     -18.312  -3.165 -21.702  1.00 65.72           H
ATOM   2143  HN  GLN A 150     -12.786  -4.763 -24.292  1.00 65.72           H
ATOM   2144  N   ALA A 151     -12.348  -4.178 -27.226  1.00 65.99           N
ATOM   2145  CA  ALA A 151     -11.272  -3.541 -27.966  1.00 65.99           C
ATOM   2146  C   ALA A 151     -11.867  -2.656 -29.063  1.00 65.99           C
ATOM   2147  O   ALA A 151     -11.350  -1.576 -29.343  1.00 65.99           O
ATOM   2148  HA  ALA A 151     -10.715  -2.915 -27.269  1.00 65.99           H
ATOM   2149  CB  ALA A 151     -10.333  -4.612 -28.525  1.00 65.99           C
ATOM   2150 1HB  ALA A 151      -9.915  -5.193 -27.704  1.00 65.99           H
ATOM   2151 2HB  ALA A 151     -10.891  -5.272 -29.190  1.00 65.99           H
ATOM   2152 3HB  ALA A 151      -9.526  -4.134 -29.081  1.00 65.99           H
ATOM   2153  HN  ALA A 151     -12.296  -5.175 -27.179  1.00 65.99           H
ATOM   2154  N   MET A 152     -12.946  -3.148 -29.655  1.00 55.02           N
ATOM   2155  CA  MET A 152     -13.562  -2.461 -30.777  1.00 55.02           C
ATOM   2156  C   MET A 152     -14.074  -1.081 -30.361  1.00 55.02           C
ATOM   2157  O   MET A 152     -13.799  -0.085 -31.029  1.00 55.02           O
ATOM   2158  HA  MET A 152     -12.775  -2.354 -31.524  1.00 55.02           H
ATOM   2159  CB  MET A 152     -14.727  -3.298 -31.311  1.00 55.02           C
ATOM   2160 1HB  MET A 152     -15.311  -3.688 -30.478  1.00 55.02           H
ATOM   2161 2HB  MET A 152     -15.392  -2.667 -31.900  1.00 55.02           H
ATOM   2162  CG  MET A 152     -14.219  -4.457 -32.171  1.00 55.02           C
ATOM   2163 1HG  MET A 152     -13.397  -4.120 -32.802  1.00 55.02           H
ATOM   2164 2HG  MET A 152     -13.828  -5.250 -31.534  1.00 55.02           H
ATOM   2165  SD  MET A 152     -15.545  -5.090 -33.186  1.00 55.02           S
ATOM   2166  CE  MET A 152     -14.709  -6.459 -33.970  1.00 55.02           C
ATOM   2167 1HE  MET A 152     -13.856  -6.087 -34.537  1.00 55.02           H
ATOM   2168 2HE  MET A 152     -14.362  -7.157 -33.208  1.00 55.02           H
ATOM   2169 3HE  MET A 152     -15.398  -6.968 -34.643  1.00 55.02           H
ATOM   2170  HN  MET A 152     -13.396  -3.998 -29.380  1.00 55.02           H
ATOM   2171  N   ARG A 153     -14.810  -1.065 -29.259  1.00 53.70           N
ATOM   2172  CA  ARG A 153     -15.438   0.161 -28.796  1.00 53.70           C
ATOM   2173  C   ARG A 153     -14.394   1.088 -28.171  1.00 53.70           C
ATOM   2174  O   ARG A 153     -14.599   2.299 -28.097  1.00 53.70           O
ATOM   2175  HA  ARG A 153     -15.873   0.606 -29.690  1.00 53.70           H
ATOM   2176  CB  ARG A 153     -16.529  -0.135 -27.765  1.00 53.70           C
ATOM   2177 1HB  ARG A 153     -16.196  -0.928 -27.095  1.00 53.70           H
ATOM   2178 2HB  ARG A 153     -16.704   0.748 -27.151  1.00 53.70           H
ATOM   2179  CG  ARG A 153     -17.832  -0.552 -28.450  1.00 53.70           C
ATOM   2180 1HG  ARG A 153     -18.105   0.188 -29.203  1.00 53.70           H
ATOM   2181 2HG  ARG A 153     -17.686  -1.498 -28.972  1.00 53.70           H
ATOM   2182  CD  ARG A 153     -18.966  -0.695 -27.433  1.00 53.70           C
ATOM   2183 1HD  ARG A 153     -18.756  -1.524 -26.756  1.00 53.70           H
ATOM   2184 2HD  ARG A 153     -19.033   0.205 -26.822  1.00 53.70           H
ATOM   2185  NE  ARG A 153     -20.248  -0.927 -28.134  1.00 53.70           N
ATOM   2186  HE  ARG A 153     -20.246  -0.913 -29.133  1.00 53.70           H
ATOM   2187  CZ  ARG A 153     -21.413  -1.156 -27.512  1.00 53.70           C
ATOM   2188  NH1 ARG A 153     -21.476  -1.186 -26.174  1.00 53.70           N
ATOM   2189 1HH1 ARG A 153     -20.649  -1.038 -25.631  1.00 53.70           H
ATOM   2190 2HH1 ARG A 153     -22.349  -1.357 -25.717  1.00 53.70           H
ATOM   2191  NH2 ARG A 153     -22.515  -1.353 -28.249  1.00 53.70           N
ATOM   2192 1HH2 ARG A 153     -23.392  -1.525 -27.800  1.00 53.70           H
ATOM   2193 2HH2 ARG A 153     -22.460  -1.329 -29.247  1.00 53.70           H
ATOM   2194  HN  ARG A 153     -14.979  -1.869 -28.688  1.00 53.70           H
ATOM   2195  N   ALA A 154     -13.297   0.485 -27.737  1.00 58.50           N
ATOM   2196  CA  ALA A 154     -12.306   1.205 -26.956  1.00 58.50           C
ATOM   2197  C   ALA A 154     -11.593   2.218 -27.854  1.00 58.50           C
ATOM   2198  O   ALA A 154     -11.079   3.227 -27.372  1.00 58.50           O
ATOM   2199  HA  ALA A 154     -12.831   1.741 -26.165  1.00 58.50           H
ATOM   2200  CB  ALA A 154     -11.336   0.209 -26.317  1.00 58.50           C
ATOM   2201 1HB  ALA A 154     -11.889  -0.469 -25.666  1.00 58.50           H
ATOM   2202 2HB  ALA A 154     -10.837  -0.364 -27.098  1.00 58.50           H
ATOM   2203 3HB  ALA A 154     -10.593   0.750 -25.731  1.00 58.50           H
ATOM   2204  HN  ALA A 154     -13.081  -0.476 -27.911  1.00 58.50           H
ATOM   2205  N   HIS A 155     -11.584   1.915 -29.144  1.00 54.53           N
ATOM   2206  CA  HIS A 155     -10.772   2.667 -30.084  1.00 54.53           C
ATOM   2207  C   HIS A 155     -11.406   4.039 -30.327  1.00 54.53           C
ATOM   2208  O   HIS A 155     -10.703   5.044 -30.417  1.00 54.53           O
ATOM   2209  HA  HIS A 155      -9.797   2.805 -29.616  1.00 54.53           H
ATOM   2210  CB  HIS A 155     -10.561   1.875 -31.376  1.00 54.53           C
ATOM   2211 1HB  HIS A 155     -10.510   0.813 -31.134  1.00 54.53           H
ATOM   2212 2HB  HIS A 155     -11.428   2.013 -32.021  1.00 54.53           H
ATOM   2213  CG  HIS A 155      -9.317   2.263 -32.139  1.00 54.53           C
ATOM   2214  ND1 HIS A 155      -9.174   3.489 -32.764  1.00 54.53           N
ATOM   2215  HD1 HIS A 155      -9.854   4.222 -32.778  1.00 54.53           H
ATOM   2216  CD2 HIS A 155      -8.161   1.576 -32.369  1.00 54.53           C
ATOM   2217  HD2 HIS A 155      -7.938   0.569 -32.016  1.00 54.53           H
ATOM   2218  CE1 HIS A 155      -7.982   3.527 -33.343  1.00 54.53           C
ATOM   2219  HE1 HIS A 155      -7.574   4.360 -33.915  1.00 54.53           H
ATOM   2220  NE2 HIS A 155      -7.357   2.340 -33.097  1.00 54.53           N
ATOM   2221  HN  HIS A 155     -12.118   1.171 -29.547  1.00 54.53           H
ATOM   2222  N   THR A 156     -12.727   4.035 -30.427  1.00 60.44           N
ATOM   2223  CA  THR A 156     -13.454   5.241 -30.784  1.00 60.44           C
ATOM   2224  C   THR A 156     -13.476   6.219 -29.607  1.00 60.44           C
ATOM   2225  O   THR A 156     -13.619   7.425 -29.800  1.00 60.44           O
ATOM   2226  HA  THR A 156     -12.923   5.734 -31.599  1.00 60.44           H
ATOM   2227  CB  THR A 156     -14.849   4.830 -31.259  1.00 60.44           C
ATOM   2228  HB  THR A 156     -15.511   5.693 -31.316  1.00 60.44           H
ATOM   2229  OG1 THR A 156     -15.242   3.813 -30.341  1.00 60.44           O
ATOM   2230  HG1 THR A 156     -16.214   3.608 -30.453  1.00 60.44           H
ATOM   2231  CG2 THR A 156     -14.821   4.118 -32.613  1.00 60.44           C
ATOM   2232 1HG2 THR A 156     -14.212   3.217 -32.537  1.00 60.44           H
ATOM   2233 2HG2 THR A 156     -14.393   4.783 -33.364  1.00 60.44           H
ATOM   2234 3HG2 THR A 156     -15.836   3.848 -32.903  1.00 60.44           H
ATOM   2235  HN  THR A 156     -13.298   3.229 -30.269  1.00 60.44           H
ATOM   2236  N   TRP A 157     -13.334   5.661 -28.414  1.00 56.36           N
ATOM   2237  CA  TRP A 157     -13.547   6.429 -27.199  1.00 56.36           C
ATOM   2238  C   TRP A 157     -12.178   6.843 -26.655  1.00 56.36           C
ATOM   2239  O   TRP A 157     -12.042   7.139 -25.468  1.00 56.36           O
ATOM   2240  HA  TRP A 157     -14.127   7.314 -27.461  1.00 56.36           H
ATOM   2241  CB  TRP A 157     -14.378   5.636 -26.187  1.00 56.36           C
ATOM   2242 1HB  TRP A 157     -14.002   4.614 -26.146  1.00 56.36           H
ATOM   2243 2HB  TRP A 157     -14.235   6.068 -25.197  1.00 56.36           H
ATOM   2244  CG  TRP A 157     -15.874   5.602 -26.502  1.00 56.36           C
ATOM   2245  CD1 TRP A 157     -16.474   5.156 -27.615  1.00 56.36           C
ATOM   2246  HD1 TRP A 157     -15.944   4.744 -28.474  1.00 56.36           H
ATOM   2247  CD2 TRP A 157     -16.944   6.050 -25.643  1.00 56.36           C
ATOM   2248  NE1 TRP A 157     -17.845   5.285 -27.537  1.00 56.36           N
ATOM   2249  HE1 TRP A 157     -18.506   5.023 -28.241  1.00 56.36           H
ATOM   2250  CE2 TRP A 157     -18.140   5.846 -26.300  1.00 56.36           C
ATOM   2251  CE3 TRP A 157     -16.902   6.611 -24.355  1.00 56.36           C
ATOM   2252  HE3 TRP A 157     -15.970   6.782 -23.815  1.00 56.36           H
ATOM   2253  CZ2 TRP A 157     -19.384   6.173 -25.747  1.00 56.36           C
ATOM   2254  HZ2 TRP A 157     -20.316   6.002 -26.286  1.00 56.36           H
ATOM   2255  CZ3 TRP A 157     -18.153   6.932 -23.815  1.00 56.36           C
ATOM   2256  HZ3 TRP A 157     -18.178   7.370 -22.818  1.00 56.36           H
ATOM   2257  CH2 TRP A 157     -19.367   6.733 -24.463  1.00 56.36           C
ATOM   2258  HH2 TRP A 157     -20.300   7.011 -23.975  1.00 56.36           H
ATOM   2259  HN  TRP A 157     -13.078   4.705 -28.270  1.00 56.36           H
ATOM   2260  N   ARG A 158     -11.200   6.851 -27.548  1.00 57.44           N
ATOM   2261  CA  ARG A 158      -9.812   6.971 -27.136  1.00 57.44           C
ATOM   2262  C   ARG A 158      -9.601   8.268 -26.351  1.00 57.44           C
ATOM   2263  O   ARG A 158      -8.970   8.263 -25.295  1.00 57.44           O
ATOM   2264  HA  ARG A 158      -9.631   6.099 -26.508  1.00 57.44           H
ATOM   2265  CB  ARG A 158      -8.875   6.958 -28.345  1.00 57.44           C
ATOM   2266 1HB  ARG A 158      -9.303   6.340 -29.134  1.00 57.44           H
ATOM   2267 2HB  ARG A 158      -8.780   7.967 -28.747  1.00 57.44           H
ATOM   2268  CG  ARG A 158      -7.493   6.423 -27.963  1.00 57.44           C
ATOM   2269 1HG  ARG A 158      -7.044   7.071 -27.210  1.00 57.44           H
ATOM   2270 2HG  ARG A 158      -7.593   5.435 -27.515  1.00 57.44           H
ATOM   2271  CD  ARG A 158      -6.578   6.344 -29.187  1.00 57.44           C
ATOM   2272 1HD  ARG A 158      -7.082   5.813 -29.994  1.00 57.44           H
ATOM   2273 2HD  ARG A 158      -6.360   7.347 -29.553  1.00 57.44           H
ATOM   2274  NE  ARG A 158      -5.319   5.651 -28.834  1.00 57.44           N
ATOM   2275  HE  ARG A 158      -5.204   5.340 -27.890  1.00 57.44           H
ATOM   2276  CZ  ARG A 158      -4.324   5.414 -29.699  1.00 57.44           C
ATOM   2277  NH1 ARG A 158      -4.424   5.808 -30.976  1.00 57.44           N
ATOM   2278 1HH1 ARG A 158      -5.246   6.283 -31.289  1.00 57.44           H
ATOM   2279 2HH1 ARG A 158      -3.677   5.627 -31.615  1.00 57.44           H
ATOM   2280  NH2 ARG A 158      -3.227   4.776 -29.268  1.00 57.44           N
ATOM   2281 1HH2 ARG A 158      -2.475   4.591 -29.901  1.00 57.44           H
ATOM   2282 2HH2 ARG A 158      -3.160   4.485 -28.314  1.00 57.44           H
ATOM   2283  HN  ARG A 158     -11.343   6.777 -28.535  1.00 57.44           H
ATOM   2284  N   GLU A 159     -10.143   9.347 -26.896  1.00 63.66           N
ATOM   2285  CA  GLU A 159      -9.957  10.659 -26.301  1.00 63.66           C
ATOM   2286  C   GLU A 159     -10.740  10.764 -24.991  1.00 63.66           C
ATOM   2287  O   GLU A 159     -10.212  11.234 -23.984  1.00 63.66           O
ATOM   2288  HA  GLU A 159      -8.888  10.738 -26.101  1.00 63.66           H
ATOM   2289  CB  GLU A 159     -10.368  11.766 -27.275  1.00 63.66           C
ATOM   2290 1HB  GLU A 159     -11.334  11.525 -27.718  1.00 63.66           H
ATOM   2291 2HB  GLU A 159     -10.356  12.728 -26.764  1.00 63.66           H
ATOM   2292  CG  GLU A 159      -9.370  11.879 -28.429  1.00 63.66           C
ATOM   2293 1HG  GLU A 159      -8.354  11.917 -28.035  1.00 63.66           H
ATOM   2294 2HG  GLU A 159      -9.434  10.991 -29.058  1.00 63.66           H
ATOM   2295  CD  GLU A 159      -9.643  13.127 -29.271  1.00 63.66           C
ATOM   2296  OE1 GLU A 159      -8.706  13.548 -29.983  1.00 63.66           O
ATOM   2297  OE2 GLU A 159     -10.783  13.632 -29.183  1.00 63.66           O
ATOM   2298  HN  GLU A 159     -10.698   9.334 -27.728  1.00 63.66           H
ATOM   2299  N   LYS A 160     -11.986  10.318 -25.046  1.00 68.24           N
ATOM   2300  CA  LYS A 160     -12.856  10.382 -23.884  1.00 68.24           C
ATOM   2301  C   LYS A 160     -12.223   9.595 -22.735  1.00 68.24           C
ATOM   2302  O   LYS A 160     -12.330   9.990 -21.575  1.00 68.24           O
ATOM   2303  HA  LYS A 160     -12.929  11.428 -23.588  1.00 68.24           H
ATOM   2304  CB  LYS A 160     -14.268   9.914 -24.245  1.00 68.24           C
ATOM   2305 1HB  LYS A 160     -14.217   8.951 -24.753  1.00 68.24           H
ATOM   2306 2HB  LYS A 160     -14.849   9.764 -23.336  1.00 68.24           H
ATOM   2307  CG  LYS A 160     -14.970  10.934 -25.143  1.00 68.24           C
ATOM   2308 1HG  LYS A 160     -14.891  11.928 -24.702  1.00 68.24           H
ATOM   2309 2HG  LYS A 160     -14.472  10.976 -26.112  1.00 68.24           H
ATOM   2310  CD  LYS A 160     -16.444  10.572 -25.337  1.00 68.24           C
ATOM   2311 1HD  LYS A 160     -16.522   9.586 -25.796  1.00 68.24           H
ATOM   2312 2HD  LYS A 160     -16.938  10.511 -24.367  1.00 68.24           H
ATOM   2313  CE  LYS A 160     -17.153  11.606 -26.213  1.00 68.24           C
ATOM   2314 1HE  LYS A 160     -17.090  12.590 -25.748  1.00 68.24           H
ATOM   2315 2HE  LYS A 160     -16.652  11.678 -27.179  1.00 68.24           H
ATOM   2316  NZ  LYS A 160     -18.572  11.234 -26.409  1.00 68.24           N
ATOM   2317 1HZ  LYS A 160     -19.028  11.934 -26.984  1.00 68.24           H
ATOM   2318 2HZ  LYS A 160     -18.624  10.333 -26.870  1.00 68.24           H
ATOM   2319 3HZ  LYS A 160     -19.035  11.181 -25.509  1.00 68.24           H
ATOM   2320  HN  LYS A 160     -12.402   9.919 -25.864  1.00 68.24           H
ATOM   2321  N   ARG A 161     -11.578   8.496 -23.097  1.00 66.75           N
ATOM   2322  CA  ARG A 161     -10.960   7.630 -22.107  1.00 66.75           C
ATOM   2323  C   ARG A 161      -9.868   8.387 -21.348  1.00 66.75           C
ATOM   2324  O   ARG A 161      -9.663   8.159 -20.157  1.00 66.75           O
ATOM   2325  HA  ARG A 161     -11.774   7.343 -21.441  1.00 66.75           H
ATOM   2326  CB  ARG A 161     -10.350   6.390 -22.763  1.00 66.75           C
ATOM   2327 1HB  ARG A 161      -9.766   6.686 -23.635  1.00 66.75           H
ATOM   2328 2HB  ARG A 161      -9.662   5.908 -22.068  1.00 66.75           H
ATOM   2329  CG  ARG A 161     -11.438   5.400 -23.183  1.00 66.75           C
ATOM   2330 1HG  ARG A 161     -12.075   5.171 -22.329  1.00 66.75           H
ATOM   2331 2HG  ARG A 161     -12.074   5.854 -23.943  1.00 66.75           H
ATOM   2332  CD  ARG A 161     -10.824   4.109 -23.729  1.00 66.75           C
ATOM   2333 1HD  ARG A 161     -11.518   3.630 -24.419  1.00 66.75           H
ATOM   2334 2HD  ARG A 161      -9.920   4.337 -24.293  1.00 66.75           H
ATOM   2335  NE  ARG A 161     -10.505   3.190 -22.614  1.00 66.75           N
ATOM   2336  HE  ARG A 161     -10.745   3.477 -21.686  1.00 66.75           H
ATOM   2337  CZ  ARG A 161      -9.914   1.997 -22.769  1.00 66.75           C
ATOM   2338  NH1 ARG A 161      -9.571   1.562 -23.989  1.00 66.75           N
ATOM   2339 1HH1 ARG A 161      -9.755   2.129 -24.792  1.00 66.75           H
ATOM   2340 2HH1 ARG A 161      -9.130   0.671 -24.097  1.00 66.75           H
ATOM   2341  NH2 ARG A 161      -9.673   1.246 -21.686  1.00 66.75           N
ATOM   2342 1HH2 ARG A 161      -9.233   0.353 -21.785  1.00 66.75           H
ATOM   2343 2HH2 ARG A 161      -9.932   1.578 -20.779  1.00 66.75           H
ATOM   2344  HN  ARG A 161     -11.475   8.195 -24.045  1.00 66.75           H
ATOM   2345  N   LEU A 162      -9.196   9.272 -22.069  1.00 78.16           N
ATOM   2346  CA  LEU A 162      -8.116  10.049 -21.484  1.00 78.16           C
ATOM   2347  C   LEU A 162      -8.695  11.029 -20.461  1.00 78.16           C
ATOM   2348  O   LEU A 162      -8.117  11.230 -19.394  1.00 78.16           O
ATOM   2349  HA  LEU A 162      -7.459   9.353 -20.962  1.00 78.16           H
ATOM   2350  CB  LEU A 162      -7.286  10.722 -22.579  1.00 78.16           C
ATOM   2351 1HB  LEU A 162      -7.016   9.967 -23.318  1.00 78.16           H
ATOM   2352 2HB  LEU A 162      -7.915  11.454 -23.086  1.00 78.16           H
ATOM   2353  CG  LEU A 162      -6.007  11.422 -22.116  1.00 78.16           C
ATOM   2354  HG  LEU A 162      -6.259  12.078 -21.282  1.00 78.16           H
ATOM   2355  CD1 LEU A 162      -4.983  10.409 -21.600  1.00 78.16           C
ATOM   2356 1HD1 LEU A 162      -5.406   9.862 -20.758  1.00 78.16           H
ATOM   2357 2HD1 LEU A 162      -4.729   9.711 -22.397  1.00 78.16           H
ATOM   2358 3HD1 LEU A 162      -4.084  10.934 -21.277  1.00 78.16           H
ATOM   2359  CD2 LEU A 162      -5.432  12.304 -23.226  1.00 78.16           C
ATOM   2360 1HD2 LEU A 162      -5.198  11.688 -24.095  1.00 78.16           H
ATOM   2361 2HD2 LEU A 162      -6.165  13.062 -23.504  1.00 78.16           H
ATOM   2362 3HD2 LEU A 162      -4.524  12.790 -22.870  1.00 78.16           H
ATOM   2363  HN  LEU A 162      -9.378   9.462 -23.034  1.00 78.16           H
ATOM   2364  N   LEU A 163      -9.828  11.612 -20.823  1.00 81.35           N
ATOM   2365  CA  LEU A 163     -10.496  12.559 -19.946  1.00 81.35           C
ATOM   2366  C   LEU A 163     -10.933  11.842 -18.667  1.00 81.35           C
ATOM   2367  O   LEU A 163     -10.659  12.311 -17.564  1.00 81.35           O
ATOM   2368  HA  LEU A 163      -9.769  13.326 -19.680  1.00 81.35           H
ATOM   2369  CB  LEU A 163     -11.641  13.255 -20.683  1.00 81.35           C
ATOM   2370 1HB  LEU A 163     -11.246  13.688 -21.602  1.00 81.35           H
ATOM   2371 2HB  LEU A 163     -12.371  12.500 -20.975  1.00 81.35           H
ATOM   2372  CG  LEU A 163     -12.368  14.355 -19.906  1.00 81.35           C
ATOM   2373  HG  LEU A 163     -12.677  13.946 -18.944  1.00 81.35           H
ATOM   2374  CD1 LEU A 163     -11.435  15.532 -19.618  1.00 81.35           C
ATOM   2375 1HD1 LEU A 163     -10.587  15.187 -19.026  1.00 81.35           H
ATOM   2376 2HD1 LEU A 163     -11.075  15.949 -20.559  1.00 81.35           H
ATOM   2377 3HD1 LEU A 163     -11.977  16.299 -19.065  1.00 81.35           H
ATOM   2378  CD2 LEU A 163     -13.638  14.795 -20.638  1.00 81.35           C
ATOM   2379 1HD2 LEU A 163     -13.375  15.179 -21.623  1.00 81.35           H
ATOM   2380 2HD2 LEU A 163     -14.308  13.943 -20.747  1.00 81.35           H
ATOM   2381 3HD2 LEU A 163     -14.135  15.577 -20.064  1.00 81.35           H
ATOM   2382  HN  LEU A 163     -10.288  11.447 -21.695  1.00 81.35           H
ATOM   2383  N   TYR A 164     -11.606  10.716 -18.858  1.00 74.75           N
ATOM   2384  CA  TYR A 164     -12.096   9.938 -17.733  1.00 74.75           C
ATOM   2385  C   TYR A 164     -10.942   9.472 -16.844  1.00 74.75           C
ATOM   2386  O   TYR A 164     -11.095   9.365 -15.628  1.00 74.75           O
ATOM   2387  HA  TYR A 164     -12.762  10.574 -17.149  1.00 74.75           H
ATOM   2388  CB  TYR A 164     -12.786   8.713 -18.337  1.00 74.75           C
ATOM   2389 1HB  TYR A 164     -12.144   8.292 -19.111  1.00 74.75           H
ATOM   2390 2HB  TYR A 164     -12.894   7.952 -17.564  1.00 74.75           H
ATOM   2391  CG  TYR A 164     -14.161   9.007 -18.939  1.00 74.75           C
ATOM   2392  CD1 TYR A 164     -15.131   9.627 -18.177  1.00 74.75           C
ATOM   2393  HD1 TYR A 164     -14.916   9.906 -17.145  1.00 74.75           H
ATOM   2394  CD2 TYR A 164     -14.433   8.653 -20.245  1.00 74.75           C
ATOM   2395  HD2 TYR A 164     -13.667   8.164 -20.848  1.00 74.75           H
ATOM   2396  CE1 TYR A 164     -16.425   9.903 -18.744  1.00 74.75           C
ATOM   2397  HE1 TYR A 164     -17.199  10.392 -18.152  1.00 74.75           H
ATOM   2398  CE2 TYR A 164     -15.727   8.930 -20.812  1.00 74.75           C
ATOM   2399  HE2 TYR A 164     -15.955   8.656 -21.842  1.00 74.75           H
ATOM   2400  CZ  TYR A 164     -16.659   9.541 -20.033  1.00 74.75           C
ATOM   2401  OH  TYR A 164     -17.882   9.803 -20.569  1.00 74.75           O
ATOM   2402  HH  TYR A 164     -18.460  10.260 -19.893  1.00 74.75           H
ATOM   2403  HN  TYR A 164     -11.816  10.336 -19.759  1.00 74.75           H
ATOM   2404  N   SER A 165      -9.813   9.207 -17.485  1.00 85.62           N
ATOM   2405  CA  SER A 165      -8.638   8.740 -16.768  1.00 85.62           C
ATOM   2406  C   SER A 165      -8.185   9.799 -15.761  1.00 85.62           C
ATOM   2407  O   SER A 165      -7.736   9.466 -14.665  1.00 85.62           O
ATOM   2408  HA  SER A 165      -8.955   7.833 -16.254  1.00 85.62           H
ATOM   2409  CB  SER A 165      -7.500   8.406 -17.735  1.00 85.62           C
ATOM   2410 1HB  SER A 165      -6.737   7.831 -17.212  1.00 85.62           H
ATOM   2411 2HB  SER A 165      -7.880   7.775 -18.538  1.00 85.62           H
ATOM   2412  OG  SER A 165      -6.912   9.579 -18.292  1.00 85.62           O
ATOM   2413  HG  SER A 165      -7.626  10.204 -18.606  1.00 85.62           H
ATOM   2414  HN  SER A 165      -9.694   9.306 -18.473  1.00 85.62           H
ATOM   2415  N   LYS A 166      -8.318  11.053 -16.168  1.00 82.99           N
ATOM   2416  CA  LYS A 166      -7.959  12.163 -15.302  1.00 82.99           C
ATOM   2417  C   LYS A 166      -8.917  12.204 -14.110  1.00 82.99           C
ATOM   2418  O   LYS A 166      -8.484  12.318 -12.964  1.00 82.99           O
ATOM   2419  HA  LYS A 166      -6.952  11.974 -14.929  1.00 82.99           H
ATOM   2420  CB  LYS A 166      -7.910  13.469 -16.097  1.00 82.99           C
ATOM   2421 1HB  LYS A 166      -8.835  13.592 -16.659  1.00 82.99           H
ATOM   2422 2HB  LYS A 166      -7.838  14.313 -15.412  1.00 82.99           H
ATOM   2423  CG  LYS A 166      -6.718  13.482 -17.057  1.00 82.99           C
ATOM   2424 1HG  LYS A 166      -5.795  13.331 -16.498  1.00 82.99           H
ATOM   2425 2HG  LYS A 166      -6.804  12.653 -17.760  1.00 82.99           H
ATOM   2426  CD  LYS A 166      -6.647  14.803 -17.824  1.00 82.99           C
ATOM   2427 1HD  LYS A 166      -7.555  14.937 -18.411  1.00 82.99           H
ATOM   2428 2HD  LYS A 166      -6.596  15.634 -17.120  1.00 82.99           H
ATOM   2429  CE  LYS A 166      -5.427  14.836 -18.748  1.00 82.99           C
ATOM   2430 1HE  LYS A 166      -4.522  14.639 -18.173  1.00 82.99           H
ATOM   2431 2HE  LYS A 166      -5.508  14.045 -19.494  1.00 82.99           H
ATOM   2432  NZ  LYS A 166      -5.320  16.150 -19.419  1.00 82.99           N
ATOM   2433 1HZ  LYS A 166      -4.515  16.150 -20.036  1.00 82.99           H
ATOM   2434 2HZ  LYS A 166      -6.160  16.323 -19.960  1.00 82.99           H
ATOM   2435 3HZ  LYS A 166      -5.212  16.878 -18.721  1.00 82.99           H
ATOM   2436  HN  LYS A 166      -8.663  11.314 -17.069  1.00 82.99           H
ATOM   2437  N   MET A 167     -10.202  12.110 -14.421  1.00 84.40           N
ATOM   2438  CA  MET A 167     -11.227  12.176 -13.393  1.00 84.40           C
ATOM   2439  C   MET A 167     -11.059  11.045 -12.377  1.00 84.40           C
ATOM   2440  O   MET A 167     -11.130  11.274 -11.170  1.00 84.40           O
ATOM   2441  HA  MET A 167     -11.089  13.139 -12.902  1.00 84.40           H
ATOM   2442  CB  MET A 167     -12.609  12.076 -14.043  1.00 84.40           C
ATOM   2443 1HB  MET A 167     -12.634  11.224 -14.723  1.00 84.40           H
ATOM   2444 2HB  MET A 167     -13.363  11.895 -13.277  1.00 84.40           H
ATOM   2445  CG  MET A 167     -12.948  13.357 -14.809  1.00 84.40           C
ATOM   2446 1HG  MET A 167     -12.915  14.213 -14.135  1.00 84.40           H
ATOM   2447 2HG  MET A 167     -12.204  13.534 -15.585  1.00 84.40           H
ATOM   2448  SD  MET A 167     -14.571  13.219 -15.540  1.00 84.40           S
ATOM   2449  CE  MET A 167     -14.893  14.937 -15.904  1.00 84.40           C
ATOM   2450 1HE  MET A 167     -14.871  15.514 -14.980  1.00 84.40           H
ATOM   2451 2HE  MET A 167     -14.130  15.313 -16.586  1.00 84.40           H
ATOM   2452 3HE  MET A 167     -15.874  15.031 -16.369  1.00 84.40           H
ATOM   2453  HN  MET A 167     -10.544  11.990 -15.353  1.00 84.40           H
ATOM   2454  N   VAL A 168     -10.838   9.848 -12.902  1.00 91.54           N
ATOM   2455  CA  VAL A 168     -10.716   8.672 -12.058  1.00 91.54           C
ATOM   2456  C   VAL A 168      -9.533   8.853 -11.105  1.00 91.54           C
ATOM   2457  O   VAL A 168      -9.632   8.540  -9.920  1.00 91.54           O
ATOM   2458  HA  VAL A 168     -11.630   8.592 -11.470  1.00 91.54           H
ATOM   2459  CB  VAL A 168     -10.599   7.416 -12.924  1.00 91.54           C
ATOM   2460  HB  VAL A 168      -9.794   7.577 -13.641  1.00 91.54           H
ATOM   2461  CG1 VAL A 168     -10.235   6.196 -12.075  1.00 91.54           C
ATOM   2462 1HG1 VAL A 168      -9.279   6.370 -11.580  1.00 91.54           H
ATOM   2463 2HG1 VAL A 168     -11.008   6.032 -11.325  1.00 91.54           H
ATOM   2464 3HG1 VAL A 168     -10.158   5.318 -12.716  1.00 91.54           H
ATOM   2465  CG2 VAL A 168     -11.887   7.171 -13.712  1.00 91.54           C
ATOM   2466 1HG2 VAL A 168     -12.718   7.041 -13.018  1.00 91.54           H
ATOM   2467 2HG2 VAL A 168     -12.085   8.026 -14.359  1.00 91.54           H
ATOM   2468 3HG2 VAL A 168     -11.777   6.273 -14.319  1.00 91.54           H
ATOM   2469  HN  VAL A 168     -10.744   9.677 -13.882  1.00 91.54           H
ATOM   2470  N   CYS A 169      -8.440   9.359 -11.659  1.00 93.07           N
ATOM   2471  CA  CYS A 169      -7.238   9.582 -10.874  1.00 93.07           C
ATOM   2472  C   CYS A 169      -7.578  10.550  -9.739  1.00 93.07           C
ATOM   2473  O   CYS A 169      -7.227  10.306  -8.585  1.00 93.07           O
ATOM   2474  HA  CYS A 169      -6.938   8.612 -10.479  1.00 93.07           H
ATOM   2475  CB  CYS A 169      -6.086  10.099 -11.739  1.00 93.07           C
ATOM   2476 1HB  CYS A 169      -6.431  10.922 -12.364  1.00 93.07           H
ATOM   2477 2HB  CYS A 169      -5.292  10.492 -11.104  1.00 93.07           H
ATOM   2478  SG  CYS A 169      -5.436   8.747 -12.788  1.00 93.07           S
ATOM   2479  HG  CYS A 169      -6.413   8.789 -13.689  1.00 93.07           H
ATOM   2480  HN  CYS A 169      -8.369   9.615 -12.623  1.00 93.07           H
ATOM   2481  N   PHE A 170      -8.256  11.627 -10.105  1.00 92.70           N
ATOM   2482  CA  PHE A 170      -8.617  12.649  -9.138  1.00 92.70           C
ATOM   2483  C   PHE A 170      -9.489  12.066  -8.024  1.00 92.70           C
ATOM   2484  O   PHE A 170      -9.253  12.327  -6.845  1.00 92.70           O
ATOM   2485  HA  PHE A 170      -7.691  13.031  -8.709  1.00 92.70           H
ATOM   2486  CB  PHE A 170      -9.417  13.715  -9.890  1.00 92.70           C
ATOM   2487 1HB  PHE A 170      -8.819  14.082 -10.724  1.00 92.70           H
ATOM   2488 2HB  PHE A 170     -10.308  13.253 -10.316  1.00 92.70           H
ATOM   2489  CG  PHE A 170      -9.841  14.902  -9.023  1.00 92.70           C
ATOM   2490  CD1 PHE A 170     -11.122  14.993  -8.575  1.00 92.70           C
ATOM   2491  HD1 PHE A 170     -11.846  14.221  -8.832  1.00 92.70           H
ATOM   2492  CD2 PHE A 170      -8.937  15.866  -8.702  1.00 92.70           C
ATOM   2493  HD2 PHE A 170      -7.911  15.793  -9.062  1.00 92.70           H
ATOM   2494  CE1 PHE A 170     -11.515  16.095  -7.770  1.00 92.70           C
ATOM   2495  HE1 PHE A 170     -12.542  16.169  -7.411  1.00 92.70           H
ATOM   2496  CE2 PHE A 170      -9.331  16.968  -7.897  1.00 92.70           C
ATOM   2497  HE2 PHE A 170      -8.607  17.741  -7.639  1.00 92.70           H
ATOM   2498  CZ  PHE A 170     -10.612  17.060  -7.448  1.00 92.70           C
ATOM   2499  HZ  PHE A 170     -10.914  17.905  -6.831  1.00 92.70           H
ATOM   2500  HN  PHE A 170      -8.558  11.807 -11.042  1.00 92.70           H
ATOM   2501  N   THR A 171     -10.479  11.288  -8.437  1.00 92.09           N
ATOM   2502  CA  THR A 171     -11.397  10.678  -7.489  1.00 92.09           C
ATOM   2503  C   THR A 171     -10.634   9.790  -6.504  1.00 92.09           C
ATOM   2504  O   THR A 171     -10.957   9.753  -5.318  1.00 92.09           O
ATOM   2505  HA  THR A 171     -11.867  11.471  -6.908  1.00 92.09           H
ATOM   2506  CB  THR A 171     -12.465   9.925  -8.284  1.00 92.09           C
ATOM   2507  HB  THR A 171     -12.037   9.059  -8.788  1.00 92.09           H
ATOM   2508  OG1 THR A 171     -13.027  10.918  -9.138  1.00 92.09           O
ATOM   2509  HG1 THR A 171     -12.549  10.923 -10.017  1.00 92.09           H
ATOM   2510  CG2 THR A 171     -13.639   9.478  -7.410  1.00 92.09           C
ATOM   2511 1HG2 THR A 171     -14.109  10.352  -6.959  1.00 92.09           H
ATOM   2512 2HG2 THR A 171     -13.275   8.815  -6.625  1.00 92.09           H
ATOM   2513 3HG2 THR A 171     -14.368   8.949  -8.023  1.00 92.09           H
ATOM   2514  HN  THR A 171     -10.658  11.073  -9.397  1.00 92.09           H
ATOM   2515  N   ILE A 172      -9.635   9.097  -7.032  1.00 92.73           N
ATOM   2516  CA  ILE A 172      -8.844   8.188  -6.220  1.00 92.73           C
ATOM   2517  C   ILE A 172      -8.112   8.983  -5.137  1.00 92.73           C
ATOM   2518  O   ILE A 172      -8.113   8.596  -3.970  1.00 92.73           O
ATOM   2519  HA  ILE A 172      -9.535   7.499  -5.735  1.00 92.73           H
ATOM   2520  CB  ILE A 172      -7.916   7.352  -7.103  1.00 92.73           C
ATOM   2521  HB  ILE A 172      -7.455   8.013  -7.837  1.00 92.73           H
ATOM   2522  CG1 ILE A 172      -8.703   6.294  -7.879  1.00 92.73           C
ATOM   2523 1HG1 ILE A 172      -9.056   5.523  -7.194  1.00 92.73           H
ATOM   2524 2HG1 ILE A 172      -9.585   6.749  -8.329  1.00 92.73           H
ATOM   2525  CG2 ILE A 172      -6.784   6.734  -6.278  1.00 92.73           C
ATOM   2526 1HG2 ILE A 172      -6.201   7.528  -5.810  1.00 92.73           H
ATOM   2527 2HG2 ILE A 172      -7.207   6.091  -5.507  1.00 92.73           H
ATOM   2528 3HG2 ILE A 172      -6.139   6.145  -6.930  1.00 92.73           H
ATOM   2529  CD1 ILE A 172      -7.838   5.658  -8.970  1.00 92.73           C
ATOM   2530 1HD1 ILE A 172      -7.507   6.428  -9.666  1.00 92.73           H
ATOM   2531 2HD1 ILE A 172      -6.969   5.183  -8.514  1.00 92.73           H
ATOM   2532 3HD1 ILE A 172      -8.422   4.910  -9.506  1.00 92.73           H
ATOM   2533  HN  ILE A 172      -9.365   9.150  -7.993  1.00 92.73           H
ATOM   2534  N   TRP A 173      -7.505  10.081  -5.563  1.00 91.49           N
ATOM   2535  CA  TRP A 173      -6.692  10.883  -4.665  1.00 91.49           C
ATOM   2536  C   TRP A 173      -7.603  11.431  -3.565  1.00 91.49           C
ATOM   2537  O   TRP A 173      -7.245  11.407  -2.388  1.00 91.49           O
ATOM   2538  HA  TRP A 173      -5.934  10.231  -4.230  1.00 91.49           H
ATOM   2539  CB  TRP A 173      -5.950  11.981  -5.429  1.00 91.49           C
ATOM   2540 1HB  TRP A 173      -6.634  12.436  -6.146  1.00 91.49           H
ATOM   2541 2HB  TRP A 173      -5.657  12.763  -4.728  1.00 91.49           H
ATOM   2542  CG  TRP A 173      -4.706  11.491  -6.173  1.00 91.49           C
ATOM   2543  CD1 TRP A 173      -4.525  11.383  -7.496  1.00 91.49           C
ATOM   2544  HD1 TRP A 173      -5.276  11.644  -8.241  1.00 91.49           H
ATOM   2545  CD2 TRP A 173      -3.470  11.043  -5.578  1.00 91.49           C
ATOM   2546  NE1 TRP A 173      -3.268  10.901  -7.797  1.00 91.49           N
ATOM   2547  HE1 TRP A 173      -2.900  10.735  -8.712  1.00 91.49           H
ATOM   2548  CE2 TRP A 173      -2.605  10.687  -6.593  1.00 91.49           C
ATOM   2549  CE3 TRP A 173      -3.094  10.942  -4.227  1.00 91.49           C
ATOM   2550  HE3 TRP A 173      -3.758  11.217  -3.407  1.00 91.49           H
ATOM   2551  CZ2 TRP A 173      -1.311  10.206  -6.365  1.00 91.49           C
ATOM   2552  HZ2 TRP A 173      -0.647   9.932  -7.184  1.00 91.49           H
ATOM   2553  CZ3 TRP A 173      -1.797  10.460  -4.015  1.00 91.49           C
ATOM   2554  HZ3 TRP A 173      -1.455  10.361  -2.985  1.00 91.49           H
ATOM   2555  CH2 TRP A 173      -0.915  10.097  -5.026  1.00 91.49           C
ATOM   2556  HH2 TRP A 173       0.081   9.729  -4.778  1.00 91.49           H
ATOM   2557  HN  TRP A 173      -7.562  10.424  -6.501  1.00 91.49           H
ATOM   2558  N   VAL A 174      -8.763  11.912  -3.986  1.00 94.56           N
ATOM   2559  CA  VAL A 174      -9.715  12.494  -3.055  1.00 94.56           C
ATOM   2560  C   VAL A 174     -10.152  11.428  -2.048  1.00 94.56           C
ATOM   2561  O   VAL A 174     -10.217  11.693  -0.848  1.00 94.56           O
ATOM   2562  HA  VAL A 174      -9.205  13.294  -2.520  1.00 94.56           H
ATOM   2563  CB  VAL A 174     -10.888  13.108  -3.822  1.00 94.56           C
ATOM   2564  HB  VAL A 174     -11.293  12.343  -4.484  1.00 94.56           H
ATOM   2565  CG1 VAL A 174     -12.002  13.539  -2.866  1.00 94.56           C
ATOM   2566 1HG1 VAL A 174     -12.362  12.672  -2.313  1.00 94.56           H
ATOM   2567 2HG1 VAL A 174     -11.614  14.281  -2.167  1.00 94.56           H
ATOM   2568 3HG1 VAL A 174     -12.823  13.973  -3.437  1.00 94.56           H
ATOM   2569  CG2 VAL A 174     -10.423  14.281  -4.687  1.00 94.56           C
ATOM   2570 1HG2 VAL A 174      -9.981  15.048  -4.052  1.00 94.56           H
ATOM   2571 2HG2 VAL A 174      -9.681  13.932  -5.405  1.00 94.56           H
ATOM   2572 3HG2 VAL A 174     -11.277  14.699  -5.221  1.00 94.56           H
ATOM   2573  HN  VAL A 174      -9.055  11.909  -4.943  1.00 94.56           H
ATOM   2574  N   LEU A 175     -10.440  10.246  -2.572  1.00 88.97           N
ATOM   2575  CA  LEU A 175     -10.937   9.161  -1.744  1.00 88.97           C
ATOM   2576  C   LEU A 175      -9.866   8.776  -0.720  1.00 88.97           C
ATOM   2577  O   LEU A 175     -10.164   8.610   0.462  1.00 88.97           O
ATOM   2578  HA  LEU A 175     -11.810   9.532  -1.207  1.00 88.97           H
ATOM   2579  CB  LEU A 175     -11.404   7.992  -2.614  1.00 88.97           C
ATOM   2580 1HB  LEU A 175     -12.156   8.362  -3.311  1.00 88.97           H
ATOM   2581 2HB  LEU A 175     -10.559   7.649  -3.211  1.00 88.97           H
ATOM   2582  CG  LEU A 175     -11.987   6.791  -1.867  1.00 88.97           C
ATOM   2583  HG  LEU A 175     -11.266   6.474  -1.114  1.00 88.97           H
ATOM   2584  CD1 LEU A 175     -13.272   7.174  -1.131  1.00 88.97           C
ATOM   2585 1HD1 LEU A 175     -13.056   7.963  -0.410  1.00 88.97           H
ATOM   2586 2HD1 LEU A 175     -14.010   7.531  -1.849  1.00 88.97           H
ATOM   2587 3HD1 LEU A 175     -13.665   6.302  -0.609  1.00 88.97           H
ATOM   2588  CD2 LEU A 175     -12.200   5.608  -2.814  1.00 88.97           C
ATOM   2589 1HD2 LEU A 175     -12.891   5.897  -3.606  1.00 88.97           H
ATOM   2590 2HD2 LEU A 175     -11.246   5.317  -3.253  1.00 88.97           H
ATOM   2591 3HD2 LEU A 175     -12.616   4.768  -2.258  1.00 88.97           H
ATOM   2592  HN  LEU A 175     -10.340  10.025  -3.542  1.00 88.97           H
ATOM   2593  N   ALA A 176      -8.643   8.645  -1.212  1.00 93.91           N
ATOM   2594  CA  ALA A 176      -7.542   8.207  -0.371  1.00 93.91           C
ATOM   2595  C   ALA A 176      -7.316   9.232   0.741  1.00 93.91           C
ATOM   2596  O   ALA A 176      -7.029   8.865   1.880  1.00 93.91           O
ATOM   2597  HA  ALA A 176      -7.824   7.254   0.076  1.00 93.91           H
ATOM   2598  CB  ALA A 176      -6.295   7.996  -1.232  1.00 93.91           C
ATOM   2599 1HB  ALA A 176      -6.498   7.238  -1.988  1.00 93.91           H
ATOM   2600 2HB  ALA A 176      -6.028   8.934  -1.721  1.00 93.91           H
ATOM   2601 3HB  ALA A 176      -5.469   7.668  -0.602  1.00 93.91           H
ATOM   2602  HN  ALA A 176      -8.400   8.832  -2.164  1.00 93.91           H
ATOM   2603  N   ALA A 177      -7.454  10.498   0.373  1.00 94.06           N
ATOM   2604  CA  ALA A 177      -7.254  11.579   1.322  1.00 94.06           C
ATOM   2605  C   ALA A 177      -8.277  11.455   2.453  1.00 94.06           C
ATOM   2606  O   ALA A 177      -7.928  11.571   3.627  1.00 94.06           O
ATOM   2607  HA  ALA A 177      -6.252  11.475   1.738  1.00 94.06           H
ATOM   2608  CB  ALA A 177      -7.349  12.922   0.594  1.00 94.06           C
ATOM   2609 1HB  ALA A 177      -6.582  12.971  -0.179  1.00 94.06           H
ATOM   2610 2HB  ALA A 177      -8.333  13.018   0.136  1.00 94.06           H
ATOM   2611 3HB  ALA A 177      -7.199  13.733   1.307  1.00 94.06           H
ATOM   2612  HN  ALA A 177      -7.697  10.787  -0.553  1.00 94.06           H
ATOM   2613  N   ALA A 178      -9.521  11.221   2.060  1.00 93.69           N
ATOM   2614  CA  ALA A 178     -10.607  11.140   3.021  1.00 93.69           C
ATOM   2615  C   ALA A 178     -10.363   9.956   3.960  1.00 93.69           C
ATOM   2616  O   ALA A 178     -10.678  10.026   5.147  1.00 93.69           O
ATOM   2617  HA  ALA A 178     -10.604  12.061   3.604  1.00 93.69           H
ATOM   2618  CB  ALA A 178     -11.940  11.029   2.278  1.00 93.69           C
ATOM   2619 1HB  ALA A 178     -12.078  11.908   1.648  1.00 93.69           H
ATOM   2620 2HB  ALA A 178     -11.936  10.133   1.657  1.00 93.69           H
ATOM   2621 3HB  ALA A 178     -12.754  10.968   3.000  1.00 93.69           H
ATOM   2622  HN  ALA A 178      -9.790  11.089   1.106  1.00 93.69           H
ATOM   2623  N   LEU A 179      -9.804   8.897   3.393  1.00 89.97           N
ATOM   2624  CA  LEU A 179      -9.577   7.677   4.148  1.00 89.97           C
ATOM   2625  C   LEU A 179      -8.420   7.894   5.125  1.00 89.97           C
ATOM   2626  O   LEU A 179      -8.150   7.043   5.971  1.00 89.97           O
ATOM   2627  HA  LEU A 179     -10.481   7.475   4.722  1.00 89.97           H
ATOM   2628  CB  LEU A 179      -9.369   6.493   3.201  1.00 89.97           C
ATOM   2629 1HB  LEU A 179      -8.587   6.756   2.488  1.00 89.97           H
ATOM   2630 2HB  LEU A 179      -8.997   5.649   3.783  1.00 89.97           H
ATOM   2631  CG  LEU A 179     -10.601   6.034   2.419  1.00 89.97           C
ATOM   2632  HG  LEU A 179     -11.027   6.901   1.914  1.00 89.97           H
ATOM   2633  CD1 LEU A 179     -10.218   5.023   1.336  1.00 89.97           C
ATOM   2634 1HD1 LEU A 179      -9.515   5.484   0.642  1.00 89.97           H
ATOM   2635 2HD1 LEU A 179      -9.754   4.153   1.799  1.00 89.97           H
ATOM   2636 3HD1 LEU A 179     -11.112   4.714   0.795  1.00 89.97           H
ATOM   2637  CD2 LEU A 179     -11.675   5.485   3.360  1.00 89.97           C
ATOM   2638 1HD2 LEU A 179     -11.275   4.635   3.912  1.00 89.97           H
ATOM   2639 2HD2 LEU A 179     -11.976   6.264   4.061  1.00 89.97           H
ATOM   2640 3HD2 LEU A 179     -12.540   5.166   2.778  1.00 89.97           H
ATOM   2641  HN  LEU A 179      -9.509   8.865   2.438  1.00 89.97           H
ATOM   2642  N   CYS A 180      -7.769   9.038   4.976  1.00 90.24           N
ATOM   2643  CA  CYS A 180      -6.606   9.348   5.790  1.00 90.24           C
ATOM   2644  C   CYS A 180      -7.043  10.290   6.914  1.00 90.24           C
ATOM   2645  O   CYS A 180      -6.224  10.712   7.728  1.00 90.24           O
ATOM   2646  HA  CYS A 180      -6.246   8.403   6.195  1.00 90.24           H
ATOM   2647  CB  CYS A 180      -5.473   9.946   4.953  1.00 90.24           C
ATOM   2648 1HB  CYS A 180      -5.820  10.848   4.448  1.00 90.24           H
ATOM   2649 2HB  CYS A 180      -4.648  10.241   5.600  1.00 90.24           H
ATOM   2650  SG  CYS A 180      -4.895   8.725   3.719  1.00 90.24           S
ATOM   2651  HG  CYS A 180      -6.038   8.658   3.043  1.00 90.24           H
ATOM   2652  HN  CYS A 180      -8.024   9.745   4.316  1.00 90.24           H
ATOM   2653  N   ILE A 181      -8.333  10.590   6.923  1.00 89.73           N
ATOM   2654  CA  ILE A 181      -8.885  11.491   7.920  1.00 89.73           C
ATOM   2655  C   ILE A 181      -8.576  10.950   9.317  1.00 89.73           C
ATOM   2656  O   ILE A 181      -8.114  11.689  10.185  1.00 89.73           O
ATOM   2657  HA  ILE A 181      -8.385  12.453   7.804  1.00 89.73           H
ATOM   2658  CB  ILE A 181     -10.376  11.723   7.667  1.00 89.73           C
ATOM   2659  HB  ILE A 181     -10.850  10.754   7.506  1.00 89.73           H
ATOM   2660  CG1 ILE A 181     -10.595  12.549   6.398  1.00 89.73           C
ATOM   2661 1HG1 ILE A 181     -10.203  13.556   6.544  1.00 89.73           H
ATOM   2662 2HG1 ILE A 181     -10.039  12.107   5.571  1.00 89.73           H
ATOM   2663  CG2 ILE A 181     -11.048  12.356   8.887  1.00 89.73           C
ATOM   2664 1HG2 ILE A 181     -10.938  11.695   9.746  1.00 89.73           H
ATOM   2665 2HG2 ILE A 181     -10.577  13.315   9.103  1.00 89.73           H
ATOM   2666 3HG2 ILE A 181     -12.107  12.510   8.680  1.00 89.73           H
ATOM   2667  CD1 ILE A 181     -12.081  12.621   6.040  1.00 89.73           C
ATOM   2668 1HD1 ILE A 181     -12.463  11.614   5.871  1.00 89.73           H
ATOM   2669 2HD1 ILE A 181     -12.630  13.086   6.859  1.00 89.73           H
ATOM   2670 3HD1 ILE A 181     -12.208  13.214   5.134  1.00 89.73           H
ATOM   2671  HN  ILE A 181      -8.996  10.231   6.265  1.00 89.73           H
ATOM   2672  N   PRO A 182      -8.822   9.655   9.559  1.00 91.25           N
ATOM   2673  CA  PRO A 182      -8.580   9.075  10.882  1.00 91.25           C
ATOM   2674  C   PRO A 182      -7.169   9.342  11.380  1.00 91.25           C
ATOM   2675  O   PRO A 182      -6.972   9.679  12.546  1.00 91.25           O
ATOM   2676  HA  PRO A 182      -9.235   9.538  11.620  1.00 91.25           H
ATOM   2677  CB  PRO A 182      -8.835   7.580  10.675  1.00 91.25           C
ATOM   2678 1HB  PRO A 182      -7.919   7.049  10.419  1.00 91.25           H
ATOM   2679 2HB  PRO A 182      -9.233   7.113  11.575  1.00 91.25           H
ATOM   2680  CG  PRO A 182      -9.842   7.549   9.531  1.00 91.25           C
ATOM   2681 1HG  PRO A 182      -9.860   6.580   9.034  1.00 91.25           H
ATOM   2682 2HG  PRO A 182     -10.858   7.733   9.881  1.00 91.25           H
ATOM   2683  CD  PRO A 182      -9.346   8.654   8.612  1.00 91.25           C
ATOM   2684 1HD  PRO A 182      -8.570   8.298   7.935  1.00 91.25           H
ATOM   2685 2HD  PRO A 182     -10.148   9.054   7.991  1.00 91.25           H
ATOM   2686  N   GLU A 183      -6.216   9.183  10.473  1.00 87.74           N
ATOM   2687  CA  GLU A 183      -4.814   9.316  10.830  1.00 87.74           C
ATOM   2688  C   GLU A 183      -4.510  10.751  11.266  1.00 87.74           C
ATOM   2689  O   GLU A 183      -3.766  10.969  12.220  1.00 87.74           O
ATOM   2690  HA  GLU A 183      -4.663   8.635  11.668  1.00 87.74           H
ATOM   2691  CB  GLU A 183      -3.910   8.892   9.671  1.00 87.74           C
ATOM   2692 1HB  GLU A 183      -4.274   9.331   8.742  1.00 87.74           H
ATOM   2693 2HB  GLU A 183      -2.876   9.155   9.895  1.00 87.74           H
ATOM   2694  CG  GLU A 183      -3.937   7.374   9.481  1.00 87.74           C
ATOM   2695 1HG  GLU A 183      -3.256   7.092   8.678  1.00 87.74           H
ATOM   2696 2HG  GLU A 183      -3.581   6.884  10.388  1.00 87.74           H
ATOM   2697  CD  GLU A 183      -5.350   6.887   9.153  1.00 87.74           C
ATOM   2698  OE1 GLU A 183      -5.748   5.860   9.743  1.00 87.74           O
ATOM   2699  OE2 GLU A 183      -6.000   7.554   8.319  1.00 87.74           O
ATOM   2700  HN  GLU A 183      -6.389   8.968   9.512  1.00 87.74           H
ATOM   2701  N   ILE A 184      -5.102  11.692  10.545  1.00 89.51           N
ATOM   2702  CA  ILE A 184      -4.861  13.100  10.809  1.00 89.51           C
ATOM   2703  C   ILE A 184      -5.300  13.429  12.237  1.00 89.51           C
ATOM   2704  O   ILE A 184      -4.639  14.199  12.932  1.00 89.51           O
ATOM   2705  HA  ILE A 184      -3.787  13.267  10.731  1.00 89.51           H
ATOM   2706  CB  ILE A 184      -5.533  13.968   9.743  1.00 89.51           C
ATOM   2707  HB  ILE A 184      -6.582  13.680   9.680  1.00 89.51           H
ATOM   2708  CG1 ILE A 184      -4.913  13.723   8.366  1.00 89.51           C
ATOM   2709 1HG1 ILE A 184      -3.904  14.135   8.339  1.00 89.51           H
ATOM   2710 2HG1 ILE A 184      -4.825  12.651   8.188  1.00 89.51           H
ATOM   2711  CG2 ILE A 184      -5.493  15.446  10.135  1.00 89.51           C
ATOM   2712 1HG2 ILE A 184      -6.017  15.586  11.081  1.00 89.51           H
ATOM   2713 2HG2 ILE A 184      -4.457  15.766  10.244  1.00 89.51           H
ATOM   2714 3HG2 ILE A 184      -5.977  16.041   9.360  1.00 89.51           H
ATOM   2715  CD1 ILE A 184      -5.759  14.361   7.263  1.00 89.51           C
ATOM   2716 1HD1 ILE A 184      -6.760  13.930   7.277  1.00 89.51           H
ATOM   2717 2HD1 ILE A 184      -5.824  15.436   7.431  1.00 89.51           H
ATOM   2718 3HD1 ILE A 184      -5.296  14.172   6.294  1.00 89.51           H
ATOM   2719  HN  ILE A 184      -5.736  11.505   9.794  1.00 89.51           H
ATOM   2720  N   LEU A 185      -6.414  12.830  12.633  1.00 89.72           N
ATOM   2721  CA  LEU A 185      -7.061  13.200  13.880  1.00 89.72           C
ATOM   2722  C   LEU A 185      -6.299  12.575  15.050  1.00 89.72           C
ATOM   2723  O   LEU A 185      -5.947  13.264  16.006  1.00 89.72           O
ATOM   2724  HA  LEU A 185      -7.000  14.285  13.969  1.00 89.72           H
ATOM   2725  CB  LEU A 185      -8.545  12.831  13.844  1.00 89.72           C
ATOM   2726 1HB  LEU A 185      -8.629  11.772  13.599  1.00 89.72           H
ATOM   2727 2HB  LEU A 185      -8.955  12.960  14.846  1.00 89.72           H
ATOM   2728  CG  LEU A 185      -9.410  13.624  12.863  1.00 89.72           C
ATOM   2729  HG  LEU A 185      -9.017  13.468  11.858  1.00 89.72           H
ATOM   2730  CD1 LEU A 185     -10.853  13.114  12.868  1.00 89.72           C
ATOM   2731 1HD1 LEU A 185     -10.868  12.064  12.577  1.00 89.72           H
ATOM   2732 2HD1 LEU A 185     -11.272  13.220  13.868  1.00 89.72           H
ATOM   2733 3HD1 LEU A 185     -11.446  13.695  12.162  1.00 89.72           H
ATOM   2734  CD2 LEU A 185      -9.331  15.124  13.151  1.00 89.72           C
ATOM   2735 1HD2 LEU A 185      -9.684  15.319  14.164  1.00 89.72           H
ATOM   2736 2HD2 LEU A 185      -8.298  15.459  13.055  1.00 89.72           H
ATOM   2737 3HD2 LEU A 185      -9.955  15.664  12.439  1.00 89.72           H
ATOM   2738  HN  LEU A 185      -6.871  12.105  12.118  1.00 89.72           H
ATOM   2739  N   TYR A 186      -6.067  11.275  14.936  1.00 90.24           N
ATOM   2740  CA  TYR A 186      -5.766  10.464  16.103  1.00 90.24           C
ATOM   2741  C   TYR A 186      -4.282  10.094  16.145  1.00 90.24           C
ATOM   2742  O   TYR A 186      -3.830   9.427  17.075  1.00 90.24           O
ATOM   2743  HA  TYR A 186      -6.012  11.047  16.991  1.00 90.24           H
ATOM   2744  CB  TYR A 186      -6.594   9.186  15.954  1.00 90.24           C
ATOM   2745 1HB  TYR A 186      -6.234   8.631  15.088  1.00 90.24           H
ATOM   2746 2HB  TYR A 186      -6.430   8.555  16.828  1.00 90.24           H
ATOM   2747  CG  TYR A 186      -8.095   9.433  15.795  1.00 90.24           C
ATOM   2748  CD1 TYR A 186      -8.748  10.295  16.653  1.00 90.24           C
ATOM   2749  HD1 TYR A 186      -8.193  10.800  17.444  1.00 90.24           H
ATOM   2750  CD2 TYR A 186      -8.797   8.793  14.794  1.00 90.24           C
ATOM   2751  HD2 TYR A 186      -8.282   8.112  14.116  1.00 90.24           H
ATOM   2752  CE1 TYR A 186     -10.161  10.527  16.503  1.00 90.24           C
ATOM   2753  HE1 TYR A 186     -10.688  11.205  17.174  1.00 90.24           H
ATOM   2754  CE2 TYR A 186     -10.211   9.025  14.644  1.00 90.24           C
ATOM   2755  HE2 TYR A 186     -10.777   8.527  13.858  1.00 90.24           H
ATOM   2756  CZ  TYR A 186     -10.823   9.881  15.506  1.00 90.24           C
ATOM   2757  OH  TYR A 186     -12.157  10.100  15.365  1.00 90.24           O
ATOM   2758  HH  TYR A 186     -12.517   9.548  14.613  1.00 90.24           H
ATOM   2759  HN  TYR A 186      -6.083  10.778  14.069  1.00 90.24           H
ATOM   2760  N   SER A 187      -3.564  10.542  15.126  1.00 90.91           N
ATOM   2761  CA  SER A 187      -2.113  10.457  15.137  1.00 90.91           C
ATOM   2762  C   SER A 187      -1.540  11.431  16.169  1.00 90.91           C
ATOM   2763  O   SER A 187      -1.787  12.633  16.098  1.00 90.91           O
ATOM   2764  HA  SER A 187      -1.887   9.428  15.415  1.00 90.91           H
ATOM   2765  CB  SER A 187      -1.533  10.750  13.752  1.00 90.91           C
ATOM   2766 1HB  SER A 187      -1.830  11.752  13.440  1.00 90.91           H
ATOM   2767 2HB  SER A 187      -0.445  10.742  13.806  1.00 90.91           H
ATOM   2768  OG  SER A 187      -1.967   9.803  12.780  1.00 90.91           O
ATOM   2769  HG  SER A 187      -2.482  10.264  12.058  1.00 90.91           H
ATOM   2770  HN  SER A 187      -3.956  10.956  14.305  1.00 90.91           H
ATOM   2771  N   GLN A 188      -0.786  10.874  17.106  1.00 84.60           N
ATOM   2772  CA  GLN A 188      -0.061  11.689  18.066  1.00 84.60           C
ATOM   2773  C   GLN A 188       1.186  10.951  18.555  1.00 84.60           C
ATOM   2774  O   GLN A 188       1.351   9.761  18.291  1.00 84.60           O
ATOM   2775  HA  GLN A 188       0.230  12.587  17.521  1.00 84.60           H
ATOM   2776  CB  GLN A 188      -0.960  12.084  19.239  1.00 84.60           C
ATOM   2777 1HB  GLN A 188      -0.386  12.662  19.963  1.00 84.60           H
ATOM   2778 2HB  GLN A 188      -1.766  12.727  18.885  1.00 84.60           H
ATOM   2779  CG  GLN A 188      -1.550  10.846  19.918  1.00 84.60           C
ATOM   2780 1HG  GLN A 188      -2.073  10.237  19.181  1.00 84.60           H
ATOM   2781 2HG  GLN A 188      -0.746  10.233  20.326  1.00 84.60           H
ATOM   2782  CD  GLN A 188      -2.515  11.242  21.037  1.00 84.60           C
ATOM   2783  OE1 GLN A 188      -2.618  12.394  21.425  1.00 84.60           O
ATOM   2784  NE2 GLN A 188      -3.214  10.225  21.534  1.00 84.60           N
ATOM   2785 1HE2 GLN A 188      -3.082   9.303  21.171  1.00 84.60           H
ATOM   2786 2HE2 GLN A 188      -3.872  10.384  22.270  1.00 84.60           H
ATOM   2787  HN  GLN A 188      -0.666   9.887  17.214  1.00 84.60           H
ATOM   2788  N   ILE A 189       2.033  11.687  19.259  1.00 88.19           N
ATOM   2789  CA  ILE A 189       3.200  11.091  19.887  1.00 88.19           C
ATOM   2790  C   ILE A 189       2.808  10.531  21.256  1.00 88.19           C
ATOM   2791  O   ILE A 189       2.219  11.237  22.074  1.00 88.19           O
ATOM   2792  HA  ILE A 189       3.524  10.264  19.256  1.00 88.19           H
ATOM   2793  CB  ILE A 189       4.351  12.098  19.941  1.00 88.19           C
ATOM   2794  HB  ILE A 189       4.010  12.979  20.484  1.00 88.19           H
ATOM   2795  CG1 ILE A 189       4.745  12.557  18.536  1.00 88.19           C
ATOM   2796 1HG1 ILE A 189       5.148  11.714  17.974  1.00 88.19           H
ATOM   2797 2HG1 ILE A 189       3.860  12.903  18.001  1.00 88.19           H
ATOM   2798  CG2 ILE A 189       5.543  11.526  20.712  1.00 88.19           C
ATOM   2799 1HG2 ILE A 189       5.237  11.290  21.731  1.00 88.19           H
ATOM   2800 2HG2 ILE A 189       5.894  10.620  20.219  1.00 88.19           H
ATOM   2801 3HG2 ILE A 189       6.347  12.262  20.736  1.00 88.19           H
ATOM   2802  CD1 ILE A 189       5.783  13.680  18.596  1.00 88.19           C
ATOM   2803 1HD1 ILE A 189       5.367  14.529  19.138  1.00 88.19           H
ATOM   2804 2HD1 ILE A 189       6.675  13.322  19.110  1.00 88.19           H
ATOM   2805 3HD1 ILE A 189       6.045  13.987  17.584  1.00 88.19           H
ATOM   2806  HN  ILE A 189       1.932  12.672  19.404  1.00 88.19           H
ATOM   2807  N   LYS A 190       3.149   9.268  21.463  1.00 83.89           N
ATOM   2808  CA  LYS A 190       2.935   8.637  22.754  1.00 83.89           C
ATOM   2809  C   LYS A 190       4.288   8.269  23.367  1.00 83.89           C
ATOM   2810  O   LYS A 190       5.136   7.679  22.700  1.00 83.89           O
ATOM   2811  HA  LYS A 190       2.451   9.370  23.400  1.00 83.89           H
ATOM   2812  CB  LYS A 190       1.978   7.451  22.618  1.00 83.89           C
ATOM   2813 1HB  LYS A 190       1.051   7.778  22.148  1.00 83.89           H
ATOM   2814 2HB  LYS A 190       2.418   6.697  21.965  1.00 83.89           H
ATOM   2815  CG  LYS A 190       1.673   6.834  23.985  1.00 83.89           C
ATOM   2816 1HG  LYS A 190       2.601   6.511  24.457  1.00 83.89           H
ATOM   2817 2HG  LYS A 190       1.228   7.585  24.636  1.00 83.89           H
ATOM   2818  CD  LYS A 190       0.724   5.642  23.848  1.00 83.89           C
ATOM   2819 1HD  LYS A 190      -0.253   5.988  23.511  1.00 83.89           H
ATOM   2820 2HD  LYS A 190       1.100   4.958  23.087  1.00 83.89           H
ATOM   2821  CE  LYS A 190       0.577   4.902  25.180  1.00 83.89           C
ATOM   2822 1HE  LYS A 190       1.543   4.851  25.682  1.00 83.89           H
ATOM   2823 2HE  LYS A 190      -0.095   5.454  25.837  1.00 83.89           H
ATOM   2824  NZ  LYS A 190       0.053   3.536  24.958  1.00 83.89           N
ATOM   2825 1HZ  LYS A 190       0.062   3.025  25.834  1.00 83.89           H
ATOM   2826 2HZ  LYS A 190      -0.897   3.590  24.608  1.00 83.89           H
ATOM   2827 3HZ  LYS A 190       0.636   3.056  24.281  1.00 83.89           H
ATOM   2828  HN  LYS A 190       3.564   8.680  20.768  1.00 83.89           H
ATOM   2829  N   GLU A 191       4.447   8.633  24.631  1.00 75.56           N
ATOM   2830  CA  GLU A 191       5.617   8.220  25.387  1.00 75.56           C
ATOM   2831  C   GLU A 191       5.319   6.940  26.171  1.00 75.56           C
ATOM   2832  O   GLU A 191       4.378   6.897  26.961  1.00 75.56           O
ATOM   2833  HA  GLU A 191       6.389   8.027  24.643  1.00 75.56           H
ATOM   2834  CB  GLU A 191       6.089   9.337  26.320  1.00 75.56           C
ATOM   2835 1HB  GLU A 191       5.233   9.768  26.840  1.00 75.56           H
ATOM   2836 2HB  GLU A 191       6.854   8.953  26.995  1.00 75.56           H
ATOM   2837  CG  GLU A 191       6.742  10.473  25.530  1.00 75.56           C
ATOM   2838 1HG  GLU A 191       7.516  10.068  24.878  1.00 75.56           H
ATOM   2839 2HG  GLU A 191       6.000  10.947  24.888  1.00 75.56           H
ATOM   2840  CD  GLU A 191       7.352  11.514  26.470  1.00 75.56           C
ATOM   2841  OE1 GLU A 191       7.912  12.498  25.940  1.00 75.56           O
ATOM   2842  OE2 GLU A 191       7.245  11.303  27.697  1.00 75.56           O
ATOM   2843  HN  GLU A 191       3.795   9.198  25.137  1.00 75.56           H
ATOM   2844  N   GLU A 192       6.139   5.929  25.924  1.00 71.72           N
ATOM   2845  CA  GLU A 192       6.016   4.673  26.644  1.00 71.72           C
ATOM   2846  C   GLU A 192       7.397   4.158  27.053  1.00 71.72           C
ATOM   2847  O   GLU A 192       8.288   4.026  26.215  1.00 71.72           O
ATOM   2848  HA  GLU A 192       5.429   4.905  27.533  1.00 71.72           H
ATOM   2849  CB  GLU A 192       5.268   3.633  25.808  1.00 71.72           C
ATOM   2850 1HB  GLU A 192       4.272   4.003  25.565  1.00 71.72           H
ATOM   2851 2HB  GLU A 192       5.859   3.375  24.928  1.00 71.72           H
ATOM   2852  CG  GLU A 192       5.076   2.334  26.593  1.00 71.72           C
ATOM   2853 1HG  GLU A 192       5.956   1.702  26.479  1.00 71.72           H
ATOM   2854 2HG  GLU A 192       4.979   2.557  27.655  1.00 71.72           H
ATOM   2855  CD  GLU A 192       3.835   1.580  26.110  1.00 71.72           C
ATOM   2856  OE1 GLU A 192       3.555   0.512  26.696  1.00 71.72           O
ATOM   2857  OE2 GLU A 192       3.194   2.089  25.165  1.00 71.72           O
ATOM   2858  HN  GLU A 192       6.876   5.958  25.248  1.00 71.72           H
ATOM   2859  N   SER A 193       7.532   3.880  28.342  1.00 72.46           N
ATOM   2860  CA  SER A 193       8.775   3.337  28.864  1.00 72.46           C
ATOM   2861  C   SER A 193       9.942   4.256  28.498  1.00 72.46           C
ATOM   2862  O   SER A 193      11.061   3.790  28.288  1.00 72.46           O
ATOM   2863  HA  SER A 193       8.641   3.300  29.945  1.00 72.46           H
ATOM   2864  CB  SER A 193       9.024   1.924  28.333  1.00 72.46           C
ATOM   2865 1HB  SER A 193       9.197   1.967  27.258  1.00 72.46           H
ATOM   2866 2HB  SER A 193       9.930   1.521  28.786  1.00 72.46           H
ATOM   2867  OG  SER A 193       7.931   1.051  28.603  1.00 72.46           O
ATOM   2868  HG  SER A 193       8.064   0.180  28.132  1.00 72.46           H
ATOM   2869  HN  SER A 193       6.813   4.020  29.022  1.00 72.46           H
ATOM   2870  N   GLY A 194       9.641   5.545  28.433  1.00 80.32           N
ATOM   2871  CA  GLY A 194      10.665   6.539  28.161  1.00 80.32           C
ATOM   2872  C   GLY A 194      11.003   6.585  26.669  1.00 80.32           C
ATOM   2873  O   GLY A 194      11.932   7.279  26.261  1.00 80.32           O
ATOM   2874 1HA  GLY A 194      10.321   7.520  28.490  1.00 80.32           H
ATOM   2875 2HA  GLY A 194      11.563   6.308  28.734  1.00 80.32           H
ATOM   2876  HN  GLY A 194       8.720   5.911  28.561  1.00 80.32           H
ATOM   2877  N   ILE A 195      10.230   5.836  25.897  1.00 78.61           N
ATOM   2878  CA  ILE A 195      10.393   5.832  24.453  1.00 78.61           C
ATOM   2879  C   ILE A 195       9.250   6.621  23.812  1.00 78.61           C
ATOM   2880  O   ILE A 195       8.080   6.364  24.093  1.00 78.61           O
ATOM   2881  HA  ILE A 195      11.331   6.340  24.229  1.00 78.61           H
ATOM   2882  CB  ILE A 195      10.520   4.399  23.932  1.00 78.61           C
ATOM   2883  HB  ILE A 195       9.615   3.856  24.205  1.00 78.61           H
ATOM   2884  CG1 ILE A 195      11.697   3.678  24.592  1.00 78.61           C
ATOM   2885 1HG1 ILE A 195      12.627   4.187  24.340  1.00 78.61           H
ATOM   2886 2HG1 ILE A 195      11.593   3.721  25.676  1.00 78.61           H
ATOM   2887  CG2 ILE A 195      10.617   4.377  22.405  1.00 78.61           C
ATOM   2888 1HG2 ILE A 195       9.720   4.827  21.978  1.00 78.61           H
ATOM   2889 2HG2 ILE A 195      11.493   4.943  22.089  1.00 78.61           H
ATOM   2890 3HG2 ILE A 195      10.705   3.347  22.062  1.00 78.61           H
ATOM   2891  CD1 ILE A 195      11.769   2.218  24.139  1.00 78.61           C
ATOM   2892 1HD1 ILE A 195      10.846   1.706  24.414  1.00 78.61           H
ATOM   2893 2HD1 ILE A 195      11.897   2.180  23.057  1.00 78.61           H
ATOM   2894 3HD1 ILE A 195      12.614   1.729  24.622  1.00 78.61           H
ATOM   2895  HN  ILE A 195       9.503   5.241  26.241  1.00 78.61           H
ATOM   2896  N   ALA A 196       9.628   7.565  22.963  1.00 89.44           N
ATOM   2897  CA  ALA A 196       8.649   8.333  22.213  1.00 89.44           C
ATOM   2898  C   ALA A 196       8.204   7.527  20.990  1.00 89.44           C
ATOM   2899  O   ALA A 196       9.037   7.041  20.227  1.00 89.44           O
ATOM   2900  HA  ALA A 196       7.788   8.497  22.861  1.00 89.44           H
ATOM   2901  CB  ALA A 196       9.245   9.689  21.832  1.00 89.44           C
ATOM   2902 1HB  ALA A 196       9.517  10.233  22.736  1.00 89.44           H
ATOM   2903 2HB  ALA A 196      10.134   9.536  21.219  1.00 89.44           H
ATOM   2904 3HB  ALA A 196       8.510  10.264  21.269  1.00 89.44           H
ATOM   2905  HN  ALA A 196      10.582   7.808  22.785  1.00 89.44           H
ATOM   2906  N   ILE A 197       6.892   7.412  20.842  1.00 84.89           N
ATOM   2907  CA  ILE A 197       6.328   6.583  19.790  1.00 84.89           C
ATOM   2908  C   ILE A 197       5.253   7.377  19.044  1.00 84.89           C
ATOM   2909  O   ILE A 197       4.367   7.963  19.664  1.00 84.89           O
ATOM   2910  HA  ILE A 197       7.132   6.350  19.092  1.00 84.89           H
ATOM   2911  CB  ILE A 197       5.826   5.257  20.364  1.00 84.89           C
ATOM   2912  HB  ILE A 197       5.127   5.476  21.170  1.00 84.89           H
ATOM   2913  CG1 ILE A 197       6.977   4.452  20.971  1.00 84.89           C
ATOM   2914 1HG1 ILE A 197       7.684   4.175  20.188  1.00 84.89           H
ATOM   2915 2HG1 ILE A 197       7.520   5.069  21.686  1.00 84.89           H
ATOM   2916  CG2 ILE A 197       5.062   4.457  19.308  1.00 84.89           C
ATOM   2917 1HG2 ILE A 197       4.204   5.035  18.964  1.00 84.89           H
ATOM   2918 2HG2 ILE A 197       5.720   4.247  18.464  1.00 84.89           H
ATOM   2919 3HG2 ILE A 197       4.716   3.519  19.742  1.00 84.89           H
ATOM   2920  CD1 ILE A 197       6.458   3.192  21.666  1.00 84.89           C
ATOM   2921 1HD1 ILE A 197       5.770   3.474  22.464  1.00 84.89           H
ATOM   2922 2HD1 ILE A 197       5.937   2.566  20.942  1.00 84.89           H
ATOM   2923 3HD1 ILE A 197       7.296   2.638  22.089  1.00 84.89           H
ATOM   2924  HN  ILE A 197       6.222   7.871  21.425  1.00 84.89           H
ATOM   2925  N   CYS A 198       5.366   7.368  17.724  1.00 90.74           N
ATOM   2926  CA  CYS A 198       4.316   7.911  16.880  1.00 90.74           C
ATOM   2927  C   CYS A 198       3.291   6.806  16.617  1.00 90.74           C
ATOM   2928  O   CYS A 198       3.572   5.853  15.892  1.00 90.74           O
ATOM   2929  HA  CYS A 198       3.864   8.735  17.432  1.00 90.74           H
ATOM   2930  CB  CYS A 198       4.878   8.489  15.579  1.00 90.74           C
ATOM   2931 1HB  CYS A 198       5.469   9.380  15.793  1.00 90.74           H
ATOM   2932 2HB  CYS A 198       5.547   7.767  15.110  1.00 90.74           H
ATOM   2933  SG  CYS A 198       3.510   8.907  14.437  1.00 90.74           S
ATOM   2934  HN  CYS A 198       6.156   7.000  17.233  1.00 90.74           H
ATOM   2935  N   THR A 199       2.123   6.971  17.221  1.00 88.85           N
ATOM   2936  CA  THR A 199       1.085   5.959  17.131  1.00 88.85           C
ATOM   2937  C   THR A 199      -0.287   6.616  16.962  1.00 88.85           C
ATOM   2938  O   THR A 199      -0.436   7.816  17.184  1.00 88.85           O
ATOM   2939  HA  THR A 199       1.265   5.361  16.237  1.00 88.85           H
ATOM   2940  CB  THR A 199       1.183   5.068  18.371  1.00 88.85           C
ATOM   2941  HB  THR A 199       2.220   4.807  18.581  1.00 88.85           H
ATOM   2942  OG1 THR A 199       0.319   3.972  18.081  1.00 88.85           O
ATOM   2943  HG1 THR A 199       0.507   3.215  18.705  1.00 88.85           H
ATOM   2944  CG2 THR A 199       0.560   5.716  19.608  1.00 88.85           C
ATOM   2945 1HG2 THR A 199      -0.495   5.916  19.421  1.00 88.85           H
ATOM   2946 2HG2 THR A 199       1.074   6.653  19.826  1.00 88.85           H
ATOM   2947 3HG2 THR A 199       0.657   5.042  20.459  1.00 88.85           H
ATOM   2948  HN  THR A 199       1.883   7.776  17.763  1.00 88.85           H
ATOM   2949  N   MET A 200      -1.254   5.800  16.569  1.00 88.01           N
ATOM   2950  CA  MET A 200      -2.649   6.200  16.648  1.00 88.01           C
ATOM   2951  C   MET A 200      -3.200   5.992  18.059  1.00 88.01           C
ATOM   2952  O   MET A 200      -3.018   4.929  18.651  1.00 88.01           O
ATOM   2953  HA  MET A 200      -2.664   7.260  16.397  1.00 88.01           H
ATOM   2954  CB  MET A 200      -3.472   5.380  15.652  1.00 88.01           C
ATOM   2955 1HB  MET A 200      -3.343   4.317  15.856  1.00 88.01           H
ATOM   2956 2HB  MET A 200      -4.531   5.603  15.780  1.00 88.01           H
ATOM   2957  CG  MET A 200      -3.051   5.683  14.212  1.00 88.01           C
ATOM   2958 1HG  MET A 200      -1.982   5.889  14.173  1.00 88.01           H
ATOM   2959 2HG  MET A 200      -3.232   4.813  13.581  1.00 88.01           H
ATOM   2960  SD  MET A 200      -3.965   7.086  13.592  1.00 88.01           S
ATOM   2961  CE  MET A 200      -5.561   6.329  13.337  1.00 88.01           C
ATOM   2962 1HE  MET A 200      -5.465   5.511  12.622  1.00 88.01           H
ATOM   2963 2HE  MET A 200      -5.935   5.940  14.284  1.00 88.01           H
ATOM   2964 3HE  MET A 200      -6.257   7.071  12.948  1.00 88.01           H
ATOM   2965  HN  MET A 200      -1.098   4.882  16.204  1.00 88.01           H
ATOM   2966  N   VAL A 201      -3.863   7.025  18.559  1.00 90.40           N
ATOM   2967  CA  VAL A 201      -4.561   6.922  19.830  1.00 90.40           C
ATOM   2968  C   VAL A 201      -6.042   7.247  19.621  1.00 90.40           C
ATOM   2969  O   VAL A 201      -6.384   8.342  19.179  1.00 90.40           O
ATOM   2970  HA  VAL A 201      -4.473   5.891  20.171  1.00 90.40           H
ATOM   2971  CB  VAL A 201      -3.892   7.824  20.868  1.00 90.40           C
ATOM   2972  HB  VAL A 201      -4.017   8.858  20.545  1.00 90.40           H
ATOM   2973  CG1 VAL A 201      -4.561   7.675  22.236  1.00 90.40           C
ATOM   2974 1HG1 VAL A 201      -5.613   7.952  22.158  1.00 90.40           H
ATOM   2975 2HG1 VAL A 201      -4.482   6.640  22.569  1.00 90.40           H
ATOM   2976 3HG1 VAL A 201      -4.066   8.327  22.956  1.00 90.40           H
ATOM   2977  CG2 VAL A 201      -2.392   7.538  20.958  1.00 90.40           C
ATOM   2978 1HG2 VAL A 201      -2.237   6.498  21.246  1.00 90.40           H
ATOM   2979 2HG2 VAL A 201      -1.929   7.719  19.988  1.00 90.40           H
ATOM   2980 3HG2 VAL A 201      -1.941   8.193  21.704  1.00 90.40           H
ATOM   2981  HN  VAL A 201      -3.928   7.917  18.112  1.00 90.40           H
ATOM   2982  N   TYR A 202      -6.880   6.275  19.949  1.00 90.36           N
ATOM   2983  CA  TYR A 202      -8.311   6.419  19.743  1.00 90.36           C
ATOM   2984  C   TYR A 202      -9.003   6.906  21.018  1.00 90.36           C
ATOM   2985  O   TYR A 202      -8.608   6.536  22.122  1.00 90.36           O
ATOM   2986  HA  TYR A 202      -8.464   7.153  18.952  1.00 90.36           H
ATOM   2987  CB  TYR A 202      -8.830   5.021  19.397  1.00 90.36           C
ATOM   2988 1HB  TYR A 202      -8.579   4.340  20.210  1.00 90.36           H
ATOM   2989 2HB  TYR A 202      -9.917   5.054  19.333  1.00 90.36           H
ATOM   2990  CG  TYR A 202      -8.274   4.457  18.088  1.00 90.36           C
ATOM   2991  CD1 TYR A 202      -8.892   4.754  16.891  1.00 90.36           C
ATOM   2992  HD1 TYR A 202      -9.777   5.390  16.878  1.00 90.36           H
ATOM   2993  CD2 TYR A 202      -7.153   3.651  18.105  1.00 90.36           C
ATOM   2994  HD2 TYR A 202      -6.665   3.417  19.051  1.00 90.36           H
ATOM   2995  CE1 TYR A 202      -8.369   4.223  15.659  1.00 90.36           C
ATOM   2996  HE1 TYR A 202      -8.848   4.449  14.706  1.00 90.36           H
ATOM   2997  CE2 TYR A 202      -6.630   3.120  16.873  1.00 90.36           C
ATOM   2998  HE2 TYR A 202      -5.746   2.483  16.872  1.00 90.36           H
ATOM   2999  CZ  TYR A 202      -7.263   3.432  15.711  1.00 90.36           C
ATOM   3000  OH  TYR A 202      -6.769   2.931  14.548  1.00 90.36           O
ATOM   3001  HH  TYR A 202      -7.386   3.148  13.792  1.00 90.36           H
ATOM   3002  HN  TYR A 202      -6.596   5.403  20.349  1.00 90.36           H
ATOM   3003  N   PRO A 203     -10.043   7.741  20.889  1.00 84.29           N
ATOM   3004  CA  PRO A 203     -10.695   8.320  22.066  1.00 84.29           C
ATOM   3005  C   PRO A 203     -11.451   7.281  22.877  1.00 84.29           C
ATOM   3006  O   PRO A 203     -11.889   6.265  22.338  1.00 84.29           O
ATOM   3007  HA  PRO A 203      -9.948   8.725  22.749  1.00 84.29           H
ATOM   3008  CB  PRO A 203     -11.635   9.374  21.477  1.00 84.29           C
ATOM   3009 1HB  PRO A 203     -12.539   9.484  22.075  1.00 84.29           H
ATOM   3010 2HB  PRO A 203     -11.161  10.355  21.435  1.00 84.29           H
ATOM   3011  CG  PRO A 203     -11.941   8.850  20.104  1.00 84.29           C
ATOM   3012 1HG  PRO A 203     -12.765   8.137  20.129  1.00 84.29           H
ATOM   3013 2HG  PRO A 203     -12.238   9.655  19.432  1.00 84.29           H
ATOM   3014  CD  PRO A 203     -10.673   8.196  19.637  1.00 84.29           C
ATOM   3015 1HD  PRO A 203     -10.876   7.364  18.963  1.00 84.29           H
ATOM   3016 2HD  PRO A 203     -10.036   8.896  19.098  1.00 84.29           H
ATOM   3017  N   SER A 204     -11.585   7.564  24.165  1.00 74.81           N
ATOM   3018  CA  SER A 204     -11.830   6.515  25.140  1.00 74.81           C
ATOM   3019  C   SER A 204     -13.185   5.857  24.872  1.00 74.81           C
ATOM   3020  O   SER A 204     -13.322   4.640  24.991  1.00 74.81           O
ATOM   3021  HA  SER A 204     -11.022   5.798  25.001  1.00 74.81           H
ATOM   3022  CB  SER A 204     -11.782   7.067  26.566  1.00 74.81           C
ATOM   3023 1HB  SER A 204     -12.103   6.295  27.265  1.00 74.81           H
ATOM   3024 2HB  SER A 204     -10.753   7.321  26.822  1.00 74.81           H
ATOM   3025  OG  SER A 204     -12.606   8.219  26.721  1.00 74.81           O
ATOM   3026  HG  SER A 204     -13.560   7.944  26.837  1.00 74.81           H
ATOM   3027  HN  SER A 204     -11.530   8.488  24.543  1.00 74.81           H
ATOM   3028  N   ASP A 205     -14.151   6.689  24.514  1.00 69.57           N
ATOM   3029  CA  ASP A 205     -15.549   6.334  24.690  1.00 69.57           C
ATOM   3030  C   ASP A 205     -15.875   5.118  23.820  1.00 69.57           C
ATOM   3031  O   ASP A 205     -16.473   4.154  24.294  1.00 69.57           O
ATOM   3032  HA  ASP A 205     -15.660   6.126  25.755  1.00 69.57           H
ATOM   3033  CB  ASP A 205     -16.467   7.481  24.264  1.00 69.57           C
ATOM   3034 1HB  ASP A 205     -16.212   7.799  23.253  1.00 69.57           H
ATOM   3035 2HB  ASP A 205     -17.500   7.134  24.237  1.00 69.57           H
ATOM   3036  CG  ASP A 205     -16.347   8.666  25.224  1.00 69.57           C
ATOM   3037  OD1 ASP A 205     -15.750   8.463  26.304  1.00 69.57           O
ATOM   3038  OD2 ASP A 205     -16.853   9.748  24.856  1.00 69.57           O
ATOM   3039  HN  ASP A 205     -13.992   7.591  24.111  1.00 69.57           H
ATOM   3040  N   GLU A 206     -15.468   5.204  22.562  1.00 72.58           N
ATOM   3041  CA  GLU A 206     -15.754   4.146  21.609  1.00 72.58           C
ATOM   3042  C   GLU A 206     -14.469   3.707  20.903  1.00 72.58           C
ATOM   3043  O   GLU A 206     -14.498   3.334  19.731  1.00 72.58           O
ATOM   3044  HA  GLU A 206     -16.150   3.322  22.202  1.00 72.58           H
ATOM   3045  CB  GLU A 206     -16.811   4.591  20.597  1.00 72.58           C
ATOM   3046 1HB  GLU A 206     -16.515   5.539  20.148  1.00 72.58           H
ATOM   3047 2HB  GLU A 206     -16.974   3.800  19.865  1.00 72.58           H
ATOM   3048  CG  GLU A 206     -18.159   4.829  21.281  1.00 72.58           C
ATOM   3049 1HG  GLU A 206     -18.223   4.225  22.186  1.00 72.58           H
ATOM   3050 2HG  GLU A 206     -18.236   5.872  21.588  1.00 72.58           H
ATOM   3051  CD  GLU A 206     -19.318   4.480  20.346  1.00 72.58           C
ATOM   3052  OE1 GLU A 206     -20.236   3.775  20.818  1.00 72.58           O
ATOM   3053  OE2 GLU A 206     -19.260   4.927  19.179  1.00 72.58           O
ATOM   3054  HN  GLU A 206     -14.952   5.978  22.193  1.00 72.58           H
ATOM   3055  N   SER A 207     -13.374   3.765  21.645  1.00 85.27           N
ATOM   3056  CA  SER A 207     -12.061   3.547  21.061  1.00 85.27           C
ATOM   3057  C   SER A 207     -12.040   2.218  20.304  1.00 85.27           C
ATOM   3058  O   SER A 207     -11.510   2.139  19.196  1.00 85.27           O
ATOM   3059  HA  SER A 207     -11.908   4.381  20.376  1.00 85.27           H
ATOM   3060  CB  SER A 207     -10.971   3.563  22.135  1.00 85.27           C
ATOM   3061 1HB  SER A 207     -10.021   3.265  21.691  1.00 85.27           H
ATOM   3062 2HB  SER A 207     -10.844   4.580  22.507  1.00 85.27           H
ATOM   3063  OG  SER A 207     -11.280   2.695  23.222  1.00 85.27           O
ATOM   3064  HG  SER A 207     -10.692   2.904  24.004  1.00 85.27           H
ATOM   3065  HN  SER A 207     -13.373   3.956  22.627  1.00 85.27           H
ATOM   3066  N   THR A 208     -12.622   1.206  20.930  1.00 84.86           N
ATOM   3067  CA  THR A 208     -12.588  -0.137  20.377  1.00 84.86           C
ATOM   3068  C   THR A 208     -13.322  -0.179  19.035  1.00 84.86           C
ATOM   3069  O   THR A 208     -12.809  -0.725  18.059  1.00 84.86           O
ATOM   3070  HA  THR A 208     -11.549  -0.402  20.181  1.00 84.86           H
ATOM   3071  CB  THR A 208     -13.172  -1.093  21.419  1.00 84.86           C
ATOM   3072  HB  THR A 208     -14.251  -0.963  21.504  1.00 84.86           H
ATOM   3073  OG1 THR A 208     -12.424  -0.818  22.600  1.00 84.86           O
ATOM   3074  HG1 THR A 208     -11.454  -1.002  22.440  1.00 84.86           H
ATOM   3075  CG2 THR A 208     -12.858  -2.558  21.110  1.00 84.86           C
ATOM   3076 1HG2 THR A 208     -11.778  -2.702  21.091  1.00 84.86           H
ATOM   3077 2HG2 THR A 208     -13.277  -2.823  20.139  1.00 84.86           H
ATOM   3078 3HG2 THR A 208     -13.295  -3.193  21.880  1.00 84.86           H
ATOM   3079  HN  THR A 208     -13.110   1.293  21.799  1.00 84.86           H
ATOM   3080  N   LYS A 209     -14.511   0.406  19.028  1.00 81.33           N
ATOM   3081  CA  LYS A 209     -15.336   0.409  17.832  1.00 81.33           C
ATOM   3082  C   LYS A 209     -14.594   1.133  16.707  1.00 81.33           C
ATOM   3083  O   LYS A 209     -14.583   0.671  15.568  1.00 81.33           O
ATOM   3084  HA  LYS A 209     -15.486  -0.629  17.535  1.00 81.33           H
ATOM   3085  CB  LYS A 209     -16.716   0.997  18.135  1.00 81.33           C
ATOM   3086 1HB  LYS A 209     -16.605   1.980  18.592  1.00 81.33           H
ATOM   3087 2HB  LYS A 209     -17.267   1.139  17.205  1.00 81.33           H
ATOM   3088  CG  LYS A 209     -17.509   0.081  19.070  1.00 81.33           C
ATOM   3089 1HG  LYS A 209     -17.541  -0.927  18.655  1.00 81.33           H
ATOM   3090 2HG  LYS A 209     -17.004   0.014  20.033  1.00 81.33           H
ATOM   3091  CD  LYS A 209     -18.934   0.602  19.269  1.00 81.33           C
ATOM   3092 1HD  LYS A 209     -18.907   1.669  19.490  1.00 81.33           H
ATOM   3093 2HD  LYS A 209     -19.501   0.481  18.347  1.00 81.33           H
ATOM   3094  CE  LYS A 209     -19.635  -0.143  20.407  1.00 81.33           C
ATOM   3095 1HE  LYS A 209     -19.887  -1.154  20.087  1.00 81.33           H
ATOM   3096 2HE  LYS A 209     -18.961  -0.237  21.258  1.00 81.33           H
ATOM   3097  NZ  LYS A 209     -20.863   0.574  20.816  1.00 81.33           N
ATOM   3098 1HZ  LYS A 209     -21.303   0.080  21.585  1.00 81.33           H
ATOM   3099 2HZ  LYS A 209     -20.623   1.514  21.111  1.00 81.33           H
ATOM   3100 3HZ  LYS A 209     -21.505   0.620  20.032  1.00 81.33           H
ATOM   3101  HN  LYS A 209     -14.911   0.869  19.819  1.00 81.33           H
ATOM   3102  N   LEU A 210     -13.990   2.257  17.067  1.00 88.20           N
ATOM   3103  CA  LEU A 210     -13.352   3.112  16.081  1.00 88.20           C
ATOM   3104  C   LEU A 210     -12.196   2.353  15.426  1.00 88.20           C
ATOM   3105  O   LEU A 210     -12.087   2.317  14.202  1.00 88.20           O
ATOM   3106  HA  LEU A 210     -14.094   3.338  15.315  1.00 88.20           H
ATOM   3107  CB  LEU A 210     -12.935   4.441  16.714  1.00 88.20           C
ATOM   3108 1HB  LEU A 210     -13.793   4.853  17.245  1.00 88.20           H
ATOM   3109 2HB  LEU A 210     -12.166   4.240  17.460  1.00 88.20           H
ATOM   3110  CG  LEU A 210     -12.406   5.506  15.752  1.00 88.20           C
ATOM   3111  HG  LEU A 210     -11.571   5.080  15.196  1.00 88.20           H
ATOM   3112  CD1 LEU A 210     -13.474   5.901  14.730  1.00 88.20           C
ATOM   3113 1HD1 LEU A 210     -13.768   5.024  14.154  1.00 88.20           H
ATOM   3114 2HD1 LEU A 210     -14.344   6.301  15.251  1.00 88.20           H
ATOM   3115 3HD1 LEU A 210     -13.072   6.659  14.058  1.00 88.20           H
ATOM   3116  CD2 LEU A 210     -11.868   6.717  16.516  1.00 88.20           C
ATOM   3117 1HD2 LEU A 210     -12.668   7.154  17.115  1.00 88.20           H
ATOM   3118 2HD2 LEU A 210     -11.055   6.403  17.170  1.00 88.20           H
ATOM   3119 3HD2 LEU A 210     -11.499   7.459  15.808  1.00 88.20           H
ATOM   3120  HN  LEU A 210     -13.934   2.584  18.010  1.00 88.20           H
ATOM   3121  N   LYS A 211     -11.361   1.766  16.271  1.00 92.32           N
ATOM   3122  CA  LYS A 211     -10.219   1.009  15.790  1.00 92.32           C
ATOM   3123  C   LYS A 211     -10.703  -0.091  14.843  1.00 92.32           C
ATOM   3124  O   LYS A 211     -10.191  -0.229  13.733  1.00 92.32           O
ATOM   3125  HA  LYS A 211      -9.585   1.695  15.227  1.00 92.32           H
ATOM   3126  CB  LYS A 211      -9.389   0.486  16.964  1.00 92.32           C
ATOM   3127 1HB  LYS A 211      -9.032   1.324  17.564  1.00 92.32           H
ATOM   3128 2HB  LYS A 211     -10.015  -0.125  17.614  1.00 92.32           H
ATOM   3129  CG  LYS A 211      -8.198  -0.338  16.471  1.00 92.32           C
ATOM   3130 1HG  LYS A 211      -8.554  -1.261  16.015  1.00 92.32           H
ATOM   3131 2HG  LYS A 211      -7.664   0.214  15.697  1.00 92.32           H
ATOM   3132  CD  LYS A 211      -7.244  -0.666  17.621  1.00 92.32           C
ATOM   3133 1HD  LYS A 211      -6.899   0.258  18.087  1.00 92.32           H
ATOM   3134 2HD  LYS A 211      -7.773  -1.231  18.388  1.00 92.32           H
ATOM   3135  CE  LYS A 211      -6.042  -1.471  17.123  1.00 92.32           C
ATOM   3136 1HE  LYS A 211      -6.379  -2.424  16.715  1.00 92.32           H
ATOM   3137 2HE  LYS A 211      -5.546  -0.935  16.314  1.00 92.32           H
ATOM   3138  NZ  LYS A 211      -5.085  -1.710  18.227  1.00 92.32           N
ATOM   3139 1HZ  LYS A 211      -4.341  -2.319  17.904  1.00 92.32           H
ATOM   3140 2HZ  LYS A 211      -4.690  -0.826  18.529  1.00 92.32           H
ATOM   3141 3HZ  LYS A 211      -5.567  -2.148  19.004  1.00 92.32           H
ATOM   3142  HN  LYS A 211     -11.456   1.801  17.266  1.00 92.32           H
ATOM   3143  N   SER A 212     -11.684  -0.845  15.315  1.00 89.91           N
ATOM   3144  CA  SER A 212     -12.189  -1.978  14.559  1.00 89.91           C
ATOM   3145  C   SER A 212     -12.710  -1.509  13.199  1.00 89.91           C
ATOM   3146  O   SER A 212     -12.488  -2.168  12.184  1.00 89.91           O
ATOM   3147  HA  SER A 212     -11.335  -2.644  14.432  1.00 89.91           H
ATOM   3148  CB  SER A 212     -13.293  -2.707  15.327  1.00 89.91           C
ATOM   3149 1HB  SER A 212     -14.100  -2.009  15.550  1.00 89.91           H
ATOM   3150 2HB  SER A 212     -13.714  -3.492  14.700  1.00 89.91           H
ATOM   3151  OG  SER A 212     -12.811  -3.277  16.541  1.00 89.91           O
ATOM   3152  HG  SER A 212     -12.853  -2.602  17.277  1.00 89.91           H
ATOM   3153  HN  SER A 212     -12.132  -0.693  16.197  1.00 89.91           H
ATOM   3154  N   ALA A 213     -13.392  -0.374  13.222  1.00 93.08           N
ATOM   3155  CA  ALA A 213     -13.970   0.177  12.008  1.00 93.08           C
ATOM   3156  C   ALA A 213     -12.847   0.572  11.047  1.00 93.08           C
ATOM   3157  O   ALA A 213     -12.898   0.250   9.861  1.00 93.08           O
ATOM   3158  HA  ALA A 213     -14.575  -0.603  11.545  1.00 93.08           H
ATOM   3159  CB  ALA A 213     -14.876   1.357  12.363  1.00 93.08           C
ATOM   3160 1HB  ALA A 213     -15.674   1.017  13.024  1.00 93.08           H
ATOM   3161 2HB  ALA A 213     -14.290   2.126  12.867  1.00 93.08           H
ATOM   3162 3HB  ALA A 213     -15.310   1.770  11.452  1.00 93.08           H
ATOM   3163  HN  ALA A 213     -13.552   0.166  14.048  1.00 93.08           H
ATOM   3164  N   VAL A 214     -11.860   1.265  11.595  1.00 91.03           N
ATOM   3165  CA  VAL A 214     -10.762   1.769  10.788  1.00 91.03           C
ATOM   3166  C   VAL A 214     -10.036   0.593  10.130  1.00 91.03           C
ATOM   3167  O   VAL A 214      -9.715   0.643   8.944  1.00 91.03           O
ATOM   3168  HA  VAL A 214     -11.189   2.398  10.007  1.00 91.03           H
ATOM   3169  CB  VAL A 214      -9.838   2.638  11.644  1.00 91.03           C
ATOM   3170  HB  VAL A 214      -9.572   2.068  12.534  1.00 91.03           H
ATOM   3171  CG1 VAL A 214      -8.546   2.969  10.895  1.00 91.03           C
ATOM   3172 1HG1 VAL A 214      -8.024   2.045  10.645  1.00 91.03           H
ATOM   3173 2HG1 VAL A 214      -8.786   3.510   9.980  1.00 91.03           H
ATOM   3174 3HG1 VAL A 214      -7.908   3.587  11.527  1.00 91.03           H
ATOM   3175  CG2 VAL A 214     -10.551   3.913  12.099  1.00 91.03           C
ATOM   3176 1HG2 VAL A 214     -10.860   4.487  11.225  1.00 91.03           H
ATOM   3177 2HG2 VAL A 214     -11.429   3.649  12.688  1.00 91.03           H
ATOM   3178 3HG2 VAL A 214      -9.872   4.512  12.706  1.00 91.03           H
ATOM   3179  HN  VAL A 214     -11.802   1.482  12.569  1.00 91.03           H
ATOM   3180  N   LEU A 215      -9.798  -0.436  10.930  1.00 90.62           N
ATOM   3181  CA  LEU A 215      -9.047  -1.589  10.462  1.00 90.62           C
ATOM   3182  C   LEU A 215      -9.861  -2.324   9.395  1.00 90.62           C
ATOM   3183  O   LEU A 215      -9.323  -2.721   8.363  1.00 90.62           O
ATOM   3184  HA  LEU A 215      -8.131  -1.218  10.003  1.00 90.62           H
ATOM   3185  CB  LEU A 215      -8.637  -2.474  11.641  1.00 90.62           C
ATOM   3186 1HB  LEU A 215      -9.521  -2.672  12.246  1.00 90.62           H
ATOM   3187 2HB  LEU A 215      -8.298  -3.433  11.248  1.00 90.62           H
ATOM   3188  CG  LEU A 215      -7.544  -1.913  12.552  1.00 90.62           C
ATOM   3189  HG  LEU A 215      -7.907  -0.982  12.987  1.00 90.62           H
ATOM   3190  CD1 LEU A 215      -7.251  -2.869  13.711  1.00 90.62           C
ATOM   3191 1HD1 LEU A 215      -8.157  -3.014  14.299  1.00 90.62           H
ATOM   3192 2HD1 LEU A 215      -6.918  -3.828  13.315  1.00 90.62           H
ATOM   3193 3HD1 LEU A 215      -6.471  -2.445  14.343  1.00 90.62           H
ATOM   3194  CD2 LEU A 215      -6.282  -1.577  11.754  1.00 90.62           C
ATOM   3195 1HD2 LEU A 215      -5.906  -2.480  11.272  1.00 90.62           H
ATOM   3196 2HD2 LEU A 215      -6.521  -0.833  10.995  1.00 90.62           H
ATOM   3197 3HD2 LEU A 215      -5.522  -1.180  12.426  1.00 90.62           H
ATOM   3198  HN  LEU A 215     -10.109  -0.490  11.879  1.00 90.62           H
ATOM   3199  N   THR A 216     -11.145  -2.482   9.681  1.00 90.25           N
ATOM   3200  CA  THR A 216     -12.032  -3.189   8.772  1.00 90.25           C
ATOM   3201  C   THR A 216     -12.071  -2.488   7.413  1.00 90.25           C
ATOM   3202  O   THR A 216     -12.004  -3.140   6.372  1.00 90.25           O
ATOM   3203  HA  THR A 216     -11.629  -4.187   8.606  1.00 90.25           H
ATOM   3204  CB  THR A 216     -13.405  -3.296   9.440  1.00 90.25           C
ATOM   3205  HB  THR A 216     -13.840  -2.309   9.595  1.00 90.25           H
ATOM   3206  OG1 THR A 216     -13.157  -4.053  10.622  1.00 90.25           O
ATOM   3207  HG1 THR A 216     -13.167  -3.451  11.421  1.00 90.25           H
ATOM   3208  CG2 THR A 216     -14.379  -4.164   8.639  1.00 90.25           C
ATOM   3209 1HG2 THR A 216     -13.973  -5.170   8.542  1.00 90.25           H
ATOM   3210 2HG2 THR A 216     -14.520  -3.731   7.649  1.00 90.25           H
ATOM   3211 3HG2 THR A 216     -15.337  -4.207   9.157  1.00 90.25           H
ATOM   3212  HN  THR A 216     -11.580  -2.138  10.513  1.00 90.25           H
ATOM   3213  N   LEU A 217     -12.179  -1.168   7.466  1.00 87.16           N
ATOM   3214  CA  LEU A 217     -12.236  -0.373   6.251  1.00 87.16           C
ATOM   3215  C   LEU A 217     -10.950  -0.580   5.449  1.00 87.16           C
ATOM   3216  O   LEU A 217     -10.988  -0.687   4.224  1.00 87.16           O
ATOM   3217  HA  LEU A 217     -13.075  -0.740   5.659  1.00 87.16           H
ATOM   3218  CB  LEU A 217     -12.524   1.093   6.583  1.00 87.16           C
ATOM   3219 1HB  LEU A 217     -13.338   1.127   7.308  1.00 87.16           H
ATOM   3220 2HB  LEU A 217     -11.645   1.513   7.072  1.00 87.16           H
ATOM   3221  CG  LEU A 217     -12.894   1.989   5.400  1.00 87.16           C
ATOM   3222  HG  LEU A 217     -12.193   1.790   4.589  1.00 87.16           H
ATOM   3223  CD1 LEU A 217     -14.293   1.659   4.878  1.00 87.16           C
ATOM   3224 1HD1 LEU A 217     -14.324   0.619   4.552  1.00 87.16           H
ATOM   3225 2HD1 LEU A 217     -15.023   1.811   5.673  1.00 87.16           H
ATOM   3226 3HD1 LEU A 217     -14.531   2.310   4.037  1.00 87.16           H
ATOM   3227  CD2 LEU A 217     -12.753   3.467   5.767  1.00 87.16           C
ATOM   3228 1HD2 LEU A 217     -13.415   3.700   6.601  1.00 87.16           H
ATOM   3229 2HD2 LEU A 217     -11.722   3.674   6.053  1.00 87.16           H
ATOM   3230 3HD2 LEU A 217     -13.021   4.082   4.908  1.00 87.16           H
ATOM   3231  HN  LEU A 217     -12.227  -0.645   8.316  1.00 87.16           H
ATOM   3232  N   LYS A 218      -9.841  -0.631   6.173  1.00 84.09           N
ATOM   3233  CA  LYS A 218      -8.542  -0.788   5.541  1.00 84.09           C
ATOM   3234  C   LYS A 218      -8.503  -2.121   4.791  1.00 84.09           C
ATOM   3235  O   LYS A 218      -8.054  -2.180   3.647  1.00 84.09           O
ATOM   3236  HA  LYS A 218      -8.431   0.019   4.817  1.00 84.09           H
ATOM   3237  CB  LYS A 218      -7.423  -0.630   6.572  1.00 84.09           C
ATOM   3238 1HB  LYS A 218      -7.572   0.289   7.139  1.00 84.09           H
ATOM   3239 2HB  LYS A 218      -7.461  -1.453   7.285  1.00 84.09           H
ATOM   3240  CG  LYS A 218      -6.052  -0.600   5.893  1.00 84.09           C
ATOM   3241 1HG  LYS A 218      -5.940  -1.476   5.254  1.00 84.09           H
ATOM   3242 2HG  LYS A 218      -5.981   0.276   5.248  1.00 84.09           H
ATOM   3243  CD  LYS A 218      -4.927  -0.570   6.929  1.00 84.09           C
ATOM   3244 1HD  LYS A 218      -4.993   0.346   7.516  1.00 84.09           H
ATOM   3245 2HD  LYS A 218      -5.045  -1.402   7.623  1.00 84.09           H
ATOM   3246  CE  LYS A 218      -3.557  -0.652   6.253  1.00 84.09           C
ATOM   3247 1HE  LYS A 218      -3.545  -1.476   5.540  1.00 84.09           H
ATOM   3248 2HE  LYS A 218      -3.368   0.261   5.688  1.00 84.09           H
ATOM   3249  NZ  LYS A 218      -2.492  -0.846   7.263  1.00 84.09           N
ATOM   3250 1HZ  LYS A 218      -1.611  -1.028   6.794  1.00 84.09           H
ATOM   3251 2HZ  LYS A 218      -2.407  -0.009   7.830  1.00 84.09           H
ATOM   3252 3HZ  LYS A 218      -2.728  -1.634   7.856  1.00 84.09           H
ATOM   3253  HN  LYS A 218      -9.821  -0.567   7.170  1.00 84.09           H
ATOM   3254  N   VAL A 219      -8.978  -3.158   5.465  1.00 89.08           N
ATOM   3255  CA  VAL A 219      -8.893  -4.504   4.925  1.00 89.08           C
ATOM   3256  C   VAL A 219      -9.795  -4.614   3.694  1.00 89.08           C
ATOM   3257  O   VAL A 219      -9.386  -5.153   2.667  1.00 89.08           O
ATOM   3258  HA  VAL A 219      -7.860  -4.671   4.619  1.00 89.08           H
ATOM   3259  CB  VAL A 219      -9.236  -5.526   6.011  1.00 89.08           C
ATOM   3260  HB  VAL A 219     -10.193  -5.240   6.449  1.00 89.08           H
ATOM   3261  CG1 VAL A 219      -9.391  -6.927   5.416  1.00 89.08           C
ATOM   3262 1HG1 VAL A 219     -10.191  -6.921   4.676  1.00 89.08           H
ATOM   3263 2HG1 VAL A 219      -8.457  -7.224   4.939  1.00 89.08           H
ATOM   3264 3HG1 VAL A 219      -9.635  -7.633   6.210  1.00 89.08           H
ATOM   3265  CG2 VAL A 219      -8.188  -5.516   7.125  1.00 89.08           C
ATOM   3266 1HG2 VAL A 219      -7.212  -5.764   6.708  1.00 89.08           H
ATOM   3267 2HG2 VAL A 219      -8.147  -4.525   7.577  1.00 89.08           H
ATOM   3268 3HG2 VAL A 219      -8.456  -6.251   7.884  1.00 89.08           H
ATOM   3269  HN  VAL A 219      -9.414  -3.089   6.362  1.00 89.08           H
ATOM   3270  N   ILE A 220     -11.005  -4.094   3.839  1.00 89.69           N
ATOM   3271  CA  ILE A 220     -12.007  -4.229   2.795  1.00 89.69           C
ATOM   3272  C   ILE A 220     -11.533  -3.493   1.541  1.00 89.69           C
ATOM   3273  O   ILE A 220     -11.426  -4.089   0.470  1.00 89.69           O
ATOM   3274  HA  ILE A 220     -12.094  -5.290   2.561  1.00 89.69           H
ATOM   3275  CB  ILE A 220     -13.374  -3.764   3.302  1.00 89.69           C
ATOM   3276  HB  ILE A 220     -13.248  -2.794   3.783  1.00 89.69           H
ATOM   3277  CG1 ILE A 220     -13.923  -4.724   4.358  1.00 89.69           C
ATOM   3278 1HG1 ILE A 220     -14.090  -5.704   3.912  1.00 89.69           H
ATOM   3279 2HG1 ILE A 220     -13.188  -4.857   5.152  1.00 89.69           H
ATOM   3280  CG2 ILE A 220     -14.351  -3.569   2.141  1.00 89.69           C
ATOM   3281 1HG2 ILE A 220     -13.957  -2.817   1.457  1.00 89.69           H
ATOM   3282 2HG2 ILE A 220     -14.478  -4.512   1.610  1.00 89.69           H
ATOM   3283 3HG2 ILE A 220     -15.315  -3.238   2.529  1.00 89.69           H
ATOM   3284  CD1 ILE A 220     -15.232  -4.198   4.950  1.00 89.69           C
ATOM   3285 1HD1 ILE A 220     -15.055  -3.228   5.417  1.00 89.69           H
ATOM   3286 2HD1 ILE A 220     -15.972  -4.090   4.158  1.00 89.69           H
ATOM   3287 3HD1 ILE A 220     -15.600  -4.899   5.699  1.00 89.69           H
ATOM   3288  HN  ILE A 220     -11.304  -3.589   4.649  1.00 89.69           H
ATOM   3289  N   LEU A 221     -11.261  -2.208   1.714  1.00 87.90           N
ATOM   3290  CA  LEU A 221     -10.973  -1.344   0.582  1.00 87.90           C
ATOM   3291  C   LEU A 221      -9.512  -1.524   0.166  1.00 87.90           C
ATOM   3292  O   LEU A 221      -9.162  -1.314  -0.994  1.00 87.90           O
ATOM   3293  HA  LEU A 221     -11.609  -1.665  -0.243  1.00 87.90           H
ATOM   3294  CB  LEU A 221     -11.346   0.104   0.905  1.00 87.90           C
ATOM   3295 1HB  LEU A 221     -10.801   0.409   1.798  1.00 87.90           H
ATOM   3296 2HB  LEU A 221     -11.001   0.738   0.088  1.00 87.90           H
ATOM   3297  CG  LEU A 221     -12.834   0.379   1.132  1.00 87.90           C
ATOM   3298  HG  LEU A 221     -13.164  -0.211   1.987  1.00 87.90           H
ATOM   3299  CD1 LEU A 221     -13.074   1.850   1.478  1.00 87.90           C
ATOM   3300 1HD1 LEU A 221     -12.529   2.102   2.388  1.00 87.90           H
ATOM   3301 2HD1 LEU A 221     -12.724   2.478   0.659  1.00 87.90           H
ATOM   3302 3HD1 LEU A 221     -14.140   2.017   1.634  1.00 87.90           H
ATOM   3303  CD2 LEU A 221     -13.665  -0.069  -0.073  1.00 87.90           C
ATOM   3304 1HD2 LEU A 221     -13.340   0.475  -0.960  1.00 87.90           H
ATOM   3305 2HD2 LEU A 221     -13.527  -1.139  -0.232  1.00 87.90           H
ATOM   3306 3HD2 LEU A 221     -14.718   0.138   0.115  1.00 87.90           H
ATOM   3307  HN  LEU A 221     -11.235  -1.757   2.607  1.00 87.90           H
ATOM   3308  N   GLY A 222      -8.697  -1.913   1.137  1.00 86.78           N
ATOM   3309  CA  GLY A 222      -7.257  -1.923   0.946  1.00 86.78           C
ATOM   3310  C   GLY A 222      -6.805  -3.209   0.252  1.00 86.78           C
ATOM   3311  O   GLY A 222      -5.732  -3.251  -0.348  1.00 86.78           O
ATOM   3312 1HA  GLY A 222      -6.960  -1.060   0.350  1.00 86.78           H
ATOM   3313 2HA  GLY A 222      -6.758  -1.831   1.911  1.00 86.78           H
ATOM   3314  HN  GLY A 222      -9.006  -2.216   2.038  1.00 86.78           H
ATOM   3315  N   PHE A 223      -7.647  -4.227   0.356  1.00 80.07           N
ATOM   3316  CA  PHE A 223      -7.299  -5.541  -0.158  1.00 80.07           C
ATOM   3317  C   PHE A 223      -8.495  -6.191  -0.857  1.00 80.07           C
ATOM   3318  O   PHE A 223      -8.459  -6.430  -2.063  1.00 80.07           O
ATOM   3319  HA  PHE A 223      -6.491  -5.404  -0.877  1.00 80.07           H
ATOM   3320  CB  PHE A 223      -6.898  -6.399   1.043  1.00 80.07           C
ATOM   3321 1HB  PHE A 223      -6.112  -5.886   1.597  1.00 80.07           H
ATOM   3322 2HB  PHE A 223      -7.753  -6.490   1.714  1.00 80.07           H
ATOM   3323  CG  PHE A 223      -6.409  -7.801   0.672  1.00 80.07           C
ATOM   3324  CD1 PHE A 223      -7.126  -8.893   1.049  1.00 80.07           C
ATOM   3325  HD1 PHE A 223      -8.048  -8.770   1.617  1.00 80.07           H
ATOM   3326  CD2 PHE A 223      -5.258  -7.954  -0.037  1.00 80.07           C
ATOM   3327  HD2 PHE A 223      -4.684  -7.078  -0.339  1.00 80.07           H
ATOM   3328  CE1 PHE A 223      -6.672 -10.194   0.704  1.00 80.07           C
ATOM   3329  HE1 PHE A 223      -7.246 -11.069   1.007  1.00 80.07           H
ATOM   3330  CE2 PHE A 223      -4.805  -9.254  -0.382  1.00 80.07           C
ATOM   3331  HE2 PHE A 223      -3.882  -9.377  -0.949  1.00 80.07           H
ATOM   3332  CZ  PHE A 223      -5.521 -10.347  -0.004  1.00 80.07           C
ATOM   3333  HZ  PHE A 223      -5.173 -11.345  -0.269  1.00 80.07           H
ATOM   3334  HN  PHE A 223      -8.550  -4.165   0.781  1.00 80.07           H
ATOM   3335  N   PHE A 224      -9.527  -6.457  -0.070  1.00 84.17           N
ATOM   3336  CA  PHE A 224     -10.544  -7.415  -0.467  1.00 84.17           C
ATOM   3337  C   PHE A 224     -11.230  -6.980  -1.764  1.00 84.17           C
ATOM   3338  O   PHE A 224     -11.288  -7.745  -2.726  1.00 84.17           O
ATOM   3339  HA  PHE A 224     -10.044  -8.371  -0.626  1.00 84.17           H
ATOM   3340  CB  PHE A 224     -11.583  -7.457   0.656  1.00 84.17           C
ATOM   3341 1HB  PHE A 224     -11.065  -7.517   1.613  1.00 84.17           H
ATOM   3342 2HB  PHE A 224     -12.143  -6.522   0.654  1.00 84.17           H
ATOM   3343  CG  PHE A 224     -12.566  -8.624   0.550  1.00 84.17           C
ATOM   3344  CD1 PHE A 224     -13.808  -8.422   0.034  1.00 84.17           C
ATOM   3345  HD1 PHE A 224     -14.103  -7.429  -0.305  1.00 84.17           H
ATOM   3346  CD2 PHE A 224     -12.199  -9.864   0.972  1.00 84.17           C
ATOM   3347  HD2 PHE A 224     -11.204 -10.026   1.386  1.00 84.17           H
ATOM   3348  CE1 PHE A 224     -14.721  -9.506  -0.064  1.00 84.17           C
ATOM   3349  HE1 PHE A 224     -15.717  -9.344  -0.477  1.00 84.17           H
ATOM   3350  CE2 PHE A 224     -13.112 -10.947   0.875  1.00 84.17           C
ATOM   3351  HE2 PHE A 224     -12.817 -11.940   1.213  1.00 84.17           H
ATOM   3352  CZ  PHE A 224     -14.354 -10.745   0.358  1.00 84.17           C
ATOM   3353  HZ  PHE A 224     -15.054 -11.577   0.283  1.00 84.17           H
ATOM   3354  HN  PHE A 224      -9.674  -6.031   0.823  1.00 84.17           H
ATOM   3355  N   LEU A 225     -11.733  -5.754  -1.748  1.00 88.76           N
ATOM   3356  CA  LEU A 225     -12.448  -5.224  -2.896  1.00 88.76           C
ATOM   3357  C   LEU A 225     -11.525  -5.234  -4.116  1.00 88.76           C
ATOM   3358  O   LEU A 225     -11.866  -5.801  -5.152  1.00 88.76           O
ATOM   3359  HA  LEU A 225     -13.288  -5.889  -3.093  1.00 88.76           H
ATOM   3360  CB  LEU A 225     -13.028  -3.845  -2.575  1.00 88.76           C
ATOM   3361 1HB  LEU A 225     -13.725  -3.950  -1.743  1.00 88.76           H
ATOM   3362 2HB  LEU A 225     -12.218  -3.202  -2.232  1.00 88.76           H
ATOM   3363  CG  LEU A 225     -13.751  -3.138  -3.723  1.00 88.76           C
ATOM   3364  HG  LEU A 225     -13.136  -3.223  -4.618  1.00 88.76           H
ATOM   3365  CD1 LEU A 225     -15.090  -3.814  -4.028  1.00 88.76           C
ATOM   3366 1HD1 LEU A 225     -14.916  -4.852  -4.311  1.00 88.76           H
ATOM   3367 2HD1 LEU A 225     -15.724  -3.781  -3.142  1.00 88.76           H
ATOM   3368 3HD1 LEU A 225     -15.582  -3.292  -4.847  1.00 88.76           H
ATOM   3369  CD2 LEU A 225     -13.917  -1.645  -3.430  1.00 88.76           C
ATOM   3370 1HD2 LEU A 225     -14.500  -1.517  -2.518  1.00 88.76           H
ATOM   3371 2HD2 LEU A 225     -12.936  -1.189  -3.301  1.00 88.76           H
ATOM   3372 3HD2 LEU A 225     -14.434  -1.167  -4.262  1.00 88.76           H
ATOM   3373  HN  LEU A 225     -11.657  -5.129  -0.971  1.00 88.76           H
ATOM   3374  N   PRO A 226     -10.344  -4.608  -4.016  1.00 89.52           N
ATOM   3375  CA  PRO A 226      -9.410  -4.576  -5.144  1.00 89.52           C
ATOM   3376  C   PRO A 226      -9.115  -5.964  -5.689  1.00 89.52           C
ATOM   3377  O   PRO A 226      -9.108  -6.170  -6.901  1.00 89.52           O
ATOM   3378  HA  PRO A 226      -9.849  -4.030  -5.979  1.00 89.52           H
ATOM   3379  CB  PRO A 226      -8.158  -3.918  -4.560  1.00 89.52           C
ATOM   3380 1HB  PRO A 226      -7.459  -4.659  -4.172  1.00 89.52           H
ATOM   3381 2HB  PRO A 226      -7.622  -3.337  -5.311  1.00 89.52           H
ATOM   3382  CG  PRO A 226      -8.711  -3.031  -3.451  1.00 89.52           C
ATOM   3383 1HG  PRO A 226      -7.945  -2.771  -2.720  1.00 89.52           H
ATOM   3384 2HG  PRO A 226      -9.096  -2.088  -3.840  1.00 89.52           H
ATOM   3385  CD  PRO A 226      -9.810  -3.889  -2.845  1.00 89.52           C
ATOM   3386 1HD  PRO A 226      -9.419  -4.578  -2.097  1.00 89.52           H
ATOM   3387 2HD  PRO A 226     -10.571  -3.284  -2.352  1.00 89.52           H
ATOM   3388  N   PHE A 227      -8.877  -6.888  -4.769  1.00 83.16           N
ATOM   3389  CA  PHE A 227      -8.461  -8.228  -5.145  1.00 83.16           C
ATOM   3390  C   PHE A 227      -9.549  -8.932  -5.958  1.00 83.16           C
ATOM   3391  O   PHE A 227      -9.263  -9.538  -6.990  1.00 83.16           O
ATOM   3392  HA  PHE A 227      -7.562  -8.129  -5.753  1.00 83.16           H
ATOM   3393  CB  PHE A 227      -8.229  -9.004  -3.847  1.00 83.16           C
ATOM   3394 1HB  PHE A 227      -7.493  -8.472  -3.244  1.00 83.16           H
ATOM   3395 2HB  PHE A 227      -9.157  -9.023  -3.275  1.00 83.16           H
ATOM   3396  CG  PHE A 227      -7.749 -10.442  -4.059  1.00 83.16           C
ATOM   3397  CD1 PHE A 227      -8.630 -11.473  -3.966  1.00 83.16           C
ATOM   3398  HD1 PHE A 227      -9.678 -11.276  -3.740  1.00 83.16           H
ATOM   3399  CD2 PHE A 227      -6.441 -10.688  -4.340  1.00 83.16           C
ATOM   3400  HD2 PHE A 227      -5.735  -9.861  -4.415  1.00 83.16           H
ATOM   3401  CE1 PHE A 227      -8.185 -12.807  -4.162  1.00 83.16           C
ATOM   3402  HE1 PHE A 227      -8.891 -13.634  -4.088  1.00 83.16           H
ATOM   3403  CE2 PHE A 227      -5.996 -12.021  -4.537  1.00 83.16           C
ATOM   3404  HE2 PHE A 227      -4.948 -12.219  -4.762  1.00 83.16           H
ATOM   3405  CZ  PHE A 227      -6.877 -13.053  -4.444  1.00 83.16           C
ATOM   3406  HZ  PHE A 227      -6.535 -14.077  -4.595  1.00 83.16           H
ATOM   3407  HN  PHE A 227      -8.965  -6.732  -3.785  1.00 83.16           H
ATOM   3408  N   VAL A 228     -10.773  -8.830  -5.463  1.00 91.55           N
ATOM   3409  CA  VAL A 228     -11.900  -9.479  -6.112  1.00 91.55           C
ATOM   3410  C   VAL A 228     -12.049  -8.932  -7.533  1.00 91.55           C
ATOM   3411  O   VAL A 228     -12.234  -9.696  -8.479  1.00 91.55           O
ATOM   3412  HA  VAL A 228     -11.677 -10.545  -6.167  1.00 91.55           H
ATOM   3413  CB  VAL A 228     -13.163  -9.303  -5.267  1.00 91.55           C
ATOM   3414  HB  VAL A 228     -13.272  -8.241  -5.044  1.00 91.55           H
ATOM   3415  CG1 VAL A 228     -14.406  -9.750  -6.039  1.00 91.55           C
ATOM   3416 1HG1 VAL A 228     -14.505  -9.153  -6.945  1.00 91.55           H
ATOM   3417 2HG1 VAL A 228     -14.308 -10.803  -6.306  1.00 91.55           H
ATOM   3418 3HG1 VAL A 228     -15.289  -9.614  -5.415  1.00 91.55           H
ATOM   3419  CG2 VAL A 228     -13.043 -10.052  -3.938  1.00 91.55           C
ATOM   3420 1HG2 VAL A 228     -12.899 -11.114  -4.132  1.00 91.55           H
ATOM   3421 2HG2 VAL A 228     -12.192  -9.665  -3.378  1.00 91.55           H
ATOM   3422 3HG2 VAL A 228     -13.955  -9.909  -3.357  1.00 91.55           H
ATOM   3423  HN  VAL A 228     -11.001  -8.315  -4.636  1.00 91.55           H
ATOM   3424  N   VAL A 229     -11.964  -7.614  -7.637  1.00 91.38           N
ATOM   3425  CA  VAL A 229     -12.155  -6.951  -8.916  1.00 91.38           C
ATOM   3426  C   VAL A 229     -11.070  -7.411  -9.891  1.00 91.38           C
ATOM   3427  O   VAL A 229     -11.362  -7.744 -11.039  1.00 91.38           O
ATOM   3428  HA  VAL A 229     -13.127  -7.257  -9.303  1.00 91.38           H
ATOM   3429  CB  VAL A 229     -12.179  -5.434  -8.720  1.00 91.38           C
ATOM   3430  HB  VAL A 229     -11.279  -5.153  -8.173  1.00 91.38           H
ATOM   3431  CG1 VAL A 229     -12.156  -4.707 -10.066  1.00 91.38           C
ATOM   3432 1HG1 VAL A 229     -11.249  -4.976 -10.609  1.00 91.38           H
ATOM   3433 2HG1 VAL A 229     -13.029  -4.998 -10.651  1.00 91.38           H
ATOM   3434 3HG1 VAL A 229     -12.173  -3.630  -9.898  1.00 91.38           H
ATOM   3435  CG2 VAL A 229     -13.389  -5.007  -7.887  1.00 91.38           C
ATOM   3436 1HG2 VAL A 229     -14.305  -5.308  -8.396  1.00 91.38           H
ATOM   3437 2HG2 VAL A 229     -13.343  -5.485  -6.908  1.00 91.38           H
ATOM   3438 3HG2 VAL A 229     -13.381  -3.925  -7.763  1.00 91.38           H
ATOM   3439  HN  VAL A 229     -11.769  -7.004  -6.870  1.00 91.38           H
ATOM   3440  N   MET A 230      -9.840  -7.415  -9.399  1.00 83.98           N
ATOM   3441  CA  MET A 230      -8.705  -7.793 -10.224  1.00 83.98           C
ATOM   3442  C   MET A 230      -8.837  -9.238 -10.710  1.00 83.98           C
ATOM   3443  O   MET A 230      -8.634  -9.521 -11.890  1.00 83.98           O
ATOM   3444  HA  MET A 230      -8.722  -7.113 -11.076  1.00 83.98           H
ATOM   3445  CB  MET A 230      -7.414  -7.642  -9.417  1.00 83.98           C
ATOM   3446 1HB  MET A 230      -7.540  -8.096  -8.434  1.00 83.98           H
ATOM   3447 2HB  MET A 230      -6.605  -8.177  -9.914  1.00 83.98           H
ATOM   3448  CG  MET A 230      -7.036  -6.168  -9.258  1.00 83.98           C
ATOM   3449 1HG  MET A 230      -7.052  -5.673 -10.230  1.00 83.98           H
ATOM   3450 2HG  MET A 230      -7.768  -5.661  -8.630  1.00 83.98           H
ATOM   3451  SD  MET A 230      -5.411  -6.029  -8.532  1.00 83.98           S
ATOM   3452  CE  MET A 230      -5.755  -6.631  -6.887  1.00 83.98           C
ATOM   3453 1HE  MET A 230      -6.506  -5.996  -6.417  1.00 83.98           H
ATOM   3454 2HE  MET A 230      -6.128  -7.653  -6.944  1.00 83.98           H
ATOM   3455 3HE  MET A 230      -4.840  -6.611  -6.294  1.00 83.98           H
ATOM   3456  HN  MET A 230      -9.613  -7.167  -8.457  1.00 83.98           H
ATOM   3457  N   ALA A 231      -9.176 -10.114  -9.776  1.00 89.53           N
ATOM   3458  CA  ALA A 231      -9.259 -11.533 -10.076  1.00 89.53           C
ATOM   3459  C   ALA A 231     -10.298 -11.757 -11.177  1.00 89.53           C
ATOM   3460  O   ALA A 231     -10.058 -12.512 -12.117  1.00 89.53           O
ATOM   3461  HA  ALA A 231      -8.283 -11.854 -10.439  1.00 89.53           H
ATOM   3462  CB  ALA A 231      -9.588 -12.307  -8.798  1.00 89.53           C
ATOM   3463 1HB  ALA A 231      -8.805 -12.138  -8.059  1.00 89.53           H
ATOM   3464 2HB  ALA A 231     -10.543 -11.963  -8.400  1.00 89.53           H
ATOM   3465 3HB  ALA A 231      -9.651 -13.372  -9.023  1.00 89.53           H
ATOM   3466  HN  ALA A 231      -9.391  -9.869  -8.830  1.00 89.53           H
ATOM   3467  N   CYS A 232     -11.431 -11.086 -11.023  1.00 88.81           N
ATOM   3468  CA  CYS A 232     -12.519 -11.227 -11.975  1.00 88.81           C
ATOM   3469  C   CYS A 232     -12.041 -10.706 -13.331  1.00 88.81           C
ATOM   3470  O   CYS A 232     -12.227 -11.364 -14.354  1.00 88.81           O
ATOM   3471  HA  CYS A 232     -12.752 -12.291 -12.029  1.00 88.81           H
ATOM   3472  CB  CYS A 232     -13.783 -10.507 -11.499  1.00 88.81           C
ATOM   3473 1HB  CYS A 232     -13.544  -9.480 -11.224  1.00 88.81           H
ATOM   3474 2HB  CYS A 232     -14.510 -10.460 -12.310  1.00 88.81           H
ATOM   3475  SG  CYS A 232     -14.503 -11.387 -10.065  1.00 88.81           S
ATOM   3476  HG  CYS A 232     -13.687 -10.861  -9.156  1.00 88.81           H
ATOM   3477  HN  CYS A 232     -11.610 -10.458 -10.266  1.00 88.81           H
ATOM   3478  N   CYS A 233     -11.435  -9.528 -13.297  1.00 87.38           N
ATOM   3479  CA  CYS A 233     -11.038  -8.855 -14.522  1.00 87.38           C
ATOM   3480  C   CYS A 233     -10.131  -9.797 -15.316  1.00 87.38           C
ATOM   3481  O   CYS A 233     -10.369 -10.044 -16.497  1.00 87.38           O
ATOM   3482  HA  CYS A 233     -11.954  -8.643 -15.073  1.00 87.38           H
ATOM   3483  CB  CYS A 233     -10.358  -7.515 -14.235  1.00 87.38           C
ATOM   3484 1HB  CYS A 233      -9.613  -7.636 -13.449  1.00 87.38           H
ATOM   3485 2HB  CYS A 233      -9.830  -7.168 -15.124  1.00 87.38           H
ATOM   3486  SG  CYS A 233     -11.605  -6.275 -13.728  1.00 87.38           S
ATOM   3487  HG  CYS A 233     -11.735  -6.713 -12.479  1.00 87.38           H
ATOM   3488  HN  CYS A 233     -11.216  -9.036 -12.454  1.00 87.38           H
ATOM   3489  N   TYR A 234      -9.111 -10.298 -14.635  1.00 74.19           N
ATOM   3490  CA  TYR A 234      -8.068 -11.059 -15.301  1.00 74.19           C
ATOM   3491  C   TYR A 234      -8.570 -12.448 -15.698  1.00 74.19           C
ATOM   3492  O   TYR A 234      -8.125 -13.012 -16.696  1.00 74.19           O
ATOM   3493  HA  TYR A 234      -7.778 -10.515 -16.200  1.00 74.19           H
ATOM   3494  CB  TYR A 234      -6.939 -11.210 -14.280  1.00 74.19           C
ATOM   3495 1HB  TYR A 234      -7.370 -11.247 -13.280  1.00 74.19           H
ATOM   3496 2HB  TYR A 234      -6.437 -12.163 -14.447  1.00 74.19           H
ATOM   3497  CG  TYR A 234      -5.899 -10.088 -14.331  1.00 74.19           C
ATOM   3498  CD1 TYR A 234      -4.761 -10.236 -15.096  1.00 74.19           C
ATOM   3499  HD1 TYR A 234      -4.602 -11.152 -15.665  1.00 74.19           H
ATOM   3500  CD2 TYR A 234      -6.101  -8.928 -13.610  1.00 74.19           C
ATOM   3501  HD2 TYR A 234      -7.000  -8.811 -13.006  1.00 74.19           H
ATOM   3502  CE1 TYR A 234      -3.783  -9.180 -15.144  1.00 74.19           C
ATOM   3503  HE1 TYR A 234      -2.879  -9.284 -15.744  1.00 74.19           H
ATOM   3504  CE2 TYR A 234      -5.123  -7.872 -13.658  1.00 74.19           C
ATOM   3505  HE2 TYR A 234      -5.269  -6.951 -13.094  1.00 74.19           H
ATOM   3506  CZ  TYR A 234      -4.012  -8.051 -14.422  1.00 74.19           C
ATOM   3507  OH  TYR A 234      -3.088  -7.053 -14.467  1.00 74.19           O
ATOM   3508  HH  TYR A 234      -3.373  -6.297 -13.878  1.00 74.19           H
ATOM   3509  HN  TYR A 234      -8.992 -10.192 -13.648  1.00 74.19           H
ATOM   3510  N   THR A 235      -9.491 -12.961 -14.895  1.00 84.75           N
ATOM   3511  CA  THR A 235     -10.142 -14.221 -15.210  1.00 84.75           C
ATOM   3512  C   THR A 235     -10.798 -14.152 -16.590  1.00 84.75           C
ATOM   3513  O   THR A 235     -10.654 -15.069 -17.397  1.00 84.75           O
ATOM   3514  HA  THR A 235      -9.379 -14.999 -15.258  1.00 84.75           H
ATOM   3515  CB  THR A 235     -11.127 -14.540 -14.084  1.00 84.75           C
ATOM   3516  HB  THR A 235     -11.918 -13.791 -14.035  1.00 84.75           H
ATOM   3517  OG1 THR A 235     -10.306 -14.644 -12.924  1.00 84.75           O
ATOM   3518  HG1 THR A 235     -10.418 -13.832 -12.351  1.00 84.75           H
ATOM   3519  CG2 THR A 235     -11.749 -15.931 -14.226  1.00 84.75           C
ATOM   3520 1HG2 THR A 235     -10.962 -16.684 -14.207  1.00 84.75           H
ATOM   3521 2HG2 THR A 235     -12.288 -15.992 -15.171  1.00 84.75           H
ATOM   3522 3HG2 THR A 235     -12.440 -16.106 -13.402  1.00 84.75           H
ATOM   3523  HN  THR A 235      -9.794 -12.531 -14.044  1.00 84.75           H
ATOM   3524  N   ILE A 236     -11.505 -13.055 -16.820  1.00 83.51           N
ATOM   3525  CA  ILE A 236     -12.202 -12.864 -18.080  1.00 83.51           C
ATOM   3526  C   ILE A 236     -11.181 -12.606 -19.189  1.00 83.51           C
ATOM   3527  O   ILE A 236     -11.339 -13.089 -20.309  1.00 83.51           O
ATOM   3528  HA  ILE A 236     -12.730 -13.791 -18.306  1.00 83.51           H
ATOM   3529  CB  ILE A 236     -13.258 -11.764 -17.947  1.00 83.51           C
ATOM   3530  HB  ILE A 236     -12.759 -10.850 -17.625  1.00 83.51           H
ATOM   3531  CG1 ILE A 236     -14.288 -12.119 -16.874  1.00 83.51           C
ATOM   3532 1HG1 ILE A 236     -14.950 -12.902 -17.245  1.00 83.51           H
ATOM   3533 2HG1 ILE A 236     -13.781 -12.521 -15.996  1.00 83.51           H
ATOM   3534  CG2 ILE A 236     -13.915 -11.469 -19.297  1.00 83.51           C
ATOM   3535 1HG2 ILE A 236     -13.155 -11.141 -20.007  1.00 83.51           H
ATOM   3536 2HG2 ILE A 236     -14.397 -12.372 -19.672  1.00 83.51           H
ATOM   3537 3HG2 ILE A 236     -14.660 -10.684 -19.174  1.00 83.51           H
ATOM   3538  CD1 ILE A 236     -15.112 -10.893 -16.477  1.00 83.51           C
ATOM   3539 1HD1 ILE A 236     -14.449 -10.122 -16.084  1.00 83.51           H
ATOM   3540 2HD1 ILE A 236     -15.637 -10.509 -17.352  1.00 83.51           H
ATOM   3541 3HD1 ILE A 236     -15.836 -11.173 -15.713  1.00 83.51           H
ATOM   3542  HN  ILE A 236     -11.606 -12.307 -16.164  1.00 83.51           H
ATOM   3543  N   ILE A 237     -10.155 -11.844 -18.838  1.00 79.69           N
ATOM   3544  CA  ILE A 237      -9.116 -11.501 -19.795  1.00 79.69           C
ATOM   3545  C   ILE A 237      -8.507 -12.784 -20.363  1.00 79.69           C
ATOM   3546  O   ILE A 237      -8.428 -12.953 -21.578  1.00 79.69           O
ATOM   3547  HA  ILE A 237      -9.591 -10.954 -20.610  1.00 79.69           H
ATOM   3548  CB  ILE A 237      -8.090 -10.562 -19.158  1.00 79.69           C
ATOM   3549  HB  ILE A 237      -7.893 -10.910 -18.143  1.00 79.69           H
ATOM   3550  CG1 ILE A 237      -8.641  -9.139 -19.049  1.00 79.69           C
ATOM   3551 1HG1 ILE A 237      -8.679  -8.684 -20.038  1.00 79.69           H
ATOM   3552 2HG1 ILE A 237      -9.663  -9.169 -18.672  1.00 79.69           H
ATOM   3553  CG2 ILE A 237      -6.761 -10.606 -19.916  1.00 79.69           C
ATOM   3554 1HG2 ILE A 237      -6.366 -11.621 -19.897  1.00 79.69           H
ATOM   3555 2HG2 ILE A 237      -6.923 -10.298 -20.949  1.00 79.69           H
ATOM   3556 3HG2 ILE A 237      -6.050  -9.930 -19.442  1.00 79.69           H
ATOM   3557  CD1 ILE A 237      -7.774  -8.285 -18.122  1.00 79.69           C
ATOM   3558 1HD1 ILE A 237      -7.758  -8.730 -17.127  1.00 79.69           H
ATOM   3559 2HD1 ILE A 237      -6.759  -8.237 -18.515  1.00 79.69           H
ATOM   3560 3HD1 ILE A 237      -8.188  -7.278 -18.062  1.00 79.69           H
ATOM   3561  HN  ILE A 237     -10.027 -11.465 -17.922  1.00 79.69           H
ATOM   3562  N   ILE A 238      -8.091 -13.656 -19.455  1.00 77.69           N
ATOM   3563  CA  ILE A 238      -7.410 -14.877 -19.848  1.00 77.69           C
ATOM   3564  C   ILE A 238      -8.327 -15.699 -20.756  1.00 77.69           C
ATOM   3565  O   ILE A 238      -7.895 -16.195 -21.795  1.00 77.69           O
ATOM   3566  HA  ILE A 238      -6.527 -14.590 -20.419  1.00 77.69           H
ATOM   3567  CB  ILE A 238      -6.923 -15.639 -18.614  1.00 77.69           C
ATOM   3568  HB  ILE A 238      -7.745 -15.695 -17.901  1.00 77.69           H
ATOM   3569  CG1 ILE A 238      -5.777 -14.894 -17.926  1.00 77.69           C
ATOM   3570 1HG1 ILE A 238      -4.864 -15.004 -18.510  1.00 77.69           H
ATOM   3571 2HG1 ILE A 238      -6.004 -13.829 -17.886  1.00 77.69           H
ATOM   3572  CG2 ILE A 238      -6.538 -17.076 -18.973  1.00 77.69           C
ATOM   3573 1HG2 ILE A 238      -7.405 -17.593 -19.383  1.00 77.69           H
ATOM   3574 2HG2 ILE A 238      -5.738 -17.063 -19.714  1.00 77.69           H
ATOM   3575 3HG2 ILE A 238      -6.195 -17.595 -18.078  1.00 77.69           H
ATOM   3576  CD1 ILE A 238      -5.550 -15.426 -16.509  1.00 77.69           C
ATOM   3577 1HD1 ILE A 238      -6.458 -15.292 -15.921  1.00 77.69           H
ATOM   3578 2HD1 ILE A 238      -5.300 -16.486 -16.555  1.00 77.69           H
ATOM   3579 3HD1 ILE A 238      -4.730 -14.879 -16.043  1.00 77.69           H
ATOM   3580  HN  ILE A 238      -8.214 -13.538 -18.470  1.00 77.69           H
ATOM   3581  N   HIS A 239      -9.576 -15.817 -20.331  1.00 76.76           N
ATOM   3582  CA  HIS A 239     -10.544 -16.614 -21.064  1.00 76.76           C
ATOM   3583  C   HIS A 239     -10.670 -16.082 -22.493  1.00 76.76           C
ATOM   3584  O   HIS A 239     -10.700 -16.857 -23.448  1.00 76.76           O
ATOM   3585  HA  HIS A 239     -10.152 -17.630 -21.098  1.00 76.76           H
ATOM   3586  CB  HIS A 239     -11.884 -16.656 -20.327  1.00 76.76           C
ATOM   3587 1HB  HIS A 239     -11.714 -16.994 -19.305  1.00 76.76           H
ATOM   3588 2HB  HIS A 239     -12.285 -15.644 -20.265  1.00 76.76           H
ATOM   3589  CG  HIS A 239     -12.914 -17.551 -20.974  1.00 76.76           C
ATOM   3590  ND1 HIS A 239     -13.895 -17.072 -21.825  1.00 76.76           N
ATOM   3591  HD1 HIS A 239     -14.022 -16.117 -22.092  1.00 76.76           H
ATOM   3592  CD2 HIS A 239     -13.104 -18.899 -20.887  1.00 76.76           C
ATOM   3593  HD2 HIS A 239     -12.503 -19.590 -20.296  1.00 76.76           H
ATOM   3594  CE1 HIS A 239     -14.637 -18.094 -22.225  1.00 76.76           C
ATOM   3595  HE1 HIS A 239     -15.490 -18.041 -22.901  1.00 76.76           H
ATOM   3596  NE2 HIS A 239     -14.145 -19.226 -21.642  1.00 76.76           N
ATOM   3597  HN  HIS A 239      -9.929 -15.380 -19.503  1.00 76.76           H
ATOM   3598  N   THR A 240     -10.741 -14.763 -22.595  1.00 78.37           N
ATOM   3599  CA  THR A 240     -10.944 -14.121 -23.883  1.00 78.37           C
ATOM   3600  C   THR A 240      -9.740 -14.363 -24.795  1.00 78.37           C
ATOM   3601  O   THR A 240      -9.899 -14.573 -25.997  1.00 78.37           O
ATOM   3602  HA  THR A 240     -11.807 -14.582 -24.364  1.00 78.37           H
ATOM   3603  CB  THR A 240     -11.229 -12.639 -23.633  1.00 78.37           C
ATOM   3604  HB  THR A 240     -10.336 -12.126 -23.276  1.00 78.37           H
ATOM   3605  OG1 THR A 240     -12.336 -12.644 -22.735  1.00 78.37           O
ATOM   3606  HG1 THR A 240     -12.018 -12.494 -21.799  1.00 78.37           H
ATOM   3607  CG2 THR A 240     -11.763 -11.927 -24.878  1.00 78.37           C
ATOM   3608 1HG2 THR A 240     -12.693 -12.399 -25.195  1.00 78.37           H
ATOM   3609 2HG2 THR A 240     -11.028 -11.998 -25.680  1.00 78.37           H
ATOM   3610 3HG2 THR A 240     -11.949 -10.879 -24.646  1.00 78.37           H
ATOM   3611  HN  THR A 240     -10.663 -14.137 -21.819  1.00 78.37           H
ATOM   3612  N   LEU A 241      -8.562 -14.326 -24.189  1.00 73.97           N
ATOM   3613  CA  LEU A 241      -7.327 -14.403 -24.950  1.00 73.97           C
ATOM   3614  C   LEU A 241      -7.143 -15.829 -25.473  1.00 73.97           C
ATOM   3615  O   LEU A 241      -6.673 -16.028 -26.592  1.00 73.97           O
ATOM   3616  HA  LEU A 241      -7.426 -13.733 -25.804  1.00 73.97           H
ATOM   3617  CB  LEU A 241      -6.150 -13.899 -24.113  1.00 73.97           C
ATOM   3618 1HB  LEU A 241      -6.230 -14.328 -23.114  1.00 73.97           H
ATOM   3619 2HB  LEU A 241      -5.228 -14.281 -24.551  1.00 73.97           H
ATOM   3620  CG  LEU A 241      -6.026 -12.380 -23.976  1.00 73.97           C
ATOM   3621  HG  LEU A 241      -7.001 -11.982 -23.697  1.00 73.97           H
ATOM   3622  CD1 LEU A 241      -5.048 -12.008 -22.859  1.00 73.97           C
ATOM   3623 1HD1 LEU A 241      -5.405 -12.416 -21.914  1.00 73.97           H
ATOM   3624 2HD1 LEU A 241      -4.065 -12.420 -23.085  1.00 73.97           H
ATOM   3625 3HD1 LEU A 241      -4.979 -10.923 -22.784  1.00 73.97           H
ATOM   3626  CD2 LEU A 241      -5.641 -11.739 -25.311  1.00 73.97           C
ATOM   3627 1HD2 LEU A 241      -4.684 -12.140 -25.644  1.00 73.97           H
ATOM   3628 2HD2 LEU A 241      -6.407 -11.962 -26.055  1.00 73.97           H
ATOM   3629 3HD2 LEU A 241      -5.560 -10.660 -25.186  1.00 73.97           H
ATOM   3630  HN  LEU A 241      -8.445 -14.245 -23.200  1.00 73.97           H
ATOM   3631  N   ILE A 242      -7.524 -16.785 -24.638  1.00 74.93           N
ATOM   3632  CA  ILE A 242      -7.456 -18.185 -25.022  1.00 74.93           C
ATOM   3633  C   ILE A 242      -8.284 -18.403 -26.289  1.00 74.93           C
ATOM   3634  O   ILE A 242      -7.873 -19.140 -27.185  1.00 74.93           O
ATOM   3635  HA  ILE A 242      -6.413 -18.411 -25.248  1.00 74.93           H
ATOM   3636  CB  ILE A 242      -7.871 -19.082 -23.854  1.00 74.93           C
ATOM   3637  HB  ILE A 242      -8.798 -18.691 -23.436  1.00 74.93           H
ATOM   3638  CG1 ILE A 242      -6.824 -19.049 -22.738  1.00 74.93           C
ATOM   3639 1HG1 ILE A 242      -5.923 -19.569 -23.065  1.00 74.93           H
ATOM   3640 2HG1 ILE A 242      -6.539 -18.017 -22.533  1.00 74.93           H
ATOM   3641  CG2 ILE A 242      -8.155 -20.507 -24.331  1.00 74.93           C
ATOM   3642 1HG2 ILE A 242      -8.963 -20.491 -25.063  1.00 74.93           H
ATOM   3643 2HG2 ILE A 242      -7.258 -20.923 -24.789  1.00 74.93           H
ATOM   3644 3HG2 ILE A 242      -8.448 -21.123 -23.481  1.00 74.93           H
ATOM   3645  CD1 ILE A 242      -7.361 -19.700 -21.462  1.00 74.93           C
ATOM   3646 1HD1 ILE A 242      -8.247 -19.162 -21.126  1.00 74.93           H
ATOM   3647 2HD1 ILE A 242      -7.622 -20.738 -21.666  1.00 74.93           H
ATOM   3648 3HD1 ILE A 242      -6.597 -19.663 -20.686  1.00 74.93           H
ATOM   3649  HN  ILE A 242      -7.874 -16.616 -23.717  1.00 74.93           H
ATOM   3650  N   GLN A 243      -9.436 -17.750 -26.325  1.00 70.51           N
ATOM   3651  CA  GLN A 243     -10.346 -17.898 -27.448  1.00 70.51           C
ATOM   3652  C   GLN A 243      -9.789 -17.182 -28.680  1.00 70.51           C
ATOM   3653  O   GLN A 243     -10.001 -17.624 -29.808  1.00 70.51           O
ATOM   3654  HA  GLN A 243     -10.402 -18.970 -27.636  1.00 70.51           H
ATOM   3655  CB  GLN A 243     -11.741 -17.377 -27.095  1.00 70.51           C
ATOM   3656 1HB  GLN A 243     -11.663 -16.376 -26.671  1.00 70.51           H
ATOM   3657 2HB  GLN A 243     -12.342 -17.294 -28.001  1.00 70.51           H
ATOM   3658  CG  GLN A 243     -12.437 -18.306 -26.098  1.00 70.51           C
ATOM   3659 1HG  GLN A 243     -12.448 -19.323 -26.490  1.00 70.51           H
ATOM   3660 2HG  GLN A 243     -11.875 -18.330 -25.165  1.00 70.51           H
ATOM   3661  CD  GLN A 243     -13.870 -17.844 -25.826  1.00 70.51           C
ATOM   3662  OE1 GLN A 243     -14.271 -16.745 -26.172  1.00 70.51           O
ATOM   3663  NE2 GLN A 243     -14.616 -18.741 -25.189  1.00 70.51           N
ATOM   3664 1HE2 GLN A 243     -14.225 -19.625 -24.933  1.00 70.51           H
ATOM   3665 2HE2 GLN A 243     -15.568 -18.531 -24.965  1.00 70.51           H
ATOM   3666  HN  GLN A 243      -9.750 -17.130 -25.605  1.00 70.51           H
ATOM   3667  N   ALA A 244      -9.088 -16.088 -28.422  1.00 71.04           N
ATOM   3668  CA  ALA A 244      -8.715 -15.171 -29.486  1.00 71.04           C
ATOM   3669  C   ALA A 244      -7.596 -15.795 -30.323  1.00 71.04           C
ATOM   3670  O   ALA A 244      -7.379 -15.401 -31.468  1.00 71.04           O
ATOM   3671  HA  ALA A 244      -9.590 -15.021 -30.118  1.00 71.04           H
ATOM   3672  CB  ALA A 244      -8.308 -13.825 -28.881  1.00 71.04           C
ATOM   3673 1HB  ALA A 244      -9.147 -13.411 -28.321  1.00 71.04           H
ATOM   3674 2HB  ALA A 244      -7.460 -13.969 -28.211  1.00 71.04           H
ATOM   3675 3HB  ALA A 244      -8.029 -13.138 -29.679  1.00 71.04           H
ATOM   3676  HN  ALA A 244      -8.776 -15.825 -27.509  1.00 71.04           H
ATOM   3677  N   LYS A 245      -6.916 -16.758 -29.719  1.00 59.66           N
ATOM   3678  CA  LYS A 245      -5.830 -17.446 -30.397  1.00 59.66           C
ATOM   3679  C   LYS A 245      -4.898 -16.414 -31.034  1.00 59.66           C
ATOM   3680  O   LYS A 245      -4.005 -16.769 -31.802  1.00 59.66           O
ATOM   3681  HA  LYS A 245      -5.270 -17.997 -29.642  1.00 59.66           H
ATOM   3682  CB  LYS A 245      -6.382 -18.471 -31.389  1.00 59.66           C
ATOM   3683 1HB  LYS A 245      -7.159 -18.011 -32.000  1.00 59.66           H
ATOM   3684 2HB  LYS A 245      -5.591 -18.788 -32.068  1.00 59.66           H
ATOM   3685  CG  LYS A 245      -6.954 -19.688 -30.659  1.00 59.66           C
ATOM   3686 1HG  LYS A 245      -6.254 -20.017 -29.890  1.00 59.66           H
ATOM   3687 2HG  LYS A 245      -7.878 -19.412 -30.152  1.00 59.66           H
ATOM   3688  CD  LYS A 245      -7.224 -20.836 -31.634  1.00 59.66           C
ATOM   3689 1HD  LYS A 245      -8.011 -20.548 -32.331  1.00 59.66           H
ATOM   3690 2HD  LYS A 245      -6.330 -21.033 -32.227  1.00 59.66           H
ATOM   3691  CE  LYS A 245      -7.637 -22.105 -30.887  1.00 59.66           C
ATOM   3692 1HE  LYS A 245      -6.908 -22.329 -30.108  1.00 59.66           H
ATOM   3693 2HE  LYS A 245      -8.595 -21.946 -30.390  1.00 59.66           H
ATOM   3694  NZ  LYS A 245      -7.740 -23.247 -31.822  1.00 59.66           N
ATOM   3695 1HZ  LYS A 245      -8.039 -24.073 -31.315  1.00 59.66           H
ATOM   3696 2HZ  LYS A 245      -8.417 -23.032 -32.546  1.00 59.66           H
ATOM   3697 3HZ  LYS A 245      -6.835 -23.420 -32.246  1.00 59.66           H
ATOM   3698  HN  LYS A 245      -7.096 -17.069 -28.786  1.00 59.66           H
ATOM   3699  N   LYS A 246      -5.137 -15.156 -30.691  1.00 52.64           N
ATOM   3700  CA  LYS A 246      -4.412 -14.061 -31.313  1.00 52.64           C
ATOM   3701  C   LYS A 246      -3.141 -13.775 -30.510  1.00 52.64           C
ATOM   3702  O   LYS A 246      -3.211 -13.294 -29.381  1.00 52.64           O
ATOM   3703  HA  LYS A 246      -4.124 -14.385 -32.313  1.00 52.64           H
ATOM   3704  CB  LYS A 246      -5.322 -12.842 -31.477  1.00 52.64           C
ATOM   3705 1HB  LYS A 246      -5.929 -12.712 -30.581  1.00 52.64           H
ATOM   3706 2HB  LYS A 246      -4.716 -11.942 -31.583  1.00 52.64           H
ATOM   3707  CG  LYS A 246      -6.232 -12.997 -32.698  1.00 52.64           C
ATOM   3708 1HG  LYS A 246      -5.641 -13.311 -33.558  1.00 52.64           H
ATOM   3709 2HG  LYS A 246      -6.965 -13.782 -32.512  1.00 52.64           H
ATOM   3710  CD  LYS A 246      -6.950 -11.685 -33.017  1.00 52.64           C
ATOM   3711 1HD  LYS A 246      -7.604 -11.413 -32.188  1.00 52.64           H
ATOM   3712 2HD  LYS A 246      -6.220 -10.883 -33.123  1.00 52.64           H
ATOM   3713  CE  LYS A 246      -7.771 -11.808 -34.302  1.00 52.64           C
ATOM   3714 1HE  LYS A 246      -7.136 -12.163 -35.114  1.00 52.64           H
ATOM   3715 2HE  LYS A 246      -8.560 -12.547 -34.168  1.00 52.64           H
ATOM   3716  NZ  LYS A 246      -8.364 -10.501 -34.665  1.00 52.64           N
ATOM   3717 1HZ  LYS A 246      -8.922 -10.605 -35.506  1.00 52.64           H
ATOM   3718 2HZ  LYS A 246      -8.954 -10.176 -33.907  1.00 52.64           H
ATOM   3719 3HZ  LYS A 246      -7.624  -9.828 -34.831  1.00 52.64           H
ATOM   3720  HN  LYS A 246      -5.809 -14.882 -30.004  1.00 52.64           H
ATOM   3721  N   SER A 247      -2.009 -14.084 -31.126  1.00 55.65           N
ATOM   3722  CA  SER A 247      -0.737 -14.027 -30.426  1.00 55.65           C
ATOM   3723  C   SER A 247      -0.461 -12.596 -29.959  1.00 55.65           C
ATOM   3724  O   SER A 247      -0.025 -12.382 -28.829  1.00 55.65           O
ATOM   3725  HA  SER A 247      -0.847 -14.694 -29.572  1.00 55.65           H
ATOM   3726  CB  SER A 247       0.404 -14.523 -31.316  1.00 55.65           C
ATOM   3727 1HB  SER A 247       0.361 -15.610 -31.389  1.00 55.65           H
ATOM   3728 2HB  SER A 247       0.274 -14.131 -32.325  1.00 55.65           H
ATOM   3729  OG  SER A 247       1.680 -14.132 -30.817  1.00 55.65           O
ATOM   3730  HG  SER A 247       2.401 -14.450 -31.432  1.00 55.65           H
ATOM   3731  HN  SER A 247      -1.953 -14.369 -32.083  1.00 55.65           H
ATOM   3732  N   SER A 248      -0.727 -11.654 -30.852  1.00 55.76           N
ATOM   3733  CA  SER A 248      -0.090 -10.350 -30.776  1.00 55.76           C
ATOM   3734  C   SER A 248      -0.426  -9.680 -29.443  1.00 55.76           C
ATOM   3735  O   SER A 248       0.360  -8.885 -28.928  1.00 55.76           O
ATOM   3736  HA  SER A 248       0.980 -10.548 -30.847  1.00 55.76           H
ATOM   3737  CB  SER A 248      -0.521  -9.458 -31.942  1.00 55.76           C
ATOM   3738 1HB  SER A 248       0.157  -8.608 -32.018  1.00 55.76           H
ATOM   3739 2HB  SER A 248      -0.437 -10.016 -32.875  1.00 55.76           H
ATOM   3740  OG  SER A 248      -1.857  -8.988 -31.789  1.00 55.76           O
ATOM   3741  HG  SER A 248      -2.094  -8.379 -32.546  1.00 55.76           H
ATOM   3742  HN  SER A 248      -1.363 -11.770 -31.614  1.00 55.76           H
ATOM   3743  N   LYS A 249      -1.594 -10.025 -28.921  1.00 53.03           N
ATOM   3744  CA  LYS A 249      -2.100  -9.375 -27.724  1.00 53.03           C
ATOM   3745  C   LYS A 249      -1.335  -9.893 -26.505  1.00 53.03           C
ATOM   3746  O   LYS A 249      -1.454  -9.341 -25.412  1.00 53.03           O
ATOM   3747  HA  LYS A 249      -1.906  -8.307 -27.825  1.00 53.03           H
ATOM   3748  CB  LYS A 249      -3.616  -9.552 -27.619  1.00 53.03           C
ATOM   3749 1HB  LYS A 249      -3.879 -10.594 -27.804  1.00 53.03           H
ATOM   3750 2HB  LYS A 249      -3.944  -9.317 -26.607  1.00 53.03           H
ATOM   3751  CG  LYS A 249      -4.344  -8.652 -28.620  1.00 53.03           C
ATOM   3752 1HG  LYS A 249      -3.947  -7.638 -28.557  1.00 53.03           H
ATOM   3753 2HG  LYS A 249      -4.159  -9.005 -29.634  1.00 53.03           H
ATOM   3754  CD  LYS A 249      -5.849  -8.633 -28.347  1.00 53.03           C
ATOM   3755 1HD  LYS A 249      -6.260  -9.633 -28.488  1.00 53.03           H
ATOM   3756 2HD  LYS A 249      -6.031  -8.359 -27.308  1.00 53.03           H
ATOM   3757  CE  LYS A 249      -6.562  -7.647 -29.273  1.00 53.03           C
ATOM   3758 1HE  LYS A 249      -6.099  -6.663 -29.193  1.00 53.03           H
ATOM   3759 2HE  LYS A 249      -6.452  -7.967 -30.309  1.00 53.03           H
ATOM   3760  NZ  LYS A 249      -7.998  -7.555 -28.926  1.00 53.03           N
ATOM   3761 1HZ  LYS A 249      -8.462  -6.923 -29.570  1.00 53.03           H
ATOM   3762 2HZ  LYS A 249      -8.421  -8.474 -28.991  1.00 53.03           H
ATOM   3763 3HZ  LYS A 249      -8.095  -7.205 -27.980  1.00 53.03           H
ATOM   3764  HN  LYS A 249      -2.188 -10.733 -29.301  1.00 53.03           H
ATOM   3765  N   HIS A 250      -0.565 -10.947 -26.733  1.00 54.29           N
ATOM   3766  CA  HIS A 250       0.034 -11.688 -25.636  1.00 54.29           C
ATOM   3767  C   HIS A 250       1.095 -10.823 -24.952  1.00 54.29           C
ATOM   3768  O   HIS A 250       1.239 -10.859 -23.731  1.00 54.29           O
ATOM   3769  HA  HIS A 250      -0.765 -11.896 -24.925  1.00 54.29           H
ATOM   3770  CB  HIS A 250       0.586 -13.029 -26.123  1.00 54.29           C
ATOM   3771 1HB  HIS A 250       1.155 -12.865 -27.038  1.00 54.29           H
ATOM   3772 2HB  HIS A 250       1.283 -13.415 -25.379  1.00 54.29           H
ATOM   3773  CG  HIS A 250      -0.475 -14.070 -26.386  1.00 54.29           C
ATOM   3774  ND1 HIS A 250      -1.054 -14.822 -25.379  1.00 54.29           N
ATOM   3775  HD1 HIS A 250      -0.839 -14.758 -24.404  1.00 54.29           H
ATOM   3776  CD2 HIS A 250      -1.056 -14.477 -27.552  1.00 54.29           C
ATOM   3777  HD2 HIS A 250      -0.831 -14.088 -28.545  1.00 54.29           H
ATOM   3778  CE1 HIS A 250      -1.941 -15.641 -25.924  1.00 54.29           C
ATOM   3779  HE1 HIS A 250      -2.562 -16.361 -25.391  1.00 54.29           H
ATOM   3780  NE2 HIS A 250      -1.940 -15.426 -27.271  1.00 54.29           N
ATOM   3781  HN  HIS A 250      -0.350 -11.296 -27.645  1.00 54.29           H
ATOM   3782  N   LYS A 251       1.812 -10.065 -25.770  1.00 57.17           N
ATOM   3783  CA  LYS A 251       2.953  -9.309 -25.282  1.00 57.17           C
ATOM   3784  C   LYS A 251       2.481  -8.305 -24.229  1.00 57.17           C
ATOM   3785  O   LYS A 251       3.045  -8.232 -23.138  1.00 57.17           O
ATOM   3786  HA  LYS A 251       3.633 -10.015 -24.805  1.00 57.17           H
ATOM   3787  CB  LYS A 251       3.709  -8.669 -26.448  1.00 57.17           C
ATOM   3788 1HB  LYS A 251       3.000  -8.239 -27.155  1.00 57.17           H
ATOM   3789 2HB  LYS A 251       4.327  -7.850 -26.079  1.00 57.17           H
ATOM   3790  CG  LYS A 251       4.590  -9.697 -27.161  1.00 57.17           C
ATOM   3791 1HG  LYS A 251       5.109 -10.310 -26.424  1.00 57.17           H
ATOM   3792 2HG  LYS A 251       3.966 -10.369 -27.750  1.00 57.17           H
ATOM   3793  CD  LYS A 251       5.609  -9.009 -28.071  1.00 57.17           C
ATOM   3794 1HD  LYS A 251       5.092  -8.509 -28.889  1.00 57.17           H
ATOM   3795 2HD  LYS A 251       6.140  -8.239 -27.511  1.00 57.17           H
ATOM   3796  CE  LYS A 251       6.611 -10.019 -28.634  1.00 57.17           C
ATOM   3797 1HE  LYS A 251       6.904 -10.723 -27.855  1.00 57.17           H
ATOM   3798 2HE  LYS A 251       6.143 -10.600 -29.429  1.00 57.17           H
ATOM   3799  NZ  LYS A 251       7.808  -9.325 -29.159  1.00 57.17           N
ATOM   3800 1HZ  LYS A 251       8.463 -10.008 -29.522  1.00 57.17           H
ATOM   3801 2HZ  LYS A 251       7.532  -8.692 -29.902  1.00 57.17           H
ATOM   3802 3HZ  LYS A 251       8.248  -8.798 -28.413  1.00 57.17           H
ATOM   3803  HN  LYS A 251       1.625  -9.964 -26.747  1.00 57.17           H
ATOM   3804  N   ALA A 252       1.451  -7.554 -24.593  1.00 64.64           N
ATOM   3805  CA  ALA A 252       0.957  -6.493 -23.732  1.00 64.64           C
ATOM   3806  C   ALA A 252       0.386  -7.106 -22.451  1.00 64.64           C
ATOM   3807  O   ALA A 252       0.430  -6.487 -21.390  1.00 64.64           O
ATOM   3808  HA  ALA A 252       1.802  -5.855 -23.474  1.00 64.64           H
ATOM   3809  CB  ALA A 252      -0.077  -5.659 -24.491  1.00 64.64           C
ATOM   3810 1HB  ALA A 252       0.387  -5.223 -25.376  1.00 64.64           H
ATOM   3811 2HB  ALA A 252      -0.907  -6.298 -24.794  1.00 64.64           H
ATOM   3812 3HB  ALA A 252      -0.447  -4.864 -23.845  1.00 64.64           H
ATOM   3813  HN  ALA A 252       0.958  -7.662 -25.456  1.00 64.64           H
ATOM   3814  N   LEU A 253      -0.138  -8.314 -22.594  1.00 67.04           N
ATOM   3815  CA  LEU A 253      -0.738  -9.008 -21.467  1.00 67.04           C
ATOM   3816  C   LEU A 253       0.358  -9.411 -20.479  1.00 67.04           C
ATOM   3817  O   LEU A 253       0.163  -9.341 -19.267  1.00 67.04           O
ATOM   3818  HA  LEU A 253      -1.409  -8.306 -20.971  1.00 67.04           H
ATOM   3819  CB  LEU A 253      -1.590 -10.182 -21.953  1.00 67.04           C
ATOM   3820 1HB  LEU A 253      -2.239  -9.828 -22.754  1.00 67.04           H
ATOM   3821 2HB  LEU A 253      -0.928 -10.931 -22.386  1.00 67.04           H
ATOM   3822  CG  LEU A 253      -2.460 -10.863 -20.894  1.00 67.04           C
ATOM   3823  HG  LEU A 253      -1.885 -10.928 -19.970  1.00 67.04           H
ATOM   3824  CD1 LEU A 253      -3.708 -10.031 -20.592  1.00 67.04           C
ATOM   3825 1HD1 LEU A 253      -3.410  -9.050 -20.222  1.00 67.04           H
ATOM   3826 2HD1 LEU A 253      -4.295  -9.912 -21.503  1.00 67.04           H
ATOM   3827 3HD1 LEU A 253      -4.308 -10.537 -19.836  1.00 67.04           H
ATOM   3828  CD2 LEU A 253      -2.811 -12.293 -21.309  1.00 67.04           C
ATOM   3829 1HD2 LEU A 253      -3.358 -12.274 -22.251  1.00 67.04           H
ATOM   3830 2HD2 LEU A 253      -1.895 -12.870 -21.433  1.00 67.04           H
ATOM   3831 3HD2 LEU A 253      -3.429 -12.753 -20.539  1.00 67.04           H
ATOM   3832  HN  LEU A 253      -0.156  -8.818 -23.458  1.00 67.04           H
ATOM   3833  N   LYS A 254       1.488  -9.824 -21.034  1.00 68.81           N
ATOM   3834  CA  LYS A 254       2.566 -10.366 -20.224  1.00 68.81           C
ATOM   3835  C   LYS A 254       2.947  -9.351 -19.145  1.00 68.81           C
ATOM   3836  O   LYS A 254       3.147  -9.716 -17.987  1.00 68.81           O
ATOM   3837  HA  LYS A 254       2.187 -11.264 -19.736  1.00 68.81           H
ATOM   3838  CB  LYS A 254       3.739 -10.792 -21.109  1.00 68.81           C
ATOM   3839 1HB  LYS A 254       3.369 -11.360 -21.962  1.00 68.81           H
ATOM   3840 2HB  LYS A 254       4.238  -9.909 -21.507  1.00 68.81           H
ATOM   3841  CG  LYS A 254       4.740 -11.639 -20.321  1.00 68.81           C
ATOM   3842 1HG  LYS A 254       5.176 -11.043 -19.520  1.00 68.81           H
ATOM   3843 2HG  LYS A 254       4.224 -12.476 -19.851  1.00 68.81           H
ATOM   3844  CD  LYS A 254       5.850 -12.166 -21.233  1.00 68.81           C
ATOM   3845 1HD  LYS A 254       5.412 -12.730 -22.057  1.00 68.81           H
ATOM   3846 2HD  LYS A 254       6.392 -11.329 -21.673  1.00 68.81           H
ATOM   3847  CE  LYS A 254       6.821 -13.057 -20.457  1.00 68.81           C
ATOM   3848 1HE  LYS A 254       7.293 -12.483 -19.659  1.00 68.81           H
ATOM   3849 2HE  LYS A 254       6.275 -13.873 -19.982  1.00 68.81           H
ATOM   3850  NZ  LYS A 254       7.857 -13.606 -21.360  1.00 68.81           N
ATOM   3851 1HZ  LYS A 254       8.498 -14.185 -20.828  1.00 68.81           H
ATOM   3852 2HZ  LYS A 254       7.415 -14.166 -22.081  1.00 68.81           H
ATOM   3853 3HZ  LYS A 254       8.368 -12.843 -21.791  1.00 68.81           H
ATOM   3854  HN  LYS A 254       1.673  -9.792 -22.017  1.00 68.81           H
ATOM   3855  N   VAL A 255       3.036  -8.097 -19.562  1.00 71.52           N
ATOM   3856  CA  VAL A 255       3.422  -7.031 -18.652  1.00 71.52           C
ATOM   3857  C   VAL A 255       2.436  -6.981 -17.484  1.00 71.52           C
ATOM   3858  O   VAL A 255       2.841  -7.009 -16.323  1.00 71.52           O
ATOM   3859  HA  VAL A 255       4.413  -7.272 -18.265  1.00 71.52           H
ATOM   3860  CB  VAL A 255       3.520  -5.706 -19.410  1.00 71.52           C
ATOM   3861  HB  VAL A 255       2.531  -5.473 -19.806  1.00 71.52           H
ATOM   3862  CG1 VAL A 255       3.932  -4.568 -18.474  1.00 71.52           C
ATOM   3863 1HG1 VAL A 255       3.191  -4.464 -17.681  1.00 71.52           H
ATOM   3864 2HG1 VAL A 255       4.904  -4.792 -18.036  1.00 71.52           H
ATOM   3865 3HG1 VAL A 255       3.993  -3.638 -19.039  1.00 71.52           H
ATOM   3866  CG2 VAL A 255       4.484  -5.820 -20.593  1.00 71.52           C
ATOM   3867 1HG2 VAL A 255       5.475  -6.087 -20.228  1.00 71.52           H
ATOM   3868 2HG2 VAL A 255       4.129  -6.589 -21.278  1.00 71.52           H
ATOM   3869 3HG2 VAL A 255       4.534  -4.864 -21.114  1.00 71.52           H
ATOM   3870  HN  VAL A 255       2.850  -7.805 -20.500  1.00 71.52           H
ATOM   3871  N   THR A 256       1.160  -6.907 -17.831  1.00 69.45           N
ATOM   3872  CA  THR A 256       0.127  -6.656 -16.840  1.00 69.45           C
ATOM   3873  C   THR A 256      -0.007  -7.853 -15.896  1.00 69.45           C
ATOM   3874  O   THR A 256      -0.214  -7.680 -14.695  1.00 69.45           O
ATOM   3875  HA  THR A 256       0.433  -5.803 -16.234  1.00 69.45           H
ATOM   3876  CB  THR A 256      -1.168  -6.319 -17.581  1.00 69.45           C
ATOM   3877  HB  THR A 256      -2.026  -6.380 -16.912  1.00 69.45           H
ATOM   3878  OG1 THR A 256      -1.182  -7.221 -18.684  1.00 69.45           O
ATOM   3879  HG1 THR A 256      -1.308  -8.158 -18.358  1.00 69.45           H
ATOM   3880  CG2 THR A 256      -1.126  -4.935 -18.232  1.00 69.45           C
ATOM   3881 1HG2 THR A 256      -0.308  -4.896 -18.952  1.00 69.45           H
ATOM   3882 2HG2 THR A 256      -0.972  -4.177 -17.465  1.00 69.45           H
ATOM   3883 3HG2 THR A 256      -2.070  -4.746 -18.745  1.00 69.45           H
ATOM   3884  HN  THR A 256       0.828  -7.015 -18.769  1.00 69.45           H
ATOM   3885  N   ILE A 257       0.116  -9.039 -16.473  1.00 75.24           N
ATOM   3886  CA  ILE A 257       0.047 -10.262 -15.692  1.00 75.24           C
ATOM   3887  C   ILE A 257       1.160 -10.254 -14.643  1.00 75.24           C
ATOM   3888  O   ILE A 257       0.917 -10.543 -13.472  1.00 75.24           O
ATOM   3889  HA  ILE A 257      -0.913 -10.268 -15.177  1.00 75.24           H
ATOM   3890  CB  ILE A 257       0.076 -11.486 -16.610  1.00 75.24           C
ATOM   3891  HB  ILE A 257       0.880 -11.351 -17.334  1.00 75.24           H
ATOM   3892  CG1 ILE A 257      -1.228 -11.609 -17.401  1.00 75.24           C
ATOM   3893 1HG1 ILE A 257      -2.066 -11.718 -16.712  1.00 75.24           H
ATOM   3894 2HG1 ILE A 257      -1.400 -10.695 -17.970  1.00 75.24           H
ATOM   3895  CG2 ILE A 257       0.388 -12.757 -15.819  1.00 75.24           C
ATOM   3896 1HG2 ILE A 257       1.362 -12.657 -15.340  1.00 75.24           H
ATOM   3897 2HG2 ILE A 257      -0.377 -12.909 -15.058  1.00 75.24           H
ATOM   3898 3HG2 ILE A 257       0.403 -13.612 -16.495  1.00 75.24           H
ATOM   3899  CD1 ILE A 257      -1.182 -12.807 -18.351  1.00 75.24           C
ATOM   3900 1HD1 ILE A 257      -0.358 -12.682 -19.054  1.00 75.24           H
ATOM   3901 2HD1 ILE A 257      -1.034 -13.721 -17.776  1.00 75.24           H
ATOM   3902 3HD1 ILE A 257      -2.121 -12.871 -18.901  1.00 75.24           H
ATOM   3903  HN  ILE A 257       0.259  -9.171 -17.454  1.00 75.24           H
ATOM   3904  N   THR A 258       2.359  -9.922 -15.099  1.00 80.07           N
ATOM   3905  CA  THR A 258       3.524  -9.944 -14.231  1.00 80.07           C
ATOM   3906  C   THR A 258       3.336  -8.976 -13.062  1.00 80.07           C
ATOM   3907  O   THR A 258       3.581  -9.332 -11.910  1.00 80.07           O
ATOM   3908  HA  THR A 258       3.616 -10.944 -13.806  1.00 80.07           H
ATOM   3909  CB  THR A 258       4.756  -9.636 -15.084  1.00 80.07           C
ATOM   3910  HB  THR A 258       4.730  -8.609 -15.448  1.00 80.07           H
ATOM   3911  OG1 THR A 258       4.742 -10.645 -16.091  1.00 80.07           O
ATOM   3912  HG1 THR A 258       4.331 -10.286 -16.929  1.00 80.07           H
ATOM   3913  CG2 THR A 258       6.065  -9.878 -14.331  1.00 80.07           C
ATOM   3914 1HG2 THR A 258       6.121 -10.924 -14.027  1.00 80.07           H
ATOM   3915 2HG2 THR A 258       6.100  -9.240 -13.448  1.00 80.07           H
ATOM   3916 3HG2 THR A 258       6.907  -9.644 -14.982  1.00 80.07           H
ATOM   3917  HN  THR A 258       2.540  -9.641 -16.042  1.00 80.07           H
ATOM   3918  N   VAL A 259       2.904  -7.769 -13.398  1.00 76.82           N
ATOM   3919  CA  VAL A 259       2.723  -6.733 -12.396  1.00 76.82           C
ATOM   3920  C   VAL A 259       1.704  -7.206 -11.357  1.00 76.82           C
ATOM   3921  O   VAL A 259       1.915  -7.043 -10.157  1.00 76.82           O
ATOM   3922  HA  VAL A 259       3.683  -6.582 -11.902  1.00 76.82           H
ATOM   3923  CB  VAL A 259       2.324  -5.418 -13.069  1.00 76.82           C
ATOM   3924  HB  VAL A 259       1.472  -5.618 -13.718  1.00 76.82           H
ATOM   3925  CG1 VAL A 259       1.891  -4.380 -12.031  1.00 76.82           C
ATOM   3926 1HG1 VAL A 259       1.036  -4.760 -11.472  1.00 76.82           H
ATOM   3927 2HG1 VAL A 259       2.716  -4.186 -11.346  1.00 76.82           H
ATOM   3928 3HG1 VAL A 259       1.613  -3.455 -12.537  1.00 76.82           H
ATOM   3929  CG2 VAL A 259       3.462  -4.881 -13.940  1.00 76.82           C
ATOM   3930 1HG2 VAL A 259       4.341  -4.703 -13.320  1.00 76.82           H
ATOM   3931 2HG2 VAL A 259       3.703  -5.610 -14.713  1.00 76.82           H
ATOM   3932 3HG2 VAL A 259       3.152  -3.945 -14.406  1.00 76.82           H
ATOM   3933  HN  VAL A 259       2.680  -7.496 -14.334  1.00 76.82           H
ATOM   3934  N   LEU A 260       0.621  -7.782 -11.858  1.00 74.83           N
ATOM   3935  CA  LEU A 260      -0.447  -8.249 -10.990  1.00 74.83           C
ATOM   3936  C   LEU A 260       0.098  -9.329 -10.054  1.00 74.83           C
ATOM   3937  O   LEU A 260      -0.105  -9.265  -8.842  1.00 74.83           O
ATOM   3938  HA  LEU A 260      -0.772  -7.401 -10.387  1.00 74.83           H
ATOM   3939  CB  LEU A 260      -1.650  -8.703 -11.819  1.00 74.83           C
ATOM   3940 1HB  LEU A 260      -1.962  -7.875 -12.455  1.00 74.83           H
ATOM   3941 2HB  LEU A 260      -1.328  -9.509 -12.479  1.00 74.83           H
ATOM   3942  CG  LEU A 260      -2.866  -9.187 -11.026  1.00 74.83           C
ATOM   3943  HG  LEU A 260      -2.510  -9.753 -10.165  1.00 74.83           H
ATOM   3944  CD1 LEU A 260      -3.674  -8.005 -10.486  1.00 74.83           C
ATOM   3945 1HD1 LEU A 260      -3.045  -7.404  -9.829  1.00 74.83           H
ATOM   3946 2HD1 LEU A 260      -4.021  -7.391 -11.318  1.00 74.83           H
ATOM   3947 3HD1 LEU A 260      -4.533  -8.377  -9.927  1.00 74.83           H
ATOM   3948  CD2 LEU A 260      -3.727 -10.134 -11.865  1.00 74.83           C
ATOM   3949 1HD2 LEU A 260      -4.075  -9.614 -12.757  1.00 74.83           H
ATOM   3950 2HD2 LEU A 260      -3.133 -11.000 -12.158  1.00 74.83           H
ATOM   3951 3HD2 LEU A 260      -4.584 -10.462 -11.277  1.00 74.83           H
ATOM   3952  HN  LEU A 260       0.468  -7.931 -12.835  1.00 74.83           H
ATOM   3953  N   THR A 261       0.779 -10.296 -10.650  1.00 83.24           N
ATOM   3954  CA  THR A 261       1.244 -11.454  -9.905  1.00 83.24           C
ATOM   3955  C   THR A 261       2.183 -11.021  -8.778  1.00 83.24           C
ATOM   3956  O   THR A 261       2.082 -11.516  -7.657  1.00 83.24           O
ATOM   3957  HA  THR A 261       0.382 -11.930  -9.438  1.00 83.24           H
ATOM   3958  CB  THR A 261       1.890 -12.425 -10.896  1.00 83.24           C
ATOM   3959  HB  THR A 261       2.775 -11.983 -11.352  1.00 83.24           H
ATOM   3960  OG1 THR A 261       0.835 -12.757 -11.794  1.00 83.24           O
ATOM   3961  HG1 THR A 261       0.804 -12.097 -12.544  1.00 83.24           H
ATOM   3962  CG2 THR A 261       2.262 -13.760 -10.248  1.00 83.24           C
ATOM   3963 1HG2 THR A 261       1.364 -14.234  -9.850  1.00 83.24           H
ATOM   3964 2HG2 THR A 261       2.970 -13.586  -9.438  1.00 83.24           H
ATOM   3965 3HG2 THR A 261       2.716 -14.412 -10.994  1.00 83.24           H
ATOM   3966  HN  THR A 261       1.013 -10.297 -11.623  1.00 83.24           H
ATOM   3967  N   VAL A 262       3.076 -10.102  -9.115  1.00 86.35           N
ATOM   3968  CA  VAL A 262       4.053  -9.620  -8.154  1.00 86.35           C
ATOM   3969  C   VAL A 262       3.330  -8.902  -7.013  1.00 86.35           C
ATOM   3970  O   VAL A 262       3.669  -9.086  -5.846  1.00 86.35           O
ATOM   3971  HA  VAL A 262       4.572 -10.489  -7.749  1.00 86.35           H
ATOM   3972  CB  VAL A 262       5.086  -8.736  -8.857  1.00 86.35           C
ATOM   3973  HB  VAL A 262       4.548  -7.966  -9.410  1.00 86.35           H
ATOM   3974  CG1 VAL A 262       5.992  -8.038  -7.841  1.00 86.35           C
ATOM   3975 1HG1 VAL A 262       5.387  -7.413  -7.184  1.00 86.35           H
ATOM   3976 2HG1 VAL A 262       6.518  -8.786  -7.248  1.00 86.35           H
ATOM   3977 3HG1 VAL A 262       6.717  -7.416  -8.367  1.00 86.35           H
ATOM   3978  CG2 VAL A 262       5.910  -9.547  -9.860  1.00 86.35           C
ATOM   3979 1HG2 VAL A 262       6.433 -10.348  -9.337  1.00 86.35           H
ATOM   3980 2HG2 VAL A 262       5.247  -9.975 -10.612  1.00 86.35           H
ATOM   3981 3HG2 VAL A 262       6.636  -8.894 -10.345  1.00 86.35           H
ATOM   3982  HN  VAL A 262       3.138  -9.689 -10.024  1.00 86.35           H
ATOM   3983  N   PHE A 263       2.346  -8.099  -7.392  1.00 79.59           N
ATOM   3984  CA  PHE A 263       1.578  -7.345  -6.416  1.00 79.59           C
ATOM   3985  C   PHE A 263       0.876  -8.281  -5.429  1.00 79.59           C
ATOM   3986  O   PHE A 263       1.019  -8.130  -4.217  1.00 79.59           O
ATOM   3987  HA  PHE A 263       2.278  -6.709  -5.875  1.00 79.59           H
ATOM   3988  CB  PHE A 263       0.522  -6.555  -7.191  1.00 79.59           C
ATOM   3989 1HB  PHE A 263       1.023  -5.890  -7.894  1.00 79.59           H
ATOM   3990 2HB  PHE A 263      -0.076  -7.250  -7.781  1.00 79.59           H
ATOM   3991  CG  PHE A 263      -0.411  -5.728  -6.304  1.00 79.59           C
ATOM   3992  CD1 PHE A 263      -1.681  -6.154  -6.068  1.00 79.59           C
ATOM   3993  HD1 PHE A 263      -2.033  -7.086  -6.510  1.00 79.59           H
ATOM   3994  CD2 PHE A 263       0.029  -4.565  -5.753  1.00 79.59           C
ATOM   3995  HD2 PHE A 263       1.046  -4.223  -5.943  1.00 79.59           H
ATOM   3996  CE1 PHE A 263      -2.546  -5.386  -5.245  1.00 79.59           C
ATOM   3997  HE1 PHE A 263      -3.564  -5.728  -5.056  1.00 79.59           H
ATOM   3998  CE2 PHE A 263      -0.837  -3.797  -4.931  1.00 79.59           C
ATOM   3999  HE2 PHE A 263      -0.484  -2.865  -4.489  1.00 79.59           H
ATOM   4000  CZ  PHE A 263      -2.106  -4.223  -4.694  1.00 79.59           C
ATOM   4001  HZ  PHE A 263      -2.771  -3.634  -4.062  1.00 79.59           H
ATOM   4002  HN  PHE A 263       2.072  -7.960  -8.343  1.00 79.59           H
ATOM   4003  N   VAL A 264       0.133  -9.226  -5.986  1.00 85.20           N
ATOM   4004  CA  VAL A 264      -0.678 -10.116  -5.173  1.00 85.20           C
ATOM   4005  C   VAL A 264       0.229 -10.895  -4.218  1.00 85.20           C
ATOM   4006  O   VAL A 264      -0.070 -11.015  -3.031  1.00 85.20           O
ATOM   4007  HA  VAL A 264      -1.357  -9.498  -4.585  1.00 85.20           H
ATOM   4008  CB  VAL A 264      -1.520 -11.024  -6.071  1.00 85.20           C
ATOM   4009  HB  VAL A 264      -0.849 -11.509  -6.780  1.00 85.20           H
ATOM   4010  CG1 VAL A 264      -2.210 -12.118  -5.253  1.00 85.20           C
ATOM   4011 1HG1 VAL A 264      -1.457 -12.725  -4.750  1.00 85.20           H
ATOM   4012 2HG1 VAL A 264      -2.862 -11.659  -4.511  1.00 85.20           H
ATOM   4013 3HG1 VAL A 264      -2.801 -12.749  -5.917  1.00 85.20           H
ATOM   4014  CG2 VAL A 264      -2.540 -10.211  -6.870  1.00 85.20           C
ATOM   4015 1HG2 VAL A 264      -3.204  -9.686  -6.184  1.00 85.20           H
ATOM   4016 2HG2 VAL A 264      -2.018  -9.487  -7.496  1.00 85.20           H
ATOM   4017 3HG2 VAL A 264      -3.125 -10.881  -7.501  1.00 85.20           H
ATOM   4018  HN  VAL A 264       0.080  -9.388  -6.971  1.00 85.20           H
ATOM   4019  N   LEU A 265       1.320 -11.405  -4.771  1.00 87.56           N
ATOM   4020  CA  LEU A 265       2.209 -12.270  -4.015  1.00 87.56           C
ATOM   4021  C   LEU A 265       2.835 -11.474  -2.869  1.00 87.56           C
ATOM   4022  O   LEU A 265       3.076 -12.015  -1.791  1.00 87.56           O
ATOM   4023  HA  LEU A 265       1.602 -13.070  -3.589  1.00 87.56           H
ATOM   4024  CB  LEU A 265       3.235 -12.926  -4.942  1.00 87.56           C
ATOM   4025 1HB  LEU A 265       3.688 -12.148  -5.556  1.00 87.56           H
ATOM   4026 2HB  LEU A 265       4.029 -13.351  -4.328  1.00 87.56           H
ATOM   4027  CG  LEU A 265       2.700 -14.021  -5.866  1.00 87.56           C
ATOM   4028  HG  LEU A 265       1.886 -13.602  -6.457  1.00 87.56           H
ATOM   4029  CD1 LEU A 265       3.779 -14.486  -6.847  1.00 87.56           C
ATOM   4030 1HD1 LEU A 265       4.104 -13.642  -7.456  1.00 87.56           H
ATOM   4031 2HD1 LEU A 265       4.629 -14.881  -6.291  1.00 87.56           H
ATOM   4032 3HD1 LEU A 265       3.373 -15.265  -7.492  1.00 87.56           H
ATOM   4033  CD2 LEU A 265       2.120 -15.185  -5.059  1.00 87.56           C
ATOM   4034 1HD2 LEU A 265       2.898 -15.611  -4.425  1.00 87.56           H
ATOM   4035 2HD2 LEU A 265       1.302 -14.823  -4.437  1.00 87.56           H
ATOM   4036 3HD2 LEU A 265       1.747 -15.949  -5.741  1.00 87.56           H
ATOM   4037  HN  LEU A 265       1.598 -11.236  -5.717  1.00 87.56           H
ATOM   4038  N   SER A 266       3.082 -10.201  -3.141  1.00 89.21           N
ATOM   4039  CA  SER A 266       3.758  -9.347  -2.179  1.00 89.21           C
ATOM   4040  C   SER A 266       2.764  -8.857  -1.124  1.00 89.21           C
ATOM   4041  O   SER A 266       3.109  -8.735   0.050  1.00 89.21           O
ATOM   4042  HA  SER A 266       4.522  -9.976  -1.722  1.00 89.21           H
ATOM   4043  CB  SER A 266       4.426  -8.158  -2.872  1.00 89.21           C
ATOM   4044 1HB  SER A 266       4.893  -7.518  -2.123  1.00 89.21           H
ATOM   4045 2HB  SER A 266       5.221  -8.518  -3.524  1.00 89.21           H
ATOM   4046  OG  SER A 266       3.496  -7.394  -3.635  1.00 89.21           O
ATOM   4047  HG  SER A 266       3.580  -7.622  -4.605  1.00 89.21           H
ATOM   4048  HN  SER A 266       2.828  -9.753  -3.998  1.00 89.21           H
ATOM   4049  N   GLN A 267       1.549  -8.591  -1.581  1.00 83.99           N
ATOM   4050  CA  GLN A 267       0.566  -7.921  -0.746  1.00 83.99           C
ATOM   4051  C   GLN A 267      -0.191  -8.942   0.105  1.00 83.99           C
ATOM   4052  O   GLN A 267      -0.619  -8.634   1.216  1.00 83.99           O
ATOM   4053  HA  GLN A 267       1.139  -7.254  -0.102  1.00 83.99           H
ATOM   4054  CB  GLN A 267      -0.400  -7.091  -1.594  1.00 83.99           C
ATOM   4055 1HB  GLN A 267      -0.845  -7.720  -2.365  1.00 83.99           H
ATOM   4056 2HB  GLN A 267      -1.216  -6.726  -0.971  1.00 83.99           H
ATOM   4057  CG  GLN A 267       0.320  -5.908  -2.246  1.00 83.99           C
ATOM   4058 1HG  GLN A 267       1.178  -6.269  -2.814  1.00 83.99           H
ATOM   4059 2HG  GLN A 267      -0.347  -5.417  -2.954  1.00 83.99           H
ATOM   4060  CD  GLN A 267       0.786  -4.902  -1.192  1.00 83.99           C
ATOM   4061  OE1 GLN A 267       0.210  -4.771  -0.124  1.00 83.99           O
ATOM   4062  NE2 GLN A 267       1.857  -4.200  -1.550  1.00 83.99           N
ATOM   4063 1HE2 GLN A 267       2.282  -4.356  -2.442  1.00 83.99           H
ATOM   4064 2HE2 GLN A 267       2.237  -3.516  -0.928  1.00 83.99           H
ATOM   4065  HN  GLN A 267       1.234  -8.823  -2.501  1.00 83.99           H
ATOM   4066  N   PHE A 268      -0.333 -10.137  -0.448  1.00 89.91           N
ATOM   4067  CA  PHE A 268      -1.224 -11.129   0.130  1.00 89.91           C
ATOM   4068  C   PHE A 268      -0.808 -11.472   1.562  1.00 89.91           C
ATOM   4069  O   PHE A 268      -1.610 -11.365   2.488  1.00 89.91           O
ATOM   4070  HA  PHE A 268      -2.226 -10.698   0.138  1.00 89.91           H
ATOM   4071  CB  PHE A 268      -1.117 -12.386  -0.735  1.00 89.91           C
ATOM   4072 1HB  PHE A 268      -1.354 -12.126  -1.767  1.00 89.91           H
ATOM   4073 2HB  PHE A 268      -0.084 -12.735  -0.724  1.00 89.91           H
ATOM   4074  CG  PHE A 268      -2.031 -13.529  -0.289  1.00 89.91           C
ATOM   4075  CD1 PHE A 268      -1.529 -14.552   0.452  1.00 89.91           C
ATOM   4076  HD1 PHE A 268      -0.474 -14.558   0.729  1.00 89.91           H
ATOM   4077  CD2 PHE A 268      -3.347 -13.521  -0.635  1.00 89.91           C
ATOM   4078  HD2 PHE A 268      -3.749 -12.701  -1.229  1.00 89.91           H
ATOM   4079  CE1 PHE A 268      -2.377 -15.612   0.866  1.00 89.91           C
ATOM   4080  HE1 PHE A 268      -1.975 -16.433   1.460  1.00 89.91           H
ATOM   4081  CE2 PHE A 268      -4.195 -14.582  -0.221  1.00 89.91           C
ATOM   4082  HE2 PHE A 268      -5.250 -14.576  -0.498  1.00 89.91           H
ATOM   4083  CZ  PHE A 268      -3.693 -15.605   0.521  1.00 89.91           C
ATOM   4084  HZ  PHE A 268      -4.344 -16.419   0.838  1.00 89.91           H
ATOM   4085  HN  PHE A 268       0.147 -10.432  -1.275  1.00 89.91           H
ATOM   4086  N   PRO A 269       0.449 -11.890   1.768  1.00 93.69           N
ATOM   4087  CA  PRO A 269       0.905 -12.278   3.105  1.00 93.69           C
ATOM   4088  C   PRO A 269       0.636 -11.199   4.142  1.00 93.69           C
ATOM   4089  O   PRO A 269       0.196 -11.495   5.251  1.00 93.69           O
ATOM   4090  HA  PRO A 269       0.350 -13.150   3.452  1.00 93.69           H
ATOM   4091  CB  PRO A 269       2.403 -12.526   2.919  1.00 93.69           C
ATOM   4092 1HB  PRO A 269       2.987 -11.629   3.124  1.00 93.69           H
ATOM   4093 2HB  PRO A 269       2.767 -13.303   3.592  1.00 93.69           H
ATOM   4094  CG  PRO A 269       2.512 -12.948   1.459  1.00 93.69           C
ATOM   4095 1HG  PRO A 269       3.525 -12.822   1.076  1.00 93.69           H
ATOM   4096 2HG  PRO A 269       2.262 -14.000   1.322  1.00 93.69           H
ATOM   4097  CD  PRO A 269       1.520 -12.030   0.765  1.00 93.69           C
ATOM   4098 1HD  PRO A 269       1.964 -11.066   0.517  1.00 93.69           H
ATOM   4099 2HD  PRO A 269       1.156 -12.459  -0.169  1.00 93.69           H
ATOM   4100  N   TYR A 270       0.911  -9.964   3.748  1.00 90.38           N
ATOM   4101  CA  TYR A 270       0.763  -8.839   4.656  1.00 90.38           C
ATOM   4102  C   TYR A 270      -0.698  -8.661   5.075  1.00 90.38           C
ATOM   4103  O   TYR A 270      -0.990  -8.469   6.255  1.00 90.38           O
ATOM   4104  HA  TYR A 270       1.365  -9.040   5.542  1.00 90.38           H
ATOM   4105  CB  TYR A 270       1.210  -7.603   3.872  1.00 90.38           C
ATOM   4106 1HB  TYR A 270       2.276  -7.685   3.662  1.00 90.38           H
ATOM   4107 2HB  TYR A 270       0.695  -7.589   2.911  1.00 90.38           H
ATOM   4108  CG  TYR A 270       0.947  -6.280   4.594  1.00 90.38           C
ATOM   4109  CD1 TYR A 270       0.155  -5.317   4.004  1.00 90.38           C
ATOM   4110  HD1 TYR A 270      -0.285  -5.499   3.023  1.00 90.38           H
ATOM   4111  CD2 TYR A 270       1.504  -6.050   5.836  1.00 90.38           C
ATOM   4112  HD2 TYR A 270       2.130  -6.810   6.303  1.00 90.38           H
ATOM   4113  CE1 TYR A 270      -0.092  -4.072   4.683  1.00 90.38           C
ATOM   4114  HE1 TYR A 270      -0.716  -3.303   4.228  1.00 90.38           H
ATOM   4115  CE2 TYR A 270       1.257  -4.804   6.516  1.00 90.38           C
ATOM   4116  HE2 TYR A 270       1.690  -4.609   7.497  1.00 90.38           H
ATOM   4117  CZ  TYR A 270       0.471  -3.877   5.906  1.00 90.38           C
ATOM   4118  OH  TYR A 270       0.238  -2.701   6.548  1.00 90.38           O
ATOM   4119  HH  TYR A 270       0.464  -2.790   7.518  1.00 90.38           H
ATOM   4120  HN  TYR A 270       1.229  -9.727   2.830  1.00 90.38           H
ATOM   4121  N   ASN A 271      -1.577  -8.732   4.086  1.00 88.43           N
ATOM   4122  CA  ASN A 271      -2.988  -8.478   4.320  1.00 88.43           C
ATOM   4123  C   ASN A 271      -3.586  -9.639   5.117  1.00 88.43           C
ATOM   4124  O   ASN A 271      -4.593  -9.472   5.803  1.00 88.43           O
ATOM   4125  HA  ASN A 271      -3.023  -7.535   4.867  1.00 88.43           H
ATOM   4126  CB  ASN A 271      -3.754  -8.367   3.000  1.00 88.43           C
ATOM   4127 1HB  ASN A 271      -3.428  -9.153   2.319  1.00 88.43           H
ATOM   4128 2HB  ASN A 271      -4.818  -8.521   3.179  1.00 88.43           H
ATOM   4129  CG  ASN A 271      -3.533  -6.999   2.351  1.00 88.43           C
ATOM   4130  OD1 ASN A 271      -4.094  -5.994   2.755  1.00 88.43           O
ATOM   4131  ND2 ASN A 271      -2.686  -7.017   1.326  1.00 88.43           N
ATOM   4132 1HD2 ASN A 271      -2.260  -7.877   1.045  1.00 88.43           H
ATOM   4133 2HD2 ASN A 271      -2.477  -6.171   0.836  1.00 88.43           H
ATOM   4134  HN  ASN A 271      -1.339  -8.957   3.142  1.00 88.43           H
ATOM   4135  N   CYS A 272      -2.939 -10.789   5.001  1.00 93.65           N
ATOM   4136  CA  CYS A 272      -3.306 -11.940   5.809  1.00 93.65           C
ATOM   4137  C   CYS A 272      -3.135 -11.565   7.283  1.00 93.65           C
ATOM   4138  O   CYS A 272      -4.019 -11.822   8.099  1.00 93.65           O
ATOM   4139  HA  CYS A 272      -4.350 -12.160   5.584  1.00 93.65           H
ATOM   4140  CB  CYS A 272      -2.488 -13.177   5.436  1.00 93.65           C
ATOM   4141 1HB  CYS A 272      -1.427 -12.929   5.414  1.00 93.65           H
ATOM   4142 2HB  CYS A 272      -2.618 -13.951   6.193  1.00 93.65           H
ATOM   4143  SG  CYS A 272      -3.016 -13.808   3.802  1.00 93.65           S
ATOM   4144  HG  CYS A 272      -2.410 -12.865   3.086  1.00 93.65           H
ATOM   4145  HN  CYS A 272      -2.179 -10.942   4.369  1.00 93.65           H
ATOM   4146  N   ILE A 273      -1.993 -10.964   7.579  1.00 92.61           N
ATOM   4147  CA  ILE A 273      -1.681 -10.580   8.945  1.00 92.61           C
ATOM   4148  C   ILE A 273      -2.609  -9.441   9.375  1.00 92.61           C
ATOM   4149  O   ILE A 273      -3.078  -9.414  10.511  1.00 92.61           O
ATOM   4150  HA  ILE A 273      -1.878 -11.444   9.580  1.00 92.61           H
ATOM   4151  CB  ILE A 273      -0.194 -10.246   9.082  1.00 92.61           C
ATOM   4152  HB  ILE A 273       0.043  -9.447   8.380  1.00 92.61           H
ATOM   4153  CG1 ILE A 273       0.674 -11.449   8.708  1.00 92.61           C
ATOM   4154 1HG1 ILE A 273       0.485 -11.731   7.673  1.00 92.61           H
ATOM   4155 2HG1 ILE A 273       1.728 -11.177   8.777  1.00 92.61           H
ATOM   4156  CG2 ILE A 273       0.124  -9.724  10.485  1.00 92.61           C
ATOM   4157 1HG2 ILE A 273      -0.456  -8.821  10.676  1.00 92.61           H
ATOM   4158 2HG2 ILE A 273      -0.134 -10.484  11.223  1.00 92.61           H
ATOM   4159 3HG2 ILE A 273       1.187  -9.494  10.555  1.00 92.61           H
ATOM   4160  CD1 ILE A 273       0.388 -12.639   9.627  1.00 92.61           C
ATOM   4161 1HD1 ILE A 273       0.602 -12.360  10.659  1.00 92.61           H
ATOM   4162 2HD1 ILE A 273      -0.660 -12.923   9.537  1.00 92.61           H
ATOM   4163 3HD1 ILE A 273       1.019 -13.480   9.339  1.00 92.61           H
ATOM   4164  HN  ILE A 273      -1.288 -10.739   6.906  1.00 92.61           H
ATOM   4165  N   LEU A 274      -2.846  -8.530   8.442  1.00 89.31           N
ATOM   4166  CA  LEU A 274      -3.732  -7.408   8.701  1.00 89.31           C
ATOM   4167  C   LEU A 274      -5.108  -7.935   9.115  1.00 89.31           C
ATOM   4168  O   LEU A 274      -5.746  -7.380  10.008  1.00 89.31           O
ATOM   4169  HA  LEU A 274      -3.313  -6.846   9.535  1.00 89.31           H
ATOM   4170  CB  LEU A 274      -3.771  -6.468   7.495  1.00 89.31           C
ATOM   4171 1HB  LEU A 274      -3.852  -7.071   6.591  1.00 89.31           H
ATOM   4172 2HB  LEU A 274      -4.678  -5.866   7.558  1.00 89.31           H
ATOM   4173  CG  LEU A 274      -2.577  -5.525   7.341  1.00 89.31           C
ATOM   4174  HG  LEU A 274      -1.676  -6.129   7.234  1.00 89.31           H
ATOM   4175  CD1 LEU A 274      -2.706  -4.678   6.072  1.00 89.31           C
ATOM   4176 1HD1 LEU A 274      -2.749  -5.333   5.202  1.00 89.31           H
ATOM   4177 2HD1 LEU A 274      -3.617  -4.083   6.125  1.00 89.31           H
ATOM   4178 3HD1 LEU A 274      -1.844  -4.017   5.987  1.00 89.31           H
ATOM   4179  CD2 LEU A 274      -2.395  -4.660   8.590  1.00 89.31           C
ATOM   4180 1HD2 LEU A 274      -3.293  -4.064   8.753  1.00 89.31           H
ATOM   4181 2HD2 LEU A 274      -2.225  -5.303   9.454  1.00 89.31           H
ATOM   4182 3HD2 LEU A 274      -1.539  -3.999   8.454  1.00 89.31           H
ATOM   4183  HN  LEU A 274      -2.445  -8.550   7.527  1.00 89.31           H
ATOM   4184  N   LEU A 275      -5.524  -9.001   8.446  1.00 91.41           N
ATOM   4185  CA  LEU A 275      -6.824  -9.591   8.712  1.00 91.41           C
ATOM   4186  C   LEU A 275      -6.861 -10.106  10.153  1.00 91.41           C
ATOM   4187  O   LEU A 275      -7.822  -9.859  10.880  1.00 91.41           O
ATOM   4188  HA  LEU A 275      -7.569  -8.802   8.609  1.00 91.41           H
ATOM   4189  CB  LEU A 275      -7.151 -10.661   7.669  1.00 91.41           C
ATOM   4190 1HB  LEU A 275      -7.098 -10.205   6.680  1.00 91.41           H
ATOM   4191 2HB  LEU A 275      -6.377 -11.427   7.708  1.00 91.41           H
ATOM   4192  CG  LEU A 275      -8.513 -11.344   7.812  1.00 91.41           C
ATOM   4193  HG  LEU A 275      -8.583 -11.758   8.818  1.00 91.41           H
ATOM   4194  CD1 LEU A 275      -9.652 -10.334   7.658  1.00 91.41           C
ATOM   4195 1HD1 LEU A 275      -9.563  -9.567   8.427  1.00 91.41           H
ATOM   4196 2HD1 LEU A 275      -9.595  -9.870   6.674  1.00 91.41           H
ATOM   4197 3HD1 LEU A 275     -10.608 -10.846   7.765  1.00 91.41           H
ATOM   4198  CD2 LEU A 275      -8.646 -12.512   6.833  1.00 91.41           C
ATOM   4199 1HD2 LEU A 275      -8.546 -12.143   5.812  1.00 91.41           H
ATOM   4200 2HD2 LEU A 275      -7.864 -13.245   7.033  1.00 91.41           H
ATOM   4201 3HD2 LEU A 275      -9.623 -12.980   6.956  1.00 91.41           H
ATOM   4202  HN  LEU A 275      -4.990  -9.458   7.735  1.00 91.41           H
ATOM   4203  N   VAL A 276      -5.801 -10.811  10.522  1.00 93.43           N
ATOM   4204  CA  VAL A 276      -5.700 -11.361  11.863  1.00 93.43           C
ATOM   4205  C   VAL A 276      -5.789 -10.226  12.885  1.00 93.43           C
ATOM   4206  O   VAL A 276      -6.519 -10.328  13.869  1.00 93.43           O
ATOM   4207  HA  VAL A 276      -6.547 -12.031  12.009  1.00 93.43           H
ATOM   4208  CB  VAL A 276      -4.417 -12.185  11.995  1.00 93.43           C
ATOM   4209  HB  VAL A 276      -3.580 -11.550  11.704  1.00 93.43           H
ATOM   4210  CG1 VAL A 276      -4.193 -12.623  13.443  1.00 93.43           C
ATOM   4211 1HG1 VAL A 276      -4.110 -11.743  14.081  1.00 93.43           H
ATOM   4212 2HG1 VAL A 276      -5.035 -13.233  13.773  1.00 93.43           H
ATOM   4213 3HG1 VAL A 276      -3.275 -13.207  13.509  1.00 93.43           H
ATOM   4214  CG2 VAL A 276      -4.441 -13.391  11.054  1.00 93.43           C
ATOM   4215 1HG2 VAL A 276      -5.291 -14.027  11.300  1.00 93.43           H
ATOM   4216 2HG2 VAL A 276      -4.531 -13.047  10.024  1.00 93.43           H
ATOM   4217 3HG2 VAL A 276      -3.517 -13.959  11.168  1.00 93.43           H
ATOM   4218  HN  VAL A 276      -5.024 -11.007   9.925  1.00 93.43           H
ATOM   4219  N   GLN A 277      -5.035  -9.170  12.615  1.00 90.20           N
ATOM   4220  CA  GLN A 277      -4.995  -8.030  13.515  1.00 90.20           C
ATOM   4221  C   GLN A 277      -6.380  -7.390  13.624  1.00 90.20           C
ATOM   4222  O   GLN A 277      -6.765  -6.913  14.690  1.00 90.20           O
ATOM   4223  HA  GLN A 277      -4.697  -8.435  14.482  1.00 90.20           H
ATOM   4224  CB  GLN A 277      -3.953  -7.007  13.058  1.00 90.20           C
ATOM   4225 1HB  GLN A 277      -4.074  -6.811  11.993  1.00 90.20           H
ATOM   4226 2HB  GLN A 277      -4.114  -6.062  13.576  1.00 90.20           H
ATOM   4227  CG  GLN A 277      -2.534  -7.510  13.331  1.00 90.20           C
ATOM   4228 1HG  GLN A 277      -2.427  -7.750  14.389  1.00 90.20           H
ATOM   4229 2HG  GLN A 277      -2.357  -8.431  12.775  1.00 90.20           H
ATOM   4230  CD  GLN A 277      -1.494  -6.460  12.934  1.00 90.20           C
ATOM   4231  OE1 GLN A 277      -1.743  -5.575  12.131  1.00 90.20           O
ATOM   4232  NE2 GLN A 277      -0.319  -6.607  13.539  1.00 90.20           N
ATOM   4233 1HE2 GLN A 277      -0.180  -7.355  14.188  1.00 90.20           H
ATOM   4234 2HE2 GLN A 277       0.426  -5.969  13.344  1.00 90.20           H
ATOM   4235  HN  GLN A 277      -4.461  -9.086  11.801  1.00 90.20           H
ATOM   4236  N   THR A 278      -7.092  -7.401  12.506  1.00 90.51           N
ATOM   4237  CA  THR A 278      -8.408  -6.789  12.451  1.00 90.51           C
ATOM   4238  C   THR A 278      -9.397  -7.572  13.317  1.00 90.51           C
ATOM   4239  O   THR A 278     -10.178  -6.982  14.062  1.00 90.51           O
ATOM   4240  HA  THR A 278      -8.339  -5.786  12.872  1.00 90.51           H
ATOM   4241  CB  THR A 278      -8.826  -6.698  10.982  1.00 90.51           C
ATOM   4242  HB  THR A 278      -8.955  -7.692  10.552  1.00 90.51           H
ATOM   4243  OG1 THR A 278      -7.813  -5.895  10.382  1.00 90.51           O
ATOM   4244  HG1 THR A 278      -7.130  -6.478   9.943  1.00 90.51           H
ATOM   4245  CG2 THR A 278     -10.109  -5.887  10.787  1.00 90.51           C
ATOM   4246 1HG2 THR A 278      -9.957  -4.873  11.156  1.00 90.51           H
ATOM   4247 2HG2 THR A 278     -10.923  -6.357  11.339  1.00 90.51           H
ATOM   4248 3HG2 THR A 278     -10.360  -5.854   9.727  1.00 90.51           H
ATOM   4249  HN  THR A 278      -6.783  -7.818  11.651  1.00 90.51           H
ATOM   4250  N   ILE A 279      -9.332  -8.889  13.189  1.00 91.07           N
ATOM   4251  CA  ILE A 279     -10.211  -9.759  13.953  1.00 91.07           C
ATOM   4252  C   ILE A 279      -9.883  -9.629  15.441  1.00 91.07           C
ATOM   4253  O   ILE A 279     -10.785  -9.549  16.274  1.00 91.07           O
ATOM   4254  HA  ILE A 279     -11.232  -9.414  13.792  1.00 91.07           H
ATOM   4255  CB  ILE A 279     -10.130 -11.195  13.429  1.00 91.07           C
ATOM   4256  HB  ILE A 279      -9.083 -11.496  13.418  1.00 91.07           H
ATOM   4257  CG1 ILE A 279     -10.641 -11.283  11.989  1.00 91.07           C
ATOM   4258 1HG1 ILE A 279     -11.726 -11.179  11.978  1.00 91.07           H
ATOM   4259 2HG1 ILE A 279     -10.236 -10.456  11.405  1.00 91.07           H
ATOM   4260  CG2 ILE A 279     -10.868 -12.160  14.359  1.00 91.07           C
ATOM   4261 1HG2 ILE A 279     -10.418 -12.124  15.351  1.00 91.07           H
ATOM   4262 2HG2 ILE A 279     -11.917 -11.870  14.425  1.00 91.07           H
ATOM   4263 3HG2 ILE A 279     -10.796 -13.173  13.963  1.00 91.07           H
ATOM   4264  CD1 ILE A 279     -10.243 -12.613  11.346  1.00 91.07           C
ATOM   4265 1HD1 ILE A 279      -9.157 -12.701  11.338  1.00 91.07           H
ATOM   4266 2HD1 ILE A 279     -10.670 -13.435  11.920  1.00 91.07           H
ATOM   4267 3HD1 ILE A 279     -10.619 -12.649  10.324  1.00 91.07           H
ATOM   4268  HN  ILE A 279      -8.695  -9.362  12.580  1.00 91.07           H
ATOM   4269  N   ASP A 280      -8.590  -9.612  15.731  1.00 90.40           N
ATOM   4270  CA  ASP A 280      -8.133  -9.533  17.108  1.00 90.40           C
ATOM   4271  C   ASP A 280      -8.583  -8.203  17.716  1.00 90.40           C
ATOM   4272  O   ASP A 280      -8.916  -8.138  18.898  1.00 90.40           O
ATOM   4273  HA  ASP A 280      -8.580 -10.393  17.608  1.00 90.40           H
ATOM   4274  CB  ASP A 280      -6.606  -9.595  17.185  1.00 90.40           C
ATOM   4275 1HB  ASP A 280      -6.249 -10.490  16.676  1.00 90.40           H
ATOM   4276 2HB  ASP A 280      -6.177  -8.740  16.664  1.00 90.40           H
ATOM   4277  CG  ASP A 280      -6.131  -9.605  18.639  1.00 90.40           C
ATOM   4278  OD1 ASP A 280      -6.673 -10.428  19.408  1.00 90.40           O
ATOM   4279  OD2 ASP A 280      -5.236  -8.789  18.950  1.00 90.40           O
ATOM   4280  HN  ASP A 280      -7.863  -9.650  15.045  1.00 90.40           H
ATOM   4281  N   ALA A 281      -8.580  -7.176  16.879  1.00 89.63           N
ATOM   4282  CA  ALA A 281      -8.985  -5.852  17.319  1.00 89.63           C
ATOM   4283  C   ALA A 281     -10.438  -5.901  17.798  1.00 89.63           C
ATOM   4284  O   ALA A 281     -10.837  -5.121  18.662  1.00 89.63           O
ATOM   4285  HA  ALA A 281      -8.345  -5.569  18.155  1.00 89.63           H
ATOM   4286  CB  ALA A 281      -8.780  -4.850  16.180  1.00 89.63           C
ATOM   4287 1HB  ALA A 281      -7.728  -4.832  15.898  1.00 89.63           H
ATOM   4288 2HB  ALA A 281      -9.382  -5.148  15.322  1.00 89.63           H
ATOM   4289 3HB  ALA A 281      -9.085  -3.857  16.511  1.00 89.63           H
ATOM   4290  HN  ALA A 281      -8.307  -7.237  15.919  1.00 89.63           H
ATOM   4291  N   TYR A 282     -11.188  -6.824  17.215  1.00 78.89           N
ATOM   4292  CA  TYR A 282     -12.597  -6.962  17.546  1.00 78.89           C
ATOM   4293  C   TYR A 282     -12.804  -8.015  18.636  1.00 78.89           C
ATOM   4294  O   TYR A 282     -13.512  -7.772  19.612  1.00 78.89           O
ATOM   4295  HA  TYR A 282     -12.952  -5.998  17.910  1.00 78.89           H
ATOM   4296  CB  TYR A 282     -13.287  -7.430  16.263  1.00 78.89           C
ATOM   4297 1HB  TYR A 282     -13.059  -6.726  15.462  1.00 78.89           H
ATOM   4298 2HB  TYR A 282     -12.870  -8.393  15.969  1.00 78.89           H
ATOM   4299  CG  TYR A 282     -14.806  -7.564  16.387  1.00 78.89           C
ATOM   4300  CD1 TYR A 282     -15.379  -8.810  16.535  1.00 78.89           C
ATOM   4301  HD1 TYR A 282     -14.749  -9.700  16.563  1.00 78.89           H
ATOM   4302  CD2 TYR A 282     -15.603  -6.438  16.352  1.00 78.89           C
ATOM   4303  HD2 TYR A 282     -15.151  -5.453  16.235  1.00 78.89           H
ATOM   4304  CE1 TYR A 282     -16.808  -8.937  16.652  1.00 78.89           C
ATOM   4305  HE1 TYR A 282     -17.274  -9.915  16.768  1.00 78.89           H
ATOM   4306  CE2 TYR A 282     -17.033  -6.564  16.469  1.00 78.89           C
ATOM   4307  HE2 TYR A 282     -17.674  -5.683  16.442  1.00 78.89           H
ATOM   4308  CZ  TYR A 282     -17.565  -7.807  16.613  1.00 78.89           C
ATOM   4309  OH  TYR A 282     -18.915  -7.926  16.723  1.00 78.89           O
ATOM   4310  HH  TYR A 282     -19.342  -7.023  16.684  1.00 78.89           H
ATOM   4311  HN  TYR A 282     -10.850  -7.470  16.531  1.00 78.89           H
ATOM   4312  N   ALA A 283     -12.174  -9.163  18.433  1.00 87.94           N
ATOM   4313  CA  ALA A 283     -12.482 -10.337  19.231  1.00 87.94           C
ATOM   4314  C   ALA A 283     -11.521 -10.406  20.420  1.00 87.94           C
ATOM   4315  O   ALA A 283     -11.804 -11.074  21.413  1.00 87.94           O
ATOM   4316  HA  ALA A 283     -13.500 -10.227  19.604  1.00 87.94           H
ATOM   4317  CB  ALA A 283     -12.411 -11.586  18.351  1.00 87.94           C
ATOM   4318 1HB  ALA A 283     -13.133 -11.500  17.539  1.00 87.94           H
ATOM   4319 2HB  ALA A 283     -11.408 -11.682  17.936  1.00 87.94           H
ATOM   4320 3HB  ALA A 283     -12.642 -12.467  18.950  1.00 87.94           H
ATOM   4321  HN  ALA A 283     -11.466  -9.297  17.739  1.00 87.94           H
ATOM   4322  N   MET A 284     -10.404  -9.707  20.279  1.00 80.66           N
ATOM   4323  CA  MET A 284      -9.409  -9.665  21.336  1.00 80.66           C
ATOM   4324  C   MET A 284      -9.073 -11.074  21.829  1.00 80.66           C
ATOM   4325  O   MET A 284      -8.990 -11.311  23.033  1.00 80.66           O
ATOM   4326  HA  MET A 284      -8.525  -9.210  20.889  1.00 80.66           H
ATOM   4327  CB  MET A 284      -9.937  -8.829  22.503  1.00 80.66           C
ATOM   4328 1HB  MET A 284     -10.816  -9.311  22.932  1.00 80.66           H
ATOM   4329 2HB  MET A 284      -9.185  -8.778  23.289  1.00 80.66           H
ATOM   4330  CG  MET A 284     -10.299  -7.414  22.044  1.00 80.66           C
ATOM   4331 1HG  MET A 284      -9.403  -6.894  21.704  1.00 80.66           H
ATOM   4332 2HG  MET A 284     -10.981  -7.462  21.195  1.00 80.66           H
ATOM   4333  SD  MET A 284     -11.056  -6.512  23.385  1.00 80.66           S
ATOM   4334  CE  MET A 284     -11.360  -4.950  22.575  1.00 80.66           C
ATOM   4335 1HE  MET A 284     -10.414  -4.528  22.235  1.00 80.66           H
ATOM   4336 2HE  MET A 284     -12.016  -5.106  21.719  1.00 80.66           H
ATOM   4337 3HE  MET A 284     -11.833  -4.264  23.276  1.00 80.66           H
ATOM   4338  HN  MET A 284     -10.176  -9.176  19.462  1.00 80.66           H
ATOM   4339  N   PHE A 285      -8.890 -11.973  20.873  1.00 82.35           N
ATOM   4340  CA  PHE A 285      -8.770 -13.387  21.188  1.00 82.35           C
ATOM   4341  C   PHE A 285      -7.323 -13.752  21.525  1.00 82.35           C
ATOM   4342  O   PHE A 285      -7.061 -14.821  22.074  1.00 82.35           O
ATOM   4343  HA  PHE A 285      -9.403 -13.580  22.054  1.00 82.35           H
ATOM   4344  CB  PHE A 285      -9.201 -14.161  19.941  1.00 82.35           C
ATOM   4345 1HB  PHE A 285      -9.293 -15.217  20.195  1.00 82.35           H
ATOM   4346 2HB  PHE A 285     -10.191 -13.819  19.637  1.00 82.35           H
ATOM   4347  CG  PHE A 285      -8.243 -14.018  18.757  1.00 82.35           C
ATOM   4348  CD1 PHE A 285      -8.414 -13.008  17.862  1.00 82.35           C
ATOM   4349  HD1 PHE A 285      -9.234 -12.301  17.988  1.00 82.35           H
ATOM   4350  CD2 PHE A 285      -7.219 -14.900  18.599  1.00 82.35           C
ATOM   4351  HD2 PHE A 285      -7.082 -15.709  19.317  1.00 82.35           H
ATOM   4352  CE1 PHE A 285      -7.525 -12.875  16.763  1.00 82.35           C
ATOM   4353  HE1 PHE A 285      -7.662 -12.066  16.045  1.00 82.35           H
ATOM   4354  CE2 PHE A 285      -6.330 -14.766  17.501  1.00 82.35           C
ATOM   4355  HE2 PHE A 285      -5.510 -15.473  17.375  1.00 82.35           H
ATOM   4356  CZ  PHE A 285      -6.501 -13.757  16.605  1.00 82.35           C
ATOM   4357  HZ  PHE A 285      -5.818 -13.655  15.762  1.00 82.35           H
ATOM   4358  HN  PHE A 285      -8.824 -11.750  19.901  1.00 82.35           H
ATOM   4359  N   ILE A 286      -6.422 -12.843  21.184  1.00 85.01           N
ATOM   4360  CA  ILE A 286      -5.009 -13.052  21.452  1.00 85.01           C
ATOM   4361  C   ILE A 286      -4.690 -12.587  22.875  1.00 85.01           C
ATOM   4362  O   ILE A 286      -4.556 -11.390  23.125  1.00 85.01           O
ATOM   4363  HA  ILE A 286      -4.819 -14.123  21.389  1.00 85.01           H
ATOM   4364  CB  ILE A 286      -4.154 -12.376  20.378  1.00 85.01           C
ATOM   4365  HB  ILE A 286      -4.368 -11.307  20.394  1.00 85.01           H
ATOM   4366  CG1 ILE A 286      -4.518 -12.890  18.984  1.00 85.01           C
ATOM   4367 1HG1 ILE A 286      -4.311 -13.958  18.921  1.00 85.01           H
ATOM   4368 2HG1 ILE A 286      -5.587 -12.761  18.813  1.00 85.01           H
ATOM   4369  CG2 ILE A 286      -2.663 -12.542  20.680  1.00 85.01           C
ATOM   4370 1HG2 ILE A 286      -2.435 -12.089  21.644  1.00 85.01           H
ATOM   4371 2HG2 ILE A 286      -2.414 -13.603  20.708  1.00 85.01           H
ATOM   4372 3HG2 ILE A 286      -2.078 -12.053  19.901  1.00 85.01           H
ATOM   4373  CD1 ILE A 286      -3.730 -12.147  17.903  1.00 85.01           C
ATOM   4374 1HD1 ILE A 286      -3.958 -11.082  17.954  1.00 85.01           H
ATOM   4375 2HD1 ILE A 286      -2.662 -12.298  18.064  1.00 85.01           H
ATOM   4376 3HD1 ILE A 286      -4.008 -12.532  16.922  1.00 85.01           H
ATOM   4377  HN  ILE A 286      -6.643 -11.978  20.733  1.00 85.01           H
ATOM   4378  N   SER A 287      -4.579 -13.558  23.769  1.00 83.99           N
ATOM   4379  CA  SER A 287      -4.262 -13.264  25.157  1.00 83.99           C
ATOM   4380  C   SER A 287      -2.830 -13.704  25.471  1.00 83.99           C
ATOM   4381  O   SER A 287      -2.262 -13.300  26.484  1.00 83.99           O
ATOM   4382  HA  SER A 287      -4.360 -12.183  25.253  1.00 83.99           H
ATOM   4383  CB  SER A 287      -5.248 -13.951  26.104  1.00 83.99           C
ATOM   4384 1HB  SER A 287      -4.963 -13.744  27.136  1.00 83.99           H
ATOM   4385 2HB  SER A 287      -6.243 -13.532  25.958  1.00 83.99           H
ATOM   4386  OG  SER A 287      -5.292 -15.361  25.898  1.00 83.99           O
ATOM   4387  HG  SER A 287      -5.977 -15.773  26.499  1.00 83.99           H
ATOM   4388  HN  SER A 287      -4.701 -14.528  23.560  1.00 83.99           H
ATOM   4389  N   ASN A 288      -2.289 -14.524  24.582  1.00 85.00           N
ATOM   4390  CA  ASN A 288      -0.969 -15.092  24.796  1.00 85.00           C
ATOM   4391  C   ASN A 288       0.088 -14.148  24.217  1.00 85.00           C
ATOM   4392  O   ASN A 288       0.066 -13.842  23.026  1.00 85.00           O
ATOM   4393  HA  ASN A 288      -0.878 -15.208  25.876  1.00 85.00           H
ATOM   4394  CB  ASN A 288      -0.831 -16.444  24.093  1.00 85.00           C
ATOM   4395 1HB  ASN A 288      -1.676 -17.081  24.352  1.00 85.00           H
ATOM   4396 2HB  ASN A 288      -0.859 -16.301  23.012  1.00 85.00           H
ATOM   4397  CG  ASN A 288       0.476 -17.136  24.487  1.00 85.00           C
ATOM   4398  OD1 ASN A 288       1.500 -16.509  24.701  1.00 85.00           O
ATOM   4399  ND2 ASN A 288       0.383 -18.460  24.569  1.00 85.00           N
ATOM   4400 1HD2 ASN A 288      -0.488 -18.913  24.380  1.00 85.00           H
ATOM   4401 2HD2 ASN A 288       1.185 -19.003  24.820  1.00 85.00           H
ATOM   4402  HN  ASN A 288      -2.735 -14.801  23.731  1.00 85.00           H
ATOM   4403  N   CYS A 289       0.987 -13.713  25.088  1.00 90.05           N
ATOM   4404  CA  CYS A 289       1.993 -12.739  24.700  1.00 90.05           C
ATOM   4405  C   CYS A 289       2.888 -13.371  23.633  1.00 90.05           C
ATOM   4406  O   CYS A 289       3.314 -12.697  22.696  1.00 90.05           O
ATOM   4407  HA  CYS A 289       1.457 -11.880  24.297  1.00 90.05           H
ATOM   4408  CB  CYS A 289       2.799 -12.249  25.905  1.00 90.05           C
ATOM   4409 1HB  CYS A 289       2.127 -11.859  26.669  1.00 90.05           H
ATOM   4410 2HB  CYS A 289       3.341 -13.082  26.353  1.00 90.05           H
ATOM   4411  SG  CYS A 289       3.975 -10.948  25.384  1.00 90.05           S
ATOM   4412  HN  CYS A 289       1.035 -14.015  26.040  1.00 90.05           H
ATOM   4413  N   ALA A 290       3.148 -14.658  23.810  1.00 92.29           N
ATOM   4414  CA  ALA A 290       4.042 -15.372  22.915  1.00 92.29           C
ATOM   4415  C   ALA A 290       3.468 -15.343  21.497  1.00 92.29           C
ATOM   4416  O   ALA A 290       4.201 -15.142  20.530  1.00 92.29           O
ATOM   4417  HA  ALA A 290       5.001 -14.852  22.920  1.00 92.29           H
ATOM   4418  CB  ALA A 290       4.251 -16.797  23.430  1.00 92.29           C
ATOM   4419 1HB  ALA A 290       4.688 -16.762  24.428  1.00 92.29           H
ATOM   4420 2HB  ALA A 290       3.292 -17.313  23.472  1.00 92.29           H
ATOM   4421 3HB  ALA A 290       4.922 -17.332  22.758  1.00 92.29           H
ATOM   4422  HN  ALA A 290       2.759 -15.211  24.548  1.00 92.29           H
ATOM   4423  N   VAL A 291       2.161 -15.546  21.418  1.00 92.41           N
ATOM   4424  CA  VAL A 291       1.479 -15.539  20.136  1.00 92.41           C
ATOM   4425  C   VAL A 291       1.532 -14.129  19.543  1.00 92.41           C
ATOM   4426  O   VAL A 291       1.789 -13.962  18.351  1.00 92.41           O
ATOM   4427  HA  VAL A 291       2.015 -16.218  19.473  1.00 92.41           H
ATOM   4428  CB  VAL A 291       0.051 -16.065  20.299  1.00 92.41           C
ATOM   4429  HB  VAL A 291      -0.457 -15.433  21.028  1.00 92.41           H
ATOM   4430  CG1 VAL A 291      -0.720 -15.976  18.981  1.00 92.41           C
ATOM   4431 1HG1 VAL A 291      -0.766 -14.937  18.656  1.00 92.41           H
ATOM   4432 2HG1 VAL A 291      -0.213 -16.572  18.222  1.00 92.41           H
ATOM   4433 3HG1 VAL A 291      -1.731 -16.356  19.125  1.00 92.41           H
ATOM   4434  CG2 VAL A 291       0.053 -17.496  20.839  1.00 92.41           C
ATOM   4435 1HG2 VAL A 291       0.587 -18.145  20.145  1.00 92.41           H
ATOM   4436 2HG2 VAL A 291       0.547 -17.518  21.810  1.00 92.41           H
ATOM   4437 3HG2 VAL A 291      -0.974 -17.846  20.945  1.00 92.41           H
ATOM   4438  HN  VAL A 291       1.573 -15.714  22.209  1.00 92.41           H
ATOM   4439  N   SER A 292       1.286 -13.151  20.402  1.00 92.68           N
ATOM   4440  CA  SER A 292       1.273 -11.763  19.971  1.00 92.68           C
ATOM   4441  C   SER A 292       2.640 -11.380  19.400  1.00 92.68           C
ATOM   4442  O   SER A 292       2.721 -10.718  18.366  1.00 92.68           O
ATOM   4443  HA  SER A 292       0.506 -11.707  19.199  1.00 92.68           H
ATOM   4444  CB  SER A 292       0.901 -10.832  21.127  1.00 92.68           C
ATOM   4445 1HB  SER A 292      -0.026 -11.176  21.586  1.00 92.68           H
ATOM   4446 2HB  SER A 292       1.674 -10.879  21.894  1.00 92.68           H
ATOM   4447  OG  SER A 292       0.742  -9.483  20.695  1.00 92.68           O
ATOM   4448  HG  SER A 292      -0.070  -9.402  20.118  1.00 92.68           H
ATOM   4449  HN  SER A 292       1.098 -13.294  21.373  1.00 92.68           H
ATOM   4450  N   THR A 293       3.680 -11.812  20.098  1.00 89.40           N
ATOM   4451  CA  THR A 293       5.037 -11.481  19.700  1.00 89.40           C
ATOM   4452  C   THR A 293       5.331 -12.026  18.301  1.00 89.40           C
ATOM   4453  O   THR A 293       5.872 -11.315  17.455  1.00 89.40           O
ATOM   4454  HA  THR A 293       5.124 -10.396  19.645  1.00 89.40           H
ATOM   4455  CB  THR A 293       5.988 -12.016  20.773  1.00 89.40           C
ATOM   4456  HB  THR A 293       5.900 -13.099  20.865  1.00 89.40           H
ATOM   4457  OG1 THR A 293       5.651 -11.270  21.939  1.00 89.40           O
ATOM   4458  HG1 THR A 293       4.943 -11.748  22.458  1.00 89.40           H
ATOM   4459  CG2 THR A 293       7.447 -11.644  20.501  1.00 89.40           C
ATOM   4460 1HG2 THR A 293       7.546 -10.559  20.475  1.00 89.40           H
ATOM   4461 2HG2 THR A 293       7.755 -12.060  19.541  1.00 89.40           H
ATOM   4462 3HG2 THR A 293       8.079 -12.049  21.292  1.00 89.40           H
ATOM   4463  HN  THR A 293       3.606 -12.378  20.919  1.00 89.40           H
ATOM   4464  N   ASN A 294       4.963 -13.283  18.101  1.00 91.13           N
ATOM   4465  CA  ASN A 294       5.244 -13.954  16.843  1.00 91.13           C
ATOM   4466  C   ASN A 294       4.478 -13.257  15.716  1.00 91.13           C
ATOM   4467  O   ASN A 294       4.991 -13.117  14.607  1.00 91.13           O
ATOM   4468  HA  ASN A 294       6.324 -13.885  16.717  1.00 91.13           H
ATOM   4469  CB  ASN A 294       4.795 -15.416  16.886  1.00 91.13           C
ATOM   4470 1HB  ASN A 294       3.786 -15.478  17.294  1.00 91.13           H
ATOM   4471 2HB  ASN A 294       4.754 -15.817  15.873  1.00 91.13           H
ATOM   4472  CG  ASN A 294       5.748 -16.257  17.737  1.00 91.13           C
ATOM   4473  OD1 ASN A 294       6.880 -15.885  18.000  1.00 91.13           O
ATOM   4474  ND2 ASN A 294       5.229 -17.410  18.151  1.00 91.13           N
ATOM   4475 1HD2 ASN A 294       4.293 -17.656  17.899  1.00 91.13           H
ATOM   4476 2HD2 ASN A 294       5.775 -18.030  18.713  1.00 91.13           H
ATOM   4477  HN  ASN A 294       4.481 -13.839  18.778  1.00 91.13           H
ATOM   4478  N   ILE A 295       3.263 -12.839  16.039  1.00 91.29           N
ATOM   4479  CA  ILE A 295       2.418 -12.170  15.065  1.00 91.29           C
ATOM   4480  C   ILE A 295       3.073 -10.853  14.647  1.00 91.29           C
ATOM   4481  O   ILE A 295       3.079 -10.505  13.467  1.00 91.29           O
ATOM   4482  HA  ILE A 295       2.353 -12.817  14.190  1.00 91.29           H
ATOM   4483  CB  ILE A 295       0.998 -12.005  15.611  1.00 91.29           C
ATOM   4484  HB  ILE A 295       1.067 -11.654  16.641  1.00 91.29           H
ATOM   4485  CG1 ILE A 295       0.262 -13.346  15.640  1.00 91.29           C
ATOM   4486 1HG1 ILE A 295       0.079 -13.686  14.620  1.00 91.29           H
ATOM   4487 2HG1 ILE A 295       0.888 -14.099  16.119  1.00 91.29           H
ATOM   4488  CG2 ILE A 295       0.227 -10.944  14.823  1.00 91.29           C
ATOM   4489 1HG2 ILE A 295       0.745  -9.988  14.899  1.00 91.29           H
ATOM   4490 2HG2 ILE A 295       0.167 -11.242  13.776  1.00 91.29           H
ATOM   4491 3HG2 ILE A 295      -0.778 -10.847  15.232  1.00 91.29           H
ATOM   4492  CD1 ILE A 295      -1.067 -13.226  16.389  1.00 91.29           C
ATOM   4493 1HD1 ILE A 295      -0.878 -12.910  17.415  1.00 91.29           H
ATOM   4494 2HD1 ILE A 295      -1.699 -12.490  15.893  1.00 91.29           H
ATOM   4495 3HD1 ILE A 295      -1.569 -14.193  16.394  1.00 91.29           H
ATOM   4496  HN  ILE A 295       2.856 -12.951  16.946  1.00 91.29           H
ATOM   4497  N   ASP A 296       3.609 -10.155  15.637  1.00 92.33           N
ATOM   4498  CA  ASP A 296       4.205  -8.851  15.398  1.00 92.33           C
ATOM   4499  C   ASP A 296       5.434  -9.014  14.502  1.00 92.33           C
ATOM   4500  O   ASP A 296       5.682  -8.187  13.625  1.00 92.33           O
ATOM   4501  HA  ASP A 296       3.420  -8.261  14.925  1.00 92.33           H
ATOM   4502  CB  ASP A 296       4.656  -8.203  16.708  1.00 92.33           C
ATOM   4503 1HB  ASP A 296       5.214  -8.926  17.303  1.00 92.33           H
ATOM   4504 2HB  ASP A 296       5.334  -7.376  16.494  1.00 92.33           H
ATOM   4505  CG  ASP A 296       3.457  -7.692  17.508  1.00 92.33           C
ATOM   4506  OD1 ASP A 296       2.399  -7.483  16.875  1.00 92.33           O
ATOM   4507  OD2 ASP A 296       3.625  -7.521  18.735  1.00 92.33           O
ATOM   4508  HN  ASP A 296       3.641 -10.466  16.587  1.00 92.33           H
ATOM   4509  N   ILE A 297       6.173 -10.085  14.753  1.00 91.64           N
ATOM   4510  CA  ILE A 297       7.350 -10.386  13.956  1.00 91.64           C
ATOM   4511  C   ILE A 297       6.922 -10.695  12.520  1.00 91.64           C
ATOM   4512  O   ILE A 297       7.521 -10.195  11.569  1.00 91.64           O
ATOM   4513  HA  ILE A 297       7.975  -9.493  13.946  1.00 91.64           H
ATOM   4514  CB  ILE A 297       8.167 -11.503  14.609  1.00 91.64           C
ATOM   4515  HB  ILE A 297       7.489 -12.319  14.863  1.00 91.64           H
ATOM   4516  CG1 ILE A 297       8.806 -11.025  15.914  1.00 91.64           C
ATOM   4517 1HG1 ILE A 297       9.568 -10.276  15.696  1.00 91.64           H
ATOM   4518 2HG1 ILE A 297       8.053 -10.541  16.536  1.00 91.64           H
ATOM   4519  CG2 ILE A 297       9.204 -12.065  13.634  1.00 91.64           C
ATOM   4520 1HG2 ILE A 297       8.698 -12.468  12.758  1.00 91.64           H
ATOM   4521 2HG2 ILE A 297       9.883 -11.269  13.328  1.00 91.64           H
ATOM   4522 3HG2 ILE A 297       9.771 -12.857  14.124  1.00 91.64           H
ATOM   4523  CD1 ILE A 297       9.434 -12.192  16.678  1.00 91.64           C
ATOM   4524 1HD1 ILE A 297       8.664 -12.927  16.915  1.00 91.64           H
ATOM   4525 2HD1 ILE A 297      10.203 -12.658  16.062  1.00 91.64           H
ATOM   4526 3HD1 ILE A 297       9.881 -11.824  17.601  1.00 91.64           H
ATOM   4527  HN  ILE A 297       5.978 -10.739  15.484  1.00 91.64           H
ATOM   4528  N   CYS A 298       5.890 -11.518  12.408  1.00 93.78           N
ATOM   4529  CA  CYS A 298       5.375 -11.899  11.104  1.00 93.78           C
ATOM   4530  C   CYS A 298       4.949 -10.628  10.366  1.00 93.78           C
ATOM   4531  O   CYS A 298       5.167 -10.502   9.162  1.00 93.78           O
ATOM   4532  HA  CYS A 298       6.190 -12.397  10.578  1.00 93.78           H
ATOM   4533  CB  CYS A 298       4.226 -12.903  11.220  1.00 93.78           C
ATOM   4534 1HB  CYS A 298       3.515 -12.569  11.976  1.00 93.78           H
ATOM   4535 2HB  CYS A 298       3.684 -12.959  10.276  1.00 93.78           H
ATOM   4536  SG  CYS A 298       4.881 -14.553  11.664  1.00 93.78           S
ATOM   4537  HG  CYS A 298       5.065 -14.287  12.954  1.00 93.78           H
ATOM   4538  HN  CYS A 298       5.409 -11.922  13.186  1.00 93.78           H
ATOM   4539  N   PHE A 299       4.348  -9.718  11.119  1.00 93.21           N
ATOM   4540  CA  PHE A 299       3.881  -8.466  10.549  1.00 93.21           C
ATOM   4541  C   PHE A 299       5.038  -7.678   9.931  1.00 93.21           C
ATOM   4542  O   PHE A 299       4.924  -7.175   8.815  1.00 93.21           O
ATOM   4543  HA  PHE A 299       3.157  -8.714   9.773  1.00 93.21           H
ATOM   4544  CB  PHE A 299       3.280  -7.650  11.696  1.00 93.21           C
ATOM   4545 1HB  PHE A 299       2.471  -8.222  12.151  1.00 93.21           H
ATOM   4546 2HB  PHE A 299       4.040  -7.506  12.463  1.00 93.21           H
ATOM   4547  CG  PHE A 299       2.740  -6.282  11.270  1.00 93.21           C
ATOM   4548  CD1 PHE A 299       3.503  -5.169  11.438  1.00 93.21           C
ATOM   4549  HD1 PHE A 299       4.498  -5.250  11.874  1.00 93.21           H
ATOM   4550  CD2 PHE A 299       1.499  -6.181  10.725  1.00 93.21           C
ATOM   4551  HD2 PHE A 299       0.887  -7.073  10.591  1.00 93.21           H
ATOM   4552  CE1 PHE A 299       3.002  -3.900  11.043  1.00 93.21           C
ATOM   4553  HE1 PHE A 299       3.613  -3.007  11.177  1.00 93.21           H
ATOM   4554  CE2 PHE A 299       0.998  -4.912  10.331  1.00 93.21           C
ATOM   4555  HE2 PHE A 299       0.003  -4.830   9.894  1.00 93.21           H
ATOM   4556  CZ  PHE A 299       1.761  -3.798  10.498  1.00 93.21           C
ATOM   4557  HZ  PHE A 299       1.376  -2.824  10.195  1.00 93.21           H
ATOM   4558  HN  PHE A 299       4.180  -9.825  12.099  1.00 93.21           H
ATOM   4559  N   GLN A 300       6.125  -7.597  10.684  1.00 89.29           N
ATOM   4560  CA  GLN A 300       7.284  -6.837  10.246  1.00 89.29           C
ATOM   4561  C   GLN A 300       7.794  -7.373   8.906  1.00 89.29           C
ATOM   4562  O   GLN A 300       8.065  -6.600   7.988  1.00 89.29           O
ATOM   4563  HA  GLN A 300       6.929  -5.814  10.124  1.00 89.29           H
ATOM   4564  CB  GLN A 300       8.389  -6.864  11.303  1.00 89.29           C
ATOM   4565 1HB  GLN A 300       8.572  -7.891  11.618  1.00 89.29           H
ATOM   4566 2HB  GLN A 300       9.318  -6.491  10.873  1.00 89.29           H
ATOM   4567  CG  GLN A 300       8.006  -6.014  12.517  1.00 89.29           C
ATOM   4568 1HG  GLN A 300       7.837  -4.983  12.205  1.00 89.29           H
ATOM   4569 2HG  GLN A 300       7.069  -6.377  12.939  1.00 89.29           H
ATOM   4570  CD  GLN A 300       9.103  -6.056  13.583  1.00 89.29           C
ATOM   4571  OE1 GLN A 300      10.277  -5.873  13.310  1.00 89.29           O
ATOM   4572  NE2 GLN A 300       8.655  -6.307  14.810  1.00 89.29           N
ATOM   4573 1HE2 GLN A 300       7.677  -6.448  14.966  1.00 89.29           H
ATOM   4574 2HE2 GLN A 300       9.295  -6.354  15.576  1.00 89.29           H
ATOM   4575  HN  GLN A 300       6.222  -8.039  11.576  1.00 89.29           H
ATOM   4576  N   VAL A 301       7.910  -8.691   8.837  1.00 94.38           N
ATOM   4577  CA  VAL A 301       8.489  -9.331   7.668  1.00 94.38           C
ATOM   4578  C   VAL A 301       7.583  -9.090   6.459  1.00 94.38           C
ATOM   4579  O   VAL A 301       8.047  -8.645   5.411  1.00 94.38           O
ATOM   4580  HA  VAL A 301       9.455  -8.863   7.482  1.00 94.38           H
ATOM   4581  CB  VAL A 301       8.728 -10.816   7.950  1.00 94.38           C
ATOM   4582  HB  VAL A 301       7.773 -11.262   8.228  1.00 94.38           H
ATOM   4583  CG1 VAL A 301       9.236 -11.536   6.699  1.00 94.38           C
ATOM   4584 1HG1 VAL A 301       8.498 -11.446   5.903  1.00 94.38           H
ATOM   4585 2HG1 VAL A 301      10.175 -11.085   6.377  1.00 94.38           H
ATOM   4586 3HG1 VAL A 301       9.398 -12.589   6.927  1.00 94.38           H
ATOM   4587  CG2 VAL A 301       9.694 -11.003   9.121  1.00 94.38           C
ATOM   4588 1HG2 VAL A 301      10.649 -10.534   8.884  1.00 94.38           H
ATOM   4589 2HG2 VAL A 301       9.275 -10.541  10.015  1.00 94.38           H
ATOM   4590 3HG2 VAL A 301       9.846 -12.067   9.300  1.00 94.38           H
ATOM   4591  HN  VAL A 301       7.616  -9.316   9.560  1.00 94.38           H
ATOM   4592  N   THR A 302       6.307  -9.395   6.645  1.00 93.35           N
ATOM   4593  CA  THR A 302       5.364  -9.373   5.540  1.00 93.35           C
ATOM   4594  C   THR A 302       5.161  -7.942   5.040  1.00 93.35           C
ATOM   4595  O   THR A 302       4.968  -7.719   3.846  1.00 93.35           O
ATOM   4596  HA  THR A 302       5.789  -9.943   4.714  1.00 93.35           H
ATOM   4597  CB  THR A 302       4.070 -10.042   6.010  1.00 93.35           C
ATOM   4598  HB  THR A 302       3.315 -10.023   5.224  1.00 93.35           H
ATOM   4599  OG1 THR A 302       3.732  -9.342   7.205  1.00 93.35           O
ATOM   4600  HG1 THR A 302       4.043  -9.858   8.003  1.00 93.35           H
ATOM   4601  CG2 THR A 302       4.290 -11.483   6.473  1.00 93.35           C
ATOM   4602 1HG2 THR A 302       4.995 -11.495   7.304  1.00 93.35           H
ATOM   4603 2HG2 THR A 302       4.692 -12.072   5.648  1.00 93.35           H
ATOM   4604 3HG2 THR A 302       3.341 -11.910   6.795  1.00 93.35           H
ATOM   4605  HN  THR A 302       5.917  -9.653   7.529  1.00 93.35           H
ATOM   4606  N   GLN A 303       5.212  -7.008   5.979  1.00 89.89           N
ATOM   4607  CA  GLN A 303       5.080  -5.601   5.643  1.00 89.89           C
ATOM   4608  C   GLN A 303       6.237  -5.158   4.745  1.00 89.89           C
ATOM   4609  O   GLN A 303       6.031  -4.431   3.774  1.00 89.89           O
ATOM   4610  HA  GLN A 303       4.138  -5.520   5.100  1.00 89.89           H
ATOM   4611  CB  GLN A 303       5.006  -4.740   6.906  1.00 89.89           C
ATOM   4612 1HB  GLN A 303       4.122  -5.010   7.483  1.00 89.89           H
ATOM   4613 2HB  GLN A 303       5.872  -4.939   7.537  1.00 89.89           H
ATOM   4614  CG  GLN A 303       4.956  -3.252   6.553  1.00 89.89           C
ATOM   4615 1HG  GLN A 303       5.932  -2.927   6.193  1.00 89.89           H
ATOM   4616 2HG  GLN A 303       4.247  -3.091   5.741  1.00 89.89           H
ATOM   4617  CD  GLN A 303       4.549  -2.414   7.766  1.00 89.89           C
ATOM   4618  OE1 GLN A 303       5.322  -2.185   8.682  1.00 89.89           O
ATOM   4619  NE2 GLN A 303       3.296  -1.971   7.722  1.00 89.89           N
ATOM   4620 1HE2 GLN A 303       2.713  -2.195   6.941  1.00 89.89           H
ATOM   4621 2HE2 GLN A 303       2.936  -1.414   8.471  1.00 89.89           H
ATOM   4622  HN  GLN A 303       5.342  -7.200   6.952  1.00 89.89           H
ATOM   4623  N   THR A 304       7.428  -5.615   5.101  1.00 91.65           N
ATOM   4624  CA  THR A 304       8.625  -5.230   4.373  1.00 91.65           C
ATOM   4625  C   THR A 304       8.557  -5.734   2.930  1.00 91.65           C
ATOM   4626  O   THR A 304       8.887  -5.003   1.997  1.00 91.65           O
ATOM   4627  HA  THR A 304       8.667  -4.142   4.330  1.00 91.65           H
ATOM   4628  CB  THR A 304       9.838  -5.757   5.143  1.00 91.65           C
ATOM   4629  HB  THR A 304       9.851  -6.847   5.150  1.00 91.65           H
ATOM   4630  OG1 THR A 304       9.733  -5.136   6.422  1.00 91.65           O
ATOM   4631  HG1 THR A 304       9.307  -5.764   7.073  1.00 91.65           H
ATOM   4632  CG2 THR A 304      11.161  -5.234   4.582  1.00 91.65           C
ATOM   4633 1HG2 THR A 304      11.175  -4.145   4.639  1.00 91.65           H
ATOM   4634 2HG2 THR A 304      11.263  -5.545   3.543  1.00 91.65           H
ATOM   4635 3HG2 THR A 304      11.988  -5.638   5.165  1.00 91.65           H
ATOM   4636  HN  THR A 304       7.582  -6.236   5.869  1.00 91.65           H
ATOM   4637  N   ILE A 305       8.127  -6.979   2.791  1.00 92.00           N
ATOM   4638  CA  ILE A 305       7.988  -7.581   1.476  1.00 92.00           C
ATOM   4639  C   ILE A 305       7.039  -6.732   0.628  1.00 92.00           C
ATOM   4640  O   ILE A 305       7.263  -6.550  -0.567  1.00 92.00           O
ATOM   4641  HA  ILE A 305       8.972  -7.571   1.007  1.00 92.00           H
ATOM   4642  CB  ILE A 305       7.560  -9.045   1.599  1.00 92.00           C
ATOM   4643  HB  ILE A 305       6.687  -9.092   2.250  1.00 92.00           H
ATOM   4644  CG1 ILE A 305       8.659  -9.884   2.255  1.00 92.00           C
ATOM   4645 1HG1 ILE A 305       9.476 -10.034   1.550  1.00 92.00           H
ATOM   4646 2HG1 ILE A 305       9.069  -9.348   3.110  1.00 92.00           H
ATOM   4647  CG2 ILE A 305       7.141  -9.610   0.240  1.00 92.00           C
ATOM   4648 1HG2 ILE A 305       6.304  -9.033  -0.151  1.00 92.00           H
ATOM   4649 2HG2 ILE A 305       7.980  -9.548  -0.453  1.00 92.00           H
ATOM   4650 3HG2 ILE A 305       6.842 -10.652   0.356  1.00 92.00           H
ATOM   4651  CD1 ILE A 305       8.115 -11.240   2.709  1.00 92.00           C
ATOM   4652 1HD1 ILE A 305       7.314 -11.087   3.432  1.00 92.00           H
ATOM   4653 2HD1 ILE A 305       7.727 -11.784   1.848  1.00 92.00           H
ATOM   4654 3HD1 ILE A 305       8.916 -11.816   3.172  1.00 92.00           H
ATOM   4655  HN  ILE A 305       7.875  -7.572   3.556  1.00 92.00           H
ATOM   4656  N   ALA A 306       5.998  -6.235   1.281  1.00 91.97           N
ATOM   4657  CA  ALA A 306       4.985  -5.456   0.590  1.00 91.97           C
ATOM   4658  C   ALA A 306       5.616  -4.170   0.053  1.00 91.97           C
ATOM   4659  O   ALA A 306       5.271  -3.713  -1.036  1.00 91.97           O
ATOM   4660  HA  ALA A 306       4.622  -6.050  -0.248  1.00 91.97           H
ATOM   4661  CB  ALA A 306       3.818  -5.180   1.541  1.00 91.97           C
ATOM   4662 1HB  ALA A 306       3.387  -6.125   1.870  1.00 91.97           H
ATOM   4663 2HB  ALA A 306       4.178  -4.623   2.406  1.00 91.97           H
ATOM   4664 3HB  ALA A 306       3.058  -4.595   1.022  1.00 91.97           H
ATOM   4665  HN  ALA A 306       5.842  -6.358   2.261  1.00 91.97           H
ATOM   4666  N   PHE A 307       6.529  -3.622   0.841  1.00 90.16           N
ATOM   4667  CA  PHE A 307       7.147  -2.352   0.500  1.00 90.16           C
ATOM   4668  C   PHE A 307       8.080  -2.502  -0.703  1.00 90.16           C
ATOM   4669  O   PHE A 307       8.269  -1.557  -1.468  1.00 90.16           O
ATOM   4670  HA  PHE A 307       6.344  -1.658   0.251  1.00 90.16           H
ATOM   4671  CB  PHE A 307       7.967  -1.913   1.715  1.00 90.16           C
ATOM   4672 1HB  PHE A 307       8.614  -2.735   2.021  1.00 90.16           H
ATOM   4673 2HB  PHE A 307       8.616  -1.088   1.424  1.00 90.16           H
ATOM   4674  CG  PHE A 307       7.120  -1.477   2.913  1.00 90.16           C
ATOM   4675  CD1 PHE A 307       5.771  -1.362   2.786  1.00 90.16           C
ATOM   4676  HD1 PHE A 307       5.293  -1.581   1.831  1.00 90.16           H
ATOM   4677  CD2 PHE A 307       7.716  -1.205   4.104  1.00 90.16           C
ATOM   4678  HD2 PHE A 307       8.798  -1.296   4.206  1.00 90.16           H
ATOM   4679  CE1 PHE A 307       4.985  -0.958   3.898  1.00 90.16           C
ATOM   4680  HE1 PHE A 307       3.904  -0.866   3.796  1.00 90.16           H
ATOM   4681  CE2 PHE A 307       6.931  -0.800   5.216  1.00 90.16           C
ATOM   4682  HE2 PHE A 307       7.409  -0.582   6.171  1.00 90.16           H
ATOM   4683  CZ  PHE A 307       5.581  -0.686   5.089  1.00 90.16           C
ATOM   4684  HZ  PHE A 307       4.978  -0.376   5.942  1.00 90.16           H
ATOM   4685  HN  PHE A 307       6.846  -4.030   1.698  1.00 90.16           H
ATOM   4686  N   PHE A 308       8.640  -3.696  -0.832  1.00 87.13           N
ATOM   4687  CA  PHE A 308       9.529  -3.989  -1.943  1.00 87.13           C
ATOM   4688  C   PHE A 308       8.798  -3.858  -3.280  1.00 87.13           C
ATOM   4689  O   PHE A 308       9.426  -3.664  -4.319  1.00 87.13           O
ATOM   4690  HA  PHE A 308      10.344  -3.267  -1.904  1.00 87.13           H
ATOM   4691  CB  PHE A 308       9.997  -5.436  -1.771  1.00 87.13           C
ATOM   4692 1HB  PHE A 308       9.213  -6.004  -1.271  1.00 87.13           H
ATOM   4693 2HB  PHE A 308      10.135  -5.882  -2.756  1.00 87.13           H
ATOM   4694  CG  PHE A 308      11.297  -5.579  -0.976  1.00 87.13           C
ATOM   4695  CD1 PHE A 308      12.488  -5.285  -1.562  1.00 87.13           C
ATOM   4696  HD1 PHE A 308      12.518  -4.948  -2.598  1.00 87.13           H
ATOM   4697  CD2 PHE A 308      11.260  -5.999   0.317  1.00 87.13           C
ATOM   4698  HD2 PHE A 308      10.305  -6.235   0.787  1.00 87.13           H
ATOM   4699  CE1 PHE A 308      13.694  -5.418  -0.824  1.00 87.13           C
ATOM   4700  HE1 PHE A 308      14.649  -5.183  -1.293  1.00 87.13           H
ATOM   4701  CE2 PHE A 308      12.466  -6.132   1.055  1.00 87.13           C
ATOM   4702  HE2 PHE A 308      12.437  -6.469   2.091  1.00 87.13           H
ATOM   4703  CZ  PHE A 308      13.658  -5.838   0.469  1.00 87.13           C
ATOM   4704  HZ  PHE A 308      14.583  -5.940   1.036  1.00 87.13           H
ATOM   4705  HN  PHE A 308       8.494  -4.453  -0.196  1.00 87.13           H
ATOM   4706  N   HIS A 309       7.479  -3.969  -3.210  1.00 79.51           N
ATOM   4707  CA  HIS A 309       6.656  -3.880  -4.405  1.00 79.51           C
ATOM   4708  C   HIS A 309       6.876  -2.524  -5.079  1.00 79.51           C
ATOM   4709  O   HIS A 309       6.932  -2.438  -6.305  1.00 79.51           O
ATOM   4710  HA  HIS A 309       6.994  -4.669  -5.077  1.00 79.51           H
ATOM   4711  CB  HIS A 309       5.187  -4.146  -4.073  1.00 79.51           C
ATOM   4712 1HB  HIS A 309       5.099  -5.136  -3.625  1.00 79.51           H
ATOM   4713 2HB  HIS A 309       4.858  -3.426  -3.324  1.00 79.51           H
ATOM   4714  CG  HIS A 309       4.264  -4.067  -5.266  1.00 79.51           C
ATOM   4715  ND1 HIS A 309       4.317  -4.967  -6.316  1.00 79.51           N
ATOM   4716  HD1 HIS A 309       4.949  -5.738  -6.394  1.00 79.51           H
ATOM   4717  CD2 HIS A 309       3.265  -3.187  -5.564  1.00 79.51           C
ATOM   4718  HD2 HIS A 309       2.954  -2.344  -4.946  1.00 79.51           H
ATOM   4719  CE1 HIS A 309       3.388  -4.634  -7.200  1.00 79.51           C
ATOM   4720  HE1 HIS A 309       3.180  -5.151  -8.137  1.00 79.51           H
ATOM   4721  NE2 HIS A 309       2.738  -3.530  -6.732  1.00 79.51           N
ATOM   4722  HN  HIS A 309       6.974  -4.117  -2.360  1.00 79.51           H
ATOM   4723  N   SER A 310       6.994  -1.499  -4.249  1.00 83.86           N
ATOM   4724  CA  SER A 310       7.044  -0.134  -4.747  1.00 83.86           C
ATOM   4725  C   SER A 310       8.348   0.095  -5.514  1.00 83.86           C
ATOM   4726  O   SER A 310       8.411   0.951  -6.395  1.00 83.86           O
ATOM   4727  HA  SER A 310       6.187  -0.039  -5.413  1.00 83.86           H
ATOM   4728  CB  SER A 310       6.916   0.874  -3.604  1.00 83.86           C
ATOM   4729 1HB  SER A 310       7.744   0.740  -2.907  1.00 83.86           H
ATOM   4730 2HB  SER A 310       6.996   1.886  -4.002  1.00 83.86           H
ATOM   4731  OG  SER A 310       5.682   0.736  -2.905  1.00 83.86           O
ATOM   4732  HG  SER A 310       4.933   1.105  -3.456  1.00 83.86           H
ATOM   4733  HN  SER A 310       7.055  -1.588  -3.255  1.00 83.86           H
ATOM   4734  N   CYS A 311       9.356  -0.684  -5.150  1.00 86.74           N
ATOM   4735  CA  CYS A 311      10.662  -0.558  -5.775  1.00 86.74           C
ATOM   4736  C   CYS A 311      10.734  -1.547  -6.940  1.00 86.74           C
ATOM   4737  O   CYS A 311      11.596  -1.426  -7.809  1.00 86.74           O
ATOM   4738  HA  CYS A 311      10.740   0.468  -6.133  1.00 86.74           H
ATOM   4739  CB  CYS A 311      11.794  -0.778  -4.769  1.00 86.74           C
ATOM   4740 1HB  CYS A 311      12.738  -0.432  -5.190  1.00 86.74           H
ATOM   4741 2HB  CYS A 311      11.611  -0.189  -3.870  1.00 86.74           H
ATOM   4742  SG  CYS A 311      11.914  -2.552  -4.339  1.00 86.74           S
ATOM   4743  HG  CYS A 311      12.955  -2.427  -3.521  1.00 86.74           H
ATOM   4744  HN  CYS A 311       9.291  -1.389  -4.444  1.00 86.74           H
ATOM   4745  N   LEU A 312       9.818  -2.504  -6.920  1.00 84.59           N
ATOM   4746  CA  LEU A 312       9.854  -3.595  -7.879  1.00 84.59           C
ATOM   4747  C   LEU A 312       9.217  -3.135  -9.192  1.00 84.59           C
ATOM   4748  O   LEU A 312       9.648  -3.541 -10.270  1.00 84.59           O
ATOM   4749  HA  LEU A 312      10.902  -3.830  -8.067  1.00 84.59           H
ATOM   4750  CB  LEU A 312       9.208  -4.850  -7.288  1.00 84.59           C
ATOM   4751 1HB  LEU A 312       8.295  -4.555  -6.771  1.00 84.59           H
ATOM   4752 2HB  LEU A 312       8.912  -5.503  -8.109  1.00 84.59           H
ATOM   4753  CG  LEU A 312      10.073  -5.657  -6.318  1.00 84.59           C
ATOM   4754  HG  LEU A 312      10.396  -4.993  -5.516  1.00 84.59           H
ATOM   4755  CD1 LEU A 312       9.266  -6.786  -5.674  1.00 84.59           C
ATOM   4756 1HD1 LEU A 312       8.425  -6.364  -5.124  1.00 84.59           H
ATOM   4757 2HD1 LEU A 312       8.894  -7.455  -6.450  1.00 84.59           H
ATOM   4758 3HD1 LEU A 312       9.905  -7.344  -4.989  1.00 84.59           H
ATOM   4759  CD2 LEU A 312      11.334  -6.176  -7.010  1.00 84.59           C
ATOM   4760 1HD2 LEU A 312      11.053  -6.819  -7.845  1.00 84.59           H
ATOM   4761 2HD2 LEU A 312      11.918  -5.334  -7.381  1.00 84.59           H
ATOM   4762 3HD2 LEU A 312      11.931  -6.746  -6.298  1.00 84.59           H
ATOM   4763  HN  LEU A 312       9.063  -2.542  -6.265  1.00 84.59           H
ATOM   4764  N   ASN A 313       8.202  -2.295  -9.057  1.00 79.34           N
ATOM   4765  CA  ASN A 313       7.402  -1.898 -10.204  1.00 79.34           C
ATOM   4766  C   ASN A 313       8.324  -1.390 -11.313  1.00 79.34           C
ATOM   4767  O   ASN A 313       8.299  -1.903 -12.430  1.00 79.34           O
ATOM   4768  HA  ASN A 313       6.855  -2.795 -10.495  1.00 79.34           H
ATOM   4769  CB  ASN A 313       6.436  -0.770  -9.837  1.00 79.34           C
ATOM   4770 1HB  ASN A 313       6.937  -0.055  -9.185  1.00 79.34           H
ATOM   4771 2HB  ASN A 313       6.144  -0.229 -10.738  1.00 79.34           H
ATOM   4772  CG  ASN A 313       5.190  -1.319  -9.140  1.00 79.34           C
ATOM   4773  OD1 ASN A 313       4.791  -2.456  -9.329  1.00 79.34           O
ATOM   4774  ND2 ASN A 313       4.600  -0.450  -8.324  1.00 79.34           N
ATOM   4775 1HD2 ASN A 313       4.978   0.469  -8.213  1.00 79.34           H
ATOM   4776 2HD2 ASN A 313       3.777  -0.716  -7.821  1.00 79.34           H
ATOM   4777  HN  ASN A 313       7.924  -1.888  -8.187  1.00 79.34           H
ATOM   4778  N   PRO A 314       9.152  -0.376 -11.027  1.00 80.13           N
ATOM   4779  CA  PRO A 314      10.019   0.204 -12.056  1.00 80.13           C
ATOM   4780  C   PRO A 314      10.858  -0.847 -12.763  1.00 80.13           C
ATOM   4781  O   PRO A 314      11.020  -0.801 -13.982  1.00 80.13           O
ATOM   4782  HA  PRO A 314       9.415   0.661 -12.840  1.00 80.13           H
ATOM   4783  CB  PRO A 314      10.887   1.197 -11.281  1.00 80.13           C
ATOM   4784 1HB  PRO A 314      11.817   0.739 -10.944  1.00 80.13           H
ATOM   4785 2HB  PRO A 314      11.161   2.055 -11.895  1.00 80.13           H
ATOM   4786  CG  PRO A 314      10.001   1.602 -10.110  1.00 80.13           C
ATOM   4787 1HG  PRO A 314      10.583   2.020  -9.288  1.00 80.13           H
ATOM   4788 2HG  PRO A 314       9.279   2.368 -10.394  1.00 80.13           H
ATOM   4789  CD  PRO A 314       9.327   0.295  -9.726  1.00 80.13           C
ATOM   4790 1HD  PRO A 314       9.946  -0.296  -9.051  1.00 80.13           H
ATOM   4791 2HD  PRO A 314       8.377   0.463  -9.218  1.00 80.13           H
ATOM   4792  N   VAL A 315      11.374  -1.776 -11.972  1.00 82.26           N
ATOM   4793  CA  VAL A 315      12.260  -2.801 -12.500  1.00 82.26           C
ATOM   4794  C   VAL A 315      11.488  -3.675 -13.491  1.00 82.26           C
ATOM   4795  O   VAL A 315      12.013  -4.040 -14.541  1.00 82.26           O
ATOM   4796  HA  VAL A 315      13.066  -2.296 -13.032  1.00 82.26           H
ATOM   4797  CB  VAL A 315      12.877  -3.601 -11.351  1.00 82.26           C
ATOM   4798  HB  VAL A 315      12.065  -4.074 -10.798  1.00 82.26           H
ATOM   4799  CG1 VAL A 315      13.790  -4.708 -11.883  1.00 82.26           C
ATOM   4800 1HG1 VAL A 315      13.211  -5.386 -12.510  1.00 82.26           H
ATOM   4801 2HG1 VAL A 315      14.593  -4.265 -12.471  1.00 82.26           H
ATOM   4802 3HG1 VAL A 315      14.215  -5.261 -11.046  1.00 82.26           H
ATOM   4803  CG2 VAL A 315      13.631  -2.684 -10.387  1.00 82.26           C
ATOM   4804 1HG2 VAL A 315      14.429  -2.170 -10.923  1.00 82.26           H
ATOM   4805 2HG2 VAL A 315      12.942  -1.949  -9.970  1.00 82.26           H
ATOM   4806 3HG2 VAL A 315      14.059  -3.279  -9.580  1.00 82.26           H
ATOM   4807  HN  VAL A 315      11.197  -1.836 -10.990  1.00 82.26           H
ATOM   4808  N   LEU A 316      10.254  -3.984 -13.121  1.00 79.89           N
ATOM   4809  CA  LEU A 316       9.414  -4.831 -13.951  1.00 79.89           C
ATOM   4810  C   LEU A 316       9.263  -4.194 -15.334  1.00 79.89           C
ATOM   4811  O   LEU A 316       9.330  -4.884 -16.350  1.00 79.89           O
ATOM   4812  HA  LEU A 316       9.926  -5.787 -14.066  1.00 79.89           H
ATOM   4813  CB  LEU A 316       8.081  -5.112 -13.255  1.00 79.89           C
ATOM   4814 1HB  LEU A 316       7.624  -4.158 -12.992  1.00 79.89           H
ATOM   4815 2HB  LEU A 316       7.417  -5.599 -13.969  1.00 79.89           H
ATOM   4816  CG  LEU A 316       8.152  -5.977 -11.995  1.00 79.89           C
ATOM   4817  HG  LEU A 316       8.832  -5.498 -11.290  1.00 79.89           H
ATOM   4818  CD1 LEU A 316       6.785  -6.066 -11.314  1.00 79.89           C
ATOM   4819 1HD1 LEU A 316       6.452  -5.067 -11.034  1.00 79.89           H
ATOM   4820 2HD1 LEU A 316       6.065  -6.510 -12.002  1.00 79.89           H
ATOM   4821 3HD1 LEU A 316       6.864  -6.687 -10.421  1.00 79.89           H
ATOM   4822  CD2 LEU A 316       8.727  -7.359 -12.310  1.00 79.89           C
ATOM   4823 1HD2 LEU A 316       8.092  -7.859 -13.041  1.00 79.89           H
ATOM   4824 2HD2 LEU A 316       9.733  -7.250 -12.716  1.00 79.89           H
ATOM   4825 3HD2 LEU A 316       8.767  -7.953 -11.396  1.00 79.89           H
ATOM   4826  HN  LEU A 316       9.828  -3.668 -12.274  1.00 79.89           H
ATOM   4827  N   TYR A 317       9.063  -2.885 -15.328  1.00 70.12           N
ATOM   4828  CA  TYR A 317       8.854  -2.154 -16.567  1.00 70.12           C
ATOM   4829  C   TYR A 317      10.099  -2.214 -17.455  1.00 70.12           C
ATOM   4830  O   TYR A 317       9.991  -2.277 -18.678  1.00 70.12           O
ATOM   4831  HA  TYR A 317       8.019  -2.616 -17.093  1.00 70.12           H
ATOM   4832  CB  TYR A 317       8.601  -0.700 -16.162  1.00 70.12           C
ATOM   4833 1HB  TYR A 317       9.478  -0.322 -15.636  1.00 70.12           H
ATOM   4834 2HB  TYR A 317       8.484  -0.098 -17.062  1.00 70.12           H
ATOM   4835  CG  TYR A 317       7.370  -0.508 -15.274  1.00 70.12           C
ATOM   4836  CD1 TYR A 317       6.319  -1.399 -15.348  1.00 70.12           C
ATOM   4837  HD1 TYR A 317       6.366  -2.240 -16.040  1.00 70.12           H
ATOM   4838  CD2 TYR A 317       7.311   0.557 -14.398  1.00 70.12           C
ATOM   4839  HD2 TYR A 317       8.141   1.261 -14.339  1.00 70.12           H
ATOM   4840  CE1 TYR A 317       5.160  -1.217 -14.513  1.00 70.12           C
ATOM   4841  HE1 TYR A 317       4.323  -1.914 -14.562  1.00 70.12           H
ATOM   4842  CE2 TYR A 317       6.153   0.739 -13.562  1.00 70.12           C
ATOM   4843  HE2 TYR A 317       6.093   1.576 -12.866  1.00 70.12           H
ATOM   4844  CZ  TYR A 317       5.134  -0.158 -13.661  1.00 70.12           C
ATOM   4845  OH  TYR A 317       4.040   0.014 -12.871  1.00 70.12           O
ATOM   4846  HH  TYR A 317       3.443  -0.786 -12.937  1.00 70.12           H
ATOM   4847  HN  TYR A 317       9.041  -2.326 -14.499  1.00 70.12           H
ATOM   4848  N   VAL A 318      11.253  -2.192 -16.804  1.00 73.58           N
ATOM   4849  CA  VAL A 318      12.517  -2.205 -17.520  1.00 73.58           C
ATOM   4850  C   VAL A 318      12.673  -3.544 -18.245  1.00 73.58           C
ATOM   4851  O   VAL A 318      13.021  -3.578 -19.424  1.00 73.58           O
ATOM   4852  HA  VAL A 318      12.483  -1.407 -18.262  1.00 73.58           H
ATOM   4853  CB  VAL A 318      13.668  -1.910 -16.557  1.00 73.58           C
ATOM   4854  HB  VAL A 318      13.600  -2.614 -15.728  1.00 73.58           H
ATOM   4855  CG1 VAL A 318      15.021  -2.117 -17.240  1.00 73.58           C
ATOM   4856 1HG1 VAL A 318      15.104  -3.150 -17.576  1.00 73.58           H
ATOM   4857 2HG1 VAL A 318      15.102  -1.448 -18.096  1.00 73.58           H
ATOM   4858 3HG1 VAL A 318      15.822  -1.900 -16.532  1.00 73.58           H
ATOM   4859  CG2 VAL A 318      13.554  -0.496 -15.983  1.00 73.58           C
ATOM   4860 1HG2 VAL A 318      13.584   0.229 -16.797  1.00 73.58           H
ATOM   4861 2HG2 VAL A 318      12.612  -0.398 -15.444  1.00 73.58           H
ATOM   4862 3HG2 VAL A 318      14.384  -0.312 -15.302  1.00 73.58           H
ATOM   4863  HN  VAL A 318      11.332  -2.165 -15.807  1.00 73.58           H
ATOM   4864  N   PHE A 319      12.407  -4.613 -17.510  1.00 71.74           N
ATOM   4865  CA  PHE A 319      12.674  -5.951 -18.010  1.00 71.74           C
ATOM   4866  C   PHE A 319      11.571  -6.409 -18.966  1.00 71.74           C
ATOM   4867  O   PHE A 319      11.850  -7.050 -19.979  1.00 71.74           O
ATOM   4868  HA  PHE A 319      13.623  -5.912 -18.545  1.00 71.74           H
ATOM   4869  CB  PHE A 319      12.702  -6.884 -16.798  1.00 71.74           C
ATOM   4870 1HB  PHE A 319      11.913  -6.589 -16.107  1.00 71.74           H
ATOM   4871 2HB  PHE A 319      12.475  -7.898 -17.128  1.00 71.74           H
ATOM   4872  CG  PHE A 319      14.038  -6.894 -16.051  1.00 71.74           C
ATOM   4873  CD1 PHE A 319      15.135  -7.455 -16.627  1.00 71.74           C
ATOM   4874  HD1 PHE A 319      15.063  -7.898 -17.620  1.00 71.74           H
ATOM   4875  CD2 PHE A 319      14.127  -6.342 -14.812  1.00 71.74           C
ATOM   4876  HD2 PHE A 319      13.248  -5.892 -14.350  1.00 71.74           H
ATOM   4877  CE1 PHE A 319      16.374  -7.464 -15.934  1.00 71.74           C
ATOM   4878  HE1 PHE A 319      17.253  -7.914 -16.395  1.00 71.74           H
ATOM   4879  CE2 PHE A 319      15.367  -6.351 -14.118  1.00 71.74           C
ATOM   4880  HE2 PHE A 319      15.439  -5.909 -13.125  1.00 71.74           H
ATOM   4881  CZ  PHE A 319      16.464  -6.912 -14.694  1.00 71.74           C
ATOM   4882  HZ  PHE A 319      17.415  -6.919 -14.162  1.00 71.74           H
ATOM   4883  HN  PHE A 319      12.016  -4.576 -16.590  1.00 71.74           H
ATOM   4884  N   VAL A 320      10.343  -6.063 -18.611  1.00 74.35           N
ATOM   4885  CA  VAL A 320       9.183  -6.643 -19.267  1.00 74.35           C
ATOM   4886  C   VAL A 320       8.668  -5.673 -20.333  1.00 74.35           C
ATOM   4887  O   VAL A 320       8.047  -6.091 -21.309  1.00 74.35           O
ATOM   4888  HA  VAL A 320       9.506  -7.562 -19.756  1.00 74.35           H
ATOM   4889  CB  VAL A 320       8.121  -7.007 -18.227  1.00 74.35           C
ATOM   4890  HB  VAL A 320       7.680  -6.081 -17.860  1.00 74.35           H
ATOM   4891  CG1 VAL A 320       7.004  -7.844 -18.855  1.00 74.35           C
ATOM   4892 1HG1 VAL A 320       6.529  -7.275 -19.654  1.00 74.35           H
ATOM   4893 2HG1 VAL A 320       7.424  -8.763 -19.262  1.00 74.35           H
ATOM   4894 3HG1 VAL A 320       6.263  -8.089 -18.094  1.00 74.35           H
ATOM   4895  CG2 VAL A 320       8.748  -7.734 -17.036  1.00 74.35           C
ATOM   4896 1HG2 VAL A 320       9.228  -8.649 -17.380  1.00 74.35           H
ATOM   4897 2HG2 VAL A 320       9.490  -7.088 -16.566  1.00 74.35           H
ATOM   4898 3HG2 VAL A 320       7.971  -7.981 -16.312  1.00 74.35           H
ATOM   4899  HN  VAL A 320      10.134  -5.401 -17.891  1.00 74.35           H
ATOM   4900  N   GLY A 321       8.944  -4.397 -20.110  1.00 76.41           N
ATOM   4901  CA  GLY A 321       8.380  -3.351 -20.946  1.00 76.41           C
ATOM   4902  C   GLY A 321       9.332  -2.987 -22.087  1.00 76.41           C
ATOM   4903  O   GLY A 321      10.241  -2.178 -21.907  1.00 76.41           O
ATOM   4904 1HA  GLY A 321       7.426  -3.684 -21.355  1.00 76.41           H
ATOM   4905 2HA  GLY A 321       8.176  -2.467 -20.341  1.00 76.41           H
ATOM   4906  HN  GLY A 321       9.541  -4.074 -19.375  1.00 76.41           H
ATOM   4907  N   GLU A 322       9.091  -3.602 -23.235  1.00 67.00           N
ATOM   4908  CA  GLU A 322       9.832  -3.261 -24.437  1.00 67.00           C
ATOM   4909  C   GLU A 322       9.701  -1.766 -24.735  1.00 67.00           C
ATOM   4910  O   GLU A 322      10.691  -1.098 -25.030  1.00 67.00           O
ATOM   4911  HA  GLU A 322      10.871  -3.504 -24.215  1.00 67.00           H
ATOM   4912  CB  GLU A 322       9.363  -4.100 -25.627  1.00 67.00           C
ATOM   4913 1HB  GLU A 322       8.274  -4.114 -25.660  1.00 67.00           H
ATOM   4914 2HB  GLU A 322       9.817  -3.723 -26.544  1.00 67.00           H
ATOM   4915  CG  GLU A 322       9.820  -5.553 -25.487  1.00 67.00           C
ATOM   4916 1HG  GLU A 322      10.901  -5.588 -25.353  1.00 67.00           H
ATOM   4917 2HG  GLU A 322       9.374  -5.994 -24.595  1.00 67.00           H
ATOM   4918  CD  GLU A 322       9.426  -6.373 -26.718  1.00 67.00           C
ATOM   4919  OE1 GLU A 322       9.732  -7.585 -26.714  1.00 67.00           O
ATOM   4920  OE2 GLU A 322       8.829  -5.769 -27.634  1.00 67.00           O
ATOM   4921  HN  GLU A 322       8.405  -4.320 -23.351  1.00 67.00           H
ATOM   4922  N   ARG A 323       8.470  -1.283 -24.646  1.00 64.48           N
ATOM   4923  CA  ARG A 323       8.184   0.104 -24.973  1.00 64.48           C
ATOM   4924  C   ARG A 323       8.939   1.039 -24.026  1.00 64.48           C
ATOM   4925  O   ARG A 323       9.582   1.990 -24.468  1.00 64.48           O
ATOM   4926  HA  ARG A 323       8.529   0.224 -26.000  1.00 64.48           H
ATOM   4927  CB  ARG A 323       6.685   0.394 -24.879  1.00 64.48           C
ATOM   4928 1HB  ARG A 323       6.140  -0.268 -25.551  1.00 64.48           H
ATOM   4929 2HB  ARG A 323       6.333   0.184 -23.869  1.00 64.48           H
ATOM   4930  CG  ARG A 323       6.386   1.852 -25.236  1.00 64.48           C
ATOM   4931 1HG  ARG A 323       6.905   2.514 -24.543  1.00 64.48           H
ATOM   4932 2HG  ARG A 323       6.767   2.072 -26.233  1.00 64.48           H
ATOM   4933  CD  ARG A 323       4.882   2.131 -25.186  1.00 64.48           C
ATOM   4934 1HD  ARG A 323       4.374   1.568 -25.968  1.00 64.48           H
ATOM   4935 2HD  ARG A 323       4.473   1.794 -24.233  1.00 64.48           H
ATOM   4936  NE  ARG A 323       4.630   3.579 -25.360  1.00 64.48           N
ATOM   4937  HE  ARG A 323       5.321   4.121 -25.838  1.00 64.48           H
ATOM   4938  CZ  ARG A 323       3.534   4.209 -24.917  1.00 64.48           C
ATOM   4939  NH1 ARG A 323       2.575   3.532 -24.269  1.00 64.48           N
ATOM   4940 1HH1 ARG A 323       2.675   2.550 -24.114  1.00 64.48           H
ATOM   4941 2HH1 ARG A 323       1.760   4.010 -23.942  1.00 64.48           H
ATOM   4942  NH2 ARG A 323       3.410   5.526 -25.131  1.00 64.48           N
ATOM   4943 1HH2 ARG A 323       2.598   6.011 -24.806  1.00 64.48           H
ATOM   4944 2HH2 ARG A 323       4.130   6.024 -25.614  1.00 64.48           H
ATOM   4945  HN  ARG A 323       7.678  -1.821 -24.358  1.00 64.48           H
ATOM   4946  N   PHE A 324       8.836   0.736 -22.740  1.00 77.43           N
ATOM   4947  CA  PHE A 324       9.445   1.574 -21.722  1.00 77.43           C
ATOM   4948  C   PHE A 324      10.970   1.565 -21.845  1.00 77.43           C
ATOM   4949  O   PHE A 324      11.618   2.594 -21.655  1.00 77.43           O
ATOM   4950  HA  PHE A 324       9.076   2.588 -21.875  1.00 77.43           H
ATOM   4951  CB  PHE A 324       9.051   0.988 -20.365  1.00 77.43           C
ATOM   4952 1HB  PHE A 324       7.965   0.905 -20.318  1.00 77.43           H
ATOM   4953 2HB  PHE A 324       9.452  -0.022 -20.287  1.00 77.43           H
ATOM   4954  CG  PHE A 324       9.538   1.808 -19.168  1.00 77.43           C
ATOM   4955  CD1 PHE A 324      10.689   1.464 -18.531  1.00 77.43           C
ATOM   4956  HD1 PHE A 324      11.265   0.604 -18.873  1.00 77.43           H
ATOM   4957  CD2 PHE A 324       8.819   2.881 -18.742  1.00 77.43           C
ATOM   4958  HD2 PHE A 324       7.896   3.157 -19.252  1.00 77.43           H
ATOM   4959  CE1 PHE A 324      11.140   2.225 -17.421  1.00 77.43           C
ATOM   4960  HE1 PHE A 324      12.063   1.949 -16.910  1.00 77.43           H
ATOM   4961  CE2 PHE A 324       9.270   3.642 -17.631  1.00 77.43           C
ATOM   4962  HE2 PHE A 324       8.694   4.502 -17.289  1.00 77.43           H
ATOM   4963  CZ  PHE A 324      10.422   3.298 -16.994  1.00 77.43           C
ATOM   4964  HZ  PHE A 324      10.768   3.882 -16.141  1.00 77.43           H
ATOM   4965  HN  PHE A 324       8.348  -0.065 -22.392  1.00 77.43           H
ATOM   4966  N   ARG A 325      11.499   0.393 -22.162  1.00 74.58           N
ATOM   4967  CA  ARG A 325      12.938   0.229 -22.281  1.00 74.58           C
ATOM   4968  C   ARG A 325      13.489   1.154 -23.368  1.00 74.58           C
ATOM   4969  O   ARG A 325      14.530   1.783 -23.184  1.00 74.58           O
ATOM   4970  HA  ARG A 325      13.331   0.498 -21.301  1.00 74.58           H
ATOM   4971  CB  ARG A 325      13.301  -1.218 -22.620  1.00 74.58           C
ATOM   4972 1HB  ARG A 325      12.715  -1.899 -22.002  1.00 74.58           H
ATOM   4973 2HB  ARG A 325      13.043  -1.428 -23.658  1.00 74.58           H
ATOM   4974  CG  ARG A 325      14.793  -1.476 -22.397  1.00 74.58           C
ATOM   4975 1HG  ARG A 325      15.379  -0.758 -22.971  1.00 74.58           H
ATOM   4976 2HG  ARG A 325      15.040  -1.321 -21.347  1.00 74.58           H
ATOM   4977  CD  ARG A 325      15.172  -2.899 -22.812  1.00 74.58           C
ATOM   4978 1HD  ARG A 325      14.910  -3.064 -23.857  1.00 74.58           H
ATOM   4979 2HD  ARG A 325      16.250  -3.037 -22.727  1.00 74.58           H
ATOM   4980  NE  ARG A 325      14.469  -3.880 -21.954  1.00 74.58           N
ATOM   4981  HE  ARG A 325      14.018  -3.542 -21.128  1.00 74.58           H
ATOM   4982  CZ  ARG A 325      14.399  -5.192 -22.216  1.00 74.58           C
ATOM   4983  NH1 ARG A 325      14.985  -5.700 -23.309  1.00 74.58           N
ATOM   4984 1HH1 ARG A 325      15.479  -5.099 -23.936  1.00 74.58           H
ATOM   4985 2HH1 ARG A 325      14.928  -6.681 -23.496  1.00 74.58           H
ATOM   4986  NH2 ARG A 325      13.735  -5.989 -21.368  1.00 74.58           N
ATOM   4987 1HH2 ARG A 325      13.673  -6.971 -21.548  1.00 74.58           H
ATOM   4988 2HH2 ARG A 325      13.300  -5.602 -20.554  1.00 74.58           H
ATOM   4989  HN  ARG A 325      10.964  -0.434 -22.335  1.00 74.58           H
ATOM   4990  N   ARG A 326      12.767   1.206 -24.478  1.00 68.71           N
ATOM   4991  CA  ARG A 326      13.160   2.058 -25.587  1.00 68.71           C
ATOM   4992  C   ARG A 326      13.086   3.531 -25.178  1.00 68.71           C
ATOM   4993  O   ARG A 326      14.020   4.294 -25.419  1.00 68.71           O
ATOM   4994  HA  ARG A 326      14.186   1.766 -25.813  1.00 68.71           H
ATOM   4995  CB  ARG A 326      12.262   1.829 -26.804  1.00 68.71           C
ATOM   4996 1HB  ARG A 326      11.217   1.825 -26.493  1.00 68.71           H
ATOM   4997 2HB  ARG A 326      12.382   2.651 -27.509  1.00 68.71           H
ATOM   4998  CG  ARG A 326      12.600   0.505 -27.493  1.00 68.71           C
ATOM   4999 1HG  ARG A 326      13.676   0.439 -27.655  1.00 68.71           H
ATOM   5000 2HG  ARG A 326      12.324  -0.327 -26.845  1.00 68.71           H
ATOM   5001  CD  ARG A 326      11.868   0.381 -28.831  1.00 68.71           C
ATOM   5002 1HD  ARG A 326      10.826   0.678 -28.714  1.00 68.71           H
ATOM   5003 2HD  ARG A 326      12.312   1.057 -29.561  1.00 68.71           H
ATOM   5004  NE  ARG A 326      11.944  -1.014 -29.321  1.00 68.71           N
ATOM   5005  HE  ARG A 326      12.719  -1.573 -29.027  1.00 68.71           H
ATOM   5006  CZ  ARG A 326      11.039  -1.574 -30.135  1.00 68.71           C
ATOM   5007  NH1 ARG A 326       9.979  -0.872 -30.560  1.00 68.71           N
ATOM   5008 1HH1 ARG A 326       9.860   0.078 -30.270  1.00 68.71           H
ATOM   5009 2HH1 ARG A 326       9.308  -1.297 -31.167  1.00 68.71           H
ATOM   5010  NH2 ARG A 326      11.208  -2.847 -30.517  1.00 68.71           N
ATOM   5011 1HH2 ARG A 326      10.542  -3.280 -31.124  1.00 68.71           H
ATOM   5012 2HH2 ARG A 326      12.001  -3.364 -30.195  1.00 68.71           H
ATOM   5013  HN  ARG A 326      11.929   0.681 -24.625  1.00 68.71           H
ATOM   5014  N   ASP A 327      11.966   3.886 -24.566  1.00 78.92           N
ATOM   5015  CA  ASP A 327      11.707   5.274 -24.224  1.00 78.92           C
ATOM   5016  C   ASP A 327      12.729   5.738 -23.184  1.00 78.92           C
ATOM   5017  O   ASP A 327      13.130   6.901 -23.178  1.00 78.92           O
ATOM   5018  HA  ASP A 327      11.791   5.821 -25.164  1.00 78.92           H
ATOM   5019  CB  ASP A 327      10.311   5.443 -23.623  1.00 78.92           C
ATOM   5020 1HB  ASP A 327      10.157   4.704 -22.837  1.00 78.92           H
ATOM   5021 2HB  ASP A 327      10.227   6.425 -23.157  1.00 78.92           H
ATOM   5022  CG  ASP A 327       9.230   5.287 -24.695  1.00 78.92           C
ATOM   5023  OD1 ASP A 327       9.602   5.333 -25.887  1.00 78.92           O
ATOM   5024  OD2 ASP A 327       8.056   5.125 -24.297  1.00 78.92           O
ATOM   5025  HN  ASP A 327      11.244   3.245 -24.304  1.00 78.92           H
ATOM   5026  N   LEU A 328      13.121   4.805 -22.329  1.00 81.09           N
ATOM   5027  CA  LEU A 328      14.134   5.086 -21.327  1.00 81.09           C
ATOM   5028  C   LEU A 328      15.448   5.446 -22.022  1.00 81.09           C
ATOM   5029  O   LEU A 328      16.021   6.503 -21.766  1.00 81.09           O
ATOM   5030  HA  LEU A 328      13.797   5.952 -20.756  1.00 81.09           H
ATOM   5031  CB  LEU A 328      14.257   3.918 -20.346  1.00 81.09           C
ATOM   5032 1HB  LEU A 328      13.306   3.804 -19.827  1.00 81.09           H
ATOM   5033 2HB  LEU A 328      14.419   3.004 -20.919  1.00 81.09           H
ATOM   5034  CG  LEU A 328      15.367   4.034 -19.300  1.00 81.09           C
ATOM   5035  HG  LEU A 328      16.311   4.198 -19.820  1.00 81.09           H
ATOM   5036  CD1 LEU A 328      15.138   5.241 -18.389  1.00 81.09           C
ATOM   5037 1HD1 LEU A 328      15.126   6.152 -18.988  1.00 81.09           H
ATOM   5038 2HD1 LEU A 328      14.183   5.132 -17.875  1.00 81.09           H
ATOM   5039 3HD1 LEU A 328      15.941   5.300 -17.655  1.00 81.09           H
ATOM   5040  CD2 LEU A 328      15.509   2.734 -18.505  1.00 81.09           C
ATOM   5041 1HD2 LEU A 328      14.571   2.515 -17.996  1.00 81.09           H
ATOM   5042 2HD2 LEU A 328      15.753   1.918 -19.184  1.00 81.09           H
ATOM   5043 3HD2 LEU A 328      16.305   2.844 -17.768  1.00 81.09           H
ATOM   5044  HN  LEU A 328      12.760   3.872 -22.315  1.00 81.09           H
ATOM   5045  N   VAL A 329      15.888   4.545 -22.889  1.00 81.18           N
ATOM   5046  CA  VAL A 329      17.170   4.708 -23.552  1.00 81.18           C
ATOM   5047  C   VAL A 329      17.149   5.991 -24.385  1.00 81.18           C
ATOM   5048  O   VAL A 329      18.154   6.696 -24.471  1.00 81.18           O
ATOM   5049  HA  VAL A 329      17.931   4.805 -22.778  1.00 81.18           H
ATOM   5050  CB  VAL A 329      17.493   3.463 -24.381  1.00 81.18           C
ATOM   5051  HB  VAL A 329      16.663   3.293 -25.068  1.00 81.18           H
ATOM   5052  CG1 VAL A 329      18.758   3.672 -25.215  1.00 81.18           C
ATOM   5053 1HG1 VAL A 329      18.612   4.514 -25.892  1.00 81.18           H
ATOM   5054 2HG1 VAL A 329      19.599   3.879 -24.554  1.00 81.18           H
ATOM   5055 3HG1 VAL A 329      18.964   2.772 -25.794  1.00 81.18           H
ATOM   5056  CG2 VAL A 329      17.623   2.228 -23.487  1.00 81.18           C
ATOM   5057 1HG2 VAL A 329      18.425   2.385 -22.766  1.00 81.18           H
ATOM   5058 2HG2 VAL A 329      16.685   2.062 -22.957  1.00 81.18           H
ATOM   5059 3HG2 VAL A 329      17.853   1.357 -24.102  1.00 81.18           H
ATOM   5060  HN  VAL A 329      15.385   3.718 -23.139  1.00 81.18           H
ATOM   5061  N   LYS A 330      15.994   6.256 -24.977  1.00 74.79           N
ATOM   5062  CA  LYS A 330      15.822   7.454 -25.782  1.00 74.79           C
ATOM   5063  C   LYS A 330      16.021   8.688 -24.900  1.00 74.79           C
[truncated: 117,162 more chars]
