# Supplementary material for: Noncanonical roles of chemokine regions in CCR9 activation revealed by structural modeling and mutational mapping
Source: Nat Commun. 2025 Aug 18;16:7695. doi: 10.1038/s41467-025-62321-9 (PMC12361432; doi:10.1038/s41467-025-62321-9)
Supplement: Supplementary file 5 — Supplementary Data 3 [file 41467_2025_62321_MOESM5_ESM.zip › CCR9_CCL25_15_rnk3.pdb]

ATOM      1  N   GLU A  20      -4.067  -6.662  58.237  1.00 52.00           N
ATOM      2  CA  GLU A  20      -4.390  -7.451  57.060  1.00 52.00           C
ATOM      3  C   GLU A  20      -4.981  -8.800  57.473  1.00 52.00           C
ATOM      4  O   GLU A  20      -4.256  -9.692  57.911  1.00 52.00           O
ATOM      5  HA  GLU A  20      -5.136  -6.870  56.518  1.00 52.00           H
ATOM      6  CB  GLU A  20      -3.159  -7.640  56.172  1.00 52.00           C
ATOM      7 1HB  GLU A  20      -2.265  -7.708  56.792  1.00 52.00           H
ATOM      8 2HB  GLU A  20      -3.302  -8.505  55.525  1.00 52.00           H
ATOM      9  CG  GLU A  20      -2.962  -6.438  55.245  1.00 52.00           C
ATOM     10 1HG  GLU A  20      -3.928  -6.107  54.863  1.00 52.00           H
ATOM     11 2HG  GLU A  20      -2.540  -5.605  55.809  1.00 52.00           H
ATOM     12  CD  GLU A  20      -2.038  -6.791  54.078  1.00 52.00           C
ATOM     13  OE1 GLU A  20      -2.154  -6.110  53.036  1.00 52.00           O
ATOM     14  OE2 GLU A  20      -1.238  -7.735  54.253  1.00 52.00           O
ATOM     15  HN  GLU A  20      -4.288  -7.095  59.110  1.00 52.00           H
ATOM     16  N   SER A  21      -6.292  -8.908  57.318  1.00 60.54           N
ATOM     17  CA  SER A  21      -6.971 -10.172  57.546  1.00 60.54           C
ATOM     18  C   SER A  21      -6.300 -11.282  56.735  1.00 60.54           C
ATOM     19  O   SER A  21      -5.931 -11.075  55.580  1.00 60.54           O
ATOM     20  HA  SER A  21      -6.871 -10.365  58.614  1.00 60.54           H
ATOM     21  CB  SER A  21      -8.455 -10.074  57.185  1.00 60.54           C
ATOM     22 1HB  SER A  21      -8.953 -11.010  57.439  1.00 60.54           H
ATOM     23 2HB  SER A  21      -8.923  -9.292  57.782  1.00 60.54           H
ATOM     24  OG  SER A  21      -8.650  -9.794  55.801  1.00 60.54           O
ATOM     25  HG  SER A  21      -9.198 -10.516  55.380  1.00 60.54           H
ATOM     26  HN  SER A  21      -6.887  -8.153  57.042  1.00 60.54           H
ATOM     27  N   THR A  22      -6.161 -12.436  57.371  1.00 62.57           N
ATOM     28  CA  THR A  22      -5.503 -13.566  56.737  1.00 62.57           C
ATOM     29  C   THR A  22      -6.118 -13.838  55.363  1.00 62.57           C
ATOM     30  O   THR A  22      -5.416 -14.230  54.432  1.00 62.57           O
ATOM     31  HA  THR A  22      -4.457 -13.307  56.574  1.00 62.57           H
ATOM     32  CB  THR A  22      -5.592 -14.760  57.690  1.00 62.57           C
ATOM     33  HB  THR A  22      -5.559 -15.700  57.139  1.00 62.57           H
ATOM     34  OG1 THR A  22      -6.786 -14.524  58.432  1.00 62.57           O
ATOM     35  HG1 THR A  22      -7.082 -15.367  58.880  1.00 62.57           H
ATOM     36  CG2 THR A  22      -4.487 -14.749  58.747  1.00 62.57           C
ATOM     37 1HG2 THR A  22      -4.563 -13.838  59.342  1.00 62.57           H
ATOM     38 2HG2 THR A  22      -3.514 -14.782  58.257  1.00 62.57           H
ATOM     39 3HG2 THR A  22      -4.597 -15.617  59.397  1.00 62.57           H
ATOM     40  HN  THR A  22      -6.488 -12.604  58.301  1.00 62.57           H
ATOM     41  N   SER A  23      -7.422 -13.619  55.279  1.00 64.68           N
ATOM     42  CA  SER A  23      -8.133 -13.805  54.026  1.00 64.68           C
ATOM     43  C   SER A  23      -7.582 -12.851  52.964  1.00 64.68           C
ATOM     44  O   SER A  23      -7.426 -13.231  51.805  1.00 64.68           O
ATOM     45  HA  SER A  23      -7.950 -14.842  53.741  1.00 64.68           H
ATOM     46  CB  SER A  23      -9.636 -13.586  54.208  1.00 64.68           C
ATOM     47 1HB  SER A  23     -10.154 -13.839  53.282  1.00 64.68           H
ATOM     48 2HB  SER A  23     -10.011 -14.261  54.977  1.00 64.68           H
ATOM     49  OG  SER A  23      -9.940 -12.241  54.568  1.00 64.68           O
ATOM     50  HG  SER A  23     -10.930 -12.118  54.629  1.00 64.68           H
ATOM     51  HN  SER A  23      -7.989 -13.320  56.046  1.00 64.68           H
ATOM     52  N   SER A  24      -7.302 -11.631  53.399  1.00 69.11           N
ATOM     53  CA  SER A  24      -6.833 -10.602  52.487  1.00 69.11           C
ATOM     54  C   SER A  24      -5.454 -10.976  51.940  1.00 69.11           C
ATOM     55  O   SER A  24      -5.150 -10.707  50.779  1.00 69.11           O
ATOM     56  HA  SER A  24      -7.569 -10.571  51.683  1.00 69.11           H
ATOM     57  CB  SER A  24      -6.778  -9.238  53.179  1.00 69.11           C
ATOM     58 1HB  SER A  24      -7.789  -8.917  53.430  1.00 69.11           H
ATOM     59 2HB  SER A  24      -6.230  -9.329  54.117  1.00 69.11           H
ATOM     60  OG  SER A  24      -6.156  -8.250  52.361  1.00 69.11           O
ATOM     61  HG  SER A  24      -5.165  -8.272  52.492  1.00 69.11           H
ATOM     62  HN  SER A  24      -7.392 -11.343  54.352  1.00 69.11           H
ATOM     63  N   MET A  25      -4.658 -11.590  52.802  1.00 65.56           N
ATOM     64  CA  MET A  25      -3.340 -12.056  52.403  1.00 65.56           C
ATOM     65  C   MET A  25      -3.446 -13.242  51.442  1.00 65.56           C
ATOM     66  O   MET A  25      -2.738 -13.297  50.438  1.00 65.56           O
ATOM     67  HA  MET A  25      -2.871 -11.212  51.898  1.00 65.56           H
ATOM     68  CB  MET A  25      -2.548 -12.472  53.644  1.00 65.56           C
ATOM     69 1HB  MET A  25      -3.236 -12.719  54.453  1.00 65.56           H
ATOM     70 2HB  MET A  25      -1.974 -13.374  53.428  1.00 65.56           H
ATOM     71  CG  MET A  25      -1.604 -11.355  54.092  1.00 65.56           C
ATOM     72 1HG  MET A  25      -2.100 -10.389  53.998  1.00 65.56           H
ATOM     73 2HG  MET A  25      -1.351 -11.482  55.145  1.00 65.56           H
ATOM     74  SD  MET A  25      -0.120 -11.376  53.101  1.00 65.56           S
ATOM     75  CE  MET A  25       0.942 -10.356  54.111  1.00 65.56           C
ATOM     76 1HE  MET A  25       0.497  -9.367  54.222  1.00 65.56           H
ATOM     77 2HE  MET A  25       1.058 -10.814  55.094  1.00 65.56           H
ATOM     78 3HE  MET A  25       1.918 -10.264  53.635  1.00 65.56           H
ATOM     79  HN  MET A  25      -4.899 -11.771  53.756  1.00 65.56           H
ATOM     80  N   GLU A  26      -4.336 -14.162  51.785  1.00 60.98           N
ATOM     81  CA  GLU A  26      -4.529 -15.354  50.976  1.00 60.98           C
ATOM     82  C   GLU A  26      -5.012 -14.972  49.575  1.00 60.98           C
ATOM     83  O   GLU A  26      -4.553 -15.533  48.582  1.00 60.98           O
ATOM     84  HA  GLU A  26      -3.548 -15.824  50.913  1.00 60.98           H
ATOM     85  CB  GLU A  26      -5.506 -16.320  51.648  1.00 60.98           C
ATOM     86 1HB  GLU A  26      -6.334 -15.761  52.085  1.00 60.98           H
ATOM     87 2HB  GLU A  26      -5.828 -17.076  50.931  1.00 60.98           H
ATOM     88  CG  GLU A  26      -4.829 -17.075  52.795  1.00 60.98           C
ATOM     89 1HG  GLU A  26      -3.972 -17.630  52.414  1.00 60.98           H
ATOM     90 2HG  GLU A  26      -4.448 -16.364  53.528  1.00 60.98           H
ATOM     91  CD  GLU A  26      -5.808 -18.037  53.471  1.00 60.98           C
ATOM     92  OE1 GLU A  26      -5.315 -18.973  54.136  1.00 60.98           O
ATOM     93  OE2 GLU A  26      -7.027 -17.815  53.306  1.00 60.98           O
ATOM     94  HN  GLU A  26      -4.917 -14.104  52.596  1.00 60.98           H
ATOM     95  N   ASP A  27      -5.933 -14.020  49.541  1.00 67.15           N
ATOM     96  CA  ASP A  27      -6.521 -13.592  48.283  1.00 67.15           C
ATOM     97  C   ASP A  27      -5.413 -13.099  47.349  1.00 67.15           C
ATOM     98  O   ASP A  27      -5.440 -13.373  46.150  1.00 67.15           O
ATOM     99  HA  ASP A  27      -7.034 -14.471  47.893  1.00 67.15           H
ATOM    100  CB  ASP A  27      -7.505 -12.441  48.498  1.00 67.15           C
ATOM    101 1HB  ASP A  27      -7.076 -11.715  49.189  1.00 67.15           H
ATOM    102 2HB  ASP A  27      -7.674 -11.921  47.555  1.00 67.15           H
ATOM    103  CG  ASP A  27      -8.837 -12.954  49.049  1.00 67.15           C
ATOM    104  OD1 ASP A  27      -9.085 -14.169  48.894  1.00 67.15           O
ATOM    105  OD2 ASP A  27      -9.577 -12.119  49.613  1.00 67.15           O
ATOM    106  HN  ASP A  27      -6.276 -13.544  50.351  1.00 67.15           H
ATOM    107  N   TYR A  28      -4.466 -12.382  47.934  1.00 66.64           N
ATOM    108  CA  TYR A  28      -3.381 -11.802  47.160  1.00 66.64           C
ATOM    109  C   TYR A  28      -2.380 -12.877  46.729  1.00 66.64           C
ATOM    110  O   TYR A  28      -1.855 -12.831  45.618  1.00 66.64           O
ATOM    111  HA  TYR A  28      -3.810 -11.340  46.272  1.00 66.64           H
ATOM    112  CB  TYR A  28      -2.679 -10.813  48.093  1.00 66.64           C
ATOM    113 1HB  TYR A  28      -3.400 -10.064  48.420  1.00 66.64           H
ATOM    114 2HB  TYR A  28      -2.345 -11.344  48.984  1.00 66.64           H
ATOM    115  CG  TYR A  28      -1.480 -10.104  47.460  1.00 66.64           C
ATOM    116  CD1 TYR A  28      -0.203 -10.576  47.683  1.00 66.64           C
ATOM    117  HD1 TYR A  28      -0.048 -11.454  48.310  1.00 66.64           H
ATOM    118  CD2 TYR A  28      -1.676  -8.993  46.665  1.00 66.64           C
ATOM    119  HD2 TYR A  28      -2.685  -8.620  46.489  1.00 66.64           H
ATOM    120  CE1 TYR A  28       0.926  -9.909  47.087  1.00 66.64           C
ATOM    121  HE1 TYR A  28       1.940 -10.271  47.255  1.00 66.64           H
ATOM    122  CE2 TYR A  28      -0.548  -8.326  46.069  1.00 66.64           C
ATOM    123  HE2 TYR A  28      -0.689  -7.447  45.440  1.00 66.64           H
ATOM    124  CZ  TYR A  28       0.697  -8.817  46.309  1.00 66.64           C
ATOM    125  OH  TYR A  28       1.763  -8.186  45.746  1.00 66.64           O
ATOM    126  HH  TYR A  28       1.450  -7.416  45.191  1.00 66.64           H
ATOM    127  HN  TYR A  28      -4.432 -12.194  48.915  1.00 66.64           H
ATOM    128  N   VAL A  29      -2.147 -13.819  47.632  1.00 67.46           N
ATOM    129  CA  VAL A  29      -1.160 -14.858  47.391  1.00 67.46           C
ATOM    130  C   VAL A  29      -1.692 -15.824  46.330  1.00 67.46           C
ATOM    131  O   VAL A  29      -0.945 -16.270  45.461  1.00 67.46           O
ATOM    132  HA  VAL A  29      -0.261 -14.376  47.007  1.00 67.46           H
ATOM    133  CB  VAL A  29      -0.801 -15.553  48.705  1.00 67.46           C
ATOM    134  HB  VAL A  29      -1.728 -15.877  49.178  1.00 67.46           H
ATOM    135  CG1 VAL A  29       0.056 -16.795  48.452  1.00 67.46           C
ATOM    136 1HG1 VAL A  29      -0.497 -17.496  47.826  1.00 67.46           H
ATOM    137 2HG1 VAL A  29       0.977 -16.505  47.948  1.00 67.46           H
ATOM    138 3HG1 VAL A  29       0.297 -17.270  49.403  1.00 67.46           H
ATOM    139  CG2 VAL A  29      -0.098 -14.588  49.662  1.00 67.46           C
ATOM    140 1HG2 VAL A  29       0.818 -14.221  49.199  1.00 67.46           H
ATOM    141 2HG2 VAL A  29      -0.757 -13.748  49.880  1.00 67.46           H
ATOM    142 3HG2 VAL A  29       0.146 -15.108  50.588  1.00 67.46           H
ATOM    143  HN  VAL A  29      -2.617 -13.878  48.512  1.00 67.46           H
ATOM    144  N   ASN A  30      -2.980 -16.118  46.435  1.00 62.03           N
ATOM    145  CA  ASN A  30      -3.589 -17.128  45.587  1.00 62.03           C
ATOM    146  C   ASN A  30      -3.988 -16.494  44.253  1.00 62.03           C
ATOM    147  O   ASN A  30      -4.410 -17.192  43.332  1.00 62.03           O
ATOM    148  HA  ASN A  30      -2.829 -17.901  45.471  1.00 62.03           H
ATOM    149  CB  ASN A  30      -4.851 -17.702  46.234  1.00 62.03           C
ATOM    150 1HB  ASN A  30      -5.516 -16.890  46.526  1.00 62.03           H
ATOM    151 2HB  ASN A  30      -5.391 -18.311  45.509  1.00 62.03           H
ATOM    152  CG  ASN A  30      -4.502 -18.549  47.460  1.00 62.03           C
ATOM    153  OD1 ASN A  30      -3.416 -19.090  47.584  1.00 62.03           O
ATOM    154  ND2 ASN A  30      -5.482 -18.633  48.356  1.00 62.03           N
ATOM    155 1HD2 ASN A  30      -6.350 -18.164  48.193  1.00 62.03           H
ATOM    156 2HD2 ASN A  30      -5.350 -19.165  49.192  1.00 62.03           H
ATOM    157  HN  ASN A  30      -3.602 -15.680  47.084  1.00 62.03           H
ATOM    158  N   PHE A  31      -3.840 -15.179  44.191  1.00 69.29           N
ATOM    159  CA  PHE A  31      -4.152 -14.447  42.975  1.00 69.29           C
ATOM    160  C   PHE A  31      -3.256 -14.897  41.819  1.00 69.29           C
ATOM    161  O   PHE A  31      -2.033 -14.903  41.944  1.00 69.29           O
ATOM    162  HA  PHE A  31      -5.193 -14.658  42.729  1.00 69.29           H
ATOM    163  CB  PHE A  31      -3.889 -12.968  43.263  1.00 69.29           C
ATOM    164 1HB  PHE A  31      -4.420 -12.685  44.172  1.00 69.29           H
ATOM    165 2HB  PHE A  31      -2.826 -12.830  43.459  1.00 69.29           H
ATOM    166  CG  PHE A  31      -4.310 -12.029  42.131  1.00 69.29           C
ATOM    167  CD1 PHE A  31      -3.380 -11.556  41.259  1.00 69.29           C
ATOM    168  HD1 PHE A  31      -2.335 -11.846  41.366  1.00 69.29           H
ATOM    169  CD2 PHE A  31      -5.614 -11.667  41.997  1.00 69.29           C
ATOM    170  HD2 PHE A  31      -6.360 -12.046  42.696  1.00 69.29           H
ATOM    171  CE1 PHE A  31      -3.771 -10.684  40.208  1.00 69.29           C
ATOM    172  HE1 PHE A  31      -3.026 -10.305  39.509  1.00 69.29           H
ATOM    173  CE2 PHE A  31      -6.005 -10.796  40.946  1.00 69.29           C
ATOM    174  HE2 PHE A  31      -7.050 -10.506  40.839  1.00 69.29           H
ATOM    175  CZ  PHE A  31      -5.075 -10.323  40.074  1.00 69.29           C
ATOM    176  HZ  PHE A  31      -5.375  -9.654  39.268  1.00 69.29           H
ATOM    177  HN  PHE A  31      -3.515 -14.617  44.951  1.00 69.29           H
ATOM    178  N   ASN A  32      -3.901 -15.262  40.721  1.00 62.70           N
ATOM    179  CA  ASN A  32      -3.178 -15.733  39.551  1.00 62.70           C
ATOM    180  C   ASN A  32      -2.662 -14.531  38.758  1.00 62.70           C
ATOM    181  O   ASN A  32      -3.399 -13.941  37.969  1.00 62.70           O
ATOM    182  HA  ASN A  32      -2.371 -16.352  39.943  1.00 62.70           H
ATOM    183  CB  ASN A  32      -4.090 -16.550  38.633  1.00 62.70           C
ATOM    184 1HB  ASN A  32      -4.638 -17.286  39.220  1.00 62.70           H
ATOM    185 2HB  ASN A  32      -4.829 -15.895  38.172  1.00 62.70           H
ATOM    186  CG  ASN A  32      -3.280 -17.258  37.545  1.00 62.70           C
ATOM    187  OD1 ASN A  32      -2.065 -17.165  37.480  1.00 62.70           O
ATOM    188  ND2 ASN A  32      -4.018 -17.968  36.697  1.00 62.70           N
ATOM    189 1HD2 ASN A  32      -5.011 -18.002  36.806  1.00 62.70           H
ATOM    190 2HD2 ASN A  32      -3.579 -18.468  35.950  1.00 62.70           H
ATOM    191  HN  ASN A  32      -4.896 -15.240  40.622  1.00 62.70           H
ATOM    192  N   PHE A  33      -1.400 -14.204  38.994  1.00 64.89           N
ATOM    193  CA  PHE A  33      -0.740 -13.164  38.224  1.00 64.89           C
ATOM    194  C   PHE A  33      -0.262 -13.701  36.873  1.00 64.89           C
ATOM    195  O   PHE A  33       0.938 -13.734  36.603  1.00 64.89           O
ATOM    196  HA  PHE A  33      -1.469 -12.371  38.060  1.00 64.89           H
ATOM    197  CB  PHE A  33       0.474 -12.708  39.036  1.00 64.89           C
ATOM    198 1HB  PHE A  33       1.075 -13.581  39.293  1.00 64.89           H
ATOM    199 2HB  PHE A  33       1.095 -12.065  38.413  1.00 64.89           H
ATOM    200  CG  PHE A  33       0.117 -11.958  40.321  1.00 64.89           C
ATOM    201  CD1 PHE A  33      -0.124 -10.620  40.282  1.00 64.89           C
ATOM    202  HD1 PHE A  33      -0.062 -10.082  39.336  1.00 64.89           H
ATOM    203  CD2 PHE A  33       0.039 -12.628  41.501  1.00 64.89           C
ATOM    204  HD2 PHE A  33       0.232 -13.701  41.532  1.00 64.89           H
ATOM    205  CE1 PHE A  33      -0.456  -9.923  41.474  1.00 64.89           C
ATOM    206  HE1 PHE A  33      -0.648  -8.851  41.443  1.00 64.89           H
ATOM    207  CE2 PHE A  33      -0.292 -11.932  42.693  1.00 64.89           C
ATOM    208  HE2 PHE A  33      -0.354 -12.469  43.640  1.00 64.89           H
ATOM    209  CZ  PHE A  33      -0.533 -10.594  42.655  1.00 64.89           C
ATOM    210  HZ  PHE A  33      -0.787 -10.059  43.570  1.00 64.89           H
ATOM    211  HN  PHE A  33      -0.832 -14.636  39.695  1.00 64.89           H
ATOM    212  N   THR A  34      -1.225 -14.109  36.060  1.00 64.35           N
ATOM    213  CA  THR A  34      -0.973 -14.313  34.644  1.00 64.35           C
ATOM    214  C   THR A  34      -0.460 -13.022  34.002  1.00 64.35           C
ATOM    215  O   THR A  34      -0.988 -11.942  34.263  1.00 64.35           O
ATOM    216  HA  THR A  34      -0.184 -15.058  34.539  1.00 64.35           H
ATOM    217  CB  THR A  34      -2.260 -14.838  34.005  1.00 64.35           C
ATOM    218  HB  THR A  34      -2.212 -14.769  32.918  1.00 64.35           H
ATOM    219  OG1 THR A  34      -3.292 -14.076  34.625  1.00 64.35           O
ATOM    220  HG1 THR A  34      -3.165 -13.104  34.426  1.00 64.35           H
ATOM    221  CG2 THR A  34      -2.568 -16.281  34.411  1.00 64.35           C
ATOM    222 1HG2 THR A  34      -2.684 -16.337  35.493  1.00 64.35           H
ATOM    223 2HG2 THR A  34      -1.750 -16.929  34.098  1.00 64.35           H
ATOM    224 3HG2 THR A  34      -3.491 -16.604  33.930  1.00 64.35           H
ATOM    225  HN  THR A  34      -2.162 -14.299  36.354  1.00 64.35           H
ATOM    226  N   ASP A  35       0.565 -13.176  33.176  1.00 67.82           N
ATOM    227  CA  ASP A  35       1.225 -12.027  32.581  1.00 67.82           C
ATOM    228  C   ASP A  35       0.463 -11.601  31.324  1.00 67.82           C
ATOM    229  O   ASP A  35       0.864 -11.931  30.209  1.00 67.82           O
ATOM    230  HA  ASP A  35       1.216 -11.259  33.354  1.00 67.82           H
ATOM    231  CB  ASP A  35       2.660 -12.367  32.171  1.00 67.82           C
ATOM    232 1HB  ASP A  35       3.100 -13.044  32.903  1.00 67.82           H
ATOM    233 2HB  ASP A  35       2.654 -12.892  31.216  1.00 67.82           H
ATOM    234  CG  ASP A  35       3.513 -11.102  32.060  1.00 67.82           C
ATOM    235  OD1 ASP A  35       2.983 -10.028  32.417  1.00 67.82           O
ATOM    236  OD2 ASP A  35       4.675 -11.238  31.621  1.00 67.82           O
ATOM    237  HN  ASP A  35       0.942 -14.064  32.913  1.00 67.82           H
ATOM    238  N   PHE A  36      -0.622 -10.874  31.547  1.00 81.82           N
ATOM    239  CA  PHE A  36      -1.406 -10.343  30.445  1.00 81.82           C
ATOM    240  C   PHE A  36      -0.765  -9.076  29.875  1.00 81.82           C
ATOM    241  O   PHE A  36      -1.139  -8.618  28.796  1.00 81.82           O
ATOM    242  HA  PHE A  36      -1.438 -11.111  29.672  1.00 81.82           H
ATOM    243  CB  PHE A  36      -2.786  -9.994  31.005  1.00 81.82           C
ATOM    244 1HB  PHE A  36      -2.660  -9.380  31.897  1.00 81.82           H
ATOM    245 2HB  PHE A  36      -3.322  -9.388  30.274  1.00 81.82           H
ATOM    246  CG  PHE A  36      -3.640 -11.213  31.359  1.00 81.82           C
ATOM    247  CD1 PHE A  36      -3.580 -12.333  30.589  1.00 81.82           C
ATOM    248  HD1 PHE A  36      -2.922 -12.362  29.721  1.00 81.82           H
ATOM    249  CD2 PHE A  36      -4.461 -11.177  32.443  1.00 81.82           C
ATOM    250  HD2 PHE A  36      -4.510 -10.280  33.060  1.00 81.82           H
ATOM    251  CE1 PHE A  36      -4.373 -13.464  30.918  1.00 81.82           C
ATOM    252  HE1 PHE A  36      -4.324 -14.362  30.301  1.00 81.82           H
ATOM    253  CE2 PHE A  36      -5.254 -12.309  32.772  1.00 81.82           C
ATOM    254  HE2 PHE A  36      -5.911 -12.280  33.641  1.00 81.82           H
ATOM    255  CZ  PHE A  36      -5.193 -13.428  32.002  1.00 81.82           C
ATOM    256  HZ  PHE A  36      -5.801 -14.297  32.254  1.00 81.82           H
ATOM    257  HN  PHE A  36      -0.965 -10.646  32.458  1.00 81.82           H
ATOM    258  N   TYR A  37       0.190  -8.546  30.625  1.00 86.17           N
ATOM    259  CA  TYR A  37       0.983  -7.426  30.146  1.00 86.17           C
ATOM    260  C   TYR A  37       2.196  -7.913  29.352  1.00 86.17           C
ATOM    261  O   TYR A  37       3.145  -8.446  29.926  1.00 86.17           O
ATOM    262  HA  TYR A  37       0.351  -6.821  29.496  1.00 86.17           H
ATOM    263  CB  TYR A  37       1.468  -6.689  31.396  1.00 86.17           C
ATOM    264 1HB  TYR A  37       0.616  -6.501  32.049  1.00 86.17           H
ATOM    265 2HB  TYR A  37       2.154  -7.336  31.944  1.00 86.17           H
ATOM    266  CG  TYR A  37       2.169  -5.361  31.102  1.00 86.17           C
ATOM    267  CD1 TYR A  37       3.546  -5.308  31.032  1.00 86.17           C
ATOM    268  HD1 TYR A  37       4.135  -6.212  31.187  1.00 86.17           H
ATOM    269  CD2 TYR A  37       1.423  -4.216  30.906  1.00 86.17           C
ATOM    270  HD2 TYR A  37       0.335  -4.258  30.961  1.00 86.17           H
ATOM    271  CE1 TYR A  37       4.205  -4.058  30.755  1.00 86.17           C
ATOM    272  HE1 TYR A  37       5.292  -4.002  30.698  1.00 86.17           H
ATOM    273  CE2 TYR A  37       2.082  -2.966  30.629  1.00 86.17           C
ATOM    274  HE2 TYR A  37       1.506  -2.055  30.473  1.00 86.17           H
ATOM    275  CZ  TYR A  37       3.441  -2.949  30.567  1.00 86.17           C
ATOM    276  OH  TYR A  37       4.063  -1.768  30.306  1.00 86.17           O
ATOM    277  HH  TYR A  37       3.398  -1.094  29.985  1.00 86.17           H
ATOM    278  HN  TYR A  37       0.424  -8.868  31.542  1.00 86.17           H
ATOM    279  N   CYS A  38       2.126  -7.714  28.044  1.00 89.43           N
ATOM    280  CA  CYS A  38       3.148  -8.234  27.152  1.00 89.43           C
ATOM    281  C   CYS A  38       4.170  -7.125  26.894  1.00 89.43           C
ATOM    282  O   CYS A  38       3.856  -6.124  26.253  1.00 89.43           O
ATOM    283  HA  CYS A  38       3.612  -9.077  27.665  1.00 89.43           H
ATOM    284  CB  CYS A  38       2.545  -8.768  25.851  1.00 89.43           C
ATOM    285 1HB  CYS A  38       1.753  -9.483  26.075  1.00 89.43           H
ATOM    286 2HB  CYS A  38       2.089  -7.953  25.290  1.00 89.43           H
ATOM    287  SG  CYS A  38       3.844  -9.571  24.842  1.00 89.43           S
ATOM    288  HN  CYS A  38       1.390  -7.208  27.594  1.00 89.43           H
ATOM    289  N   GLU A  39       5.373  -7.342  27.406  1.00 81.57           N
ATOM    290  CA  GLU A  39       6.494  -6.480  27.074  1.00 81.57           C
ATOM    291  C   GLU A  39       7.120  -6.911  25.746  1.00 81.57           C
ATOM    292  O   GLU A  39       7.574  -8.046  25.608  1.00 81.57           O
ATOM    293  HA  GLU A  39       6.072  -5.480  26.977  1.00 81.57           H
ATOM    294  CB  GLU A  39       7.535  -6.478  28.195  1.00 81.57           C
ATOM    295 1HB  GLU A  39       7.880  -7.496  28.378  1.00 81.57           H
ATOM    296 2HB  GLU A  39       8.342  -5.789  27.946  1.00 81.57           H
ATOM    297  CG  GLU A  39       6.928  -5.976  29.507  1.00 81.57           C
ATOM    298 1HG  GLU A  39       6.395  -5.041  29.330  1.00 81.57           H
ATOM    299 2HG  GLU A  39       6.196  -6.696  29.872  1.00 81.57           H
ATOM    300  CD  GLU A  39       8.011  -5.759  30.565  1.00 81.57           C
ATOM    301  OE1 GLU A  39       7.694  -5.094  31.575  1.00 81.57           O
ATOM    302  OE2 GLU A  39       9.133  -6.263  30.341  1.00 81.57           O
ATOM    303  HN  GLU A  39       5.586  -8.089  28.036  1.00 81.57           H
ATOM    304  N   LYS A  40       7.123  -5.981  24.801  1.00 87.82           N
ATOM    305  CA  LYS A  40       7.494  -6.305  23.434  1.00 87.82           C
ATOM    306  C   LYS A  40       8.913  -5.800  23.162  1.00 87.82           C
ATOM    307  O   LYS A  40       9.230  -5.406  22.041  1.00 87.82           O
ATOM    308  HA  LYS A  40       7.492  -7.392  23.344  1.00 87.82           H
ATOM    309  CB  LYS A  40       6.451  -5.767  22.454  1.00 87.82           C
ATOM    310 1HB  LYS A  40       6.338  -4.691  22.591  1.00 87.82           H
ATOM    311 2HB  LYS A  40       6.793  -5.923  21.431  1.00 87.82           H
ATOM    312  CG  LYS A  40       5.100  -6.457  22.657  1.00 87.82           C
ATOM    313 1HG  LYS A  40       5.233  -7.538  22.631  1.00 87.82           H
ATOM    314 2HG  LYS A  40       4.705  -6.207  23.641  1.00 87.82           H
ATOM    315  CD  LYS A  40       4.101  -6.035  21.577  1.00 87.82           C
ATOM    316 1HD  LYS A  40       3.931  -4.960  21.635  1.00 87.82           H
ATOM    317 2HD  LYS A  40       4.518  -6.239  20.591  1.00 87.82           H
ATOM    318  CE  LYS A  40       2.773  -6.776  21.739  1.00 87.82           C
ATOM    319 1HE  LYS A  40       2.950  -7.852  21.759  1.00 87.82           H
ATOM    320 2HE  LYS A  40       2.316  -6.511  22.692  1.00 87.82           H
ATOM    321  NZ  LYS A  40       1.853  -6.440  20.630  1.00 87.82           N
ATOM    322 1HZ  LYS A  40       1.008  -6.994  20.712  1.00 87.82           H
ATOM    323 2HZ  LYS A  40       1.617  -5.455  20.674  1.00 87.82           H
ATOM    324 3HZ  LYS A  40       2.304  -6.640  19.744  1.00 87.82           H
ATOM    325  HN  LYS A  40       6.879  -5.024  24.957  1.00 87.82           H
ATOM    326  N   ASN A  41       9.727  -5.828  24.206  1.00 82.87           N
ATOM    327  CA  ASN A  41      11.089  -5.331  24.107  1.00 82.87           C
ATOM    328  C   ASN A  41      11.827  -6.094  23.006  1.00 82.87           C
ATOM    329  O   ASN A  41      12.569  -5.500  22.224  1.00 82.87           O
ATOM    330  HA  ASN A  41      10.990  -4.268  23.884  1.00 82.87           H
ATOM    331  CB  ASN A  41      11.849  -5.540  25.419  1.00 82.87           C
ATOM    332 1HB  ASN A  41      11.726  -6.570  25.754  1.00 82.87           H
ATOM    333 2HB  ASN A  41      12.915  -5.383  25.254  1.00 82.87           H
ATOM    334  CG  ASN A  41      11.348  -4.582  26.501  1.00 82.87           C
ATOM    335  OD1 ASN A  41      10.887  -3.485  26.231  1.00 82.87           O
ATOM    336  ND2 ASN A  41      11.465  -5.055  27.739  1.00 82.87           N
ATOM    337 1HD2 ASN A  41      11.853  -5.964  27.892  1.00 82.87           H
ATOM    338 2HD2 ASN A  41      11.165  -4.502  28.516  1.00 82.87           H
ATOM    339  HN  ASN A  41       9.471  -6.182  25.106  1.00 82.87           H
ATOM    340  N   ASN A  42      11.599  -7.399  22.980  1.00 83.84           N
ATOM    341  CA  ASN A  42      12.273  -8.257  22.020  1.00 83.84           C
ATOM    342  C   ASN A  42      11.819  -7.891  20.606  1.00 83.84           C
ATOM    343  O   ASN A  42      12.610  -7.932  19.666  1.00 83.84           O
ATOM    344  HA  ASN A  42      13.338  -8.079  22.175  1.00 83.84           H
ATOM    345  CB  ASN A  42      11.930  -9.729  22.261  1.00 83.84           C
ATOM    346 1HB  ASN A  42      10.847  -9.857  22.267  1.00 83.84           H
ATOM    347 2HB  ASN A  42      12.317 -10.335  21.443  1.00 83.84           H
ATOM    348  CG  ASN A  42      12.514 -10.219  23.587  1.00 83.84           C
ATOM    349  OD1 ASN A  42      13.326  -9.562  24.218  1.00 83.84           O
ATOM    350  ND2 ASN A  42      12.057 -11.406  23.974  1.00 83.84           N
ATOM    351 1HD2 ASN A  42      11.390 -11.893  23.410  1.00 83.84           H
ATOM    352 2HD2 ASN A  42      12.379 -11.812  24.829  1.00 83.84           H
ATOM    353  HN  ASN A  42      10.968  -7.869  23.597  1.00 83.84           H
ATOM    354  N   VAL A  43      10.545  -7.540  20.501  1.00 90.97           N
ATOM    355  CA  VAL A  43       9.964  -7.212  19.210  1.00 90.97           C
ATOM    356  C   VAL A  43      10.593  -5.920  18.686  1.00 90.97           C
ATOM    357  O   VAL A  43      10.915  -5.817  17.504  1.00 90.97           O
ATOM    358  HA  VAL A  43      10.206  -8.024  18.524  1.00 90.97           H
ATOM    359  CB  VAL A  43       8.441  -7.131  19.328  1.00 90.97           C
ATOM    360  HB  VAL A  43       8.200  -6.299  19.990  1.00 90.97           H
ATOM    361  CG1 VAL A  43       7.800  -6.849  17.968  1.00 90.97           C
ATOM    362 1HG1 VAL A  43       8.172  -5.901  17.580  1.00 90.97           H
ATOM    363 2HG1 VAL A  43       8.054  -7.650  17.274  1.00 90.97           H
ATOM    364 3HG1 VAL A  43       6.717  -6.796  18.080  1.00 90.97           H
ATOM    365  CG2 VAL A  43       7.870  -8.407  19.950  1.00 90.97           C
ATOM    366 1HG2 VAL A  43       8.126  -9.262  19.325  1.00 90.97           H
ATOM    367 2HG2 VAL A  43       8.290  -8.545  20.946  1.00 90.97           H
ATOM    368 3HG2 VAL A  43       6.785  -8.322  20.022  1.00 90.97           H
ATOM    369  HN  VAL A  43       9.916  -7.479  21.276  1.00 90.97           H
ATOM    370  N   ARG A  44      10.749  -4.965  19.592  1.00 86.88           N
ATOM    371  CA  ARG A  44      11.328  -3.682  19.234  1.00 86.88           C
ATOM    372  C   ARG A  44      12.797  -3.853  18.842  1.00 86.88           C
ATOM    373  O   ARG A  44      13.284  -3.176  17.938  1.00 86.88           O
ATOM    374  HA  ARG A  44      10.734  -3.334  18.389  1.00 86.88           H
ATOM    375  CB  ARG A  44      11.229  -2.690  20.396  1.00 86.88           C
ATOM    376 1HB  ARG A  44      11.655  -3.135  21.295  1.00 86.88           H
ATOM    377 2HB  ARG A  44      11.818  -1.801  20.170  1.00 86.88           H
ATOM    378  CG  ARG A  44       9.775  -2.294  20.656  1.00 86.88           C
ATOM    379 1HG  ARG A  44       9.290  -2.038  19.714  1.00 86.88           H
ATOM    380 2HG  ARG A  44       9.232  -3.141  21.074  1.00 86.88           H
ATOM    381  CD  ARG A  44       9.694  -1.105  21.616  1.00 86.88           C
ATOM    382 1HD  ARG A  44      10.371  -0.316  21.289  1.00 86.88           H
ATOM    383 2HD  ARG A  44       8.688  -0.686  21.606  1.00 86.88           H
ATOM    384  NE  ARG A  44      10.047  -1.537  22.987  1.00 86.88           N
ATOM    385  HE  ARG A  44      11.016  -1.600  23.224  1.00 86.88           H
ATOM    386  CZ  ARG A  44       9.148  -1.850  23.931  1.00 86.88           C
ATOM    387  NH1 ARG A  44       7.836  -1.784  23.668  1.00 86.88           N
ATOM    388 1HH1 ARG A  44       7.520  -1.500  22.763  1.00 86.88           H
ATOM    389 2HH1 ARG A  44       7.172  -2.019  24.378  1.00 86.88           H
ATOM    390  NH2 ARG A  44       9.582  -2.230  25.140  1.00 86.88           N
ATOM    391 1HH2 ARG A  44       8.924  -2.467  25.856  1.00 86.88           H
ATOM    392 2HH2 ARG A  44      10.563  -2.276  25.328  1.00 86.88           H
ATOM    393  HN  ARG A  44      10.488  -5.058  20.553  1.00 86.88           H
ATOM    394  N   GLN A  45      13.461  -4.761  19.542  1.00 83.79           N
ATOM    395  CA  GLN A  45      14.870  -5.014  19.293  1.00 83.79           C
ATOM    396  C   GLN A  45      15.065  -5.589  17.888  1.00 83.79           C
ATOM    397  O   GLN A  45      15.984  -5.192  17.173  1.00 83.79           O
ATOM    398  HA  GLN A  45      15.357  -4.042  19.365  1.00 83.79           H
ATOM    399  CB  GLN A  45      15.455  -5.948  20.354  1.00 83.79           C
ATOM    400 1HB  GLN A  45      15.206  -5.577  21.348  1.00 83.79           H
ATOM    401 2HB  GLN A  45      15.005  -6.937  20.261  1.00 83.79           H
ATOM    402  CG  GLN A  45      16.974  -6.058  20.210  1.00 83.79           C
ATOM    403 1HG  GLN A  45      17.223  -6.452  19.225  1.00 83.79           H
ATOM    404 2HG  GLN A  45      17.422  -5.067  20.279  1.00 83.79           H
ATOM    405  CD  GLN A  45      17.564  -6.966  21.292  1.00 83.79           C
ATOM    406  OE1 GLN A  45      16.859  -7.649  22.016  1.00 83.79           O
ATOM    407  NE2 GLN A  45      18.891  -6.935  21.360  1.00 83.79           N
ATOM    408 1HE2 GLN A  45      19.411  -6.352  20.735  1.00 83.79           H
ATOM    409 2HE2 GLN A  45      19.371  -7.494  22.036  1.00 83.79           H
ATOM    410  HN  GLN A  45      13.053  -5.317  20.266  1.00 83.79           H
ATOM    411  N   PHE A  46      14.186  -6.515  17.535  1.00 92.61           N
ATOM    412  CA  PHE A  46      14.213  -7.105  16.207  1.00 92.61           C
ATOM    413  C   PHE A  46      13.983  -6.042  15.131  1.00 92.61           C
ATOM    414  O   PHE A  46      14.699  -6.000  14.132  1.00 92.61           O
ATOM    415  HA  PHE A  46      15.199  -7.550  16.071  1.00 92.61           H
ATOM    416  CB  PHE A  46      13.077  -8.128  16.149  1.00 92.61           C
ATOM    417 1HB  PHE A  46      13.250  -8.892  16.906  1.00 92.61           H
ATOM    418 2HB  PHE A  46      12.141  -7.631  16.406  1.00 92.61           H
ATOM    419  CG  PHE A  46      12.920  -8.806  14.787  1.00 92.61           C
ATOM    420  CD1 PHE A  46      11.967  -8.375  13.917  1.00 92.61           C
ATOM    421  HD1 PHE A  46      11.315  -7.545  14.191  1.00 92.61           H
ATOM    422  CD2 PHE A  46      13.733  -9.842  14.445  1.00 92.61           C
ATOM    423  HD2 PHE A  46      14.496 -10.188  15.142  1.00 92.61           H
ATOM    424  CE1 PHE A  46      11.821  -9.005  12.653  1.00 92.61           C
ATOM    425  HE1 PHE A  46      11.058  -8.659  11.957  1.00 92.61           H
ATOM    426  CE2 PHE A  46      13.587 -10.472  13.181  1.00 92.61           C
ATOM    427  HE2 PHE A  46      14.239 -11.302  12.907  1.00 92.61           H
ATOM    428  CZ  PHE A  46      12.634 -10.040  12.312  1.00 92.61           C
ATOM    429  HZ  PHE A  46      12.523 -10.523  11.341  1.00 92.61           H
ATOM    430  HN  PHE A  46      13.467  -6.862  18.137  1.00 92.61           H
ATOM    431  N   ALA A  47      12.980  -5.210  15.371  1.00 92.97           N
ATOM    432  CA  ALA A  47      12.610  -4.187  14.407  1.00 92.97           C
ATOM    433  C   ALA A  47      13.800  -3.253  14.178  1.00 92.97           C
ATOM    434  O   ALA A  47      14.062  -2.843  13.048  1.00 92.97           O
ATOM    435  HA  ALA A  47      12.365  -4.687  13.470  1.00 92.97           H
ATOM    436  CB  ALA A  47      11.370  -3.441  14.906  1.00 92.97           C
ATOM    437 1HB  ALA A  47      10.546  -4.144  15.025  1.00 92.97           H
ATOM    438 2HB  ALA A  47      11.590  -2.973  15.866  1.00 92.97           H
ATOM    439 3HB  ALA A  47      11.093  -2.674  14.183  1.00 92.97           H
ATOM    440  HN  ALA A  47      12.427  -5.226  16.204  1.00 92.97           H
ATOM    441  N   SER A  48      14.487  -2.945  15.267  1.00 91.24           N
ATOM    442  CA  SER A  48      15.536  -1.940  15.230  1.00 91.24           C
ATOM    443  C   SER A  48      16.690  -2.421  14.348  1.00 91.24           C
ATOM    444  O   SER A  48      17.463  -1.613  13.835  1.00 91.24           O
ATOM    445  HA  SER A  48      15.071  -1.053  14.802  1.00 91.24           H
ATOM    446  CB  SER A  48      16.042  -1.620  16.638  1.00 91.24           C
ATOM    447 1HB  SER A  48      16.662  -0.724  16.606  1.00 91.24           H
ATOM    448 2HB  SER A  48      15.195  -1.398  17.286  1.00 91.24           H
ATOM    449  OG  SER A  48      16.794  -2.696  17.193  1.00 91.24           O
ATOM    450  HG  SER A  48      16.326  -3.564  17.023  1.00 91.24           H
ATOM    451  HN  SER A  48      14.338  -3.367  16.161  1.00 91.24           H
ATOM    452  N   HIS A  49      16.771  -3.735  14.199  1.00 87.53           N
ATOM    453  CA  HIS A  49      17.856  -4.337  13.443  1.00 87.53           C
ATOM    454  C   HIS A  49      17.378  -4.658  12.025  1.00 87.53           C
ATOM    455  O   HIS A  49      18.124  -4.490  11.062  1.00 87.53           O
ATOM    456  HA  HIS A  49      18.651  -3.592  13.389  1.00 87.53           H
ATOM    457  CB  HIS A  49      18.413  -5.561  14.173  1.00 87.53           C
ATOM    458 1HB  HIS A  49      17.589  -6.231  14.417  1.00 87.53           H
ATOM    459 2HB  HIS A  49      19.075  -6.103  13.498  1.00 87.53           H
ATOM    460  CG  HIS A  49      19.168  -5.231  15.438  1.00 87.53           C
ATOM    461  ND1 HIS A  49      18.545  -5.087  16.666  1.00 87.53           N
ATOM    462  HD1 HIS A  49      17.565  -5.183  16.840  1.00 87.53           H
ATOM    463  CD2 HIS A  49      20.498  -5.019  15.654  1.00 87.53           C
ATOM    464  HD2 HIS A  49      21.280  -5.056  14.895  1.00 87.53           H
ATOM    465  CE1 HIS A  49      19.469  -4.801  17.572  1.00 87.53           C
ATOM    466  HE1 HIS A  49      19.293  -4.630  18.634  1.00 87.53           H
ATOM    467  NE2 HIS A  49      20.678  -4.759  16.942  1.00 87.53           N
ATOM    468  HN  HIS A  49      16.113  -4.383  14.582  1.00 87.53           H
ATOM    469  N   PHE A  50      16.137  -5.115  11.943  1.00 90.11           N
ATOM    470  CA  PHE A  50      15.640  -5.713  10.716  1.00 90.11           C
ATOM    471  C   PHE A  50      15.108  -4.643   9.761  1.00 90.11           C
ATOM    472  O   PHE A  50      15.416  -4.661   8.570  1.00 90.11           O
ATOM    473  HA  PHE A  50      16.475  -6.233  10.248  1.00 90.11           H
ATOM    474  CB  PHE A  50      14.492  -6.646  11.107  1.00 90.11           C
ATOM    475 1HB  PHE A  50      14.866  -7.392  11.808  1.00 90.11           H
ATOM    476 2HB  PHE A  50      13.730  -6.069  11.631  1.00 90.11           H
ATOM    477  CG  PHE A  50      13.841  -7.363   9.921  1.00 90.11           C
ATOM    478  CD1 PHE A  50      12.639  -6.939   9.448  1.00 90.11           C
ATOM    479  HD1 PHE A  50      12.138  -6.090   9.912  1.00 90.11           H
ATOM    480  CD2 PHE A  50      14.466  -8.422   9.341  1.00 90.11           C
ATOM    481  HD2 PHE A  50      15.430  -8.762   9.721  1.00 90.11           H
ATOM    482  CE1 PHE A  50      12.035  -7.604   8.348  1.00 90.11           C
ATOM    483  HE1 PHE A  50      11.071  -7.265   7.968  1.00 90.11           H
ATOM    484  CE2 PHE A  50      13.862  -9.087   8.241  1.00 90.11           C
ATOM    485  HE2 PHE A  50      14.363  -9.937   7.777  1.00 90.11           H
ATOM    486  CZ  PHE A  50      12.660  -8.664   7.768  1.00 90.11           C
ATOM    487  HZ  PHE A  50      12.196  -9.174   6.923  1.00 90.11           H
ATOM    488  HN  PHE A  50      15.478  -5.082  12.695  1.00 90.11           H
ATOM    489  N   LEU A  51      14.320  -3.735  10.319  1.00 92.82           N
ATOM    490  CA  LEU A  51      13.500  -2.854   9.505  1.00 92.82           C
ATOM    491  C   LEU A  51      14.396  -1.824   8.814  1.00 92.82           C
ATOM    492  O   LEU A  51      14.324  -1.649   7.599  1.00 92.82           O
ATOM    493  HA  LEU A  51      13.024  -3.467   8.739  1.00 92.82           H
ATOM    494  CB  LEU A  51      12.383  -2.233  10.346  1.00 92.82           C
ATOM    495 1HB  LEU A  51      12.838  -1.714  11.191  1.00 92.82           H
ATOM    496 2HB  LEU A  51      11.878  -1.479   9.743  1.00 92.82           H
ATOM    497  CG  LEU A  51      11.331  -3.204  10.886  1.00 92.82           C
ATOM    498  HG  LEU A  51      11.830  -3.920  11.539  1.00 92.82           H
ATOM    499  CD1 LEU A  51      10.291  -2.469  11.734  1.00 92.82           C
ATOM    500 1HD1 LEU A  51      10.785  -1.985  12.576  1.00 92.82           H
ATOM    501 2HD1 LEU A  51       9.792  -1.716  11.124  1.00 92.82           H
ATOM    502 3HD1 LEU A  51       9.555  -3.182  12.105  1.00 92.82           H
ATOM    503  CD2 LEU A  51      10.686  -4.000   9.750  1.00 92.82           C
ATOM    504 1HD2 LEU A  51      10.204  -3.314   9.054  1.00 92.82           H
ATOM    505 2HD2 LEU A  51      11.452  -4.572   9.226  1.00 92.82           H
ATOM    506 3HD2 LEU A  51       9.942  -4.682  10.162  1.00 92.82           H
ATOM    507  HN  LEU A  51      14.238  -3.598  11.306  1.00 92.82           H
ATOM    508  N   PRO A  52      15.252  -1.126   9.573  1.00 94.48           N
ATOM    509  CA  PRO A  52      15.950   0.046   9.039  1.00 94.48           C
ATOM    510  C   PRO A  52      16.678  -0.258   7.740  1.00 94.48           C
ATOM    511  O   PRO A  52      16.497   0.443   6.745  1.00 94.48           O
ATOM    512  HA  PRO A  52      15.232   0.827   8.788  1.00 94.48           H
ATOM    513  CB  PRO A  52      16.921   0.430  10.157  1.00 94.48           C
ATOM    514 1HB  PRO A  52      17.893  -0.045  10.025  1.00 94.48           H
ATOM    515 2HB  PRO A  52      17.094   1.506  10.187  1.00 94.48           H
ATOM    516  CG  PRO A  52      16.220  -0.062  11.418  1.00 94.48           C
ATOM    517 1HG  PRO A  52      16.917  -0.185  12.247  1.00 94.48           H
ATOM    518 2HG  PRO A  52      15.459   0.640  11.759  1.00 94.48           H
ATOM    519  CD  PRO A  52      15.618  -1.386  10.977  1.00 94.48           C
ATOM    520 1HD  PRO A  52      16.335  -2.204  11.058  1.00 94.48           H
ATOM    521 2HD  PRO A  52      14.756  -1.661  11.583  1.00 94.48           H
ATOM    522  N   PRO A  53      17.514  -1.304   7.717  1.00 95.16           N
ATOM    523  CA  PRO A  53      18.264  -1.645   6.506  1.00 95.16           C
ATOM    524  C   PRO A  53      17.363  -1.790   5.291  1.00 95.16           C
ATOM    525  O   PRO A  53      17.689  -1.303   4.209  1.00 95.16           O
ATOM    526  HA  PRO A  53      18.954  -0.839   6.254  1.00 95.16           H
ATOM    527  CB  PRO A  53      18.952  -2.964   6.864  1.00 95.16           C
ATOM    528 1HB  PRO A  53      18.348  -3.823   6.572  1.00 95.16           H
ATOM    529 2HB  PRO A  53      19.913  -3.065   6.359  1.00 95.16           H
ATOM    530  CG  PRO A  53      19.116  -2.877   8.376  1.00 95.16           C
ATOM    531 1HG  PRO A  53      19.260  -3.860   8.825  1.00 95.16           H
ATOM    532 2HG  PRO A  53      19.985  -2.282   8.656  1.00 95.16           H
ATOM    533  CD  PRO A  53      17.814  -2.232   8.823  1.00 95.16           C
ATOM    534 1HD  PRO A  53      17.021  -2.969   8.953  1.00 95.16           H
ATOM    535 2HD  PRO A  53      17.924  -1.715   9.776  1.00 95.16           H
ATOM    536  N   LEU A  54      16.241  -2.463   5.503  1.00 92.48           N
ATOM    537  CA  LEU A  54      15.359  -2.813   4.402  1.00 92.48           C
ATOM    538  C   LEU A  54      14.669  -1.549   3.886  1.00 92.48           C
ATOM    539  O   LEU A  54      14.532  -1.362   2.678  1.00 92.48           O
ATOM    540  HA  LEU A  54      15.979  -3.219   3.603  1.00 92.48           H
ATOM    541  CB  LEU A  54      14.387  -3.916   4.826  1.00 92.48           C
ATOM    542 1HB  LEU A  54      13.841  -3.574   5.705  1.00 92.48           H
ATOM    543 2HB  LEU A  54      13.654  -4.052   4.030  1.00 92.48           H
ATOM    544  CG  LEU A  54      15.012  -5.276   5.144  1.00 92.48           C
ATOM    545  HG  LEU A  54      15.737  -5.139   5.946  1.00 92.48           H
ATOM    546  CD1 LEU A  54      13.956  -6.259   5.652  1.00 92.48           C
ATOM    547 1HD1 LEU A  54      13.498  -5.864   6.559  1.00 92.48           H
ATOM    548 2HD1 LEU A  54      13.190  -6.397   4.889  1.00 92.48           H
ATOM    549 3HD1 LEU A  54      14.427  -7.217   5.870  1.00 92.48           H
ATOM    550  CD2 LEU A  54      15.772  -5.826   3.935  1.00 92.48           C
ATOM    551 1HD2 LEU A  54      15.086  -5.944   3.097  1.00 92.48           H
ATOM    552 2HD2 LEU A  54      16.567  -5.132   3.660  1.00 92.48           H
ATOM    553 3HD2 LEU A  54      16.207  -6.793   4.189  1.00 92.48           H
ATOM    554  HN  LEU A  54      15.933  -2.767   6.404  1.00 92.48           H
ATOM    555  N   TYR A  55      14.251  -0.715   4.827  1.00 93.07           N
ATOM    556  CA  TYR A  55      13.551   0.511   4.483  1.00 93.07           C
ATOM    557  C   TYR A  55      14.455   1.454   3.687  1.00 93.07           C
ATOM    558  O   TYR A  55      13.998   2.126   2.763  1.00 93.07           O
ATOM    559  HA  TYR A  55      12.688   0.245   3.872  1.00 93.07           H
ATOM    560  CB  TYR A  55      13.185   1.175   5.812  1.00 93.07           C
ATOM    561 1HB  TYR A  55      14.048   1.131   6.477  1.00 93.07           H
ATOM    562 2HB  TYR A  55      12.974   2.229   5.633  1.00 93.07           H
ATOM    563  CG  TYR A  55      11.984   0.540   6.515  1.00 93.07           C
ATOM    564  CD1 TYR A  55      11.372  -0.570   5.969  1.00 93.07           C
ATOM    565  HD1 TYR A  55      11.745  -0.994   5.037  1.00 93.07           H
ATOM    566  CD2 TYR A  55      11.512   1.077   7.695  1.00 93.07           C
ATOM    567  HD2 TYR A  55      11.995   1.954   8.127  1.00 93.07           H
ATOM    568  CE1 TYR A  55      10.241  -1.168   6.631  1.00 93.07           C
ATOM    569  HE1 TYR A  55       9.749  -2.044   6.210  1.00 93.07           H
ATOM    570  CE2 TYR A  55      10.381   0.480   8.357  1.00 93.07           C
ATOM    571  HE2 TYR A  55       9.999   0.894   9.290  1.00 93.07           H
ATOM    572  CZ  TYR A  55       9.802  -0.613   7.792  1.00 93.07           C
ATOM    573  OH  TYR A  55       8.734  -1.178   8.417  1.00 93.07           O
ATOM    574  HH  TYR A  55       8.375  -1.931   7.867  1.00 93.07           H
ATOM    575  HN  TYR A  55      14.384  -0.865   5.806  1.00 93.07           H
ATOM    576  N   TRP A  56      15.722   1.474   4.074  1.00 91.59           N
ATOM    577  CA  TRP A  56      16.707   2.280   3.371  1.00 91.59           C
ATOM    578  C   TRP A  56      16.878   1.699   1.966  1.00 91.59           C
ATOM    579  O   TRP A  56      16.939   2.441   0.987  1.00 91.59           O
ATOM    580  HA  TRP A  56      16.321   3.298   3.310  1.00 91.59           H
ATOM    581  CB  TRP A  56      18.019   2.347   4.154  1.00 91.59           C
ATOM    582 1HB  TRP A  56      18.212   1.374   4.605  1.00 91.59           H
ATOM    583 2HB  TRP A  56      18.835   2.543   3.459  1.00 91.59           H
ATOM    584  CG  TRP A  56      18.036   3.413   5.252  1.00 91.59           C
ATOM    585  CD1 TRP A  56      18.150   3.234   6.575  1.00 91.59           C
ATOM    586  HD1 TRP A  56      18.251   2.261   7.055  1.00 91.59           H
ATOM    587  CD2 TRP A  56      17.929   4.840   5.065  1.00 91.59           C
ATOM    588  NE1 TRP A  56      18.125   4.436   7.252  1.00 91.59           N
ATOM    589  HE1 TRP A  56      18.194   4.559   8.242  1.00 91.59           H
ATOM    590  CE2 TRP A  56      17.986   5.444   6.305  1.00 91.59           C
ATOM    591  CE3 TRP A  56      17.788   5.596   3.888  1.00 91.59           C
ATOM    592  HE3 TRP A  56      17.741   5.144   2.898  1.00 91.59           H
ATOM    593  CZ2 TRP A  56      17.910   6.830   6.487  1.00 91.59           C
ATOM    594  HZ2 TRP A  56      17.958   7.283   7.477  1.00 91.59           H
ATOM    595  CZ3 TRP A  56      17.714   6.980   4.087  1.00 91.59           C
ATOM    596  HZ3 TRP A  56      17.604   7.613   3.207  1.00 91.59           H
ATOM    597  CH2 TRP A  56      17.770   7.603   5.328  1.00 91.59           C
ATOM    598  HH2 TRP A  56      17.705   8.689   5.399  1.00 91.59           H
ATOM    599  HN  TRP A  56      16.078   0.954   4.850  1.00 91.59           H
ATOM    600  N   LEU A  57      16.949   0.377   1.912  1.00 91.30           N
ATOM    601  CA  LEU A  57      17.113  -0.312   0.643  1.00 91.30           C
ATOM    602  C   LEU A  57      15.910  -0.013  -0.254  1.00 91.30           C
ATOM    603  O   LEU A  57      16.074   0.367  -1.412  1.00 91.30           O
ATOM    604  HA  LEU A  57      18.007   0.090   0.166  1.00 91.30           H
ATOM    605  CB  LEU A  57      17.353  -1.805   0.871  1.00 91.30           C
ATOM    606 1HB  LEU A  57      18.239  -1.919   1.496  1.00 91.30           H
ATOM    607 2HB  LEU A  57      16.512  -2.207   1.436  1.00 91.30           H
ATOM    608  CG  LEU A  57      17.539  -2.655  -0.388  1.00 91.30           C
ATOM    609  HG  LEU A  57      16.690  -2.478  -1.047  1.00 91.30           H
ATOM    610  CD1 LEU A  57      18.798  -2.238  -1.150  1.00 91.30           C
ATOM    611 1HD1 LEU A  57      18.716  -1.192  -1.443  1.00 91.30           H
ATOM    612 2HD1 LEU A  57      19.670  -2.368  -0.509  1.00 91.30           H
ATOM    613 3HD1 LEU A  57      18.906  -2.858  -2.040  1.00 91.30           H
ATOM    614  CD2 LEU A  57      17.542  -4.147  -0.047  1.00 91.30           C
ATOM    615 1HD2 LEU A  57      18.359  -4.360   0.642  1.00 91.30           H
ATOM    616 2HD2 LEU A  57      16.594  -4.415   0.420  1.00 91.30           H
ATOM    617 3HD2 LEU A  57      17.676  -4.728  -0.959  1.00 91.30           H
ATOM    618  HN  LEU A  57      16.897  -0.219   2.713  1.00 91.30           H
ATOM    619  N   VAL A  58      14.728  -0.195   0.316  1.00 93.27           N
ATOM    620  CA  VAL A  58      13.498   0.004  -0.432  1.00 93.27           C
ATOM    621  C   VAL A  58      13.449   1.443  -0.951  1.00 93.27           C
ATOM    622  O   VAL A  58      13.098   1.678  -2.106  1.00 93.27           O
ATOM    623  HA  VAL A  58      13.517  -0.675  -1.284  1.00 93.27           H
ATOM    624  CB  VAL A  58      12.292  -0.359   0.438  1.00 93.27           C
ATOM    625  HB  VAL A  58      12.383   0.182   1.380  1.00 93.27           H
ATOM    626  CG1 VAL A  58      10.985   0.076  -0.229  1.00 93.27           C
ATOM    627 1HG1 VAL A  58      10.995   1.155  -0.379  1.00 93.27           H
ATOM    628 2HG1 VAL A  58      10.885  -0.424  -1.192  1.00 93.27           H
ATOM    629 3HG1 VAL A  58      10.144  -0.194   0.410  1.00 93.27           H
ATOM    630  CG2 VAL A  58      12.275  -1.855   0.754  1.00 93.27           C
ATOM    631 1HG2 VAL A  58      12.220  -2.423  -0.175  1.00 93.27           H
ATOM    632 2HG2 VAL A  58      13.186  -2.124   1.290  1.00 93.27           H
ATOM    633 3HG2 VAL A  58      11.408  -2.086   1.373  1.00 93.27           H
ATOM    634  HN  VAL A  58      14.603  -0.473   1.268  1.00 93.27           H
ATOM    635  N   PHE A  59      13.807   2.368  -0.072  1.00 94.50           N
ATOM    636  CA  PHE A  59      13.773   3.779  -0.415  1.00 94.50           C
ATOM    637  C   PHE A  59      14.663   4.072  -1.624  1.00 94.50           C
ATOM    638  O   PHE A  59      14.220   4.690  -2.590  1.00 94.50           O
ATOM    639  HA  PHE A  59      12.740   4.028  -0.658  1.00 94.50           H
ATOM    640  CB  PHE A  59      14.308   4.547   0.796  1.00 94.50           C
ATOM    641 1HB  PHE A  59      13.620   4.415   1.630  1.00 94.50           H
ATOM    642 2HB  PHE A  59      15.261   4.111   1.097  1.00 94.50           H
ATOM    643  CG  PHE A  59      14.504   6.043   0.546  1.00 94.50           C
ATOM    644  CD1 PHE A  59      15.760   6.559   0.457  1.00 94.50           C
ATOM    645  HD1 PHE A  59      16.626   5.906   0.563  1.00 94.50           H
ATOM    646  CD2 PHE A  59      13.423   6.858   0.414  1.00 94.50           C
ATOM    647  HD2 PHE A  59      12.417   6.445   0.485  1.00 94.50           H
ATOM    648  CE1 PHE A  59      15.941   7.948   0.226  1.00 94.50           C
ATOM    649  HE1 PHE A  59      16.948   8.362   0.155  1.00 94.50           H
ATOM    650  CE2 PHE A  59      13.605   8.247   0.182  1.00 94.50           C
ATOM    651  HE2 PHE A  59      12.739   8.900   0.076  1.00 94.50           H
ATOM    652  CZ  PHE A  59      14.861   8.763   0.093  1.00 94.50           C
ATOM    653  HZ  PHE A  59      15.000   9.829  -0.084  1.00 94.50           H
ATOM    654  HN  PHE A  59      14.116   2.166   0.858  1.00 94.50           H
ATOM    655  N   ILE A  60      15.903   3.612  -1.531  1.00 91.84           N
ATOM    656  CA  ILE A  60      16.899   3.937  -2.537  1.00 91.84           C
ATOM    657  C   ILE A  60      16.440   3.399  -3.894  1.00 91.84           C
ATOM    658  O   ILE A  60      16.386   4.141  -4.874  1.00 91.84           O
ATOM    659  HA  ILE A  60      16.959   5.024  -2.599  1.00 91.84           H
ATOM    660  CB  ILE A  60      18.278   3.431  -2.110  1.00 91.84           C
ATOM    661  HB  ILE A  60      18.181   2.389  -1.808  1.00 91.84           H
ATOM    662  CG1 ILE A  60      18.794   4.207  -0.896  1.00 91.84           C
ATOM    663 1HG1 ILE A  60      19.072   5.217  -1.196  1.00 91.84           H
ATOM    664 2HG1 ILE A  60      17.999   4.302  -0.156  1.00 91.84           H
ATOM    665  CG2 ILE A  60      19.264   3.474  -3.278  1.00 91.84           C
ATOM    666 1HG2 ILE A  60      18.896   2.843  -4.087  1.00 91.84           H
ATOM    667 2HG2 ILE A  60      19.363   4.499  -3.634  1.00 91.84           H
ATOM    668 3HG2 ILE A  60      20.236   3.109  -2.946  1.00 91.84           H
ATOM    669  CD1 ILE A  60      20.000   3.505  -0.269  1.00 91.84           C
ATOM    670 1HD1 ILE A  60      19.711   2.504   0.053  1.00 91.84           H
ATOM    671 2HD1 ILE A  60      20.801   3.433  -1.004  1.00 91.84           H
ATOM    672 3HD1 ILE A  60      20.346   4.077   0.592  1.00 91.84           H
ATOM    673  HN  ILE A  60      16.229   3.030  -0.786  1.00 91.84           H
ATOM    674  N   VAL A  61      16.122   2.113  -3.908  1.00 90.90           N
ATOM    675  CA  VAL A  61      15.805   1.434  -5.153  1.00 90.90           C
ATOM    676  C   VAL A  61      14.520   2.024  -5.738  1.00 90.90           C
ATOM    677  O   VAL A  61      14.442   2.282  -6.939  1.00 90.90           O
ATOM    678  HA  VAL A  61      16.624   1.620  -5.847  1.00 90.90           H
ATOM    679  CB  VAL A  61      15.716  -0.075  -4.918  1.00 90.90           C
ATOM    680  HB  VAL A  61      14.974  -0.250  -4.139  1.00 90.90           H
ATOM    681  CG1 VAL A  61      15.250  -0.800  -6.182  1.00 90.90           C
ATOM    682 1HG1 VAL A  61      14.265  -0.433  -6.469  1.00 90.90           H
ATOM    683 2HG1 VAL A  61      15.957  -0.613  -6.990  1.00 90.90           H
ATOM    684 3HG1 VAL A  61      15.196  -1.871  -5.987  1.00 90.90           H
ATOM    685  CG2 VAL A  61      17.053  -0.633  -4.427  1.00 90.90           C
ATOM    686 1HG2 VAL A  61      17.823  -0.440  -5.174  1.00 90.90           H
ATOM    687 2HG2 VAL A  61      17.327  -0.149  -3.490  1.00 90.90           H
ATOM    688 3HG2 VAL A  61      16.962  -1.707  -4.268  1.00 90.90           H
ATOM    689  HN  VAL A  61      16.078   1.539  -3.091  1.00 90.90           H
ATOM    690  N   GLY A  62      13.545   2.222  -4.863  1.00 92.47           N
ATOM    691  CA  GLY A  62      12.231   2.666  -5.295  1.00 92.47           C
ATOM    692  C   GLY A  62      12.280   4.106  -5.810  1.00 92.47           C
ATOM    693  O   GLY A  62      11.655   4.430  -6.818  1.00 92.47           O
ATOM    694 1HA  GLY A  62      11.860   2.007  -6.080  1.00 92.47           H
ATOM    695 2HA  GLY A  62      11.529   2.597  -4.464  1.00 92.47           H
ATOM    696  HN  GLY A  62      13.642   2.084  -3.878  1.00 92.47           H
ATOM    697  N   ALA A  63      13.030   4.931  -5.094  1.00 93.20           N
ATOM    698  CA  ALA A  63      13.136   6.338  -5.442  1.00 93.20           C
ATOM    699  C   ALA A  63      13.756   6.469  -6.835  1.00 93.20           C
ATOM    700  O   ALA A  63      13.277   7.244  -7.661  1.00 93.20           O
ATOM    701  HA  ALA A  63      12.128   6.752  -5.462  1.00 93.20           H
ATOM    702  CB  ALA A  63      13.948   7.069  -4.372  1.00 93.20           C
ATOM    703 1HB  ALA A  63      13.451   6.970  -3.407  1.00 93.20           H
ATOM    704 2HB  ALA A  63      14.946   6.633  -4.312  1.00 93.20           H
ATOM    705 3HB  ALA A  63      14.028   8.124  -4.633  1.00 93.20           H
ATOM    706  HN  ALA A  63      13.557   4.653  -4.291  1.00 93.20           H
ATOM    707  N   LEU A  64      14.812   5.699  -7.053  1.00 87.39           N
ATOM    708  CA  LEU A  64      15.503   5.720  -8.331  1.00 87.39           C
ATOM    709  C   LEU A  64      14.551   5.240  -9.428  1.00 87.39           C
ATOM    710  O   LEU A  64      14.437   5.873 -10.477  1.00 87.39           O
ATOM    711  HA  LEU A  64      15.774   6.755  -8.538  1.00 87.39           H
ATOM    712  CB  LEU A  64      16.803   4.918  -8.250  1.00 87.39           C
ATOM    713 1HB  LEU A  64      16.578   3.941  -7.823  1.00 87.39           H
ATOM    714 2HB  LEU A  64      17.165   4.748  -9.264  1.00 87.39           H
ATOM    715  CG  LEU A  64      17.933   5.552  -7.435  1.00 87.39           C
ATOM    716  HG  LEU A  64      17.544   5.800  -6.447  1.00 87.39           H
ATOM    717  CD1 LEU A  64      19.084   4.565  -7.233  1.00 87.39           C
ATOM    718 1HD1 LEU A  64      18.720   3.686  -6.701  1.00 87.39           H
ATOM    719 2HD1 LEU A  64      19.479   4.264  -8.203  1.00 87.39           H
ATOM    720 3HD1 LEU A  64      19.873   5.041  -6.651  1.00 87.39           H
ATOM    721  CD2 LEU A  64      18.404   6.859  -8.075  1.00 87.39           C
ATOM    722 1HD2 LEU A  64      18.770   6.659  -9.083  1.00 87.39           H
ATOM    723 2HD2 LEU A  64      17.571   7.561  -8.124  1.00 87.39           H
ATOM    724 3HD2 LEU A  64      19.207   7.289  -7.476  1.00 87.39           H
ATOM    725  HN  LEU A  64      15.194   5.070  -6.376  1.00 87.39           H
ATOM    726  N   GLY A  65      13.892   4.125  -9.149  1.00 89.00           N
ATOM    727  CA  GLY A  65      13.060   3.477 -10.149  1.00 89.00           C
ATOM    728  C   GLY A  65      11.905   4.387 -10.573  1.00 89.00           C
ATOM    729  O   GLY A  65      11.703   4.626 -11.763  1.00 89.00           O
ATOM    730 1HA  GLY A  65      13.664   3.221 -11.019  1.00 89.00           H
ATOM    731 2HA  GLY A  65      12.664   2.544  -9.749  1.00 89.00           H
ATOM    732  HN  GLY A  65      13.920   3.666  -8.261  1.00 89.00           H
ATOM    733  N   ASN A  66      11.177   4.869  -9.577  1.00 87.57           N
ATOM    734  CA  ASN A  66       9.965   5.628  -9.835  1.00 87.57           C
ATOM    735  C   ASN A  66      10.335   6.981 -10.444  1.00 87.57           C
ATOM    736  O   ASN A  66       9.631   7.486 -11.317  1.00 87.57           O
ATOM    737  HA  ASN A  66       9.379   5.010 -10.516  1.00 87.57           H
ATOM    738  CB  ASN A  66       9.192   5.888  -8.540  1.00 87.57           C
ATOM    739 1HB  ASN A  66       9.884   6.187  -7.753  1.00 87.57           H
ATOM    740 2HB  ASN A  66       8.498   6.716  -8.686  1.00 87.57           H
ATOM    741  CG  ASN A  66       8.421   4.641  -8.101  1.00 87.57           C
ATOM    742  OD1 ASN A  66       7.500   4.186  -8.758  1.00 87.57           O
ATOM    743  ND2 ASN A  66       8.849   4.116  -6.957  1.00 87.57           N
ATOM    744 1HD2 ASN A  66       9.611   4.538  -6.466  1.00 87.57           H
ATOM    745 2HD2 ASN A  66       8.408   3.298  -6.586  1.00 87.57           H
ATOM    746  HN  ASN A  66      11.403   4.749  -8.610  1.00 87.57           H
ATOM    747  N   SER A  67      11.440   7.530  -9.960  1.00 89.22           N
ATOM    748  CA  SER A  67      11.938   8.792 -10.479  1.00 89.22           C
ATOM    749  C   SER A  67      12.237   8.663 -11.974  1.00 89.22           C
ATOM    750  O   SER A  67      11.963   9.579 -12.747  1.00 89.22           O
ATOM    751  HA  SER A  67      11.135   9.510 -10.310  1.00 89.22           H
ATOM    752  CB  SER A  67      13.190   9.242  -9.724  1.00 89.22           C
ATOM    753 1HB  SER A  67      13.966   8.484  -9.825  1.00 89.22           H
ATOM    754 2HB  SER A  67      13.577  10.156 -10.176  1.00 89.22           H
ATOM    755  OG  SER A  67      12.928   9.471  -8.342  1.00 89.22           O
ATOM    756  HG  SER A  67      13.439   8.818  -7.784  1.00 89.22           H
ATOM    757  HN  SER A  67      11.990   7.127  -9.228  1.00 89.22           H
ATOM    758  N   LEU A  68      12.794   7.516 -12.336  1.00 83.91           N
ATOM    759  CA  LEU A  68      13.130   7.253 -13.725  1.00 83.91           C
ATOM    760  C   LEU A  68      11.846   7.200 -14.554  1.00 83.91           C
ATOM    761  O   LEU A  68      11.788   7.754 -15.651  1.00 83.91           O
ATOM    762  HA  LEU A  68      13.735   8.088 -14.078  1.00 83.91           H
ATOM    763  CB  LEU A  68      13.989   5.992 -13.839  1.00 83.91           C
ATOM    764 1HB  LEU A  68      14.767   6.036 -13.077  1.00 83.91           H
ATOM    765 2HB  LEU A  68      13.364   5.129 -13.607  1.00 83.91           H
ATOM    766  CG  LEU A  68      14.655   5.755 -15.195  1.00 83.91           C
ATOM    767  HG  LEU A  68      13.979   6.108 -15.974  1.00 83.91           H
ATOM    768  CD1 LEU A  68      15.949   6.561 -15.319  1.00 83.91           C
ATOM    769 1HD1 LEU A  68      15.726   7.623 -15.221  1.00 83.91           H
ATOM    770 2HD1 LEU A  68      16.641   6.261 -14.533  1.00 83.91           H
ATOM    771 3HD1 LEU A  68      16.402   6.374 -16.293  1.00 83.91           H
ATOM    772  CD2 LEU A  68      14.884   4.262 -15.440  1.00 83.91           C
ATOM    773 1HD2 LEU A  68      15.530   3.861 -14.658  1.00 83.91           H
ATOM    774 2HD2 LEU A  68      13.927   3.740 -15.424  1.00 83.91           H
ATOM    775 3HD2 LEU A  68      15.359   4.121 -16.411  1.00 83.91           H
ATOM    776  HN  LEU A  68      13.015   6.777 -11.700  1.00 83.91           H
ATOM    777  N   VAL A  69      10.848   6.529 -13.999  1.00 85.53           N
ATOM    778  CA  VAL A  69       9.582   6.360 -14.692  1.00 85.53           C
ATOM    779  C   VAL A  69       8.992   7.736 -15.009  1.00 85.53           C
ATOM    780  O   VAL A  69       8.605   8.002 -16.146  1.00 85.53           O
ATOM    781  HA  VAL A  69       9.786   5.842 -15.629  1.00 85.53           H
ATOM    782  CB  VAL A  69       8.643   5.484 -13.861  1.00 85.53           C
ATOM    783  HB  VAL A  69       8.601   5.899 -12.853  1.00 85.53           H
ATOM    784  CG1 VAL A  69       7.225   5.502 -14.435  1.00 85.53           C
ATOM    785 1HG1 VAL A  69       6.844   6.524 -14.431  1.00 85.53           H
ATOM    786 2HG1 VAL A  69       7.242   5.124 -15.457  1.00 85.53           H
ATOM    787 3HG1 VAL A  69       6.578   4.872 -13.825  1.00 85.53           H
ATOM    788  CG2 VAL A  69       9.175   4.053 -13.758  1.00 85.53           C
ATOM    789 1HG2 VAL A  69       9.259   3.625 -14.757  1.00 85.53           H
ATOM    790 2HG2 VAL A  69      10.155   4.063 -13.283  1.00 85.53           H
ATOM    791 3HG2 VAL A  69       8.488   3.452 -13.162  1.00 85.53           H
ATOM    792  HN  VAL A  69      10.894   6.105 -13.094  1.00 85.53           H
ATOM    793  N   ILE A  70       8.942   8.573 -13.984  1.00 87.62           N
ATOM    794  CA  ILE A  70       8.334   9.886 -14.119  1.00 87.62           C
ATOM    795  C   ILE A  70       9.081  10.681 -15.192  1.00 87.62           C
ATOM    796  O   ILE A  70       8.462  11.365 -16.006  1.00 87.62           O
ATOM    797  HA  ILE A  70       7.307   9.738 -14.452  1.00 87.62           H
ATOM    798  CB  ILE A  70       8.273  10.591 -12.763  1.00 87.62           C
ATOM    799  HB  ILE A  70       9.266  10.555 -12.314  1.00 87.62           H
ATOM    800  CG1 ILE A  70       7.321   9.865 -11.810  1.00 87.62           C
ATOM    801 1HG1 ILE A  70       6.290  10.050 -12.111  1.00 87.62           H
ATOM    802 2HG1 ILE A  70       7.485   8.790 -11.876  1.00 87.62           H
ATOM    803  CG2 ILE A  70       7.905  12.067 -12.928  1.00 87.62           C
ATOM    804 1HG2 ILE A  70       8.655  12.562 -13.545  1.00 87.62           H
ATOM    805 2HG2 ILE A  70       6.929  12.147 -13.407  1.00 87.62           H
ATOM    806 3HG2 ILE A  70       7.869  12.544 -11.948  1.00 87.62           H
ATOM    807  CD1 ILE A  70       7.528  10.331 -10.368  1.00 87.62           C
ATOM    808 1HD1 ILE A  70       8.553  10.123 -10.062  1.00 87.62           H
ATOM    809 2HD1 ILE A  70       7.340  11.403 -10.301  1.00 87.62           H
ATOM    810 3HD1 ILE A  70       6.839   9.800  -9.712  1.00 87.62           H
ATOM    811  HN  ILE A  70       9.307   8.368 -13.076  1.00 87.62           H
ATOM    812  N   LEU A  71      10.400  10.565 -15.159  1.00 83.59           N
ATOM    813  CA  LEU A  71      11.243  11.346 -16.047  1.00 83.59           C
ATOM    814  C   LEU A  71      10.991  10.914 -17.493  1.00 83.59           C
ATOM    815  O   LEU A  71      10.943  11.749 -18.395  1.00 83.59           O
ATOM    816  HA  LEU A  71      10.949  12.390 -15.943  1.00 83.59           H
ATOM    817  CB  LEU A  71      12.709  11.245 -15.622  1.00 83.59           C
ATOM    818 1HB  LEU A  71      12.779  11.501 -14.565  1.00 83.59           H
ATOM    819 2HB  LEU A  71      13.024  10.206 -15.719  1.00 83.59           H
ATOM    820  CG  LEU A  71      13.695  12.122 -16.397  1.00 83.59           C
ATOM    821  HG  LEU A  71      13.128  12.885 -16.928  1.00 83.59           H
ATOM    822  CD1 LEU A  71      14.648  12.848 -15.445  1.00 83.59           C
ATOM    823 1HD1 LEU A  71      14.074  13.481 -14.769  1.00 83.59           H
ATOM    824 2HD1 LEU A  71      15.212  12.115 -14.867  1.00 83.59           H
ATOM    825 3HD1 LEU A  71      15.338  13.464 -16.022  1.00 83.59           H
ATOM    826  CD2 LEU A  71      14.448  11.304 -17.448  1.00 83.59           C
ATOM    827 1HD2 LEU A  71      15.002  10.504 -16.958  1.00 83.59           H
ATOM    828 2HD2 LEU A  71      13.735  10.873 -18.152  1.00 83.59           H
ATOM    829 3HD2 LEU A  71      15.141  11.951 -17.984  1.00 83.59           H
ATOM    830  HN  LEU A  71      10.892   9.951 -14.541  1.00 83.59           H
ATOM    831  N   VAL A  72      10.838   9.610 -17.670  1.00 82.61           N
ATOM    832  CA  VAL A  72      10.623   9.054 -18.995  1.00 82.61           C
ATOM    833  C   VAL A  72       9.312   9.599 -19.565  1.00 82.61           C
ATOM    834  O   VAL A  72       9.258  10.011 -20.723  1.00 82.61           O
ATOM    835  HA  VAL A  72      11.446   9.386 -19.628  1.00 82.61           H
ATOM    836  CB  VAL A  72      10.659   7.526 -18.933  1.00 82.61           C
ATOM    837  HB  VAL A  72       9.958   7.205 -18.162  1.00 82.61           H
ATOM    838  CG1 VAL A  72      10.209   6.913 -20.261  1.00 82.61           C
ATOM    839 1HG1 VAL A  72       9.190   7.230 -20.481  1.00 82.61           H
ATOM    840 2HG1 VAL A  72      10.874   7.246 -21.058  1.00 82.61           H
ATOM    841 3HG1 VAL A  72      10.244   5.826 -20.189  1.00 82.61           H
ATOM    842  CG2 VAL A  72      12.050   7.025 -18.541  1.00 82.61           C
ATOM    843 1HG2 VAL A  72      12.779   7.362 -19.279  1.00 82.61           H
ATOM    844 2HG2 VAL A  72      12.316   7.421 -17.561  1.00 82.61           H
ATOM    845 3HG2 VAL A  72      12.048   5.936 -18.505  1.00 82.61           H
ATOM    846  HN  VAL A  72      10.858   8.939 -16.928  1.00 82.61           H
ATOM    847  N   TYR A  73       8.287   9.583 -18.726  1.00 79.14           N
ATOM    848  CA  TYR A  73       6.971  10.036 -19.144  1.00 79.14           C
ATOM    849  C   TYR A  73       6.971  11.540 -19.422  1.00 79.14           C
ATOM    850  O   TYR A  73       6.255  12.013 -20.303  1.00 79.14           O
ATOM    851  HA  TYR A  73       6.707   9.505 -20.058  1.00 79.14           H
ATOM    852  CB  TYR A  73       6.033   9.746 -17.970  1.00 79.14           C
ATOM    853 1HB  TYR A  73       6.608   9.771 -17.044  1.00 79.14           H
ATOM    854 2HB  TYR A  73       5.292  10.543 -17.905  1.00 79.14           H
ATOM    855  CG  TYR A  73       5.309   8.402 -18.068  1.00 79.14           C
ATOM    856  CD1 TYR A  73       4.371   8.195 -19.059  1.00 79.14           C
ATOM    857  HD1 TYR A  73       4.146   8.989 -19.771  1.00 79.14           H
ATOM    858  CD2 TYR A  73       5.594   7.397 -17.167  1.00 79.14           C
ATOM    859  HD2 TYR A  73       6.334   7.561 -16.384  1.00 79.14           H
ATOM    860  CE1 TYR A  73       3.689   6.930 -19.152  1.00 79.14           C
ATOM    861  HE1 TYR A  73       2.946   6.753 -19.930  1.00 79.14           H
ATOM    862  CE2 TYR A  73       4.912   6.132 -17.259  1.00 79.14           C
ATOM    863  HE2 TYR A  73       5.127   5.330 -16.554  1.00 79.14           H
ATOM    864  CZ  TYR A  73       3.994   5.961 -18.248  1.00 79.14           C
ATOM    865  OH  TYR A  73       3.350   4.766 -18.335  1.00 79.14           O
ATOM    866  HH  TYR A  73       2.924   4.672 -19.235  1.00 79.14           H
ATOM    867  HN  TYR A  73       8.344   9.268 -17.778  1.00 79.14           H
ATOM    868  N   TRP A  74       7.783  12.251 -18.653  1.00 72.15           N
ATOM    869  CA  TRP A  74       7.810  13.702 -18.734  1.00 72.15           C
ATOM    870  C   TRP A  74       8.389  14.089 -20.096  1.00 72.15           C
ATOM    871  O   TRP A  74       7.805  14.898 -20.815  1.00 72.15           O
ATOM    872  HA  TRP A  74       6.784  14.060 -18.649  1.00 72.15           H
ATOM    873  CB  TRP A  74       8.589  14.302 -17.561  1.00 72.15           C
ATOM    874 1HB  TRP A  74       8.175  13.918 -16.629  1.00 72.15           H
ATOM    875 2HB  TRP A  74       9.624  13.962 -17.614  1.00 72.15           H
ATOM    876  CG  TRP A  74       8.571  15.831 -17.520  1.00 72.15           C
ATOM    877  CD1 TRP A  74       9.356  16.684 -18.192  1.00 72.15           C
ATOM    878  HD1 TRP A  74      10.141  16.379 -18.885  1.00 72.15           H
ATOM    879  CD2 TRP A  74       7.689  16.659 -16.733  1.00 72.15           C
ATOM    880  NE1 TRP A  74       9.046  17.996 -17.898  1.00 72.15           N
ATOM    881  HE1 TRP A  74       9.491  18.808 -18.275  1.00 72.15           H
ATOM    882  CE2 TRP A  74       8.000  17.981 -16.983  1.00 72.15           C
ATOM    883  CE3 TRP A  74       6.663  16.304 -15.841  1.00 72.15           C
ATOM    884  HE3 TRP A  74       6.398  15.269 -15.627  1.00 72.15           H
ATOM    885  CZ2 TRP A  74       7.332  19.053 -16.379  1.00 72.15           C
ATOM    886  HZ2 TRP A  74       7.596  20.088 -16.593  1.00 72.15           H
ATOM    887  CZ3 TRP A  74       6.005  17.387 -15.245  1.00 72.15           C
ATOM    888  HZ3 TRP A  74       5.200  17.167 -14.544  1.00 72.15           H
ATOM    889  CH2 TRP A  74       6.305  18.723 -15.486  1.00 72.15           C
ATOM    890  HH2 TRP A  74       5.745  19.509 -14.981  1.00 72.15           H
ATOM    891  HN  TRP A  74       8.413  11.853 -17.986  1.00 72.15           H
ATOM    892  N   TYR A  75       9.530  13.493 -20.410  1.00 69.80           N
ATOM    893  CA  TYR A  75      10.351  13.978 -21.506  1.00 69.80           C
ATOM    894  C   TYR A  75      10.016  13.247 -22.807  1.00 69.80           C
ATOM    895  O   TYR A  75      10.130  13.818 -23.891  1.00 69.80           O
ATOM    896  HA  TYR A  75      10.149  15.041 -21.632  1.00 69.80           H
ATOM    897  CB  TYR A  75      11.798  13.667 -21.118  1.00 69.80           C
ATOM    898 1HB  TYR A  75      11.821  12.732 -20.558  1.00 69.80           H
ATOM    899 2HB  TYR A  75      12.381  13.509 -22.025  1.00 69.80           H
ATOM    900  CG  TYR A  75      12.467  14.761 -20.283  1.00 69.80           C
ATOM    901  CD1 TYR A  75      13.027  15.858 -20.905  1.00 69.80           C
ATOM    902  HD1 TYR A  75      12.992  15.946 -21.991  1.00 69.80           H
ATOM    903  CD2 TYR A  75      12.512  14.649 -18.908  1.00 69.80           C
ATOM    904  HD2 TYR A  75      12.070  13.782 -18.417  1.00 69.80           H
ATOM    905  CE1 TYR A  75      13.656  16.888 -20.119  1.00 69.80           C
ATOM    906  HE1 TYR A  75      14.102  17.760 -20.598  1.00 69.80           H
ATOM    907  CE2 TYR A  75      13.141  15.679 -18.122  1.00 69.80           C
ATOM    908  HE2 TYR A  75      13.183  15.604 -17.036  1.00 69.80           H
ATOM    909  CZ  TYR A  75      13.683  16.747 -18.767  1.00 69.80           C
ATOM    910  OH  TYR A  75      14.277  17.720 -18.025  1.00 69.80           O
ATOM    911  HH  TYR A  75      14.211  17.496 -17.052  1.00 69.80           H
ATOM    912  HN  TYR A  75       9.893  12.694 -19.931  1.00 69.80           H
ATOM    913  N   CYS A  76       9.611  11.995 -22.658  1.00 68.26           N
ATOM    914  CA  CYS A  76       9.550  11.087 -23.791  1.00 68.26           C
ATOM    915  C   CYS A  76       8.092  10.670 -23.995  1.00 68.26           C
ATOM    916  O   CYS A  76       7.500  10.957 -25.034  1.00 68.26           O
ATOM    917  HA  CYS A  76       9.918  11.641 -24.655  1.00 68.26           H
ATOM    918  CB  CYS A  76      10.469   9.879 -23.598  1.00 68.26           C
ATOM    919 1HB  CYS A  76      11.419  10.199 -23.170  1.00 68.26           H
ATOM    920 2HB  CYS A  76      10.020   9.180 -22.893  1.00 68.26           H
ATOM    921  SG  CYS A  76      10.756   9.048 -25.204  1.00 68.26           S
ATOM    922  HG  CYS A  76       9.522   8.569 -25.334  1.00 68.26           H
ATOM    923  HN  CYS A  76       9.327  11.599 -21.785  1.00 68.26           H
ATOM    924  N   THR A  77       7.556   9.998 -22.986  1.00 60.48           N
ATOM    925  CA  THR A  77       6.245   9.384 -23.109  1.00 60.48           C
ATOM    926  C   THR A  77       5.152  10.375 -22.702  1.00 60.48           C
ATOM    927  O   THR A  77       4.747  10.415 -21.542  1.00 60.48           O
ATOM    928  HA  THR A  77       6.078   9.136 -24.157  1.00 60.48           H
ATOM    929  CB  THR A  77       6.244   8.101 -22.275  1.00 60.48           C
ATOM    930  HB  THR A  77       6.074   8.323 -21.221  1.00 60.48           H
ATOM    931  OG1 THR A  77       7.492   7.487 -22.581  1.00 60.48           O
ATOM    932  HG1 THR A  77       7.428   6.997 -23.450  1.00 60.48           H
ATOM    933  CG2 THR A  77       5.202   7.090 -22.758  1.00 60.48           C
ATOM    934 1HG2 THR A  77       5.412   6.818 -23.792  1.00 60.48           H
ATOM    935 2HG2 THR A  77       4.208   7.533 -22.694  1.00 60.48           H
ATOM    936 3HG2 THR A  77       5.243   6.199 -22.132  1.00 60.48           H
ATOM    937  HN  THR A  77       8.002   9.870 -22.100  1.00 60.48           H
ATOM    938  N   ARG A  78       4.707  11.149 -23.680  1.00 53.30           N
ATOM    939  CA  ARG A  78       3.456  11.877 -23.548  1.00 53.30           C
ATOM    940  C   ARG A  78       2.320  10.918 -23.183  1.00 53.30           C
ATOM    941  O   ARG A  78       2.119   9.906 -23.852  1.00 53.30           O
ATOM    942  HA  ARG A  78       3.635  12.595 -22.748  1.00 53.30           H
ATOM    943  CB  ARG A  78       3.102  12.605 -24.846  1.00 53.30           C
ATOM    944 1HB  ARG A  78       3.203  11.923 -25.689  1.00 53.30           H
ATOM    945 2HB  ARG A  78       2.060  12.924 -24.816  1.00 53.30           H
ATOM    946  CG  ARG A  78       4.007  13.821 -25.056  1.00 53.30           C
ATOM    947 1HG  ARG A  78       4.044  14.414 -24.142  1.00 53.30           H
ATOM    948 2HG  ARG A  78       5.024  13.491 -25.263  1.00 53.30           H
ATOM    949  CD  ARG A  78       3.501  14.687 -26.212  1.00 53.30           C
ATOM    950 1HD  ARG A  78       3.439  14.092 -27.123  1.00 53.30           H
ATOM    951 2HD  ARG A  78       2.495  15.045 -25.996  1.00 53.30           H
ATOM    952  NE  ARG A  78       4.412  15.836 -26.419  1.00 53.30           N
ATOM    953  HE  ARG A  78       5.255  15.868 -25.883  1.00 53.30           H
ATOM    954  CZ  ARG A  78       4.177  16.834 -27.281  1.00 53.30           C
ATOM    955  NH1 ARG A  78       3.062  16.842 -28.025  1.00 53.30           N
ATOM    956 1HH1 ARG A  78       2.399  16.099 -27.940  1.00 53.30           H
ATOM    957 2HH1 ARG A  78       2.894  17.592 -28.666  1.00 53.30           H
ATOM    958  NH2 ARG A  78       5.073  17.825 -27.387  1.00 53.30           N
ATOM    959 1HH2 ARG A  78       4.912  18.578 -28.026  1.00 53.30           H
ATOM    960 2HH2 ARG A  78       5.902  17.812 -26.828  1.00 53.30           H
ATOM    961  HN  ARG A  78       5.183  11.283 -24.549  1.00 53.30           H
ATOM    962  N   VAL A  79       1.608  11.272 -22.124  1.00 70.64           N
ATOM    963  CA  VAL A  79       0.487  10.464 -21.672  1.00 70.64           C
ATOM    964  C   VAL A  79      -0.587  10.435 -22.761  1.00 70.64           C
ATOM    965  O   VAL A  79      -1.329  11.400 -22.932  1.00 70.64           O
ATOM    966  HA  VAL A  79       0.855   9.450 -21.515  1.00 70.64           H
ATOM    967  CB  VAL A  79      -0.033  10.993 -20.334  1.00 70.64           C
ATOM    968  HB  VAL A  79      -0.401  12.006 -20.494  1.00 70.64           H
ATOM    969  CG1 VAL A  79      -1.200  10.144 -19.825  1.00 70.64           C
ATOM    970 1HG1 VAL A  79      -2.012  10.172 -20.552  1.00 70.64           H
ATOM    971 2HG1 VAL A  79      -0.868   9.115 -19.689  1.00 70.64           H
ATOM    972 3HG1 VAL A  79      -1.550  10.542 -18.873  1.00 70.64           H
ATOM    973  CG2 VAL A  79       1.090  11.059 -19.296  1.00 70.64           C
ATOM    974 1HG2 VAL A  79       1.501  10.061 -19.142  1.00 70.64           H
ATOM    975 2HG2 VAL A  79       1.876  11.724 -19.653  1.00 70.64           H
ATOM    976 3HG2 VAL A  79       0.693  11.438 -18.355  1.00 70.64           H
ATOM    977  HN  VAL A  79       1.785  12.092 -21.579  1.00 70.64           H
ATOM    978  N   LYS A  80      -0.635   9.317 -23.470  1.00 64.22           N
ATOM    979  CA  LYS A  80      -1.510   9.199 -24.624  1.00 64.22           C
ATOM    980  C   LYS A  80      -2.664   8.253 -24.289  1.00 64.22           C
ATOM    981  O   LYS A  80      -3.746   8.359 -24.865  1.00 64.22           O
ATOM    982  HA  LYS A  80      -1.921  10.188 -24.824  1.00 64.22           H
ATOM    983  CB  LYS A  80      -0.712   8.782 -25.861  1.00 64.22           C
ATOM    984 1HB  LYS A  80      -0.072   7.933 -25.618  1.00 64.22           H
ATOM    985 2HB  LYS A  80      -1.395   8.451 -26.644  1.00 64.22           H
ATOM    986  CG  LYS A  80       0.143   9.940 -26.379  1.00 64.22           C
ATOM    987 1HG  LYS A  80      -0.494  10.796 -26.600  1.00 64.22           H
ATOM    988 2HG  LYS A  80       0.842  10.255 -25.604  1.00 64.22           H
ATOM    989  CD  LYS A  80       0.914   9.533 -27.636  1.00 64.22           C
ATOM    990 1HD  LYS A  80       1.530   8.660 -27.422  1.00 64.22           H
ATOM    991 2HD  LYS A  80       0.214   9.245 -28.420  1.00 64.22           H
ATOM    992  CE  LYS A  80       1.799  10.679 -28.131  1.00 64.22           C
ATOM    993 1HE  LYS A  80       1.197  11.577 -28.270  1.00 64.22           H
ATOM    994 2HE  LYS A  80       2.554  10.914 -27.381  1.00 64.22           H
ATOM    995  NZ  LYS A  80       2.456  10.313 -29.406  1.00 64.22           N
ATOM    996 1HZ  LYS A  80       3.052  11.075 -29.710  1.00 64.22           H
ATOM    997 2HZ  LYS A  80       3.016   9.479 -29.270  1.00 64.22           H
ATOM    998 3HZ  LYS A  80       1.749  10.135 -30.111  1.00 64.22           H
ATOM    999  HN  LYS A  80      -0.090   8.502 -23.268  1.00 64.22           H
ATOM   1000  N   THR A  81      -2.395   7.348 -23.358  1.00 74.68           N
ATOM   1001  CA  THR A  81      -3.347   6.298 -23.038  1.00 74.68           C
ATOM   1002  C   THR A  81      -3.781   6.401 -21.574  1.00 74.68           C
ATOM   1003  O   THR A  81      -3.109   7.042 -20.767  1.00 74.68           O
ATOM   1004  HA  THR A  81      -4.239   6.445 -23.647  1.00 74.68           H
ATOM   1005  CB  THR A  81      -2.704   4.955 -23.388  1.00 74.68           C
ATOM   1006  HB  THR A  81      -3.454   4.164 -23.430  1.00 74.68           H
ATOM   1007  OG1 THR A  81      -1.689   4.788 -22.402  1.00 74.68           O
ATOM   1008  HG1 THR A  81      -1.350   3.847 -22.416  1.00 74.68           H
ATOM   1009  CG2 THR A  81      -1.936   5.000 -24.711  1.00 74.68           C
ATOM   1010 1HG2 THR A  81      -1.143   5.744 -24.645  1.00 74.68           H
ATOM   1011 2HG2 THR A  81      -2.618   5.267 -25.518  1.00 74.68           H
ATOM   1012 3HG2 THR A  81      -1.500   4.021 -24.911  1.00 74.68           H
ATOM   1013  HN  THR A  81      -1.547   7.326 -22.829  1.00 74.68           H
ATOM   1014  N   MET A  82      -4.902   5.760 -21.276  1.00 75.71           N
ATOM   1015  CA  MET A  82      -5.406   5.727 -19.914  1.00 75.71           C
ATOM   1016  C   MET A  82      -4.429   5.002 -18.986  1.00 75.71           C
ATOM   1017  O   MET A  82      -4.246   5.401 -17.837  1.00 75.71           O
ATOM   1018  HA  MET A  82      -5.500   6.770 -19.610  1.00 75.71           H
ATOM   1019  CB  MET A  82      -6.760   5.015 -19.887  1.00 75.71           C
ATOM   1020 1HB  MET A  82      -7.397   5.408 -20.680  1.00 75.71           H
ATOM   1021 2HB  MET A  82      -6.620   3.953 -20.088  1.00 75.71           H
ATOM   1022  CG  MET A  82      -7.449   5.199 -18.534  1.00 75.71           C
ATOM   1023 1HG  MET A  82      -6.901   4.658 -17.761  1.00 75.71           H
ATOM   1024 2HG  MET A  82      -7.441   6.252 -18.252  1.00 75.71           H
ATOM   1025  SD  MET A  82      -9.129   4.603 -18.619  1.00 75.71           S
ATOM   1026  CE  MET A  82      -9.706   5.068 -16.994  1.00 75.71           C
ATOM   1027 1HE  MET A  82      -9.098   4.572 -16.238  1.00 75.71           H
ATOM   1028 2HE  MET A  82      -9.624   6.149 -16.876  1.00 75.71           H
ATOM   1029 3HE  MET A  82     -10.747   4.767 -16.878  1.00 75.71           H
ATOM   1030  HN  MET A  82      -5.461   5.271 -21.946  1.00 75.71           H
ATOM   1031  N   THR A  83      -3.828   3.948 -19.519  1.00 75.86           N
ATOM   1032  CA  THR A  83      -2.852   3.182 -18.763  1.00 75.86           C
ATOM   1033  C   THR A  83      -1.666   4.067 -18.372  1.00 75.86           C
ATOM   1034  O   THR A  83      -1.183   4.000 -17.243  1.00 75.86           O
ATOM   1035  HA  THR A  83      -3.320   2.847 -17.838  1.00 75.86           H
ATOM   1036  CB  THR A  83      -2.452   1.967 -19.603  1.00 75.86           C
ATOM   1037  HB  THR A  83      -1.721   2.242 -20.363  1.00 75.86           H
ATOM   1038  OG1 THR A  83      -3.690   1.462 -20.094  1.00 75.86           O
ATOM   1039  HG1 THR A  83      -4.326   1.316 -19.336  1.00 75.86           H
ATOM   1040  CG2 THR A  83      -1.896   0.824 -18.751  1.00 75.86           C
ATOM   1041 1HG2 THR A  83      -2.652   0.503 -18.035  1.00 75.86           H
ATOM   1042 2HG2 THR A  83      -1.011   1.168 -18.215  1.00 75.86           H
ATOM   1043 3HG2 THR A  83      -1.628  -0.013 -19.396  1.00 75.86           H
ATOM   1044  HN  THR A  83      -3.997   3.618 -20.447  1.00 75.86           H
ATOM   1045  N   ASP A  84      -1.231   4.875 -19.327  1.00 78.86           N
ATOM   1046  CA  ASP A  84      -0.098   5.756 -19.104  1.00 78.86           C
ATOM   1047  C   ASP A  84      -0.403   6.684 -17.926  1.00 78.86           C
ATOM   1048  O   ASP A  84       0.472   6.960 -17.106  1.00 78.86           O
ATOM   1049  HA  ASP A  84       0.745   5.093 -18.905  1.00 78.86           H
ATOM   1050  CB  ASP A  84       0.175   6.626 -20.333  1.00 78.86           C
ATOM   1051 1HB  ASP A  84      -0.704   7.230 -20.557  1.00 78.86           H
ATOM   1052 2HB  ASP A  84       0.991   7.317 -20.120  1.00 78.86           H
ATOM   1053  CG  ASP A  84       0.532   5.764 -21.546  1.00 78.86           C
ATOM   1054  OD1 ASP A  84       1.125   4.687 -21.322  1.00 78.86           O
ATOM   1055  OD2 ASP A  84       0.204   6.203 -22.669  1.00 78.86           O
ATOM   1056  HN  ASP A  84      -1.639   4.934 -20.239  1.00 78.86           H
ATOM   1057  N   MET A  85      -1.646   7.139 -17.879  1.00 84.05           N
ATOM   1058  CA  MET A  85      -2.062   8.075 -16.849  1.00 84.05           C
ATOM   1059  C   MET A  85      -1.976   7.436 -15.461  1.00 84.05           C
ATOM   1060  O   MET A  85      -1.473   8.050 -14.521  1.00 84.05           O
ATOM   1061  HA  MET A  85      -1.367   8.912 -16.915  1.00 84.05           H
ATOM   1062  CB  MET A  85      -3.500   8.524 -17.117  1.00 84.05           C
ATOM   1063 1HB  MET A  85      -3.604   8.819 -18.161  1.00 84.05           H
ATOM   1064 2HB  MET A  85      -4.182   7.689 -16.952  1.00 84.05           H
ATOM   1065  CG  MET A  85      -3.888   9.693 -16.209  1.00 84.05           C
ATOM   1066 1HG  MET A  85      -4.960   9.874 -16.274  1.00 84.05           H
ATOM   1067 2HG  MET A  85      -3.669   9.445 -15.170  1.00 84.05           H
ATOM   1068  SD  MET A  85      -2.991  11.160 -16.687  1.00 84.05           S
ATOM   1069  CE  MET A  85      -3.274  12.179 -15.248  1.00 84.05           C
ATOM   1070 1HE  MET A  85      -4.345  12.336 -15.119  1.00 84.05           H
ATOM   1071 2HE  MET A  85      -2.871  11.681 -14.366  1.00 84.05           H
ATOM   1072 3HE  MET A  85      -2.779  13.141 -15.381  1.00 84.05           H
ATOM   1073  HN  MET A  85      -2.361   6.879 -18.528  1.00 84.05           H
ATOM   1074  N   PHE A  86      -2.476   6.212 -15.376  1.00 86.61           N
ATOM   1075  CA  PHE A  86      -2.486   5.494 -14.113  1.00 86.61           C
ATOM   1076  C   PHE A  86      -1.065   5.138 -13.674  1.00 86.61           C
ATOM   1077  O   PHE A  86      -0.743   5.202 -12.488  1.00 86.61           O
ATOM   1078  HA  PHE A  86      -2.940   6.151 -13.371  1.00 86.61           H
ATOM   1079  CB  PHE A  86      -3.276   4.203 -14.339  1.00 86.61           C
ATOM   1080 1HB  PHE A  86      -2.865   3.685 -15.206  1.00 86.61           H
ATOM   1081 2HB  PHE A  86      -3.135   3.548 -13.480  1.00 86.61           H
ATOM   1082  CG  PHE A  86      -4.774   4.420 -14.556  1.00 86.61           C
ATOM   1083  CD1 PHE A  86      -5.442   5.346 -13.816  1.00 86.61           C
ATOM   1084  HD1 PHE A  86      -4.908   5.933 -13.069  1.00 86.61           H
ATOM   1085  CD2 PHE A  86      -5.440   3.687 -15.489  1.00 86.61           C
ATOM   1086  HD2 PHE A  86      -4.905   2.945 -16.082  1.00 86.61           H
ATOM   1087  CE1 PHE A  86      -6.833   5.547 -14.018  1.00 86.61           C
ATOM   1088  HE1 PHE A  86      -7.367   6.289 -13.424  1.00 86.61           H
ATOM   1089  CE2 PHE A  86      -6.831   3.889 -15.691  1.00 86.61           C
ATOM   1090  HE2 PHE A  86      -7.364   3.302 -16.438  1.00 86.61           H
ATOM   1091  CZ  PHE A  86      -7.498   4.815 -14.950  1.00 86.61           C
ATOM   1092  HZ  PHE A  86      -8.566   4.969 -15.105  1.00 86.61           H
ATOM   1093  HN  PHE A  86      -2.868   5.713 -16.149  1.00 86.61           H
ATOM   1094  N   LEU A  87      -0.251   4.770 -14.653  1.00 81.04           N
ATOM   1095  CA  LEU A  87       1.117   4.365 -14.377  1.00 81.04           C
ATOM   1096  C   LEU A  87       1.895   5.560 -13.822  1.00 81.04           C
ATOM   1097  O   LEU A  87       2.726   5.403 -12.928  1.00 81.04           O
ATOM   1098  HA  LEU A  87       1.080   3.591 -13.610  1.00 81.04           H
ATOM   1099  CB  LEU A  87       1.752   3.742 -15.621  1.00 81.04           C
ATOM   1100 1HB  LEU A  87       1.557   4.395 -16.471  1.00 81.04           H
ATOM   1101 2HB  LEU A  87       2.833   3.718 -15.479  1.00 81.04           H
ATOM   1102  CG  LEU A  87       1.282   2.330 -15.979  1.00 81.04           C
ATOM   1103  HG  LEU A  87       0.194   2.342 -16.054  1.00 81.04           H
ATOM   1104  CD1 LEU A  87       1.825   1.901 -17.343  1.00 81.04           C
ATOM   1105 1HD1 LEU A  87       1.473   2.591 -18.109  1.00 81.04           H
ATOM   1106 2HD1 LEU A  87       2.915   1.910 -17.319  1.00 81.04           H
ATOM   1107 3HD1 LEU A  87       1.475   0.894 -17.572  1.00 81.04           H
ATOM   1108  CD2 LEU A  87       1.647   1.334 -14.876  1.00 81.04           C
ATOM   1109 1HD2 LEU A  87       2.729   1.319 -14.744  1.00 81.04           H
ATOM   1110 2HD2 LEU A  87       1.172   1.635 -13.943  1.00 81.04           H
ATOM   1111 3HD2 LEU A  87       1.301   0.339 -15.156  1.00 81.04           H
ATOM   1112  HN  LEU A  87      -0.512   4.746 -15.618  1.00 81.04           H
ATOM   1113  N   LEU A  88       1.599   6.727 -14.374  1.00 87.57           N
ATOM   1114  CA  LEU A  88       2.252   7.949 -13.937  1.00 87.57           C
ATOM   1115  C   LEU A  88       1.866   8.237 -12.485  1.00 87.57           C
ATOM   1116  O   LEU A  88       2.729   8.504 -11.650  1.00 87.57           O
ATOM   1117  HA  LEU A  88       3.328   7.779 -13.981  1.00 87.57           H
ATOM   1118  CB  LEU A  88       1.937   9.098 -14.897  1.00 87.57           C
ATOM   1119 1HB  LEU A  88       2.302   8.828 -15.888  1.00 87.57           H
ATOM   1120 2HB  LEU A  88       0.854   9.196 -14.972  1.00 87.57           H
ATOM   1121  CG  LEU A  88       2.519  10.463 -14.524  1.00 87.57           C
ATOM   1122  HG  LEU A  88       2.178  10.717 -13.521  1.00 87.57           H
ATOM   1123  CD1 LEU A  88       4.048  10.413 -14.482  1.00 87.57           C
ATOM   1124 1HD1 LEU A  88       4.368   9.682 -13.739  1.00 87.57           H
ATOM   1125 2HD1 LEU A  88       4.430  10.126 -15.462  1.00 87.57           H
ATOM   1126 3HD1 LEU A  88       4.436  11.396 -14.215  1.00 87.57           H
ATOM   1127  CD2 LEU A  88       2.007  11.554 -15.467  1.00 87.57           C
ATOM   1128 1HD2 LEU A  88       2.299  11.316 -16.490  1.00 87.57           H
ATOM   1129 2HD2 LEU A  88       0.920  11.608 -15.403  1.00 87.57           H
ATOM   1130 3HD2 LEU A  88       2.437  12.513 -15.179  1.00 87.57           H
ATOM   1131  HN  LEU A  88       0.929   6.845 -15.107  1.00 87.57           H
ATOM   1132  N   ASN A  89       0.567   8.174 -12.228  1.00 89.58           N
ATOM   1133  CA  ASN A  89       0.049   8.493 -10.909  1.00 89.58           C
ATOM   1134  C   ASN A  89       0.535   7.443  -9.907  1.00 89.58           C
ATOM   1135  O   ASN A  89       0.765   7.753  -8.739  1.00 89.58           O
ATOM   1136  HA  ASN A  89       0.430   9.490 -10.685  1.00 89.58           H
ATOM   1137  CB  ASN A  89      -1.481   8.482 -10.900  1.00 89.58           C
ATOM   1138 1HB  ASN A  89      -1.845   7.644 -11.494  1.00 89.58           H
ATOM   1139 2HB  ASN A  89      -1.841   8.333  -9.883  1.00 89.58           H
ATOM   1140  CG  ASN A  89      -2.041   9.792 -11.459  1.00 89.58           C
ATOM   1141  OD1 ASN A  89      -2.253  10.760 -10.747  1.00 89.58           O
ATOM   1142  ND2 ASN A  89      -2.268   9.768 -12.769  1.00 89.58           N
ATOM   1143 1HD2 ASN A  89      -2.072   8.941 -13.296  1.00 89.58           H
ATOM   1144 2HD2 ASN A  89      -2.634  10.577 -13.228  1.00 89.58           H
ATOM   1145  HN  ASN A  89      -0.124   7.911 -12.901  1.00 89.58           H
ATOM   1146  N   LEU A  90       0.676   6.221 -10.401  1.00 85.45           N
ATOM   1147  CA  LEU A  90       1.158   5.130  -9.571  1.00 85.45           C
ATOM   1148  C   LEU A  90       2.587   5.435  -9.116  1.00 85.45           C
ATOM   1149  O   LEU A  90       2.921   5.257  -7.946  1.00 85.45           O
ATOM   1150  HA  LEU A  90       0.518   5.082  -8.690  1.00 85.45           H
ATOM   1151  CB  LEU A  90       1.018   3.796 -10.307  1.00 85.45           C
ATOM   1152 1HB  LEU A  90      -0.022   3.679 -10.612  1.00 85.45           H
ATOM   1153 2HB  LEU A  90       1.615   3.841 -11.218  1.00 85.45           H
ATOM   1154  CG  LEU A  90       1.433   2.550  -9.521  1.00 85.45           C
ATOM   1155  HG  LEU A  90       2.455   2.692  -9.171  1.00 85.45           H
ATOM   1156  CD1 LEU A  90       0.553   2.365  -8.283  1.00 85.45           C
ATOM   1157 1HD1 LEU A  90       0.650   3.236  -7.634  1.00 85.45           H
ATOM   1158 2HD1 LEU A  90      -0.487   2.255  -8.590  1.00 85.45           H
ATOM   1159 3HD1 LEU A  90       0.869   1.473  -7.743  1.00 85.45           H
ATOM   1160  CD2 LEU A  90       1.430   1.310 -10.417  1.00 85.45           C
ATOM   1161 1HD2 LEU A  90       0.428   1.154 -10.817  1.00 85.45           H
ATOM   1162 2HD2 LEU A  90       2.131   1.454 -11.239  1.00 85.45           H
ATOM   1163 3HD2 LEU A  90       1.728   0.439  -9.833  1.00 85.45           H
ATOM   1164  HN  LEU A  90       0.467   5.973 -11.347  1.00 85.45           H
ATOM   1165  N   ALA A  91       3.393   5.888 -10.066  1.00 90.15           N
ATOM   1166  CA  ALA A  91       4.789   6.178  -9.787  1.00 90.15           C
ATOM   1167  C   ALA A  91       4.876   7.330  -8.785  1.00 90.15           C
ATOM   1168  O   ALA A  91       5.737   7.330  -7.906  1.00 90.15           O
ATOM   1169  HA  ALA A  91       5.231   5.286  -9.342  1.00 90.15           H
ATOM   1170  CB  ALA A  91       5.517   6.488 -11.096  1.00 90.15           C
ATOM   1171 1HB  ALA A  91       5.451   5.627 -11.762  1.00 90.15           H
ATOM   1172 2HB  ALA A  91       5.055   7.352 -11.573  1.00 90.15           H
ATOM   1173 3HB  ALA A  91       6.565   6.706 -10.887  1.00 90.15           H
ATOM   1174  HN  ALA A  91       3.106   6.056 -11.009  1.00 90.15           H
ATOM   1175  N   ILE A  92       3.972   8.285  -8.949  1.00 90.68           N
ATOM   1176  CA  ILE A  92       3.920   9.429  -8.055  1.00 90.68           C
ATOM   1177  C   ILE A  92       3.561   8.954  -6.646  1.00 90.68           C
ATOM   1178  O   ILE A  92       4.169   9.385  -5.668  1.00 90.68           O
ATOM   1179  HA  ILE A  92       4.918   9.868  -8.028  1.00 90.68           H
ATOM   1180  CB  ILE A  92       2.972  10.497  -8.605  1.00 90.68           C
ATOM   1181  HB  ILE A  92       2.030  10.015  -8.865  1.00 90.68           H
ATOM   1182  CG1 ILE A  92       3.530  11.119  -9.886  1.00 90.68           C
ATOM   1183 1HG1 ILE A  92       4.376  11.763  -9.644  1.00 90.68           H
ATOM   1184 2HG1 ILE A  92       3.905  10.334 -10.543  1.00 90.68           H
ATOM   1185  CG2 ILE A  92       2.661  11.553  -7.543  1.00 90.68           C
ATOM   1186 1HG2 ILE A  92       2.190  11.077  -6.683  1.00 90.68           H
ATOM   1187 2HG2 ILE A  92       3.586  12.036  -7.229  1.00 90.68           H
ATOM   1188 3HG2 ILE A  92       1.985  12.300  -7.960  1.00 90.68           H
ATOM   1189  CD1 ILE A  92       2.457  11.930 -10.615  1.00 90.68           C
ATOM   1190 1HD1 ILE A  92       1.624  11.278 -10.877  1.00 90.68           H
ATOM   1191 2HD1 ILE A  92       2.102  12.730  -9.964  1.00 90.68           H
ATOM   1192 3HD1 ILE A  92       2.880  12.362 -11.522  1.00 90.68           H
ATOM   1193  HN  ILE A  92       3.285   8.286  -9.676  1.00 90.68           H
ATOM   1194  N   ALA A  93       2.574   8.072  -6.587  1.00 91.57           N
ATOM   1195  CA  ALA A  93       2.079   7.587  -5.310  1.00 91.57           C
ATOM   1196  C   ALA A  93       3.204   6.854  -4.577  1.00 91.57           C
ATOM   1197  O   ALA A  93       3.435   7.091  -3.392  1.00 91.57           O
ATOM   1198  HA  ALA A  93       1.776   8.453  -4.721  1.00 91.57           H
ATOM   1199  CB  ALA A  93       0.857   6.696  -5.541  1.00 91.57           C
ATOM   1200 1HB  ALA A  93       0.076   7.272  -6.038  1.00 91.57           H
ATOM   1201 2HB  ALA A  93       1.138   5.849  -6.167  1.00 91.57           H
ATOM   1202 3HB  ALA A  93       0.486   6.333  -4.583  1.00 91.57           H
ATOM   1203  HN  ALA A  93       2.116   7.691  -7.390  1.00 91.57           H
ATOM   1204  N   ASP A  94       3.875   5.979  -5.312  1.00 87.81           N
ATOM   1205  CA  ASP A  94       4.937   5.174  -4.734  1.00 87.81           C
ATOM   1206  C   ASP A  94       6.040   6.095  -4.208  1.00 87.81           C
ATOM   1207  O   ASP A  94       6.596   5.855  -3.137  1.00 87.81           O
ATOM   1208  HA  ASP A  94       4.461   4.599  -3.940  1.00 87.81           H
ATOM   1209  CB  ASP A  94       5.556   4.244  -5.780  1.00 87.81           C
ATOM   1210 1HB  ASP A  94       5.728   4.795  -6.704  1.00 87.81           H
ATOM   1211 2HB  ASP A  94       6.527   3.894  -5.431  1.00 87.81           H
ATOM   1212  CG  ASP A  94       4.644   3.047  -6.056  1.00 87.81           C
ATOM   1213  OD1 ASP A  94       3.948   2.633  -5.104  1.00 87.81           O
ATOM   1214  OD2 ASP A  94       4.665   2.572  -7.212  1.00 87.81           O
ATOM   1215  HN  ASP A  94       3.703   5.817  -6.284  1.00 87.81           H
ATOM   1216  N   LEU A  95       6.325   7.128  -4.986  1.00 89.92           N
ATOM   1217  CA  LEU A  95       7.392   8.053  -4.642  1.00 89.92           C
ATOM   1218  C   LEU A  95       7.059   8.739  -3.315  1.00 89.92           C
ATOM   1219  O   LEU A  95       7.925   8.889  -2.455  1.00 89.92           O
ATOM   1220  HA  LEU A  95       8.302   7.467  -4.508  1.00 89.92           H
ATOM   1221  CB  LEU A  95       7.647   9.029  -5.792  1.00 89.92           C
ATOM   1222 1HB  LEU A  95       7.724   8.457  -6.717  1.00 89.92           H
ATOM   1223 2HB  LEU A  95       6.778   9.679  -5.890  1.00 89.92           H
ATOM   1224  CG  LEU A  95       8.894   9.906  -5.663  1.00 89.92           C
ATOM   1225  HG  LEU A  95       8.877  10.382  -4.682  1.00 89.92           H
ATOM   1226  CD1 LEU A  95      10.168   9.062  -5.733  1.00 89.92           C
ATOM   1227 1HD1 LEU A  95      10.167   8.335  -4.921  1.00 89.92           H
ATOM   1228 2HD1 LEU A  95      10.206   8.540  -6.689  1.00 89.92           H
ATOM   1229 3HD1 LEU A  95      11.039   9.711  -5.639  1.00 89.92           H
ATOM   1230  CD2 LEU A  95       8.889  11.024  -6.708  1.00 89.92           C
ATOM   1231 1HD2 LEU A  95       8.870  10.587  -7.706  1.00 89.92           H
ATOM   1232 2HD2 LEU A  95       8.006  11.648  -6.568  1.00 89.92           H
ATOM   1233 3HD2 LEU A  95       9.786  11.632  -6.594  1.00 89.92           H
ATOM   1234  HN  LEU A  95       5.842   7.338  -5.836  1.00 89.92           H
ATOM   1235  N   LEU A  96       5.801   9.136  -3.191  1.00 87.09           N
ATOM   1236  CA  LEU A  96       5.350   9.830  -1.997  1.00 87.09           C
ATOM   1237  C   LEU A  96       5.500   8.904  -0.788  1.00 87.09           C
ATOM   1238  O   LEU A  96       5.893   9.345   0.291  1.00 87.09           O
ATOM   1239  HA  LEU A  96       6.001  10.692  -1.854  1.00 87.09           H
ATOM   1240  CB  LEU A  96       3.929  10.362  -2.191  1.00 87.09           C
ATOM   1241 1HB  LEU A  96       3.306   9.551  -2.566  1.00 87.09           H
ATOM   1242 2HB  LEU A  96       3.532  10.644  -1.216  1.00 87.09           H
ATOM   1243  CG  LEU A  96       3.784  11.558  -3.135  1.00 87.09           C
ATOM   1244  HG  LEU A  96       4.249  11.300  -4.086  1.00 87.09           H
ATOM   1245  CD1 LEU A  96       2.311  11.857  -3.418  1.00 87.09           C
ATOM   1246 1HD1 LEU A  96       1.846  10.987  -3.882  1.00 87.09           H
ATOM   1247 2HD1 LEU A  96       1.800  12.086  -2.483  1.00 87.09           H
ATOM   1248 3HD1 LEU A  96       2.236  12.711  -4.091  1.00 87.09           H
ATOM   1249  CD2 LEU A  96       4.522  12.781  -2.588  1.00 87.09           C
ATOM   1250 1HD2 LEU A  96       4.109  13.051  -1.616  1.00 87.09           H
ATOM   1251 2HD2 LEU A  96       5.582  12.548  -2.479  1.00 87.09           H
ATOM   1252 3HD2 LEU A  96       4.403  13.616  -3.278  1.00 87.09           H
ATOM   1253  HN  LEU A  96       5.098   8.992  -3.887  1.00 87.09           H
ATOM   1254  N   PHE A  97       5.179   7.638  -1.008  1.00 88.82           N
ATOM   1255  CA  PHE A  97       5.296   6.642   0.043  1.00 88.82           C
ATOM   1256  C   PHE A  97       6.747   6.503   0.508  1.00 88.82           C
ATOM   1257  O   PHE A  97       7.018   6.465   1.707  1.00 88.82           O
ATOM   1258  HA  PHE A  97       4.680   6.978   0.877  1.00 88.82           H
ATOM   1259  CB  PHE A  97       4.833   5.309  -0.550  1.00 88.82           C
ATOM   1260 1HB  PHE A  97       3.748   5.326  -0.650  1.00 88.82           H
ATOM   1261 2HB  PHE A  97       5.245   5.207  -1.554  1.00 88.82           H
ATOM   1262  CG  PHE A  97       5.235   4.087   0.278  1.00 88.82           C
ATOM   1263  CD1 PHE A  97       6.167   3.219  -0.200  1.00 88.82           C
ATOM   1264  HD1 PHE A  97       6.628   3.395  -1.172  1.00 88.82           H
ATOM   1265  CD2 PHE A  97       4.661   3.868   1.491  1.00 88.82           C
ATOM   1266  HD2 PHE A  97       3.914   4.563   1.874  1.00 88.82           H
ATOM   1267  CE1 PHE A  97       6.541   2.085   0.568  1.00 88.82           C
ATOM   1268  HE1 PHE A  97       7.288   1.390   0.185  1.00 88.82           H
ATOM   1269  CE2 PHE A  97       5.035   2.733   2.259  1.00 88.82           C
ATOM   1270  HE2 PHE A  97       4.574   2.558   3.231  1.00 88.82           H
ATOM   1271  CZ  PHE A  97       5.967   1.866   1.781  1.00 88.82           C
ATOM   1272  HZ  PHE A  97       6.254   0.995   2.371  1.00 88.82           H
ATOM   1273  HN  PHE A  97       4.845   7.290  -1.885  1.00 88.82           H
ATOM   1274  N   LEU A  98       7.643   6.431  -0.466  1.00 91.63           N
ATOM   1275  CA  LEU A  98       9.034   6.124  -0.182  1.00 91.63           C
ATOM   1276  C   LEU A  98       9.625   7.226   0.700  1.00 91.63           C
ATOM   1277  O   LEU A  98      10.479   6.960   1.544  1.00 91.63           O
ATOM   1278  HA  LEU A  98       9.055   5.188   0.375  1.00 91.63           H
ATOM   1279  CB  LEU A  98       9.809   5.896  -1.482  1.00 91.63           C
ATOM   1280 1HB  LEU A  98       9.634   6.747  -2.140  1.00 91.63           H
ATOM   1281 2HB  LEU A  98      10.874   5.885  -1.250  1.00 91.63           H
ATOM   1282  CG  LEU A  98       9.469   4.616  -2.249  1.00 91.63           C
ATOM   1283  HG  LEU A  98       8.384   4.516  -2.282  1.00 91.63           H
ATOM   1284  CD1 LEU A  98       9.961   4.697  -3.695  1.00 91.63           C
ATOM   1285 1HD1 LEU A  98       9.484   5.541  -4.194  1.00 91.63           H
ATOM   1286 2HD1 LEU A  98      11.042   4.834  -3.704  1.00 91.63           H
ATOM   1287 3HD1 LEU A  98       9.706   3.775  -4.217  1.00 91.63           H
ATOM   1288  CD2 LEU A  98      10.014   3.383  -1.526  1.00 91.63           C
ATOM   1289 1HD2 LEU A  98      11.098   3.462  -1.440  1.00 91.63           H
ATOM   1290 2HD2 LEU A  98       9.575   3.321  -0.531  1.00 91.63           H
ATOM   1291 3HD2 LEU A  98       9.759   2.487  -2.092  1.00 91.63           H
ATOM   1292  HN  LEU A  98       7.431   6.577  -1.432  1.00 91.63           H
ATOM   1293  N   VAL A  99       9.146   8.441   0.474  1.00 90.10           N
ATOM   1294  CA  VAL A  99       9.652   9.592   1.204  1.00 90.10           C
ATOM   1295  C   VAL A  99       9.385   9.401   2.698  1.00 90.10           C
ATOM   1296  O   VAL A  99      10.038  10.024   3.533  1.00 90.10           O
ATOM   1297  HA  VAL A  99      10.729   9.636   1.042  1.00 90.10           H
ATOM   1298  CB  VAL A  99       9.036  10.876   0.646  1.00 90.10           C
ATOM   1299  HB  VAL A  99       7.953  10.754   0.640  1.00 90.10           H
ATOM   1300  CG1 VAL A  99       9.368  12.075   1.536  1.00 90.10           C
ATOM   1301 1HG1 VAL A  99       8.974  11.905   2.538  1.00 90.10           H
ATOM   1302 2HG1 VAL A  99      10.450  12.200   1.588  1.00 90.10           H
ATOM   1303 3HG1 VAL A  99       8.918  12.975   1.117  1.00 90.10           H
ATOM   1304  CG2 VAL A  99       9.488  11.121  -0.795  1.00 90.10           C
ATOM   1305 1HG2 VAL A  99      10.574  11.213  -0.824  1.00 90.10           H
ATOM   1306 2HG2 VAL A  99       9.178  10.284  -1.421  1.00 90.10           H
ATOM   1307 3HG2 VAL A  99       9.036  12.040  -1.167  1.00 90.10           H
ATOM   1308  HN  VAL A  99       8.428   8.644  -0.191  1.00 90.10           H
ATOM   1309  N   THR A 100       8.424   8.536   2.989  1.00 89.72           N
ATOM   1310  CA  THR A 100       8.028   8.293   4.366  1.00 89.72           C
ATOM   1311  C   THR A 100       8.983   7.297   5.027  1.00 89.72           C
ATOM   1312  O   THR A 100       9.148   7.304   6.245  1.00 89.72           O
ATOM   1313  HA  THR A 100       8.110   9.229   4.918  1.00 89.72           H
ATOM   1314  CB  THR A 100       6.571   7.827   4.364  1.00 89.72           C
ATOM   1315  HB  THR A 100       6.139   7.896   5.362  1.00 89.72           H
ATOM   1316  OG1 THR A 100       6.626   6.517   3.806  1.00 89.72           O
ATOM   1317  HG1 THR A 100       6.567   6.566   2.809  1.00 89.72           H
ATOM   1318  CG2 THR A 100       5.706   8.615   3.378  1.00 89.72           C
ATOM   1319 1HG2 THR A 100       6.099   8.491   2.370  1.00 89.72           H
ATOM   1320 2HG2 THR A 100       5.720   9.672   3.647  1.00 89.72           H
ATOM   1321 3HG2 THR A 100       4.681   8.245   3.417  1.00 89.72           H
ATOM   1322  HN  THR A 100       7.920   8.009   2.305  1.00 89.72           H
ATOM   1323  N   LEU A 101       9.588   6.463   4.193  1.00 91.51           N
ATOM   1324  CA  LEU A 101      10.320   5.309   4.688  1.00 91.51           C
ATOM   1325  C   LEU A 101      11.491   5.785   5.549  1.00 91.51           C
ATOM   1326  O   LEU A 101      11.767   5.211   6.601  1.00 91.51           O
ATOM   1327  HA  LEU A 101       9.639   4.736   5.317  1.00 91.51           H
ATOM   1328  CB  LEU A 101      10.737   4.402   3.529  1.00 91.51           C
ATOM   1329 1HB  LEU A 101      11.215   5.017   2.766  1.00 91.51           H
ATOM   1330 2HB  LEU A 101      11.491   3.704   3.893  1.00 91.51           H
ATOM   1331  CG  LEU A 101       9.616   3.599   2.868  1.00 91.51           C
ATOM   1332  HG  LEU A 101       8.907   4.300   2.427  1.00 91.51           H
ATOM   1333  CD1 LEU A 101      10.159   2.731   1.731  1.00 91.51           C
ATOM   1334 1HD1 LEU A 101      10.623   3.368   0.978  1.00 91.51           H
ATOM   1335 2HD1 LEU A 101      10.900   2.037   2.126  1.00 91.51           H
ATOM   1336 3HD1 LEU A 101       9.340   2.171   1.278  1.00 91.51           H
ATOM   1337  CD2 LEU A 101       8.849   2.773   3.903  1.00 91.51           C
ATOM   1338 1HD2 LEU A 101       9.533   2.080   4.393  1.00 91.51           H
ATOM   1339 2HD2 LEU A 101       8.411   3.438   4.647  1.00 91.51           H
ATOM   1340 3HD2 LEU A 101       8.058   2.212   3.407  1.00 91.51           H
ATOM   1341  HN  LEU A 101       9.583   6.565   3.198  1.00 91.51           H
ATOM   1342  N   PRO A 102      12.199   6.840   5.121  1.00 93.75           N
ATOM   1343  CA  PRO A 102      13.358   7.326   5.873  1.00 93.75           C
ATOM   1344  C   PRO A 102      13.027   7.596   7.332  1.00 93.75           C
ATOM   1345  O   PRO A 102      13.810   7.265   8.221  1.00 93.75           O
ATOM   1346  HA  PRO A 102      14.138   6.564   5.894  1.00 93.75           H
ATOM   1347  CB  PRO A 102      13.758   8.605   5.136  1.00 93.75           C
ATOM   1348 1HB  PRO A 102      13.277   9.484   5.566  1.00 93.75           H
ATOM   1349 2HB  PRO A 102      14.834   8.777   5.184  1.00 93.75           H
ATOM   1350  CG  PRO A 102      13.293   8.350   3.707  1.00 93.75           C
ATOM   1351 1HG  PRO A 102      13.182   9.277   3.146  1.00 93.75           H
ATOM   1352 2HG  PRO A 102      14.005   7.739   3.153  1.00 93.75           H
ATOM   1353  CD  PRO A 102      11.963   7.640   3.906  1.00 93.75           C
ATOM   1354 1HD  PRO A 102      11.144   8.346   4.044  1.00 93.75           H
ATOM   1355 2HD  PRO A 102      11.704   7.020   3.048  1.00 93.75           H
ATOM   1356  N   PHE A 103      11.865   8.196   7.541  1.00 92.40           N
ATOM   1357  CA  PHE A 103      11.446   8.573   8.880  1.00 92.40           C
ATOM   1358  C   PHE A 103      11.188   7.335   9.742  1.00 92.40           C
ATOM   1359  O   PHE A 103      11.557   7.304  10.915  1.00 92.40           O
ATOM   1360  HA  PHE A 103      12.255   9.157   9.319  1.00 92.40           H
ATOM   1361  CB  PHE A 103      10.143   9.361   8.737  1.00 92.40           C
ATOM   1362 1HB  PHE A 103       9.423   8.756   8.185  1.00 92.40           H
ATOM   1363 2HB  PHE A 103       9.722   9.531   9.728  1.00 92.40           H
ATOM   1364  CG  PHE A 103      10.305  10.708   8.029  1.00 92.40           C
ATOM   1365  CD1 PHE A 103      10.627  11.818   8.746  1.00 92.40           C
ATOM   1366  HD1 PHE A 103      10.771  11.748   9.824  1.00 92.40           H
ATOM   1367  CD2 PHE A 103      10.125  10.795   6.684  1.00 92.40           C
ATOM   1368  HD2 PHE A 103       9.866   9.906   6.110  1.00 92.40           H
ATOM   1369  CE1 PHE A 103      10.778  13.068   8.090  1.00 92.40           C
ATOM   1370  HE1 PHE A 103      11.036  13.957   8.664  1.00 92.40           H
ATOM   1371  CE2 PHE A 103      10.275  12.046   6.028  1.00 92.40           C
ATOM   1372  HE2 PHE A 103      10.132  12.116   4.949  1.00 92.40           H
ATOM   1373  CZ  PHE A 103      10.598  13.155   6.744  1.00 92.40           C
ATOM   1374  HZ  PHE A 103      10.714  14.115   6.240  1.00 92.40           H
ATOM   1375  HN  PHE A 103      11.215   8.424   6.815  1.00 92.40           H
ATOM   1376  N   TRP A 104      10.557   6.346   9.127  1.00 87.43           N
ATOM   1377  CA  TRP A 104      10.201   5.129   9.837  1.00 87.43           C
ATOM   1378  C   TRP A 104      11.491   4.360  10.131  1.00 87.43           C
ATOM   1379  O   TRP A 104      11.591   3.675  11.148  1.00 87.43           O
ATOM   1380  HA  TRP A 104       9.718   5.417  10.770  1.00 87.43           H
ATOM   1381  CB  TRP A 104       9.184   4.308   9.042  1.00 87.43           C
ATOM   1382 1HB  TRP A 104       9.574   4.138   8.039  1.00 87.43           H
ATOM   1383 2HB  TRP A 104       9.075   3.330   9.512  1.00 87.43           H
ATOM   1384  CG  TRP A 104       7.805   4.962   8.934  1.00 87.43           C
ATOM   1385  CD1 TRP A 104       7.184   5.400   7.830  1.00 87.43           C
ATOM   1386  HD1 TRP A 104       7.604   5.341   6.826  1.00 87.43           H
ATOM   1387  CD2 TRP A 104       6.896   5.236  10.021  1.00 87.43           C
ATOM   1388  NE1 TRP A 104       5.946   5.934   8.125  1.00 87.43           N
ATOM   1389  HE1 TRP A 104       5.298   6.323   7.470  1.00 87.43           H
ATOM   1390  CE2 TRP A 104       5.765   5.831   9.499  1.00 87.43           C
ATOM   1391  CE3 TRP A 104       7.024   4.989  11.399  1.00 87.43           C
ATOM   1392  HE3 TRP A 104       7.906   4.520  11.835  1.00 87.43           H
ATOM   1393  CZ2 TRP A 104       4.676   6.229  10.284  1.00 87.43           C
ATOM   1394  HZ2 TRP A 104       3.794   6.697   9.848  1.00 87.43           H
ATOM   1395  CZ3 TRP A 104       5.928   5.392  12.170  1.00 87.43           C
ATOM   1396  HZ3 TRP A 104       5.975   5.224  13.246  1.00 87.43           H
ATOM   1397  CH2 TRP A 104       4.782   5.993  11.660  1.00 87.43           C
ATOM   1398  HH2 TRP A 104       3.970   6.279  12.329  1.00 87.43           H
ATOM   1399  HN  TRP A 104      10.289   6.367   8.164  1.00 87.43           H
ATOM   1400  N   ALA A 105      12.446   4.500   9.224  1.00 94.08           N
ATOM   1401  CA  ALA A 105      13.729   3.836   9.379  1.00 94.08           C
ATOM   1402  C   ALA A 105      14.413   4.347  10.649  1.00 94.08           C
ATOM   1403  O   ALA A 105      14.923   3.559  11.443  1.00 94.08           O
ATOM   1404  HA  ALA A 105      13.539   2.768   9.483  1.00 94.08           H
ATOM   1405  CB  ALA A 105      14.578   4.066   8.127  1.00 94.08           C
ATOM   1406 1HB  ALA A 105      14.061   3.658   7.258  1.00 94.08           H
ATOM   1407 2HB  ALA A 105      14.737   5.135   7.987  1.00 94.08           H
ATOM   1408 3HB  ALA A 105      15.540   3.567   8.244  1.00 94.08           H
ATOM   1409  HN  ALA A 105      12.354   5.054   8.396  1.00 94.08           H
ATOM   1410  N   ILE A 106      14.401   5.663  10.800  1.00 90.96           N
ATOM   1411  CA  ILE A 106      15.024   6.290  11.953  1.00 90.96           C
ATOM   1412  C   ILE A 106      14.254   5.901  13.217  1.00 90.96           C
ATOM   1413  O   ILE A 106      14.856   5.568  14.237  1.00 90.96           O
ATOM   1414  HA  ILE A 106      16.037   5.896  12.032  1.00 90.96           H
ATOM   1415  CB  ILE A 106      15.141   7.801  11.744  1.00 90.96           C
ATOM   1416  HB  ILE A 106      14.165   8.180  11.441  1.00 90.96           H
ATOM   1417  CG1 ILE A 106      16.123   8.124  10.616  1.00 90.96           C
ATOM   1418 1HG1 ILE A 106      17.145   7.977  10.966  1.00 90.96           H
ATOM   1419 2HG1 ILE A 106      15.967   7.435   9.786  1.00 90.96           H
ATOM   1420  CG2 ILE A 106      15.514   8.508  13.049  1.00 90.96           C
ATOM   1421 1HG2 ILE A 106      14.746   8.317  13.798  1.00 90.96           H
ATOM   1422 2HG2 ILE A 106      16.472   8.129  13.406  1.00 90.96           H
ATOM   1423 3HG2 ILE A 106      15.591   9.580  12.872  1.00 90.96           H
ATOM   1424  CD1 ILE A 106      15.946   9.564  10.131  1.00 90.96           C
ATOM   1425 1HD1 ILE A 106      14.930   9.700   9.760  1.00 90.96           H
ATOM   1426 2HD1 ILE A 106      16.125  10.251  10.958  1.00 90.96           H
ATOM   1427 3HD1 ILE A 106      16.656   9.767   9.329  1.00 90.96           H
ATOM   1428  HN  ILE A 106      13.976   6.297  10.153  1.00 90.96           H
ATOM   1429  N   ALA A 107      12.935   5.957  13.109  1.00 92.17           N
ATOM   1430  CA  ALA A 107      12.078   5.700  14.254  1.00 92.17           C
ATOM   1431  C   ALA A 107      12.301   4.267  14.740  1.00 92.17           C
ATOM   1432  O   ALA A 107      12.314   4.011  15.943  1.00 92.17           O
ATOM   1433  HA  ALA A 107      12.365   6.392  15.045  1.00 92.17           H
ATOM   1434  CB  ALA A 107      10.621   5.965  13.871  1.00 92.17           C
ATOM   1435 1HB  ALA A 107      10.510   7.004  13.561  1.00 92.17           H
ATOM   1436 2HB  ALA A 107      10.335   5.308  13.049  1.00 92.17           H
ATOM   1437 3HB  ALA A 107       9.978   5.772  14.730  1.00 92.17           H
ATOM   1438  HN  ALA A 107      12.452   6.173  12.260  1.00 92.17           H
ATOM   1439  N   ALA A 108      12.472   3.370  13.780  1.00 91.73           N
ATOM   1440  CA  ALA A 108      12.637   1.960  14.094  1.00 91.73           C
ATOM   1441  C   ALA A 108      14.024   1.736  14.699  1.00 91.73           C
ATOM   1442  O   ALA A 108      14.213   0.829  15.508  1.00 91.73           O
ATOM   1443  HA  ALA A 108      11.881   1.694  14.832  1.00 91.73           H
ATOM   1444  CB  ALA A 108      12.410   1.126  12.831  1.00 91.73           C
ATOM   1445 1HB  ALA A 108      11.401   1.300  12.458  1.00 91.73           H
ATOM   1446 2HB  ALA A 108      13.134   1.416  12.070  1.00 91.73           H
ATOM   1447 3HB  ALA A 108      12.534   0.069  13.067  1.00 91.73           H
ATOM   1448  HN  ALA A 108      12.499   3.592  12.806  1.00 91.73           H
ATOM   1449  N   ALA A 109      14.959   2.578  14.284  1.00 90.36           N
ATOM   1450  CA  ALA A 109      16.343   2.423  14.700  1.00 90.36           C
ATOM   1451  C   ALA A 109      16.472   2.795  16.178  1.00 90.36           C
ATOM   1452  O   ALA A 109      17.274   2.208  16.902  1.00 90.36           O
ATOM   1453  HA  ALA A 109      16.613   1.375  14.572  1.00 90.36           H
ATOM   1454  CB  ALA A 109      17.244   3.277  13.804  1.00 90.36           C
ATOM   1455 1HB  ALA A 109      17.137   2.953  12.768  1.00 90.36           H
ATOM   1456 2HB  ALA A 109      16.953   4.324  13.889  1.00 90.36           H
ATOM   1457 3HB  ALA A 109      18.281   3.161  14.116  1.00 90.36           H
ATOM   1458  HN  ALA A 109      14.785   3.352  13.676  1.00 90.36           H
ATOM   1459  N   ASP A 110      15.668   3.768  16.583  1.00 81.56           N
ATOM   1460  CA  ASP A 110      15.792   4.334  17.915  1.00 81.56           C
ATOM   1461  C   ASP A 110      14.410   4.763  18.412  1.00 81.56           C
ATOM   1462  O   ASP A 110      13.683   3.965  19.002  1.00 81.56           O
ATOM   1463  HA  ASP A 110      16.226   3.542  18.525  1.00 81.56           H
ATOM   1464  CB  ASP A 110      16.695   5.569  17.907  1.00 81.56           C
ATOM   1465 1HB  ASP A 110      17.633   5.335  17.403  1.00 81.56           H
ATOM   1466 2HB  ASP A 110      16.220   6.369  17.340  1.00 81.56           H
ATOM   1467  CG  ASP A 110      16.982   6.048  19.332  1.00 81.56           C
ATOM   1468  OD1 ASP A 110      16.591   5.315  20.266  1.00 81.56           O
ATOM   1469  OD2 ASP A 110      17.585   7.136  19.454  1.00 81.56           O
ATOM   1470  HN  ASP A 110      14.945   4.167  16.019  1.00 81.56           H
ATOM   1471  N   GLN A 111      14.089   6.023  18.156  1.00 84.03           N
ATOM   1472  CA  GLN A 111      12.813   6.572  18.583  1.00 84.03           C
ATOM   1473  C   GLN A 111      12.354   7.664  17.614  1.00 84.03           C
ATOM   1474  O   GLN A 111      13.116   8.090  16.748  1.00 84.03           O
ATOM   1475  HA  GLN A 111      12.114   5.736  18.556  1.00 84.03           H
ATOM   1476  CB  GLN A 111      12.898   7.108  20.013  1.00 84.03           C
ATOM   1477 1HB  GLN A 111      11.937   7.532  20.305  1.00 84.03           H
ATOM   1478 2HB  GLN A 111      13.106   6.289  20.701  1.00 84.03           H
ATOM   1479  CG  GLN A 111      13.989   8.174  20.135  1.00 84.03           C
ATOM   1480 1HG  GLN A 111      14.954   7.743  19.867  1.00 84.03           H
ATOM   1481 2HG  GLN A 111      13.794   8.982  19.431  1.00 84.03           H
ATOM   1482  CD  GLN A 111      14.053   8.733  21.558  1.00 84.03           C
ATOM   1483  OE1 GLN A 111      13.146   8.572  22.357  1.00 84.03           O
ATOM   1484  NE2 GLN A 111      15.173   9.398  21.828  1.00 84.03           N
ATOM   1485 1HE2 GLN A 111      15.879   9.494  21.127  1.00 84.03           H
ATOM   1486 2HE2 GLN A 111      15.308   9.802  22.733  1.00 84.03           H
ATOM   1487  HN  GLN A 111      14.682   6.663  17.667  1.00 84.03           H
ATOM   1488  N   TRP A 112      11.110   8.085  17.794  1.00 89.09           N
ATOM   1489  CA  TRP A 112      10.565   9.169  16.995  1.00 89.09           C
ATOM   1490  C   TRP A 112      11.209  10.474  17.467  1.00 89.09           C
ATOM   1491  O   TRP A 112      10.981  10.912  18.593  1.00 89.09           O
ATOM   1492  HA  TRP A 112      10.825   8.980  15.954  1.00 89.09           H
ATOM   1493  CB  TRP A 112       9.037   9.194  17.075  1.00 89.09           C
ATOM   1494 1HB  TRP A 112       8.655   8.200  16.843  1.00 89.09           H
ATOM   1495 2HB  TRP A 112       8.740   9.419  18.099  1.00 89.09           H
ATOM   1496  CG  TRP A 112       8.381  10.208  16.135  1.00 89.09           C
ATOM   1497  CD1 TRP A 112       7.962  11.447  16.422  1.00 89.09           C
ATOM   1498  HD1 TRP A 112       8.039  11.909  17.407  1.00 89.09           H
ATOM   1499  CD2 TRP A 112       8.086  10.017  14.736  1.00 89.09           C
ATOM   1500  NE1 TRP A 112       7.419  12.067  15.315  1.00 89.09           N
ATOM   1501  HE1 TRP A 112       7.040  12.992  15.280  1.00 89.09           H
ATOM   1502  CE2 TRP A 112       7.497  11.169  14.257  1.00 89.09           C
ATOM   1503  CE3 TRP A 112       8.308   8.907  13.902  1.00 89.09           C
ATOM   1504  HE3 TRP A 112       8.771   7.986  14.256  1.00 89.09           H
ATOM   1505  CZ2 TRP A 112       7.082  11.323  12.929  1.00 89.09           C
ATOM   1506  HZ2 TRP A 112       6.619  12.244  12.575  1.00 89.09           H
ATOM   1507  CZ3 TRP A 112       7.888   9.077  12.577  1.00 89.09           C
ATOM   1508  HZ3 TRP A 112       8.037   8.246  11.888  1.00 89.09           H
ATOM   1509  CH2 TRP A 112       7.293  10.230  12.080  1.00 89.09           C
ATOM   1510  HH2 TRP A 112       6.993  10.284  11.033  1.00 89.09           H
ATOM   1511  HN  TRP A 112      10.481   7.699  18.469  1.00 89.09           H
ATOM   1512  N   LYS A 113      12.002  11.059  16.580  1.00 81.96           N
ATOM   1513  CA  LYS A 113      12.813  12.208  16.946  1.00 81.96           C
ATOM   1514  C   LYS A 113      12.185  13.476  16.365  1.00 81.96           C
ATOM   1515  O   LYS A 113      12.774  14.554  16.438  1.00 81.96           O
ATOM   1516  HA  LYS A 113      12.801  12.284  18.033  1.00 81.96           H
ATOM   1517  CB  LYS A 113      14.268  11.992  16.523  1.00 81.96           C
ATOM   1518 1HB  LYS A 113      14.321  11.858  15.443  1.00 81.96           H
ATOM   1519 2HB  LYS A 113      14.855  12.879  16.762  1.00 81.96           H
ATOM   1520  CG  LYS A 113      14.868  10.772  17.224  1.00 81.96           C
ATOM   1521 1HG  LYS A 113      14.744  10.870  18.303  1.00 81.96           H
ATOM   1522 2HG  LYS A 113      14.329   9.874  16.922  1.00 81.96           H
ATOM   1523  CD  LYS A 113      16.352  10.620  16.887  1.00 81.96           C
ATOM   1524 1HD  LYS A 113      16.474  10.495  15.811  1.00 81.96           H
ATOM   1525 2HD  LYS A 113      16.886  11.529  17.164  1.00 81.96           H
ATOM   1526  CE  LYS A 113      16.961   9.422  17.618  1.00 81.96           C
ATOM   1527 1HE  LYS A 113      16.838   9.544  18.694  1.00 81.96           H
ATOM   1528 2HE  LYS A 113      16.432   8.511  17.338  1.00 81.96           H
ATOM   1529  NZ  LYS A 113      18.398   9.289  17.289  1.00 81.96           N
ATOM   1530 1HZ  LYS A 113      18.785   8.492  17.781  1.00 81.96           H
ATOM   1531 2HZ  LYS A 113      18.504   9.154  16.289  1.00 81.96           H
ATOM   1532 3HZ  LYS A 113      18.888  10.131  17.569  1.00 81.96           H
ATOM   1533  HN  LYS A 113      12.094  10.762  15.630  1.00 81.96           H
ATOM   1534  N   PHE A 114      10.999  13.306  15.800  1.00 87.79           N
ATOM   1535  CA  PHE A 114      10.369  14.375  15.045  1.00 87.79           C
ATOM   1536  C   PHE A 114       9.163  14.941  15.798  1.00 87.79           C
ATOM   1537  O   PHE A 114       8.716  14.362  16.786  1.00 87.79           O
ATOM   1538  HA  PHE A 114      11.113  15.160  14.913  1.00 87.79           H
ATOM   1539  CB  PHE A 114       9.891  13.768  13.724  1.00 87.79           C
ATOM   1540 1HB  PHE A 114       9.081  13.068  13.929  1.00 87.79           H
ATOM   1541 2HB  PHE A 114       9.477  14.561  13.101  1.00 87.79           H
ATOM   1542  CG  PHE A 114      10.987  13.043  12.940  1.00 87.79           C
ATOM   1543  CD1 PHE A 114      11.907  13.758  12.238  1.00 87.79           C
ATOM   1544  HD1 PHE A 114      11.864  14.847  12.234  1.00 87.79           H
ATOM   1545  CD2 PHE A 114      11.041  11.684  12.946  1.00 87.79           C
ATOM   1546  HD2 PHE A 114      10.303  11.112  13.508  1.00 87.79           H
ATOM   1547  CE1 PHE A 114      12.924  13.084  11.511  1.00 87.79           C
ATOM   1548  HE1 PHE A 114      13.662  13.657  10.949  1.00 87.79           H
ATOM   1549  CE2 PHE A 114      12.058  11.011  12.218  1.00 87.79           C
ATOM   1550  HE2 PHE A 114      12.101   9.922  12.222  1.00 87.79           H
ATOM   1551  CZ  PHE A 114      12.978  11.726  11.516  1.00 87.79           C
ATOM   1552  HZ  PHE A 114      13.759  11.209  10.958  1.00 87.79           H
ATOM   1553  HN  PHE A 114      10.471  12.458  15.853  1.00 87.79           H
ATOM   1554  N   GLN A 115       8.671  16.067  15.301  1.00 80.90           N
ATOM   1555  CA  GLN A 115       7.557  16.744  15.943  1.00 80.90           C
ATOM   1556  C   GLN A 115       6.253  15.989  15.678  1.00 80.90           C
ATOM   1557  O   GLN A 115       6.189  15.147  14.784  1.00 80.90           O
ATOM   1558  HA  GLN A 115       7.784  16.728  17.009  1.00 80.90           H
ATOM   1559  CB  GLN A 115       7.455  18.197  15.474  1.00 80.90           C
ATOM   1560 1HB  GLN A 115       7.383  18.228  14.387  1.00 80.90           H
ATOM   1561 2HB  GLN A 115       6.543  18.646  15.867  1.00 80.90           H
ATOM   1562  CG  GLN A 115       8.668  19.008  15.933  1.00 80.90           C
ATOM   1563 1HG  GLN A 115       8.794  18.903  17.011  1.00 80.90           H
ATOM   1564 2HG  GLN A 115       9.571  18.614  15.467  1.00 80.90           H
ATOM   1565  CD  GLN A 115       8.507  20.487  15.575  1.00 80.90           C
ATOM   1566  OE1 GLN A 115       7.567  20.892  14.911  1.00 80.90           O
ATOM   1567  NE2 GLN A 115       9.473  21.267  16.050  1.00 80.90           N
ATOM   1568 1HE2 GLN A 115      10.217  20.870  16.588  1.00 80.90           H
ATOM   1569 2HE2 GLN A 115       9.456  22.250  15.869  1.00 80.90           H
ATOM   1570  HN  GLN A 115       9.019  16.514  14.478  1.00 80.90           H
ATOM   1571  N   THR A 116       5.244  16.319  16.472  1.00 86.92           N
ATOM   1572  CA  THR A 116       3.949  15.672  16.344  1.00 86.92           C
ATOM   1573  C   THR A 116       3.391  15.871  14.934  1.00 86.92           C
ATOM   1574  O   THR A 116       2.801  14.956  14.361  1.00 86.92           O
ATOM   1575  HA  THR A 116       4.085  14.600  16.486  1.00 86.92           H
ATOM   1576  CB  THR A 116       3.036  16.221  17.443  1.00 86.92           C
ATOM   1577  HB  THR A 116       2.710  17.234  17.207  1.00 86.92           H
ATOM   1578  OG1 THR A 116       3.806  16.084  18.634  1.00 86.92           O
ATOM   1579  HG1 THR A 116       3.421  16.658  19.357  1.00 86.92           H
ATOM   1580  CG2 THR A 116       1.813  15.334  17.685  1.00 86.92           C
ATOM   1581 1HG2 THR A 116       2.140  14.339  17.986  1.00 86.92           H
ATOM   1582 2HG2 THR A 116       1.229  15.263  16.767  1.00 86.92           H
ATOM   1583 3HG2 THR A 116       1.199  15.770  18.473  1.00 86.92           H
ATOM   1584  HN  THR A 116       5.301  17.012  17.191  1.00 86.92           H
ATOM   1585  N   PHE A 117       3.597  17.072  14.414  1.00 90.22           N
ATOM   1586  CA  PHE A 117       3.101  17.411  13.091  1.00 90.22           C
ATOM   1587  C   PHE A 117       3.610  16.419  12.044  1.00 90.22           C
ATOM   1588  O   PHE A 117       2.841  15.937  11.214  1.00 90.22           O
ATOM   1589  HA  PHE A 117       2.012  17.365  13.133  1.00 90.22           H
ATOM   1590  CB  PHE A 117       3.633  18.806  12.757  1.00 90.22           C
ATOM   1591 1HB  PHE A 117       3.274  19.510  13.507  1.00 90.22           H
ATOM   1592 2HB  PHE A 117       4.721  18.794  12.825  1.00 90.22           H
ATOM   1593  CG  PHE A 117       3.229  19.310  11.370  1.00 90.22           C
ATOM   1594  CD1 PHE A 117       4.146  19.344  10.365  1.00 90.22           C
ATOM   1595  HD1 PHE A 117       5.168  19.012  10.548  1.00 90.22           H
ATOM   1596  CD2 PHE A 117       1.954  19.724  11.142  1.00 90.22           C
ATOM   1597  HD2 PHE A 117       1.220  19.697  11.947  1.00 90.22           H
ATOM   1598  CE1 PHE A 117       3.771  19.812   9.078  1.00 90.22           C
ATOM   1599  HE1 PHE A 117       4.505  19.840   8.273  1.00 90.22           H
ATOM   1600  CE2 PHE A 117       1.579  20.192   9.854  1.00 90.22           C
ATOM   1601  HE2 PHE A 117       0.557  20.524   9.671  1.00 90.22           H
ATOM   1602  CZ  PHE A 117       2.496  20.226   8.850  1.00 90.22           C
ATOM   1603  HZ  PHE A 117       2.208  20.585   7.862  1.00 90.22           H
ATOM   1604  HN  PHE A 117       4.092  17.806  14.880  1.00 90.22           H
ATOM   1605  N   MET A 118       4.904  16.142  12.117  1.00 87.58           N
ATOM   1606  CA  MET A 118       5.528  15.225  11.179  1.00 87.58           C
ATOM   1607  C   MET A 118       4.957  13.813  11.332  1.00 87.58           C
ATOM   1608  O   MET A 118       4.855  13.072  10.355  1.00 87.58           O
ATOM   1609  HA  MET A 118       5.293  15.614  10.188  1.00 87.58           H
ATOM   1610  CB  MET A 118       7.038  15.194  11.422  1.00 87.58           C
ATOM   1611 1HB  MET A 118       7.236  15.039  12.482  1.00 87.58           H
ATOM   1612 2HB  MET A 118       7.479  14.352  10.889  1.00 87.58           H
ATOM   1613  CG  MET A 118       7.694  16.497  10.960  1.00 87.58           C
ATOM   1614 1HG  MET A 118       7.350  17.326  11.578  1.00 87.58           H
ATOM   1615 2HG  MET A 118       8.775  16.434  11.084  1.00 87.58           H
ATOM   1616  SD  MET A 118       7.295  16.807   9.248  1.00 87.58           S
ATOM   1617  CE  MET A 118       8.129  15.428   8.481  1.00 87.58           C
ATOM   1618 1HE  MET A 118       9.195  15.478   8.703  1.00 87.58           H
ATOM   1619 2HE  MET A 118       7.720  14.495   8.868  1.00 87.58           H
ATOM   1620 3HE  MET A 118       7.981  15.468   7.401  1.00 87.58           H
ATOM   1621  HN  MET A 118       5.521  16.533  12.800  1.00 87.58           H
ATOM   1622  N   CYS A 119       4.601  13.483  12.565  1.00 92.24           N
ATOM   1623  CA  CYS A 119       3.986  12.198  12.847  1.00 92.24           C
ATOM   1624  C   CYS A 119       2.671  12.113  12.070  1.00 92.24           C
ATOM   1625  O   CYS A 119       2.404  11.115  11.402  1.00 92.24           O
ATOM   1626  HA  CYS A 119       4.686  11.434  12.508  1.00 92.24           H
ATOM   1627  CB  CYS A 119       3.776  11.989  14.348  1.00 92.24           C
ATOM   1628 1HB  CYS A 119       4.739  11.933  14.854  1.00 92.24           H
ATOM   1629 2HB  CYS A 119       3.242  12.840  14.771  1.00 92.24           H
ATOM   1630  SG  CYS A 119       2.828  10.451  14.639  1.00 92.24           S
ATOM   1631  HN  CYS A 119       4.726  14.076  13.360  1.00 92.24           H
ATOM   1632  N   LYS A 120       1.884  13.173  12.182  1.00 90.62           N
ATOM   1633  CA  LYS A 120       0.598  13.226  11.509  1.00 90.62           C
ATOM   1634  C   LYS A 120       0.810  13.079  10.001  1.00 90.62           C
ATOM   1635  O   LYS A 120       0.142  12.275   9.352  1.00 90.62           O
ATOM   1636  HA  LYS A 120       0.011  12.377  11.860  1.00 90.62           H
ATOM   1637  CB  LYS A 120      -0.161  14.495  11.902  1.00 90.62           C
ATOM   1638 1HB  LYS A 120       0.492  15.361  11.798  1.00 90.62           H
ATOM   1639 2HB  LYS A 120      -1.001  14.646  11.223  1.00 90.62           H
ATOM   1640  CG  LYS A 120      -0.672  14.404  13.342  1.00 90.62           C
ATOM   1641 1HG  LYS A 120      -1.357  13.561  13.436  1.00 90.62           H
ATOM   1642 2HG  LYS A 120       0.163  14.214  14.016  1.00 90.62           H
ATOM   1643  CD  LYS A 120      -1.383  15.695  13.753  1.00 90.62           C
ATOM   1644 1HD  LYS A 120      -0.683  16.529  13.714  1.00 90.62           H
ATOM   1645 2HD  LYS A 120      -2.182  15.916  13.044  1.00 90.62           H
ATOM   1646  CE  LYS A 120      -1.965  15.575  15.163  1.00 90.62           C
ATOM   1647 1HE  LYS A 120      -1.253  15.067  15.814  1.00 90.62           H
ATOM   1648 2HE  LYS A 120      -2.127  16.568  15.582  1.00 90.62           H
ATOM   1649  NZ  LYS A 120      -3.241  14.827  15.136  1.00 90.62           N
ATOM   1650 1HZ  LYS A 120      -3.749  14.992  15.998  1.00 90.62           H
ATOM   1651 2HZ  LYS A 120      -3.800  15.140  14.349  1.00 90.62           H
ATOM   1652 3HZ  LYS A 120      -3.050  13.835  15.041  1.00 90.62           H
ATOM   1653  HN  LYS A 120       2.113  13.984  12.721  1.00 90.62           H
ATOM   1654  N   VAL A 121       1.743  13.866   9.487  1.00 92.18           N
ATOM   1655  CA  VAL A 121       1.973  13.918   8.053  1.00 92.18           C
ATOM   1656  C   VAL A 121       2.412  12.537   7.562  1.00 92.18           C
ATOM   1657  O   VAL A 121       1.857  12.011   6.598  1.00 92.18           O
ATOM   1658  HA  VAL A 121       1.027  14.175   7.577  1.00 92.18           H
ATOM   1659  CB  VAL A 121       2.984  15.018   7.724  1.00 92.18           C
ATOM   1660  HB  VAL A 121       3.865  14.861   8.346  1.00 92.18           H
ATOM   1661  CG1 VAL A 121       3.421  14.941   6.260  1.00 92.18           C
ATOM   1662 1HG1 VAL A 121       3.884  13.973   6.070  1.00 92.18           H
ATOM   1663 2HG1 VAL A 121       2.551  15.061   5.614  1.00 92.18           H
ATOM   1664 3HG1 VAL A 121       4.139  15.735   6.053  1.00 92.18           H
ATOM   1665  CG2 VAL A 121       2.416  16.400   8.055  1.00 92.18           C
ATOM   1666 1HG2 VAL A 121       1.512  16.571   7.472  1.00 92.18           H
ATOM   1667 2HG2 VAL A 121       2.178  16.450   9.118  1.00 92.18           H
ATOM   1668 3HG2 VAL A 121       3.155  17.164   7.812  1.00 92.18           H
ATOM   1669  HN  VAL A 121       2.335  14.461  10.032  1.00 92.18           H
ATOM   1670  N   VAL A 122       3.405  11.988   8.247  1.00 90.89           N
ATOM   1671  CA  VAL A 122       4.061  10.780   7.777  1.00 90.89           C
ATOM   1672  C   VAL A 122       3.059   9.623   7.787  1.00 90.89           C
ATOM   1673  O   VAL A 122       2.986   8.853   6.831  1.00 90.89           O
ATOM   1674  HA  VAL A 122       4.380  10.958   6.750  1.00 90.89           H
ATOM   1675  CB  VAL A 122       5.307  10.499   8.619  1.00 90.89           C
ATOM   1676  HB  VAL A 122       5.011  10.507   9.668  1.00 90.89           H
ATOM   1677  CG1 VAL A 122       5.882   9.117   8.303  1.00 90.89           C
ATOM   1678 1HG1 VAL A 122       5.135   8.354   8.520  1.00 90.89           H
ATOM   1679 2HG1 VAL A 122       6.155   9.070   7.249  1.00 90.89           H
ATOM   1680 3HG1 VAL A 122       6.767   8.944   8.915  1.00 90.89           H
ATOM   1681  CG2 VAL A 122       6.360  11.591   8.420  1.00 90.89           C
ATOM   1682 1HG2 VAL A 122       6.650  11.629   7.370  1.00 90.89           H
ATOM   1683 2HG2 VAL A 122       5.947  12.554   8.718  1.00 90.89           H
ATOM   1684 3HG2 VAL A 122       7.236  11.367   9.030  1.00 90.89           H
ATOM   1685  HN  VAL A 122       3.760  12.354   9.108  1.00 90.89           H
ATOM   1686  N   ASN A 123       2.313   9.539   8.879  1.00 90.02           N
ATOM   1687  CA  ASN A 123       1.308   8.499   9.019  1.00 90.02           C
ATOM   1688  C   ASN A 123       0.252   8.665   7.925  1.00 90.02           C
ATOM   1689  O   ASN A 123      -0.166   7.688   7.306  1.00 90.02           O
ATOM   1690  HA  ASN A 123       1.854   7.559   8.932  1.00 90.02           H
ATOM   1691  CB  ASN A 123       0.604   8.593  10.374  1.00 90.02           C
ATOM   1692 1HB  ASN A 123       0.741   9.591  10.791  1.00 90.02           H
ATOM   1693 2HB  ASN A 123      -0.468   8.447  10.242  1.00 90.02           H
ATOM   1694  CG  ASN A 123       1.149   7.548  11.349  1.00 90.02           C
ATOM   1695  OD1 ASN A 123       1.803   6.589  10.971  1.00 90.02           O
ATOM   1696  ND2 ASN A 123       0.845   7.785  12.622  1.00 90.02           N
ATOM   1697 1HD2 ASN A 123       0.305   8.590  12.866  1.00 90.02           H
ATOM   1698 2HD2 ASN A 123       1.157   7.158  13.336  1.00 90.02           H
ATOM   1699  HN  ASN A 123       2.387  10.163   9.656  1.00 90.02           H
ATOM   1700  N   SER A 124      -0.150   9.911   7.720  1.00 91.05           N
ATOM   1701  CA  SER A 124      -1.210  10.209   6.771  1.00 91.05           C
ATOM   1702  C   SER A 124      -0.754   9.864   5.352  1.00 91.05           C
ATOM   1703  O   SER A 124      -1.489   9.231   4.596  1.00 91.05           O
ATOM   1704  HA  SER A 124      -2.048   9.578   7.067  1.00 91.05           H
ATOM   1705  CB  SER A 124      -1.625  11.679   6.853  1.00 91.05           C
ATOM   1706 1HB  SER A 124      -0.786  12.310   6.559  1.00 91.05           H
ATOM   1707 2HB  SER A 124      -2.431  11.868   6.143  1.00 91.05           H
ATOM   1708  OG  SER A 124      -2.054  12.041   8.163  1.00 91.05           O
ATOM   1709  HG  SER A 124      -1.403  12.682   8.571  1.00 91.05           H
ATOM   1710  HN  SER A 124       0.234  10.707   8.187  1.00 91.05           H
ATOM   1711  N   MET A 125       0.457  10.296   5.033  1.00 85.30           N
ATOM   1712  CA  MET A 125       1.018  10.045   3.716  1.00 85.30           C
ATOM   1713  C   MET A 125       1.086   8.545   3.426  1.00 85.30           C
ATOM   1714  O   MET A 125       0.685   8.098   2.352  1.00 85.30           O
ATOM   1715  HA  MET A 125       0.341  10.529   3.012  1.00 85.30           H
ATOM   1716  CB  MET A 125       2.424  10.644   3.637  1.00 85.30           C
ATOM   1717 1HB  MET A 125       2.979  10.399   4.543  1.00 85.30           H
ATOM   1718 2HB  MET A 125       2.966  10.201   2.802  1.00 85.30           H
ATOM   1719  CG  MET A 125       2.364  12.163   3.465  1.00 85.30           C
ATOM   1720 1HG  MET A 125       1.777  12.414   2.581  1.00 85.30           H
ATOM   1721 2HG  MET A 125       1.861  12.615   4.320  1.00 85.30           H
ATOM   1722  SD  MET A 125       4.014  12.826   3.309  1.00 85.30           S
ATOM   1723  CE  MET A 125       4.427  12.247   1.671  1.00 85.30           C
ATOM   1724 1HE  MET A 125       4.383  11.158   1.649  1.00 85.30           H
ATOM   1725 2HE  MET A 125       3.716  12.654   0.952  1.00 85.30           H
ATOM   1726 3HE  MET A 125       5.434  12.575   1.413  1.00 85.30           H
ATOM   1727  HN  MET A 125       1.050  10.808   5.654  1.00 85.30           H
ATOM   1728  N   TYR A 126       1.596   7.808   4.401  1.00 85.70           N
ATOM   1729  CA  TYR A 126       1.726   6.367   4.262  1.00 85.70           C
ATOM   1730  C   TYR A 126       0.382   5.727   3.912  1.00 85.70           C
ATOM   1731  O   TYR A 126       0.301   4.901   3.004  1.00 85.70           O
ATOM   1732  HA  TYR A 126       2.434   6.170   3.457  1.00 85.70           H
ATOM   1733  CB  TYR A 126       2.184   5.851   5.627  1.00 85.70           C
ATOM   1734 1HB  TYR A 126       3.204   6.189   5.809  1.00 85.70           H
ATOM   1735 2HB  TYR A 126       1.558   6.296   6.401  1.00 85.70           H
ATOM   1736  CG  TYR A 126       2.135   4.328   5.765  1.00 85.70           C
ATOM   1737  CD1 TYR A 126       1.022   3.720   6.308  1.00 85.70           C
ATOM   1738  HD1 TYR A 126       0.178   4.324   6.639  1.00 85.70           H
ATOM   1739  CD2 TYR A 126       3.204   3.563   5.346  1.00 85.70           C
ATOM   1740  HD2 TYR A 126       4.084   4.043   4.917  1.00 85.70           H
ATOM   1741  CE1 TYR A 126       0.976   2.286   6.438  1.00 85.70           C
ATOM   1742  HE1 TYR A 126       0.103   1.793   6.865  1.00 85.70           H
ATOM   1743  CE2 TYR A 126       3.158   2.129   5.475  1.00 85.70           C
ATOM   1744  HE2 TYR A 126       3.996   1.513   5.148  1.00 85.70           H
ATOM   1745  CZ  TYR A 126       2.046   1.562   6.015  1.00 85.70           C
ATOM   1746  OH  TYR A 126       2.003   0.208   6.137  1.00 85.70           O
ATOM   1747  HH  TYR A 126       1.070  -0.087   6.342  1.00 85.70           H
ATOM   1748  HN  TYR A 126       1.916   8.178   5.273  1.00 85.70           H
ATOM   1749  N   LYS A 127      -0.641   6.131   4.651  1.00 84.61           N
ATOM   1750  CA  LYS A 127      -1.950   5.515   4.519  1.00 84.61           C
ATOM   1751  C   LYS A 127      -2.556   5.900   3.168  1.00 84.61           C
ATOM   1752  O   LYS A 127      -3.136   5.059   2.482  1.00 84.61           O
ATOM   1753  HA  LYS A 127      -1.807   4.435   4.539  1.00 84.61           H
ATOM   1754  CB  LYS A 127      -2.835   5.876   5.714  1.00 84.61           C
ATOM   1755 1HB  LYS A 127      -2.265   5.775   6.638  1.00 84.61           H
ATOM   1756 2HB  LYS A 127      -3.142   6.919   5.642  1.00 84.61           H
ATOM   1757  CG  LYS A 127      -4.072   4.977   5.772  1.00 84.61           C
ATOM   1758 1HG  LYS A 127      -4.888   5.507   6.262  1.00 84.61           H
ATOM   1759 2HG  LYS A 127      -4.405   4.745   4.760  1.00 84.61           H
ATOM   1760  CD  LYS A 127      -3.772   3.680   6.526  1.00 84.61           C
ATOM   1761 1HD  LYS A 127      -3.184   3.015   5.894  1.00 84.61           H
ATOM   1762 2HD  LYS A 127      -3.169   3.898   7.407  1.00 84.61           H
ATOM   1763  CE  LYS A 127      -5.066   2.980   6.948  1.00 84.61           C
ATOM   1764 1HE  LYS A 127      -5.926   3.570   6.630  1.00 84.61           H
ATOM   1765 2HE  LYS A 127      -5.142   2.013   6.452  1.00 84.61           H
ATOM   1766  NZ  LYS A 127      -5.099   2.795   8.416  1.00 84.61           N
ATOM   1767 1HZ  LYS A 127      -6.049   2.593   8.710  1.00 84.61           H
ATOM   1768 2HZ  LYS A 127      -4.495   2.023   8.673  1.00 84.61           H
ATOM   1769 3HZ  LYS A 127      -4.778   3.642   8.871  1.00 84.61           H
ATOM   1770  HN  LYS A 127      -0.585   6.864   5.329  1.00 84.61           H
ATOM   1771  N   MET A 128      -2.400   7.170   2.825  1.00 86.05           N
ATOM   1772  CA  MET A 128      -2.968   7.688   1.592  1.00 86.05           C
ATOM   1773  C   MET A 128      -2.377   6.974   0.374  1.00 86.05           C
ATOM   1774  O   MET A 128      -3.100   6.632  -0.560  1.00 86.05           O
ATOM   1775  HA  MET A 128      -4.038   7.488   1.655  1.00 86.05           H
ATOM   1776  CB  MET A 128      -2.687   9.188   1.491  1.00 86.05           C
ATOM   1777 1HB  MET A 128      -3.027   9.688   2.398  1.00 86.05           H
ATOM   1778 2HB  MET A 128      -1.613   9.357   1.418  1.00 86.05           H
ATOM   1779  CG  MET A 128      -3.389   9.797   0.275  1.00 86.05           C
ATOM   1780 1HG  MET A 128      -2.984   9.367  -0.641  1.00 86.05           H
ATOM   1781 2HG  MET A 128      -4.451   9.554   0.298  1.00 86.05           H
ATOM   1782  SD  MET A 128      -3.168  11.568   0.266  1.00 86.05           S
ATOM   1783  CE  MET A 128      -1.414  11.660  -0.048  1.00 86.05           C
ATOM   1784 1HE  MET A 128      -0.874  11.151   0.750  1.00 86.05           H
ATOM   1785 2HE  MET A 128      -1.189  11.181  -1.001  1.00 86.05           H
ATOM   1786 3HE  MET A 128      -1.106  12.705  -0.086  1.00 86.05           H
ATOM   1787  HN  MET A 128      -1.898   7.839   3.373  1.00 86.05           H
ATOM   1788  N   ASN A 129      -1.069   6.771   0.425  1.00 81.24           N
ATOM   1789  CA  ASN A 129      -0.361   6.171  -0.694  1.00 81.24           C
ATOM   1790  C   ASN A 129      -0.714   4.684  -0.776  1.00 81.24           C
ATOM   1791  O   ASN A 129      -0.786   4.119  -1.866  1.00 81.24           O
ATOM   1792  HA  ASN A 129      -0.690   6.726  -1.572  1.00 81.24           H
ATOM   1793  CB  ASN A 129       1.153   6.289  -0.514  1.00 81.24           C
ATOM   1794 1HB  ASN A 129       1.439   5.899   0.463  1.00 81.24           H
ATOM   1795 2HB  ASN A 129       1.660   5.678  -1.261  1.00 81.24           H
ATOM   1796  CG  ASN A 129       1.609   7.744  -0.641  1.00 81.24           C
ATOM   1797  OD1 ASN A 129       1.113   8.508  -1.452  1.00 81.24           O
ATOM   1798  ND2 ASN A 129       2.580   8.082   0.203  1.00 81.24           N
ATOM   1799 1HD2 ASN A 129       2.943   7.406   0.844  1.00 81.24           H
ATOM   1800 2HD2 ASN A 129       2.946   9.013   0.197  1.00 81.24           H
ATOM   1801  HN  ASN A 129      -0.496   7.008   1.209  1.00 81.24           H
ATOM   1802  N   PHE A 130      -0.924   4.093   0.391  1.00 83.75           N
ATOM   1803  CA  PHE A 130      -1.332   2.701   0.462  1.00 83.75           C
ATOM   1804  C   PHE A 130      -2.601   2.459  -0.358  1.00 83.75           C
ATOM   1805  O   PHE A 130      -2.637   1.566  -1.203  1.00 83.75           O
ATOM   1806  HA  PHE A 130      -0.518   2.104   0.052  1.00 83.75           H
ATOM   1807  CB  PHE A 130      -1.623   2.394   1.933  1.00 83.75           C
ATOM   1808 1HB  PHE A 130      -0.700   2.496   2.504  1.00 83.75           H
ATOM   1809 2HB  PHE A 130      -2.320   3.139   2.318  1.00 83.75           H
ATOM   1810  CG  PHE A 130      -2.204   1.000   2.174  1.00 83.75           C
ATOM   1811  CD1 PHE A 130      -3.544   0.842   2.348  1.00 83.75           C
ATOM   1812  HD1 PHE A 130      -4.204   1.709   2.315  1.00 83.75           H
ATOM   1813  CD2 PHE A 130      -1.382  -0.082   2.216  1.00 83.75           C
ATOM   1814  HD2 PHE A 130      -0.308   0.044   2.077  1.00 83.75           H
ATOM   1815  CE1 PHE A 130      -4.084  -0.452   2.572  1.00 83.75           C
ATOM   1816  HE1 PHE A 130      -5.157  -0.578   2.711  1.00 83.75           H
ATOM   1817  CE2 PHE A 130      -1.921  -1.377   2.440  1.00 83.75           C
ATOM   1818  HE2 PHE A 130      -1.262  -2.244   2.474  1.00 83.75           H
ATOM   1819  CZ  PHE A 130      -3.261  -1.534   2.614  1.00 83.75           C
ATOM   1820  HZ  PHE A 130      -3.675  -2.527   2.786  1.00 83.75           H
ATOM   1821  HN  PHE A 130      -0.820   4.549   1.276  1.00 83.75           H
ATOM   1822  N   TYR A 131      -3.611   3.270  -0.079  1.00 90.34           N
ATOM   1823  CA  TYR A 131      -4.893   3.126  -0.747  1.00 90.34           C
ATOM   1824  C   TYR A 131      -4.786   3.503  -2.226  1.00 90.34           C
ATOM   1825  O   TYR A 131      -5.319   2.807  -3.088  1.00 90.34           O
ATOM   1826  HA  TYR A 131      -5.199   2.083  -0.667  1.00 90.34           H
ATOM   1827  CB  TYR A 131      -5.843   4.103  -0.051  1.00 90.34           C
ATOM   1828 1HB  TYR A 131      -5.327   5.051   0.099  1.00 90.34           H
ATOM   1829 2HB  TYR A 131      -6.690   4.301  -0.709  1.00 90.34           H
ATOM   1830  CG  TYR A 131      -6.369   3.606   1.297  1.00 90.34           C
ATOM   1831  CD1 TYR A 131      -7.013   2.388   1.380  1.00 90.34           C
ATOM   1832  HD1 TYR A 131      -7.146   1.780   0.485  1.00 90.34           H
ATOM   1833  CD2 TYR A 131      -6.200   4.375   2.430  1.00 90.34           C
ATOM   1834  HD2 TYR A 131      -5.692   5.337   2.365  1.00 90.34           H
ATOM   1835  CE1 TYR A 131      -7.508   1.920   2.649  1.00 90.34           C
ATOM   1836  HE1 TYR A 131      -8.018   0.960   2.728  1.00 90.34           H
ATOM   1837  CE2 TYR A 131      -6.695   3.907   3.699  1.00 90.34           C
ATOM   1838  HE2 TYR A 131      -6.568   4.505   4.601  1.00 90.34           H
ATOM   1839  CZ  TYR A 131      -7.324   2.703   3.746  1.00 90.34           C
ATOM   1840  OH  TYR A 131      -7.791   2.261   4.944  1.00 90.34           O
ATOM   1841  HH  TYR A 131      -7.853   3.022   5.589  1.00 90.34           H
ATOM   1842  HN  TYR A 131      -3.563   4.013   0.589  1.00 90.34           H
ATOM   1843  N   SER A 132      -4.094   4.606  -2.474  1.00 90.40           N
ATOM   1844  CA  SER A 132      -4.023   5.159  -3.815  1.00 90.40           C
ATOM   1845  C   SER A 132      -3.349   4.160  -4.758  1.00 90.40           C
ATOM   1846  O   SER A 132      -3.790   3.976  -5.892  1.00 90.40           O
ATOM   1847  HA  SER A 132      -5.058   5.328  -4.113  1.00 90.40           H
ATOM   1848  CB  SER A 132      -3.267   6.489  -3.823  1.00 90.40           C
ATOM   1849 1HB  SER A 132      -3.249   6.889  -4.837  1.00 90.40           H
ATOM   1850 2HB  SER A 132      -3.799   7.212  -3.205  1.00 90.40           H
ATOM   1851  OG  SER A 132      -1.932   6.348  -3.346  1.00 90.40           O
ATOM   1852  HG  SER A 132      -1.450   7.221  -3.413  1.00 90.40           H
ATOM   1853  HN  SER A 132      -3.588   5.117  -1.779  1.00 90.40           H
ATOM   1854  N   CYS A 133      -2.291   3.541  -4.255  1.00 87.54           N
ATOM   1855  CA  CYS A 133      -1.537   2.584  -5.047  1.00 87.54           C
ATOM   1856  C   CYS A 133      -2.470   1.431  -5.423  1.00 87.54           C
ATOM   1857  O   CYS A 133      -2.575   1.070  -6.594  1.00 87.54           O
ATOM   1858  HA  CYS A 133      -1.197   3.113  -5.937  1.00 87.54           H
ATOM   1859  CB  CYS A 133      -0.292   2.092  -4.306  1.00 87.54           C
ATOM   1860 1HB  CYS A 133      -0.559   1.784  -3.295  1.00 87.54           H
ATOM   1861 2HB  CYS A 133       0.118   1.216  -4.808  1.00 87.54           H
ATOM   1862  SG  CYS A 133       0.964   3.421  -4.242  1.00 87.54           S
ATOM   1863  HG  CYS A 133       2.014   2.629  -4.437  1.00 87.54           H
ATOM   1864  HN  CYS A 133      -1.949   3.684  -3.327  1.00 87.54           H
ATOM   1865  N   VAL A 134      -3.124   0.886  -4.408  1.00 86.41           N
ATOM   1866  CA  VAL A 134      -3.927  -0.311  -4.592  1.00 86.41           C
ATOM   1867  C   VAL A 134      -5.091   0.001  -5.535  1.00 86.41           C
ATOM   1868  O   VAL A 134      -5.438  -0.814  -6.389  1.00 86.41           O
ATOM   1869  HA  VAL A 134      -3.292  -1.066  -5.056  1.00 86.41           H
ATOM   1870  CB  VAL A 134      -4.385  -0.847  -3.234  1.00 86.41           C
ATOM   1871  HB  VAL A 134      -4.915  -0.046  -2.719  1.00 86.41           H
ATOM   1872  CG1 VAL A 134      -5.356  -2.017  -3.406  1.00 86.41           C
ATOM   1873 1HG1 VAL A 134      -6.231  -1.684  -3.964  1.00 86.41           H
ATOM   1874 2HG1 VAL A 134      -4.863  -2.822  -3.951  1.00 86.41           H
ATOM   1875 3HG1 VAL A 134      -5.666  -2.379  -2.425  1.00 86.41           H
ATOM   1876  CG2 VAL A 134      -3.188  -1.250  -2.371  1.00 86.41           C
ATOM   1877 1HG2 VAL A 134      -2.619  -2.028  -2.880  1.00 86.41           H
ATOM   1878 2HG2 VAL A 134      -2.550  -0.382  -2.207  1.00 86.41           H
ATOM   1879 3HG2 VAL A 134      -3.542  -1.628  -1.412  1.00 86.41           H
ATOM   1880  HN  VAL A 134      -3.111   1.247  -3.476  1.00 86.41           H
ATOM   1881  N   LEU A 135      -5.661   1.182  -5.349  1.00 91.27           N
ATOM   1882  CA  LEU A 135      -6.802   1.596  -6.149  1.00 91.27           C
ATOM   1883  C   LEU A 135      -6.359   1.789  -7.600  1.00 91.27           C
ATOM   1884  O   LEU A 135      -7.101   1.469  -8.527  1.00 91.27           O
ATOM   1885  HA  LEU A 135      -7.534   0.789  -6.116  1.00 91.27           H
ATOM   1886  CB  LEU A 135      -7.463   2.833  -5.538  1.00 91.27           C
ATOM   1887 1HB  LEU A 135      -6.693   3.585  -5.366  1.00 91.27           H
ATOM   1888 2HB  LEU A 135      -8.156   3.248  -6.269  1.00 91.27           H
ATOM   1889  CG  LEU A 135      -8.221   2.610  -4.227  1.00 91.27           C
ATOM   1890  HG  LEU A 135      -7.542   2.138  -3.517  1.00 91.27           H
ATOM   1891  CD1 LEU A 135      -8.661   3.942  -3.615  1.00 91.27           C
ATOM   1892 1HD1 LEU A 135      -7.784   4.556  -3.412  1.00 91.27           H
ATOM   1893 2HD1 LEU A 135      -9.316   4.464  -4.313  1.00 91.27           H
ATOM   1894 3HD1 LEU A 135      -9.197   3.754  -2.685  1.00 91.27           H
ATOM   1895  CD2 LEU A 135      -9.399   1.655  -4.430  1.00 91.27           C
ATOM   1896 1HD2 LEU A 135     -10.086   2.077  -5.164  1.00 91.27           H
ATOM   1897 2HD2 LEU A 135      -9.030   0.694  -4.788  1.00 91.27           H
ATOM   1898 3HD2 LEU A 135      -9.920   1.515  -3.483  1.00 91.27           H
ATOM   1899  HN  LEU A 135      -5.357   1.849  -4.669  1.00 91.27           H
ATOM   1900  N   LEU A 136      -5.151   2.312  -7.752  1.00 89.82           N
ATOM   1901  CA  LEU A 136      -4.600   2.551  -9.075  1.00 89.82           C
ATOM   1902  C   LEU A 136      -4.384   1.212  -9.783  1.00 89.82           C
ATOM   1903  O   LEU A 136      -4.720   1.065 -10.957  1.00 89.82           O
ATOM   1904  HA  LEU A 136      -5.337   3.124  -9.638  1.00 89.82           H
ATOM   1905  CB  LEU A 136      -3.336   3.408  -8.983  1.00 89.82           C
ATOM   1906 1HB  LEU A 136      -2.717   3.022  -8.172  1.00 89.82           H
ATOM   1907 2HB  LEU A 136      -2.768   3.284  -9.904  1.00 89.82           H
ATOM   1908  CG  LEU A 136      -3.555   4.904  -8.750  1.00 89.82           C
ATOM   1909  HG  LEU A 136      -4.261   5.022  -7.928  1.00 89.82           H
ATOM   1910  CD1 LEU A 136      -2.254   5.590  -8.329  1.00 89.82           C
ATOM   1911 1HD1 LEU A 136      -1.889   5.143  -7.405  1.00 89.82           H
ATOM   1912 2HD1 LEU A 136      -1.507   5.465  -9.113  1.00 89.82           H
ATOM   1913 3HD1 LEU A 136      -2.438   6.653  -8.171  1.00 89.82           H
ATOM   1914  CD2 LEU A 136      -4.180   5.565  -9.980  1.00 89.82           C
ATOM   1915 1HD2 LEU A 136      -3.518   5.438 -10.837  1.00 89.82           H
ATOM   1916 2HD2 LEU A 136      -5.142   5.099 -10.193  1.00 89.82           H
ATOM   1917 3HD2 LEU A 136      -4.325   6.628  -9.788  1.00 89.82           H
ATOM   1918  HN  LEU A 136      -4.554   2.571  -6.993  1.00 89.82           H
ATOM   1919  N   ILE A 137      -3.825   0.269  -9.039  1.00 83.91           N
ATOM   1920  CA  ILE A 137      -3.556  -1.052  -9.581  1.00 83.91           C
ATOM   1921  C   ILE A 137      -4.869  -1.682 -10.051  1.00 83.91           C
ATOM   1922  O   ILE A 137      -4.921  -2.292 -11.118  1.00 83.91           O
ATOM   1923  HA  ILE A 137      -2.906  -0.923 -10.446  1.00 83.91           H
ATOM   1924  CB  ILE A 137      -2.795  -1.904  -8.564  1.00 83.91           C
ATOM   1925  HB  ILE A 137      -3.289  -1.806  -7.598  1.00 83.91           H
ATOM   1926  CG1 ILE A 137      -1.360  -1.400  -8.392  1.00 83.91           C
ATOM   1927 1HG1 ILE A 137      -0.765  -1.684  -9.259  1.00 83.91           H
ATOM   1928 2HG1 ILE A 137      -1.357  -0.311  -8.345  1.00 83.91           H
ATOM   1929  CG2 ILE A 137      -2.840  -3.385  -8.946  1.00 83.91           C
ATOM   1930 1HG2 ILE A 137      -3.877  -3.721  -8.977  1.00 83.91           H
ATOM   1931 2HG2 ILE A 137      -2.385  -3.521  -9.927  1.00 83.91           H
ATOM   1932 3HG2 ILE A 137      -2.291  -3.968  -8.207  1.00 83.91           H
ATOM   1933  CD1 ILE A 137      -0.727  -1.973  -7.122  1.00 83.91           C
ATOM   1934 1HD1 ILE A 137      -1.312  -1.667  -6.254  1.00 83.91           H
ATOM   1935 2HD1 ILE A 137      -0.711  -3.061  -7.183  1.00 83.91           H
ATOM   1936 3HD1 ILE A 137       0.292  -1.599  -7.023  1.00 83.91           H
ATOM   1937  HN  ILE A 137      -3.557   0.396  -8.083  1.00 83.91           H
ATOM   1938  N   MET A 138      -5.897  -1.512  -9.233  1.00 87.70           N
ATOM   1939  CA  MET A 138      -7.215  -2.020  -9.571  1.00 87.70           C
ATOM   1940  C   MET A 138      -7.725  -1.399 -10.873  1.00 87.70           C
ATOM   1941  O   MET A 138      -8.251  -2.101 -11.735  1.00 87.70           O
ATOM   1942  HA  MET A 138      -7.091  -3.096  -9.697  1.00 87.70           H
ATOM   1943  CB  MET A 138      -8.192  -1.702  -8.437  1.00 87.70           C
ATOM   1944 1HB  MET A 138      -7.805  -2.098  -7.498  1.00 87.70           H
ATOM   1945 2HB  MET A 138      -8.276  -0.622  -8.317  1.00 87.70           H
ATOM   1946  CG  MET A 138      -9.572  -2.299  -8.718  1.00 87.70           C
ATOM   1947 1HG  MET A 138      -9.939  -1.948  -9.683  1.00 87.70           H
ATOM   1948 2HG  MET A 138      -9.502  -3.385  -8.780  1.00 87.70           H
ATOM   1949  SD  MET A 138     -10.713  -1.834  -7.427  1.00 87.70           S
ATOM   1950  CE  MET A 138     -10.900  -0.096  -7.789  1.00 87.70           C
ATOM   1951 1HE  MET A 138      -9.930   0.396  -7.721  1.00 87.70           H
ATOM   1952 2HE  MET A 138     -11.299   0.024  -8.796  1.00 87.70           H
ATOM   1953 3HE  MET A 138     -11.586   0.353  -7.071  1.00 87.70           H
ATOM   1954  HN  MET A 138      -5.839  -1.038  -8.354  1.00 87.70           H
ATOM   1955  N   CYS A 139      -7.551  -0.090 -10.975  1.00 90.15           N
ATOM   1956  CA  CYS A 139      -8.060   0.646 -12.120  1.00 90.15           C
ATOM   1957  C   CYS A 139      -7.307   0.176 -13.366  1.00 90.15           C
ATOM   1958  O   CYS A 139      -7.893   0.059 -14.442  1.00 90.15           O
ATOM   1959  HA  CYS A 139      -9.121   0.411 -12.196  1.00 90.15           H
ATOM   1960  CB  CYS A 139      -7.941   2.158 -11.918  1.00 90.15           C
ATOM   1961 1HB  CYS A 139      -6.951   2.406 -11.536  1.00 90.15           H
ATOM   1962 2HB  CYS A 139      -8.052   2.670 -12.874  1.00 90.15           H
ATOM   1963  SG  CYS A 139      -9.225   2.736 -10.748  1.00 90.15           S
ATOM   1964  HG  CYS A 139      -8.627   2.282  -9.651  1.00 90.15           H
ATOM   1965  HN  CYS A 139      -7.073   0.465 -10.294  1.00 90.15           H
ATOM   1966  N   ILE A 140      -6.021  -0.081 -13.180  1.00 83.44           N
ATOM   1967  CA  ILE A 140      -5.190  -0.569 -14.268  1.00 83.44           C
ATOM   1968  C   ILE A 140      -5.757  -1.894 -14.782  1.00 83.44           C
ATOM   1969  O   ILE A 140      -5.810  -2.124 -15.989  1.00 83.44           O
ATOM   1970  HA  ILE A 140      -5.243   0.164 -15.073  1.00 83.44           H
ATOM   1971  CB  ILE A 140      -3.727  -0.654 -13.828  1.00 83.44           C
ATOM   1972  HB  ILE A 140      -3.692  -1.136 -12.851  1.00 83.44           H
ATOM   1973  CG1 ILE A 140      -3.121   0.741 -13.667  1.00 83.44           C
ATOM   1974 1HG1 ILE A 140      -2.945   1.180 -14.649  1.00 83.44           H
ATOM   1975 2HG1 ILE A 140      -3.826   1.390 -13.149  1.00 83.44           H
ATOM   1976  CG2 ILE A 140      -2.916  -1.525 -14.790  1.00 83.44           C
ATOM   1977 1HG2 ILE A 140      -3.334  -2.531 -14.810  1.00 83.44           H
ATOM   1978 2HG2 ILE A 140      -2.956  -1.095 -15.791  1.00 83.44           H
ATOM   1979 3HG2 ILE A 140      -1.880  -1.569 -14.454  1.00 83.44           H
ATOM   1980  CD1 ILE A 140      -1.806   0.680 -12.887  1.00 83.44           C
ATOM   1981 1HD1 ILE A 140      -1.990   0.263 -11.897  1.00 83.44           H
ATOM   1982 2HD1 ILE A 140      -1.095   0.050 -13.421  1.00 83.44           H
ATOM   1983 3HD1 ILE A 140      -1.396   1.686 -12.787  1.00 83.44           H
ATOM   1984  HN  ILE A 140      -5.547   0.038 -12.308  1.00 83.44           H
ATOM   1985  N   SER A 141      -6.165  -2.731 -13.839  1.00 85.10           N
ATOM   1986  CA  SER A 141      -6.667  -4.052 -14.178  1.00 85.10           C
ATOM   1987  C   SER A 141      -7.977  -3.930 -14.960  1.00 85.10           C
ATOM   1988  O   SER A 141      -8.195  -4.655 -15.929  1.00 85.10           O
ATOM   1989  HA  SER A 141      -5.893  -4.505 -14.797  1.00 85.10           H
ATOM   1990  CB  SER A 141      -6.875  -4.901 -12.922  1.00 85.10           C
ATOM   1991 1HB  SER A 141      -7.647  -4.446 -12.301  1.00 85.10           H
ATOM   1992 2HB  SER A 141      -7.238  -5.888 -13.208  1.00 85.10           H
ATOM   1993  OG  SER A 141      -5.676  -5.037 -12.164  1.00 85.10           O
ATOM   1994  HG  SER A 141      -5.589  -4.275 -11.523  1.00 85.10           H
ATOM   1995  HN  SER A 141      -6.157  -2.520 -12.862  1.00 85.10           H
ATOM   1996  N   VAL A 142      -8.814  -3.008 -14.508  1.00 87.68           N
ATOM   1997  CA  VAL A 142     -10.092  -2.774 -15.159  1.00 87.68           C
ATOM   1998  C   VAL A 142      -9.849  -2.255 -16.578  1.00 87.68           C
ATOM   1999  O   VAL A 142     -10.523  -2.672 -17.519  1.00 87.68           O
ATOM   2000  HA  VAL A 142     -10.610  -3.731 -15.220  1.00 87.68           H
ATOM   2001  CB  VAL A 142     -10.945  -1.826 -14.314  1.00 87.68           C
ATOM   2002  HB  VAL A 142     -10.373  -0.912 -14.156  1.00 87.68           H
ATOM   2003  CG1 VAL A 142     -12.236  -1.453 -15.044  1.00 87.68           C
ATOM   2004 1HG1 VAL A 142     -11.993  -0.959 -15.984  1.00 87.68           H
ATOM   2005 2HG1 VAL A 142     -12.813  -2.355 -15.246  1.00 87.68           H
ATOM   2006 3HG1 VAL A 142     -12.824  -0.778 -14.420  1.00 87.68           H
ATOM   2007  CG2 VAL A 142     -11.245  -2.435 -12.943  1.00 87.68           C
ATOM   2008 1HG2 VAL A 142     -11.788  -3.371 -13.072  1.00 87.68           H
ATOM   2009 2HG2 VAL A 142     -10.310  -2.627 -12.417  1.00 87.68           H
ATOM   2010 3HG2 VAL A 142     -11.853  -1.740 -12.362  1.00 87.68           H
ATOM   2011  HN  VAL A 142      -8.632  -2.427 -13.715  1.00 87.68           H
ATOM   2012  N   ASP A 143      -8.885  -1.354 -16.688  1.00 82.39           N
ATOM   2013  CA  ASP A 143      -8.580  -0.735 -17.966  1.00 82.39           C
ATOM   2014  C   ASP A 143      -8.132  -1.813 -18.956  1.00 82.39           C
ATOM   2015  O   ASP A 143      -8.559  -1.818 -20.109  1.00 82.39           O
ATOM   2016  HA  ASP A 143      -9.503  -0.244 -18.275  1.00 82.39           H
ATOM   2017  CB  ASP A 143      -7.446   0.282 -17.830  1.00 82.39           C
ATOM   2018 1HB  ASP A 143      -7.735   1.063 -17.126  1.00 82.39           H
ATOM   2019 2HB  ASP A 143      -6.562  -0.206 -17.419  1.00 82.39           H
ATOM   2020  CG  ASP A 143      -7.105   0.910 -19.183  1.00 82.39           C
ATOM   2021  OD1 ASP A 143      -8.059   1.356 -19.857  1.00 82.39           O
ATOM   2022  OD2 ASP A 143      -5.900   0.928 -19.513  1.00 82.39           O
ATOM   2023  HN  ASP A 143      -8.318  -1.046 -15.923  1.00 82.39           H
ATOM   2024  N   ARG A 144      -7.276  -2.699 -18.468  1.00 72.35           N
ATOM   2025  CA  ARG A 144      -6.762  -3.776 -19.297  1.00 72.35           C
ATOM   2026  C   ARG A 144      -7.903  -4.689 -19.751  1.00 72.35           C
ATOM   2027  O   ARG A 144      -7.933  -5.125 -20.900  1.00 72.35           O
ATOM   2028  HA  ARG A 144      -6.297  -3.277 -20.147  1.00 72.35           H
ATOM   2029  CB  ARG A 144      -5.725  -4.607 -18.538  1.00 72.35           C
ATOM   2030 1HB  ARG A 144      -6.086  -4.815 -17.531  1.00 72.35           H
ATOM   2031 2HB  ARG A 144      -5.591  -5.569 -19.034  1.00 72.35           H
ATOM   2032  CG  ARG A 144      -4.383  -3.874 -18.463  1.00 72.35           C
ATOM   2033 1HG  ARG A 144      -4.079  -3.562 -19.462  1.00 72.35           H
ATOM   2034 2HG  ARG A 144      -4.492  -2.969 -17.865  1.00 72.35           H
ATOM   2035  CD  ARG A 144      -3.303  -4.769 -17.852  1.00 72.35           C
ATOM   2036 1HD  ARG A 144      -3.576  -5.037 -16.831  1.00 72.35           H
ATOM   2037 2HD  ARG A 144      -3.227  -5.699 -18.416  1.00 72.35           H
ATOM   2038  NE  ARG A 144      -2.001  -4.066 -17.858  1.00 72.35           N
ATOM   2039  HE  ARG A 144      -2.007  -3.068 -17.915  1.00 72.35           H
ATOM   2040  CZ  ARG A 144      -0.814  -4.684 -17.792  1.00 72.35           C
ATOM   2041  NH1 ARG A 144      -0.746  -6.020 -17.714  1.00 72.35           N
ATOM   2042 1HH1 ARG A 144      -1.585  -6.564 -17.705  1.00 72.35           H
ATOM   2043 2HH1 ARG A 144       0.144  -6.473 -17.665  1.00 72.35           H
ATOM   2044  NH2 ARG A 144       0.305  -3.946 -17.805  1.00 72.35           N
ATOM   2045 1HH2 ARG A 144       1.199  -4.391 -17.756  1.00 72.35           H
ATOM   2046 2HH2 ARG A 144       0.245  -2.949 -17.863  1.00 72.35           H
ATOM   2047  HN  ARG A 144      -6.936  -2.690 -17.528  1.00 72.35           H
ATOM   2048  N   TYR A 145      -8.813  -4.950 -18.824  1.00 84.26           N
ATOM   2049  CA  TYR A 145      -9.989  -5.746 -19.134  1.00 84.26           C
ATOM   2050  C   TYR A 145     -10.775  -5.135 -20.295  1.00 84.26           C
ATOM   2051  O   TYR A 145     -11.090  -5.821 -21.266  1.00 84.26           O
ATOM   2052  HA  TYR A 145      -9.654  -6.744 -19.417  1.00 84.26           H
ATOM   2053  CB  TYR A 145     -10.858  -5.721 -17.875  1.00 84.26           C
ATOM   2054 1HB  TYR A 145     -10.427  -6.395 -17.134  1.00 84.26           H
ATOM   2055 2HB  TYR A 145     -10.832  -4.719 -17.447  1.00 84.26           H
ATOM   2056  CG  TYR A 145     -12.316  -6.119 -18.118  1.00 84.26           C
ATOM   2057  CD1 TYR A 145     -13.305  -5.156 -18.103  1.00 84.26           C
ATOM   2058  HD1 TYR A 145     -13.048  -4.113 -17.918  1.00 84.26           H
ATOM   2059  CD2 TYR A 145     -12.641  -7.439 -18.352  1.00 84.26           C
ATOM   2060  HD2 TYR A 145     -11.860  -8.199 -18.363  1.00 84.26           H
ATOM   2061  CE1 TYR A 145     -14.676  -5.530 -18.331  1.00 84.26           C
ATOM   2062  HE1 TYR A 145     -15.467  -4.780 -18.322  1.00 84.26           H
ATOM   2063  CE2 TYR A 145     -14.013  -7.813 -18.580  1.00 84.26           C
ATOM   2064  HE2 TYR A 145     -14.284  -8.852 -18.766  1.00 84.26           H
ATOM   2065  CZ  TYR A 145     -14.963  -6.840 -18.558  1.00 84.26           C
ATOM   2066  OH  TYR A 145     -16.258  -7.193 -18.774  1.00 84.26           O
ATOM   2067  HH  TYR A 145     -16.320  -8.175 -18.953  1.00 84.26           H
ATOM   2068  HN  TYR A 145      -8.758  -4.628 -17.879  1.00 84.26           H
ATOM   2069  N   ILE A 146     -11.071  -3.851 -20.156  1.00 81.58           N
ATOM   2070  CA  ILE A 146     -11.874  -3.157 -21.148  1.00 81.58           C
ATOM   2071  C   ILE A 146     -11.153  -3.190 -22.497  1.00 81.58           C
ATOM   2072  O   ILE A 146     -11.781  -3.391 -23.535  1.00 81.58           O
ATOM   2073  HA  ILE A 146     -12.814  -3.700 -21.245  1.00 81.58           H
ATOM   2074  CB  ILE A 146     -12.216  -1.745 -20.668  1.00 81.58           C
ATOM   2075  HB  ILE A 146     -11.291  -1.254 -20.364  1.00 81.58           H
ATOM   2076  CG1 ILE A 146     -13.129  -1.788 -19.441  1.00 81.58           C
ATOM   2077 1HG1 ILE A 146     -14.130  -2.102 -19.739  1.00 81.58           H
ATOM   2078 2HG1 ILE A 146     -12.760  -2.532 -18.735  1.00 81.58           H
ATOM   2079  CG2 ILE A 146     -12.818  -0.911 -21.801  1.00 81.58           C
ATOM   2080 1HG2 ILE A 146     -12.101  -0.838 -22.619  1.00 81.58           H
ATOM   2081 2HG2 ILE A 146     -13.730  -1.388 -22.159  1.00 81.58           H
ATOM   2082 3HG2 ILE A 146     -13.051   0.088 -21.432  1.00 81.58           H
ATOM   2083  CD1 ILE A 146     -13.199  -0.420 -18.760  1.00 81.58           C
ATOM   2084 1HD1 ILE A 146     -12.200  -0.121 -18.442  1.00 81.58           H
ATOM   2085 2HD1 ILE A 146     -13.591   0.315 -19.462  1.00 81.58           H
ATOM   2086 3HD1 ILE A 146     -13.854  -0.479 -17.891  1.00 81.58           H
ATOM   2087  HN  ILE A 146     -10.771  -3.288 -19.386  1.00 81.58           H
ATOM   2088  N   ALA A 147      -9.845  -2.990 -22.437  1.00 79.90           N
ATOM   2089  CA  ALA A 147      -9.052  -2.859 -23.648  1.00 79.90           C
ATOM   2090  C   ALA A 147      -9.085  -4.180 -24.419  1.00 79.90           C
ATOM   2091  O   ALA A 147      -9.015  -4.188 -25.647  1.00 79.90           O
ATOM   2092  HA  ALA A 147      -9.506  -2.080 -24.260  1.00 79.90           H
ATOM   2093  CB  ALA A 147      -7.629  -2.433 -23.283  1.00 79.90           C
ATOM   2094 1HB  ALA A 147      -7.658  -1.475 -22.763  1.00 79.90           H
ATOM   2095 2HB  ALA A 147      -7.179  -3.185 -22.634  1.00 79.90           H
ATOM   2096 3HB  ALA A 147      -7.034  -2.335 -24.191  1.00 79.90           H
ATOM   2097  HN  ALA A 147      -9.329  -2.916 -21.584  1.00 79.90           H
ATOM   2098  N   ILE A 148      -9.193  -5.265 -23.666  1.00 76.21           N
ATOM   2099  CA  ILE A 148      -9.049  -6.592 -24.241  1.00 76.21           C
ATOM   2100  C   ILE A 148     -10.434  -7.163 -24.550  1.00 76.21           C
ATOM   2101  O   ILE A 148     -10.680  -7.641 -25.656  1.00 76.21           O
ATOM   2102  HA  ILE A 148      -8.503  -6.484 -25.179  1.00 76.21           H
ATOM   2103  CB  ILE A 148      -8.206  -7.483 -23.327  1.00 76.21           C
ATOM   2104  HB  ILE A 148      -8.617  -7.424 -22.319  1.00 76.21           H
ATOM   2105  CG1 ILE A 148      -6.761  -6.986 -23.256  1.00 76.21           C
ATOM   2106 1HG1 ILE A 148      -6.282  -7.109 -24.228  1.00 76.21           H
ATOM   2107 2HG1 ILE A 148      -6.750  -5.920 -23.028  1.00 76.21           H
ATOM   2108  CG2 ILE A 148      -8.288  -8.948 -23.762  1.00 76.21           C
ATOM   2109 1HG2 ILE A 148      -9.324  -9.283 -23.718  1.00 76.21           H
ATOM   2110 2HG2 ILE A 148      -7.917  -9.045 -24.782  1.00 76.21           H
ATOM   2111 3HG2 ILE A 148      -7.680  -9.559 -23.095  1.00 76.21           H
ATOM   2112  CD1 ILE A 148      -5.970  -7.749 -22.192  1.00 76.21           C
ATOM   2113 1HD1 ILE A 148      -6.437  -7.604 -21.218  1.00 76.21           H
ATOM   2114 2HD1 ILE A 148      -5.962  -8.811 -22.437  1.00 76.21           H
ATOM   2115 3HD1 ILE A 148      -4.946  -7.376 -22.163  1.00 76.21           H
ATOM   2116  HN  ILE A 148      -9.375  -5.248 -22.683  1.00 76.21           H
ATOM   2117  N   ALA A 149     -11.303  -7.094 -23.552  1.00 76.57           N
ATOM   2118  CA  ALA A 149     -12.593  -7.757 -23.636  1.00 76.57           C
ATOM   2119  C   ALA A 149     -13.538  -6.918 -24.499  1.00 76.57           C
ATOM   2120  O   ALA A 149     -14.355  -7.462 -25.241  1.00 76.57           O
ATOM   2121  HA  ALA A 149     -12.439  -8.724 -24.116  1.00 76.57           H
ATOM   2122  CB  ALA A 149     -13.141  -7.989 -22.227  1.00 76.57           C
ATOM   2123 1HB  ALA A 149     -12.447  -8.614 -21.665  1.00 76.57           H
ATOM   2124 2HB  ALA A 149     -13.258  -7.031 -21.720  1.00 76.57           H
ATOM   2125 3HB  ALA A 149     -14.109  -8.487 -22.290  1.00 76.57           H
ATOM   2126  HN  ALA A 149     -11.138  -6.597 -22.700  1.00 76.57           H
ATOM   2127  N   GLN A 150     -13.396  -5.607 -24.372  1.00 68.21           N
ATOM   2128  CA  GLN A 150     -14.286  -4.688 -25.060  1.00 68.21           C
ATOM   2129  C   GLN A 150     -13.503  -3.842 -26.065  1.00 68.21           C
ATOM   2130  O   GLN A 150     -13.720  -2.636 -26.170  1.00 68.21           O
ATOM   2131  HA  GLN A 150     -15.003  -5.318 -25.587  1.00 68.21           H
ATOM   2132  CB  GLN A 150     -15.036  -3.801 -24.064  1.00 68.21           C
ATOM   2133 1HB  GLN A 150     -14.326  -3.172 -23.527  1.00 68.21           H
ATOM   2134 2HB  GLN A 150     -15.711  -3.135 -24.600  1.00 68.21           H
ATOM   2135  CG  GLN A 150     -15.831  -4.647 -23.067  1.00 68.21           C
ATOM   2136 1HG  GLN A 150     -16.428  -5.384 -23.605  1.00 68.21           H
ATOM   2137 2HG  GLN A 150     -15.145  -5.200 -22.425  1.00 68.21           H
ATOM   2138  CD  GLN A 150     -16.745  -3.770 -22.210  1.00 68.21           C
ATOM   2139  OE1 GLN A 150     -16.792  -2.558 -22.346  1.00 68.21           O
ATOM   2140  NE2 GLN A 150     -17.467  -4.447 -21.321  1.00 68.21           N
ATOM   2141 1HE2 GLN A 150     -17.381  -5.441 -21.261  1.00 68.21           H
ATOM   2142 2HE2 GLN A 150     -18.095  -3.961 -20.714  1.00 68.21           H
ATOM   2143  HN  GLN A 150     -12.690  -5.173 -23.814  1.00 68.21           H
ATOM   2144  N   ALA A 151     -12.607  -4.508 -26.780  1.00 68.61           N
ATOM   2145  CA  ALA A 151     -11.620  -3.807 -27.584  1.00 68.61           C
ATOM   2146  C   ALA A 151     -12.333  -2.837 -28.527  1.00 68.61           C
ATOM   2147  O   ALA A 151     -11.899  -1.699 -28.698  1.00 68.61           O
ATOM   2148  HA  ALA A 151     -10.983  -3.238 -26.906  1.00 68.61           H
ATOM   2149  CB  ALA A 151     -10.758  -4.823 -28.335  1.00 68.61           C
ATOM   2150 1HB  ALA A 151     -10.250  -5.469 -27.618  1.00 68.61           H
ATOM   2151 2HB  ALA A 151     -11.392  -5.428 -28.984  1.00 68.61           H
ATOM   2152 3HB  ALA A 151     -10.018  -4.297 -28.938  1.00 68.61           H
ATOM   2153  HN  ALA A 151     -12.549  -5.505 -26.814  1.00 68.61           H
ATOM   2154  N   MET A 152     -13.417  -3.323 -29.116  1.00 57.76           N
ATOM   2155  CA  MET A 152     -14.148  -2.542 -30.100  1.00 57.76           C
ATOM   2156  C   MET A 152     -14.704  -1.259 -29.479  1.00 57.76           C
ATOM   2157  O   MET A 152     -14.514  -0.171 -30.020  1.00 57.76           O
ATOM   2158  HA  MET A 152     -13.423  -2.294 -30.875  1.00 57.76           H
ATOM   2159  CB  MET A 152     -15.299  -3.378 -30.661  1.00 57.76           C
ATOM   2160 1HB  MET A 152     -15.781  -3.929 -29.854  1.00 57.76           H
ATOM   2161 2HB  MET A 152     -16.054  -2.721 -31.093  1.00 57.76           H
ATOM   2162  CG  MET A 152     -14.798  -4.357 -31.726  1.00 57.76           C
ATOM   2163 1HG  MET A 152     -13.995  -3.899 -32.303  1.00 57.76           H
ATOM   2164 2HG  MET A 152     -14.382  -5.244 -31.248  1.00 57.76           H
ATOM   2165  SD  MET A 152     -16.139  -4.821 -32.808  1.00 57.76           S
ATOM   2166  CE  MET A 152     -15.249  -5.808 -34.000  1.00 57.76           C
ATOM   2167 1HE  MET A 152     -14.484  -5.197 -34.479  1.00 57.76           H
ATOM   2168 2HE  MET A 152     -14.777  -6.650 -33.493  1.00 57.76           H
ATOM   2169 3HE  MET A 152     -15.942  -6.179 -34.754  1.00 57.76           H
ATOM   2170  HN  MET A 152     -13.794  -4.230 -28.930  1.00 57.76           H
ATOM   2171  N   ARG A 153     -15.379  -1.429 -28.351  1.00 56.47           N
ATOM   2172  CA  ARG A 153     -15.991  -0.303 -27.668  1.00 56.47           C
ATOM   2173  C   ARG A 153     -14.914   0.659 -27.160  1.00 56.47           C
ATOM   2174  O   ARG A 153     -15.125   1.870 -27.126  1.00 56.47           O
ATOM   2175  HA  ARG A 153     -16.618   0.173 -28.422  1.00 56.47           H
ATOM   2176  CB  ARG A 153     -16.844  -0.772 -26.488  1.00 56.47           C
ATOM   2177 1HB  ARG A 153     -16.336  -1.584 -25.968  1.00 56.47           H
ATOM   2178 2HB  ARG A 153     -16.959   0.042 -25.772  1.00 56.47           H
ATOM   2179  CG  ARG A 153     -18.221  -1.243 -26.959  1.00 56.47           C
ATOM   2180 1HG  ARG A 153     -18.678  -0.474 -27.583  1.00 56.47           H
ATOM   2181 2HG  ARG A 153     -18.112  -2.133 -27.579  1.00 56.47           H
ATOM   2182  CD  ARG A 153     -19.132  -1.551 -25.770  1.00 56.47           C
ATOM   2183 1HD  ARG A 153     -18.736  -2.396 -25.207  1.00 56.47           H
ATOM   2184 2HD  ARG A 153     -19.157  -0.699 -25.090  1.00 56.47           H
ATOM   2185  NE  ARG A 153     -20.500  -1.857 -26.246  1.00 56.47           N
ATOM   2186  HE  ARG A 153     -20.678  -1.800 -27.228  1.00 56.47           H
ATOM   2187  CZ  ARG A 153     -21.514  -2.206 -25.442  1.00 56.47           C
ATOM   2188  NH1 ARG A 153     -21.333  -2.297 -24.118  1.00 56.47           N
ATOM   2189 1HH1 ARG A 153     -20.435  -2.105 -23.722  1.00 56.47           H
ATOM   2190 2HH1 ARG A 153     -22.095  -2.558 -23.526  1.00 56.47           H
ATOM   2191  NH2 ARG A 153     -22.713  -2.461 -25.984  1.00 56.47           N
ATOM   2192 1HH2 ARG A 153     -23.481  -2.722 -25.398  1.00 56.47           H
ATOM   2193 2HH2 ARG A 153     -22.840  -2.390 -26.973  1.00 56.47           H
ATOM   2194  HN  ARG A 153     -15.510  -2.315 -27.907  1.00 56.47           H
ATOM   2195  N   ALA A 154     -13.784   0.082 -26.778  1.00 60.84           N
ATOM   2196  CA  ALA A 154     -12.701   0.865 -26.207  1.00 60.84           C
ATOM   2197  C   ALA A 154     -12.126   1.792 -27.280  1.00 60.84           C
ATOM   2198  O   ALA A 154     -11.644   2.881 -26.971  1.00 60.84           O
ATOM   2199  HA  ALA A 154     -13.118   1.470 -25.402  1.00 60.84           H
ATOM   2200  CB  ALA A 154     -11.645  -0.076 -25.622  1.00 60.84           C
ATOM   2201 1HB  ALA A 154     -12.098  -0.691 -24.845  1.00 60.84           H
ATOM   2202 2HB  ALA A 154     -11.253  -0.717 -26.411  1.00 60.84           H
ATOM   2203 3HB  ALA A 154     -10.833   0.512 -25.194  1.00 60.84           H
ATOM   2204  HN  ALA A 154     -13.603  -0.898 -26.854  1.00 60.84           H
ATOM   2205  N   HIS A 155     -12.195   1.326 -28.518  1.00 56.38           N
ATOM   2206  CA  HIS A 155     -11.571   2.037 -29.621  1.00 56.38           C
ATOM   2207  C   HIS A 155     -12.332   3.337 -29.889  1.00 56.38           C
ATOM   2208  O   HIS A 155     -11.722   4.377 -30.136  1.00 56.38           O
ATOM   2209  HA  HIS A 155     -10.557   2.278 -29.304  1.00 56.38           H
ATOM   2210  CB  HIS A 155     -11.473   1.142 -30.858  1.00 56.38           C
ATOM   2211 1HB  HIS A 155     -11.604   0.103 -30.554  1.00 56.38           H
ATOM   2212 2HB  HIS A 155     -12.294   1.382 -31.534  1.00 56.38           H
ATOM   2213  CG  HIS A 155     -10.169   1.271 -31.608  1.00 56.38           C
ATOM   2214  ND1 HIS A 155      -9.822   2.408 -32.317  1.00 56.38           N
ATOM   2215  HD1 HIS A 155     -10.377   3.235 -32.406  1.00 56.38           H
ATOM   2216  CD2 HIS A 155      -9.132   0.397 -31.751  1.00 56.38           C
ATOM   2217  HD2 HIS A 155      -9.077  -0.602 -31.318  1.00 56.38           H
ATOM   2218  CE1 HIS A 155      -8.628   2.214 -32.859  1.00 56.38           C
ATOM   2219  HE1 HIS A 155      -8.082   2.927 -33.478  1.00 56.38           H
ATOM   2220  NE2 HIS A 155      -8.203   0.967 -32.508  1.00 56.38           N
ATOM   2221  HN  HIS A 155     -12.666   0.481 -28.772  1.00 56.38           H
ATOM   2222  N   THR A 156     -13.651   3.237 -29.831  1.00 61.47           N
ATOM   2223  CA  THR A 156     -14.504   4.364 -30.169  1.00 61.47           C
ATOM   2224  C   THR A 156     -14.387   5.458 -29.106  1.00 61.47           C
ATOM   2225  O   THR A 156     -14.514   6.643 -29.413  1.00 61.47           O
ATOM   2226  HA  THR A 156     -14.152   4.791 -31.108  1.00 61.47           H
ATOM   2227  CB  THR A 156     -15.930   3.841 -30.348  1.00 61.47           C
ATOM   2228  HB  THR A 156     -16.654   4.526 -29.907  1.00 61.47           H
ATOM   2229  OG1 THR A 156     -15.895   2.534 -29.782  1.00 61.47           O
ATOM   2230  HG1 THR A 156     -15.907   2.594 -28.784  1.00 61.47           H
ATOM   2231  CG2 THR A 156     -16.286   3.601 -31.817  1.00 61.47           C
ATOM   2232 1HG2 THR A 156     -15.603   2.865 -32.240  1.00 61.47           H
ATOM   2233 2HG2 THR A 156     -16.199   4.537 -32.369  1.00 61.47           H
ATOM   2234 3HG2 THR A 156     -17.308   3.231 -31.888  1.00 61.47           H
ATOM   2235  HN  THR A 156     -14.137   2.406 -29.560  1.00 61.47           H
ATOM   2236  N   TRP A 157     -14.145   5.023 -27.878  1.00 55.97           N
ATOM   2237  CA  TRP A 157     -14.165   5.931 -26.745  1.00 55.97           C
ATOM   2238  C   TRP A 157     -12.723   6.347 -26.446  1.00 55.97           C
ATOM   2239  O   TRP A 157     -12.439   6.894 -25.381  1.00 55.97           O
ATOM   2240  HA  TRP A 157     -14.754   6.804 -27.027  1.00 55.97           H
ATOM   2241  CB  TRP A 157     -14.865   5.293 -25.543  1.00 55.97           C
ATOM   2242 1HB  TRP A 157     -14.580   4.243 -25.485  1.00 55.97           H
ATOM   2243 2HB  TRP A 157     -14.506   5.771 -24.631  1.00 55.97           H
ATOM   2244  CG  TRP A 157     -16.391   5.391 -25.586  1.00 55.97           C
ATOM   2245  CD1 TRP A 157     -17.188   5.375 -26.663  1.00 55.97           C
ATOM   2246  HD1 TRP A 157     -16.832   5.286 -27.689  1.00 55.97           H
ATOM   2247  CD2 TRP A 157     -17.277   5.522 -24.454  1.00 55.97           C
ATOM   2248  NE1 TRP A 157     -18.518   5.486 -26.310  1.00 55.97           N
ATOM   2249  HE1 TRP A 157     -19.298   5.498 -26.935  1.00 55.97           H
ATOM   2250  CE2 TRP A 157     -18.573   5.578 -24.924  1.00 55.97           C
ATOM   2251  CE3 TRP A 157     -16.992   5.591 -23.079  1.00 55.97           C
ATOM   2252  HE3 TRP A 157     -15.977   5.549 -22.684  1.00 55.97           H
ATOM   2253  CZ2 TRP A 157     -19.687   5.705 -24.086  1.00 55.97           C
ATOM   2254  HZ2 TRP A 157     -20.702   5.747 -24.481  1.00 55.97           H
ATOM   2255  CZ3 TRP A 157     -18.116   5.718 -22.255  1.00 55.97           C
ATOM   2256  HZ3 TRP A 157     -17.951   5.776 -21.179  1.00 55.97           H
ATOM   2257  CH2 TRP A 157     -19.428   5.776 -22.712  1.00 55.97           C
ATOM   2258  HH2 TRP A 157     -20.250   5.876 -22.004  1.00 55.97           H
ATOM   2259  HN  TRP A 157     -13.939   4.071 -27.653  1.00 55.97           H
ATOM   2260  N   ARG A 158     -11.851   6.072 -27.405  1.00 55.97           N
ATOM   2261  CA  ARG A 158     -10.421   6.141 -27.158  1.00 55.97           C
ATOM   2262  C   ARG A 158     -10.034   7.536 -26.665  1.00 55.97           C
ATOM   2263  O   ARG A 158      -9.235   7.673 -25.740  1.00 55.97           O
ATOM   2264  HA  ARG A 158     -10.234   5.388 -26.392  1.00 55.97           H
ATOM   2265  CB  ARG A 158      -9.627   5.817 -28.425  1.00 55.97           C
ATOM   2266 1HB  ARG A 158     -10.156   5.062 -29.007  1.00 55.97           H
ATOM   2267 2HB  ARG A 158      -9.554   6.707 -29.050  1.00 55.97           H
ATOM   2268  CG  ARG A 158      -8.225   5.312 -28.080  1.00 55.97           C
ATOM   2269 1HG  ARG A 158      -7.659   6.106 -27.592  1.00 55.97           H
ATOM   2270 2HG  ARG A 158      -8.296   4.488 -27.369  1.00 55.97           H
ATOM   2271  CD  ARG A 158      -7.484   4.848 -29.335  1.00 55.97           C
ATOM   2272 1HD  ARG A 158      -8.071   4.091 -29.855  1.00 55.97           H
ATOM   2273 2HD  ARG A 158      -7.361   5.684 -30.025  1.00 55.97           H
ATOM   2274  NE  ARG A 158      -6.161   4.297 -28.968  1.00 55.97           N
ATOM   2275  HE  ARG A 158      -5.876   4.360 -28.011  1.00 55.97           H
ATOM   2276  CZ  ARG A 158      -5.320   3.719 -29.837  1.00 55.97           C
ATOM   2277  NH1 ARG A 158      -5.650   3.608 -31.131  1.00 55.97           N
ATOM   2278 1HH1 ARG A 158      -6.529   3.958 -31.455  1.00 55.97           H
ATOM   2279 2HH1 ARG A 158      -5.017   3.175 -31.773  1.00 55.97           H
ATOM   2280  NH2 ARG A 158      -4.145   3.254 -29.392  1.00 55.97           N
ATOM   2281 1HH2 ARG A 158      -3.506   2.820 -30.027  1.00 55.97           H
ATOM   2282 2HH2 ARG A 158      -3.906   3.341 -28.425  1.00 55.97           H
ATOM   2283  HN  ARG A 158     -12.108   5.806 -28.334  1.00 55.97           H
ATOM   2284  N   GLU A 159     -10.620   8.538 -27.305  1.00 59.75           N
ATOM   2285  CA  GLU A 159     -10.273   9.918 -27.011  1.00 59.75           C
ATOM   2286  C   GLU A 159     -10.785  10.310 -25.623  1.00 59.75           C
ATOM   2287  O   GLU A 159     -10.061  10.924 -24.841  1.00 59.75           O
ATOM   2288  HA  GLU A 159      -9.183   9.953 -27.026  1.00 59.75           H
ATOM   2289  CB  GLU A 159     -10.820  10.862 -28.084  1.00 59.75           C
ATOM   2290 1HB  GLU A 159     -11.866  10.628 -28.280  1.00 59.75           H
ATOM   2291 2HB  GLU A 159     -10.659  11.896 -27.780  1.00 59.75           H
ATOM   2292  CG  GLU A 159     -10.072  10.680 -29.406  1.00 59.75           C
ATOM   2293 1HG  GLU A 159      -8.997  10.720 -29.229  1.00 59.75           H
ATOM   2294 2HG  GLU A 159     -10.291   9.695 -29.819  1.00 59.75           H
ATOM   2295  CD  GLU A 159     -10.469  11.761 -30.414  1.00 59.75           C
ATOM   2296  OE1 GLU A 159      -9.697  11.948 -31.379  1.00 59.75           O
ATOM   2297  OE2 GLU A 159     -11.536  12.376 -30.196  1.00 59.75           O
ATOM   2298  HN  GLU A 159     -11.317   8.419 -28.011  1.00 59.75           H
ATOM   2299  N   LYS A 160     -12.030   9.940 -25.361  1.00 67.68           N
ATOM   2300  CA  LYS A 160     -12.682  10.332 -24.123  1.00 67.68           C
ATOM   2301  C   LYS A 160     -12.003   9.624 -22.948  1.00 67.68           C
ATOM   2302  O   LYS A 160     -12.058  10.101 -21.816  1.00 67.68           O
ATOM   2303  HA  LYS A 160     -12.542  11.406 -24.006  1.00 67.68           H
ATOM   2304  CB  LYS A 160     -14.188  10.077 -24.207  1.00 67.68           C
ATOM   2305 1HB  LYS A 160     -14.371   9.046 -24.508  1.00 67.68           H
ATOM   2306 2HB  LYS A 160     -14.637  10.205 -23.222  1.00 67.68           H
ATOM   2307  CG  LYS A 160     -14.851  11.031 -25.203  1.00 67.68           C
ATOM   2308 1HG  LYS A 160     -14.551  12.056 -24.985  1.00 67.68           H
ATOM   2309 2HG  LYS A 160     -14.505  10.806 -26.212  1.00 67.68           H
ATOM   2310  CD  LYS A 160     -16.375  10.915 -25.143  1.00 67.68           C
ATOM   2311 1HD  LYS A 160     -16.677   9.900 -25.403  1.00 67.68           H
ATOM   2312 2HD  LYS A 160     -16.717  11.097 -24.124  1.00 67.68           H
ATOM   2313  CE  LYS A 160     -17.039  11.911 -26.096  1.00 67.68           C
ATOM   2314 1HE  LYS A 160     -16.725  12.925 -25.848  1.00 67.68           H
ATOM   2315 2HE  LYS A 160     -16.714  11.717 -27.118  1.00 67.68           H
ATOM   2316  NZ  LYS A 160     -18.513  11.807 -26.009  1.00 67.68           N
ATOM   2317 1HZ  LYS A 160     -18.936  12.483 -26.635  1.00 67.68           H
ATOM   2318 2HZ  LYS A 160     -18.802  10.872 -26.277  1.00 67.68           H
ATOM   2319 3HZ  LYS A 160     -18.810  11.993 -25.058  1.00 67.68           H
ATOM   2320  HN  LYS A 160     -12.589   9.384 -25.975  1.00 67.68           H
ATOM   2321  N   ARG A 161     -11.378   8.498 -23.258  1.00 66.60           N
ATOM   2322  CA  ARG A 161     -10.800   7.654 -22.226  1.00 66.60           C
ATOM   2323  C   ARG A 161      -9.740   8.429 -21.440  1.00 66.60           C
ATOM   2324  O   ARG A 161      -9.554   8.195 -20.247  1.00 66.60           O
ATOM   2325  HA  ARG A 161     -11.640   7.379 -21.588  1.00 66.60           H
ATOM   2326  CB  ARG A 161     -10.162   6.402 -22.832  1.00 66.60           C
ATOM   2327 1HB  ARG A 161      -9.582   6.675 -23.713  1.00 66.60           H
ATOM   2328 2HB  ARG A 161      -9.467   5.962 -22.117  1.00 66.60           H
ATOM   2329  CG  ARG A 161     -11.228   5.374 -23.214  1.00 66.60           C
ATOM   2330 1HG  ARG A 161     -11.848   5.147 -22.347  1.00 66.60           H
ATOM   2331 2HG  ARG A 161     -11.886   5.793 -23.975  1.00 66.60           H
ATOM   2332  CD  ARG A 161     -10.586   4.088 -23.740  1.00 66.60           C
ATOM   2333 1HD  ARG A 161     -11.106   3.753 -24.637  1.00 66.60           H
ATOM   2334 2HD  ARG A 161      -9.551   4.278 -24.023  1.00 66.60           H
ATOM   2335  NE  ARG A 161     -10.640   3.035 -22.701  1.00 66.60           N
ATOM   2336  HE  ARG A 161     -11.357   3.097 -22.007  1.00 66.60           H
ATOM   2337  CZ  ARG A 161      -9.788   2.003 -22.633  1.00 66.60           C
ATOM   2338  NH1 ARG A 161      -8.808   1.869 -23.537  1.00 66.60           N
ATOM   2339 1HH1 ARG A 161      -8.708   2.543 -24.270  1.00 66.60           H
ATOM   2340 2HH1 ARG A 161      -8.177   1.096 -23.479  1.00 66.60           H
ATOM   2341  NH2 ARG A 161      -9.931   1.106 -21.648  1.00 66.60           N
ATOM   2342 1HH2 ARG A 161      -9.304   0.330 -21.583  1.00 66.60           H
ATOM   2343 2HH2 ARG A 161     -10.666   1.213 -20.977  1.00 66.60           H
ATOM   2344  HN  ARG A 161     -11.265   8.160 -24.193  1.00 66.60           H
ATOM   2345  N   LEU A 162      -9.074   9.335 -22.140  1.00 78.22           N
ATOM   2346  CA  LEU A 162      -7.990  10.095 -21.542  1.00 78.22           C
ATOM   2347  C   LEU A 162      -8.564  11.067 -20.509  1.00 78.22           C
ATOM   2348  O   LEU A 162      -7.976  11.269 -19.447  1.00 78.22           O
ATOM   2349  HA  LEU A 162      -7.341   9.387 -21.026  1.00 78.22           H
ATOM   2350  CB  LEU A 162      -7.150  10.774 -22.625  1.00 78.22           C
ATOM   2351 1HB  LEU A 162      -6.861  10.021 -23.358  1.00 78.22           H
ATOM   2352 2HB  LEU A 162      -7.778  11.499 -23.143  1.00 78.22           H
ATOM   2353  CG  LEU A 162      -5.886  11.488 -22.144  1.00 78.22           C
ATOM   2354  HG  LEU A 162      -6.160  12.156 -21.327  1.00 78.22           H
ATOM   2355  CD1 LEU A 162      -4.869  10.489 -21.587  1.00 78.22           C
ATOM   2356 1HD1 LEU A 162      -5.310   9.953 -20.746  1.00 78.22           H
ATOM   2357 2HD1 LEU A 162      -4.594   9.779 -22.367  1.00 78.22           H
ATOM   2358 3HD1 LEU A 162      -3.980  11.023 -21.252  1.00 78.22           H
ATOM   2359  CD2 LEU A 162      -5.289  12.354 -23.255  1.00 78.22           C
ATOM   2360 1HD2 LEU A 162      -5.032  11.726 -24.107  1.00 78.22           H
ATOM   2361 2HD2 LEU A 162      -6.018  13.104 -23.563  1.00 78.22           H
ATOM   2362 3HD2 LEU A 162      -4.391  12.851 -22.886  1.00 78.22           H
ATOM   2363  HN  LEU A 162      -9.265   9.552 -23.097  1.00 78.22           H
ATOM   2364  N   LEU A 163      -9.706  11.643 -20.856  1.00 80.97           N
ATOM   2365  CA  LEU A 163     -10.371  12.581 -19.967  1.00 80.97           C
ATOM   2366  C   LEU A 163     -10.824  11.846 -18.704  1.00 80.97           C
ATOM   2367  O   LEU A 163     -10.562  12.298 -17.591  1.00 80.97           O
ATOM   2368  HA  LEU A 163      -9.640  13.337 -19.683  1.00 80.97           H
ATOM   2369  CB  LEU A 163     -11.505  13.301 -20.700  1.00 80.97           C
ATOM   2370 1HB  LEU A 163     -11.095  13.762 -21.599  1.00 80.97           H
ATOM   2371 2HB  LEU A 163     -12.231  12.556 -21.027  1.00 80.97           H
ATOM   2372  CG  LEU A 163     -12.244  14.375 -19.901  1.00 80.97           C
ATOM   2373  HG  LEU A 163     -12.574  13.935 -18.959  1.00 80.97           H
ATOM   2374  CD1 LEU A 163     -11.313  15.539 -19.554  1.00 80.97           C
ATOM   2375 1HD1 LEU A 163     -10.479  15.171 -18.957  1.00 80.97           H
ATOM   2376 2HD1 LEU A 163     -10.933  15.986 -20.473  1.00 80.97           H
ATOM   2377 3HD1 LEU A 163     -11.864  16.288 -18.986  1.00 80.97           H
ATOM   2378  CD2 LEU A 163     -13.497  14.846 -20.642  1.00 80.97           C
ATOM   2379 1HD2 LEU A 163     -13.213  15.262 -21.608  1.00 80.97           H
ATOM   2380 2HD2 LEU A 163     -14.168  14.000 -20.794  1.00 80.97           H
ATOM   2381 3HD2 LEU A 163     -14.004  15.609 -20.052  1.00 80.97           H
ATOM   2382  HN  LEU A 163     -10.173  11.479 -21.724  1.00 80.97           H
ATOM   2383  N   TYR A 164     -11.497  10.724 -18.920  1.00 74.92           N
ATOM   2384  CA  TYR A 164     -12.006   9.933 -17.813  1.00 74.92           C
ATOM   2385  C   TYR A 164     -10.868   9.467 -16.903  1.00 74.92           C
ATOM   2386  O   TYR A 164     -11.037   9.380 -15.687  1.00 74.92           O
ATOM   2387  HA  TYR A 164     -12.689  10.559 -17.238  1.00 74.92           H
ATOM   2388  CB  TYR A 164     -12.674   8.708 -18.442  1.00 74.92           C
ATOM   2389 1HB  TYR A 164     -12.005   8.289 -19.194  1.00 74.92           H
ATOM   2390 2HB  TYR A 164     -12.809   7.946 -17.675  1.00 74.92           H
ATOM   2391  CG  TYR A 164     -14.027   9.003 -19.092  1.00 74.92           C
ATOM   2392  CD1 TYR A 164     -15.031   9.598 -18.356  1.00 74.92           C
ATOM   2393  HD1 TYR A 164     -14.860   9.859 -17.311  1.00 74.92           H
ATOM   2394  CD2 TYR A 164     -14.244   8.673 -20.414  1.00 74.92           C
ATOM   2395  HD2 TYR A 164     -13.451   8.202 -20.996  1.00 74.92           H
ATOM   2396  CE1 TYR A 164     -16.305   9.876 -18.967  1.00 74.92           C
ATOM   2397  HE1 TYR A 164     -17.107  10.346 -18.397  1.00 74.92           H
ATOM   2398  CE2 TYR A 164     -15.518   8.950 -21.026  1.00 74.92           C
ATOM   2399  HE2 TYR A 164     -15.703   8.694 -22.069  1.00 74.92           H
ATOM   2400  CZ  TYR A 164     -16.486   9.538 -20.272  1.00 74.92           C
ATOM   2401  OH  TYR A 164     -17.689   9.800 -20.850  1.00 74.92           O
ATOM   2402  HH  TYR A 164     -18.309  10.207 -20.179  1.00 74.92           H
ATOM   2403  HN  TYR A 164     -11.694  10.357 -19.828  1.00 74.92           H
ATOM   2404  N   SER A 165      -9.735   9.179 -17.526  1.00 85.65           N
ATOM   2405  CA  SER A 165      -8.578   8.698 -16.790  1.00 85.65           C
ATOM   2406  C   SER A 165      -8.120   9.756 -15.785  1.00 85.65           C
ATOM   2407  O   SER A 165      -7.688   9.424 -14.682  1.00 85.65           O
ATOM   2408  HA  SER A 165      -8.918   7.800 -16.273  1.00 85.65           H
ATOM   2409  CB  SER A 165      -7.434   8.336 -17.739  1.00 85.65           C
ATOM   2410 1HB  SER A 165      -6.691   7.745 -17.202  1.00 85.65           H
ATOM   2411 2HB  SER A 165      -7.815   7.711 -18.546  1.00 85.65           H
ATOM   2412  OG  SER A 165      -6.811   9.493 -18.289  1.00 85.65           O
ATOM   2413  HG  SER A 165      -7.505  10.160 -18.559  1.00 85.65           H
ATOM   2414  HN  SER A 165      -9.601   9.269 -18.512  1.00 85.65           H
ATOM   2415  N   LYS A 166      -8.229  11.009 -16.202  1.00 82.99           N
ATOM   2416  CA  LYS A 166      -7.868  12.119 -15.337  1.00 82.99           C
ATOM   2417  C   LYS A 166      -8.835  12.174 -14.153  1.00 82.99           C
ATOM   2418  O   LYS A 166      -8.411  12.293 -13.005  1.00 82.99           O
ATOM   2419  HA  LYS A 166      -6.866  11.924 -14.955  1.00 82.99           H
ATOM   2420  CB  LYS A 166      -7.802  13.422 -16.138  1.00 82.99           C
ATOM   2421 1HB  LYS A 166      -8.714  13.541 -16.722  1.00 82.99           H
ATOM   2422 2HB  LYS A 166      -7.748  14.270 -15.455  1.00 82.99           H
ATOM   2423  CG  LYS A 166      -6.588  13.432 -17.069  1.00 82.99           C
ATOM   2424 1HG  LYS A 166      -5.677  13.295 -16.486  1.00 82.99           H
ATOM   2425 2HG  LYS A 166      -6.651  12.594 -17.763  1.00 82.99           H
ATOM   2426  CD  LYS A 166      -6.507  14.745 -17.850  1.00 82.99           C
ATOM   2427 1HD  LYS A 166      -7.401  14.863 -18.462  1.00 82.99           H
ATOM   2428 2HD  LYS A 166      -6.482  15.584 -17.156  1.00 82.99           H
ATOM   2429  CE  LYS A 166      -5.264  14.776 -18.742  1.00 82.99           C
ATOM   2430 1HE  LYS A 166      -4.376  14.567 -18.146  1.00 82.99           H
ATOM   2431 2HE  LYS A 166      -5.332  13.994 -19.498  1.00 82.99           H
ATOM   2432  NZ  LYS A 166      -5.129  16.096 -19.397  1.00 82.99           N
ATOM   2433 1HZ  LYS A 166      -4.311  16.095 -19.995  1.00 82.99           H
ATOM   2434 2HZ  LYS A 166      -5.955  16.283 -19.955  1.00 82.99           H
ATOM   2435 3HZ  LYS A 166      -5.030  16.816 -18.689  1.00 82.99           H
ATOM   2436  HN  LYS A 166      -8.557  11.269 -17.110  1.00 82.99           H
ATOM   2437  N   MET A 167     -10.118  12.084 -14.473  1.00 84.42           N
ATOM   2438  CA  MET A 167     -11.151  12.165 -13.455  1.00 84.42           C
ATOM   2439  C   MET A 167     -11.004  11.034 -12.434  1.00 84.42           C
ATOM   2440  O   MET A 167     -11.092  11.265 -11.229  1.00 84.42           O
ATOM   2441  HA  MET A 167     -11.005  13.127 -12.964  1.00 84.42           H
ATOM   2442  CB  MET A 167     -12.528  12.080 -14.116  1.00 84.42           C
ATOM   2443 1HB  MET A 167     -12.586  11.181 -14.730  1.00 84.42           H
ATOM   2444 2HB  MET A 167     -13.299  11.992 -13.350  1.00 84.42           H
ATOM   2445  CG  MET A 167     -12.798  13.313 -14.980  1.00 84.42           C
ATOM   2446 1HG  MET A 167     -12.735  14.215 -14.372  1.00 84.42           H
ATOM   2447 2HG  MET A 167     -12.037  13.398 -15.756  1.00 84.42           H
ATOM   2448  SD  MET A 167     -14.415  13.194 -15.726  1.00 84.42           S
ATOM   2449  CE  MET A 167     -15.439  13.513 -14.299  1.00 84.42           C
ATOM   2450 1HE  MET A 167     -15.246  12.757 -13.537  1.00 84.42           H
ATOM   2451 2HE  MET A 167     -15.208  14.500 -13.899  1.00 84.42           H
ATOM   2452 3HE  MET A 167     -16.489  13.475 -14.590  1.00 84.42           H
ATOM   2453  HN  MET A 167     -10.454  11.959 -15.407  1.00 84.42           H
ATOM   2454  N   VAL A 168     -10.782   9.836 -12.954  1.00 92.10           N
ATOM   2455  CA  VAL A 168     -10.668   8.661 -12.106  1.00 92.10           C
ATOM   2456  C   VAL A 168      -9.488   8.842 -11.149  1.00 92.10           C
ATOM   2457  O   VAL A 168      -9.595   8.538  -9.962  1.00 92.10           O
ATOM   2458  HA  VAL A 168     -11.585   8.587 -11.522  1.00 92.10           H
ATOM   2459  CB  VAL A 168     -10.552   7.403 -12.968  1.00 92.10           C
ATOM   2460  HB  VAL A 168      -9.744   7.559 -13.682  1.00 92.10           H
ATOM   2461  CG1 VAL A 168     -10.195   6.184 -12.114  1.00 92.10           C
ATOM   2462 1HG1 VAL A 168      -9.241   6.357 -11.616  1.00 92.10           H
ATOM   2463 2HG1 VAL A 168     -10.972   6.025 -11.366  1.00 92.10           H
ATOM   2464 3HG1 VAL A 168     -10.119   5.304 -12.751  1.00 92.10           H
ATOM   2465  CG2 VAL A 168     -11.839   7.160 -13.759  1.00 92.10           C
ATOM   2466 1HG2 VAL A 168     -12.672   7.034 -13.068  1.00 92.10           H
ATOM   2467 2HG2 VAL A 168     -12.032   8.012 -14.410  1.00 92.10           H
ATOM   2468 3HG2 VAL A 168     -11.729   6.259 -14.363  1.00 92.10           H
ATOM   2469  HN  VAL A 168     -10.682   9.661 -13.934  1.00 92.10           H
ATOM   2470  N   CYS A 169      -8.390   9.336 -11.702  1.00 93.51           N
ATOM   2471  CA  CYS A 169      -7.188   9.552 -10.914  1.00 93.51           C
ATOM   2472  C   CYS A 169      -7.525  10.521  -9.779  1.00 93.51           C
ATOM   2473  O   CYS A 169      -7.182  10.273  -8.624  1.00 93.51           O
ATOM   2474  HA  CYS A 169      -6.894   8.579 -10.518  1.00 93.51           H
ATOM   2475  CB  CYS A 169      -6.031  10.062 -11.775  1.00 93.51           C
ATOM   2476 1HB  CYS A 169      -6.365  10.899 -12.388  1.00 93.51           H
ATOM   2477 2HB  CYS A 169      -5.229  10.434 -11.138  1.00 93.51           H
ATOM   2478  SG  CYS A 169      -5.406   8.715 -12.845  1.00 93.51           S
ATOM   2479  HG  CYS A 169      -6.379   8.793 -13.749  1.00 93.51           H
ATOM   2480  HN  CYS A 169      -8.313   9.586 -12.667  1.00 93.51           H
ATOM   2481  N   PHE A 170      -8.193  11.604 -10.147  1.00 93.00           N
ATOM   2482  CA  PHE A 170      -8.551  12.627  -9.180  1.00 93.00           C
ATOM   2483  C   PHE A 170      -9.430  12.049  -8.069  1.00 93.00           C
ATOM   2484  O   PHE A 170      -9.200  12.313  -6.890  1.00 93.00           O
ATOM   2485  HA  PHE A 170      -7.624  13.003  -8.749  1.00 93.00           H
ATOM   2486  CB  PHE A 170      -9.343  13.698  -9.934  1.00 93.00           C
ATOM   2487 1HB  PHE A 170      -8.740  14.063 -10.765  1.00 93.00           H
ATOM   2488 2HB  PHE A 170     -10.234  13.241 -10.364  1.00 93.00           H
ATOM   2489  CG  PHE A 170      -9.764  14.886  -9.067  1.00 93.00           C
ATOM   2490  CD1 PHE A 170     -11.044  14.980  -8.617  1.00 93.00           C
ATOM   2491  HD1 PHE A 170     -11.769  14.208  -8.874  1.00 93.00           H
ATOM   2492  CD2 PHE A 170      -8.858  15.849  -8.747  1.00 93.00           C
ATOM   2493  HD2 PHE A 170      -7.832  15.774  -9.108  1.00 93.00           H
ATOM   2494  CE1 PHE A 170     -11.434  16.083  -7.813  1.00 93.00           C
ATOM   2495  HE1 PHE A 170     -12.460  16.158  -7.452  1.00 93.00           H
ATOM   2496  CE2 PHE A 170      -9.249  16.952  -7.943  1.00 93.00           C
ATOM   2497  HE2 PHE A 170      -8.523  17.724  -7.687  1.00 93.00           H
ATOM   2498  CZ  PHE A 170     -10.529  17.046  -7.493  1.00 93.00           C
ATOM   2499  HZ  PHE A 170     -10.828  17.893  -6.875  1.00 93.00           H
ATOM   2500  HN  PHE A 170      -8.488  11.787 -11.085  1.00 93.00           H
ATOM   2501  N   THR A 171     -10.418  11.270  -8.485  1.00 92.37           N
ATOM   2502  CA  THR A 171     -11.339  10.661  -7.540  1.00 92.37           C
ATOM   2503  C   THR A 171     -10.581   9.775  -6.550  1.00 92.37           C
ATOM   2504  O   THR A 171     -10.900   9.750  -5.363  1.00 92.37           O
ATOM   2505  HA  THR A 171     -11.812  11.455  -6.962  1.00 92.37           H
ATOM   2506  CB  THR A 171     -12.405   9.907  -8.338  1.00 92.37           C
ATOM   2507  HB  THR A 171     -11.975   9.037  -8.836  1.00 92.37           H
ATOM   2508  OG1 THR A 171     -12.959  10.897  -9.200  1.00 92.37           O
ATOM   2509  HG1 THR A 171     -12.474  10.899 -10.075  1.00 92.37           H
ATOM   2510  CG2 THR A 171     -13.584   9.467  -7.469  1.00 92.37           C
ATOM   2511 1HG2 THR A 171     -14.056  10.343  -7.025  1.00 92.37           H
ATOM   2512 2HG2 THR A 171     -13.227   8.807  -6.679  1.00 92.37           H
ATOM   2513 3HG2 THR A 171     -14.311   8.936  -8.085  1.00 92.37           H
ATOM   2514  HN  THR A 171     -10.593  11.053  -9.445  1.00 92.37           H
ATOM   2515  N   ILE A 172      -9.590   9.070  -7.076  1.00 93.34           N
ATOM   2516  CA  ILE A 172      -8.806   8.157  -6.260  1.00 93.34           C
ATOM   2517  C   ILE A 172      -8.071   8.951  -5.178  1.00 93.34           C
ATOM   2518  O   ILE A 172      -8.060   8.556  -4.013  1.00 93.34           O
ATOM   2519  HA  ILE A 172      -9.502   7.474  -5.774  1.00 93.34           H
ATOM   2520  CB  ILE A 172      -7.881   7.313  -7.139  1.00 93.34           C
ATOM   2521  HB  ILE A 172      -7.411   7.971  -7.870  1.00 93.34           H
ATOM   2522  CG1 ILE A 172      -8.674   6.263  -7.920  1.00 93.34           C
ATOM   2523 1HG1 ILE A 172      -9.032   5.492  -7.238  1.00 93.34           H
ATOM   2524 2HG1 ILE A 172      -9.553   6.726  -8.368  1.00 93.34           H
ATOM   2525  CG2 ILE A 172      -6.760   6.685  -6.309  1.00 93.34           C
ATOM   2526 1HG2 ILE A 172      -6.171   7.472  -5.838  1.00 93.34           H
ATOM   2527 2HG2 ILE A 172      -7.192   6.044  -5.541  1.00 93.34           H
ATOM   2528 3HG2 ILE A 172      -6.117   6.090  -6.959  1.00 93.34           H
ATOM   2529  CD1 ILE A 172      -7.813   5.626  -9.012  1.00 93.34           C
ATOM   2530 1HD1 ILE A 172      -7.477   6.397  -9.706  1.00 93.34           H
ATOM   2531 2HD1 ILE A 172      -6.948   5.144  -8.558  1.00 93.34           H
ATOM   2532 3HD1 ILE A 172      -8.401   4.884  -9.552  1.00 93.34           H
ATOM   2533  HN  ILE A 172      -9.320   9.114  -8.038  1.00 93.34           H
ATOM   2534  N   TRP A 173      -7.475  10.056  -5.601  1.00 92.00           N
ATOM   2535  CA  TRP A 173      -6.662  10.859  -4.703  1.00 92.00           C
ATOM   2536  C   TRP A 173      -7.572  11.398  -3.597  1.00 92.00           C
ATOM   2537  O   TRP A 173      -7.216  11.355  -2.421  1.00 92.00           O
ATOM   2538  HA  TRP A 173      -5.899  10.209  -4.275  1.00 92.00           H
ATOM   2539  CB  TRP A 173      -5.930  11.964  -5.467  1.00 92.00           C
ATOM   2540 1HB  TRP A 173      -6.616  12.410  -6.187  1.00 92.00           H
ATOM   2541 2HB  TRP A 173      -5.648  12.750  -4.767  1.00 92.00           H
ATOM   2542  CG  TRP A 173      -4.678  11.486  -6.205  1.00 92.00           C
ATOM   2543  CD1 TRP A 173      -4.489  11.383  -7.528  1.00 92.00           C
ATOM   2544  HD1 TRP A 173      -5.239  11.639  -8.276  1.00 92.00           H
ATOM   2545  CD2 TRP A 173      -3.441  11.048  -5.605  1.00 92.00           C
ATOM   2546  NE1 TRP A 173      -3.226  10.912  -7.823  1.00 92.00           N
ATOM   2547  HE1 TRP A 173      -2.852  10.752  -8.737  1.00 92.00           H
ATOM   2548  CE2 TRP A 173      -2.568  10.702  -6.617  1.00 92.00           C
ATOM   2549  CE3 TRP A 173      -3.071  10.947  -4.252  1.00 92.00           C
ATOM   2550  HE3 TRP A 173      -3.742  11.214  -3.436  1.00 92.00           H
ATOM   2551  CZ2 TRP A 173      -1.270  10.232  -6.382  1.00 92.00           C
ATOM   2552  HZ2 TRP A 173      -0.600   9.965  -7.199  1.00 92.00           H
ATOM   2553  CZ3 TRP A 173      -1.771  10.475  -4.035  1.00 92.00           C
ATOM   2554  HZ3 TRP A 173      -1.433  10.378  -3.003  1.00 92.00           H
ATOM   2555  CH2 TRP A 173      -0.880  10.123  -5.042  1.00 92.00           C
ATOM   2556  HH2 TRP A 173       0.117   9.764  -4.790  1.00 92.00           H
ATOM   2557  HN  TRP A 173      -7.540  10.403  -6.537  1.00 92.00           H
ATOM   2558  N   VAL A 174      -8.727  11.893  -4.015  1.00 94.86           N
ATOM   2559  CA  VAL A 174      -9.677  12.469  -3.078  1.00 94.86           C
ATOM   2560  C   VAL A 174     -10.115  11.396  -2.079  1.00 94.86           C
ATOM   2561  O   VAL A 174     -10.174  11.649  -0.876  1.00 94.86           O
ATOM   2562  HA  VAL A 174      -9.164  13.264  -2.536  1.00 94.86           H
ATOM   2563  CB  VAL A 174     -10.849  13.093  -3.837  1.00 94.86           C
ATOM   2564  HB  VAL A 174     -11.261  12.333  -4.501  1.00 94.86           H
ATOM   2565  CG1 VAL A 174     -11.957  13.527  -2.875  1.00 94.86           C
ATOM   2566 1HG1 VAL A 174     -12.320  12.660  -2.324  1.00 94.86           H
ATOM   2567 2HG1 VAL A 174     -11.562  14.264  -2.175  1.00 94.86           H
ATOM   2568 3HG1 VAL A 174     -12.777  13.968  -3.442  1.00 94.86           H
ATOM   2569  CG2 VAL A 174     -10.380  14.267  -4.700  1.00 94.86           C
ATOM   2570 1HG2 VAL A 174      -9.931  15.029  -4.063  1.00 94.86           H
ATOM   2571 2HG2 VAL A 174      -9.643  13.916  -5.422  1.00 94.86           H
ATOM   2572 3HG2 VAL A 174     -11.233  14.692  -5.229  1.00 94.86           H
ATOM   2573  HN  VAL A 174      -9.018  11.905  -4.972  1.00 94.86           H
ATOM   2574  N   LEU A 175     -10.413  10.221  -2.613  1.00 89.55           N
ATOM   2575  CA  LEU A 175     -10.910   9.130  -1.793  1.00 89.55           C
ATOM   2576  C   LEU A 175      -9.838   8.733  -0.775  1.00 89.55           C
ATOM   2577  O   LEU A 175     -10.132   8.568   0.408  1.00 89.55           O
ATOM   2578  HA  LEU A 175     -11.781   9.499  -1.251  1.00 89.55           H
ATOM   2579  CB  LEU A 175     -11.382   7.970  -2.673  1.00 89.55           C
ATOM   2580 1HB  LEU A 175     -12.142   8.346  -3.357  1.00 89.55           H
ATOM   2581 2HB  LEU A 175     -10.541   7.637  -3.281  1.00 89.55           H
ATOM   2582  CG  LEU A 175     -11.954   6.758  -1.935  1.00 89.55           C
ATOM   2583  HG  LEU A 175     -11.212   6.417  -1.213  1.00 89.55           H
ATOM   2584  CD1 LEU A 175     -13.210   7.138  -1.147  1.00 89.55           C
ATOM   2585 1HD1 LEU A 175     -12.961   7.907  -0.416  1.00 89.55           H
ATOM   2586 2HD1 LEU A 175     -13.967   7.519  -1.833  1.00 89.55           H
ATOM   2587 3HD1 LEU A 175     -13.596   6.258  -0.632  1.00 89.55           H
ATOM   2588  CD2 LEU A 175     -12.211   5.600  -2.900  1.00 89.55           C
ATOM   2589 1HD2 LEU A 175     -12.924   5.913  -3.662  1.00 89.55           H
ATOM   2590 2HD2 LEU A 175     -11.275   5.309  -3.377  1.00 89.55           H
ATOM   2591 3HD2 LEU A 175     -12.617   4.751  -2.350  1.00 89.55           H
ATOM   2592  HN  LEU A 175     -10.319  10.010  -3.586  1.00 89.55           H
ATOM   2593  N   ALA A 176      -8.619   8.592  -1.273  1.00 94.52           N
ATOM   2594  CA  ALA A 176      -7.518   8.139  -0.439  1.00 94.52           C
ATOM   2595  C   ALA A 176      -7.289   9.149   0.687  1.00 94.52           C
ATOM   2596  O   ALA A 176      -7.018   8.765   1.824  1.00 94.52           O
ATOM   2597  HA  ALA A 176      -7.804   7.181  -0.004  1.00 94.52           H
ATOM   2598  CB  ALA A 176      -6.272   7.936  -1.303  1.00 94.52           C
ATOM   2599 1HB  ALA A 176      -6.479   7.189  -2.069  1.00 94.52           H
ATOM   2600 2HB  ALA A 176      -6.003   8.879  -1.779  1.00 94.52           H
ATOM   2601 3HB  ALA A 176      -5.447   7.597  -0.677  1.00 94.52           H
ATOM   2602  HN  ALA A 176      -8.378   8.780  -2.225  1.00 94.52           H
ATOM   2603  N   ALA A 177      -7.405  10.420   0.332  1.00 94.49           N
ATOM   2604  CA  ALA A 177      -7.187  11.488   1.293  1.00 94.49           C
ATOM   2605  C   ALA A 177      -8.213  11.370   2.421  1.00 94.49           C
ATOM   2606  O   ALA A 177      -7.863  11.470   3.596  1.00 94.49           O
ATOM   2607  HA  ALA A 177      -6.187  11.363   1.708  1.00 94.49           H
ATOM   2608  CB  ALA A 177      -7.259  12.839   0.578  1.00 94.49           C
ATOM   2609 1HB  ALA A 177      -6.491  12.883  -0.194  1.00 94.49           H
ATOM   2610 2HB  ALA A 177      -8.241  12.957   0.121  1.00 94.49           H
ATOM   2611 3HB  ALA A 177      -7.095  13.640   1.299  1.00 94.49           H
ATOM   2612  HN  ALA A 177      -7.642  10.723  -0.591  1.00 94.49           H
ATOM   2613  N   ALA A 178      -9.460  11.160   2.025  1.00 94.36           N
ATOM   2614  CA  ALA A 178     -10.549  11.090   2.985  1.00 94.36           C
ATOM   2615  C   ALA A 178     -10.326   9.897   3.916  1.00 94.36           C
ATOM   2616  O   ALA A 178     -10.637   9.966   5.104  1.00 94.36           O
ATOM   2617  HA  ALA A 178     -10.532  12.008   3.573  1.00 94.36           H
ATOM   2618  CB  ALA A 178     -11.882  11.007   2.239  1.00 94.36           C
ATOM   2619 1HB  ALA A 178     -12.005  11.891   1.614  1.00 94.36           H
ATOM   2620 2HB  ALA A 178     -11.893  10.115   1.612  1.00 94.36           H
ATOM   2621 3HB  ALA A 178     -12.699  10.954   2.959  1.00 94.36           H
ATOM   2622  HN  ALA A 178      -9.730  11.039   1.070  1.00 94.36           H
ATOM   2623  N   LEU A 179      -9.788   8.831   3.342  1.00 90.96           N
ATOM   2624  CA  LEU A 179      -9.587   7.600   4.088  1.00 90.96           C
ATOM   2625  C   LEU A 179      -8.431   7.789   5.072  1.00 90.96           C
ATOM   2626  O   LEU A 179      -8.166   6.917   5.898  1.00 90.96           O
ATOM   2627  HA  LEU A 179     -10.498   7.411   4.657  1.00 90.96           H
ATOM   2628  CB  LEU A 179      -9.397   6.420   3.134  1.00 90.96           C
ATOM   2629 1HB  LEU A 179      -8.600   6.670   2.433  1.00 90.96           H
ATOM   2630 2HB  LEU A 179      -9.054   5.562   3.712  1.00 90.96           H
ATOM   2631  CG  LEU A 179     -10.630   6.000   2.332  1.00 90.96           C
ATOM   2632  HG  LEU A 179     -11.024   6.880   1.824  1.00 90.96           H
ATOM   2633  CD1 LEU A 179     -10.261   4.982   1.251  1.00 90.96           C
ATOM   2634 1HD1 LEU A 179      -9.535   5.424   0.569  1.00 90.96           H
ATOM   2635 2HD1 LEU A 179      -9.829   4.097   1.717  1.00 90.96           H
ATOM   2636 3HD1 LEU A 179     -11.156   4.700   0.696  1.00 90.96           H
ATOM   2637  CD2 LEU A 179     -11.733   5.479   3.256  1.00 90.96           C
ATOM   2638 1HD2 LEU A 179     -11.366   4.616   3.810  1.00 90.96           H
ATOM   2639 2HD2 LEU A 179     -12.022   6.264   3.955  1.00 90.96           H
ATOM   2640 3HD2 LEU A 179     -12.598   5.188   2.660  1.00 90.96           H
ATOM   2641  HN  LEU A 179      -9.493   8.799   2.387  1.00 90.96           H
ATOM   2642  N   CYS A 180      -7.773   8.932   4.951  1.00 90.63           N
ATOM   2643  CA  CYS A 180      -6.602   9.212   5.764  1.00 90.63           C
ATOM   2644  C   CYS A 180      -7.012  10.174   6.881  1.00 90.63           C
ATOM   2645  O   CYS A 180      -6.179  10.587   7.686  1.00 90.63           O
ATOM   2646  HA  CYS A 180      -6.272   8.259   6.176  1.00 90.63           H
ATOM   2647  CB  CYS A 180      -5.451   9.770   4.925  1.00 90.63           C
ATOM   2648 1HB  CYS A 180      -5.759  10.696   4.439  1.00 90.63           H
ATOM   2649 2HB  CYS A 180      -4.606  10.014   5.569  1.00 90.63           H
ATOM   2650  SG  CYS A 180      -4.942   8.543   3.666  1.00 90.63           S
ATOM   2651  HG  CYS A 180      -6.101   8.523   3.015  1.00 90.63           H
ATOM   2652  HN  CYS A 180      -8.027   9.659   4.312  1.00 90.63           H
ATOM   2653  N   ILE A 181      -8.296  10.501   6.895  1.00 90.13           N
ATOM   2654  CA  ILE A 181      -8.822  11.423   7.888  1.00 90.13           C
ATOM   2655  C   ILE A 181      -8.501  10.896   9.288  1.00 90.13           C
ATOM   2656  O   ILE A 181      -8.027  11.643  10.142  1.00 90.13           O
ATOM   2657  HA  ILE A 181      -8.311  12.376   7.752  1.00 90.13           H
ATOM   2658  CB  ILE A 181     -10.313  11.670   7.651  1.00 90.13           C
ATOM   2659  HB  ILE A 181     -10.800  10.707   7.503  1.00 90.13           H
ATOM   2660  CG1 ILE A 181     -10.538  12.491   6.380  1.00 90.13           C
ATOM   2661 1HG1 ILE A 181     -10.133  13.494   6.514  1.00 90.13           H
ATOM   2662 2HG1 ILE A 181      -9.997  12.037   5.549  1.00 90.13           H
ATOM   2663  CG2 ILE A 181     -10.962  12.320   8.875  1.00 90.13           C
ATOM   2664 1HG2 ILE A 181     -10.849  11.664   9.738  1.00 90.13           H
ATOM   2665 2HG2 ILE A 181     -10.477  13.275   9.079  1.00 90.13           H
ATOM   2666 3HG2 ILE A 181     -12.022  12.485   8.680  1.00 90.13           H
ATOM   2667  CD1 ILE A 181     -12.027  12.578   6.039  1.00 90.13           C
ATOM   2668 1HD1 ILE A 181     -12.423  11.574   5.882  1.00 90.13           H
ATOM   2669 2HD1 ILE A 181     -12.561  13.054   6.861  1.00 90.13           H
ATOM   2670 3HD1 ILE A 181     -12.159  13.166   5.131  1.00 90.13           H
ATOM   2671  HN  ILE A 181      -8.970  10.150   6.246  1.00 90.13           H
ATOM   2672  N   PRO A 182      -8.751   9.606   9.547  1.00 91.46           N
ATOM   2673  CA  PRO A 182      -8.493   9.039  10.873  1.00 91.46           C
ATOM   2674  C   PRO A 182      -7.073   9.303  11.347  1.00 91.46           C
ATOM   2675  O   PRO A 182      -6.861   9.701  12.492  1.00 91.46           O
ATOM   2676  HA  PRO A 182      -9.134   9.514  11.615  1.00 91.46           H
ATOM   2677  CB  PRO A 182      -8.759   7.544  10.686  1.00 91.46           C
ATOM   2678 1HB  PRO A 182      -7.850   7.004  10.423  1.00 91.46           H
ATOM   2679 2HB  PRO A 182      -9.147   7.088  11.597  1.00 91.46           H
ATOM   2680  CG  PRO A 182      -9.783   7.506   9.558  1.00 91.46           C
ATOM   2681 1HG  PRO A 182      -9.814   6.531   9.071  1.00 91.46           H
ATOM   2682 2HG  PRO A 182     -10.793   7.700   9.921  1.00 91.46           H
ATOM   2683  CD  PRO A 182      -9.294   8.597   8.619  1.00 91.46           C
ATOM   2684 1HD  PRO A 182      -8.530   8.230   7.935  1.00 91.46           H
ATOM   2685 2HD  PRO A 182     -10.102   8.995   8.006  1.00 91.46           H
ATOM   2686  N   GLU A 183      -6.130   9.073  10.446  1.00 88.04           N
ATOM   2687  CA  GLU A 183      -4.723   9.209  10.784  1.00 88.04           C
ATOM   2688  C   GLU A 183      -4.404  10.657  11.160  1.00 88.04           C
ATOM   2689  O   GLU A 183      -3.628  10.906  12.081  1.00 88.04           O
ATOM   2690  HA  GLU A 183      -4.568   8.560  11.646  1.00 88.04           H
ATOM   2691  CB  GLU A 183      -3.834   8.733   9.632  1.00 88.04           C
ATOM   2692 1HB  GLU A 183      -4.268   9.043   8.682  1.00 88.04           H
ATOM   2693 2HB  GLU A 183      -2.817   9.095   9.780  1.00 88.04           H
ATOM   2694  CG  GLU A 183      -3.748   7.206   9.601  1.00 88.04           C
ATOM   2695 1HG  GLU A 183      -2.927   6.898   8.954  1.00 88.04           H
ATOM   2696 2HG  GLU A 183      -3.524   6.830  10.600  1.00 88.04           H
ATOM   2697  CD  GLU A 183      -5.057   6.593   9.101  1.00 88.04           C
ATOM   2698  OE1 GLU A 183      -5.206   5.362   9.263  1.00 88.04           O
ATOM   2699  OE2 GLU A 183      -5.880   7.368   8.567  1.00 88.04           O
ATOM   2700  HN  GLU A 183      -6.313   8.799   9.502  1.00 88.04           H
ATOM   2701  N   ILE A 184      -5.020  11.574  10.428  1.00 89.55           N
ATOM   2702  CA  ILE A 184      -4.769  12.990  10.636  1.00 89.55           C
ATOM   2703  C   ILE A 184      -5.167  13.370  12.063  1.00 89.55           C
ATOM   2704  O   ILE A 184      -4.473  14.144  12.720  1.00 89.55           O
ATOM   2705  HA  ILE A 184      -3.697  13.151  10.522  1.00 89.55           H
ATOM   2706  CB  ILE A 184      -5.469  13.822   9.560  1.00 89.55           C
ATOM   2707  HB  ILE A 184      -6.517  13.525   9.526  1.00 89.55           H
ATOM   2708  CG1 ILE A 184      -4.875  13.542   8.178  1.00 89.55           C
ATOM   2709 1HG1 ILE A 184      -3.871  13.963   8.118  1.00 89.55           H
ATOM   2710 2HG1 ILE A 184      -4.779  12.467   8.030  1.00 89.55           H
ATOM   2711  CG2 ILE A 184      -5.433  15.311   9.908  1.00 89.55           C
ATOM   2712 1HG2 ILE A 184      -5.939  15.474  10.860  1.00 89.55           H
ATOM   2713 2HG2 ILE A 184      -4.397  15.641   9.987  1.00 89.55           H
ATOM   2714 3HG2 ILE A 184      -5.937  15.880   9.127  1.00 89.55           H
ATOM   2715  CD1 ILE A 184      -5.750  14.138   7.074  1.00 89.55           C
ATOM   2716 1HD1 ILE A 184      -6.746  13.697   7.122  1.00 89.55           H
ATOM   2717 2HD1 ILE A 184      -5.824  15.217   7.211  1.00 89.55           H
ATOM   2718 3HD1 ILE A 184      -5.305  13.925   6.102  1.00 89.55           H
ATOM   2719  HN  ILE A 184      -5.679  11.363   9.706  1.00 89.55           H
ATOM   2720  N   LEU A 185      -6.284  12.808  12.502  1.00 89.80           N
ATOM   2721  CA  LEU A 185      -6.901  13.238  13.745  1.00 89.80           C
ATOM   2722  C   LEU A 185      -6.137  12.632  14.924  1.00 89.80           C
ATOM   2723  O   LEU A 185      -5.766  13.341  15.858  1.00 89.80           O
ATOM   2724  HA  LEU A 185      -6.810  14.323  13.796  1.00 89.80           H
ATOM   2725  CB  LEU A 185      -8.394  12.908  13.745  1.00 89.80           C
ATOM   2726 1HB  LEU A 185      -8.511  11.843  13.541  1.00 89.80           H
ATOM   2727 2HB  LEU A 185      -8.786  13.085  14.747  1.00 89.80           H
ATOM   2728  CG  LEU A 185      -9.254  13.687  12.747  1.00 89.80           C
ATOM   2729  HG  LEU A 185      -8.877  13.488  11.744  1.00 89.80           H
ATOM   2730  CD1 LEU A 185     -10.707  13.211  12.786  1.00 89.80           C
ATOM   2731 1HD1 LEU A 185     -10.750  12.152  12.532  1.00 89.80           H
ATOM   2732 2HD1 LEU A 185     -11.112  13.361  13.787  1.00 89.80           H
ATOM   2733 3HD1 LEU A 185     -11.296  13.781  12.067  1.00 89.80           H
ATOM   2734  CD2 LEU A 185      -9.137  15.194  12.982  1.00 89.80           C
ATOM   2735 1HD2 LEU A 185      -9.473  15.431  13.992  1.00 89.80           H
ATOM   2736 2HD2 LEU A 185      -8.098  15.501  12.864  1.00 89.80           H
ATOM   2737 3HD2 LEU A 185      -9.757  15.724  12.260  1.00 89.80           H
ATOM   2738  HN  LEU A 185      -6.765  12.073  12.024  1.00 89.80           H
ATOM   2739  N   TYR A 186      -5.925  11.327  14.843  1.00 90.33           N
ATOM   2740  CA  TYR A 186      -5.621  10.542  16.027  1.00 90.33           C
ATOM   2741  C   TYR A 186      -4.139  10.162  16.068  1.00 90.33           C
ATOM   2742  O   TYR A 186      -3.687   9.511  17.009  1.00 90.33           O
ATOM   2743  HA  TYR A 186      -5.857  11.149  16.902  1.00 90.33           H
ATOM   2744  CB  TYR A 186      -6.459   9.267  15.915  1.00 90.33           C
ATOM   2745 1HB  TYR A 186      -6.129   8.703  15.044  1.00 90.33           H
ATOM   2746 2HB  TYR A 186      -6.271   8.643  16.789  1.00 90.33           H
ATOM   2747  CG  TYR A 186      -7.964   9.520  15.801  1.00 90.33           C
ATOM   2748  CD1 TYR A 186      -8.592  10.363  16.695  1.00 90.33           C
ATOM   2749  HD1 TYR A 186      -8.016  10.848  17.483  1.00 90.33           H
ATOM   2750  CD2 TYR A 186      -8.693   8.905  14.803  1.00 90.33           C
ATOM   2751  HD2 TYR A 186      -8.196   8.240  14.097  1.00 90.33           H
ATOM   2752  CE1 TYR A 186     -10.008  10.600  16.587  1.00 90.33           C
ATOM   2753  HE1 TYR A 186     -10.517  11.264  17.287  1.00 90.33           H
ATOM   2754  CE2 TYR A 186     -10.109   9.143  14.695  1.00 90.33           C
ATOM   2755  HE2 TYR A 186     -10.696   8.664  13.912  1.00 90.33           H
ATOM   2756  CZ  TYR A 186     -10.697   9.979  15.592  1.00 90.33           C
ATOM   2757  OH  TYR A 186     -12.034  10.204  15.490  1.00 90.33           O
ATOM   2758  HH  TYR A 186     -12.416   9.658  14.745  1.00 90.33           H
ATOM   2759  HN  TYR A 186      -5.958  10.807  13.989  1.00 90.33           H
ATOM   2760  N   SER A 187      -3.424  10.585  15.036  1.00 91.06           N
ATOM   2761  CA  SER A 187      -1.975  10.479  15.036  1.00 91.06           C
ATOM   2762  C   SER A 187      -1.378  11.463  16.043  1.00 91.06           C
ATOM   2763  O   SER A 187      -1.609  12.668  15.951  1.00 91.06           O
ATOM   2764  HA  SER A 187      -1.761   9.452  15.331  1.00 91.06           H
ATOM   2765  CB  SER A 187      -1.404  10.736  13.640  1.00 91.06           C
ATOM   2766 1HB  SER A 187      -1.715  11.723  13.297  1.00 91.06           H
ATOM   2767 2HB  SER A 187      -0.315  10.744  13.689  1.00 91.06           H
ATOM   2768  OG  SER A 187      -1.829   9.753  12.700  1.00 91.06           O
ATOM   2769  HG  SER A 187      -2.373  10.182  11.978  1.00 91.06           H
ATOM   2770  HN  SER A 187      -3.818  10.994  14.212  1.00 91.06           H
ATOM   2771  N   GLN A 188      -0.621  10.914  16.982  1.00 84.80           N
ATOM   2772  CA  GLN A 188       0.114  11.737  17.928  1.00 84.80           C
ATOM   2773  C   GLN A 188       1.370  11.004  18.404  1.00 84.80           C
ATOM   2774  O   GLN A 188       1.538   9.816  18.137  1.00 84.80           O
ATOM   2775  HA  GLN A 188       0.395  12.633  17.374  1.00 84.80           H
ATOM   2776  CB  GLN A 188      -0.771  12.135  19.111  1.00 84.80           C
ATOM   2777 1HB  GLN A 188      -0.225  12.814  19.765  1.00 84.80           H
ATOM   2778 2HB  GLN A 188      -1.646  12.676  18.749  1.00 84.80           H
ATOM   2779  CG  GLN A 188      -1.217  10.903  19.901  1.00 84.80           C
ATOM   2780 1HG  GLN A 188      -1.711  10.197  19.234  1.00 84.80           H
ATOM   2781 2HG  GLN A 188      -0.344  10.396  20.313  1.00 84.80           H
ATOM   2782  CD  GLN A 188      -2.168  11.294  21.034  1.00 84.80           C
ATOM   2783  OE1 GLN A 188      -2.610  12.425  21.146  1.00 84.80           O
ATOM   2784  NE2 GLN A 188      -2.458  10.296  21.865  1.00 84.80           N
ATOM   2785 1HE2 GLN A 188      -2.062   9.391  21.716  1.00 84.80           H
ATOM   2786 2HE2 GLN A 188      -3.073  10.453  22.638  1.00 84.80           H
ATOM   2787  HN  GLN A 188      -0.507   9.928  17.101  1.00 84.80           H
ATOM   2788  N   ILE A 189       2.218  11.745  19.102  1.00 88.40           N
ATOM   2789  CA  ILE A 189       3.383  11.151  19.736  1.00 88.40           C
ATOM   2790  C   ILE A 189       2.985  10.596  21.105  1.00 88.40           C
ATOM   2791  O   ILE A 189       2.403  11.307  21.922  1.00 88.40           O
ATOM   2792  HA  ILE A 189       3.710  10.322  19.109  1.00 88.40           H
ATOM   2793  CB  ILE A 189       4.534  12.157  19.792  1.00 88.40           C
ATOM   2794  HB  ILE A 189       4.191  13.040  20.331  1.00 88.40           H
ATOM   2795  CG1 ILE A 189       4.932  12.613  18.386  1.00 88.40           C
ATOM   2796 1HG1 ILE A 189       5.334  11.769  17.826  1.00 88.40           H
ATOM   2797 2HG1 ILE A 189       4.050  12.961  17.849  1.00 88.40           H
ATOM   2798  CG2 ILE A 189       5.724  11.588  20.568  1.00 88.40           C
ATOM   2799 1HG2 ILE A 189       5.414  11.354  21.586  1.00 88.40           H
ATOM   2800 2HG2 ILE A 189       6.076  10.680  20.078  1.00 88.40           H
ATOM   2801 3HG2 ILE A 189       6.528  12.323  20.592  1.00 88.40           H
ATOM   2802  CD1 ILE A 189       5.973  13.733  18.447  1.00 88.40           C
ATOM   2803 1HD1 ILE A 189       5.559  14.585  18.987  1.00 88.40           H
ATOM   2804 2HD1 ILE A 189       6.863  13.374  18.964  1.00 88.40           H
ATOM   2805 3HD1 ILE A 189       6.238  14.038  17.435  1.00 88.40           H
ATOM   2806  HN  ILE A 189       2.121  12.731  19.236  1.00 88.40           H
ATOM   2807  N   LYS A 190       3.315   9.329  21.313  1.00 84.09           N
ATOM   2808  CA  LYS A 190       3.128   8.711  22.615  1.00 84.09           C
ATOM   2809  C   LYS A 190       4.490   8.322  23.191  1.00 84.09           C
ATOM   2810  O   LYS A 190       5.366   7.858  22.463  1.00 84.09           O
ATOM   2811  HA  LYS A 190       2.677   9.458  23.269  1.00 84.09           H
ATOM   2812  CB  LYS A 190       2.145   7.543  22.516  1.00 84.09           C
ATOM   2813 1HB  LYS A 190       1.213   7.883  22.065  1.00 84.09           H
ATOM   2814 2HB  LYS A 190       2.553   6.774  21.861  1.00 84.09           H
ATOM   2815  CG  LYS A 190       1.861   6.947  23.897  1.00 84.09           C
ATOM   2816 1HG  LYS A 190       2.796   6.626  24.357  1.00 84.09           H
ATOM   2817 2HG  LYS A 190       1.432   7.711  24.545  1.00 84.09           H
ATOM   2818  CD  LYS A 190       0.902   5.759  23.794  1.00 84.09           C
ATOM   2819 1HD  LYS A 190      -0.074   6.104  23.455  1.00 84.09           H
ATOM   2820 2HD  LYS A 190       1.269   5.054  23.048  1.00 84.09           H
ATOM   2821  CE  LYS A 190       0.759   5.053  25.144  1.00 84.09           C
ATOM   2822 1HE  LYS A 190       1.736   4.960  25.618  1.00 84.09           H
ATOM   2823 2HE  LYS A 190       0.137   5.651  25.810  1.00 84.09           H
ATOM   2824  NZ  LYS A 190       0.158   3.712  24.966  1.00 84.09           N
ATOM   2825 1HZ  LYS A 190       0.025   3.278  25.873  1.00 84.09           H
ATOM   2826 2HZ  LYS A 190      -0.738   3.802  24.500  1.00 84.09           H
ATOM   2827 3HZ  LYS A 190       0.776   3.137  24.404  1.00 84.09           H
ATOM   2828  HN  LYS A 190       3.704   8.730  20.613  1.00 84.09           H
ATOM   2829  N   GLU A 191       4.627   8.525  24.493  1.00 76.00           N
ATOM   2830  CA  GLU A 191       5.810   8.069  25.202  1.00 76.00           C
ATOM   2831  C   GLU A 191       5.543   6.718  25.868  1.00 76.00           C
ATOM   2832  O   GLU A 191       4.606   6.584  26.654  1.00 76.00           O
ATOM   2833  HA  GLU A 191       6.581   7.959  24.438  1.00 76.00           H
ATOM   2834  CB  GLU A 191       6.267   9.107  26.229  1.00 76.00           C
ATOM   2835 1HB  GLU A 191       6.310  10.091  25.763  1.00 76.00           H
ATOM   2836 2HB  GLU A 191       5.616   9.071  27.102  1.00 76.00           H
ATOM   2837  CG  GLU A 191       7.679   8.796  26.732  1.00 76.00           C
ATOM   2838 1HG  GLU A 191       7.676   7.848  27.271  1.00 76.00           H
ATOM   2839 2HG  GLU A 191       8.353   8.679  25.884  1.00 76.00           H
ATOM   2840  CD  GLU A 191       8.192   9.908  27.648  1.00 76.00           C
ATOM   2841  OE1 GLU A 191       9.315   9.741  28.170  1.00 76.00           O
ATOM   2842  OE2 GLU A 191       7.449  10.901  27.807  1.00 76.00           O
ATOM   2843  HN  GLU A 191       3.947   8.990  25.061  1.00 76.00           H
ATOM   2844  N   GLU A 192       6.384   5.751  25.530  1.00 72.70           N
ATOM   2845  CA  GLU A 192       6.222   4.404  26.050  1.00 72.70           C
ATOM   2846  C   GLU A 192       7.565   3.860  26.542  1.00 72.70           C
ATOM   2847  O   GLU A 192       8.505   3.720  25.762  1.00 72.70           O
ATOM   2848  HA  GLU A 192       5.531   4.498  26.888  1.00 72.70           H
ATOM   2849  CB  GLU A 192       5.609   3.480  24.996  1.00 72.70           C
ATOM   2850 1HB  GLU A 192       4.688   3.919  24.613  1.00 72.70           H
ATOM   2851 2HB  GLU A 192       6.344   3.273  24.217  1.00 72.70           H
ATOM   2852  CG  GLU A 192       5.233   2.127  25.604  1.00 72.70           C
ATOM   2853 1HG  GLU A 192       4.949   1.435  24.812  1.00 72.70           H
ATOM   2854 2HG  GLU A 192       6.099   1.698  26.108  1.00 72.70           H
ATOM   2855  CD  GLU A 192       4.080   2.275  26.598  1.00 72.70           C
ATOM   2856  OE1 GLU A 192       4.128   1.573  27.632  1.00 72.70           O
ATOM   2857  OE2 GLU A 192       3.176   3.087  26.303  1.00 72.70           O
ATOM   2858  HN  GLU A 192       7.162   5.876  24.915  1.00 72.70           H
ATOM   2859  N   SER A 193       7.611   3.569  27.834  1.00 73.22           N
ATOM   2860  CA  SER A 193       8.808   3.000  28.430  1.00 73.22           C
ATOM   2861  C   SER A 193      10.011   3.905  28.154  1.00 73.22           C
ATOM   2862  O   SER A 193      11.122   3.420  27.948  1.00 73.22           O
ATOM   2863  HA  SER A 193       8.603   2.952  29.499  1.00 73.22           H
ATOM   2864  CB  SER A 193       9.071   1.590  27.898  1.00 73.22           C
ATOM   2865 1HB  SER A 193       9.277   1.638  26.829  1.00 73.22           H
ATOM   2866 2HB  SER A 193       9.962   1.183  28.376  1.00 73.22           H
ATOM   2867  OG  SER A 193       7.969   0.718  28.129  1.00 73.22           O
ATOM   2868  HG  SER A 193       8.076  -0.119  27.593  1.00 73.22           H
ATOM   2869  HN  SER A 193       6.852   3.715  28.468  1.00 73.22           H
ATOM   2870  N   GLY A 194       9.748   5.203  28.159  1.00 80.96           N
ATOM   2871  CA  GLY A 194      10.806   6.182  27.978  1.00 80.96           C
ATOM   2872  C   GLY A 194      11.172   6.327  26.500  1.00 80.96           C
ATOM   2873  O   GLY A 194      12.136   7.011  26.160  1.00 80.96           O
ATOM   2874 1HA  GLY A 194      10.487   7.146  28.374  1.00 80.96           H
ATOM   2875 2HA  GLY A 194      11.686   5.880  28.547  1.00 80.96           H
ATOM   2876  HN  GLY A 194       8.833   5.588  28.283  1.00 80.96           H
ATOM   2877  N   ILE A 195      10.383   5.672  25.661  1.00 79.40           N
ATOM   2878  CA  ILE A 195      10.583   5.759  24.224  1.00 79.40           C
ATOM   2879  C   ILE A 195       9.418   6.527  23.597  1.00 79.40           C
ATOM   2880  O   ILE A 195       8.256   6.198  23.829  1.00 79.40           O
ATOM   2881  HA  ILE A 195      11.500   6.324  24.055  1.00 79.40           H
ATOM   2882  CB  ILE A 195      10.793   4.366  23.628  1.00 79.40           C
ATOM   2883  HB  ILE A 195       9.906   3.767  23.838  1.00 79.40           H
ATOM   2884  CG1 ILE A 195      11.981   3.661  24.286  1.00 79.40           C
ATOM   2885 1HG1 ILE A 195      12.891   4.234  24.110  1.00 79.40           H
ATOM   2886 2HG1 ILE A 195      11.832   3.621  25.365  1.00 79.40           H
ATOM   2887  CG2 ILE A 195      10.940   4.437  22.106  1.00 79.40           C
ATOM   2888 1HG2 ILE A 195      10.038   4.870  21.674  1.00 79.40           H
ATOM   2889 2HG2 ILE A 195      11.798   5.059  21.853  1.00 79.40           H
ATOM   2890 3HG2 ILE A 195      11.088   3.433  21.708  1.00 79.40           H
ATOM   2891  CD1 ILE A 195      12.150   2.243  23.736  1.00 79.40           C
ATOM   2892 1HD1 ILE A 195      11.247   1.666  23.936  1.00 79.40           H
ATOM   2893 2HD1 ILE A 195      12.322   2.288  22.661  1.00 79.40           H
ATOM   2894 3HD1 ILE A 195      13.001   1.764  24.221  1.00 79.40           H
ATOM   2895  HN  ILE A 195       9.621   5.092  25.947  1.00 79.40           H
ATOM   2896  N   ALA A 196       9.770   7.537  22.815  1.00 89.97           N
ATOM   2897  CA  ALA A 196       8.775   8.280  22.060  1.00 89.97           C
ATOM   2898  C   ALA A 196       8.402   7.492  20.803  1.00 89.97           C
ATOM   2899  O   ALA A 196       9.276   7.067  20.050  1.00 89.97           O
ATOM   2900  HA  ALA A 196       7.891   8.385  22.689  1.00 89.97           H
ATOM   2901  CB  ALA A 196       9.317   9.674  21.735  1.00 89.97           C
ATOM   2902 1HB  ALA A 196       9.540  10.203  22.662  1.00 89.97           H
ATOM   2903 2HB  ALA A 196      10.228   9.580  21.143  1.00 89.97           H
ATOM   2904 3HB  ALA A 196       8.571  10.231  21.169  1.00 89.97           H
ATOM   2905  HN  ALA A 196      10.712   7.848  22.693  1.00 89.97           H
ATOM   2906  N   ILE A 197       7.101   7.322  20.615  1.00 85.57           N
ATOM   2907  CA  ILE A 197       6.602   6.573  19.474  1.00 85.57           C
ATOM   2908  C   ILE A 197       5.495   7.376  18.787  1.00 85.57           C
ATOM   2909  O   ILE A 197       4.618   7.926  19.451  1.00 85.57           O
ATOM   2910  HA  ILE A 197       7.428   6.455  18.773  1.00 85.57           H
ATOM   2911  CB  ILE A 197       6.168   5.170  19.903  1.00 85.57           C
ATOM   2912  HB  ILE A 197       5.128   5.029  19.608  1.00 85.57           H
ATOM   2913  CG1 ILE A 197       6.230   5.018  21.424  1.00 85.57           C
ATOM   2914 1HG1 ILE A 197       7.260   5.127  21.762  1.00 85.57           H
ATOM   2915 2HG1 ILE A 197       5.653   5.813  21.897  1.00 85.57           H
ATOM   2916  CG2 ILE A 197       6.991   4.098  19.185  1.00 85.57           C
ATOM   2917 1HG2 ILE A 197       6.851   4.193  18.109  1.00 85.57           H
ATOM   2918 2HG2 ILE A 197       8.045   4.227  19.428  1.00 85.57           H
ATOM   2919 3HG2 ILE A 197       6.661   3.111  19.509  1.00 85.57           H
ATOM   2920  CD1 ILE A 197       5.685   3.657  21.862  1.00 85.57           C
ATOM   2921 1HD1 ILE A 197       4.647   3.561  21.543  1.00 85.57           H
ATOM   2922 2HD1 ILE A 197       6.279   2.864  21.406  1.00 85.57           H
ATOM   2923 3HD1 ILE A 197       5.741   3.575  22.947  1.00 85.57           H
ATOM   2924  HN  ILE A 197       6.396   7.685  21.224  1.00 85.57           H
ATOM   2925  N   CYS A 198       5.572   7.418  17.465  1.00 91.03           N
ATOM   2926  CA  CYS A 198       4.493   7.978  16.670  1.00 91.03           C
ATOM   2927  C   CYS A 198       3.449   6.883  16.439  1.00 91.03           C
ATOM   2928  O   CYS A 198       3.696   5.931  15.700  1.00 91.03           O
ATOM   2929  HA  CYS A 198       4.071   8.799  17.249  1.00 91.03           H
ATOM   2930  CB  CYS A 198       5.006   8.565  15.353  1.00 91.03           C
ATOM   2931 1HB  CYS A 198       5.622   9.441  15.552  1.00 91.03           H
ATOM   2932 2HB  CYS A 198       5.639   7.838  14.844  1.00 91.03           H
ATOM   2933  SG  CYS A 198       3.595   9.023  14.281  1.00 91.03           S
ATOM   2934  HN  CYS A 198       6.353   7.079  16.939  1.00 91.03           H
ATOM   2935  N   THR A 199       2.305   7.055  17.084  1.00 89.14           N
ATOM   2936  CA  THR A 199       1.232   6.081  16.978  1.00 89.14           C
ATOM   2937  C   THR A 199      -0.121   6.788  16.873  1.00 89.14           C
ATOM   2938  O   THR A 199      -0.226   7.981  17.152  1.00 89.14           O
ATOM   2939  HA  THR A 199       1.370   5.517  16.056  1.00 89.14           H
ATOM   2940  CB  THR A 199       1.332   5.135  18.176  1.00 89.14           C
ATOM   2941  HB  THR A 199       2.360   4.805  18.326  1.00 89.14           H
ATOM   2942  OG1 THR A 199       0.392   4.105  17.884  1.00 89.14           O
ATOM   2943  HG1 THR A 199       0.587   3.296  18.439  1.00 89.14           H
ATOM   2944  CG2 THR A 199       0.806   5.766  19.466  1.00 89.14           C
ATOM   2945 1HG2 THR A 199      -0.243   6.035  19.338  1.00 89.14           H
ATOM   2946 2HG2 THR A 199       1.384   6.661  19.696  1.00 89.14           H
ATOM   2947 3HG2 THR A 199       0.900   5.052  20.285  1.00 89.14           H
ATOM   2948  HN  THR A 199       2.106   7.841  17.670  1.00 89.14           H
ATOM   2949  N   MET A 200      -1.124   6.021  16.470  1.00 87.97           N
ATOM   2950  CA  MET A 200      -2.501   6.469  16.583  1.00 87.97           C
ATOM   2951  C   MET A 200      -3.057   6.186  17.980  1.00 87.97           C
ATOM   2952  O   MET A 200      -2.888   5.088  18.508  1.00 87.97           O
ATOM   2953  HA  MET A 200      -2.476   7.544  16.406  1.00 87.97           H
ATOM   2954  CB  MET A 200      -3.359   5.753  15.538  1.00 87.97           C
ATOM   2955 1HB  MET A 200      -3.228   4.674  15.632  1.00 87.97           H
ATOM   2956 2HB  MET A 200      -4.413   5.963  15.721  1.00 87.97           H
ATOM   2957  CG  MET A 200      -2.982   6.196  14.123  1.00 87.97           C
ATOM   2958 1HG  MET A 200      -3.062   7.280  14.039  1.00 87.97           H
ATOM   2959 2HG  MET A 200      -1.944   5.936  13.915  1.00 87.97           H
ATOM   2960  SD  MET A 200      -4.057   5.413  12.932  1.00 87.97           S
ATOM   2961  CE  MET A 200      -5.606   6.195  13.351  1.00 87.97           C
ATOM   2962 1HE  MET A 200      -5.857   5.971  14.387  1.00 87.97           H
ATOM   2963 2HE  MET A 200      -5.515   7.273  13.223  1.00 87.97           H
ATOM   2964 3HE  MET A 200      -6.392   5.817  12.697  1.00 87.97           H
ATOM   2965  HN  MET A 200      -1.007   5.110  16.073  1.00 87.97           H
ATOM   2966  N   VAL A 201      -3.708   7.195  18.539  1.00 90.34           N
ATOM   2967  CA  VAL A 201      -4.396   7.031  19.808  1.00 90.34           C
ATOM   2968  C   VAL A 201      -5.880   7.359  19.625  1.00 90.34           C
ATOM   2969  O   VAL A 201      -6.230   8.474  19.243  1.00 90.34           O
ATOM   2970  HA  VAL A 201      -4.302   5.985  20.101  1.00 90.34           H
ATOM   2971  CB  VAL A 201      -3.723   7.886  20.883  1.00 90.34           C
ATOM   2972  HB  VAL A 201      -3.822   8.932  20.591  1.00 90.34           H
ATOM   2973  CG1 VAL A 201      -4.415   7.710  22.237  1.00 90.34           C
ATOM   2974 1HG1 VAL A 201      -5.459   8.012  22.153  1.00 90.34           H
ATOM   2975 2HG1 VAL A 201      -4.362   6.664  22.538  1.00 90.34           H
ATOM   2976 3HG1 VAL A 201      -3.917   8.329  22.983  1.00 90.34           H
ATOM   2977  CG2 VAL A 201      -2.231   7.566  20.984  1.00 90.34           C
ATOM   2978 1HG2 VAL A 201      -2.102   6.515  21.243  1.00 90.34           H
ATOM   2979 2HG2 VAL A 201      -1.750   7.766  20.027  1.00 90.34           H
ATOM   2980 3HG2 VAL A 201      -1.777   8.188  21.756  1.00 90.34           H
ATOM   2981  HN  VAL A 201      -3.769   8.110  18.141  1.00 90.34           H
ATOM   2982  N   TYR A 202      -6.711   6.366  19.906  1.00 90.37           N
ATOM   2983  CA  TYR A 202      -8.144   6.513  19.711  1.00 90.37           C
ATOM   2984  C   TYR A 202      -8.823   7.012  20.988  1.00 90.37           C
ATOM   2985  O   TYR A 202      -8.440   6.625  22.091  1.00 90.37           O
ATOM   2986  HA  TYR A 202      -8.302   7.241  18.915  1.00 90.37           H
ATOM   2987  CB  TYR A 202      -8.669   5.114  19.381  1.00 90.37           C
ATOM   2988 1HB  TYR A 202      -8.421   4.441  20.201  1.00 90.37           H
ATOM   2989 2HB  TYR A 202      -9.757   5.151  19.318  1.00 90.37           H
ATOM   2990  CG  TYR A 202      -8.117   4.533  18.078  1.00 90.37           C
ATOM   2991  CD1 TYR A 202      -8.724   4.835  16.876  1.00 90.37           C
ATOM   2992  HD1 TYR A 202      -9.598   5.487  16.855  1.00 90.37           H
ATOM   2993  CD2 TYR A 202      -7.011   3.708  18.104  1.00 90.37           C
ATOM   2994  HD2 TYR A 202      -6.532   3.469  19.054  1.00 90.37           H
ATOM   2995  CE1 TYR A 202      -8.205   4.288  15.649  1.00 90.37           C
ATOM   2996  HE1 TYR A 202      -8.675   4.518  14.693  1.00 90.37           H
ATOM   2997  CE2 TYR A 202      -6.492   3.161  16.878  1.00 90.37           C
ATOM   2998  HE2 TYR A 202      -5.619   2.507  16.885  1.00 90.37           H
ATOM   2999  CZ  TYR A 202      -7.114   3.478  15.711  1.00 90.37           C
ATOM   3000  OH  TYR A 202      -6.623   2.961  14.553  1.00 90.37           O
ATOM   3001  HH  TYR A 202      -7.214   3.216  13.787  1.00 90.37           H
ATOM   3002  HN  TYR A 202      -6.422   5.477  20.259  1.00 90.37           H
ATOM   3003  N   PRO A 203      -9.839   7.876  20.863  1.00 84.56           N
ATOM   3004  CA  PRO A 203     -10.483   8.459  22.043  1.00 84.56           C
ATOM   3005  C   PRO A 203     -11.272   7.430  22.837  1.00 84.56           C
ATOM   3006  O   PRO A 203     -11.773   6.458  22.274  1.00 84.56           O
ATOM   3007  HA  PRO A 203      -9.730   8.835  22.736  1.00 84.56           H
ATOM   3008  CB  PRO A 203     -11.390   9.545  21.462  1.00 84.56           C
ATOM   3009 1HB  PRO A 203     -12.295   9.672  22.056  1.00 84.56           H
ATOM   3010 2HB  PRO A 203     -10.890  10.513  21.435  1.00 84.56           H
ATOM   3011  CG  PRO A 203     -11.702   9.046  20.080  1.00 84.56           C
ATOM   3012 1HG  PRO A 203     -12.545   8.355  20.092  1.00 84.56           H
ATOM   3013 2HG  PRO A 203     -11.972   9.867  19.416  1.00 84.56           H
ATOM   3014  CD  PRO A 203     -10.449   8.364  19.613  1.00 84.56           C
ATOM   3015 1HD  PRO A 203     -10.670   7.545  18.928  1.00 84.56           H
ATOM   3016 2HD  PRO A 203      -9.789   9.053  19.086  1.00 84.56           H
ATOM   3017  N   SER A 204     -11.362   7.674  24.136  1.00 74.90           N
ATOM   3018  CA  SER A 204     -11.682   6.613  25.076  1.00 74.90           C
ATOM   3019  C   SER A 204     -13.059   6.029  24.757  1.00 74.90           C
ATOM   3020  O   SER A 204     -13.258   4.818  24.838  1.00 74.90           O
ATOM   3021  HA  SER A 204     -10.906   5.861  24.938  1.00 74.90           H
ATOM   3022  CB  SER A 204     -11.644   7.125  26.518  1.00 74.90           C
ATOM   3023 1HB  SER A 204     -12.003   6.345  27.189  1.00 74.90           H
ATOM   3024 2HB  SER A 204     -10.613   7.338  26.800  1.00 74.90           H
ATOM   3025  OG  SER A 204     -12.434   8.298  26.689  1.00 74.90           O
ATOM   3026  HG  SER A 204     -13.397   8.050  26.793  1.00 74.90           H
ATOM   3027  HN  SER A 204     -11.221   8.575  24.547  1.00 74.90           H
ATOM   3028  N   ASP A 205     -13.975   6.917  24.400  1.00 69.61           N
ATOM   3029  CA  ASP A 205     -15.393   6.619  24.519  1.00 69.61           C
ATOM   3030  C   ASP A 205     -15.756   5.494  23.548  1.00 69.61           C
ATOM   3031  O   ASP A 205     -16.490   4.574  23.905  1.00 69.61           O
ATOM   3032  HA  ASP A 205     -15.539   6.334  25.561  1.00 69.61           H
ATOM   3033  CB  ASP A 205     -16.244   7.841  24.166  1.00 69.61           C
ATOM   3034 1HB  ASP A 205     -15.947   8.226  23.191  1.00 69.61           H
ATOM   3035 2HB  ASP A 205     -17.291   7.549  24.088  1.00 69.61           H
ATOM   3036  CG  ASP A 205     -16.092   8.938  25.222  1.00 69.61           C
ATOM   3037  OD1 ASP A 205     -15.477   8.637  26.268  1.00 69.61           O
ATOM   3038  OD2 ASP A 205     -16.594  10.052  24.959  1.00 69.61           O
ATOM   3039  HN  ASP A 205     -13.763   7.824  24.036  1.00 69.61           H
ATOM   3040  N   GLU A 206     -15.226   5.605  22.338  1.00 71.67           N
ATOM   3041  CA  GLU A 206     -15.529   4.638  21.297  1.00 71.67           C
ATOM   3042  C   GLU A 206     -14.237   4.081  20.698  1.00 71.67           C
ATOM   3043  O   GLU A 206     -14.214   3.663  19.541  1.00 71.67           O
ATOM   3044  HA  GLU A 206     -16.080   3.840  21.794  1.00 71.67           H
ATOM   3045  CB  GLU A 206     -16.413   5.258  20.213  1.00 71.67           C
ATOM   3046 1HB  GLU A 206     -15.957   6.179  19.849  1.00 71.67           H
ATOM   3047 2HB  GLU A 206     -16.597   4.527  19.426  1.00 71.67           H
ATOM   3048  CG  GLU A 206     -17.784   5.639  20.776  1.00 71.67           C
ATOM   3049 1HG  GLU A 206     -17.990   5.051  21.671  1.00 71.67           H
ATOM   3050 2HG  GLU A 206     -17.780   6.686  21.077  1.00 71.67           H
ATOM   3051  CD  GLU A 206     -18.886   5.404  19.740  1.00 71.67           C
ATOM   3052  OE1 GLU A 206     -19.875   4.732  20.106  1.00 71.67           O
ATOM   3053  OE2 GLU A 206     -18.715   5.902  18.607  1.00 71.67           O
ATOM   3054  HN  GLU A 206     -14.601   6.337  22.067  1.00 71.67           H
ATOM   3055  N   SER A 207     -13.191   4.092  21.512  1.00 85.27           N
ATOM   3056  CA  SER A 207     -11.859   3.779  21.023  1.00 85.27           C
ATOM   3057  C   SER A 207     -11.876   2.445  20.274  1.00 85.27           C
ATOM   3058  O   SER A 207     -11.328   2.338  19.178  1.00 85.27           O
ATOM   3059  HA  SER A 207     -11.600   4.594  20.348  1.00 85.27           H
ATOM   3060  CB  SER A 207     -10.849   3.730  22.172  1.00 85.27           C
ATOM   3061 1HB  SER A 207      -9.890   3.372  21.796  1.00 85.27           H
ATOM   3062 2HB  SER A 207     -10.685   4.737  22.554  1.00 85.27           H
ATOM   3063  OG  SER A 207     -11.288   2.886  23.233  1.00 85.27           O
ATOM   3064  HG  SER A 207     -10.705   3.014  24.035  1.00 85.27           H
ATOM   3065  HN  SER A 207     -13.244   4.309  22.486  1.00 85.27           H
ATOM   3066  N   THR A 208     -12.511   1.462  20.895  1.00 84.82           N
ATOM   3067  CA  THR A 208     -12.494   0.109  20.367  1.00 84.82           C
ATOM   3068  C   THR A 208     -13.204   0.055  19.013  1.00 84.82           C
ATOM   3069  O   THR A 208     -12.686  -0.524  18.059  1.00 84.82           O
ATOM   3070  HA  THR A 208     -11.457  -0.180  20.196  1.00 84.82           H
ATOM   3071  CB  THR A 208     -13.115  -0.816  21.416  1.00 84.82           C
ATOM   3072  HB  THR A 208     -14.198  -0.695  21.449  1.00 84.82           H
ATOM   3073  OG1 THR A 208     -12.423  -0.492  22.619  1.00 84.82           O
ATOM   3074  HG1 THR A 208     -11.443  -0.652  22.504  1.00 84.82           H
ATOM   3075  CG2 THR A 208     -12.773  -2.288  21.175  1.00 84.82           C
ATOM   3076 1HG2 THR A 208     -11.692  -2.420  21.210  1.00 84.82           H
ATOM   3077 2HG2 THR A 208     -13.145  -2.592  20.197  1.00 84.82           H
ATOM   3078 3HG2 THR A 208     -13.239  -2.900  21.947  1.00 84.82           H
ATOM   3079  HN  THR A 208     -13.029   1.578  21.743  1.00 84.82           H
ATOM   3080  N   LYS A 209     -14.378   0.668  18.972  1.00 81.19           N
ATOM   3081  CA  LYS A 209     -15.184   0.660  17.763  1.00 81.19           C
ATOM   3082  C   LYS A 209     -14.398   1.317  16.627  1.00 81.19           C
ATOM   3083  O   LYS A 209     -14.366   0.801  15.511  1.00 81.19           O
ATOM   3084  HA  LYS A 209     -15.367  -0.382  17.499  1.00 81.19           H
ATOM   3085  CB  LYS A 209     -16.546   1.308  18.023  1.00 81.19           C
ATOM   3086 1HB  LYS A 209     -16.405   2.305  18.441  1.00 81.19           H
ATOM   3087 2HB  LYS A 209     -17.080   1.430  17.081  1.00 81.19           H
ATOM   3088  CG  LYS A 209     -17.382   0.460  18.984  1.00 81.19           C
ATOM   3089 1HG  LYS A 209     -17.451  -0.561  18.608  1.00 81.19           H
ATOM   3090 2HG  LYS A 209     -16.887   0.408  19.954  1.00 81.19           H
ATOM   3091  CD  LYS A 209     -18.786   1.044  19.152  1.00 81.19           C
ATOM   3092 1HD  LYS A 209     -18.718   2.120  19.314  1.00 81.19           H
ATOM   3093 2HD  LYS A 209     -19.357   0.895  18.236  1.00 81.19           H
ATOM   3094  CE  LYS A 209     -19.515   0.391  20.328  1.00 81.19           C
ATOM   3095 1HE  LYS A 209     -19.831  -0.615  20.053  1.00 81.19           H
ATOM   3096 2HE  LYS A 209     -18.836   0.291  21.174  1.00 81.19           H
ATOM   3097  NZ  LYS A 209     -20.692   1.198  20.721  1.00 81.19           N
ATOM   3098 1HZ  LYS A 209     -21.155   0.758  21.508  1.00 81.19           H
ATOM   3099 2HZ  LYS A 209     -20.390   2.130  20.983  1.00 81.19           H
ATOM   3100 3HZ  LYS A 209     -21.336   1.258  19.940  1.00 81.19           H
ATOM   3101  HN  LYS A 209     -14.778   1.161  19.744  1.00 81.19           H
ATOM   3102  N   LEU A 210     -13.783   2.445  16.951  1.00 88.27           N
ATOM   3103  CA  LEU A 210     -13.114   3.249  15.941  1.00 88.27           C
ATOM   3104  C   LEU A 210     -11.967   2.442  15.331  1.00 88.27           C
ATOM   3105  O   LEU A 210     -11.833   2.372  14.110  1.00 88.27           O
ATOM   3106  HA  LEU A 210     -13.842   3.461  15.158  1.00 88.27           H
ATOM   3107  CB  LEU A 210     -12.677   4.591  16.530  1.00 88.27           C
ATOM   3108 1HB  LEU A 210     -13.527   5.031  17.051  1.00 88.27           H
ATOM   3109 2HB  LEU A 210     -11.906   4.404  17.278  1.00 88.27           H
ATOM   3110  CG  LEU A 210     -12.140   5.618  15.531  1.00 88.27           C
ATOM   3111  HG  LEU A 210     -11.323   5.159  14.974  1.00 88.27           H
ATOM   3112  CD1 LEU A 210     -13.215   6.010  14.515  1.00 88.27           C
ATOM   3113 1HD1 LEU A 210     -13.537   5.124  13.967  1.00 88.27           H
ATOM   3114 2HD1 LEU A 210     -14.068   6.443  15.038  1.00 88.27           H
ATOM   3115 3HD1 LEU A 210     -12.807   6.741  13.817  1.00 88.27           H
ATOM   3116  CD2 LEU A 210     -11.563   6.837  16.254  1.00 88.27           C
ATOM   3117 1HD2 LEU A 210     -12.344   7.307  16.853  1.00 88.27           H
ATOM   3118 2HD2 LEU A 210     -10.747   6.522  16.903  1.00 88.27           H
ATOM   3119 3HD2 LEU A 210     -11.189   7.551  15.520  1.00 88.27           H
ATOM   3120  HN  LEU A 210     -13.736   2.810  17.880  1.00 88.27           H
ATOM   3121  N   LYS A 211     -11.167   1.853  16.208  1.00 92.49           N
ATOM   3122  CA  LYS A 211     -10.036   1.053  15.770  1.00 92.49           C
ATOM   3123  C   LYS A 211     -10.532  -0.060  14.845  1.00 92.49           C
ATOM   3124  O   LYS A 211     -10.008  -0.238  13.746  1.00 92.49           O
ATOM   3125  HA  LYS A 211      -9.374   1.706  15.201  1.00 92.49           H
ATOM   3126  CB  LYS A 211      -9.242   0.543  16.975  1.00 92.49           C
ATOM   3127 1HB  LYS A 211      -8.877   1.388  17.559  1.00 92.49           H
ATOM   3128 2HB  LYS A 211      -9.895  -0.036  17.627  1.00 92.49           H
ATOM   3129  CG  LYS A 211      -8.062  -0.322  16.527  1.00 92.49           C
ATOM   3130 1HG  LYS A 211      -8.431  -1.255  16.102  1.00 92.49           H
ATOM   3131 2HG  LYS A 211      -7.509   0.190  15.740  1.00 92.49           H
ATOM   3132  CD  LYS A 211      -7.128  -0.624  17.701  1.00 92.49           C
ATOM   3133 1HD  LYS A 211      -6.772   0.310  18.137  1.00 92.49           H
ATOM   3134 2HD  LYS A 211      -7.677  -1.151  18.481  1.00 92.49           H
ATOM   3135  CE  LYS A 211      -5.935  -1.469  17.248  1.00 92.49           C
ATOM   3136 1HE  LYS A 211      -6.284  -2.433  16.878  1.00 92.49           H
ATOM   3137 2HE  LYS A 211      -5.425  -0.975  16.421  1.00 92.49           H
ATOM   3138  NZ  LYS A 211      -4.991  -1.675  18.369  1.00 92.49           N
ATOM   3139 1HZ  LYS A 211      -4.261  -2.318  18.083  1.00 92.49           H
ATOM   3140 2HZ  LYS A 211      -4.576  -0.787  18.630  1.00 92.49           H
ATOM   3141 3HZ  LYS A 211      -5.489  -2.061  19.164  1.00 92.49           H
ATOM   3142  HN  LYS A 211     -11.282   1.916  17.199  1.00 92.49           H
ATOM   3143  N   SER A 212     -11.535  -0.781  15.324  1.00 90.21           N
ATOM   3144  CA  SER A 212     -12.061  -1.916  14.584  1.00 90.21           C
ATOM   3145  C   SER A 212     -12.556  -1.461  13.210  1.00 90.21           C
ATOM   3146  O   SER A 212     -12.334  -2.142  12.210  1.00 90.21           O
ATOM   3147  HA  SER A 212     -11.224  -2.606  14.480  1.00 90.21           H
ATOM   3148  CB  SER A 212     -13.192  -2.600  15.355  1.00 90.21           C
ATOM   3149 1HB  SER A 212     -13.987  -1.880  15.547  1.00 90.21           H
ATOM   3150 2HB  SER A 212     -13.621  -3.393  14.743  1.00 90.21           H
ATOM   3151  OG  SER A 212     -12.740  -3.147  16.591  1.00 90.21           O
ATOM   3152  HG  SER A 212     -12.785  -2.453  17.310  1.00 90.21           H
ATOM   3153  HN  SER A 212     -11.986  -0.601  16.198  1.00 90.21           H
ATOM   3154  N   ALA A 213     -13.217  -0.312  13.204  1.00 93.40           N
ATOM   3155  CA  ALA A 213     -13.771   0.226  11.974  1.00 93.40           C
ATOM   3156  C   ALA A 213     -12.630   0.576  11.016  1.00 93.40           C
ATOM   3157  O   ALA A 213     -12.677   0.229   9.837  1.00 93.40           O
ATOM   3158  HA  ALA A 213     -14.389  -0.549  11.521  1.00 93.40           H
ATOM   3159  CB  ALA A 213     -14.652   1.435  12.297  1.00 93.40           C
ATOM   3160 1HB  ALA A 213     -15.463   1.127  12.956  1.00 93.40           H
ATOM   3161 2HB  ALA A 213     -14.052   2.200  12.790  1.00 93.40           H
ATOM   3162 3HB  ALA A 213     -15.067   1.839  11.373  1.00 93.40           H
ATOM   3163  HN  ALA A 213     -13.375   0.245  14.019  1.00 93.40           H
ATOM   3164  N   VAL A 214     -11.632   1.258  11.559  1.00 91.56           N
ATOM   3165  CA  VAL A 214     -10.516   1.722  10.752  1.00 91.56           C
ATOM   3166  C   VAL A 214      -9.814   0.518  10.120  1.00 91.56           C
ATOM   3167  O   VAL A 214      -9.478   0.541   8.937  1.00 91.56           O
ATOM   3168  HA  VAL A 214     -10.923   2.347   9.957  1.00 91.56           H
ATOM   3169  CB  VAL A 214      -9.579   2.583  11.600  1.00 91.56           C
ATOM   3170  HB  VAL A 214      -9.334   2.023  12.503  1.00 91.56           H
ATOM   3171  CG1 VAL A 214      -8.273   2.869  10.856  1.00 91.56           C
ATOM   3172 1HG1 VAL A 214      -7.772   1.928  10.627  1.00 91.56           H
ATOM   3173 2HG1 VAL A 214      -8.492   3.399   9.929  1.00 91.56           H
ATOM   3174 3HG1 VAL A 214      -7.625   3.483  11.482  1.00 91.56           H
ATOM   3175  CG2 VAL A 214     -10.264   3.883  12.026  1.00 91.56           C
ATOM   3176 1HG2 VAL A 214     -10.551   4.449  11.139  1.00 91.56           H
ATOM   3177 2HG2 VAL A 214     -11.152   3.651  12.613  1.00 91.56           H
ATOM   3178 3HG2 VAL A 214      -9.575   4.476  12.627  1.00 91.56           H
ATOM   3179  HN  VAL A 214     -11.579   1.494  12.529  1.00 91.56           H
ATOM   3180  N   LEU A 215      -9.614  -0.506  10.937  1.00 91.13           N
ATOM   3181  CA  LEU A 215      -8.889  -1.685  10.496  1.00 91.13           C
ATOM   3182  C   LEU A 215      -9.709  -2.414   9.430  1.00 91.13           C
ATOM   3183  O   LEU A 215      -9.171  -2.829   8.404  1.00 91.13           O
ATOM   3184  HA  LEU A 215      -7.958  -1.345  10.043  1.00 91.13           H
ATOM   3185  CB  LEU A 215      -8.516  -2.563  11.692  1.00 91.13           C
ATOM   3186 1HB  LEU A 215      -9.413  -2.732  12.287  1.00 91.13           H
ATOM   3187 2HB  LEU A 215      -8.194  -3.535  11.317  1.00 91.13           H
ATOM   3188  CG  LEU A 215      -7.422  -2.015  12.611  1.00 91.13           C
ATOM   3189  HG  LEU A 215      -7.770  -1.071  13.030  1.00 91.13           H
ATOM   3190  CD1 LEU A 215      -7.167  -2.963  13.785  1.00 91.13           C
ATOM   3191 1HD1 LEU A 215      -8.084  -3.080  14.363  1.00 91.13           H
ATOM   3192 2HD1 LEU A 215      -6.850  -3.934  13.406  1.00 91.13           H
ATOM   3193 3HD1 LEU A 215      -6.386  -2.549  14.423  1.00 91.13           H
ATOM   3194  CD2 LEU A 215      -6.143  -1.718  11.826  1.00 91.13           C
ATOM   3195 1HD2 LEU A 215      -5.782  -2.635  11.361  1.00 91.13           H
ATOM   3196 2HD2 LEU A 215      -6.355  -0.978  11.054  1.00 91.13           H
ATOM   3197 3HD2 LEU A 215      -5.383  -1.330  12.504  1.00 91.13           H
ATOM   3198  HN  LEU A 215      -9.938  -0.538  11.883  1.00 91.13           H
ATOM   3199  N   THR A 216     -10.997  -2.547   9.708  1.00 90.76           N
ATOM   3200  CA  THR A 216     -11.891  -3.247   8.801  1.00 90.76           C
ATOM   3201  C   THR A 216     -11.901  -2.564   7.431  1.00 90.76           C
ATOM   3202  O   THR A 216     -11.849  -3.232   6.400  1.00 90.76           O
ATOM   3203  HA  THR A 216     -11.508  -4.256   8.651  1.00 90.76           H
ATOM   3204  CB  THR A 216     -13.271  -3.316   9.456  1.00 90.76           C
ATOM   3205  HB  THR A 216     -13.688  -2.318   9.591  1.00 90.76           H
ATOM   3206  OG1 THR A 216     -13.051  -4.058  10.653  1.00 90.76           O
ATOM   3207  HG1 THR A 216     -13.034  -3.441  11.439  1.00 90.76           H
ATOM   3208  CG2 THR A 216     -14.255  -4.176   8.660  1.00 90.76           C
ATOM   3209 1HG2 THR A 216     -13.869  -5.193   8.583  1.00 90.76           H
ATOM   3210 2HG2 THR A 216     -14.378  -3.757   7.661  1.00 90.76           H
ATOM   3211 3HG2 THR A 216     -15.219  -4.191   9.169  1.00 90.76           H
ATOM   3212  HN  THR A 216     -11.431  -2.188  10.535  1.00 90.76           H
ATOM   3213  N   LEU A 217     -11.970  -1.241   7.466  1.00 87.92           N
ATOM   3214  CA  LEU A 217     -12.012  -0.462   6.240  1.00 87.92           C
ATOM   3215  C   LEU A 217     -10.730  -0.707   5.441  1.00 87.92           C
ATOM   3216  O   LEU A 217     -10.771  -0.826   4.217  1.00 87.92           O
ATOM   3217  HA  LEU A 217     -12.858  -0.820   5.654  1.00 87.92           H
ATOM   3218  CB  LEU A 217     -12.269   1.013   6.552  1.00 87.92           C
ATOM   3219 1HB  LEU A 217     -13.029   1.072   7.332  1.00 87.92           H
ATOM   3220 2HB  LEU A 217     -11.356   1.442   6.964  1.00 87.92           H
ATOM   3221  CG  LEU A 217     -12.720   1.879   5.374  1.00 87.92           C
ATOM   3222  HG  LEU A 217     -12.124   1.608   4.503  1.00 87.92           H
ATOM   3223  CD1 LEU A 217     -14.184   1.608   5.022  1.00 87.92           C
ATOM   3224 1HD1 LEU A 217     -14.304   0.559   4.751  1.00 87.92           H
ATOM   3225 2HD1 LEU A 217     -14.813   1.835   5.884  1.00 87.92           H
ATOM   3226 3HD1 LEU A 217     -14.479   2.236   4.182  1.00 87.92           H
ATOM   3227  CD2 LEU A 217     -12.463   3.361   5.653  1.00 87.92           C
ATOM   3228 1HD2 LEU A 217     -13.016   3.665   6.541  1.00 87.92           H
ATOM   3229 2HD2 LEU A 217     -11.397   3.521   5.816  1.00 87.92           H
ATOM   3230 3HD2 LEU A 217     -12.793   3.954   4.799  1.00 87.92           H
ATOM   3231  HN  LEU A 217     -11.996  -0.705   8.309  1.00 87.92           H
ATOM   3232  N   LYS A 218      -9.623  -0.775   6.165  1.00 85.32           N
ATOM   3233  CA  LYS A 218      -8.327  -0.964   5.536  1.00 85.32           C
ATOM   3234  C   LYS A 218      -8.314  -2.304   4.798  1.00 85.32           C
ATOM   3235  O   LYS A 218      -7.868  -2.383   3.654  1.00 85.32           O
ATOM   3236  HA  LYS A 218      -8.200  -0.166   4.804  1.00 85.32           H
ATOM   3237  CB  LYS A 218      -7.205  -0.818   6.565  1.00 85.32           C
ATOM   3238 1HB  LYS A 218      -7.337   0.109   7.124  1.00 85.32           H
ATOM   3239 2HB  LYS A 218      -7.258  -1.634   7.285  1.00 85.32           H
ATOM   3240  CG  LYS A 218      -5.834  -0.819   5.885  1.00 85.32           C
ATOM   3241 1HG  LYS A 218      -5.742  -1.697   5.247  1.00 85.32           H
ATOM   3242 2HG  LYS A 218      -5.743   0.055   5.241  1.00 85.32           H
ATOM   3243  CD  LYS A 218      -4.708  -0.814   6.922  1.00 85.32           C
ATOM   3244 1HD  LYS A 218      -4.770   0.090   7.527  1.00 85.32           H
ATOM   3245 2HD  LYS A 218      -4.829  -1.660   7.599  1.00 85.32           H
ATOM   3246  CE  LYS A 218      -3.339  -0.889   6.244  1.00 85.32           C
ATOM   3247 1HE  LYS A 218      -3.341  -1.678   5.492  1.00 85.32           H
ATOM   3248 2HE  LYS A 218      -3.133   0.046   5.723  1.00 85.32           H
ATOM   3249  NZ  LYS A 218      -2.279  -1.150   7.243  1.00 85.32           N
ATOM   3250 1HZ  LYS A 218      -1.454  -1.509   6.776  1.00 85.32           H
ATOM   3251 2HZ  LYS A 218      -2.047  -0.287   7.723  1.00 85.32           H
ATOM   3252 3HZ  LYS A 218      -2.610  -1.832   7.916  1.00 85.32           H
ATOM   3253  HN  LYS A 218      -9.602  -0.704   7.163  1.00 85.32           H
ATOM   3254  N   VAL A 219      -8.808  -3.325   5.483  1.00 90.20           N
ATOM   3255  CA  VAL A 219      -8.728  -4.681   4.966  1.00 90.20           C
ATOM   3256  C   VAL A 219      -9.640  -4.812   3.745  1.00 90.20           C
ATOM   3257  O   VAL A 219      -9.245  -5.382   2.729  1.00 90.20           O
ATOM   3258  HA  VAL A 219      -7.698  -4.855   4.655  1.00 90.20           H
ATOM   3259  CB  VAL A 219      -9.063  -5.683   6.073  1.00 90.20           C
ATOM   3260  HB  VAL A 219     -10.032  -5.409   6.491  1.00 90.20           H
ATOM   3261  CG1 VAL A 219      -9.178  -7.102   5.512  1.00 90.20           C
ATOM   3262 1HG1 VAL A 219      -9.968  -7.133   4.761  1.00 90.20           H
ATOM   3263 2HG1 VAL A 219      -8.231  -7.390   5.055  1.00 90.20           H
ATOM   3264 3HG1 VAL A 219      -9.417  -7.794   6.319  1.00 90.20           H
ATOM   3265  CG2 VAL A 219      -8.031  -5.621   7.200  1.00 90.20           C
ATOM   3266 1HG2 VAL A 219      -7.044  -5.858   6.802  1.00 90.20           H
ATOM   3267 2HG2 VAL A 219      -8.019  -4.619   7.628  1.00 90.20           H
ATOM   3268 3HG2 VAL A 219      -8.293  -6.343   7.973  1.00 90.20           H
ATOM   3269  HN  VAL A 219      -9.255  -3.238   6.373  1.00 90.20           H
ATOM   3270  N   ILE A 220     -10.843  -4.274   3.885  1.00 90.48           N
ATOM   3271  CA  ILE A 220     -11.851  -4.417   2.848  1.00 90.48           C
ATOM   3272  C   ILE A 220     -11.381  -3.696   1.583  1.00 90.48           C
ATOM   3273  O   ILE A 220     -11.257  -4.310   0.524  1.00 90.48           O
ATOM   3274  HA  ILE A 220     -11.943  -5.480   2.626  1.00 90.48           H
ATOM   3275  CB  ILE A 220     -13.213  -3.941   3.357  1.00 90.48           C
ATOM   3276  HB  ILE A 220     -13.082  -2.963   3.820  1.00 90.48           H
ATOM   3277  CG1 ILE A 220     -13.756  -4.882   4.434  1.00 90.48           C
ATOM   3278 1HG1 ILE A 220     -13.913  -5.874   4.010  1.00 90.48           H
ATOM   3279 2HG1 ILE A 220     -13.021  -4.989   5.232  1.00 90.48           H
ATOM   3280  CG2 ILE A 220     -14.200  -3.764   2.200  1.00 90.48           C
ATOM   3281 1HG2 ILE A 220     -13.810  -3.025   1.500  1.00 90.48           H
ATOM   3282 2HG2 ILE A 220     -14.331  -4.717   1.687  1.00 90.48           H
ATOM   3283 3HG2 ILE A 220     -15.159  -3.425   2.590  1.00 90.48           H
ATOM   3284  CD1 ILE A 220     -15.071  -4.354   5.012  1.00 90.48           C
ATOM   3285 1HD1 ILE A 220     -14.904  -3.373   5.456  1.00 90.48           H
ATOM   3286 2HD1 ILE A 220     -15.810  -4.271   4.215  1.00 90.48           H
ATOM   3287 3HD1 ILE A 220     -15.434  -5.042   5.775  1.00 90.48           H
ATOM   3288  HN  ILE A 220     -11.132  -3.750   4.686  1.00 90.48           H
ATOM   3289  N   LEU A 221     -11.132  -2.403   1.735  1.00 88.94           N
ATOM   3290  CA  LEU A 221     -10.860  -1.554   0.588  1.00 88.94           C
ATOM   3291  C   LEU A 221      -9.403  -1.739   0.156  1.00 88.94           C
ATOM   3292  O   LEU A 221      -9.064  -1.518  -1.006  1.00 88.94           O
ATOM   3293  HA  LEU A 221     -11.505  -1.886  -0.225  1.00 88.94           H
ATOM   3294  CB  LEU A 221     -11.230  -0.102   0.896  1.00 88.94           C
ATOM   3295 1HB  LEU A 221     -10.646   0.226   1.756  1.00 88.94           H
ATOM   3296 2HB  LEU A 221     -10.928   0.516   0.051  1.00 88.94           H
ATOM   3297  CG  LEU A 221     -12.708   0.166   1.186  1.00 88.94           C
ATOM   3298  HG  LEU A 221     -12.987  -0.392   2.081  1.00 88.94           H
ATOM   3299  CD1 LEU A 221     -12.949   1.647   1.484  1.00 88.94           C
ATOM   3300 1HD1 LEU A 221     -12.363   1.943   2.354  1.00 88.94           H
ATOM   3301 2HD1 LEU A 221     -12.648   2.244   0.623  1.00 88.94           H
ATOM   3302 3HD1 LEU A 221     -14.008   1.810   1.687  1.00 88.94           H
ATOM   3303  CD2 LEU A 221     -13.592  -0.341   0.044  1.00 88.94           C
ATOM   3304 1HD2 LEU A 221     -13.319   0.169  -0.879  1.00 88.94           H
ATOM   3305 2HD2 LEU A 221     -13.449  -1.414  -0.077  1.00 88.94           H
ATOM   3306 3HD2 LEU A 221     -14.637  -0.138   0.277  1.00 88.94           H
ATOM   3307  HN  LEU A 221     -11.114  -1.937   2.619  1.00 88.94           H
ATOM   3308  N   GLY A 222      -8.582  -2.142   1.114  1.00 87.65           N
ATOM   3309  CA  GLY A 222      -7.145  -2.171   0.905  1.00 87.65           C
ATOM   3310  C   GLY A 222      -6.720  -3.456   0.191  1.00 87.65           C
ATOM   3311  O   GLY A 222      -5.648  -3.512  -0.410  1.00 87.65           O
ATOM   3312 1HA  GLY A 222      -6.842  -1.306   0.314  1.00 87.65           H
ATOM   3313 2HA  GLY A 222      -6.632  -2.097   1.864  1.00 87.65           H
ATOM   3314  HN  GLY A 222      -8.883  -2.444   2.018  1.00 87.65           H
ATOM   3315  N   PHE A 223      -7.583  -4.458   0.281  1.00 82.30           N
ATOM   3316  CA  PHE A 223      -7.258  -5.775  -0.238  1.00 82.30           C
ATOM   3317  C   PHE A 223      -8.463  -6.400  -0.943  1.00 82.30           C
ATOM   3318  O   PHE A 223      -8.441  -6.601  -2.156  1.00 82.30           O
ATOM   3319  HA  PHE A 223      -6.445  -5.649  -0.953  1.00 82.30           H
ATOM   3320  CB  PHE A 223      -6.876  -6.646   0.961  1.00 82.30           C
ATOM   3321 1HB  PHE A 223      -6.103  -6.136   1.536  1.00 82.30           H
ATOM   3322 2HB  PHE A 223      -7.743  -6.750   1.613  1.00 82.30           H
ATOM   3323  CG  PHE A 223      -6.371  -8.040   0.582  1.00 82.30           C
ATOM   3324  CD1 PHE A 223      -7.103  -9.140   0.907  1.00 82.30           C
ATOM   3325  HD1 PHE A 223      -8.049  -9.028   1.437  1.00 82.30           H
ATOM   3326  CD2 PHE A 223      -5.192  -8.180  -0.081  1.00 82.30           C
ATOM   3327  HD2 PHE A 223      -4.605  -7.299  -0.341  1.00 82.30           H
ATOM   3328  CE1 PHE A 223      -6.635 -10.433   0.555  1.00 82.30           C
ATOM   3329  HE1 PHE A 223      -7.221 -11.314   0.815  1.00 82.30           H
ATOM   3330  CE2 PHE A 223      -4.724  -9.473  -0.433  1.00 82.30           C
ATOM   3331  HE2 PHE A 223      -3.779  -9.585  -0.963  1.00 82.30           H
ATOM   3332  CZ  PHE A 223      -5.456 -10.573  -0.107  1.00 82.30           C
ATOM   3333  HZ  PHE A 223      -5.096 -11.566  -0.378  1.00 82.30           H
ATOM   3334  HN  PHE A 223      -8.489  -4.380   0.699  1.00 82.30           H
ATOM   3335  N   PHE A 224      -9.487  -6.689  -0.153  1.00 85.01           N
ATOM   3336  CA  PHE A 224     -10.551  -7.571  -0.600  1.00 85.01           C
ATOM   3337  C   PHE A 224     -11.202  -7.040  -1.879  1.00 85.01           C
ATOM   3338  O   PHE A 224     -11.319  -7.763  -2.867  1.00 85.01           O
ATOM   3339  HA  PHE A 224     -10.103  -8.544  -0.800  1.00 85.01           H
ATOM   3340  CB  PHE A 224     -11.599  -7.607   0.514  1.00 85.01           C
ATOM   3341 1HB  PHE A 224     -11.664  -6.620   0.970  1.00 85.01           H
ATOM   3342 2HB  PHE A 224     -12.574  -7.821   0.075  1.00 85.01           H
ATOM   3343  CG  PHE A 224     -11.311  -8.640   1.606  1.00 85.01           C
ATOM   3344  CD1 PHE A 224     -11.545  -9.959   1.373  1.00 85.01           C
ATOM   3345  HD1 PHE A 224     -11.938 -10.281   0.409  1.00 85.01           H
ATOM   3346  CD2 PHE A 224     -10.820  -8.238   2.809  1.00 85.01           C
ATOM   3347  HD2 PHE A 224     -10.632  -7.180   2.995  1.00 85.01           H
ATOM   3348  CE1 PHE A 224     -11.277 -10.917   2.387  1.00 85.01           C
ATOM   3349  HE1 PHE A 224     -11.465 -11.974   2.200  1.00 85.01           H
ATOM   3350  CE2 PHE A 224     -10.552  -9.196   3.822  1.00 85.01           C
ATOM   3351  HE2 PHE A 224     -10.159  -8.874   4.787  1.00 85.01           H
ATOM   3352  CZ  PHE A 224     -10.786 -10.515   3.590  1.00 85.01           C
ATOM   3353  HZ  PHE A 224     -10.580 -11.250   4.368  1.00 85.01           H
ATOM   3354  HN  PHE A 224      -9.595  -6.333   0.775  1.00 85.01           H
ATOM   3355  N   LEU A 225     -11.609  -5.780  -1.819  1.00 89.62           N
ATOM   3356  CA  LEU A 225     -12.306  -5.164  -2.935  1.00 89.62           C
ATOM   3357  C   LEU A 225     -11.399  -5.181  -4.168  1.00 89.62           C
ATOM   3358  O   LEU A 225     -11.776  -5.708  -5.213  1.00 89.62           O
ATOM   3359  HA  LEU A 225     -13.186  -5.771  -3.146  1.00 89.62           H
ATOM   3360  CB  LEU A 225     -12.800  -3.767  -2.554  1.00 89.62           C
ATOM   3361 1HB  LEU A 225     -13.498  -3.865  -1.723  1.00 89.62           H
ATOM   3362 2HB  LEU A 225     -11.950  -3.190  -2.191  1.00 89.62           H
ATOM   3363  CG  LEU A 225     -13.483  -2.971  -3.667  1.00 89.62           C
ATOM   3364  HG  LEU A 225     -12.861  -3.029  -4.561  1.00 89.62           H
ATOM   3365  CD1 LEU A 225     -14.842  -3.579  -4.022  1.00 89.62           C
ATOM   3366 1HD1 LEU A 225     -14.703  -4.605  -4.361  1.00 89.62           H
ATOM   3367 2HD1 LEU A 225     -15.484  -3.571  -3.141  1.00 89.62           H
ATOM   3368 3HD1 LEU A 225     -15.306  -2.993  -4.815  1.00 89.62           H
ATOM   3369  CD2 LEU A 225     -13.597  -1.492  -3.293  1.00 89.62           C
ATOM   3370 1HD2 LEU A 225     -14.185  -1.392  -2.380  1.00 89.62           H
ATOM   3371 2HD2 LEU A 225     -12.601  -1.080  -3.130  1.00 89.62           H
ATOM   3372 3HD2 LEU A 225     -14.087  -0.949  -4.101  1.00 89.62           H
ATOM   3373  HN  LEU A 225     -11.471  -5.185  -1.027  1.00 89.62           H
ATOM   3374  N   PRO A 226     -10.192  -4.608  -4.069  1.00 90.00           N
ATOM   3375  CA  PRO A 226      -9.259  -4.614  -5.198  1.00 90.00           C
ATOM   3376  C   PRO A 226      -9.025  -6.013  -5.745  1.00 90.00           C
ATOM   3377  O   PRO A 226      -9.027  -6.217  -6.958  1.00 90.00           O
ATOM   3378  HA  PRO A 226      -9.675  -4.048  -6.031  1.00 90.00           H
ATOM   3379  CB  PRO A 226      -7.979  -4.011  -4.614  1.00 90.00           C
ATOM   3380 1HB  PRO A 226      -7.312  -4.782  -4.228  1.00 90.00           H
ATOM   3381 2HB  PRO A 226      -7.420  -3.453  -5.365  1.00 90.00           H
ATOM   3382  CG  PRO A 226      -8.492  -3.103  -3.503  1.00 90.00           C
ATOM   3383 1HG  PRO A 226      -7.714  -2.878  -2.773  1.00 90.00           H
ATOM   3384 2HG  PRO A 226      -8.836  -2.144  -3.891  1.00 90.00           H
ATOM   3385  CD  PRO A 226      -9.626  -3.914  -2.898  1.00 90.00           C
ATOM   3386 1HD  PRO A 226      -9.265  -4.620  -2.150  1.00 90.00           H
ATOM   3387 2HD  PRO A 226     -10.359  -3.277  -2.402  1.00 90.00           H
ATOM   3388  N   PHE A 227      -8.827  -6.947  -4.827  1.00 83.74           N
ATOM   3389  CA  PHE A 227      -8.467  -8.303  -5.205  1.00 83.74           C
ATOM   3390  C   PHE A 227      -9.580  -8.957  -6.025  1.00 83.74           C
ATOM   3391  O   PHE A 227      -9.318  -9.556  -7.067  1.00 83.74           O
ATOM   3392  HA  PHE A 227      -7.562  -8.241  -5.808  1.00 83.74           H
ATOM   3393  CB  PHE A 227      -8.274  -9.093  -3.908  1.00 83.74           C
ATOM   3394 1HB  PHE A 227      -7.485  -8.622  -3.322  1.00 83.74           H
ATOM   3395 2HB  PHE A 227      -9.189  -9.031  -3.318  1.00 83.74           H
ATOM   3396  CG  PHE A 227      -7.921 -10.566  -4.123  1.00 83.74           C
ATOM   3397  CD1 PHE A 227      -8.874 -11.523  -3.965  1.00 83.74           C
ATOM   3398  HD1 PHE A 227      -9.889 -11.242  -3.686  1.00 83.74           H
ATOM   3399  CD2 PHE A 227      -6.655 -10.917  -4.472  1.00 83.74           C
ATOM   3400  HD2 PHE A 227      -5.891 -10.150  -4.599  1.00 83.74           H
ATOM   3401  CE1 PHE A 227      -8.546 -12.891  -4.165  1.00 83.74           C
ATOM   3402  HE1 PHE A 227      -9.309 -13.658  -4.038  1.00 83.74           H
ATOM   3403  CE2 PHE A 227      -6.327 -12.284  -4.672  1.00 83.74           C
ATOM   3404  HE2 PHE A 227      -5.312 -12.566  -4.951  1.00 83.74           H
ATOM   3405  CZ  PHE A 227      -7.279 -13.242  -4.514  1.00 83.74           C
ATOM   3406  HZ  PHE A 227      -7.028 -14.292  -4.667  1.00 83.74           H
ATOM   3407  HN  PHE A 227      -8.909  -6.790  -3.843  1.00 83.74           H
ATOM   3408  N   VAL A 228     -10.799  -8.821  -5.525  1.00 91.39           N
ATOM   3409  CA  VAL A 228     -11.948  -9.427  -6.176  1.00 91.39           C
ATOM   3410  C   VAL A 228     -12.076  -8.872  -7.596  1.00 91.39           C
ATOM   3411  O   VAL A 228     -12.297  -9.624  -8.543  1.00 91.39           O
ATOM   3412  HA  VAL A 228     -11.765 -10.500  -6.234  1.00 91.39           H
ATOM   3413  CB  VAL A 228     -13.205  -9.206  -5.332  1.00 91.39           C
ATOM   3414  HB  VAL A 228     -13.271  -8.143  -5.101  1.00 91.39           H
ATOM   3415  CG1 VAL A 228     -14.463  -9.598  -6.109  1.00 91.39           C
ATOM   3416 1HG1 VAL A 228     -14.537  -8.990  -7.011  1.00 91.39           H
ATOM   3417 2HG1 VAL A 228     -14.408 -10.651  -6.384  1.00 91.39           H
ATOM   3418 3HG1 VAL A 228     -15.342  -9.431  -5.486  1.00 91.39           H
ATOM   3419  CG2 VAL A 228     -13.118  -9.970  -4.009  1.00 91.39           C
ATOM   3420 1HG2 VAL A 228     -13.016 -11.036  -4.211  1.00 91.39           H
ATOM   3421 2HG2 VAL A 228     -12.253  -9.622  -3.445  1.00 91.39           H
ATOM   3422 3HG2 VAL A 228     -14.024  -9.796  -3.429  1.00 91.39           H
ATOM   3423  HN  VAL A 228     -11.008  -8.308  -4.692  1.00 91.39           H
ATOM   3424  N   VAL A 229     -11.932  -7.559  -7.698  1.00 91.59           N
ATOM   3425  CA  VAL A 229     -12.088  -6.886  -8.977  1.00 91.59           C
ATOM   3426  C   VAL A 229     -11.014  -7.386  -9.945  1.00 91.59           C
ATOM   3427  O   VAL A 229     -11.309  -7.699 -11.098  1.00 91.59           O
ATOM   3428  HA  VAL A 229     -13.068  -7.154  -9.372  1.00 91.59           H
ATOM   3429  CB  VAL A 229     -12.054  -5.370  -8.778  1.00 91.59           C
ATOM   3430  HB  VAL A 229     -11.149  -5.124  -8.223  1.00 91.59           H
ATOM   3431  CG1 VAL A 229     -11.994  -4.642 -10.122  1.00 91.59           C
ATOM   3432 1HG1 VAL A 229     -11.094  -4.944 -10.659  1.00 91.59           H
ATOM   3433 2HG1 VAL A 229     -12.873  -4.897 -10.714  1.00 91.59           H
ATOM   3434 3HG1 VAL A 229     -11.971  -3.565  -9.952  1.00 91.59           H
ATOM   3435  CG2 VAL A 229     -13.254  -4.898  -7.953  1.00 91.59           C
ATOM   3436 1HG2 VAL A 229     -14.176  -5.163  -8.469  1.00 91.59           H
ATOM   3437 2HG2 VAL A 229     -13.233  -5.380  -6.975  1.00 91.59           H
ATOM   3438 3HG2 VAL A 229     -13.205  -3.817  -7.827  1.00 91.59           H
ATOM   3439  HN  VAL A 229     -11.712  -6.958  -6.929  1.00 91.59           H
ATOM   3440  N   MET A 230      -9.789  -7.445  -9.442  1.00 83.77           N
ATOM   3441  CA  MET A 230      -8.665  -7.872 -10.257  1.00 83.77           C
ATOM   3442  C   MET A 230      -8.857  -9.309 -10.746  1.00 83.77           C
ATOM   3443  O   MET A 230      -8.684  -9.594 -11.930  1.00 83.77           O
ATOM   3444  HA  MET A 230      -8.643  -7.192 -11.107  1.00 83.77           H
ATOM   3445  CB  MET A 230      -7.376  -7.780  -9.437  1.00 83.77           C
ATOM   3446 1HB  MET A 230      -7.544  -8.189  -8.441  1.00 83.77           H
ATOM   3447 2HB  MET A 230      -6.600  -8.387  -9.904  1.00 83.77           H
ATOM   3448  CG  MET A 230      -6.900  -6.330  -9.325  1.00 83.77           C
ATOM   3449 1HG  MET A 230      -6.723  -5.919 -10.319  1.00 83.77           H
ATOM   3450 2HG  MET A 230      -7.674  -5.720  -8.861  1.00 83.77           H
ATOM   3451  SD  MET A 230      -5.402  -6.253  -8.358  1.00 83.77           S
ATOM   3452  CE  MET A 230      -4.280  -7.103  -9.456  1.00 83.77           C
ATOM   3453 1HE  MET A 230      -4.642  -8.116  -9.632  1.00 83.77           H
ATOM   3454 2HE  MET A 230      -4.224  -6.568 -10.404  1.00 83.77           H
ATOM   3455 3HE  MET A 230      -3.290  -7.145  -9.003  1.00 83.77           H
ATOM   3456  HN  MET A 230      -9.561  -7.208  -8.498  1.00 83.77           H
ATOM   3457  N   ALA A 231      -9.213 -10.177  -9.810  1.00 89.16           N
ATOM   3458  CA  ALA A 231      -9.346 -11.592 -10.112  1.00 89.16           C
ATOM   3459  C   ALA A 231     -10.383 -11.776 -11.222  1.00 89.16           C
ATOM   3460  O   ALA A 231     -10.162 -12.537 -12.163  1.00 89.16           O
ATOM   3461  HA  ALA A 231      -8.379 -11.948 -10.468  1.00 89.16           H
ATOM   3462  CB  ALA A 231      -9.713 -12.354  -8.838  1.00 89.16           C
ATOM   3463 1HB  ALA A 231      -8.931 -12.214  -8.092  1.00 89.16           H
ATOM   3464 2HB  ALA A 231     -10.658 -11.976  -8.448  1.00 89.16           H
ATOM   3465 3HB  ALA A 231      -9.813 -13.415  -9.065  1.00 89.16           H
ATOM   3466  HN  ALA A 231      -9.407  -9.927  -8.861  1.00 89.16           H
ATOM   3467  N   CYS A 232     -11.493 -11.067 -11.074  1.00 89.06           N
ATOM   3468  CA  CYS A 232     -12.573 -11.158 -12.042  1.00 89.06           C
ATOM   3469  C   CYS A 232     -12.055 -10.650 -13.389  1.00 89.06           C
ATOM   3470  O   CYS A 232     -12.259 -11.293 -14.418  1.00 89.06           O
ATOM   3471  HA  CYS A 232     -12.849 -12.210 -12.105  1.00 89.06           H
ATOM   3472  CB  CYS A 232     -13.812 -10.388 -11.580  1.00 89.06           C
ATOM   3473 1HB  CYS A 232     -13.535  -9.372 -11.298  1.00 89.06           H
ATOM   3474 2HB  CYS A 232     -14.527 -10.308 -12.399  1.00 89.06           H
ATOM   3475  SG  CYS A 232     -14.585 -11.242 -10.158  1.00 89.06           S
ATOM   3476  HG  CYS A 232     -13.773 -10.738  -9.234  1.00 89.06           H
ATOM   3477  HN  CYS A 232     -11.659 -10.441 -10.313  1.00 89.06           H
ATOM   3478  N   CYS A 233     -11.396  -9.502 -13.339  1.00 87.51           N
ATOM   3479  CA  CYS A 233     -10.952  -8.841 -14.554  1.00 87.51           C
ATOM   3480  C   CYS A 233     -10.051  -9.807 -15.326  1.00 87.51           C
ATOM   3481  O   CYS A 233     -10.274 -10.059 -16.509  1.00 87.51           O
ATOM   3482  HA  CYS A 233     -11.848  -8.606 -15.128  1.00 87.51           H
ATOM   3483  CB  CYS A 233     -10.244  -7.519 -14.252  1.00 87.51           C
ATOM   3484 1HB  CYS A 233      -9.509  -7.663 -13.460  1.00 87.51           H
ATOM   3485 2HB  CYS A 233      -9.700  -7.178 -15.133  1.00 87.51           H
ATOM   3486  SG  CYS A 233     -11.467  -6.255 -13.746  1.00 87.51           S
ATOM   3487  HG  CYS A 233     -11.621  -6.700 -12.503  1.00 87.51           H
ATOM   3488  HN  CYS A 233     -11.165  -9.027 -12.490  1.00 87.51           H
ATOM   3489  N   TYR A 234      -9.052 -10.323 -14.624  1.00 74.92           N
ATOM   3490  CA  TYR A 234      -8.030 -11.134 -15.263  1.00 74.92           C
ATOM   3491  C   TYR A 234      -8.590 -12.496 -15.678  1.00 74.92           C
ATOM   3492  O   TYR A 234      -8.146 -13.078 -16.666  1.00 74.92           O
ATOM   3493  HA  TYR A 234      -7.687 -10.604 -16.152  1.00 74.92           H
ATOM   3494  CB  TYR A 234      -6.939 -11.343 -14.210  1.00 74.92           C
ATOM   3495 1HB  TYR A 234      -7.411 -11.503 -13.241  1.00 74.92           H
ATOM   3496 2HB  TYR A 234      -6.387 -12.252 -14.450  1.00 74.92           H
ATOM   3497  CG  TYR A 234      -5.953 -10.179 -14.096  1.00 74.92           C
ATOM   3498  CD1 TYR A 234      -5.154  -9.843 -15.170  1.00 74.92           C
ATOM   3499  HD1 TYR A 234      -5.226 -10.407 -16.100  1.00 74.92           H
ATOM   3500  CD2 TYR A 234      -5.862  -9.465 -12.918  1.00 74.92           C
ATOM   3501  HD2 TYR A 234      -6.493  -9.731 -12.070  1.00 74.92           H
ATOM   3502  CE1 TYR A 234      -4.226  -8.748 -15.062  1.00 74.92           C
ATOM   3503  HE1 TYR A 234      -3.589  -8.472 -15.903  1.00 74.92           H
ATOM   3504  CE2 TYR A 234      -4.934  -8.370 -12.810  1.00 74.92           C
ATOM   3505  HE2 TYR A 234      -4.852  -7.798 -11.886  1.00 74.92           H
ATOM   3506  CZ  TYR A 234      -4.161  -8.065 -13.888  1.00 74.92           C
ATOM   3507  OH  TYR A 234      -3.285  -7.030 -13.786  1.00 74.92           O
ATOM   3508  HH  TYR A 234      -3.397  -6.573 -12.904  1.00 74.92           H
ATOM   3509  HN  TYR A 234      -8.936 -10.195 -13.639  1.00 74.92           H
ATOM   3510  N   THR A 235      -9.557 -12.963 -14.903  1.00 84.81           N
ATOM   3511  CA  THR A 235     -10.246 -14.200 -15.230  1.00 84.81           C
ATOM   3512  C   THR A 235     -10.870 -14.109 -16.624  1.00 84.81           C
ATOM   3513  O   THR A 235     -10.738 -15.030 -17.428  1.00 84.81           O
ATOM   3514  HA  THR A 235      -9.513 -15.005 -15.260  1.00 84.81           H
ATOM   3515  CB  THR A 235     -11.267 -14.478 -14.125  1.00 84.81           C
ATOM   3516  HB  THR A 235     -12.024 -13.695 -14.088  1.00 84.81           H
ATOM   3517  OG1 THR A 235     -10.475 -14.624 -12.949  1.00 84.81           O
ATOM   3518  HG1 THR A 235     -10.594 -13.828 -12.355  1.00 84.81           H
ATOM   3519  CG2 THR A 235     -11.948 -15.839 -14.286  1.00 84.81           C
ATOM   3520 1HG2 THR A 235     -11.196 -16.628 -14.255  1.00 84.81           H
ATOM   3521 2HG2 THR A 235     -12.471 -15.873 -15.242  1.00 84.81           H
ATOM   3522 3HG2 THR A 235     -12.662 -15.986 -13.476  1.00 84.81           H
ATOM   3523  HN  THR A 235      -9.869 -12.514 -14.066  1.00 84.81           H
ATOM   3524  N   ILE A 236     -11.537 -12.990 -16.868  1.00 84.40           N
ATOM   3525  CA  ILE A 236     -12.200 -12.777 -18.143  1.00 84.40           C
ATOM   3526  C   ILE A 236     -11.148 -12.543 -19.228  1.00 84.40           C
ATOM   3527  O   ILE A 236     -11.297 -13.013 -20.355  1.00 84.40           O
ATOM   3528  HA  ILE A 236     -12.747 -13.689 -18.383  1.00 84.40           H
ATOM   3529  CB  ILE A 236     -13.228 -11.649 -18.030  1.00 84.40           C
ATOM   3530  HB  ILE A 236     -12.714 -10.751 -17.689  1.00 84.40           H
ATOM   3531  CG1 ILE A 236     -14.295 -11.983 -16.985  1.00 84.40           C
ATOM   3532 1HG1 ILE A 236     -14.961 -12.753 -17.374  1.00 84.40           H
ATOM   3533 2HG1 ILE A 236     -13.821 -12.392 -16.093  1.00 84.40           H
ATOM   3534  CG2 ILE A 236     -13.842 -11.328 -19.394  1.00 84.40           C
ATOM   3535 1HG2 ILE A 236     -13.056 -11.017 -20.082  1.00 84.40           H
ATOM   3536 2HG2 ILE A 236     -14.339 -12.216 -19.787  1.00 84.40           H
ATOM   3537 3HG2 ILE A 236     -14.569 -10.523 -19.285  1.00 84.40           H
ATOM   3538  CD1 ILE A 236     -15.107 -10.740 -16.614  1.00 84.40           C
ATOM   3539 1HD1 ILE A 236     -14.441  -9.981 -16.203  1.00 84.40           H
ATOM   3540 2HD1 ILE A 236     -15.599 -10.348 -17.504  1.00 84.40           H
ATOM   3541 3HD1 ILE A 236     -15.858 -11.005 -15.870  1.00 84.40           H
ATOM   3542  HN  ILE A 236     -11.627 -12.239 -16.214  1.00 84.40           H
ATOM   3543  N   ILE A 237     -10.106 -11.816 -18.850  1.00 80.30           N
ATOM   3544  CA  ILE A 237      -9.025 -11.520 -19.775  1.00 80.30           C
ATOM   3545  C   ILE A 237      -8.452 -12.830 -20.319  1.00 80.30           C
ATOM   3546  O   ILE A 237      -8.337 -13.005 -21.531  1.00 80.30           O
ATOM   3547  HA  ILE A 237      -9.451 -10.958 -20.607  1.00 80.30           H
ATOM   3548  CB  ILE A 237      -7.981 -10.621 -19.109  1.00 80.30           C
ATOM   3549  HB  ILE A 237      -7.811 -10.988 -18.097  1.00 80.30           H
ATOM   3550  CG1 ILE A 237      -8.492  -9.184 -18.989  1.00 80.30           C
ATOM   3551 1HG1 ILE A 237      -8.492  -8.710 -19.971  1.00 80.30           H
ATOM   3552 2HG1 ILE A 237      -9.524  -9.189 -18.638  1.00 80.30           H
ATOM   3553  CG2 ILE A 237      -6.644 -10.694 -19.848  1.00 80.30           C
ATOM   3554 1HG2 ILE A 237      -6.278 -11.721 -19.838  1.00 80.30           H
ATOM   3555 2HG2 ILE A 237      -6.780 -10.367 -20.879  1.00 80.30           H
ATOM   3556 3HG2 ILE A 237      -5.920 -10.046 -19.354  1.00 80.30           H
ATOM   3557  CD1 ILE A 237      -7.623  -8.372 -18.025  1.00 80.30           C
ATOM   3558 1HD1 ILE A 237      -7.646  -8.835 -17.039  1.00 80.30           H
ATOM   3559 2HD1 ILE A 237      -6.597  -8.349 -18.393  1.00 80.30           H
ATOM   3560 3HD1 ILE A 237      -8.008  -7.355 -17.958  1.00 80.30           H
ATOM   3561  HN  ILE A 237      -9.994 -11.433 -17.933  1.00 80.30           H
ATOM   3562  N   ILE A 238      -8.107 -13.716 -19.397  1.00 78.27           N
ATOM   3563  CA  ILE A 238      -7.480 -14.974 -19.765  1.00 78.27           C
ATOM   3564  C   ILE A 238      -8.394 -15.731 -20.730  1.00 78.27           C
ATOM   3565  O   ILE A 238      -7.940 -16.228 -21.760  1.00 78.27           O
ATOM   3566  HA  ILE A 238      -6.551 -14.736 -20.283  1.00 78.27           H
ATOM   3567  CB  ILE A 238      -7.109 -15.773 -18.514  1.00 78.27           C
ATOM   3568  HB  ILE A 238      -7.968 -15.778 -17.844  1.00 78.27           H
ATOM   3569  CG1 ILE A 238      -5.953 -15.110 -17.762  1.00 78.27           C
ATOM   3570 1HG1 ILE A 238      -5.016 -15.308 -18.282  1.00 78.27           H
ATOM   3571 2HG1 ILE A 238      -6.092 -14.029 -17.756  1.00 78.27           H
ATOM   3572  CG2 ILE A 238      -6.803 -17.230 -18.866  1.00 78.27           C
ATOM   3573 1HG2 ILE A 238      -7.681 -17.686 -19.324  1.00 78.27           H
ATOM   3574 2HG2 ILE A 238      -5.967 -17.268 -19.565  1.00 78.27           H
ATOM   3575 3HG2 ILE A 238      -6.542 -17.776 -17.959  1.00 78.27           H
ATOM   3576  CD1 ILE A 238      -5.865 -15.628 -16.325  1.00 78.27           C
ATOM   3577 1HD1 ILE A 238      -6.795 -15.406 -15.802  1.00 78.27           H
ATOM   3578 2HD1 ILE A 238      -5.702 -16.705 -16.337  1.00 78.27           H
ATOM   3579 3HD1 ILE A 238      -5.035 -15.140 -15.814  1.00 78.27           H
ATOM   3580  HN  ILE A 238      -8.250 -13.586 -18.415  1.00 78.27           H
ATOM   3581  N   HIS A 239      -9.665 -15.796 -20.363  1.00 77.63           N
ATOM   3582  CA  HIS A 239     -10.635 -16.538 -21.151  1.00 77.63           C
ATOM   3583  C   HIS A 239     -10.661 -15.991 -22.580  1.00 77.63           C
ATOM   3584  O   HIS A 239     -10.664 -16.758 -23.542  1.00 77.63           O
ATOM   3585  HA  HIS A 239     -10.294 -17.573 -21.173  1.00 77.63           H
ATOM   3586  CB  HIS A 239     -12.011 -16.515 -20.482  1.00 77.63           C
ATOM   3587 1HB  HIS A 239     -11.900 -16.803 -19.437  1.00 77.63           H
ATOM   3588 2HB  HIS A 239     -12.391 -15.493 -20.493  1.00 77.63           H
ATOM   3589  CG  HIS A 239     -13.026 -17.422 -21.135  1.00 77.63           C
ATOM   3590  ND1 HIS A 239     -12.983 -18.801 -21.020  1.00 77.63           N
ATOM   3591  HD1 HIS A 239     -12.299 -19.324 -20.511  1.00 77.63           H
ATOM   3592  CD2 HIS A 239     -14.112 -17.134 -21.908  1.00 77.63           C
ATOM   3593  HD2 HIS A 239     -14.441 -16.136 -22.198  1.00 77.63           H
ATOM   3594  CE1 HIS A 239     -14.001 -19.309 -21.699  1.00 77.63           C
ATOM   3595  HE1 HIS A 239     -14.239 -20.368 -21.799  1.00 77.63           H
ATOM   3596  NE2 HIS A 239     -14.699 -18.275 -22.249  1.00 77.63           N
ATOM   3597  HN  HIS A 239     -10.035 -15.354 -19.545  1.00 77.63           H
ATOM   3598  N   THR A 240     -10.680 -14.670 -22.673  1.00 79.55           N
ATOM   3599  CA  THR A 240     -10.789 -14.012 -23.964  1.00 79.55           C
ATOM   3600  C   THR A 240      -9.536 -14.273 -24.803  1.00 79.55           C
ATOM   3601  O   THR A 240      -9.627 -14.483 -26.012  1.00 79.55           O
ATOM   3602  HA  THR A 240     -11.630 -14.449 -24.502  1.00 79.55           H
ATOM   3603  CB  THR A 240     -11.057 -12.526 -23.717  1.00 79.55           C
ATOM   3604  HB  THR A 240     -10.172 -12.033 -23.315  1.00 79.55           H
ATOM   3605  OG1 THR A 240     -12.205 -12.516 -22.873  1.00 79.55           O
ATOM   3606  HG1 THR A 240     -11.929 -12.375 -21.922  1.00 79.55           H
ATOM   3607  CG2 THR A 240     -11.517 -11.796 -24.981  1.00 79.55           C
ATOM   3608 1HG2 THR A 240     -12.440 -12.247 -25.345  1.00 79.55           H
ATOM   3609 2HG2 THR A 240     -10.746 -11.875 -25.747  1.00 79.55           H
ATOM   3610 3HG2 THR A 240     -11.693 -10.745 -24.750  1.00 79.55           H
ATOM   3611  HN  THR A 240     -10.622 -14.053 -21.888  1.00 79.55           H
ATOM   3612  N   LEU A 241      -8.396 -14.250 -24.129  1.00 74.72           N
ATOM   3613  CA  LEU A 241      -7.119 -14.358 -24.814  1.00 74.72           C
ATOM   3614  C   LEU A 241      -6.959 -15.776 -25.364  1.00 74.72           C
ATOM   3615  O   LEU A 241      -6.435 -15.964 -26.461  1.00 74.72           O
ATOM   3616  HA  LEU A 241      -7.138 -13.662 -25.652  1.00 74.72           H
ATOM   3617  CB  LEU A 241      -5.978 -13.923 -23.891  1.00 74.72           C
ATOM   3618 1HB  LEU A 241      -6.116 -14.406 -22.924  1.00 74.72           H
ATOM   3619 2HB  LEU A 241      -5.041 -14.298 -24.304  1.00 74.72           H
ATOM   3620  CG  LEU A 241      -5.836 -12.417 -23.663  1.00 74.72           C
ATOM   3621  HG  LEU A 241      -6.778 -12.042 -23.262  1.00 74.72           H
ATOM   3622  CD1 LEU A 241      -4.753 -12.120 -22.625  1.00 74.72           C
ATOM   3623 1HD1 LEU A 241      -5.016 -12.593 -21.679  1.00 74.72           H
ATOM   3624 2HD1 LEU A 241      -3.797 -12.512 -22.974  1.00 74.72           H
ATOM   3625 3HD1 LEU A 241      -4.673 -11.042 -22.482  1.00 74.72           H
ATOM   3626  CD2 LEU A 241      -5.583 -11.684 -24.982  1.00 74.72           C
ATOM   3627 1HD2 LEU A 241      -4.664 -12.058 -25.435  1.00 74.72           H
ATOM   3628 2HD2 LEU A 241      -6.418 -11.858 -25.661  1.00 74.72           H
ATOM   3629 3HD2 LEU A 241      -5.486 -10.616 -24.791  1.00 74.72           H
ATOM   3630  HN  LEU A 241      -8.336 -14.160 -23.135  1.00 74.72           H
ATOM   3631  N   ILE A 242      -7.419 -16.738 -24.578  1.00 75.47           N
ATOM   3632  CA  ILE A 242      -7.350 -18.132 -24.981  1.00 75.47           C
ATOM   3633  C   ILE A 242      -8.150 -18.325 -26.272  1.00 75.47           C
ATOM   3634  O   ILE A 242      -7.697 -19.005 -27.191  1.00 75.47           O
ATOM   3635  HA  ILE A 242      -6.305 -18.362 -25.185  1.00 75.47           H
ATOM   3636  CB  ILE A 242      -7.800 -19.043 -23.838  1.00 75.47           C
ATOM   3637  HB  ILE A 242      -8.731 -18.649 -23.432  1.00 75.47           H
ATOM   3638  CG1 ILE A 242      -6.775 -19.042 -22.701  1.00 75.47           C
ATOM   3639 1HG1 ILE A 242      -5.871 -19.559 -23.021  1.00 75.47           H
ATOM   3640 2HG1 ILE A 242      -6.490 -18.017 -22.465  1.00 75.47           H
ATOM   3641  CG2 ILE A 242      -8.091 -20.457 -24.345  1.00 75.47           C
ATOM   3642 1HG2 ILE A 242      -8.883 -20.419 -25.093  1.00 75.47           H
ATOM   3643 2HG2 ILE A 242      -7.189 -20.876 -24.792  1.00 75.47           H
ATOM   3644 3HG2 ILE A 242      -8.408 -21.084 -23.512  1.00 75.47           H
ATOM   3645  CD1 ILE A 242      -7.342 -19.720 -21.452  1.00 75.47           C
ATOM   3646 1HD1 ILE A 242      -8.232 -19.186 -21.120  1.00 75.47           H
ATOM   3647 2HD1 ILE A 242      -7.603 -20.752 -21.686  1.00 75.47           H
ATOM   3648 3HD1 ILE A 242      -6.593 -19.706 -20.660  1.00 75.47           H
ATOM   3649  HN  ILE A 242      -7.832 -16.577 -23.681  1.00 75.47           H
ATOM   3650  N   GLN A 243      -9.325 -17.714 -26.299  1.00 71.36           N
ATOM   3651  CA  GLN A 243     -10.222 -17.866 -27.432  1.00 71.36           C
ATOM   3652  C   GLN A 243      -9.612 -17.225 -28.681  1.00 71.36           C
ATOM   3653  O   GLN A 243      -9.900 -17.644 -29.801  1.00 71.36           O
ATOM   3654  HA  GLN A 243     -10.323 -18.941 -27.579  1.00 71.36           H
ATOM   3655  CB  GLN A 243     -11.598 -17.270 -27.126  1.00 71.36           C
ATOM   3656 1HB  GLN A 243     -11.481 -16.265 -26.721  1.00 71.36           H
ATOM   3657 2HB  GLN A 243     -12.171 -17.178 -28.049  1.00 71.36           H
ATOM   3658  CG  GLN A 243     -12.363 -18.142 -26.129  1.00 71.36           C
ATOM   3659 1HG  GLN A 243     -12.407 -19.168 -26.496  1.00 71.36           H
ATOM   3660 2HG  GLN A 243     -11.831 -18.166 -25.178  1.00 71.36           H
ATOM   3661  CD  GLN A 243     -13.782 -17.611 -25.913  1.00 71.36           C
ATOM   3662  OE1 GLN A 243     -14.143 -16.533 -26.355  1.00 71.36           O
ATOM   3663  NE2 GLN A 243     -14.563 -18.427 -25.211  1.00 71.36           N
ATOM   3664 1HE2 GLN A 243     -14.205 -19.299 -24.877  1.00 71.36           H
ATOM   3665 2HE2 GLN A 243     -15.510 -18.168 -25.016  1.00 71.36           H
ATOM   3666  HN  GLN A 243      -9.667 -17.125 -25.566  1.00 71.36           H
ATOM   3667  N   ALA A 244      -8.781 -16.220 -28.445  1.00 71.95           N
ATOM   3668  CA  ALA A 244      -8.303 -15.376 -29.527  1.00 71.95           C
ATOM   3669  C   ALA A 244      -7.289 -16.155 -30.367  1.00 71.95           C
ATOM   3670  O   ALA A 244      -6.905 -15.714 -31.449  1.00 71.95           O
ATOM   3671  HA  ALA A 244      -9.160 -15.120 -30.151  1.00 71.95           H
ATOM   3672  CB  ALA A 244      -7.714 -14.088 -28.947  1.00 71.95           C
ATOM   3673 1HB  ALA A 244      -8.482 -13.558 -28.385  1.00 71.95           H
ATOM   3674 2HB  ALA A 244      -6.884 -14.335 -28.285  1.00 71.95           H
ATOM   3675 3HB  ALA A 244      -7.355 -13.455 -29.759  1.00 71.95           H
ATOM   3676  HN  ALA A 244      -8.436 -15.980 -27.538  1.00 71.95           H
ATOM   3677  N   LYS A 245      -6.885 -17.300 -29.837  1.00 60.32           N
ATOM   3678  CA  LYS A 245      -6.023 -18.205 -30.578  1.00 60.32           C
ATOM   3679  C   LYS A 245      -4.822 -17.428 -31.120  1.00 60.32           C
ATOM   3680  O   LYS A 245      -3.861 -18.023 -31.605  1.00 60.32           O
ATOM   3681  HA  LYS A 245      -5.660 -18.957 -29.878  1.00 60.32           H
ATOM   3682  CB  LYS A 245      -6.820 -18.939 -31.658  1.00 60.32           C
ATOM   3683 1HB  LYS A 245      -7.434 -18.227 -32.210  1.00 60.32           H
ATOM   3684 2HB  LYS A 245      -6.135 -19.391 -32.376  1.00 60.32           H
ATOM   3685  CG  LYS A 245      -7.711 -20.020 -31.044  1.00 60.32           C
ATOM   3686 1HG  LYS A 245      -7.137 -20.603 -30.323  1.00 60.32           H
ATOM   3687 2HG  LYS A 245      -8.529 -19.553 -30.496  1.00 60.32           H
ATOM   3688  CD  LYS A 245      -8.274 -20.945 -32.124  1.00 60.32           C
ATOM   3689 1HD  LYS A 245      -8.943 -20.384 -32.776  1.00 60.32           H
ATOM   3690 2HD  LYS A 245      -7.462 -21.320 -32.747  1.00 60.32           H
ATOM   3691  CE  LYS A 245      -9.029 -22.121 -31.500  1.00 60.32           C
ATOM   3692 1HE  LYS A 245      -8.399 -22.613 -30.759  1.00 60.32           H
ATOM   3693 2HE  LYS A 245      -9.912 -21.755 -30.975  1.00 60.32           H
ATOM   3694  NZ  LYS A 245      -9.431 -23.091 -32.542  1.00 60.32           N
ATOM   3695 1HZ  LYS A 245      -9.942 -23.855 -32.114  1.00 60.32           H
ATOM   3696 2HZ  LYS A 245     -10.023 -22.629 -33.224  1.00 60.32           H
ATOM   3697 3HZ  LYS A 245      -8.604 -23.454 -33.003  1.00 60.32           H
ATOM   3698  HN  LYS A 245      -7.136 -17.611 -28.920  1.00 60.32           H
ATOM   3699  N   LYS A 246      -4.915 -16.110 -31.019  1.00 53.06           N
ATOM   3700  CA  LYS A 246      -3.926 -15.241 -31.634  1.00 53.06           C
ATOM   3701  C   LYS A 246      -2.654 -15.243 -30.784  1.00 53.06           C
ATOM   3702  O   LYS A 246      -2.686 -14.877 -29.610  1.00 53.06           O
ATOM   3703  HA  LYS A 246      -3.688 -15.657 -32.613  1.00 53.06           H
ATOM   3704  CB  LYS A 246      -4.509 -13.845 -31.865  1.00 53.06           C
ATOM   3705 1HB  LYS A 246      -5.081 -13.536 -30.990  1.00 53.06           H
ATOM   3706 2HB  LYS A 246      -3.700 -13.125 -31.987  1.00 53.06           H
ATOM   3707  CG  LYS A 246      -5.409 -13.825 -33.102  1.00 53.06           C
ATOM   3708 1HG  LYS A 246      -4.935 -14.382 -33.910  1.00 53.06           H
ATOM   3709 2HG  LYS A 246      -6.351 -14.326 -32.879  1.00 53.06           H
ATOM   3710  CD  LYS A 246      -5.684 -12.390 -33.557  1.00 53.06           C
ATOM   3711 1HD  LYS A 246      -6.264 -11.868 -32.795  1.00 53.06           H
ATOM   3712 2HD  LYS A 246      -4.742 -11.852 -33.664  1.00 53.06           H
ATOM   3713  CE  LYS A 246      -6.442 -12.371 -34.885  1.00 53.06           C
ATOM   3714 1HE  LYS A 246      -5.964 -13.048 -35.593  1.00 53.06           H
ATOM   3715 2HE  LYS A 246      -7.459 -12.734 -34.735  1.00 53.06           H
ATOM   3716  NZ  LYS A 246      -6.475 -11.001 -35.444  1.00 53.06           N
ATOM   3717 1HZ  LYS A 246      -7.005 -11.002 -36.309  1.00 53.06           H
ATOM   3718 2HZ  LYS A 246      -6.914 -10.375 -34.779  1.00 53.06           H
ATOM   3719 3HZ  LYS A 246      -5.528 -10.689 -35.628  1.00 53.06           H
ATOM   3720  HN  LYS A 246      -5.648 -15.637 -30.530  1.00 53.06           H
ATOM   3721  N   SER A 247      -1.563 -15.659 -31.410  1.00 56.08           N
ATOM   3722  CA  SER A 247      -0.308 -15.828 -30.697  1.00 56.08           C
ATOM   3723  C   SER A 247       0.054 -14.535 -29.963  1.00 56.08           C
ATOM   3724  O   SER A 247       0.376 -14.561 -28.776  1.00 56.08           O
ATOM   3725  HA  SER A 247      -0.487 -16.634 -29.986  1.00 56.08           H
ATOM   3726  CB  SER A 247       0.818 -16.231 -31.651  1.00 56.08           C
ATOM   3727 1HB  SER A 247       0.724 -17.289 -31.897  1.00 56.08           H
ATOM   3728 2HB  SER A 247       0.719 -15.677 -32.584  1.00 56.08           H
ATOM   3729  OG  SER A 247       2.105 -15.988 -31.089  1.00 56.08           O
ATOM   3730  HG  SER A 247       2.817 -16.238 -31.745  1.00 56.08           H
ATOM   3731  HN  SER A 247      -1.527 -15.879 -32.385  1.00 56.08           H
ATOM   3732  N   SER A 248      -0.010 -13.436 -30.700  1.00 57.38           N
ATOM   3733  CA  SER A 248       0.486 -12.167 -30.196  1.00 57.38           C
ATOM   3734  C   SER A 248      -0.134 -11.868 -28.830  1.00 57.38           C
ATOM   3735  O   SER A 248       0.456 -11.156 -28.018  1.00 57.38           O
ATOM   3736  HA  SER A 248       1.565 -12.294 -30.106  1.00 57.38           H
ATOM   3737  CB  SER A 248       0.187 -11.030 -31.175  1.00 57.38           C
ATOM   3738 1HB  SER A 248       1.106 -10.738 -31.683  1.00 57.38           H
ATOM   3739 2HB  SER A 248      -0.502 -11.384 -31.942  1.00 57.38           H
ATOM   3740  OG  SER A 248      -0.374  -9.896 -30.521  1.00 57.38           O
ATOM   3741  HG  SER A 248      -0.534  -9.163 -31.183  1.00 57.38           H
ATOM   3742  HN  SER A 248      -0.392 -13.404 -31.624  1.00 57.38           H
ATOM   3743  N   LYS A 249      -1.317 -12.426 -28.617  1.00 53.40           N
ATOM   3744  CA  LYS A 249      -2.070 -12.148 -27.406  1.00 53.40           C
ATOM   3745  C   LYS A 249      -1.446 -12.912 -26.236  1.00 53.40           C
ATOM   3746  O   LYS A 249      -1.698 -12.590 -25.076  1.00 53.40           O
ATOM   3747  HA  LYS A 249      -1.983 -11.080 -27.206  1.00 53.40           H
ATOM   3748  CB  LYS A 249      -3.555 -12.450 -27.617  1.00 53.40           C
ATOM   3749 1HB  LYS A 249      -3.670 -13.448 -28.040  1.00 53.40           H
ATOM   3750 2HB  LYS A 249      -4.069 -12.450 -26.656  1.00 53.40           H
ATOM   3751  CG  LYS A 249      -4.198 -11.418 -28.546  1.00 53.40           C
ATOM   3752 1HG  LYS A 249      -3.935 -10.413 -28.216  1.00 53.40           H
ATOM   3753 2HG  LYS A 249      -3.802 -11.536 -29.555  1.00 53.40           H
ATOM   3754  CD  LYS A 249      -5.720 -11.573 -28.567  1.00 53.40           C
ATOM   3755 1HD  LYS A 249      -5.985 -12.534 -29.008  1.00 53.40           H
ATOM   3756 2HD  LYS A 249      -6.103 -11.574 -27.547  1.00 53.40           H
ATOM   3757  CE  LYS A 249      -6.374 -10.442 -29.363  1.00 53.40           C
ATOM   3758 1HE  LYS A 249      -6.004  -9.480 -29.011  1.00 53.40           H
ATOM   3759 2HE  LYS A 249      -6.100 -10.524 -30.415  1.00 53.40           H
ATOM   3760  NZ  LYS A 249      -7.847 -10.495 -29.223  1.00 53.40           N
ATOM   3761 1HZ  LYS A 249      -8.247  -9.613 -29.522  1.00 53.40           H
ATOM   3762 2HZ  LYS A 249      -8.214 -11.245 -29.799  1.00 53.40           H
ATOM   3763 3HZ  LYS A 249      -8.088 -10.664 -28.253  1.00 53.40           H
ATOM   3764  HN  LYS A 249      -1.759 -13.058 -29.254  1.00 53.40           H
ATOM   3765  N   HIS A 250      -0.645 -13.909 -26.582  1.00 52.20           N
ATOM   3766  CA  HIS A 250      -0.059 -14.780 -25.578  1.00 52.20           C
ATOM   3767  C   HIS A 250       0.954 -13.993 -24.743  1.00 52.20           C
ATOM   3768  O   HIS A 250       1.092 -14.228 -23.544  1.00 52.20           O
ATOM   3769  HA  HIS A 250      -0.874 -15.106 -24.932  1.00 52.20           H
ATOM   3770  CB  HIS A 250       0.549 -16.025 -26.227  1.00 52.20           C
ATOM   3771 1HB  HIS A 250       1.012 -15.741 -27.171  1.00 52.20           H
ATOM   3772 2HB  HIS A 250       1.343 -16.407 -25.584  1.00 52.20           H
ATOM   3773  CG  HIS A 250      -0.446 -17.131 -26.484  1.00 52.20           C
ATOM   3774  ND1 HIS A 250      -1.132 -17.774 -25.468  1.00 52.20           N
ATOM   3775  HD1 HIS A 250      -1.045 -17.581 -24.490  1.00 52.20           H
ATOM   3776  CD2 HIS A 250      -0.865 -17.701 -27.651  1.00 52.20           C
ATOM   3777  HD2 HIS A 250      -0.523 -17.430 -28.650  1.00 52.20           H
ATOM   3778  CE1 HIS A 250      -1.924 -18.687 -26.010  1.00 52.20           C
ATOM   3779  HE1 HIS A 250      -2.592 -19.358 -25.470  1.00 52.20           H
ATOM   3780  NE2 HIS A 250      -1.756 -18.641 -27.363  1.00 52.20           N
ATOM   3781  HN  HIS A 250      -0.397 -14.125 -27.526  1.00 52.20           H
ATOM   3782  N   LYS A 251       1.635 -13.073 -25.411  1.00 55.97           N
ATOM   3783  CA  LYS A 251       2.614 -12.234 -24.741  1.00 55.97           C
ATOM   3784  C   LYS A 251       1.911 -11.389 -23.677  1.00 55.97           C
ATOM   3785  O   LYS A 251       2.366 -11.318 -22.536  1.00 55.97           O
ATOM   3786  HA  LYS A 251       3.325 -12.894 -24.245  1.00 55.97           H
ATOM   3787  CB  LYS A 251       3.399 -11.408 -25.762  1.00 55.97           C
ATOM   3788 1HB  LYS A 251       2.719 -11.010 -26.515  1.00 55.97           H
ATOM   3789 2HB  LYS A 251       3.860 -10.553 -25.267  1.00 55.97           H
ATOM   3790  CG  LYS A 251       4.479 -12.255 -26.439  1.00 55.97           C
ATOM   3791 1HG  LYS A 251       5.070 -12.770 -25.682  1.00 55.97           H
ATOM   3792 2HG  LYS A 251       4.010 -13.023 -27.055  1.00 55.97           H
ATOM   3793  CD  LYS A 251       5.394 -11.387 -27.305  1.00 55.97           C
ATOM   3794 1HD  LYS A 251       4.813 -10.920 -28.100  1.00 55.97           H
ATOM   3795 2HD  LYS A 251       5.814 -10.581 -26.703  1.00 55.97           H
ATOM   3796  CE  LYS A 251       6.525 -12.219 -27.913  1.00 55.97           C
ATOM   3797 1HE  LYS A 251       7.108 -12.686 -27.119  1.00 55.97           H
ATOM   3798 2HE  LYS A 251       6.107 -13.025 -28.517  1.00 55.97           H
ATOM   3799  NZ  LYS A 251       7.403 -11.370 -28.748  1.00 55.97           N
ATOM   3800 1HZ  LYS A 251       8.144 -11.937 -29.144  1.00 55.97           H
ATOM   3801 2HZ  LYS A 251       6.859 -10.954 -29.496  1.00 55.97           H
ATOM   3802 3HZ  LYS A 251       7.807 -10.636 -28.176  1.00 55.97           H
ATOM   3803  HN  LYS A 251       1.528 -12.899 -26.390  1.00 55.97           H
ATOM   3804  N   ALA A 252       0.815 -10.769 -24.087  1.00 62.38           N
ATOM   3805  CA  ALA A 252       0.068  -9.900 -23.195  1.00 62.38           C
ATOM   3806  C   ALA A 252      -0.465 -10.720 -22.018  1.00 62.38           C
ATOM   3807  O   ALA A 252      -0.553 -10.220 -20.898  1.00 62.38           O
ATOM   3808  HA  ALA A 252       0.755  -9.142 -22.817  1.00 62.38           H
ATOM   3809  CB  ALA A 252      -1.050  -9.205 -23.975  1.00 62.38           C
ATOM   3810 1HB  ALA A 252      -0.617  -8.613 -24.781  1.00 62.38           H
ATOM   3811 2HB  ALA A 252      -1.720  -9.956 -24.396  1.00 62.38           H
ATOM   3812 3HB  ALA A 252      -1.610  -8.553 -23.305  1.00 62.38           H
ATOM   3813  HN  ALA A 252       0.437 -10.854 -25.009  1.00 62.38           H
ATOM   3814  N   LEU A 253      -0.808 -11.965 -22.314  1.00 62.43           N
ATOM   3815  CA  LEU A 253      -1.359 -12.850 -21.301  1.00 62.43           C
ATOM   3816  C   LEU A 253      -0.323 -13.062 -20.196  1.00 62.43           C
ATOM   3817  O   LEU A 253      -0.625 -12.890 -19.016  1.00 62.43           O
ATOM   3818  HA  LEU A 253      -2.228 -12.351 -20.870  1.00 62.43           H
ATOM   3819  CB  LEU A 253      -1.854 -14.150 -21.938  1.00 62.43           C
ATOM   3820 1HB  LEU A 253      -2.532 -13.898 -22.753  1.00 62.43           H
ATOM   3821 2HB  LEU A 253      -1.000 -14.662 -22.381  1.00 62.43           H
ATOM   3822  CG  LEU A 253      -2.569 -15.126 -21.001  1.00 62.43           C
ATOM   3823  HG  LEU A 253      -1.918 -15.319 -20.148  1.00 62.43           H
ATOM   3824  CD1 LEU A 253      -3.861 -14.515 -20.456  1.00 62.43           C
ATOM   3825 1HD1 LEU A 253      -3.628 -13.606 -19.901  1.00 62.43           H
ATOM   3826 2HD1 LEU A 253      -4.527 -14.275 -21.284  1.00 62.43           H
ATOM   3827 3HD1 LEU A 253      -4.349 -15.230 -19.793  1.00 62.43           H
ATOM   3828  CD2 LEU A 253      -2.816 -16.468 -21.693  1.00 62.43           C
ATOM   3829 1HD2 LEU A 253      -3.437 -16.313 -22.576  1.00 62.43           H
ATOM   3830 2HD2 LEU A 253      -1.863 -16.905 -21.991  1.00 62.43           H
ATOM   3831 3HD2 LEU A 253      -3.326 -17.143 -21.005  1.00 62.43           H
ATOM   3832  HN  LEU A 253      -0.714 -12.370 -23.223  1.00 62.43           H
ATOM   3833  N   LYS A 254       0.877 -13.431 -20.617  1.00 62.52           N
ATOM   3834  CA  LYS A 254       1.942 -13.731 -19.674  1.00 62.52           C
ATOM   3835  C   LYS A 254       2.132 -12.541 -18.732  1.00 62.52           C
ATOM   3836  O   LYS A 254       2.241 -12.716 -17.519  1.00 62.52           O
ATOM   3837  HA  LYS A 254       1.624 -14.591 -19.085  1.00 62.52           H
ATOM   3838  CB  LYS A 254       3.216 -14.137 -20.417  1.00 62.52           C
ATOM   3839 1HB  LYS A 254       3.365 -13.484 -21.277  1.00 62.52           H
ATOM   3840 2HB  LYS A 254       4.079 -14.004 -19.764  1.00 62.52           H
ATOM   3841  CG  LYS A 254       3.140 -15.593 -20.881  1.00 62.52           C
ATOM   3842 1HG  LYS A 254       2.865 -16.232 -20.042  1.00 62.52           H
ATOM   3843 2HG  LYS A 254       2.358 -15.698 -21.632  1.00 62.52           H
ATOM   3844  CD  LYS A 254       4.478 -16.054 -21.462  1.00 62.52           C
ATOM   3845 1HD  LYS A 254       4.718 -15.462 -22.345  1.00 62.52           H
ATOM   3846 2HD  LYS A 254       5.273 -15.880 -20.736  1.00 62.52           H
ATOM   3847  CE  LYS A 254       4.433 -17.538 -21.832  1.00 62.52           C
ATOM   3848 1HE  LYS A 254       4.114 -18.124 -20.970  1.00 62.52           H
ATOM   3849 2HE  LYS A 254       3.697 -17.700 -22.619  1.00 62.52           H
ATOM   3850  NZ  LYS A 254       5.764 -17.999 -22.287  1.00 62.52           N
ATOM   3851 1HZ  LYS A 254       5.712 -18.978 -22.545  1.00 62.52           H
ATOM   3852 2HZ  LYS A 254       6.055 -17.452 -23.090  1.00 62.52           H
ATOM   3853 3HZ  LYS A 254       6.437 -17.882 -21.537  1.00 62.52           H
ATOM   3854  HN  LYS A 254       1.127 -13.527 -21.581  1.00 62.52           H
ATOM   3855  N   VAL A 255       2.165 -11.356 -19.325  1.00 62.75           N
ATOM   3856  CA  VAL A 255       2.417 -10.145 -18.563  1.00 62.75           C
ATOM   3857  C   VAL A 255       1.373 -10.020 -17.451  1.00 62.75           C
ATOM   3858  O   VAL A 255       1.720  -9.826 -16.288  1.00 62.75           O
ATOM   3859  HA  VAL A 255       3.403 -10.240 -18.109  1.00 62.75           H
ATOM   3860  CB  VAL A 255       2.441  -8.934 -19.498  1.00 62.75           C
ATOM   3861  HB  VAL A 255       1.464  -8.860 -19.976  1.00 62.75           H
ATOM   3862  CG1 VAL A 255       2.681  -7.642 -18.716  1.00 62.75           C
ATOM   3863 1HG1 VAL A 255       1.882  -7.504 -17.987  1.00 62.75           H
ATOM   3864 2HG1 VAL A 255       3.639  -7.703 -18.198  1.00 62.75           H
ATOM   3865 3HG1 VAL A 255       2.694  -6.797 -19.404  1.00 62.75           H
ATOM   3866  CG2 VAL A 255       3.490  -9.112 -20.598  1.00 62.75           C
ATOM   3867 1HG2 VAL A 255       4.475  -9.224 -20.146  1.00 62.75           H
ATOM   3868 2HG2 VAL A 255       3.255 -10.001 -21.183  1.00 62.75           H
ATOM   3869 3HG2 VAL A 255       3.486  -8.237 -21.249  1.00 62.75           H
ATOM   3870  HN  VAL A 255       2.025 -11.218 -20.305  1.00 62.75           H
ATOM   3871  N   THR A 256       0.114 -10.138 -17.849  1.00 62.45           N
ATOM   3872  CA  THR A 256      -0.986  -9.868 -16.940  1.00 62.45           C
ATOM   3873  C   THR A 256      -1.002 -10.890 -15.802  1.00 62.45           C
ATOM   3874  O   THR A 256      -1.292 -10.547 -14.658  1.00 62.45           O
ATOM   3875  HA  THR A 256      -0.826  -8.889 -16.488  1.00 62.45           H
ATOM   3876  CB  THR A 256      -2.280  -9.847 -17.757  1.00 62.45           C
ATOM   3877  HB  THR A 256      -3.151  -9.778 -17.105  1.00 62.45           H
ATOM   3878  OG1 THR A 256      -2.203 -11.023 -18.558  1.00 62.45           O
ATOM   3879  HG1 THR A 256      -2.392 -11.831 -17.999  1.00 62.45           H
ATOM   3880  CG2 THR A 256      -2.312  -8.705 -18.774  1.00 62.45           C
ATOM   3881 1HG2 THR A 256      -1.479  -8.813 -19.468  1.00 62.45           H
ATOM   3882 2HG2 THR A 256      -2.230  -7.751 -18.252  1.00 62.45           H
ATOM   3883 3HG2 THR A 256      -3.251  -8.736 -19.326  1.00 62.45           H
ATOM   3884  HN  THR A 256      -0.157 -10.412 -18.772  1.00 62.45           H
ATOM   3885  N   ILE A 257      -0.687 -12.128 -16.157  1.00 70.27           N
ATOM   3886  CA  ILE A 257      -0.626 -13.196 -15.174  1.00 70.27           C
ATOM   3887  C   ILE A 257       0.457 -12.873 -14.143  1.00 70.27           C
ATOM   3888  O   ILE A 257       0.212 -12.935 -12.939  1.00 70.27           O
ATOM   3889  HA  ILE A 257      -1.589 -13.226 -14.665  1.00 70.27           H
ATOM   3890  CB  ILE A 257      -0.435 -14.548 -15.863  1.00 70.27           C
ATOM   3891  HB  ILE A 257       0.381 -14.454 -16.580  1.00 70.27           H
ATOM   3892  CG1 ILE A 257      -1.686 -14.943 -16.652  1.00 70.27           C
ATOM   3893 1HG1 ILE A 257      -2.516 -15.107 -15.965  1.00 70.27           H
ATOM   3894 2HG1 ILE A 257      -1.976 -14.126 -17.313  1.00 70.27           H
ATOM   3895  CG2 ILE A 257      -0.030 -15.625 -14.855  1.00 70.27           C
ATOM   3896 1HG2 ILE A 257       0.908 -15.341 -14.378  1.00 70.27           H
ATOM   3897 2HG2 ILE A 257      -0.807 -15.725 -14.098  1.00 70.27           H
ATOM   3898 3HG2 ILE A 257       0.099 -16.576 -15.372  1.00 70.27           H
ATOM   3899  CD1 ILE A 257      -1.438 -16.209 -17.474  1.00 70.27           C
ATOM   3900 1HD1 ILE A 257      -0.623 -16.033 -18.176  1.00 70.27           H
ATOM   3901 2HD1 ILE A 257      -1.172 -17.029 -16.807  1.00 70.27           H
ATOM   3902 3HD1 ILE A 257      -2.343 -16.467 -18.025  1.00 70.27           H
ATOM   3903  HN  ILE A 257      -0.475 -12.404 -17.095  1.00 70.27           H
ATOM   3904  N   THR A 258       1.633 -12.535 -14.652  1.00 73.24           N
ATOM   3905  CA  THR A 258       2.777 -12.286 -13.793  1.00 73.24           C
ATOM   3906  C   THR A 258       2.448 -11.197 -12.769  1.00 73.24           C
ATOM   3907  O   THR A 258       2.739 -11.347 -11.583  1.00 73.24           O
ATOM   3908  HA  THR A 258       2.992 -13.196 -13.233  1.00 73.24           H
ATOM   3909  CB  THR A 258       3.972 -11.941 -14.684  1.00 73.24           C
ATOM   3910  HB  THR A 258       3.797 -11.011 -15.227  1.00 73.24           H
ATOM   3911  OG1 THR A 258       4.149 -13.101 -15.492  1.00 73.24           O
ATOM   3912  HG1 THR A 258       3.607 -13.020 -16.329  1.00 73.24           H
ATOM   3913  CG2 THR A 258       5.279 -11.833 -13.896  1.00 73.24           C
ATOM   3914 1HG2 THR A 258       5.488 -12.784 -13.408  1.00 73.24           H
ATOM   3915 2HG2 THR A 258       5.185 -11.051 -13.142  1.00 73.24           H
ATOM   3916 3HG2 THR A 258       6.094 -11.586 -14.576  1.00 73.24           H
ATOM   3917  HN  THR A 258       1.809 -12.432 -15.631  1.00 73.24           H
ATOM   3918  N   VAL A 259       1.846 -10.126 -13.265  1.00 69.08           N
ATOM   3919  CA  VAL A 259       1.530  -8.987 -12.420  1.00 69.08           C
ATOM   3920  C   VAL A 259       0.585  -9.434 -11.302  1.00 69.08           C
ATOM   3921  O   VAL A 259       0.787  -9.089 -10.139  1.00 69.08           O
ATOM   3922  HA  VAL A 259       2.461  -8.640 -11.973  1.00 69.08           H
ATOM   3923  CB  VAL A 259       0.957  -7.850 -13.268  1.00 69.08           C
ATOM   3924  HB  VAL A 259       0.160  -8.261 -13.887  1.00 69.08           H
ATOM   3925  CG1 VAL A 259       0.348  -6.760 -12.383  1.00 69.08           C
ATOM   3926 1HG1 VAL A 259      -0.455  -7.186 -11.782  1.00 69.08           H
ATOM   3927 2HG1 VAL A 259       1.117  -6.353 -11.726  1.00 69.08           H
ATOM   3928 3HG1 VAL A 259      -0.051  -5.963 -13.011  1.00 69.08           H
ATOM   3929  CG2 VAL A 259       2.023  -7.269 -14.198  1.00 69.08           C
ATOM   3930 1HG2 VAL A 259       2.851  -6.880 -13.604  1.00 69.08           H
ATOM   3931 2HG2 VAL A 259       2.390  -8.050 -14.864  1.00 69.08           H
ATOM   3932 3HG2 VAL A 259       1.590  -6.462 -14.789  1.00 69.08           H
ATOM   3933  HN  VAL A 259       1.577 -10.029 -14.223  1.00 69.08           H
ATOM   3934  N   LEU A 260      -0.426 -10.195 -11.695  1.00 69.88           N
ATOM   3935  CA  LEU A 260      -1.420 -10.667 -10.745  1.00 69.88           C
ATOM   3936  C   LEU A 260      -0.733 -11.520  -9.676  1.00 69.88           C
ATOM   3937  O   LEU A 260      -0.959 -11.326  -8.483  1.00 69.88           O
ATOM   3938  HA  LEU A 260      -1.853  -9.791 -10.263  1.00 69.88           H
ATOM   3939  CB  LEU A 260      -2.555 -11.391 -11.473  1.00 69.88           C
ATOM   3940 1HB  LEU A 260      -3.005 -10.697 -12.183  1.00 69.88           H
ATOM   3941 2HB  LEU A 260      -2.125 -12.207 -12.053  1.00 69.88           H
ATOM   3942  CG  LEU A 260      -3.664 -11.961 -10.586  1.00 69.88           C
ATOM   3943  HG  LEU A 260      -3.203 -12.593  -9.827  1.00 69.88           H
ATOM   3944  CD1 LEU A 260      -4.408 -10.844  -9.853  1.00 69.88           C
ATOM   3945 1HD1 LEU A 260      -3.708 -10.292  -9.226  1.00 69.88           H
ATOM   3946 2HD1 LEU A 260      -4.856 -10.167 -10.581  1.00 69.88           H
ATOM   3947 3HD1 LEU A 260      -5.191 -11.277  -9.230  1.00 69.88           H
ATOM   3948  CD2 LEU A 260      -4.613 -12.846 -11.397  1.00 69.88           C
ATOM   3949 1HD2 LEU A 260      -5.069 -12.257 -12.192  1.00 69.88           H
ATOM   3950 2HD2 LEU A 260      -4.054 -13.674 -11.833  1.00 69.88           H
ATOM   3951 3HD2 LEU A 260      -5.391 -13.238 -10.743  1.00 69.88           H
ATOM   3952  HN  LEU A 260      -0.572 -10.488 -12.640  1.00 69.88           H
ATOM   3953  N   THR A 261       0.093 -12.445 -10.143  1.00 79.92           N
ATOM   3954  CA  THR A 261       0.727 -13.401  -9.251  1.00 79.92           C
ATOM   3955  C   THR A 261       1.611 -12.676  -8.234  1.00 79.92           C
ATOM   3956  O   THR A 261       1.585 -12.994  -7.046  1.00 79.92           O
ATOM   3957  HA  THR A 261      -0.052 -13.915  -8.689  1.00 79.92           H
ATOM   3958  CB  THR A 261       1.491 -14.412 -10.108  1.00 79.92           C
ATOM   3959  HB  THR A 261       2.317 -13.933 -10.633  1.00 79.92           H
ATOM   3960  OG1 THR A 261       0.488 -14.991 -10.939  1.00 79.92           O
ATOM   3961  HG1 THR A 261       0.413 -14.476 -11.793  1.00 79.92           H
ATOM   3962  CG2 THR A 261       2.021 -15.591  -9.290  1.00 79.92           C
ATOM   3963 1HG2 THR A 261       1.187 -16.112  -8.819  1.00 79.92           H
ATOM   3964 2HG2 THR A 261       2.700 -15.223  -8.520  1.00 79.92           H
ATOM   3965 3HG2 THR A 261       2.555 -16.278  -9.946  1.00 79.92           H
ATOM   3966  HN  THR A 261       0.330 -12.547 -11.109  1.00 79.92           H
ATOM   3967  N   VAL A 262       2.373 -11.716  -8.738  1.00 81.31           N
ATOM   3968  CA  VAL A 262       3.323 -11.000  -7.904  1.00 81.31           C
ATOM   3969  C   VAL A 262       2.565 -10.226  -6.824  1.00 81.31           C
ATOM   3970  O   VAL A 262       2.972 -10.212  -5.663  1.00 81.31           O
ATOM   3971  HA  VAL A 262       3.961 -11.741  -7.421  1.00 81.31           H
ATOM   3972  CB  VAL A 262       4.210 -10.105  -8.771  1.00 81.31           C
ATOM   3973  HB  VAL A 262       3.559  -9.453  -9.354  1.00 81.31           H
ATOM   3974  CG1 VAL A 262       5.108  -9.219  -7.905  1.00 81.31           C
ATOM   3975 1HG1 VAL A 262       4.490  -8.587  -7.268  1.00 81.31           H
ATOM   3976 2HG1 VAL A 262       5.747  -9.847  -7.284  1.00 81.31           H
ATOM   3977 3HG1 VAL A 262       5.728  -8.592  -8.547  1.00 81.31           H
ATOM   3978  CG2 VAL A 262       5.040 -10.937  -9.750  1.00 81.31           C
ATOM   3979 1HG2 VAL A 262       5.676 -11.625  -9.193  1.00 81.31           H
ATOM   3980 2HG2 VAL A 262       4.374 -11.505 -10.400  1.00 81.31           H
ATOM   3981 3HG2 VAL A 262       5.661 -10.276 -10.354  1.00 81.31           H
ATOM   3982  HN  VAL A 262       2.348 -11.427  -9.694  1.00 81.31           H
ATOM   3983  N   PHE A 263       1.476  -9.599  -7.244  1.00 72.40           N
ATOM   3984  CA  PHE A 263       0.656  -8.827  -6.327  1.00 72.40           C
ATOM   3985  C   PHE A 263       0.128  -9.706  -5.191  1.00 72.40           C
ATOM   3986  O   PHE A 263       0.284  -9.371  -4.018  1.00 72.40           O
ATOM   3987  HA  PHE A 263       1.286  -8.041  -5.912  1.00 72.40           H
ATOM   3988  CB  PHE A 263      -0.529  -8.288  -7.131  1.00 72.40           C
ATOM   3989 1HB  PHE A 263      -0.151  -7.664  -7.941  1.00 72.40           H
ATOM   3990 2HB  PHE A 263      -1.053  -9.126  -7.592  1.00 72.40           H
ATOM   3991  CG  PHE A 263      -1.526  -7.475  -6.303  1.00 72.40           C
ATOM   3992  CD1 PHE A 263      -2.664  -8.060  -5.843  1.00 72.40           C
ATOM   3993  HD1 PHE A 263      -2.867  -9.108  -6.065  1.00 72.40           H
ATOM   3994  CD2 PHE A 263      -1.273  -6.168  -6.026  1.00 72.40           C
ATOM   3995  HD2 PHE A 263      -0.360  -5.699  -6.394  1.00 72.40           H
ATOM   3996  CE1 PHE A 263      -3.589  -7.305  -5.074  1.00 72.40           C
ATOM   3997  HE1 PHE A 263      -4.502  -7.774  -4.706  1.00 72.40           H
ATOM   3998  CE2 PHE A 263      -2.198  -5.413  -5.257  1.00 72.40           C
ATOM   3999  HE2 PHE A 263      -1.995  -4.365  -5.035  1.00 72.40           H
ATOM   4000  CZ  PHE A 263      -3.337  -5.998  -4.797  1.00 72.40           C
ATOM   4001  HZ  PHE A 263      -4.046  -5.419  -4.207  1.00 72.40           H
ATOM   4002  HN  PHE A 263       1.154  -9.612  -8.191  1.00 72.40           H
ATOM   4003  N   VAL A 264      -0.485 -10.814  -5.580  1.00 81.64           N
ATOM   4004  CA  VAL A 264      -1.133 -11.689  -4.616  1.00 81.64           C
ATOM   4005  C   VAL A 264      -0.089 -12.211  -3.627  1.00 81.64           C
ATOM   4006  O   VAL A 264      -0.305 -12.177  -2.416  1.00 81.64           O
ATOM   4007  HA  VAL A 264      -1.865 -11.093  -4.071  1.00 81.64           H
ATOM   4008  CB  VAL A 264      -1.880 -12.808  -5.344  1.00 81.64           C
ATOM   4009  HB  VAL A 264      -1.175 -13.301  -6.014  1.00 81.64           H
ATOM   4010  CG1 VAL A 264      -2.399 -13.854  -4.356  1.00 81.64           C
ATOM   4011 1HG1 VAL A 264      -1.560 -14.289  -3.813  1.00 81.64           H
ATOM   4012 2HG1 VAL A 264      -3.082 -13.379  -3.650  1.00 81.64           H
ATOM   4013 3HG1 VAL A 264      -2.926 -14.638  -4.900  1.00 81.64           H
ATOM   4014  CG2 VAL A 264      -3.019 -12.243  -6.195  1.00 81.64           C
ATOM   4015 1HG2 VAL A 264      -3.723 -11.713  -5.554  1.00 81.64           H
ATOM   4016 2HG2 VAL A 264      -2.613 -11.555  -6.936  1.00 81.64           H
ATOM   4017 3HG2 VAL A 264      -3.533 -13.060  -6.702  1.00 81.64           H
ATOM   4018  HN  VAL A 264      -0.544 -11.117  -6.531  1.00 81.64           H
ATOM   4019  N   LEU A 265       1.019 -12.683  -4.179  1.00 85.63           N
ATOM   4020  CA  LEU A 265       2.022 -13.364  -3.378  1.00 85.63           C
ATOM   4021  C   LEU A 265       2.602 -12.385  -2.355  1.00 85.63           C
ATOM   4022  O   LEU A 265       3.000 -12.787  -1.263  1.00 85.63           O
ATOM   4023  HA  LEU A 265       1.521 -14.168  -2.840  1.00 85.63           H
ATOM   4024  CB  LEU A 265       3.078 -14.010  -4.278  1.00 85.63           C
ATOM   4025 1HB  LEU A 265       3.417 -13.266  -4.998  1.00 85.63           H
ATOM   4026 2HB  LEU A 265       3.938 -14.274  -3.663  1.00 85.63           H
ATOM   4027  CG  LEU A 265       2.633 -15.256  -5.046  1.00 85.63           C
ATOM   4028  HG  LEU A 265       1.762 -14.994  -5.647  1.00 85.63           H
ATOM   4029  CD1 LEU A 265       3.724 -15.724  -6.011  1.00 85.63           C
ATOM   4030 1HD1 LEU A 265       3.940 -14.931  -6.727  1.00 85.63           H
ATOM   4031 2HD1 LEU A 265       4.627 -15.963  -5.450  1.00 85.63           H
ATOM   4032 3HD1 LEU A 265       3.381 -16.611  -6.544  1.00 85.63           H
ATOM   4033  CD2 LEU A 265       2.201 -16.367  -4.086  1.00 85.63           C
ATOM   4034 1HD2 LEU A 265       3.038 -16.634  -3.441  1.00 85.63           H
ATOM   4035 2HD2 LEU A 265       1.369 -16.016  -3.476  1.00 85.63           H
ATOM   4036 3HD2 LEU A 265       1.890 -17.241  -4.658  1.00 85.63           H
ATOM   4037  HN  LEU A 265       1.235 -12.607  -5.152  1.00 85.63           H
ATOM   4038  N   SER A 266       2.632 -11.119  -2.746  1.00 87.24           N
ATOM   4039  CA  SER A 266       3.279 -10.101  -1.936  1.00 87.24           C
ATOM   4040  C   SER A 266       2.288  -9.533  -0.918  1.00 87.24           C
ATOM   4041  O   SER A 266       2.644  -9.295   0.235  1.00 87.24           O
ATOM   4042  HA  SER A 266       4.097 -10.613  -1.429  1.00 87.24           H
ATOM   4043  CB  SER A 266       3.844  -8.980  -2.810  1.00 87.24           C
ATOM   4044 1HB  SER A 266       4.267  -8.202  -2.173  1.00 87.24           H
ATOM   4045 2HB  SER A 266       4.659  -9.370  -3.419  1.00 87.24           H
ATOM   4046  OG  SER A 266       2.850  -8.409  -3.656  1.00 87.24           O
ATOM   4047  HG  SER A 266       2.984  -8.718  -4.598  1.00 87.24           H
ATOM   4048  HN  SER A 266       2.224 -10.787  -3.596  1.00 87.24           H
ATOM   4049  N   GLN A 267       1.063  -9.332  -1.382  1.00 82.72           N
ATOM   4050  CA  GLN A 267       0.081  -8.593  -0.606  1.00 82.72           C
ATOM   4051  C   GLN A 267      -0.675  -9.537   0.331  1.00 82.72           C
ATOM   4052  O   GLN A 267      -1.096  -9.135   1.415  1.00 82.72           O
ATOM   4053  HA  GLN A 267       0.656  -7.873  -0.023  1.00 82.72           H
ATOM   4054  CB  GLN A 267      -0.885  -7.839  -1.522  1.00 82.72           C
ATOM   4055 1HB  GLN A 267      -1.334  -8.532  -2.233  1.00 82.72           H
ATOM   4056 2HB  GLN A 267      -1.698  -7.418  -0.930  1.00 82.72           H
ATOM   4057  CG  GLN A 267      -0.165  -6.720  -2.277  1.00 82.72           C
ATOM   4058 1HG  GLN A 267       0.702  -7.127  -2.798  1.00 82.72           H
ATOM   4059 2HG  GLN A 267      -0.827  -6.304  -3.036  1.00 82.72           H
ATOM   4060  CD  GLN A 267       0.282  -5.612  -1.320  1.00 82.72           C
ATOM   4061  OE1 GLN A 267      -0.243  -5.447  -0.231  1.00 82.72           O
ATOM   4062  NE2 GLN A 267       1.279  -4.865  -1.786  1.00 82.72           N
ATOM   4063 1HE2 GLN A 267       1.665  -5.053  -2.689  1.00 82.72           H
ATOM   4064 2HE2 GLN A 267       1.641  -4.114  -1.233  1.00 82.72           H
ATOM   4065  HN  GLN A 267       0.739  -9.664  -2.268  1.00 82.72           H
ATOM   4066  N   PHE A 268      -0.824 -10.773  -0.121  1.00 89.18           N
ATOM   4067  CA  PHE A 268      -1.687 -11.721   0.564  1.00 89.18           C
ATOM   4068  C   PHE A 268      -1.203 -11.969   1.994  1.00 89.18           C
ATOM   4069  O   PHE A 268      -1.969 -11.826   2.946  1.00 89.18           O
ATOM   4070  HA  PHE A 268      -2.686 -11.287   0.591  1.00 89.18           H
ATOM   4071  CB  PHE A 268      -1.620 -13.033  -0.219  1.00 89.18           C
ATOM   4072 1HB  PHE A 268      -1.880 -12.838  -1.260  1.00 89.18           H
ATOM   4073 2HB  PHE A 268      -0.593 -13.398  -0.211  1.00 89.18           H
ATOM   4074  CG  PHE A 268      -2.539 -14.130   0.324  1.00 89.18           C
ATOM   4075  CD1 PHE A 268      -2.030 -15.114   1.112  1.00 89.18           C
ATOM   4076  HD1 PHE A 268      -0.968 -15.122   1.357  1.00 89.18           H
ATOM   4077  CD2 PHE A 268      -3.864 -14.120   0.018  1.00 89.18           C
ATOM   4078  HD2 PHE A 268      -4.271 -13.331  -0.614  1.00 89.18           H
ATOM   4079  CE1 PHE A 268      -2.883 -16.132   1.616  1.00 89.18           C
ATOM   4080  HE1 PHE A 268      -2.475 -16.921   2.248  1.00 89.18           H
ATOM   4081  CE2 PHE A 268      -4.717 -15.137   0.522  1.00 89.18           C
ATOM   4082  HE2 PHE A 268      -5.779 -15.129   0.277  1.00 89.18           H
ATOM   4083  CZ  PHE A 268      -4.208 -16.122   1.311  1.00 89.18           C
ATOM   4084  HZ  PHE A 268      -4.863 -16.903   1.698  1.00 89.18           H
ATOM   4085  HN  PHE A 268      -0.368 -11.129  -0.936  1.00 89.18           H
ATOM   4086  N   PRO A 269       0.071 -12.344   2.171  1.00 92.89           N
ATOM   4087  CA  PRO A 269       0.593 -12.637   3.508  1.00 92.89           C
ATOM   4088  C   PRO A 269       0.341 -11.502   4.487  1.00 92.89           C
ATOM   4089  O   PRO A 269      -0.091 -11.735   5.615  1.00 92.89           O
ATOM   4090  HA  PRO A 269       0.076 -13.499   3.932  1.00 92.89           H
ATOM   4091  CB  PRO A 269       2.088 -12.863   3.273  1.00 92.89           C
ATOM   4092 1HB  PRO A 269       2.657 -11.941   3.396  1.00 92.89           H
ATOM   4093 2HB  PRO A 269       2.500 -13.587   3.975  1.00 92.89           H
ATOM   4094  CG  PRO A 269       2.146 -13.373   1.838  1.00 92.89           C
ATOM   4095 1HG  PRO A 269       3.138 -13.247   1.404  1.00 92.89           H
ATOM   4096 2HG  PRO A 269       1.918 -14.437   1.777  1.00 92.89           H
ATOM   4097  CD  PRO A 269       1.102 -12.522   1.132  1.00 92.89           C
ATOM   4098 1HD  PRO A 269       1.512 -11.566   0.807  1.00 92.89           H
ATOM   4099 2HD  PRO A 269       0.711 -13.017   0.244  1.00 92.89           H
ATOM   4100  N   TYR A 270       0.620 -10.292   4.025  1.00 90.73           N
ATOM   4101  CA  TYR A 270       0.488  -9.119   4.872  1.00 90.73           C
ATOM   4102  C   TYR A 270      -0.963  -8.923   5.316  1.00 90.73           C
ATOM   4103  O   TYR A 270      -1.228  -8.681   6.493  1.00 90.73           O
ATOM   4104  HA  TYR A 270       1.113  -9.268   5.753  1.00 90.73           H
ATOM   4105  CB  TYR A 270       0.911  -7.927   4.011  1.00 90.73           C
ATOM   4106 1HB  TYR A 270       1.966  -8.030   3.758  1.00 90.73           H
ATOM   4107 2HB  TYR A 270       0.355  -7.954   3.074  1.00 90.73           H
ATOM   4108  CG  TYR A 270       0.691  -6.568   4.678  1.00 90.73           C
ATOM   4109  CD1 TYR A 270      -0.131  -5.632   4.084  1.00 90.73           C
ATOM   4110  HD1 TYR A 270      -0.624  -5.861   3.139  1.00 90.73           H
ATOM   4111  CD2 TYR A 270       1.316  -6.278   5.874  1.00 90.73           C
ATOM   4112  HD2 TYR A 270       1.965  -7.017   6.344  1.00 90.73           H
ATOM   4113  CE1 TYR A 270      -0.337  -4.353   4.712  1.00 90.73           C
ATOM   4114  HE1 TYR A 270      -0.984  -3.605   4.254  1.00 90.73           H
ATOM   4115  CE2 TYR A 270       1.109  -4.999   6.503  1.00 90.73           C
ATOM   4116  HE2 TYR A 270       1.596  -4.757   7.447  1.00 90.73           H
ATOM   4117  CZ  TYR A 270       0.293  -4.100   5.891  1.00 90.73           C
ATOM   4118  OH  TYR A 270       0.098  -2.892   6.484  1.00 90.73           O
ATOM   4119  HH  TYR A 270       0.432  -2.915   7.426  1.00 90.73           H
ATOM   4120  HN  TYR A 270       0.931 -10.107   3.093  1.00 90.73           H
ATOM   4121  N   ASN A 271      -1.864  -9.036   4.351  1.00 89.05           N
ATOM   4122  CA  ASN A 271      -3.268  -8.763   4.603  1.00 89.05           C
ATOM   4123  C   ASN A 271      -3.859  -9.893   5.449  1.00 89.05           C
ATOM   4124  O   ASN A 271      -4.859  -9.699   6.139  1.00 89.05           O
ATOM   4125  HA  ASN A 271      -3.285  -7.803   5.120  1.00 89.05           H
ATOM   4126  CB  ASN A 271      -4.058  -8.689   3.295  1.00 89.05           C
ATOM   4127 1HB  ASN A 271      -3.759  -9.505   2.638  1.00 89.05           H
ATOM   4128 2HB  ASN A 271      -5.121  -8.818   3.500  1.00 89.05           H
ATOM   4129  CG  ASN A 271      -3.828  -7.350   2.591  1.00 89.05           C
ATOM   4130  OD1 ASN A 271      -4.379  -6.325   2.955  1.00 89.05           O
ATOM   4131  ND2 ASN A 271      -2.984  -7.417   1.565  1.00 89.05           N
ATOM   4132 1HD2 ASN A 271      -2.565  -8.290   1.318  1.00 89.05           H
ATOM   4133 2HD2 ASN A 271      -2.769  -6.593   1.040  1.00 89.05           H
ATOM   4134  HN  ASN A 271      -1.648  -9.308   3.414  1.00 89.05           H
ATOM   4135  N   CYS A 272      -3.217 -11.049   5.367  1.00 93.83           N
ATOM   4136  CA  CYS A 272      -3.569 -12.164   6.230  1.00 93.83           C
ATOM   4137  C   CYS A 272      -3.359 -11.733   7.682  1.00 93.83           C
ATOM   4138  O   CYS A 272      -4.227 -11.942   8.528  1.00 93.83           O
ATOM   4139  HA  CYS A 272      -4.620 -12.386   6.040  1.00 93.83           H
ATOM   4140  CB  CYS A 272      -2.768 -13.421   5.885  1.00 93.83           C
ATOM   4141 1HB  CYS A 272      -1.712 -13.172   5.783  1.00 93.83           H
ATOM   4142 2HB  CYS A 272      -2.848 -14.146   6.695  1.00 93.83           H
ATOM   4143  SG  CYS A 272      -3.390 -14.153   4.328  1.00 93.83           S
ATOM   4144  HG  CYS A 272      -2.864 -13.234   3.523  1.00 93.83           H
ATOM   4145  HN  CYS A 272      -2.469 -11.229   4.728  1.00 93.83           H
ATOM   4146  N   ILE A 273      -2.200 -11.139   7.928  1.00 92.94           N
ATOM   4147  CA  ILE A 273      -1.856 -10.693   9.268  1.00 92.94           C
ATOM   4148  C   ILE A 273      -2.781  -9.543   9.671  1.00 92.94           C
ATOM   4149  O   ILE A 273      -3.239  -9.480  10.810  1.00 92.94           O
ATOM   4150  HA  ILE A 273      -2.031 -11.530   9.945  1.00 92.94           H
ATOM   4151  CB  ILE A 273      -0.369 -10.346   9.351  1.00 92.94           C
ATOM   4152  HB  ILE A 273      -0.154  -9.581   8.605  1.00 92.94           H
ATOM   4153  CG1 ILE A 273       0.498 -11.561   9.016  1.00 92.94           C
ATOM   4154 1HG1 ILE A 273       0.290 -11.890   7.998  1.00 92.94           H
ATOM   4155 2HG1 ILE A 273       1.551 -11.282   9.051  1.00 92.94           H
ATOM   4156  CG2 ILE A 273      -0.020  -9.753  10.718  1.00 92.94           C
ATOM   4157 1HG2 ILE A 273      -0.601  -8.845  10.879  1.00 92.94           H
ATOM   4158 2HG2 ILE A 273      -0.255 -10.477  11.499  1.00 92.94           H
ATOM   4159 3HG2 ILE A 273       1.043  -9.515  10.751  1.00 92.94           H
ATOM   4160  CD1 ILE A 273       0.236 -12.709   9.993  1.00 92.94           C
ATOM   4161 1HD1 ILE A 273       0.468 -12.383  11.006  1.00 92.94           H
ATOM   4162 2HD1 ILE A 273      -0.813 -13.001   9.936  1.00 92.94           H
ATOM   4163 3HD1 ILE A 273       0.865 -13.559   9.731  1.00 92.94           H
ATOM   4164  HN  ILE A 273      -1.504 -10.961   7.232  1.00 92.94           H
ATOM   4165  N   LEU A 274      -3.026  -8.660   8.714  1.00 90.08           N
ATOM   4166  CA  LEU A 274      -3.906  -7.528   8.948  1.00 90.08           C
ATOM   4167  C   LEU A 274      -5.283  -8.038   9.379  1.00 90.08           C
ATOM   4168  O   LEU A 274      -5.914  -7.459  10.262  1.00 90.08           O
ATOM   4169  HA  LEU A 274      -3.481  -6.947   9.766  1.00 90.08           H
ATOM   4170  CB  LEU A 274      -3.945  -6.617   7.719  1.00 90.08           C
ATOM   4171 1HB  LEU A 274      -4.024  -7.242   6.830  1.00 90.08           H
ATOM   4172 2HB  LEU A 274      -4.852  -6.014   7.767  1.00 90.08           H
ATOM   4173  CG  LEU A 274      -2.751  -5.677   7.543  1.00 90.08           C
ATOM   4174  HG  LEU A 274      -1.850  -6.283   7.446  1.00 90.08           H
ATOM   4175  CD1 LEU A 274      -2.883  -4.856   6.259  1.00 90.08           C
ATOM   4176 1HD1 LEU A 274      -2.929  -5.528   5.401  1.00 90.08           H
ATOM   4177 2HD1 LEU A 274      -3.794  -4.259   6.301  1.00 90.08           H
ATOM   4178 3HD1 LEU A 274      -2.021  -4.197   6.158  1.00 90.08           H
ATOM   4179  CD2 LEU A 274      -2.566  -4.788   8.775  1.00 90.08           C
ATOM   4180 1HD2 LEU A 274      -3.464  -4.188   8.928  1.00 90.08           H
ATOM   4181 2HD2 LEU A 274      -2.393  -5.412   9.651  1.00 90.08           H
ATOM   4182 3HD2 LEU A 274      -1.711  -4.130   8.623  1.00 90.08           H
ATOM   4183  HN  LEU A 274      -2.637  -8.710   7.794  1.00 90.08           H
ATOM   4184  N   LEU A 275      -5.708  -9.115   8.736  1.00 92.17           N
ATOM   4185  CA  LEU A 275      -7.009  -9.694   9.022  1.00 92.17           C
ATOM   4186  C   LEU A 275      -7.040 -10.175  10.474  1.00 92.17           C
ATOM   4187  O   LEU A 275      -7.992  -9.902  11.203  1.00 92.17           O
ATOM   4188  HA  LEU A 275      -7.751  -8.903   8.905  1.00 92.17           H
ATOM   4189  CB  LEU A 275      -7.347 -10.785   8.005  1.00 92.17           C
ATOM   4190 1HB  LEU A 275      -7.301 -10.350   7.007  1.00 92.17           H
ATOM   4191 2HB  LEU A 275      -6.573 -11.552   8.054  1.00 92.17           H
ATOM   4192  CG  LEU A 275      -8.708 -11.462   8.174  1.00 92.17           C
ATOM   4193  HG  LEU A 275      -8.770 -11.856   9.189  1.00 92.17           H
ATOM   4194  CD1 LEU A 275      -9.847 -10.453   8.010  1.00 92.17           C
ATOM   4195 1HD1 LEU A 275      -9.749  -9.671   8.763  1.00 92.17           H
ATOM   4196 2HD1 LEU A 275      -9.798 -10.010   7.016  1.00 92.17           H
ATOM   4197 3HD1 LEU A 275     -10.803 -10.961   8.136  1.00 92.17           H
ATOM   4198  CD2 LEU A 275      -8.852 -12.650   7.220  1.00 92.17           C
ATOM   4199 1HD2 LEU A 275      -8.761 -12.302   6.191  1.00 92.17           H
ATOM   4200 2HD2 LEU A 275      -8.070 -13.380   7.428  1.00 92.17           H
ATOM   4201 3HD2 LEU A 275      -9.829 -13.113   7.362  1.00 92.17           H
ATOM   4202  HN  LEU A 275      -5.180  -9.590   8.031  1.00 92.17           H
ATOM   4203  N   VAL A 276      -5.985 -10.884  10.851  1.00 93.75           N
ATOM   4204  CA  VAL A 276      -5.881 -11.409  12.202  1.00 93.75           C
ATOM   4205  C   VAL A 276      -5.952 -10.253  13.201  1.00 93.75           C
ATOM   4206  O   VAL A 276      -6.676 -10.328  14.193  1.00 93.75           O
ATOM   4207  HA  VAL A 276      -6.734 -12.067  12.366  1.00 93.75           H
ATOM   4208  CB  VAL A 276      -4.606 -12.243  12.342  1.00 93.75           C
ATOM   4209  HB  VAL A 276      -3.766 -11.628  12.019  1.00 93.75           H
ATOM   4210  CG1 VAL A 276      -4.366 -12.637  13.801  1.00 93.75           C
ATOM   4211 1HG1 VAL A 276      -4.263 -11.737  14.408  1.00 93.75           H
ATOM   4212 2HG1 VAL A 276      -5.209 -13.225  14.162  1.00 93.75           H
ATOM   4213 3HG1 VAL A 276      -3.453 -13.228  13.872  1.00 93.75           H
ATOM   4214  CG2 VAL A 276      -4.657 -13.479  11.442  1.00 93.75           C
ATOM   4215 1HG2 VAL A 276      -5.510 -14.097  11.721  1.00 93.75           H
ATOM   4216 2HG2 VAL A 276      -4.758 -13.167  10.402  1.00 93.75           H
ATOM   4217 3HG2 VAL A 276      -3.738 -14.054  11.561  1.00 93.75           H
ATOM   4218  HN  VAL A 276      -5.214 -11.100  10.253  1.00 93.75           H
ATOM   4219  N   GLN A 277      -5.191  -9.210  12.906  1.00 90.50           N
ATOM   4220  CA  GLN A 277      -5.136  -8.051  13.781  1.00 90.50           C
ATOM   4221  C   GLN A 277      -6.513  -7.390  13.872  1.00 90.50           C
ATOM   4222  O   GLN A 277      -6.893  -6.882  14.926  1.00 90.50           O
ATOM   4223  HA  GLN A 277      -4.846  -8.438  14.757  1.00 90.50           H
ATOM   4224  CB  GLN A 277      -4.080  -7.052  13.303  1.00 90.50           C
ATOM   4225 1HB  GLN A 277      -4.199  -6.875  12.234  1.00 90.50           H
ATOM   4226 2HB  GLN A 277      -4.227  -6.095  13.803  1.00 90.50           H
ATOM   4227  CG  GLN A 277      -2.668  -7.570  13.587  1.00 90.50           C
ATOM   4228 1HG  GLN A 277      -2.551  -7.751  14.655  1.00 90.50           H
ATOM   4229 2HG  GLN A 277      -2.520  -8.525  13.083  1.00 90.50           H
ATOM   4230  CD  GLN A 277      -1.612  -6.569  13.115  1.00 90.50           C
ATOM   4231  OE1 GLN A 277      -1.857  -5.719  12.274  1.00 90.50           O
ATOM   4232  NE2 GLN A 277      -0.428  -6.716  13.701  1.00 90.50           N
ATOM   4233 1HE2 GLN A 277      -0.293  -7.434  14.384  1.00 90.50           H
ATOM   4234 2HE2 GLN A 277       0.329  -6.108  13.459  1.00 90.50           H
ATOM   4235  HN  GLN A 277      -4.619  -9.149  12.088  1.00 90.50           H
ATOM   4236  N   THR A 278      -7.224  -7.419  12.754  1.00 91.08           N
ATOM   4237  CA  THR A 278      -8.533  -6.793  12.683  1.00 91.08           C
ATOM   4238  C   THR A 278      -9.531  -7.543  13.567  1.00 91.08           C
ATOM   4239  O   THR A 278     -10.300  -6.926  14.303  1.00 91.08           O
ATOM   4240  HA  THR A 278      -8.452  -5.781  13.080  1.00 91.08           H
ATOM   4241  CB  THR A 278      -8.950  -6.733  11.212  1.00 91.08           C
ATOM   4242  HB  THR A 278      -9.090  -7.735  10.806  1.00 91.08           H
ATOM   4243  OG1 THR A 278      -7.928  -5.956  10.593  1.00 91.08           O
ATOM   4244  HG1 THR A 278      -7.028  -6.277  10.889  1.00 91.08           H
ATOM   4245  CG2 THR A 278     -10.223  -5.914  10.997  1.00 91.08           C
ATOM   4246 1HG2 THR A 278     -10.061  -4.892  11.341  1.00 91.08           H
ATOM   4247 2HG2 THR A 278     -11.043  -6.361  11.560  1.00 91.08           H
ATOM   4248 3HG2 THR A 278     -10.474  -5.904   9.936  1.00 91.08           H
ATOM   4249  HN  THR A 278      -6.919  -7.858  11.909  1.00 91.08           H
ATOM   4250  N   ILE A 279      -9.487  -8.864  13.466  1.00 91.51           N
ATOM   4251  CA  ILE A 279     -10.379  -9.704  14.246  1.00 91.51           C
ATOM   4252  C   ILE A 279     -10.041  -9.560  15.731  1.00 91.51           C
ATOM   4253  O   ILE A 279     -10.936  -9.454  16.568  1.00 91.51           O
ATOM   4254  HA  ILE A 279     -11.394  -9.340  14.086  1.00 91.51           H
ATOM   4255  CB  ILE A 279     -10.332 -11.148  13.742  1.00 91.51           C
ATOM   4256  HB  ILE A 279      -9.292 -11.474  13.737  1.00 91.51           H
ATOM   4257  CG1 ILE A 279     -10.843 -11.244  12.303  1.00 91.51           C
ATOM   4258 1HG1 ILE A 279     -11.924 -11.106  12.288  1.00 91.51           H
ATOM   4259 2HG1 ILE A 279     -10.410 -10.441  11.706  1.00 91.51           H
ATOM   4260  CG2 ILE A 279     -11.093 -12.083  14.684  1.00 91.51           C
ATOM   4261 1HG2 ILE A 279     -10.643 -12.044  15.676  1.00 91.51           H
ATOM   4262 2HG2 ILE A 279     -12.135 -11.768  14.745  1.00 91.51           H
ATOM   4263 3HG2 ILE A 279     -11.043 -13.103  14.302  1.00 91.51           H
ATOM   4264  CD1 ILE A 279     -10.487 -12.597  11.684  1.00 91.51           C
ATOM   4265 1HD1 ILE A 279      -9.404 -12.721  11.679  1.00 91.51           H
ATOM   4266 2HD1 ILE A 279     -10.941 -13.396  12.270  1.00 91.51           H
ATOM   4267 3HD1 ILE A 279     -10.862 -12.638  10.661  1.00 91.51           H
ATOM   4268  HN  ILE A 279      -8.858  -9.358  12.866  1.00 91.51           H
ATOM   4269  N   ASP A 280      -8.746  -9.560  16.013  1.00 90.82           N
ATOM   4270  CA  ASP A 280      -8.279  -9.474  17.386  1.00 90.82           C
ATOM   4271  C   ASP A 280      -8.697  -8.128  17.980  1.00 90.82           C
ATOM   4272  O   ASP A 280      -9.023  -8.041  19.162  1.00 90.82           O
ATOM   4273  HA  ASP A 280      -8.742 -10.318  17.899  1.00 90.82           H
ATOM   4274  CB  ASP A 280      -6.754  -9.569  17.456  1.00 90.82           C
ATOM   4275 1HB  ASP A 280      -6.419 -10.479  16.959  1.00 90.82           H
ATOM   4276 2HB  ASP A 280      -6.309  -8.731  16.919  1.00 90.82           H
ATOM   4277  CG  ASP A 280      -6.270  -9.565  18.908  1.00 90.82           C
ATOM   4278  OD1 ASP A 280      -6.839 -10.350  19.697  1.00 90.82           O
ATOM   4279  OD2 ASP A 280      -5.342  -8.778  19.195  1.00 90.82           O
ATOM   4280  HN  ASP A 280      -8.024  -9.617  15.324  1.00 90.82           H
ATOM   4281  N   ALA A 281      -8.674  -7.110  17.131  1.00 89.81           N
ATOM   4282  CA  ALA A 281      -9.051  -5.773  17.556  1.00 89.81           C
ATOM   4283  C   ALA A 281     -10.498  -5.789  18.054  1.00 89.81           C
ATOM   4284  O   ALA A 281     -10.872  -4.989  18.910  1.00 89.81           O
ATOM   4285  HA  ALA A 281      -8.395  -5.489  18.379  1.00 89.81           H
ATOM   4286  CB  ALA A 281      -8.844  -4.793  16.399  1.00 89.81           C
ATOM   4287 1HB  ALA A 281      -7.795  -4.797  16.102  1.00 89.81           H
ATOM   4288 2HB  ALA A 281      -9.463  -5.093  15.554  1.00 89.81           H
ATOM   4289 3HB  ALA A 281      -9.127  -3.789  16.719  1.00 89.81           H
ATOM   4290  HN  ALA A 281      -8.405  -7.189  16.171  1.00 89.81           H
ATOM   4291  N   TYR A 282     -11.271  -6.709  17.497  1.00 79.16           N
ATOM   4292  CA  TYR A 282     -12.677  -6.818  17.850  1.00 79.16           C
ATOM   4293  C   TYR A 282     -12.888  -7.863  18.947  1.00 79.16           C
ATOM   4294  O   TYR A 282     -13.576  -7.603  19.933  1.00 79.16           O
ATOM   4295  HA  TYR A 282     -13.008  -5.846  18.215  1.00 79.16           H
ATOM   4296  CB  TYR A 282     -13.396  -7.277  16.579  1.00 79.16           C
ATOM   4297 1HB  TYR A 282     -13.126  -6.610  15.760  1.00 79.16           H
ATOM   4298 2HB  TYR A 282     -13.039  -8.271  16.311  1.00 79.16           H
ATOM   4299  CG  TYR A 282     -14.920  -7.315  16.706  1.00 79.16           C
ATOM   4300  CD1 TYR A 282     -15.565  -8.515  16.925  1.00 79.16           C
ATOM   4301  HD1 TYR A 282     -14.988  -9.436  17.007  1.00 79.16           H
ATOM   4302  CD2 TYR A 282     -15.650  -6.148  16.601  1.00 79.16           C
ATOM   4303  HD2 TYR A 282     -15.141  -5.200  16.428  1.00 79.16           H
ATOM   4304  CE1 TYR A 282     -16.999  -8.551  17.044  1.00 79.16           C
ATOM   4305  HE1 TYR A 282     -17.521  -9.492  17.216  1.00 79.16           H
ATOM   4306  CE2 TYR A 282     -17.085  -6.184  16.720  1.00 79.16           C
ATOM   4307  HE2 TYR A 282     -17.674  -5.270  16.640  1.00 79.16           H
ATOM   4308  CZ  TYR A 282     -17.688  -7.383  16.936  1.00 79.16           C
ATOM   4309  OH  TYR A 282     -19.043  -7.417  17.048  1.00 79.16           O
ATOM   4310  HH  TYR A 282     -19.348  -8.352  17.228  1.00 79.16           H
ATOM   4311  HN  TYR A 282     -10.954  -7.371  16.819  1.00 79.16           H
ATOM   4312  N   ALA A 283     -12.284  -9.024  18.738  1.00 87.97           N
ATOM   4313  CA  ALA A 283     -12.595 -10.186  19.553  1.00 87.97           C
ATOM   4314  C   ALA A 283     -11.615 -10.258  20.726  1.00 87.97           C
ATOM   4315  O   ALA A 283     -11.896 -10.903  21.735  1.00 87.97           O
ATOM   4316  HA  ALA A 283     -13.605 -10.058  19.942  1.00 87.97           H
ATOM   4317  CB  ALA A 283     -12.556 -11.444  18.683  1.00 87.97           C
ATOM   4318 1HB  ALA A 283     -13.290 -11.355  17.883  1.00 87.97           H
ATOM   4319 2HB  ALA A 283     -11.561 -11.558  18.253  1.00 87.97           H
ATOM   4320 3HB  ALA A 283     -12.789 -12.316  19.295  1.00 87.97           H
ATOM   4321  HN  ALA A 283     -11.595  -9.176  18.030  1.00 87.97           H
ATOM   4322  N   MET A 284     -10.486  -9.586  20.555  1.00 80.71           N
ATOM   4323  CA  MET A 284      -9.481  -9.532  21.603  1.00 80.71           C
ATOM   4324  C   MET A 284      -9.160 -10.933  22.128  1.00 80.71           C
ATOM   4325  O   MET A 284      -9.082 -11.144  23.337  1.00 80.71           O
ATOM   4326  HA  MET A 284      -8.595  -9.099  21.138  1.00 80.71           H
ATOM   4327  CB  MET A 284      -9.989  -8.660  22.753  1.00 80.71           C
ATOM   4328 1HB  MET A 284     -10.869  -9.121  23.202  1.00 80.71           H
ATOM   4329 2HB  MET A 284      -9.229  -8.599  23.531  1.00 80.71           H
ATOM   4330  CG  MET A 284     -10.338  -7.254  22.262  1.00 80.71           C
ATOM   4331 1HG  MET A 284      -9.435  -6.739  21.934  1.00 80.71           H
ATOM   4332 2HG  MET A 284     -11.001  -7.315  21.399  1.00 80.71           H
ATOM   4333  SD  MET A 284     -11.125  -6.328  23.570  1.00 80.71           S
ATOM   4334  CE  MET A 284     -11.417  -4.784  22.724  1.00 80.71           C
ATOM   4335 1HE  MET A 284     -10.466  -4.364  22.395  1.00 80.71           H
ATOM   4336 2HE  MET A 284     -12.056  -4.958  21.859  1.00 80.71           H
ATOM   4337 3HE  MET A 284     -11.907  -4.085  23.403  1.00 80.71           H
ATOM   4338  HN  MET A 284     -10.254  -9.086  19.720  1.00 80.71           H
ATOM   4339  N   PHE A 285      -8.982 -11.854  21.192  1.00 82.67           N
ATOM   4340  CA  PHE A 285      -8.857 -13.259  21.539  1.00 82.67           C
ATOM   4341  C   PHE A 285      -7.398 -13.628  21.815  1.00 82.67           C
ATOM   4342  O   PHE A 285      -7.116 -14.691  22.366  1.00 82.67           O
ATOM   4343  HA  PHE A 285      -9.447 -13.423  22.440  1.00 82.67           H
ATOM   4344  CB  PHE A 285      -9.355 -14.064  20.337  1.00 82.67           C
ATOM   4345 1HB  PHE A 285      -9.421 -15.115  20.618  1.00 82.67           H
ATOM   4346 2HB  PHE A 285     -10.365 -13.737  20.088  1.00 82.67           H
ATOM   4347  CG  PHE A 285      -8.472 -13.936  19.094  1.00 82.67           C
ATOM   4348  CD1 PHE A 285      -8.729 -12.968  18.174  1.00 82.67           C
ATOM   4349  HD1 PHE A 285      -9.563 -12.282  18.322  1.00 82.67           H
ATOM   4350  CD2 PHE A 285      -7.431 -14.792  18.909  1.00 82.67           C
ATOM   4351  HD2 PHE A 285      -7.226 -15.568  19.646  1.00 82.67           H
ATOM   4352  CE1 PHE A 285      -7.909 -12.850  17.020  1.00 82.67           C
ATOM   4353  HE1 PHE A 285      -8.115 -12.074  16.283  1.00 82.67           H
ATOM   4354  CE2 PHE A 285      -6.612 -14.674  17.755  1.00 82.67           C
ATOM   4355  HE2 PHE A 285      -5.778 -15.359  17.607  1.00 82.67           H
ATOM   4356  CZ  PHE A 285      -6.868 -13.705  16.835  1.00 82.67           C
ATOM   4357  HZ  PHE A 285      -6.239 -13.615  15.950  1.00 82.67           H
ATOM   4358  HN  PHE A 285      -8.924 -11.654  20.214  1.00 82.67           H
ATOM   4359  N   ILE A 286      -6.508 -12.729  21.418  1.00 85.38           N
ATOM   4360  CA  ILE A 286      -5.087 -12.932  21.643  1.00 85.38           C
ATOM   4361  C   ILE A 286      -4.718 -12.421  23.037  1.00 85.38           C
ATOM   4362  O   ILE A 286      -4.562 -11.218  23.240  1.00 85.38           O
ATOM   4363  HA  ILE A 286      -4.901 -14.006  21.609  1.00 85.38           H
ATOM   4364  CB  ILE A 286      -4.270 -12.295  20.518  1.00 85.38           C
ATOM   4365  HB  ILE A 286      -4.489 -11.227  20.499  1.00 85.38           H
ATOM   4366  CG1 ILE A 286      -4.675 -12.863  19.156  1.00 85.38           C
ATOM   4367 1HG1 ILE A 286      -4.452 -13.929  19.123  1.00 85.38           H
ATOM   4368 2HG1 ILE A 286      -5.751 -12.758  19.020  1.00 85.38           H
ATOM   4369  CG2 ILE A 286      -2.770 -12.444  20.778  1.00 85.38           C
ATOM   4370 1HG2 ILE A 286      -2.513 -11.954  21.717  1.00 85.38           H
ATOM   4371 2HG2 ILE A 286      -2.515 -13.502  20.839  1.00 85.38           H
ATOM   4372 3HG2 ILE A 286      -2.212 -11.982  19.963  1.00 85.38           H
ATOM   4373  CD1 ILE A 286      -3.940 -12.146  18.022  1.00 85.38           C
ATOM   4374 1HD1 ILE A 286      -4.184 -11.084  18.045  1.00 85.38           H
ATOM   4375 2HD1 ILE A 286      -2.865 -12.274  18.149  1.00 85.38           H
ATOM   4376 3HD1 ILE A 286      -4.246 -12.570  17.066  1.00 85.38           H
ATOM   4377  HN  ILE A 286      -6.745 -11.877  20.951  1.00 85.38           H
ATOM   4378  N   SER A 287      -4.590 -13.360  23.963  1.00 84.42           N
ATOM   4379  CA  SER A 287      -4.254 -13.019  25.335  1.00 84.42           C
ATOM   4380  C   SER A 287      -2.826 -13.465  25.651  1.00 84.42           C
ATOM   4381  O   SER A 287      -2.258 -13.069  26.668  1.00 84.42           O
ATOM   4382  HA  SER A 287      -4.337 -11.933  25.390  1.00 84.42           H
ATOM   4383  CB  SER A 287      -5.239 -13.655  26.317  1.00 84.42           C
ATOM   4384 1HB  SER A 287      -4.940 -13.415  27.337  1.00 84.42           H
ATOM   4385 2HB  SER A 287      -6.230 -13.227  26.167  1.00 84.42           H
ATOM   4386  OG  SER A 287      -5.306 -15.071  26.165  1.00 84.42           O
ATOM   4387  HG  SER A 287      -5.983 -15.451  26.795  1.00 84.42           H
ATOM   4388  HN  SER A 287      -4.711 -14.338  23.788  1.00 84.42           H
ATOM   4389  N   ASN A 288      -2.285 -14.284  24.760  1.00 85.24           N
ATOM   4390  CA  ASN A 288      -0.966 -14.856  24.973  1.00 85.24           C
ATOM   4391  C   ASN A 288       0.091 -13.924  24.378  1.00 85.24           C
ATOM   4392  O   ASN A 288       0.053 -13.616  23.188  1.00 85.24           O
ATOM   4393  HA  ASN A 288      -0.870 -14.960  26.054  1.00 85.24           H
ATOM   4394  CB  ASN A 288      -0.839 -16.217  24.285  1.00 85.24           C
ATOM   4395 1HB  ASN A 288      -1.684 -16.848  24.559  1.00 85.24           H
ATOM   4396 2HB  ASN A 288      -0.876 -16.087  23.204  1.00 85.24           H
ATOM   4397  CG  ASN A 288       0.469 -16.909  24.677  1.00 85.24           C
ATOM   4398  OD1 ASN A 288       1.496 -16.282  24.878  1.00 85.24           O
ATOM   4399  ND2 ASN A 288       0.373 -18.232  24.773  1.00 85.24           N
ATOM   4400 1HD2 ASN A 288      -0.501 -18.684  24.595  1.00 85.24           H
ATOM   4401 2HD2 ASN A 288       1.175 -18.774  25.024  1.00 85.24           H
ATOM   4402  HN  ASN A 288      -2.731 -14.557  23.908  1.00 85.24           H
ATOM   4403  N   CYS A 289       1.011 -13.502  25.234  1.00 90.16           N
ATOM   4404  CA  CYS A 289       2.019 -12.536  24.832  1.00 90.16           C
ATOM   4405  C   CYS A 289       2.898 -13.178  23.757  1.00 90.16           C
ATOM   4406  O   CYS A 289       3.308 -12.513  22.807  1.00 90.16           O
ATOM   4407  HA  CYS A 289       1.485 -11.674  24.432  1.00 90.16           H
ATOM   4408  CB  CYS A 289       2.843 -12.049  26.026  1.00 90.16           C
ATOM   4409 1HB  CYS A 289       2.183 -11.634  26.788  1.00 90.16           H
ATOM   4410 2HB  CYS A 289       3.368 -12.888  26.482  1.00 90.16           H
ATOM   4411  SG  CYS A 289       4.044 -10.781  25.482  1.00 90.16           S
ATOM   4412  HN  CYS A 289       1.073 -13.808  26.184  1.00 90.16           H
ATOM   4413  N   ALA A 290       3.161 -14.463  23.942  1.00 92.39           N
ATOM   4414  CA  ALA A 290       4.039 -15.186  23.038  1.00 92.39           C
ATOM   4415  C   ALA A 290       3.444 -15.162  21.628  1.00 92.39           C
ATOM   4416  O   ALA A 290       4.163 -14.967  20.650  1.00 92.39           O
ATOM   4417  HA  ALA A 290       5.000 -14.670  23.026  1.00 92.39           H
ATOM   4418  CB  ALA A 290       4.250 -16.609  23.558  1.00 92.39           C
ATOM   4419 1HB  ALA A 290       4.701 -16.570  24.549  1.00 92.39           H
ATOM   4420 2HB  ALA A 290       3.289 -17.120  23.616  1.00 92.39           H
ATOM   4421 3HB  ALA A 290       4.909 -17.150  22.879  1.00 92.39           H
ATOM   4422  HN  ALA A 290       2.786 -15.008  24.692  1.00 92.39           H
ATOM   4423  N   VAL A 291       2.135 -15.363  21.570  1.00 92.60           N
ATOM   4424  CA  VAL A 291       1.435 -15.367  20.297  1.00 92.60           C
ATOM   4425  C   VAL A 291       1.479 -13.962  19.692  1.00 92.60           C
ATOM   4426  O   VAL A 291       1.717 -13.805  18.495  1.00 92.60           O
ATOM   4427  HA  VAL A 291       1.963 -16.051  19.633  1.00 92.60           H
ATOM   4428  CB  VAL A 291       0.011 -15.893  20.485  1.00 92.60           C
ATOM   4429  HB  VAL A 291      -0.491 -15.251  21.210  1.00 92.60           H
ATOM   4430  CG1 VAL A 291      -0.776 -15.824  19.174  1.00 92.60           C
ATOM   4431 1HG1 VAL A 291      -0.828 -14.790  18.835  1.00 92.60           H
ATOM   4432 2HG1 VAL A 291      -0.277 -16.430  18.418  1.00 92.60           H
ATOM   4433 3HG1 VAL A 291      -1.785 -16.204  19.336  1.00 92.60           H
ATOM   4434  CG2 VAL A 291       0.021 -17.316  21.044  1.00 92.60           C
ATOM   4435 1HG2 VAL A 291       0.548 -17.975  20.353  1.00 92.60           H
ATOM   4436 2HG2 VAL A 291       0.527 -17.324  22.010  1.00 92.60           H
ATOM   4437 3HG2 VAL A 291      -1.004 -17.666  21.168  1.00 92.60           H
ATOM   4438  HN  VAL A 291       1.558 -15.521  22.370  1.00 92.60           H
ATOM   4439  N   SER A 292       1.246 -12.977  20.546  1.00 92.88           N
ATOM   4440  CA  SER A 292       1.229 -11.592  20.105  1.00 92.88           C
ATOM   4441  C   SER A 292       2.591 -11.213  19.521  1.00 92.88           C
ATOM   4442  O   SER A 292       2.665 -10.544  18.491  1.00 92.88           O
ATOM   4443  HA  SER A 292       0.457 -11.543  19.338  1.00 92.88           H
ATOM   4444  CB  SER A 292       0.865 -10.652  21.256  1.00 92.88           C
ATOM   4445 1HB  SER A 292      -0.059 -10.993  21.724  1.00 92.88           H
ATOM   4446 2HB  SER A 292       1.643 -10.695  22.019  1.00 92.88           H
ATOM   4447  OG  SER A 292       0.706  -9.306  20.816  1.00 92.88           O
ATOM   4448  HG  SER A 292      -0.115  -9.226  20.252  1.00 92.88           H
ATOM   4449  HN  SER A 292       1.071 -13.112  21.521  1.00 92.88           H
ATOM   4450  N   THR A 293       3.637 -11.656  20.204  1.00 89.56           N
ATOM   4451  CA  THR A 293       4.992 -11.329  19.794  1.00 89.56           C
ATOM   4452  C   THR A 293       5.275 -11.883  18.396  1.00 89.56           C
ATOM   4453  O   THR A 293       5.808 -11.177  17.541  1.00 89.56           O
ATOM   4454  HA  THR A 293       5.079 -10.244  19.732  1.00 89.56           H
ATOM   4455  CB  THR A 293       5.950 -11.858  20.863  1.00 89.56           C
ATOM   4456  HB  THR A 293       5.867 -12.940  20.958  1.00 89.56           H
ATOM   4457  OG1 THR A 293       5.616 -11.110  22.029  1.00 89.56           O
ATOM   4458  HG1 THR A 293       4.935 -11.604  22.569  1.00 89.56           H
ATOM   4459  CG2 THR A 293       7.406 -11.481  20.582  1.00 89.56           C
ATOM   4460 1HG2 THR A 293       7.501 -10.395  20.554  1.00 89.56           H
ATOM   4461 2HG2 THR A 293       7.711 -11.898  19.622  1.00 89.56           H
ATOM   4462 3HG2 THR A 293       8.044 -11.881  21.371  1.00 89.56           H
ATOM   4463  HN  THR A 293       3.569 -12.228  21.021  1.00 89.56           H
ATOM   4464  N   ASN A 294       4.905 -13.141  18.207  1.00 91.28           N
ATOM   4465  CA  ASN A 294       5.169 -13.818  16.949  1.00 91.28           C
ATOM   4466  C   ASN A 294       4.389 -13.125  15.829  1.00 91.28           C
ATOM   4467  O   ASN A 294       4.887 -12.990  14.713  1.00 91.28           O
ATOM   4468  HA  ASN A 294       6.248 -13.750  16.808  1.00 91.28           H
ATOM   4469  CB  ASN A 294       4.720 -15.279  17.004  1.00 91.28           C
ATOM   4470 1HB  ASN A 294       3.718 -15.340  17.429  1.00 91.28           H
ATOM   4471 2HB  ASN A 294       4.663 -15.684  15.994  1.00 91.28           H
ATOM   4472  CG  ASN A 294       5.687 -16.118  17.842  1.00 91.28           C
ATOM   4473  OD1 ASN A 294       6.830 -15.756  18.066  1.00 91.28           O
ATOM   4474  ND2 ASN A 294       5.166 -17.257  18.290  1.00 91.28           N
ATOM   4475 1HD2 ASN A 294       4.221 -17.495  18.070  1.00 91.28           H
ATOM   4476 2HD2 ASN A 294       5.721 -17.875  18.848  1.00 91.28           H
ATOM   4477  HN  ASN A 294       4.435 -13.695  18.894  1.00 91.28           H
ATOM   4478  N   ILE A 295       3.178 -12.706  16.167  1.00 91.54           N
ATOM   4479  CA  ILE A 295       2.320 -12.042  15.201  1.00 91.54           C
ATOM   4480  C   ILE A 295       2.976 -10.734  14.756  1.00 91.54           C
ATOM   4481  O   ILE A 295       2.972 -10.405  13.571  1.00 91.54           O
ATOM   4482  HA  ILE A 295       2.235 -12.698  14.334  1.00 91.54           H
ATOM   4483  CB  ILE A 295       0.912 -11.861  15.771  1.00 91.54           C
ATOM   4484  HB  ILE A 295       1.002 -11.503  16.797  1.00 91.54           H
ATOM   4485  CG1 ILE A 295       0.164 -13.195  15.822  1.00 91.54           C
ATOM   4486 1HG1 ILE A 295      -0.056 -13.531  14.809  1.00 91.54           H
ATOM   4487 2HG1 ILE A 295       0.799 -13.954  16.278  1.00 91.54           H
ATOM   4488  CG2 ILE A 295       0.136 -10.799  14.990  1.00 91.54           C
ATOM   4489 1HG2 ILE A 295       0.663  -9.846  15.050  1.00 91.54           H
ATOM   4490 2HG2 ILE A 295       0.054 -11.103  13.946  1.00 91.54           H
ATOM   4491 3HG2 ILE A 295      -0.861 -10.690  15.416  1.00 91.54           H
ATOM   4492  CD1 ILE A 295      -1.137 -13.065  16.616  1.00 91.54           C
ATOM   4493 1HD1 ILE A 295      -0.910 -12.752  17.636  1.00 91.54           H
ATOM   4494 2HD1 ILE A 295      -1.779 -12.322  16.143  1.00 91.54           H
ATOM   4495 3HD1 ILE A 295      -1.648 -14.027  16.636  1.00 91.54           H
ATOM   4496  HN  ILE A 295       2.784 -12.813  17.080  1.00 91.54           H
ATOM   4497  N   ASP A 296       3.524 -10.023  15.730  1.00 92.47           N
ATOM   4498  CA  ASP A 296       4.129  -8.729  15.463  1.00 92.47           C
ATOM   4499  C   ASP A 296       5.337  -8.915  14.543  1.00 92.47           C
ATOM   4500  O   ASP A 296       5.567  -8.110  13.642  1.00 92.47           O
ATOM   4501  HA  ASP A 296       3.341  -8.134  15.001  1.00 92.47           H
ATOM   4502  CB  ASP A 296       4.616  -8.071  16.756  1.00 92.47           C
ATOM   4503 1HB  ASP A 296       5.173  -8.796  17.350  1.00 92.47           H
ATOM   4504 2HB  ASP A 296       5.303  -7.259  16.518  1.00 92.47           H
ATOM   4505  CG  ASP A 296       3.441  -7.529  17.572  1.00 92.47           C
ATOM   4506  OD1 ASP A 296       2.347  -7.408  16.979  1.00 92.47           O
ATOM   4507  OD2 ASP A 296       3.663  -7.250  18.770  1.00 92.47           O
ATOM   4508  HN  ASP A 296       3.559 -10.316  16.685  1.00 92.47           H
ATOM   4509  N   ILE A 297       6.079  -9.983  14.802  1.00 91.64           N
ATOM   4510  CA  ILE A 297       7.242 -10.300  13.992  1.00 91.64           C
ATOM   4511  C   ILE A 297       6.791 -10.634  12.569  1.00 91.64           C
ATOM   4512  O   ILE A 297       7.374 -10.151  11.600  1.00 91.64           O
ATOM   4513  HA  ILE A 297       7.868  -9.409  13.956  1.00 91.64           H
ATOM   4514  CB  ILE A 297       8.068 -11.407  14.651  1.00 91.64           C
ATOM   4515  HB  ILE A 297       7.396 -12.222  14.919  1.00 91.64           H
ATOM   4516  CG1 ILE A 297       8.715 -10.911  15.946  1.00 91.64           C
ATOM   4517 1HG1 ILE A 297       9.476 -10.166  15.714  1.00 91.64           H
ATOM   4518 2HG1 ILE A 297       7.966 -10.419  16.566  1.00 91.64           H
ATOM   4519  CG2 ILE A 297       9.101 -11.975  13.675  1.00 91.64           C
ATOM   4520 1HG2 ILE A 297       8.590 -12.391  12.807  1.00 91.64           H
ATOM   4521 2HG2 ILE A 297       9.774 -11.180  13.355  1.00 91.64           H
ATOM   4522 3HG2 ILE A 297       9.674 -12.760  14.169  1.00 91.64           H
ATOM   4523  CD1 ILE A 297       9.347 -12.069  16.721  1.00 91.64           C
ATOM   4524 1HD1 ILE A 297       8.579 -12.800  16.972  1.00 91.64           H
ATOM   4525 2HD1 ILE A 297      10.113 -12.542  16.107  1.00 91.64           H
ATOM   4526 3HD1 ILE A 297       9.800 -11.688  17.637  1.00 91.64           H
ATOM   4527  HN  ILE A 297       5.896 -10.623  15.549  1.00 91.64           H
ATOM   4528  N   CYS A 298       5.757 -11.459  12.488  1.00 93.55           N
ATOM   4529  CA  CYS A 298       5.220 -11.861  11.199  1.00 93.55           C
ATOM   4530  C   CYS A 298       4.783 -10.602  10.447  1.00 93.55           C
ATOM   4531  O   CYS A 298       4.981 -10.497   9.238  1.00 93.55           O
ATOM   4532  HA  CYS A 298       6.025 -12.369  10.669  1.00 93.55           H
ATOM   4533  CB  CYS A 298       4.072 -12.861  11.352  1.00 93.55           C
ATOM   4534 1HB  CYS A 298       3.374 -12.513  12.113  1.00 93.55           H
ATOM   4535 2HB  CYS A 298       3.515 -12.934  10.418  1.00 93.55           H
ATOM   4536  SG  CYS A 298       4.732 -14.504  11.816  1.00 93.55           S
ATOM   4537  HG  CYS A 298       4.936 -14.216  13.098  1.00 93.55           H
ATOM   4538  HN  CYS A 298       5.290 -11.849  13.281  1.00 93.55           H
ATOM   4539  N   PHE A 299       4.197  -9.678  11.195  1.00 93.33           N
ATOM   4540  CA  PHE A 299       3.723  -8.434  10.612  1.00 93.33           C
ATOM   4541  C   PHE A 299       4.873  -7.657   9.968  1.00 93.33           C
ATOM   4542  O   PHE A 299       4.746  -7.171   8.845  1.00 93.33           O
ATOM   4543  HA  PHE A 299       2.990  -8.693   9.848  1.00 93.33           H
ATOM   4544  CB  PHE A 299       3.136  -7.601  11.753  1.00 93.33           C
ATOM   4545 1HB  PHE A 299       2.322  -8.159  12.216  1.00 93.33           H
ATOM   4546 2HB  PHE A 299       3.901  -7.460  12.517  1.00 93.33           H
ATOM   4547  CG  PHE A 299       2.612  -6.231  11.318  1.00 93.33           C
ATOM   4548  CD1 PHE A 299       3.392  -5.127  11.464  1.00 93.33           C
ATOM   4549  HD1 PHE A 299       4.391  -5.218  11.891  1.00 93.33           H
ATOM   4550  CD2 PHE A 299       1.366  -6.117  10.784  1.00 93.33           C
ATOM   4551  HD2 PHE A 299       0.741  -7.002  10.667  1.00 93.33           H
ATOM   4552  CE1 PHE A 299       2.906  -3.855  11.060  1.00 93.33           C
ATOM   4553  HE1 PHE A 299       3.532  -2.970  11.177  1.00 93.33           H
ATOM   4554  CE2 PHE A 299       0.880  -4.846  10.380  1.00 93.33           C
ATOM   4555  HE2 PHE A 299      -0.119  -4.755   9.953  1.00 93.33           H
ATOM   4556  CZ  PHE A 299       1.660  -3.742  10.526  1.00 93.33           C
ATOM   4557  HZ  PHE A 299       1.287  -2.766  10.216  1.00 93.33           H
ATOM   4558  HN  PHE A 299       4.045  -9.769  12.179  1.00 93.33           H
ATOM   4559  N   GLN A 300       5.969  -7.564  10.707  1.00 89.22           N
ATOM   4560  CA  GLN A 300       7.124  -6.815  10.242  1.00 89.22           C
ATOM   4561  C   GLN A 300       7.611  -7.368   8.901  1.00 89.22           C
ATOM   4562  O   GLN A 300       7.862  -6.609   7.967  1.00 89.22           O
ATOM   4563  HA  GLN A 300       6.772  -5.791  10.114  1.00 89.22           H
ATOM   4564  CB  GLN A 300       8.245  -6.834  11.282  1.00 89.22           C
ATOM   4565 1HB  GLN A 300       8.429  -7.859  11.605  1.00 89.22           H
ATOM   4566 2HB  GLN A 300       9.169  -6.470  10.833  1.00 89.22           H
ATOM   4567  CG  GLN A 300       7.885  -5.970  12.492  1.00 89.22           C
ATOM   4568 1HG  GLN A 300       7.700  -4.945  12.170  1.00 89.22           H
ATOM   4569 2HG  GLN A 300       6.961  -6.334  12.942  1.00 89.22           H
ATOM   4570  CD  GLN A 300       9.007  -5.988  13.533  1.00 89.22           C
ATOM   4571  OE1 GLN A 300      10.173  -5.798  13.229  1.00 89.22           O
ATOM   4572  NE2 GLN A 300       8.590  -6.226  14.773  1.00 89.22           N
ATOM   4573 1HE2 GLN A 300       7.618  -6.374  14.954  1.00 89.22           H
ATOM   4574 2HE2 GLN A 300       9.249  -6.258  15.524  1.00 89.22           H
ATOM   4575  HN  GLN A 300       6.075  -7.989  11.606  1.00 89.22           H
ATOM   4576  N   VAL A 301       7.729  -8.687   8.849  1.00 93.89           N
ATOM   4577  CA  VAL A 301       8.289  -9.342   7.679  1.00 93.89           C
ATOM   4578  C   VAL A 301       7.358  -9.126   6.484  1.00 93.89           C
ATOM   4579  O   VAL A 301       7.799  -8.694   5.420  1.00 93.89           O
ATOM   4580  HA  VAL A 301       9.249  -8.872   7.466  1.00 93.89           H
ATOM   4581  CB  VAL A 301       8.542 -10.821   7.979  1.00 93.89           C
ATOM   4582  HB  VAL A 301       7.596 -11.267   8.287  1.00 93.89           H
ATOM   4583  CG1 VAL A 301       9.024 -11.560   6.729  1.00 93.89           C
ATOM   4584 1HG1 VAL A 301       8.266 -11.486   5.949  1.00 93.89           H
ATOM   4585 2HG1 VAL A 301       9.953 -11.110   6.377  1.00 93.89           H
ATOM   4586 3HG1 VAL A 301       9.196 -12.608   6.970  1.00 93.89           H
ATOM   4587  CG2 VAL A 301       9.536 -10.985   9.130  1.00 93.89           C
ATOM   4588 1HG2 VAL A 301      10.483 -10.516   8.862  1.00 93.89           H
ATOM   4589 2HG2 VAL A 301       9.136 -10.510  10.026  1.00 93.89           H
ATOM   4590 3HG2 VAL A 301       9.698 -12.046   9.323  1.00 93.89           H
ATOM   4591  HN  VAL A 301       7.451  -9.303   9.586  1.00 93.89           H
ATOM   4592  N   THR A 302       6.088  -9.435   6.700  1.00 93.02           N
ATOM   4593  CA  THR A 302       5.121  -9.427   5.615  1.00 93.02           C
ATOM   4594  C   THR A 302       4.909  -8.003   5.100  1.00 93.02           C
ATOM   4595  O   THR A 302       4.704  -7.795   3.905  1.00 93.02           O
ATOM   4596  HA  THR A 302       5.528 -10.009   4.788  1.00 93.02           H
ATOM   4597  CB  THR A 302       3.837 -10.088   6.121  1.00 93.02           C
ATOM   4598  HB  THR A 302       3.069 -10.088   5.348  1.00 93.02           H
ATOM   4599  OG1 THR A 302       3.518  -9.363   7.306  1.00 93.02           O
ATOM   4600  HG1 THR A 302       3.804  -9.882   8.112  1.00 93.02           H
ATOM   4601  CG2 THR A 302       4.069 -11.519   6.611  1.00 93.02           C
ATOM   4602 1HG2 THR A 302       4.788 -11.511   7.430  1.00 93.02           H
ATOM   4603 2HG2 THR A 302       4.458 -12.124   5.792  1.00 93.02           H
ATOM   4604 3HG2 THR A 302       3.126 -11.941   6.959  1.00 93.02           H
ATOM   4605  HN  THR A 302       5.718  -9.687   7.594  1.00 93.02           H
ATOM   4606  N   GLN A 303       4.966  -7.058   6.027  1.00 89.90           N
ATOM   4607  CA  GLN A 303       4.827  -5.655   5.675  1.00 89.90           C
ATOM   4608  C   GLN A 303       5.968  -5.224   4.751  1.00 89.90           C
ATOM   4609  O   GLN A 303       5.744  -4.517   3.770  1.00 89.90           O
ATOM   4610  HA  GLN A 303       3.876  -5.581   5.148  1.00 89.90           H
ATOM   4611  CB  GLN A 303       4.775  -4.778   6.927  1.00 89.90           C
ATOM   4612 1HB  GLN A 303       3.939  -5.084   7.556  1.00 89.90           H
ATOM   4613 2HB  GLN A 303       5.683  -4.920   7.513  1.00 89.90           H
ATOM   4614  CG  GLN A 303       4.627  -3.301   6.557  1.00 89.90           C
ATOM   4615 1HG  GLN A 303       5.543  -2.947   6.084  1.00 89.90           H
ATOM   4616 2HG  GLN A 303       3.826  -3.184   5.827  1.00 89.90           H
ATOM   4617  CD  GLN A 303       4.325  -2.453   7.794  1.00 89.90           C
ATOM   4618  OE1 GLN A 303       5.127  -2.329   8.705  1.00 89.90           O
ATOM   4619  NE2 GLN A 303       3.126  -1.877   7.776  1.00 89.90           N
ATOM   4620 1HE2 GLN A 303       2.515  -2.019   6.997  1.00 89.90           H
ATOM   4621 2HE2 GLN A 303       2.836  -1.302   8.541  1.00 89.90           H
ATOM   4622  HN  GLN A 303       5.104  -7.237   7.001  1.00 89.90           H
ATOM   4623  N   THR A 304       7.167  -5.668   5.098  1.00 91.24           N
ATOM   4624  CA  THR A 304       8.351  -5.297   4.340  1.00 91.24           C
ATOM   4625  C   THR A 304       8.249  -5.816   2.904  1.00 91.24           C
ATOM   4626  O   THR A 304       8.574  -5.100   1.958  1.00 91.24           O
ATOM   4627  HA  THR A 304       8.396  -4.209   4.284  1.00 91.24           H
ATOM   4628  CB  THR A 304       9.576  -5.821   5.091  1.00 91.24           C
ATOM   4629  HB  THR A 304       9.589  -6.911   5.102  1.00 91.24           H
ATOM   4630  OG1 THR A 304       9.496  -5.194   6.368  1.00 91.24           O
ATOM   4631  HG1 THR A 304       9.100  -5.825   7.035  1.00 91.24           H
ATOM   4632  CG2 THR A 304      10.890  -5.302   4.502  1.00 91.24           C
ATOM   4633 1HG2 THR A 304      10.905  -4.213   4.553  1.00 91.24           H
ATOM   4634 2HG2 THR A 304      10.972  -5.618   3.462  1.00 91.24           H
ATOM   4635 3HG2 THR A 304      11.727  -5.704   5.072  1.00 91.24           H
ATOM   4636  HN  THR A 304       7.337  -6.269   5.878  1.00 91.24           H
ATOM   4637  N   ILE A 305       7.797  -7.056   2.788  1.00 91.16           N
ATOM   4638  CA  ILE A 305       7.615  -7.666   1.482  1.00 91.16           C
ATOM   4639  C   ILE A 305       6.612  -6.841   0.673  1.00 91.16           C
ATOM   4640  O   ILE A 305       6.791  -6.643  -0.527  1.00 91.16           O
ATOM   4641  HA  ILE A 305       8.578  -7.637   0.971  1.00 91.16           H
ATOM   4642  CB  ILE A 305       7.225  -9.138   1.628  1.00 91.16           C
ATOM   4643  HB  ILE A 305       6.371  -9.200   2.302  1.00 91.16           H
ATOM   4644  CG1 ILE A 305       8.359  -9.946   2.262  1.00 91.16           C
ATOM   4645 1HG1 ILE A 305       9.161 -10.085   1.537  1.00 91.16           H
ATOM   4646 2HG1 ILE A 305       8.781  -9.392   3.101  1.00 91.16           H
ATOM   4647  CG2 ILE A 305       6.784  -9.725   0.286  1.00 91.16           C
ATOM   4648 1HG2 ILE A 305       5.924  -9.170  -0.088  1.00 91.16           H
ATOM   4649 2HG2 ILE A 305       7.603  -9.650  -0.430  1.00 91.16           H
ATOM   4650 3HG2 ILE A 305       6.512 -10.772   0.418  1.00 91.16           H
ATOM   4651  CD1 ILE A 305       7.859 -11.309   2.744  1.00 91.16           C
ATOM   4652 1HD1 ILE A 305       7.074 -11.166   3.487  1.00 91.16           H
ATOM   4653 2HD1 ILE A 305       7.461 -11.870   1.899  1.00 91.16           H
ATOM   4654 3HD1 ILE A 305       8.685 -11.862   3.191  1.00 91.16           H
ATOM   4655  HN  ILE A 305       7.558  -7.639   3.564  1.00 91.16           H
ATOM   4656  N   ALA A 306       5.578  -6.383   1.364  1.00 90.94           N
ATOM   4657  CA  ALA A 306       4.523  -5.623   0.716  1.00 90.94           C
ATOM   4658  C   ALA A 306       5.105  -4.321   0.162  1.00 90.94           C
ATOM   4659  O   ALA A 306       4.735  -3.886  -0.927  1.00 90.94           O
ATOM   4660  HA  ALA A 306       4.143  -6.222  -0.111  1.00 90.94           H
ATOM   4661  CB  ALA A 306       3.386  -5.377   1.710  1.00 90.94           C
ATOM   4662 1HB  ALA A 306       2.989  -6.333   2.051  1.00 90.94           H
ATOM   4663 2HB  ALA A 306       3.766  -4.816   2.564  1.00 90.94           H
ATOM   4664 3HB  ALA A 306       2.595  -4.807   1.224  1.00 90.94           H
ATOM   4665  HN  ALA A 306       5.456  -6.523   2.347  1.00 90.94           H
ATOM   4666  N   PHE A 307       6.006  -3.735   0.937  1.00 89.53           N
ATOM   4667  CA  PHE A 307       6.619  -2.476   0.552  1.00 89.53           C
ATOM   4668  C   PHE A 307       7.486  -2.647  -0.697  1.00 89.53           C
ATOM   4669  O   PHE A 307       7.451  -1.813  -1.600  1.00 89.53           O
ATOM   4670  HA  PHE A 307       5.812  -1.775   0.339  1.00 89.53           H
ATOM   4671  CB  PHE A 307       7.507  -2.036   1.718  1.00 89.53           C
ATOM   4672 1HB  PHE A 307       8.143  -2.871   2.012  1.00 89.53           H
ATOM   4673 2HB  PHE A 307       8.166  -1.237   1.378  1.00 89.53           H
ATOM   4674  CG  PHE A 307       6.730  -1.550   2.943  1.00 89.53           C
ATOM   4675  CD1 PHE A 307       5.373  -1.473   2.901  1.00 89.53           C
ATOM   4676  HD1 PHE A 307       4.839  -1.757   1.994  1.00 89.53           H
ATOM   4677  CD2 PHE A 307       7.397  -1.194   4.074  1.00 89.53           C
ATOM   4678  HD2 PHE A 307       8.484  -1.256   4.108  1.00 89.53           H
ATOM   4679  CE1 PHE A 307       4.652  -1.021   4.038  1.00 89.53           C
ATOM   4680  HE1 PHE A 307       3.564  -0.959   4.004  1.00 89.53           H
ATOM   4681  CE2 PHE A 307       6.675  -0.743   5.211  1.00 89.53           C
ATOM   4682  HE2 PHE A 307       7.210  -0.458   6.117  1.00 89.53           H
ATOM   4683  CZ  PHE A 307       5.318  -0.666   5.169  1.00 89.53           C
ATOM   4684  HZ  PHE A 307       4.765  -0.319   6.042  1.00 89.53           H
ATOM   4685  HN  PHE A 307       6.316  -4.107   1.812  1.00 89.53           H
ATOM   4686  N   PHE A 308       8.243  -3.734  -0.708  1.00 85.64           N
ATOM   4687  CA  PHE A 308       9.077  -4.054  -1.854  1.00 85.64           C
ATOM   4688  C   PHE A 308       8.238  -4.166  -3.129  1.00 85.64           C
ATOM   4689  O   PHE A 308       8.654  -3.707  -4.192  1.00 85.64           O
ATOM   4690  HA  PHE A 308       9.798  -3.243  -1.966  1.00 85.64           H
ATOM   4691  CB  PHE A 308       9.732  -5.407  -1.568  1.00 85.64           C
ATOM   4692 1HB  PHE A 308       9.079  -5.983  -0.913  1.00 85.64           H
ATOM   4693 2HB  PHE A 308       9.818  -5.962  -2.502  1.00 85.64           H
ATOM   4694  CG  PHE A 308      11.116  -5.304  -0.924  1.00 85.64           C
ATOM   4695  CD1 PHE A 308      12.182  -4.896  -1.663  1.00 85.64           C
ATOM   4696  HD1 PHE A 308      12.050  -4.641  -2.714  1.00 85.64           H
ATOM   4697  CD2 PHE A 308      11.280  -5.622   0.389  1.00 85.64           C
ATOM   4698  HD2 PHE A 308      10.426  -5.950   0.981  1.00 85.64           H
ATOM   4699  CE1 PHE A 308      13.466  -4.801  -1.065  1.00 85.64           C
ATOM   4700  HE1 PHE A 308      14.320  -4.474  -1.657  1.00 85.64           H
ATOM   4701  CE2 PHE A 308      12.565  -5.528   0.987  1.00 85.64           C
ATOM   4702  HE2 PHE A 308      12.696  -5.783   2.038  1.00 85.64           H
ATOM   4703  CZ  PHE A 308      13.630  -5.119   0.247  1.00 85.64           C
ATOM   4704  HZ  PHE A 308      14.616  -5.046   0.707  1.00 85.64           H
ATOM   4705  HN  PHE A 308       8.293  -4.389   0.046  1.00 85.64           H
ATOM   4706  N   HIS A 309       7.073  -4.778  -2.980  1.00 74.92           N
ATOM   4707  CA  HIS A 309       6.178  -4.968  -4.108  1.00 74.92           C
ATOM   4708  C   HIS A 309       5.760  -3.606  -4.667  1.00 74.92           C
ATOM   4709  O   HIS A 309       5.782  -3.394  -5.878  1.00 74.92           O
ATOM   4710  HA  HIS A 309       6.743  -5.505  -4.869  1.00 74.92           H
ATOM   4711  CB  HIS A 309       4.982  -5.838  -3.714  1.00 74.92           C
ATOM   4712 1HB  HIS A 309       5.348  -6.805  -3.370  1.00 74.92           H
ATOM   4713 2HB  HIS A 309       4.470  -5.373  -2.871  1.00 74.92           H
ATOM   4714  CG  HIS A 309       3.989  -6.059  -4.829  1.00 74.92           C
ATOM   4715  ND1 HIS A 309       4.292  -6.779  -5.971  1.00 74.92           N
ATOM   4716  HD1 HIS A 309       5.170  -7.214  -6.173  1.00 74.92           H
ATOM   4717  CD2 HIS A 309       2.695  -5.649  -4.965  1.00 74.92           C
ATOM   4718  HD2 HIS A 309       2.136  -5.056  -4.241  1.00 74.92           H
ATOM   4719  CE1 HIS A 309       3.222  -6.794  -6.752  1.00 74.92           C
ATOM   4720  HE1 HIS A 309       3.145  -7.282  -7.724  1.00 74.92           H
ATOM   4721  NE2 HIS A 309       2.234  -6.093  -6.127  1.00 74.92           N
ATOM   4722  HN  HIS A 309       6.739  -5.141  -2.110  1.00 74.92           H
ATOM   4723  N   SER A 310       5.391  -2.717  -3.757  1.00 79.10           N
ATOM   4724  CA  SER A 310       4.897  -1.407  -4.147  1.00 79.10           C
ATOM   4725  C   SER A 310       5.954  -0.675  -4.976  1.00 79.10           C
ATOM   4726  O   SER A 310       5.620   0.062  -5.902  1.00 79.10           O
ATOM   4727  HA  SER A 310       4.007  -1.601  -4.746  1.00 79.10           H
ATOM   4728  CB  SER A 310       4.514  -0.575  -2.921  1.00 79.10           C
ATOM   4729 1HB  SER A 310       5.390  -0.439  -2.288  1.00 79.10           H
ATOM   4730 2HB  SER A 310       4.195   0.417  -3.242  1.00 79.10           H
ATOM   4731  OG  SER A 310       3.472  -1.187  -2.165  1.00 79.10           O
ATOM   4732  HG  SER A 310       3.862  -1.815  -1.492  1.00 79.10           H
ATOM   4733  HN  SER A 310       5.425  -2.879  -2.770  1.00 79.10           H
ATOM   4734  N   CYS A 311       7.208  -0.904  -4.613  1.00 81.65           N
ATOM   4735  CA  CYS A 311       8.314  -0.255  -5.296  1.00 81.65           C
ATOM   4736  C   CYS A 311       8.481  -0.909  -6.669  1.00 81.65           C
ATOM   4737  O   CYS A 311       8.904  -0.258  -7.623  1.00 81.65           O
ATOM   4738  HA  CYS A 311       8.047   0.796  -5.397  1.00 81.65           H
ATOM   4739  CB  CYS A 311       9.603  -0.321  -4.473  1.00 81.65           C
ATOM   4740 1HB  CYS A 311       9.869  -1.360  -4.281  1.00 81.65           H
ATOM   4741 2HB  CYS A 311      10.426   0.121  -5.035  1.00 81.65           H
ATOM   4742  SG  CYS A 311       9.380   0.569  -2.890  1.00 81.65           S
ATOM   4743  HG  CYS A 311       8.703  -0.400  -2.280  1.00 81.65           H
ATOM   4744  HN  CYS A 311       7.471  -1.518  -3.870  1.00 81.65           H
ATOM   4745  N   LEU A 312       8.139  -2.188  -6.726  1.00 80.89           N
ATOM   4746  CA  LEU A 312       8.384  -2.975  -7.922  1.00 80.89           C
ATOM   4747  C   LEU A 312       7.202  -2.820  -8.881  1.00 80.89           C
ATOM   4748  O   LEU A 312       7.331  -3.076 -10.077  1.00 80.89           O
ATOM   4749  HA  LEU A 312       9.274  -2.570  -8.404  1.00 80.89           H
ATOM   4750  CB  LEU A 312       8.690  -4.428  -7.554  1.00 80.89           C
ATOM   4751 1HB  LEU A 312       7.909  -4.784  -6.881  1.00 80.89           H
ATOM   4752 2HB  LEU A 312       8.630  -5.032  -8.459  1.00 80.89           H
ATOM   4753  CG  LEU A 312      10.047  -4.682  -6.894  1.00 80.89           C
ATOM   4754  HG  LEU A 312      10.116  -4.056  -6.004  1.00 80.89           H
ATOM   4755  CD1 LEU A 312      10.170  -6.136  -6.434  1.00 80.89           C
ATOM   4756 1HD1 LEU A 312       9.384  -6.357  -5.713  1.00 80.89           H
ATOM   4757 2HD1 LEU A 312      10.071  -6.798  -7.294  1.00 80.89           H
ATOM   4758 3HD1 LEU A 312      11.144  -6.288  -5.969  1.00 80.89           H
ATOM   4759  CD2 LEU A 312      11.193  -4.275  -7.823  1.00 80.89           C
ATOM   4760 1HD2 LEU A 312      11.138  -4.856  -8.743  1.00 80.89           H
ATOM   4761 2HD2 LEU A 312      11.111  -3.213  -8.057  1.00 80.89           H
ATOM   4762 3HD2 LEU A 312      12.146  -4.465  -7.329  1.00 80.89           H
ATOM   4763  HN  LEU A 312       7.703  -2.684  -5.975  1.00 80.89           H
ATOM   4764  N   ASN A 313       6.077  -2.401  -8.320  1.00 72.22           N
ATOM   4765  CA  ASN A 313       4.837  -2.352  -9.076  1.00 72.22           C
ATOM   4766  C   ASN A 313       5.079  -1.618 -10.397  1.00 72.22           C
ATOM   4767  O   ASN A 313       4.877  -2.183 -11.471  1.00 72.22           O
ATOM   4768  HA  ASN A 313       4.550  -3.393  -9.224  1.00 72.22           H
ATOM   4769  CB  ASN A 313       3.753  -1.595  -8.306  1.00 72.22           C
ATOM   4770 1HB  ASN A 313       4.211  -0.816  -7.696  1.00 72.22           H
ATOM   4771 2HB  ASN A 313       3.084  -1.097  -9.008  1.00 72.22           H
ATOM   4772  CG  ASN A 313       2.950  -2.543  -7.414  1.00 72.22           C
ATOM   4773  OD1 ASN A 313       2.762  -3.710  -7.716  1.00 72.22           O
ATOM   4774  ND2 ASN A 313       2.490  -1.979  -6.301  1.00 72.22           N
ATOM   4775 1HD2 ASN A 313       2.680  -1.016  -6.113  1.00 72.22           H
ATOM   4776 2HD2 ASN A 313       1.953  -2.519  -5.652  1.00 72.22           H
ATOM   4777  HN  ASN A 313       6.005  -2.100  -7.369  1.00 72.22           H
ATOM   4778  N   PRO A 314       5.513  -0.351 -10.342  1.00 73.33           N
ATOM   4779  CA  PRO A 314       5.703   0.434 -11.564  1.00 73.33           C
ATOM   4780  C   PRO A 314       6.585  -0.278 -12.577  1.00 73.33           C
ATOM   4781  O   PRO A 314       6.287  -0.284 -13.770  1.00 73.33           O
ATOM   4782  HA  PRO A 314       4.748   0.577 -12.070  1.00 73.33           H
ATOM   4783  CB  PRO A 314       6.345   1.731 -11.066  1.00 73.33           C
ATOM   4784 1HB  PRO A 314       7.433   1.675 -11.089  1.00 73.33           H
ATOM   4785 2HB  PRO A 314       6.057   2.583 -11.681  1.00 73.33           H
ATOM   4786  CG  PRO A 314       5.818   1.860  -9.641  1.00 73.33           C
ATOM   4787 1HG  PRO A 314       6.441   2.521  -9.038  1.00 73.33           H
ATOM   4788 2HG  PRO A 314       4.813   2.280  -9.618  1.00 73.33           H
ATOM   4789  CD  PRO A 314       5.850   0.427  -9.136  1.00 73.33           C
ATOM   4790 1HD  PRO A 314       6.831   0.156  -8.747  1.00 73.33           H
ATOM   4791 2HD  PRO A 314       5.134   0.266  -8.330  1.00 73.33           H
ATOM   4792  N   VAL A 315       7.659  -0.866 -12.069  1.00 73.78           N
ATOM   4793  CA  VAL A 315       8.640  -1.504 -12.929  1.00 73.78           C
ATOM   4794  C   VAL A 315       7.983  -2.674 -13.665  1.00 73.78           C
ATOM   4795  O   VAL A 315       8.207  -2.864 -14.860  1.00 73.78           O
ATOM   4796  HA  VAL A 315       8.965  -0.766 -13.662  1.00 73.78           H
ATOM   4797  CB  VAL A 315       9.861  -1.925 -12.108  1.00 73.78           C
ATOM   4798  HB  VAL A 315       9.533  -2.657 -11.371  1.00 73.78           H
ATOM   4799  CG1 VAL A 315      10.915  -2.590 -12.995  1.00 73.78           C
ATOM   4800 1HG1 VAL A 315      10.488  -3.476 -13.465  1.00 73.78           H
ATOM   4801 2HG1 VAL A 315      11.237  -1.890 -13.766  1.00 73.78           H
ATOM   4802 3HG1 VAL A 315      11.772  -2.879 -12.386  1.00 73.78           H
ATOM   4803  CG2 VAL A 315      10.453  -0.732 -11.355  1.00 73.78           C
ATOM   4804 1HG2 VAL A 315      10.758   0.034 -12.068  1.00 73.78           H
ATOM   4805 2HG2 VAL A 315       9.702  -0.320 -10.680  1.00 73.78           H
ATOM   4806 3HG2 VAL A 315      11.319  -1.058 -10.780  1.00 73.78           H
ATOM   4807  HN  VAL A 315       7.862  -0.910 -11.091  1.00 73.78           H
ATOM   4808  N   LEU A 316       7.186  -3.427 -12.921  1.00 72.91           N
ATOM   4809  CA  LEU A 316       6.571  -4.626 -13.463  1.00 72.91           C
ATOM   4810  C   LEU A 316       5.673  -4.246 -14.642  1.00 72.91           C
ATOM   4811  O   LEU A 316       5.688  -4.910 -15.677  1.00 72.91           O
ATOM   4812  HA  LEU A 316       7.372  -5.267 -13.831  1.00 72.91           H
ATOM   4813  CB  LEU A 316       5.844  -5.400 -12.361  1.00 72.91           C
ATOM   4814 1HB  LEU A 316       5.196  -4.706 -11.824  1.00 72.91           H
ATOM   4815 2HB  LEU A 316       5.197  -6.141 -12.830  1.00 72.91           H
ATOM   4816  CG  LEU A 316       6.735  -6.113 -11.342  1.00 72.91           C
ATOM   4817  HG  LEU A 316       7.450  -5.390 -10.948  1.00 72.91           H
ATOM   4818  CD1 LEU A 316       5.913  -6.627 -10.159  1.00 72.91           C
ATOM   4819 1HD1 LEU A 316       5.421  -5.788  -9.666  1.00 72.91           H
ATOM   4820 2HD1 LEU A 316       5.160  -7.329 -10.517  1.00 72.91           H
ATOM   4821 3HD1 LEU A 316       6.571  -7.130  -9.450  1.00 72.91           H
ATOM   4822  CD2 LEU A 316       7.543  -7.230 -12.007  1.00 72.91           C
ATOM   4823 1HD2 LEU A 316       6.861  -7.958 -12.446  1.00 72.91           H
ATOM   4824 2HD2 LEU A 316       8.174  -6.806 -12.788  1.00 72.91           H
ATOM   4825 3HD2 LEU A 316       8.167  -7.720 -11.261  1.00 72.91           H
ATOM   4826  HN  LEU A 316       6.960  -3.229 -11.968  1.00 72.91           H
ATOM   4827  N   TYR A 317       4.913  -3.179 -14.446  1.00 59.10           N
ATOM   4828  CA  TYR A 317       3.937  -2.762 -15.438  1.00 59.10           C
ATOM   4829  C   TYR A 317       4.622  -2.109 -16.640  1.00 59.10           C
ATOM   4830  O   TYR A 317       4.140  -2.214 -17.767  1.00 59.10           O
ATOM   4831  HA  TYR A 317       3.399  -3.649 -15.774  1.00 59.10           H
ATOM   4832  CB  TYR A 317       3.049  -1.726 -14.748  1.00 59.10           C
ATOM   4833 1HB  TYR A 317       3.676  -1.070 -14.143  1.00 59.10           H
ATOM   4834 2HB  TYR A 317       2.577  -1.103 -15.507  1.00 59.10           H
ATOM   4835  CG  TYR A 317       1.962  -2.332 -13.858  1.00 59.10           C
ATOM   4836  CD1 TYR A 317       0.907  -3.017 -14.426  1.00 59.10           C
ATOM   4837  HD1 TYR A 317       0.849  -3.126 -15.509  1.00 59.10           H
ATOM   4838  CD2 TYR A 317       2.036  -2.193 -12.486  1.00 59.10           C
ATOM   4839  HD2 TYR A 317       2.869  -1.652 -12.038  1.00 59.10           H
ATOM   4840  CE1 TYR A 317      -0.116  -3.587 -13.588  1.00 59.10           C
ATOM   4841  HE1 TYR A 317      -0.954  -4.130 -14.024  1.00 59.10           H
ATOM   4842  CE2 TYR A 317       1.013  -2.763 -11.649  1.00 59.10           C
ATOM   4843  HE2 TYR A 317       1.059  -2.661 -10.565  1.00 59.10           H
ATOM   4844  CZ  TYR A 317      -0.012  -3.432 -12.241  1.00 59.10           C
ATOM   4845  OH  TYR A 317      -0.979  -3.971 -11.450  1.00 59.10           O
ATOM   4846  HH  TYR A 317      -1.753  -4.265 -12.009  1.00 59.10           H
ATOM   4847  HN  TYR A 317       4.955  -2.605 -13.628  1.00 59.10           H
ATOM   4848  N   VAL A 318       5.737  -1.450 -16.360  1.00 65.70           N
ATOM   4849  CA  VAL A 318       6.287  -0.479 -17.290  1.00 65.70           C
ATOM   4850  C   VAL A 318       7.341  -1.158 -18.166  1.00 65.70           C
ATOM   4851  O   VAL A 318       7.275  -1.084 -19.392  1.00 65.70           O
ATOM   4852  HA  VAL A 318       5.471  -0.134 -17.926  1.00 65.70           H
ATOM   4853  CB  VAL A 318       6.833   0.728 -16.524  1.00 65.70           C
ATOM   4854  HB  VAL A 318       7.589   0.368 -15.826  1.00 65.70           H
ATOM   4855  CG1 VAL A 318       7.506   1.721 -17.474  1.00 65.70           C
ATOM   4856 1HG1 VAL A 318       8.332   1.230 -17.988  1.00 65.70           H
ATOM   4857 2HG1 VAL A 318       6.779   2.072 -18.207  1.00 65.70           H
ATOM   4858 3HG1 VAL A 318       7.885   2.569 -16.904  1.00 65.70           H
ATOM   4859  CG2 VAL A 318       5.729   1.407 -15.711  1.00 65.70           C
ATOM   4860 1HG2 VAL A 318       4.941   1.747 -16.383  1.00 65.70           H
ATOM   4861 2HG2 VAL A 318       5.316   0.697 -14.995  1.00 65.70           H
ATOM   4862 3HG2 VAL A 318       6.145   2.261 -15.177  1.00 65.70           H
ATOM   4863  HN  VAL A 318       6.261  -1.571 -15.516  1.00 65.70           H
ATOM   4864  N   PHE A 319       8.289  -1.805 -17.503  1.00 63.26           N
ATOM   4865  CA  PHE A 319       9.445  -2.351 -18.193  1.00 63.26           C
ATOM   4866  C   PHE A 319       9.051  -3.550 -19.058  1.00 63.26           C
ATOM   4867  O   PHE A 319       9.785  -3.931 -19.968  1.00 63.26           O
ATOM   4868  HA  PHE A 319       9.845  -1.562 -18.829  1.00 63.26           H
ATOM   4869  CB  PHE A 319      10.429  -2.815 -17.117  1.00 63.26           C
ATOM   4870 1HB  PHE A 319       9.868  -3.218 -16.274  1.00 63.26           H
ATOM   4871 2HB  PHE A 319      11.032  -3.630 -17.517  1.00 63.26           H
ATOM   4872  CG  PHE A 319      11.361  -1.713 -16.610  1.00 63.26           C
ATOM   4873  CD1 PHE A 319      12.619  -1.601 -17.115  1.00 63.26           C
ATOM   4874  HD1 PHE A 319      12.963  -2.295 -17.881  1.00 63.26           H
ATOM   4875  CD2 PHE A 319      10.932  -0.846 -15.654  1.00 63.26           C
ATOM   4876  HD2 PHE A 319       9.925  -0.936 -15.249  1.00 63.26           H
ATOM   4877  CE1 PHE A 319      13.484  -0.578 -16.644  1.00 63.26           C
ATOM   4878  HE1 PHE A 319      14.492  -0.488 -17.049  1.00 63.26           H
ATOM   4879  CE2 PHE A 319      11.798   0.177 -15.183  1.00 63.26           C
ATOM   4880  HE2 PHE A 319      11.454   0.872 -14.417  1.00 63.26           H
ATOM   4881  CZ  PHE A 319      13.055   0.289 -15.688  1.00 63.26           C
ATOM   4882  HZ  PHE A 319      13.719   1.075 -15.327  1.00 63.26           H
ATOM   4883  HN  PHE A 319       8.275  -1.957 -16.515  1.00 63.26           H
ATOM   4884  N   VAL A 320       7.893  -4.112 -18.743  1.00 66.11           N
ATOM   4885  CA  VAL A 320       7.358  -5.213 -19.526  1.00 66.11           C
ATOM   4886  C   VAL A 320       6.813  -4.674 -20.850  1.00 66.11           C
ATOM   4887  O   VAL A 320       6.537  -5.442 -21.770  1.00 66.11           O
ATOM   4888  HA  VAL A 320       8.180  -5.896 -19.737  1.00 66.11           H
ATOM   4889  CB  VAL A 320       6.308  -5.972 -18.712  1.00 66.11           C
ATOM   4890  HB  VAL A 320       5.390  -5.384 -18.716  1.00 66.11           H
ATOM   4891  CG1 VAL A 320       5.999  -7.330 -19.346  1.00 66.11           C
ATOM   4892 1HG1 VAL A 320       5.617  -7.180 -20.356  1.00 66.11           H
ATOM   4893 2HG1 VAL A 320       6.909  -7.927 -19.386  1.00 66.11           H
ATOM   4894 3HG1 VAL A 320       5.250  -7.848 -18.747  1.00 66.11           H
ATOM   4895  CG2 VAL A 320       6.754  -6.135 -17.257  1.00 66.11           C
ATOM   4896 1HG2 VAL A 320       7.691  -6.691 -17.225  1.00 66.11           H
ATOM   4897 2HG2 VAL A 320       6.900  -5.152 -16.809  1.00 66.11           H
ATOM   4898 3HG2 VAL A 320       5.990  -6.677 -16.701  1.00 66.11           H
ATOM   4899  HN  VAL A 320       7.325  -3.827 -17.970  1.00 66.11           H
ATOM   4900  N   GLY A 321       6.674  -3.357 -20.903  1.00 67.41           N
ATOM   4901  CA  GLY A 321       6.261  -2.698 -22.131  1.00 67.41           C
ATOM   4902  C   GLY A 321       7.457  -2.459 -23.054  1.00 67.41           C
ATOM   4903  O   GLY A 321       8.382  -1.728 -22.701  1.00 67.41           O
ATOM   4904 1HA  GLY A 321       5.518  -3.308 -22.643  1.00 67.41           H
ATOM   4905 2HA  GLY A 321       5.784  -1.747 -21.894  1.00 67.41           H
ATOM   4906  HN  GLY A 321       6.837  -2.746 -20.129  1.00 67.41           H
ATOM   4907  N   GLU A 322       7.401  -3.090 -24.218  1.00 58.89           N
ATOM   4908  CA  GLU A 322       8.376  -2.822 -25.262  1.00 58.89           C
ATOM   4909  C   GLU A 322       8.427  -1.324 -25.570  1.00 58.89           C
ATOM   4910  O   GLU A 322       9.475  -0.799 -25.941  1.00 58.89           O
ATOM   4911  HA  GLU A 322       9.333  -3.149 -24.854  1.00 58.89           H
ATOM   4912  CB  GLU A 322       8.065  -3.631 -26.522  1.00 58.89           C
ATOM   4913 1HB  GLU A 322       7.009  -3.529 -26.773  1.00 58.89           H
ATOM   4914 2HB  GLU A 322       8.731  -3.324 -27.329  1.00 58.89           H
ATOM   4915  CG  GLU A 322       8.322  -5.122 -26.295  1.00 58.89           C
ATOM   4916 1HG  GLU A 322       9.338  -5.268 -25.928  1.00 58.89           H
ATOM   4917 2HG  GLU A 322       7.649  -5.497 -25.524  1.00 58.89           H
ATOM   4918  CD  GLU A 322       8.122  -5.917 -27.587  1.00 58.89           C
ATOM   4919  OE1 GLU A 322       8.551  -7.091 -27.604  1.00 58.89           O
ATOM   4920  OE2 GLU A 322       7.544  -5.332 -28.528  1.00 58.89           O
ATOM   4921  HN  GLU A 322       6.707  -3.770 -24.452  1.00 58.89           H
ATOM   4922  N   ARG A 323       7.281  -0.680 -25.404  1.00 58.96           N
ATOM   4923  CA  ARG A 323       7.163   0.731 -25.730  1.00 58.96           C
ATOM   4924  C   ARG A 323       8.035   1.568 -24.792  1.00 58.96           C
ATOM   4925  O   ARG A 323       8.826   2.393 -25.246  1.00 58.96           O
ATOM   4926  HA  ARG A 323       7.509   0.809 -26.761  1.00 58.96           H
ATOM   4927  CB  ARG A 323       5.711   1.202 -25.621  1.00 58.96           C
ATOM   4928 1HB  ARG A 323       5.070   0.558 -26.224  1.00 58.96           H
ATOM   4929 2HB  ARG A 323       5.372   1.112 -24.589  1.00 58.96           H
ATOM   4930  CG  ARG A 323       5.568   2.653 -26.085  1.00 58.96           C
ATOM   4931 1HG  ARG A 323       6.140   3.307 -25.427  1.00 58.96           H
ATOM   4932 2HG  ARG A 323       5.987   2.761 -27.086  1.00 58.96           H
ATOM   4933  CD  ARG A 323       4.100   3.084 -26.092  1.00 58.96           C
ATOM   4934 1HD  ARG A 323       3.549   2.517 -26.842  1.00 58.96           H
ATOM   4935 2HD  ARG A 323       3.644   2.865 -25.127  1.00 58.96           H
ATOM   4936  NE  ARG A 323       4.000   4.533 -26.380  1.00 58.96           N
ATOM   4937  HE  ARG A 323       4.782   4.979 -26.816  1.00 58.96           H
ATOM   4938  CZ  ARG A 323       2.928   5.283 -26.094  1.00 58.96           C
ATOM   4939  NH1 ARG A 323       1.852   4.737 -25.510  1.00 58.96           N
ATOM   4940 1HH1 ARG A 323       1.846   3.763 -25.284  1.00 58.96           H
ATOM   4941 2HH1 ARG A 323       1.056   5.304 -25.299  1.00 58.96           H
ATOM   4942  NH2 ARG A 323       2.947   6.587 -26.400  1.00 58.96           N
ATOM   4943 1HH2 ARG A 323       2.155   7.161 -26.193  1.00 58.96           H
ATOM   4944 2HH2 ARG A 323       3.753   6.987 -26.835  1.00 58.96           H
ATOM   4945  HN  ARG A 323       6.446  -1.104 -25.054  1.00 58.96           H
ATOM   4946  N   PHE A 324       7.860   1.327 -23.501  1.00 70.41           N
ATOM   4947  CA  PHE A 324       8.583   2.085 -22.494  1.00 70.41           C
ATOM   4948  C   PHE A 324      10.086   1.810 -22.575  1.00 70.41           C
ATOM   4949  O   PHE A 324      10.898   2.705 -22.345  1.00 70.41           O
ATOM   4950  HA  PHE A 324       8.398   3.141 -22.689  1.00 70.41           H
ATOM   4951  CB  PHE A 324       8.066   1.623 -21.130  1.00 70.41           C
ATOM   4952 1HB  PHE A 324       6.987   1.771 -21.094  1.00 70.41           H
ATOM   4953 2HB  PHE A 324       8.245   0.553 -21.028  1.00 70.41           H
ATOM   4954  CG  PHE A 324       8.706   2.348 -19.944  1.00 70.41           C
ATOM   4955  CD1 PHE A 324       9.743   1.775 -19.277  1.00 70.41           C
ATOM   4956  HD1 PHE A 324      10.119   0.800 -19.587  1.00 70.41           H
ATOM   4957  CD2 PHE A 324       8.237   3.564 -19.557  1.00 70.41           C
ATOM   4958  HD2 PHE A 324       7.405   4.023 -20.092  1.00 70.41           H
ATOM   4959  CE1 PHE A 324      10.337   2.447 -18.176  1.00 70.41           C
ATOM   4960  HE1 PHE A 324      11.169   1.988 -17.642  1.00 70.41           H
ATOM   4961  CE2 PHE A 324       8.831   4.237 -18.456  1.00 70.41           C
ATOM   4962  HE2 PHE A 324       8.455   5.212 -18.146  1.00 70.41           H
ATOM   4963  CZ  PHE A 324       9.869   3.664 -17.789  1.00 70.41           C
ATOM   4964  HZ  PHE A 324      10.325   4.180 -16.944  1.00 70.41           H
ATOM   4965  HN  PHE A 324       7.240   0.630 -23.141  1.00 70.41           H
ATOM   4966  N   ARG A 325      10.412   0.568 -22.904  1.00 68.35           N
ATOM   4967  CA  ARG A 325      11.803   0.160 -23.002  1.00 68.35           C
ATOM   4968  C   ARG A 325      12.531   1.006 -24.049  1.00 68.35           C
ATOM   4969  O   ARG A 325      13.675   1.408 -23.841  1.00 68.35           O
ATOM   4970  HA  ARG A 325      12.214   0.328 -22.007  1.00 68.35           H
ATOM   4971  CB  ARG A 325      11.918  -1.318 -23.381  1.00 68.35           C
ATOM   4972 1HB  ARG A 325      11.047  -1.860 -23.013  1.00 68.35           H
ATOM   4973 2HB  ARG A 325      11.921  -1.419 -24.467  1.00 68.35           H
ATOM   4974  CG  ARG A 325      13.192  -1.935 -22.802  1.00 68.35           C
ATOM   4975 1HG  ARG A 325      14.066  -1.432 -23.218  1.00 68.35           H
ATOM   4976 2HG  ARG A 325      13.218  -1.779 -21.723  1.00 68.35           H
ATOM   4977  CD  ARG A 325      13.265  -3.432 -23.108  1.00 68.35           C
ATOM   4978 1HD  ARG A 325      12.371  -3.932 -22.734  1.00 68.35           H
ATOM   4979 2HD  ARG A 325      13.291  -3.590 -24.186  1.00 68.35           H
ATOM   4980  NE  ARG A 325      14.470  -4.019 -22.482  1.00 68.35           N
ATOM   4981  HE  ARG A 325      15.078  -3.409 -21.972  1.00 68.35           H
ATOM   4982  CZ  ARG A 325      14.799  -5.316 -22.555  1.00 68.35           C
ATOM   4983  NH1 ARG A 325      14.022  -6.178 -23.225  1.00 68.35           N
ATOM   4984 1HH1 ARG A 325      13.190  -5.855 -23.675  1.00 68.35           H
ATOM   4985 2HH1 ARG A 325      14.275  -7.144 -23.275  1.00 68.35           H
ATOM   4986  NH2 ARG A 325      15.917  -5.738 -21.948  1.00 68.35           N
ATOM   4987 1HH2 ARG A 325      16.177  -6.703 -21.993  1.00 68.35           H
ATOM   4988 2HH2 ARG A 325      16.491  -5.088 -21.450  1.00 68.35           H
ATOM   4989  HN  ARG A 325       9.745  -0.151 -23.100  1.00 68.35           H
ATOM   4990  N   ARG A 326      11.838   1.252 -25.151  1.00 66.95           N
ATOM   4991  CA  ARG A 326      12.378   2.100 -26.201  1.00 66.95           C
ATOM   4992  C   ARG A 326      12.433   3.555 -25.732  1.00 66.95           C
ATOM   4993  O   ARG A 326      13.427   4.245 -25.953  1.00 66.95           O
ATOM   4994  HA  ARG A 326      13.378   1.709 -26.387  1.00 66.95           H
ATOM   4995  CB  ARG A 326      11.529   2.012 -27.470  1.00 66.95           C
ATOM   4996 1HB  ARG A 326      10.488   1.827 -27.204  1.00 66.95           H
ATOM   4997 2HB  ARG A 326      11.558   2.965 -27.998  1.00 66.95           H
ATOM   4998  CG  ARG A 326      12.031   0.897 -28.390  1.00 66.95           C
ATOM   4999 1HG  ARG A 326      13.076   1.075 -28.645  1.00 66.95           H
ATOM   5000 2HG  ARG A 326      11.989  -0.058 -27.867  1.00 66.95           H
ATOM   5001  CD  ARG A 326      11.194   0.823 -29.669  1.00 66.95           C
ATOM   5002 1HD  ARG A 326      10.776   1.803 -29.897  1.00 66.95           H
ATOM   5003 2HD  ARG A 326      11.826   0.542 -30.511  1.00 66.95           H
ATOM   5004  NE  ARG A 326      10.105  -0.166 -29.504  1.00 66.95           N
ATOM   5005  HE  ARG A 326      10.106  -0.731 -28.678  1.00 66.95           H
ATOM   5006  CZ  ARG A 326       9.118  -0.351 -30.391  1.00 66.95           C
ATOM   5007  NH1 ARG A 326       9.067   0.378 -31.514  1.00 66.95           N
ATOM   5008 1HH1 ARG A 326       9.769   1.066 -31.695  1.00 66.95           H
ATOM   5009 2HH1 ARG A 326       8.327   0.233 -32.171  1.00 66.95           H
ATOM   5010  NH2 ARG A 326       8.182  -1.276 -30.137  1.00 66.95           N
ATOM   5011 1HH2 ARG A 326       7.439  -1.427 -30.789  1.00 66.95           H
ATOM   5012 2HH2 ARG A 326       8.228  -1.816 -29.297  1.00 66.95           H
ATOM   5013  HN  ARG A 326      10.926   0.883 -25.332  1.00 66.95           H
ATOM   5014  N   ASP A 327      11.352   3.979 -25.093  1.00 76.36           N
ATOM   5015  CA  ASP A 327      11.219   5.367 -24.686  1.00 76.36           C
ATOM   5016  C   ASP A 327      12.283   5.690 -23.634  1.00 76.36           C
ATOM   5017  O   ASP A 327      12.801   6.804 -23.591  1.00 76.36           O
ATOM   5018  HA  ASP A 327      11.348   5.947 -25.600  1.00 76.36           H
ATOM   5019  CB  ASP A 327       9.846   5.631 -24.066  1.00 76.36           C
ATOM   5020 1HB  ASP A 327       9.636   4.880 -23.304  1.00 76.36           H
ATOM   5021 2HB  ASP A 327       9.848   6.599 -23.567  1.00 76.36           H
ATOM   5022  CG  ASP A 327       8.749   5.603 -25.132  1.00 76.36           C
ATOM   5023  OD1 ASP A 327       9.112   5.713 -26.323  1.00 76.36           O
ATOM   5024  OD2 ASP A 327       7.572   5.472 -24.732  1.00 76.36           O
ATOM   5025  HN  ASP A 327      10.578   3.392 -24.854  1.00 76.36           H
ATOM   5026  N   LEU A 328      12.576   4.694 -22.811  1.00 77.57           N
ATOM   5027  CA  LEU A 328      13.613   4.837 -21.803  1.00 77.57           C
ATOM   5028  C   LEU A 328      14.952   5.114 -22.491  1.00 77.57           C
ATOM   5029  O   LEU A 328      15.617   6.102 -22.186  1.00 77.57           O
ATOM   5030  HA  LEU A 328      13.355   5.700 -21.189  1.00 77.57           H
ATOM   5031  CB  LEU A 328      13.636   3.616 -20.881  1.00 77.57           C
ATOM   5032 1HB  LEU A 328      12.687   3.571 -20.347  1.00 77.57           H
ATOM   5033 2HB  LEU A 328      13.697   2.720 -21.499  1.00 77.57           H
ATOM   5034  CG  LEU A 328      14.770   3.572 -19.855  1.00 77.57           C
ATOM   5035  HG  LEU A 328      15.718   3.625 -20.391  1.00 77.57           H
ATOM   5036  CD1 LEU A 328      14.710   4.781 -18.920  1.00 77.57           C
ATOM   5037 1HD1 LEU A 328      14.803   5.697 -19.503  1.00 77.57           H
ATOM   5038 2HD1 LEU A 328      13.759   4.783 -18.389  1.00 77.57           H
ATOM   5039 3HD1 LEU A 328      15.528   4.724 -18.200  1.00 77.57           H
ATOM   5040  CD2 LEU A 328      14.761   2.250 -19.085  1.00 77.57           C
ATOM   5041 1HD2 LEU A 328      13.811   2.141 -18.561  1.00 77.57           H
ATOM   5042 2HD2 LEU A 328      14.888   1.422 -19.782  1.00 77.57           H
ATOM   5043 3HD2 LEU A 328      15.577   2.245 -18.362  1.00 77.57           H
ATOM   5044  HN  LEU A 328      12.121   3.804 -22.825  1.00 77.57           H
ATOM   5045  N   VAL A 329      15.307   4.223 -23.405  1.00 78.87           N
ATOM   5046  CA  VAL A 329      16.593   4.310 -24.075  1.00 78.87           C
ATOM   5047  C   VAL A 329      16.675   5.632 -24.841  1.00 78.87           C
ATOM   5048  O   VAL A 329      17.740   6.243 -24.920  1.00 78.87           O
ATOM   5049  HA  VAL A 329      17.366   4.301 -23.307  1.00 78.87           H
ATOM   5050  CB  VAL A 329      16.801   3.086 -24.970  1.00 78.87           C
ATOM   5051  HB  VAL A 329      15.957   3.026 -25.657  1.00 78.87           H
ATOM   5052  CG1 VAL A 329      18.076   3.227 -25.803  1.00 78.87           C
ATOM   5053 1HG1 VAL A 329      18.002   4.113 -26.434  1.00 78.87           H
ATOM   5054 2HG1 VAL A 329      18.935   3.324 -25.139  1.00 78.87           H
ATOM   5055 3HG1 VAL A 329      18.200   2.344 -26.430  1.00 78.87           H
ATOM   5056  CG2 VAL A 329      16.826   1.800 -24.142  1.00 78.87           C
ATOM   5057 1HG2 VAL A 329      17.641   1.848 -23.421  1.00 78.87           H
ATOM   5058 2HG2 VAL A 329      15.879   1.689 -23.614  1.00 78.87           H
ATOM   5059 3HG2 VAL A 329      16.975   0.946 -24.803  1.00 78.87           H
ATOM   5060  HN  VAL A 329      14.734   3.453 -23.688  1.00 78.87           H
ATOM   5061  N   LYS A 330      15.537   6.035 -25.387  1.00 74.27           N
ATOM   5062  CA  LYS A 330      15.463   7.281 -26.131  1.00 74.27           C
ATOM   5063  C   LYS A 330      15.784   8.448 -25.195  1.00 74.27           C
[truncated: 117,162 more chars]
