# Supplementary material for: Noncanonical roles of chemokine regions in CCR9 activation revealed by structural modeling and mutational mapping
Source: Nat Commun. 2025 Aug 18;16:7695. doi: 10.1038/s41467-025-62321-9 (PMC12361432; doi:10.1038/s41467-025-62321-9)
Supplement: Supplementary file 5 — Supplementary Data 3 [file 41467_2025_62321_MOESM5_ESM.zip › CCR9_CCL25_15_rnk4.pdb]

ATOM      1  N   GLU A  20      -5.451  -7.651  57.890  1.00 51.97           N
ATOM      2  CA  GLU A  20      -5.506  -8.588  56.782  1.00 51.97           C
ATOM      3  C   GLU A  20      -5.980  -9.959  57.269  1.00 51.97           C
ATOM      4  O   GLU A  20      -5.191 -10.740  57.799  1.00 51.97           O
ATOM      5  HA  GLU A  20      -6.234  -8.172  56.086  1.00 51.97           H
ATOM      6  CB  GLU A  20      -4.149  -8.693  56.084  1.00 51.97           C
ATOM      7 1HB  GLU A  20      -3.350  -8.550  56.812  1.00 51.97           H
ATOM      8 2HB  GLU A  20      -4.081  -9.642  55.552  1.00 51.97           H
ATOM      9  CG  GLU A  20      -3.987  -7.596  55.030  1.00 51.97           C
ATOM     10 1HG  GLU A  20      -4.934  -7.442  54.513  1.00 51.97           H
ATOM     11 2HG  GLU A  20      -3.733  -6.654  55.517  1.00 51.97           H
ATOM     12  CD  GLU A  20      -2.901  -7.964  54.018  1.00 51.97           C
ATOM     13  OE1 GLU A  20      -2.918  -7.361  52.923  1.00 51.97           O
ATOM     14  OE2 GLU A  20      -2.078  -8.840  54.361  1.00 51.97           O
ATOM     15  HN  GLU A  20      -5.747  -8.020  58.771  1.00 51.97           H
ATOM     16  N   SER A  21      -7.266 -10.210  57.072  1.00 59.99           N
ATOM     17  CA  SER A  21      -7.817 -11.532  57.319  1.00 59.99           C
ATOM     18  C   SER A  21      -7.033 -12.581  56.529  1.00 59.99           C
ATOM     19  O   SER A  21      -6.604 -12.325  55.405  1.00 59.99           O
ATOM     20  HA  SER A  21      -7.703 -11.696  58.391  1.00 59.99           H
ATOM     21  CB  SER A  21      -9.300 -11.588  56.949  1.00 59.99           C
ATOM     22 1HB  SER A  21      -9.693 -12.579  57.177  1.00 59.99           H
ATOM     23 2HB  SER A  21      -9.854 -10.877  57.563  1.00 59.99           H
ATOM     24  OG  SER A  21      -9.519 -11.296  55.572  1.00 59.99           O
ATOM     25  HG  SER A  21      -9.907 -12.093  55.111  1.00 59.99           H
ATOM     26  HN  SER A  21      -7.925  -9.530  56.751  1.00 59.99           H
ATOM     27  N   THR A  22      -6.870 -13.742  57.147  1.00 61.90           N
ATOM     28  CA  THR A  22      -6.180 -14.844  56.500  1.00 61.90           C
ATOM     29  C   THR A  22      -6.756 -15.087  55.103  1.00 61.90           C
ATOM     30  O   THR A  22      -6.032 -15.476  54.188  1.00 61.90           O
ATOM     31  HA  THR A  22      -5.134 -14.567  56.370  1.00 61.90           H
ATOM     32  CB  THR A  22      -6.275 -16.065  57.417  1.00 61.90           C
ATOM     33  HB  THR A  22      -6.289 -16.988  56.837  1.00 61.90           H
ATOM     34  OG1 THR A  22      -7.436 -15.818  58.206  1.00 61.90           O
ATOM     35  HG1 THR A  22      -8.259 -16.011  57.673  1.00 61.90           H
ATOM     36  CG2 THR A  22      -5.136 -16.121  58.437  1.00 61.90           C
ATOM     37 1HG2 THR A  22      -5.164 -15.229  59.062  1.00 61.90           H
ATOM     38 2HG2 THR A  22      -4.181 -16.169  57.914  1.00 61.90           H
ATOM     39 3HG2 THR A  22      -5.252 -17.007  59.062  1.00 61.90           H
ATOM     40  HN  THR A  22      -7.198 -13.933  58.072  1.00 61.90           H
ATOM     41  N   SER A  23      -8.054 -14.848  54.983  1.00 64.07           N
ATOM     42  CA  SER A  23      -8.729 -15.005  53.706  1.00 64.07           C
ATOM     43  C   SER A  23      -8.141 -14.033  52.681  1.00 64.07           C
ATOM     44  O   SER A  23      -7.950 -14.391  51.520  1.00 64.07           O
ATOM     45  HA  SER A  23      -8.543 -16.036  53.406  1.00 64.07           H
ATOM     46  CB  SER A  23     -10.235 -14.780  53.848  1.00 64.07           C
ATOM     47 1HB  SER A  23     -10.734 -15.069  52.923  1.00 64.07           H
ATOM     48 2HB  SER A  23     -10.626 -15.425  54.636  1.00 64.07           H
ATOM     49  OG  SER A  23     -10.546 -13.422  54.150  1.00 64.07           O
ATOM     50  HG  SER A  23     -11.535 -13.280  54.107  1.00 64.07           H
ATOM     51  HN  SER A  23      -8.640 -14.553  55.738  1.00 64.07           H
ATOM     52  N   SER A  24      -7.870 -12.823  53.148  1.00 69.16           N
ATOM     53  CA  SER A  24      -7.359 -11.781  52.274  1.00 69.16           C
ATOM     54  C   SER A  24      -6.003 -12.197  51.701  1.00 69.16           C
ATOM     55  O   SER A  24      -5.705 -11.923  50.539  1.00 69.16           O
ATOM     56  HA  SER A  24      -8.097 -11.684  51.478  1.00 69.16           H
ATOM     57  CB  SER A  24      -7.235 -10.450  53.017  1.00 69.16           C
ATOM     58 1HB  SER A  24      -8.230 -10.081  53.268  1.00 69.16           H
ATOM     59 2HB  SER A  24      -6.708 -10.608  53.958  1.00 69.16           H
ATOM     60  OG  SER A  24      -6.546  -9.469  52.246  1.00 69.16           O
ATOM     61  HG  SER A  24      -6.434  -8.631  52.780  1.00 69.16           H
ATOM     62  HN  SER A  24      -7.994 -12.551  54.102  1.00 69.16           H
ATOM     63  N   MET A  25      -5.216 -12.852  52.542  1.00 65.20           N
ATOM     64  CA  MET A  25      -3.880 -13.265  52.150  1.00 65.20           C
ATOM     65  C   MET A  25      -3.929 -14.499  51.247  1.00 65.20           C
ATOM     66  O   MET A  25      -3.143 -14.618  50.309  1.00 65.20           O
ATOM     67  HA  MET A  25      -3.461 -12.421  51.601  1.00 65.20           H
ATOM     68  CB  MET A  25      -3.055 -13.579  53.400  1.00 65.20           C
ATOM     69 1HB  MET A  25      -3.272 -12.846  54.177  1.00 65.20           H
ATOM     70 2HB  MET A  25      -3.341 -14.555  53.793  1.00 65.20           H
ATOM     71  CG  MET A  25      -1.558 -13.569  53.086  1.00 65.20           C
ATOM     72 1HG  MET A  25      -1.258 -14.533  52.675  1.00 65.20           H
ATOM     73 2HG  MET A  25      -1.342 -12.818  52.326  1.00 65.20           H
ATOM     74  SD  MET A  25      -0.625 -13.222  54.568  1.00 65.20           S
ATOM     75  CE  MET A  25       1.035 -13.402  53.938  1.00 65.20           C
ATOM     76 1HE  MET A  25       1.171 -14.414  53.556  1.00 65.20           H
ATOM     77 2HE  MET A  25       1.199 -12.685  53.134  1.00 65.20           H
ATOM     78 3HE  MET A  25       1.750 -13.217  54.740  1.00 65.20           H
ATOM     79  HN  MET A  25      -5.479 -13.100  53.475  1.00 65.20           H
ATOM     80  N   GLU A  26      -4.862 -15.386  51.562  1.00 60.10           N
ATOM     81  CA  GLU A  26      -5.080 -16.566  50.742  1.00 60.10           C
ATOM     82  C   GLU A  26      -5.535 -16.161  49.339  1.00 60.10           C
ATOM     83  O   GLU A  26      -5.088 -16.735  48.348  1.00 60.10           O
ATOM     84  HA  GLU A  26      -4.111 -17.063  50.688  1.00 60.10           H
ATOM     85  CB  GLU A  26      -6.091 -17.509  51.397  1.00 60.10           C
ATOM     86 1HB  GLU A  26      -6.908 -16.930  51.827  1.00 60.10           H
ATOM     87 2HB  GLU A  26      -6.424 -18.251  50.671  1.00 60.10           H
ATOM     88  CG  GLU A  26      -5.450 -18.288  52.547  1.00 60.10           C
ATOM     89 1HG  GLU A  26      -4.610 -18.872  52.172  1.00 60.10           H
ATOM     90 2HG  GLU A  26      -5.050 -17.591  53.284  1.00 60.10           H
ATOM     91  CD  GLU A  26      -6.467 -19.216  53.214  1.00 60.10           C
ATOM     92  OE1 GLU A  26      -6.012 -20.146  53.915  1.00 60.10           O
ATOM     93  OE2 GLU A  26      -7.676 -18.975  53.009  1.00 60.10           O
ATOM     94  HN  GLU A  26      -5.461 -15.308  52.359  1.00 60.10           H
ATOM     95  N   ASP A  27      -6.420 -15.175  49.301  1.00 66.79           N
ATOM     96  CA  ASP A  27      -6.980 -14.721  48.039  1.00 66.79           C
ATOM     97  C   ASP A  27      -5.848 -14.254  47.122  1.00 66.79           C
ATOM     98  O   ASP A  27      -5.871 -14.515  45.920  1.00 66.79           O
ATOM     99  HA  ASP A  27      -7.514 -15.582  47.637  1.00 66.79           H
ATOM    100  CB  ASP A  27      -7.933 -13.543  48.251  1.00 66.79           C
ATOM    101 1HB  ASP A  27      -7.487 -12.831  48.946  1.00 66.79           H
ATOM    102 2HB  ASP A  27      -8.082 -13.017  47.308  1.00 66.79           H
ATOM    103  CG  ASP A  27      -9.281 -14.019  48.795  1.00 66.79           C
ATOM    104  OD1 ASP A  27      -9.567 -15.225  48.627  1.00 66.79           O
ATOM    105  OD2 ASP A  27      -9.995 -13.168  49.367  1.00 66.79           O
ATOM    106  HN  ASP A  27      -6.753 -14.690  50.109  1.00 66.79           H
ATOM    107  N   TYR A  28      -4.885 -13.572  47.724  1.00 66.12           N
ATOM    108  CA  TYR A  28      -3.761 -13.041  46.971  1.00 66.12           C
ATOM    109  C   TYR A  28      -2.821 -14.162  46.524  1.00 66.12           C
ATOM    110  O   TYR A  28      -2.299 -14.133  45.411  1.00 66.12           O
ATOM    111  HA  TYR A  28      -4.156 -12.535  46.090  1.00 66.12           H
ATOM    112  CB  TYR A  28      -3.011 -12.115  47.930  1.00 66.12           C
ATOM    113 1HB  TYR A  28      -3.693 -11.337  48.275  1.00 66.12           H
ATOM    114 2HB  TYR A  28      -2.708 -12.686  48.808  1.00 66.12           H
ATOM    115  CG  TYR A  28      -1.775 -11.454  47.318  1.00 66.12           C
ATOM    116  CD1 TYR A  28      -0.524 -11.994  47.538  1.00 66.12           C
ATOM    117  HD1 TYR A  28      -0.417 -12.891  48.147  1.00 66.12           H
ATOM    118  CD2 TYR A  28      -1.910 -10.318  46.546  1.00 66.12           C
ATOM    119  HD2 TYR A  28      -2.898  -9.892  46.372  1.00 66.12           H
ATOM    120  CE1 TYR A  28       0.640 -11.372  46.961  1.00 66.12           C
ATOM    121  HE1 TYR A  28       1.634 -11.788  47.127  1.00 66.12           H
ATOM    122  CE2 TYR A  28      -0.746  -9.696  45.969  1.00 66.12           C
ATOM    123  HE2 TYR A  28      -0.839  -8.799  45.358  1.00 66.12           H
ATOM    124  CZ  TYR A  28       0.471 -10.254  46.205  1.00 66.12           C
ATOM    125  OH  TYR A  28       1.571  -9.667  45.661  1.00 66.12           O
ATOM    126  HH  TYR A  28       1.319  -8.798  45.236  1.00 66.12           H
ATOM    127  HN  TYR A  28      -4.864 -13.382  48.705  1.00 66.12           H
ATOM    128  N   VAL A  29      -2.634 -15.125  47.416  1.00 67.01           N
ATOM    129  CA  VAL A  29      -1.700 -16.209  47.162  1.00 67.01           C
ATOM    130  C   VAL A  29      -2.271 -17.124  46.077  1.00 67.01           C
ATOM    131  O   VAL A  29      -1.531 -17.630  45.235  1.00 67.01           O
ATOM    132  HA  VAL A  29      -0.773 -15.766  46.796  1.00 67.01           H
ATOM    133  CB  VAL A  29      -1.390 -16.948  48.465  1.00 67.01           C
ATOM    134  HB  VAL A  29      -2.337 -17.223  48.928  1.00 67.01           H
ATOM    135  CG1 VAL A  29      -0.608 -18.235  48.193  1.00 67.01           C
ATOM    136 1HG1 VAL A  29      -1.199 -18.889  47.551  1.00 67.01           H
ATOM    137 2HG1 VAL A  29       0.331 -17.991  47.697  1.00 67.01           H
ATOM    138 3HG1 VAL A  29      -0.401 -18.740  49.136  1.00 67.01           H
ATOM    139  CG2 VAL A  29      -0.635 -16.044  49.442  1.00 67.01           C
ATOM    140 1HG2 VAL A  29       0.304 -15.725  48.989  1.00 67.01           H
ATOM    141 2HG2 VAL A  29      -1.243 -15.170  49.672  1.00 67.01           H
ATOM    142 3HG2 VAL A  29      -0.427 -16.595  50.359  1.00 67.01           H
ATOM    143  HN  VAL A  29      -3.105 -15.171  48.296  1.00 67.01           H
ATOM    144  N   ASN A  30      -3.582 -17.308  46.132  1.00 61.44           N
ATOM    145  CA  ASN A  30      -4.243 -18.248  45.243  1.00 61.44           C
ATOM    146  C   ASN A  30      -4.561 -17.553  43.918  1.00 61.44           C
ATOM    147  O   ASN A  30      -5.013 -18.193  42.970  1.00 61.44           O
ATOM    148  HA  ASN A  30      -3.540 -19.072  45.123  1.00 61.44           H
ATOM    149  CB  ASN A  30      -5.560 -18.742  45.846  1.00 61.44           C
ATOM    150 1HB  ASN A  30      -6.165 -17.890  46.155  1.00 61.44           H
ATOM    151 2HB  ASN A  30      -6.131 -19.280  45.089  1.00 61.44           H
ATOM    152  CG  ASN A  30      -5.305 -19.656  47.046  1.00 61.44           C
ATOM    153  OD1 ASN A  30      -4.276 -20.301  47.161  1.00 61.44           O
ATOM    154  ND2 ASN A  30      -6.297 -19.675  47.932  1.00 61.44           N
ATOM    155 1HD2 ASN A  30      -7.116 -19.122  47.777  1.00 61.44           H
ATOM    156 2HD2 ASN A  30      -6.224 -20.243  48.752  1.00 61.44           H
ATOM    157  HN  ASN A  30      -4.187 -16.829  46.767  1.00 61.44           H
ATOM    158  N   PHE A  31      -4.312 -16.252  43.894  1.00 69.19           N
ATOM    159  CA  PHE A  31      -4.548 -15.467  42.694  1.00 69.19           C
ATOM    160  C   PHE A  31      -3.639 -15.924  41.552  1.00 69.19           C
ATOM    161  O   PHE A  31      -2.421 -15.989  41.712  1.00 69.19           O
ATOM    162  HA  PHE A  31      -5.589 -15.616  42.409  1.00 69.19           H
ATOM    163  CB  PHE A  31      -4.221 -14.013  43.040  1.00 69.19           C
ATOM    164 1HB  PHE A  31      -4.759 -13.735  43.947  1.00 69.19           H
ATOM    165 2HB  PHE A  31      -3.157 -13.934  43.264  1.00 69.19           H
ATOM    166  CG  PHE A  31      -4.570 -13.016  41.932  1.00 69.19           C
ATOM    167  CD1 PHE A  31      -3.595 -12.546  41.109  1.00 69.19           C
ATOM    168  HD1 PHE A  31      -2.565 -12.879  41.238  1.00 69.19           H
ATOM    169  CD2 PHE A  31      -5.854 -12.600  41.772  1.00 69.19           C
ATOM    170  HD2 PHE A  31      -6.636 -12.977  42.432  1.00 69.19           H
ATOM    171  CE1 PHE A  31      -3.918 -11.621  40.081  1.00 69.19           C
ATOM    172  HE1 PHE A  31      -3.137 -11.245  39.421  1.00 69.19           H
ATOM    173  CE2 PHE A  31      -6.178 -11.675  40.744  1.00 69.19           C
ATOM    174  HE2 PHE A  31      -7.208 -11.342  40.615  1.00 69.19           H
ATOM    175  CZ  PHE A  31      -5.203 -11.205  39.920  1.00 69.19           C
ATOM    176  HZ  PHE A  31      -5.452 -10.496  39.131  1.00 69.19           H
ATOM    177  HN  PHE A  31      -3.957 -15.736  44.673  1.00 69.19           H
ATOM    178  N   ASN A  32      -4.265 -16.229  40.425  1.00 62.38           N
ATOM    179  CA  ASN A  32      -3.528 -16.680  39.257  1.00 62.38           C
ATOM    180  C   ASN A  32      -2.949 -15.467  38.526  1.00 62.38           C
ATOM    181  O   ASN A  32      -3.644 -14.821  37.742  1.00 62.38           O
ATOM    182  HA  ASN A  32      -2.753 -17.341  39.645  1.00 62.38           H
ATOM    183  CB  ASN A  32      -4.441 -17.428  38.284  1.00 62.38           C
ATOM    184 1HB  ASN A  32      -5.030 -18.166  38.827  1.00 62.38           H
ATOM    185 2HB  ASN A  32      -5.144 -16.729  37.830  1.00 62.38           H
ATOM    186  CG  ASN A  32      -3.626 -18.122  37.191  1.00 62.38           C
ATOM    187  OD1 ASN A  32      -2.407 -18.075  37.165  1.00 62.38           O
ATOM    188  ND2 ASN A  32      -4.365 -18.766  36.292  1.00 62.38           N
ATOM    189 1HD2 ASN A  32      -5.362 -18.765  36.371  1.00 62.38           H
ATOM    190 2HD2 ASN A  32      -3.923 -19.251  35.537  1.00 62.38           H
ATOM    191  HN  ASN A  32      -5.256 -16.173  40.304  1.00 62.38           H
ATOM    192  N   PHE A  33      -1.684 -15.194  38.808  1.00 64.85           N
ATOM    193  CA  PHE A  33      -0.974 -14.134  38.112  1.00 64.85           C
ATOM    194  C   PHE A  33      -0.470 -14.614  36.750  1.00 64.85           C
ATOM    195  O   PHE A  33       0.730 -14.581  36.481  1.00 64.85           O
ATOM    196  HA  PHE A  33      -1.677 -13.313  37.969  1.00 64.85           H
ATOM    197  CB  PHE A  33       0.226 -13.753  38.982  1.00 64.85           C
ATOM    198 1HB  PHE A  33       0.788 -14.656  39.222  1.00 64.85           H
ATOM    199 2HB  PHE A  33       0.890 -13.109  38.405  1.00 64.85           H
ATOM    200  CG  PHE A  33      -0.149 -13.042  40.283  1.00 64.85           C
ATOM    201  CD1 PHE A  33      -0.365 -11.699  40.286  1.00 64.85           C
ATOM    202  HD1 PHE A  33      -0.271 -11.130  39.361  1.00 64.85           H
ATOM    203  CD2 PHE A  33      -0.266 -13.751  41.437  1.00 64.85           C
ATOM    204  HD2 PHE A  33      -0.093 -14.828  41.435  1.00 64.85           H
ATOM    205  CE1 PHE A  33      -0.713 -11.038  41.493  1.00 64.85           C
ATOM    206  HE1 PHE A  33      -0.886  -9.962  41.496  1.00 64.85           H
ATOM    207  CE2 PHE A  33      -0.614 -13.091  42.645  1.00 64.85           C
ATOM    208  HE2 PHE A  33      -0.708 -13.660  43.570  1.00 64.85           H
ATOM    209  CZ  PHE A  33      -0.830 -11.748  42.647  1.00 64.85           C
ATOM    210  HZ  PHE A  33      -1.098 -11.241  43.575  1.00 64.85           H
ATOM    211  HN  PHE A  33      -1.146 -15.681  39.495  1.00 64.85           H
ATOM    212  N   THR A  34      -1.412 -15.048  35.925  1.00 64.19           N
ATOM    213  CA  THR A  34      -1.157 -15.181  34.501  1.00 64.19           C
ATOM    214  C   THR A  34      -0.670 -13.852  33.920  1.00 64.19           C
ATOM    215  O   THR A  34      -1.285 -12.810  34.144  1.00 64.19           O
ATOM    216  HA  THR A  34      -0.353 -15.904  34.362  1.00 64.19           H
ATOM    217  CB  THR A  34      -2.433 -15.703  33.839  1.00 64.19           C
ATOM    218  HB  THR A  34      -2.655 -15.146  32.928  1.00 64.19           H
ATOM    219  OG1 THR A  34      -3.417 -15.619  34.866  1.00 64.19           O
ATOM    220  HG1 THR A  34      -3.767 -14.684  34.929  1.00 64.19           H
ATOM    221  CG2 THR A  34      -2.357 -17.197  33.517  1.00 64.19           C
ATOM    222 1HG2 THR A  34      -2.203 -17.759  34.438  1.00 64.19           H
ATOM    223 2HG2 THR A  34      -1.527 -17.380  32.835  1.00 64.19           H
ATOM    224 3HG2 THR A  34      -3.289 -17.515  33.048  1.00 64.19           H
ATOM    225  HN  THR A  34      -2.334 -15.306  36.215  1.00 64.19           H
ATOM    226  N   ASP A  35       0.429 -13.931  33.184  1.00 68.32           N
ATOM    227  CA  ASP A  35       1.062 -12.736  32.654  1.00 68.32           C
ATOM    228  C   ASP A  35       0.382 -12.343  31.341  1.00 68.32           C
ATOM    229  O   ASP A  35       0.798 -12.777  30.268  1.00 68.32           O
ATOM    230  HA  ASP A  35       0.941 -11.979  33.429  1.00 68.32           H
ATOM    231  CB  ASP A  35       2.545 -12.980  32.363  1.00 68.32           C
ATOM    232 1HB  ASP A  35       2.977 -13.597  33.152  1.00 68.32           H
ATOM    233 2HB  ASP A  35       2.649 -13.536  31.431  1.00 68.32           H
ATOM    234  CG  ASP A  35       3.309 -11.659  32.265  1.00 68.32           C
ATOM    235  OD1 ASP A  35       2.658 -10.610  32.461  1.00 68.32           O
ATOM    236  OD2 ASP A  35       4.528 -11.727  31.995  1.00 68.32           O
ATOM    237  HN  ASP A  35       0.885 -14.790  32.951  1.00 68.32           H
ATOM    238  N   PHE A  36      -0.653 -11.526  31.470  1.00 82.01           N
ATOM    239  CA  PHE A  36      -1.353 -11.015  30.303  1.00 82.01           C
ATOM    240  C   PHE A  36      -0.668  -9.760  29.758  1.00 82.01           C
ATOM    241  O   PHE A  36      -1.009  -9.282  28.678  1.00 82.01           O
ATOM    242  HA  PHE A  36      -1.331 -11.798  29.545  1.00 82.01           H
ATOM    243  CB  PHE A  36      -2.770 -10.653  30.754  1.00 82.01           C
ATOM    244 1HB  PHE A  36      -2.707 -10.003  31.627  1.00 82.01           H
ATOM    245 2HB  PHE A  36      -3.256 -10.081  29.965  1.00 82.01           H
ATOM    246  CG  PHE A  36      -3.641 -11.863  31.099  1.00 82.01           C
ATOM    247  CD1 PHE A  36      -3.572 -12.989  30.340  1.00 82.01           C
ATOM    248  HD1 PHE A  36      -2.895 -13.030  29.486  1.00 82.01           H
ATOM    249  CD2 PHE A  36      -4.485 -11.812  32.164  1.00 82.01           C
ATOM    250  HD2 PHE A  36      -4.541 -10.909  32.772  1.00 82.01           H
ATOM    251  CE1 PHE A  36      -4.380 -14.112  30.659  1.00 82.01           C
ATOM    252  HE1 PHE A  36      -4.325 -15.014  30.051  1.00 82.01           H
ATOM    253  CE2 PHE A  36      -5.294 -12.934  32.483  1.00 82.01           C
ATOM    254  HE2 PHE A  36      -5.971 -12.893  33.337  1.00 82.01           H
ATOM    255  CZ  PHE A  36      -5.225 -14.060  31.724  1.00 82.01           C
ATOM    256  HZ  PHE A  36      -5.845 -14.922  31.970  1.00 82.01           H
ATOM    257  HN  PHE A  36      -1.013 -11.213  32.349  1.00 82.01           H
ATOM    258  N   TYR A  37       0.286  -9.263  30.531  1.00 86.22           N
ATOM    259  CA  TYR A  37       1.081  -8.125  30.101  1.00 86.22           C
ATOM    260  C   TYR A  37       2.290  -8.579  29.281  1.00 86.22           C
ATOM    261  O   TYR A  37       3.248  -9.122  29.830  1.00 86.22           O
ATOM    262  HA  TYR A  37       0.449  -7.489  29.481  1.00 86.22           H
ATOM    263  CB  TYR A  37       1.573  -7.446  31.381  1.00 86.22           C
ATOM    264 1HB  TYR A  37       0.723  -7.282  32.043  1.00 86.22           H
ATOM    265 2HB  TYR A  37       2.254  -8.121  31.899  1.00 86.22           H
ATOM    266  CG  TYR A  37       2.282  -6.111  31.144  1.00 86.22           C
ATOM    267  CD1 TYR A  37       3.659  -6.065  31.070  1.00 86.22           C
ATOM    268  HD1 TYR A  37       4.242  -6.980  31.180  1.00 86.22           H
ATOM    269  CD2 TYR A  37       1.544  -4.953  31.004  1.00 86.22           C
ATOM    270  HD2 TYR A  37       0.456  -4.990  31.063  1.00 86.22           H
ATOM    271  CE1 TYR A  37       4.327  -4.809  30.847  1.00 86.22           C
ATOM    272  HE1 TYR A  37       5.414  -4.758  30.786  1.00 86.22           H
ATOM    273  CE2 TYR A  37       2.211  -3.697  30.781  1.00 86.22           C
ATOM    274  HE2 TYR A  37       1.641  -2.775  30.669  1.00 86.22           H
ATOM    275  CZ  TYR A  37       3.570  -3.687  30.713  1.00 86.22           C
ATOM    276  OH  TYR A  37       4.200  -2.500  30.503  1.00 86.22           O
ATOM    277  HH  TYR A  37       5.176  -2.654  30.349  1.00 86.22           H
ATOM    278  HN  TYR A  37       0.519  -9.623  31.435  1.00 86.22           H
ATOM    279  N   CYS A  38       2.206  -8.341  27.980  1.00 89.32           N
ATOM    280  CA  CYS A  38       3.234  -8.810  27.066  1.00 89.32           C
ATOM    281  C   CYS A  38       4.248  -7.683  26.864  1.00 89.32           C
ATOM    282  O   CYS A  38       3.926  -6.650  26.278  1.00 89.32           O
ATOM    283  HA  CYS A  38       3.703  -9.673  27.538  1.00 89.32           H
ATOM    284  CB  CYS A  38       2.636  -9.284  25.740  1.00 89.32           C
ATOM    285 1HB  CYS A  38       1.831  -9.994  25.928  1.00 89.32           H
ATOM    286 2HB  CYS A  38       2.200  -8.441  25.206  1.00 89.32           H
ATOM    287  SG  CYS A  38       3.933 -10.069  24.715  1.00 89.32           S
ATOM    288  HN  CYS A  38       1.456  -7.838  27.551  1.00 89.32           H
ATOM    289  N   GLU A  39       5.454  -7.919  27.361  1.00 81.38           N
ATOM    290  CA  GLU A  39       6.571  -7.039  27.063  1.00 81.38           C
ATOM    291  C   GLU A  39       7.187  -7.402  25.710  1.00 81.38           C
ATOM    292  O   GLU A  39       7.607  -8.539  25.501  1.00 81.38           O
ATOM    293  HA  GLU A  39       6.147  -6.036  27.019  1.00 81.38           H
ATOM    294  CB  GLU A  39       7.621  -7.091  28.175  1.00 81.38           C
ATOM    295 1HB  GLU A  39       7.952  -8.119  28.319  1.00 81.38           H
ATOM    296 2HB  GLU A  39       8.436  -6.405  27.943  1.00 81.38           H
ATOM    297  CG  GLU A  39       7.032  -6.626  29.508  1.00 81.38           C
ATOM    298 1HG  GLU A  39       6.549  -5.657  29.378  1.00 81.38           H
ATOM    299 2HG  GLU A  39       6.261  -7.325  29.833  1.00 81.38           H
ATOM    300  CD  GLU A  39       8.118  -6.521  30.581  1.00 81.38           C
ATOM    301  OE1 GLU A  39       7.791  -6.003  31.670  1.00 81.38           O
ATOM    302  OE2 GLU A  39       9.250  -6.962  30.287  1.00 81.38           O
ATOM    303  HN  GLU A  39       5.672  -8.692  27.956  1.00 81.38           H
ATOM    304  N   LYS A  40       7.220  -6.415  24.827  1.00 87.43           N
ATOM    305  CA  LYS A  40       7.599  -6.659  23.446  1.00 87.43           C
ATOM    306  C   LYS A  40       8.998  -6.092  23.198  1.00 87.43           C
ATOM    307  O   LYS A  40       9.314  -5.673  22.085  1.00 87.43           O
ATOM    308  HA  LYS A  40       7.635  -7.739  23.303  1.00 87.43           H
ATOM    309  CB  LYS A  40       6.535  -6.111  22.493  1.00 87.43           C
ATOM    310 1HB  LYS A  40       6.383  -5.048  22.684  1.00 87.43           H
ATOM    311 2HB  LYS A  40       6.881  -6.203  21.464  1.00 87.43           H
ATOM    312  CG  LYS A  40       5.211  -6.859  22.661  1.00 87.43           C
ATOM    313 1HG  LYS A  40       5.387  -7.933  22.603  1.00 87.43           H
ATOM    314 2HG  LYS A  40       4.797  -6.657  23.649  1.00 87.43           H
ATOM    315  CD  LYS A  40       4.206  -6.442  21.585  1.00 87.43           C
ATOM    316 1HD  LYS A  40       3.983  -5.380  21.683  1.00 87.43           H
ATOM    317 2HD  LYS A  40       4.644  -6.586  20.598  1.00 87.43           H
ATOM    318  CE  LYS A  40       2.914  -7.254  21.699  1.00 87.43           C
ATOM    319 1HE  LYS A  40       3.144  -8.319  21.685  1.00 87.43           H
ATOM    320 2HE  LYS A  40       2.428  -7.044  22.652  1.00 87.43           H
ATOM    321  NZ  LYS A  40       1.996  -6.924  20.586  1.00 87.43           N
ATOM    322 1HZ  LYS A  40       1.237  -7.597  20.563  1.00 87.43           H
ATOM    323 2HZ  LYS A  40       1.618  -5.994  20.723  1.00 87.43           H
ATOM    324 3HZ  LYS A  40       2.503  -6.957  19.708  1.00 87.43           H
ATOM    325  HN  LYS A  40       6.994  -5.465  25.042  1.00 87.43           H
ATOM    326  N   ASN A  41       9.800  -6.096  24.253  1.00 82.31           N
ATOM    327  CA  ASN A  41      11.146  -5.556  24.172  1.00 82.31           C
ATOM    328  C   ASN A  41      11.910  -6.266  23.053  1.00 82.31           C
ATOM    329  O   ASN A  41      12.624  -5.628  22.281  1.00 82.31           O
ATOM    330  HA  ASN A  41      11.017  -4.491  23.978  1.00 82.31           H
ATOM    331  CB  ASN A  41      11.908  -5.779  25.480  1.00 82.31           C
ATOM    332 1HB  ASN A  41      11.836  -6.827  25.773  1.00 82.31           H
ATOM    333 2HB  ASN A  41      12.966  -5.562  25.330  1.00 82.31           H
ATOM    334  CG  ASN A  41      11.354  -4.892  26.596  1.00 82.31           C
ATOM    335  OD1 ASN A  41      10.778  -3.843  26.362  1.00 82.31           O
ATOM    336  ND2 ASN A  41      11.558  -5.371  27.820  1.00 82.31           N
ATOM    337 1HD2 ASN A  41      12.039  -6.240  27.943  1.00 82.31           H
ATOM    338 2HD2 ASN A  41      11.232  -4.863  28.617  1.00 82.31           H
ATOM    339  HN  ASN A  41       9.543  -6.459  25.149  1.00 82.31           H
ATOM    340  N   ASN A  42      11.733  -7.578  22.999  1.00 83.23           N
ATOM    341  CA  ASN A  42      12.448  -8.391  22.030  1.00 83.23           C
ATOM    342  C   ASN A  42      11.995  -8.010  20.619  1.00 83.23           C
ATOM    343  O   ASN A  42      12.796  -8.012  19.685  1.00 83.23           O
ATOM    344  HA  ASN A  42      13.503  -8.178  22.201  1.00 83.23           H
ATOM    345  CB  ASN A  42      12.155  -9.879  22.235  1.00 83.23           C
ATOM    346 1HB  ASN A  42      11.079 -10.048  22.207  1.00 83.23           H
ATOM    347 2HB  ASN A  42      12.590 -10.455  21.419  1.00 83.23           H
ATOM    348  CG  ASN A  42      12.719 -10.369  23.570  1.00 83.23           C
ATOM    349  OD1 ASN A  42      13.469  -9.685  24.246  1.00 83.23           O
ATOM    350  ND2 ASN A  42      12.316 -11.590  23.912  1.00 83.23           N
ATOM    351 1HD2 ASN A  42      11.699 -12.099  23.312  1.00 83.23           H
ATOM    352 2HD2 ASN A  42      12.631 -11.999  24.768  1.00 83.23           H
ATOM    353  HN  ASN A  42      11.116  -8.084  23.602  1.00 83.23           H
ATOM    354  N   VAL A  43      10.713  -7.694  20.508  1.00 90.38           N
ATOM    355  CA  VAL A  43      10.131  -7.371  19.217  1.00 90.38           C
ATOM    356  C   VAL A  43      10.713  -6.048  18.716  1.00 90.38           C
ATOM    357  O   VAL A  43      11.030  -5.912  17.535  1.00 90.38           O
ATOM    358  HA  VAL A  43      10.412  -8.163  18.522  1.00 90.38           H
ATOM    359  CB  VAL A  43       8.605  -7.351  19.321  1.00 90.38           C
ATOM    360  HB  VAL A  43       8.325  -6.540  19.993  1.00 90.38           H
ATOM    361  CG1 VAL A  43       7.966  -7.075  17.959  1.00 90.38           C
ATOM    362 1HG1 VAL A  43       8.303  -6.106  17.590  1.00 90.38           H
ATOM    363 2HG1 VAL A  43       8.258  -7.854  17.256  1.00 90.38           H
ATOM    364 3HG1 VAL A  43       6.880  -7.066  18.062  1.00 90.38           H
ATOM    365  CG2 VAL A  43       8.079  -8.658  19.918  1.00 90.38           C
ATOM    366 1HG2 VAL A  43       8.375  -9.493  19.283  1.00 90.38           H
ATOM    367 2HG2 VAL A  43       8.496  -8.796  20.916  1.00 90.38           H
ATOM    368 3HG2 VAL A  43       6.992  -8.618  19.981  1.00 90.38           H
ATOM    369  HN  VAL A  43      10.078  -7.656  21.280  1.00 90.38           H
ATOM    370  N   ARG A  44      10.836  -5.105  19.639  1.00 86.21           N
ATOM    371  CA  ARG A  44      11.381  -3.799  19.308  1.00 86.21           C
ATOM    372  C   ARG A  44      12.855  -3.922  18.918  1.00 86.21           C
ATOM    373  O   ARG A  44      13.322  -3.230  18.015  1.00 86.21           O
ATOM    374  HA  ARG A  44      10.781  -3.453  18.466  1.00 86.21           H
ATOM    375  CB  ARG A  44      11.250  -2.833  20.486  1.00 86.21           C
ATOM    376 1HB  ARG A  44      11.686  -3.281  21.379  1.00 86.21           H
ATOM    377 2HB  ARG A  44      11.814  -1.923  20.279  1.00 86.21           H
ATOM    378  CG  ARG A  44       9.784  -2.483  20.749  1.00 86.21           C
ATOM    379 1HG  ARG A  44       9.294  -2.228  19.809  1.00 86.21           H
ATOM    380 2HG  ARG A  44       9.266  -3.352  21.154  1.00 86.21           H
ATOM    381  CD  ARG A  44       9.667  -1.311  21.726  1.00 86.21           C
ATOM    382 1HD  ARG A  44      10.315  -0.495  21.407  1.00 86.21           H
ATOM    383 2HD  ARG A  44       8.647  -0.927  21.724  1.00 86.21           H
ATOM    384  NE  ARG A  44      10.039  -1.750  23.089  1.00 86.21           N
ATOM    385  HE  ARG A  44      11.008  -1.737  23.338  1.00 86.21           H
ATOM    386  CZ  ARG A  44       9.160  -2.164  24.012  1.00 86.21           C
ATOM    387  NH1 ARG A  44       7.849  -2.202  23.734  1.00 86.21           N
ATOM    388 1HH1 ARG A  44       7.521  -1.920  22.832  1.00 86.21           H
ATOM    389 2HH1 ARG A  44       7.200  -2.512  24.428  1.00 86.21           H
ATOM    390  NH2 ARG A  44       9.610  -2.539  25.217  1.00 86.21           N
ATOM    391 1HH2 ARG A  44       8.967  -2.850  25.916  1.00 86.21           H
ATOM    392 2HH2 ARG A  44      10.590  -2.507  25.416  1.00 86.21           H
ATOM    393  HN  ARG A  44      10.573  -5.222  20.597  1.00 86.21           H
ATOM    394  N   GLN A  45      13.547  -4.809  19.619  1.00 83.09           N
ATOM    395  CA  GLN A  45      14.964  -5.015  19.373  1.00 83.09           C
ATOM    396  C   GLN A  45      15.184  -5.562  17.961  1.00 83.09           C
ATOM    397  O   GLN A  45      16.086  -5.118  17.252  1.00 83.09           O
ATOM    398  HA  GLN A  45      15.421  -4.030  19.463  1.00 83.09           H
ATOM    399  CB  GLN A  45      15.573  -5.948  20.423  1.00 83.09           C
ATOM    400 1HB  GLN A  45      15.320  -5.591  21.421  1.00 83.09           H
ATOM    401 2HB  GLN A  45      15.143  -6.944  20.322  1.00 83.09           H
ATOM    402  CG  GLN A  45      17.094  -6.024  20.272  1.00 83.09           C
ATOM    403 1HG  GLN A  45      17.346  -6.422  19.289  1.00 83.09           H
ATOM    404 2HG  GLN A  45      17.519  -5.022  20.330  1.00 83.09           H
ATOM    405  CD  GLN A  45      17.708  -6.909  21.359  1.00 83.09           C
ATOM    406  OE1 GLN A  45      17.022  -7.589  22.103  1.00 83.09           O
ATOM    407  NE2 GLN A  45      19.036  -6.861  21.408  1.00 83.09           N
ATOM    408 1HE2 GLN A  45      19.540  -6.281  20.768  1.00 83.09           H
ATOM    409 2HE2 GLN A  45      19.531  -7.405  22.086  1.00 83.09           H
ATOM    410  HN  GLN A  45      13.157  -5.378  20.342  1.00 83.09           H
ATOM    411  N   PHE A  46      14.343  -6.519  17.594  1.00 91.64           N
ATOM    412  CA  PHE A  46      14.399  -7.094  16.261  1.00 91.64           C
ATOM    413  C   PHE A  46      14.158  -6.025  15.192  1.00 91.64           C
ATOM    414  O   PHE A  46      14.891  -5.951  14.207  1.00 91.64           O
ATOM    415  HA  PHE A  46      15.397  -7.515  16.132  1.00 91.64           H
ATOM    416  CB  PHE A  46      13.287  -8.141  16.178  1.00 91.64           C
ATOM    417 1HB  PHE A  46      13.473  -8.913  16.925  1.00 91.64           H
ATOM    418 2HB  PHE A  46      12.339  -7.670  16.435  1.00 91.64           H
ATOM    419  CG  PHE A  46      13.156  -8.802  14.805  1.00 91.64           C
ATOM    420  CD1 PHE A  46      12.187  -8.392  13.943  1.00 91.64           C
ATOM    421  HD1 PHE A  46      11.504  -7.593  14.230  1.00 91.64           H
ATOM    422  CD2 PHE A  46      14.008  -9.799  14.445  1.00 91.64           C
ATOM    423  HD2 PHE A  46      14.785 -10.128  15.136  1.00 91.64           H
ATOM    424  CE1 PHE A  46      12.065  -9.006  12.668  1.00 91.64           C
ATOM    425  HE1 PHE A  46      11.289  -8.678  11.977  1.00 91.64           H
ATOM    426  CE2 PHE A  46      13.886 -10.413  13.171  1.00 91.64           C
ATOM    427  HE2 PHE A  46      14.569 -11.212  12.883  1.00 91.64           H
ATOM    428  CZ  PHE A  46      12.917 -10.003  12.309  1.00 91.64           C
ATOM    429  HZ  PHE A  46      12.824 -10.474  11.330  1.00 91.64           H
ATOM    430  HN  PHE A  46      13.635  -6.899  18.189  1.00 91.64           H
ATOM    431  N   ALA A  47      13.128  -5.224  15.424  1.00 92.13           N
ATOM    432  CA  ALA A  47      12.744  -4.204  14.464  1.00 92.13           C
ATOM    433  C   ALA A  47      13.911  -3.236  14.259  1.00 92.13           C
ATOM    434  O   ALA A  47      14.172  -2.801  13.139  1.00 92.13           O
ATOM    435  HA  ALA A  47      12.526  -4.702  13.519  1.00 92.13           H
ATOM    436  CB  ALA A  47      11.478  -3.495  14.951  1.00 92.13           C
ATOM    437 1HB  ALA A  47      10.671  -4.221  15.052  1.00 92.13           H
ATOM    438 2HB  ALA A  47      11.672  -3.030  15.918  1.00 92.13           H
ATOM    439 3HB  ALA A  47      11.190  -2.730  14.231  1.00 92.13           H
ATOM    440  HN  ALA A  47      12.563  -5.265  16.247  1.00 92.13           H
ATOM    441  N   SER A  48      14.583  -2.928  15.359  1.00 90.47           N
ATOM    442  CA  SER A  48      15.612  -1.903  15.345  1.00 90.47           C
ATOM    443  C   SER A  48      16.785  -2.352  14.470  1.00 90.47           C
ATOM    444  O   SER A  48      17.543  -1.523  13.968  1.00 90.47           O
ATOM    445  HA  SER A  48      15.135  -1.020  14.920  1.00 90.47           H
ATOM    446  CB  SER A  48      16.097  -1.589  16.762  1.00 90.47           C
ATOM    447 1HB  SER A  48      16.690  -0.675  16.747  1.00 90.47           H
ATOM    448 2HB  SER A  48      15.237  -1.401  17.405  1.00 90.47           H
ATOM    449  OG  SER A  48      16.874  -2.651  17.308  1.00 90.47           O
ATOM    450  HG  SER A  48      16.470  -3.532  17.062  1.00 90.47           H
ATOM    451  HN  SER A  48      14.433  -3.365  16.246  1.00 90.47           H
ATOM    452  N   HIS A  49      16.898  -3.663  14.315  1.00 86.69           N
ATOM    453  CA  HIS A  49      17.999  -4.235  13.559  1.00 86.69           C
ATOM    454  C   HIS A  49      17.543  -4.524  12.127  1.00 86.69           C
ATOM    455  O   HIS A  49      18.302  -4.329  11.179  1.00 86.69           O
ATOM    456  HA  HIS A  49      18.787  -3.481  13.535  1.00 86.69           H
ATOM    457  CB  HIS A  49      18.559  -5.472  14.264  1.00 86.69           C
ATOM    458 1HB  HIS A  49      17.737  -6.153  14.486  1.00 86.69           H
ATOM    459 2HB  HIS A  49      19.231  -5.993  13.583  1.00 86.69           H
ATOM    460  CG  HIS A  49      19.300  -5.166  15.544  1.00 86.69           C
ATOM    461  ND1 HIS A  49      20.381  -4.305  15.597  1.00 86.69           N
ATOM    462  HD1 HIS A  49      20.774  -3.810  14.821  1.00 86.69           H
ATOM    463  CD2 HIS A  49      19.103  -5.616  16.817  1.00 86.69           C
ATOM    464  HD2 HIS A  49      18.328  -6.314  17.133  1.00 86.69           H
ATOM    465  CE1 HIS A  49      20.809  -4.246  16.849  1.00 86.69           C
ATOM    466  HE1 HIS A  49      21.647  -3.653  17.213  1.00 86.69           H
ATOM    467  NE2 HIS A  49      20.016  -5.060  17.604  1.00 86.69           N
ATOM    468  HN  HIS A  49      16.256  -4.329  14.694  1.00 86.69           H
ATOM    469  N   PHE A  50      16.306  -4.984  12.016  1.00 89.09           N
ATOM    470  CA  PHE A  50      15.831  -5.561  10.769  1.00 89.09           C
ATOM    471  C   PHE A  50      15.309  -4.475   9.827  1.00 89.09           C
ATOM    472  O   PHE A  50      15.624  -4.476   8.638  1.00 89.09           O
ATOM    473  HA  PHE A  50      16.677  -6.067  10.304  1.00 89.09           H
ATOM    474  CB  PHE A  50      14.683  -6.508  11.123  1.00 89.09           C
ATOM    475 1HB  PHE A  50      15.042  -7.245  11.842  1.00 89.09           H
ATOM    476 2HB  PHE A  50      13.895  -5.939  11.616  1.00 89.09           H
ATOM    477  CG  PHE A  50      14.087  -7.240   9.919  1.00 89.09           C
ATOM    478  CD1 PHE A  50      12.881  -6.857   9.420  1.00 89.09           C
ATOM    479  HD1 PHE A  50      12.340  -6.029   9.877  1.00 89.09           H
ATOM    480  CD2 PHE A  50      14.762  -8.274   9.349  1.00 89.09           C
ATOM    481  HD2 PHE A  50      15.728  -8.581   9.750  1.00 89.09           H
ATOM    482  CE1 PHE A  50      12.328  -7.537   8.302  1.00 89.09           C
ATOM    483  HE1 PHE A  50      11.361  -7.230   7.902  1.00 89.09           H
ATOM    484  CE2 PHE A  50      14.208  -8.953   8.232  1.00 89.09           C
ATOM    485  HE2 PHE A  50      14.750  -9.781   7.775  1.00 89.09           H
ATOM    486  CZ  PHE A  50      13.003  -8.570   7.732  1.00 89.09           C
ATOM    487  HZ  PHE A  50      12.578  -9.092   6.874  1.00 89.09           H
ATOM    488  HN  PHE A  50      15.635  -4.968  12.757  1.00 89.09           H
ATOM    489  N   LEU A  51      14.519  -3.574  10.393  1.00 92.09           N
ATOM    490  CA  LEU A  51      13.709  -2.677   9.588  1.00 92.09           C
ATOM    491  C   LEU A  51      14.607  -1.609   8.961  1.00 92.09           C
ATOM    492  O   LEU A  51      14.521  -1.345   7.763  1.00 92.09           O
ATOM    493  HA  LEU A  51      13.265  -3.268   8.787  1.00 92.09           H
ATOM    494  CB  LEU A  51      12.558  -2.103  10.417  1.00 92.09           C
ATOM    495 1HB  LEU A  51      12.980  -1.604  11.290  1.00 92.09           H
ATOM    496 2HB  LEU A  51      12.055  -1.339   9.825  1.00 92.09           H
ATOM    497  CG  LEU A  51      11.510  -3.109  10.897  1.00 92.09           C
ATOM    498  HG  LEU A  51      12.002  -3.827  11.554  1.00 92.09           H
ATOM    499  CD1 LEU A  51      10.421  -2.417  11.718  1.00 92.09           C
ATOM    500 1HD1 LEU A  51      10.871  -1.939  12.589  1.00 92.09           H
ATOM    501 2HD1 LEU A  51       9.927  -1.663  11.105  1.00 92.09           H
ATOM    502 3HD1 LEU A  51       9.689  -3.155  12.047  1.00 92.09           H
ATOM    503  CD2 LEU A  51      10.928  -3.897   9.721  1.00 92.09           C
ATOM    504 1HD2 LEU A  51      10.457  -3.208   9.021  1.00 92.09           H
ATOM    505 2HD2 LEU A  51      11.728  -4.439   9.216  1.00 92.09           H
ATOM    506 3HD2 LEU A  51      10.186  -4.605  10.090  1.00 92.09           H
ATOM    507  HN  LEU A  51      14.429  -3.453  11.382  1.00 92.09           H
ATOM    508  N   PRO A  52      15.482  -0.977   9.756  1.00 93.92           N
ATOM    509  CA  PRO A  52      16.179   0.229   9.303  1.00 93.92           C
ATOM    510  C   PRO A  52      16.882   0.023   7.971  1.00 93.92           C
ATOM    511  O   PRO A  52      16.739   0.835   7.057  1.00 93.92           O
ATOM    512  HA  PRO A  52      15.462   1.031   9.126  1.00 93.92           H
ATOM    513  CB  PRO A  52      17.172   0.519  10.430  1.00 93.92           C
ATOM    514 1HB  PRO A  52      18.138   0.050  10.243  1.00 93.92           H
ATOM    515 2HB  PRO A  52      17.354   1.588  10.539  1.00 93.92           H
ATOM    516  CG  PRO A  52      16.490  -0.066  11.661  1.00 93.92           C
ATOM    517 1HG  PRO A  52      17.201  -0.257  12.465  1.00 93.92           H
ATOM    518 2HG  PRO A  52      15.740   0.612  12.069  1.00 93.92           H
ATOM    519  CD  PRO A  52      15.871  -1.348  11.128  1.00 93.92           C
ATOM    520 1HD  PRO A  52      16.583  -2.174  11.133  1.00 93.92           H
ATOM    521 2HD  PRO A  52      15.017  -1.664  11.727  1.00 93.92           H
ATOM    522  N   PRO A  53      17.654  -1.063   7.828  1.00 94.96           N
ATOM    523  CA  PRO A  53      18.453  -1.267   6.617  1.00 94.96           C
ATOM    524  C   PRO A  53      17.590  -1.549   5.398  1.00 94.96           C
ATOM    525  O   PRO A  53      17.921  -1.132   4.289  1.00 94.96           O
ATOM    526  HA  PRO A  53      19.003  -0.358   6.371  1.00 94.96           H
ATOM    527  CB  PRO A  53      19.346  -2.458   6.968  1.00 94.96           C
ATOM    528 1HB  PRO A  53      19.561  -3.071   6.093  1.00 94.96           H
ATOM    529 2HB  PRO A  53      20.305  -2.135   7.373  1.00 94.96           H
ATOM    530  CG  PRO A  53      18.544  -3.216   7.988  1.00 94.96           C
ATOM    531 1HG  PRO A  53      17.837  -3.893   7.509  1.00 94.96           H
ATOM    532 2HG  PRO A  53      19.188  -3.824   8.623  1.00 94.96           H
ATOM    533  CD  PRO A  53      17.830  -2.166   8.789  1.00 94.96           C
ATOM    534 1HD  PRO A  53      16.873  -2.530   9.163  1.00 94.96           H
ATOM    535 2HD  PRO A  53      18.414  -1.856   9.655  1.00 94.96           H
ATOM    536  N   LEU A  54      16.496  -2.257   5.638  1.00 92.29           N
ATOM    537  CA  LEU A  54      15.620  -2.671   4.555  1.00 92.29           C
ATOM    538  C   LEU A  54      14.892  -1.446   3.996  1.00 92.29           C
ATOM    539  O   LEU A  54      14.734  -1.313   2.784  1.00 92.29           O
ATOM    540  HA  LEU A  54      16.248  -3.088   3.768  1.00 92.29           H
ATOM    541  CB  LEU A  54      14.680  -3.784   5.022  1.00 92.29           C
ATOM    542 1HB  LEU A  54      14.155  -3.439   5.913  1.00 92.29           H
ATOM    543 2HB  LEU A  54      13.927  -3.945   4.250  1.00 92.29           H
ATOM    544  CG  LEU A  54      15.338  -5.128   5.340  1.00 92.29           C
ATOM    545  HG  LEU A  54      16.067  -4.971   6.135  1.00 92.29           H
ATOM    546  CD1 LEU A  54      14.309  -6.133   5.862  1.00 92.29           C
ATOM    547 1HD1 LEU A  54      13.851  -5.744   6.772  1.00 92.29           H
ATOM    548 2HD1 LEU A  54      13.540  -6.291   5.107  1.00 92.29           H
ATOM    549 3HD1 LEU A  54      14.804  -7.079   6.081  1.00 92.29           H
ATOM    550  CD2 LEU A  54      16.101  -5.666   4.128  1.00 92.29           C
ATOM    551 1HD2 LEU A  54      15.410  -5.804   3.296  1.00 92.29           H
ATOM    552 2HD2 LEU A  54      16.877  -4.956   3.842  1.00 92.29           H
ATOM    553 3HD2 LEU A  54      16.559  -6.622   4.382  1.00 92.29           H
ATOM    554  HN  LEU A  54      16.206  -2.546   6.550  1.00 92.29           H
ATOM    555  N   TYR A  55      14.469  -0.582   4.908  1.00 92.81           N
ATOM    556  CA  TYR A  55      13.740   0.614   4.523  1.00 92.81           C
ATOM    557  C   TYR A  55      14.631   1.566   3.724  1.00 92.81           C
ATOM    558  O   TYR A  55      14.179   2.184   2.760  1.00 92.81           O
ATOM    559  HA  TYR A  55      12.897   0.309   3.902  1.00 92.81           H
ATOM    560  CB  TYR A  55      13.328   1.295   5.829  1.00 92.81           C
ATOM    561 1HB  TYR A  55      14.181   1.302   6.508  1.00 92.81           H
ATOM    562 2HB  TYR A  55      13.078   2.336   5.622  1.00 92.81           H
ATOM    563  CG  TYR A  55      12.141   0.631   6.531  1.00 92.81           C
ATOM    564  CD1 TYR A  55      11.578  -0.511   6.000  1.00 92.81           C
ATOM    565  HD1 TYR A  55      11.978  -0.941   5.082  1.00 92.81           H
ATOM    566  CD2 TYR A  55      11.635   1.175   7.693  1.00 92.81           C
ATOM    567  HD2 TYR A  55      12.080   2.078   8.112  1.00 92.81           H
ATOM    568  CE1 TYR A  55      10.461  -1.136   6.660  1.00 92.81           C
ATOM    569  HE1 TYR A  55      10.006  -2.039   6.252  1.00 92.81           H
ATOM    570  CE2 TYR A  55      10.518   0.550   8.353  1.00 92.81           C
ATOM    571  HE2 TYR A  55      10.108   0.969   9.272  1.00 92.81           H
ATOM    572  CZ  TYR A  55       9.986  -0.575   7.804  1.00 92.81           C
ATOM    573  OH  TYR A  55       8.931  -1.165   8.428  1.00 92.81           O
ATOM    574  HH  TYR A  55       8.591  -1.927   7.877  1.00 92.81           H
ATOM    575  HN  TYR A  55      14.617  -0.689   5.891  1.00 92.81           H
ATOM    576  N   TRP A  56      15.881   1.656   4.153  1.00 91.67           N
ATOM    577  CA  TRP A  56      16.851   2.490   3.464  1.00 91.67           C
ATOM    578  C   TRP A  56      17.046   1.923   2.056  1.00 91.67           C
ATOM    579  O   TRP A  56      17.102   2.673   1.083  1.00 91.67           O
ATOM    580  HA  TRP A  56      16.442   3.499   3.406  1.00 91.67           H
ATOM    581  CB  TRP A  56      18.156   2.583   4.257  1.00 91.67           C
ATOM    582 1HB  TRP A  56      18.370   1.611   4.701  1.00 91.67           H
ATOM    583 2HB  TRP A  56      18.972   2.805   3.569  1.00 91.67           H
ATOM    584  CG  TRP A  56      18.138   3.640   5.363  1.00 91.67           C
ATOM    585  CD1 TRP A  56      18.231   3.451   6.686  1.00 91.67           C
ATOM    586  HD1 TRP A  56      18.336   2.475   7.161  1.00 91.67           H
ATOM    587  CD2 TRP A  56      18.016   5.067   5.187  1.00 91.67           C
ATOM    588  NE1 TRP A  56      18.177   4.646   7.373  1.00 91.67           N
ATOM    589  HE1 TRP A  56      18.226   4.762   8.365  1.00 91.67           H
ATOM    590  CE2 TRP A  56      18.042   5.660   6.432  1.00 91.67           C
ATOM    591  CE3 TRP A  56      17.887   5.831   4.014  1.00 91.67           C
ATOM    592  HE3 TRP A  56      17.863   5.386   3.019  1.00 91.67           H
ATOM    593  CZ2 TRP A  56      17.944   7.044   6.625  1.00 91.67           C
ATOM    594  HZ2 TRP A  56      17.968   7.488   7.619  1.00 91.67           H
ATOM    595  CZ3 TRP A  56      17.790   7.212   4.223  1.00 91.67           C
ATOM    596  HZ3 TRP A  56      17.688   7.851   3.346  1.00 91.67           H
ATOM    597  CH2 TRP A  56      17.815   7.825   5.470  1.00 91.67           C
ATOM    598  HH2 TRP A  56      17.734   8.909   5.549  1.00 91.67           H
ATOM    599  HN  TRP A  56      16.233   1.173   4.955  1.00 91.67           H
ATOM    600  N   LEU A  57      17.145   0.603   1.993  1.00 92.30           N
ATOM    601  CA  LEU A  57      17.350  -0.072   0.723  1.00 92.30           C
ATOM    602  C   LEU A  57      16.171   0.227  -0.206  1.00 92.30           C
ATOM    603  O   LEU A  57      16.365   0.628  -1.352  1.00 92.30           O
ATOM    604  HA  LEU A  57      18.255   0.341   0.276  1.00 92.30           H
ATOM    605  CB  LEU A  57      17.595  -1.566   0.943  1.00 92.30           C
ATOM    606 1HB  LEU A  57      18.465  -1.680   1.589  1.00 92.30           H
ATOM    607 2HB  LEU A  57      16.742  -1.978   1.482  1.00 92.30           H
ATOM    608  CG  LEU A  57      17.818  -2.403  -0.318  1.00 92.30           C
ATOM    609  HG  LEU A  57      16.984  -2.226  -0.997  1.00 92.30           H
ATOM    610  CD1 LEU A  57      19.093  -1.969  -1.045  1.00 92.30           C
ATOM    611 1HD1 LEU A  57      19.009  -0.920  -1.332  1.00 92.30           H
ATOM    612 2HD1 LEU A  57      19.950  -2.097  -0.384  1.00 92.30           H
ATOM    613 3HD1 LEU A  57      19.227  -2.580  -1.938  1.00 92.30           H
ATOM    614  CD2 LEU A  57      17.826  -3.897   0.009  1.00 92.30           C
ATOM    615 1HD2 LEU A  57      18.628  -4.110   0.716  1.00 92.30           H
ATOM    616 2HD2 LEU A  57      16.869  -4.178   0.450  1.00 92.30           H
ATOM    617 3HD2 LEU A  57      17.986  -4.469  -0.905  1.00 92.30           H
ATOM    618  HN  LEU A  57      17.087  -0.001   2.788  1.00 92.30           H
ATOM    619  N   VAL A  58      14.975   0.021   0.325  1.00 94.22           N
ATOM    620  CA  VAL A  58      13.766   0.200  -0.462  1.00 94.22           C
ATOM    621  C   VAL A  58      13.689   1.649  -0.946  1.00 94.22           C
ATOM    622  O   VAL A  58      13.350   1.905  -2.101  1.00 94.22           O
ATOM    623  HA  VAL A  58      13.838  -0.456  -1.329  1.00 94.22           H
ATOM    624  CB  VAL A  58      12.543  -0.224   0.353  1.00 94.22           C
ATOM    625  HB  VAL A  58      12.562   0.324   1.296  1.00 94.22           H
ATOM    626  CG1 VAL A  58      11.247   0.138  -0.374  1.00 94.22           C
ATOM    627 1HG1 VAL A  58      11.206   1.216  -0.530  1.00 94.22           H
ATOM    628 2HG1 VAL A  58      11.217  -0.369  -1.338  1.00 94.22           H
ATOM    629 3HG1 VAL A  58      10.393  -0.174   0.227  1.00 94.22           H
ATOM    630  CG2 VAL A  58      12.591  -1.718   0.677  1.00 94.22           C
ATOM    631 1HG2 VAL A  58      12.608  -2.291  -0.250  1.00 94.22           H
ATOM    632 2HG2 VAL A  58      13.489  -1.936   1.255  1.00 94.22           H
ATOM    633 3HG2 VAL A  58      11.710  -1.993   1.257  1.00 94.22           H
ATOM    634  HN  VAL A  58      14.824  -0.263   1.272  1.00 94.22           H
ATOM    635  N   PHE A  59      14.008   2.561  -0.039  1.00 95.25           N
ATOM    636  CA  PHE A  59      13.941   3.979  -0.348  1.00 95.25           C
ATOM    637  C   PHE A  59      14.845   4.326  -1.533  1.00 95.25           C
ATOM    638  O   PHE A  59      14.399   4.944  -2.498  1.00 95.25           O
ATOM    639  HA  PHE A  59      12.906   4.206  -0.604  1.00 95.25           H
ATOM    640  CB  PHE A  59      14.434   4.730   0.891  1.00 95.25           C
ATOM    641 1HB  PHE A  59      13.731   4.565   1.707  1.00 95.25           H
ATOM    642 2HB  PHE A  59      15.390   4.308   1.203  1.00 95.25           H
ATOM    643  CG  PHE A  59      14.603   6.236   0.679  1.00 95.25           C
ATOM    644  CD1 PHE A  59      15.847   6.785   0.663  1.00 95.25           C
ATOM    645  HD1 PHE A  59      16.724   6.153   0.801  1.00 95.25           H
ATOM    646  CD2 PHE A  59      13.509   7.025   0.508  1.00 95.25           C
ATOM    647  HD2 PHE A  59      12.512   6.585   0.521  1.00 95.25           H
ATOM    648  CE1 PHE A  59      16.004   8.183   0.467  1.00 95.25           C
ATOM    649  HE1 PHE A  59      17.001   8.623   0.454  1.00 95.25           H
ATOM    650  CE2 PHE A  59      13.665   8.423   0.311  1.00 95.25           C
ATOM    651  HE2 PHE A  59      12.789   9.056   0.174  1.00 95.25           H
ATOM    652  CZ  PHE A  59      14.910   8.972   0.295  1.00 95.25           C
ATOM    653  HZ  PHE A  59      15.030  10.045   0.145  1.00 95.25           H
ATOM    654  HN  PHE A  59      14.308   2.344   0.890  1.00 95.25           H
ATOM    655  N   ILE A  60      16.099   3.913  -1.421  1.00 93.30           N
ATOM    656  CA  ILE A  60      17.107   4.309  -2.389  1.00 93.30           C
ATOM    657  C   ILE A  60      16.712   3.786  -3.772  1.00 93.30           C
ATOM    658  O   ILE A  60      16.654   4.550  -4.735  1.00 93.30           O
ATOM    659  HA  ILE A  60      17.118   5.399  -2.423  1.00 93.30           H
ATOM    660  CB  ILE A  60      18.495   3.856  -1.934  1.00 93.30           C
ATOM    661  HB  ILE A  60      18.438   2.803  -1.660  1.00 93.30           H
ATOM    662  CG1 ILE A  60      18.941   4.624  -0.688  1.00 93.30           C
ATOM    663 1HG1 ILE A  60      19.182   5.652  -0.957  1.00 93.30           H
ATOM    664 2HG1 ILE A  60      18.122   4.666   0.030  1.00 93.30           H
ATOM    665  CG2 ILE A  60      19.511   3.972  -3.072  1.00 93.30           C
ATOM    666 1HG2 ILE A  60      19.195   3.345  -3.906  1.00 93.30           H
ATOM    667 2HG2 ILE A  60      19.572   5.010  -3.400  1.00 93.30           H
ATOM    668 3HG2 ILE A  60      20.489   3.644  -2.721  1.00 93.30           H
ATOM    669  CD1 ILE A  60      20.159   3.961  -0.042  1.00 93.30           C
ATOM    670 1HD1 ILE A  60      19.907   2.941   0.248  1.00 93.30           H
ATOM    671 2HD1 ILE A  60      20.984   3.942  -0.755  1.00 93.30           H
ATOM    672 3HD1 ILE A  60      20.455   4.526   0.842  1.00 93.30           H
ATOM    673  HN  ILE A  60      16.429   3.320  -0.686  1.00 93.30           H
ATOM    674  N   VAL A  61      16.451   2.489  -3.826  1.00 93.36           N
ATOM    675  CA  VAL A  61      16.204   1.827  -5.097  1.00 93.36           C
ATOM    676  C   VAL A  61      14.896   2.349  -5.693  1.00 93.36           C
ATOM    677  O   VAL A  61      14.814   2.603  -6.893  1.00 93.36           O
ATOM    678  HA  VAL A  61      17.024   2.087  -5.767  1.00 93.36           H
ATOM    679  CB  VAL A  61      16.211   0.309  -4.906  1.00 93.36           C
ATOM    680  HB  VAL A  61      15.456   0.061  -4.161  1.00 93.36           H
ATOM    681  CG1 VAL A  61      15.842  -0.408  -6.206  1.00 93.36           C
ATOM    682 1HG1 VAL A  61      14.845  -0.100  -6.521  1.00 93.36           H
ATOM    683 2HG1 VAL A  61      16.564  -0.150  -6.981  1.00 93.36           H
ATOM    684 3HG1 VAL A  61      15.855  -1.485  -6.043  1.00 93.36           H
ATOM    685  CG2 VAL A  61      17.565  -0.171  -4.380  1.00 93.36           C
ATOM    686 1HG2 VAL A  61      18.347   0.095  -5.092  1.00 93.36           H
ATOM    687 2HG2 VAL A  61      17.771   0.302  -3.420  1.00 93.36           H
ATOM    688 3HG2 VAL A  61      17.543  -1.254  -4.254  1.00 93.36           H
ATOM    689  HN  VAL A  61      16.407   1.893  -3.024  1.00 93.36           H
ATOM    690  N   GLY A  62      13.904   2.494  -4.826  1.00 94.89           N
ATOM    691  CA  GLY A  62      12.571   2.865  -5.269  1.00 94.89           C
ATOM    692  C   GLY A  62      12.541   4.313  -5.763  1.00 94.89           C
ATOM    693  O   GLY A  62      11.922   4.612  -6.783  1.00 94.89           O
ATOM    694 1HA  GLY A  62      12.250   2.198  -6.069  1.00 94.89           H
ATOM    695 2HA  GLY A  62      11.864   2.742  -4.449  1.00 94.89           H
ATOM    696  HN  GLY A  62      14.000   2.361  -3.839  1.00 94.89           H
ATOM    697  N   ALA A  63      13.218   5.173  -5.017  1.00 94.83           N
ATOM    698  CA  ALA A  63      13.234   6.591  -5.336  1.00 94.83           C
ATOM    699  C   ALA A  63      13.870   6.791  -6.713  1.00 94.83           C
ATOM    700  O   ALA A  63      13.353   7.546  -7.535  1.00 94.83           O
ATOM    701  HA  ALA A  63      12.201   6.935  -5.369  1.00 94.83           H
ATOM    702  CB  ALA A  63      13.974   7.354  -4.236  1.00 94.83           C
ATOM    703 1HB  ALA A  63      13.465   7.202  -3.283  1.00 94.83           H
ATOM    704 2HB  ALA A  63      14.997   6.986  -4.163  1.00 94.83           H
ATOM    705 3HB  ALA A  63      13.986   8.417  -4.476  1.00 94.83           H
ATOM    706  HN  ALA A  63      13.748   4.916  -4.208  1.00 94.83           H
ATOM    707  N   LEU A  64      14.982   6.103  -6.922  1.00 89.34           N
ATOM    708  CA  LEU A  64      15.697   6.200  -8.183  1.00 89.34           C
ATOM    709  C   LEU A  64      14.809   5.669  -9.310  1.00 89.34           C
ATOM    710  O   LEU A  64      14.684   6.302 -10.358  1.00 89.34           O
ATOM    711  HA  LEU A  64      15.893   7.256  -8.367  1.00 89.34           H
ATOM    712  CB  LEU A  64      17.053   5.498  -8.086  1.00 89.34           C
ATOM    713 1HB  LEU A  64      16.893   4.493  -7.697  1.00 89.34           H
ATOM    714 2HB  LEU A  64      17.456   5.389  -9.093  1.00 89.34           H
ATOM    715  CG  LEU A  64      18.106   6.189  -7.217  1.00 89.34           C
ATOM    716  HG  LEU A  64      17.672   6.371  -6.234  1.00 89.34           H
ATOM    717  CD1 LEU A  64      19.326   5.289  -7.014  1.00 89.34           C
ATOM    718 1HD1 LEU A  64      19.018   4.366  -6.522  1.00 89.34           H
ATOM    719 2HD1 LEU A  64      19.770   5.054  -7.981  1.00 89.34           H
ATOM    720 3HD1 LEU A  64      20.058   5.805  -6.393  1.00 89.34           H
ATOM    721  CD2 LEU A  64      18.489   7.551  -7.800  1.00 89.34           C
ATOM    722 1HD2 LEU A  64      18.897   7.416  -8.802  1.00 89.34           H
ATOM    723 2HD2 LEU A  64      17.605   8.187  -7.851  1.00 89.34           H
ATOM    724 3HD2 LEU A  64      19.239   8.021  -7.163  1.00 89.34           H
ATOM    725  HN  LEU A  64      15.394   5.488  -6.249  1.00 89.34           H
ATOM    726  N   GLY A  65      14.215   4.512  -9.057  1.00 92.49           N
ATOM    727  CA  GLY A  65      13.467   3.814 -10.089  1.00 92.49           C
ATOM    728  C   GLY A  65      12.250   4.629 -10.530  1.00 92.49           C
ATOM    729  O   GLY A  65      12.061   4.874 -11.720  1.00 92.49           O
ATOM    730 1HA  GLY A  65      14.113   3.624 -10.946  1.00 92.49           H
ATOM    731 2HA  GLY A  65      13.143   2.843  -9.714  1.00 92.49           H
ATOM    732  HN  GLY A  65      14.239   4.054  -8.169  1.00 92.49           H
ATOM    733  N   ASN A  66      11.455   5.026  -9.547  1.00 90.29           N
ATOM    734  CA  ASN A  66      10.192   5.688  -9.826  1.00 90.29           C
ATOM    735  C   ASN A  66      10.466   7.073 -10.415  1.00 90.29           C
ATOM    736  O   ASN A  66       9.709   7.554 -11.256  1.00 90.29           O
ATOM    737  HA  ASN A  66       9.674   5.032 -10.525  1.00 90.29           H
ATOM    738  CB  ASN A  66       9.373   5.872  -8.547  1.00 90.29           C
ATOM    739 1HB  ASN A  66      10.021   6.214  -7.741  1.00 90.29           H
ATOM    740 2HB  ASN A  66       8.620   6.646  -8.701  1.00 90.29           H
ATOM    741  CG  ASN A  66       8.691   4.564  -8.140  1.00 90.29           C
ATOM    742  OD1 ASN A  66       7.812   4.055  -8.816  1.00 90.29           O
ATOM    743  ND2 ASN A  66       9.143   4.050  -7.000  1.00 90.29           N
ATOM    744 1HD2 ASN A  66       9.867   4.518  -6.493  1.00 90.29           H
ATOM    745 2HD2 ASN A  66       8.760   3.196  -6.649  1.00 90.29           H
ATOM    746  HN  ASN A  66      11.662   4.902  -8.576  1.00 90.29           H
ATOM    747  N   SER A  67      11.551   7.674  -9.950  1.00 90.92           N
ATOM    748  CA  SER A  67      11.970   8.967 -10.466  1.00 90.92           C
ATOM    749  C   SER A  67      12.281   8.858 -11.960  1.00 90.92           C
ATOM    750  O   SER A  67      11.958   9.759 -12.732  1.00 90.92           O
ATOM    751  HA  SER A  67      11.123   9.632 -10.299  1.00 90.92           H
ATOM    752  CB  SER A  67      13.189   9.495  -9.706  1.00 90.92           C
ATOM    753 1HB  SER A  67      14.006   8.779  -9.791  1.00 90.92           H
ATOM    754 2HB  SER A  67      13.529  10.422 -10.167  1.00 90.92           H
ATOM    755  OG  SER A  67      12.901   9.726  -8.330  1.00 90.92           O
ATOM    756  HG  SER A  67      13.417   9.086  -7.760  1.00 90.92           H
ATOM    757  HN  SER A  67      12.139   7.294  -9.235  1.00 90.92           H
ATOM    758  N   LEU A  68      12.906   7.747 -12.322  1.00 85.49           N
ATOM    759  CA  LEU A  68      13.232   7.492 -13.715  1.00 85.49           C
ATOM    760  C   LEU A  68      11.938   7.350 -14.520  1.00 85.49           C
ATOM    761  O   LEU A  68      11.841   7.851 -15.638  1.00 85.49           O
ATOM    762  HA  LEU A  68      13.776   8.360 -14.087  1.00 85.49           H
ATOM    763  CB  LEU A  68      14.166   6.286 -13.834  1.00 85.49           C
ATOM    764 1HB  LEU A  68      13.878   5.552 -13.082  1.00 85.49           H
ATOM    765 2HB  LEU A  68      14.007   5.824 -14.808  1.00 85.49           H
ATOM    766  CG  LEU A  68      15.660   6.577 -13.677  1.00 85.49           C
ATOM    767  HG  LEU A  68      15.787   7.275 -12.849  1.00 85.49           H
ATOM    768  CD1 LEU A  68      16.431   5.306 -13.318  1.00 85.49           C
ATOM    769 1HD1 LEU A  68      16.053   4.904 -12.378  1.00 85.49           H
ATOM    770 2HD1 LEU A  68      16.301   4.566 -14.108  1.00 85.49           H
ATOM    771 3HD1 LEU A  68      17.490   5.541 -13.212  1.00 85.49           H
ATOM    772  CD2 LEU A  68      16.222   7.254 -14.929  1.00 85.49           C
ATOM    773 1HD2 LEU A  68      16.082   6.600 -15.789  1.00 85.49           H
ATOM    774 2HD2 LEU A  68      15.698   8.195 -15.099  1.00 85.49           H
ATOM    775 3HD2 LEU A  68      17.285   7.450 -14.790  1.00 85.49           H
ATOM    776  HN  LEU A  68      13.186   7.030 -11.684  1.00 85.49           H
ATOM    777  N   VAL A  69      10.977   6.664 -13.918  1.00 88.25           N
ATOM    778  CA  VAL A  69       9.708   6.415 -14.581  1.00 88.25           C
ATOM    779  C   VAL A  69       9.061   7.751 -14.950  1.00 88.25           C
ATOM    780  O   VAL A  69       8.651   7.951 -16.093  1.00 88.25           O
ATOM    781  HA  VAL A  69       9.918   5.862 -15.496  1.00 88.25           H
ATOM    782  CB  VAL A  69       8.817   5.544 -13.693  1.00 88.25           C
ATOM    783  HB  VAL A  69       8.745   6.023 -12.717  1.00 88.25           H
ATOM    784  CG1 VAL A  69       7.404   5.439 -14.271  1.00 88.25           C
ATOM    785 1HG1 VAL A  69       6.964   6.435 -14.338  1.00 88.25           H
ATOM    786 2HG1 VAL A  69       7.449   4.994 -15.265  1.00 88.25           H
ATOM    787 3HG1 VAL A  69       6.791   4.815 -13.621  1.00 88.25           H
ATOM    788  CG2 VAL A  69       9.431   4.157 -13.492  1.00 88.25           C
ATOM    789 1HG2 VAL A  69       9.547   3.667 -14.459  1.00 88.25           H
ATOM    790 2HG2 VAL A  69      10.407   4.257 -13.017  1.00 88.25           H
ATOM    791 3HG2 VAL A  69       8.777   3.559 -12.858  1.00 88.25           H
ATOM    792  HN  VAL A  69      11.055   6.281 -12.997  1.00 88.25           H
ATOM    793  N   ILE A  70       8.989   8.631 -13.962  1.00 88.94           N
ATOM    794  CA  ILE A  70       8.330   9.913 -14.148  1.00 88.94           C
ATOM    795  C   ILE A  70       9.054  10.700 -15.241  1.00 88.94           C
ATOM    796  O   ILE A  70       8.416  11.323 -16.089  1.00 88.94           O
ATOM    797  HA  ILE A  70       7.313   9.711 -14.484  1.00 88.94           H
ATOM    798  CB  ILE A  70       8.227  10.660 -12.817  1.00 88.94           C
ATOM    799  HB  ILE A  70       9.222  10.705 -12.373  1.00 88.94           H
ATOM    800  CG1 ILE A  70       7.327   9.908 -11.834  1.00 88.94           C
ATOM    801 1HG1 ILE A  70       6.285  10.018 -12.133  1.00 88.94           H
ATOM    802 2HG1 ILE A  70       7.558   8.844 -11.866  1.00 88.94           H
ATOM    803  CG2 ILE A  70       7.763  12.102 -13.032  1.00 88.94           C
ATOM    804 1HG2 ILE A  70       8.476  12.622 -13.671  1.00 88.94           H
ATOM    805 2HG2 ILE A  70       6.782  12.100 -13.509  1.00 88.94           H
ATOM    806 3HG2 ILE A  70       7.698  12.610 -12.070  1.00 88.94           H
ATOM    807  CD1 ILE A  70       7.512  10.434 -10.409  1.00 88.94           C
ATOM    808 1HD1 ILE A  70       8.550  10.300 -10.105  1.00 88.94           H
ATOM    809 2HD1 ILE A  70       7.257  11.493 -10.377  1.00 88.94           H
ATOM    810 3HD1 ILE A  70       6.861   9.882  -9.731  1.00 88.94           H
ATOM    811  HN  ILE A  70       9.371   8.481 -13.051  1.00 88.94           H
ATOM    812  N   LEU A  71      10.377  10.648 -15.187  1.00 84.41           N
ATOM    813  CA  LEU A  71      11.195  11.401 -16.122  1.00 84.41           C
ATOM    814  C   LEU A  71      10.902  10.927 -17.546  1.00 84.41           C
ATOM    815  O   LEU A  71      10.765  11.740 -18.459  1.00 84.41           O
ATOM    816  HA  LEU A  71      10.905  12.448 -16.040  1.00 84.41           H
ATOM    817  CB  LEU A  71      12.673  11.309 -15.735  1.00 84.41           C
ATOM    818 1HB  LEU A  71      12.758  11.476 -14.661  1.00 84.41           H
ATOM    819 2HB  LEU A  71      13.016  10.293 -15.928  1.00 84.41           H
ATOM    820  CG  LEU A  71      13.614  12.281 -16.449  1.00 84.41           C
ATOM    821  HG  LEU A  71      13.122  12.628 -17.358  1.00 84.41           H
ATOM    822  CD1 LEU A  71      13.889  13.513 -15.585  1.00 84.41           C
ATOM    823 1HD1 LEU A  71      12.951  14.027 -15.376  1.00 84.41           H
ATOM    824 2HD1 LEU A  71      14.352  13.204 -14.648  1.00 84.41           H
ATOM    825 3HD1 LEU A  71      14.561  14.187 -16.117  1.00 84.41           H
ATOM    826  CD2 LEU A  71      14.906  11.579 -16.875  1.00 84.41           C
ATOM    827 1HD2 LEU A  71      15.413  11.186 -15.994  1.00 84.41           H
ATOM    828 2HD2 LEU A  71      14.668  10.761 -17.554  1.00 84.41           H
ATOM    829 3HD2 LEU A  71      15.557  12.293 -17.380  1.00 84.41           H
ATOM    830  HN  LEU A  71      10.888  10.104 -14.521  1.00 84.41           H
ATOM    831  N   VAL A  72      10.814   9.613 -17.692  1.00 84.47           N
ATOM    832  CA  VAL A  72      10.631   9.016 -19.005  1.00 84.47           C
ATOM    833  C   VAL A  72       9.309   9.504 -19.602  1.00 84.47           C
ATOM    834  O   VAL A  72       9.253   9.874 -20.773  1.00 84.47           O
ATOM    835  HA  VAL A  72      11.449   9.358 -19.638  1.00 84.47           H
ATOM    836  CB  VAL A  72      10.714   7.492 -18.903  1.00 84.47           C
ATOM    837  HB  VAL A  72      10.035   7.171 -18.113  1.00 84.47           H
ATOM    838  CG1 VAL A  72      10.265   6.830 -20.207  1.00 84.47           C
ATOM    839 1HG1 VAL A  72       9.233   7.110 -20.420  1.00 84.47           H
ATOM    840 2HG1 VAL A  72      10.907   7.161 -21.023  1.00 84.47           H
ATOM    841 3HG1 VAL A  72      10.334   5.747 -20.107  1.00 84.47           H
ATOM    842  CG2 VAL A  72      12.126   7.045 -18.519  1.00 84.47           C
ATOM    843 1HG2 VAL A  72      12.833   7.383 -19.276  1.00 84.47           H
ATOM    844 2HG2 VAL A  72      12.394   7.475 -17.553  1.00 84.47           H
ATOM    845 3HG2 VAL A  72      12.157   5.957 -18.453  1.00 84.47           H
ATOM    846  HN  VAL A  72      10.866   8.961 -16.936  1.00 84.47           H
ATOM    847  N   TYR A  73       8.279   9.489 -18.769  1.00 80.79           N
ATOM    848  CA  TYR A  73       6.953   9.885 -19.212  1.00 80.79           C
ATOM    849  C   TYR A  73       6.907  11.379 -19.538  1.00 80.79           C
ATOM    850  O   TYR A  73       6.169  11.801 -20.427  1.00 80.79           O
ATOM    851  HA  TYR A  73       6.715   9.317 -20.111  1.00 80.79           H
ATOM    852  CB  TYR A  73       6.014   9.603 -18.037  1.00 80.79           C
ATOM    853 1HB  TYR A  73       6.573   9.704 -17.106  1.00 80.79           H
ATOM    854 2HB  TYR A  73       5.230  10.359 -18.022  1.00 80.79           H
ATOM    855  CG  TYR A  73       5.366   8.218 -18.077  1.00 80.79           C
ATOM    856  CD1 TYR A  73       4.466   7.906 -19.076  1.00 80.79           C
ATOM    857  HD1 TYR A  73       4.218   8.646 -19.836  1.00 80.79           H
ATOM    858  CD2 TYR A  73       5.681   7.280 -17.114  1.00 80.79           C
ATOM    859  HD2 TYR A  73       6.391   7.526 -16.325  1.00 80.79           H
ATOM    860  CE1 TYR A  73       3.856   6.602 -19.114  1.00 80.79           C
ATOM    861  HE1 TYR A  73       3.143   6.343 -19.897  1.00 80.79           H
ATOM    862  CE2 TYR A  73       5.070   5.976 -17.152  1.00 80.79           C
ATOM    863  HE2 TYR A  73       5.310   5.227 -16.398  1.00 80.79           H
ATOM    864  CZ  TYR A  73       4.188   5.702 -18.150  1.00 80.79           C
ATOM    865  OH  TYR A  73       3.611   4.470 -18.186  1.00 80.79           O
ATOM    866  HH  TYR A  73       3.105   4.355 -19.040  1.00 80.79           H
ATOM    867  HN  TYR A  73       8.339   9.213 -17.810  1.00 80.79           H
ATOM    868  N   TRP A  74       7.706  12.138 -18.801  1.00 72.14           N
ATOM    869  CA  TRP A  74       7.691  13.585 -18.930  1.00 72.14           C
ATOM    870  C   TRP A  74       8.251  13.943 -20.308  1.00 72.14           C
ATOM    871  O   TRP A  74       7.626  14.688 -21.061  1.00 72.14           O
ATOM    872  HA  TRP A  74       6.655  13.916 -18.851  1.00 72.14           H
ATOM    873  CB  TRP A  74       8.459  14.245 -17.783  1.00 72.14           C
ATOM    874 1HB  TRP A  74       8.129  13.808 -16.840  1.00 72.14           H
ATOM    875 2HB  TRP A  74       9.519  14.014 -17.888  1.00 72.14           H
ATOM    876  CG  TRP A  74       8.288  15.764 -17.712  1.00 72.14           C
ATOM    877  CD1 TRP A  74       8.685  16.681 -18.605  1.00 72.14           C
ATOM    878  HD1 TRP A  74       9.203  16.448 -19.535  1.00 72.14           H
ATOM    879  CD2 TRP A  74       7.654  16.509 -16.651  1.00 72.14           C
ATOM    880  NE1 TRP A  74       8.355  17.958 -18.198  1.00 72.14           N
ATOM    881  HE1 TRP A  74       8.546  18.805 -18.694  1.00 72.14           H
ATOM    882  CE2 TRP A  74       7.708  17.850 -16.973  1.00 72.14           C
ATOM    883  CE3 TRP A  74       7.054  16.065 -15.460  1.00 72.14           C
ATOM    884  HE3 TRP A  74       6.999  15.012 -15.184  1.00 72.14           H
ATOM    885  CZ2 TRP A  74       7.181  18.856 -16.154  1.00 72.14           C
ATOM    886  HZ2 TRP A  74       7.237  19.909 -16.430  1.00 72.14           H
ATOM    887  CZ3 TRP A  74       6.533  17.083 -14.653  1.00 72.14           C
ATOM    888  HZ3 TRP A  74       6.057  16.793 -13.716  1.00 72.14           H
ATOM    889  CH2 TRP A  74       6.580  18.437 -14.962  1.00 72.14           C
ATOM    890  HH2 TRP A  74       6.150  19.170 -14.279  1.00 72.14           H
ATOM    891  HN  TRP A  74       8.353  11.780 -18.128  1.00 72.14           H
ATOM    892  N   TYR A  75       9.422  13.395 -20.596  1.00 70.40           N
ATOM    893  CA  TYR A  75      10.231  13.893 -21.696  1.00 70.40           C
ATOM    894  C   TYR A  75       9.925  13.135 -22.989  1.00 70.40           C
ATOM    895  O   TYR A  75      10.029  13.694 -24.080  1.00 70.40           O
ATOM    896  HA  TYR A  75       9.994  14.948 -21.837  1.00 70.40           H
ATOM    897  CB  TYR A  75      11.686  13.635 -21.299  1.00 70.40           C
ATOM    898 1HB  TYR A  75      11.739  12.704 -20.736  1.00 70.40           H
ATOM    899 2HB  TYR A  75      12.279  13.494 -22.203  1.00 70.40           H
ATOM    900  CG  TYR A  75      12.312  14.755 -20.466  1.00 70.40           C
ATOM    901  CD1 TYR A  75      12.838  15.868 -21.090  1.00 70.40           C
ATOM    902  HD1 TYR A  75      12.808  15.949 -22.176  1.00 70.40           H
ATOM    903  CD2 TYR A  75      12.350  14.652 -19.090  1.00 70.40           C
ATOM    904  HD2 TYR A  75      11.934  13.773 -18.597  1.00 70.40           H
ATOM    905  CE1 TYR A  75      13.427  16.922 -20.305  1.00 70.40           C
ATOM    906  HE1 TYR A  75      13.846  17.806 -20.785  1.00 70.40           H
ATOM    907  CE2 TYR A  75      12.939  15.707 -18.305  1.00 70.40           C
ATOM    908  HE2 TYR A  75      12.976  15.638 -17.218  1.00 70.40           H
ATOM    909  CZ  TYR A  75      13.448  16.789 -18.952  1.00 70.40           C
ATOM    910  OH  TYR A  75      14.004  17.785 -18.211  1.00 70.40           O
ATOM    911  HH  TYR A  75      14.323  18.520 -18.810  1.00 70.40           H
ATOM    912  HN  TYR A  75       9.818  12.626 -20.095  1.00 70.40           H
ATOM    913  N   CYS A  76       9.554  11.874 -22.824  1.00 68.85           N
ATOM    914  CA  CYS A  76       9.605  10.929 -23.927  1.00 68.85           C
ATOM    915  C   CYS A  76       8.180  10.452 -24.217  1.00 68.85           C
ATOM    916  O   CYS A  76       7.634  10.727 -25.284  1.00 68.85           O
ATOM    917  HA  CYS A  76      10.014  11.467 -24.782  1.00 68.85           H
ATOM    918  CB  CYS A  76      10.548   9.761 -23.629  1.00 68.85           C
ATOM    919 1HB  CYS A  76      11.470  10.133 -23.184  1.00 68.85           H
ATOM    920 2HB  CYS A  76      10.090   9.090 -22.902  1.00 68.85           H
ATOM    921  SG  CYS A  76      10.921   8.850 -25.171  1.00 68.85           S
ATOM    922  HG  CYS A  76       9.728   8.275 -25.286  1.00 68.85           H
ATOM    923  HN  CYS A  76       9.225  11.496 -21.959  1.00 68.85           H
ATOM    924  N   THR A  77       7.618   9.746 -23.247  1.00 61.87           N
ATOM    925  CA  THR A  77       6.485   8.876 -23.514  1.00 61.87           C
ATOM    926  C   THR A  77       5.257   9.702 -23.898  1.00 61.87           C
ATOM    927  O   THR A  77       4.484   9.306 -24.769  1.00 61.87           O
ATOM    928  HA  THR A  77       6.729   8.248 -24.372  1.00 61.87           H
ATOM    929  CB  THR A  77       6.265   7.994 -22.283  1.00 61.87           C
ATOM    930  HB  THR A  77       5.881   8.581 -21.449  1.00 61.87           H
ATOM    931  OG1 THR A  77       7.530   7.375 -22.069  1.00 61.87           O
ATOM    932  HG1 THR A  77       7.743   6.760 -22.828  1.00 61.87           H
ATOM    933  CG2 THR A  77       5.320   6.824 -22.563  1.00 61.87           C
ATOM    934 1HG2 THR A  77       5.738   6.199 -23.352  1.00 61.87           H
ATOM    935 2HG2 THR A  77       4.350   7.208 -22.879  1.00 61.87           H
ATOM    936 3HG2 THR A  77       5.198   6.231 -21.656  1.00 61.87           H
ATOM    937  HN  THR A  77       7.923   9.761 -22.295  1.00 61.87           H
ATOM    938  N   ARG A  78       5.114  10.837 -23.228  1.00 54.82           N
ATOM    939  CA  ARG A  78       3.826  11.506 -23.155  1.00 54.82           C
ATOM    940  C   ARG A  78       2.715  10.491 -22.877  1.00 54.82           C
ATOM    941  O   ARG A  78       2.693   9.412 -23.468  1.00 54.82           O
ATOM    942  HA  ARG A  78       3.926  12.213 -22.332  1.00 54.82           H
ATOM    943  CB  ARG A  78       3.516  12.247 -24.457  1.00 54.82           C
ATOM    944 1HB  ARG A  78       3.635  11.569 -25.303  1.00 54.82           H
ATOM    945 2HB  ARG A  78       2.476  12.574 -24.455  1.00 54.82           H
ATOM    946  CG  ARG A  78       4.436  13.456 -24.633  1.00 54.82           C
ATOM    947 1HG  ARG A  78       4.427  14.060 -23.725  1.00 54.82           H
ATOM    948 2HG  ARG A  78       5.462  13.119 -24.780  1.00 54.82           H
ATOM    949  CD  ARG A  78       3.999  14.310 -25.824  1.00 54.82           C
ATOM    950 1HD  ARG A  78       4.059  13.726 -26.742  1.00 54.82           H
ATOM    951 2HD  ARG A  78       2.957  14.609 -25.705  1.00 54.82           H
ATOM    952  NE  ARG A  78       4.859  15.510 -25.930  1.00 54.82           N
ATOM    953  HE  ARG A  78       5.658  15.568 -25.332  1.00 54.82           H
ATOM    954  CZ  ARG A  78       4.635  16.523 -26.778  1.00 54.82           C
ATOM    955  NH1 ARG A  78       3.579  16.498 -27.604  1.00 54.82           N
ATOM    956 1HH1 ARG A  78       2.952  15.719 -27.589  1.00 54.82           H
ATOM    957 2HH1 ARG A  78       3.419  17.258 -28.233  1.00 54.82           H
ATOM    958  NH2 ARG A  78       5.482  17.561 -26.789  1.00 54.82           N
ATOM    959 1HH2 ARG A  78       5.329  18.325 -27.416  1.00 54.82           H
ATOM    960 2HH2 ARG A  78       6.267  17.572 -26.170  1.00 54.82           H
ATOM    961  HN  ARG A  78       5.857  11.297 -22.742  1.00 54.82           H
ATOM    962  N   VAL A  79       1.821  10.872 -21.978  1.00 71.00           N
ATOM    963  CA  VAL A  79       0.702  10.014 -21.625  1.00 71.00           C
ATOM    964  C   VAL A  79      -0.277   9.951 -22.799  1.00 71.00           C
ATOM    965  O   VAL A  79      -1.006  10.908 -23.056  1.00 71.00           O
ATOM    966  HA  VAL A  79       1.097   9.015 -21.444  1.00 71.00           H
ATOM    967  CB  VAL A  79       0.052  10.508 -20.331  1.00 71.00           C
ATOM    968  HB  VAL A  79      -0.349  11.505 -20.516  1.00 71.00           H
ATOM    969  CG1 VAL A  79      -1.111   9.602 -19.921  1.00 71.00           C
ATOM    970 1HG1 VAL A  79      -1.863   9.598 -20.710  1.00 71.00           H
ATOM    971 2HG1 VAL A  79      -0.744   8.588 -19.763  1.00 71.00           H
ATOM    972 3HG1 VAL A  79      -1.555   9.976 -18.999  1.00 71.00           H
ATOM    973  CG2 VAL A  79       1.084  10.618 -19.206  1.00 71.00           C
ATOM    974 1HG2 VAL A  79       1.527   9.639 -19.023  1.00 71.00           H
ATOM    975 2HG2 VAL A  79       1.864  11.321 -19.496  1.00 71.00           H
ATOM    976 3HG2 VAL A  79       0.595  10.970 -18.298  1.00 71.00           H
ATOM    977  HN  VAL A  79       1.851  11.747 -21.494  1.00 71.00           H
ATOM    978  N   LYS A  80      -0.261   8.815 -23.481  1.00 64.53           N
ATOM    979  CA  LYS A  80      -1.057   8.655 -24.686  1.00 64.53           C
ATOM    980  C   LYS A  80      -2.288   7.803 -24.369  1.00 64.53           C
ATOM    981  O   LYS A  80      -3.325   7.940 -25.016  1.00 64.53           O
ATOM    982  HA  LYS A  80      -1.393   9.646 -24.991  1.00 64.53           H
ATOM    983  CB  LYS A  80      -0.200   8.097 -25.824  1.00 64.53           C
ATOM    984 1HB  LYS A  80       0.336   7.212 -25.481  1.00 64.53           H
ATOM    985 2HB  LYS A  80      -0.841   7.782 -26.647  1.00 64.53           H
ATOM    986  CG  LYS A  80       0.799   9.144 -26.321  1.00 64.53           C
ATOM    987 1HG  LYS A  80       0.265  10.042 -26.633  1.00 64.53           H
ATOM    988 2HG  LYS A  80       1.463   9.435 -25.507  1.00 64.53           H
ATOM    989  CD  LYS A  80       1.624   8.603 -27.491  1.00 64.53           C
ATOM    990 1HD  LYS A  80       2.141   7.693 -27.185  1.00 64.53           H
ATOM    991 2HD  LYS A  80       0.962   8.332 -28.313  1.00 64.53           H
ATOM    992  CE  LYS A  80       2.643   9.639 -27.969  1.00 64.53           C
ATOM    993 1HE  LYS A  80       2.130  10.559 -28.252  1.00 64.53           H
ATOM    994 2HE  LYS A  80       3.323   9.891 -27.156  1.00 64.53           H
ATOM    995  NZ  LYS A  80       3.410   9.118 -29.122  1.00 64.53           N
ATOM    996 1HZ  LYS A  80       4.081   9.815 -29.425  1.00 64.53           H
ATOM    997 2HZ  LYS A  80       3.901   8.274 -28.847  1.00 64.53           H
ATOM    998 3HZ  LYS A  80       2.775   8.907 -29.883  1.00 64.53           H
ATOM    999  HN  LYS A  80       0.281   8.016 -23.223  1.00 64.53           H
ATOM   1000  N   THR A  81      -2.132   6.942 -23.374  1.00 75.75           N
ATOM   1001  CA  THR A  81      -3.163   5.968 -23.059  1.00 75.75           C
ATOM   1002  C   THR A  81      -3.634   6.139 -21.613  1.00 75.75           C
ATOM   1003  O   THR A  81      -2.952   6.766 -20.804  1.00 75.75           O
ATOM   1004  HA  THR A  81      -4.023   6.158 -23.700  1.00 75.75           H
ATOM   1005  CB  THR A  81      -2.603   4.575 -23.355  1.00 75.75           C
ATOM   1006  HB  THR A  81      -3.400   3.830 -23.369  1.00 75.75           H
ATOM   1007  OG1 THR A  81      -1.601   4.385 -22.360  1.00 75.75           O
ATOM   1008  HG1 THR A  81      -0.720   4.720 -22.694  1.00 75.75           H
ATOM   1009  CG2 THR A  81      -1.833   4.522 -24.676  1.00 75.75           C
ATOM   1010 1HG2 THR A  81      -0.996   5.218 -24.636  1.00 75.75           H
ATOM   1011 2HG2 THR A  81      -2.497   4.798 -25.495  1.00 75.75           H
ATOM   1012 3HG2 THR A  81      -1.458   3.511 -24.837  1.00 75.75           H
ATOM   1013  HN  THR A  81      -1.321   6.903 -22.790  1.00 75.75           H
ATOM   1014  N   MET A  82      -4.797   5.569 -21.333  1.00 76.14           N
ATOM   1015  CA  MET A  82      -5.344   5.608 -19.987  1.00 76.14           C
ATOM   1016  C   MET A  82      -4.425   4.884 -19.001  1.00 76.14           C
ATOM   1017  O   MET A  82      -4.273   5.314 -17.858  1.00 76.14           O
ATOM   1018  HA  MET A  82      -5.407   6.664 -19.726  1.00 76.14           H
ATOM   1019  CB  MET A  82      -6.724   4.948 -19.977  1.00 76.14           C
ATOM   1020 1HB  MET A  82      -7.308   5.306 -20.825  1.00 76.14           H
ATOM   1021 2HB  MET A  82      -6.616   3.870 -20.097  1.00 76.14           H
ATOM   1022  CG  MET A  82      -7.467   5.250 -18.674  1.00 76.14           C
ATOM   1023 1HG  MET A  82      -6.979   4.743 -17.842  1.00 76.14           H
ATOM   1024 2HG  MET A  82      -7.428   6.318 -18.463  1.00 76.14           H
ATOM   1025  SD  MET A  82      -9.165   4.715 -18.802  1.00 76.14           S
ATOM   1026  CE  MET A  82      -9.777   5.242 -17.210  1.00 76.14           C
ATOM   1027 1HE  MET A  82      -9.213   4.744 -16.421  1.00 76.14           H
ATOM   1028 2HE  MET A  82      -9.658   6.322 -17.114  1.00 76.14           H
ATOM   1029 3HE  MET A  82     -10.832   4.984 -17.122  1.00 76.14           H
ATOM   1030  HN  MET A  82      -5.361   5.089 -22.004  1.00 76.14           H
ATOM   1031  N   THR A  83      -3.835   3.797 -19.479  1.00 78.34           N
ATOM   1032  CA  THR A  83      -2.923   3.019 -18.659  1.00 78.34           C
ATOM   1033  C   THR A  83      -1.683   3.845 -18.309  1.00 78.34           C
ATOM   1034  O   THR A  83      -1.184   3.777 -17.187  1.00 78.34           O
ATOM   1035  HA  THR A  83      -3.423   2.780 -17.720  1.00 78.34           H
ATOM   1036  CB  THR A  83      -2.600   1.725 -19.409  1.00 78.34           C
ATOM   1037  HB  THR A  83      -2.062   1.936 -20.333  1.00 78.34           H
ATOM   1038  OG1 THR A  83      -3.865   1.089 -19.564  1.00 78.34           O
ATOM   1039  HG1 THR A  83      -4.360   1.095 -18.695  1.00 78.34           H
ATOM   1040  CG2 THR A  83      -1.790   0.743 -18.560  1.00 78.34           C
ATOM   1041 1HG2 THR A  83      -2.357   0.480 -17.667  1.00 78.34           H
ATOM   1042 2HG2 THR A  83      -0.847   1.206 -18.268  1.00 78.34           H
ATOM   1043 3HG2 THR A  83      -1.588  -0.157 -19.140  1.00 78.34           H
ATOM   1044  HN  THR A  83      -3.973   3.449 -20.406  1.00 78.34           H
ATOM   1045  N   ASP A  84      -1.222   4.606 -19.291  1.00 80.41           N
ATOM   1046  CA  ASP A  84      -0.056   5.450 -19.099  1.00 80.41           C
ATOM   1047  C   ASP A  84      -0.326   6.435 -17.959  1.00 80.41           C
ATOM   1048  O   ASP A  84       0.568   6.738 -17.171  1.00 80.41           O
ATOM   1049  HA  ASP A  84       0.760   4.764 -18.872  1.00 80.41           H
ATOM   1050  CB  ASP A  84       0.252   6.260 -20.360  1.00 80.41           C
ATOM   1051 1HB  ASP A  84      -0.605   6.882 -20.616  1.00 80.41           H
ATOM   1052 2HB  ASP A  84       1.089   6.932 -20.170  1.00 80.41           H
ATOM   1053  CG  ASP A  84       0.589   5.338 -21.534  1.00 80.41           C
ATOM   1054  OD1 ASP A  84       1.237   4.302 -21.275  1.00 80.41           O
ATOM   1055  OD2 ASP A  84       0.190   5.692 -22.665  1.00 80.41           O
ATOM   1056  HN  ASP A  84      -1.631   4.651 -20.202  1.00 80.41           H
ATOM   1057  N   MET A  85      -1.563   6.907 -17.909  1.00 84.71           N
ATOM   1058  CA  MET A  85      -1.958   7.863 -16.889  1.00 84.71           C
ATOM   1059  C   MET A  85      -1.879   7.240 -15.494  1.00 84.71           C
ATOM   1060  O   MET A  85      -1.350   7.850 -14.566  1.00 84.71           O
ATOM   1061  HA  MET A  85      -1.248   8.686 -16.967  1.00 84.71           H
ATOM   1062  CB  MET A  85      -3.389   8.334 -17.157  1.00 84.71           C
ATOM   1063 1HB  MET A  85      -3.463   8.721 -18.174  1.00 84.71           H
ATOM   1064 2HB  MET A  85      -4.073   7.489 -17.087  1.00 84.71           H
ATOM   1065  CG  MET A  85      -3.805   9.419 -16.161  1.00 84.71           C
ATOM   1066 1HG  MET A  85      -4.843   9.703 -16.333  1.00 84.71           H
ATOM   1067 2HG  MET A  85      -3.744   9.032 -15.144  1.00 84.71           H
ATOM   1068  SD  MET A  85      -2.747  10.846 -16.335  1.00 84.71           S
ATOM   1069  CE  MET A  85      -3.327  11.473 -17.902  1.00 84.71           C
ATOM   1070 1HE  MET A  85      -3.181  10.716 -18.673  1.00 84.71           H
ATOM   1071 2HE  MET A  85      -4.387  11.714 -17.827  1.00 84.71           H
ATOM   1072 3HE  MET A  85      -2.768  12.371 -18.163  1.00 84.71           H
ATOM   1073  HN  MET A  85      -2.287   6.648 -18.548  1.00 84.71           H
ATOM   1074  N   PHE A  86      -2.414   6.032 -15.389  1.00 88.38           N
ATOM   1075  CA  PHE A  86      -2.455   5.340 -14.112  1.00 88.38           C
ATOM   1076  C   PHE A  86      -1.048   4.947 -13.656  1.00 88.38           C
ATOM   1077  O   PHE A  86      -0.732   5.024 -12.470  1.00 88.38           O
ATOM   1078  HA  PHE A  86      -2.892   6.026 -13.386  1.00 88.38           H
ATOM   1079  CB  PHE A  86      -3.284   4.071 -14.317  1.00 88.38           C
ATOM   1080 1HB  PHE A  86      -2.875   3.514 -15.160  1.00 88.38           H
ATOM   1081 2HB  PHE A  86      -3.182   3.436 -13.437  1.00 88.38           H
ATOM   1082  CG  PHE A  86      -4.770   4.333 -14.570  1.00 88.38           C
ATOM   1083  CD1 PHE A  86      -5.427   5.277 -13.845  1.00 88.38           C
ATOM   1084  HD1 PHE A  86      -4.895   5.848 -13.084  1.00 88.38           H
ATOM   1085  CD2 PHE A  86      -5.434   3.621 -15.520  1.00 88.38           C
ATOM   1086  HD2 PHE A  86      -4.907   2.864 -16.101  1.00 88.38           H
ATOM   1087  CE1 PHE A  86      -6.806   5.520 -14.080  1.00 88.38           C
ATOM   1088  HE1 PHE A  86      -7.333   6.277 -13.499  1.00 88.38           H
ATOM   1089  CE2 PHE A  86      -6.813   3.864 -15.755  1.00 88.38           C
ATOM   1090  HE2 PHE A  86      -7.345   3.293 -16.517  1.00 88.38           H
ATOM   1091  CZ  PHE A  86      -7.470   4.808 -15.030  1.00 88.38           C
ATOM   1092  HZ  PHE A  86      -8.529   4.995 -15.211  1.00 88.38           H
ATOM   1093  HN  PHE A  86      -2.813   5.529 -16.155  1.00 88.38           H
ATOM   1094  N   LEU A  87      -0.241   4.535 -14.623  1.00 84.23           N
ATOM   1095  CA  LEU A  87       1.113   4.094 -14.330  1.00 84.23           C
ATOM   1096  C   LEU A  87       1.934   5.283 -13.826  1.00 84.23           C
ATOM   1097  O   LEU A  87       2.796   5.125 -12.963  1.00 84.23           O
ATOM   1098  HA  LEU A  87       1.050   3.354 -13.532  1.00 84.23           H
ATOM   1099  CB  LEU A  87       1.724   3.397 -15.547  1.00 84.23           C
ATOM   1100 1HB  LEU A  87       1.603   4.048 -16.413  1.00 84.23           H
ATOM   1101 2HB  LEU A  87       2.795   3.287 -15.378  1.00 84.23           H
ATOM   1102  CG  LEU A  87       1.146   2.023 -15.893  1.00 84.23           C
ATOM   1103  HG  LEU A  87       0.073   2.132 -16.045  1.00 84.23           H
ATOM   1104  CD1 LEU A  87       1.736   1.494 -17.202  1.00 84.23           C
ATOM   1105 1HD1 LEU A  87       1.502   2.186 -18.012  1.00 84.23           H
ATOM   1106 2HD1 LEU A  87       2.818   1.404 -17.103  1.00 84.23           H
ATOM   1107 3HD1 LEU A  87       1.309   0.517 -17.424  1.00 84.23           H
ATOM   1108  CD2 LEU A  87       1.342   1.040 -14.738  1.00 84.23           C
ATOM   1109 1HD2 LEU A  87       2.406   0.929 -14.531  1.00 84.23           H
ATOM   1110 2HD2 LEU A  87       0.836   1.418 -13.849  1.00 84.23           H
ATOM   1111 3HD2 LEU A  87       0.923   0.071 -15.010  1.00 84.23           H
ATOM   1112  HN  LEU A  87      -0.497   4.500 -15.588  1.00 84.23           H
ATOM   1113  N   LEU A  88       1.637   6.446 -14.386  1.00 88.67           N
ATOM   1114  CA  LEU A  88       2.310   7.667 -13.976  1.00 88.67           C
ATOM   1115  C   LEU A  88       1.940   7.987 -12.527  1.00 88.67           C
ATOM   1116  O   LEU A  88       2.814   8.246 -11.701  1.00 88.67           O
ATOM   1117  HA  LEU A  88       3.383   7.481 -14.025  1.00 88.67           H
ATOM   1118  CB  LEU A  88       2.003   8.803 -14.954  1.00 88.67           C
ATOM   1119 1HB  LEU A  88       2.382   8.522 -15.937  1.00 88.67           H
ATOM   1120 2HB  LEU A  88       0.920   8.894 -15.045  1.00 88.67           H
ATOM   1121  CG  LEU A  88       2.574  10.175 -14.591  1.00 88.67           C
ATOM   1122  HG  LEU A  88       2.212  10.443 -13.598  1.00 88.67           H
ATOM   1123  CD1 LEU A  88       4.102  10.130 -14.518  1.00 88.67           C
ATOM   1124 1HD1 LEU A  88       4.409   9.411 -13.759  1.00 88.67           H
ATOM   1125 2HD1 LEU A  88       4.503   9.830 -15.486  1.00 88.67           H
ATOM   1126 3HD1 LEU A  88       4.482  11.118 -14.258  1.00 88.67           H
ATOM   1127  CD2 LEU A  88       2.077  11.250 -15.559  1.00 88.67           C
ATOM   1128 1HD2 LEU A  88       2.389  10.998 -16.573  1.00 88.67           H
ATOM   1129 2HD2 LEU A  88       0.989  11.302 -15.517  1.00 88.67           H
ATOM   1130 3HD2 LEU A  88       2.498  12.215 -15.278  1.00 88.67           H
ATOM   1131  HN  LEU A  88       0.953   6.562 -15.106  1.00 88.67           H
ATOM   1132  N   ASN A  89       0.642   7.958 -12.261  1.00 90.29           N
ATOM   1133  CA  ASN A  89       0.140   8.308 -10.943  1.00 90.29           C
ATOM   1134  C   ASN A  89       0.616   7.268  -9.928  1.00 90.29           C
ATOM   1135  O   ASN A  89       0.836   7.590  -8.761  1.00 90.29           O
ATOM   1136  HA  ASN A  89       0.538   9.303 -10.740  1.00 90.29           H
ATOM   1137  CB  ASN A  89      -1.390   8.323 -10.923  1.00 90.29           C
ATOM   1138 1HB  ASN A  89      -1.773   7.487 -11.508  1.00 90.29           H
ATOM   1139 2HB  ASN A  89      -1.745   8.186  -9.902  1.00 90.29           H
ATOM   1140  CG  ASN A  89      -1.934   9.638 -11.485  1.00 90.29           C
ATOM   1141  OD1 ASN A  89      -2.148  10.606 -10.774  1.00 90.29           O
ATOM   1142  ND2 ASN A  89      -2.143   9.619 -12.799  1.00 90.29           N
ATOM   1143 1HD2 ASN A  89      -1.946   8.792 -13.325  1.00 90.29           H
ATOM   1144 2HD2 ASN A  89      -2.498  10.432 -13.260  1.00 90.29           H
ATOM   1145  HN  ASN A  89      -0.060   7.702 -12.926  1.00 90.29           H
ATOM   1146  N   LEU A  90       0.762   6.042 -10.408  1.00 88.66           N
ATOM   1147  CA  LEU A  90       1.242   4.960  -9.565  1.00 88.66           C
ATOM   1148  C   LEU A  90       2.672   5.267  -9.115  1.00 88.66           C
ATOM   1149  O   LEU A  90       3.014   5.074  -7.950  1.00 88.66           O
ATOM   1150  HA  LEU A  90       0.603   4.924  -8.683  1.00 88.66           H
ATOM   1151  CB  LEU A  90       1.098   3.617 -10.284  1.00 88.66           C
ATOM   1152 1HB  LEU A  90       0.056   3.494 -10.576  1.00 88.66           H
ATOM   1153 2HB  LEU A  90       1.685   3.654 -11.202  1.00 88.66           H
ATOM   1154  CG  LEU A  90       1.525   2.382  -9.488  1.00 88.66           C
ATOM   1155  HG  LEU A  90       2.548   2.534  -9.144  1.00 88.66           H
ATOM   1156  CD1 LEU A  90       0.652   2.202  -8.245  1.00 88.66           C
ATOM   1157 1HD1 LEU A  90       0.745   3.079  -7.605  1.00 88.66           H
ATOM   1158 2HD1 LEU A  90      -0.389   2.081  -8.546  1.00 88.66           H
ATOM   1159 3HD1 LEU A  90       0.977   1.317  -7.698  1.00 88.66           H
ATOM   1160  CD2 LEU A  90       1.527   1.134 -10.373  1.00 88.66           C
ATOM   1161 1HD2 LEU A  90       0.525   0.966 -10.767  1.00 88.66           H
ATOM   1162 2HD2 LEU A  90       2.224   1.275 -11.199  1.00 88.66           H
ATOM   1163 3HD2 LEU A  90       1.834   0.270  -9.782  1.00 88.66           H
ATOM   1164  HN  LEU A  90       0.558   5.784 -11.352  1.00 88.66           H
ATOM   1165  N   ALA A  91       3.468   5.740 -10.063  1.00 92.34           N
ATOM   1166  CA  ALA A  91       4.861   6.049  -9.785  1.00 92.34           C
ATOM   1167  C   ALA A  91       4.932   7.207  -8.788  1.00 92.34           C
ATOM   1168  O   ALA A  91       5.795   7.224  -7.911  1.00 92.34           O
ATOM   1169  HA  ALA A  91       5.313   5.165  -9.336  1.00 92.34           H
ATOM   1170  CB  ALA A  91       5.585   6.362 -11.096  1.00 92.34           C
ATOM   1171 1HB  ALA A  91       5.530   5.497 -11.757  1.00 92.34           H
ATOM   1172 2HB  ALA A  91       5.112   7.218 -11.577  1.00 92.34           H
ATOM   1173 3HB  ALA A  91       6.630   6.594 -10.887  1.00 92.34           H
ATOM   1174  HN  ALA A  91       3.177   5.912 -11.004  1.00 92.34           H
ATOM   1175  N   ILE A  92       4.014   8.148  -8.955  1.00 91.23           N
ATOM   1176  CA  ILE A  92       3.950   9.297  -8.069  1.00 91.23           C
ATOM   1177  C   ILE A  92       3.604   8.826  -6.655  1.00 91.23           C
ATOM   1178  O   ILE A  92       4.217   9.265  -5.683  1.00 91.23           O
ATOM   1179  HA  ILE A  92       4.942   9.750  -8.049  1.00 91.23           H
ATOM   1180  CB  ILE A  92       2.984  10.347  -8.621  1.00 91.23           C
ATOM   1181  HB  ILE A  92       2.045   9.851  -8.866  1.00 91.23           H
ATOM   1182  CG1 ILE A  92       3.522  10.960  -9.916  1.00 91.23           C
ATOM   1183 1HG1 ILE A  92       4.366  11.612  -9.691  1.00 91.23           H
ATOM   1184 2HG1 ILE A  92       3.895  10.170 -10.569  1.00 91.23           H
ATOM   1185  CG2 ILE A  92       2.672  11.413  -7.569  1.00 91.23           C
ATOM   1186 1HG2 ILE A  92       2.216  10.942  -6.699  1.00 91.23           H
ATOM   1187 2HG2 ILE A  92       3.595  11.910  -7.271  1.00 91.23           H
ATOM   1188 3HG2 ILE A  92       1.984  12.146  -7.988  1.00 91.23           H
ATOM   1189  CD1 ILE A  92       2.434  11.756 -10.639  1.00 91.23           C
ATOM   1190 1HD1 ILE A  92       1.603  11.095 -10.884  1.00 91.23           H
ATOM   1191 2HD1 ILE A  92       2.081  12.559  -9.992  1.00 91.23           H
ATOM   1192 3HD1 ILE A  92       2.843  12.181 -11.556  1.00 91.23           H
ATOM   1193  HN  ILE A  92       3.324   8.133  -9.679  1.00 91.23           H
ATOM   1194  N   ALA A  93       2.622   7.939  -6.585  1.00 92.87           N
ATOM   1195  CA  ALA A  93       2.143   7.454  -5.302  1.00 92.87           C
ATOM   1196  C   ALA A  93       3.285   6.745  -4.570  1.00 92.87           C
ATOM   1197  O   ALA A  93       3.526   7.002  -3.392  1.00 92.87           O
ATOM   1198  HA  ALA A  93       1.828   8.317  -4.716  1.00 92.87           H
ATOM   1199  CB  ALA A  93       0.936   6.540  -5.521  1.00 92.87           C
ATOM   1200 1HB  ALA A  93       0.142   7.099  -6.017  1.00 92.87           H
ATOM   1201 2HB  ALA A  93       1.228   5.694  -6.143  1.00 92.87           H
ATOM   1202 3HB  ALA A  93       0.576   6.176  -4.558  1.00 92.87           H
ATOM   1203  HN  ALA A  93       2.158   7.555  -7.383  1.00 92.87           H
ATOM   1204  N   ASP A  94       3.959   5.868  -5.300  1.00 89.98           N
ATOM   1205  CA  ASP A  94       5.040   5.088  -4.723  1.00 89.98           C
ATOM   1206  C   ASP A  94       6.113   6.034  -4.180  1.00 89.98           C
ATOM   1207  O   ASP A  94       6.651   5.812  -3.097  1.00 89.98           O
ATOM   1208  HA  ASP A  94       4.575   4.491  -3.938  1.00 89.98           H
ATOM   1209  CB  ASP A  94       5.692   4.187  -5.774  1.00 89.98           C
ATOM   1210 1HB  ASP A  94       5.819   4.741  -6.704  1.00 89.98           H
ATOM   1211 2HB  ASP A  94       6.687   3.893  -5.440  1.00 89.98           H
ATOM   1212  CG  ASP A  94       4.844   2.940  -6.029  1.00 89.98           C
ATOM   1213  OD1 ASP A  94       4.116   2.547  -5.092  1.00 89.98           O
ATOM   1214  OD2 ASP A  94       4.943   2.407  -7.155  1.00 89.98           O
ATOM   1215  HN  ASP A  94       3.776   5.687  -6.266  1.00 89.98           H
ATOM   1216  N   LEU A  95       6.391   7.070  -4.958  1.00 90.53           N
ATOM   1217  CA  LEU A  95       7.446   8.006  -4.609  1.00 90.53           C
ATOM   1218  C   LEU A  95       7.092   8.699  -3.292  1.00 90.53           C
ATOM   1219  O   LEU A  95       7.949   8.875  -2.428  1.00 90.53           O
ATOM   1220  HA  LEU A  95       8.359   7.429  -4.460  1.00 90.53           H
ATOM   1221  CB  LEU A  95       7.706   8.975  -5.763  1.00 90.53           C
ATOM   1222 1HB  LEU A  95       7.827   8.396  -6.678  1.00 90.53           H
ATOM   1223 2HB  LEU A  95       6.821   9.598  -5.895  1.00 90.53           H
ATOM   1224  CG  LEU A  95       8.922   9.892  -5.609  1.00 90.53           C
ATOM   1225  HG  LEU A  95       8.855  10.386  -4.640  1.00 90.53           H
ATOM   1226  CD1 LEU A  95      10.221   9.085  -5.616  1.00 90.53           C
ATOM   1227 1HD1 LEU A  95      10.212   8.374  -4.790  1.00 90.53           H
ATOM   1228 2HD1 LEU A  95      10.308   8.545  -6.559  1.00 90.53           H
ATOM   1229 3HD1 LEU A  95      11.069   9.760  -5.505  1.00 90.53           H
ATOM   1230  CD2 LEU A  95       8.921  10.988  -6.676  1.00 90.53           C
ATOM   1231 1HD2 LEU A  95       8.951  10.531  -7.666  1.00 90.53           H
ATOM   1232 2HD2 LEU A  95       8.016  11.588  -6.580  1.00 90.53           H
ATOM   1233 3HD2 LEU A  95       9.796  11.625  -6.544  1.00 90.53           H
ATOM   1234  HN  LEU A  95       5.911   7.273  -5.811  1.00 90.53           H
ATOM   1235  N   LEU A  96       5.826   9.074  -3.179  1.00 87.18           N
ATOM   1236  CA  LEU A  96       5.355   9.777  -1.998  1.00 87.18           C
ATOM   1237  C   LEU A  96       5.540   8.883  -0.770  1.00 87.18           C
ATOM   1238  O   LEU A  96       5.938   9.357   0.293  1.00 87.18           O
ATOM   1239  HA  LEU A  96       5.978  10.664  -1.876  1.00 87.18           H
ATOM   1240  CB  LEU A  96       3.917  10.258  -2.198  1.00 87.18           C
ATOM   1241 1HB  LEU A  96       3.324   9.423  -2.572  1.00 87.18           H
ATOM   1242 2HB  LEU A  96       3.507  10.529  -1.225  1.00 87.18           H
ATOM   1243  CG  LEU A  96       3.732  11.444  -3.147  1.00 87.18           C
ATOM   1244  HG  LEU A  96       4.208  11.199  -4.096  1.00 87.18           H
ATOM   1245  CD1 LEU A  96       2.249  11.689  -3.435  1.00 87.18           C
ATOM   1246 1HD1 LEU A  96       1.817  10.802  -3.896  1.00 87.18           H
ATOM   1247 2HD1 LEU A  96       1.729  11.904  -2.502  1.00 87.18           H
ATOM   1248 3HD1 LEU A  96       2.146  12.538  -4.112  1.00 87.18           H
ATOM   1249  CD2 LEU A  96       4.425  12.695  -2.603  1.00 87.18           C
ATOM   1250 1HD2 LEU A  96       4.000  12.953  -1.633  1.00 87.18           H
ATOM   1251 2HD2 LEU A  96       5.491  12.500  -2.492  1.00 87.18           H
ATOM   1252 3HD2 LEU A  96       4.278  13.522  -3.297  1.00 87.18           H
ATOM   1253  HN  LEU A  96       5.128   8.904  -3.876  1.00 87.18           H
ATOM   1254  N   PHE A  97       5.241   7.606  -0.957  1.00 89.47           N
ATOM   1255  CA  PHE A  97       5.386   6.639   0.117  1.00 89.47           C
ATOM   1256  C   PHE A  97       6.844   6.534   0.568  1.00 89.47           C
ATOM   1257  O   PHE A  97       7.130   6.544   1.765  1.00 89.47           O
ATOM   1258  HA  PHE A  97       4.774   6.986   0.950  1.00 89.47           H
ATOM   1259  CB  PHE A  97       4.937   5.285  -0.436  1.00 89.47           C
ATOM   1260 1HB  PHE A  97       3.850   5.278  -0.515  1.00 89.47           H
ATOM   1261 2HB  PHE A  97       5.330   5.169  -1.447  1.00 89.47           H
ATOM   1262  CG  PHE A  97       5.381   4.089   0.408  1.00 89.47           C
ATOM   1263  CD1 PHE A  97       6.302   3.216  -0.080  1.00 89.47           C
ATOM   1264  HD1 PHE A  97       6.724   3.368  -1.074  1.00 89.47           H
ATOM   1265  CD2 PHE A  97       4.854   3.899   1.648  1.00 89.47           C
ATOM   1266  HD2 PHE A  97       4.116   4.599   2.039  1.00 89.47           H
ATOM   1267  CE1 PHE A  97       6.713   2.106   0.704  1.00 89.47           C
ATOM   1268  HE1 PHE A  97       7.451   1.406   0.312  1.00 89.47           H
ATOM   1269  CE2 PHE A  97       5.266   2.789   2.432  1.00 89.47           C
ATOM   1270  HE2 PHE A  97       4.844   2.637   3.425  1.00 89.47           H
ATOM   1271  CZ  PHE A  97       6.187   1.916   1.943  1.00 89.47           C
ATOM   1272  HZ  PHE A  97       6.503   1.064   2.545  1.00 89.47           H
ATOM   1273  HN  PHE A  97       4.907   7.231  -1.822  1.00 89.47           H
ATOM   1274  N   LEU A  98       7.728   6.434  -0.413  1.00 92.57           N
ATOM   1275  CA  LEU A  98       9.124   6.143  -0.136  1.00 92.57           C
ATOM   1276  C   LEU A  98       9.713   7.260   0.727  1.00 92.57           C
ATOM   1277  O   LEU A  98      10.576   7.011   1.567  1.00 92.57           O
ATOM   1278  HA  LEU A  98       9.157   5.213   0.432  1.00 92.57           H
ATOM   1279  CB  LEU A  98       9.890   5.905  -1.439  1.00 92.57           C
ATOM   1280 1HB  LEU A  98       9.712   6.751  -2.102  1.00 92.57           H
ATOM   1281 2HB  LEU A  98      10.957   5.895  -1.214  1.00 92.57           H
ATOM   1282  CG  LEU A  98       9.546   4.620  -2.195  1.00 92.57           C
ATOM   1283  HG  LEU A  98       8.461   4.514  -2.212  1.00 92.57           H
ATOM   1284  CD1 LEU A  98      10.016   4.696  -3.649  1.00 92.57           C
ATOM   1285 1HD1 LEU A  98       9.527   5.535  -4.145  1.00 92.57           H
ATOM   1286 2HD1 LEU A  98      11.096   4.837  -3.675  1.00 92.57           H
ATOM   1287 3HD1 LEU A  98       9.758   3.770  -4.163  1.00 92.57           H
ATOM   1288  CD2 LEU A  98      10.108   3.392  -1.474  1.00 92.57           C
ATOM   1289 1HD2 LEU A  98      11.192   3.477  -1.405  1.00 92.57           H
ATOM   1290 2HD2 LEU A  98       9.683   3.333  -0.472  1.00 92.57           H
ATOM   1291 3HD2 LEU A  98       9.848   2.493  -2.033  1.00 92.57           H
ATOM   1292  HN  LEU A  98       7.504   6.549  -1.381  1.00 92.57           H
ATOM   1293  N   VAL A  99       9.222   8.468   0.492  1.00 90.08           N
ATOM   1294  CA  VAL A  99       9.725   9.632   1.201  1.00 90.08           C
ATOM   1295  C   VAL A  99       9.466   9.462   2.699  1.00 90.08           C
ATOM   1296  O   VAL A  99      10.117  10.104   3.522  1.00 90.08           O
ATOM   1297  HA  VAL A  99      10.801   9.679   1.034  1.00 90.08           H
ATOM   1298  CB  VAL A  99       9.099  10.905   0.627  1.00 90.08           C
ATOM   1299  HB  VAL A  99       8.017  10.778   0.631  1.00 90.08           H
ATOM   1300  CG1 VAL A  99       9.433  12.119   1.496  1.00 90.08           C
ATOM   1301 1HG1 VAL A  99       9.047  11.963   2.503  1.00 90.08           H
ATOM   1302 2HG1 VAL A  99      10.515  12.250   1.538  1.00 90.08           H
ATOM   1303 3HG1 VAL A  99       8.977  13.011   1.065  1.00 90.08           H
ATOM   1304  CG2 VAL A  99       9.541  11.128  -0.821  1.00 90.08           C
ATOM   1305 1HG2 VAL A  99      10.626  11.224  -0.859  1.00 90.08           H
ATOM   1306 2HG2 VAL A  99       9.229  10.280  -1.431  1.00 90.08           H
ATOM   1307 3HG2 VAL A  99       9.082  12.039  -1.204  1.00 90.08           H
ATOM   1308  HN  VAL A  99       8.495   8.657  -0.169  1.00 90.08           H
ATOM   1309  N   THR A 100       8.514   8.593   3.008  1.00 89.39           N
ATOM   1310  CA  THR A 100       8.130   8.365   4.391  1.00 89.39           C
ATOM   1311  C   THR A 100       9.092   7.378   5.055  1.00 89.39           C
ATOM   1312  O   THR A 100       9.243   7.379   6.276  1.00 89.39           O
ATOM   1313  HA  THR A 100       8.215   9.307   4.932  1.00 89.39           H
ATOM   1314  CB  THR A 100       6.673   7.897   4.405  1.00 89.39           C
ATOM   1315  HB  THR A 100       6.254   7.961   5.410  1.00 89.39           H
ATOM   1316  OG1 THR A 100       6.723   6.589   3.842  1.00 89.39           O
ATOM   1317  HG1 THR A 100       6.648   6.643   2.846  1.00 89.39           H
ATOM   1318  CG2 THR A 100       5.795   8.688   3.435  1.00 89.39           C
ATOM   1319 1HG2 THR A 100       6.175   8.569   2.420  1.00 89.39           H
ATOM   1320 2HG2 THR A 100       5.811   9.743   3.707  1.00 89.39           H
ATOM   1321 3HG2 THR A 100       4.771   8.316   3.485  1.00 89.39           H
ATOM   1322  HN  THR A 100       8.011   8.052   2.335  1.00 89.39           H
ATOM   1323  N   LEU A 101       9.717   6.559   4.223  1.00 91.35           N
ATOM   1324  CA  LEU A 101      10.465   5.415   4.718  1.00 91.35           C
ATOM   1325  C   LEU A 101      11.616   5.907   5.599  1.00 91.35           C
ATOM   1326  O   LEU A 101      11.901   5.317   6.640  1.00 91.35           O
ATOM   1327  HA  LEU A 101       9.788   4.824   5.334  1.00 91.35           H
ATOM   1328  CB  LEU A 101      10.915   4.526   3.558  1.00 91.35           C
ATOM   1329 1HB  LEU A 101      11.368   5.159   2.795  1.00 91.35           H
ATOM   1330 2HB  LEU A 101      11.695   3.856   3.920  1.00 91.35           H
ATOM   1331  CG  LEU A 101       9.823   3.681   2.898  1.00 91.35           C
ATOM   1332  HG  LEU A 101       9.087   4.355   2.461  1.00 91.35           H
ATOM   1333  CD1 LEU A 101      10.397   2.838   1.757  1.00 91.35           C
ATOM   1334 1HD1 LEU A 101      10.834   3.494   1.004  1.00 91.35           H
ATOM   1335 2HD1 LEU A 101      11.166   2.172   2.149  1.00 91.35           H
ATOM   1336 3HD1 LEU A 101       9.600   2.247   1.305  1.00 91.35           H
ATOM   1337  CD2 LEU A 101       9.093   2.823   3.933  1.00 91.35           C
ATOM   1338 1HD2 LEU A 101       9.804   2.156   4.420  1.00 91.35           H
ATOM   1339 2HD2 LEU A 101       8.631   3.470   4.679  1.00 91.35           H
ATOM   1340 3HD2 LEU A 101       8.322   2.233   3.437  1.00 91.35           H
ATOM   1341  HN  LEU A 101       9.719   6.666   3.229  1.00 91.35           H
ATOM   1342  N   PRO A 102      12.295   6.991   5.199  1.00 93.47           N
ATOM   1343  CA  PRO A 102      13.430   7.498   5.974  1.00 93.47           C
ATOM   1344  C   PRO A 102      13.075   7.728   7.434  1.00 93.47           C
ATOM   1345  O   PRO A 102      13.845   7.378   8.326  1.00 93.47           O
ATOM   1346  HA  PRO A 102      14.233   6.760   5.989  1.00 93.47           H
ATOM   1347  CB  PRO A 102      13.798   8.803   5.266  1.00 93.47           C
ATOM   1348 1HB  PRO A 102      13.285   9.657   5.707  1.00 93.47           H
ATOM   1349 2HB  PRO A 102      14.867   9.007   5.330  1.00 93.47           H
ATOM   1350  CG  PRO A 102      13.356   8.561   3.827  1.00 93.47           C
ATOM   1351 1HG  PRO A 102      13.223   9.496   3.282  1.00 93.47           H
ATOM   1352 2HG  PRO A 102      14.093   7.983   3.269  1.00 93.47           H
ATOM   1353  CD  PRO A 102      12.047   7.807   3.997  1.00 93.47           C
ATOM   1354 1HD  PRO A 102      11.205   8.484   4.140  1.00 93.47           H
ATOM   1355 2HD  PRO A 102      11.817   7.196   3.124  1.00 93.47           H
ATOM   1356  N   PHE A 103      11.907   8.319   7.639  1.00 91.87           N
ATOM   1357  CA  PHE A 103      11.469   8.665   8.981  1.00 91.87           C
ATOM   1358  C   PHE A 103      11.213   7.409   9.816  1.00 91.87           C
ATOM   1359  O   PHE A 103      11.561   7.361  10.994  1.00 91.87           O
ATOM   1360  HA  PHE A 103      12.267   9.248   9.440  1.00 91.87           H
ATOM   1361  CB  PHE A 103      10.160   9.444   8.837  1.00 91.87           C
ATOM   1362 1HB  PHE A 103       9.448   8.837   8.278  1.00 91.87           H
ATOM   1363 2HB  PHE A 103       9.734   9.604   9.827  1.00 91.87           H
ATOM   1364  CG  PHE A 103      10.314  10.797   8.139  1.00 91.87           C
ATOM   1365  CD1 PHE A 103      10.641  11.902   8.862  1.00 91.87           C
ATOM   1366  HD1 PHE A 103      10.792  11.823   9.938  1.00 91.87           H
ATOM   1367  CD2 PHE A 103      10.125  10.895   6.796  1.00 91.87           C
ATOM   1368  HD2 PHE A 103       9.863  10.009   6.216  1.00 91.87           H
ATOM   1369  CE1 PHE A 103      10.784  13.157   8.214  1.00 91.87           C
ATOM   1370  HE1 PHE A 103      11.045  14.043   8.794  1.00 91.87           H
ATOM   1371  CE2 PHE A 103      10.268  12.150   6.148  1.00 91.87           C
ATOM   1372  HE2 PHE A 103      10.116  12.229   5.072  1.00 91.87           H
ATOM   1373  CZ  PHE A 103      10.594  13.255   6.871  1.00 91.87           C
ATOM   1374  HZ  PHE A 103      10.704  14.219   6.374  1.00 91.87           H
ATOM   1375  HN  PHE A 103      11.266   8.559   6.910  1.00 91.87           H
ATOM   1376  N   TRP A 104      10.605   6.423   9.172  1.00 86.53           N
ATOM   1377  CA  TRP A 104      10.253   5.189   9.853  1.00 86.53           C
ATOM   1378  C   TRP A 104      11.549   4.443  10.178  1.00 86.53           C
ATOM   1379  O   TRP A 104      11.634   3.753  11.193  1.00 86.53           O
ATOM   1380  HA  TRP A 104       9.734   5.454  10.775  1.00 86.53           H
ATOM   1381  CB  TRP A 104       9.279   4.359   9.016  1.00 86.53           C
ATOM   1382 1HB  TRP A 104       9.696   4.225   8.018  1.00 86.53           H
ATOM   1383 2HB  TRP A 104       9.189   3.367   9.459  1.00 86.53           H
ATOM   1384  CG  TRP A 104       7.884   4.975   8.891  1.00 86.53           C
ATOM   1385  CD1 TRP A 104       7.271   5.412   7.782  1.00 86.53           C
ATOM   1386  HD1 TRP A 104       7.711   5.380   6.785  1.00 86.53           H
ATOM   1387  CD2 TRP A 104       6.947   5.207   9.964  1.00 86.53           C
ATOM   1388  NE1 TRP A 104       6.013   5.906   8.061  1.00 86.53           N
ATOM   1389  HE1 TRP A 104       5.367   6.286   7.399  1.00 86.53           H
ATOM   1390  CE2 TRP A 104       5.810   5.777   9.430  1.00 86.53           C
ATOM   1391  CE3 TRP A 104       7.057   4.943  11.341  1.00 86.53           C
ATOM   1392  HE3 TRP A 104       7.944   4.493  11.787  1.00 86.53           H
ATOM   1393  CZ2 TRP A 104       4.696   6.132  10.200  1.00 86.53           C
ATOM   1394  HZ2 TRP A 104       3.809   6.582   9.754  1.00 86.53           H
ATOM   1395  CZ3 TRP A 104       5.936   5.303  12.097  1.00 86.53           C
ATOM   1396  HZ3 TRP A 104       5.968   5.120  13.171  1.00 86.53           H
ATOM   1397  CH2 TRP A 104       4.783   5.879  11.574  1.00 86.53           C
ATOM   1398  HH2 TRP A 104       3.951   6.131  12.231  1.00 86.53           H
ATOM   1399  HN  TRP A 104      10.355   6.458   8.204  1.00 86.53           H
ATOM   1400  N   ALA A 105      12.525   4.606   9.298  1.00 93.61           N
ATOM   1401  CA  ALA A 105      13.813   3.959   9.480  1.00 93.61           C
ATOM   1402  C   ALA A 105      14.461   4.474  10.767  1.00 93.61           C
ATOM   1403  O   ALA A 105      14.965   3.689  11.569  1.00 93.61           O
ATOM   1404  HA  ALA A 105      13.635   2.888   9.576  1.00 93.61           H
ATOM   1405  CB  ALA A 105      14.687   4.205   8.249  1.00 93.61           C
ATOM   1406 1HB  ALA A 105      14.196   3.795   7.366  1.00 93.61           H
ATOM   1407 2HB  ALA A 105      14.835   5.277   8.117  1.00 93.61           H
ATOM   1408 3HB  ALA A 105      15.653   3.719   8.386  1.00 93.61           H
ATOM   1409  HN  ALA A 105      12.447   5.168   8.474  1.00 93.61           H
ATOM   1410  N   ILE A 106      14.426   5.789  10.924  1.00 90.34           N
ATOM   1411  CA  ILE A 106      15.024   6.419  12.089  1.00 90.34           C
ATOM   1412  C   ILE A 106      14.247   6.007  13.341  1.00 90.34           C
ATOM   1413  O   ILE A 106      14.843   5.689  14.369  1.00 90.34           O
ATOM   1414  HA  ILE A 106      16.043   6.045  12.176  1.00 90.34           H
ATOM   1415  CB  ILE A 106      15.113   7.934  11.892  1.00 90.34           C
ATOM   1416  HB  ILE A 106      14.137   8.294  11.567  1.00 90.34           H
ATOM   1417  CG1 ILE A 106      16.114   8.285  10.789  1.00 90.34           C
ATOM   1418 1HG1 ILE A 106      17.130   8.152  11.160  1.00 90.34           H
ATOM   1419 2HG1 ILE A 106      15.990   7.602   9.949  1.00 90.34           H
ATOM   1420  CG2 ILE A 106      15.440   8.640  13.209  1.00 90.34           C
ATOM   1421 1HG2 ILE A 106      14.658   8.428  13.938  1.00 90.34           H
ATOM   1422 2HG2 ILE A 106      16.397   8.280  13.587  1.00 90.34           H
ATOM   1423 3HG2 ILE A 106      15.497   9.715  13.040  1.00 90.34           H
ATOM   1424  CD1 ILE A 106      15.923   9.727  10.314  1.00 90.34           C
ATOM   1425 1HD1 ILE A 106      14.914   9.850   9.922  1.00 90.34           H
ATOM   1426 2HD1 ILE A 106      16.073  10.408  11.152  1.00 90.34           H
ATOM   1427 3HD1 ILE A 106      16.648   9.950   9.531  1.00 90.34           H
ATOM   1428  HN  ILE A 106      14.001   6.419  10.274  1.00 90.34           H
ATOM   1429  N   ALA A 107      12.928   6.025  13.213  1.00 91.46           N
ATOM   1430  CA  ALA A 107      12.063   5.743  14.346  1.00 91.46           C
ATOM   1431  C   ALA A 107      12.305   4.310  14.823  1.00 91.46           C
ATOM   1432  O   ALA A 107      12.305   4.044  16.024  1.00 91.46           O
ATOM   1433  HA  ALA A 107      12.328   6.434  15.147  1.00 91.46           H
ATOM   1434  CB  ALA A 107      10.606   5.987  13.948  1.00 91.46           C
ATOM   1435 1HB  ALA A 107      10.480   7.026  13.645  1.00 91.46           H
ATOM   1436 2HB  ALA A 107      10.341   5.332  13.118  1.00 91.46           H
ATOM   1437 3HB  ALA A 107       9.957   5.775  14.798  1.00 91.46           H
ATOM   1438  HN  ALA A 107      12.452   6.227  12.358  1.00 91.46           H
ATOM   1439  N   ALA A 108      12.506   3.425  13.858  1.00 90.85           N
ATOM   1440  CA  ALA A 108      12.690   2.016  14.161  1.00 90.85           C
ATOM   1441  C   ALA A 108      14.072   1.809  14.786  1.00 90.85           C
ATOM   1442  O   ALA A 108      14.264   0.898  15.589  1.00 90.85           O
ATOM   1443  HA  ALA A 108      11.927   1.730  14.885  1.00 90.85           H
ATOM   1444  CB  ALA A 108      12.497   1.190  12.888  1.00 90.85           C
ATOM   1445 1HB  ALA A 108      11.491   1.350  12.501  1.00 90.85           H
ATOM   1446 2HB  ALA A 108      13.227   1.499  12.140  1.00 90.85           H
ATOM   1447 3HB  ALA A 108      12.635   0.133  13.116  1.00 90.85           H
ATOM   1448  HN  ALA A 108      12.545   3.656  12.886  1.00 90.85           H
ATOM   1449  N   ALA A 109      14.998   2.671  14.394  1.00 89.52           N
ATOM   1450  CA  ALA A 109      16.379   2.534  14.826  1.00 89.52           C
ATOM   1451  C   ALA A 109      16.479   2.874  16.315  1.00 89.52           C
ATOM   1452  O   ALA A 109      17.282   2.286  17.037  1.00 89.52           O
ATOM   1453  HA  ALA A 109      16.671   1.495  14.679  1.00 89.52           H
ATOM   1454  CB  ALA A 109      17.275   3.425  13.963  1.00 89.52           C
ATOM   1455 1HB  ALA A 109      17.190   3.123  12.919  1.00 89.52           H
ATOM   1456 2HB  ALA A 109      16.963   4.464  14.068  1.00 89.52           H
ATOM   1457 3HB  ALA A 109      18.310   3.322  14.288  1.00 89.52           H
ATOM   1458  HN  ALA A 109      14.819   3.450  13.793  1.00 89.52           H
ATOM   1459  N   ASP A 110      15.651   3.823  16.729  1.00 80.62           N
ATOM   1460  CA  ASP A 110      15.751   4.368  18.072  1.00 80.62           C
ATOM   1461  C   ASP A 110      14.357   4.764  18.562  1.00 80.62           C
ATOM   1462  O   ASP A 110      13.639   3.944  19.132  1.00 80.62           O
ATOM   1463  HA  ASP A 110      16.193   3.573  18.672  1.00 80.62           H
ATOM   1464  CB  ASP A 110      16.633   5.618  18.095  1.00 80.62           C
ATOM   1465 1HB  ASP A 110      17.579   5.409  17.596  1.00 80.62           H
ATOM   1466 2HB  ASP A 110      16.148   6.419  17.536  1.00 80.62           H
ATOM   1467  CG  ASP A 110      16.896   6.077  19.530  1.00 80.62           C
ATOM   1468  OD1 ASP A 110      16.466   5.346  20.448  1.00 80.62           O
ATOM   1469  OD2 ASP A 110      17.523   7.149  19.677  1.00 80.62           O
ATOM   1470  HN  ASP A 110      14.925   4.216  16.166  1.00 80.62           H
ATOM   1471  N   GLN A 111      14.015   6.022  18.322  1.00 83.21           N
ATOM   1472  CA  GLN A 111      12.720   6.537  18.733  1.00 83.21           C
ATOM   1473  C   GLN A 111      12.267   7.650  17.786  1.00 83.21           C
ATOM   1474  O   GLN A 111      13.040   8.108  16.946  1.00 83.21           O
ATOM   1475  HA  GLN A 111      12.036   5.691  18.662  1.00 83.21           H
ATOM   1476  CB  GLN A 111      12.760   7.030  20.180  1.00 83.21           C
ATOM   1477 1HB  GLN A 111      11.781   7.415  20.464  1.00 83.21           H
ATOM   1478 2HB  GLN A 111      12.980   6.196  20.847  1.00 83.21           H
ATOM   1479  CG  GLN A 111      13.816   8.123  20.358  1.00 83.21           C
ATOM   1480 1HG  GLN A 111      14.798   7.732  20.093  1.00 83.21           H
ATOM   1481 2HG  GLN A 111      13.607   8.949  19.678  1.00 83.21           H
ATOM   1482  CD  GLN A 111      13.837   8.635  21.800  1.00 83.21           C
ATOM   1483  OE1 GLN A 111      12.929   8.405  22.581  1.00 83.21           O
ATOM   1484  NE2 GLN A 111      14.921   9.342  22.107  1.00 83.21           N
ATOM   1485 1HE2 GLN A 111      15.630   9.494  21.418  1.00 83.21           H
ATOM   1486 2HE2 GLN A 111      15.028   9.720  23.026  1.00 83.21           H
ATOM   1487  HN  GLN A 111      14.604   6.682  17.857  1.00 83.21           H
ATOM   1488  N   TRP A 112      11.017   8.055  17.955  1.00 88.79           N
ATOM   1489  CA  TRP A 112      10.468   9.141  17.161  1.00 88.79           C
ATOM   1490  C   TRP A 112      11.079  10.450  17.665  1.00 88.79           C
ATOM   1491  O   TRP A 112      10.804  10.877  18.785  1.00 88.79           O
ATOM   1492  HA  TRP A 112      10.753   8.972  16.123  1.00 88.79           H
ATOM   1493  CB  TRP A 112       8.939   9.137  17.210  1.00 88.79           C
ATOM   1494 1HB  TRP A 112       8.580   8.139  16.961  1.00 88.79           H
ATOM   1495 2HB  TRP A 112       8.617   9.346  18.231  1.00 88.79           H
ATOM   1496  CG  TRP A 112       8.283  10.149  16.267  1.00 88.79           C
ATOM   1497  CD1 TRP A 112       7.833  11.376  16.559  1.00 88.79           C
ATOM   1498  HD1 TRP A 112       7.879  11.828  17.550  1.00 88.79           H
ATOM   1499  CD2 TRP A 112       8.023   9.968  14.860  1.00 88.79           C
ATOM   1500  NE1 TRP A 112       7.302  11.998  15.447  1.00 88.79           N
ATOM   1501  HE1 TRP A 112       6.905  12.915  15.414  1.00 88.79           H
ATOM   1502  CE2 TRP A 112       7.422  11.114  14.380  1.00 88.79           C
ATOM   1503  CE3 TRP A 112       8.286   8.872  14.019  1.00 88.79           C
ATOM   1504  HE3 TRP A 112       8.760   7.957  14.373  1.00 88.79           H
ATOM   1505  CZ2 TRP A 112       7.033  11.275  13.045  1.00 88.79           C
ATOM   1506  HZ2 TRP A 112       6.560  12.191  12.691  1.00 88.79           H
ATOM   1507  CZ3 TRP A 112       7.892   9.049  12.687  1.00 88.79           C
ATOM   1508  HZ3 TRP A 112       8.073   8.229  11.992  1.00 88.79           H
ATOM   1509  CH2 TRP A 112       7.286  10.196  12.189  1.00 88.79           C
ATOM   1510  HH2 TRP A 112       7.008  10.256  11.137  1.00 88.79           H
ATOM   1511  HN  TRP A 112      10.384   7.654  18.618  1.00 88.79           H
ATOM   1512  N   LYS A 113      11.896  11.051  16.812  1.00 81.53           N
ATOM   1513  CA  LYS A 113      12.674  12.211  17.213  1.00 81.53           C
ATOM   1514  C   LYS A 113      12.035  13.474  16.632  1.00 81.53           C
ATOM   1515  O   LYS A 113      12.596  14.563  16.739  1.00 81.53           O
ATOM   1516  HA  LYS A 113      12.634  12.272  18.300  1.00 81.53           H
ATOM   1517  CB  LYS A 113      14.143  12.030  16.824  1.00 81.53           C
ATOM   1518 1HB  LYS A 113      14.226  11.913  15.744  1.00 81.53           H
ATOM   1519 2HB  LYS A 113      14.706  12.925  17.091  1.00 81.53           H
ATOM   1520  CG  LYS A 113      14.750  10.812  17.523  1.00 81.53           C
ATOM   1521 1HG  LYS A 113      14.598  10.893  18.600  1.00 81.53           H
ATOM   1522 2HG  LYS A 113      14.237   9.908  17.196  1.00 81.53           H
ATOM   1523  CD  LYS A 113      16.245  10.695  17.222  1.00 81.53           C
ATOM   1524 1HD  LYS A 113      16.396  10.591  16.147  1.00 81.53           H
ATOM   1525 2HD  LYS A 113      16.754  11.608  17.528  1.00 81.53           H
ATOM   1526  CE  LYS A 113      16.858   9.495  17.946  1.00 81.53           C
ATOM   1527 1HE  LYS A 113      16.704   9.594  19.021  1.00 81.53           H
ATOM   1528 2HE  LYS A 113      16.356   8.579  17.635  1.00 81.53           H
ATOM   1529  NZ  LYS A 113      18.306   9.397  17.654  1.00 81.53           N
ATOM   1530 1HZ  LYS A 113      18.693   8.590  18.131  1.00 81.53           H
ATOM   1531 2HZ  LYS A 113      18.443   9.297  16.655  1.00 81.53           H
ATOM   1532 3HZ  LYS A 113      18.773  10.237  17.977  1.00 81.53           H
ATOM   1533  HN  LYS A 113      12.031  10.758  15.866  1.00 81.53           H
ATOM   1534  N   PHE A 114      10.871  13.285  16.028  1.00 87.18           N
ATOM   1535  CA  PHE A 114      10.235  14.354  15.277  1.00 87.18           C
ATOM   1536  C   PHE A 114       9.006  14.887  16.015  1.00 87.18           C
ATOM   1537  O   PHE A 114       8.543  14.278  16.978  1.00 87.18           O
ATOM   1538  HA  PHE A 114      10.968  15.154  15.171  1.00 87.18           H
ATOM   1539  CB  PHE A 114       9.794  13.759  13.939  1.00 87.18           C
ATOM   1540 1HB  PHE A 114       8.997  13.038  14.118  1.00 87.18           H
ATOM   1541 2HB  PHE A 114       9.372  14.552  13.321  1.00 87.18           H
ATOM   1542  CG  PHE A 114      10.919  13.072  13.162  1.00 87.18           C
ATOM   1543  CD1 PHE A 114      11.832  13.818  12.485  1.00 87.18           C
ATOM   1544  HD1 PHE A 114      11.763  14.906  12.496  1.00 87.18           H
ATOM   1545  CD2 PHE A 114      11.005  11.714  13.148  1.00 87.18           C
ATOM   1546  HD2 PHE A 114      10.272  11.116  13.691  1.00 87.18           H
ATOM   1547  CE1 PHE A 114      12.876  13.180  11.764  1.00 87.18           C
ATOM   1548  HE1 PHE A 114      13.609  13.778  11.222  1.00 87.18           H
ATOM   1549  CE2 PHE A 114      12.049  11.076  12.428  1.00 87.18           C
ATOM   1550  HE2 PHE A 114      12.118   9.989  12.417  1.00 87.18           H
ATOM   1551  CZ  PHE A 114      12.962  11.823  11.751  1.00 87.18           C
ATOM   1552  HZ  PHE A 114      13.764  11.333  11.198  1.00 87.18           H
ATOM   1553  HN  PHE A 114      10.364  12.423  16.047  1.00 87.18           H
ATOM   1554  N   GLN A 115       8.511  16.019  15.535  1.00 80.44           N
ATOM   1555  CA  GLN A 115       7.364  16.657  16.157  1.00 80.44           C
ATOM   1556  C   GLN A 115       6.087  15.873  15.847  1.00 80.44           C
ATOM   1557  O   GLN A 115       6.069  15.044  14.939  1.00 80.44           O
ATOM   1558  HA  GLN A 115       7.563  16.631  17.229  1.00 80.44           H
ATOM   1559  CB  GLN A 115       7.236  18.114  15.706  1.00 80.44           C
ATOM   1560 1HB  GLN A 115       7.192  18.159  14.618  1.00 80.44           H
ATOM   1561 2HB  GLN A 115       6.302  18.534  16.081  1.00 80.44           H
ATOM   1562  CG  GLN A 115       8.415  18.949  16.209  1.00 80.44           C
ATOM   1563 1HG  GLN A 115       8.516  18.830  17.288  1.00 80.44           H
ATOM   1564 2HG  GLN A 115       9.340  18.587  15.761  1.00 80.44           H
ATOM   1565  CD  GLN A 115       8.223  20.429  15.870  1.00 80.44           C
ATOM   1566  OE1 GLN A 115       7.293  20.819  15.184  1.00 80.44           O
ATOM   1567  NE2 GLN A 115       9.152  21.227  16.388  1.00 80.44           N
ATOM   1568 1HE2 GLN A 115       9.889  20.842  16.943  1.00 80.44           H
ATOM   1569 2HE2 GLN A 115       9.113  22.213  16.222  1.00 80.44           H
ATOM   1570  HN  GLN A 115       8.881  16.497  14.739  1.00 80.44           H
ATOM   1571  N   THR A 116       5.051  16.163  16.620  1.00 86.67           N
ATOM   1572  CA  THR A 116       3.776  15.487  16.446  1.00 86.67           C
ATOM   1573  C   THR A 116       3.242  15.711  15.030  1.00 86.67           C
ATOM   1574  O   THR A 116       2.662  14.806  14.432  1.00 86.67           O
ATOM   1575  HA  THR A 116       3.937  14.416  16.562  1.00 86.67           H
ATOM   1576  CB  THR A 116       2.826  15.983  17.538  1.00 86.67           C
ATOM   1577  HB  THR A 116       2.495  17.001  17.334  1.00 86.67           H
ATOM   1578  OG1 THR A 116       3.562  15.805  18.746  1.00 86.67           O
ATOM   1579  HG1 THR A 116       3.152  16.348  19.479  1.00 86.67           H
ATOM   1580  CG2 THR A 116       1.606  15.075  17.709  1.00 86.67           C
ATOM   1581 1HG2 THR A 116       1.934  14.072  17.980  1.00 86.67           H
ATOM   1582 2HG2 THR A 116       1.049  15.035  16.773  1.00 86.67           H
ATOM   1583 3HG2 THR A 116       0.965  15.472  18.496  1.00 86.67           H
ATOM   1584  HN  THR A 116       5.072  16.844  17.352  1.00 86.67           H
ATOM   1585  N   PHE A 117       3.458  16.920  14.534  1.00 90.00           N
ATOM   1586  CA  PHE A 117       2.997  17.277  13.204  1.00 90.00           C
ATOM   1587  C   PHE A 117       3.519  16.290  12.158  1.00 90.00           C
ATOM   1588  O   PHE A 117       2.761  15.815  11.314  1.00 90.00           O
ATOM   1589  HA  PHE A 117       1.907  17.244  13.220  1.00 90.00           H
ATOM   1590  CB  PHE A 117       3.552  18.669  12.896  1.00 90.00           C
ATOM   1591 1HB  PHE A 117       3.170  19.374  13.634  1.00 90.00           H
ATOM   1592 2HB  PHE A 117       4.636  18.649  13.006  1.00 90.00           H
ATOM   1593  CG  PHE A 117       3.206  19.182  11.496  1.00 90.00           C
ATOM   1594  CD1 PHE A 117       4.160  19.209  10.527  1.00 90.00           C
ATOM   1595  HD1 PHE A 117       5.170  18.864  10.747  1.00 90.00           H
ATOM   1596  CD2 PHE A 117       1.945  19.611  11.222  1.00 90.00           C
ATOM   1597  HD2 PHE A 117       1.181  19.590  11.999  1.00 90.00           H
ATOM   1598  CE1 PHE A 117       3.839  19.684   9.228  1.00 90.00           C
ATOM   1599  HE1 PHE A 117       4.603  19.706   8.451  1.00 90.00           H
ATOM   1600  CE2 PHE A 117       1.624  20.087   9.923  1.00 90.00           C
ATOM   1601  HE2 PHE A 117       0.614  20.431   9.703  1.00 90.00           H
ATOM   1602  CZ  PHE A 117       2.578  20.113   8.954  1.00 90.00           C
ATOM   1603  HZ  PHE A 117       2.331  20.479   7.957  1.00 90.00           H
ATOM   1604  HN  PHE A 117       3.938  17.648  15.024  1.00 90.00           H
ATOM   1605  N   MET A 118       4.811  16.010  12.249  1.00 87.26           N
ATOM   1606  CA  MET A 118       5.449  15.106  11.307  1.00 87.26           C
ATOM   1607  C   MET A 118       4.880  13.692  11.433  1.00 87.26           C
ATOM   1608  O   MET A 118       4.795  12.963  10.445  1.00 87.26           O
ATOM   1609  HA  MET A 118       5.227  15.508  10.319  1.00 87.26           H
ATOM   1610  CB  MET A 118       6.956  15.076  11.569  1.00 87.26           C
ATOM   1611 1HB  MET A 118       7.141  14.896  12.628  1.00 87.26           H
ATOM   1612 2HB  MET A 118       7.408  14.249  11.022  1.00 87.26           H
ATOM   1613  CG  MET A 118       7.613  16.392  11.148  1.00 87.26           C
ATOM   1614 1HG  MET A 118       7.243  17.208  11.770  1.00 87.26           H
ATOM   1615 2HG  MET A 118       8.690  16.337  11.303  1.00 87.26           H
ATOM   1616  SD  MET A 118       7.261  16.728   9.431  1.00 87.26           S
ATOM   1617  CE  MET A 118       8.127  15.367   8.666  1.00 87.26           C
ATOM   1618 1HE  MET A 118       9.185  15.421   8.920  1.00 87.26           H
ATOM   1619 2HE  MET A 118       7.714  14.425   9.026  1.00 87.26           H
ATOM   1620 3HE  MET A 118       8.010  15.424   7.583  1.00 87.26           H
ATOM   1621  HN  MET A 118       5.417  16.388  12.949  1.00 87.26           H
ATOM   1622  N   CYS A 119       4.506  13.345  12.656  1.00 92.02           N
ATOM   1623  CA  CYS A 119       3.891  12.054  12.912  1.00 92.02           C
ATOM   1624  C   CYS A 119       2.586  11.977  12.119  1.00 92.02           C
ATOM   1625  O   CYS A 119       2.325  10.985  11.439  1.00 92.02           O
ATOM   1626  HA  CYS A 119       4.598  11.297  12.570  1.00 92.02           H
ATOM   1627  CB  CYS A 119       3.665  11.823  14.408  1.00 92.02           C
ATOM   1628 1HB  CYS A 119       4.622  11.793  14.929  1.00 92.02           H
ATOM   1629 2HB  CYS A 119       3.097  12.652  14.830  1.00 92.02           H
ATOM   1630  SG  CYS A 119       2.763  10.252  14.668  1.00 92.02           S
ATOM   1631  HN  CYS A 119       4.616  13.928  13.460  1.00 92.02           H
ATOM   1632  N   LYS A 120       1.799  13.037  12.231  1.00 90.55           N
ATOM   1633  CA  LYS A 120       0.515  13.091  11.553  1.00 90.55           C
ATOM   1634  C   LYS A 120       0.733  12.961  10.044  1.00 90.55           C
ATOM   1635  O   LYS A 120       0.061  12.172   9.382  1.00 90.55           O
ATOM   1636  HA  LYS A 120      -0.070  12.236  11.892  1.00 90.55           H
ATOM   1637  CB  LYS A 120      -0.252  14.352  11.957  1.00 90.55           C
ATOM   1638 1HB  LYS A 120       0.391  15.225  11.844  1.00 90.55           H
ATOM   1639 2HB  LYS A 120      -1.102  14.495  11.290  1.00 90.55           H
ATOM   1640  CG  LYS A 120      -0.742  14.256  13.403  1.00 90.55           C
ATOM   1641 1HG  LYS A 120      -1.435  13.421  13.501  1.00 90.55           H
ATOM   1642 2HG  LYS A 120       0.100  14.051  14.064  1.00 90.55           H
ATOM   1643  CD  LYS A 120      -1.432  15.552  13.835  1.00 90.55           C
ATOM   1644 1HD  LYS A 120      -0.729  16.382  13.768  1.00 90.55           H
ATOM   1645 2HD  LYS A 120      -2.254  15.775  13.156  1.00 90.55           H
ATOM   1646  CE  LYS A 120      -1.961  15.440  15.266  1.00 90.55           C
ATOM   1647 1HE  LYS A 120      -1.200  14.996  15.908  1.00 90.55           H
ATOM   1648 2HE  LYS A 120      -2.171  16.434  15.662  1.00 90.55           H
ATOM   1649  NZ  LYS A 120      -3.190  14.617  15.301  1.00 90.55           N
ATOM   1650 1HZ  LYS A 120      -3.695  14.799  16.162  1.00 90.55           H
ATOM   1651 2HZ  LYS A 120      -3.777  14.852  14.509  1.00 90.55           H
ATOM   1652 3HZ  LYS A 120      -2.941  13.635  15.258  1.00 90.55           H
ATOM   1653  HN  LYS A 120       2.026  13.847  12.771  1.00 90.55           H
ATOM   1654  N   VAL A 121       1.675  13.747   9.545  1.00 91.81           N
ATOM   1655  CA  VAL A 121       1.912  13.815   8.113  1.00 91.81           C
ATOM   1656  C   VAL A 121       2.353  12.440   7.608  1.00 91.81           C
ATOM   1657  O   VAL A 121       1.803  11.927   6.634  1.00 91.81           O
ATOM   1658  HA  VAL A 121       0.969  14.079   7.636  1.00 91.81           H
ATOM   1659  CB  VAL A 121       2.926  14.919   7.802  1.00 91.81           C
ATOM   1660  HB  VAL A 121       3.803  14.755   8.429  1.00 91.81           H
ATOM   1661  CG1 VAL A 121       3.374  14.855   6.341  1.00 91.81           C
ATOM   1662 1HG1 VAL A 121       3.838  13.889   6.145  1.00 91.81           H
ATOM   1663 2HG1 VAL A 121       2.509  14.981   5.690  1.00 91.81           H
ATOM   1664 3HG1 VAL A 121       4.094  15.650   6.147  1.00 91.81           H
ATOM   1665  CG2 VAL A 121       2.356  16.297   8.142  1.00 91.81           C
ATOM   1666 1HG2 VAL A 121       1.456  16.474   7.553  1.00 91.81           H
ATOM   1667 2HG2 VAL A 121       2.110  16.338   9.203  1.00 91.81           H
ATOM   1668 3HG2 VAL A 121       3.097  17.063   7.911  1.00 91.81           H
ATOM   1669  HN  VAL A 121       2.270  14.330  10.100  1.00 91.81           H
ATOM   1670  N   VAL A 122       3.340  11.881   8.292  1.00 90.41           N
ATOM   1671  CA  VAL A 122       4.002  10.682   7.807  1.00 90.41           C
ATOM   1672  C   VAL A 122       3.001   9.525   7.785  1.00 90.41           C
ATOM   1673  O   VAL A 122       2.941   8.771   6.815  1.00 90.41           O
ATOM   1674  HA  VAL A 122       4.334  10.879   6.788  1.00 90.41           H
ATOM   1675  CB  VAL A 122       5.238  10.386   8.659  1.00 90.41           C
ATOM   1676  HB  VAL A 122       4.933  10.388   9.705  1.00 90.41           H
ATOM   1677  CG1 VAL A 122       5.807   9.003   8.337  1.00 90.41           C
ATOM   1678 1HG1 VAL A 122       5.053   8.243   8.541  1.00 90.41           H
ATOM   1679 2HG1 VAL A 122       6.090   8.962   7.285  1.00 90.41           H
ATOM   1680 3HG1 VAL A 122       6.685   8.818   8.957  1.00 90.41           H
ATOM   1681  CG2 VAL A 122       6.301  11.472   8.478  1.00 90.41           C
ATOM   1682 1HG2 VAL A 122       6.601  11.516   7.431  1.00 90.41           H
ATOM   1683 2HG2 VAL A 122       5.891  12.436   8.780  1.00 90.41           H
ATOM   1684 3HG2 VAL A 122       7.169  11.237   9.094  1.00 90.41           H
ATOM   1685  HN  VAL A 122       3.687  12.233   9.162  1.00 90.41           H
ATOM   1686  N   ASN A 123       2.240   9.422   8.864  1.00 89.51           N
ATOM   1687  CA  ASN A 123       1.236   8.378   8.975  1.00 89.51           C
ATOM   1688  C   ASN A 123       0.190   8.563   7.874  1.00 89.51           C
ATOM   1689  O   ASN A 123      -0.230   7.595   7.243  1.00 89.51           O
ATOM   1690  HA  ASN A 123       1.784   7.441   8.876  1.00 89.51           H
ATOM   1691  CB  ASN A 123       0.518   8.445  10.324  1.00 89.51           C
ATOM   1692 1HB  ASN A 123       0.567   9.461  10.717  1.00 89.51           H
ATOM   1693 2HB  ASN A 123      -0.537   8.205  10.191  1.00 89.51           H
ATOM   1694  CG  ASN A 123       1.144   7.474  11.328  1.00 89.51           C
ATOM   1695  OD1 ASN A 123       1.876   6.564  10.976  1.00 89.51           O
ATOM   1696  ND2 ASN A 123       0.818   7.719  12.593  1.00 89.51           N
ATOM   1697 1HD2 ASN A 123       0.212   8.483  12.815  1.00 89.51           H
ATOM   1698 2HD2 ASN A 123       1.178   7.139  13.324  1.00 89.51           H
ATOM   1699  HN  ASN A 123       2.301  10.035   9.652  1.00 89.51           H
ATOM   1700  N   SER A 124      -0.199   9.814   7.676  1.00 90.64           N
ATOM   1701  CA  SER A 124      -1.242  10.130   6.715  1.00 90.64           C
ATOM   1702  C   SER A 124      -0.768   9.795   5.299  1.00 90.64           C
ATOM   1703  O   SER A 124      -1.508   9.200   4.518  1.00 90.64           O
ATOM   1704  HA  SER A 124      -2.090   9.504   6.993  1.00 90.64           H
ATOM   1705  CB  SER A 124      -1.646  11.604   6.805  1.00 90.64           C
ATOM   1706 1HB  SER A 124      -0.794  12.230   6.539  1.00 90.64           H
ATOM   1707 2HB  SER A 124      -2.432  11.809   6.078  1.00 90.64           H
ATOM   1708  OG  SER A 124      -2.102  11.953   8.109  1.00 90.64           O
ATOM   1709  HG  SER A 124      -1.451  12.575   8.544  1.00 90.64           H
ATOM   1710  HN  SER A 124       0.184  10.602   8.158  1.00 90.64           H
ATOM   1711  N   MET A 125       0.462  10.193   5.012  1.00 84.70           N
ATOM   1712  CA  MET A 125       1.034   9.965   3.696  1.00 84.70           C
ATOM   1713  C   MET A 125       1.085   8.471   3.371  1.00 84.70           C
ATOM   1714  O   MET A 125       0.709   8.057   2.276  1.00 84.70           O
ATOM   1715  HA  MET A 125       0.372  10.474   2.996  1.00 84.70           H
ATOM   1716  CB  MET A 125       2.449  10.546   3.646  1.00 84.70           C
ATOM   1717 1HB  MET A 125       2.994  10.265   4.547  1.00 84.70           H
ATOM   1718 2HB  MET A 125       2.991  10.122   2.801  1.00 84.70           H
ATOM   1719  CG  MET A 125       2.411  12.071   3.522  1.00 84.70           C
ATOM   1720 1HG  MET A 125       1.840  12.358   2.639  1.00 84.70           H
ATOM   1721 2HG  MET A 125       1.903  12.502   4.385  1.00 84.70           H
ATOM   1722  SD  MET A 125       4.072  12.715   3.409  1.00 84.70           S
ATOM   1723  CE  MET A 125       4.481  12.227   1.741  1.00 84.70           C
ATOM   1724 1HE  MET A 125       4.420  11.142   1.655  1.00 84.70           H
ATOM   1725 2HE  MET A 125       3.779  12.686   1.046  1.00 84.70           H
ATOM   1726 3HE  MET A 125       5.493  12.554   1.505  1.00 84.70           H
ATOM   1727  HN  MET A 125       1.064  10.662   5.659  1.00 84.70           H
ATOM   1728  N   TYR A 126       1.553   7.702   4.344  1.00 84.72           N
ATOM   1729  CA  TYR A 126       1.675   6.265   4.168  1.00 84.72           C
ATOM   1730  C   TYR A 126       0.332   5.644   3.775  1.00 84.72           C
ATOM   1731  O   TYR A 126       0.258   4.871   2.822  1.00 84.72           O
ATOM   1732  HA  TYR A 126       2.397   6.083   3.373  1.00 84.72           H
ATOM   1733  CB  TYR A 126       2.101   5.709   5.529  1.00 84.72           C
ATOM   1734 1HB  TYR A 126       3.144   5.969   5.705  1.00 84.72           H
ATOM   1735 2HB  TYR A 126       1.515   6.195   6.308  1.00 84.72           H
ATOM   1736  CG  TYR A 126       1.939   4.193   5.660  1.00 84.72           C
ATOM   1737  CD1 TYR A 126       0.905   3.671   6.410  1.00 84.72           C
ATOM   1738  HD1 TYR A 126       0.203   4.339   6.909  1.00 84.72           H
ATOM   1739  CD2 TYR A 126       2.828   3.347   5.027  1.00 84.72           C
ATOM   1740  HD2 TYR A 126       3.645   3.759   4.435  1.00 84.72           H
ATOM   1741  CE1 TYR A 126       0.753   2.245   6.533  1.00 84.72           C
ATOM   1742  HE1 TYR A 126      -0.060   1.820   7.122  1.00 84.72           H
ATOM   1743  CE2 TYR A 126       2.676   1.920   5.151  1.00 84.72           C
ATOM   1744  HE2 TYR A 126       3.371   1.241   4.657  1.00 84.72           H
ATOM   1745  CZ  TYR A 126       1.646   1.440   5.897  1.00 84.72           C
ATOM   1746  OH  TYR A 126       1.502   0.092   6.013  1.00 84.72           O
ATOM   1747  HH  TYR A 126       1.789  -0.357   5.167  1.00 84.72           H
ATOM   1748  HN  TYR A 126       1.845   8.045   5.237  1.00 84.72           H
ATOM   1749  N   LYS A 127      -0.695   6.007   4.530  1.00 84.04           N
ATOM   1750  CA  LYS A 127      -1.992   5.368   4.385  1.00 84.04           C
ATOM   1751  C   LYS A 127      -2.630   5.812   3.067  1.00 84.04           C
ATOM   1752  O   LYS A 127      -3.278   5.018   2.388  1.00 84.04           O
ATOM   1753  HA  LYS A 127      -1.823   4.292   4.342  1.00 84.04           H
ATOM   1754  CB  LYS A 127      -2.863   5.641   5.613  1.00 84.04           C
ATOM   1755 1HB  LYS A 127      -2.277   5.491   6.520  1.00 84.04           H
ATOM   1756 2HB  LYS A 127      -3.185   6.682   5.611  1.00 84.04           H
ATOM   1757  CG  LYS A 127      -4.086   4.722   5.632  1.00 84.04           C
ATOM   1758 1HG  LYS A 127      -4.814   5.064   4.895  1.00 84.04           H
ATOM   1759 2HG  LYS A 127      -3.792   3.713   5.345  1.00 84.04           H
ATOM   1760  CD  LYS A 127      -4.731   4.696   7.019  1.00 84.04           C
ATOM   1761 1HD  LYS A 127      -4.070   4.188   7.722  1.00 84.04           H
ATOM   1762 2HD  LYS A 127      -4.860   5.715   7.383  1.00 84.04           H
ATOM   1763  CE  LYS A 127      -6.086   3.987   6.981  1.00 84.04           C
ATOM   1764 1HE  LYS A 127      -6.656   4.325   6.116  1.00 84.04           H
ATOM   1765 2HE  LYS A 127      -5.938   2.913   6.865  1.00 84.04           H
ATOM   1766  NZ  LYS A 127      -6.848   4.257   8.221  1.00 84.04           N
ATOM   1767 1HZ  LYS A 127      -7.745   3.787   8.175  1.00 84.04           H
ATOM   1768 2HZ  LYS A 127      -6.327   3.913   9.019  1.00 84.04           H
ATOM   1769 3HZ  LYS A 127      -6.994   5.256   8.317  1.00 84.04           H
ATOM   1770  HN  LYS A 127      -0.651   6.721   5.228  1.00 84.04           H
ATOM   1771  N   MET A 128      -2.424   7.081   2.745  1.00 85.57           N
ATOM   1772  CA  MET A 128      -2.950   7.634   1.508  1.00 85.57           C
ATOM   1773  C   MET A 128      -2.379   6.900   0.293  1.00 85.57           C
ATOM   1774  O   MET A 128      -3.105   6.603  -0.654  1.00 85.57           O
ATOM   1775  HA  MET A 128      -4.029   7.487   1.557  1.00 85.57           H
ATOM   1776  CB  MET A 128      -2.594   9.119   1.421  1.00 85.57           C
ATOM   1777 1HB  MET A 128      -2.909   9.627   2.333  1.00 85.57           H
ATOM   1778 2HB  MET A 128      -1.512   9.234   1.350  1.00 85.57           H
ATOM   1779  CG  MET A 128      -3.262   9.773   0.210  1.00 85.57           C
ATOM   1780 1HG  MET A 128      -2.875   9.335  -0.710  1.00 85.57           H
ATOM   1781 2HG  MET A 128      -4.335   9.580   0.228  1.00 85.57           H
ATOM   1782  SD  MET A 128      -2.960  11.532   0.222  1.00 85.57           S
ATOM   1783  CE  MET A 128      -1.209  11.548  -0.122  1.00 85.57           C
ATOM   1784 1HE  MET A 128      -0.680  11.003   0.659  1.00 85.57           H
ATOM   1785 2HE  MET A 128      -1.023  11.073  -1.086  1.00 85.57           H
ATOM   1786 3HE  MET A 128      -0.853  12.578  -0.151  1.00 85.57           H
ATOM   1787  HN  MET A 128      -1.910   7.725   3.311  1.00 85.57           H
ATOM   1788  N   ASN A 129      -1.084   6.628   0.361  1.00 80.96           N
ATOM   1789  CA  ASN A 129      -0.398   5.977  -0.742  1.00 80.96           C
ATOM   1790  C   ASN A 129      -0.830   4.512  -0.814  1.00 80.96           C
ATOM   1791  O   ASN A 129      -0.958   3.950  -1.901  1.00 80.96           O
ATOM   1792  HA  ASN A 129      -0.685   6.540  -1.630  1.00 80.96           H
ATOM   1793  CB  ASN A 129       1.119   6.013  -0.545  1.00 80.96           C
ATOM   1794 1HB  ASN A 129       1.366   5.686   0.465  1.00 80.96           H
ATOM   1795 2HB  ASN A 129       1.596   5.314  -1.232  1.00 80.96           H
ATOM   1796  CG  ASN A 129       1.669   7.422  -0.780  1.00 80.96           C
ATOM   1797  OD1 ASN A 129       1.268   8.130  -1.689  1.00 80.96           O
ATOM   1798  ND2 ASN A 129       2.608   7.787   0.089  1.00 80.96           N
ATOM   1799 1HD2 ASN A 129       2.893   7.158   0.812  1.00 80.96           H
ATOM   1800 2HD2 ASN A 129       3.030   8.691   0.018  1.00 80.96           H
ATOM   1801  HN  ASN A 129      -0.508   6.844   1.149  1.00 80.96           H
ATOM   1802  N   PHE A 130      -1.044   3.933   0.359  1.00 83.62           N
ATOM   1803  CA  PHE A 130      -1.493   2.554   0.442  1.00 83.62           C
ATOM   1804  C   PHE A 130      -2.760   2.339  -0.389  1.00 83.62           C
ATOM   1805  O   PHE A 130      -2.816   1.432  -1.218  1.00 83.62           O
ATOM   1806  HA  PHE A 130      -0.692   1.928   0.049  1.00 83.62           H
ATOM   1807  CB  PHE A 130      -1.809   2.274   1.913  1.00 83.62           C
ATOM   1808 1HB  PHE A 130      -0.890   2.356   2.493  1.00 83.62           H
ATOM   1809 2HB  PHE A 130      -2.488   3.044   2.281  1.00 83.62           H
ATOM   1810  CG  PHE A 130      -2.434   0.901   2.165  1.00 83.62           C
ATOM   1811  CD1 PHE A 130      -3.776   0.788   2.353  1.00 83.62           C
ATOM   1812  HD1 PHE A 130      -4.407   1.676   2.324  1.00 83.62           H
ATOM   1813  CD2 PHE A 130      -1.647  -0.208   2.202  1.00 83.62           C
ATOM   1814  HD2 PHE A 130      -0.571  -0.118   2.051  1.00 83.62           H
ATOM   1815  CE1 PHE A 130      -4.356  -0.487   2.587  1.00 83.62           C
ATOM   1816  HE1 PHE A 130      -5.431  -0.577   2.738  1.00 83.62           H
ATOM   1817  CE2 PHE A 130      -2.226  -1.483   2.436  1.00 83.62           C
ATOM   1818  HE2 PHE A 130      -1.595  -2.371   2.465  1.00 83.62           H
ATOM   1819  CZ  PHE A 130      -3.568  -1.596   2.624  1.00 83.62           C
ATOM   1820  HZ  PHE A 130      -4.013  -2.574   2.803  1.00 83.62           H
ATOM   1821  HN  PHE A 130      -0.916   4.390   1.239  1.00 83.62           H
ATOM   1822  N   TYR A 131      -3.746   3.188  -0.137  1.00 89.75           N
ATOM   1823  CA  TYR A 131      -5.025   3.072  -0.817  1.00 89.75           C
ATOM   1824  C   TYR A 131      -4.898   3.456  -2.293  1.00 89.75           C
ATOM   1825  O   TYR A 131      -5.455   2.788  -3.162  1.00 89.75           O
ATOM   1826  HA  TYR A 131      -5.351   2.034  -0.746  1.00 89.75           H
ATOM   1827  CB  TYR A 131      -5.962   4.062  -0.123  1.00 89.75           C
ATOM   1828 1HB  TYR A 131      -5.433   5.003   0.028  1.00 89.75           H
ATOM   1829 2HB  TYR A 131      -6.804   4.273  -0.783  1.00 89.75           H
ATOM   1830  CG  TYR A 131      -6.497   3.573   1.224  1.00 89.75           C
ATOM   1831  CD1 TYR A 131      -7.151   2.360   1.307  1.00 89.75           C
ATOM   1832  HD1 TYR A 131      -7.285   1.751   0.414  1.00 89.75           H
ATOM   1833  CD2 TYR A 131      -6.327   4.345   2.355  1.00 89.75           C
ATOM   1834  HD2 TYR A 131      -5.811   5.303   2.289  1.00 89.75           H
ATOM   1835  CE1 TYR A 131      -7.655   1.900   2.575  1.00 89.75           C
ATOM   1836  HE1 TYR A 131      -8.172   0.944   2.655  1.00 89.75           H
ATOM   1837  CE2 TYR A 131      -6.831   3.884   3.623  1.00 89.75           C
ATOM   1838  HE2 TYR A 131      -6.704   4.484   4.525  1.00 89.75           H
ATOM   1839  CZ  TYR A 131      -7.470   2.684   3.671  1.00 89.75           C
ATOM   1840  OH  TYR A 131      -7.946   2.249   4.868  1.00 89.75           O
ATOM   1841  HH  TYR A 131      -8.249   3.027   5.419  1.00 89.75           H
ATOM   1842  HN  TYR A 131      -3.681   3.942   0.516  1.00 89.75           H
ATOM   1843  N   SER A 132      -4.161   4.531  -2.530  1.00 90.60           N
ATOM   1844  CA  SER A 132      -4.069   5.095  -3.866  1.00 90.60           C
ATOM   1845  C   SER A 132      -3.428   4.083  -4.818  1.00 90.60           C
ATOM   1846  O   SER A 132      -3.873   3.925  -5.953  1.00 90.60           O
ATOM   1847  HA  SER A 132      -5.097   5.302  -4.164  1.00 90.60           H
ATOM   1848  CB  SER A 132      -3.268   6.399  -3.860  1.00 90.60           C
ATOM   1849 1HB  SER A 132      -3.211   6.794  -4.874  1.00 90.60           H
ATOM   1850 2HB  SER A 132      -3.790   7.142  -3.257  1.00 90.60           H
ATOM   1851  OG  SER A 132      -1.951   6.214  -3.349  1.00 90.60           O
ATOM   1852  HG  SER A 132      -1.436   7.069  -3.414  1.00 90.60           H
ATOM   1853  HN  SER A 132      -3.635   5.015  -1.830  1.00 90.60           H
ATOM   1854  N   CYS A 133      -2.392   3.424  -4.319  1.00 88.75           N
ATOM   1855  CA  CYS A 133      -1.676   2.442  -5.116  1.00 88.75           C
ATOM   1856  C   CYS A 133      -2.652   1.326  -5.494  1.00 88.75           C
ATOM   1857  O   CYS A 133      -2.753   0.955  -6.662  1.00 88.75           O
ATOM   1858  HA  CYS A 133      -1.318   2.961  -6.005  1.00 88.75           H
ATOM   1859  CB  CYS A 133      -0.449   1.901  -4.379  1.00 88.75           C
ATOM   1860 1HB  CYS A 133      -0.723   1.611  -3.364  1.00 88.75           H
ATOM   1861 2HB  CYS A 133      -0.080   1.006  -4.878  1.00 88.75           H
ATOM   1862  SG  CYS A 133       0.864   3.175  -4.331  1.00 88.75           S
ATOM   1863  HG  CYS A 133       0.380   3.835  -3.282  1.00 88.75           H
ATOM   1864  HN  CYS A 133      -2.042   3.552  -3.391  1.00 88.75           H
ATOM   1865  N   VAL A 134      -3.346   0.823  -4.484  1.00 87.37           N
ATOM   1866  CA  VAL A 134      -4.215  -0.326  -4.672  1.00 87.37           C
ATOM   1867  C   VAL A 134      -5.326   0.037  -5.659  1.00 87.37           C
ATOM   1868  O   VAL A 134      -5.654  -0.750  -6.547  1.00 87.37           O
ATOM   1869  HA  VAL A 134      -3.613  -1.128  -5.100  1.00 87.37           H
ATOM   1870  CB  VAL A 134      -4.749  -0.805  -3.321  1.00 87.37           C
ATOM   1871  HB  VAL A 134      -5.217   0.045  -2.825  1.00 87.37           H
ATOM   1872  CG1 VAL A 134      -5.816  -1.886  -3.505  1.00 87.37           C
ATOM   1873 1HG1 VAL A 134      -6.646  -1.483  -4.085  1.00 87.37           H
ATOM   1874 2HG1 VAL A 134      -5.384  -2.737  -4.031  1.00 87.37           H
ATOM   1875 3HG1 VAL A 134      -6.179  -2.209  -2.529  1.00 87.37           H
ATOM   1876  CG2 VAL A 134      -3.612  -1.303  -2.427  1.00 87.37           C
ATOM   1877 1HG2 VAL A 134      -3.103  -2.134  -2.915  1.00 87.37           H
ATOM   1878 2HG2 VAL A 134      -2.903  -0.493  -2.255  1.00 87.37           H
ATOM   1879 3HG2 VAL A 134      -4.019  -1.638  -1.473  1.00 87.37           H
ATOM   1880  HN  VAL A 134      -3.320   1.186  -3.552  1.00 87.37           H
ATOM   1881  N   LEU A 135      -5.875   1.228  -5.472  1.00 91.43           N
ATOM   1882  CA  LEU A 135      -6.999   1.670  -6.280  1.00 91.43           C
ATOM   1883  C   LEU A 135      -6.536   1.871  -7.724  1.00 91.43           C
ATOM   1884  O   LEU A 135      -7.283   1.600  -8.662  1.00 91.43           O
ATOM   1885  HA  LEU A 135      -7.745   0.875  -6.264  1.00 91.43           H
ATOM   1886  CB  LEU A 135      -7.647   2.911  -5.663  1.00 91.43           C
ATOM   1887 1HB  LEU A 135      -6.870   3.657  -5.495  1.00 91.43           H
ATOM   1888 2HB  LEU A 135      -8.341   3.333  -6.389  1.00 91.43           H
ATOM   1889  CG  LEU A 135      -8.398   2.693  -4.348  1.00 91.43           C
ATOM   1890  HG  LEU A 135      -7.720   2.210  -3.644  1.00 91.43           H
ATOM   1891  CD1 LEU A 135      -8.818   4.027  -3.729  1.00 91.43           C
ATOM   1892 1HD1 LEU A 135      -7.932   4.630  -3.529  1.00 91.43           H
ATOM   1893 2HD1 LEU A 135      -9.471   4.559  -4.420  1.00 91.43           H
ATOM   1894 3HD1 LEU A 135      -9.350   3.843  -2.795  1.00 91.43           H
ATOM   1895  CD2 LEU A 135      -9.589   1.752  -4.546  1.00 91.43           C
ATOM   1896 1HD2 LEU A 135     -10.276   2.185  -5.274  1.00 91.43           H
ATOM   1897 2HD2 LEU A 135      -9.234   0.788  -4.910  1.00 91.43           H
ATOM   1898 3HD2 LEU A 135     -10.105   1.614  -3.596  1.00 91.43           H
ATOM   1899  HN  LEU A 135      -5.564   1.885  -4.785  1.00 91.43           H
ATOM   1900  N   LEU A 136      -5.306   2.344  -7.857  1.00 91.26           N
ATOM   1901  CA  LEU A 136      -4.735   2.587  -9.171  1.00 91.26           C
ATOM   1902  C   LEU A 136      -4.577   1.255  -9.907  1.00 91.26           C
ATOM   1903  O   LEU A 136      -4.931   1.144 -11.080  1.00 91.26           O
ATOM   1904  HA  LEU A 136      -5.441   3.205  -9.725  1.00 91.26           H
ATOM   1905  CB  LEU A 136      -3.433   3.382  -9.051  1.00 91.26           C
ATOM   1906 1HB  LEU A 136      -2.843   2.955  -8.240  1.00 91.26           H
ATOM   1907 2HB  LEU A 136      -2.861   3.244  -9.969  1.00 91.26           H
ATOM   1908  CG  LEU A 136      -3.585   4.883  -8.798  1.00 91.26           C
ATOM   1909  HG  LEU A 136      -4.291   5.022  -7.979  1.00 91.26           H
ATOM   1910  CD1 LEU A 136      -2.256   5.502  -8.361  1.00 91.26           C
ATOM   1911 1HD1 LEU A 136      -1.919   5.025  -7.440  1.00 91.26           H
ATOM   1912 2HD1 LEU A 136      -1.511   5.353  -9.142  1.00 91.26           H
ATOM   1913 3HD1 LEU A 136      -2.393   6.570  -8.188  1.00 91.26           H
ATOM   1914  CD2 LEU A 136      -4.171   5.589 -10.023  1.00 91.26           C
ATOM   1915 1HD2 LEU A 136      -3.509   5.443 -10.877  1.00 91.26           H
ATOM   1916 2HD2 LEU A 136      -5.152   5.171 -10.248  1.00 91.26           H
ATOM   1917 3HD2 LEU A 136      -4.268   6.655  -9.816  1.00 91.26           H
ATOM   1918  HN  LEU A 136      -4.704   2.561  -7.088  1.00 91.26           H
ATOM   1919  N   ILE A 137      -4.045   0.277  -9.188  1.00 86.40           N
ATOM   1920  CA  ILE A 137      -3.793  -1.029  -9.771  1.00 86.40           C
ATOM   1921  C   ILE A 137      -5.123  -1.662 -10.187  1.00 86.40           C
ATOM   1922  O   ILE A 137      -5.207  -2.311 -11.228  1.00 86.40           O
ATOM   1923  HA  ILE A 137      -3.189  -0.877 -10.665  1.00 86.40           H
ATOM   1924  CB  ILE A 137      -2.974  -1.895  -8.812  1.00 86.40           C
ATOM   1925  HB  ILE A 137      -3.406  -1.805  -7.816  1.00 86.40           H
ATOM   1926  CG1 ILE A 137      -1.529  -1.400  -8.725  1.00 86.40           C
ATOM   1927 1HG1 ILE A 137      -1.027  -1.561  -9.679  1.00 86.40           H
ATOM   1928 2HG1 ILE A 137      -1.520  -0.326  -8.538  1.00 86.40           H
ATOM   1929  CG2 ILE A 137      -3.050  -3.372  -9.206  1.00 86.40           C
ATOM   1930 1HG2 ILE A 137      -4.088  -3.703  -9.175  1.00 86.40           H
ATOM   1931 2HG2 ILE A 137      -2.658  -3.500 -10.215  1.00 86.40           H
ATOM   1932 3HG2 ILE A 137      -2.459  -3.965  -8.508  1.00 86.40           H
ATOM   1933  CD1 ILE A 137      -0.767  -2.124  -7.613  1.00 86.40           C
ATOM   1934 1HD1 ILE A 137      -1.258  -1.940  -6.657  1.00 86.40           H
ATOM   1935 2HD1 ILE A 137      -0.758  -3.195  -7.817  1.00 86.40           H
ATOM   1936 3HD1 ILE A 137       0.257  -1.753  -7.573  1.00 86.40           H
ATOM   1937  HN  ILE A 137      -3.787   0.367  -8.226  1.00 86.40           H
ATOM   1938  N   MET A 138      -6.129  -1.450  -9.352  1.00 88.04           N
ATOM   1939  CA  MET A 138      -7.468  -1.927  -9.656  1.00 88.04           C
ATOM   1940  C   MET A 138      -7.993  -1.298 -10.949  1.00 88.04           C
ATOM   1941  O   MET A 138      -8.555  -1.990 -11.796  1.00 88.04           O
ATOM   1942  HA  MET A 138      -7.374  -3.005  -9.781  1.00 88.04           H
ATOM   1943  CB  MET A 138      -8.409  -1.580  -8.501  1.00 88.04           C
ATOM   1944 1HB  MET A 138      -8.004  -1.971  -7.568  1.00 88.04           H
ATOM   1945 2HB  MET A 138      -8.472  -0.497  -8.391  1.00 88.04           H
ATOM   1946  CG  MET A 138      -9.805  -2.157  -8.739  1.00 88.04           C
ATOM   1947 1HG  MET A 138     -10.208  -1.781  -9.680  1.00 88.04           H
ATOM   1948 2HG  MET A 138      -9.750  -3.242  -8.828  1.00 88.04           H
ATOM   1949  SD  MET A 138     -10.888  -1.711  -7.392  1.00 88.04           S
ATOM   1950  CE  MET A 138     -11.052   0.041  -7.693  1.00 88.04           C
ATOM   1951 1HE  MET A 138     -10.070   0.511  -7.646  1.00 88.04           H
ATOM   1952 2HE  MET A 138     -11.485   0.201  -8.681  1.00 88.04           H
ATOM   1953 3HE  MET A 138     -11.702   0.481  -6.936  1.00 88.04           H
ATOM   1954  HN  MET A 138      -6.042  -0.964  -8.482  1.00 88.04           H
ATOM   1955  N   CYS A 139      -7.791   0.007 -11.059  1.00 90.96           N
ATOM   1956  CA  CYS A 139      -8.302   0.749 -12.199  1.00 90.96           C
ATOM   1957  C   CYS A 139      -7.573   0.264 -13.454  1.00 90.96           C
ATOM   1958  O   CYS A 139      -8.169   0.176 -14.526  1.00 90.96           O
ATOM   1959  HA  CYS A 139      -9.368   0.531 -12.262  1.00 90.96           H
ATOM   1960  CB  CYS A 139      -8.156   2.259 -12.002  1.00 90.96           C
ATOM   1961 1HB  CYS A 139      -7.155   2.492 -11.637  1.00 90.96           H
ATOM   1962 2HB  CYS A 139      -8.274   2.772 -12.956  1.00 90.96           H
ATOM   1963  SG  CYS A 139      -9.409   2.859 -10.811  1.00 90.96           S
ATOM   1964  HG  CYS A 139      -8.796   2.403  -9.722  1.00 90.96           H
ATOM   1965  HN  CYS A 139      -7.289   0.554 -10.389  1.00 90.96           H
ATOM   1966  N   ILE A 140      -6.295  -0.037 -13.279  1.00 85.92           N
ATOM   1967  CA  ILE A 140      -5.493  -0.560 -14.371  1.00 85.92           C
ATOM   1968  C   ILE A 140      -6.131  -1.848 -14.895  1.00 85.92           C
ATOM   1969  O   ILE A 140      -6.235  -2.046 -16.105  1.00 85.92           O
ATOM   1970  HA  ILE A 140      -5.505   0.181 -15.170  1.00 85.92           H
ATOM   1971  CB  ILE A 140      -4.037  -0.730 -13.933  1.00 85.92           C
ATOM   1972  HB  ILE A 140      -4.028  -1.207 -12.953  1.00 85.92           H
ATOM   1973  CG1 ILE A 140      -3.348   0.628 -13.781  1.00 85.92           C
ATOM   1974 1HG1 ILE A 140      -3.158   1.055 -14.766  1.00 85.92           H
ATOM   1975 2HG1 ILE A 140      -4.008   1.318 -13.257  1.00 85.92           H
ATOM   1976  CG2 ILE A 140      -3.280  -1.653 -14.890  1.00 85.92           C
ATOM   1977 1HG2 ILE A 140      -3.757  -2.633 -14.904  1.00 85.92           H
ATOM   1978 2HG2 ILE A 140      -3.296  -1.227 -15.894  1.00 85.92           H
ATOM   1979 3HG2 ILE A 140      -2.248  -1.756 -14.556  1.00 85.92           H
ATOM   1980  CD1 ILE A 140      -2.031   0.492 -13.015  1.00 85.92           C
ATOM   1981 1HD1 ILE A 140      -2.228   0.087 -12.022  1.00 85.92           H
ATOM   1982 2HD1 ILE A 140      -1.364  -0.180 -13.555  1.00 85.92           H
ATOM   1983 3HD1 ILE A 140      -1.562   1.471 -12.922  1.00 85.92           H
ATOM   1984  HN  ILE A 140      -5.809   0.071 -12.411  1.00 85.92           H
ATOM   1985  N   SER A 141      -6.543  -2.690 -13.959  1.00 85.79           N
ATOM   1986  CA  SER A 141      -7.092  -3.989 -14.310  1.00 85.79           C
ATOM   1987  C   SER A 141      -8.393  -3.812 -15.097  1.00 85.79           C
ATOM   1988  O   SER A 141      -8.625  -4.509 -16.083  1.00 85.79           O
ATOM   1989  HA  SER A 141      -6.332  -4.466 -14.930  1.00 85.79           H
ATOM   1990  CB  SER A 141      -7.338  -4.839 -13.062  1.00 85.79           C
ATOM   1991 1HB  SER A 141      -8.107  -4.369 -12.449  1.00 85.79           H
ATOM   1992 2HB  SER A 141      -7.719  -5.816 -13.358  1.00 85.79           H
ATOM   1993  OG  SER A 141      -6.153  -5.007 -12.288  1.00 85.79           O
ATOM   1994  HG  SER A 141      -6.059  -4.252 -11.639  1.00 85.79           H
ATOM   1995  HN  SER A 141      -6.506  -2.498 -12.979  1.00 85.79           H
ATOM   1996  N   VAL A 142      -9.206  -2.876 -14.630  1.00 87.69           N
ATOM   1997  CA  VAL A 142     -10.478  -2.601 -15.276  1.00 87.69           C
ATOM   1998  C   VAL A 142     -10.224  -2.059 -16.684  1.00 87.69           C
ATOM   1999  O   VAL A 142     -10.915  -2.432 -17.631  1.00 87.69           O
ATOM   2000  HA  VAL A 142     -11.018  -3.544 -15.355  1.00 87.69           H
ATOM   2001  CB  VAL A 142     -11.309  -1.650 -14.411  1.00 87.69           C
ATOM   2002  HB  VAL A 142     -10.722  -0.747 -14.247  1.00 87.69           H
ATOM   2003  CG1 VAL A 142     -12.601  -1.247 -15.126  1.00 87.69           C
ATOM   2004 1HG1 VAL A 142     -12.357  -0.745 -16.062  1.00 87.69           H
ATOM   2005 2HG1 VAL A 142     -13.193  -2.138 -15.335  1.00 87.69           H
ATOM   2006 3HG1 VAL A 142     -13.172  -0.572 -14.489  1.00 87.69           H
ATOM   2007  CG2 VAL A 142     -11.609  -2.272 -13.046  1.00 87.69           C
ATOM   2008 1HG2 VAL A 142     -12.167  -3.198 -13.183  1.00 87.69           H
ATOM   2009 2HG2 VAL A 142     -10.672  -2.485 -12.530  1.00 87.69           H
ATOM   2010 3HG2 VAL A 142     -12.200  -1.576 -12.452  1.00 87.69           H
ATOM   2011  HN  VAL A 142      -9.009  -2.313 -13.828  1.00 87.69           H
ATOM   2012  N   ASP A 143      -9.229  -1.189 -16.778  1.00 82.83           N
ATOM   2013  CA  ASP A 143      -8.902  -0.560 -18.047  1.00 82.83           C
ATOM   2014  C   ASP A 143      -8.506  -1.638 -19.058  1.00 82.83           C
ATOM   2015  O   ASP A 143      -8.915  -1.587 -20.217  1.00 82.83           O
ATOM   2016  HA  ASP A 143      -9.804  -0.024 -18.341  1.00 82.83           H
ATOM   2017  CB  ASP A 143      -7.723   0.403 -17.897  1.00 82.83           C
ATOM   2018 1HB  ASP A 143      -7.973   1.180 -17.174  1.00 82.83           H
ATOM   2019 2HB  ASP A 143      -6.859  -0.133 -17.503  1.00 82.83           H
ATOM   2020  CG  ASP A 143      -7.364   1.044 -19.239  1.00 82.83           C
ATOM   2021  OD1 ASP A 143      -8.254   1.718 -19.802  1.00 82.83           O
ATOM   2022  OD2 ASP A 143      -6.208   0.846 -19.671  1.00 82.83           O
ATOM   2023  HN  ASP A 143      -8.653  -0.913 -16.009  1.00 82.83           H
ATOM   2024  N   ARG A 144      -7.714  -2.588 -18.583  1.00 73.15           N
ATOM   2025  CA  ARG A 144      -7.253  -3.672 -19.433  1.00 73.15           C
ATOM   2026  C   ARG A 144      -8.438  -4.514 -19.911  1.00 73.15           C
ATOM   2027  O   ARG A 144      -8.514  -4.875 -21.084  1.00 73.15           O
ATOM   2028  HA  ARG A 144      -6.759  -3.179 -20.270  1.00 73.15           H
ATOM   2029  CB  ARG A 144      -6.264  -4.573 -18.689  1.00 73.15           C
ATOM   2030 1HB  ARG A 144      -6.690  -4.874 -17.732  1.00 73.15           H
ATOM   2031 2HB  ARG A 144      -6.094  -5.484 -19.263  1.00 73.15           H
ATOM   2032  CG  ARG A 144      -4.934  -3.853 -18.458  1.00 73.15           C
ATOM   2033 1HG  ARG A 144      -5.106  -2.933 -17.899  1.00 73.15           H
ATOM   2034 2HG  ARG A 144      -4.279  -4.478 -17.851  1.00 73.15           H
ATOM   2035  CD  ARG A 144      -4.249  -3.527 -19.787  1.00 73.15           C
ATOM   2036 1HD  ARG A 144      -3.172  -3.669 -19.695  1.00 73.15           H
ATOM   2037 2HD  ARG A 144      -4.595  -4.212 -20.562  1.00 73.15           H
ATOM   2038  NE  ARG A 144      -4.542  -2.131 -20.179  1.00 73.15           N
ATOM   2039  HE  ARG A 144      -5.136  -1.591 -19.582  1.00 73.15           H
ATOM   2040  CZ  ARG A 144      -4.061  -1.544 -21.284  1.00 73.15           C
ATOM   2041  NH1 ARG A 144      -3.261  -2.219 -22.119  1.00 73.15           N
ATOM   2042 1HH1 ARG A 144      -3.018  -3.169 -21.921  1.00 73.15           H
ATOM   2043 2HH1 ARG A 144      -2.907  -1.774 -22.942  1.00 73.15           H
ATOM   2044  NH2 ARG A 144      -4.393  -0.271 -21.540  1.00 73.15           N
ATOM   2045 1HH2 ARG A 144      -4.043   0.182 -22.360  1.00 73.15           H
ATOM   2046 2HH2 ARG A 144      -4.991   0.226 -20.911  1.00 73.15           H
ATOM   2047  HN  ARG A 144      -7.390  -2.625 -17.638  1.00 73.15           H
ATOM   2048  N   TYR A 145      -9.334  -4.800 -18.978  1.00 83.54           N
ATOM   2049  CA  TYR A 145     -10.527  -5.566 -19.296  1.00 83.54           C
ATOM   2050  C   TYR A 145     -11.312  -4.911 -20.434  1.00 83.54           C
ATOM   2051  O   TYR A 145     -11.638  -5.564 -21.424  1.00 83.54           O
ATOM   2052  HA  TYR A 145     -10.214  -6.563 -19.606  1.00 83.54           H
ATOM   2053  CB  TYR A 145     -11.385  -5.555 -18.029  1.00 83.54           C
ATOM   2054 1HB  TYR A 145     -10.922  -6.202 -17.283  1.00 83.54           H
ATOM   2055 2HB  TYR A 145     -11.392  -4.547 -17.616  1.00 83.54           H
ATOM   2056  CG  TYR A 145     -12.828  -6.011 -18.251  1.00 83.54           C
ATOM   2057  CD1 TYR A 145     -13.850  -5.083 -18.267  1.00 83.54           C
ATOM   2058  HD1 TYR A 145     -13.628  -4.026 -18.122  1.00 83.54           H
ATOM   2059  CD2 TYR A 145     -13.109  -7.349 -18.435  1.00 83.54           C
ATOM   2060  HD2 TYR A 145     -12.302  -8.082 -18.422  1.00 83.54           H
ATOM   2061  CE1 TYR A 145     -15.209  -5.511 -18.477  1.00 83.54           C
ATOM   2062  HE1 TYR A 145     -16.025  -4.789 -18.492  1.00 83.54           H
ATOM   2063  CE2 TYR A 145     -14.468  -7.778 -18.644  1.00 83.54           C
ATOM   2064  HE2 TYR A 145     -14.703  -8.832 -18.790  1.00 83.54           H
ATOM   2065  CZ  TYR A 145     -15.450  -6.838 -18.655  1.00 83.54           C
ATOM   2066  OH  TYR A 145     -16.734  -7.243 -18.852  1.00 83.54           O
ATOM   2067  HH  TYR A 145     -16.765  -8.235 -18.972  1.00 83.54           H
ATOM   2068  HN  TYR A 145      -9.254  -4.520 -18.021  1.00 83.54           H
ATOM   2069  N   ILE A 146     -11.592  -3.628 -20.255  1.00 80.90           N
ATOM   2070  CA  ILE A 146     -12.391  -2.895 -21.222  1.00 80.90           C
ATOM   2071  C   ILE A 146     -11.690  -2.923 -22.582  1.00 80.90           C
ATOM   2072  O   ILE A 146     -12.337  -3.096 -23.614  1.00 80.90           O
ATOM   2073  HA  ILE A 146     -13.346  -3.412 -21.315  1.00 80.90           H
ATOM   2074  CB  ILE A 146     -12.688  -1.483 -20.712  1.00 80.90           C
ATOM   2075  HB  ILE A 146     -11.746  -1.025 -20.408  1.00 80.90           H
ATOM   2076  CG1 ILE A 146     -13.589  -1.525 -19.477  1.00 80.90           C
ATOM   2077 1HG1 ILE A 146     -14.598  -1.819 -19.768  1.00 80.90           H
ATOM   2078 2HG1 ILE A 146     -13.225  -2.282 -18.782  1.00 80.90           H
ATOM   2079  CG2 ILE A 146     -13.277  -0.611 -21.823  1.00 80.90           C
ATOM   2080 1HG2 ILE A 146     -12.566  -0.543 -22.646  1.00 80.90           H
ATOM   2081 2HG2 ILE A 146     -14.205  -1.056 -22.180  1.00 80.90           H
ATOM   2082 3HG2 ILE A 146     -13.478   0.386 -21.433  1.00 80.90           H
ATOM   2083  CD1 ILE A 146     -13.630  -0.163 -18.781  1.00 80.90           C
ATOM   2084 1HD1 ILE A 146     -12.623   0.116 -18.470  1.00 80.90           H
ATOM   2085 2HD1 ILE A 146     -14.017   0.586 -19.472  1.00 80.90           H
ATOM   2086 3HD1 ILE A 146     -14.278  -0.221 -17.907  1.00 80.90           H
ATOM   2087  HN  ILE A 146     -11.284  -3.093 -19.469  1.00 80.90           H
ATOM   2088  N   ALA A 147     -10.377  -2.750 -22.539  1.00 79.67           N
ATOM   2089  CA  ALA A 147      -9.600  -2.618 -23.759  1.00 79.67           C
ATOM   2090  C   ALA A 147      -9.704  -3.912 -24.568  1.00 79.67           C
ATOM   2091  O   ALA A 147      -9.517  -3.905 -25.784  1.00 79.67           O
ATOM   2092  HA  ALA A 147     -10.030  -1.801 -24.340  1.00 79.67           H
ATOM   2093  CB  ALA A 147      -8.153  -2.264 -23.407  1.00 79.67           C
ATOM   2094 1HB  ALA A 147      -8.132  -1.323 -22.859  1.00 79.67           H
ATOM   2095 2HB  ALA A 147      -7.727  -3.054 -22.789  1.00 79.67           H
ATOM   2096 3HB  ALA A 147      -7.570  -2.165 -24.323  1.00 79.67           H
ATOM   2097  HN  ALA A 147      -9.847  -2.701 -21.693  1.00 79.67           H
ATOM   2098  N   ILE A 148     -10.001  -4.992 -23.861  1.00 75.45           N
ATOM   2099  CA  ILE A 148      -9.941  -6.316 -24.456  1.00 75.45           C
ATOM   2100  C   ILE A 148     -11.359  -6.790 -24.779  1.00 75.45           C
ATOM   2101  O   ILE A 148     -11.641  -7.194 -25.907  1.00 75.45           O
ATOM   2102  HA  ILE A 148      -9.385  -6.230 -25.390  1.00 75.45           H
ATOM   2103  CB  ILE A 148      -9.163  -7.275 -23.553  1.00 75.45           C
ATOM   2104  HB  ILE A 148      -9.585  -7.217 -22.549  1.00 75.45           H
ATOM   2105  CG1 ILE A 148      -7.694  -6.862 -23.451  1.00 75.45           C
ATOM   2106 1HG1 ILE A 148      -7.169  -7.141 -24.365  1.00 75.45           H
ATOM   2107 2HG1 ILE A 148      -7.622  -5.778 -23.361  1.00 75.45           H
ATOM   2108  CG2 ILE A 148      -9.320  -8.722 -24.025  1.00 75.45           C
ATOM   2109 1HG2 ILE A 148     -10.374  -8.999 -24.003  1.00 75.45           H
ATOM   2110 2HG2 ILE A 148      -8.941  -8.816 -25.043  1.00 75.45           H
ATOM   2111 3HG2 ILE A 148      -8.758  -9.383 -23.365  1.00 75.45           H
ATOM   2112  CD1 ILE A 148      -7.020  -7.525 -22.247  1.00 75.45           C
ATOM   2113 1HD1 ILE A 148      -7.532  -7.224 -21.333  1.00 75.45           H
ATOM   2114 2HD1 ILE A 148      -7.072  -8.609 -22.353  1.00 75.45           H
ATOM   2115 3HD1 ILE A 148      -5.977  -7.214 -22.198  1.00 75.45           H
ATOM   2116  HN  ILE A 148     -10.277  -4.973 -22.900  1.00 75.45           H
ATOM   2117  N   ALA A 149     -12.215  -6.725 -23.770  1.00 75.33           N
ATOM   2118  CA  ALA A 149     -13.550  -7.287 -23.883  1.00 75.33           C
ATOM   2119  C   ALA A 149     -14.406  -6.383 -24.773  1.00 75.33           C
ATOM   2120  O   ALA A 149     -15.231  -6.869 -25.545  1.00 75.33           O
ATOM   2121  HA  ALA A 149     -13.459  -8.266 -24.354  1.00 75.33           H
ATOM   2122  CB  ALA A 149     -14.149  -7.466 -22.486  1.00 75.33           C
ATOM   2123 1HB  ALA A 149     -13.519  -8.139 -21.905  1.00 75.33           H
ATOM   2124 2HB  ALA A 149     -14.204  -6.498 -21.988  1.00 75.33           H
ATOM   2125 3HB  ALA A 149     -15.150  -7.888 -22.572  1.00 75.33           H
ATOM   2126  HN  ALA A 149     -12.009  -6.299 -22.889  1.00 75.33           H
ATOM   2127  N   GLN A 150     -14.179  -5.085 -24.635  1.00 66.36           N
ATOM   2128  CA  GLN A 150     -14.988  -4.106 -25.341  1.00 66.36           C
ATOM   2129  C   GLN A 150     -14.128  -3.327 -26.338  1.00 66.36           C
ATOM   2130  O   GLN A 150     -14.239  -2.106 -26.439  1.00 66.36           O
ATOM   2131  HA  GLN A 150     -15.742  -4.683 -25.875  1.00 66.36           H
ATOM   2132  CB  GLN A 150     -15.682  -3.159 -24.359  1.00 66.36           C
ATOM   2133 1HB  GLN A 150     -14.936  -2.580 -23.817  1.00 66.36           H
ATOM   2134 2HB  GLN A 150     -16.300  -2.449 -24.909  1.00 66.36           H
ATOM   2135  CG  GLN A 150     -16.550  -3.937 -23.369  1.00 66.36           C
ATOM   2136 1HG  GLN A 150     -17.185  -4.640 -23.909  1.00 66.36           H
ATOM   2137 2HG  GLN A 150     -15.915  -4.526 -22.707  1.00 66.36           H
ATOM   2138  CD  GLN A 150     -17.420  -2.990 -22.540  1.00 66.36           C
ATOM   2139  OE1 GLN A 150     -17.390  -1.780 -22.698  1.00 66.36           O
ATOM   2140  NE2 GLN A 150     -18.195  -3.605 -21.651  1.00 66.36           N
ATOM   2141 1HE2 GLN A 150     -18.172  -4.602 -21.572  1.00 66.36           H
ATOM   2142 2HE2 GLN A 150     -18.801  -3.071 -21.061  1.00 66.36           H
ATOM   2143  HN  GLN A 150     -13.460  -4.702 -24.056  1.00 66.36           H
ATOM   2144  N   ALA A 151     -13.288  -4.065 -27.050  1.00 66.74           N
ATOM   2145  CA  ALA A 151     -12.255  -3.448 -27.864  1.00 66.74           C
ATOM   2146  C   ALA A 151     -12.900  -2.454 -28.832  1.00 66.74           C
ATOM   2147  O   ALA A 151     -12.356  -1.378 -29.076  1.00 66.74           O
ATOM   2148  HA  ALA A 151     -11.584  -2.908 -27.195  1.00 66.74           H
ATOM   2149  CB  ALA A 151     -11.459  -4.535 -28.588  1.00 66.74           C
ATOM   2150 1HB  ALA A 151     -10.997  -5.197 -27.855  1.00 66.74           H
ATOM   2151 2HB  ALA A 151     -12.128  -5.111 -29.227  1.00 66.74           H
ATOM   2152 3HB  ALA A 151     -10.684  -4.072 -29.199  1.00 66.74           H
ATOM   2153  HN  ALA A 151     -13.307  -5.064 -27.076  1.00 66.74           H
ATOM   2154  N   MET A 152     -14.050  -2.850 -29.357  1.00 55.62           N
ATOM   2155  CA  MET A 152     -14.738  -2.041 -30.348  1.00 55.62           C
ATOM   2156  C   MET A 152     -15.107  -0.670 -29.776  1.00 55.62           C
ATOM   2157  O   MET A 152     -14.797   0.359 -30.373  1.00 55.62           O
ATOM   2158  HA  MET A 152     -14.033  -1.921 -31.170  1.00 55.62           H
ATOM   2159  CB  MET A 152     -16.008  -2.762 -30.805  1.00 55.62           C
ATOM   2160 1HB  MET A 152     -16.548  -3.139 -29.937  1.00 55.62           H
ATOM   2161 2HB  MET A 152     -16.669  -2.058 -31.310  1.00 55.62           H
ATOM   2162  CG  MET A 152     -15.672  -3.920 -31.746  1.00 55.62           C
ATOM   2163 1HG  MET A 152     -14.902  -3.613 -32.454  1.00 55.62           H
ATOM   2164 2HG  MET A 152     -15.266  -4.757 -31.177  1.00 55.62           H
ATOM   2165  SD  MET A 152     -17.136  -4.437 -32.626  1.00 55.62           S
ATOM   2166  CE  MET A 152     -16.509  -5.895 -33.443  1.00 55.62           C
ATOM   2167 1HE  MET A 152     -15.678  -5.618 -34.091  1.00 55.62           H
ATOM   2168 2HE  MET A 152     -16.165  -6.610 -32.697  1.00 55.62           H
ATOM   2169 3HE  MET A 152     -17.302  -6.345 -34.041  1.00 55.62           H
ATOM   2170  HN  MET A 152     -14.509  -3.705 -29.117  1.00 55.62           H
ATOM   2171  N   ARG A 153     -15.764  -0.702 -28.626  1.00 54.76           N
ATOM   2172  CA  ARG A 153     -16.226   0.522 -27.994  1.00 54.76           C
ATOM   2173  C   ARG A 153     -15.035   1.356 -27.518  1.00 54.76           C
ATOM   2174  O   ARG A 153     -15.112   2.583 -27.469  1.00 54.76           O
ATOM   2175  HA  ARG A 153     -16.785   1.043 -28.771  1.00 54.76           H
ATOM   2176  CB  ARG A 153     -17.135   0.216 -26.801  1.00 54.76           C
ATOM   2177 1HB  ARG A 153     -16.716  -0.606 -26.222  1.00 54.76           H
ATOM   2178 2HB  ARG A 153     -17.177   1.082 -26.140  1.00 54.76           H
ATOM   2179  CG  ARG A 153     -18.546  -0.146 -27.266  1.00 54.76           C
ATOM   2180 1HG  ARG A 153     -18.924   0.629 -27.933  1.00 54.76           H
ATOM   2181 2HG  ARG A 153     -18.518  -1.073 -27.838  1.00 54.76           H
ATOM   2182  CD  ARG A 153     -19.492  -0.305 -26.074  1.00 54.76           C
ATOM   2183 1HD  ARG A 153     -19.179  -1.150 -25.460  1.00 54.76           H
ATOM   2184 2HD  ARG A 153     -19.447   0.582 -25.442  1.00 54.76           H
ATOM   2185  NE  ARG A 153     -20.877  -0.515 -26.551  1.00 54.76           N
ATOM   2186  HE  ARG A 153     -21.043  -0.487 -27.537  1.00 54.76           H
ATOM   2187  CZ  ARG A 153     -21.924  -0.739 -25.745  1.00 54.76           C
ATOM   2188  NH1 ARG A 153     -21.761  -0.787 -24.416  1.00 54.76           N
ATOM   2189 1HH1 ARG A 153     -20.853  -0.654 -24.019  1.00 54.76           H
ATOM   2190 2HH1 ARG A 153     -22.547  -0.955 -23.821  1.00 54.76           H
ATOM   2191  NH2 ARG A 153     -23.136  -0.915 -26.288  1.00 54.76           N
ATOM   2192 1HH2 ARG A 153     -23.928  -1.084 -25.701  1.00 54.76           H
ATOM   2193 2HH2 ARG A 153     -23.250  -0.878 -27.281  1.00 54.76           H
ATOM   2194  HN  ARG A 153     -15.980  -1.543 -28.128  1.00 54.76           H
ATOM   2195  N   ALA A 154     -13.961   0.657 -27.180  1.00 59.48           N
ATOM   2196  CA  ALA A 154     -12.803   1.305 -26.588  1.00 59.48           C
ATOM   2197  C   ALA A 154     -12.138   2.204 -27.631  1.00 59.48           C
ATOM   2198  O   ALA A 154     -11.517   3.208 -27.285  1.00 59.48           O
ATOM   2199  HA  ALA A 154     -13.155   1.921 -25.760  1.00 59.48           H
ATOM   2200  CB  ALA A 154     -11.848   0.242 -26.040  1.00 59.48           C
ATOM   2201 1HB  ALA A 154     -12.361  -0.350 -25.282  1.00 59.48           H
ATOM   2202 2HB  ALA A 154     -11.525  -0.409 -26.852  1.00 59.48           H
ATOM   2203 3HB  ALA A 154     -10.980   0.728 -25.596  1.00 59.48           H
ATOM   2204  HN  ALA A 154     -13.875  -0.331 -27.304  1.00 59.48           H
ATOM   2205  N   HIS A 155     -12.290   1.812 -28.888  1.00 55.19           N
ATOM   2206  CA  HIS A 155     -11.592   2.483 -29.971  1.00 55.19           C
ATOM   2207  C   HIS A 155     -12.222   3.856 -30.215  1.00 55.19           C
ATOM   2208  O   HIS A 155     -11.514   4.843 -30.405  1.00 55.19           O
ATOM   2209  HA  HIS A 155     -10.562   2.619 -29.643  1.00 55.19           H
ATOM   2210  CB  HIS A 155     -11.571   1.609 -31.227  1.00 55.19           C
ATOM   2211 1HB  HIS A 155     -11.920   0.610 -30.968  1.00 55.19           H
ATOM   2212 2HB  HIS A 155     -12.276   2.016 -31.952  1.00 55.19           H
ATOM   2213  CG  HIS A 155     -10.211   1.500 -31.875  1.00 55.19           C
ATOM   2214  ND1 HIS A 155      -9.623   2.545 -32.566  1.00 55.19           N
ATOM   2215  HD1 HIS A 155     -10.021   3.452 -32.704  1.00 55.19           H
ATOM   2216  CD2 HIS A 155      -9.331   0.459 -31.930  1.00 55.19           C
ATOM   2217  HD2 HIS A 155      -9.480  -0.525 -31.484  1.00 55.19           H
ATOM   2218  CE1 HIS A 155      -8.443   2.140 -33.012  1.00 55.19           C
ATOM   2219  HE1 HIS A 155      -7.739   2.736 -33.593  1.00 55.19           H
ATOM   2220  NE2 HIS A 155      -8.264   0.847 -32.617  1.00 55.19           N
ATOM   2221  HN  HIS A 155     -12.876   1.052 -29.169  1.00 55.19           H
ATOM   2222  N   THR A 156     -13.547   3.874 -30.201  1.00 60.84           N
ATOM   2223  CA  THR A 156     -14.283   5.080 -30.544  1.00 60.84           C
ATOM   2224  C   THR A 156     -14.129   6.129 -29.441  1.00 60.84           C
ATOM   2225  O   THR A 156     -14.212   7.328 -29.705  1.00 60.84           O
ATOM   2226  HA  THR A 156     -13.848   5.502 -31.450  1.00 60.84           H
ATOM   2227  CB  THR A 156     -15.737   4.686 -30.811  1.00 60.84           C
ATOM   2228  HB  THR A 156     -16.413   5.505 -30.564  1.00 60.84           H
ATOM   2229  OG1 THR A 156     -15.918   3.491 -30.056  1.00 60.84           O
ATOM   2230  HG1 THR A 156     -16.893   3.296 -29.953  1.00 60.84           H
ATOM   2231  CG2 THR A 156     -15.970   4.252 -32.259  1.00 60.84           C
ATOM   2232 1HG2 THR A 156     -15.342   3.390 -32.485  1.00 60.84           H
ATOM   2233 2HG2 THR A 156     -15.715   5.072 -32.930  1.00 60.84           H
ATOM   2234 3HG2 THR A 156     -17.018   3.984 -32.394  1.00 60.84           H
ATOM   2235  HN  THR A 156     -14.115   3.086 -29.962  1.00 60.84           H
ATOM   2236  N   TRP A 157     -13.909   5.641 -28.229  1.00 56.49           N
ATOM   2237  CA  TRP A 157     -13.961   6.497 -27.057  1.00 56.49           C
ATOM   2238  C   TRP A 157     -12.524   6.779 -26.614  1.00 56.49           C
ATOM   2239  O   TRP A 157     -12.283   7.128 -25.459  1.00 56.49           O
ATOM   2240  HA  TRP A 157     -14.451   7.427 -27.344  1.00 56.49           H
ATOM   2241  CB  TRP A 157     -14.814   5.866 -25.954  1.00 56.49           C
ATOM   2242 1HB  TRP A 157     -14.507   4.828 -25.821  1.00 56.49           H
ATOM   2243 2HB  TRP A 157     -14.613   6.380 -25.014  1.00 56.49           H
ATOM   2244  CG  TRP A 157     -16.318   5.908 -26.230  1.00 56.49           C
ATOM   2245  CD1 TRP A 157     -17.000   5.256 -27.182  1.00 56.49           C
ATOM   2246  HD1 TRP A 157     -16.547   4.585 -27.911  1.00 56.49           H
ATOM   2247  CD2 TRP A 157     -17.304   6.670 -25.504  1.00 56.49           C
ATOM   2248  NE1 TRP A 157     -18.349   5.542 -27.122  1.00 56.49           N
ATOM   2249  HE1 TRP A 157     -19.059   5.178 -27.726  1.00 56.49           H
ATOM   2250  CE2 TRP A 157     -18.540   6.430 -26.070  1.00 56.49           C
ATOM   2251  CE3 TRP A 157     -17.158   7.535 -24.405  1.00 56.49           C
ATOM   2252  HE3 TRP A 157     -16.193   7.742 -23.941  1.00 56.49           H
ATOM   2253  CZ2 TRP A 157     -19.723   7.016 -25.605  1.00 56.49           C
ATOM   2254  HZ2 TRP A 157     -20.687   6.809 -26.069  1.00 56.49           H
ATOM   2255  CZ3 TRP A 157     -18.350   8.113 -23.952  1.00 56.49           C
ATOM   2256  HZ3 TRP A 157     -18.293   8.793 -23.102  1.00 56.49           H
ATOM   2257  CH2 TRP A 157     -19.601   7.881 -24.511  1.00 56.49           C
ATOM   2258  HH2 TRP A 157     -20.484   8.371 -24.100  1.00 56.49           H
ATOM   2259  HN  TRP A 157     -13.699   4.681 -28.043  1.00 56.49           H
ATOM   2260  N   ARG A 158     -11.605   6.616 -27.555  1.00 57.35           N
ATOM   2261  CA  ARG A 158     -10.191   6.594 -27.224  1.00 57.35           C
ATOM   2262  C   ARG A 158      -9.784   7.902 -26.544  1.00 57.35           C
ATOM   2263  O   ARG A 158      -9.076   7.889 -25.538  1.00 57.35           O
ATOM   2264  HA  ARG A 158     -10.076   5.747 -26.547  1.00 57.35           H
ATOM   2265  CB  ARG A 158      -9.336   6.390 -28.477  1.00 57.35           C
ATOM   2266 1HB  ARG A 158      -9.774   5.609 -29.098  1.00 57.35           H
ATOM   2267 2HB  ARG A 158      -9.331   7.305 -29.070  1.00 57.35           H
ATOM   2268  CG  ARG A 158      -7.901   6.009 -28.105  1.00 57.35           C
ATOM   2269 1HG  ARG A 158      -7.426   6.836 -27.577  1.00 57.35           H
ATOM   2270 2HG  ARG A 158      -7.912   5.160 -27.423  1.00 57.35           H
ATOM   2271  CD  ARG A 158      -7.087   5.659 -29.352  1.00 57.35           C
ATOM   2272 1HD  ARG A 158      -7.568   4.845 -29.895  1.00 57.35           H
ATOM   2273 2HD  ARG A 158      -7.052   6.515 -30.026  1.00 57.35           H
ATOM   2274  NE  ARG A 158      -5.714   5.264 -28.965  1.00 57.35           N
ATOM   2275  HE  ARG A 158      -5.457   5.342 -28.002  1.00 57.35           H
ATOM   2276  CZ  ARG A 158      -4.792   4.809 -29.825  1.00 57.35           C
ATOM   2277  NH1 ARG A 158      -5.081   4.684 -31.128  1.00 57.35           N
ATOM   2278 1HH1 ARG A 158      -5.989   4.932 -31.465  1.00 57.35           H
ATOM   2279 2HH1 ARG A 158      -4.388   4.344 -31.763  1.00 57.35           H
ATOM   2280  NH2 ARG A 158      -3.578   4.481 -29.363  1.00 57.35           N
ATOM   2281 1HH2 ARG A 158      -2.879   4.140 -29.992  1.00 57.35           H
ATOM   2282 2HH2 ARG A 158      -3.371   4.577 -28.390  1.00 57.35           H
ATOM   2283  HN  ARG A 158     -11.814   6.502 -28.526  1.00 57.35           H
ATOM   2284  N   GLU A 159     -10.248   9.001 -27.120  1.00 62.87           N
ATOM   2285  CA  GLU A 159      -9.893  10.317 -26.617  1.00 62.87           C
ATOM   2286  C   GLU A 159     -10.582  10.576 -25.276  1.00 62.87           C
ATOM   2287  O   GLU A 159      -9.948  11.030 -24.325  1.00 62.87           O
ATOM   2288  HA  GLU A 159      -8.812  10.293 -26.479  1.00 62.87           H
ATOM   2289  CB  GLU A 159     -10.245  11.406 -27.633  1.00 62.87           C
ATOM   2290 1HB  GLU A 159     -11.256  11.247 -28.007  1.00 62.87           H
ATOM   2291 2HB  GLU A 159     -10.101  12.388 -27.183  1.00 62.87           H
ATOM   2292  CG  GLU A 159      -9.313  11.346 -28.845  1.00 62.87           C
ATOM   2293 1HG  GLU A 159      -8.276  11.317 -28.509  1.00 62.87           H
ATOM   2294 2HG  GLU A 159      -9.493  10.427 -29.402  1.00 62.87           H
ATOM   2295  CD  GLU A 159      -9.524  12.554 -29.759  1.00 62.87           C
ATOM   2296  OE1 GLU A 159      -8.618  12.809 -30.581  1.00 62.87           O
ATOM   2297  OE2 GLU A 159     -10.588  13.195 -29.616  1.00 62.87           O
ATOM   2298  HN  GLU A 159     -10.855   9.002 -27.915  1.00 62.87           H
ATOM   2299  N   LYS A 160     -11.873  10.276 -25.242  1.00 68.05           N
ATOM   2300  CA  LYS A 160     -12.663  10.504 -24.044  1.00 68.05           C
ATOM   2301  C   LYS A 160     -12.064   9.707 -22.883  1.00 68.05           C
ATOM   2302  O   LYS A 160     -12.108  10.147 -21.735  1.00 68.05           O
ATOM   2303  HA  LYS A 160     -12.595  11.566 -23.805  1.00 68.05           H
ATOM   2304  CB  LYS A 160     -14.137  10.193 -24.307  1.00 68.05           C
ATOM   2305 1HB  LYS A 160     -14.232   9.195 -24.736  1.00 68.05           H
ATOM   2306 2HB  LYS A 160     -14.686  10.188 -23.365  1.00 68.05           H
ATOM   2307  CG  LYS A 160     -14.754  11.222 -25.257  1.00 68.05           C
ATOM   2308 1HG  LYS A 160     -14.543  12.228 -24.895  1.00 68.05           H
ATOM   2309 2HG  LYS A 160     -14.294  11.135 -26.242  1.00 68.05           H
ATOM   2310  CD  LYS A 160     -16.266  11.023 -25.375  1.00 68.05           C
ATOM   2311 1HD  LYS A 160     -16.476  10.019 -25.746  1.00 68.05           H
ATOM   2312 2HD  LYS A 160     -16.725  11.101 -24.390  1.00 68.05           H
ATOM   2313  CE  LYS A 160     -16.884  12.060 -26.315  1.00 68.05           C
ATOM   2314 1HE  LYS A 160     -16.706  13.063 -25.927  1.00 68.05           H
ATOM   2315 2HE  LYS A 160     -16.403  12.006 -27.292  1.00 68.05           H
ATOM   2316  NZ  LYS A 160     -18.339  11.827 -26.459  1.00 68.05           N
ATOM   2317 1HZ  LYS A 160     -18.734  12.530 -27.073  1.00 68.05           H
ATOM   2318 2HZ  LYS A 160     -18.497  10.906 -26.852  1.00 68.05           H
ATOM   2319 3HZ  LYS A 160     -18.782  11.886 -25.548  1.00 68.05           H
ATOM   2320  HN  LYS A 160     -12.376   9.885 -26.012  1.00 68.05           H
ATOM   2321  N   ARG A 161     -11.518   8.548 -23.223  1.00 66.68           N
ATOM   2322  CA  ARG A 161     -10.959   7.661 -22.217  1.00 66.68           C
ATOM   2323  C   ARG A 161      -9.822   8.358 -21.468  1.00 66.68           C
ATOM   2324  O   ARG A 161      -9.618   8.118 -20.278  1.00 66.68           O
ATOM   2325  HA  ARG A 161     -11.791   7.439 -21.548  1.00 66.68           H
ATOM   2326  CB  ARG A 161     -10.430   6.373 -22.851  1.00 66.68           C
ATOM   2327 1HB  ARG A 161      -9.889   6.611 -23.768  1.00 66.68           H
ATOM   2328 2HB  ARG A 161      -9.718   5.897 -22.177  1.00 66.68           H
ATOM   2329  CG  ARG A 161     -11.572   5.405 -23.162  1.00 66.68           C
ATOM   2330 1HG  ARG A 161     -12.101   5.153 -22.243  1.00 66.68           H
ATOM   2331 2HG  ARG A 161     -12.293   5.888 -23.823  1.00 66.68           H
ATOM   2332  CD  ARG A 161     -11.045   4.128 -23.820  1.00 66.68           C
ATOM   2333 1HD  ARG A 161     -11.866   3.587 -24.292  1.00 66.68           H
ATOM   2334 2HD  ARG A 161     -10.335   4.381 -24.608  1.00 66.68           H
ATOM   2335  NE  ARG A 161     -10.391   3.270 -22.807  1.00 66.68           N
ATOM   2336  HE  ARG A 161     -10.356   3.601 -21.865  1.00 66.68           H
ATOM   2337  CZ  ARG A 161      -9.844   2.076 -23.075  1.00 66.68           C
ATOM   2338  NH1 ARG A 161      -9.863   1.583 -24.320  1.00 66.68           N
ATOM   2339 1HH1 ARG A 161     -10.287   2.106 -25.059  1.00 66.68           H
ATOM   2340 2HH1 ARG A 161      -9.452   0.692 -24.511  1.00 66.68           H
ATOM   2341  NH2 ARG A 161      -9.277   1.384 -22.077  1.00 66.68           N
ATOM   2342 1HH2 ARG A 161      -8.864   0.492 -22.260  1.00 66.68           H
ATOM   2343 2HH2 ARG A 161      -9.267   1.759 -21.150  1.00 66.68           H
ATOM   2344  HN  ARG A 161     -11.454   8.214 -24.163  1.00 66.68           H
ATOM   2345  N   LEU A 162      -9.110   9.207 -22.194  1.00 78.12           N
ATOM   2346  CA  LEU A 162      -7.978   9.916 -21.622  1.00 78.12           C
ATOM   2347  C   LEU A 162      -8.485  10.947 -20.612  1.00 78.12           C
ATOM   2348  O   LEU A 162      -7.883  11.137 -19.557  1.00 78.12           O
ATOM   2349  HA  LEU A 162      -7.369   9.184 -21.091  1.00 78.12           H
ATOM   2350  CB  LEU A 162      -7.106  10.514 -22.727  1.00 78.12           C
ATOM   2351 1HB  LEU A 162      -6.881   9.730 -23.450  1.00 78.12           H
ATOM   2352 2HB  LEU A 162      -7.688  11.273 -23.251  1.00 78.12           H
ATOM   2353  CG  LEU A 162      -5.788  11.145 -22.274  1.00 78.12           C
ATOM   2354  HG  LEU A 162      -6.002  11.836 -21.458  1.00 78.12           H
ATOM   2355  CD1 LEU A 162      -4.831  10.083 -21.728  1.00 78.12           C
ATOM   2356 1HD1 LEU A 162      -5.291   9.584 -20.875  1.00 78.12           H
ATOM   2357 2HD1 LEU A 162      -4.618   9.351 -22.506  1.00 78.12           H
ATOM   2358 3HD1 LEU A 162      -3.902  10.559 -21.413  1.00 78.12           H
ATOM   2359  CD2 LEU A 162      -5.154  11.962 -23.402  1.00 78.12           C
ATOM   2360 1HD2 LEU A 162      -4.956  11.311 -24.254  1.00 78.12           H
ATOM   2361 2HD2 LEU A 162      -5.837  12.756 -23.703  1.00 78.12           H
ATOM   2362 3HD2 LEU A 162      -4.219  12.399 -23.053  1.00 78.12           H
ATOM   2363  HN  LEU A 162      -9.295   9.412 -23.155  1.00 78.12           H
ATOM   2364  N   LEU A 163      -9.588  11.587 -20.972  1.00 81.14           N
ATOM   2365  CA  LEU A 163     -10.199  12.575 -20.099  1.00 81.14           C
ATOM   2366  C   LEU A 163     -10.684  11.889 -18.820  1.00 81.14           C
ATOM   2367  O   LEU A 163     -10.391  12.347 -17.717  1.00 81.14           O
ATOM   2368  HA  LEU A 163      -9.427  13.297 -19.832  1.00 81.14           H
ATOM   2369  CB  LEU A 163     -11.297  13.340 -20.841  1.00 81.14           C
ATOM   2370 1HB  LEU A 163     -10.874  13.741 -21.762  1.00 81.14           H
ATOM   2371 2HB  LEU A 163     -12.075  12.632 -21.128  1.00 81.14           H
ATOM   2372  CG  LEU A 163     -11.951  14.489 -20.071  1.00 81.14           C
ATOM   2373  HG  LEU A 163     -12.281  14.109 -19.104  1.00 81.14           H
ATOM   2374  CD1 LEU A 163     -10.945  15.609 -19.797  1.00 81.14           C
ATOM   2375 1HD1 LEU A 163     -10.118  15.217 -19.205  1.00 81.14           H
ATOM   2376 2HD1 LEU A 163     -10.564  15.994 -20.743  1.00 81.14           H
ATOM   2377 3HD1 LEU A 163     -11.436  16.413 -19.249  1.00 81.14           H
ATOM   2378  CD2 LEU A 163     -13.194  15.001 -20.802  1.00 81.14           C
ATOM   2379 1HD2 LEU A 163     -12.911  15.360 -21.792  1.00 81.14           H
ATOM   2380 2HD2 LEU A 163     -13.917  14.191 -20.902  1.00 81.14           H
ATOM   2381 3HD2 LEU A 163     -13.640  15.817 -20.233  1.00 81.14           H
ATOM   2382  HN  LEU A 163     -10.062  11.440 -21.840  1.00 81.14           H
ATOM   2383  N   TYR A 164     -11.417  10.803 -19.011  1.00 74.62           N
ATOM   2384  CA  TYR A 164     -11.957  10.057 -17.887  1.00 74.62           C
ATOM   2385  C   TYR A 164     -10.837   9.551 -16.976  1.00 74.62           C
ATOM   2386  O   TYR A 164     -11.006   9.479 -15.760  1.00 74.62           O
ATOM   2387  HA  TYR A 164     -12.603  10.725 -17.319  1.00 74.62           H
ATOM   2388  CB  TYR A 164     -12.689   8.856 -18.490  1.00 74.62           C
ATOM   2389 1HB  TYR A 164     -12.046   8.389 -19.236  1.00 74.62           H
ATOM   2390 2HB  TYR A 164     -12.858   8.116 -17.708  1.00 74.62           H
ATOM   2391  CG  TYR A 164     -14.029   9.206 -19.140  1.00 74.62           C
ATOM   2392  CD1 TYR A 164     -14.982   9.901 -18.425  1.00 74.62           C
ATOM   2393  HD1 TYR A 164     -14.780  10.201 -17.396  1.00 74.62           H
ATOM   2394  CD2 TYR A 164     -14.284   8.826 -20.442  1.00 74.62           C
ATOM   2395  HD2 TYR A 164     -13.531   8.277 -21.007  1.00 74.62           H
ATOM   2396  CE1 TYR A 164     -16.243  10.231 -19.036  1.00 74.62           C
ATOM   2397  HE1 TYR A 164     -17.005  10.780 -18.483  1.00 74.62           H
ATOM   2398  CE2 TYR A 164     -15.545   9.155 -21.054  1.00 74.62           C
ATOM   2399  HE2 TYR A 164     -15.760   8.862 -22.081  1.00 74.62           H
ATOM   2400  CZ  TYR A 164     -16.463   9.842 -20.321  1.00 74.62           C
ATOM   2401  OH  TYR A 164     -17.654  10.153 -20.899  1.00 74.62           O
ATOM   2402  HH  TYR A 164     -18.225  10.660 -20.253  1.00 74.62           H
ATOM   2403  HN  TYR A 164     -11.644  10.432 -19.912  1.00 74.62           H
ATOM   2404  N   SER A 165      -9.717   9.214 -17.600  1.00 85.39           N
ATOM   2405  CA  SER A 165      -8.577   8.697 -16.863  1.00 85.39           C
ATOM   2406  C   SER A 165      -8.075   9.746 -15.869  1.00 85.39           C
ATOM   2407  O   SER A 165      -7.641   9.408 -14.769  1.00 85.39           O
ATOM   2408  HA  SER A 165      -8.949   7.818 -16.335  1.00 85.39           H
ATOM   2409  CB  SER A 165      -7.450   8.282 -17.811  1.00 85.39           C
ATOM   2410 1HB  SER A 165      -6.716   7.690 -17.265  1.00 85.39           H
ATOM   2411 2HB  SER A 165      -7.854   7.643 -18.597  1.00 85.39           H
ATOM   2412  OG  SER A 165      -6.807   9.409 -18.400  1.00 85.39           O
ATOM   2413  HG  SER A 165      -7.486  10.101 -18.646  1.00 85.39           H
ATOM   2414  HN  SER A 165      -9.583   9.290 -18.588  1.00 85.39           H
ATOM   2415  N   LYS A 166      -8.152  11.000 -16.292  1.00 82.91           N
ATOM   2416  CA  LYS A 166      -7.748  12.104 -15.439  1.00 82.91           C
ATOM   2417  C   LYS A 166      -8.707  12.203 -14.251  1.00 82.91           C
ATOM   2418  O   LYS A 166      -8.273  12.323 -13.107  1.00 82.91           O
ATOM   2419  HA  LYS A 166      -6.751  11.876 -15.060  1.00 82.91           H
ATOM   2420  CB  LYS A 166      -7.638  13.396 -16.251  1.00 82.91           C
ATOM   2421 1HB  LYS A 166      -8.558  13.555 -16.814  1.00 82.91           H
ATOM   2422 2HB  LYS A 166      -7.528  14.245 -15.577  1.00 82.91           H
ATOM   2423  CG  LYS A 166      -6.448  13.342 -17.211  1.00 82.91           C
ATOM   2424 1HG  LYS A 166      -5.533  13.148 -16.651  1.00 82.91           H
ATOM   2425 2HG  LYS A 166      -6.577  12.513 -17.908  1.00 82.91           H
ATOM   2426  CD  LYS A 166      -6.310  14.652 -17.988  1.00 82.91           C
ATOM   2427 1HD  LYS A 166      -7.212  14.828 -18.575  1.00 82.91           H
ATOM   2428 2HD  LYS A 166      -6.217  15.485 -17.290  1.00 82.91           H
ATOM   2429  CE  LYS A 166      -5.092  14.616 -18.913  1.00 82.91           C
ATOM   2430 1HE  LYS A 166      -4.201  14.360 -18.340  1.00 82.91           H
ATOM   2431 2HE  LYS A 166      -5.222  13.837 -19.665  1.00 82.91           H
ATOM   2432  NZ  LYS A 166      -4.904  15.926 -19.575  1.00 82.91           N
ATOM   2433 1HZ  LYS A 166      -4.104  15.880 -20.195  1.00 82.91           H
ATOM   2434 2HZ  LYS A 166      -5.734  16.156 -20.110  1.00 82.91           H
ATOM   2435 3HZ  LYS A 166      -4.746  16.640 -18.872  1.00 82.91           H
ATOM   2436  HN  LYS A 166      -8.483  11.265 -17.198  1.00 82.91           H
ATOM   2437  N   MET A 167      -9.993  12.149 -14.565  1.00 84.47           N
ATOM   2438  CA  MET A 167     -11.018  12.282 -13.543  1.00 84.47           C
ATOM   2439  C   MET A 167     -10.913  11.158 -12.511  1.00 84.47           C
ATOM   2440  O   MET A 167     -11.008  11.403 -11.309  1.00 84.47           O
ATOM   2441  HA  MET A 167     -10.832  13.243 -13.064  1.00 84.47           H
ATOM   2442  CB  MET A 167     -12.400  12.246 -14.199  1.00 84.47           C
ATOM   2443 1HB  MET A 167     -12.507  11.330 -14.779  1.00 84.47           H
ATOM   2444 2HB  MET A 167     -13.172  12.228 -13.429  1.00 84.47           H
ATOM   2445  CG  MET A 167     -12.608  13.459 -15.108  1.00 84.47           C
ATOM   2446 1HG  MET A 167     -12.498  14.378 -14.533  1.00 84.47           H
ATOM   2447 2HG  MET A 167     -11.844  13.476 -15.885  1.00 84.47           H
ATOM   2448  SD  MET A 167     -14.230  13.396 -15.850  1.00 84.47           S
ATOM   2449  CE  MET A 167     -15.227  13.901 -14.458  1.00 84.47           C
ATOM   2450 1HE  MET A 167     -15.088  13.198 -13.637  1.00 84.47           H
ATOM   2451 2HE  MET A 167     -14.925  14.898 -14.138  1.00 84.47           H
ATOM   2452 3HE  MET A 167     -16.277  13.915 -14.750  1.00 84.47           H
ATOM   2453  HN  MET A 167     -10.337  12.017 -15.494  1.00 84.47           H
ATOM   2454  N   VAL A 168     -10.719   9.949 -13.017  1.00 91.61           N
ATOM   2455  CA  VAL A 168     -10.647   8.780 -12.157  1.00 91.61           C
ATOM   2456  C   VAL A 168      -9.460   8.926 -11.203  1.00 91.61           C
ATOM   2457  O   VAL A 168      -9.571   8.622 -10.017  1.00 91.61           O
ATOM   2458  HA  VAL A 168     -11.566   8.746 -11.572  1.00 91.61           H
ATOM   2459  CB  VAL A 168     -10.579   7.509 -13.007  1.00 91.61           C
ATOM   2460  HB  VAL A 168      -9.766   7.628 -13.723  1.00 91.61           H
ATOM   2461  CG1 VAL A 168     -10.266   6.287 -12.140  1.00 91.61           C
ATOM   2462 1HG1 VAL A 168      -9.305   6.429 -11.646  1.00 91.61           H
ATOM   2463 2HG1 VAL A 168     -11.047   6.165 -11.390  1.00 91.61           H
ATOM   2464 3HG1 VAL A 168     -10.223   5.398 -12.769  1.00 91.61           H
ATOM   2465  CG2 VAL A 168     -11.874   7.306 -13.794  1.00 91.61           C
ATOM   2466 1HG2 VAL A 168     -12.711   7.218 -13.101  1.00 91.61           H
ATOM   2467 2HG2 VAL A 168     -12.037   8.158 -14.454  1.00 91.61           H
ATOM   2468 3HG2 VAL A 168     -11.799   6.395 -14.389  1.00 91.61           H
ATOM   2469  HN  VAL A 168     -10.612   9.762 -13.994  1.00 91.61           H
ATOM   2470  N   CYS A 169      -8.351   9.393 -11.758  1.00 93.11           N
ATOM   2471  CA  CYS A 169      -7.144   9.584 -10.971  1.00 93.11           C
ATOM   2472  C   CYS A 169      -7.459  10.563  -9.838  1.00 93.11           C
ATOM   2473  O   CYS A 169      -7.117  10.314  -8.684  1.00 93.11           O
ATOM   2474  HA  CYS A 169      -6.872   8.607 -10.573  1.00 93.11           H
ATOM   2475  CB  CYS A 169      -5.976  10.066 -11.834  1.00 93.11           C
ATOM   2476 1HB  CYS A 169      -6.296  10.900 -12.459  1.00 93.11           H
ATOM   2477 2HB  CYS A 169      -5.171  10.435 -11.198  1.00 93.11           H
ATOM   2478  SG  CYS A 169      -5.366   8.697 -12.883  1.00 93.11           S
ATOM   2479  HG  CYS A 169      -6.348   8.760 -13.779  1.00 93.11           H
ATOM   2480  HN  CYS A 169      -8.268   9.638 -12.724  1.00 93.11           H
ATOM   2481  N   PHE A 170      -8.109  11.657 -10.208  1.00 92.59           N
ATOM   2482  CA  PHE A 170      -8.445  12.691  -9.244  1.00 92.59           C
ATOM   2483  C   PHE A 170      -9.339  12.134  -8.133  1.00 92.59           C
ATOM   2484  O   PHE A 170      -9.102  12.390  -6.954  1.00 92.59           O
ATOM   2485  HA  PHE A 170      -7.510  13.046  -8.811  1.00 92.59           H
ATOM   2486  CB  PHE A 170      -9.210  13.778 -10.001  1.00 92.59           C
ATOM   2487 1HB  PHE A 170      -8.597  14.129 -10.831  1.00 92.59           H
ATOM   2488 2HB  PHE A 170     -10.110  13.341 -10.433  1.00 92.59           H
ATOM   2489  CG  PHE A 170      -9.607  14.977  -9.137  1.00 92.59           C
ATOM   2490  CD1 PHE A 170     -10.885  15.099  -8.689  1.00 92.59           C
ATOM   2491  HD1 PHE A 170     -11.627  14.343  -8.946  1.00 92.59           H
ATOM   2492  CD2 PHE A 170      -8.681  15.920  -8.816  1.00 92.59           C
ATOM   2493  HD2 PHE A 170      -7.656  15.822  -9.175  1.00 92.59           H
ATOM   2494  CE1 PHE A 170     -11.253  16.211  -7.887  1.00 92.59           C
ATOM   2495  HE1 PHE A 170     -12.278  16.309  -7.529  1.00 92.59           H
ATOM   2496  CE2 PHE A 170      -9.049  17.032  -8.014  1.00 92.59           C
ATOM   2497  HE2 PHE A 170      -8.307  17.788  -7.757  1.00 92.59           H
ATOM   2498  CZ  PHE A 170     -10.327  17.154  -7.567  1.00 92.59           C
ATOM   2499  HZ  PHE A 170     -10.610  18.008  -6.951  1.00 92.59           H
ATOM   2500  HN  PHE A 170      -8.403  11.843 -11.146  1.00 92.59           H
ATOM   2501  N   THR A 171     -10.348  11.383  -8.550  1.00 91.98           N
ATOM   2502  CA  THR A 171     -11.286  10.799  -7.607  1.00 91.98           C
ATOM   2503  C   THR A 171     -10.551   9.897  -6.613  1.00 91.98           C
ATOM   2504  O   THR A 171     -10.881   9.873  -5.429  1.00 91.98           O
ATOM   2505  HA  THR A 171     -11.740  11.605  -7.030  1.00 91.98           H
ATOM   2506  CB  THR A 171     -12.367  10.070  -8.405  1.00 91.98           C
ATOM   2507  HB  THR A 171     -11.958   9.190  -8.902  1.00 91.98           H
ATOM   2508  OG1 THR A 171     -12.897  11.072  -9.269  1.00 91.98           O
ATOM   2509  HG1 THR A 171     -12.413  11.060 -10.144  1.00 91.98           H
ATOM   2510  CG2 THR A 171     -13.558   9.658  -7.538  1.00 91.98           C
ATOM   2511 1HG2 THR A 171     -14.010  10.546  -7.095  1.00 91.98           H
ATOM   2512 2HG2 THR A 171     -13.218   8.990  -6.746  1.00 91.98           H
ATOM   2513 3HG2 THR A 171     -14.296   9.144  -8.154  1.00 91.98           H
ATOM   2514  HN  THR A 171     -10.528  11.172  -9.511  1.00 91.98           H
ATOM   2515  N   ILE A 172      -9.569   9.175  -7.133  1.00 92.76           N
ATOM   2516  CA  ILE A 172      -8.807   8.248  -6.314  1.00 92.76           C
ATOM   2517  C   ILE A 172      -8.067   9.026  -5.224  1.00 92.76           C
ATOM   2518  O   ILE A 172      -8.082   8.634  -4.058  1.00 92.76           O
ATOM   2519  HA  ILE A 172      -9.518   7.574  -5.836  1.00 92.76           H
ATOM   2520  CB  ILE A 172      -7.889   7.390  -7.188  1.00 92.76           C
ATOM   2521  HB  ILE A 172      -7.406   8.041  -7.917  1.00 92.76           H
ATOM   2522  CG1 ILE A 172      -8.692   6.351  -7.972  1.00 92.76           C
ATOM   2523 1HG1 ILE A 172      -9.067   5.587  -7.291  1.00 92.76           H
ATOM   2524 2HG1 ILE A 172      -9.561   6.826  -8.428  1.00 92.76           H
ATOM   2525  CG2 ILE A 172      -6.780   6.747  -6.352  1.00 92.76           C
ATOM   2526 1HG2 ILE A 172      -6.184   7.527  -5.879  1.00 92.76           H
ATOM   2527 2HG2 ILE A 172      -7.225   6.113  -5.585  1.00 92.76           H
ATOM   2528 3HG2 ILE A 172      -6.143   6.143  -6.998  1.00 92.76           H
ATOM   2529  CD1 ILE A 172      -7.833   5.698  -9.057  1.00 92.76           C
ATOM   2530 1HD1 ILE A 172      -7.480   6.462  -9.750  1.00 92.76           H
ATOM   2531 2HD1 ILE A 172      -6.979   5.204  -8.595  1.00 92.76           H
ATOM   2532 3HD1 ILE A 172      -8.429   4.964  -9.599  1.00 92.76           H
ATOM   2533  HN  ILE A 172      -9.292   9.217  -8.093  1.00 92.76           H
ATOM   2534  N   TRP A 173      -7.438  10.114  -5.642  1.00 91.50           N
ATOM   2535  CA  TRP A 173      -6.614  10.897  -4.736  1.00 91.50           C
ATOM   2536  C   TRP A 173      -7.520  11.454  -3.636  1.00 91.50           C
ATOM   2537  O   TRP A 173      -7.170  11.410  -2.458  1.00 91.50           O
ATOM   2538  HA  TRP A 173      -5.869  10.230  -4.303  1.00 91.50           H
ATOM   2539  CB  TRP A 173      -5.851  11.987  -5.492  1.00 91.50           C
ATOM   2540 1HB  TRP A 173      -6.524  12.455  -6.210  1.00 91.50           H
ATOM   2541 2HB  TRP A 173      -5.550  12.761  -4.786  1.00 91.50           H
ATOM   2542  CG  TRP A 173      -4.611  11.480  -6.231  1.00 91.50           C
ATOM   2543  CD1 TRP A 173      -4.422  11.382  -7.554  1.00 91.50           C
ATOM   2544  HD1 TRP A 173      -5.162  11.665  -8.302  1.00 91.50           H
ATOM   2545  CD2 TRP A 173      -3.388  11.003  -5.632  1.00 91.50           C
ATOM   2546  NE1 TRP A 173      -3.171  10.879  -7.850  1.00 91.50           N
ATOM   2547  HE1 TRP A 173      -2.800  10.716  -8.764  1.00 91.50           H
ATOM   2548  CE2 TRP A 173      -2.523  10.641  -6.644  1.00 91.50           C
ATOM   2549  CE3 TRP A 173      -3.025  10.881  -4.279  1.00 91.50           C
ATOM   2550  HE3 TRP A 173      -3.690  11.160  -3.461  1.00 91.50           H
ATOM   2551  CZ2 TRP A 173      -1.239  10.133  -6.410  1.00 91.50           C
ATOM   2552  HZ2 TRP A 173      -0.574   9.854  -7.227  1.00 91.50           H
ATOM   2553  CZ3 TRP A 173      -1.739  10.372  -4.062  1.00 91.50           C
ATOM   2554  HZ3 TRP A 173      -1.407  10.257  -3.030  1.00 91.50           H
ATOM   2555  CH2 TRP A 173      -0.856  10.003  -5.070  1.00 91.50           C
ATOM   2556  HH2 TRP A 173       0.131   9.614  -4.818  1.00 91.50           H
ATOM   2557  HN  TRP A 173      -7.483  10.462  -6.579  1.00 91.50           H
ATOM   2558  N   VAL A 174      -8.666  11.966  -4.060  1.00 94.45           N
ATOM   2559  CA  VAL A 174      -9.612  12.557  -3.129  1.00 94.45           C
ATOM   2560  C   VAL A 174     -10.064  11.494  -2.125  1.00 94.45           C
ATOM   2561  O   VAL A 174     -10.116  11.753  -0.923  1.00 94.45           O
ATOM   2562  HA  VAL A 174      -9.092  13.349  -2.591  1.00 94.45           H
ATOM   2563  CB  VAL A 174     -10.776  13.188  -3.895  1.00 94.45           C
ATOM   2564  HB  VAL A 174     -11.193  12.429  -4.557  1.00 94.45           H
ATOM   2565  CG1 VAL A 174     -11.882  13.638  -2.939  1.00 94.45           C
ATOM   2566 1HG1 VAL A 174     -12.255  12.776  -2.385  1.00 94.45           H
ATOM   2567 2HG1 VAL A 174     -11.483  14.374  -2.241  1.00 94.45           H
ATOM   2568 3HG1 VAL A 174     -12.697  14.083  -3.510  1.00 94.45           H
ATOM   2569  CG2 VAL A 174     -10.293  14.353  -4.762  1.00 94.45           C
ATOM   2570 1HG2 VAL A 174      -9.839  15.114  -4.127  1.00 94.45           H
ATOM   2571 2HG2 VAL A 174      -9.557  13.992  -5.480  1.00 94.45           H
ATOM   2572 3HG2 VAL A 174     -11.141  14.784  -5.295  1.00 94.45           H
ATOM   2573  HN  VAL A 174      -8.951  11.981  -5.019  1.00 94.45           H
ATOM   2574  N   LEU A 175     -10.379  10.322  -2.655  1.00 88.93           N
ATOM   2575  CA  LEU A 175     -10.899   9.244  -1.830  1.00 88.93           C
ATOM   2576  C   LEU A 175      -9.839   8.834  -0.806  1.00 88.93           C
ATOM   2577  O   LEU A 175     -10.142   8.668   0.374  1.00 88.93           O
ATOM   2578  HA  LEU A 175     -11.765   9.631  -1.294  1.00 88.93           H
ATOM   2579  CB  LEU A 175     -11.388   8.088  -2.706  1.00 88.93           C
ATOM   2580 1HB  LEU A 175     -12.138   8.473  -3.396  1.00 88.93           H
ATOM   2581 2HB  LEU A 175     -10.551   7.736  -3.309  1.00 88.93           H
ATOM   2582  CG  LEU A 175     -11.986   6.891  -1.963  1.00 88.93           C
ATOM   2583  HG  LEU A 175     -11.254   6.541  -1.235  1.00 88.93           H
ATOM   2584  CD1 LEU A 175     -13.239   7.297  -1.186  1.00 88.93           C
ATOM   2585 1HD1 LEU A 175     -12.982   8.067  -0.458  1.00 88.93           H
ATOM   2586 2HD1 LEU A 175     -13.985   7.687  -1.879  1.00 88.93           H
ATOM   2587 3HD1 LEU A 175     -13.644   6.428  -0.668  1.00 88.93           H
ATOM   2588  CD2 LEU A 175     -12.257   5.731  -2.923  1.00 88.93           C
ATOM   2589 1HD2 LEU A 175     -12.961   6.052  -3.692  1.00 88.93           H
ATOM   2590 2HD2 LEU A 175     -11.323   5.421  -3.392  1.00 88.93           H
ATOM   2591 3HD2 LEU A 175     -12.682   4.893  -2.370  1.00 88.93           H
ATOM   2592  HN  LEU A 175     -10.285  10.103  -3.626  1.00 88.93           H
ATOM   2593  N   ALA A 176      -8.617   8.682  -1.296  1.00 93.92           N
ATOM   2594  CA  ALA A 176      -7.527   8.215  -0.456  1.00 93.92           C
ATOM   2595  C   ALA A 176      -7.290   9.222   0.671  1.00 93.92           C
ATOM   2596  O   ALA A 176      -7.026   8.835   1.809  1.00 93.92           O
ATOM   2597  HA  ALA A 176      -7.827   7.261  -0.023  1.00 93.92           H
ATOM   2598  CB  ALA A 176      -6.279   7.996  -1.314  1.00 93.92           C
ATOM   2599 1HB  ALA A 176      -6.492   7.251  -2.081  1.00 93.92           H
ATOM   2600 2HB  ALA A 176      -5.995   8.935  -1.788  1.00 93.92           H
ATOM   2601 3HB  ALA A 176      -5.462   7.645  -0.683  1.00 93.92           H
ATOM   2602  HN  ALA A 176      -8.367   8.872  -2.245  1.00 93.92           H
ATOM   2603  N   ALA A 177      -7.393  10.494   0.317  1.00 93.96           N
ATOM   2604  CA  ALA A 177      -7.166  11.560   1.278  1.00 93.96           C
ATOM   2605  C   ALA A 177      -8.192  11.447   2.408  1.00 93.96           C
ATOM   2606  O   ALA A 177      -7.840  11.547   3.582  1.00 93.96           O
ATOM   2607  HA  ALA A 177      -6.167  11.427   1.691  1.00 93.96           H
ATOM   2608  CB  ALA A 177      -7.230  12.912   0.566  1.00 93.96           C
ATOM   2609 1HB  ALA A 177      -6.463  12.952  -0.208  1.00 93.96           H
ATOM   2610 2HB  ALA A 177      -8.212  13.037   0.110  1.00 93.96           H
ATOM   2611 3HB  ALA A 177      -7.060  13.711   1.287  1.00 93.96           H
ATOM   2612  HN  ALA A 177      -7.625  10.800  -0.607  1.00 93.96           H
ATOM   2613  N   ALA A 178      -9.440  11.242   2.014  1.00 93.63           N
ATOM   2614  CA  ALA A 178     -10.527  11.172   2.975  1.00 93.63           C
ATOM   2615  C   ALA A 178     -10.295   9.988   3.916  1.00 93.63           C
ATOM   2616  O   ALA A 178     -10.606  10.064   5.103  1.00 93.63           O
ATOM   2617  HA  ALA A 178     -10.515  12.094   3.556  1.00 93.63           H
ATOM   2618  CB  ALA A 178     -11.861  11.075   2.232  1.00 93.63           C
ATOM   2619 1HB  ALA A 178     -11.990  11.954   1.600  1.00 93.63           H
ATOM   2620 2HB  ALA A 178     -11.866  10.178   1.612  1.00 93.63           H
ATOM   2621 3HB  ALA A 178     -12.676  11.023   2.954  1.00 93.63           H
ATOM   2622  HN  ALA A 178      -9.712  11.123   1.059  1.00 93.63           H
ATOM   2623  N   LEU A 179      -9.752   8.921   3.349  1.00 89.99           N
ATOM   2624  CA  LEU A 179      -9.542   7.697   4.104  1.00 89.99           C
ATOM   2625  C   LEU A 179      -8.371   7.893   5.069  1.00 89.99           C
ATOM   2626  O   LEU A 179      -8.087   7.023   5.891  1.00 89.99           O
ATOM   2627  HA  LEU A 179     -10.444   7.515   4.688  1.00 89.99           H
ATOM   2628  CB  LEU A 179      -9.368   6.507   3.158  1.00 89.99           C
ATOM   2629 1HB  LEU A 179      -8.570   6.743   2.453  1.00 89.99           H
ATOM   2630 2HB  LEU A 179      -9.033   5.650   3.743  1.00 89.99           H
ATOM   2631  CG  LEU A 179     -10.608   6.095   2.363  1.00 89.99           C
ATOM   2632  HG  LEU A 179     -11.003   6.979   1.864  1.00 89.99           H
ATOM   2633  CD1 LEU A 179     -10.249   5.083   1.273  1.00 89.99           C
ATOM   2634 1HD1 LEU A 179      -9.527   5.527   0.588  1.00 89.99           H
ATOM   2635 2HD1 LEU A 179      -9.816   4.194   1.731  1.00 89.99           H
ATOM   2636 3HD1 LEU A 179     -11.149   4.807   0.723  1.00 89.99           H
ATOM   2637  CD2 LEU A 179     -11.706   5.572   3.292  1.00 89.99           C
ATOM   2638 1HD2 LEU A 179     -11.336   4.704   3.838  1.00 89.99           H
ATOM   2639 2HD2 LEU A 179     -11.987   6.353   3.998  1.00 89.99           H
ATOM   2640 3HD2 LEU A 179     -12.576   5.285   2.701  1.00 89.99           H
ATOM   2641  HN  LEU A 179      -9.457   8.884   2.394  1.00 89.99           H
ATOM   2642  N   CYS A 180      -7.723   9.041   4.937  1.00 90.12           N
ATOM   2643  CA  CYS A 180      -6.551   9.336   5.745  1.00 90.12           C
ATOM   2644  C   CYS A 180      -6.983  10.227   6.911  1.00 90.12           C
ATOM   2645  O   CYS A 180      -6.165  10.595   7.752  1.00 90.12           O
ATOM   2646  HA  CYS A 180      -6.173   8.380   6.108  1.00 90.12           H
ATOM   2647  CB  CYS A 180      -5.440   9.980   4.915  1.00 90.12           C
ATOM   2648 1HB  CYS A 180      -5.803  10.901   4.458  1.00 90.12           H
ATOM   2649 2HB  CYS A 180      -4.604  10.253   5.560  1.00 90.12           H
ATOM   2650  SG  CYS A 180      -4.874   8.820   3.618  1.00 90.12           S
ATOM   2651  HG  CYS A 180      -6.042   8.737   2.987  1.00 90.12           H
ATOM   2652  HN  CYS A 180      -7.985   9.761   4.295  1.00 90.12           H
ATOM   2653  N   ILE A 181      -8.269  10.549   6.923  1.00 89.59           N
ATOM   2654  CA  ILE A 181      -8.808  11.439   7.937  1.00 89.59           C
ATOM   2655  C   ILE A 181      -8.484  10.881   9.324  1.00 89.59           C
ATOM   2656  O   ILE A 181      -8.012  11.609  10.196  1.00 89.59           O
ATOM   2657  HA  ILE A 181      -8.307  12.401   7.827  1.00 89.59           H
ATOM   2658  CB  ILE A 181     -10.301  11.677   7.703  1.00 89.59           C
ATOM   2659  HB  ILE A 181     -10.777  10.712   7.531  1.00 89.59           H
ATOM   2660  CG1 ILE A 181     -10.531  12.525   6.450  1.00 89.59           C
ATOM   2661 1HG1 ILE A 181     -10.133  13.527   6.607  1.00 89.59           H
ATOM   2662 2HG1 ILE A 181      -9.987  12.094   5.610  1.00 89.59           H
ATOM   2663  CG2 ILE A 181     -10.959  12.292   8.940  1.00 89.59           C
ATOM   2664 1HG2 ILE A 181     -10.841  11.616   9.787  1.00 89.59           H
ATOM   2665 2HG2 ILE A 181     -10.484  13.246   9.167  1.00 89.59           H
ATOM   2666 3HG2 ILE A 181     -12.020  12.450   8.746  1.00 89.59           H
ATOM   2667  CD1 ILE A 181     -12.021  12.609   6.111  1.00 89.59           C
ATOM   2668 1HD1 ILE A 181     -12.409  11.606   5.931  1.00 89.59           H
ATOM   2669 2HD1 ILE A 181     -12.558  13.063   6.944  1.00 89.59           H
ATOM   2670 3HD1 ILE A 181     -12.156  13.217   5.217  1.00 89.59           H
ATOM   2671  HN  ILE A 181      -8.936  10.213   6.258  1.00 89.59           H
ATOM   2672  N   PRO A 182      -8.730   9.584   9.553  1.00 91.03           N
ATOM   2673  CA  PRO A 182      -8.479   8.988  10.868  1.00 91.03           C
ATOM   2674  C   PRO A 182      -7.064   9.249  11.358  1.00 91.03           C
ATOM   2675  O   PRO A 182      -6.860   9.600  12.519  1.00 91.03           O
ATOM   2676  HA  PRO A 182      -9.127   9.444  11.616  1.00 91.03           H
ATOM   2677  CB  PRO A 182      -8.737   7.497  10.646  1.00 91.03           C
ATOM   2678 1HB  PRO A 182      -7.823   6.967  10.377  1.00 91.03           H
ATOM   2679 2HB  PRO A 182      -9.129   7.019  11.544  1.00 91.03           H
ATOM   2680  CG  PRO A 182      -9.753   7.480   9.510  1.00 91.03           C
ATOM   2681 1HG  PRO A 182      -9.776   6.516   9.002  1.00 91.03           H
ATOM   2682 2HG  PRO A 182     -10.766   7.661   9.870  1.00 91.03           H
ATOM   2683  CD  PRO A 182      -9.263   8.594   8.599  1.00 91.03           C
ATOM   2684 1HD  PRO A 182      -8.492   8.245   7.912  1.00 91.03           H
ATOM   2685 2HD  PRO A 182     -10.068   9.002   7.989  1.00 91.03           H
ATOM   2686  N   GLU A 183      -6.115   9.068  10.451  1.00 87.43           N
ATOM   2687  CA  GLU A 183      -4.711   9.214  10.796  1.00 87.43           C
ATOM   2688  C   GLU A 183      -4.420  10.650  11.238  1.00 87.43           C
ATOM   2689  O   GLU A 183      -3.657  10.872  12.177  1.00 87.43           O
ATOM   2690  HA  GLU A 183      -4.545   8.531  11.629  1.00 87.43           H
ATOM   2691  CB  GLU A 183      -3.813   8.808   9.626  1.00 87.43           C
ATOM   2692 1HB  GLU A 183      -4.270   9.119   8.687  1.00 87.43           H
ATOM   2693 2HB  GLU A 183      -2.812   9.212   9.774  1.00 87.43           H
ATOM   2694  CG  GLU A 183      -3.657   7.287   9.557  1.00 87.43           C
ATOM   2695 1HG  GLU A 183      -2.949   7.026   8.771  1.00 87.43           H
ATOM   2696 2HG  GLU A 183      -3.243   6.917  10.496  1.00 87.43           H
ATOM   2697  CD  GLU A 183      -5.002   6.610   9.285  1.00 87.43           C
ATOM   2698  OE1 GLU A 183      -5.157   5.454   9.735  1.00 87.43           O
ATOM   2699  OE2 GLU A 183      -5.845   7.264   8.634  1.00 87.43           O
ATOM   2700  HN  GLU A 183      -6.292   8.826   9.497  1.00 87.43           H
ATOM   2701  N   ILE A 184      -5.043  11.588  10.539  1.00 89.29           N
ATOM   2702  CA  ILE A 184      -4.806  12.997  10.801  1.00 89.29           C
ATOM   2703  C   ILE A 184      -5.232  13.325  12.233  1.00 89.29           C
ATOM   2704  O   ILE A 184      -4.564  14.094  12.923  1.00 89.29           O
ATOM   2705  HA  ILE A 184      -3.734  13.170  10.711  1.00 89.29           H
ATOM   2706  CB  ILE A 184      -5.494  13.862   9.742  1.00 89.29           C
ATOM   2707  HB  ILE A 184      -6.542  13.566   9.688  1.00 89.29           H
ATOM   2708  CG1 ILE A 184      -4.885  13.622   8.359  1.00 89.29           C
ATOM   2709 1HG1 ILE A 184      -3.876  14.034   8.326  1.00 89.29           H
ATOM   2710 2HG1 ILE A 184      -4.799  12.551   8.176  1.00 89.29           H
ATOM   2711  CG2 ILE A 184      -5.461  15.340  10.135  1.00 89.29           C
ATOM   2712 1HG2 ILE A 184      -5.977  15.475  11.085  1.00 89.29           H
ATOM   2713 2HG2 ILE A 184      -4.426  15.666  10.234  1.00 89.29           H
ATOM   2714 3HG2 ILE A 184      -5.957  15.932   9.365  1.00 89.29           H
ATOM   2715  CD1 ILE A 184      -5.740  14.265   7.265  1.00 89.29           C
ATOM   2716 1HD1 ILE A 184      -6.741  13.834   7.285  1.00 89.29           H
ATOM   2717 2HD1 ILE A 184      -5.804  15.340   7.438  1.00 89.29           H
ATOM   2718 3HD1 ILE A 184      -5.285  14.080   6.292  1.00 89.29           H
ATOM   2719  HN  ILE A 184      -5.699  11.398   9.808  1.00 89.29           H
ATOM   2720  N   LEU A 185      -6.342  12.725  12.639  1.00 89.56           N
ATOM   2721  CA  LEU A 185      -6.983  13.102  13.887  1.00 89.56           C
ATOM   2722  C   LEU A 185      -6.220  12.478  15.056  1.00 89.56           C
ATOM   2723  O   LEU A 185      -5.866  13.168  16.011  1.00 89.56           O
ATOM   2724  HA  LEU A 185      -6.919  14.187  13.972  1.00 89.56           H
ATOM   2725  CB  LEU A 185      -8.469  12.738  13.857  1.00 89.56           C
ATOM   2726 1HB  LEU A 185      -8.558  11.680  13.614  1.00 89.56           H
ATOM   2727 2HB  LEU A 185      -8.875  12.870  14.860  1.00 89.56           H
ATOM   2728  CG  LEU A 185      -9.335  13.533  12.877  1.00 89.56           C
ATOM   2729  HG  LEU A 185      -8.948  13.372  11.871  1.00 89.56           H
ATOM   2730  CD1 LEU A 185     -10.780  13.031  12.891  1.00 89.56           C
ATOM   2731 1HD1 LEU A 185     -10.802  11.980  12.604  1.00 89.56           H
ATOM   2732 2HD1 LEU A 185     -11.194  13.143  13.893  1.00 89.56           H
ATOM   2733 3HD1 LEU A 185     -11.374  13.613  12.186  1.00 89.56           H
ATOM   2734  CD2 LEU A 185      -9.247  15.034  13.160  1.00 89.56           C
ATOM   2735 1HD2 LEU A 185      -9.593  15.233  14.174  1.00 89.56           H
ATOM   2736 2HD2 LEU A 185      -8.212  15.363  13.059  1.00 89.56           H
ATOM   2737 3HD2 LEU A 185      -9.871  15.575  12.450  1.00 89.56           H
ATOM   2738  HN  LEU A 185      -6.800  11.996  12.131  1.00 89.56           H
ATOM   2739  N   TYR A 186      -5.989  11.178  14.944  1.00 89.85           N
ATOM   2740  CA  TYR A 186      -5.687  10.368  16.112  1.00 89.85           C
ATOM   2741  C   TYR A 186      -4.210   9.972  16.137  1.00 89.85           C
ATOM   2742  O   TYR A 186      -3.764   9.282  17.053  1.00 89.85           O
ATOM   2743  HA  TYR A 186      -5.912  10.959  16.999  1.00 89.85           H
ATOM   2744  CB  TYR A 186      -6.539   9.104  15.980  1.00 89.85           C
ATOM   2745 1HB  TYR A 186      -6.227   8.558  15.090  1.00 89.85           H
ATOM   2746 2HB  TYR A 186      -6.345   8.456  16.835  1.00 89.85           H
ATOM   2747  CG  TYR A 186      -8.043   9.373  15.895  1.00 89.85           C
ATOM   2748  CD1 TYR A 186      -8.661  10.150  16.854  1.00 89.85           C
ATOM   2749  HD1 TYR A 186      -8.077  10.571  17.672  1.00 89.85           H
ATOM   2750  CD2 TYR A 186      -8.781   8.839  14.858  1.00 89.85           C
ATOM   2751  HD2 TYR A 186      -8.294   8.226  14.100  1.00 89.85           H
ATOM   2752  CE1 TYR A 186     -10.076  10.403  16.773  1.00 89.85           C
ATOM   2753  HE1 TYR A 186     -10.576  11.014  17.524  1.00 89.85           H
ATOM   2754  CE2 TYR A 186     -10.197   9.093  14.777  1.00 89.85           C
ATOM   2755  HE2 TYR A 186     -10.792   8.677  13.964  1.00 89.85           H
ATOM   2756  CZ  TYR A 186     -10.774   9.862  15.739  1.00 89.85           C
ATOM   2757  OH  TYR A 186     -12.111  10.102  15.663  1.00 89.85           O
ATOM   2758  HH  TYR A 186     -12.502   9.609  14.886  1.00 89.85           H
ATOM   2759  HN  TYR A 186      -6.007  10.680  14.077  1.00 89.85           H
ATOM   2760  N   SER A 187      -3.491  10.426  15.120  1.00 90.71           N
ATOM   2761  CA  SER A 187      -2.041  10.332  15.129  1.00 90.71           C
ATOM   2762  C   SER A 187      -1.461  11.287  16.174  1.00 90.71           C
ATOM   2763  O   SER A 187      -1.707  12.491  16.124  1.00 90.71           O
ATOM   2764  HA  SER A 187      -1.820   9.298  15.391  1.00 90.71           H
ATOM   2765  CB  SER A 187      -1.461  10.643  13.747  1.00 90.71           C
ATOM   2766 1HB  SER A 187      -1.780  11.637  13.435  1.00 90.71           H
ATOM   2767 2HB  SER A 187      -0.373  10.661  13.806  1.00 90.71           H
ATOM   2768  OG  SER A 187      -1.867   9.687  12.771  1.00 90.71           O
ATOM   2769  HG  SER A 187      -2.419  10.131  12.066  1.00 90.71           H
ATOM   2770  HN  SER A 187      -3.883  10.850  14.304  1.00 90.71           H
ATOM   2771  N   GLN A 188      -0.702  10.714  17.096  1.00 84.34           N
ATOM   2772  CA  GLN A 188       0.016  11.511  18.076  1.00 84.34           C
ATOM   2773  C   GLN A 188       1.277  10.776  18.537  1.00 84.34           C
ATOM   2774  O   GLN A 188       1.470   9.606  18.214  1.00 84.34           O
ATOM   2775  HA  GLN A 188       0.292  12.429  17.557  1.00 84.34           H
ATOM   2776  CB  GLN A 188      -0.882  11.858  19.265  1.00 84.34           C
ATOM   2777 1HB  GLN A 188      -0.367  12.558  19.923  1.00 84.34           H
ATOM   2778 2HB  GLN A 188      -1.784  12.358  18.911  1.00 84.34           H
ATOM   2779  CG  GLN A 188      -1.264  10.600  20.049  1.00 84.34           C
ATOM   2780 1HG  GLN A 188      -1.701   9.865  19.373  1.00 84.34           H
ATOM   2781 2HG  GLN A 188      -0.369  10.148  20.476  1.00 84.34           H
ATOM   2782  CD  GLN A 188      -2.258  10.930  21.165  1.00 84.34           C
ATOM   2783  OE1 GLN A 188      -3.009  11.889  21.098  1.00 84.34           O
ATOM   2784  NE2 GLN A 188      -2.220  10.084  22.190  1.00 84.34           N
ATOM   2785 1HE2 GLN A 188      -1.579   9.316  22.182  1.00 84.34           H
ATOM   2786 2HE2 GLN A 188      -2.832  10.216  22.970  1.00 84.34           H
ATOM   2787  HN  GLN A 188      -0.574   9.725  17.180  1.00 84.34           H
ATOM   2788  N   ILE A 189       2.102  11.495  19.285  1.00 88.09           N
ATOM   2789  CA  ILE A 189       3.263  10.888  19.912  1.00 88.09           C
ATOM   2790  C   ILE A 189       2.856  10.297  21.263  1.00 88.09           C
ATOM   2791  O   ILE A 189       2.261  10.984  22.092  1.00 88.09           O
ATOM   2792  HA  ILE A 189       3.597  10.076  19.266  1.00 88.09           H
ATOM   2793  CB  ILE A 189       4.411  11.896  20.003  1.00 88.09           C
ATOM   2794  HB  ILE A 189       4.064  12.758  20.572  1.00 88.09           H
ATOM   2795  CG1 ILE A 189       4.808  12.401  18.614  1.00 88.09           C
ATOM   2796 1HG1 ILE A 189       5.214  11.578  18.026  1.00 88.09           H
ATOM   2797 2HG1 ILE A 189       3.924  12.763  18.089  1.00 88.09           H
ATOM   2798  CG2 ILE A 189       5.602  11.304  20.759  1.00 88.09           C
ATOM   2799 1HG2 ILE A 189       5.293  11.035  21.769  1.00 88.09           H
ATOM   2800 2HG2 ILE A 189       5.957  10.415  20.239  1.00 88.09           H
ATOM   2801 3HG2 ILE A 189       6.403  12.041  20.809  1.00 88.09           H
ATOM   2802  CD1 ILE A 189       5.843  13.523  18.714  1.00 88.09           C
ATOM   2803 1HD1 ILE A 189       5.425  14.354  19.282  1.00 88.09           H
ATOM   2804 2HD1 ILE A 189       6.735  13.151  19.219  1.00 88.09           H
ATOM   2805 3HD1 ILE A 189       6.107  13.864  17.713  1.00 88.09           H
ATOM   2806  HN  ILE A 189       1.987  12.472  19.463  1.00 88.09           H
ATOM   2807  N   LYS A 190       3.194   9.028  21.444  1.00 83.59           N
ATOM   2808  CA  LYS A 190       2.988   8.374  22.725  1.00 83.59           C
ATOM   2809  C   LYS A 190       4.345   8.013  23.332  1.00 83.59           C
ATOM   2810  O   LYS A 190       5.233   7.528  22.632  1.00 83.59           O
ATOM   2811  HA  LYS A 190       2.495   9.090  23.382  1.00 83.59           H
ATOM   2812  CB  LYS A 190       2.046   7.178  22.570  1.00 83.59           C
ATOM   2813 1HB  LYS A 190       1.111   7.503  22.114  1.00 83.59           H
ATOM   2814 2HB  LYS A 190       2.490   6.445  21.897  1.00 83.59           H
ATOM   2815  CG  LYS A 190       1.760   6.527  23.925  1.00 83.59           C
ATOM   2816 1HG  LYS A 190       2.697   6.230  24.395  1.00 83.59           H
ATOM   2817 2HG  LYS A 190       1.286   7.251  24.588  1.00 83.59           H
ATOM   2818  CD  LYS A 190       0.853   5.305  23.765  1.00 83.59           C
ATOM   2819 1HD  LYS A 190      -0.131   5.620  23.420  1.00 83.59           H
ATOM   2820 2HD  LYS A 190       1.261   4.642  23.001  1.00 83.59           H
ATOM   2821  CE  LYS A 190       0.718   4.546  25.087  1.00 83.59           C
ATOM   2822 1HE  LYS A 190       1.692   4.471  25.571  1.00 83.59           H
ATOM   2823 2HE  LYS A 190       0.067   5.098  25.765  1.00 83.59           H
ATOM   2824  NZ  LYS A 190       0.168   3.192  24.853  1.00 83.59           N
ATOM   2825 1HZ  LYS A 190       0.037   2.723  25.742  1.00 83.59           H
ATOM   2826 2HZ  LYS A 190      -0.724   3.268  24.376  1.00 83.59           H
ATOM   2827 3HZ  LYS A 190       0.813   2.659  24.281  1.00 83.59           H
ATOM   2828  HN  LYS A 190       3.600   8.451  20.735  1.00 83.59           H
ATOM   2829  N   GLU A 191       4.463   8.263  24.628  1.00 75.37           N
ATOM   2830  CA  GLU A 191       5.615   7.795  25.379  1.00 75.37           C
ATOM   2831  C   GLU A 191       5.330   6.419  25.985  1.00 75.37           C
ATOM   2832  O   GLU A 191       4.359   6.250  26.721  1.00 75.37           O
ATOM   2833  HA  GLU A 191       6.424   7.718  24.651  1.00 75.37           H
ATOM   2834  CB  GLU A 191       6.010   8.800  26.462  1.00 75.37           C
ATOM   2835 1HB  GLU A 191       5.120   9.127  27.001  1.00 75.37           H
ATOM   2836 2HB  GLU A 191       6.769   8.363  27.110  1.00 75.37           H
ATOM   2837  CG  GLU A 191       6.637  10.052  25.846  1.00 75.37           C
ATOM   2838 1HG  GLU A 191       7.441   9.764  25.168  1.00 75.37           H
ATOM   2839 2HG  GLU A 191       5.893  10.582  25.252  1.00 75.37           H
ATOM   2840  CD  GLU A 191       7.187  10.981  26.931  1.00 75.37           C
ATOM   2841  OE1 GLU A 191       7.779  12.012  26.548  1.00 75.37           O
ATOM   2842  OE2 GLU A 191       7.002  10.637  28.119  1.00 75.37           O
ATOM   2843  HN  GLU A 191       3.791   8.776  25.162  1.00 75.37           H
ATOM   2844  N   GLU A 192       6.193   5.470  25.652  1.00 72.03           N
ATOM   2845  CA  GLU A 192       6.048   4.116  26.157  1.00 72.03           C
ATOM   2846  C   GLU A 192       7.401   3.578  26.628  1.00 72.03           C
ATOM   2847  O   GLU A 192       8.342   3.479  25.842  1.00 72.03           O
ATOM   2848  HA  GLU A 192       5.366   4.194  27.004  1.00 72.03           H
ATOM   2849  CB  GLU A 192       5.431   3.199  25.099  1.00 72.03           C
ATOM   2850 1HB  GLU A 192       4.459   3.588  24.798  1.00 72.03           H
ATOM   2851 2HB  GLU A 192       6.125   3.081  24.267  1.00 72.03           H
ATOM   2852  CG  GLU A 192       5.191   1.797  25.662  1.00 72.03           C
ATOM   2853 1HG  GLU A 192       4.885   1.126  24.859  1.00 72.03           H
ATOM   2854 2HG  GLU A 192       6.120   1.401  26.072  1.00 72.03           H
ATOM   2855  CD  GLU A 192       4.116   1.820  26.751  1.00 72.03           C
ATOM   2856  OE1 GLU A 192       4.146   0.900  27.597  1.00 72.03           O
ATOM   2857  OE2 GLU A 192       3.290   2.758  26.713  1.00 72.03           O
ATOM   2858  HN  GLU A 192       6.979   5.615  25.050  1.00 72.03           H
ATOM   2859  N   SER A 193       7.456   3.243  27.909  1.00 72.69           N
ATOM   2860  CA  SER A 193       8.669   2.693  28.488  1.00 72.69           C
ATOM   2861  C   SER A 193       9.838   3.654  28.264  1.00 72.69           C
ATOM   2862  O   SER A 193      10.976   3.223  28.085  1.00 72.69           O
ATOM   2863  HA  SER A 193       8.459   2.587  29.552  1.00 72.69           H
ATOM   2864  CB  SER A 193       8.990   1.320  27.893  1.00 72.69           C
ATOM   2865 1HB  SER A 193       9.200   1.427  26.828  1.00 72.69           H
ATOM   2866 2HB  SER A 193       9.894   0.926  28.358  1.00 72.69           H
ATOM   2867  OG  SER A 193       7.921   0.396  28.075  1.00 72.69           O
ATOM   2868  HG  SER A 193       8.112  -0.451  27.578  1.00 72.69           H
ATOM   2869  HN  SER A 193       6.691   3.342  28.546  1.00 72.69           H
ATOM   2870  N   GLY A 194       9.517   4.940  28.282  1.00 80.26           N
ATOM   2871  CA  GLY A 194      10.536   5.968  28.155  1.00 80.26           C
ATOM   2872  C   GLY A 194      10.943   6.158  26.692  1.00 80.26           C
ATOM   2873  O   GLY A 194      11.894   6.880  26.397  1.00 80.26           O
ATOM   2874 1HA  GLY A 194      10.161   6.909  28.557  1.00 80.26           H
ATOM   2875 2HA  GLY A 194      11.410   5.694  28.746  1.00 80.26           H
ATOM   2876  HN  GLY A 194       8.582   5.281  28.381  1.00 80.26           H
ATOM   2877  N   ILE A 195      10.202   5.498  25.814  1.00 78.76           N
ATOM   2878  CA  ILE A 195      10.437   5.630  24.386  1.00 78.76           C
ATOM   2879  C   ILE A 195       9.279   6.404  23.752  1.00 78.76           C
ATOM   2880  O   ILE A 195       8.114   6.083  23.982  1.00 78.76           O
ATOM   2881  HA  ILE A 195      11.351   6.210  24.258  1.00 78.76           H
ATOM   2882  CB  ILE A 195      10.679   4.258  23.754  1.00 78.76           C
ATOM   2883  HB  ILE A 195       9.799   3.640  23.931  1.00 78.76           H
ATOM   2884  CG1 ILE A 195      11.866   3.553  24.412  1.00 78.76           C
ATOM   2885 1HG1 ILE A 195      12.773   4.137  24.256  1.00 78.76           H
ATOM   2886 2HG1 ILE A 195      11.707   3.494  25.489  1.00 78.76           H
ATOM   2887  CG2 ILE A 195      10.851   4.376  22.238  1.00 78.76           C
ATOM   2888 1HG2 ILE A 195       9.949   4.807  21.803  1.00 78.76           H
ATOM   2889 2HG2 ILE A 195      11.704   5.018  22.018  1.00 78.76           H
ATOM   2890 3HG2 ILE A 195      11.022   3.386  21.814  1.00 78.76           H
ATOM   2891  CD1 ILE A 195      12.054   2.146  23.841  1.00 78.76           C
ATOM   2892 1HD1 ILE A 195      11.155   1.558  24.021  1.00 78.76           H
ATOM   2893 2HD1 ILE A 195      12.237   2.211  22.768  1.00 78.76           H
ATOM   2894 3HD1 ILE A 195      12.905   1.667  24.326  1.00 78.76           H
ATOM   2895  HN  ILE A 195       9.454   4.883  26.064  1.00 78.76           H
ATOM   2896  N   ALA A 196       9.640   7.409  22.968  1.00 89.48           N
ATOM   2897  CA  ALA A 196       8.652   8.164  22.217  1.00 89.48           C
ATOM   2898  C   ALA A 196       8.271   7.386  20.957  1.00 89.48           C
ATOM   2899  O   ALA A 196       9.139   6.982  20.185  1.00 89.48           O
ATOM   2900  HA  ALA A 196       7.769   8.274  22.847  1.00 89.48           H
ATOM   2901  CB  ALA A 196       9.206   9.554  21.898  1.00 89.48           C
ATOM   2902 1HB  ALA A 196       9.434  10.077  22.828  1.00 89.48           H
ATOM   2903 2HB  ALA A 196      10.115   9.456  21.305  1.00 89.48           H
ATOM   2904 3HB  ALA A 196       8.465  10.121  21.335  1.00 89.48           H
ATOM   2905  HN  ALA A 196      10.586   7.708  22.841  1.00 89.48           H
ATOM   2906  N   ILE A 197       6.970   7.198  20.786  1.00 84.99           N
ATOM   2907  CA  ILE A 197       6.467   6.414  19.672  1.00 84.99           C
ATOM   2908  C   ILE A 197       5.372   7.203  18.951  1.00 84.99           C
ATOM   2909  O   ILE A 197       4.453   7.718  19.585  1.00 84.99           O
ATOM   2910  HA  ILE A 197       7.295   6.260  18.980  1.00 84.99           H
ATOM   2911  CB  ILE A 197       6.014   5.033  20.150  1.00 84.99           C
ATOM   2912  HB  ILE A 197       5.165   5.164  20.820  1.00 84.99           H
ATOM   2913  CG1 ILE A 197       7.119   4.341  20.952  1.00 84.99           C
ATOM   2914 1HG1 ILE A 197       7.999   4.207  20.324  1.00 84.99           H
ATOM   2915 2HG1 ILE A 197       7.417   4.974  21.788  1.00 84.99           H
ATOM   2916  CG2 ILE A 197       5.536   4.175  18.977  1.00 84.99           C
ATOM   2917 1HG2 ILE A 197       4.696   4.667  18.486  1.00 84.99           H
ATOM   2918 2HG2 ILE A 197       6.350   4.049  18.264  1.00 84.99           H
ATOM   2919 3HG2 ILE A 197       5.220   3.199  19.345  1.00 84.99           H
ATOM   2920  CD1 ILE A 197       6.648   2.983  21.476  1.00 84.99           C
ATOM   2921 1HD1 ILE A 197       5.782   3.124  22.123  1.00 84.99           H
ATOM   2922 2HD1 ILE A 197       6.374   2.345  20.636  1.00 84.99           H
ATOM   2923 3HD1 ILE A 197       7.452   2.513  22.043  1.00 84.99           H
ATOM   2924  HN  ILE A 197       6.267   7.571  21.392  1.00 84.99           H
ATOM   2925  N   CYS A 198       5.508   7.274  17.635  1.00 90.68           N
ATOM   2926  CA  CYS A 198       4.451   7.821  16.802  1.00 90.68           C
ATOM   2927  C   CYS A 198       3.440   6.708  16.517  1.00 90.68           C
ATOM   2928  O   CYS A 198       3.738   5.766  15.786  1.00 90.68           O
ATOM   2929  HA  CYS A 198       3.989   8.627  17.371  1.00 90.68           H
ATOM   2930  CB  CYS A 198       5.004   8.432  15.513  1.00 90.68           C
ATOM   2931 1HB  CYS A 198       5.588   9.323  15.744  1.00 90.68           H
ATOM   2932 2HB  CYS A 198       5.678   7.726  15.027  1.00 90.68           H
ATOM   2933  SG  CYS A 198       3.630   8.862  14.383  1.00 90.68           S
ATOM   2934  HN  CYS A 198       6.321   6.967  17.139  1.00 90.68           H
ATOM   2935  N   THR A 199       2.264   6.855  17.111  1.00 88.56           N
ATOM   2936  CA  THR A 199       1.231   5.841  16.986  1.00 88.56           C
ATOM   2937  C   THR A 199      -0.148   6.495  16.875  1.00 88.56           C
ATOM   2938  O   THR A 199      -0.297   7.687  17.141  1.00 88.56           O
ATOM   2939  HA  THR A 199       1.399   5.291  16.060  1.00 88.56           H
ATOM   2940  CB  THR A 199       1.357   4.888  18.176  1.00 88.56           C
ATOM   2941  HB  THR A 199       2.398   4.616  18.348  1.00 88.56           H
ATOM   2942  OG1 THR A 199       0.485   3.809  17.851  1.00 88.56           O
ATOM   2943  HG1 THR A 199       0.699   3.013  18.417  1.00 88.56           H
ATOM   2944  CG2 THR A 199       0.764   5.472  19.460  1.00 88.56           C
ATOM   2945 1HG2 THR A 199      -0.295   5.681  19.308  1.00 88.56           H
ATOM   2946 2HG2 THR A 199       1.284   6.396  19.713  1.00 88.56           H
ATOM   2947 3HG2 THR A 199       0.880   4.755  20.273  1.00 88.56           H
ATOM   2948  HN  THR A 199       2.014   7.647  17.668  1.00 88.56           H
ATOM   2949  N   MET A 200      -1.121   5.687  16.481  1.00 87.65           N
ATOM   2950  CA  MET A 200      -2.516   6.070  16.624  1.00 87.65           C
ATOM   2951  C   MET A 200      -2.996   5.862  18.062  1.00 87.65           C
ATOM   2952  O   MET A 200      -2.753   4.813  18.656  1.00 87.65           O
ATOM   2953  HA  MET A 200      -2.557   7.129  16.370  1.00 87.65           H
ATOM   2954  CB  MET A 200      -3.375   5.235  15.673  1.00 87.65           C
ATOM   2955 1HB  MET A 200      -3.243   4.176  15.892  1.00 87.65           H
ATOM   2956 2HB  MET A 200      -4.428   5.465  15.832  1.00 87.65           H
ATOM   2957  CG  MET A 200      -3.002   5.509  14.214  1.00 87.65           C
ATOM   2958 1HG  MET A 200      -1.930   5.693  14.132  1.00 87.65           H
ATOM   2959 2HG  MET A 200      -3.223   4.634  13.603  1.00 87.65           H
ATOM   2960  SD  MET A 200      -3.909   6.921  13.607  1.00 87.65           S
ATOM   2961  CE  MET A 200      -5.496   6.162  13.302  1.00 87.65           C
ATOM   2962 1HE  MET A 200      -5.381   5.361  12.571  1.00 87.65           H
ATOM   2963 2HE  MET A 200      -5.887   5.751  14.233  1.00 87.65           H
ATOM   2964 3HE  MET A 200      -6.188   6.910  12.916  1.00 87.65           H
ATOM   2965  HN  MET A 200      -0.970   4.788  16.072  1.00 87.65           H
ATOM   2966  N   VAL A 201      -3.671   6.878  18.579  1.00 89.81           N
ATOM   2967  CA  VAL A 201      -4.328   6.761  19.870  1.00 89.81           C
ATOM   2968  C   VAL A 201      -5.820   7.059  19.706  1.00 89.81           C
ATOM   2969  O   VAL A 201      -6.196   8.153  19.290  1.00 89.81           O
ATOM   2970  HA  VAL A 201      -4.211   5.731  20.206  1.00 89.81           H
ATOM   2971  CB  VAL A 201      -3.645   7.673  20.890  1.00 89.81           C
ATOM   2972  HB  VAL A 201      -3.774   8.703  20.559  1.00 89.81           H
ATOM   2973  CG1 VAL A 201      -4.295   7.538  22.269  1.00 89.81           C
ATOM   2974 1HG1 VAL A 201      -5.347   7.814  22.203  1.00 89.81           H
ATOM   2975 2HG1 VAL A 201      -4.211   6.506  22.610  1.00 89.81           H
ATOM   2976 3HG1 VAL A 201      -3.790   8.197  22.975  1.00 89.81           H
ATOM   2977  CG2 VAL A 201      -2.143   7.387  20.962  1.00 89.81           C
ATOM   2978 1HG2 VAL A 201      -1.984   6.350  21.258  1.00 89.81           H
ATOM   2979 2HG2 VAL A 201      -1.694   7.558  19.984  1.00 89.81           H
ATOM   2980 3HG2 VAL A 201      -1.682   8.049  21.695  1.00 89.81           H
ATOM   2981  HN  VAL A 201      -3.771   7.768  18.133  1.00 89.81           H
ATOM   2982  N   TYR A 202      -6.630   6.065  20.043  1.00 89.85           N
ATOM   2983  CA  TYR A 202      -8.067   6.177  19.860  1.00 89.85           C
ATOM   2984  C   TYR A 202      -8.749   6.641  21.149  1.00 89.85           C
ATOM   2985  O   TYR A 202      -8.352   6.244  22.243  1.00 89.85           O
ATOM   2986  HA  TYR A 202      -8.251   6.911  19.076  1.00 89.85           H
ATOM   2987  CB  TYR A 202      -8.559   4.770  19.516  1.00 89.85           C
ATOM   2988 1HB  TYR A 202      -8.277   4.090  20.321  1.00 89.85           H
ATOM   2989 2HB  TYR A 202      -9.648   4.777  19.472  1.00 89.85           H
ATOM   2990  CG  TYR A 202      -8.013   4.226  18.194  1.00 89.85           C
ATOM   2991  CD1 TYR A 202      -8.649   4.529  17.008  1.00 89.85           C
ATOM   2992  HD1 TYR A 202      -9.541   5.156  17.013  1.00 89.85           H
ATOM   2993  CD2 TYR A 202      -6.884   3.432  18.189  1.00 89.85           C
ATOM   2994  HD2 TYR A 202      -6.381   3.193  19.126  1.00 89.85           H
ATOM   2995  CE1 TYR A 202      -8.136   4.017  15.764  1.00 89.85           C
ATOM   2996  HE1 TYR A 202      -8.629   4.249  14.820  1.00 89.85           H
ATOM   2997  CE2 TYR A 202      -6.370   2.920  16.945  1.00 89.85           C
ATOM   2998  HE2 TYR A 202      -5.479   2.292  16.926  1.00 89.85           H
ATOM   2999  CZ  TYR A 202      -7.021   3.238  15.794  1.00 89.85           C
ATOM   3000  OH  TYR A 202      -6.536   2.755  14.619  1.00 89.85           O
ATOM   3001  HH  TYR A 202      -5.693   2.241  14.782  1.00 89.85           H
ATOM   3002  HN  TYR A 202      -6.319   5.199  20.433  1.00 89.85           H
ATOM   3003  N   PRO A 203      -9.783   7.487  21.044  1.00 83.84           N
ATOM   3004  CA  PRO A 203     -10.430   8.039  22.237  1.00 83.84           C
ATOM   3005  C   PRO A 203     -11.194   6.982  23.019  1.00 83.84           C
ATOM   3006  O   PRO A 203     -11.682   6.011  22.444  1.00 83.84           O
ATOM   3007  HA  PRO A 203      -9.681   8.419  22.930  1.00 83.84           H
ATOM   3008  CB  PRO A 203     -11.363   9.115  21.678  1.00 83.84           C
ATOM   3009 1HB  PRO A 203     -12.267   9.215  22.278  1.00 83.84           H
ATOM   3010 2HB  PRO A 203     -10.882  10.094  21.662  1.00 83.84           H
ATOM   3011  CG  PRO A 203     -11.673   8.631  20.290  1.00 83.84           C
ATOM   3012 1HG  PRO A 203     -12.502   7.924  20.296  1.00 83.84           H
ATOM   3013 2HG  PRO A 203     -11.964   9.457  19.640  1.00 83.84           H
ATOM   3014  CD  PRO A 203     -10.410   7.981  19.805  1.00 83.84           C
ATOM   3015 1HD  PRO A 203     -10.619   7.169  19.109  1.00 83.84           H
ATOM   3016 2HD  PRO A 203      -9.767   8.692  19.285  1.00 83.84           H
ATOM   3017  N   SER A 204     -11.278   7.203  24.323  1.00 73.98           N
ATOM   3018  CA  SER A 204     -11.498   6.109  25.254  1.00 73.98           C
ATOM   3019  C   SER A 204     -12.847   5.446  24.972  1.00 73.98           C
ATOM   3020  O   SER A 204     -12.950   4.220  24.962  1.00 73.98           O
ATOM   3021  HA  SER A 204     -10.682   5.409  25.075  1.00 73.98           H
ATOM   3022  CB  SER A 204     -11.439   6.599  26.702  1.00 73.98           C
ATOM   3023 1HB  SER A 204     -11.725   5.787  27.371  1.00 73.98           H
ATOM   3024 2HB  SER A 204     -10.414   6.872  26.952  1.00 73.98           H
ATOM   3025  OG  SER A 204     -12.294   7.718  26.922  1.00 73.98           O
ATOM   3026  HG  SER A 204     -13.225   7.405  27.111  1.00 73.98           H
ATOM   3027  HN  SER A 204     -11.198   8.107  24.743  1.00 73.98           H
ATOM   3028  N   ASP A 205     -13.848   6.285  24.750  1.00 68.44           N
ATOM   3029  CA  ASP A 205     -15.228   5.871  24.943  1.00 68.44           C
ATOM   3030  C   ASP A 205     -15.576   4.781  23.928  1.00 68.44           C
ATOM   3031  O   ASP A 205     -16.229   3.796  24.269  1.00 68.44           O
ATOM   3032  HA  ASP A 205     -15.279   5.514  25.972  1.00 68.44           H
ATOM   3033  CB  ASP A 205     -16.189   7.042  24.728  1.00 68.44           C
ATOM   3034 1HB  ASP A 205     -15.989   7.509  23.764  1.00 68.44           H
ATOM   3035 2HB  ASP A 205     -17.215   6.674  24.697  1.00 68.44           H
ATOM   3036  CG  ASP A 205     -16.047   8.080  25.843  1.00 68.44           C
ATOM   3037  OD1 ASP A 205     -15.352   7.760  26.831  1.00 68.44           O
ATOM   3038  OD2 ASP A 205     -16.637   9.170  25.682  1.00 68.44           O
ATOM   3039  HN  ASP A 205     -13.729   7.229  24.444  1.00 68.44           H
ATOM   3040  N   GLU A 206     -15.125   4.994  22.700  1.00 71.41           N
ATOM   3041  CA  GLU A 206     -15.414   4.062  21.624  1.00 71.41           C
ATOM   3042  C   GLU A 206     -14.116   3.594  20.964  1.00 71.41           C
ATOM   3043  O   GLU A 206     -14.108   3.233  19.788  1.00 71.41           O
ATOM   3044  HA  GLU A 206     -15.913   3.217  22.100  1.00 71.41           H
ATOM   3045  CB  GLU A 206     -16.358   4.687  20.595  1.00 71.41           C
ATOM   3046 1HB  GLU A 206     -15.948   5.636  20.249  1.00 71.41           H
ATOM   3047 2HB  GLU A 206     -16.543   3.978  19.788  1.00 71.41           H
ATOM   3048  CG  GLU A 206     -17.721   4.997  21.218  1.00 71.41           C
ATOM   3049 1HG  GLU A 206     -17.873   4.372  22.098  1.00 71.41           H
ATOM   3050 2HG  GLU A 206     -17.743   6.033  21.555  1.00 71.41           H
ATOM   3051  CD  GLU A 206     -18.850   4.757  20.214  1.00 71.41           C
ATOM   3052  OE1 GLU A 206     -19.810   4.055  20.597  1.00 71.41           O
ATOM   3053  OE2 GLU A 206     -18.727   5.282  19.086  1.00 71.41           O
ATOM   3054  HN  GLU A 206     -14.573   5.785  22.437  1.00 71.41           H
ATOM   3055  N   SER A 207     -13.049   3.615  21.750  1.00 84.43           N
ATOM   3056  CA  SER A 207     -11.721   3.362  21.217  1.00 84.43           C
ATOM   3057  C   SER A 207     -11.713   2.048  20.434  1.00 84.43           C
ATOM   3058  O   SER A 207     -11.184   1.985  19.325  1.00 84.43           O
ATOM   3059  HA  SER A 207     -11.511   4.203  20.555  1.00 84.43           H
ATOM   3060  CB  SER A 207     -10.677   3.320  22.334  1.00 84.43           C
ATOM   3061 1HB  SER A 207      -9.715   3.018  21.921  1.00 84.43           H
ATOM   3062 2HB  SER A 207     -10.547   4.321  22.747  1.00 84.43           H
ATOM   3063  OG  SER A 207     -11.047   2.423  23.377  1.00 84.43           O
ATOM   3064  HG  SER A 207     -11.462   2.929  24.134  1.00 84.43           H
ATOM   3065  HN  SER A 207     -13.082   3.800  22.732  1.00 84.43           H
ATOM   3066  N   THR A 208     -12.307   1.031  21.041  1.00 84.30           N
ATOM   3067  CA  THR A 208     -12.277  -0.304  20.467  1.00 84.30           C
ATOM   3068  C   THR A 208     -13.017  -0.325  19.128  1.00 84.30           C
ATOM   3069  O   THR A 208     -12.525  -0.890  18.152  1.00 84.30           O
ATOM   3070  HA  THR A 208     -11.239  -0.568  20.263  1.00 84.30           H
ATOM   3071  CB  THR A 208     -12.858  -1.275  21.497  1.00 84.30           C
ATOM   3072  HB  THR A 208     -13.926  -1.105  21.633  1.00 84.30           H
ATOM   3073  OG1 THR A 208     -12.052  -1.075  22.655  1.00 84.30           O
ATOM   3074  HG1 THR A 208     -11.103  -1.320  22.457  1.00 84.30           H
ATOM   3075  CG2 THR A 208     -12.617  -2.739  21.123  1.00 84.30           C
ATOM   3076 1HG2 THR A 208     -11.545  -2.924  21.054  1.00 84.30           H
ATOM   3077 2HG2 THR A 208     -13.085  -2.950  20.162  1.00 84.30           H
ATOM   3078 3HG2 THR A 208     -13.049  -3.385  21.887  1.00 84.30           H
ATOM   3079  HN  THR A 208     -12.799   1.107  21.908  1.00 84.30           H
ATOM   3080  N   LYS A 209     -14.186   0.298  19.124  1.00 80.83           N
ATOM   3081  CA  LYS A 209     -15.015   0.327  17.931  1.00 80.83           C
ATOM   3082  C   LYS A 209     -14.256   1.032  16.805  1.00 80.83           C
ATOM   3083  O   LYS A 209     -14.244   0.560  15.669  1.00 80.83           O
ATOM   3084  HA  LYS A 209     -15.194  -0.706  17.632  1.00 80.83           H
ATOM   3085  CB  LYS A 209     -16.377   0.952  18.240  1.00 80.83           C
ATOM   3086 1HB  LYS A 209     -16.237   1.937  18.685  1.00 80.83           H
ATOM   3087 2HB  LYS A 209     -16.932   1.098  17.313  1.00 80.83           H
ATOM   3088  CG  LYS A 209     -17.184   0.065  19.190  1.00 80.83           C
ATOM   3089 1HG  LYS A 209     -17.241  -0.946  18.789  1.00 80.83           H
ATOM   3090 2HG  LYS A 209     -16.674  -0.001  20.152  1.00 80.83           H
ATOM   3091  CD  LYS A 209     -18.595   0.621  19.392  1.00 80.83           C
ATOM   3092 1HD  LYS A 209     -18.546   1.696  19.564  1.00 80.83           H
ATOM   3093 2HD  LYS A 209     -19.182   0.469  18.486  1.00 80.83           H
ATOM   3094  CE  LYS A 209     -19.288  -0.059  20.575  1.00 80.83           C
ATOM   3095 1HE  LYS A 209     -19.587  -1.070  20.297  1.00 80.83           H
ATOM   3096 2HE  LYS A 209     -18.591  -0.152  21.408  1.00 80.83           H
ATOM   3097  NZ  LYS A 209     -20.475   0.717  20.997  1.00 80.83           N
ATOM   3098 1HZ  LYS A 209     -20.883   0.290  21.821  1.00 80.83           H
ATOM   3099 2HZ  LYS A 209     -20.197   1.669  21.212  1.00 80.83           H
ATOM   3100 3HZ  LYS A 209     -21.157   0.726  20.247  1.00 80.83           H
ATOM   3101  HN  LYS A 209     -14.568   0.776  19.915  1.00 80.83           H
ATOM   3102  N   LEU A 210     -13.641   2.151  17.159  1.00 87.88           N
ATOM   3103  CA  LEU A 210     -12.994   2.996  16.169  1.00 87.88           C
ATOM   3104  C   LEU A 210     -11.848   2.221  15.515  1.00 87.88           C
ATOM   3105  O   LEU A 210     -11.739   2.184  14.291  1.00 87.88           O
ATOM   3106  HA  LEU A 210     -13.735   3.228  15.404  1.00 87.88           H
ATOM   3107  CB  LEU A 210     -12.560   4.322  16.797  1.00 87.88           C
ATOM   3108 1HB  LEU A 210     -13.412   4.744  17.331  1.00 87.88           H
ATOM   3109 2HB  LEU A 210     -11.790   4.114  17.540  1.00 87.88           H
ATOM   3110  CG  LEU A 210     -12.026   5.379  15.829  1.00 87.88           C
ATOM   3111  HG  LEU A 210     -11.187   4.949  15.283  1.00 87.88           H
ATOM   3112  CD1 LEU A 210     -13.088   5.764  14.797  1.00 87.88           C
ATOM   3113 1HD1 LEU A 210     -13.376   4.882  14.226  1.00 87.88           H
ATOM   3114 2HD1 LEU A 210     -13.961   6.168  15.308  1.00 87.88           H
ATOM   3115 3HD1 LEU A 210     -12.681   6.517  14.122  1.00 87.88           H
ATOM   3116  CD2 LEU A 210     -11.494   6.597  16.587  1.00 87.88           C
ATOM   3117 1HD2 LEU A 210     -12.298   7.038  17.177  1.00 87.88           H
ATOM   3118 2HD2 LEU A 210     -10.685   6.289  17.249  1.00 87.88           H
ATOM   3119 3HD2 LEU A 210     -11.120   7.333  15.875  1.00 87.88           H
ATOM   3120  HN  LEU A 210     -13.581   2.482  18.101  1.00 87.88           H
ATOM   3121  N   LYS A 211     -11.023   1.622  16.361  1.00 92.12           N
ATOM   3122  CA  LYS A 211      -9.893   0.845  15.880  1.00 92.12           C
ATOM   3123  C   LYS A 211     -10.395  -0.243  14.929  1.00 92.12           C
ATOM   3124  O   LYS A 211      -9.879  -0.392  13.823  1.00 92.12           O
ATOM   3125  HA  LYS A 211      -9.246   1.521  15.320  1.00 92.12           H
ATOM   3126  CB  LYS A 211      -9.075   0.305  17.055  1.00 92.12           C
ATOM   3127 1HB  LYS A 211      -8.692   1.136  17.648  1.00 92.12           H
ATOM   3128 2HB  LYS A 211      -9.717  -0.284  17.710  1.00 92.12           H
ATOM   3129  CG  LYS A 211      -7.911  -0.557  16.562  1.00 92.12           C
ATOM   3130 1HG  LYS A 211      -8.296  -1.476  16.121  1.00 92.12           H
ATOM   3131 2HG  LYS A 211      -7.369  -0.029  15.778  1.00 92.12           H
ATOM   3132  CD  LYS A 211      -6.956  -0.896  17.709  1.00 92.12           C
ATOM   3133 1HD  LYS A 211      -6.582   0.023  18.159  1.00 92.12           H
ATOM   3134 2HD  LYS A 211      -7.495  -1.435  18.488  1.00 92.12           H
ATOM   3135  CE  LYS A 211      -5.783  -1.743  17.213  1.00 92.12           C
ATOM   3136 1HE  LYS A 211      -6.148  -2.704  16.850  1.00 92.12           H
ATOM   3137 2HE  LYS A 211      -5.299  -1.248  16.372  1.00 92.12           H
ATOM   3138  NZ  LYS A 211      -4.802  -1.958  18.301  1.00 92.12           N
ATOM   3139 1HZ  LYS A 211      -4.058  -2.562  17.970  1.00 92.12           H
ATOM   3140 2HZ  LYS A 211      -4.413  -1.066  18.585  1.00 92.12           H
ATOM   3141 3HZ  LYS A 211      -5.265  -2.393  19.092  1.00 92.12           H
ATOM   3142  HN  LYS A 211     -11.116   1.661  17.356  1.00 92.12           H
ATOM   3143  N   SER A 212     -11.396  -0.975  15.395  1.00 89.75           N
ATOM   3144  CA  SER A 212     -11.914  -2.103  14.639  1.00 89.75           C
ATOM   3145  C   SER A 212     -12.434  -1.628  13.281  1.00 89.75           C
ATOM   3146  O   SER A 212     -12.221  -2.288  12.265  1.00 89.75           O
ATOM   3147  HA  SER A 212     -11.067  -2.777  14.510  1.00 89.75           H
ATOM   3148  CB  SER A 212     -13.023  -2.821  15.410  1.00 89.75           C
ATOM   3149 1HB  SER A 212     -13.848  -2.130  15.586  1.00 89.75           H
ATOM   3150 2HB  SER A 212     -13.415  -3.638  14.805  1.00 89.75           H
ATOM   3151  OG  SER A 212     -12.561  -3.333  16.657  1.00 89.75           O
ATOM   3152  HG  SER A 212     -12.707  -2.658  17.380  1.00 89.75           H
ATOM   3153  HN  SER A 212     -11.851  -0.809  16.270  1.00 89.75           H
ATOM   3154  N   ALA A 213     -13.106  -0.486  13.306  1.00 93.02           N
ATOM   3155  CA  ALA A 213     -13.680   0.072  12.094  1.00 93.02           C
ATOM   3156  C   ALA A 213     -12.554   0.460  11.133  1.00 93.02           C
ATOM   3157  O   ALA A 213     -12.616   0.156   9.943  1.00 93.02           O
ATOM   3158  HA  ALA A 213     -14.292  -0.701  11.630  1.00 93.02           H
ATOM   3159  CB  ALA A 213     -14.575   1.260  12.452  1.00 93.02           C
ATOM   3160 1HB  ALA A 213     -15.376   0.925  13.112  1.00 93.02           H
ATOM   3161 2HB  ALA A 213     -13.982   2.022  12.958  1.00 93.02           H
ATOM   3162 3HB  ALA A 213     -15.005   1.678  11.542  1.00 93.02           H
ATOM   3163  HN  ALA A 213     -13.261   0.053  14.134  1.00 93.02           H
ATOM   3164  N   VAL A 214     -11.550   1.125  11.687  1.00 90.97           N
ATOM   3165  CA  VAL A 214     -10.445   1.618  10.882  1.00 90.97           C
ATOM   3166  C   VAL A 214      -9.745   0.437  10.207  1.00 90.97           C
ATOM   3167  O   VAL A 214      -9.419   0.498   9.023  1.00 90.97           O
ATOM   3168  HA  VAL A 214     -10.863   2.265  10.111  1.00 90.97           H
ATOM   3169  CB  VAL A 214      -9.503   2.458  11.746  1.00 90.97           C
ATOM   3170  HB  VAL A 214      -9.272   1.885  12.644  1.00 90.97           H
ATOM   3171  CG1 VAL A 214      -8.188   2.734  11.014  1.00 90.97           C
ATOM   3172 1HG1 VAL A 214      -7.698   1.789  10.779  1.00 90.97           H
ATOM   3173 2HG1 VAL A 214      -8.393   3.276  10.091  1.00 90.97           H
ATOM   3174 3HG1 VAL A 214      -7.536   3.332  11.651  1.00 90.97           H
ATOM   3175  CG2 VAL A 214     -10.173   3.763  12.180  1.00 90.97           C
ATOM   3176 1HG2 VAL A 214     -10.447   4.341  11.297  1.00 90.97           H
ATOM   3177 2HG2 VAL A 214     -11.069   3.537  12.758  1.00 90.97           H
ATOM   3178 3HG2 VAL A 214      -9.481   4.341  12.793  1.00 90.97           H
ATOM   3179  HN  VAL A 214     -11.485   1.328  12.664  1.00 90.97           H
ATOM   3180  N   LEU A 215      -9.535  -0.611  10.991  1.00 90.55           N
ATOM   3181  CA  LEU A 215      -8.814  -1.776  10.505  1.00 90.55           C
ATOM   3182  C   LEU A 215      -9.656  -2.484   9.442  1.00 90.55           C
ATOM   3183  O   LEU A 215      -9.139  -2.884   8.400  1.00 90.55           O
ATOM   3184  HA  LEU A 215      -7.896  -1.421  10.038  1.00 90.55           H
ATOM   3185  CB  LEU A 215      -8.409  -2.680  11.671  1.00 90.55           C
ATOM   3186 1HB  LEU A 215      -9.292  -2.871  12.281  1.00 90.55           H
ATOM   3187 2HB  LEU A 215      -8.088  -3.640  11.266  1.00 90.55           H
ATOM   3188  CG  LEU A 215      -7.301  -2.145  12.581  1.00 90.55           C
ATOM   3189  HG  LEU A 215      -7.649  -1.216  13.032  1.00 90.55           H
ATOM   3190  CD1 LEU A 215      -7.011  -3.121  13.723  1.00 90.55           C
ATOM   3191 1HD1 LEU A 215      -7.913  -3.264  14.317  1.00 90.55           H
ATOM   3192 2HD1 LEU A 215      -6.692  -4.079  13.310  1.00 90.55           H
ATOM   3193 3HD1 LEU A 215      -6.220  -2.716  14.354  1.00 90.55           H
ATOM   3194  CD2 LEU A 215      -6.043  -1.813  11.776  1.00 90.55           C
ATOM   3195 1HD2 LEU A 215      -5.683  -2.714  11.278  1.00 90.55           H
ATOM   3196 2HD2 LEU A 215      -6.279  -1.055  11.029  1.00 90.55           H
ATOM   3197 3HD2 LEU A 215      -5.272  -1.435  12.447  1.00 90.55           H
ATOM   3198  HN  LEU A 215      -9.846  -0.672  11.939  1.00 90.55           H
ATOM   3199  N   THR A 216     -10.940  -2.617   9.741  1.00 90.17           N
ATOM   3200  CA  THR A 216     -11.851  -3.305   8.842  1.00 90.17           C
ATOM   3201  C   THR A 216     -11.886  -2.606   7.481  1.00 90.17           C
ATOM   3202  O   THR A 216     -11.851  -3.261   6.441  1.00 90.17           O
ATOM   3203  HA  THR A 216     -11.472  -4.313   8.673  1.00 90.17           H
ATOM   3204  CB  THR A 216     -13.219  -3.381   9.522  1.00 90.17           C
ATOM   3205  HB  THR A 216     -13.631  -2.384   9.681  1.00 90.17           H
ATOM   3206  OG1 THR A 216     -12.979  -4.143  10.702  1.00 90.17           O
ATOM   3207  HG1 THR A 216     -12.974  -3.543  11.501  1.00 90.17           H
ATOM   3208  CG2 THR A 216     -14.220  -4.225   8.730  1.00 90.17           C
ATOM   3209 1HG2 THR A 216     -13.839  -5.241   8.630  1.00 90.17           H
ATOM   3210 2HG2 THR A 216     -14.361  -3.790   7.741  1.00 90.17           H
ATOM   3211 3HG2 THR A 216     -15.174  -4.246   9.257  1.00 90.17           H
ATOM   3212  HN  THR A 216     -11.358  -2.266  10.579  1.00 90.17           H
ATOM   3213  N   LEU A 217     -11.956  -1.283   7.533  1.00 87.11           N
ATOM   3214  CA  LEU A 217     -12.009  -0.489   6.318  1.00 87.11           C
ATOM   3215  C   LEU A 217     -10.733  -0.721   5.506  1.00 87.11           C
ATOM   3216  O   LEU A 217     -10.782  -0.817   4.280  1.00 87.11           O
ATOM   3217  HA  LEU A 217     -12.859  -0.841   5.734  1.00 87.11           H
ATOM   3218  CB  LEU A 217     -12.266   0.982   6.651  1.00 87.11           C
ATOM   3219 1HB  LEU A 217     -13.078   1.034   7.376  1.00 87.11           H
ATOM   3220 2HB  LEU A 217     -11.378   1.385   7.138  1.00 87.11           H
ATOM   3221  CG  LEU A 217     -12.619   1.886   5.467  1.00 87.11           C
ATOM   3222  HG  LEU A 217     -11.911   1.686   4.663  1.00 87.11           H
ATOM   3223  CD1 LEU A 217     -14.015   1.567   4.931  1.00 87.11           C
ATOM   3224 1HD1 LEU A 217     -14.049   0.529   4.600  1.00 87.11           H
ATOM   3225 2HD1 LEU A 217     -14.752   1.721   5.720  1.00 87.11           H
ATOM   3226 3HD1 LEU A 217     -14.240   2.223   4.090  1.00 87.11           H
ATOM   3227  CD2 LEU A 217     -12.472   3.362   5.842  1.00 87.11           C
ATOM   3228 1HD2 LEU A 217     -13.141   3.595   6.671  1.00 87.11           H
ATOM   3229 2HD2 LEU A 217     -11.442   3.561   6.139  1.00 87.11           H
ATOM   3230 3HD2 LEU A 217     -12.729   3.982   4.983  1.00 87.11           H
ATOM   3231  HN  LEU A 217     -11.976  -0.757   8.383  1.00 87.11           H
ATOM   3232  N   LYS A 218      -9.621  -0.806   6.221  1.00 84.23           N
ATOM   3233  CA  LYS A 218      -8.330  -0.985   5.580  1.00 84.23           C
ATOM   3234  C   LYS A 218      -8.324  -2.311   4.817  1.00 84.23           C
ATOM   3235  O   LYS A 218      -7.880  -2.370   3.671  1.00 84.23           O
ATOM   3236  HA  LYS A 218      -8.207  -0.173   4.862  1.00 84.23           H
ATOM   3237  CB  LYS A 218      -7.200  -0.859   6.604  1.00 84.23           C
ATOM   3238 1HB  LYS A 218      -7.333   0.052   7.188  1.00 84.23           H
ATOM   3239 2HB  LYS A 218      -7.244  -1.694   7.303  1.00 84.23           H
ATOM   3240  CG  LYS A 218      -5.835  -0.835   5.914  1.00 84.23           C
ATOM   3241 1HG  LYS A 218      -5.730  -1.714   5.278  1.00 84.23           H
ATOM   3242 2HG  LYS A 218      -5.766   0.038   5.266  1.00 84.23           H
ATOM   3243  CD  LYS A 218      -4.702  -0.805   6.942  1.00 84.23           C
ATOM   3244 1HD  LYS A 218      -4.776   0.102   7.543  1.00 84.23           H
ATOM   3245 2HD  LYS A 218      -4.803  -1.648   7.625  1.00 84.23           H
ATOM   3246  CE  LYS A 218      -3.336  -0.858   6.255  1.00 84.23           C
ATOM   3247 1HE  LYS A 218      -3.304  -1.698   5.561  1.00 84.23           H
ATOM   3248 2HE  LYS A 218      -3.183   0.047   5.666  1.00 84.23           H
ATOM   3249  NZ  LYS A 218      -2.256  -0.993   7.257  1.00 84.23           N
ATOM   3250 1HZ  LYS A 218      -1.395  -1.261   6.793  1.00 84.23           H
ATOM   3251 2HZ  LYS A 218      -2.122  -0.106   7.731  1.00 84.23           H
ATOM   3252 3HZ  LYS A 218      -2.510  -1.703   7.934  1.00 84.23           H
ATOM   3253  HN  LYS A 218      -9.593  -0.755   7.220  1.00 84.23           H
ATOM   3254  N   VAL A 219      -8.820  -3.343   5.483  1.00 89.29           N
ATOM   3255  CA  VAL A 219      -8.771  -4.685   4.929  1.00 89.29           C
ATOM   3256  C   VAL A 219      -9.702  -4.767   3.718  1.00 89.29           C
ATOM   3257  O   VAL A 219      -9.324  -5.296   2.674  1.00 89.29           O
ATOM   3258  HA  VAL A 219      -7.748  -4.867   4.598  1.00 89.29           H
ATOM   3259  CB  VAL A 219      -9.107  -5.711   6.013  1.00 89.29           C
ATOM   3260  HB  VAL A 219     -10.056  -5.421   6.466  1.00 89.29           H
ATOM   3261  CG1 VAL A 219      -9.281  -7.107   5.412  1.00 89.29           C
ATOM   3262 1HG1 VAL A 219     -10.092  -7.090   4.683  1.00 89.29           H
ATOM   3263 2HG1 VAL A 219      -8.356  -7.409   4.920  1.00 89.29           H
ATOM   3264 3HG1 VAL A 219      -9.520  -7.817   6.204  1.00 89.29           H
ATOM   3265  CG2 VAL A 219      -8.043  -5.716   7.113  1.00 89.29           C
ATOM   3266 1HG2 VAL A 219      -7.075  -5.970   6.680  1.00 89.29           H
ATOM   3267 2HG2 VAL A 219      -7.989  -4.729   7.571  1.00 89.29           H
ATOM   3268 3HG2 VAL A 219      -8.307  -6.454   7.870  1.00 89.29           H
ATOM   3269  HN  VAL A 219      -9.250  -3.272   6.383  1.00 89.29           H
ATOM   3270  N   ILE A 220     -10.903  -4.236   3.898  1.00 89.89           N
ATOM   3271  CA  ILE A 220     -11.933  -4.355   2.880  1.00 89.89           C
ATOM   3272  C   ILE A 220     -11.487  -3.612   1.620  1.00 89.89           C
ATOM   3273  O   ILE A 220     -11.422  -4.197   0.540  1.00 89.89           O
ATOM   3274  HA  ILE A 220     -12.035  -5.413   2.640  1.00 89.89           H
ATOM   3275  CB  ILE A 220     -13.282  -3.883   3.427  1.00 89.89           C
ATOM   3276  HB  ILE A 220     -13.136  -2.916   3.909  1.00 89.89           H
ATOM   3277  CG1 ILE A 220     -13.809  -4.845   4.494  1.00 89.89           C
ATOM   3278 1HG1 ILE A 220     -13.978  -5.827   4.051  1.00 89.89           H
ATOM   3279 2HG1 ILE A 220     -13.059  -4.972   5.275  1.00 89.89           H
ATOM   3280  CG2 ILE A 220     -14.290  -3.675   2.295  1.00 89.89           C
ATOM   3281 1HG2 ILE A 220     -13.911  -2.923   1.604  1.00 89.89           H
ATOM   3282 2HG2 ILE A 220     -14.438  -4.615   1.763  1.00 89.89           H
ATOM   3283 3HG2 ILE A 220     -15.240  -3.340   2.711  1.00 89.89           H
ATOM   3284  CD1 ILE A 220     -15.110  -4.325   5.107  1.00 89.89           C
ATOM   3285 1HD1 ILE A 220     -14.931  -3.354   5.570  1.00 89.89           H
ATOM   3286 2HD1 ILE A 220     -15.864  -4.222   4.327  1.00 89.89           H
ATOM   3287 3HD1 ILE A 220     -15.462  -5.027   5.862  1.00 89.89           H
ATOM   3288  HN  ILE A 220     -11.175  -3.734   4.719  1.00 89.89           H
ATOM   3289  N   LEU A 221     -11.189  -2.333   1.799  1.00 87.84           N
ATOM   3290  CA  LEU A 221     -10.917  -1.462   0.668  1.00 87.84           C
ATOM   3291  C   LEU A 221      -9.472  -1.667   0.208  1.00 87.84           C
ATOM   3292  O   LEU A 221      -9.151  -1.449  -0.959  1.00 87.84           O
ATOM   3293  HA  LEU A 221     -11.582  -1.761  -0.142  1.00 87.84           H
ATOM   3294  CB  LEU A 221     -11.252  -0.011   1.016  1.00 87.84           C
ATOM   3295 1HB  LEU A 221     -10.678   0.272   1.899  1.00 87.84           H
ATOM   3296 2HB  LEU A 221     -10.912   0.626   0.199  1.00 87.84           H
ATOM   3297  CG  LEU A 221     -12.727   0.292   1.283  1.00 87.84           C
ATOM   3298  HG  LEU A 221     -13.042  -0.282   2.154  1.00 87.84           H
ATOM   3299  CD1 LEU A 221     -12.932   1.771   1.618  1.00 87.84           C
ATOM   3300 1HD1 LEU A 221     -12.357   2.024   2.509  1.00 87.84           H
ATOM   3301 2HD1 LEU A 221     -12.595   2.383   0.782  1.00 87.84           H
ATOM   3302 3HD1 LEU A 221     -13.989   1.959   1.803  1.00 87.84           H
ATOM   3303  CD2 LEU A 221     -13.600  -0.155   0.108  1.00 87.84           C
ATOM   3304 1HD2 LEU A 221     -13.292   0.373  -0.795  1.00 87.84           H
ATOM   3305 2HD2 LEU A 221     -13.485  -1.228  -0.042  1.00 87.84           H
ATOM   3306 3HD2 LEU A 221     -14.644   0.072   0.323  1.00 87.84           H
ATOM   3307  HN  LEU A 221     -11.134  -1.892   2.695  1.00 87.84           H
ATOM   3308  N   GLY A 222      -8.639  -2.084   1.151  1.00 86.75           N
ATOM   3309  CA  GLY A 222      -7.205  -2.127   0.917  1.00 86.75           C
ATOM   3310  C   GLY A 222      -6.803  -3.424   0.211  1.00 86.75           C
ATOM   3311  O   GLY A 222      -5.758  -3.485  -0.435  1.00 86.75           O
ATOM   3312 1HA  GLY A 222      -6.907  -1.271   0.311  1.00 86.75           H
ATOM   3313 2HA  GLY A 222      -6.676  -2.045   1.866  1.00 86.75           H
ATOM   3314  HN  GLY A 222      -8.928  -2.389   2.058  1.00 86.75           H
ATOM   3315  N   PHE A 223      -7.654  -4.429   0.360  1.00 79.94           N
ATOM   3316  CA  PHE A 223      -7.338  -5.756  -0.139  1.00 79.94           C
ATOM   3317  C   PHE A 223      -8.543  -6.377  -0.849  1.00 79.94           C
ATOM   3318  O   PHE A 223      -8.509  -6.600  -2.058  1.00 79.94           O
ATOM   3319  HA  PHE A 223      -6.517  -5.648  -0.849  1.00 79.94           H
ATOM   3320  CB  PHE A 223      -6.977  -6.616   1.074  1.00 79.94           C
ATOM   3321 1HB  PHE A 223      -6.151  -6.145   1.607  1.00 79.94           H
ATOM   3322 2HB  PHE A 223      -7.826  -6.637   1.757  1.00 79.94           H
ATOM   3323  CG  PHE A 223      -6.586  -8.053   0.724  1.00 79.94           C
ATOM   3324  CD1 PHE A 223      -7.344  -9.091   1.167  1.00 79.94           C
ATOM   3325  HD1 PHE A 223      -8.231  -8.899   1.772  1.00 79.94           H
ATOM   3326  CD2 PHE A 223      -5.480  -8.293  -0.031  1.00 79.94           C
ATOM   3327  HD2 PHE A 223      -4.872  -7.461  -0.386  1.00 79.94           H
ATOM   3328  CE1 PHE A 223      -6.982 -10.425   0.843  1.00 79.94           C
ATOM   3329  HE1 PHE A 223      -7.589 -11.257   1.198  1.00 79.94           H
ATOM   3330  CE2 PHE A 223      -5.117  -9.627  -0.356  1.00 79.94           C
ATOM   3331  HE2 PHE A 223      -4.231  -9.819  -0.961  1.00 79.94           H
ATOM   3332  CZ  PHE A 223      -5.876 -10.665   0.088  1.00 79.94           C
ATOM   3333  HZ  PHE A 223      -5.597 -11.689  -0.162  1.00 79.94           H
ATOM   3334  HN  PHE A 223      -8.543  -4.347   0.810  1.00 79.94           H
ATOM   3335  N   PHE A 224      -9.580  -6.638  -0.066  1.00 84.10           N
ATOM   3336  CA  PHE A 224     -10.612  -7.573  -0.479  1.00 84.10           C
ATOM   3337  C   PHE A 224     -11.292  -7.107  -1.767  1.00 84.10           C
ATOM   3338  O   PHE A 224     -11.336  -7.842  -2.752  1.00 84.10           O
ATOM   3339  HA  PHE A 224     -10.127  -8.534  -0.653  1.00 84.10           H
ATOM   3340  CB  PHE A 224     -11.650  -7.618   0.644  1.00 84.10           C
ATOM   3341 1HB  PHE A 224     -11.135  -7.740   1.597  1.00 84.10           H
ATOM   3342 2HB  PHE A 224     -12.170  -6.661   0.683  1.00 84.10           H
ATOM   3343  CG  PHE A 224     -12.683  -8.737   0.493  1.00 84.10           C
ATOM   3344  CD1 PHE A 224     -13.923  -8.456   0.010  1.00 84.10           C
ATOM   3345  HD1 PHE A 224     -14.181  -7.435  -0.270  1.00 84.10           H
ATOM   3346  CD2 PHE A 224     -12.361 -10.011   0.842  1.00 84.10           C
ATOM   3347  HD2 PHE A 224     -11.368 -10.236   1.229  1.00 84.10           H
ATOM   3348  CE1 PHE A 224     -14.882  -9.495  -0.131  1.00 84.10           C
ATOM   3349  HE1 PHE A 224     -15.875  -9.270  -0.518  1.00 84.10           H
ATOM   3350  CE2 PHE A 224     -13.320 -11.049   0.701  1.00 84.10           C
ATOM   3351  HE2 PHE A 224     -13.062 -12.071   0.981  1.00 84.10           H
ATOM   3352  CZ  PHE A 224     -14.560 -10.769   0.218  1.00 84.10           C
ATOM   3353  HZ  PHE A 224     -15.296 -11.566   0.110  1.00 84.10           H
ATOM   3354  HN  PHE A 224      -9.720  -6.223   0.833  1.00 84.10           H
ATOM   3355  N   LEU A 225     -11.806  -5.886  -1.719  1.00 88.62           N
ATOM   3356  CA  LEU A 225     -12.538  -5.337  -2.848  1.00 88.62           C
ATOM   3357  C   LEU A 225     -11.630  -5.320  -4.079  1.00 88.62           C
ATOM   3358  O   LEU A 225     -11.975  -5.880  -5.118  1.00 88.62           O
ATOM   3359  HA  LEU A 225     -13.378  -6.003  -3.048  1.00 88.62           H
ATOM   3360  CB  LEU A 225     -13.120  -3.967  -2.494  1.00 88.62           C
ATOM   3361 1HB  LEU A 225     -13.832  -4.097  -1.679  1.00 88.62           H
ATOM   3362 2HB  LEU A 225     -12.314  -3.339  -2.116  1.00 88.62           H
ATOM   3363  CG  LEU A 225     -13.820  -3.222  -3.631  1.00 88.62           C
ATOM   3364  HG  LEU A 225     -13.171  -3.247  -4.507  1.00 88.62           H
ATOM   3365  CD1 LEU A 225     -15.128  -3.915  -4.018  1.00 88.62           C
ATOM   3366 1HD1 LEU A 225     -14.917  -4.933  -4.346  1.00 88.62           H
ATOM   3367 2HD1 LEU A 225     -15.794  -3.941  -3.156  1.00 88.62           H
ATOM   3368 3HD1 LEU A 225     -15.605  -3.364  -4.829  1.00 88.62           H
ATOM   3369  CD2 LEU A 225     -14.036  -1.750  -3.272  1.00 88.62           C
ATOM   3370 1HD2 LEU A 225     -14.654  -1.682  -2.377  1.00 88.62           H
ATOM   3371 2HD2 LEU A 225     -13.072  -1.277  -3.084  1.00 88.62           H
ATOM   3372 3HD2 LEU A 225     -14.535  -1.244  -4.098  1.00 88.62           H
ATOM   3373  HN  LEU A 225     -11.729  -5.278  -0.929  1.00 88.62           H
ATOM   3374  N   PRO A 226     -10.456  -4.679  -3.986  1.00 89.69           N
ATOM   3375  CA  PRO A 226      -9.543  -4.607  -5.129  1.00 89.69           C
ATOM   3376  C   PRO A 226      -9.239  -5.977  -5.712  1.00 89.69           C
ATOM   3377  O   PRO A 226      -9.231  -6.150  -6.930  1.00 89.69           O
ATOM   3378  HA  PRO A 226     -10.006  -4.048  -5.943  1.00 89.69           H
ATOM   3379  CB  PRO A 226      -8.291  -3.944  -4.552  1.00 89.69           C
ATOM   3380 1HB  PRO A 226      -7.574  -4.683  -4.195  1.00 89.69           H
ATOM   3381 2HB  PRO A 226      -7.777  -3.338  -5.298  1.00 89.69           H
ATOM   3382  CG  PRO A 226      -8.836  -3.091  -3.413  1.00 89.69           C
ATOM   3383 1HG  PRO A 226      -8.061  -2.837  -2.690  1.00 89.69           H
ATOM   3384 2HG  PRO A 226      -9.241  -2.146  -3.772  1.00 89.69           H
ATOM   3385  CD  PRO A 226      -9.911  -3.980  -2.808  1.00 89.69           C
ATOM   3386 1HD  PRO A 226      -9.497  -4.680  -2.083  1.00 89.69           H
ATOM   3387 2HD  PRO A 226     -10.671  -3.398  -2.286  1.00 89.69           H
ATOM   3388  N   PHE A 227      -8.993  -6.924  -4.818  1.00 83.30           N
ATOM   3389  CA  PHE A 227      -8.582  -8.255  -5.231  1.00 83.30           C
ATOM   3390  C   PHE A 227      -9.682  -8.941  -6.042  1.00 83.30           C
ATOM   3391  O   PHE A 227      -9.411  -9.537  -7.083  1.00 83.30           O
ATOM   3392  HA  PHE A 227      -7.693  -8.140  -5.851  1.00 83.30           H
ATOM   3393  CB  PHE A 227      -8.327  -9.060  -3.955  1.00 83.30           C
ATOM   3394 1HB  PHE A 227      -7.588  -8.536  -3.349  1.00 83.30           H
ATOM   3395 2HB  PHE A 227      -9.247  -9.100  -3.373  1.00 83.30           H
ATOM   3396  CG  PHE A 227      -7.838 -10.488  -4.208  1.00 83.30           C
ATOM   3397  CD1 PHE A 227      -8.717 -11.525  -4.163  1.00 83.30           C
ATOM   3398  HD1 PHE A 227      -9.769 -11.339  -3.948  1.00 83.30           H
ATOM   3399  CD2 PHE A 227      -6.525 -10.720  -4.477  1.00 83.30           C
ATOM   3400  HD2 PHE A 227      -5.821  -9.888  -4.513  1.00 83.30           H
ATOM   3401  CE1 PHE A 227      -8.263 -12.850  -4.398  1.00 83.30           C
ATOM   3402  HE1 PHE A 227      -8.967 -13.681  -4.362  1.00 83.30           H
ATOM   3403  CE2 PHE A 227      -6.072 -12.045  -4.712  1.00 83.30           C
ATOM   3404  HE2 PHE A 227      -5.020 -12.231  -4.927  1.00 83.30           H
ATOM   3405  CZ  PHE A 227      -6.951 -13.082  -4.667  1.00 83.30           C
ATOM   3406  HZ  PHE A 227      -6.602 -14.099  -4.847  1.00 83.30           H
ATOM   3407  HN  PHE A 227      -9.070  -6.793  -3.830  1.00 83.30           H
ATOM   3408  N   VAL A 228     -10.901  -8.835  -5.534  1.00 91.76           N
ATOM   3409  CA  VAL A 228     -12.039  -9.465  -6.182  1.00 91.76           C
ATOM   3410  C   VAL A 228     -12.198  -8.895  -7.593  1.00 91.76           C
ATOM   3411  O   VAL A 228     -12.400  -9.642  -8.549  1.00 91.76           O
ATOM   3412  HA  VAL A 228     -11.826 -10.532  -6.256  1.00 91.76           H
ATOM   3413  CB  VAL A 228     -13.293  -9.292  -5.322  1.00 91.76           C
ATOM   3414  HB  VAL A 228     -13.393  -8.232  -5.086  1.00 91.76           H
ATOM   3415  CG1 VAL A 228     -14.546  -9.724  -6.086  1.00 91.76           C
ATOM   3416 1HG1 VAL A 228     -14.651  -9.116  -6.985  1.00 91.76           H
ATOM   3417 2HG1 VAL A 228     -14.457 -10.773  -6.366  1.00 91.76           H
ATOM   3418 3HG1 VAL A 228     -15.422  -9.590  -5.452  1.00 91.76           H
ATOM   3419  CG2 VAL A 228     -13.163 -10.057  -4.003  1.00 91.76           C
ATOM   3420 1HG2 VAL A 228     -13.027 -11.118  -4.211  1.00 91.76           H
ATOM   3421 2HG2 VAL A 228     -12.304  -9.681  -3.448  1.00 91.76           H
ATOM   3422 3HG2 VAL A 228     -14.068  -9.916  -3.412  1.00 91.76           H
ATOM   3423  HN  VAL A 228     -11.117  -8.330  -4.698  1.00 91.76           H
ATOM   3424  N   VAL A 229     -12.101  -7.576  -7.678  1.00 91.45           N
ATOM   3425  CA  VAL A 229     -12.298  -6.892  -8.944  1.00 91.45           C
ATOM   3426  C   VAL A 229     -11.225  -7.344  -9.936  1.00 91.45           C
ATOM   3427  O   VAL A 229     -11.528  -7.648 -11.089  1.00 91.45           O
ATOM   3428  HA  VAL A 229     -13.276  -7.184  -9.328  1.00 91.45           H
ATOM   3429  CB  VAL A 229     -12.309  -5.378  -8.724  1.00 91.45           C
ATOM   3430  HB  VAL A 229     -11.403  -5.112  -8.180  1.00 91.45           H
ATOM   3431  CG1 VAL A 229     -12.292  -4.630 -10.059  1.00 91.45           C
ATOM   3432 1HG1 VAL A 229     -11.392  -4.896 -10.613  1.00 91.45           H
ATOM   3433 2HG1 VAL A 229     -13.172  -4.905 -10.641  1.00 91.45           H
ATOM   3434 3HG1 VAL A 229     -12.300  -3.556  -9.874  1.00 91.45           H
ATOM   3435  CG2 VAL A 229     -13.509  -4.956  -7.874  1.00 91.45           C
ATOM   3436 1HG2 VAL A 229     -14.431  -5.242  -8.380  1.00 91.45           H
ATOM   3437 2HG2 VAL A 229     -13.459  -5.449  -6.904  1.00 91.45           H
ATOM   3438 3HG2 VAL A 229     -13.493  -3.875  -7.734  1.00 91.45           H
ATOM   3439  HN  VAL A 229     -11.892  -6.980  -6.903  1.00 91.45           H
ATOM   3440  N   MET A 230      -9.992  -7.375  -9.452  1.00 84.25           N
ATOM   3441  CA  MET A 230      -8.867  -7.747 -10.293  1.00 84.25           C
ATOM   3442  C   MET A 230      -9.016  -9.180 -10.807  1.00 84.25           C
ATOM   3443  O   MET A 230      -8.823  -9.441 -11.993  1.00 84.25           O
ATOM   3444  HA  MET A 230      -8.884  -7.050 -11.130  1.00 84.25           H
ATOM   3445  CB  MET A 230      -7.569  -7.624  -9.492  1.00 84.25           C
ATOM   3446 1HB  MET A 230      -7.688  -8.107  -8.523  1.00 84.25           H
ATOM   3447 2HB  MET A 230      -6.766  -8.147 -10.012  1.00 84.25           H
ATOM   3448  CG  MET A 230      -7.184  -6.157  -9.293  1.00 84.25           C
ATOM   3449 1HG  MET A 230      -7.198  -5.635 -10.250  1.00 84.25           H
ATOM   3450 2HG  MET A 230      -7.915  -5.665  -8.651  1.00 84.25           H
ATOM   3451  SD  MET A 230      -5.559  -6.045  -8.563  1.00 84.25           S
ATOM   3452  CE  MET A 230      -5.903  -6.702  -6.939  1.00 84.25           C
ATOM   3453 1HE  MET A 230      -6.653  -6.082  -6.448  1.00 84.25           H
ATOM   3454 2HE  MET A 230      -6.278  -7.721  -7.031  1.00 84.25           H
ATOM   3455 3HE  MET A 230      -4.988  -6.704  -6.346  1.00 84.25           H
ATOM   3456  HN  MET A 230      -9.757  -7.152  -8.506  1.00 84.25           H
ATOM   3457  N   ALA A 231      -9.359 -10.071  -9.888  1.00 89.96           N
ATOM   3458  CA  ALA A 231      -9.457 -11.484 -10.216  1.00 89.96           C
ATOM   3459  C   ALA A 231     -10.515 -11.679 -11.304  1.00 89.96           C
ATOM   3460  O   ALA A 231     -10.300 -12.427 -12.256  1.00 89.96           O
ATOM   3461  HA  ALA A 231      -8.489 -11.803 -10.601  1.00 89.96           H
ATOM   3462  CB  ALA A 231      -9.771 -12.281  -8.948  1.00 89.96           C
ATOM   3463 1HB  ALA A 231      -8.975 -12.132  -8.218  1.00 89.96           H
ATOM   3464 2HB  ALA A 231     -10.717 -11.939  -8.529  1.00 89.96           H
ATOM   3465 3HB  ALA A 231      -9.844 -13.341  -9.194  1.00 89.96           H
ATOM   3466  HN  ALA A 231      -9.568  -9.843  -8.937  1.00 89.96           H
ATOM   3467  N   CYS A 232     -11.634 -10.992 -11.127  1.00 89.18           N
ATOM   3468  CA  CYS A 232     -12.743 -11.114 -12.058  1.00 89.18           C
ATOM   3469  C   CYS A 232     -12.292 -10.572 -13.416  1.00 89.18           C
ATOM   3470  O   CYS A 232     -12.555 -11.182 -14.450  1.00 89.18           O
ATOM   3471  HA  CYS A 232     -12.979 -12.176 -12.125  1.00 89.18           H
ATOM   3472  CB  CYS A 232     -13.994 -10.400 -11.544  1.00 89.18           C
ATOM   3473 1HB  CYS A 232     -13.748  -9.377 -11.258  1.00 89.18           H
ATOM   3474 2HB  CYS A 232     -14.739 -10.339 -12.337  1.00 89.18           H
ATOM   3475  SG  CYS A 232     -14.684 -11.301 -10.108  1.00 89.18           S
ATOM   3476  HG  CYS A 232     -13.851 -10.785  -9.208  1.00 89.18           H
ATOM   3477  HN  CYS A 232     -11.789 -10.361 -10.366  1.00 89.18           H
ATOM   3478  N   CYS A 233     -11.622  -9.430 -13.368  1.00 87.97           N
ATOM   3479  CA  CYS A 233     -11.230  -8.741 -14.585  1.00 87.97           C
ATOM   3480  C   CYS A 233     -10.341  -9.679 -15.404  1.00 87.97           C
ATOM   3481  O   CYS A 233     -10.581  -9.888 -16.592  1.00 87.97           O
ATOM   3482  HA  CYS A 233     -12.149  -8.510 -15.124  1.00 87.97           H
ATOM   3483  CB  CYS A 233     -10.533  -7.412 -14.284  1.00 87.97           C
ATOM   3484 1HB  CYS A 233      -9.772  -7.557 -13.518  1.00 87.97           H
ATOM   3485 2HB  CYS A 233     -10.022  -7.050 -15.176  1.00 87.97           H
ATOM   3486  SG  CYS A 233     -11.759  -6.176 -13.721  1.00 87.97           S
ATOM   3487  HG  CYS A 233     -11.875  -6.649 -12.484  1.00 87.97           H
ATOM   3488  HN  CYS A 233     -11.347  -8.978 -12.519  1.00 87.97           H
ATOM   3489  N   TYR A 234      -9.332 -10.219 -14.736  1.00 74.93           N
ATOM   3490  CA  TYR A 234      -8.278 -10.942 -15.427  1.00 74.93           C
ATOM   3491  C   TYR A 234      -8.746 -12.342 -15.828  1.00 74.93           C
ATOM   3492  O   TYR A 234      -8.294 -12.888 -16.834  1.00 74.93           O
ATOM   3493  HA  TYR A 234      -8.020 -10.382 -16.326  1.00 74.93           H
ATOM   3494  CB  TYR A 234      -7.128 -11.069 -14.426  1.00 74.93           C
ATOM   3495 1HB  TYR A 234      -7.541 -11.149 -13.421  1.00 74.93           H
ATOM   3496 2HB  TYR A 234      -6.589 -11.996 -14.624  1.00 74.93           H
ATOM   3497  CG  TYR A 234      -6.138  -9.903 -14.465  1.00 74.93           C
ATOM   3498  CD1 TYR A 234      -5.003  -9.987 -15.245  1.00 74.93           C
ATOM   3499  HD1 TYR A 234      -4.812 -10.883 -15.834  1.00 74.93           H
ATOM   3500  CD2 TYR A 234      -6.381  -8.768 -13.719  1.00 74.93           C
ATOM   3501  HD2 TYR A 234      -7.277  -8.702 -13.102  1.00 74.93           H
ATOM   3502  CE1 TYR A 234      -4.072  -8.889 -15.281  1.00 74.93           C
ATOM   3503  HE1 TYR A 234      -3.171  -8.942 -15.893  1.00 74.93           H
ATOM   3504  CE2 TYR A 234      -5.449  -7.670 -13.755  1.00 74.93           C
ATOM   3505  HE2 TYR A 234      -5.629  -6.767 -13.170  1.00 74.93           H
ATOM   3506  CZ  TYR A 234      -4.341  -7.785 -14.534  1.00 74.93           C
ATOM   3507  OH  TYR A 234      -3.461  -6.748 -14.568  1.00 74.93           O
ATOM   3508  HH  TYR A 234      -3.709  -6.067 -13.879  1.00 74.93           H
ATOM   3509  HN  TYR A 234      -9.229 -10.169 -13.742  1.00 74.93           H
ATOM   3510  N   THR A 235      -9.647 -12.884 -15.022  1.00 85.06           N
ATOM   3511  CA  THR A 235     -10.260 -14.164 -15.336  1.00 85.06           C
ATOM   3512  C   THR A 235     -10.957 -14.101 -16.696  1.00 85.06           C
ATOM   3513  O   THR A 235     -10.819 -15.012 -17.512  1.00 85.06           O
ATOM   3514  HA  THR A 235      -9.471 -14.912 -15.415  1.00 85.06           H
ATOM   3515  CB  THR A 235     -11.200 -14.533 -14.187  1.00 85.06           C
ATOM   3516  HB  THR A 235     -11.815 -15.394 -14.449  1.00 85.06           H
ATOM   3517  OG1 THR A 235     -11.912 -13.327 -13.920  1.00 85.06           O
ATOM   3518  HG1 THR A 235     -12.711 -13.262 -14.518  1.00 85.06           H
ATOM   3519  CG2 THR A 235     -10.450 -14.819 -12.885  1.00 85.06           C
ATOM   3520 1HG2 THR A 235      -9.888 -13.934 -12.587  1.00 85.06           H
ATOM   3521 2HG2 THR A 235      -9.763 -15.651 -13.037  1.00 85.06           H
ATOM   3522 3HG2 THR A 235     -11.165 -15.075 -12.103  1.00 85.06           H
ATOM   3523  HN  THR A 235      -9.958 -12.465 -14.168  1.00 85.06           H
ATOM   3524  N   ILE A 236     -11.692 -13.017 -16.899  1.00 83.80           N
ATOM   3525  CA  ILE A 236     -12.394 -12.813 -18.155  1.00 83.80           C
ATOM   3526  C   ILE A 236     -11.376 -12.539 -19.265  1.00 83.80           C
ATOM   3527  O   ILE A 236     -11.520 -13.035 -20.381  1.00 83.80           O
ATOM   3528  HA  ILE A 236     -12.919 -13.739 -18.390  1.00 83.80           H
ATOM   3529  CB  ILE A 236     -13.451 -11.718 -18.006  1.00 83.80           C
ATOM   3530  HB  ILE A 236     -12.957 -10.812 -17.655  1.00 83.80           H
ATOM   3531  CG1 ILE A 236     -14.493 -12.101 -16.954  1.00 83.80           C
ATOM   3532 1HG1 ILE A 236     -15.142 -12.883 -17.347  1.00 83.80           H
ATOM   3533 2HG1 ILE A 236     -13.994 -12.512 -16.076  1.00 83.80           H
ATOM   3534  CG2 ILE A 236     -14.093 -11.388 -19.355  1.00 83.80           C
ATOM   3535 1HG2 ILE A 236     -13.327 -11.042 -20.048  1.00 83.80           H
ATOM   3536 2HG2 ILE A 236     -14.570 -12.282 -19.759  1.00 83.80           H
ATOM   3537 3HG2 ILE A 236     -14.841 -10.607 -19.221  1.00 83.80           H
ATOM   3538  CD1 ILE A 236     -15.334 -10.889 -16.548  1.00 83.80           C
ATOM   3539 1HD1 ILE A 236     -14.684 -10.119 -16.132  1.00 83.80           H
ATOM   3540 2HD1 ILE A 236     -15.850 -10.495 -17.423  1.00 83.80           H
ATOM   3541 3HD1 ILE A 236     -16.067 -11.189 -15.799  1.00 83.80           H
ATOM   3542  HN  ILE A 236     -11.811 -12.288 -16.226  1.00 83.80           H
ATOM   3543  N   ILE A 237     -10.370 -11.749 -18.919  1.00 80.39           N
ATOM   3544  CA  ILE A 237      -9.341 -11.384 -19.878  1.00 80.39           C
ATOM   3545  C   ILE A 237      -8.708 -12.655 -20.449  1.00 80.39           C
ATOM   3546  O   ILE A 237      -8.645 -12.829 -21.665  1.00 80.39           O
ATOM   3547  HA  ILE A 237      -9.829 -10.846 -20.691  1.00 80.39           H
ATOM   3548  CB  ILE A 237      -8.332 -10.426 -19.242  1.00 80.39           C
ATOM   3549  HB  ILE A 237      -8.149 -10.753 -18.218  1.00 80.39           H
ATOM   3550  CG1 ILE A 237      -8.894  -9.005 -19.170  1.00 80.39           C
ATOM   3551 1HG1 ILE A 237      -8.921  -8.570 -20.169  1.00 80.39           H
ATOM   3552 2HG1 ILE A 237      -9.922  -9.035 -18.808  1.00 80.39           H
ATOM   3553  CG2 ILE A 237      -6.991 -10.476 -19.978  1.00 80.39           C
ATOM   3554 1HG2 ILE A 237      -6.589 -11.488 -19.933  1.00 80.39           H
ATOM   3555 2HG2 ILE A 237      -7.137 -10.189 -21.019  1.00 80.39           H
ATOM   3556 3HG2 ILE A 237      -6.292  -9.785 -19.505  1.00 80.39           H
ATOM   3557  CD1 ILE A 237      -8.048  -8.127 -18.247  1.00 80.39           C
ATOM   3558 1HD1 ILE A 237      -8.044  -8.552 -17.243  1.00 80.39           H
ATOM   3559 2HD1 ILE A 237      -7.027  -8.080 -18.625  1.00 80.39           H
ATOM   3560 3HD1 ILE A 237      -8.470  -7.122 -18.214  1.00 80.39           H
ATOM   3561  HN  ILE A 237     -10.252 -11.362 -18.004  1.00 80.39           H
ATOM   3562  N   ILE A 238      -8.255 -13.510 -19.544  1.00 78.12           N
ATOM   3563  CA  ILE A 238      -7.539 -14.710 -19.941  1.00 78.12           C
ATOM   3564  C   ILE A 238      -8.434 -15.556 -20.849  1.00 78.12           C
ATOM   3565  O   ILE A 238      -7.983 -16.057 -21.878  1.00 78.12           O
ATOM   3566  HA  ILE A 238      -6.666 -14.396 -20.512  1.00 78.12           H
ATOM   3567  CB  ILE A 238      -7.028 -15.461 -18.709  1.00 78.12           C
ATOM   3568  HB  ILE A 238      -7.845 -15.537 -17.992  1.00 78.12           H
ATOM   3569  CG1 ILE A 238      -5.897 -14.689 -18.027  1.00 78.12           C
ATOM   3570 1HG1 ILE A 238      -4.985 -14.776 -18.617  1.00 78.12           H
ATOM   3571 2HG1 ILE A 238      -6.150 -13.630 -17.983  1.00 78.12           H
ATOM   3572  CG2 ILE A 238      -6.611 -16.888 -19.071  1.00 78.12           C
ATOM   3573 1HG2 ILE A 238      -7.468 -17.425 -19.477  1.00 78.12           H
ATOM   3574 2HG2 ILE A 238      -5.816 -16.856 -19.816  1.00 78.12           H
ATOM   3575 3HG2 ILE A 238      -6.252 -17.399 -18.178  1.00 78.12           H
ATOM   3576  CD1 ILE A 238      -5.648 -15.218 -16.613  1.00 78.12           C
ATOM   3577 1HD1 ILE A 238      -6.555 -15.108 -16.018  1.00 78.12           H
ATOM   3578 2HD1 ILE A 238      -5.372 -16.272 -16.662  1.00 78.12           H
ATOM   3579 3HD1 ILE A 238      -4.839 -14.652 -16.150  1.00 78.12           H
ATOM   3580  HN  ILE A 238      -8.370 -13.394 -18.557  1.00 78.12           H
ATOM   3581  N   HIS A 239      -9.685 -15.688 -20.436  1.00 76.94           N
ATOM   3582  CA  HIS A 239     -10.639 -16.493 -21.182  1.00 76.94           C
ATOM   3583  C   HIS A 239     -10.752 -15.960 -22.612  1.00 76.94           C
ATOM   3584  O   HIS A 239     -10.752 -16.733 -23.568  1.00 76.94           O
ATOM   3585  HA  HIS A 239     -10.237 -17.506 -21.211  1.00 76.94           H
ATOM   3586  CB  HIS A 239     -11.987 -16.546 -20.460  1.00 76.94           C
ATOM   3587 1HB  HIS A 239     -11.824 -16.860 -19.430  1.00 76.94           H
ATOM   3588 2HB  HIS A 239     -12.408 -15.541 -20.424  1.00 76.94           H
ATOM   3589  CG  HIS A 239     -12.990 -17.474 -21.102  1.00 76.94           C
ATOM   3590  ND1 HIS A 239     -13.992 -17.027 -21.947  1.00 76.94           N
ATOM   3591  HD1 HIS A 239     -14.151 -16.076 -22.213  1.00 76.94           H
ATOM   3592  CD2 HIS A 239     -13.136 -18.827 -21.014  1.00 76.94           C
ATOM   3593  HD2 HIS A 239     -12.510 -19.499 -20.428  1.00 76.94           H
ATOM   3594  CE1 HIS A 239     -14.702 -18.072 -22.343  1.00 76.94           C
ATOM   3595  HE1 HIS A 239     -15.561 -18.047 -23.014  1.00 76.94           H
ATOM   3596  NE2 HIS A 239     -14.171 -19.187 -21.764  1.00 76.94           N
ATOM   3597  HN  HIS A 239     -10.050 -15.259 -19.610  1.00 76.94           H
ATOM   3598  N   THR A 240     -10.845 -14.642 -22.712  1.00 78.56           N
ATOM   3599  CA  THR A 240     -11.019 -14.001 -24.004  1.00 78.56           C
ATOM   3600  C   THR A 240      -9.779 -14.211 -24.876  1.00 78.56           C
ATOM   3601  O   THR A 240      -9.893 -14.416 -26.084  1.00 78.56           O
ATOM   3602  HA  THR A 240     -11.854 -14.479 -24.516  1.00 78.56           H
ATOM   3603  CB  THR A 240     -11.346 -12.526 -23.760  1.00 78.56           C
ATOM   3604  HB  THR A 240     -10.473 -11.990 -23.389  1.00 78.56           H
ATOM   3605  OG1 THR A 240     -12.467 -12.560 -22.880  1.00 78.56           O
ATOM   3606  HG1 THR A 240     -12.167 -12.406 -21.939  1.00 78.56           H
ATOM   3607  CG2 THR A 240     -11.879 -11.829 -25.014  1.00 78.56           C
ATOM   3608 1HG2 THR A 240     -12.791 -12.325 -25.346  1.00 78.56           H
ATOM   3609 2HG2 THR A 240     -11.129 -11.880 -25.804  1.00 78.56           H
ATOM   3610 3HG2 THR A 240     -12.095 -10.786 -24.785  1.00 78.56           H
ATOM   3611  HN  THR A 240     -10.803 -14.017 -21.933  1.00 78.56           H
ATOM   3612  N   LEU A 241      -8.624 -14.155 -24.230  1.00 74.42           N
ATOM   3613  CA  LEU A 241      -7.362 -14.242 -24.944  1.00 74.42           C
ATOM   3614  C   LEU A 241      -7.204 -15.650 -25.521  1.00 74.42           C
ATOM   3615  O   LEU A 241      -6.763 -15.813 -26.658  1.00 74.42           O
ATOM   3616  HA  LEU A 241      -7.405 -13.533 -25.771  1.00 74.42           H
ATOM   3617  CB  LEU A 241      -6.204 -13.814 -24.040  1.00 74.42           C
ATOM   3618 1HB  LEU A 241      -6.329 -14.296 -23.070  1.00 74.42           H
ATOM   3619 2HB  LEU A 241      -5.276 -14.195 -24.467  1.00 74.42           H
ATOM   3620  CG  LEU A 241      -6.049 -12.309 -23.815  1.00 74.42           C
ATOM   3621  HG  LEU A 241      -7.006 -11.915 -23.471  1.00 74.42           H
ATOM   3622  CD1 LEU A 241      -5.021 -12.021 -22.719  1.00 74.42           C
ATOM   3623 1HD1 LEU A 241      -5.346 -12.483 -21.786  1.00 74.42           H
ATOM   3624 2HD1 LEU A 241      -4.055 -12.432 -23.010  1.00 74.42           H
ATOM   3625 3HD1 LEU A 241      -4.931 -10.944 -22.579  1.00 74.42           H
ATOM   3626  CD2 LEU A 241      -5.709 -11.591 -25.122  1.00 74.42           C
ATOM   3627 1HD2 LEU A 241      -4.773 -11.983 -25.519  1.00 74.42           H
ATOM   3628 2HD2 LEU A 241      -6.508 -11.756 -25.846  1.00 74.42           H
ATOM   3629 3HD2 LEU A 241      -5.605 -10.523 -24.934  1.00 74.42           H
ATOM   3630  HN  LEU A 241      -8.542 -14.051 -23.238  1.00 74.42           H
ATOM   3631  N   ILE A 242      -7.572 -16.632 -24.712  1.00 75.06           N
ATOM   3632  CA  ILE A 242      -7.469 -18.021 -25.125  1.00 75.06           C
ATOM   3633  C   ILE A 242      -8.306 -18.237 -26.387  1.00 75.06           C
ATOM   3634  O   ILE A 242      -7.874 -18.920 -27.314  1.00 75.06           O
ATOM   3635  HA  ILE A 242      -6.424 -18.213 -25.367  1.00 75.06           H
ATOM   3636  CB  ILE A 242      -7.845 -18.953 -23.971  1.00 75.06           C
ATOM   3637  HB  ILE A 242      -8.781 -18.599 -23.537  1.00 75.06           H
ATOM   3638  CG1 ILE A 242      -6.789 -18.909 -22.864  1.00 75.06           C
ATOM   3639 1HG1 ILE A 242      -5.885 -19.417 -23.200  1.00 75.06           H
ATOM   3640 2HG1 ILE A 242      -6.516 -17.874 -22.659  1.00 75.06           H
ATOM   3641  CG2 ILE A 242      -8.091 -20.377 -24.473  1.00 75.06           C
ATOM   3642 1HG2 ILE A 242      -8.905 -20.371 -25.198  1.00 75.06           H
ATOM   3643 2HG2 ILE A 242      -7.185 -20.756 -24.947  1.00 75.06           H
ATOM   3644 3HG2 ILE A 242      -8.356 -21.018 -23.633  1.00 75.06           H
ATOM   3645  CD1 ILE A 242      -7.308 -19.569 -21.585  1.00 75.06           C
ATOM   3646 1HD1 ILE A 242      -8.198 -19.043 -21.240  1.00 75.06           H
ATOM   3647 2HD1 ILE A 242      -7.558 -20.610 -21.789  1.00 75.06           H
ATOM   3648 3HD1 ILE A 242      -6.538 -19.524 -20.815  1.00 75.06           H
ATOM   3649  HN  ILE A 242      -7.935 -16.491 -23.791  1.00 75.06           H
ATOM   3650  N   GLN A 243      -9.490 -17.641 -26.383  1.00 70.48           N
ATOM   3651  CA  GLN A 243     -10.407 -17.791 -27.499  1.00 70.48           C
ATOM   3652  C   GLN A 243      -9.860 -17.075 -28.735  1.00 70.48           C
ATOM   3653  O   GLN A 243     -10.034 -17.546 -29.858  1.00 70.48           O
ATOM   3654  HA  GLN A 243     -10.462 -18.863 -27.687  1.00 70.48           H
ATOM   3655  CB  GLN A 243     -11.801 -17.274 -27.137  1.00 70.48           C
ATOM   3656 1HB  GLN A 243     -11.721 -16.278 -26.701  1.00 70.48           H
ATOM   3657 2HB  GLN A 243     -12.403 -17.178 -28.041  1.00 70.48           H
ATOM   3658  CG  GLN A 243     -12.496 -18.214 -26.151  1.00 70.48           C
ATOM   3659 1HG  GLN A 243     -12.504 -19.228 -26.553  1.00 70.48           H
ATOM   3660 2HG  GLN A 243     -11.936 -18.246 -25.217  1.00 70.48           H
ATOM   3661  CD  GLN A 243     -13.931 -17.758 -25.877  1.00 70.48           C
ATOM   3662  OE1 GLN A 243     -14.332 -16.654 -26.206  1.00 70.48           O
ATOM   3663  NE2 GLN A 243     -14.679 -18.668 -25.259  1.00 70.48           N
ATOM   3664 1HE2 GLN A 243     -14.288 -19.556 -25.017  1.00 70.48           H
ATOM   3665 2HE2 GLN A 243     -15.632 -18.464 -25.036  1.00 70.48           H
ATOM   3666  HN  GLN A 243      -9.824 -17.067 -25.636  1.00 70.48           H
ATOM   3667  N   ALA A 244      -9.210 -15.947 -28.487  1.00 71.03           N
ATOM   3668  CA  ALA A 244      -8.833 -15.048 -29.564  1.00 71.03           C
ATOM   3669  C   ALA A 244      -7.648 -15.642 -30.327  1.00 71.03           C
ATOM   3670  O   ALA A 244      -7.379 -15.255 -31.464  1.00 71.03           O
ATOM   3671  HA  ALA A 244      -9.684 -14.964 -30.240  1.00 71.03           H
ATOM   3672  CB  ALA A 244      -8.523 -13.664 -28.990  1.00 71.03           C
ATOM   3673 1HB  ALA A 244      -9.406 -13.274 -28.484  1.00 71.03           H
ATOM   3674 2HB  ALA A 244      -7.701 -13.743 -28.278  1.00 71.03           H
ATOM   3675 3HB  ALA A 244      -8.240 -12.990 -29.798  1.00 71.03           H
ATOM   3676  HN  ALA A 244      -8.943 -15.646 -27.572  1.00 71.03           H
ATOM   3677  N   LYS A 245      -6.969 -16.572 -29.672  1.00 60.01           N
ATOM   3678  CA  LYS A 245      -5.799 -17.200 -30.261  1.00 60.01           C
ATOM   3679  C   LYS A 245      -4.873 -16.118 -30.821  1.00 60.01           C
ATOM   3680  O   LYS A 245      -3.962 -16.414 -31.593  1.00 60.01           O
ATOM   3681  HA  LYS A 245      -5.273 -17.725 -29.463  1.00 60.01           H
ATOM   3682  CB  LYS A 245      -6.216 -18.248 -31.295  1.00 60.01           C
ATOM   3683 1HB  LYS A 245      -6.942 -17.816 -31.983  1.00 60.01           H
ATOM   3684 2HB  LYS A 245      -5.351 -18.542 -31.889  1.00 60.01           H
ATOM   3685  CG  LYS A 245      -6.818 -19.479 -30.615  1.00 60.01           C
ATOM   3686 1HG  LYS A 245      -6.176 -19.796 -29.794  1.00 60.01           H
ATOM   3687 2HG  LYS A 245      -7.786 -19.224 -30.183  1.00 60.01           H
ATOM   3688  CD  LYS A 245      -6.986 -20.628 -31.611  1.00 60.01           C
ATOM   3689 1HD  LYS A 245      -7.723 -20.355 -32.366  1.00 60.01           H
ATOM   3690 2HD  LYS A 245      -6.045 -20.802 -32.134  1.00 60.01           H
ATOM   3691  CE  LYS A 245      -7.425 -21.910 -30.901  1.00 60.01           C
ATOM   3692 1HE  LYS A 245      -6.747 -22.126 -30.075  1.00 60.01           H
ATOM   3693 2HE  LYS A 245      -8.418 -21.773 -30.471  1.00 60.01           H
ATOM   3694  NZ  LYS A 245      -7.441 -23.048 -31.847  1.00 60.01           N
ATOM   3695 1HZ  LYS A 245      -7.759 -23.882 -31.367  1.00 60.01           H
ATOM   3696 2HZ  LYS A 245      -8.070 -22.840 -32.615  1.00 60.01           H
ATOM   3697 3HZ  LYS A 245      -6.506 -23.201 -32.208  1.00 60.01           H
ATOM   3698  HN  LYS A 245      -7.207 -16.897 -28.756  1.00 60.01           H
ATOM   3699  N   LYS A 246      -5.138 -14.887 -30.410  1.00 53.01           N
ATOM   3700  CA  LYS A 246      -4.415 -13.747 -30.947  1.00 53.01           C
ATOM   3701  C   LYS A 246      -3.171 -13.489 -30.094  1.00 53.01           C
ATOM   3702  O   LYS A 246      -3.267 -12.932 -29.002  1.00 53.01           O
ATOM   3703  HA  LYS A 246      -4.094 -14.009 -31.955  1.00 53.01           H
ATOM   3704  CB  LYS A 246      -5.340 -12.534 -31.067  1.00 53.01           C
ATOM   3705 1HB  LYS A 246      -5.964 -12.458 -30.176  1.00 53.01           H
ATOM   3706 2HB  LYS A 246      -4.745 -11.622 -31.117  1.00 53.01           H
ATOM   3707  CG  LYS A 246      -6.225 -12.640 -32.310  1.00 53.01           C
ATOM   3708 1HG  LYS A 246      -5.615 -12.903 -33.174  1.00 53.01           H
ATOM   3709 2HG  LYS A 246      -6.951 -13.443 -32.176  1.00 53.01           H
ATOM   3710  CD  LYS A 246      -6.957 -11.323 -32.576  1.00 53.01           C
ATOM   3711 1HD  LYS A 246      -7.616 -11.093 -31.738  1.00 53.01           H
ATOM   3712 2HD  LYS A 246      -6.235 -10.510 -32.647  1.00 53.01           H
ATOM   3713  CE  LYS A 246      -7.774 -11.402 -33.867  1.00 53.01           C
ATOM   3714 1HE  LYS A 246      -7.137 -11.732 -34.688  1.00 53.01           H
ATOM   3715 2HE  LYS A 246      -8.566 -12.143 -33.760  1.00 53.01           H
ATOM   3716  NZ  LYS A 246      -8.363 -10.083 -34.189  1.00 53.01           N
ATOM   3717 1HZ  LYS A 246      -8.915 -10.156 -35.036  1.00 53.01           H
ATOM   3718 2HZ  LYS A 246      -8.957  -9.782 -33.423  1.00 53.01           H
ATOM   3719 3HZ  LYS A 246      -7.621  -9.405 -34.327  1.00 53.01           H
ATOM   3720  HN  LYS A 246      -5.830 -14.663 -29.724  1.00 53.01           H
ATOM   3721  N   SER A 247      -2.031 -13.907 -30.626  1.00 56.60           N
ATOM   3722  CA  SER A 247      -0.782 -13.809 -29.891  1.00 56.60           C
ATOM   3723  C   SER A 247      -0.497 -12.348 -29.536  1.00 56.60           C
ATOM   3724  O   SER A 247      -0.045 -12.050 -28.432  1.00 56.60           O
ATOM   3725  HA  SER A 247      -0.931 -14.400 -28.987  1.00 56.60           H
ATOM   3726  CB  SER A 247       0.379 -14.395 -30.697  1.00 56.60           C
ATOM   3727 1HB  SER A 247       0.261 -15.477 -30.768  1.00 56.60           H
ATOM   3728 2HB  SER A 247       0.349 -14.004 -31.714  1.00 56.60           H
ATOM   3729  OG  SER A 247       1.642 -14.094 -30.110  1.00 56.60           O
ATOM   3730  HG  SER A 247       1.763 -14.620 -29.269  1.00 56.60           H
ATOM   3731  HN  SER A 247      -1.954 -14.306 -31.540  1.00 56.60           H
ATOM   3732  N   SER A 248      -0.773 -11.475 -30.495  1.00 56.58           N
ATOM   3733  CA  SER A 248      -0.274 -10.112 -30.431  1.00 56.58           C
ATOM   3734  C   SER A 248      -0.792  -9.423 -29.167  1.00 56.58           C
ATOM   3735  O   SER A 248      -0.101  -8.591 -28.582  1.00 56.58           O
ATOM   3736  HA  SER A 248       0.812 -10.203 -30.400  1.00 56.58           H
ATOM   3737  CB  SER A 248      -0.682  -9.318 -31.674  1.00 56.58           C
ATOM   3738 1HB  SER A 248      -0.025  -8.455 -31.784  1.00 56.58           H
ATOM   3739 2HB  SER A 248      -0.547  -9.937 -32.560  1.00 56.58           H
ATOM   3740  OG  SER A 248      -2.036  -8.878 -31.605  1.00 56.58           O
ATOM   3741  HG  SER A 248      -2.262  -8.340 -32.417  1.00 56.58           H
ATOM   3742  HN  SER A 248      -1.325 -11.686 -31.301  1.00 56.58           H
ATOM   3743  N   LYS A 249      -2.004  -9.796 -28.783  1.00 52.97           N
ATOM   3744  CA  LYS A 249      -2.640  -9.195 -27.623  1.00 52.97           C
ATOM   3745  C   LYS A 249      -1.892  -9.623 -26.358  1.00 52.97           C
ATOM   3746  O   LYS A 249      -1.891  -8.903 -25.361  1.00 52.97           O
ATOM   3747  HA  LYS A 249      -2.552  -8.113 -27.726  1.00 52.97           H
ATOM   3748  CB  LYS A 249      -4.133  -9.527 -27.597  1.00 52.97           C
ATOM   3749 1HB  LYS A 249      -4.279 -10.580 -27.840  1.00 52.97           H
ATOM   3750 2HB  LYS A 249      -4.526  -9.375 -26.592  1.00 52.97           H
ATOM   3751  CG  LYS A 249      -4.906  -8.657 -28.590  1.00 52.97           C
ATOM   3752 1HG  LYS A 249      -4.602  -7.616 -28.479  1.00 52.97           H
ATOM   3753 2HG  LYS A 249      -4.658  -8.954 -29.609  1.00 52.97           H
ATOM   3754  CD  LYS A 249      -6.414  -8.781 -28.369  1.00 52.97           C
ATOM   3755 1HD  LYS A 249      -6.735  -9.800 -28.587  1.00 52.97           H
ATOM   3756 2HD  LYS A 249      -6.649  -8.590 -27.322  1.00 52.97           H
ATOM   3757  CE  LYS A 249      -7.181  -7.798 -29.257  1.00 52.97           C
ATOM   3758 1HE  LYS A 249      -6.769  -6.796 -29.140  1.00 52.97           H
ATOM   3759 2HE  LYS A 249      -7.058  -8.073 -30.305  1.00 52.97           H
ATOM   3760  NZ  LYS A 249      -8.618  -7.794 -28.904  1.00 52.97           N
ATOM   3761 1HZ  LYS A 249      -9.114  -7.152 -29.513  1.00 52.97           H
ATOM   3762 2HZ  LYS A 249      -8.997  -8.728 -29.018  1.00 52.97           H
ATOM   3763 3HZ  LYS A 249      -8.729  -7.499 -27.940  1.00 52.97           H
ATOM   3764  HN  LYS A 249      -2.548 -10.494 -29.249  1.00 52.97           H
ATOM   3765  N   HIS A 250      -1.275 -10.792 -26.441  1.00 55.47           N
ATOM   3766  CA  HIS A 250      -0.608 -11.370 -25.287  1.00 55.47           C
ATOM   3767  C   HIS A 250       0.550 -10.466 -24.859  1.00 55.47           C
ATOM   3768  O   HIS A 250       0.733 -10.206 -23.670  1.00 55.47           O
ATOM   3769  HA  HIS A 250      -1.345 -11.406 -24.485  1.00 55.47           H
ATOM   3770  CB  HIS A 250      -0.163 -12.805 -25.578  1.00 55.47           C
ATOM   3771 1HB  HIS A 250      -0.022 -12.919 -26.653  1.00 55.47           H
ATOM   3772 2HB  HIS A 250       0.806 -12.976 -25.109  1.00 55.47           H
ATOM   3773  CG  HIS A 250      -1.133 -13.857 -25.097  1.00 55.47           C
ATOM   3774  ND1 HIS A 250      -1.263 -14.204 -23.764  1.00 55.47           N
ATOM   3775  HD1 HIS A 250      -0.747 -13.808 -23.004  1.00 55.47           H
ATOM   3776  CD2 HIS A 250      -2.018 -14.635 -25.785  1.00 55.47           C
ATOM   3777  HD2 HIS A 250      -2.176 -14.619 -26.863  1.00 55.47           H
ATOM   3778  CE1 HIS A 250      -2.186 -15.149 -23.665  1.00 55.47           C
ATOM   3779  HE1 HIS A 250      -2.516 -15.629 -22.744  1.00 55.47           H
ATOM   3780  NE2 HIS A 250      -2.653 -15.414 -24.919  1.00 55.47           N
ATOM   3781  HN  HIS A 250      -1.228 -11.342 -27.276  1.00 55.47           H
ATOM   3782  N   LYS A 251       1.302 -10.011 -25.850  1.00 57.74           N
ATOM   3783  CA  LYS A 251       2.514  -9.255 -25.585  1.00 57.74           C
ATOM   3784  C   LYS A 251       2.161  -7.999 -24.785  1.00 57.74           C
ATOM   3785  O   LYS A 251       2.859  -7.647 -23.835  1.00 57.74           O
ATOM   3786  HA  LYS A 251       3.163  -9.882 -24.973  1.00 57.74           H
ATOM   3787  CB  LYS A 251       3.261  -8.965 -26.888  1.00 57.74           C
ATOM   3788 1HB  LYS A 251       2.559  -8.616 -27.645  1.00 57.74           H
ATOM   3789 2HB  LYS A 251       3.981  -8.162 -26.728  1.00 57.74           H
ATOM   3790  CG  LYS A 251       3.986 -10.213 -27.394  1.00 57.74           C
ATOM   3791 1HG  LYS A 251       4.635 -10.604 -26.610  1.00 57.74           H
ATOM   3792 2HG  LYS A 251       3.260 -10.993 -27.623  1.00 57.74           H
ATOM   3793  CD  LYS A 251       4.816  -9.899 -28.640  1.00 57.74           C
ATOM   3794 1HD  LYS A 251       4.160  -9.565 -29.443  1.00 57.74           H
ATOM   3795 2HD  LYS A 251       5.502  -9.079 -28.427  1.00 57.74           H
ATOM   3796  CE  LYS A 251       5.607 -11.126 -29.097  1.00 57.74           C
ATOM   3797 1HE  LYS A 251       6.376 -11.365 -28.362  1.00 57.74           H
ATOM   3798 2HE  LYS A 251       4.945 -11.990 -29.157  1.00 57.74           H
ATOM   3799  NZ  LYS A 251       6.231 -10.879 -30.416  1.00 57.74           N
ATOM   3800 1HZ  LYS A 251       6.754 -11.700 -30.701  1.00 57.74           H
ATOM   3801 2HZ  LYS A 251       5.509 -10.683 -31.100  1.00 57.74           H
ATOM   3802 3HZ  LYS A 251       6.858 -10.085 -30.349  1.00 57.74           H
ATOM   3803  HN  LYS A 251       1.095 -10.151 -26.819  1.00 57.74           H
ATOM   3804  N   ALA A 252       1.079  -7.356 -25.200  1.00 64.78           N
ATOM   3805  CA  ALA A 252       0.695  -6.083 -24.615  1.00 64.78           C
ATOM   3806  C   ALA A 252       0.249  -6.305 -23.168  1.00 64.78           C
ATOM   3807  O   ALA A 252       0.369  -5.410 -22.334  1.00 64.78           O
ATOM   3808  HA  ALA A 252       1.572  -5.437 -24.621  1.00 64.78           H
ATOM   3809  CB  ALA A 252      -0.398  -5.438 -25.470  1.00 64.78           C
ATOM   3810 1HB  ALA A 252      -0.021  -5.275 -26.479  1.00 64.78           H
ATOM   3811 2HB  ALA A 252      -1.266  -6.097 -25.508  1.00 64.78           H
ATOM   3812 3HB  ALA A 252      -0.686  -4.483 -25.030  1.00 64.78           H
ATOM   3813  HN  ALA A 252       0.472  -7.691 -25.920  1.00 64.78           H
ATOM   3814  N   LEU A 253      -0.257  -7.503 -22.916  1.00 68.42           N
ATOM   3815  CA  LEU A 253      -0.808  -7.824 -21.610  1.00 68.42           C
ATOM   3816  C   LEU A 253       0.329  -8.211 -20.663  1.00 68.42           C
ATOM   3817  O   LEU A 253       0.193  -8.101 -19.446  1.00 68.42           O
ATOM   3818  HA  LEU A 253      -1.284  -6.921 -21.226  1.00 68.42           H
ATOM   3819  CB  LEU A 253      -1.896  -8.892 -21.734  1.00 68.42           C
ATOM   3820 1HB  LEU A 253      -1.659  -9.526 -22.589  1.00 68.42           H
ATOM   3821 2HB  LEU A 253      -1.859  -9.525 -20.848  1.00 68.42           H
ATOM   3822  CG  LEU A 253      -3.327  -8.376 -21.899  1.00 68.42           C
ATOM   3823  HG  LEU A 253      -3.293  -7.288 -21.954  1.00 68.42           H
ATOM   3824  CD1 LEU A 253      -3.943  -8.876 -23.208  1.00 68.42           C
ATOM   3825 1HD1 LEU A 253      -3.345  -8.524 -24.048  1.00 68.42           H
ATOM   3826 2HD1 LEU A 253      -3.962  -9.966 -23.207  1.00 68.42           H
ATOM   3827 3HD1 LEU A 253      -4.960  -8.495 -23.300  1.00 68.42           H
ATOM   3828  CD2 LEU A 253      -4.185  -8.741 -20.686  1.00 68.42           C
ATOM   3829 1HD2 LEU A 253      -4.214  -9.825 -20.575  1.00 68.42           H
ATOM   3830 2HD2 LEU A 253      -3.753  -8.295 -19.789  1.00 68.42           H
ATOM   3831 3HD2 LEU A 253      -5.197  -8.362 -20.829  1.00 68.42           H
ATOM   3832  HN  LEU A 253      -0.295  -8.247 -23.584  1.00 68.42           H
ATOM   3833  N   LYS A 254       1.426  -8.657 -21.258  1.00 70.67           N
ATOM   3834  CA  LYS A 254       2.477  -9.311 -20.497  1.00 70.67           C
ATOM   3835  C   LYS A 254       2.886  -8.415 -19.327  1.00 70.67           C
ATOM   3836  O   LYS A 254       3.035  -8.887 -18.201  1.00 70.67           O
ATOM   3837  HA  LYS A 254       2.064 -10.236 -20.096  1.00 70.67           H
ATOM   3838  CB  LYS A 254       3.641  -9.696 -21.413  1.00 70.67           C
ATOM   3839 1HB  LYS A 254       3.259 -10.196 -22.303  1.00 70.67           H
ATOM   3840 2HB  LYS A 254       4.156  -8.796 -21.750  1.00 70.67           H
ATOM   3841  CG  LYS A 254       4.628 -10.614 -20.689  1.00 70.67           C
ATOM   3842 1HG  LYS A 254       5.055 -10.091 -19.833  1.00 70.67           H
ATOM   3843 2HG  LYS A 254       4.101 -11.485 -20.300  1.00 70.67           H
ATOM   3844  CD  LYS A 254       5.748 -11.065 -21.629  1.00 70.67           C
ATOM   3845 1HD  LYS A 254       5.319 -11.555 -22.503  1.00 70.67           H
ATOM   3846 2HD  LYS A 254       6.298 -10.196 -21.989  1.00 70.67           H
ATOM   3847  CE  LYS A 254       6.706 -12.024 -20.919  1.00 70.67           C
ATOM   3848 1HE  LYS A 254       7.130 -11.539 -20.040  1.00 70.67           H
ATOM   3849 2HE  LYS A 254       6.160 -12.900 -20.569  1.00 70.67           H
ATOM   3850  NZ  LYS A 254       7.792 -12.443 -21.834  1.00 70.67           N
ATOM   3851 1HZ  LYS A 254       8.419 -13.073 -21.347  1.00 70.67           H
ATOM   3852 2HZ  LYS A 254       7.393 -12.916 -22.637  1.00 70.67           H
ATOM   3853 3HZ  LYS A 254       8.306 -11.626 -22.144  1.00 70.67           H
ATOM   3854  HN  LYS A 254       1.601  -8.579 -22.240  1.00 70.67           H
ATOM   3855  N   VAL A 255       3.056  -7.137 -19.633  1.00 74.65           N
ATOM   3856  CA  VAL A 255       3.486  -6.178 -18.629  1.00 74.65           C
ATOM   3857  C   VAL A 255       2.472  -6.155 -17.484  1.00 74.65           C
ATOM   3858  O   VAL A 255       2.837  -6.334 -16.323  1.00 74.65           O
ATOM   3859  HA  VAL A 255       4.446  -6.516 -18.241  1.00 74.65           H
ATOM   3860  CB  VAL A 255       3.693  -4.805 -19.272  1.00 74.65           C
ATOM   3861  HB  VAL A 255       2.741  -4.488 -19.699  1.00 74.65           H
ATOM   3862  CG1 VAL A 255       4.107  -3.767 -18.227  1.00 74.65           C
ATOM   3863 1HG1 VAL A 255       3.329  -3.684 -17.469  1.00 74.65           H
ATOM   3864 2HG1 VAL A 255       5.041  -4.077 -17.758  1.00 74.65           H
ATOM   3865 3HG1 VAL A 255       4.248  -2.800 -18.711  1.00 74.65           H
ATOM   3866  CG2 VAL A 255       4.716  -4.879 -20.407  1.00 74.65           C
ATOM   3867 1HG2 VAL A 255       5.670  -5.228 -20.014  1.00 74.65           H
ATOM   3868 2HG2 VAL A 255       4.362  -5.573 -21.170  1.00 74.65           H
ATOM   3869 3HG2 VAL A 255       4.843  -3.890 -20.847  1.00 74.65           H
ATOM   3870  HN  VAL A 255       2.905  -6.755 -20.545  1.00 74.65           H
ATOM   3871  N   THR A 256       1.218  -5.933 -17.851  1.00 73.14           N
ATOM   3872  CA  THR A 256       0.185  -5.670 -16.863  1.00 73.14           C
ATOM   3873  C   THR A 256      -0.020  -6.892 -15.967  1.00 73.14           C
ATOM   3874  O   THR A 256      -0.222  -6.755 -14.761  1.00 73.14           O
ATOM   3875  HA  THR A 256       0.522  -4.855 -16.222  1.00 73.14           H
ATOM   3876  CB  THR A 256      -1.082  -5.242 -17.607  1.00 73.14           C
ATOM   3877  HB  THR A 256      -1.662  -6.111 -17.918  1.00 73.14           H
ATOM   3878  OG1 THR A 256      -0.603  -4.414 -18.662  1.00 73.14           O
ATOM   3879  HG1 THR A 256      -0.019  -3.691 -18.292  1.00 73.14           H
ATOM   3880  CG2 THR A 256      -1.965  -4.311 -16.773  1.00 73.14           C
ATOM   3881 1HG2 THR A 256      -1.405  -3.411 -16.520  1.00 73.14           H
ATOM   3882 2HG2 THR A 256      -2.268  -4.820 -15.859  1.00 73.14           H
ATOM   3883 3HG2 THR A 256      -2.850  -4.039 -17.348  1.00 73.14           H
ATOM   3884  HN  THR A 256       0.905  -5.931 -18.800  1.00 73.14           H
ATOM   3885  N   ILE A 257       0.039  -8.060 -16.590  1.00 76.57           N
ATOM   3886  CA  ILE A 257      -0.119  -9.306 -15.860  1.00 76.57           C
ATOM   3887  C   ILE A 257       0.981  -9.417 -14.803  1.00 76.57           C
ATOM   3888  O   ILE A 257       0.706  -9.730 -13.646  1.00 76.57           O
ATOM   3889  HA  ILE A 257      -1.083  -9.267 -15.352  1.00 76.57           H
ATOM   3890  CB  ILE A 257      -0.165 -10.491 -16.827  1.00 76.57           C
ATOM   3891  HB  ILE A 257       0.681 -10.408 -17.509  1.00 76.57           H
ATOM   3892  CG1 ILE A 257      -1.436 -10.457 -17.677  1.00 76.57           C
ATOM   3893 1HG1 ILE A 257      -2.308 -10.599 -17.039  1.00 76.57           H
ATOM   3894 2HG1 ILE A 257      -1.539  -9.477 -18.144  1.00 76.57           H
ATOM   3895  CG2 ILE A 257      -0.012 -11.817 -16.078  1.00 76.57           C
ATOM   3896 1HG2 ILE A 257       0.944 -11.830 -15.554  1.00 76.57           H
ATOM   3897 2HG2 ILE A 257      -0.823 -11.922 -15.357  1.00 76.57           H
ATOM   3898 3HG2 ILE A 257      -0.048 -12.642 -16.789  1.00 76.57           H
ATOM   3899  CD1 ILE A 257      -1.404 -11.541 -18.756  1.00 76.57           C
ATOM   3900 1HD1 ILE A 257      -0.544 -11.381 -19.407  1.00 76.57           H
ATOM   3901 2HD1 ILE A 257      -1.325 -12.520 -18.285  1.00 76.57           H
ATOM   3902 3HD1 ILE A 257      -2.319 -11.494 -19.346  1.00 76.57           H
ATOM   3903  HN  ILE A 257       0.193  -8.162 -17.573  1.00 76.57           H
ATOM   3904  N   THR A 258       2.204  -9.155 -15.238  1.00 81.38           N
ATOM   3905  CA  THR A 258       3.358  -9.314 -14.370  1.00 81.38           C
ATOM   3906  C   THR A 258       3.236  -8.403 -13.147  1.00 81.38           C
ATOM   3907  O   THR A 258       3.430  -8.846 -12.016  1.00 81.38           O
ATOM   3908  HA  THR A 258       3.373 -10.341 -14.003  1.00 81.38           H
ATOM   3909  CB  THR A 258       4.616  -9.051 -15.201  1.00 81.38           C
ATOM   3910  HB  THR A 258       4.680  -8.001 -15.487  1.00 81.38           H
ATOM   3911  OG1 THR A 258       4.520  -9.978 -16.279  1.00 81.38           O
ATOM   3912  HG1 THR A 258       4.194  -9.513 -17.102  1.00 81.38           H
ATOM   3913  CG2 THR A 258       5.896  -9.459 -14.470  1.00 81.38           C
ATOM   3914 1HG2 THR A 258       5.861 -10.525 -14.244  1.00 81.38           H
ATOM   3915 2HG2 THR A 258       5.982  -8.893 -13.543  1.00 81.38           H
ATOM   3916 3HG2 THR A 258       6.758  -9.251 -15.104  1.00 81.38           H
ATOM   3917  HN  THR A 258       2.413  -8.839 -16.164  1.00 81.38           H
ATOM   3918  N   VAL A 259       2.915  -7.146 -13.416  1.00 79.63           N
ATOM   3919  CA  VAL A 259       2.803  -6.159 -12.355  1.00 79.63           C
ATOM   3920  C   VAL A 259       1.757  -6.624 -11.340  1.00 79.63           C
ATOM   3921  O   VAL A 259       1.978  -6.542 -10.133  1.00 79.63           O
ATOM   3922  HA  VAL A 259       3.771  -6.099 -11.858  1.00 79.63           H
ATOM   3923  CB  VAL A 259       2.489  -4.785 -12.950  1.00 79.63           C
ATOM   3924  HB  VAL A 259       1.632  -4.894 -13.614  1.00 79.63           H
ATOM   3925  CG1 VAL A 259       2.111  -3.786 -11.854  1.00 79.63           C
ATOM   3926 1HG1 VAL A 259       1.230  -4.146 -11.323  1.00 79.63           H
ATOM   3927 2HG1 VAL A 259       2.940  -3.683 -11.154  1.00 79.63           H
ATOM   3928 3HG1 VAL A 259       1.893  -2.818 -12.305  1.00 79.63           H
ATOM   3929  CG2 VAL A 259       3.664  -4.266 -13.782  1.00 79.63           C
ATOM   3930 1HG2 VAL A 259       4.547  -4.180 -13.149  1.00 79.63           H
ATOM   3931 2HG2 VAL A 259       3.867  -4.962 -14.597  1.00 79.63           H
ATOM   3932 3HG2 VAL A 259       3.415  -3.288 -14.193  1.00 79.63           H
ATOM   3933  HN  VAL A 259       2.733  -6.799 -14.336  1.00 79.63           H
ATOM   3934  N   LEU A 260       0.639  -7.101 -11.867  1.00 76.83           N
ATOM   3935  CA  LEU A 260      -0.476  -7.499 -11.024  1.00 76.83           C
ATOM   3936  C   LEU A 260      -0.054  -8.687 -10.156  1.00 76.83           C
ATOM   3937  O   LEU A 260      -0.296  -8.696  -8.950  1.00 76.83           O
ATOM   3938  HA  LEU A 260      -0.707  -6.659 -10.370  1.00 76.83           H
ATOM   3939  CB  LEU A 260      -1.720  -7.768 -11.872  1.00 76.83           C
ATOM   3940 1HB  LEU A 260      -1.829  -6.956 -12.590  1.00 76.83           H
ATOM   3941 2HB  LEU A 260      -1.554  -8.680 -12.446  1.00 76.83           H
ATOM   3942  CG  LEU A 260      -3.036  -7.914 -11.105  1.00 76.83           C
ATOM   3943  HG  LEU A 260      -2.806  -8.247 -10.093  1.00 76.83           H
ATOM   3944  CD1 LEU A 260      -3.752  -6.567 -10.986  1.00 76.83           C
ATOM   3945 1HD1 LEU A 260      -3.114  -5.862 -10.454  1.00 76.83           H
ATOM   3946 2HD1 LEU A 260      -3.969  -6.181 -11.982  1.00 76.83           H
ATOM   3947 3HD1 LEU A 260      -4.685  -6.699 -10.436  1.00 76.83           H
ATOM   3948  CD2 LEU A 260      -3.927  -8.982 -11.742  1.00 76.83           C
ATOM   3949 1HD2 LEU A 260      -4.151  -8.702 -12.771  1.00 76.83           H
ATOM   3950 2HD2 LEU A 260      -3.408  -9.941 -11.731  1.00 76.83           H
ATOM   3951 3HD2 LEU A 260      -4.855  -9.065 -11.177  1.00 76.83           H
ATOM   3952  HN  LEU A 260       0.489  -7.218 -12.849  1.00 76.83           H
ATOM   3953  N   THR A 261       0.568  -9.661 -10.804  1.00 84.16           N
ATOM   3954  CA  THR A 261       0.944 -10.890 -10.126  1.00 84.16           C
ATOM   3955  C   THR A 261       1.910 -10.592  -8.978  1.00 84.16           C
ATOM   3956  O   THR A 261       1.757 -11.123  -7.879  1.00 84.16           O
ATOM   3957  HA  THR A 261       0.048 -11.327  -9.685  1.00 84.16           H
ATOM   3958  CB  THR A 261       1.519 -11.849 -11.170  1.00 84.16           C
ATOM   3959  HB  THR A 261       2.439 -11.452 -11.599  1.00 84.16           H
ATOM   3960  OG1 THR A 261       0.447 -12.046 -12.088  1.00 84.16           O
ATOM   3961  HG1 THR A 261       0.476 -11.347 -12.803  1.00 84.16           H
ATOM   3962  CG2 THR A 261       1.783 -13.245 -10.601  1.00 84.16           C
ATOM   3963 1HG2 THR A 261       0.849 -13.670 -10.233  1.00 84.16           H
ATOM   3964 2HG2 THR A 261       2.497 -13.173  -9.781  1.00 84.16           H
ATOM   3965 3HG2 THR A 261       2.190 -13.885 -11.383  1.00 84.16           H
ATOM   3966  HN  THR A 261       0.815  -9.620 -11.772  1.00 84.16           H
ATOM   3967  N   VAL A 262       2.884  -9.742  -9.271  1.00 87.06           N
ATOM   3968  CA  VAL A 262       3.895  -9.394  -8.288  1.00 87.06           C
ATOM   3969  C   VAL A 262       3.228  -8.688  -7.106  1.00 87.06           C
ATOM   3970  O   VAL A 262       3.559  -8.955  -5.951  1.00 87.06           O
ATOM   3971  HA  VAL A 262       4.343 -10.323  -7.934  1.00 87.06           H
ATOM   3972  CB  VAL A 262       4.995  -8.556  -8.942  1.00 87.06           C
ATOM   3973  HB  VAL A 262       4.520  -7.714  -9.446  1.00 87.06           H
ATOM   3974  CG1 VAL A 262       5.955  -7.994  -7.892  1.00 87.06           C
ATOM   3975 1HG1 VAL A 262       5.403  -7.364  -7.195  1.00 87.06           H
ATOM   3976 2HG1 VAL A 262       6.419  -8.817  -7.348  1.00 87.06           H
ATOM   3977 3HG1 VAL A 262       6.726  -7.403  -8.384  1.00 87.06           H
ATOM   3978  CG2 VAL A 262       5.749  -9.368  -9.996  1.00 87.06           C
ATOM   3979 1HG2 VAL A 262       6.207 -10.238  -9.526  1.00 87.06           H
ATOM   3980 2HG2 VAL A 262       5.054  -9.697 -10.769  1.00 87.06           H
ATOM   3981 3HG2 VAL A 262       6.525  -8.749 -10.446  1.00 87.06           H
ATOM   3982  HN  VAL A 262       2.988  -9.297 -10.160  1.00 87.06           H
ATOM   3983  N   PHE A 263       2.302  -7.799  -7.434  1.00 81.87           N
ATOM   3984  CA  PHE A 263       1.589  -7.049  -6.414  1.00 81.87           C
ATOM   3985  C   PHE A 263       0.834  -7.988  -5.470  1.00 81.87           C
ATOM   3986  O   PHE A 263       0.997  -7.913  -4.253  1.00 81.87           O
ATOM   3987  HA  PHE A 263       2.331  -6.487  -5.848  1.00 81.87           H
ATOM   3988  CB  PHE A 263       0.580  -6.156  -7.139  1.00 81.87           C
ATOM   3989 1HB  PHE A 263       1.117  -5.505  -7.829  1.00 81.87           H
ATOM   3990 2HB  PHE A 263      -0.079  -6.782  -7.739  1.00 81.87           H
ATOM   3991  CG  PHE A 263      -0.270  -5.292  -6.205  1.00 81.87           C
ATOM   3992  CD1 PHE A 263      -1.553  -5.650  -5.928  1.00 81.87           C
ATOM   3993  HD1 PHE A 263      -1.975  -6.552  -6.372  1.00 81.87           H
ATOM   3994  CD2 PHE A 263       0.257  -4.168  -5.651  1.00 81.87           C
ATOM   3995  HD2 PHE A 263       1.285  -3.881  -5.872  1.00 81.87           H
ATOM   3996  CE1 PHE A 263      -2.342  -4.849  -5.061  1.00 81.87           C
ATOM   3997  HE1 PHE A 263      -3.370  -5.136  -4.840  1.00 81.87           H
ATOM   3998  CE2 PHE A 263      -0.533  -3.367  -4.784  1.00 81.87           C
ATOM   3999  HE2 PHE A 263      -0.111  -2.465  -4.340  1.00 81.87           H
ATOM   4000  CZ  PHE A 263      -1.815  -3.724  -4.507  1.00 81.87           C
ATOM   4001  HZ  PHE A 263      -2.421  -3.109  -3.842  1.00 81.87           H
ATOM   4002  HN  PHE A 263       2.037  -7.590  -8.375  1.00 81.87           H
ATOM   4003  N   VAL A 264       0.025  -8.851  -6.067  1.00 86.24           N
ATOM   4004  CA  VAL A 264      -0.840  -9.724  -5.293  1.00 86.24           C
ATOM   4005  C   VAL A 264       0.016 -10.597  -4.372  1.00 86.24           C
ATOM   4006  O   VAL A 264      -0.301 -10.759  -3.195  1.00 86.24           O
ATOM   4007  HA  VAL A 264      -1.482  -9.092  -4.680  1.00 86.24           H
ATOM   4008  CB  VAL A 264      -1.733 -10.541  -6.230  1.00 86.24           C
ATOM   4009  HB  VAL A 264      -1.092 -11.022  -6.969  1.00 86.24           H
ATOM   4010  CG1 VAL A 264      -2.472 -11.639  -5.463  1.00 86.24           C
ATOM   4011 1HG1 VAL A 264      -1.749 -12.309  -4.999  1.00 86.24           H
ATOM   4012 2HG1 VAL A 264      -3.096 -11.187  -4.692  1.00 86.24           H
ATOM   4013 3HG1 VAL A 264      -3.100 -12.204  -6.153  1.00 86.24           H
ATOM   4014  CG2 VAL A 264      -2.715  -9.637  -6.977  1.00 86.24           C
ATOM   4015 1HG2 VAL A 264      -3.347  -9.115  -6.258  1.00 86.24           H
ATOM   4016 2HG2 VAL A 264      -2.161  -8.908  -7.569  1.00 86.24           H
ATOM   4017 3HG2 VAL A 264      -3.337 -10.242  -7.636  1.00 86.24           H
ATOM   4018  HN  VAL A 264      -0.044  -8.958  -7.059  1.00 86.24           H
ATOM   4019  N   LEU A 265       1.083 -11.135  -4.943  1.00 88.05           N
ATOM   4020  CA  LEU A 265       1.918 -12.082  -4.225  1.00 88.05           C
ATOM   4021  C   LEU A 265       2.583 -11.376  -3.042  1.00 88.05           C
ATOM   4022  O   LEU A 265       2.757 -11.969  -1.978  1.00 88.05           O
ATOM   4023  HA  LEU A 265       1.266 -12.865  -3.838  1.00 88.05           H
ATOM   4024  CB  LEU A 265       2.911 -12.751  -5.178  1.00 88.05           C
ATOM   4025 1HB  LEU A 265       3.410 -11.973  -5.756  1.00 88.05           H
ATOM   4026 2HB  LEU A 265       3.678 -13.247  -4.583  1.00 88.05           H
ATOM   4027  CG  LEU A 265       2.321 -13.773  -6.152  1.00 88.05           C
ATOM   4028  HG  LEU A 265       1.534 -13.283  -6.726  1.00 88.05           H
ATOM   4029  CD1 LEU A 265       3.377 -14.251  -7.151  1.00 88.05           C
ATOM   4030 1HD1 LEU A 265       3.750 -13.400  -7.721  1.00 88.05           H
ATOM   4031 2HD1 LEU A 265       4.202 -14.718  -6.613  1.00 88.05           H
ATOM   4032 3HD1 LEU A 265       2.931 -14.976  -7.832  1.00 88.05           H
ATOM   4033  CD2 LEU A 265       1.674 -14.938  -5.401  1.00 88.05           C
ATOM   4034 1HD2 LEU A 265       2.424 -15.434  -4.785  1.00 88.05           H
ATOM   4035 2HD2 LEU A 265       0.874 -14.560  -4.764  1.00 88.05           H
ATOM   4036 3HD2 LEU A 265       1.263 -15.649  -6.117  1.00 88.05           H
ATOM   4037  HN  LEU A 265       1.379 -10.934  -5.877  1.00 88.05           H
ATOM   4038  N   SER A 266       2.935 -10.118  -3.267  1.00 89.51           N
ATOM   4039  CA  SER A 266       3.658  -9.353  -2.265  1.00 89.51           C
ATOM   4040  C   SER A 266       2.693  -8.862  -1.185  1.00 89.51           C
ATOM   4041  O   SER A 266       3.059  -8.773  -0.014  1.00 89.51           O
ATOM   4042  HA  SER A 266       4.385 -10.046  -1.842  1.00 89.51           H
ATOM   4043  CB  SER A 266       4.391  -8.170  -2.899  1.00 89.51           C
ATOM   4044 1HB  SER A 266       4.929  -7.620  -2.127  1.00 89.51           H
ATOM   4045 2HB  SER A 266       5.136  -8.540  -3.604  1.00 89.51           H
ATOM   4046  OG  SER A 266       3.498  -7.287  -3.574  1.00 89.51           O
ATOM   4047  HG  SER A 266       3.447  -7.528  -4.543  1.00 89.51           H
ATOM   4048  HN  SER A 266       2.735  -9.624  -4.113  1.00 89.51           H
ATOM   4049  N   GLN A 267       1.478  -8.556  -1.616  1.00 84.39           N
ATOM   4050  CA  GLN A 267       0.514  -7.909  -0.742  1.00 84.39           C
ATOM   4051  C   GLN A 267      -0.234  -8.953   0.089  1.00 84.39           C
ATOM   4052  O   GLN A 267      -0.669  -8.669   1.204  1.00 84.39           O
ATOM   4053  HA  GLN A 267       1.103  -7.267  -0.087  1.00 84.39           H
ATOM   4054  CB  GLN A 267      -0.461  -7.046  -1.545  1.00 84.39           C
ATOM   4055 1HB  GLN A 267      -0.917  -7.644  -2.334  1.00 84.39           H
ATOM   4056 2HB  GLN A 267      -1.269  -6.704  -0.898  1.00 84.39           H
ATOM   4057  CG  GLN A 267       0.252  -5.839  -2.159  1.00 84.39           C
ATOM   4058 1HG  GLN A 267       1.099  -6.178  -2.756  1.00 84.39           H
ATOM   4059 2HG  GLN A 267      -0.425  -5.318  -2.836  1.00 84.39           H
ATOM   4060  CD  GLN A 267       0.737  -4.878  -1.073  1.00 84.39           C
ATOM   4061  OE1 GLN A 267       0.154  -4.758  -0.008  1.00 84.39           O
ATOM   4062  NE2 GLN A 267       1.835  -4.202  -1.400  1.00 84.39           N
ATOM   4063 1HE2 GLN A 267       2.265  -4.347  -2.291  1.00 84.39           H
ATOM   4064 2HE2 GLN A 267       2.230  -3.548  -0.755  1.00 84.39           H
ATOM   4065  HN  GLN A 267       1.150  -8.743  -2.542  1.00 84.39           H
ATOM   4066  N   PHE A 268      -0.362 -10.140  -0.487  1.00 90.08           N
ATOM   4067  CA  PHE A 268      -1.240 -11.153   0.073  1.00 90.08           C
ATOM   4068  C   PHE A 268      -0.819 -11.516   1.499  1.00 90.08           C
ATOM   4069  O   PHE A 268      -1.621 -11.433   2.427  1.00 90.08           O
ATOM   4070  HA  PHE A 268      -2.247 -10.735   0.090  1.00 90.08           H
ATOM   4071  CB  PHE A 268      -1.117 -12.392  -0.814  1.00 90.08           C
ATOM   4072 1HB  PHE A 268      -1.347 -12.115  -1.843  1.00 90.08           H
ATOM   4073 2HB  PHE A 268      -0.082 -12.735  -0.800  1.00 90.08           H
ATOM   4074  CG  PHE A 268      -2.028 -13.549  -0.398  1.00 90.08           C
ATOM   4075  CD1 PHE A 268      -1.526 -14.583   0.329  1.00 90.08           C
ATOM   4076  HD1 PHE A 268      -0.474 -14.587   0.615  1.00 90.08           H
ATOM   4077  CD2 PHE A 268      -3.340 -13.543  -0.756  1.00 90.08           C
ATOM   4078  HD2 PHE A 268      -3.743 -12.715  -1.339  1.00 90.08           H
ATOM   4079  CE1 PHE A 268      -2.371 -15.656   0.715  1.00 90.08           C
ATOM   4080  HE1 PHE A 268      -1.969 -16.485   1.298  1.00 90.08           H
ATOM   4081  CE2 PHE A 268      -4.186 -14.617  -0.369  1.00 90.08           C
ATOM   4082  HE2 PHE A 268      -5.238 -14.612  -0.656  1.00 90.08           H
ATOM   4083  CZ  PHE A 268      -3.684 -15.650   0.358  1.00 90.08           C
ATOM   4084  HZ  PHE A 268      -4.333 -16.474   0.654  1.00 90.08           H
ATOM   4085  HN  PHE A 268       0.121 -10.413  -1.319  1.00 90.08           H
ATOM   4086  N   PRO A 269       0.442 -11.925   1.697  1.00 93.73           N
ATOM   4087  CA  PRO A 269       0.904 -12.329   3.027  1.00 93.73           C
ATOM   4088  C   PRO A 269       0.626 -11.270   4.081  1.00 93.73           C
ATOM   4089  O   PRO A 269       0.177 -11.586   5.181  1.00 93.73           O
ATOM   4090  HA  PRO A 269       0.359 -13.212   3.360  1.00 93.73           H
ATOM   4091  CB  PRO A 269       2.404 -12.560   2.835  1.00 93.73           C
ATOM   4092 1HB  PRO A 269       2.980 -11.660   3.053  1.00 93.73           H
ATOM   4093 2HB  PRO A 269       2.778 -13.343   3.494  1.00 93.73           H
ATOM   4094  CG  PRO A 269       2.516 -12.958   1.368  1.00 93.73           C
ATOM   4095 1HG  PRO A 269       3.526 -12.815   0.985  1.00 93.73           H
ATOM   4096 2HG  PRO A 269       2.276 -14.010   1.215  1.00 93.73           H
ATOM   4097  CD  PRO A 269       1.513 -12.038   0.690  1.00 93.73           C
ATOM   4098 1HD  PRO A 269       1.948 -11.066   0.457  1.00 93.73           H
ATOM   4099 2HD  PRO A 269       1.152 -12.456  -0.250  1.00 93.73           H
ATOM   4100  N   TYR A 270       0.904 -10.027   3.713  1.00 90.60           N
ATOM   4101  CA  TYR A 270       0.747  -8.919   4.639  1.00 90.60           C
ATOM   4102  C   TYR A 270      -0.715  -8.762   5.062  1.00 90.60           C
ATOM   4103  O   TYR A 270      -1.007  -8.581   6.243  1.00 90.60           O
ATOM   4104  HA  TYR A 270       1.352  -9.130   5.521  1.00 90.60           H
ATOM   4105  CB  TYR A 270       1.182  -7.667   3.876  1.00 90.60           C
ATOM   4106 1HB  TYR A 270       2.250  -7.733   3.668  1.00 90.60           H
ATOM   4107 2HB  TYR A 270       0.671  -7.643   2.914  1.00 90.60           H
ATOM   4108  CG  TYR A 270       0.903  -6.358   4.618  1.00 90.60           C
ATOM   4109  CD1 TYR A 270       0.078  -5.407   4.053  1.00 90.60           C
ATOM   4110  HD1 TYR A 270      -0.376  -5.589   3.079  1.00 90.60           H
ATOM   4111  CD2 TYR A 270       1.478  -6.128   5.852  1.00 90.60           C
ATOM   4112  HD2 TYR A 270       2.130  -6.879   6.298  1.00 90.60           H
ATOM   4113  CE1 TYR A 270      -0.185  -4.176   4.752  1.00 90.60           C
ATOM   4114  HE1 TYR A 270      -0.835  -3.416   4.317  1.00 90.60           H
ATOM   4115  CE2 TYR A 270       1.215  -4.896   6.550  1.00 90.60           C
ATOM   4116  HE2 TYR A 270       1.662  -4.702   7.525  1.00 90.60           H
ATOM   4117  CZ  TYR A 270       0.397  -3.981   5.965  1.00 90.60           C
ATOM   4118  OH  TYR A 270       0.148  -2.818   6.625  1.00 90.60           O
ATOM   4119  HH  TYR A 270       0.515  -2.866   7.554  1.00 90.60           H
ATOM   4120  HN  TYR A 270       1.231  -9.774   2.802  1.00 90.60           H
ATOM   4121  N   ASN A 271      -1.595  -8.836   4.074  1.00 88.78           N
ATOM   4122  CA  ASN A 271      -3.010  -8.609   4.313  1.00 88.78           C
ATOM   4123  C   ASN A 271      -3.581  -9.781   5.115  1.00 88.78           C
ATOM   4124  O   ASN A 271      -4.584  -9.630   5.811  1.00 88.78           O
ATOM   4125  HA  ASN A 271      -3.061  -7.667   4.859  1.00 88.78           H
ATOM   4126  CB  ASN A 271      -3.783  -8.515   2.997  1.00 88.78           C
ATOM   4127 1HB  ASN A 271      -3.442  -9.293   2.314  1.00 88.78           H
ATOM   4128 2HB  ASN A 271      -4.843  -8.693   3.179  1.00 88.78           H
ATOM   4129  CG  ASN A 271      -3.596  -7.142   2.348  1.00 88.78           C
ATOM   4130  OD1 ASN A 271      -4.138  -6.141   2.786  1.00 88.78           O
ATOM   4131  ND2 ASN A 271      -2.801  -7.152   1.282  1.00 88.78           N
ATOM   4132 1HD2 ASN A 271      -2.387  -8.008   0.974  1.00 88.78           H
ATOM   4133 2HD2 ASN A 271      -2.616  -6.302   0.788  1.00 88.78           H
ATOM   4134  HN  ASN A 271      -1.355  -9.046   3.126  1.00 88.78           H
ATOM   4135  N   CYS A 272      -2.919 -10.921   4.989  1.00 93.79           N
ATOM   4136  CA  CYS A 272      -3.269 -12.082   5.789  1.00 93.79           C
ATOM   4137  C   CYS A 272      -3.090 -11.720   7.265  1.00 93.79           C
ATOM   4138  O   CYS A 272      -3.963 -11.998   8.086  1.00 93.79           O
ATOM   4139  HA  CYS A 272      -4.312 -12.310   5.570  1.00 93.79           H
ATOM   4140  CB  CYS A 272      -2.442 -13.309   5.399  1.00 93.79           C
ATOM   4141 1HB  CYS A 272      -1.383 -13.051   5.375  1.00 93.79           H
ATOM   4142 2HB  CYS A 272      -2.563 -14.092   6.147  1.00 93.79           H
ATOM   4143  SG  CYS A 272      -2.972 -13.925   3.759  1.00 93.79           S
ATOM   4144  HG  CYS A 272      -2.383 -12.963   3.053  1.00 93.79           H
ATOM   4145  HN  CYS A 272      -2.157 -11.059   4.355  1.00 93.79           H
ATOM   4146  N   ILE A 273      -1.954 -11.104   7.557  1.00 92.62           N
ATOM   4147  CA  ILE A 273      -1.635 -10.730   8.924  1.00 92.62           C
ATOM   4148  C   ILE A 273      -2.568  -9.603   9.370  1.00 92.62           C
ATOM   4149  O   ILE A 273      -3.033  -9.591  10.509  1.00 92.62           O
ATOM   4150  HA  ILE A 273      -1.821 -11.601   9.553  1.00 92.62           H
ATOM   4151  CB  ILE A 273      -0.150 -10.387   9.053  1.00 92.62           C
ATOM   4152  HB  ILE A 273       0.077  -9.583   8.352  1.00 92.62           H
ATOM   4153  CG1 ILE A 273       0.725 -11.582   8.670  1.00 92.62           C
ATOM   4154 1HG1 ILE A 273       0.537 -11.856   7.632  1.00 92.62           H
ATOM   4155 2HG1 ILE A 273       1.777 -11.305   8.742  1.00 92.62           H
ATOM   4156  CG2 ILE A 273       0.172  -9.867  10.456  1.00 92.62           C
ATOM   4157 1HG2 ILE A 273      -0.412  -8.969  10.654  1.00 92.62           H
ATOM   4158 2HG2 ILE A 273      -0.075 -10.631  11.192  1.00 92.62           H
ATOM   4159 3HG2 ILE A 273       1.235  -9.630  10.520  1.00 92.62           H
ATOM   4160  CD1 ILE A 273       0.444 -12.781   9.578  1.00 92.62           C
ATOM   4161 1HD1 ILE A 273       0.656 -12.510  10.613  1.00 92.62           H
ATOM   4162 2HD1 ILE A 273      -0.603 -13.069   9.485  1.00 92.62           H
ATOM   4163 3HD1 ILE A 273       1.079 -13.616   9.284  1.00 92.62           H
ATOM   4164  HN  ILE A 273      -1.259 -10.862   6.880  1.00 92.62           H
ATOM   4165  N   LEU A 274      -2.815  -8.682   8.450  1.00 89.50           N
ATOM   4166  CA  LEU A 274      -3.707  -7.569   8.725  1.00 89.50           C
ATOM   4167  C   LEU A 274      -5.076  -8.109   9.143  1.00 89.50           C
ATOM   4168  O   LEU A 274      -5.712  -7.565  10.045  1.00 89.50           O
ATOM   4169  HA  LEU A 274      -3.285  -7.011   9.561  1.00 89.50           H
ATOM   4170  CB  LEU A 274      -3.760  -6.617   7.528  1.00 89.50           C
ATOM   4171 1HB  LEU A 274      -3.810  -7.213   6.617  1.00 89.50           H
ATOM   4172 2HB  LEU A 274      -4.687  -6.045   7.585  1.00 89.50           H
ATOM   4173  CG  LEU A 274      -2.594  -5.635   7.399  1.00 89.50           C
ATOM   4174  HG  LEU A 274      -1.673  -6.209   7.304  1.00 89.50           H
ATOM   4175  CD1 LEU A 274      -2.730  -4.786   6.134  1.00 89.50           C
ATOM   4176 1HD1 LEU A 274      -2.738  -5.436   5.259  1.00 89.50           H
ATOM   4177 2HD1 LEU A 274      -3.661  -4.220   6.174  1.00 89.50           H
ATOM   4178 3HD1 LEU A 274      -1.888  -4.096   6.067  1.00 89.50           H
ATOM   4179  CD2 LEU A 274      -2.462  -4.773   8.656  1.00 89.50           C
ATOM   4180 1HD2 LEU A 274      -3.381  -4.206   8.807  1.00 89.50           H
ATOM   4181 2HD2 LEU A 274      -2.285  -5.414   9.520  1.00 89.50           H
ATOM   4182 3HD2 LEU A 274      -1.626  -4.084   8.538  1.00 89.50           H
ATOM   4183  HN  LEU A 274      -2.418  -8.689   7.532  1.00 89.50           H
ATOM   4184  N   LEU A 275      -5.489  -9.171   8.468  1.00 91.58           N
ATOM   4185  CA  LEU A 275      -6.785  -9.771   8.737  1.00 91.58           C
ATOM   4186  C   LEU A 275      -6.814 -10.287  10.177  1.00 91.58           C
ATOM   4187  O   LEU A 275      -7.773 -10.044  10.908  1.00 91.58           O
ATOM   4188  HA  LEU A 275      -7.535  -8.987   8.635  1.00 91.58           H
ATOM   4189  CB  LEU A 275      -7.106 -10.843   7.693  1.00 91.58           C
ATOM   4190 1HB  LEU A 275      -7.058 -10.385   6.705  1.00 91.58           H
ATOM   4191 2HB  LEU A 275      -6.325 -11.603   7.730  1.00 91.58           H
ATOM   4192  CG  LEU A 275      -8.462 -11.536   7.838  1.00 91.58           C
ATOM   4193  HG  LEU A 275      -8.527 -11.952   8.844  1.00 91.58           H
ATOM   4194  CD1 LEU A 275      -9.608 -10.534   7.689  1.00 91.58           C
ATOM   4195 1HD1 LEU A 275      -9.523  -9.767   8.459  1.00 91.58           H
ATOM   4196 2HD1 LEU A 275      -9.558 -10.068   6.705  1.00 91.58           H
ATOM   4197 3HD1 LEU A 275     -10.561 -11.053   7.797  1.00 91.58           H
ATOM   4198  CD2 LEU A 275      -8.589 -12.703   6.857  1.00 91.58           C
ATOM   4199 1HD2 LEU A 275      -8.494 -12.332   5.837  1.00 91.58           H
ATOM   4200 2HD2 LEU A 275      -7.802 -13.431   7.054  1.00 91.58           H
ATOM   4201 3HD2 LEU A 275      -9.562 -13.178   6.982  1.00 91.58           H
ATOM   4202  HN  LEU A 275      -4.956  -9.620   7.750  1.00 91.58           H
ATOM   4203  N   VAL A 276      -5.752 -10.990  10.542  1.00 93.47           N
ATOM   4204  CA  VAL A 276      -5.648 -11.550  11.879  1.00 93.47           C
ATOM   4205  C   VAL A 276      -5.736 -10.421  12.907  1.00 93.47           C
ATOM   4206  O   VAL A 276      -6.472 -10.526  13.888  1.00 93.47           O
ATOM   4207  HA  VAL A 276      -6.495 -12.221  12.021  1.00 93.47           H
ATOM   4208  CB  VAL A 276      -4.365 -12.373  12.003  1.00 93.47           C
ATOM   4209  HB  VAL A 276      -3.529 -11.737  11.711  1.00 93.47           H
ATOM   4210  CG1 VAL A 276      -4.135 -12.816  13.449  1.00 93.47           C
ATOM   4211 1HG1 VAL A 276      -4.051 -11.937  14.089  1.00 93.47           H
ATOM   4212 2HG1 VAL A 276      -4.976 -13.427  13.780  1.00 93.47           H
ATOM   4213 3HG1 VAL A 276      -3.217 -13.399  13.509  1.00 93.47           H
ATOM   4214  CG2 VAL A 276      -4.391 -13.576  11.059  1.00 93.47           C
ATOM   4215 1HG2 VAL A 276      -5.240 -14.214  11.306  1.00 93.47           H
ATOM   4216 2HG2 VAL A 276      -4.485 -13.229  10.030  1.00 93.47           H
ATOM   4217 3HG2 VAL A 276      -3.467 -14.144  11.167  1.00 93.47           H
ATOM   4218  HN  VAL A 276      -4.974 -11.179   9.943  1.00 93.47           H
ATOM   4219  N   GLN A 277      -4.976  -9.367  12.649  1.00 90.16           N
ATOM   4220  CA  GLN A 277      -4.928  -8.237  13.561  1.00 90.16           C
ATOM   4221  C   GLN A 277      -6.309  -7.587  13.674  1.00 90.16           C
ATOM   4222  O   GLN A 277      -6.692  -7.118  14.744  1.00 90.16           O
ATOM   4223  HA  GLN A 277      -4.636  -8.654  14.524  1.00 90.16           H
ATOM   4224  CB  GLN A 277      -3.878  -7.217  13.116  1.00 90.16           C
ATOM   4225 1HB  GLN A 277      -3.999  -7.004  12.054  1.00 90.16           H
ATOM   4226 2HB  GLN A 277      -4.028  -6.278  13.649  1.00 90.16           H
ATOM   4227  CG  GLN A 277      -2.463  -7.738  13.380  1.00 90.16           C
ATOM   4228 1HG  GLN A 277      -2.353  -7.985  14.435  1.00 90.16           H
ATOM   4229 2HG  GLN A 277      -2.300  -8.658  12.818  1.00 90.16           H
ATOM   4230  CD  GLN A 277      -1.414  -6.698  12.982  1.00 90.16           C
ATOM   4231  OE1 GLN A 277      -1.651  -5.817  12.172  1.00 90.16           O
ATOM   4232  NE2 GLN A 277      -0.243  -6.849  13.595  1.00 90.16           N
ATOM   4233 1HE2 GLN A 277      -0.114  -7.594  14.249  1.00 90.16           H
ATOM   4234 2HE2 GLN A 277       0.508  -6.218  13.401  1.00 90.16           H
ATOM   4235  HN  GLN A 277      -4.401  -9.278  11.835  1.00 90.16           H
ATOM   4236  N   THR A 278      -7.018  -7.581  12.555  1.00 90.65           N
ATOM   4237  CA  THR A 278      -8.330  -6.959  12.504  1.00 90.65           C
ATOM   4238  C   THR A 278      -9.323  -7.736  13.370  1.00 90.65           C
ATOM   4239  O   THR A 278     -10.094  -7.142  14.123  1.00 90.65           O
ATOM   4240  HA  THR A 278      -8.252  -5.957  12.927  1.00 90.65           H
ATOM   4241  CB  THR A 278      -8.751  -6.861  11.036  1.00 90.65           C
ATOM   4242  HB  THR A 278      -8.882  -7.853  10.602  1.00 90.65           H
ATOM   4243  OG1 THR A 278      -7.738  -6.058  10.437  1.00 90.65           O
ATOM   4244  HG1 THR A 278      -6.834  -6.418  10.668  1.00 90.65           H
ATOM   4245  CG2 THR A 278     -10.033  -6.048  10.846  1.00 90.65           C
ATOM   4246 1HG2 THR A 278      -9.879  -5.035  11.219  1.00 90.65           H
ATOM   4247 2HG2 THR A 278     -10.846  -6.518  11.398  1.00 90.65           H
ATOM   4248 3HG2 THR A 278     -10.286  -6.010   9.787  1.00 90.65           H
ATOM   4249  HN  THR A 278      -6.711  -7.990  11.696  1.00 90.65           H
ATOM   4250  N   ILE A 279      -9.273  -9.053  13.235  1.00 91.18           N
ATOM   4251  CA  ILE A 279     -10.158  -9.918  13.997  1.00 91.18           C
ATOM   4252  C   ILE A 279      -9.824  -9.798  15.485  1.00 91.18           C
ATOM   4253  O   ILE A 279     -10.721  -9.706  16.321  1.00 91.18           O
ATOM   4254  HA  ILE A 279     -11.176  -9.561  13.842  1.00 91.18           H
ATOM   4255  CB  ILE A 279     -10.094 -11.351  13.465  1.00 91.18           C
ATOM   4256  HB  ILE A 279      -9.050 -11.664  13.449  1.00 91.18           H
ATOM   4257  CG1 ILE A 279     -10.610 -11.426  12.027  1.00 91.18           C
ATOM   4258 1HG1 ILE A 279     -11.694 -11.306  12.019  1.00 91.18           H
ATOM   4259 2HG1 ILE A 279     -10.194 -10.605  11.444  1.00 91.18           H
ATOM   4260  CG2 ILE A 279     -10.840 -12.313  14.393  1.00 91.18           C
ATOM   4261 1HG2 ILE A 279     -10.386 -12.287  15.383  1.00 91.18           H
ATOM   4262 2HG2 ILE A 279     -11.885 -12.013  14.464  1.00 91.18           H
ATOM   4263 3HG2 ILE A 279     -10.779 -13.325  13.991  1.00 91.18           H
ATOM   4264  CD1 ILE A 279     -10.235 -12.760  11.379  1.00 91.18           C
ATOM   4265 1HD1 ILE A 279      -9.150 -12.866  11.367  1.00 91.18           H
ATOM   4266 2HD1 ILE A 279     -10.674 -13.578  11.951  1.00 91.18           H
ATOM   4267 3HD1 ILE A 279     -10.614 -12.787  10.357  1.00 91.18           H
ATOM   4268  HN  ILE A 279      -8.645  -9.528  12.619  1.00 91.18           H
ATOM   4269  N   ASP A 280      -8.530  -9.803  15.770  1.00 90.50           N
ATOM   4270  CA  ASP A 280      -8.067  -9.746  17.146  1.00 90.50           C
ATOM   4271  C   ASP A 280      -8.485  -8.411  17.765  1.00 90.50           C
ATOM   4272  O   ASP A 280      -8.810  -8.347  18.950  1.00 90.50           O
ATOM   4273  HA  ASP A 280      -8.532 -10.599  17.641  1.00 90.50           H
ATOM   4274  CB  ASP A 280      -6.542  -9.844  17.219  1.00 90.50           C
ATOM   4275 1HB  ASP A 280      -6.207 -10.747  16.708  1.00 90.50           H
ATOM   4276 2HB  ASP A 280      -6.094  -8.998  16.696  1.00 90.50           H
ATOM   4277  CG  ASP A 280      -6.062  -9.865  18.671  1.00 90.50           C
ATOM   4278  OD1 ASP A 280      -6.602 -10.694  19.435  1.00 90.50           O
ATOM   4279  OD2 ASP A 280      -5.166  -9.051  18.985  1.00 90.50           O
ATOM   4280  HN  ASP A 280      -7.805  -9.846  15.082  1.00 90.50           H
ATOM   4281  N   ALA A 281      -8.463  -7.378  16.936  1.00 89.52           N
ATOM   4282  CA  ALA A 281      -8.839  -6.049  17.386  1.00 89.52           C
ATOM   4283  C   ALA A 281     -10.288  -6.072  17.877  1.00 89.52           C
ATOM   4284  O   ALA A 281     -10.661  -5.298  18.757  1.00 89.52           O
ATOM   4285  HA  ALA A 281      -8.187  -5.783  18.218  1.00 89.52           H
ATOM   4286  CB  ALA A 281      -8.624  -5.045  16.252  1.00 89.52           C
ATOM   4287 1HB  ALA A 281      -7.574  -5.046  15.960  1.00 89.52           H
ATOM   4288 2HB  ALA A 281      -9.239  -5.326  15.397  1.00 89.52           H
ATOM   4289 3HB  ALA A 281      -8.906  -4.048  16.590  1.00 89.52           H
ATOM   4290  HN  ALA A 281      -8.196  -7.438  15.974  1.00 89.52           H
ATOM   4291  N   TYR A 282     -11.065  -6.968  17.287  1.00 78.81           N
ATOM   4292  CA  TYR A 282     -12.473  -7.079  17.628  1.00 78.81           C
ATOM   4293  C   TYR A 282     -12.693  -8.141  18.707  1.00 78.81           C
ATOM   4294  O   TYR A 282     -13.390  -7.896  19.691  1.00 78.81           O
ATOM   4295  HA  TYR A 282     -12.804  -6.112  18.008  1.00 78.81           H
ATOM   4296  CB  TYR A 282     -13.185  -7.515  16.346  1.00 78.81           C
ATOM   4297 1HB  TYR A 282     -12.935  -6.817  15.548  1.00 78.81           H
ATOM   4298 2HB  TYR A 282     -12.804  -8.492  16.046  1.00 78.81           H
ATOM   4299  CG  TYR A 282     -14.707  -7.596  16.477  1.00 78.81           C
ATOM   4300  CD1 TYR A 282     -15.323  -8.821  16.629  1.00 78.81           C
ATOM   4301  HD1 TYR A 282     -14.725  -9.732  16.656  1.00 78.81           H
ATOM   4302  CD2 TYR A 282     -15.464  -6.443  16.442  1.00 78.81           C
ATOM   4303  HD2 TYR A 282     -14.978  -5.474  16.321  1.00 78.81           H
ATOM   4304  CE1 TYR A 282     -16.756  -8.897  16.751  1.00 78.81           C
ATOM   4305  HE1 TYR A 282     -17.255  -9.859  16.872  1.00 78.81           H
ATOM   4306  CE2 TYR A 282     -16.897  -6.518  16.564  1.00 78.81           C
ATOM   4307  HE2 TYR A 282     -17.507  -5.615  16.538  1.00 78.81           H
ATOM   4308  CZ  TYR A 282     -17.472  -7.742  16.713  1.00 78.81           C
ATOM   4309  OH  TYR A 282     -18.825  -7.813  16.829  1.00 78.81           O
ATOM   4310  HH  TYR A 282     -19.108  -8.764  16.954  1.00 78.81           H
ATOM   4311  HN  TYR A 282     -10.748  -7.609  16.588  1.00 78.81           H
ATOM   4312  N   ALA A 283     -12.087  -9.298  18.486  1.00 87.87           N
ATOM   4313  CA  ALA A 283     -12.411 -10.475  19.274  1.00 87.87           C
ATOM   4314  C   ALA A 283     -11.440 -10.578  20.452  1.00 87.87           C
ATOM   4315  O   ALA A 283     -11.729 -11.247  21.443  1.00 87.87           O
ATOM   4316  HA  ALA A 283     -13.423 -10.349  19.658  1.00 87.87           H
ATOM   4317  CB  ALA A 283     -12.375 -11.715  18.378  1.00 87.87           C
ATOM   4318 1HB  ALA A 283     -13.103 -11.604  17.575  1.00 87.87           H
ATOM   4319 2HB  ALA A 283     -11.378 -11.826  17.952  1.00 87.87           H
ATOM   4320 3HB  ALA A 283     -12.618 -12.598  18.970  1.00 87.87           H
ATOM   4321  HN  ALA A 283     -11.388  -9.438  17.785  1.00 87.87           H
ATOM   4322  N   MET A 284     -10.308  -9.906  20.304  1.00 80.62           N
ATOM   4323  CA  MET A 284      -9.306  -9.888  21.356  1.00 80.62           C
ATOM   4324  C   MET A 284      -8.998 -11.305  21.845  1.00 80.62           C
ATOM   4325  O   MET A 284      -8.934 -11.550  23.049  1.00 80.62           O
ATOM   4326  HA  MET A 284      -8.415  -9.451  20.906  1.00 80.62           H
ATOM   4327  CB  MET A 284      -9.810  -9.042  22.527  1.00 80.62           C
ATOM   4328 1HB  MET A 284     -10.709  -9.494  22.947  1.00 80.62           H
ATOM   4329 2HB  MET A 284      -9.061  -9.028  23.319  1.00 80.62           H
ATOM   4330  CG  MET A 284     -10.113  -7.611  22.079  1.00 80.62           C
ATOM   4331 1HG  MET A 284      -9.195  -7.118  21.761  1.00 80.62           H
ATOM   4332 2HG  MET A 284     -10.781  -7.625  21.218  1.00 80.62           H
ATOM   4333  SD  MET A 284     -10.863  -6.698  23.417  1.00 80.62           S
ATOM   4334  CE  MET A 284     -11.009  -5.091  22.652  1.00 80.62           C
ATOM   4335 1HE  MET A 284     -10.019  -4.732  22.371  1.00 80.62           H
ATOM   4336 2HE  MET A 284     -11.634  -5.167  21.763  1.00 80.62           H
ATOM   4337 3HE  MET A 284     -11.462  -4.394  23.356  1.00 80.62           H
ATOM   4338  HN  MET A 284     -10.071  -9.382  19.486  1.00 80.62           H
ATOM   4339  N   PHE A 285      -8.817 -12.201  20.887  1.00 82.56           N
ATOM   4340  CA  PHE A 285      -8.712 -13.617  21.196  1.00 82.56           C
ATOM   4341  C   PHE A 285      -7.265 -14.004  21.510  1.00 82.56           C
ATOM   4342  O   PHE A 285      -7.009 -15.085  22.039  1.00 82.56           O
ATOM   4343  HA  PHE A 285      -9.335 -13.804  22.070  1.00 82.56           H
ATOM   4344  CB  PHE A 285      -9.173 -14.382  19.953  1.00 82.56           C
ATOM   4345 1HB  PHE A 285      -9.288 -15.435  20.209  1.00 82.56           H
ATOM   4346 2HB  PHE A 285     -10.157 -14.016  19.658  1.00 82.56           H
ATOM   4347  CG  PHE A 285      -8.222 -14.263  18.761  1.00 82.56           C
ATOM   4348  CD1 PHE A 285      -8.369 -13.243  17.873  1.00 82.56           C
ATOM   4349  HD1 PHE A 285      -9.165 -12.511  18.010  1.00 82.56           H
ATOM   4350  CD2 PHE A 285      -7.229 -15.176  18.589  1.00 82.56           C
ATOM   4351  HD2 PHE A 285      -7.111 -15.993  19.300  1.00 82.56           H
ATOM   4352  CE1 PHE A 285      -7.486 -13.133  16.766  1.00 82.56           C
ATOM   4353  HE1 PHE A 285      -7.604 -12.316  16.054  1.00 82.56           H
ATOM   4354  CE2 PHE A 285      -6.347 -15.066  17.482  1.00 82.56           C
ATOM   4355  HE2 PHE A 285      -5.551 -15.798  17.344  1.00 82.56           H
ATOM   4356  CZ  PHE A 285      -6.494 -14.046  16.594  1.00 82.56           C
ATOM   4357  HZ  PHE A 285      -5.816 -13.962  15.744  1.00 82.56           H
ATOM   4358  HN  PHE A 285      -8.742 -11.974  19.916  1.00 82.56           H
ATOM   4359  N   ILE A 286      -6.358 -13.100  21.172  1.00 85.18           N
ATOM   4360  CA  ILE A 286      -4.945 -13.327  21.424  1.00 85.18           C
ATOM   4361  C   ILE A 286      -4.605 -12.872  22.845  1.00 85.18           C
ATOM   4362  O   ILE A 286      -4.480 -11.676  23.105  1.00 85.18           O
ATOM   4363  HA  ILE A 286      -4.769 -14.400  21.354  1.00 85.18           H
ATOM   4364  CB  ILE A 286      -4.093 -12.657  20.344  1.00 85.18           C
ATOM   4365  HB  ILE A 286      -4.296 -11.586  20.365  1.00 85.18           H
ATOM   4366  CG1 ILE A 286      -4.477 -13.163  18.952  1.00 85.18           C
ATOM   4367 1HG1 ILE A 286      -4.266 -14.230  18.878  1.00 85.18           H
ATOM   4368 2HG1 ILE A 286      -5.548 -13.038  18.798  1.00 85.18           H
ATOM   4369  CG2 ILE A 286      -2.602 -12.840  20.630  1.00 85.18           C
ATOM   4370 1HG2 ILE A 286      -2.359 -12.393  21.594  1.00 85.18           H
ATOM   4371 2HG2 ILE A 286      -2.364 -13.904  20.653  1.00 85.18           H
ATOM   4372 3HG2 ILE A 286      -2.019 -12.355  19.847  1.00 85.18           H
ATOM   4373  CD1 ILE A 286      -3.708 -12.410  17.864  1.00 85.18           C
ATOM   4374 1HD1 ILE A 286      -3.939 -11.347  17.926  1.00 85.18           H
ATOM   4375 2HD1 ILE A 286      -2.637 -12.558  18.008  1.00 85.18           H
ATOM   4376 3HD1 ILE A 286      -3.999 -12.789  16.885  1.00 85.18           H
ATOM   4377  HN  ILE A 286      -6.574 -12.227  20.735  1.00 85.18           H
ATOM   4378  N   SER A 287      -4.466 -13.850  23.728  1.00 84.14           N
ATOM   4379  CA  SER A 287      -4.139 -13.565  25.115  1.00 84.14           C
ATOM   4380  C   SER A 287      -2.701 -13.996  25.412  1.00 84.14           C
ATOM   4381  O   SER A 287      -2.126 -13.596  26.423  1.00 84.14           O
ATOM   4382  HA  SER A 287      -4.244 -12.486  25.221  1.00 84.14           H
ATOM   4383  CB  SER A 287      -5.111 -14.267  26.066  1.00 84.14           C
ATOM   4384 1HB  SER A 287      -4.830 -14.050  27.096  1.00 84.14           H
ATOM   4385 2HB  SER A 287      -6.114 -13.868  25.918  1.00 84.14           H
ATOM   4386  OG  SER A 287      -5.127 -15.678  25.866  1.00 84.14           O
ATOM   4387  HG  SER A 287      -5.785 -16.104  26.487  1.00 84.14           H
ATOM   4388  HN  SER A 287      -4.573 -14.820  23.510  1.00 84.14           H
ATOM   4389  N   ASN A 288      -2.162 -14.807  24.514  1.00 85.14           N
ATOM   4390  CA  ASN A 288      -0.839 -15.372  24.714  1.00 85.14           C
ATOM   4391  C   ASN A 288       0.211 -14.415  24.145  1.00 85.14           C
ATOM   4392  O   ASN A 288       0.176 -14.082  22.961  1.00 85.14           O
ATOM   4393  HA  ASN A 288      -0.743 -15.503  25.791  1.00 85.14           H
ATOM   4394  CB  ASN A 288      -0.697 -16.713  23.991  1.00 85.14           C
ATOM   4395 1HB  ASN A 288      -1.539 -17.358  24.244  1.00 85.14           H
ATOM   4396 2HB  ASN A 288      -0.731 -16.555  22.913  1.00 85.14           H
ATOM   4397  CG  ASN A 288       0.614 -17.405  24.370  1.00 85.14           C
ATOM   4398  OD1 ASN A 288       1.628 -16.775  24.619  1.00 85.14           O
ATOM   4399  ND2 ASN A 288       0.536 -18.732  24.399  1.00 85.14           N
ATOM   4400 1HD2 ASN A 288      -0.328 -19.188  24.184  1.00 85.14           H
ATOM   4401 2HD2 ASN A 288       1.342 -19.275  24.636  1.00 85.14           H
ATOM   4402  HN  ASN A 288      -2.613 -15.078  23.663  1.00 85.14           H
ATOM   4403  N   CYS A 289       1.120 -14.001  25.014  1.00 90.08           N
ATOM   4404  CA  CYS A 289       2.127 -13.024  24.636  1.00 90.08           C
ATOM   4405  C   CYS A 289       3.001 -13.635  23.538  1.00 90.08           C
ATOM   4406  O   CYS A 289       3.390 -12.949  22.595  1.00 90.08           O
ATOM   4407  HA  CYS A 289       1.592 -12.151  24.263  1.00 90.08           H
ATOM   4408  CB  CYS A 289       2.957 -12.571  25.839  1.00 90.08           C
ATOM   4409 1HB  CYS A 289       2.302 -12.174  26.614  1.00 90.08           H
ATOM   4410 2HB  CYS A 289       3.482 -13.423  26.271  1.00 90.08           H
ATOM   4411  SG  CYS A 289       4.161 -11.293  25.323  1.00 90.08           S
ATOM   4412  HN  CYS A 289       1.176 -14.320  25.960  1.00 90.08           H
ATOM   4413  N   ALA A 290       3.283 -14.920  23.698  1.00 92.14           N
ATOM   4414  CA  ALA A 290       4.175 -15.610  22.781  1.00 92.14           C
ATOM   4415  C   ALA A 290       3.589 -15.557  21.369  1.00 92.14           C
ATOM   4416  O   ALA A 290       4.314 -15.338  20.400  1.00 92.14           O
ATOM   4417  HA  ALA A 290       5.130 -15.084  22.789  1.00 92.14           H
ATOM   4418  CB  ALA A 290       4.398 -17.043  23.267  1.00 92.14           C
ATOM   4419 1HB  ALA A 290       4.843 -17.025  24.262  1.00 92.14           H
ATOM   4420 2HB  ALA A 290       3.442 -17.566  23.306  1.00 92.14           H
ATOM   4421 3HB  ALA A 290       5.067 -17.560  22.580  1.00 92.14           H
ATOM   4422  HN  ALA A 290       2.914 -15.486  24.435  1.00 92.14           H
ATOM   4423  N   VAL A 291       2.282 -15.762  21.297  1.00 92.27           N
ATOM   4424  CA  VAL A 291       1.589 -15.735  20.020  1.00 92.27           C
ATOM   4425  C   VAL A 291       1.630 -14.314  19.454  1.00 92.27           C
ATOM   4426  O   VAL A 291       1.874 -14.124  18.263  1.00 92.27           O
ATOM   4427  HA  VAL A 291       2.124 -16.399  19.341  1.00 92.27           H
ATOM   4428  CB  VAL A 291       0.166 -16.271  20.186  1.00 92.27           C
ATOM   4429  HB  VAL A 291      -0.342 -15.652  20.924  1.00 92.27           H
ATOM   4430  CG1 VAL A 291      -0.613 -16.172  18.872  1.00 92.27           C
ATOM   4431 1HG1 VAL A 291      -0.667 -15.130  18.560  1.00 92.27           H
ATOM   4432 2HG1 VAL A 291      -0.106 -16.757  18.104  1.00 92.27           H
ATOM   4433 3HG1 VAL A 291      -1.621 -16.561  19.018  1.00 92.27           H
ATOM   4434  CG2 VAL A 291       0.180 -17.709  20.708  1.00 92.27           C
ATOM   4435 1HG2 VAL A 291       0.714 -18.347  20.004  1.00 92.27           H
ATOM   4436 2HG2 VAL A 291       0.679 -17.739  21.677  1.00 92.27           H
ATOM   4437 3HG2 VAL A 291      -0.845 -18.066  20.816  1.00 92.27           H
ATOM   4438  HN  VAL A 291       1.700 -15.945  22.090  1.00 92.27           H
ATOM   4439  N   SER A 292       1.388 -13.353  20.333  1.00 92.54           N
ATOM   4440  CA  SER A 292       1.362 -11.958  19.929  1.00 92.54           C
ATOM   4441  C   SER A 292       2.723 -11.553  19.358  1.00 92.54           C
ATOM   4442  O   SER A 292       2.794 -10.872  18.336  1.00 92.54           O
ATOM   4443  HA  SER A 292       0.591 -11.894  19.161  1.00 92.54           H
ATOM   4444  CB  SER A 292       0.987 -11.051  21.102  1.00 92.54           C
ATOM   4445 1HB  SER A 292       0.070 -11.416  21.564  1.00 92.54           H
ATOM   4446 2HB  SER A 292       1.768 -11.100  21.862  1.00 92.54           H
ATOM   4447  OG  SER A 292       0.807  -9.697  20.695  1.00 92.54           O
ATOM   4448  HG  SER A 292      -0.029  -9.612  20.153  1.00 92.54           H
ATOM   4449  HN  SER A 292       1.213 -13.515  21.304  1.00 92.54           H
ATOM   4450  N   THR A 293       3.770 -11.988  20.044  1.00 89.18           N
ATOM   4451  CA  THR A 293       5.123 -11.645  19.643  1.00 89.18           C
ATOM   4452  C   THR A 293       5.411 -12.169  18.234  1.00 89.18           C
ATOM   4453  O   THR A 293       5.948 -11.446  17.397  1.00 89.18           O
ATOM   4454  HA  THR A 293       5.205 -10.558  19.602  1.00 89.18           H
ATOM   4455  CB  THR A 293       6.083 -12.190  20.702  1.00 89.18           C
ATOM   4456  HB  THR A 293       5.979 -13.270  20.803  1.00 89.18           H
ATOM   4457  OG1 THR A 293       5.780 -11.430  21.869  1.00 89.18           O
ATOM   4458  HG1 THR A 293       5.060 -11.883  22.394  1.00 89.18           H
ATOM   4459  CG2 THR A 293       7.543 -11.845  20.401  1.00 89.18           C
ATOM   4460 1HG2 THR A 293       7.661 -10.762  20.367  1.00 89.18           H
ATOM   4461 2HG2 THR A 293       7.827 -12.272  19.439  1.00 89.18           H
ATOM   4462 3HG2 THR A 293       8.182 -12.255  21.184  1.00 89.18           H
ATOM   4463  HN  THR A 293       3.704 -12.564  20.859  1.00 89.18           H
ATOM   4464  N   ASN A 294       5.040 -13.422  18.017  1.00 90.93           N
ATOM   4465  CA  ASN A 294       5.309 -14.073  16.746  1.00 90.93           C
ATOM   4466  C   ASN A 294       4.534 -13.357  15.638  1.00 90.93           C
ATOM   4467  O   ASN A 294       5.038 -13.197  14.527  1.00 90.93           O
ATOM   4468  HA  ASN A 294       6.389 -14.003  16.611  1.00 90.93           H
ATOM   4469  CB  ASN A 294       4.859 -15.535  16.769  1.00 90.93           C
ATOM   4470 1HB  ASN A 294       3.855 -15.603  17.186  1.00 90.93           H
ATOM   4471 2HB  ASN A 294       4.809 -15.920  15.750  1.00 90.93           H
ATOM   4472  CG  ASN A 294       5.820 -16.391  17.596  1.00 90.93           C
ATOM   4473  OD1 ASN A 294       6.955 -16.024  17.854  1.00 90.93           O
ATOM   4474  ND2 ASN A 294       5.304 -17.550  17.996  1.00 90.93           N
ATOM   4475 1HD2 ASN A 294       4.366 -17.791  17.750  1.00 90.93           H
ATOM   4476 2HD2 ASN A 294       5.855 -18.180  18.543  1.00 90.93           H
ATOM   4477  HN  ASN A 294       4.565 -13.990  18.690  1.00 90.93           H
ATOM   4478  N   ILE A 295       3.322 -12.945  15.978  1.00 91.15           N
ATOM   4479  CA  ILE A 295       2.466 -12.265  15.021  1.00 91.15           C
ATOM   4480  C   ILE A 295       3.113 -10.938  14.618  1.00 91.15           C
ATOM   4481  O   ILE A 295       3.104 -10.571  13.444  1.00 91.15           O
ATOM   4482  HA  ILE A 295       2.396 -12.898  14.137  1.00 91.15           H
ATOM   4483  CB  ILE A 295       1.050 -12.113  15.582  1.00 91.15           C
ATOM   4484  HB  ILE A 295       1.126 -11.776  16.616  1.00 91.15           H
ATOM   4485  CG1 ILE A 295       0.319 -13.457  15.596  1.00 91.15           C
ATOM   4486 1HG1 ILE A 295       0.100 -13.767  14.575  1.00 91.15           H
ATOM   4487 2HG1 ILE A 295       0.965 -14.221  16.029  1.00 91.15           H
ATOM   4488  CG2 ILE A 295       0.269 -11.044  14.815  1.00 91.15           C
ATOM   4489 1HG2 ILE A 295       0.783 -10.087  14.901  1.00 91.15           H
ATOM   4490 2HG2 ILE A 295       0.201 -11.327  13.765  1.00 91.15           H
ATOM   4491 3HG2 ILE A 295      -0.734 -10.957  15.234  1.00 91.15           H
ATOM   4492  CD1 ILE A 295      -0.980 -13.365  16.398  1.00 91.15           C
ATOM   4493 1HD1 ILE A 295      -0.754 -13.079  17.425  1.00 91.15           H
ATOM   4494 2HD1 ILE A 295      -1.633 -12.618  15.948  1.00 91.15           H
ATOM   4495 3HD1 ILE A 295      -1.480 -14.334  16.393  1.00 91.15           H
ATOM   4496  HN  ILE A 295       2.923 -13.070  16.887  1.00 91.15           H
ATOM   4497  N   ASP A 296       3.659 -10.256  15.614  1.00 92.03           N
ATOM   4498  CA  ASP A 296       4.255  -8.950  15.389  1.00 92.03           C
ATOM   4499  C   ASP A 296       5.468  -9.100  14.469  1.00 92.03           C
ATOM   4500  O   ASP A 296       5.695  -8.265  13.594  1.00 92.03           O
ATOM   4501  HA  ASP A 296       3.464  -8.348  14.941  1.00 92.03           H
ATOM   4502  CB  ASP A 296       4.732  -8.328  16.702  1.00 92.03           C
ATOM   4503 1HB  ASP A 296       5.303  -9.062  17.271  1.00 92.03           H
ATOM   4504 2HB  ASP A 296       5.403  -7.495  16.492  1.00 92.03           H
ATOM   4505  CG  ASP A 296       3.548  -7.837  17.538  1.00 92.03           C
ATOM   4506  OD1 ASP A 296       2.454  -7.704  16.948  1.00 92.03           O
ATOM   4507  OD2 ASP A 296       3.763  -7.606  18.747  1.00 92.03           O
ATOM   4508  HN  ASP A 296       3.699 -10.581  16.559  1.00 92.03           H
ATOM   4509  N   ILE A 297       6.216 -10.169  14.698  1.00 91.19           N
ATOM   4510  CA  ILE A 297       7.385 -10.454  13.883  1.00 91.19           C
ATOM   4511  C   ILE A 297       6.941 -10.757  12.450  1.00 91.19           C
ATOM   4512  O   ILE A 297       7.526 -10.250  11.495  1.00 91.19           O
ATOM   4513  HA  ILE A 297       8.001  -9.555  13.870  1.00 91.19           H
ATOM   4514  CB  ILE A 297       8.222 -11.567  14.516  1.00 91.19           C
ATOM   4515  HB  ILE A 297       7.558 -12.396  14.762  1.00 91.19           H
ATOM   4516  CG1 ILE A 297       8.861 -11.096  15.824  1.00 91.19           C
ATOM   4517 1HG1 ILE A 297       9.616 -10.340  15.612  1.00 91.19           H
ATOM   4518 2HG1 ILE A 297       8.105 -10.625  16.453  1.00 91.19           H
ATOM   4519  CG2 ILE A 297       9.263 -12.099  13.529  1.00 91.19           C
ATOM   4520 1HG2 ILE A 297       8.758 -12.499  12.649  1.00 91.19           H
ATOM   4521 2HG2 ILE A 297       9.928 -11.289  13.230  1.00 91.19           H
ATOM   4522 3HG2 ILE A 297       9.844 -12.890  14.005  1.00 91.19           H
ATOM   4523  CD1 ILE A 297       9.499 -12.267  16.575  1.00 91.19           C
ATOM   4524 1HD1 ILE A 297       8.736 -13.010  16.806  1.00 91.19           H
ATOM   4525 2HD1 ILE A 297      10.271 -12.720  15.952  1.00 91.19           H
ATOM   4526 3HD1 ILE A 297       9.946 -11.904  17.501  1.00 91.19           H
ATOM   4527  HN  ILE A 297       6.035 -10.833  15.423  1.00 91.19           H
ATOM   4528  N   CYS A 298       5.910 -11.583  12.347  1.00 93.50           N
ATOM   4529  CA  CYS A 298       5.376 -11.953  11.047  1.00 93.50           C
ATOM   4530  C   CYS A 298       4.937 -10.677  10.326  1.00 93.50           C
ATOM   4531  O   CYS A 298       5.141 -10.540   9.121  1.00 93.50           O
ATOM   4532  HA  CYS A 298       6.183 -12.446  10.506  1.00 93.50           H
ATOM   4533  CB  CYS A 298       4.230 -12.960  11.173  1.00 93.50           C
ATOM   4534 1HB  CYS A 298       3.527 -12.630  11.938  1.00 93.50           H
ATOM   4535 2HB  CYS A 298       3.678 -13.014  10.235  1.00 93.50           H
ATOM   4536  SG  CYS A 298       4.892 -14.611  11.603  1.00 93.50           S
ATOM   4537  HG  CYS A 298       5.088 -14.350  12.893  1.00 93.50           H
ATOM   4538  HN  CYS A 298       5.443 -11.995  13.129  1.00 93.50           H
ATOM   4539  N   PHE A 299       4.344  -9.776  11.095  1.00 92.98           N
ATOM   4540  CA  PHE A 299       3.871  -8.517  10.543  1.00 92.98           C
ATOM   4541  C   PHE A 299       5.024  -7.719   9.931  1.00 92.98           C
ATOM   4542  O   PHE A 299       4.910  -7.213   8.816  1.00 92.98           O
ATOM   4543  HA  PHE A 299       3.145  -8.756   9.767  1.00 92.98           H
ATOM   4544  CB  PHE A 299       3.273  -7.718  11.703  1.00 92.98           C
ATOM   4545 1HB  PHE A 299       2.461  -8.293  12.147  1.00 92.98           H
ATOM   4546 2HB  PHE A 299       4.033  -7.591  12.474  1.00 92.98           H
ATOM   4547  CG  PHE A 299       2.741  -6.341  11.300  1.00 92.98           C
ATOM   4548  CD1 PHE A 299       3.513  -5.235  11.478  1.00 92.98           C
ATOM   4549  HD1 PHE A 299       4.510  -5.330  11.907  1.00 92.98           H
ATOM   4550  CD2 PHE A 299       1.497  -6.222  10.764  1.00 92.98           C
ATOM   4551  HD2 PHE A 299       0.878  -7.108  10.622  1.00 92.98           H
ATOM   4552  CE1 PHE A 299       3.019  -3.957  11.104  1.00 92.98           C
ATOM   4553  HE1 PHE A 299       3.637  -3.071  11.246  1.00 92.98           H
ATOM   4554  CE2 PHE A 299       1.003  -4.944  10.390  1.00 92.98           C
ATOM   4555  HE2 PHE A 299       0.006  -4.850   9.961  1.00 92.98           H
ATOM   4556  CZ  PHE A 299       1.775  -3.839  10.568  1.00 92.98           C
ATOM   4557  HZ  PHE A 299       1.396  -2.858  10.281  1.00 92.98           H
ATOM   4558  HN  PHE A 299       4.184  -9.894  12.075  1.00 92.98           H
ATOM   4559  N   GLN A 300       6.109  -7.632  10.687  1.00 88.94           N
ATOM   4560  CA  GLN A 300       7.266  -6.870  10.251  1.00 88.94           C
ATOM   4561  C   GLN A 300       7.769  -7.393   8.904  1.00 88.94           C
ATOM   4562  O   GLN A 300       8.024  -6.614   7.987  1.00 88.94           O
ATOM   4563  HA  GLN A 300       6.913  -5.845  10.141  1.00 88.94           H
ATOM   4564  CB  GLN A 300       8.376  -6.908  11.303  1.00 88.94           C
ATOM   4565 1HB  GLN A 300       8.560  -7.939  11.606  1.00 88.94           H
ATOM   4566 2HB  GLN A 300       9.304  -6.533  10.871  1.00 88.94           H
ATOM   4567  CG  GLN A 300       8.001  -6.070  12.527  1.00 88.94           C
ATOM   4568 1HG  GLN A 300       7.793  -5.045  12.220  1.00 88.94           H
ATOM   4569 2HG  GLN A 300       7.087  -6.461  12.973  1.00 88.94           H
ATOM   4570  CD  GLN A 300       9.126  -6.080  13.563  1.00 88.94           C
ATOM   4571  OE1 GLN A 300      10.275  -5.788  13.274  1.00 88.94           O
ATOM   4572  NE2 GLN A 300       8.733  -6.430  14.785  1.00 88.94           N
ATOM   4573 1HE2 GLN A 300       7.775  -6.658  14.956  1.00 88.94           H
ATOM   4574 2HE2 GLN A 300       9.397  -6.466  15.532  1.00 88.94           H
ATOM   4575  HN  GLN A 300       6.203  -8.070  11.582  1.00 88.94           H
ATOM   4576  N   VAL A 301       7.896  -8.710   8.827  1.00 94.03           N
ATOM   4577  CA  VAL A 301       8.480  -9.338   7.654  1.00 94.03           C
ATOM   4578  C   VAL A 301       7.572  -9.097   6.446  1.00 94.03           C
ATOM   4579  O   VAL A 301       8.032  -8.642   5.400  1.00 94.03           O
ATOM   4580  HA  VAL A 301       9.443  -8.861   7.470  1.00 94.03           H
ATOM   4581  CB  VAL A 301       8.731 -10.823   7.925  1.00 94.03           C
ATOM   4582  HB  VAL A 301       7.783 -11.276   8.213  1.00 94.03           H
ATOM   4583  CG1 VAL A 301       9.230 -11.534   6.666  1.00 94.03           C
ATOM   4584 1HG1 VAL A 301       8.482 -11.444   5.878  1.00 94.03           H
ATOM   4585 2HG1 VAL A 301      10.162 -11.076   6.335  1.00 94.03           H
ATOM   4586 3HG1 VAL A 301       9.400 -12.587   6.887  1.00 94.03           H
ATOM   4587  CG2 VAL A 301       9.712 -11.010   9.085  1.00 94.03           C
ATOM   4588 1HG2 VAL A 301      10.661 -10.534   8.838  1.00 94.03           H
ATOM   4589 2HG2 VAL A 301       9.301 -10.554   9.986  1.00 94.03           H
ATOM   4590 3HG2 VAL A 301       9.873 -12.074   9.257  1.00 94.03           H
ATOM   4591  HN  VAL A 301       7.610  -9.343   9.546  1.00 94.03           H
ATOM   4592  N   THR A 302       6.298  -9.411   6.631  1.00 93.34           N
ATOM   4593  CA  THR A 302       5.354  -9.388   5.528  1.00 93.34           C
ATOM   4594  C   THR A 302       5.138  -7.953   5.041  1.00 93.34           C
ATOM   4595  O   THR A 302       4.943  -7.721   3.849  1.00 93.34           O
ATOM   4596  HA  THR A 302       5.783  -9.946   4.696  1.00 93.34           H
ATOM   4597  CB  THR A 302       4.066 -10.072   5.993  1.00 93.34           C
ATOM   4598  HB  THR A 302       3.315 -10.066   5.203  1.00 93.34           H
ATOM   4599  OG1 THR A 302       3.713  -9.374   7.184  1.00 93.34           O
ATOM   4600  HG1 THR A 302       2.765  -9.577   7.431  1.00 93.34           H
ATOM   4601  CG2 THR A 302       4.303 -11.509   6.460  1.00 93.34           C
ATOM   4602 1HG2 THR A 302       5.004 -11.509   7.295  1.00 93.34           H
ATOM   4603 2HG2 THR A 302       4.717 -12.095   5.639  1.00 93.34           H
ATOM   4604 3HG2 THR A 302       3.358 -11.948   6.779  1.00 93.34           H
ATOM   4605  HN  THR A 302       5.911  -9.678   7.514  1.00 93.34           H
ATOM   4606  N   GLN A 303       5.179  -7.028   5.989  1.00 89.87           N
ATOM   4607  CA  GLN A 303       5.039  -5.619   5.666  1.00 89.87           C
ATOM   4608  C   GLN A 303       6.197  -5.160   4.777  1.00 89.87           C
ATOM   4609  O   GLN A 303       5.990  -4.425   3.813  1.00 89.87           O
ATOM   4610  HA  GLN A 303       4.099  -5.539   5.120  1.00 89.87           H
ATOM   4611  CB  GLN A 303       4.955  -4.770   6.937  1.00 89.87           C
ATOM   4612 1HB  GLN A 303       4.088  -5.074   7.524  1.00 89.87           H
ATOM   4613 2HB  GLN A 303       5.835  -4.946   7.555  1.00 89.87           H
ATOM   4614  CG  GLN A 303       4.852  -3.282   6.597  1.00 89.87           C
ATOM   4615 1HG  GLN A 303       5.796  -2.936   6.176  1.00 89.87           H
ATOM   4616 2HG  GLN A 303       4.088  -3.132   5.833  1.00 89.87           H
ATOM   4617  CD  GLN A 303       4.508  -2.458   7.839  1.00 89.87           C
ATOM   4618  OE1 GLN A 303       5.285  -2.339   8.772  1.00 89.87           O
ATOM   4619  NE2 GLN A 303       3.302  -1.899   7.800  1.00 89.87           N
ATOM   4620 1HE2 GLN A 303       2.712  -2.036   7.004  1.00 89.87           H
ATOM   4621 2HE2 GLN A 303       2.985  -1.340   8.567  1.00 89.87           H
ATOM   4622  HN  GLN A 303       5.305  -7.228   6.961  1.00 89.87           H
ATOM   4623  N   THR A 304       7.390  -5.614   5.133  1.00 91.50           N
ATOM   4624  CA  THR A 304       8.587  -5.219   4.410  1.00 91.50           C
ATOM   4625  C   THR A 304       8.521  -5.709   2.962  1.00 91.50           C
ATOM   4626  O   THR A 304       8.844  -4.966   2.036  1.00 91.50           O
ATOM   4627  HA  THR A 304       8.625  -4.130   4.378  1.00 91.50           H
ATOM   4628  CB  THR A 304       9.799  -5.751   5.177  1.00 91.50           C
ATOM   4629  HB  THR A 304       9.817  -6.841   5.171  1.00 91.50           H
ATOM   4630  OG1 THR A 304       9.690  -5.145   6.462  1.00 91.50           O
ATOM   4631  HG1 THR A 304       9.289  -5.791   7.112  1.00 91.50           H
ATOM   4632  CG2 THR A 304      11.122  -5.216   4.625  1.00 91.50           C
ATOM   4633 1HG2 THR A 304      11.132  -4.128   4.694  1.00 91.50           H
ATOM   4634 2HG2 THR A 304      11.227  -5.515   3.582  1.00 91.50           H
ATOM   4635 3HG2 THR A 304      11.950  -5.624   5.205  1.00 91.50           H
ATOM   4636  HN  THR A 304       7.545  -6.239   5.898  1.00 91.50           H
ATOM   4637  N   ILE A 305       8.102  -6.957   2.811  1.00 92.00           N
ATOM   4638  CA  ILE A 305       7.964  -7.546   1.490  1.00 92.00           C
ATOM   4639  C   ILE A 305       7.008  -6.692   0.654  1.00 92.00           C
ATOM   4640  O   ILE A 305       7.229  -6.496  -0.540  1.00 92.00           O
ATOM   4641  HA  ILE A 305       8.946  -7.526   1.019  1.00 92.00           H
ATOM   4642  CB  ILE A 305       7.543  -9.013   1.599  1.00 92.00           C
ATOM   4643  HB  ILE A 305       6.673  -9.071   2.254  1.00 92.00           H
ATOM   4644  CG1 ILE A 305       8.648  -9.854   2.239  1.00 92.00           C
ATOM   4645 1HG1 ILE A 305       9.460  -9.998   1.526  1.00 92.00           H
ATOM   4646 2HG1 ILE A 305       9.066  -9.323   3.094  1.00 92.00           H
ATOM   4647  CG2 ILE A 305       7.119  -9.564   0.236  1.00 92.00           C
ATOM   4648 1HG2 ILE A 305       6.277  -8.986  -0.144  1.00 92.00           H
ATOM   4649 2HG2 ILE A 305       7.954  -9.490  -0.461  1.00 92.00           H
ATOM   4650 3HG2 ILE A 305       6.825 -10.608   0.342  1.00 92.00           H
ATOM   4651  CD1 ILE A 305       8.111 -11.214   2.690  1.00 92.00           C
ATOM   4652 1HD1 ILE A 305       7.316 -11.066   3.421  1.00 92.00           H
ATOM   4653 2HD1 ILE A 305       7.716 -11.752   1.828  1.00 92.00           H
ATOM   4654 3HD1 ILE A 305       8.917 -11.792   3.141  1.00 92.00           H
ATOM   4655  HN  ILE A 305       7.859  -7.561   3.571  1.00 92.00           H
ATOM   4656  N   ALA A 306       5.967  -6.207   1.314  1.00 92.17           N
ATOM   4657  CA  ALA A 306       4.950  -5.422   0.635  1.00 92.17           C
ATOM   4658  C   ALA A 306       5.575  -4.123   0.120  1.00 92.17           C
ATOM   4659  O   ALA A 306       5.238  -3.657  -0.967  1.00 92.17           O
ATOM   4660  HA  ALA A 306       4.592  -6.005  -0.214  1.00 92.17           H
ATOM   4661  CB  ALA A 306       3.780  -5.168   1.587  1.00 92.17           C
ATOM   4662 1HB  ALA A 306       3.353  -6.121   1.901  1.00 92.17           H
ATOM   4663 2HB  ALA A 306       4.135  -4.624   2.462  1.00 92.17           H
ATOM   4664 3HB  ALA A 306       3.018  -4.579   1.078  1.00 92.17           H
ATOM   4665  HN  ALA A 306       5.812  -6.343   2.292  1.00 92.17           H
ATOM   4666  N   PHE A 307       6.474  -3.577   0.925  1.00 90.22           N
ATOM   4667  CA  PHE A 307       7.087  -2.299   0.604  1.00 90.22           C
ATOM   4668  C   PHE A 307       8.047  -2.434  -0.580  1.00 90.22           C
ATOM   4669  O   PHE A 307       8.213  -1.497  -1.359  1.00 90.22           O
ATOM   4670  HA  PHE A 307       6.283  -1.611   0.341  1.00 90.22           H
ATOM   4671  CB  PHE A 307       7.877  -1.859   1.838  1.00 90.22           C
ATOM   4672 1HB  PHE A 307       8.508  -2.685   2.166  1.00 90.22           H
ATOM   4673 2HB  PHE A 307       8.541  -1.041   1.559  1.00 90.22           H
ATOM   4674  CG  PHE A 307       7.001  -1.409   3.009  1.00 90.22           C
ATOM   4675  CD1 PHE A 307       5.652  -1.331   2.858  1.00 90.22           C
ATOM   4676  HD1 PHE A 307       5.194  -1.589   1.903  1.00 90.22           H
ATOM   4677  CD2 PHE A 307       7.572  -1.087   4.201  1.00 90.22           C
ATOM   4678  HD2 PHE A 307       8.653  -1.149   4.321  1.00 90.22           H
ATOM   4679  CE1 PHE A 307       4.839  -0.913   3.945  1.00 90.22           C
ATOM   4680  HE1 PHE A 307       3.757  -0.850   3.824  1.00 90.22           H
ATOM   4681  CE2 PHE A 307       6.759  -0.669   5.287  1.00 90.22           C
ATOM   4682  HE2 PHE A 307       7.217  -0.411   6.242  1.00 90.22           H
ATOM   4683  CZ  PHE A 307       5.410  -0.591   5.137  1.00 90.22           C
ATOM   4684  HZ  PHE A 307       4.786  -0.270   5.971  1.00 90.22           H
ATOM   4685  HN  PHE A 307       6.783  -3.990   1.781  1.00 90.22           H
ATOM   4686  N   PHE A 308       8.654  -3.608  -0.678  1.00 87.27           N
ATOM   4687  CA  PHE A 308       9.584  -3.881  -1.760  1.00 87.27           C
ATOM   4688  C   PHE A 308       8.889  -3.780  -3.119  1.00 87.27           C
ATOM   4689  O   PHE A 308       9.539  -3.545  -4.137  1.00 87.27           O
ATOM   4690  HA  PHE A 308      10.376  -3.135  -1.702  1.00 87.27           H
ATOM   4691  CB  PHE A 308      10.090  -5.312  -1.564  1.00 87.27           C
ATOM   4692 1HB  PHE A 308       9.332  -5.884  -1.028  1.00 87.27           H
ATOM   4693 2HB  PHE A 308      10.210  -5.781  -2.541  1.00 87.27           H
ATOM   4694  CG  PHE A 308      11.413  -5.406  -0.803  1.00 87.27           C
ATOM   4695  CD1 PHE A 308      12.581  -5.096  -1.428  1.00 87.27           C
ATOM   4696  HD1 PHE A 308      12.573  -4.781  -2.471  1.00 87.27           H
ATOM   4697  CD2 PHE A 308      11.423  -5.800   0.499  1.00 87.27           C
ATOM   4698  HD2 PHE A 308      10.487  -6.048   1.000  1.00 87.27           H
ATOM   4699  CE1 PHE A 308      13.809  -5.183  -0.721  1.00 87.27           C
ATOM   4700  HE1 PHE A 308      14.745  -4.935  -1.222  1.00 87.27           H
ATOM   4701  CE2 PHE A 308      12.651  -5.887   1.205  1.00 87.27           C
ATOM   4702  HE2 PHE A 308      12.659  -6.203   2.249  1.00 87.27           H
ATOM   4703  CZ  PHE A 308      13.819  -5.577   0.580  1.00 87.27           C
ATOM   4704  HZ  PHE A 308      14.762  -5.644   1.123  1.00 87.27           H
ATOM   4705  HN  PHE A 308       8.520  -4.362  -0.035  1.00 87.27           H
ATOM   4706  N   HIS A 309       7.577  -3.962  -3.092  1.00 79.95           N
ATOM   4707  CA  HIS A 309       6.789  -3.906  -4.311  1.00 79.95           C
ATOM   4708  C   HIS A 309       6.963  -2.538  -4.973  1.00 79.95           C
ATOM   4709  O   HIS A 309       7.027  -2.440  -6.197  1.00 79.95           O
ATOM   4710  HA  HIS A 309       7.184  -4.674  -4.975  1.00 79.95           H
ATOM   4711  CB  HIS A 309       5.324  -4.245  -4.027  1.00 79.95           C
ATOM   4712 1HB  HIS A 309       5.258  -5.283  -3.703  1.00 79.95           H
ATOM   4713 2HB  HIS A 309       4.974  -3.630  -3.198  1.00 79.95           H
ATOM   4714  CG  HIS A 309       4.406  -4.041  -5.208  1.00 79.95           C
ATOM   4715  ND1 HIS A 309       3.656  -2.892  -5.386  1.00 79.95           N
ATOM   4716  HD1 HIS A 309       3.642  -2.102  -4.773  1.00 79.95           H
ATOM   4717  CD2 HIS A 309       4.126  -4.851  -6.269  1.00 79.95           C
ATOM   4718  HD2 HIS A 309       4.548  -5.841  -6.444  1.00 79.95           H
ATOM   4719  CE1 HIS A 309       2.959  -3.016  -6.506  1.00 79.95           C
ATOM   4720  HE1 HIS A 309       2.273  -2.277  -6.919  1.00 79.95           H
ATOM   4721  NE2 HIS A 309       3.251  -4.231  -7.052  1.00 79.95           N
ATOM   4722  HN  HIS A 309       7.055  -4.144  -2.259  1.00 79.95           H
ATOM   4723  N   SER A 310       7.034  -1.515  -4.134  1.00 84.06           N
ATOM   4724  CA  SER A 310       7.043  -0.146  -4.621  1.00 84.06           C
ATOM   4725  C   SER A 310       8.352   0.138  -5.361  1.00 84.06           C
ATOM   4726  O   SER A 310       8.411   1.031  -6.204  1.00 84.06           O
ATOM   4727  HA  SER A 310       6.195  -0.077  -5.303  1.00 84.06           H
ATOM   4728  CB  SER A 310       6.855   0.849  -3.474  1.00 84.06           C
ATOM   4729 1HB  SER A 310       7.590   0.646  -2.694  1.00 84.06           H
ATOM   4730 2HB  SER A 310       7.045   1.859  -3.835  1.00 84.06           H
ATOM   4731  OG  SER A 310       5.545   0.782  -2.919  1.00 84.06           O
ATOM   4732  HG  SER A 310       4.890   1.222  -3.533  1.00 84.06           H
ATOM   4733  HN  SER A 310       7.086  -1.610  -3.140  1.00 84.06           H
ATOM   4734  N   CYS A 311       9.369  -0.639  -5.018  1.00 86.72           N
ATOM   4735  CA  CYS A 311      10.671  -0.488  -5.644  1.00 86.72           C
ATOM   4736  C   CYS A 311      10.753  -1.459  -6.824  1.00 86.72           C
ATOM   4737  O   CYS A 311      11.617  -1.320  -7.688  1.00 86.72           O
ATOM   4738  HA  CYS A 311      10.735   0.545  -5.988  1.00 86.72           H
ATOM   4739  CB  CYS A 311      11.809  -0.707  -4.645  1.00 86.72           C
ATOM   4740 1HB  CYS A 311      12.738  -0.301  -5.044  1.00 86.72           H
ATOM   4741 2HB  CYS A 311      11.599  -0.171  -3.719  1.00 86.72           H
ATOM   4742  SG  CYS A 311      12.004  -2.494  -4.302  1.00 86.72           S
ATOM   4743  HG  CYS A 311      13.039  -2.365  -3.477  1.00 86.72           H
ATOM   4744  HN  CYS A 311       9.313  -1.360  -4.327  1.00 86.72           H
ATOM   4745  N   LEU A 312       9.840  -2.419  -6.823  1.00 84.50           N
ATOM   4746  CA  LEU A 312       9.895  -3.505  -7.786  1.00 84.50           C
ATOM   4747  C   LEU A 312       9.253  -3.050  -9.098  1.00 84.50           C
ATOM   4748  O   LEU A 312       9.683  -3.455 -10.177  1.00 84.50           O
ATOM   4749  HA  LEU A 312      10.947  -3.722  -7.974  1.00 84.50           H
ATOM   4750  CB  LEU A 312       9.268  -4.773  -7.202  1.00 84.50           C
ATOM   4751 1HB  LEU A 312       8.337  -4.498  -6.707  1.00 84.50           H
ATOM   4752 2HB  LEU A 312       9.008  -5.438  -8.025  1.00 84.50           H
ATOM   4753  CG  LEU A 312      10.132  -5.551  -6.207  1.00 84.50           C
ATOM   4754  HG  LEU A 312      10.410  -4.877  -5.397  1.00 84.50           H
ATOM   4755  CD1 LEU A 312       9.345  -6.706  -5.585  1.00 84.50           C
ATOM   4756 1HD1 LEU A 312       8.475  -6.312  -5.059  1.00 84.50           H
ATOM   4757 2HD1 LEU A 312       9.017  -7.387  -6.370  1.00 84.50           H
ATOM   4758 3HD1 LEU A 312       9.982  -7.243  -4.882  1.00 84.50           H
ATOM   4759  CD2 LEU A 312      11.429  -6.028  -6.863  1.00 84.50           C
ATOM   4760 1HD2 LEU A 312      11.192  -6.680  -7.705  1.00 84.50           H
ATOM   4761 2HD2 LEU A 312      11.995  -5.167  -7.218  1.00 84.50           H
ATOM   4762 3HD2 LEU A 312      12.024  -6.579  -6.134  1.00 84.50           H
ATOM   4763  HN  LEU A 312       9.075  -2.463  -6.180  1.00 84.50           H
ATOM   4764  N   ASN A 313       8.234  -2.214  -8.963  1.00 79.77           N
ATOM   4765  CA  ASN A 313       7.426  -1.828 -10.107  1.00 79.77           C
ATOM   4766  C   ASN A 313       8.339  -1.307 -11.218  1.00 79.77           C
ATOM   4767  O   ASN A 313       8.298  -1.802 -12.343  1.00 79.77           O
ATOM   4768  HA  ASN A 313       6.889  -2.731 -10.397  1.00 79.77           H
ATOM   4769  CB  ASN A 313       6.447  -0.711  -9.737  1.00 79.77           C
ATOM   4770 1HB  ASN A 313       6.941   0.011  -9.087  1.00 79.77           H
ATOM   4771 2HB  ASN A 313       6.145  -0.175 -10.637  1.00 79.77           H
ATOM   4772  CG  ASN A 313       5.211  -1.276  -9.034  1.00 79.77           C
ATOM   4773  OD1 ASN A 313       4.823  -2.417  -9.225  1.00 79.77           O
ATOM   4774  ND2 ASN A 313       4.616  -0.417  -8.212  1.00 79.77           N
ATOM   4775 1HD2 ASN A 313       4.986   0.506  -8.100  1.00 79.77           H
ATOM   4776 2HD2 ASN A 313       3.799  -0.693  -7.706  1.00 79.77           H
ATOM   4777  HN  ASN A 313       7.958  -1.805  -8.093  1.00 79.77           H
ATOM   4778  N   PRO A 314       9.176  -0.302 -10.925  1.00 80.56           N
ATOM   4779  CA  PRO A 314      10.038   0.285 -11.954  1.00 80.56           C
ATOM   4780  C   PRO A 314      10.865  -0.762 -12.682  1.00 80.56           C
ATOM   4781  O   PRO A 314      11.025  -0.696 -13.899  1.00 80.56           O
ATOM   4782  HA  PRO A 314       9.431   0.757 -12.727  1.00 80.56           H
ATOM   4783  CB  PRO A 314      10.920   1.262 -11.173  1.00 80.56           C
ATOM   4784 1HB  PRO A 314      11.849   0.793 -10.849  1.00 80.56           H
ATOM   4785 2HB  PRO A 314      11.195   2.126 -11.777  1.00 80.56           H
ATOM   4786  CG  PRO A 314      10.046   1.657  -9.989  1.00 80.56           C
ATOM   4787 1HG  PRO A 314      10.637   2.060  -9.166  1.00 80.56           H
ATOM   4788 2HG  PRO A 314       9.327   2.431 -10.257  1.00 80.56           H
ATOM   4789  CD  PRO A 314       9.366   0.350  -9.617  1.00 80.56           C
ATOM   4790 1HD  PRO A 314       9.986  -0.255  -8.955  1.00 80.56           H
ATOM   4791 2HD  PRO A 314       8.422   0.517  -9.099  1.00 80.56           H
ATOM   4792  N   VAL A 315      11.372  -1.711 -11.909  1.00 81.87           N
ATOM   4793  CA  VAL A 315      12.247  -2.734 -12.456  1.00 81.87           C
ATOM   4794  C   VAL A 315      11.463  -3.591 -13.452  1.00 81.87           C
ATOM   4795  O   VAL A 315      11.985  -3.965 -14.501  1.00 81.87           O
ATOM   4796  HA  VAL A 315      13.053  -2.228 -12.988  1.00 81.87           H
ATOM   4797  CB  VAL A 315      12.868  -3.553 -11.323  1.00 81.87           C
ATOM   4798  HB  VAL A 315      12.059  -4.033 -10.773  1.00 81.87           H
ATOM   4799  CG1 VAL A 315      13.778  -4.652 -11.875  1.00 81.87           C
ATOM   4800 1HG1 VAL A 315      13.196  -5.320 -12.510  1.00 81.87           H
ATOM   4801 2HG1 VAL A 315      14.579  -4.201 -12.460  1.00 81.87           H
ATOM   4802 3HG1 VAL A 315      14.206  -5.219 -11.048  1.00 81.87           H
ATOM   4803  CG2 VAL A 315      13.628  -2.651 -10.348  1.00 81.87           C
ATOM   4804 1HG2 VAL A 315      14.424  -2.130 -10.879  1.00 81.87           H
ATOM   4805 2HG2 VAL A 315      12.942  -1.922  -9.917  1.00 81.87           H
ATOM   4806 3HG2 VAL A 315      14.059  -3.259  -9.552  1.00 81.87           H
ATOM   4807  HN  VAL A 315      11.195  -1.788 -10.928  1.00 81.87           H
ATOM   4808  N   LEU A 316      10.221  -3.877 -13.088  1.00 80.21           N
ATOM   4809  CA  LEU A 316       9.371  -4.712 -13.920  1.00 80.21           C
ATOM   4810  C   LEU A 316       9.228  -4.070 -15.301  1.00 80.21           C
ATOM   4811  O   LEU A 316       9.279  -4.759 -16.319  1.00 80.21           O
ATOM   4812  HA  LEU A 316       9.871  -5.673 -14.037  1.00 80.21           H
ATOM   4813  CB  LEU A 316       8.035  -4.978 -13.224  1.00 80.21           C
ATOM   4814 1HB  LEU A 316       7.582  -4.019 -12.973  1.00 80.21           H
ATOM   4815 2HB  LEU A 316       7.370  -5.469 -13.933  1.00 80.21           H
ATOM   4816  CG  LEU A 316       8.099  -5.828 -11.954  1.00 80.21           C
ATOM   4817  HG  LEU A 316       8.768  -5.338 -11.247  1.00 80.21           H
ATOM   4818  CD1 LEU A 316       6.725  -5.920 -11.286  1.00 80.21           C
ATOM   4819 1HD1 LEU A 316       6.383  -4.919 -11.020  1.00 80.21           H
ATOM   4820 2HD1 LEU A 316       6.015  -6.375 -11.976  1.00 80.21           H
ATOM   4821 3HD1 LEU A 316       6.799  -6.530 -10.385  1.00 80.21           H
ATOM   4822  CD2 LEU A 316       8.686  -7.210 -12.248  1.00 80.21           C
ATOM   4823 1HD2 LEU A 316       8.061  -7.722 -12.980  1.00 80.21           H
ATOM   4824 2HD2 LEU A 316       9.695  -7.099 -12.645  1.00 80.21           H
ATOM   4825 3HD2 LEU A 316       8.720  -7.794 -11.328  1.00 80.21           H
ATOM   4826  HN  LEU A 316       9.796  -3.549 -12.245  1.00 80.21           H
ATOM   4827  N   TYR A 317       9.050  -2.756 -15.293  1.00 71.32           N
ATOM   4828  CA  TYR A 317       8.861  -2.019 -16.530  1.00 71.32           C
ATOM   4829  C   TYR A 317      10.104  -2.110 -17.418  1.00 71.32           C
ATOM   4830  O   TYR A 317       9.994  -2.187 -18.641  1.00 71.32           O
ATOM   4831  HA  TYR A 317       8.014  -2.457 -17.058  1.00 71.32           H
ATOM   4832  CB  TYR A 317       8.646  -0.560 -16.123  1.00 71.32           C
ATOM   4833 1HB  TYR A 317       9.541  -0.199 -15.615  1.00 71.32           H
ATOM   4834 2HB  TYR A 317       8.525   0.044 -17.022  1.00 71.32           H
ATOM   4835  CG  TYR A 317       7.437  -0.340 -15.211  1.00 71.32           C
ATOM   4836  CD1 TYR A 317       6.377  -1.223 -15.246  1.00 71.32           C
ATOM   4837  HD1 TYR A 317       6.402  -2.077 -15.923  1.00 71.32           H
ATOM   4838  CD2 TYR A 317       7.407   0.741 -14.354  1.00 71.32           C
ATOM   4839  HD2 TYR A 317       8.244   1.439 -14.327  1.00 71.32           H
ATOM   4840  CE1 TYR A 317       5.240  -1.016 -14.388  1.00 71.32           C
ATOM   4841  HE1 TYR A 317       4.396  -1.706 -14.406  1.00 71.32           H
ATOM   4842  CE2 TYR A 317       6.269   0.948 -13.496  1.00 71.32           C
ATOM   4843  HE2 TYR A 317       6.232   1.798 -12.815  1.00 71.32           H
ATOM   4844  CZ  TYR A 317       5.242   0.059 -13.555  1.00 71.32           C
ATOM   4845  OH  TYR A 317       4.167   0.254 -12.745  1.00 71.32           O
ATOM   4846  HH  TYR A 317       4.298   1.080 -12.196  1.00 71.32           H
ATOM   4847  HN  TYR A 317       9.034  -2.200 -14.462  1.00 71.32           H
ATOM   4848  N   VAL A 318      11.259  -2.098 -16.768  1.00 73.87           N
ATOM   4849  CA  VAL A 318      12.522  -2.118 -17.486  1.00 73.87           C
ATOM   4850  C   VAL A 318      12.660  -3.449 -18.228  1.00 73.87           C
ATOM   4851  O   VAL A 318      12.993  -3.472 -19.412  1.00 73.87           O
ATOM   4852  HA  VAL A 318      12.498  -1.310 -18.217  1.00 73.87           H
ATOM   4853  CB  VAL A 318      13.677  -1.849 -16.520  1.00 73.87           C
ATOM   4854  HB  VAL A 318      13.599  -2.561 -15.698  1.00 73.87           H
ATOM   4855  CG1 VAL A 318      15.027  -2.069 -17.205  1.00 73.87           C
ATOM   4856 1HG1 VAL A 318      15.095  -3.100 -17.552  1.00 73.87           H
ATOM   4857 2HG1 VAL A 318      15.118  -1.393 -18.055  1.00 73.87           H
ATOM   4858 3HG1 VAL A 318      15.831  -1.871 -16.496  1.00 73.87           H
ATOM   4859  CG2 VAL A 318      13.584  -0.440 -15.932  1.00 73.87           C
ATOM   4860 1HG2 VAL A 318      13.624   0.293 -16.738  1.00 73.87           H
ATOM   4861 2HG2 VAL A 318      12.644  -0.333 -15.391  1.00 73.87           H
ATOM   4862 3HG2 VAL A 318      14.417  -0.275 -15.249  1.00 73.87           H
ATOM   4863  HN  VAL A 318      11.339  -2.075 -15.772  1.00 73.87           H
ATOM   4864  N   PHE A 319      12.399  -4.525 -17.501  1.00 72.09           N
ATOM   4865  CA  PHE A 319      12.674  -5.858 -18.011  1.00 72.09           C
ATOM   4866  C   PHE A 319      11.550  -6.334 -18.934  1.00 72.09           C
ATOM   4867  O   PHE A 319      11.804  -7.022 -19.922  1.00 72.09           O
ATOM   4868  HA  PHE A 319      13.606  -5.803 -18.573  1.00 72.09           H
ATOM   4869  CB  PHE A 319      12.753  -6.792 -16.802  1.00 72.09           C
ATOM   4870 1HB  PHE A 319      11.970  -6.522 -16.094  1.00 72.09           H
ATOM   4871 2HB  PHE A 319      12.549  -7.812 -17.129  1.00 72.09           H
ATOM   4872  CG  PHE A 319      14.103  -6.764 -16.081  1.00 72.09           C
ATOM   4873  CD1 PHE A 319      15.198  -7.319 -16.667  1.00 72.09           C
ATOM   4874  HD1 PHE A 319      15.114  -7.783 -17.650  1.00 72.09           H
ATOM   4875  CD2 PHE A 319      14.208  -6.184 -14.856  1.00 72.09           C
ATOM   4876  HD2 PHE A 319      13.330  -5.740 -14.386  1.00 72.09           H
ATOM   4877  CE1 PHE A 319      16.451  -7.292 -15.999  1.00 72.09           C
ATOM   4878  HE1 PHE A 319      17.328  -7.737 -16.468  1.00 72.09           H
ATOM   4879  CE2 PHE A 319      15.460  -6.158 -14.187  1.00 72.09           C
ATOM   4880  HE2 PHE A 319      15.544  -5.694 -13.205  1.00 72.09           H
ATOM   4881  CZ  PHE A 319      16.555  -6.713 -14.773  1.00 72.09           C
ATOM   4882  HZ  PHE A 319      17.517  -6.693 -14.260  1.00 72.09           H
ATOM   4883  HN  PHE A 319      12.007  -4.497 -16.581  1.00 72.09           H
ATOM   4884  N   VAL A 320      10.333  -5.948 -18.581  1.00 75.18           N
ATOM   4885  CA  VAL A 320       9.155  -6.508 -19.221  1.00 75.18           C
ATOM   4886  C   VAL A 320       8.660  -5.544 -20.300  1.00 75.18           C
ATOM   4887  O   VAL A 320       8.057  -5.966 -21.286  1.00 75.18           O
ATOM   4888  HA  VAL A 320       9.452  -7.444 -19.696  1.00 75.18           H
ATOM   4889  CB  VAL A 320       8.090  -6.827 -18.170  1.00 75.18           C
ATOM   4890  HB  VAL A 320       7.704  -5.883 -17.786  1.00 75.18           H
ATOM   4891  CG1 VAL A 320       6.921  -7.595 -18.790  1.00 75.18           C
ATOM   4892 1HG1 VAL A 320       6.467  -6.993 -19.576  1.00 75.18           H
ATOM   4893 2HG1 VAL A 320       7.285  -8.531 -19.214  1.00 75.18           H
ATOM   4894 3HG1 VAL A 320       6.178  -7.809 -18.021  1.00 75.18           H
ATOM   4895  CG2 VAL A 320       8.693  -7.600 -16.995  1.00 75.18           C
ATOM   4896 1HG2 VAL A 320       9.119  -8.537 -17.357  1.00 75.18           H
ATOM   4897 2HG2 VAL A 320       9.475  -7.001 -16.529  1.00 75.18           H
ATOM   4898 3HG2 VAL A 320       7.914  -7.814 -16.263  1.00 75.18           H
ATOM   4899  HN  VAL A 320      10.146  -5.268 -17.872  1.00 75.18           H
ATOM   4900  N   GLY A 321       8.933  -4.266 -20.078  1.00 77.37           N
ATOM   4901  CA  GLY A 321       8.389  -3.225 -20.933  1.00 77.37           C
ATOM   4902  C   GLY A 321       9.371  -2.864 -22.050  1.00 77.37           C
ATOM   4903  O   GLY A 321      10.273  -2.053 -21.850  1.00 77.37           O
ATOM   4904 1HA  GLY A 321       7.447  -3.560 -21.367  1.00 77.37           H
ATOM   4905 2HA  GLY A 321       8.169  -2.339 -20.338  1.00 77.37           H
ATOM   4906  HN  GLY A 321       9.513  -3.940 -19.332  1.00 77.37           H
ATOM   4907  N   GLU A 322       9.162  -3.486 -23.202  1.00 67.65           N
ATOM   4908  CA  GLU A 322       9.931  -3.145 -24.386  1.00 67.65           C
ATOM   4909  C   GLU A 322       9.789  -1.655 -24.702  1.00 67.65           C
ATOM   4910  O   GLU A 322      10.779  -0.977 -24.972  1.00 67.65           O
ATOM   4911  HA  GLU A 322      10.967  -3.372 -24.134  1.00 67.65           H
ATOM   4912  CB  GLU A 322       9.507  -4.001 -25.581  1.00 67.65           C
ATOM   4913 1HB  GLU A 322       8.420  -4.003 -25.664  1.00 67.65           H
ATOM   4914 2HB  GLU A 322      10.007  -3.648 -26.483  1.00 67.65           H
ATOM   4915  CG  GLU A 322       9.937  -5.458 -25.392  1.00 67.65           C
ATOM   4916 1HG  GLU A 322      11.004  -5.500 -25.173  1.00 67.65           H
ATOM   4917 2HG  GLU A 322       9.418  -5.886 -24.535  1.00 67.65           H
ATOM   4918  CD  GLU A 322       9.634  -6.285 -26.643  1.00 67.65           C
ATOM   4919  OE1 GLU A 322      10.073  -7.455 -26.669  1.00 67.65           O
ATOM   4920  OE2 GLU A 322       8.971  -5.729 -27.545  1.00 67.65           O
ATOM   4921  HN  GLU A 322       8.483  -4.208 -23.332  1.00 67.65           H
ATOM   4922  N   ARG A 323       8.549  -1.189 -24.656  1.00 65.01           N
ATOM   4923  CA  ARG A 323       8.258   0.197 -24.981  1.00 65.01           C
ATOM   4924  C   ARG A 323       8.994   1.134 -24.021  1.00 65.01           C
ATOM   4925  O   ARG A 323       9.637   2.089 -24.451  1.00 65.01           O
ATOM   4926  HA  ARG A 323       8.615   0.324 -26.004  1.00 65.01           H
ATOM   4927  CB  ARG A 323       6.756   0.477 -24.905  1.00 65.01           C
ATOM   4928 1HB  ARG A 323       6.225  -0.182 -25.592  1.00 65.01           H
ATOM   4929 2HB  ARG A 323       6.391   0.254 -23.903  1.00 65.01           H
ATOM   4930  CG  ARG A 323       6.452   1.936 -25.251  1.00 65.01           C
ATOM   4931 1HG  ARG A 323       6.960   2.594 -24.546  1.00 65.01           H
ATOM   4932 2HG  ARG A 323       6.843   2.168 -26.242  1.00 65.01           H
ATOM   4933  CD  ARG A 323       4.946   2.206 -25.215  1.00 65.01           C
ATOM   4934 1HD  ARG A 323       4.453   1.670 -26.026  1.00 65.01           H
ATOM   4935 2HD  ARG A 323       4.524   1.832 -24.282  1.00 65.01           H
ATOM   4936  NE  ARG A 323       4.689   3.658 -25.340  1.00 65.01           N
ATOM   4937  HE  ARG A 323       5.385   4.221 -25.786  1.00 65.01           H
ATOM   4938  CZ  ARG A 323       3.582   4.266 -24.892  1.00 65.01           C
ATOM   4939  NH1 ARG A 323       2.617   3.561 -24.286  1.00 65.01           N
ATOM   4940 1HH1 ARG A 323       2.720   2.574 -24.165  1.00 65.01           H
ATOM   4941 2HH1 ARG A 323       1.794   4.023 -23.955  1.00 65.01           H
ATOM   4942  NH2 ARG A 323       3.455   5.590 -25.059  1.00 65.01           N
ATOM   4943 1HH2 ARG A 323       2.635   6.059 -24.731  1.00 65.01           H
ATOM   4944 2HH2 ARG A 323       4.180   6.108 -25.512  1.00 65.01           H
ATOM   4945  HN  ARG A 323       7.754  -1.739 -24.403  1.00 65.01           H
ATOM   4946  N   PHE A 324       8.874   0.826 -22.738  1.00 78.28           N
ATOM   4947  CA  PHE A 324       9.481   1.655 -21.710  1.00 78.28           C
ATOM   4948  C   PHE A 324      11.008   1.625 -21.812  1.00 78.28           C
ATOM   4949  O   PHE A 324      11.664   2.655 -21.665  1.00 78.28           O
ATOM   4950  HA  PHE A 324       9.129   2.674 -21.866  1.00 78.28           H
ATOM   4951  CB  PHE A 324       9.061   1.072 -20.359  1.00 78.28           C
ATOM   4952 1HB  PHE A 324       7.974   1.009 -20.325  1.00 78.28           H
ATOM   4953 2HB  PHE A 324       9.442   0.054 -20.280  1.00 78.28           H
ATOM   4954  CG  PHE A 324       9.550   1.878 -19.154  1.00 78.28           C
ATOM   4955  CD1 PHE A 324      10.681   1.504 -18.499  1.00 78.28           C
ATOM   4956  HD1 PHE A 324      11.240   0.629 -18.832  1.00 78.28           H
ATOM   4957  CD2 PHE A 324       8.853   2.970 -18.739  1.00 78.28           C
ATOM   4958  HD2 PHE A 324       7.946   3.270 -19.264  1.00 78.28           H
ATOM   4959  CE1 PHE A 324      11.135   2.252 -17.381  1.00 78.28           C
ATOM   4960  HE1 PHE A 324      12.041   1.952 -16.855  1.00 78.28           H
ATOM   4961  CE2 PHE A 324       9.306   3.718 -17.620  1.00 78.28           C
ATOM   4962  HE2 PHE A 324       8.748   4.593 -17.287  1.00 78.28           H
ATOM   4963  CZ  PHE A 324      10.438   3.344 -16.965  1.00 78.28           C
ATOM   4964  HZ  PHE A 324      10.786   3.918 -16.107  1.00 78.28           H
ATOM   4965  HN  PHE A 324       8.374   0.030 -22.398  1.00 78.28           H
ATOM   4966  N   ARG A 325      11.529   0.433 -22.065  1.00 74.85           N
ATOM   4967  CA  ARG A 325      12.966   0.254 -22.184  1.00 74.85           C
ATOM   4968  C   ARG A 325      13.518   1.136 -23.306  1.00 74.85           C
ATOM   4969  O   ARG A 325      14.568   1.759 -23.150  1.00 74.85           O
ATOM   4970  HA  ARG A 325      13.366   0.554 -21.216  1.00 74.85           H
ATOM   4971  CB  ARG A 325      13.317  -1.206 -22.474  1.00 74.85           C
ATOM   4972 1HB  ARG A 325      12.621  -1.862 -21.950  1.00 74.85           H
ATOM   4973 2HB  ARG A 325      13.204  -1.407 -23.539  1.00 74.85           H
ATOM   4974  CG  ARG A 325      14.749  -1.522 -22.039  1.00 74.85           C
ATOM   4975 1HG  ARG A 325      15.438  -0.814 -22.500  1.00 74.85           H
ATOM   4976 2HG  ARG A 325      14.841  -1.400 -20.960  1.00 74.85           H
ATOM   4977  CD  ARG A 325      15.139  -2.949 -22.431  1.00 74.85           C
ATOM   4978 1HD  ARG A 325      15.250  -3.021 -23.513  1.00 74.85           H
ATOM   4979 2HD  ARG A 325      16.105  -3.204 -21.994  1.00 74.85           H
ATOM   4980  NE  ARG A 325      14.107  -3.902 -21.965  1.00 74.85           N
ATOM   4981  HE  ARG A 325      13.497  -3.609 -21.228  1.00 74.85           H
ATOM   4982  CZ  ARG A 325      13.938  -5.132 -22.468  1.00 74.85           C
ATOM   4983  NH1 ARG A 325      14.726  -5.576 -23.457  1.00 74.85           N
ATOM   4984 1HH1 ARG A 325      15.447  -4.989 -23.824  1.00 74.85           H
ATOM   4985 2HH1 ARG A 325      14.593  -6.496 -23.827  1.00 74.85           H
ATOM   4986  NH2 ARG A 325      12.969  -5.911 -21.969  1.00 74.85           N
ATOM   4987 1HH2 ARG A 325      12.829  -6.831 -22.333  1.00 74.85           H
ATOM   4988 2HH2 ARG A 325      12.385  -5.572 -21.231  1.00 74.85           H
ATOM   4989  HN  ARG A 325      10.988  -0.399 -22.186  1.00 74.85           H
ATOM   4990  N   ARG A 326      12.787   1.162 -24.410  1.00 68.79           N
ATOM   4991  CA  ARG A 326      13.198   1.948 -25.562  1.00 68.79           C
ATOM   4992  C   ARG A 326      13.157   3.440 -25.228  1.00 68.79           C
ATOM   4993  O   ARG A 326      14.085   4.179 -25.554  1.00 68.79           O
ATOM   4994  HA  ARG A 326      14.216   1.621 -25.773  1.00 68.79           H
ATOM   4995  CB  ARG A 326      12.292   1.676 -26.765  1.00 68.79           C
ATOM   4996 1HB  ARG A 326      12.210   0.602 -26.927  1.00 68.79           H
ATOM   4997 2HB  ARG A 326      11.288   2.045 -26.559  1.00 68.79           H
ATOM   4998  CG  ARG A 326      12.840   2.348 -28.025  1.00 68.79           C
ATOM   4999 1HG  ARG A 326      12.879   3.428 -27.879  1.00 68.79           H
ATOM   5000 2HG  ARG A 326      13.862   2.014 -28.206  1.00 68.79           H
ATOM   5001  CD  ARG A 326      11.970   2.024 -29.241  1.00 68.79           C
ATOM   5002 1HD  ARG A 326      11.912   0.944 -29.380  1.00 68.79           H
ATOM   5003 2HD  ARG A 326      10.952   2.379 -29.076  1.00 68.79           H
ATOM   5004  NE  ARG A 326      12.535   2.660 -30.452  1.00 68.79           N
ATOM   5005  HE  ARG A 326      13.388   3.173 -30.358  1.00 68.79           H
ATOM   5006  CZ  ARG A 326      11.975   2.591 -31.668  1.00 68.79           C
ATOM   5007  NH1 ARG A 326      10.832   1.917 -31.853  1.00 68.79           N
ATOM   5008 1HH1 ARG A 326      10.390   1.460 -31.081  1.00 68.79           H
ATOM   5009 2HH1 ARG A 326      10.421   1.870 -32.764  1.00 68.79           H
ATOM   5010  NH2 ARG A 326      12.576   3.206 -32.696  1.00 68.79           N
ATOM   5011 1HH2 ARG A 326      12.172   3.165 -33.609  1.00 68.79           H
ATOM   5012 2HH2 ARG A 326      13.429   3.707 -32.549  1.00 68.79           H
ATOM   5013  HN  ARG A 326      11.930   0.660 -24.525  1.00 68.79           H
ATOM   5014  N   ASP A 327      12.072   3.840 -24.581  1.00 78.94           N
ATOM   5015  CA  ASP A 327      11.847   5.247 -24.295  1.00 78.94           C
ATOM   5016  C   ASP A 327      12.846   5.714 -23.235  1.00 78.94           C
ATOM   5017  O   ASP A 327      13.296   6.858 -23.263  1.00 78.94           O
ATOM   5018  HA  ASP A 327      11.980   5.758 -25.248  1.00 78.94           H
ATOM   5019  CB  ASP A 327      10.436   5.479 -23.749  1.00 78.94           C
ATOM   5020 1HB  ASP A 327      10.224   4.756 -22.961  1.00 78.94           H
ATOM   5021 2HB  ASP A 327      10.375   6.469 -23.298  1.00 78.94           H
ATOM   5022  CG  ASP A 327       9.391   5.353 -24.859  1.00 78.94           C
ATOM   5023  OD1 ASP A 327       9.811   5.349 -26.036  1.00 78.94           O
ATOM   5024  OD2 ASP A 327       8.195   5.264 -24.506  1.00 78.94           O
ATOM   5025  HN  ASP A 327      11.356   3.222 -24.255  1.00 78.94           H
ATOM   5026  N   LEU A 328      13.165   4.804 -22.326  1.00 81.01           N
ATOM   5027  CA  LEU A 328      14.127   5.098 -21.278  1.00 81.01           C
ATOM   5028  C   LEU A 328      15.463   5.490 -21.913  1.00 81.01           C
ATOM   5029  O   LEU A 328      16.001   6.558 -21.626  1.00 81.01           O
ATOM   5030  HA  LEU A 328      13.748   5.953 -20.717  1.00 81.01           H
ATOM   5031  CB  LEU A 328      14.231   3.925 -20.301  1.00 81.01           C
ATOM   5032 1HB  LEU A 328      13.263   3.796 -19.815  1.00 81.01           H
ATOM   5033 2HB  LEU A 328      14.424   3.018 -20.873  1.00 81.01           H
ATOM   5034  CG  LEU A 328      15.303   4.049 -19.216  1.00 81.01           C
ATOM   5035  HG  LEU A 328      16.263   4.217 -19.703  1.00 81.01           H
ATOM   5036  CD1 LEU A 328      15.035   5.257 -18.316  1.00 81.01           C
ATOM   5037 1HD1 LEU A 328      15.040   6.166 -18.917  1.00 81.01           H
ATOM   5038 2HD1 LEU A 328      14.063   5.143 -17.835  1.00 81.01           H
ATOM   5039 3HD1 LEU A 328      15.812   5.321 -17.553  1.00 81.01           H
ATOM   5040  CD2 LEU A 328      15.423   2.751 -18.414  1.00 81.01           C
ATOM   5041 1HD2 LEU A 328      14.468   2.529 -17.938  1.00 81.01           H
ATOM   5042 2HD2 LEU A 328      15.695   1.935 -19.083  1.00 81.01           H
ATOM   5043 3HD2 LEU A 328      16.192   2.867 -17.650  1.00 81.01           H
ATOM   5044  HN  LEU A 328      12.779   3.882 -22.298  1.00 81.01           H
ATOM   5045  N   VAL A 329      15.959   4.604 -22.763  1.00 80.88           N
ATOM   5046  CA  VAL A 329      17.269   4.795 -23.363  1.00 80.88           C
ATOM   5047  C   VAL A 329      17.260   6.076 -24.199  1.00 80.88           C
ATOM   5048  O   VAL A 329      18.259   6.792 -24.255  1.00 80.88           O
ATOM   5049  HA  VAL A 329      17.989   4.910 -22.552  1.00 80.88           H
ATOM   5050  CB  VAL A 329      17.660   3.556 -24.172  1.00 80.88           C
ATOM   5051  HB  VAL A 329      16.878   3.377 -24.909  1.00 80.88           H
ATOM   5052  CG1 VAL A 329      18.972   3.784 -24.924  1.00 80.88           C
ATOM   5053 1HG1 VAL A 329      18.858   4.626 -25.607  1.00 80.88           H
ATOM   5054 2HG1 VAL A 329      19.767   4.001 -24.211  1.00 80.88           H
ATOM   5055 3HG1 VAL A 329      19.227   2.888 -25.490  1.00 80.88           H
ATOM   5056  CG2 VAL A 329      17.750   2.321 -23.273  1.00 80.88           C
ATOM   5057 1HG2 VAL A 329      18.503   2.487 -22.502  1.00 80.88           H
ATOM   5058 2HG2 VAL A 329      16.783   2.141 -22.804  1.00 80.88           H
ATOM   5059 3HG2 VAL A 329      18.030   1.455 -23.873  1.00 80.88           H
ATOM   5060  HN  VAL A 329      15.484   3.770 -23.043  1.00 80.88           H
ATOM   5061  N   LYS A 330      16.121   6.327 -24.828  1.00 74.81           N
ATOM   5062  CA  LYS A 330      15.962   7.522 -25.639  1.00 74.81           C
ATOM   5063  C   LYS A 330      16.118   8.759 -24.753  1.00 74.81           C
[truncated: 117,162 more chars]
