# Supplementary material for: Noncanonical roles of chemokine regions in CCR9 activation revealed by structural modeling and mutational mapping
Source: Nat Commun. 2025 Aug 18;16:7695. doi: 10.1038/s41467-025-62321-9 (PMC12361432; doi:10.1038/s41467-025-62321-9)
Supplement: Supplementary file 5 — Supplementary Data 3 [file 41467_2025_62321_MOESM5_ESM.zip › CCR9_CCL25_16_rnk0.pdb]

ATOM      1  N   GLU A  20      -4.922  -6.452  58.048  1.00 50.80           N
ATOM      2  CA  GLU A  20      -5.138  -7.363  56.937  1.00 50.80           C
ATOM      3  C   GLU A  20      -5.551  -8.742  57.453  1.00 50.80           C
ATOM      4  O   GLU A  20      -4.712  -9.511  57.919  1.00 50.80           O
ATOM      5  HA  GLU A  20      -5.952  -6.925  56.358  1.00 50.80           H
ATOM      6  CB  GLU A  20      -3.891  -7.458  56.055  1.00 50.80           C
ATOM      7 1HB  GLU A  20      -2.997  -7.365  56.672  1.00 50.80           H
ATOM      8 2HB  GLU A  20      -3.921  -8.380  55.475  1.00 50.80           H
ATOM      9  CG  GLU A  20      -3.847  -6.313  55.042  1.00 50.80           C
ATOM     10 1HG  GLU A  20      -4.845  -6.144  54.635  1.00 50.80           H
ATOM     11 2HG  GLU A  20      -3.546  -5.392  55.541  1.00 50.80           H
ATOM     12  CD  GLU A  20      -2.873  -6.625  53.904  1.00 50.80           C
ATOM     13  OE1 GLU A  20      -3.136  -6.139  52.782  1.00 50.80           O
ATOM     14  OE2 GLU A  20      -1.888  -7.342  54.181  1.00 50.80           O
ATOM     15  HN  GLU A  20      -5.077  -6.846  58.954  1.00 50.80           H
ATOM     16  N   SER A  21      -6.844  -9.014  57.354  1.00 59.21           N
ATOM     17  CA  SER A  21      -7.363 -10.325  57.704  1.00 59.21           C
ATOM     18  C   SER A  21      -6.593 -11.411  56.950  1.00 59.21           C
ATOM     19  O   SER A  21      -6.200 -11.214  55.800  1.00 59.21           O
ATOM     20  HA  SER A  21      -7.205 -10.420  58.778  1.00 59.21           H
ATOM     21  CB  SER A  21      -8.859 -10.425  57.398  1.00 59.21           C
ATOM     22 1HB  SER A  21      -9.216 -11.420  57.662  1.00 59.21           H
ATOM     23 2HB  SER A  21      -9.404  -9.715  58.020  1.00 59.21           H
ATOM     24  OG  SER A  21      -9.141 -10.168  56.025  1.00 59.21           O
ATOM     25  HG  SER A  21      -9.554 -10.976  55.604  1.00 59.21           H
ATOM     26  HN  SER A  21      -7.531  -8.357  57.041  1.00 59.21           H
ATOM     27  N   THR A  22      -6.399 -12.533  57.627  1.00 60.59           N
ATOM     28  CA  THR A  22      -5.711 -13.662  57.024  1.00 60.59           C
ATOM     29  C   THR A  22      -6.333 -14.004  55.669  1.00 60.59           C
ATOM     30  O   THR A  22      -5.635 -14.434  54.752  1.00 60.59           O
ATOM     31  HA  THR A  22      -4.676 -13.373  56.837  1.00 60.59           H
ATOM     32  CB  THR A  22      -5.745 -14.823  58.020  1.00 60.59           C
ATOM     33  HB  THR A  22      -5.679 -15.780  57.503  1.00 60.59           H
ATOM     34  OG1 THR A  22      -6.941 -14.607  58.764  1.00 60.59           O
ATOM     35  HG1 THR A  22      -7.732 -14.923  58.241  1.00 60.59           H
ATOM     36  CG2 THR A  22      -4.632 -14.731  59.066  1.00 60.59           C
ATOM     37 1HG2 THR A  22      -4.739 -13.803  59.628  1.00 60.59           H
ATOM     38 2HG2 THR A  22      -3.663 -14.744  58.567  1.00 60.59           H
ATOM     39 3HG2 THR A  22      -4.703 -15.579  59.747  1.00 60.59           H
ATOM     40  HN  THR A  22      -6.704 -12.678  58.568  1.00 60.59           H
ATOM     41  N   SER A  23      -7.640 -13.801  55.585  1.00 63.26           N
ATOM     42  CA  SER A  23      -8.357 -14.045  54.346  1.00 63.26           C
ATOM     43  C   SER A  23      -7.825 -13.128  53.243  1.00 63.26           C
ATOM     44  O   SER A  23      -7.669 -13.551  52.099  1.00 63.26           O
ATOM     45  HA  SER A  23      -8.163 -15.090  54.101  1.00 63.26           H
ATOM     46  CB  SER A  23      -9.861 -13.837  54.529  1.00 63.26           C
ATOM     47 1HB  SER A  23     -10.384 -14.144  53.624  1.00 63.26           H
ATOM     48 2HB  SER A  23     -10.220 -14.475  55.337  1.00 63.26           H
ATOM     49  OG  SER A  23     -10.180 -12.479  54.822  1.00 63.26           O
ATOM     50  HG  SER A  23     -11.172 -12.354  54.828  1.00 63.26           H
ATOM     51  HN  SER A  23      -8.205 -13.476  56.344  1.00 63.26           H
ATOM     52  N   SER A  24      -7.560 -11.887  53.627  1.00 68.71           N
ATOM     53  CA  SER A  24      -7.098 -10.892  52.674  1.00 68.71           C
ATOM     54  C   SER A  24      -5.750 -11.315  52.087  1.00 68.71           C
ATOM     55  O   SER A  24      -5.482 -11.085  50.909  1.00 68.71           O
ATOM     56  HA  SER A  24      -7.861 -10.861  51.896  1.00 68.71           H
ATOM     57  CB  SER A  24      -6.982  -9.514  53.330  1.00 68.71           C
ATOM     58 1HB  SER A  24      -7.971  -9.176  53.640  1.00 68.71           H
ATOM     59 2HB  SER A  24      -6.374  -9.591  54.231  1.00 68.71           H
ATOM     60  OG  SER A  24      -6.407  -8.551  52.451  1.00 68.71           O
ATOM     61  HG  SER A  24      -6.238  -7.697  52.942  1.00 68.71           H
ATOM     62  HN  SER A  24      -7.656 -11.560  54.567  1.00 68.71           H
ATOM     63  N   MET A  25      -4.937 -11.927  52.936  1.00 65.40           N
ATOM     64  CA  MET A  25      -3.603 -12.336  52.531  1.00 65.40           C
ATOM     65  C   MET A  25      -3.653 -13.612  51.689  1.00 65.40           C
ATOM     66  O   MET A  25      -2.887 -13.763  50.738  1.00 65.40           O
ATOM     67  HA  MET A  25      -3.212 -11.513  51.933  1.00 65.40           H
ATOM     68  CB  MET A  25      -2.744 -12.578  53.774  1.00 65.40           C
ATOM     69 1HB  MET A  25      -3.002 -11.853  54.546  1.00 65.40           H
ATOM     70 2HB  MET A  25      -2.956 -13.566  54.181  1.00 65.40           H
ATOM     71  CG  MET A  25      -1.254 -12.467  53.441  1.00 65.40           C
ATOM     72 1HG  MET A  25      -0.906 -13.392  52.981  1.00 65.40           H
ATOM     73 2HG  MET A  25      -1.094 -11.670  52.715  1.00 65.40           H
ATOM     74  SD  MET A  25      -0.320 -12.136  54.925  1.00 65.40           S
ATOM     75  CE  MET A  25       1.314 -11.953  54.229  1.00 65.40           C
ATOM     76 1HE  MET A  25       1.598 -12.875  53.722  1.00 65.40           H
ATOM     77 2HE  MET A  25       1.313 -11.131  53.513  1.00 65.40           H
ATOM     78 3HE  MET A  25       2.027 -11.741  55.025  1.00 65.40           H
ATOM     79  HN  MET A  25      -5.176 -12.142  53.883  1.00 65.40           H
ATOM     80  N   GLU A  26      -4.562 -14.498  52.068  1.00 60.52           N
ATOM     81  CA  GLU A  26      -4.779 -15.719  51.310  1.00 60.52           C
ATOM     82  C   GLU A  26      -5.291 -15.388  49.907  1.00 60.52           C
ATOM     83  O   GLU A  26      -4.859 -15.992  48.926  1.00 60.52           O
ATOM     84  HA  GLU A  26      -3.802 -16.197  51.245  1.00 60.52           H
ATOM     85  CB  GLU A  26      -5.747 -16.653  52.040  1.00 60.52           C
ATOM     86 1HB  GLU A  26      -6.554 -16.070  52.485  1.00 60.52           H
ATOM     87 2HB  GLU A  26      -6.100 -17.424  51.356  1.00 60.52           H
ATOM     88  CG  GLU A  26      -5.045 -17.382  53.187  1.00 60.52           C
ATOM     89 1HG  GLU A  26      -4.203 -17.954  52.798  1.00 60.52           H
ATOM     90 2HG  GLU A  26      -4.638 -16.655  53.890  1.00 60.52           H
ATOM     91  CD  GLU A  26      -6.011 -18.318  53.915  1.00 60.52           C
ATOM     92  OE1 GLU A  26      -5.507 -19.206  54.636  1.00 60.52           O
ATOM     93  OE2 GLU A  26      -7.233 -18.124  53.734  1.00 60.52           O
ATOM     94  HN  GLU A  26      -5.142 -14.393  52.876  1.00 60.52           H
ATOM     95  N   ASP A  27      -6.204 -14.429  49.855  1.00 67.38           N
ATOM     96  CA  ASP A  27      -6.816 -14.046  48.594  1.00 67.38           C
ATOM     97  C   ASP A  27      -5.729 -13.572  47.628  1.00 67.38           C
ATOM     98  O   ASP A  27      -5.783 -13.867  46.435  1.00 67.38           O
ATOM     99  HA  ASP A  27      -7.328 -14.941  48.240  1.00 67.38           H
ATOM    100  CB  ASP A  27      -7.808 -12.898  48.790  1.00 67.38           C
ATOM    101 1HB  ASP A  27      -7.365 -12.135  49.431  1.00 67.38           H
ATOM    102 2HB  ASP A  27      -8.018 -12.425  47.831  1.00 67.38           H
ATOM    103  CG  ASP A  27      -9.112 -13.400  49.413  1.00 67.38           C
ATOM    104  OD1 ASP A  27      -9.362 -14.620  49.301  1.00 67.38           O
ATOM    105  OD2 ASP A  27      -9.831 -12.553  49.987  1.00 67.38           O
ATOM    106  HN  ASP A  27      -6.526 -13.920  50.653  1.00 67.38           H
ATOM    107  N   TYR A  28      -4.768 -12.845  48.179  1.00 66.52           N
ATOM    108  CA  TYR A  28      -3.686 -12.302  47.375  1.00 66.52           C
ATOM    109  C   TYR A  28      -2.730 -13.408  46.925  1.00 66.52           C
ATOM    110  O   TYR A  28      -2.226 -13.379  45.803  1.00 66.52           O
ATOM    111  HA  TYR A  28      -4.125 -11.830  46.496  1.00 66.52           H
ATOM    112  CB  TYR A  28      -2.932 -11.330  48.285  1.00 66.52           C
ATOM    113 1HB  TYR A  28      -3.623 -10.560  48.629  1.00 66.52           H
ATOM    114 2HB  TYR A  28      -2.588 -11.868  49.168  1.00 66.52           H
ATOM    115  CG  TYR A  28      -1.732 -10.656  47.617  1.00 66.52           C
ATOM    116  CD1 TYR A  28      -0.464 -11.172  47.794  1.00 66.52           C
ATOM    117  HD1 TYR A  28      -0.318 -12.059  48.410  1.00 66.52           H
ATOM    118  CD2 TYR A  28      -1.917  -9.533  46.837  1.00 66.52           C
ATOM    119  HD2 TYR A  28      -2.919  -9.126  46.697  1.00 66.52           H
ATOM    120  CE1 TYR A  28       0.665 -10.538  47.165  1.00 66.52           C
ATOM    121  HE1 TYR A  28       1.672 -10.935  47.296  1.00 66.52           H
ATOM    122  CE2 TYR A  28      -0.788  -8.899  46.208  1.00 66.52           C
ATOM    123  HE2 TYR A  28      -0.920  -8.011  45.589  1.00 66.52           H
ATOM    124  CZ  TYR A  28       0.448  -9.433  46.403  1.00 66.52           C
ATOM    125  OH  TYR A  28       1.514  -8.834  45.808  1.00 66.52           O
ATOM    126  HH  TYR A  28       1.238  -7.959  45.410  1.00 66.52           H
ATOM    127  HN  TYR A  28      -4.722 -12.626  49.154  1.00 66.52           H
ATOM    128  N   VAL A  29      -2.508 -14.356  47.823  1.00 66.75           N
ATOM    129  CA  VAL A  29      -1.563 -15.428  47.561  1.00 66.75           C
ATOM    130  C   VAL A  29      -2.162 -16.391  46.535  1.00 66.75           C
ATOM    131  O   VAL A  29      -1.452 -16.907  45.673  1.00 66.75           O
ATOM    132  HA  VAL A  29      -0.665 -14.979  47.138  1.00 66.75           H
ATOM    133  CB  VAL A  29      -1.176 -16.117  48.872  1.00 66.75           C
ATOM    134  HB  VAL A  29      -2.094 -16.403  49.384  1.00 66.75           H
ATOM    135  CG1 VAL A  29      -0.370 -17.390  48.606  1.00 66.75           C
ATOM    136 1HG1 VAL A  29      -0.968 -18.081  48.011  1.00 66.75           H
ATOM    137 2HG1 VAL A  29       0.540 -17.136  48.062  1.00 66.75           H
ATOM    138 3HG1 VAL A  29      -0.108 -17.859  49.554  1.00 66.75           H
ATOM    139  CG2 VAL A  29      -0.406 -15.161  49.786  1.00 66.75           C
ATOM    140 1HG2 VAL A  29       0.503 -14.831  49.283  1.00 66.75           H
ATOM    141 2HG2 VAL A  29      -1.029 -14.297  50.016  1.00 66.75           H
ATOM    142 3HG2 VAL A  29      -0.143 -15.676  50.710  1.00 66.75           H
ATOM    143  HN  VAL A  29      -2.960 -14.399  48.714  1.00 66.75           H
ATOM    144  N   ASN A  30      -3.464 -16.605  46.661  1.00 61.53           N
ATOM    145  CA  ASN A  30      -4.143 -17.592  45.839  1.00 61.53           C
ATOM    146  C   ASN A  30      -4.540 -16.954  44.506  1.00 61.53           C
ATOM    147  O   ASN A  30      -5.014 -17.640  43.602  1.00 61.53           O
ATOM    148  HA  ASN A  30      -3.427 -18.405  45.716  1.00 61.53           H
ATOM    149  CB  ASN A  30      -5.418 -18.093  46.521  1.00 61.53           C
ATOM    150 1HB  ASN A  30      -6.022 -17.244  46.840  1.00 61.53           H
ATOM    151 2HB  ASN A  30      -6.017 -18.661  45.809  1.00 61.53           H
ATOM    152  CG  ASN A  30      -5.085 -18.971  47.729  1.00 61.53           C
ATOM    153  OD1 ASN A  30      -4.028 -19.574  47.818  1.00 61.53           O
ATOM    154  ND2 ASN A  30      -6.043 -19.010  48.651  1.00 61.53           N
ATOM    155 1HD2 ASN A  30      -6.888 -18.491  48.516  1.00 61.53           H
ATOM    156 2HD2 ASN A  30      -5.919 -19.557  49.478  1.00 61.53           H
ATOM    157  HN  ASN A  30      -4.050 -16.119  47.309  1.00 61.53           H
ATOM    158  N   PHE A  31      -4.331 -15.648  44.427  1.00 69.50           N
ATOM    159  CA  PHE A  31      -4.626 -14.916  43.207  1.00 69.50           C
ATOM    160  C   PHE A  31      -3.738 -15.390  42.054  1.00 69.50           C
ATOM    161  O   PHE A  31      -2.516 -15.440  42.187  1.00 69.50           O
ATOM    162  HA  PHE A  31      -5.670 -15.106  42.960  1.00 69.50           H
ATOM    163  CB  PHE A  31      -4.332 -13.441  43.488  1.00 69.50           C
ATOM    164 1HB  PHE A  31      -4.846 -13.147  44.403  1.00 69.50           H
ATOM    165 2HB  PHE A  31      -3.264 -13.322  43.670  1.00 69.50           H
ATOM    166  CG  PHE A  31      -4.751 -12.497  42.359  1.00 69.50           C
ATOM    167  CD1 PHE A  31      -3.825 -12.047  41.471  1.00 69.50           C
ATOM    168  HD1 PHE A  31      -2.784 -12.359  41.563  1.00 69.50           H
ATOM    169  CD2 PHE A  31      -6.049 -12.108  42.244  1.00 69.50           C
ATOM    170  HD2 PHE A  31      -6.791 -12.469  42.956  1.00 69.50           H
ATOM    171  CE1 PHE A  31      -4.213 -11.170  40.423  1.00 69.50           C
ATOM    172  HE1 PHE A  31      -3.471 -10.809  39.711  1.00 69.50           H
ATOM    173  CE2 PHE A  31      -6.437 -11.232  41.196  1.00 69.50           C
ATOM    174  HE2 PHE A  31      -7.478 -10.920  41.104  1.00 69.50           H
ATOM    175  CZ  PHE A  31      -5.511 -10.782  40.308  1.00 69.50           C
ATOM    176  HZ  PHE A  31      -5.809 -10.109  39.504  1.00 69.50           H
ATOM    177  HN  PHE A  31      -3.967 -15.093  45.175  1.00 69.50           H
ATOM    178  N   ASN A  32      -4.387 -15.726  40.949  1.00 62.03           N
ATOM    179  CA  ASN A  32      -3.671 -16.196  39.775  1.00 62.03           C
ATOM    180  C   ASN A  32      -3.103 -14.996  39.015  1.00 62.03           C
ATOM    181  O   ASN A  32      -3.806 -14.366  38.227  1.00 62.03           O
ATOM    182  HA  ASN A  32      -2.892 -16.854  40.159  1.00 62.03           H
ATOM    183  CB  ASN A  32      -4.604 -16.956  38.829  1.00 62.03           C
ATOM    184 1HB  ASN A  32      -5.180 -17.689  39.393  1.00 62.03           H
ATOM    185 2HB  ASN A  32      -5.318 -16.263  38.384  1.00 62.03           H
ATOM    186  CG  ASN A  32      -3.811 -17.659  37.726  1.00 62.03           C
ATOM    187  OD1 ASN A  32      -2.596 -17.582  37.653  1.00 62.03           O
ATOM    188  ND2 ASN A  32      -4.565 -18.349  36.874  1.00 62.03           N
ATOM    189 1HD2 ASN A  32      -5.558 -18.372  36.991  1.00 62.03           H
ATOM    190 2HD2 ASN A  32      -4.139 -18.844  36.117  1.00 62.03           H
ATOM    191  HN  ASN A  32      -5.381 -15.681  40.849  1.00 62.03           H
ATOM    192  N   PHE A  33      -1.835 -14.716  39.279  1.00 64.96           N
ATOM    193  CA  PHE A  33      -1.142 -13.649  38.577  1.00 64.96           C
ATOM    194  C   PHE A  33      -0.663 -14.120  37.202  1.00 64.96           C
ATOM    195  O   PHE A  33       0.525 -14.044  36.895  1.00 64.96           O
ATOM    196  HA  PHE A  33      -1.850 -12.830  38.452  1.00 64.96           H
ATOM    197  CB  PHE A  33       0.074 -13.271  39.425  1.00 64.96           C
ATOM    198 1HB  PHE A  33       0.650 -14.171  39.638  1.00 64.96           H
ATOM    199 2HB  PHE A  33       0.718 -12.611  38.844  1.00 64.96           H
ATOM    200  CG  PHE A  33      -0.278 -12.584  40.745  1.00 64.96           C
ATOM    201  CD1 PHE A  33      -0.533 -11.248  40.770  1.00 64.96           C
ATOM    202  HD1 PHE A  33      -0.486 -10.667  39.849  1.00 64.96           H
ATOM    203  CD2 PHE A  33      -0.337 -13.308  41.895  1.00 64.96           C
ATOM    204  HD2 PHE A  33      -0.133 -14.379  41.875  1.00 64.96           H
ATOM    205  CE1 PHE A  33      -0.860 -10.610  41.996  1.00 64.96           C
ATOM    206  HE1 PHE A  33      -1.063  -9.539  42.016  1.00 64.96           H
ATOM    207  CE2 PHE A  33      -0.664 -12.670  43.121  1.00 64.96           C
ATOM    208  HE2 PHE A  33      -0.710 -13.251  44.042  1.00 64.96           H
ATOM    209  CZ  PHE A  33      -0.918 -11.334  43.145  1.00 64.96           C
ATOM    210  HZ  PHE A  33      -1.169 -10.845  44.086  1.00 64.96           H
ATOM    211  HN  PHE A  33      -1.284 -15.202  39.958  1.00 64.96           H
ATOM    212  N   THR A  34      -1.614 -14.595  36.410  1.00 64.11           N
ATOM    213  CA  THR A  34      -1.386 -14.764  34.985  1.00 64.11           C
ATOM    214  C   THR A  34      -0.933 -13.444  34.357  1.00 64.11           C
ATOM    215  O   THR A  34      -1.593 -12.418  34.516  1.00 64.11           O
ATOM    216  HA  THR A  34      -0.574 -15.477  34.849  1.00 64.11           H
ATOM    217  CB  THR A  34      -2.667 -15.324  34.364  1.00 64.11           C
ATOM    218  HB  THR A  34      -3.437 -14.554  34.300  1.00 64.11           H
ATOM    219  OG1 THR A  34      -2.987 -16.446  35.182  1.00 64.11           O
ATOM    220  HG1 THR A  34      -2.182 -17.029  35.292  1.00 64.11           H
ATOM    221  CG2 THR A  34      -2.432 -15.927  32.979  1.00 64.11           C
ATOM    222 1HG2 THR A  34      -1.712 -16.742  33.055  1.00 64.11           H
ATOM    223 2HG2 THR A  34      -2.042 -15.160  32.309  1.00 64.11           H
ATOM    224 3HG2 THR A  34      -3.373 -16.310  32.584  1.00 64.11           H
ATOM    225  HN  THR A  34      -2.524 -14.861  36.727  1.00 64.11           H
ATOM    226  N   ASP A  35       0.189 -13.513  33.657  1.00 68.11           N
ATOM    227  CA  ASP A  35       0.791 -12.319  33.087  1.00 68.11           C
ATOM    228  C   ASP A  35       0.115 -12.000  31.752  1.00 68.11           C
ATOM    229  O   ASP A  35       0.535 -12.492  30.706  1.00 68.11           O
ATOM    230  HA  ASP A  35       0.635 -11.537  33.831  1.00 68.11           H
ATOM    231  CB  ASP A  35       2.283 -12.526  32.824  1.00 68.11           C
ATOM    232 1HB  ASP A  35       2.718 -13.126  33.624  1.00 68.11           H
ATOM    233 2HB  ASP A  35       2.419 -13.085  31.898  1.00 68.11           H
ATOM    234  CG  ASP A  35       3.015 -11.186  32.729  1.00 68.11           C
ATOM    235  OD1 ASP A  35       2.330 -10.153  32.889  1.00 68.11           O
ATOM    236  OD2 ASP A  35       4.243 -11.225  32.498  1.00 68.11           O
ATOM    237  HN  ASP A  35       0.684 -14.363  33.476  1.00 68.11           H
ATOM    238  N   PHE A  36      -0.921 -11.177  31.832  1.00 81.74           N
ATOM    239  CA  PHE A  36      -1.611 -10.725  30.636  1.00 81.74           C
ATOM    240  C   PHE A  36      -0.935  -9.483  30.050  1.00 81.74           C
ATOM    241  O   PHE A  36      -1.292  -9.034  28.962  1.00 81.74           O
ATOM    242  HA  PHE A  36      -1.567 -11.537  29.910  1.00 81.74           H
ATOM    243  CB  PHE A  36      -3.039 -10.366  31.051  1.00 81.74           C
ATOM    244 1HB  PHE A  36      -2.998  -9.683  31.900  1.00 81.74           H
ATOM    245 2HB  PHE A  36      -3.521  -9.830  30.234  1.00 81.74           H
ATOM    246  CG  PHE A  36      -3.900 -11.573  31.428  1.00 81.74           C
ATOM    247  CD1 PHE A  36      -3.881 -12.690  30.652  1.00 81.74           C
ATOM    248  HD1 PHE A  36      -3.252 -12.725  29.762  1.00 81.74           H
ATOM    249  CD2 PHE A  36      -4.684 -11.530  32.538  1.00 81.74           C
ATOM    250  HD2 PHE A  36      -4.699 -10.634  33.160  1.00 81.74           H
ATOM    251  CE1 PHE A  36      -4.680 -13.811  31.002  1.00 81.74           C
ATOM    252  HE1 PHE A  36      -4.665 -14.706  30.380  1.00 81.74           H
ATOM    253  CE2 PHE A  36      -5.483 -12.650  32.888  1.00 81.74           C
ATOM    254  HE2 PHE A  36      -6.111 -12.615  33.778  1.00 81.74           H
ATOM    255  CZ  PHE A  36      -5.464 -13.767  32.112  1.00 81.74           C
ATOM    256  HZ  PHE A  36      -6.077 -14.627  32.381  1.00 81.74           H
ATOM    257  HN  PHE A  36      -1.289 -10.822  32.691  1.00 81.74           H
ATOM    258  N   TYR A  37       0.028  -8.964  30.797  1.00 86.09           N
ATOM    259  CA  TYR A  37       0.811  -7.833  30.329  1.00 86.09           C
ATOM    260  C   TYR A  37       2.022  -8.302  29.520  1.00 86.09           C
ATOM    261  O   TYR A  37       2.969  -8.853  30.078  1.00 86.09           O
ATOM    262  HA  TYR A  37       0.171  -7.222  29.692  1.00 86.09           H
ATOM    263  CB  TYR A  37       1.300  -7.111  31.586  1.00 86.09           C
ATOM    264 1HB  TYR A  37       0.448  -6.921  32.239  1.00 86.09           H
ATOM    265 2HB  TYR A  37       1.978  -7.769  32.130  1.00 86.09           H
ATOM    266  CG  TYR A  37       2.014  -5.787  31.305  1.00 86.09           C
ATOM    267  CD1 TYR A  37       3.392  -5.746  31.245  1.00 86.09           C
ATOM    268  HD1 TYR A  37       3.972  -6.656  31.397  1.00 86.09           H
ATOM    269  CD2 TYR A  37       1.280  -4.635  31.112  1.00 86.09           C
ATOM    270  HD2 TYR A  37       0.192  -4.668  31.159  1.00 86.09           H
ATOM    271  CE1 TYR A  37       4.064  -4.500  30.980  1.00 86.09           C
ATOM    272  HE1 TYR A  37       5.152  -4.454  30.929  1.00 86.09           H
ATOM    273  CE2 TYR A  37       1.952  -3.389  30.847  1.00 86.09           C
ATOM    274  HE2 TYR A  37       1.384  -2.472  30.693  1.00 86.09           H
ATOM    275  CZ  TYR A  37       3.311  -3.383  30.794  1.00 86.09           C
ATOM    276  OH  TYR A  37       3.946  -2.207  30.544  1.00 86.09           O
ATOM    277  HH  TYR A  37       3.285  -1.519  30.243  1.00 86.09           H
ATOM    278  HN  TYR A  37       0.275  -9.303  31.705  1.00 86.09           H
ATOM    279  N   CYS A  38       1.951  -8.065  28.219  1.00 89.13           N
ATOM    280  CA  CYS A  38       2.970  -8.563  27.311  1.00 89.13           C
ATOM    281  C   CYS A  38       4.003  -7.456  27.094  1.00 89.13           C
ATOM    282  O   CYS A  38       3.694  -6.420  26.508  1.00 89.13           O
ATOM    283  HA  CYS A  38       3.425  -9.428  27.795  1.00 89.13           H
ATOM    284  CB  CYS A  38       2.365  -9.046  25.991  1.00 89.13           C
ATOM    285 1HB  CYS A  38       1.534  -9.724  26.188  1.00 89.13           H
ATOM    286 2HB  CYS A  38       1.960  -8.200  25.436  1.00 89.13           H
ATOM    287  SG  CYS A  38       3.641  -9.896  24.991  1.00 89.13           S
ATOM    288  HN  CYS A  38       1.216  -7.544  27.784  1.00 89.13           H
ATOM    289  N   GLU A  39       5.210  -7.713  27.578  1.00 81.37           N
ATOM    290  CA  GLU A  39       6.341  -6.860  27.258  1.00 81.37           C
ATOM    291  C   GLU A  39       6.959  -7.275  25.922  1.00 81.37           C
ATOM    292  O   GLU A  39       7.326  -8.434  25.737  1.00 81.37           O
ATOM    293  HA  GLU A  39       5.932  -5.853  27.180  1.00 81.37           H
ATOM    294  CB  GLU A  39       7.385  -6.891  28.377  1.00 81.37           C
ATOM    295 1HB  GLU A  39       7.695  -7.919  28.562  1.00 81.37           H
ATOM    296 2HB  GLU A  39       8.213  -6.230  28.125  1.00 81.37           H
ATOM    297  CG  GLU A  39       6.798  -6.366  29.689  1.00 81.37           C
ATOM    298 1HG  GLU A  39       6.333  -5.394  29.520  1.00 81.37           H
ATOM    299 2HG  GLU A  39       6.013  -7.038  30.035  1.00 81.37           H
ATOM    300  CD  GLU A  39       7.880  -6.240  30.763  1.00 81.37           C
ATOM    301  OE1 GLU A  39       7.564  -5.657  31.822  1.00 81.37           O
ATOM    302  OE2 GLU A  39       9.000  -6.730  30.500  1.00 81.37           O
ATOM    303  HN  GLU A  39       5.419  -8.486  28.177  1.00 81.37           H
ATOM    304  N   LYS A  40       7.054  -6.306  25.023  1.00 87.11           N
ATOM    305  CA  LYS A  40       7.427  -6.593  23.649  1.00 87.11           C
ATOM    306  C   LYS A  40       8.836  -6.059  23.385  1.00 87.11           C
ATOM    307  O   LYS A  40       9.141  -5.625  22.275  1.00 87.11           O
ATOM    308  HA  LYS A  40       7.441  -7.677  23.534  1.00 87.11           H
ATOM    309  CB  LYS A  40       6.372  -6.049  22.683  1.00 87.11           C
ATOM    310 1HB  LYS A  40       6.253  -4.976  22.835  1.00 87.11           H
ATOM    311 2HB  LYS A  40       6.708  -6.189  21.655  1.00 87.11           H
ATOM    312  CG  LYS A  40       5.028  -6.751  22.886  1.00 87.11           C
ATOM    313 1HG  LYS A  40       5.167  -7.831  22.837  1.00 87.11           H
ATOM    314 2HG  LYS A  40       4.642  -6.524  23.880  1.00 87.11           H
ATOM    315  CD  LYS A  40       4.015  -6.313  21.827  1.00 87.11           C
ATOM    316 1HD  LYS A  40       3.836  -5.241  21.910  1.00 87.11           H
ATOM    317 2HD  LYS A  40       4.423  -6.492  20.832  1.00 87.11           H
ATOM    318  CE  LYS A  40       2.694  -7.070  21.985  1.00 87.11           C
ATOM    319 1HE  LYS A  40       2.879  -8.144  21.966  1.00 87.11           H
ATOM    320 2HE  LYS A  40       2.251  -6.840  22.954  1.00 87.11           H
ATOM    321  NZ  LYS A  40       1.753  -6.702  20.904  1.00 87.11           N
ATOM    322 1HZ  LYS A  40       0.917  -7.271  20.975  1.00 87.11           H
ATOM    323 2HZ  LYS A  40       1.504  -5.723  20.990  1.00 87.11           H
ATOM    324 3HZ  LYS A  40       2.194  -6.860  20.004  1.00 87.11           H
ATOM    325  HN  LYS A  40       6.882  -5.341  25.222  1.00 87.11           H
ATOM    326  N   ASN A  41       9.658  -6.110  24.423  1.00 82.31           N
ATOM    327  CA  ASN A  41      11.012  -5.592  24.332  1.00 82.31           C
ATOM    328  C   ASN A  41      11.754  -6.312  23.204  1.00 82.31           C
ATOM    329  O   ASN A  41      12.470  -5.683  22.427  1.00 82.31           O
ATOM    330  HA  ASN A  41      10.898  -4.524  24.141  1.00 82.31           H
ATOM    331  CB  ASN A  41      11.782  -5.829  25.632  1.00 82.31           C
ATOM    332 1HB  ASN A  41      11.681  -6.872  25.933  1.00 82.31           H
ATOM    333 2HB  ASN A  41      12.844  -5.646  25.469  1.00 82.31           H
ATOM    334  CG  ASN A  41      11.266  -4.919  26.749  1.00 82.31           C
ATOM    335  OD1 ASN A  41      10.839  -3.799  26.524  1.00 82.31           O
ATOM    336  ND2 ASN A  41      11.330  -5.462  27.962  1.00 82.31           N
ATOM    337 1HD2 ASN A  41      11.692  -6.387  28.077  1.00 82.31           H
ATOM    338 2HD2 ASN A  41      11.016  -4.944  28.758  1.00 82.31           H
ATOM    339  HN  ASN A  41       9.412  -6.496  25.312  1.00 82.31           H
ATOM    340  N   ASN A  42      11.558  -7.621  23.152  1.00 83.06           N
ATOM    341  CA  ASN A  42      12.246  -8.442  22.169  1.00 83.06           C
ATOM    342  C   ASN A  42      11.784  -8.045  20.766  1.00 83.06           C
ATOM    343  O   ASN A  42      12.573  -8.056  19.822  1.00 83.06           O
ATOM    344  HA  ASN A  42      13.307  -8.250  22.329  1.00 83.06           H
ATOM    345  CB  ASN A  42      11.927  -9.925  22.370  1.00 83.06           C
ATOM    346 1HB  ASN A  42      10.847 -10.072  22.364  1.00 83.06           H
ATOM    347 2HB  ASN A  42      12.332 -10.503  21.540  1.00 83.06           H
ATOM    348  CG  ASN A  42      12.510 -10.437  23.689  1.00 83.06           C
ATOM    349  OD1 ASN A  42      13.283  -9.770  24.356  1.00 83.06           O
ATOM    350  ND2 ASN A  42      12.098 -11.656  24.025  1.00 83.06           N
ATOM    351 1HD2 ASN A  42      11.462 -12.150  23.432  1.00 83.06           H
ATOM    352 2HD2 ASN A  42      12.423 -12.079  24.870  1.00 83.06           H
ATOM    353  HN  ASN A  42      10.944  -8.120  23.763  1.00 83.06           H
ATOM    354  N   VAL A  43      10.507  -7.702  20.673  1.00 90.26           N
ATOM    355  CA  VAL A  43       9.917  -7.358  19.391  1.00 90.26           C
ATOM    356  C   VAL A  43      10.529  -6.049  18.887  1.00 90.26           C
ATOM    357  O   VAL A  43      10.844  -5.922  17.705  1.00 90.26           O
ATOM    358  HA  VAL A  43      10.165  -8.154  18.689  1.00 90.26           H
ATOM    359  CB  VAL A  43       8.393  -7.295  19.517  1.00 90.26           C
ATOM    360  HB  VAL A  43       8.147  -6.496  20.216  1.00 90.26           H
ATOM    361  CG1 VAL A  43       7.745  -6.958  18.172  1.00 90.26           C
ATOM    362 1HG1 VAL A  43       8.108  -5.990  17.826  1.00 90.26           H
ATOM    363 2HG1 VAL A  43       8.004  -7.725  17.442  1.00 90.26           H
ATOM    364 3HG1 VAL A  43       6.662  -6.919  18.290  1.00 90.26           H
ATOM    365  CG2 VAL A  43       7.835  -8.602  20.082  1.00 90.26           C
ATOM    366 1HG2 VAL A  43       8.097  -9.426  19.418  1.00 90.26           H
ATOM    367 2HG2 VAL A  43       8.260  -8.782  21.069  1.00 90.26           H
ATOM    368 3HG2 VAL A  43       6.750  -8.530  20.161  1.00 90.26           H
ATOM    369  HN  VAL A  43       9.882  -7.659  21.452  1.00 90.26           H
ATOM    370  N   ARG A  44      10.680  -5.110  19.809  1.00 85.65           N
ATOM    371  CA  ARG A  44      11.244  -3.814  19.472  1.00 85.65           C
ATOM    372  C   ARG A  44      12.711  -3.963  19.066  1.00 85.65           C
ATOM    373  O   ARG A  44      13.180  -3.280  18.156  1.00 85.65           O
ATOM    374  HA  ARG A  44      10.640  -3.456  18.637  1.00 85.65           H
ATOM    375  CB  ARG A  44      11.144  -2.846  20.652  1.00 85.65           C
ATOM    376 1HB  ARG A  44      11.569  -3.308  21.543  1.00 85.65           H
ATOM    377 2HB  ARG A  44      11.732  -1.952  20.445  1.00 85.65           H
ATOM    378  CG  ARG A  44       9.689  -2.455  20.919  1.00 85.65           C
ATOM    379 1HG  ARG A  44       9.211  -2.157  19.985  1.00 85.65           H
ATOM    380 2HG  ARG A  44       9.140  -3.318  21.296  1.00 85.65           H
ATOM    381  CD  ARG A  44       9.605  -1.309  21.929  1.00 85.65           C
ATOM    382 1HD  ARG A  44      10.289  -0.510  21.643  1.00 85.65           H
ATOM    383 2HD  ARG A  44       8.601  -0.885  21.929  1.00 85.65           H
ATOM    384  NE  ARG A  44       9.944  -1.802  23.283  1.00 85.65           N
ATOM    385  HE  ARG A  44      10.909  -1.824  23.546  1.00 85.65           H
ATOM    386  CZ  ARG A  44       9.039  -2.221  24.178  1.00 85.65           C
ATOM    387  NH1 ARG A  44       7.733  -2.214  23.880  1.00 85.65           N
ATOM    388 1HH1 ARG A  44       7.427  -1.894  22.983  1.00 85.65           H
ATOM    389 2HH1 ARG A  44       7.064  -2.528  24.554  1.00 85.65           H
ATOM    390  NH2 ARG A  44       9.461  -2.648  25.377  1.00 85.65           N
ATOM    391 1HH2 ARG A  44       8.798  -2.964  26.056  1.00 85.65           H
ATOM    392 2HH2 ARG A  44      10.437  -2.651  25.591  1.00 85.65           H
ATOM    393  HN  ARG A  44      10.425  -5.223  20.769  1.00 85.65           H
ATOM    394  N   GLN A  45      13.396  -4.859  19.761  1.00 83.06           N
ATOM    395  CA  GLN A  45      14.808  -5.086  19.503  1.00 83.06           C
ATOM    396  C   GLN A  45      15.009  -5.634  18.089  1.00 83.06           C
ATOM    397  O   GLN A  45      15.910  -5.200  17.373  1.00 83.06           O
ATOM    398  HA  GLN A  45      15.279  -4.107  19.591  1.00 83.06           H
ATOM    399  CB  GLN A  45      15.412  -6.027  20.547  1.00 83.06           C
ATOM    400 1HB  GLN A  45      15.164  -5.673  21.548  1.00 83.06           H
ATOM    401 2HB  GLN A  45      14.974  -7.020  20.443  1.00 83.06           H
ATOM    402  CG  GLN A  45      16.931  -6.116  20.393  1.00 83.06           C
ATOM    403 1HG  GLN A  45      17.178  -6.516  19.409  1.00 83.06           H
ATOM    404 2HG  GLN A  45      17.365  -5.117  20.449  1.00 83.06           H
ATOM    405  CD  GLN A  45      17.542  -7.004  21.478  1.00 83.06           C
ATOM    406  OE1 GLN A  45      16.853  -7.682  22.223  1.00 83.06           O
ATOM    407  NE2 GLN A  45      18.871  -6.963  21.527  1.00 83.06           N
ATOM    408 1HE2 GLN A  45      19.377  -6.386  20.886  1.00 83.06           H
ATOM    409 2HE2 GLN A  45      19.363  -7.510  22.204  1.00 83.06           H
ATOM    410  HN  GLN A  45      13.003  -5.424  20.486  1.00 83.06           H
ATOM    411  N   PHE A  46      14.154  -6.580  17.729  1.00 91.49           N
ATOM    412  CA  PHE A  46      14.192  -7.155  16.395  1.00 91.49           C
ATOM    413  C   PHE A  46      13.947  -6.085  15.330  1.00 91.49           C
ATOM    414  O   PHE A  46      14.662  -6.024  14.330  1.00 91.49           O
ATOM    415  HA  PHE A  46      15.185  -7.583  16.256  1.00 91.49           H
ATOM    416  CB  PHE A  46      13.072  -8.195  16.324  1.00 91.49           C
ATOM    417 1HB  PHE A  46      13.251  -8.959  17.080  1.00 91.49           H
ATOM    418 2HB  PHE A  46      12.127  -7.713  16.575  1.00 91.49           H
ATOM    419  CG  PHE A  46      12.936  -8.870  14.958  1.00 91.49           C
ATOM    420  CD1 PHE A  46      11.977  -8.457  14.087  1.00 91.49           C
ATOM    421  HD1 PHE A  46      11.305  -7.644  14.362  1.00 91.49           H
ATOM    422  CD2 PHE A  46      13.775  -9.885  14.614  1.00 91.49           C
ATOM    423  HD2 PHE A  46      14.544 -10.216  15.312  1.00 91.49           H
ATOM    424  CE1 PHE A  46      11.851  -9.084  12.819  1.00 91.49           C
ATOM    425  HE1 PHE A  46      11.082  -8.753  12.122  1.00 91.49           H
ATOM    426  CE2 PHE A  46      13.649 -10.512  13.347  1.00 91.49           C
ATOM    427  HE2 PHE A  46      14.321 -11.325  13.071  1.00 91.49           H
ATOM    428  CZ  PHE A  46      12.689 -10.098  12.476  1.00 91.49           C
ATOM    429  HZ  PHE A  46      12.593 -10.580  11.503  1.00 91.49           H
ATOM    430  HN  PHE A  46      13.447  -6.953  18.330  1.00 91.49           H
ATOM    431  N   ALA A  47      12.935  -5.267  15.580  1.00 91.96           N
ATOM    432  CA  ALA A  47      12.551  -4.239  14.627  1.00 91.96           C
ATOM    433  C   ALA A  47      13.729  -3.289  14.405  1.00 91.96           C
ATOM    434  O   ALA A  47      13.982  -2.861  13.281  1.00 91.96           O
ATOM    435  HA  ALA A  47      12.310  -4.733  13.686  1.00 91.96           H
ATOM    436  CB  ALA A  47      11.304  -3.513  15.136  1.00 91.96           C
ATOM    437 1HB  ALA A  47      10.488  -4.227  15.249  1.00 91.96           H
ATOM    438 2HB  ALA A  47      11.520  -3.052  16.100  1.00 91.96           H
ATOM    439 3HB  ALA A  47      11.016  -2.742  14.421  1.00 91.96           H
ATOM    440  HN  ALA A  47      12.383  -5.299  16.413  1.00 91.96           H
ATOM    441  N   SER A  48      14.419  -2.988  15.496  1.00 90.11           N
ATOM    442  CA  SER A  48      15.457  -1.972  15.468  1.00 90.11           C
ATOM    443  C   SER A  48      16.622  -2.437  14.591  1.00 90.11           C
ATOM    444  O   SER A  48      17.381  -1.618  14.076  1.00 90.11           O
ATOM    445  HA  SER A  48      14.985  -1.088  15.039  1.00 90.11           H
ATOM    446  CB  SER A  48      15.951  -1.651  16.880  1.00 90.11           C
ATOM    447 1HB  SER A  48      16.567  -0.752  16.852  1.00 90.11           H
ATOM    448 2HB  SER A  48      15.098  -1.432  17.522  1.00 90.11           H
ATOM    449  OG  SER A  48      16.703  -2.724  17.440  1.00 90.11           O
ATOM    450  HG  SER A  48      16.295  -3.599  17.181  1.00 90.11           H
ATOM    451  HN  SER A  48      14.279  -3.425  16.385  1.00 90.11           H
ATOM    452  N   HIS A  49      16.726  -3.750  14.449  1.00 86.45           N
ATOM    453  CA  HIS A  49      17.818  -4.337  13.692  1.00 86.45           C
ATOM    454  C   HIS A  49      17.357  -4.623  12.262  1.00 86.45           C
ATOM    455  O   HIS A  49      18.114  -4.433  11.311  1.00 86.45           O
ATOM    456  HA  HIS A  49      18.615  -3.593  13.666  1.00 86.45           H
ATOM    457  CB  HIS A  49      18.363  -5.580  14.399  1.00 86.45           C
ATOM    458 1HB  HIS A  49      17.533  -6.247  14.630  1.00 86.45           H
ATOM    459 2HB  HIS A  49      19.022  -6.115  13.715  1.00 86.45           H
ATOM    460  CG  HIS A  49      19.119  -5.281  15.672  1.00 86.45           C
ATOM    461  ND1 HIS A  49      20.221  -4.444  15.711  1.00 86.45           N
ATOM    462  HD1 HIS A  49      20.620  -3.966  14.928  1.00 86.45           H
ATOM    463  CD2 HIS A  49      18.919  -5.713  16.950  1.00 86.45           C
ATOM    464  HD2 HIS A  49      18.129  -6.390  17.277  1.00 86.45           H
ATOM    465  CE1 HIS A  49      20.657  -4.385  16.961  1.00 86.45           C
ATOM    466  HE1 HIS A  49      21.511  -3.808  17.314  1.00 86.45           H
ATOM    467  NE2 HIS A  49      19.849  -5.173  17.727  1.00 86.45           N
ATOM    468  HN  HIS A  49      16.081  -4.408  14.839  1.00 86.45           H
ATOM    469  N   PHE A  50      16.116  -5.075  12.154  1.00 88.21           N
ATOM    470  CA  PHE A  50      15.634  -5.649  10.909  1.00 88.21           C
ATOM    471  C   PHE A  50      15.109  -4.560   9.971  1.00 88.21           C
ATOM    472  O   PHE A  50      15.423  -4.557   8.781  1.00 88.21           O
ATOM    473  HA  PHE A  50      16.477  -6.156  10.439  1.00 88.21           H
ATOM    474  CB  PHE A  50      14.486  -6.594  11.267  1.00 88.21           C
ATOM    475 1HB  PHE A  50      14.846  -7.332  11.984  1.00 88.21           H
ATOM    476 2HB  PHE A  50      13.700  -6.024  11.763  1.00 88.21           H
ATOM    477  CG  PHE A  50      13.884  -7.325  10.065  1.00 88.21           C
ATOM    478  CD1 PHE A  50      12.673  -6.946   9.576  1.00 88.21           C
ATOM    479  HD1 PHE A  50      12.131  -6.122  10.040  1.00 88.21           H
ATOM    480  CD2 PHE A  50      14.559  -8.353   9.486  1.00 88.21           C
ATOM    481  HD2 PHE A  50      15.530  -8.657   9.878  1.00 88.21           H
ATOM    482  CE1 PHE A  50      12.114  -7.624   8.460  1.00 88.21           C
ATOM    483  HE1 PHE A  50      11.143  -7.320   8.068  1.00 88.21           H
ATOM    484  CE2 PHE A  50      14.000  -9.031   8.370  1.00 88.21           C
ATOM    485  HE2 PHE A  50      14.542  -9.856   7.906  1.00 88.21           H
ATOM    486  CZ  PHE A  50      12.789  -8.652   7.881  1.00 88.21           C
ATOM    487  HZ  PHE A  50      12.361  -9.173   7.025  1.00 88.21           H
ATOM    488  HN  PHE A  50      15.447  -5.054  12.896  1.00 88.21           H
ATOM    489  N   LEU A  51      14.319  -3.663  10.541  1.00 92.02           N
ATOM    490  CA  LEU A  51      13.511  -2.760   9.739  1.00 92.02           C
ATOM    491  C   LEU A  51      14.416  -1.707   9.096  1.00 92.02           C
ATOM    492  O   LEU A  51      14.325  -1.456   7.895  1.00 92.02           O
ATOM    493  HA  LEU A  51      13.050  -3.350   8.947  1.00 92.02           H
ATOM    494  CB  LEU A  51      12.378  -2.166  10.579  1.00 92.02           C
ATOM    495 1HB  LEU A  51      12.816  -1.664  11.441  1.00 92.02           H
ATOM    496 2HB  LEU A  51      11.875  -1.401   9.986  1.00 92.02           H
ATOM    497  CG  LEU A  51      11.325  -3.156  11.081  1.00 92.02           C
ATOM    498  HG  LEU A  51      11.818  -3.877  11.733  1.00 92.02           H
ATOM    499  CD1 LEU A  51      10.258  -2.446  11.916  1.00 92.02           C
ATOM    500 1HD1 LEU A  51      10.728  -1.969  12.777  1.00 92.02           H
ATOM    501 2HD1 LEU A  51       9.764  -1.689  11.307  1.00 92.02           H
ATOM    502 3HD1 LEU A  51       9.523  -3.172  12.261  1.00 92.02           H
ATOM    503  CD2 LEU A  51      10.714  -3.942   9.919  1.00 92.02           C
ATOM    504 1HD2 LEU A  51      10.239  -3.251   9.223  1.00 92.02           H
ATOM    505 2HD2 LEU A  51      11.498  -4.497   9.404  1.00 92.02           H
ATOM    506 3HD2 LEU A  51       9.969  -4.639  10.304  1.00 92.02           H
ATOM    507  HN  LEU A  51      14.226  -3.547  11.530  1.00 92.02           H
ATOM    508  N   PRO A  52      15.302  -1.076   9.878  1.00 93.82           N
ATOM    509  CA  PRO A  52      16.009   0.117   9.407  1.00 93.82           C
ATOM    510  C   PRO A  52      16.701  -0.112   8.073  1.00 93.82           C
ATOM    511  O   PRO A  52      16.545   0.680   7.145  1.00 93.82           O
ATOM    512  HA  PRO A  52      15.300   0.925   9.225  1.00 93.82           H
ATOM    513  CB  PRO A  52      17.012   0.409  10.525  1.00 93.82           C
ATOM    514 1HB  PRO A  52      17.972  -0.072  10.338  1.00 93.82           H
ATOM    515 2HB  PRO A  52      17.206   1.477  10.621  1.00 93.82           H
ATOM    516  CG  PRO A  52      16.331  -0.154  11.766  1.00 93.82           C
ATOM    517 1HG  PRO A  52      17.044  -0.344  12.568  1.00 93.82           H
ATOM    518 2HG  PRO A  52      15.591   0.536  12.171  1.00 93.82           H
ATOM    519  CD  PRO A  52      15.695  -1.436  11.253  1.00 93.82           C
ATOM    520 1HD  PRO A  52      16.398  -2.269  11.263  1.00 93.82           H
ATOM    521 2HD  PRO A  52      14.841  -1.736  11.860  1.00 93.82           H
ATOM    522  N   PRO A  53      17.481  -1.194   7.947  1.00 94.80           N
ATOM    523  CA  PRO A  53      18.280  -1.412   6.738  1.00 94.80           C
ATOM    524  C   PRO A  53      17.418  -1.718   5.524  1.00 94.80           C
ATOM    525  O   PRO A  53      17.749  -1.322   4.408  1.00 94.80           O
ATOM    526  HA  PRO A  53      18.824  -0.503   6.478  1.00 94.80           H
ATOM    527  CB  PRO A  53      19.181  -2.592   7.107  1.00 94.80           C
ATOM    528 1HB  PRO A  53      19.399  -3.216   6.240  1.00 94.80           H
ATOM    529 2HB  PRO A  53      20.138  -2.256   7.506  1.00 94.80           H
ATOM    530  CG  PRO A  53      18.385  -3.339   8.138  1.00 94.80           C
ATOM    531 1HG  PRO A  53      17.682  -4.028   7.671  1.00 94.80           H
ATOM    532 2HG  PRO A  53      19.033  -3.933   8.782  1.00 94.80           H
ATOM    533  CD  PRO A  53      17.664  -2.282   8.924  1.00 94.80           C
ATOM    534 1HD  PRO A  53      16.710  -2.646   9.305  1.00 94.80           H
ATOM    535 2HD  PRO A  53      18.248  -1.954   9.785  1.00 94.80           H
ATOM    536  N   LEU A  54      16.324  -2.422   5.777  1.00 92.15           N
ATOM    537  CA  LEU A  54      15.449  -2.858   4.702  1.00 92.15           C
ATOM    538  C   LEU A  54      14.720  -1.646   4.120  1.00 92.15           C
ATOM    539  O   LEU A  54      14.570  -1.531   2.905  1.00 92.15           O
ATOM    540  HA  LEU A  54      16.079  -3.288   3.923  1.00 92.15           H
ATOM    541  CB  LEU A  54      14.512  -3.964   5.190  1.00 92.15           C
ATOM    542 1HB  LEU A  54      13.997  -3.610   6.083  1.00 92.15           H
ATOM    543 2HB  LEU A  54      13.750  -4.130   4.427  1.00 92.15           H
ATOM    544  CG  LEU A  54      15.170  -5.307   5.513  1.00 92.15           C
ATOM    545  HG  LEU A  54      15.904  -5.146   6.304  1.00 92.15           H
ATOM    546  CD1 LEU A  54      14.143  -6.307   6.047  1.00 92.15           C
ATOM    547 1HD1 LEU A  54      13.689  -5.912   6.956  1.00 92.15           H
ATOM    548 2HD1 LEU A  54      13.369  -6.469   5.297  1.00 92.15           H
ATOM    549 3HD1 LEU A  54      14.637  -7.253   6.270  1.00 92.15           H
ATOM    550  CD2 LEU A  54      15.926  -5.854   4.301  1.00 92.15           C
ATOM    551 1HD2 LEU A  54      15.230  -5.996   3.473  1.00 92.15           H
ATOM    552 2HD2 LEU A  54      16.701  -5.146   4.006  1.00 92.15           H
ATOM    553 3HD2 LEU A  54      16.384  -6.809   4.558  1.00 92.15           H
ATOM    554  HN  LEU A  54      16.033  -2.693   6.695  1.00 92.15           H
ATOM    555  N   TYR A  55      14.285  -0.771   5.016  1.00 92.77           N
ATOM    556  CA  TYR A  55      13.553   0.416   4.608  1.00 92.77           C
ATOM    557  C   TYR A  55      14.446   1.361   3.802  1.00 92.77           C
ATOM    558  O   TYR A  55      13.999   1.962   2.826  1.00 92.77           O
ATOM    559  HA  TYR A  55      12.717   0.099   3.984  1.00 92.77           H
ATOM    560  CB  TYR A  55      13.128   1.114   5.901  1.00 92.77           C
ATOM    561 1HB  TYR A  55      13.970   1.119   6.593  1.00 92.77           H
ATOM    562 2HB  TYR A  55      12.892   2.155   5.680  1.00 92.77           H
ATOM    563  CG  TYR A  55      11.923   0.469   6.590  1.00 92.77           C
ATOM    564  CD1 TYR A  55      11.404  -0.714   6.105  1.00 92.77           C
ATOM    565  HD1 TYR A  55      11.851  -1.188   5.232  1.00 92.77           H
ATOM    566  CD2 TYR A  55      11.357   1.071   7.695  1.00 92.77           C
ATOM    567  HD2 TYR A  55      11.768   2.005   8.078  1.00 92.77           H
ATOM    568  CE1 TYR A  55      10.270  -1.321   6.753  1.00 92.77           C
ATOM    569  HE1 TYR A  55       9.850  -2.255   6.381  1.00 92.77           H
ATOM    570  CE2 TYR A  55      10.224   0.463   8.344  1.00 92.77           C
ATOM    571  HE2 TYR A  55       9.767   0.927   9.218  1.00 92.77           H
ATOM    572  CZ  TYR A  55       9.736  -0.702   7.841  1.00 92.77           C
ATOM    573  OH  TYR A  55       8.666  -1.276   8.453  1.00 92.77           O
ATOM    574  HH  TYR A  55       8.328  -0.679   9.181  1.00 92.77           H
ATOM    575  HN  TYR A  55      14.425  -0.863   6.001  1.00 92.77           H
ATOM    576  N   TRP A  56      15.693   1.463   4.240  1.00 91.52           N
ATOM    577  CA  TRP A  56      16.664   2.291   3.546  1.00 91.52           C
ATOM    578  C   TRP A  56      16.866   1.709   2.145  1.00 91.52           C
ATOM    579  O   TRP A  56      16.919   2.448   1.164  1.00 91.52           O
ATOM    580  HA  TRP A  56      16.255   3.298   3.475  1.00 91.52           H
ATOM    581  CB  TRP A  56      17.966   2.394   4.343  1.00 91.52           C
ATOM    582 1HB  TRP A  56      18.171   1.431   4.811  1.00 91.52           H
ATOM    583 2HB  TRP A  56      18.787   2.595   3.655  1.00 91.52           H
ATOM    584  CG  TRP A  56      17.950   3.476   5.424  1.00 91.52           C
ATOM    585  CD1 TRP A  56      18.023   3.317   6.753  1.00 91.52           C
ATOM    586  HD1 TRP A  56      18.108   2.351   7.251  1.00 91.52           H
ATOM    587  CD2 TRP A  56      17.850   4.900   5.213  1.00 91.52           C
ATOM    588  NE1 TRP A  56      17.978   4.529   7.411  1.00 91.52           N
ATOM    589  HE1 TRP A  56      18.017   4.667   8.400  1.00 91.52           H
ATOM    590  CE2 TRP A  56      17.869   5.523   6.445  1.00 91.52           C
ATOM    591  CE3 TRP A  56      17.747   5.639   4.021  1.00 91.52           C
ATOM    592  HE3 TRP A  56      17.729   5.171   3.037  1.00 91.52           H
ATOM    593  CZ2 TRP A  56      17.790   6.911   6.604  1.00 91.52           C
ATOM    594  HZ2 TRP A  56      17.807   7.379   7.588  1.00 91.52           H
ATOM    595  CZ3 TRP A  56      17.668   7.025   4.197  1.00 91.52           C
ATOM    596  HZ3 TRP A  56      17.586   7.645   3.304  1.00 91.52           H
ATOM    597  CH2 TRP A  56      17.686   7.667   5.430  1.00 91.52           C
ATOM    598  HH2 TRP A  56      17.620   8.754   5.482  1.00 91.52           H
ATOM    599  HN  TRP A  56      16.040   0.994   5.051  1.00 91.52           H
ATOM    600  N   LEU A  57      16.973   0.389   2.097  1.00 92.16           N
ATOM    601  CA  LEU A  57      17.184  -0.299   0.835  1.00 92.16           C
ATOM    602  C   LEU A  57      16.005  -0.017  -0.099  1.00 92.16           C
ATOM    603  O   LEU A  57      16.199   0.377  -1.248  1.00 92.16           O
ATOM    604  HA  LEU A  57      18.087   0.113   0.385  1.00 92.16           H
ATOM    605  CB  LEU A  57      17.437  -1.789   1.073  1.00 92.16           C
ATOM    606 1HB  LEU A  57      18.303  -1.891   1.726  1.00 92.16           H
ATOM    607 2HB  LEU A  57      16.582  -2.201   1.610  1.00 92.16           H
ATOM    608  CG  LEU A  57      17.675  -2.637  -0.178  1.00 92.16           C
ATOM    609  HG  LEU A  57      16.851  -2.463  -0.871  1.00 92.16           H
ATOM    610  CD1 LEU A  57      18.961  -2.215  -0.891  1.00 92.16           C
ATOM    611 1HD1 LEU A  57      18.885  -1.168  -1.187  1.00 92.16           H
ATOM    612 2HD1 LEU A  57      19.808  -2.341  -0.217  1.00 92.16           H
ATOM    613 3HD1 LEU A  57      19.106  -2.833  -1.776  1.00 92.16           H
ATOM    614  CD2 LEU A  57      17.671  -4.129   0.162  1.00 92.16           C
ATOM    615 1HD2 LEU A  57      18.462  -4.339   0.882  1.00 92.16           H
ATOM    616 2HD2 LEU A  57      16.707  -4.402   0.591  1.00 92.16           H
ATOM    617 3HD2 LEU A  57      17.843  -4.709  -0.745  1.00 92.16           H
ATOM    618  HN  LEU A  57      16.917  -0.206   2.899  1.00 92.16           H
ATOM    619  N   VAL A  58      14.809  -0.229   0.430  1.00 94.45           N
ATOM    620  CA  VAL A  58      13.601  -0.070  -0.362  1.00 94.45           C
ATOM    621  C   VAL A  58      13.514   1.372  -0.868  1.00 94.45           C
ATOM    622  O   VAL A  58      13.172   1.608  -2.025  1.00 94.45           O
ATOM    623  HA  VAL A  58      13.680  -0.738  -1.220  1.00 94.45           H
ATOM    624  CB  VAL A  58      12.379  -0.491   0.456  1.00 94.45           C
ATOM    625  HB  VAL A  58      12.394   0.066   1.393  1.00 94.45           H
ATOM    626  CG1 VAL A  58      11.082  -0.143  -0.277  1.00 94.45           C
ATOM    627 1HG1 VAL A  58      11.037   0.934  -0.443  1.00 94.45           H
ATOM    628 2HG1 VAL A  58      11.056  -0.660  -1.236  1.00 94.45           H
ATOM    629 3HG1 VAL A  58      10.229  -0.453   0.327  1.00 94.45           H
ATOM    630  CG2 VAL A  58      12.434  -1.982   0.795  1.00 94.45           C
ATOM    631 1HG2 VAL A  58      12.455  -2.564  -0.127  1.00 94.45           H
ATOM    632 2HG2 VAL A  58      13.332  -2.190   1.376  1.00 94.45           H
ATOM    633 3HG2 VAL A  58      11.553  -2.255   1.377  1.00 94.45           H
ATOM    634  HN  VAL A  58      14.658  -0.504   1.380  1.00 94.45           H
ATOM    635  N   PHE A  59      13.830   2.298   0.025  1.00 95.38           N
ATOM    636  CA  PHE A  59      13.761   3.711  -0.306  1.00 95.38           C
ATOM    637  C   PHE A  59      14.672   4.042  -1.489  1.00 95.38           C
ATOM    638  O   PHE A  59      14.231   4.640  -2.469  1.00 95.38           O
ATOM    639  HA  PHE A  59      12.727   3.931  -0.573  1.00 95.38           H
ATOM    640  CB  PHE A  59      14.242   4.483   0.925  1.00 95.38           C
ATOM    641 1HB  PHE A  59      13.529   4.335   1.736  1.00 95.38           H
ATOM    642 2HB  PHE A  59      15.192   4.064   1.255  1.00 95.38           H
ATOM    643  CG  PHE A  59      14.418   5.984   0.688  1.00 95.38           C
ATOM    644  CD1 PHE A  59      15.664   6.528   0.668  1.00 95.38           C
ATOM    645  HD1 PHE A  59      16.538   5.894   0.820  1.00 95.38           H
ATOM    646  CD2 PHE A  59      13.328   6.775   0.498  1.00 95.38           C
ATOM    647  HD2 PHE A  59      12.329   6.339   0.514  1.00 95.38           H
ATOM    648  CE1 PHE A  59      15.827   7.922   0.448  1.00 95.38           C
ATOM    649  HE1 PHE A  59      16.826   8.357   0.432  1.00 95.38           H
ATOM    650  CE2 PHE A  59      13.491   8.169   0.278  1.00 95.38           C
ATOM    651  HE2 PHE A  59      12.617   8.802   0.126  1.00 95.38           H
ATOM    652  CZ  PHE A  59      14.737   8.712   0.258  1.00 95.38           C
ATOM    653  HZ  PHE A  59      14.862   9.782   0.089  1.00 95.38           H
ATOM    654  HN  PHE A  59      14.128   2.097   0.959  1.00 95.38           H
ATOM    655  N   ILE A  60      15.928   3.639  -1.359  1.00 93.46           N
ATOM    656  CA  ILE A  60      16.941   4.023  -2.327  1.00 93.46           C
ATOM    657  C   ILE A  60      16.557   3.479  -3.704  1.00 93.46           C
ATOM    658  O   ILE A  60      16.501   4.228  -4.678  1.00 93.46           O
ATOM    659  HA  ILE A  60      16.950   5.112  -2.376  1.00 93.46           H
ATOM    660  CB  ILE A  60      18.328   3.579  -1.855  1.00 93.46           C
ATOM    661  HB  ILE A  60      18.270   2.531  -1.563  1.00 93.46           H
ATOM    662  CG1 ILE A  60      18.765   4.369  -0.620  1.00 93.46           C
ATOM    663 1HG1 ILE A  60      19.006   5.393  -0.906  1.00 93.46           H
ATOM    664 2HG1 ILE A  60      17.942   4.422   0.092  1.00 93.46           H
ATOM    665  CG2 ILE A  60      19.350   3.677  -2.990  1.00 93.46           C
ATOM    666 1HG2 ILE A  60      19.039   3.035  -3.814  1.00 93.46           H
ATOM    667 2HG2 ILE A  60      19.411   4.708  -3.336  1.00 93.46           H
ATOM    668 3HG2 ILE A  60      20.326   3.356  -2.628  1.00 93.46           H
ATOM    669  CD1 ILE A  60      19.981   3.720   0.044  1.00 93.46           C
ATOM    670 1HD1 ILE A  60      19.729   2.704   0.349  1.00 93.46           H
ATOM    671 2HD1 ILE A  60      20.809   3.691  -0.665  1.00 93.46           H
ATOM    672 3HD1 ILE A  60      20.271   4.301   0.919  1.00 93.46           H
ATOM    673  HN  ILE A  60      16.255   3.062  -0.611  1.00 93.46           H
ATOM    674  N   VAL A  61      16.302   2.179  -3.741  1.00 93.44           N
ATOM    675  CA  VAL A  61      16.055   1.500  -5.002  1.00 93.44           C
ATOM    676  C   VAL A  61      14.752   2.023  -5.612  1.00 93.44           C
ATOM    677  O   VAL A  61      14.683   2.276  -6.813  1.00 93.44           O
ATOM    678  HA  VAL A  61      16.879   1.744  -5.673  1.00 93.44           H
ATOM    679  CB  VAL A  61      16.049  -0.015  -4.789  1.00 93.44           C
ATOM    680  HB  VAL A  61      15.286  -0.246  -4.046  1.00 93.44           H
ATOM    681  CG1 VAL A  61      15.684  -0.749  -6.081  1.00 93.44           C
ATOM    682 1HG1 VAL A  61      14.692  -0.438  -6.408  1.00 93.44           H
ATOM    683 2HG1 VAL A  61      16.414  -0.507  -6.854  1.00 93.44           H
ATOM    684 3HG1 VAL A  61      15.688  -1.824  -5.901  1.00 93.44           H
ATOM    685  CG2 VAL A  61      17.396  -0.497  -4.246  1.00 93.44           C
ATOM    686 1HG2 VAL A  61      18.184  -0.247  -4.955  1.00 93.44           H
ATOM    687 2HG2 VAL A  61      17.598  -0.010  -3.291  1.00 93.44           H
ATOM    688 3HG2 VAL A  61      17.364  -1.577  -4.103  1.00 93.44           H
ATOM    689  HN  VAL A  61      16.262   1.593  -2.932  1.00 93.44           H
ATOM    690  N   GLY A  62      13.753   2.170  -4.755  1.00 95.03           N
ATOM    691  CA  GLY A  62      12.424   2.540  -5.211  1.00 95.03           C
ATOM    692  C   GLY A  62      12.403   3.981  -5.727  1.00 95.03           C
ATOM    693  O   GLY A  62      11.787   4.268  -6.752  1.00 95.03           O
ATOM    694 1HA  GLY A  62      12.105   1.862  -6.003  1.00 95.03           H
ATOM    695 2HA  GLY A  62      11.711   2.433  -4.394  1.00 95.03           H
ATOM    696  HN  GLY A  62      13.839   2.041  -3.767  1.00 95.03           H
ATOM    697  N   ALA A  63      13.083   4.848  -4.992  1.00 95.06           N
ATOM    698  CA  ALA A  63      13.110   6.260  -5.335  1.00 95.06           C
ATOM    699  C   ALA A  63      13.760   6.435  -6.709  1.00 95.06           C
ATOM    700  O   ALA A  63      13.256   7.180  -7.547  1.00 95.06           O
ATOM    701  HA  ALA A  63      12.078   6.610  -5.383  1.00 95.06           H
ATOM    702  CB  ALA A  63      13.843   7.038  -4.240  1.00 95.06           C
ATOM    703 1HB  ALA A  63      13.324   6.904  -3.290  1.00 95.06           H
ATOM    704 2HB  ALA A  63      14.864   6.666  -4.151  1.00 95.06           H
ATOM    705 3HB  ALA A  63      13.862   8.097  -4.497  1.00 95.06           H
ATOM    706  HN  ALA A  63      13.608   4.601  -4.178  1.00 95.06           H
ATOM    707  N   LEU A  64      14.870   5.735  -6.896  1.00 89.36           N
ATOM    708  CA  LEU A  64      15.595   5.805  -8.153  1.00 89.36           C
ATOM    709  C   LEU A  64      14.713   5.256  -9.277  1.00 89.36           C
ATOM    710  O   LEU A  64      14.600   5.869 -10.337  1.00 89.36           O
ATOM    711  HA  LEU A  64      15.797   6.856  -8.356  1.00 89.36           H
ATOM    712  CB  LEU A  64      16.946   5.098  -8.032  1.00 89.36           C
ATOM    713 1HB  LEU A  64      16.777   4.101  -7.627  1.00 89.36           H
ATOM    714 2HB  LEU A  64      17.358   4.970  -9.033  1.00 89.36           H
ATOM    715  CG  LEU A  64      17.994   5.800  -7.166  1.00 89.36           C
ATOM    716  HG  LEU A  64      17.555   5.994  -6.188  1.00 89.36           H
ATOM    717  CD1 LEU A  64      19.213   4.901  -6.944  1.00 89.36           C
ATOM    718 1HD1 LEU A  64      18.901   3.985  -6.442  1.00 89.36           H
ATOM    719 2HD1 LEU A  64      19.662   4.654  -7.906  1.00 89.36           H
ATOM    720 3HD1 LEU A  64      19.942   5.424  -6.325  1.00 89.36           H
ATOM    721  CD2 LEU A  64      18.382   7.154  -7.763  1.00 89.36           C
ATOM    722 1HD2 LEU A  64      18.796   7.006  -8.761  1.00 89.36           H
ATOM    723 2HD2 LEU A  64      17.499   7.789  -7.827  1.00 89.36           H
ATOM    724 3HD2 LEU A  64      19.129   7.631  -7.128  1.00 89.36           H
ATOM    725  HN  LEU A  64      15.272   5.131  -6.209  1.00 89.36           H
ATOM    726  N   GLY A  65      14.110   4.108  -9.005  1.00 92.55           N
ATOM    727  CA  GLY A  65      13.361   3.396 -10.027  1.00 92.55           C
ATOM    728  C   GLY A  65      12.155   4.215 -10.493  1.00 92.55           C
ATOM    729  O   GLY A  65      11.971   4.430 -11.690  1.00 92.55           O
ATOM    730 1HA  GLY A  65      14.009   3.182 -10.876  1.00 92.55           H
ATOM    731 2HA  GLY A  65      13.023   2.437  -9.634  1.00 92.55           H
ATOM    732  HN  GLY A  65      14.127   3.665  -8.109  1.00 92.55           H
ATOM    733  N   ASN A  66      11.364   4.649  -9.522  1.00 90.27           N
ATOM    734  CA  ASN A  66      10.115   5.328  -9.822  1.00 90.27           C
ATOM    735  C   ASN A  66      10.418   6.694 -10.441  1.00 90.27           C
ATOM    736  O   ASN A  66       9.691   7.157 -11.319  1.00 90.27           O
ATOM    737  HA  ASN A  66       9.587   4.667 -10.510  1.00 90.27           H
ATOM    738  CB  ASN A  66       9.294   5.557  -8.552  1.00 90.27           C
ATOM    739 1HB  ASN A  66       9.947   5.898  -7.749  1.00 90.27           H
ATOM    740 2HB  ASN A  66       8.562   6.346  -8.725  1.00 90.27           H
ATOM    741  CG  ASN A  66       8.577   4.275  -8.124  1.00 90.27           C
ATOM    742  OD1 ASN A  66       7.694   3.771  -8.800  1.00 90.27           O
ATOM    743  ND2 ASN A  66       9.004   3.776  -6.968  1.00 90.27           N
ATOM    744 1HD2 ASN A  66       9.733   4.239  -6.463  1.00 90.27           H
ATOM    745 2HD2 ASN A  66       8.597   2.939  -6.603  1.00 90.27           H
ATOM    746  HN  ASN A  66      11.564   4.543  -8.548  1.00 90.27           H
ATOM    747  N   SER A  67      11.493   7.301  -9.960  1.00 91.00           N
ATOM    748  CA  SER A  67      11.942   8.572 -10.503  1.00 91.00           C
ATOM    749  C   SER A  67      12.280   8.416 -11.987  1.00 91.00           C
ATOM    750  O   SER A  67      12.006   9.310 -12.787  1.00 91.00           O
ATOM    751  HA  SER A  67      11.102   9.254 -10.372  1.00 91.00           H
ATOM    752  CB  SER A  67      13.154   9.102  -9.735  1.00 91.00           C
ATOM    753 1HB  SER A  67      13.962   8.372  -9.784  1.00 91.00           H
ATOM    754 2HB  SER A  67      13.518  10.011 -10.215  1.00 91.00           H
ATOM    755  OG  SER A  67      12.844   9.377  -8.372  1.00 91.00           O
ATOM    756  HG  SER A  67      13.355   8.760  -7.774  1.00 91.00           H
ATOM    757  HN  SER A  67      12.053   6.939  -9.215  1.00 91.00           H
ATOM    758  N   LEU A  68      12.871   7.275 -12.311  1.00 85.71           N
ATOM    759  CA  LEU A  68      13.249   6.991 -13.684  1.00 85.71           C
ATOM    760  C   LEU A  68      11.986   6.834 -14.534  1.00 85.71           C
ATOM    761  O   LEU A  68      11.935   7.304 -15.669  1.00 85.71           O
ATOM    762  HA  LEU A  68      13.809   7.850 -14.054  1.00 85.71           H
ATOM    763  CB  LEU A  68      14.184   5.782 -13.744  1.00 85.71           C
ATOM    764 1HB  LEU A  68      14.972   5.920 -13.003  1.00 85.71           H
ATOM    765 2HB  LEU A  68      13.621   4.897 -13.448  1.00 85.71           H
ATOM    766  CG  LEU A  68      14.839   5.506 -15.099  1.00 85.71           C
ATOM    767  HG  LEU A  68      14.064   5.532 -15.864  1.00 85.71           H
ATOM    768  CD1 LEU A  68      15.855   6.596 -15.448  1.00 85.71           C
ATOM    769 1HD1 LEU A  68      15.352   7.561 -15.493  1.00 85.71           H
ATOM    770 2HD1 LEU A  68      16.632   6.627 -14.684  1.00 85.71           H
ATOM    771 3HD1 LEU A  68      16.306   6.375 -16.416  1.00 85.71           H
ATOM    772  CD2 LEU A  68      15.463   4.109 -15.132  1.00 85.71           C
ATOM    773 1HD2 LEU A  68      16.222   4.031 -14.355  1.00 85.71           H
ATOM    774 2HD2 LEU A  68      14.688   3.362 -14.960  1.00 85.71           H
ATOM    775 3HD2 LEU A  68      15.921   3.940 -16.106  1.00 85.71           H
ATOM    776  HN  LEU A  68      13.091   6.554 -11.654  1.00 85.71           H
ATOM    777  N   VAL A  69      10.998   6.171 -13.951  1.00 88.13           N
ATOM    778  CA  VAL A  69       9.741   5.941 -14.642  1.00 88.13           C
ATOM    779  C   VAL A  69       9.129   7.286 -15.038  1.00 88.13           C
ATOM    780  O   VAL A  69       8.747   7.483 -16.191  1.00 88.13           O
ATOM    781  HA  VAL A  69       9.961   5.376 -15.548  1.00 88.13           H
ATOM    782  CB  VAL A  69       8.811   5.095 -13.770  1.00 88.13           C
ATOM    783  HB  VAL A  69       8.735   5.577 -12.795  1.00 88.13           H
ATOM    784  CG1 VAL A  69       7.406   5.028 -14.372  1.00 88.13           C
ATOM    785 1HG1 VAL A  69       6.994   6.034 -14.447  1.00 88.13           H
ATOM    786 2HG1 VAL A  69       7.457   4.581 -15.364  1.00 88.13           H
ATOM    787 3HG1 VAL A  69       6.766   4.420 -13.732  1.00 88.13           H
ATOM    788  CG2 VAL A  69       9.384   3.693 -13.558  1.00 88.13           C
ATOM    789 1HG2 VAL A  69       9.504   3.199 -14.522  1.00 88.13           H
ATOM    790 2HG2 VAL A  69      10.354   3.767 -13.065  1.00 88.13           H
ATOM    791 3HG2 VAL A  69       8.704   3.113 -12.934  1.00 88.13           H
ATOM    792  HN  VAL A  69      11.046   5.795 -13.026  1.00 88.13           H
ATOM    793  N   ILE A  70       9.054   8.177 -14.061  1.00 89.24           N
ATOM    794  CA  ILE A  70       8.434   9.474 -14.276  1.00 89.24           C
ATOM    795  C   ILE A  70       9.183  10.215 -15.385  1.00 89.24           C
ATOM    796  O   ILE A  70       8.566  10.844 -16.243  1.00 89.24           O
ATOM    797  HA  ILE A  70       7.412   9.297 -14.608  1.00 89.24           H
ATOM    798  CB  ILE A  70       8.354  10.254 -12.962  1.00 89.24           C
ATOM    799  HB  ILE A  70       9.348  10.271 -12.513  1.00 89.24           H
ATOM    800  CG1 ILE A  70       7.421   9.559 -11.968  1.00 89.24           C
ATOM    801 1HG1 ILE A  70       6.385   9.706 -12.273  1.00 89.24           H
ATOM    802 2HG1 ILE A  70       7.608   8.486 -11.978  1.00 89.24           H
ATOM    803  CG2 ILE A  70       7.947  11.708 -13.211  1.00 89.24           C
ATOM    804 1HG2 ILE A  70       8.683  12.186 -13.857  1.00 89.24           H
ATOM    805 2HG2 ILE A  70       6.970  11.733 -13.693  1.00 89.24           H
ATOM    806 3HG2 ILE A  70       7.898  12.239 -12.260  1.00 89.24           H
ATOM    807  CD1 ILE A  70       7.625  10.104 -10.552  1.00 89.24           C
ATOM    808 1HD1 ILE A  70       8.655   9.934 -10.242  1.00 89.24           H
ATOM    809 2HD1 ILE A  70       7.414  11.174 -10.541  1.00 89.24           H
ATOM    810 3HD1 ILE A  70       6.949   9.593  -9.866  1.00 89.24           H
ATOM    811  HN  ILE A  70       9.406   8.025 -13.137  1.00 89.24           H
ATOM    812  N   LEU A  71      10.504  10.115 -15.333  1.00 84.62           N
ATOM    813  CA  LEU A  71      11.345  10.815 -16.288  1.00 84.62           C
ATOM    814  C   LEU A  71      11.041  10.308 -17.699  1.00 84.62           C
ATOM    815  O   LEU A  71      10.924  11.098 -18.635  1.00 84.62           O
ATOM    816  HA  LEU A  71      11.086  11.873 -16.238  1.00 84.62           H
ATOM    817  CB  LEU A  71      12.819  10.692 -15.895  1.00 84.62           C
ATOM    818 1HB  LEU A  71      12.911  10.917 -14.832  1.00 84.62           H
ATOM    819 2HB  LEU A  71      13.124   9.654 -16.029  1.00 84.62           H
ATOM    820  CG  LEU A  71      13.795  11.585 -16.663  1.00 84.62           C
ATOM    821  HG  LEU A  71      13.453  11.656 -17.695  1.00 84.62           H
ATOM    822  CD1 LEU A  71      13.806  13.004 -16.091  1.00 84.62           C
ATOM    823 1HD1 LEU A  71      12.807  13.434 -16.166  1.00 84.62           H
ATOM    824 2HD1 LEU A  71      14.111  12.972 -15.045  1.00 84.62           H
ATOM    825 3HD1 LEU A  71      14.508  13.618 -16.656  1.00 84.62           H
ATOM    826  CD2 LEU A  71      15.195  10.968 -16.693  1.00 84.62           C
ATOM    827 1HD2 LEU A  71      15.560  10.847 -15.673  1.00 84.62           H
ATOM    828 2HD2 LEU A  71      15.153   9.995 -17.182  1.00 84.62           H
ATOM    829 3HD2 LEU A  71      15.869  11.623 -17.245  1.00 84.62           H
ATOM    830  HN  LEU A  71      10.997   9.568 -14.656  1.00 84.62           H
ATOM    831  N   VAL A  72      10.920   8.993 -17.807  1.00 84.59           N
ATOM    832  CA  VAL A  72      10.719   8.364 -19.101  1.00 84.59           C
ATOM    833  C   VAL A  72       9.414   8.876 -19.715  1.00 84.59           C
ATOM    834  O   VAL A  72       9.371   9.217 -20.896  1.00 84.59           O
ATOM    835  HA  VAL A  72      11.548   8.660 -19.744  1.00 84.59           H
ATOM    836  CB  VAL A  72      10.754   6.841 -18.954  1.00 84.59           C
ATOM    837  HB  VAL A  72      10.057   6.565 -18.163  1.00 84.59           H
ATOM    838  CG1 VAL A  72      10.297   6.156 -20.244  1.00 84.59           C
ATOM    839 1HG1 VAL A  72       9.277   6.461 -20.476  1.00 84.59           H
ATOM    840 2HG1 VAL A  72      10.958   6.443 -21.062  1.00 84.59           H
ATOM    841 3HG1 VAL A  72      10.332   5.074 -20.112  1.00 84.59           H
ATOM    842  CG2 VAL A  72      12.147   6.362 -18.542  1.00 84.59           C
ATOM    843 1HG2 VAL A  72      12.872   6.657 -19.301  1.00 84.59           H
ATOM    844 2HG2 VAL A  72      12.418   6.812 -17.587  1.00 84.59           H
ATOM    845 3HG2 VAL A  72      12.144   5.277 -18.445  1.00 84.59           H
ATOM    846  HN  VAL A  72      10.958   8.362 -17.032  1.00 84.59           H
ATOM    847  N   TYR A  73       8.382   8.912 -18.885  1.00 80.56           N
ATOM    848  CA  TYR A  73       7.071   9.345 -19.339  1.00 80.56           C
ATOM    849  C   TYR A  73       7.078  10.832 -19.699  1.00 80.56           C
ATOM    850  O   TYR A  73       6.369  11.258 -20.609  1.00 80.56           O
ATOM    851  HA  TYR A  73       6.815   8.765 -20.226  1.00 80.56           H
ATOM    852  CB  TYR A  73       6.121   9.122 -18.161  1.00 80.56           C
ATOM    853 1HB  TYR A  73       6.685   9.209 -17.232  1.00 80.56           H
ATOM    854 2HB  TYR A  73       5.373   9.914 -18.155  1.00 80.56           H
ATOM    855  CG  TYR A  73       5.409   7.768 -18.183  1.00 80.56           C
ATOM    856  CD1 TYR A  73       4.458   7.505 -19.147  1.00 80.56           C
ATOM    857  HD1 TYR A  73       4.214   8.261 -19.893  1.00 80.56           H
ATOM    858  CD2 TYR A  73       5.718   6.810 -17.238  1.00 80.56           C
ATOM    859  HD2 TYR A  73       6.470   7.018 -16.477  1.00 80.56           H
ATOM    860  CE1 TYR A  73       3.787   6.230 -19.168  1.00 80.56           C
ATOM    861  HE1 TYR A  73       3.034   6.009 -19.924  1.00 80.56           H
ATOM    862  CE2 TYR A  73       5.048   5.536 -17.259  1.00 80.56           C
ATOM    863  HE2 TYR A  73       5.283   4.771 -16.519  1.00 80.56           H
ATOM    864  CZ  TYR A  73       4.116   5.309 -18.223  1.00 80.56           C
ATOM    865  OH  TYR A  73       3.482   4.105 -18.243  1.00 80.56           O
ATOM    866  HH  TYR A  73       2.943   4.016 -19.080  1.00 80.56           H
ATOM    867  HN  TYR A  73       8.431   8.654 -17.920  1.00 80.56           H
ATOM    868  N   TRP A  74       7.889  11.581 -18.966  1.00 72.54           N
ATOM    869  CA  TRP A  74       7.935  13.023 -19.139  1.00 72.54           C
ATOM    870  C   TRP A  74       8.494  13.314 -20.533  1.00 72.54           C
ATOM    871  O   TRP A  74       7.897  14.068 -21.300  1.00 72.54           O
ATOM    872  HA  TRP A  74       6.916  13.402 -19.059  1.00 72.54           H
ATOM    873  CB  TRP A  74       8.745  13.684 -18.021  1.00 72.54           C
ATOM    874 1HB  TRP A  74       8.347  13.360 -17.059  1.00 72.54           H
ATOM    875 2HB  TRP A  74       9.775  13.332 -18.075  1.00 72.54           H
ATOM    876  CG  TRP A  74       8.740  15.213 -18.069  1.00 72.54           C
ATOM    877  CD1 TRP A  74       9.563  16.019 -18.754  1.00 72.54           C
ATOM    878  HD1 TRP A  74      10.375  15.668 -19.391  1.00 72.54           H
ATOM    879  CD2 TRP A  74       7.832  16.092 -17.374  1.00 72.54           C
ATOM    880  NE1 TRP A  74       9.253  17.348 -18.552  1.00 72.54           N
ATOM    881  HE1 TRP A  74       9.723  18.134 -18.954  1.00 72.54           H
ATOM    882  CE2 TRP A  74       8.167  17.394 -17.686  1.00 72.54           C
ATOM    883  CE3 TRP A  74       6.762  15.798 -16.510  1.00 72.54           C
ATOM    884  HE3 TRP A  74       6.478  14.779 -16.249  1.00 72.54           H
ATOM    885  CZ2 TRP A  74       7.482  18.505 -17.177  1.00 72.54           C
ATOM    886  HZ2 TRP A  74       7.767  19.524 -17.439  1.00 72.54           H
ATOM    887  CZ3 TRP A  74       6.089  16.919 -16.010  1.00 72.54           C
ATOM    888  HZ3 TRP A  74       5.250  16.746 -15.335  1.00 72.54           H
ATOM    889  CH2 TRP A  74       6.413  18.235 -16.314  1.00 72.54           C
ATOM    890  HH2 TRP A  74       5.838  19.055 -15.883  1.00 72.54           H
ATOM    891  HN  TRP A  74       8.504  11.220 -18.265  1.00 72.54           H
ATOM    892  N   TYR A  75       9.633  12.700 -20.819  1.00 70.79           N
ATOM    893  CA  TYR A  75      10.432  13.103 -21.964  1.00 70.79           C
ATOM    894  C   TYR A  75      10.027  12.323 -23.217  1.00 70.79           C
ATOM    895  O   TYR A  75      10.020  12.872 -24.318  1.00 70.79           O
ATOM    896  HA  TYR A  75      10.263  14.166 -22.136  1.00 70.79           H
ATOM    897  CB  TYR A  75      11.880  12.758 -21.609  1.00 70.79           C
ATOM    898 1HB  TYR A  75      11.889  11.852 -21.002  1.00 70.79           H
ATOM    899 2HB  TYR A  75      12.424  12.531 -22.526  1.00 70.79           H
ATOM    900  CG  TYR A  75      12.617  13.867 -20.856  1.00 70.79           C
ATOM    901  CD1 TYR A  75      13.225  14.889 -21.555  1.00 70.79           C
ATOM    902  HD1 TYR A  75      13.180  14.907 -22.644  1.00 70.79           H
ATOM    903  CD2 TYR A  75      12.674  13.844 -19.477  1.00 70.79           C
ATOM    904  HD2 TYR A  75      12.194  13.036 -18.925  1.00 70.79           H
ATOM    905  CE1 TYR A  75      13.919  15.933 -20.846  1.00 70.79           C
ATOM    906  HE1 TYR A  75      14.403  16.747 -21.386  1.00 70.79           H
ATOM    907  CE2 TYR A  75      13.368  14.888 -18.768  1.00 70.79           C
ATOM    908  HE2 TYR A  75      13.421  14.882 -17.680  1.00 70.79           H
ATOM    909  CZ  TYR A  75      13.956  15.881 -19.488  1.00 70.79           C
ATOM    910  OH  TYR A  75      14.612  16.867 -18.818  1.00 70.79           O
ATOM    911  HH  TYR A  75      14.561  16.703 -17.833  1.00 70.79           H
ATOM    912  HN  TYR A  75      10.009  11.943 -20.286  1.00 70.79           H
ATOM    913  N   CYS A  76       9.700  11.057 -23.007  1.00 69.55           N
ATOM    914  CA  CYS A  76       9.627  10.111 -24.107  1.00 69.55           C
ATOM    915  C   CYS A  76       8.157   9.748 -24.332  1.00 69.55           C
ATOM    916  O   CYS A  76       7.586  10.073 -25.372  1.00 69.55           O
ATOM    917  HA  CYS A  76      10.039  10.614 -24.981  1.00 69.55           H
ATOM    918  CB  CYS A  76      10.487   8.872 -23.847  1.00 69.55           C
ATOM    919 1HB  CYS A  76      10.530   8.668 -22.777  1.00 69.55           H
ATOM    920 2HB  CYS A  76      10.035   8.000 -24.319  1.00 69.55           H
ATOM    921  SG  CYS A  76      12.175   9.134 -24.502  1.00 69.55           S
ATOM    922  HG  CYS A  76      12.530  10.052 -23.609  1.00 69.55           H
ATOM    923  HN  CYS A  76       9.487  10.676 -22.107  1.00 69.55           H
ATOM    924  N   THR A  77       7.587   9.080 -23.340  1.00 62.24           N
ATOM    925  CA  THR A  77       6.350   8.346 -23.546  1.00 62.24           C
ATOM    926  C   THR A  77       5.186   9.315 -23.765  1.00 62.24           C
ATOM    927  O   THR A  77       4.337   9.087 -24.626  1.00 62.24           O
ATOM    928  HA  THR A  77       6.448   7.754 -24.455  1.00 62.24           H
ATOM    929  CB  THR A  77       6.147   7.416 -22.348  1.00 62.24           C
ATOM    930  HB  THR A  77       5.833   7.976 -21.468  1.00 62.24           H
ATOM    931  OG1 THR A  77       7.390   6.729 -22.229  1.00 62.24           O
ATOM    932  HG1 THR A  77       7.519   6.116 -23.008  1.00 62.24           H
ATOM    933  CG2 THR A  77       5.134   6.305 -22.635  1.00 62.24           C
ATOM    934 1HG2 THR A  77       5.483   5.703 -23.473  1.00 62.24           H
ATOM    935 2HG2 THR A  77       4.169   6.749 -22.882  1.00 62.24           H
ATOM    936 3HG2 THR A  77       5.028   5.674 -21.753  1.00 62.24           H
ATOM    937  HN  THR A  77       7.956   9.034 -22.412  1.00 62.24           H
ATOM    938  N   ARG A  78       5.184  10.377 -22.972  1.00 56.62           N
ATOM    939  CA  ARG A  78       3.986  11.182 -22.803  1.00 56.62           C
ATOM    940  C   ARG A  78       2.776  10.285 -22.539  1.00 56.62           C
ATOM    941  O   ARG A  78       2.717   9.157 -23.026  1.00 56.62           O
ATOM    942  HA  ARG A  78       4.198  11.819 -21.944  1.00 56.62           H
ATOM    943  CB  ARG A  78       3.718  12.037 -24.044  1.00 56.62           C
ATOM    944 1HB  ARG A  78       3.626  11.394 -24.919  1.00 56.62           H
ATOM    945 2HB  ARG A  78       2.768  12.559 -23.931  1.00 56.62           H
ATOM    946  CG  ARG A  78       4.841  13.051 -24.265  1.00 56.62           C
ATOM    947 1HG  ARG A  78       5.022  13.605 -23.344  1.00 56.62           H
ATOM    948 2HG  ARG A  78       5.766  12.528 -24.509  1.00 56.62           H
ATOM    949  CD  ARG A  78       4.487  14.025 -25.391  1.00 56.62           C
ATOM    950 1HD  ARG A  78       4.332  13.477 -26.321  1.00 56.62           H
ATOM    951 2HD  ARG A  78       3.552  14.535 -25.161  1.00 56.62           H
ATOM    952  NE  ARG A  78       5.573  15.015 -25.564  1.00 56.62           N
ATOM    953  HE  ARG A  78       6.421  14.876 -25.052  1.00 56.62           H
ATOM    954  CZ  ARG A  78       5.492  16.087 -26.364  1.00 56.62           C
ATOM    955  NH1 ARG A  78       4.381  16.323 -27.074  1.00 56.62           N
ATOM    956 1HH1 ARG A  78       3.603  15.697 -27.009  1.00 56.62           H
ATOM    957 2HH1 ARG A  78       4.328  17.125 -27.669  1.00 56.62           H
ATOM    958  NH2 ARG A  78       6.540  16.919 -26.444  1.00 56.62           N
ATOM    959 1HH2 ARG A  78       6.495  17.723 -27.036  1.00 56.62           H
ATOM    960 2HH2 ARG A  78       7.365  16.735 -25.911  1.00 56.62           H
ATOM    961  HN  ARG A  78       5.979  10.688 -22.452  1.00 56.62           H
ATOM    962  N   VAL A  79       1.841  10.819 -21.767  1.00 71.16           N
ATOM    963  CA  VAL A  79       0.634  10.081 -21.434  1.00 71.16           C
ATOM    964  C   VAL A  79      -0.318  10.102 -22.632  1.00 71.16           C
ATOM    965  O   VAL A  79      -0.969  11.112 -22.894  1.00 71.16           O
ATOM    966  HA  VAL A  79       0.923   9.050 -21.234  1.00 71.16           H
ATOM    967  CB  VAL A  79       0.006  10.653 -20.161  1.00 71.16           C
ATOM    968  HB  VAL A  79      -0.301  11.677 -20.370  1.00 71.16           H
ATOM    969  CG1 VAL A  79      -1.241   9.861 -19.762  1.00 71.16           C
ATOM    970 1HG1 VAL A  79      -1.975   9.909 -20.566  1.00 71.16           H
ATOM    971 2HG1 VAL A  79      -0.968   8.821 -19.581  1.00 71.16           H
ATOM    972 3HG1 VAL A  79      -1.667  10.288 -18.854  1.00 71.16           H
ATOM    973  CG2 VAL A  79       1.022  10.689 -19.018  1.00 71.16           C
ATOM    974 1HG2 VAL A  79       1.373   9.679 -18.811  1.00 71.16           H
ATOM    975 2HG2 VAL A  79       1.867  11.316 -19.302  1.00 71.16           H
ATOM    976 3HG2 VAL A  79       0.549  11.100 -18.125  1.00 71.16           H
ATOM    977  HN  VAL A  79       1.898  11.736 -21.373  1.00 71.16           H
ATOM    978  N   LYS A  80      -0.369   8.975 -23.327  1.00 64.70           N
ATOM    979  CA  LYS A  80      -1.173   8.875 -24.533  1.00 64.70           C
ATOM    980  C   LYS A  80      -2.413   8.026 -24.245  1.00 64.70           C
ATOM    981  O   LYS A  80      -3.464   8.231 -24.850  1.00 64.70           O
ATOM    982  HA  LYS A  80      -1.498   9.883 -24.794  1.00 64.70           H
ATOM    983  CB  LYS A  80      -0.329   8.355 -25.698  1.00 64.70           C
ATOM    984 1HB  LYS A  80       0.169   7.430 -25.407  1.00 64.70           H
ATOM    985 2HB  LYS A  80      -0.976   8.117 -26.542  1.00 64.70           H
ATOM    986  CG  LYS A  80       0.714   9.390 -26.124  1.00 64.70           C
ATOM    987 1HG  LYS A  80       0.220  10.329 -26.375  1.00 64.70           H
ATOM    988 2HG  LYS A  80       1.387   9.598 -25.291  1.00 64.70           H
ATOM    989  CD  LYS A  80       1.520   8.894 -27.326  1.00 64.70           C
ATOM    990 1HD  LYS A  80       2.013   7.955 -27.075  1.00 64.70           H
ATOM    991 2HD  LYS A  80       0.848   8.689 -28.159  1.00 64.70           H
ATOM    992  CE  LYS A  80       2.565   9.928 -27.750  1.00 64.70           C
ATOM    993 1HE  LYS A  80       2.074  10.869 -27.999  1.00 64.70           H
ATOM    994 2HE  LYS A  80       3.242  10.132 -26.920  1.00 64.70           H
ATOM    995  NZ  LYS A  80       3.334   9.440 -28.916  1.00 64.70           N
ATOM    996 1HZ  LYS A  80       4.021  10.136 -29.184  1.00 64.70           H
ATOM    997 2HZ  LYS A  80       3.807   8.576 -28.672  1.00 64.70           H
ATOM    998 3HZ  LYS A  80       2.703   9.271 -29.691  1.00 64.70           H
ATOM    999  HN  LYS A  80       0.126   8.142 -23.078  1.00 64.70           H
ATOM   1000  N   THR A  81      -2.249   7.091 -23.320  1.00 75.40           N
ATOM   1001  CA  THR A  81      -3.298   6.126 -23.037  1.00 75.40           C
ATOM   1002  C   THR A  81      -3.741   6.233 -21.577  1.00 75.40           C
ATOM   1003  O   THR A  81      -3.045   6.828 -20.755  1.00 75.40           O
ATOM   1004  HA  THR A  81      -4.164   6.370 -23.653  1.00 75.40           H
ATOM   1005  CB  THR A  81      -2.778   4.738 -23.415  1.00 75.40           C
ATOM   1006  HB  THR A  81      -3.599   4.027 -23.507  1.00 75.40           H
ATOM   1007  OG1 THR A  81      -1.816   4.441 -22.407  1.00 75.40           O
ATOM   1008  HG1 THR A  81      -1.559   3.476 -22.453  1.00 75.40           H
ATOM   1009  CG2 THR A  81      -1.966   4.750 -24.712  1.00 75.40           C
ATOM   1010 1HG2 THR A  81      -1.107   5.410 -24.597  1.00 75.40           H
ATOM   1011 2HG2 THR A  81      -2.593   5.107 -25.529  1.00 75.40           H
ATOM   1012 3HG2 THR A  81      -1.621   3.740 -24.934  1.00 75.40           H
ATOM   1013  HN  THR A  81      -1.420   6.987 -22.771  1.00 75.40           H
ATOM   1014  N   MET A  82      -4.896   5.646 -21.297  1.00 75.97           N
ATOM   1015  CA  MET A  82      -5.420   5.633 -19.942  1.00 75.97           C
ATOM   1016  C   MET A  82      -4.480   4.879 -18.999  1.00 75.97           C
ATOM   1017  O   MET A  82      -4.311   5.268 -17.844  1.00 75.97           O
ATOM   1018  HA  MET A  82      -5.485   6.679 -19.642  1.00 75.97           H
ATOM   1019  CB  MET A  82      -6.796   4.965 -19.934  1.00 75.97           C
ATOM   1020 1HB  MET A  82      -7.400   5.358 -20.751  1.00 75.97           H
ATOM   1021 2HB  MET A  82      -6.686   3.894 -20.106  1.00 75.97           H
ATOM   1022  CG  MET A  82      -7.512   5.202 -18.602  1.00 75.97           C
ATOM   1023 1HG  MET A  82      -6.994   4.673 -17.802  1.00 75.97           H
ATOM   1024 2HG  MET A  82      -7.489   6.262 -18.351  1.00 75.97           H
ATOM   1025  SD  MET A  82      -9.202   4.637 -18.709  1.00 75.97           S
ATOM   1026  CE  MET A  82      -9.799   5.142 -17.105  1.00 75.97           C
ATOM   1027 1HE  MET A  82      -9.216   4.647 -16.328  1.00 75.97           H
ATOM   1028 2HE  MET A  82      -9.699   6.222 -17.003  1.00 75.97           H
ATOM   1029 3HE  MET A  82     -10.848   4.863 -17.003  1.00 75.97           H
ATOM   1030  HN  MET A  82      -5.468   5.188 -21.977  1.00 75.97           H
ATOM   1031  N   THR A  83      -3.893   3.815 -19.526  1.00 77.45           N
ATOM   1032  CA  THR A  83      -2.969   3.007 -18.747  1.00 77.45           C
ATOM   1033  C   THR A  83      -1.726   3.821 -18.383  1.00 77.45           C
ATOM   1034  O   THR A  83      -1.226   3.730 -17.263  1.00 77.45           O
ATOM   1035  HA  THR A  83      -3.457   2.733 -17.812  1.00 77.45           H
ATOM   1036  CB  THR A  83      -2.655   1.743 -19.549  1.00 77.45           C
ATOM   1037  HB  THR A  83      -2.006   1.970 -20.395  1.00 77.45           H
ATOM   1038  OG1 THR A  83      -3.936   1.215 -19.881  1.00 77.45           O
ATOM   1039  HG1 THR A  83      -4.543   1.266 -19.089  1.00 77.45           H
ATOM   1040  CG2 THR A  83      -2.012   0.650 -18.692  1.00 77.45           C
ATOM   1041 1HG2 THR A  83      -2.692   0.375 -17.885  1.00 77.45           H
ATOM   1042 2HG2 THR A  83      -1.078   1.022 -18.270  1.00 77.45           H
ATOM   1043 3HG2 THR A  83      -1.810  -0.224 -19.310  1.00 77.45           H
ATOM   1044  HN  THR A  83      -4.039   3.502 -20.464  1.00 77.45           H
ATOM   1045  N   ASP A  84      -1.263   4.599 -19.350  1.00 79.69           N
ATOM   1046  CA  ASP A  84      -0.093   5.435 -19.143  1.00 79.69           C
ATOM   1047  C   ASP A  84      -0.364   6.407 -17.992  1.00 79.69           C
ATOM   1048  O   ASP A  84       0.527   6.694 -17.195  1.00 79.69           O
ATOM   1049  HA  ASP A  84       0.719   4.742 -18.921  1.00 79.69           H
ATOM   1050  CB  ASP A  84       0.224   6.259 -20.392  1.00 79.69           C
ATOM   1051 1HB  ASP A  84      -0.617   6.911 -20.625  1.00 79.69           H
ATOM   1052 2HB  ASP A  84       1.083   6.902 -20.200  1.00 79.69           H
ATOM   1053  CG  ASP A  84       0.518   5.350 -21.588  1.00 79.69           C
ATOM   1054  OD1 ASP A  84       1.125   4.282 -21.353  1.00 79.69           O
ATOM   1055  OD2 ASP A  84       0.130   5.744 -22.709  1.00 79.69           O
ATOM   1056  HN  ASP A  84      -1.671   4.662 -20.261  1.00 79.69           H
ATOM   1057  N   MET A  85      -1.598   6.886 -17.943  1.00 84.46           N
ATOM   1058  CA  MET A  85      -1.993   7.834 -16.915  1.00 84.46           C
ATOM   1059  C   MET A  85      -1.907   7.201 -15.524  1.00 84.46           C
ATOM   1060  O   MET A  85      -1.364   7.801 -14.598  1.00 84.46           O
ATOM   1061  HA  MET A  85      -1.285   8.659 -16.990  1.00 84.46           H
ATOM   1062  CB  MET A  85      -3.425   8.303 -17.175  1.00 84.46           C
ATOM   1063 1HB  MET A  85      -3.526   8.616 -18.215  1.00 84.46           H
ATOM   1064 2HB  MET A  85      -4.117   7.474 -17.023  1.00 84.46           H
ATOM   1065  CG  MET A  85      -3.799   9.462 -16.250  1.00 84.46           C
ATOM   1066 1HG  MET A  85      -4.868   9.667 -16.322  1.00 84.46           H
ATOM   1067 2HG  MET A  85      -3.596   9.191 -15.214  1.00 84.46           H
ATOM   1068  SD  MET A  85      -2.869  10.921 -16.691  1.00 84.46           S
ATOM   1069  CE  MET A  85      -3.323  11.998 -15.342  1.00 84.46           C
ATOM   1070 1HE  MET A  85      -4.403  12.145 -15.341  1.00 84.46           H
ATOM   1071 2HE  MET A  85      -3.017  11.546 -14.398  1.00 84.46           H
ATOM   1072 3HE  MET A  85      -2.825  12.960 -15.462  1.00 84.46           H
ATOM   1073  HN  MET A  85      -2.321   6.637 -18.588  1.00 84.46           H
ATOM   1074  N   PHE A  86      -2.452   5.998 -15.422  1.00 87.80           N
ATOM   1075  CA  PHE A  86      -2.490   5.299 -14.149  1.00 87.80           C
ATOM   1076  C   PHE A  86      -1.084   4.888 -13.707  1.00 87.80           C
ATOM   1077  O   PHE A  86      -0.752   4.970 -12.525  1.00 87.80           O
ATOM   1078  HA  PHE A  86      -2.913   5.985 -13.415  1.00 87.80           H
ATOM   1079  CB  PHE A  86      -3.335   4.040 -14.354  1.00 87.80           C
ATOM   1080 1HB  PHE A  86      -2.946   3.489 -15.210  1.00 87.80           H
ATOM   1081 2HB  PHE A  86      -3.226   3.395 -13.482  1.00 87.80           H
ATOM   1082  CG  PHE A  86      -4.823   4.319 -14.580  1.00 87.80           C
ATOM   1083  CD1 PHE A  86      -5.445   5.301 -13.874  1.00 87.80           C
ATOM   1084  HD1 PHE A  86      -4.884   5.889 -13.148  1.00 87.80           H
ATOM   1085  CD2 PHE A  86      -5.522   3.585 -15.486  1.00 87.80           C
ATOM   1086  HD2 PHE A  86      -5.024   2.798 -16.052  1.00 87.80           H
ATOM   1087  CE1 PHE A  86      -6.825   5.560 -14.084  1.00 87.80           C
ATOM   1088  HE1 PHE A  86      -7.324   6.347 -13.518  1.00 87.80           H
ATOM   1089  CE2 PHE A  86      -6.903   3.844 -15.696  1.00 87.80           C
ATOM   1090  HE2 PHE A  86      -7.464   3.256 -16.422  1.00 87.80           H
ATOM   1091  CZ  PHE A  86      -7.525   4.826 -14.990  1.00 87.80           C
ATOM   1092  HZ  PHE A  86      -8.585   5.025 -15.151  1.00 87.80           H
ATOM   1093  HN  PHE A  86      -2.862   5.503 -16.188  1.00 87.80           H
ATOM   1094  N   LEU A  87      -0.296   4.455 -14.680  1.00 83.36           N
ATOM   1095  CA  LEU A  87       1.053   3.991 -14.400  1.00 83.36           C
ATOM   1096  C   LEU A  87       1.895   5.162 -13.889  1.00 83.36           C
ATOM   1097  O   LEU A  87       2.748   4.986 -13.021  1.00 83.36           O
ATOM   1098  HA  LEU A  87       0.984   3.245 -13.608  1.00 83.36           H
ATOM   1099  CB  LEU A  87       1.646   3.297 -15.627  1.00 83.36           C
ATOM   1100 1HB  LEU A  87       1.513   3.950 -16.489  1.00 83.36           H
ATOM   1101 2HB  LEU A  87       2.720   3.186 -15.474  1.00 83.36           H
ATOM   1102  CG  LEU A  87       1.063   1.923 -15.967  1.00 83.36           C
ATOM   1103  HG  LEU A  87      -0.012   2.033 -16.104  1.00 83.36           H
ATOM   1104  CD1 LEU A  87       1.635   1.397 -17.286  1.00 83.36           C
ATOM   1105 1HD1 LEU A  87       1.389   2.090 -18.090  1.00 83.36           H
ATOM   1106 2HD1 LEU A  87       2.718   1.306 -17.202  1.00 83.36           H
ATOM   1107 3HD1 LEU A  87       1.204   0.420 -17.504  1.00 83.36           H
ATOM   1108  CD2 LEU A  87       1.275   0.937 -14.817  1.00 83.36           C
ATOM   1109 1HD2 LEU A  87       2.342   0.826 -14.625  1.00 83.36           H
ATOM   1110 2HD2 LEU A  87       0.782   1.314 -13.921  1.00 83.36           H
ATOM   1111 3HD2 LEU A  87       0.852  -0.030 -15.085  1.00 83.36           H
ATOM   1112  HN  LEU A  87      -0.564   4.418 -15.642  1.00 83.36           H
ATOM   1113  N   LEU A  88       1.625   6.332 -14.450  1.00 88.34           N
ATOM   1114  CA  LEU A  88       2.324   7.538 -14.039  1.00 88.34           C
ATOM   1115  C   LEU A  88       1.954   7.869 -12.592  1.00 88.34           C
ATOM   1116  O   LEU A  88       2.830   8.109 -11.762  1.00 88.34           O
ATOM   1117  HA  LEU A  88       3.393   7.326 -14.082  1.00 88.34           H
ATOM   1118  CB  LEU A  88       2.049   8.678 -15.021  1.00 88.34           C
ATOM   1119 1HB  LEU A  88       2.416   8.382 -16.004  1.00 88.34           H
ATOM   1120 2HB  LEU A  88       0.969   8.803 -15.108  1.00 88.34           H
ATOM   1121  CG  LEU A  88       2.664  10.033 -14.665  1.00 88.34           C
ATOM   1122  HG  LEU A  88       2.323  10.312 -13.668  1.00 88.34           H
ATOM   1123  CD1 LEU A  88       4.190   9.945 -14.613  1.00 88.34           C
ATOM   1124 1HD1 LEU A  88       4.487   9.218 -13.857  1.00 88.34           H
ATOM   1125 2HD1 LEU A  88       4.570   9.634 -15.586  1.00 88.34           H
ATOM   1126 3HD1 LEU A  88       4.602  10.922 -14.358  1.00 88.34           H
ATOM   1127  CD2 LEU A  88       2.185  11.122 -15.627  1.00 88.34           C
ATOM   1128 1HD2 LEU A  88       2.477  10.862 -16.645  1.00 88.34           H
ATOM   1129 2HD2 LEU A  88       1.100  11.205 -15.571  1.00 88.34           H
ATOM   1130 3HD2 LEU A  88       2.637  12.075 -15.352  1.00 88.34           H
ATOM   1131  HN  LEU A  88       0.944   6.463 -15.170  1.00 88.34           H
ATOM   1132  N   ASN A  89       0.654   7.873 -12.333  1.00 90.11           N
ATOM   1133  CA  ASN A  89       0.154   8.236 -11.019  1.00 90.11           C
ATOM   1134  C   ASN A  89       0.607   7.190  -9.998  1.00 90.11           C
ATOM   1135  O   ASN A  89       0.837   7.513  -8.834  1.00 90.11           O
ATOM   1136  HA  ASN A  89       0.570   9.223 -10.816  1.00 90.11           H
ATOM   1137  CB  ASN A  89      -1.375   8.280 -11.004  1.00 90.11           C
ATOM   1138 1HB  ASN A  89      -1.772   7.447 -11.584  1.00 90.11           H
ATOM   1139 2HB  ASN A  89      -1.737   8.158  -9.983  1.00 90.11           H
ATOM   1140  CG  ASN A  89      -1.892   9.601 -11.579  1.00 90.11           C
ATOM   1141  OD1 ASN A  89      -2.096  10.576 -10.875  1.00 90.11           O
ATOM   1142  ND2 ASN A  89      -2.091   9.577 -12.894  1.00 90.11           N
ATOM   1143 1HD2 ASN A  89      -1.904   8.743 -13.413  1.00 90.11           H
ATOM   1144 2HD2 ASN A  89      -2.428  10.394 -13.363  1.00 90.11           H
ATOM   1145  HN  ASN A  89      -0.050   7.633 -13.002  1.00 90.11           H
ATOM   1146  N   LEU A  90       0.721   5.958 -10.472  1.00 88.17           N
ATOM   1147  CA  LEU A  90       1.176   4.869  -9.624  1.00 88.17           C
ATOM   1148  C   LEU A  90       2.610   5.148  -9.170  1.00 88.17           C
ATOM   1149  O   LEU A  90       2.936   4.980  -7.996  1.00 88.17           O
ATOM   1150  HA  LEU A  90       0.533   4.849  -8.745  1.00 88.17           H
ATOM   1151  CB  LEU A  90       1.007   3.527 -10.339  1.00 88.17           C
ATOM   1152 1HB  LEU A  90      -0.038   3.422 -10.630  1.00 88.17           H
ATOM   1153 2HB  LEU A  90       1.592   3.551 -11.258  1.00 88.17           H
ATOM   1154  CG  LEU A  90       1.413   2.286  -9.541  1.00 88.17           C
ATOM   1155  HG  LEU A  90       2.445   2.414  -9.213  1.00 88.17           H
ATOM   1156  CD1 LEU A  90       0.554   2.138  -8.284  1.00 88.17           C
ATOM   1157 1HD1 LEU A  90       0.680   3.017  -7.652  1.00 88.17           H
ATOM   1158 2HD1 LEU A  90      -0.494   2.043  -8.569  1.00 88.17           H
ATOM   1159 3HD1 LEU A  90       0.864   1.248  -7.735  1.00 88.17           H
ATOM   1160  CD2 LEU A  90       1.369   1.033 -10.417  1.00 88.17           C
ATOM   1161 1HD2 LEU A  90       0.357   0.889 -10.795  1.00 88.17           H
ATOM   1162 2HD2 LEU A  90       2.057   1.150 -11.255  1.00 88.17           H
ATOM   1163 3HD2 LEU A  90       1.662   0.166  -9.825  1.00 88.17           H
ATOM   1164  HN  LEU A  90       0.509   5.700 -11.414  1.00 88.17           H
ATOM   1165  N   ALA A  91       3.428   5.568 -10.124  1.00 92.03           N
ATOM   1166  CA  ALA A  91       4.828   5.839  -9.843  1.00 92.03           C
ATOM   1167  C   ALA A  91       4.930   7.007  -8.860  1.00 92.03           C
ATOM   1168  O   ALA A  91       5.794   7.011  -7.984  1.00 92.03           O
ATOM   1169  HA  ALA A  91       5.252   4.947  -9.381  1.00 92.03           H
ATOM   1170  CB  ALA A  91       5.567   6.114 -11.154  1.00 92.03           C
ATOM   1171 1HB  ALA A  91       5.489   5.243 -11.805  1.00 92.03           H
ATOM   1172 2HB  ALA A  91       5.122   6.978 -11.648  1.00 92.03           H
ATOM   1173 3HB  ALA A  91       6.617   6.317 -10.943  1.00 92.03           H
ATOM   1174  HN  ALA A  91       3.149   5.724 -11.071  1.00 92.03           H
ATOM   1175  N   ILE A  92       4.036   7.968  -9.038  1.00 91.24           N
ATOM   1176  CA  ILE A  92       4.001   9.128  -8.163  1.00 91.24           C
ATOM   1177  C   ILE A  92       3.630   8.682  -6.747  1.00 91.24           C
ATOM   1178  O   ILE A  92       4.246   9.115  -5.775  1.00 91.24           O
ATOM   1179  HA  ILE A  92       5.005   9.551  -8.140  1.00 91.24           H
ATOM   1180  CB  ILE A  92       3.071  10.201  -8.733  1.00 91.24           C
ATOM   1181  HB  ILE A  92       2.120   9.730  -8.985  1.00 91.24           H
ATOM   1182  CG1 ILE A  92       3.640  10.790 -10.025  1.00 91.24           C
ATOM   1183 1HG1 ILE A  92       4.502  11.416  -9.794  1.00 91.24           H
ATOM   1184 2HG1 ILE A  92       3.994   9.986 -10.670  1.00 91.24           H
ATOM   1185  CG2 ILE A  92       2.777  11.282  -7.691  1.00 91.24           C
ATOM   1186 1HG2 ILE A  92       2.297  10.829  -6.823  1.00 91.24           H
ATOM   1187 2HG2 ILE A  92       3.710  11.755  -7.385  1.00 91.24           H
ATOM   1188 3HG2 ILE A  92       2.114  12.032  -8.122  1.00 91.24           H
ATOM   1189  CD1 ILE A  92       2.585  11.616 -10.763  1.00 91.24           C
ATOM   1190 1HD1 ILE A  92       1.736  10.981 -11.013  1.00 91.24           H
ATOM   1191 2HD1 ILE A  92       2.252  12.434 -10.123  1.00 91.24           H
ATOM   1192 3HD1 ILE A  92       3.016  12.023 -11.677  1.00 91.24           H
ATOM   1193  HN  ILE A  92       3.346   7.964  -9.762  1.00 91.24           H
ATOM   1194  N   ALA A  93       2.625   7.822  -6.676  1.00 92.87           N
ATOM   1195  CA  ALA A  93       2.106   7.382  -5.392  1.00 92.87           C
ATOM   1196  C   ALA A  93       3.197   6.614  -4.642  1.00 92.87           C
ATOM   1197  O   ALA A  93       3.405   6.830  -3.450  1.00 92.87           O
ATOM   1198  HA  ALA A  93       1.840   8.270  -4.819  1.00 92.87           H
ATOM   1199  CB  ALA A  93       0.847   6.540  -5.611  1.00 92.87           C
ATOM   1200 1HB  ALA A  93       0.093   7.140  -6.120  1.00 92.87           H
ATOM   1201 2HB  ALA A  93       1.093   5.671  -6.221  1.00 92.87           H
ATOM   1202 3HB  ALA A  93       0.459   6.210  -4.648  1.00 92.87           H
ATOM   1203  HN  ALA A  93       2.167   7.429  -7.473  1.00 92.87           H
ATOM   1204  N   ASP A  94       3.865   5.733  -5.373  1.00 89.47           N
ATOM   1205  CA  ASP A  94       4.917   4.920  -4.788  1.00 89.47           C
ATOM   1206  C   ASP A  94       6.022   5.832  -4.250  1.00 89.47           C
ATOM   1207  O   ASP A  94       6.547   5.602  -3.162  1.00 89.47           O
ATOM   1208  HA  ASP A  94       4.430   4.345  -4.000  1.00 89.47           H
ATOM   1209  CB  ASP A  94       5.539   3.990  -5.831  1.00 89.47           C
ATOM   1210 1HB  ASP A  94       5.654   4.522  -6.776  1.00 89.47           H
ATOM   1211 2HB  ASP A  94       6.537   3.691  -5.510  1.00 89.47           H
ATOM   1212  CG  ASP A  94       4.673   2.746  -6.043  1.00 89.47           C
ATOM   1213  OD1 ASP A  94       3.983   2.363  -5.073  1.00 89.47           O
ATOM   1214  OD2 ASP A  94       4.719   2.207  -7.170  1.00 89.47           O
ATOM   1215  HN  ASP A  94       3.698   5.572  -6.346  1.00 89.47           H
ATOM   1216  N   LEU A  95       6.342   6.848  -5.038  1.00 90.89           N
ATOM   1217  CA  LEU A  95       7.426   7.751  -4.691  1.00 90.89           C
ATOM   1218  C   LEU A  95       7.085   8.472  -3.385  1.00 90.89           C
ATOM   1219  O   LEU A  95       7.939   8.616  -2.510  1.00 90.89           O
ATOM   1220  HA  LEU A  95       8.317   7.145  -4.528  1.00 90.89           H
ATOM   1221  CB  LEU A  95       7.728   8.698  -5.855  1.00 90.89           C
ATOM   1222 1HB  LEU A  95       7.860   8.101  -6.757  1.00 90.89           H
ATOM   1223 2HB  LEU A  95       6.857   9.332  -6.016  1.00 90.89           H
ATOM   1224  CG  LEU A  95       8.955   9.596  -5.687  1.00 90.89           C
ATOM   1225  HG  LEU A  95       8.871  10.114  -4.732  1.00 90.89           H
ATOM   1226  CD1 LEU A  95      10.240   8.767  -5.640  1.00 90.89           C
ATOM   1227 1HD1 LEU A  95      10.195   8.076  -4.798  1.00 90.89           H
ATOM   1228 2HD1 LEU A  95      10.343   8.204  -6.567  1.00 90.89           H
ATOM   1229 3HD1 LEU A  95      11.096   9.430  -5.520  1.00 90.89           H
ATOM   1230  CD2 LEU A  95       9.004  10.667  -6.779  1.00 90.89           C
ATOM   1231 1HD2 LEU A  95       9.053  10.187  -7.756  1.00 90.89           H
ATOM   1232 2HD2 LEU A  95       8.108  11.285  -6.722  1.00 90.89           H
ATOM   1233 3HD2 LEU A  95       9.886  11.292  -6.636  1.00 90.89           H
ATOM   1234  HN  LEU A  95       5.876   7.058  -5.897  1.00 90.89           H
ATOM   1235  N   LEU A  96       5.837   8.906  -3.294  1.00 88.34           N
ATOM   1236  CA  LEU A  96       5.389   9.658  -2.134  1.00 88.34           C
ATOM   1237  C   LEU A  96       5.474   8.769  -0.891  1.00 88.34           C
ATOM   1238  O   LEU A  96       5.829   9.238   0.188  1.00 88.34           O
ATOM   1239  HA  LEU A  96       6.071  10.497  -2.005  1.00 88.34           H
ATOM   1240  CB  LEU A  96       3.995  10.240  -2.379  1.00 88.34           C
ATOM   1241 1HB  LEU A  96       3.350   9.444  -2.751  1.00 88.34           H
ATOM   1242 2HB  LEU A  96       3.585  10.563  -1.422  1.00 88.34           H
ATOM   1243  CG  LEU A  96       3.922  11.416  -3.356  1.00 88.34           C
ATOM   1244  HG  LEU A  96       4.385  11.109  -4.294  1.00 88.34           H
ATOM   1245  CD1 LEU A  96       2.469  11.781  -3.666  1.00 88.34           C
ATOM   1246 1HD1 LEU A  96       1.967  10.924  -4.113  1.00 88.34           H
ATOM   1247 2HD1 LEU A  96       1.960  12.061  -2.744  1.00 88.34           H
ATOM   1248 3HD1 LEU A  96       2.446  12.619  -4.363  1.00 88.34           H
ATOM   1249  CD2 LEU A  96       4.715  12.615  -2.831  1.00 88.34           C
ATOM   1250 1HD2 LEU A  96       4.304  12.931  -1.873  1.00 88.34           H
ATOM   1251 2HD2 LEU A  96       5.760  12.331  -2.703  1.00 88.34           H
ATOM   1252 3HD2 LEU A  96       4.647  13.436  -3.545  1.00 88.34           H
ATOM   1253  HN  LEU A  96       5.139   8.752  -3.993  1.00 88.34           H
ATOM   1254  N   PHE A  97       5.141   7.501  -1.086  1.00 89.53           N
ATOM   1255  CA  PHE A  97       5.211   6.535  -0.003  1.00 89.53           C
ATOM   1256  C   PHE A  97       6.648   6.374   0.496  1.00 89.53           C
ATOM   1257  O   PHE A  97       6.894   6.380   1.702  1.00 89.53           O
ATOM   1258  HA  PHE A  97       4.586   6.911   0.807  1.00 89.53           H
ATOM   1259  CB  PHE A  97       4.727   5.197  -0.566  1.00 89.53           C
ATOM   1260 1HB  PHE A  97       3.644   5.236  -0.688  1.00 89.53           H
ATOM   1261 2HB  PHE A  97       5.154   5.056  -1.559  1.00 89.53           H
ATOM   1262  CG  PHE A  97       5.084   3.990   0.304  1.00 89.53           C
ATOM   1263  CD1 PHE A  97       6.048   3.121  -0.103  1.00 89.53           C
ATOM   1264  HD1 PHE A  97       6.566   3.284  -1.048  1.00 89.53           H
ATOM   1265  CD2 PHE A  97       4.439   3.786   1.483  1.00 89.53           C
ATOM   1266  HD2 PHE A  97       3.666   4.483   1.809  1.00 89.53           H
ATOM   1267  CE1 PHE A  97       6.380   2.001   0.704  1.00 89.53           C
ATOM   1268  HE1 PHE A  97       7.152   1.304   0.378  1.00 89.53           H
ATOM   1269  CE2 PHE A  97       4.771   2.666   2.290  1.00 89.53           C
ATOM   1270  HE2 PHE A  97       4.253   2.503   3.236  1.00 89.53           H
ATOM   1271  CZ  PHE A  97       5.735   1.797   1.884  1.00 89.53           C
ATOM   1272  HZ  PHE A  97       5.989   0.937   2.503  1.00 89.53           H
ATOM   1273  HN  PHE A  97       4.828   7.133  -1.961  1.00 89.53           H
ATOM   1274  N   LEU A  98       7.559   6.235  -0.455  1.00 92.68           N
ATOM   1275  CA  LEU A  98       8.934   5.895  -0.131  1.00 92.68           C
ATOM   1276  C   LEU A  98       9.540   7.007   0.728  1.00 92.68           C
ATOM   1277  O   LEU A  98      10.381   6.745   1.587  1.00 92.68           O
ATOM   1278  HA  LEU A  98       8.914   4.978   0.457  1.00 92.68           H
ATOM   1279  CB  LEU A  98       9.728   5.600  -1.405  1.00 92.68           C
ATOM   1280 1HB  LEU A  98       9.596   6.435  -2.093  1.00 92.68           H
ATOM   1281 2HB  LEU A  98      10.787   5.563  -1.149  1.00 92.68           H
ATOM   1282  CG  LEU A  98       9.364   4.308  -2.138  1.00 92.68           C
ATOM   1283  HG  LEU A  98       8.277   4.237  -2.186  1.00 92.68           H
ATOM   1284  CD1 LEU A  98       9.880   4.330  -3.578  1.00 92.68           C
ATOM   1285 1HD1 LEU A  98       9.435   5.171  -4.110  1.00 92.68           H
ATOM   1286 2HD1 LEU A  98      10.965   4.435  -3.573  1.00 92.68           H
ATOM   1287 3HD1 LEU A  98       9.607   3.399  -4.076  1.00 92.68           H
ATOM   1288  CD2 LEU A  98       9.862   3.082  -1.369  1.00 92.68           C
ATOM   1289 1HD2 LEU A  98      10.947   3.133  -1.268  1.00 92.68           H
ATOM   1290 2HD2 LEU A  98       9.406   3.064  -0.379  1.00 92.68           H
ATOM   1291 3HD2 LEU A  98       9.590   2.177  -1.912  1.00 92.68           H
ATOM   1292  HN  LEU A  98       7.371   6.349  -1.431  1.00 92.68           H
ATOM   1293  N   VAL A  99       9.090   8.226   0.466  1.00 90.19           N
ATOM   1294  CA  VAL A  99       9.617   9.385   1.166  1.00 90.19           C
ATOM   1295  C   VAL A  99       9.338   9.241   2.664  1.00 90.19           C
ATOM   1296  O   VAL A  99       9.996   9.878   3.485  1.00 90.19           O
ATOM   1297  HA  VAL A  99      10.695   9.401   1.010  1.00 90.19           H
ATOM   1298  CB  VAL A  99       9.032  10.667   0.569  1.00 90.19           C
ATOM   1299  HB  VAL A  99       7.947  10.570   0.566  1.00 90.19           H
ATOM   1300  CG1 VAL A  99       9.393  11.883   1.424  1.00 90.19           C
ATOM   1301 1HG1 VAL A  99       8.994  11.753   2.429  1.00 90.19           H
ATOM   1302 2HG1 VAL A  99      10.477  11.984   1.474  1.00 90.19           H
ATOM   1303 3HG1 VAL A  99       8.965  12.781   0.977  1.00 90.19           H
ATOM   1304  CG2 VAL A  99       9.492  10.857  -0.878  1.00 90.19           C
ATOM   1305 1HG2 VAL A  99      10.580  10.922  -0.908  1.00 90.19           H
ATOM   1306 2HG2 VAL A  99       9.162  10.009  -1.478  1.00 90.19           H
ATOM   1307 3HG2 VAL A  99       9.062  11.775  -1.278  1.00 90.19           H
ATOM   1308  HN  VAL A  99       8.380   8.426  -0.209  1.00 90.19           H
ATOM   1309  N   THR A 100       8.361   8.401   2.973  1.00 89.08           N
ATOM   1310  CA  THR A 100       7.956   8.201   4.354  1.00 89.08           C
ATOM   1311  C   THR A 100       8.892   7.208   5.046  1.00 89.08           C
ATOM   1312  O   THR A 100       9.032   7.229   6.268  1.00 89.08           O
ATOM   1313  HA  THR A 100       8.051   9.150   4.881  1.00 89.08           H
ATOM   1314  CB  THR A 100       6.491   7.758   4.358  1.00 89.08           C
ATOM   1315  HB  THR A 100       6.056   7.862   5.352  1.00 89.08           H
ATOM   1316  OG1 THR A 100       6.528   6.432   3.838  1.00 89.08           O
ATOM   1317  HG1 THR A 100       5.659   5.970   4.017  1.00 89.08           H
ATOM   1318  CG2 THR A 100       5.643   8.532   3.346  1.00 89.08           C
ATOM   1319 1HG2 THR A 100       6.039   8.373   2.343  1.00 89.08           H
ATOM   1320 2HG2 THR A 100       5.673   9.595   3.585  1.00 89.08           H
ATOM   1321 3HG2 THR A 100       4.613   8.179   3.390  1.00 89.08           H
ATOM   1322  HN  THR A 100       7.851   7.864   2.301  1.00 89.08           H
ATOM   1323  N   LEU A 101       9.510   6.362   4.234  1.00 91.38           N
ATOM   1324  CA  LEU A 101      10.227   5.212   4.757  1.00 91.38           C
ATOM   1325  C   LEU A 101      11.388   5.693   5.629  1.00 91.38           C
ATOM   1326  O   LEU A 101      11.656   5.121   6.684  1.00 91.38           O
ATOM   1327  HA  LEU A 101       9.533   4.652   5.385  1.00 91.38           H
ATOM   1328  CB  LEU A 101      10.655   4.284   3.618  1.00 91.38           C
ATOM   1329 1HB  LEU A 101      11.154   4.884   2.856  1.00 91.38           H
ATOM   1330 2HB  LEU A 101      11.394   3.583   4.006  1.00 91.38           H
ATOM   1331  CG  LEU A 101       9.537   3.484   2.948  1.00 91.38           C
ATOM   1332  HG  LEU A 101       8.850   4.187   2.476  1.00 91.38           H
ATOM   1333  CD1 LEU A 101      10.093   2.585   1.842  1.00 91.38           C
ATOM   1334 1HD1 LEU A 101      10.585   3.198   1.087  1.00 91.38           H
ATOM   1335 2HD1 LEU A 101      10.814   1.887   2.269  1.00 91.38           H
ATOM   1336 3HD1 LEU A 101       9.277   2.027   1.382  1.00 91.38           H
ATOM   1337  CD2 LEU A 101       8.734   2.692   3.981  1.00 91.38           C
ATOM   1338 1HD2 LEU A 101       9.395   2.000   4.502  1.00 91.38           H
ATOM   1339 2HD2 LEU A 101       8.288   3.380   4.700  1.00 91.38           H
ATOM   1340 3HD2 LEU A 101       7.945   2.133   3.477  1.00 91.38           H
ATOM   1341  HN  LEU A 101       9.525   6.453   3.239  1.00 91.38           H
ATOM   1342  N   PRO A 102      12.096   6.749   5.206  1.00 93.38           N
ATOM   1343  CA  PRO A 102      13.250   7.237   5.966  1.00 93.38           C
ATOM   1344  C   PRO A 102      12.909   7.506   7.423  1.00 93.38           C
ATOM   1345  O   PRO A 102      13.684   7.171   8.317  1.00 93.38           O
ATOM   1346  HA  PRO A 102      14.031   6.477   5.992  1.00 93.38           H
ATOM   1347  CB  PRO A 102      13.652   8.518   5.232  1.00 93.38           C
ATOM   1348 1HB  PRO A 102      13.165   9.395   5.659  1.00 93.38           H
ATOM   1349 2HB  PRO A 102      14.726   8.692   5.287  1.00 93.38           H
ATOM   1350  CG  PRO A 102      13.196   8.262   3.800  1.00 93.38           C
ATOM   1351 1HG  PRO A 102      13.087   9.190   3.238  1.00 93.38           H
ATOM   1352 2HG  PRO A 102      13.913   7.653   3.250  1.00 93.38           H
ATOM   1353  CD  PRO A 102      11.867   7.549   3.990  1.00 93.38           C
ATOM   1354 1HD  PRO A 102      11.045   8.253   4.123  1.00 93.38           H
ATOM   1355 2HD  PRO A 102      11.614   6.929   3.130  1.00 93.38           H
ATOM   1356  N   PHE A 103      11.746   8.109   7.624  1.00 91.54           N
ATOM   1357  CA  PHE A 103      11.320   8.485   8.961  1.00 91.54           C
ATOM   1358  C   PHE A 103      11.048   7.247   9.818  1.00 91.54           C
ATOM   1359  O   PHE A 103      11.398   7.216  10.997  1.00 91.54           O
ATOM   1360  HA  PHE A 103      12.128   9.064   9.407  1.00 91.54           H
ATOM   1361  CB  PHE A 103      10.021   9.280   8.809  1.00 91.54           C
ATOM   1362 1HB  PHE A 103       9.302   8.679   8.254  1.00 91.54           H
ATOM   1363 2HB  PHE A 103       9.596   9.454   9.797  1.00 91.54           H
ATOM   1364  CG  PHE A 103      10.195  10.625   8.100  1.00 91.54           C
ATOM   1365  CD1 PHE A 103      10.533  11.732   8.815  1.00 91.54           C
ATOM   1366  HD1 PHE A 103      10.680  11.661   9.892  1.00 91.54           H
ATOM   1367  CD2 PHE A 103      10.011  10.714   6.756  1.00 91.54           C
ATOM   1368  HD2 PHE A 103       9.740   9.827   6.183  1.00 91.54           H
ATOM   1369  CE1 PHE A 103      10.693  12.980   8.157  1.00 91.54           C
ATOM   1370  HE1 PHE A 103      10.964  13.867   8.730  1.00 91.54           H
ATOM   1371  CE2 PHE A 103      10.172  11.962   6.098  1.00 91.54           C
ATOM   1372  HE2 PHE A 103      10.024  12.033   5.020  1.00 91.54           H
ATOM   1373  CZ  PHE A 103      10.510  13.069   6.813  1.00 91.54           C
ATOM   1374  HZ  PHE A 103      10.633  14.027   6.308  1.00 91.54           H
ATOM   1375  HN  PHE A 103      11.103   8.340   6.894  1.00 91.54           H
ATOM   1376  N   TRP A 104      10.427   6.258   9.193  1.00 85.90           N
ATOM   1377  CA  TRP A 104      10.070   5.037   9.894  1.00 85.90           C
ATOM   1378  C   TRP A 104      11.361   4.286  10.224  1.00 85.90           C
ATOM   1379  O   TRP A 104      11.443   3.601  11.243  1.00 85.90           O
ATOM   1380  HA  TRP A 104       9.557   5.319  10.814  1.00 85.90           H
ATOM   1381  CB  TRP A 104       9.085   4.201   9.074  1.00 85.90           C
ATOM   1382 1HB  TRP A 104       9.500   4.044   8.078  1.00 85.90           H
ATOM   1383 2HB  TRP A 104       8.985   3.219   9.535  1.00 85.90           H
ATOM   1384  CG  TRP A 104       7.697   4.829   8.939  1.00 85.90           C
ATOM   1385  CD1 TRP A 104       7.080   5.236   7.821  1.00 85.90           C
ATOM   1386  HD1 TRP A 104       7.511   5.166   6.823  1.00 85.90           H
ATOM   1387  CD2 TRP A 104       6.771   5.107  10.011  1.00 85.90           C
ATOM   1388  NE1 TRP A 104       5.830   5.754   8.093  1.00 85.90           N
ATOM   1389  HE1 TRP A 104       5.183   6.120   7.424  1.00 85.90           H
ATOM   1390  CE2 TRP A 104       5.637   5.673   9.467  1.00 85.90           C
ATOM   1391  CE3 TRP A 104       6.890   4.888  11.395  1.00 85.90           C
ATOM   1392  HE3 TRP A 104       7.775   4.443  11.849  1.00 85.90           H
ATOM   1393  CZ2 TRP A 104       4.533   6.067  10.233  1.00 85.90           C
ATOM   1394  HZ2 TRP A 104       3.648   6.512   9.780  1.00 85.90           H
ATOM   1395  CZ3 TRP A 104       5.778   5.287  12.147  1.00 85.90           C
ATOM   1396  HZ3 TRP A 104       5.818   5.139  13.226  1.00 85.90           H
ATOM   1397  CH2 TRP A 104       4.628   5.858  11.615  1.00 85.90           C
ATOM   1398  HH2 TRP A 104       3.805   6.142  12.269  1.00 85.90           H
ATOM   1399  HN  TRP A 104      10.169   6.282   8.227  1.00 85.90           H
ATOM   1400  N   ALA A 105      12.339   4.440   9.343  1.00 93.27           N
ATOM   1401  CA  ALA A 105      13.624   3.787   9.530  1.00 93.27           C
ATOM   1402  C   ALA A 105      14.285   4.325  10.800  1.00 93.27           C
ATOM   1403  O   ALA A 105      14.787   3.555  11.617  1.00 93.27           O
ATOM   1404  HA  ALA A 105      13.439   2.720   9.650  1.00 93.27           H
ATOM   1405  CB  ALA A 105      14.490   4.000   8.287  1.00 93.27           C
ATOM   1406 1HB  ALA A 105      13.989   3.574   7.417  1.00 93.27           H
ATOM   1407 2HB  ALA A 105      14.644   5.068   8.130  1.00 93.27           H
ATOM   1408 3HB  ALA A 105      15.453   3.510   8.427  1.00 93.27           H
ATOM   1409  HN  ALA A 105      12.264   4.997   8.516  1.00 93.27           H
ATOM   1410  N   ILE A 106      14.264   5.644  10.927  1.00 89.88           N
ATOM   1411  CA  ILE A 106      14.876   6.295  12.073  1.00 89.88           C
ATOM   1412  C   ILE A 106      14.111   5.912  13.341  1.00 89.88           C
ATOM   1413  O   ILE A 106      14.716   5.607  14.367  1.00 89.88           O
ATOM   1414  HA  ILE A 106      15.895   5.919  12.157  1.00 89.88           H
ATOM   1415  CB  ILE A 106      14.969   7.805  11.844  1.00 89.88           C
ATOM   1416  HB  ILE A 106      13.991   8.163  11.520  1.00 89.88           H
ATOM   1417  CG1 ILE A 106      15.961   8.130  10.726  1.00 89.88           C
ATOM   1418 1HG1 ILE A 106      16.980   8.001  11.090  1.00 89.88           H
ATOM   1419 2HG1 ILE A 106      15.827   7.430   9.901  1.00 89.88           H
ATOM   1420  CG2 ILE A 106      15.310   8.537  13.144  1.00 89.88           C
ATOM   1421 1HG2 ILE A 106      14.534   8.343  13.884  1.00 89.88           H
ATOM   1422 2HG2 ILE A 106      16.269   8.181  13.520  1.00 89.88           H
ATOM   1423 3HG2 ILE A 106      15.370   9.608  12.952  1.00 89.88           H
ATOM   1424  CD1 ILE A 106      15.771   9.563  10.223  1.00 89.88           C
ATOM   1425 1HD1 ILE A 106      14.758   9.681   9.837  1.00 89.88           H
ATOM   1426 2HD1 ILE A 106      15.930  10.260  11.045  1.00 89.88           H
ATOM   1427 3HD1 ILE A 106      16.489   9.767   9.428  1.00 89.88           H
ATOM   1428  HN  ILE A 106      13.840   6.263  10.266  1.00 89.88           H
ATOM   1429  N   ALA A 107      12.791   5.939  13.228  1.00 91.22           N
ATOM   1430  CA  ALA A 107      11.936   5.688  14.377  1.00 91.22           C
ATOM   1431  C   ALA A 107      12.169   4.262  14.878  1.00 91.22           C
ATOM   1432  O   ALA A 107      12.163   4.014  16.083  1.00 91.22           O
ATOM   1433  HA  ALA A 107      12.220   6.390  15.161  1.00 91.22           H
ATOM   1434  CB  ALA A 107      10.477   5.941  13.992  1.00 91.22           C
ATOM   1435 1HB  ALA A 107      10.360   6.976  13.672  1.00 91.22           H
ATOM   1436 2HB  ALA A 107      10.195   5.274  13.178  1.00 91.22           H
ATOM   1437 3HB  ALA A 107       9.837   5.752  14.854  1.00 91.22           H
ATOM   1438  HN  ALA A 107      12.306   6.128  12.374  1.00 91.22           H
ATOM   1439  N   ALA A 108      12.369   3.360  13.928  1.00 90.53           N
ATOM   1440  CA  ALA A 108      12.545   1.955  14.254  1.00 90.53           C
ATOM   1441  C   ALA A 108      13.934   1.748  14.862  1.00 90.53           C
ATOM   1442  O   ALA A 108      14.133   0.845  15.673  1.00 90.53           O
ATOM   1443  HA  ALA A 108      11.791   1.689  14.995  1.00 90.53           H
ATOM   1444  CB  ALA A 108      12.326   1.108  13.000  1.00 90.53           C
ATOM   1445 1HB  ALA A 108      11.315   1.269  12.625  1.00 90.53           H
ATOM   1446 2HB  ALA A 108      13.047   1.396  12.235  1.00 90.53           H
ATOM   1447 3HB  ALA A 108      12.458   0.054  13.245  1.00 90.53           H
ATOM   1448  HN  ALA A 108      12.410   3.575  12.952  1.00 90.53           H
ATOM   1449  N   ALA A 109      14.860   2.600  14.445  1.00 89.00           N
ATOM   1450  CA  ALA A 109      16.246   2.459  14.858  1.00 89.00           C
ATOM   1451  C   ALA A 109      16.374   2.831  16.336  1.00 89.00           C
ATOM   1452  O   ALA A 109      17.176   2.243  17.061  1.00 89.00           O
ATOM   1453  HA  ALA A 109      16.526   1.413  14.730  1.00 89.00           H
ATOM   1454  CB  ALA A 109      17.136   3.321  13.961  1.00 89.00           C
ATOM   1455 1HB  ALA A 109      17.031   2.997  12.925  1.00 89.00           H
ATOM   1456 2HB  ALA A 109      16.836   4.365  14.047  1.00 89.00           H
ATOM   1457 3HB  ALA A 109      18.176   3.215  14.270  1.00 89.00           H
ATOM   1458  HN  ALA A 109      14.676   3.373  13.839  1.00 89.00           H
ATOM   1459  N   ASP A 110      15.572   3.805  16.740  1.00 80.35           N
ATOM   1460  CA  ASP A 110      15.713   4.392  18.062  1.00 80.35           C
ATOM   1461  C   ASP A 110      14.335   4.804  18.583  1.00 80.35           C
ATOM   1462  O   ASP A 110      13.637   4.002  19.202  1.00 80.35           O
ATOM   1463  HA  ASP A 110      16.175   3.615  18.672  1.00 80.35           H
ATOM   1464  CB  ASP A 110      16.595   5.642  18.018  1.00 80.35           C
ATOM   1465 1HB  ASP A 110      17.508   5.427  17.463  1.00 80.35           H
ATOM   1466 2HB  ASP A 110      16.076   6.438  17.484  1.00 80.35           H
ATOM   1467  CG  ASP A 110      16.948   6.113  19.430  1.00 80.35           C
ATOM   1468  OD1 ASP A 110      16.577   5.390  20.379  1.00 80.35           O
ATOM   1469  OD2 ASP A 110      17.582   7.186  19.527  1.00 80.35           O
ATOM   1470  HN  ASP A 110      14.837   4.191  16.183  1.00 80.35           H
ATOM   1471  N   GLN A 111      13.984   6.052  18.312  1.00 82.35           N
ATOM   1472  CA  GLN A 111      12.692   6.573  18.725  1.00 82.35           C
ATOM   1473  C   GLN A 111      12.234   7.676  17.769  1.00 82.35           C
ATOM   1474  O   GLN A 111      12.995   8.109  16.905  1.00 82.35           O
ATOM   1475  HA  GLN A 111      12.008   5.727  18.670  1.00 82.35           H
ATOM   1476  CB  GLN A 111      12.742   7.083  20.167  1.00 82.35           C
ATOM   1477 1HB  GLN A 111      11.765   7.474  20.452  1.00 82.35           H
ATOM   1478 2HB  GLN A 111      12.964   6.257  20.842  1.00 82.35           H
ATOM   1479  CG  GLN A 111      13.801   8.176  20.325  1.00 82.35           C
ATOM   1480 1HG  GLN A 111      14.781   7.780  20.059  1.00 82.35           H
ATOM   1481 2HG  GLN A 111      13.590   8.994  19.636  1.00 82.35           H
ATOM   1482  CD  GLN A 111      13.832   8.706  21.760  1.00 82.35           C
ATOM   1483  OE1 GLN A 111      12.930   8.482  22.551  1.00 82.35           O
ATOM   1484  NE2 GLN A 111      14.916   9.419  22.051  1.00 82.35           N
ATOM   1485 1HE2 GLN A 111      15.619   9.566  21.355  1.00 82.35           H
ATOM   1486 2HE2 GLN A 111      15.029   9.809  22.965  1.00 82.35           H
ATOM   1487  HN  GLN A 111      14.564   6.702  17.822  1.00 82.35           H
ATOM   1488  N   TRP A 112      10.992   8.098  17.955  1.00 88.38           N
ATOM   1489  CA  TRP A 112      10.444   9.185  17.162  1.00 88.38           C
ATOM   1490  C   TRP A 112      11.085  10.489  17.640  1.00 88.38           C
ATOM   1491  O   TRP A 112      10.835  10.935  18.759  1.00 88.38           O
ATOM   1492  HA  TRP A 112      10.705   9.001  16.120  1.00 88.38           H
ATOM   1493  CB  TRP A 112       8.916   9.206  17.241  1.00 88.38           C
ATOM   1494 1HB  TRP A 112       8.537   8.210  17.011  1.00 88.38           H
ATOM   1495 2HB  TRP A 112       8.619   9.431  18.265  1.00 88.38           H
ATOM   1496  CG  TRP A 112       8.258  10.217  16.300  1.00 88.38           C
ATOM   1497  CD1 TRP A 112       7.822  11.450  16.589  1.00 88.38           C
ATOM   1498  HD1 TRP A 112       7.886  11.908  17.576  1.00 88.38           H
ATOM   1499  CD2 TRP A 112       7.977  10.029  14.897  1.00 88.38           C
ATOM   1500  NE1 TRP A 112       7.283  12.069  15.479  1.00 88.38           N
ATOM   1501  HE1 TRP A 112       6.894  12.989  15.445  1.00 88.38           H
ATOM   1502  CE2 TRP A 112       7.380  11.177  14.418  1.00 88.38           C
ATOM   1503  CE3 TRP A 112       8.219   8.925  14.061  1.00 88.38           C
ATOM   1504  HE3 TRP A 112       8.689   8.007  14.415  1.00 88.38           H
ATOM   1505  CZ2 TRP A 112       6.975  11.332  13.087  1.00 88.38           C
ATOM   1506  HZ2 TRP A 112       6.505  12.250  12.733  1.00 88.38           H
ATOM   1507  CZ3 TRP A 112       7.809   9.096  12.733  1.00 88.38           C
ATOM   1508  HZ3 TRP A 112       7.973   8.270  12.041  1.00 88.38           H
ATOM   1509  CH2 TRP A 112       7.206  10.245  12.235  1.00 88.38           C
ATOM   1510  HH2 TRP A 112       6.915  10.300  11.186  1.00 88.38           H
ATOM   1511  HN  TRP A 112      10.365   7.712  18.632  1.00 88.38           H
ATOM   1512  N   LYS A 113      11.900  11.065  16.768  1.00 81.11           N
ATOM   1513  CA  LYS A 113      12.715  12.207  17.146  1.00 81.11           C
ATOM   1514  C   LYS A 113      12.077  13.486  16.600  1.00 81.11           C
ATOM   1515  O   LYS A 113      12.657  14.566  16.703  1.00 81.11           O
ATOM   1516  HA  LYS A 113      12.718  12.260  18.235  1.00 81.11           H
ATOM   1517  CB  LYS A 113      14.164  12.003  16.699  1.00 81.11           C
ATOM   1518 1HB  LYS A 113      14.203  11.895  15.615  1.00 81.11           H
ATOM   1519 2HB  LYS A 113      14.754  12.884  16.953  1.00 81.11           H
ATOM   1520  CG  LYS A 113      14.773  10.766  17.362  1.00 81.11           C
ATOM   1521 1HG  LYS A 113      14.651  10.832  18.443  1.00 81.11           H
ATOM   1522 2HG  LYS A 113      14.240   9.874  17.035  1.00 81.11           H
ATOM   1523  CD  LYS A 113      16.258  10.635  17.018  1.00 81.11           C
ATOM   1524 1HD  LYS A 113      16.378  10.538  15.939  1.00 81.11           H
ATOM   1525 2HD  LYS A 113      16.786  11.541  17.317  1.00 81.11           H
ATOM   1526  CE  LYS A 113      16.878   9.423  17.716  1.00 81.11           C
ATOM   1527 1HE  LYS A 113      16.746   9.510  18.795  1.00 81.11           H
ATOM   1528 2HE  LYS A 113      16.363   8.514  17.405  1.00 81.11           H
ATOM   1529  NZ  LYS A 113      18.319   9.319  17.394  1.00 81.11           N
ATOM   1530 1HZ  LYS A 113      18.716   8.520  17.875  1.00 81.11           H
ATOM   1531 2HZ  LYS A 113      18.433   9.203  16.393  1.00 81.11           H
ATOM   1532 3HZ  LYS A 113      18.793  10.164  17.693  1.00 81.11           H
ATOM   1533  HN  LYS A 113      12.008  10.764  15.820  1.00 81.11           H
ATOM   1534  N   PHE A 114      10.892  13.322  16.031  1.00 86.85           N
ATOM   1535  CA  PHE A 114      10.253  14.408  15.307  1.00 86.85           C
ATOM   1536  C   PHE A 114       9.038  14.936  16.072  1.00 86.85           C
ATOM   1537  O   PHE A 114       8.604  14.330  17.051  1.00 86.85           O
ATOM   1538  HA  PHE A 114      10.989  15.205  15.203  1.00 86.85           H
ATOM   1539  CB  PHE A 114       9.787  13.838  13.965  1.00 86.85           C
ATOM   1540 1HB  PHE A 114       9.002  13.105  14.146  1.00 86.85           H
ATOM   1541 2HB  PHE A 114       9.345  14.640  13.375  1.00 86.85           H
ATOM   1542  CG  PHE A 114      10.901  13.179  13.149  1.00 86.85           C
ATOM   1543  CD1 PHE A 114      11.784  13.949  12.458  1.00 86.85           C
ATOM   1544  HD1 PHE A 114      11.698  15.035  12.486  1.00 86.85           H
ATOM   1545  CD2 PHE A 114      11.008  11.824  13.114  1.00 86.85           C
ATOM   1546  HD2 PHE A 114      10.301  11.207  13.668  1.00 86.85           H
ATOM   1547  CE1 PHE A 114      12.818  13.338  11.701  1.00 86.85           C
ATOM   1548  HE1 PHE A 114      13.526  13.955  11.147  1.00 86.85           H
ATOM   1549  CE2 PHE A 114      12.042  11.213  12.357  1.00 86.85           C
ATOM   1550  HE2 PHE A 114      12.128  10.126  12.329  1.00 86.85           H
ATOM   1551  CZ  PHE A 114      12.925  11.982  11.666  1.00 86.85           C
ATOM   1552  HZ  PHE A 114      13.719  11.513  11.084  1.00 86.85           H
ATOM   1553  HN  PHE A 114      10.372  12.468  16.058  1.00 86.85           H
ATOM   1554  N   GLN A 115       8.522  16.061  15.597  1.00 80.06           N
ATOM   1555  CA  GLN A 115       7.392  16.700  16.249  1.00 80.06           C
ATOM   1556  C   GLN A 115       6.100  15.946  15.931  1.00 80.06           C
ATOM   1557  O   GLN A 115       6.066  15.121  15.018  1.00 80.06           O
ATOM   1558  HA  GLN A 115       7.602  16.640  17.317  1.00 80.06           H
ATOM   1559  CB  GLN A 115       7.284  18.170  15.840  1.00 80.06           C
ATOM   1560 1HB  GLN A 115       7.231  18.247  14.754  1.00 80.06           H
ATOM   1561 2HB  GLN A 115       6.360  18.594  16.235  1.00 80.06           H
ATOM   1562  CG  GLN A 115       8.480  18.973  16.357  1.00 80.06           C
ATOM   1563 1HG  GLN A 115       8.585  18.825  17.431  1.00 80.06           H
ATOM   1564 2HG  GLN A 115       9.396  18.606  15.893  1.00 80.06           H
ATOM   1565  CD  GLN A 115       8.311  20.463  16.056  1.00 80.06           C
ATOM   1566  OE1 GLN A 115       7.396  20.884  15.368  1.00 80.06           O
ATOM   1567  NE2 GLN A 115       9.243  21.235  16.608  1.00 80.06           N
ATOM   1568 1HE2 GLN A 115       9.968  20.826  17.162  1.00 80.06           H
ATOM   1569 2HE2 GLN A 115       9.219  22.225  16.469  1.00 80.06           H
ATOM   1570  HN  GLN A 115       8.864  16.532  14.784  1.00 80.06           H
ATOM   1571  N   THR A 116       5.067  16.255  16.701  1.00 86.44           N
ATOM   1572  CA  THR A 116       3.777  15.610  16.518  1.00 86.44           C
ATOM   1573  C   THR A 116       3.257  15.852  15.100  1.00 86.44           C
ATOM   1574  O   THR A 116       2.662  14.963  14.493  1.00 86.44           O
ATOM   1575  HA  THR A 116       3.912  14.535  16.630  1.00 86.44           H
ATOM   1576  CB  THR A 116       2.834  16.124  17.607  1.00 86.44           C
ATOM   1577  HB  THR A 116       2.539  17.155  17.413  1.00 86.44           H
ATOM   1578  OG1 THR A 116       3.551  15.907  18.819  1.00 86.44           O
ATOM   1579  HG1 THR A 116       3.152  16.453  19.555  1.00 86.44           H
ATOM   1580  CG2 THR A 116       1.582  15.255  17.755  1.00 86.44           C
ATOM   1581 1HG2 THR A 116       1.875  14.238  18.016  1.00 86.44           H
ATOM   1582 2HG2 THR A 116       1.034  15.245  16.813  1.00 86.44           H
ATOM   1583 3HG2 THR A 116       0.947  15.664  18.541  1.00 86.44           H
ATOM   1584  HN  THR A 116       5.101  16.930  17.438  1.00 86.44           H
ATOM   1585  N   PHE A 117       3.500  17.060  14.612  1.00 89.66           N
ATOM   1586  CA  PHE A 117       3.050  17.435  13.283  1.00 89.66           C
ATOM   1587  C   PHE A 117       3.562  16.449  12.232  1.00 89.66           C
ATOM   1588  O   PHE A 117       2.800  15.987  11.384  1.00 89.66           O
ATOM   1589  HA  PHE A 117       1.960  17.418  13.294  1.00 89.66           H
ATOM   1590  CB  PHE A 117       3.628  18.821  12.989  1.00 89.66           C
ATOM   1591 1HB  PHE A 117       3.268  19.521  13.743  1.00 89.66           H
ATOM   1592 2HB  PHE A 117       4.713  18.779  13.086  1.00 89.66           H
ATOM   1593  CG  PHE A 117       3.276  19.361  11.602  1.00 89.66           C
ATOM   1594  CD1 PHE A 117       4.220  19.391  10.623  1.00 89.66           C
ATOM   1595  HD1 PHE A 117       5.228  19.030  10.828  1.00 89.66           H
ATOM   1596  CD2 PHE A 117       2.018  19.812  11.347  1.00 89.66           C
ATOM   1597  HD2 PHE A 117       1.261  19.788  12.131  1.00 89.66           H
ATOM   1598  CE1 PHE A 117       3.893  19.892   9.336  1.00 89.66           C
ATOM   1599  HE1 PHE A 117       4.649  19.917   8.552  1.00 89.66           H
ATOM   1600  CE2 PHE A 117       1.691  20.313  10.059  1.00 89.66           C
ATOM   1601  HE2 PHE A 117       0.683  20.674   9.855  1.00 89.66           H
ATOM   1602  CZ  PHE A 117       2.635  20.343   9.081  1.00 89.66           C
ATOM   1603  HZ  PHE A 117       2.384  20.727   8.093  1.00 89.66           H
ATOM   1604  HN  PHE A 117       3.994  17.774  15.108  1.00 89.66           H
ATOM   1605  N   MET A 118       4.851  16.154  12.321  1.00 86.84           N
ATOM   1606  CA  MET A 118       5.479  15.248  11.375  1.00 86.84           C
ATOM   1607  C   MET A 118       4.897  13.838  11.497  1.00 86.84           C
ATOM   1608  O   MET A 118       4.800  13.115  10.507  1.00 86.84           O
ATOM   1609  HA  MET A 118       5.259  15.655  10.388  1.00 86.84           H
ATOM   1610  CB  MET A 118       6.986  15.202  11.635  1.00 86.84           C
ATOM   1611 1HB  MET A 118       7.171  15.036  12.696  1.00 86.84           H
ATOM   1612 2HB  MET A 118       7.426  14.360  11.100  1.00 86.84           H
ATOM   1613  CG  MET A 118       7.659  16.502  11.191  1.00 86.84           C
ATOM   1614 1HG  MET A 118       7.311  17.331  11.809  1.00 86.84           H
ATOM   1615 2HG  MET A 118       8.737  16.431  11.333  1.00 86.84           H
ATOM   1616  SD  MET A 118       7.291  16.825   9.475  1.00 86.84           S
ATOM   1617  CE  MET A 118       8.124  15.442   8.714  1.00 86.84           C
ATOM   1618 1HE  MET A 118       9.186  15.481   8.954  1.00 86.84           H
ATOM   1619 2HE  MET A 118       7.700  14.511   9.090  1.00 86.84           H
ATOM   1620 3HE  MET A 118       7.994  15.490   7.632  1.00 86.84           H
ATOM   1621  HN  MET A 118       5.462  16.523  13.022  1.00 86.84           H
ATOM   1622  N   CYS A 119       4.524  13.490  12.720  1.00 91.50           N
ATOM   1623  CA  CYS A 119       3.905  12.201  12.975  1.00 91.50           C
ATOM   1624  C   CYS A 119       2.600  12.128  12.180  1.00 91.50           C
ATOM   1625  O   CYS A 119       2.342  11.140  11.494  1.00 91.50           O
ATOM   1626  HA  CYS A 119       4.610  11.443  12.634  1.00 91.50           H
ATOM   1627  CB  CYS A 119       3.676  11.969  14.470  1.00 91.50           C
ATOM   1628 1HB  CYS A 119       4.632  11.930  14.992  1.00 91.50           H
ATOM   1629 2HB  CYS A 119       3.116  12.804  14.894  1.00 91.50           H
ATOM   1630  SG  CYS A 119       2.758  10.407  14.728  1.00 91.50           S
ATOM   1631  HN  CYS A 119       4.638  14.072  13.526  1.00 91.50           H
ATOM   1632  N   LYS A 120       1.812  13.186  12.299  1.00 90.21           N
ATOM   1633  CA  LYS A 120       0.531  13.246  11.615  1.00 90.21           C
ATOM   1634  C   LYS A 120       0.758  13.129  10.106  1.00 90.21           C
ATOM   1635  O   LYS A 120       0.088  12.347   9.433  1.00 90.21           O
ATOM   1636  HA  LYS A 120      -0.055  12.388  11.944  1.00 90.21           H
ATOM   1637  CB  LYS A 120      -0.237  14.504  12.025  1.00 90.21           C
ATOM   1638 1HB  LYS A 120       0.415  15.374  11.949  1.00 90.21           H
ATOM   1639 2HB  LYS A 120      -1.068  14.668  11.339  1.00 90.21           H
ATOM   1640  CG  LYS A 120      -0.767  14.380  13.455  1.00 90.21           C
ATOM   1641 1HG  LYS A 120      -1.467  13.548  13.517  1.00 90.21           H
ATOM   1642 2HG  LYS A 120       0.056  14.155  14.134  1.00 90.21           H
ATOM   1643  CD  LYS A 120      -1.460  15.671  13.897  1.00 90.21           C
ATOM   1644 1HD  LYS A 120      -0.745  16.493  13.889  1.00 90.21           H
ATOM   1645 2HD  LYS A 120      -2.247  15.926  13.187  1.00 90.21           H
ATOM   1646  CE  LYS A 120      -2.058  15.521  15.297  1.00 90.21           C
ATOM   1647 1HE  LYS A 120      -1.366  14.975  15.938  1.00 90.21           H
ATOM   1648 2HE  LYS A 120      -2.200  16.504  15.746  1.00 90.21           H
ATOM   1649  NZ  LYS A 120      -3.353  14.806  15.234  1.00 90.21           N
ATOM   1650 1HZ  LYS A 120      -3.847  14.925  16.111  1.00 90.21           H
ATOM   1651 2HZ  LYS A 120      -3.912  15.185  14.477  1.00 90.21           H
ATOM   1652 3HZ  LYS A 120      -3.187  13.820  15.070  1.00 90.21           H
ATOM   1653  HN  LYS A 120       2.036  13.991  12.849  1.00 90.21           H
ATOM   1654  N   VAL A 121       1.704  13.918   9.619  1.00 91.52           N
ATOM   1655  CA  VAL A 121       1.947  14.001   8.189  1.00 91.52           C
ATOM   1656  C   VAL A 121       2.383  12.629   7.670  1.00 91.52           C
ATOM   1657  O   VAL A 121       1.836  12.129   6.689  1.00 91.52           O
ATOM   1658  HA  VAL A 121       1.006  14.273   7.711  1.00 91.52           H
ATOM   1659  CB  VAL A 121       2.965  15.103   7.894  1.00 91.52           C
ATOM   1660  HB  VAL A 121       3.837  14.932   8.525  1.00 91.52           H
ATOM   1661  CG1 VAL A 121       3.424  15.050   6.435  1.00 91.52           C
ATOM   1662 1HG1 VAL A 121       3.887  14.084   6.234  1.00 91.52           H
ATOM   1663 2HG1 VAL A 121       2.564  15.184   5.779  1.00 91.52           H
ATOM   1664 3HG1 VAL A 121       4.147  15.845   6.252  1.00 91.52           H
ATOM   1665  CG2 VAL A 121       2.398  16.481   8.240  1.00 91.52           C
ATOM   1666 1HG2 VAL A 121       1.502  16.665   7.647  1.00 91.52           H
ATOM   1667 2HG2 VAL A 121       2.145  16.514   9.300  1.00 91.52           H
ATOM   1668 3HG2 VAL A 121       3.142  17.246   8.021  1.00 91.52           H
ATOM   1669  HN  VAL A 121       2.298  14.493  10.182  1.00 91.52           H
ATOM   1670  N   VAL A 122       3.366  12.059   8.352  1.00 90.23           N
ATOM   1671  CA  VAL A 122       4.013  10.852   7.866  1.00 90.23           C
ATOM   1672  C   VAL A 122       2.998   9.707   7.846  1.00 90.23           C
ATOM   1673  O   VAL A 122       2.926   8.954   6.876  1.00 90.23           O
ATOM   1674  HA  VAL A 122       4.344  11.045   6.846  1.00 90.23           H
ATOM   1675  CB  VAL A 122       5.247  10.542   8.715  1.00 90.23           C
ATOM   1676  HB  VAL A 122       4.941  10.535   9.762  1.00 90.23           H
ATOM   1677  CG1 VAL A 122       5.808   9.158   8.381  1.00 90.23           C
ATOM   1678 1HG1 VAL A 122       5.050   8.401   8.577  1.00 90.23           H
ATOM   1679 2HG1 VAL A 122       6.091   9.125   7.329  1.00 90.23           H
ATOM   1680 3HG1 VAL A 122       6.685   8.963   8.999  1.00 90.23           H
ATOM   1681  CG2 VAL A 122       6.316  11.623   8.545  1.00 90.23           C
ATOM   1682 1HG2 VAL A 122       6.616  11.676   7.499  1.00 90.23           H
ATOM   1683 2HG2 VAL A 122       5.911  12.586   8.856  1.00 90.23           H
ATOM   1684 3HG2 VAL A 122       7.182  11.378   9.160  1.00 90.23           H
ATOM   1685  HN  VAL A 122       3.719  12.407   9.221  1.00 90.23           H
ATOM   1686  N   ASN A 123       2.238   9.613   8.927  1.00 89.43           N
ATOM   1687  CA  ASN A 123       1.219   8.583   9.039  1.00 89.43           C
ATOM   1688  C   ASN A 123       0.177   8.781   7.937  1.00 89.43           C
ATOM   1689  O   ASN A 123      -0.251   7.818   7.302  1.00 89.43           O
ATOM   1690  HA  ASN A 123       1.755   7.639   8.942  1.00 89.43           H
ATOM   1691  CB  ASN A 123       0.502   8.662  10.388  1.00 89.43           C
ATOM   1692 1HB  ASN A 123       0.606   9.665  10.801  1.00 89.43           H
ATOM   1693 2HB  ASN A 123      -0.565   8.484  10.248  1.00 89.43           H
ATOM   1694  CG  ASN A 123       1.070   7.638  11.372  1.00 89.43           C
ATOM   1695  OD1 ASN A 123       1.777   6.713  11.007  1.00 89.43           O
ATOM   1696  ND2 ASN A 123       0.722   7.853  12.638  1.00 89.43           N
ATOM   1697 1HD2 ASN A 123       0.138   8.631  12.871  1.00 89.43           H
ATOM   1698 2HD2 ASN A 123       1.044   7.237  13.357  1.00 89.43           H
ATOM   1699  HN  ASN A 123       2.310  10.224   9.716  1.00 89.43           H
ATOM   1700  N   SER A 124      -0.202  10.036   7.743  1.00 90.49           N
ATOM   1701  CA  SER A 124      -1.244  10.363   6.785  1.00 90.49           C
ATOM   1702  C   SER A 124      -0.772  10.039   5.366  1.00 90.49           C
ATOM   1703  O   SER A 124      -1.516   9.457   4.578  1.00 90.49           O
ATOM   1704  HA  SER A 124      -2.093   9.737   7.058  1.00 90.49           H
ATOM   1705  CB  SER A 124      -1.643  11.837   6.888  1.00 90.49           C
ATOM   1706 1HB  SER A 124      -0.791  12.462   6.622  1.00 90.49           H
ATOM   1707 2HB  SER A 124      -2.432  12.050   6.167  1.00 90.49           H
ATOM   1708  OG  SER A 124      -2.092  12.178   8.196  1.00 90.49           O
ATOM   1709  HG  SER A 124      -1.434  12.791   8.634  1.00 90.49           H
ATOM   1710  HN  SER A 124       0.190  10.819   8.225  1.00 90.49           H
ATOM   1711  N   MET A 125       0.463  10.430   5.084  1.00 84.74           N
ATOM   1712  CA  MET A 125       1.041  10.193   3.772  1.00 84.74           C
ATOM   1713  C   MET A 125       1.068   8.698   3.447  1.00 84.74           C
ATOM   1714  O   MET A 125       0.675   8.289   2.356  1.00 84.74           O
ATOM   1715  HA  MET A 125       0.393  10.713   3.067  1.00 84.74           H
ATOM   1716  CB  MET A 125       2.466  10.749   3.734  1.00 84.74           C
ATOM   1717 1HB  MET A 125       2.988  10.486   4.654  1.00 84.74           H
ATOM   1718 2HB  MET A 125       3.017  10.292   2.913  1.00 84.74           H
ATOM   1719  CG  MET A 125       2.456  12.270   3.564  1.00 84.74           C
ATOM   1720 1HG  MET A 125       1.848  12.544   2.701  1.00 84.74           H
ATOM   1721 2HG  MET A 125       2.000  12.739   4.436  1.00 84.74           H
ATOM   1722  SD  MET A 125       4.122  12.872   3.351  1.00 84.74           S
ATOM   1723  CE  MET A 125       4.441  12.318   1.684  1.00 84.74           C
ATOM   1724 1HE  MET A 125       4.353  11.232   1.639  1.00 84.74           H
ATOM   1725 2HE  MET A 125       3.717  12.770   1.006  1.00 84.74           H
ATOM   1726 3HE  MET A 125       5.448  12.613   1.389  1.00 84.74           H
ATOM   1727  HN  MET A 125       1.063  10.899   5.732  1.00 84.74           H
ATOM   1728  N   TYR A 126       1.537   7.923   4.414  1.00 85.68           N
ATOM   1729  CA  TYR A 126       1.625   6.482   4.243  1.00 85.68           C
ATOM   1730  C   TYR A 126       0.265   5.892   3.863  1.00 85.68           C
ATOM   1731  O   TYR A 126       0.167   5.107   2.920  1.00 85.68           O
ATOM   1732  HA  TYR A 126       2.336   6.282   3.442  1.00 85.68           H
ATOM   1733  CB  TYR A 126       2.050   5.921   5.601  1.00 85.68           C
ATOM   1734 1HB  TYR A 126       3.075   6.229   5.805  1.00 85.68           H
ATOM   1735 2HB  TYR A 126       1.424   6.362   6.377  1.00 85.68           H
ATOM   1736  CG  TYR A 126       1.961   4.397   5.700  1.00 85.68           C
ATOM   1737  CD1 TYR A 126       0.866   3.807   6.297  1.00 85.68           C
ATOM   1738  HD1 TYR A 126       0.064   4.426   6.699  1.00 85.68           H
ATOM   1739  CD2 TYR A 126       2.976   3.613   5.191  1.00 85.68           C
ATOM   1740  HD2 TYR A 126       3.841   4.079   4.719  1.00 85.68           H
ATOM   1741  CE1 TYR A 126       0.783   2.372   6.390  1.00 85.68           C
ATOM   1742  HE1 TYR A 126      -0.076   1.893   6.860  1.00 85.68           H
ATOM   1743  CE2 TYR A 126       2.893   2.178   5.284  1.00 85.68           C
ATOM   1744  HE2 TYR A 126       3.688   1.547   4.887  1.00 85.68           H
ATOM   1745  CZ  TYR A 126       1.800   1.629   5.879  1.00 85.68           C
ATOM   1746  OH  TYR A 126       1.722   0.274   5.967  1.00 85.68           O
ATOM   1747  HH  TYR A 126       0.915   0.012   6.496  1.00 85.68           H
ATOM   1748  HN  TYR A 126       1.852   8.263   5.300  1.00 85.68           H
ATOM   1749  N   LYS A 127      -0.749   6.291   4.616  1.00 85.02           N
ATOM   1750  CA  LYS A 127      -2.067   5.696   4.472  1.00 85.02           C
ATOM   1751  C   LYS A 127      -2.660   6.101   3.121  1.00 85.02           C
ATOM   1752  O   LYS A 127      -3.259   5.279   2.430  1.00 85.02           O
ATOM   1753  HA  LYS A 127      -1.940   4.614   4.483  1.00 85.02           H
ATOM   1754  CB  LYS A 127      -2.952   6.060   5.666  1.00 85.02           C
ATOM   1755 1HB  LYS A 127      -2.375   5.985   6.588  1.00 85.02           H
ATOM   1756 2HB  LYS A 127      -3.278   7.097   5.579  1.00 85.02           H
ATOM   1757  CG  LYS A 127      -4.172   5.140   5.745  1.00 85.02           C
ATOM   1758 1HG  LYS A 127      -4.917   5.575   6.411  1.00 85.02           H
ATOM   1759 2HG  LYS A 127      -4.633   5.056   4.761  1.00 85.02           H
ATOM   1760  CD  LYS A 127      -3.778   3.751   6.251  1.00 85.02           C
ATOM   1761 1HD  LYS A 127      -3.225   3.221   5.476  1.00 85.02           H
ATOM   1762 2HD  LYS A 127      -3.112   3.847   7.108  1.00 85.02           H
ATOM   1763  CE  LYS A 127      -5.015   2.941   6.647  1.00 85.02           C
ATOM   1764 1HE  LYS A 127      -5.893   3.334   6.136  1.00 85.02           H
ATOM   1765 2HE  LYS A 127      -4.896   1.906   6.328  1.00 85.02           H
ATOM   1766  NZ  LYS A 127      -5.221   2.994   8.112  1.00 85.02           N
ATOM   1767 1HZ  LYS A 127      -5.848   2.248   8.392  1.00 85.02           H
ATOM   1768 2HZ  LYS A 127      -4.330   2.881   8.583  1.00 85.02           H
ATOM   1769 3HZ  LYS A 127      -5.626   3.889   8.364  1.00 85.02           H
ATOM   1770  HN  LYS A 127      -0.681   7.005   5.312  1.00 85.02           H
ATOM   1771  N   MET A 128      -2.473   7.369   2.785  1.00 85.86           N
ATOM   1772  CA  MET A 128      -3.008   7.901   1.543  1.00 85.86           C
ATOM   1773  C   MET A 128      -2.418   7.170   0.335  1.00 85.86           C
ATOM   1774  O   MET A 128      -3.143   6.813  -0.593  1.00 85.86           O
ATOM   1775  HA  MET A 128      -4.083   7.730   1.590  1.00 85.86           H
ATOM   1776  CB  MET A 128      -2.684   9.393   1.445  1.00 85.86           C
ATOM   1777 1HB  MET A 128      -3.062   9.909   2.328  1.00 85.86           H
ATOM   1778 2HB  MET A 128      -1.604   9.535   1.431  1.00 85.86           H
ATOM   1779  CG  MET A 128      -3.301  10.006   0.186  1.00 85.86           C
ATOM   1780 1HG  MET A 128      -2.920   9.498  -0.700  1.00 85.86           H
ATOM   1781 2HG  MET A 128      -4.382   9.866   0.195  1.00 85.86           H
ATOM   1782  SD  MET A 128      -2.914  11.747   0.102  1.00 85.86           S
ATOM   1783  CE  MET A 128      -3.671  12.158  -1.461  1.00 85.86           C
ATOM   1784 1HE  MET A 128      -3.215  11.564  -2.253  1.00 85.86           H
ATOM   1785 2HE  MET A 128      -4.739  11.943  -1.415  1.00 85.86           H
ATOM   1786 3HE  MET A 128      -3.522  13.217  -1.669  1.00 85.86           H
ATOM   1787  HN  MET A 128      -1.967   8.027   3.343  1.00 85.86           H
ATOM   1788  N   ASN A 129      -1.110   6.970   0.385  1.00 81.55           N
ATOM   1789  CA  ASN A 129      -0.399   6.381  -0.737  1.00 81.55           C
ATOM   1790  C   ASN A 129      -0.734   4.891  -0.821  1.00 81.55           C
ATOM   1791  O   ASN A 129      -0.795   4.325  -1.912  1.00 81.55           O
ATOM   1792  HA  ASN A 129      -0.737   6.935  -1.613  1.00 81.55           H
ATOM   1793  CB  ASN A 129       1.115   6.516  -0.562  1.00 81.55           C
ATOM   1794 1HB  ASN A 129       1.414   6.092   0.396  1.00 81.55           H
ATOM   1795 2HB  ASN A 129       1.627   5.945  -1.337  1.00 81.55           H
ATOM   1796  CG  ASN A 129       1.546   7.983  -0.634  1.00 81.55           C
ATOM   1797  OD1 ASN A 129       0.996   8.783  -1.372  1.00 81.55           O
ATOM   1798  ND2 ASN A 129       2.559   8.289   0.173  1.00 81.55           N
ATOM   1799 1HD2 ASN A 129       2.966   7.584   0.754  1.00 81.55           H
ATOM   1800 2HD2 ASN A 129       2.913   9.223   0.198  1.00 81.55           H
ATOM   1801  HN  ASN A 129      -0.538   7.202   1.173  1.00 81.55           H
ATOM   1802  N   PHE A 130      -0.942   4.296   0.344  1.00 85.55           N
ATOM   1803  CA  PHE A 130      -1.332   2.898   0.413  1.00 85.55           C
ATOM   1804  C   PHE A 130      -2.595   2.641  -0.412  1.00 85.55           C
ATOM   1805  O   PHE A 130      -2.610   1.762  -1.272  1.00 85.55           O
ATOM   1806  HA  PHE A 130      -0.508   2.312   0.005  1.00 85.55           H
ATOM   1807  CB  PHE A 130      -1.625   2.587   1.882  1.00 85.55           C
ATOM   1808 1HB  PHE A 130      -0.706   2.702   2.457  1.00 85.55           H
ATOM   1809 2HB  PHE A 130      -2.334   3.321   2.264  1.00 85.55           H
ATOM   1810  CG  PHE A 130      -2.186   1.184   2.121  1.00 85.55           C
ATOM   1811  CD1 PHE A 130      -3.522   1.008   2.304  1.00 85.55           C
ATOM   1812  HD1 PHE A 130      -4.193   1.867   2.281  1.00 85.55           H
ATOM   1813  CD2 PHE A 130      -1.349   0.112   2.150  1.00 85.55           C
ATOM   1814  HD2 PHE A 130      -0.278   0.253   2.003  1.00 85.55           H
ATOM   1815  CE1 PHE A 130      -4.043  -0.294   2.526  1.00 85.55           C
ATOM   1816  HE1 PHE A 130      -5.114  -0.435   2.673  1.00 85.55           H
ATOM   1817  CE2 PHE A 130      -1.870  -1.190   2.372  1.00 85.55           C
ATOM   1818  HE2 PHE A 130      -1.199  -2.048   2.395  1.00 85.55           H
ATOM   1819  CZ  PHE A 130      -3.206  -1.365   2.555  1.00 85.55           C
ATOM   1820  HZ  PHE A 130      -3.606  -2.365   2.725  1.00 85.55           H
ATOM   1821  HN  PHE A 130      -0.847   4.753   1.229  1.00 85.55           H
ATOM   1822  N   TYR A 131      -3.623   3.424  -0.121  1.00 91.04           N
ATOM   1823  CA  TYR A 131      -4.906   3.251  -0.781  1.00 91.04           C
ATOM   1824  C   TYR A 131      -4.818   3.634  -2.259  1.00 91.04           C
ATOM   1825  O   TYR A 131      -5.383   2.954  -3.115  1.00 91.04           O
ATOM   1826  HA  TYR A 131      -5.187   2.201  -0.701  1.00 91.04           H
ATOM   1827  CB  TYR A 131      -5.874   4.204  -0.076  1.00 91.04           C
ATOM   1828 1HB  TYR A 131      -5.375   5.159   0.085  1.00 91.04           H
ATOM   1829 2HB  TYR A 131      -6.723   4.395  -0.734  1.00 91.04           H
ATOM   1830  CG  TYR A 131      -6.394   3.683   1.265  1.00 91.04           C
ATOM   1831  CD1 TYR A 131      -7.013   2.452   1.334  1.00 91.04           C
ATOM   1832  HD1 TYR A 131      -7.131   1.850   0.433  1.00 91.04           H
ATOM   1833  CD2 TYR A 131      -6.245   4.446   2.406  1.00 91.04           C
ATOM   1834  HD2 TYR A 131      -5.756   5.418   2.351  1.00 91.04           H
ATOM   1835  CE1 TYR A 131      -7.502   1.962   2.597  1.00 91.04           C
ATOM   1836  HE1 TYR A 131      -7.993   0.991   2.666  1.00 91.04           H
ATOM   1837  CE2 TYR A 131      -6.734   3.956   3.668  1.00 91.04           C
ATOM   1838  HE2 TYR A 131      -6.622   4.547   4.577  1.00 91.04           H
ATOM   1839  CZ  TYR A 131      -7.338   2.738   3.702  1.00 91.04           C
ATOM   1840  OH  TYR A 131      -7.801   2.275   4.894  1.00 91.04           O
ATOM   1841  HH  TYR A 131      -7.973   3.040   5.514  1.00 91.04           H
ATOM   1842  HN  TYR A 131      -3.590   4.164   0.551  1.00 91.04           H
ATOM   1843  N   SER A 132      -4.105   4.721  -2.515  1.00 90.70           N
ATOM   1844  CA  SER A 132      -4.018   5.260  -3.862  1.00 90.70           C
ATOM   1845  C   SER A 132      -3.362   4.238  -4.793  1.00 90.70           C
ATOM   1846  O   SER A 132      -3.815   4.039  -5.919  1.00 90.70           O
ATOM   1847  HA  SER A 132      -5.048   5.447  -4.164  1.00 90.70           H
ATOM   1848  CB  SER A 132      -3.235   6.574  -3.880  1.00 90.70           C
ATOM   1849 1HB  SER A 132      -3.210   6.967  -4.896  1.00 90.70           H
ATOM   1850 2HB  SER A 132      -3.750   7.312  -3.265  1.00 90.70           H
ATOM   1851  OG  SER A 132      -1.902   6.407  -3.404  1.00 90.70           O
ATOM   1852  HG  SER A 132      -1.386   7.255  -3.528  1.00 90.70           H
ATOM   1853  HN  SER A 132      -3.594   5.230  -1.822  1.00 90.70           H
ATOM   1854  N   CYS A 133      -2.306   3.617  -4.288  1.00 88.68           N
ATOM   1855  CA  CYS A 133      -1.572   2.635  -5.067  1.00 88.68           C
ATOM   1856  C   CYS A 133      -2.529   1.497  -5.429  1.00 88.68           C
ATOM   1857  O   CYS A 133      -2.632   1.116  -6.594  1.00 88.68           O
ATOM   1858  HA  CYS A 133      -1.221   3.146  -5.963  1.00 88.68           H
ATOM   1859  CB  CYS A 133      -0.338   2.126  -4.318  1.00 88.68           C
ATOM   1860 1HB  CYS A 133      -0.613   1.833  -3.305  1.00 88.68           H
ATOM   1861 2HB  CYS A 133       0.056   1.238  -4.812  1.00 88.68           H
ATOM   1862  SG  CYS A 133       0.943   3.431  -4.265  1.00 88.68           S
ATOM   1863  HG  CYS A 133       0.438   4.080  -3.219  1.00 88.68           H
ATOM   1864  HN  CYS A 133      -1.952   3.776  -3.366  1.00 88.68           H
ATOM   1865  N   VAL A 134      -3.204   0.987  -4.410  1.00 87.69           N
ATOM   1866  CA  VAL A 134      -4.033  -0.194  -4.578  1.00 87.69           C
ATOM   1867  C   VAL A 134      -5.171   0.121  -5.551  1.00 87.69           C
ATOM   1868  O   VAL A 134      -5.490  -0.687  -6.422  1.00 87.69           O
ATOM   1869  HA  VAL A 134      -3.409  -0.976  -5.010  1.00 87.69           H
ATOM   1870  CB  VAL A 134      -4.530  -0.683  -3.216  1.00 87.69           C
ATOM   1871  HB  VAL A 134      -5.017   0.154  -2.716  1.00 87.69           H
ATOM   1872  CG1 VAL A 134      -5.563  -1.800  -3.377  1.00 87.69           C
ATOM   1873 1HG1 VAL A 134      -6.415  -1.427  -3.947  1.00 87.69           H
ATOM   1874 2HG1 VAL A 134      -5.112  -2.639  -3.907  1.00 87.69           H
ATOM   1875 3HG1 VAL A 134      -5.899  -2.129  -2.394  1.00 87.69           H
ATOM   1876  CG2 VAL A 134      -3.363  -1.139  -2.338  1.00 87.69           C
ATOM   1877 1HG2 VAL A 134      -2.835  -1.955  -2.831  1.00 87.69           H
ATOM   1878 2HG2 VAL A 134      -2.678  -0.305  -2.182  1.00 87.69           H
ATOM   1879 3HG2 VAL A 134      -3.743  -1.482  -1.376  1.00 87.69           H
ATOM   1880  HN  VAL A 134      -3.191   1.366  -3.485  1.00 87.69           H
ATOM   1881  N   LEU A 135      -5.753   1.297  -5.370  1.00 91.64           N
ATOM   1882  CA  LEU A 135      -6.896   1.699  -6.173  1.00 91.64           C
ATOM   1883  C   LEU A 135      -6.454   1.878  -7.627  1.00 91.64           C
ATOM   1884  O   LEU A 135      -7.211   1.585  -8.550  1.00 91.64           O
ATOM   1885  HA  LEU A 135      -7.625   0.890  -6.131  1.00 91.64           H
ATOM   1886  CB  LEU A 135      -7.561   2.940  -5.575  1.00 91.64           C
ATOM   1887 1HB  LEU A 135      -6.794   3.698  -5.416  1.00 91.64           H
ATOM   1888 2HB  LEU A 135      -8.259   3.343  -6.309  1.00 91.64           H
ATOM   1889  CG  LEU A 135      -8.313   2.730  -4.260  1.00 91.64           C
ATOM   1890  HG  LEU A 135      -7.630   2.270  -3.546  1.00 91.64           H
ATOM   1891  CD1 LEU A 135      -8.757   4.067  -3.663  1.00 91.64           C
ATOM   1892 1HD1 LEU A 135      -7.882   4.688  -3.470  1.00 91.64           H
ATOM   1893 2HD1 LEU A 135      -9.417   4.577  -4.365  1.00 91.64           H
ATOM   1894 3HD1 LEU A 135      -9.289   3.889  -2.728  1.00 91.64           H
ATOM   1895  CD2 LEU A 135      -9.487   1.768  -4.447  1.00 91.64           C
ATOM   1896 1HD2 LEU A 135     -10.179   2.177  -5.183  1.00 91.64           H
ATOM   1897 2HD2 LEU A 135      -9.115   0.804  -4.794  1.00 91.64           H
ATOM   1898 3HD2 LEU A 135     -10.004   1.636  -3.496  1.00 91.64           H
ATOM   1899  HN  LEU A 135      -5.458   1.969  -4.690  1.00 91.64           H
ATOM   1900  N   LEU A 136      -5.229   2.358  -7.785  1.00 90.94           N
ATOM   1901  CA  LEU A 136      -4.678   2.583  -9.110  1.00 90.94           C
ATOM   1902  C   LEU A 136      -4.496   1.238  -9.817  1.00 90.94           C
ATOM   1903  O   LEU A 136      -4.844   1.096 -10.988  1.00 90.94           O
ATOM   1904  HA  LEU A 136      -5.404   3.171  -9.670  1.00 90.94           H
ATOM   1905  CB  LEU A 136      -3.394   3.410  -9.024  1.00 90.94           C
ATOM   1906 1HB  LEU A 136      -2.782   3.012  -8.215  1.00 90.94           H
ATOM   1907 2HB  LEU A 136      -2.832   3.270  -9.947  1.00 90.94           H
ATOM   1908  CG  LEU A 136      -3.578   4.912  -8.795  1.00 90.94           C
ATOM   1909  HG  LEU A 136      -4.280   5.048  -7.972  1.00 90.94           H
ATOM   1910  CD1 LEU A 136      -2.261   5.569  -8.379  1.00 90.94           C
ATOM   1911 1HD1 LEU A 136      -1.904   5.115  -7.454  1.00 90.94           H
ATOM   1912 2HD1 LEU A 136      -1.519   5.424  -9.164  1.00 90.94           H
ATOM   1913 3HD1 LEU A 136      -2.420   6.636  -8.223  1.00 90.94           H
ATOM   1914  CD2 LEU A 136      -4.191   5.583 -10.026  1.00 90.94           C
ATOM   1915 1HD2 LEU A 136      -3.533   5.439 -10.883  1.00 90.94           H
ATOM   1916 2HD2 LEU A 136      -5.164   5.140 -10.235  1.00 90.94           H
ATOM   1917 3HD2 LEU A 136      -4.311   6.650  -9.836  1.00 90.94           H
ATOM   1918  HN  LEU A 136      -4.618   2.591  -7.028  1.00 90.94           H
ATOM   1919  N   ILE A 137      -3.951   0.285  -9.075  1.00 86.02           N
ATOM   1920  CA  ILE A 137      -3.696  -1.037  -9.624  1.00 86.02           C
ATOM   1921  C   ILE A 137      -5.020  -1.665 -10.064  1.00 86.02           C
ATOM   1922  O   ILE A 137      -5.090  -2.301 -11.115  1.00 86.02           O
ATOM   1923  HA  ILE A 137      -3.065  -0.909 -10.503  1.00 86.02           H
ATOM   1924  CB  ILE A 137      -2.912  -1.890  -8.624  1.00 86.02           C
ATOM   1925  HB  ILE A 137      -3.378  -1.781  -7.644  1.00 86.02           H
ATOM   1926  CG1 ILE A 137      -1.469  -1.397  -8.496  1.00 86.02           C
ATOM   1927 1HG1 ILE A 137      -0.921  -1.625  -9.410  1.00 86.02           H
ATOM   1928 2HG1 ILE A 137      -1.460  -0.314  -8.380  1.00 86.02           H
ATOM   1929  CG2 ILE A 137      -2.982  -3.372  -8.996  1.00 86.02           C
ATOM   1930 1HG2 ILE A 137      -4.021  -3.699  -8.994  1.00 86.02           H
ATOM   1931 2HG2 ILE A 137      -2.556  -3.518  -9.989  1.00 86.02           H
ATOM   1932 3HG2 ILE A 137      -2.416  -3.956  -8.269  1.00 86.02           H
ATOM   1933  CD1 ILE A 137      -0.772  -2.050  -7.301  1.00 86.02           C
ATOM   1934 1HD1 ILE A 137      -1.309  -1.799  -6.386  1.00 86.02           H
ATOM   1935 2HD1 ILE A 137      -0.762  -3.132  -7.432  1.00 86.02           H
ATOM   1936 3HD1 ILE A 137       0.252  -1.682  -7.233  1.00 86.02           H
ATOM   1937  HN  ILE A 137      -3.686   0.403  -8.118  1.00 86.02           H
ATOM   1938  N   MET A 138      -6.036  -1.467  -9.238  1.00 87.85           N
ATOM   1939  CA  MET A 138      -7.365  -1.964  -9.553  1.00 87.85           C
ATOM   1940  C   MET A 138      -7.890  -1.341 -10.848  1.00 87.85           C
ATOM   1941  O   MET A 138      -8.452  -2.037 -11.692  1.00 87.85           O
ATOM   1942  HA  MET A 138      -7.253  -3.041  -9.679  1.00 87.85           H
ATOM   1943  CB  MET A 138      -8.319  -1.634  -8.404  1.00 87.85           C
ATOM   1944 1HB  MET A 138      -7.907  -2.007  -7.466  1.00 87.85           H
ATOM   1945 2HB  MET A 138      -8.413  -0.553  -8.303  1.00 87.85           H
ATOM   1946  CG  MET A 138      -9.699  -2.252  -8.642  1.00 87.85           C
ATOM   1947 1HG  MET A 138     -10.113  -1.885  -9.582  1.00 87.85           H
ATOM   1948 2HG  MET A 138      -9.611  -3.334  -8.734  1.00 87.85           H
ATOM   1949  SD  MET A 138     -10.793  -1.841  -7.293  1.00 87.85           S
ATOM   1950  CE  MET A 138     -11.008  -0.094  -7.589  1.00 87.85           C
ATOM   1951 1HE  MET A 138     -10.039   0.404  -7.541  1.00 87.85           H
ATOM   1952 2HE  MET A 138     -11.446   0.056  -8.575  1.00 87.85           H
ATOM   1953 3HE  MET A 138     -11.669   0.324  -6.830  1.00 87.85           H
ATOM   1954  HN  MET A 138      -5.963  -0.977  -8.369  1.00 87.85           H
ATOM   1955  N   CYS A 139      -7.690  -0.036 -10.964  1.00 90.91           N
ATOM   1956  CA  CYS A 139      -8.204   0.701 -12.105  1.00 90.91           C
ATOM   1957  C   CYS A 139      -7.475   0.216 -13.359  1.00 90.91           C
ATOM   1958  O   CYS A 139      -8.069   0.130 -14.433  1.00 90.91           O
ATOM   1959  HA  CYS A 139      -9.269   0.480 -12.166  1.00 90.91           H
ATOM   1960  CB  CYS A 139      -8.063   2.213 -11.912  1.00 90.91           C
ATOM   1961 1HB  CYS A 139      -7.063   2.449 -11.546  1.00 90.91           H
ATOM   1962 2HB  CYS A 139      -8.181   2.722 -12.868  1.00 90.91           H
ATOM   1963  SG  CYS A 139      -9.320   2.812 -10.725  1.00 90.91           S
ATOM   1964  HG  CYS A 139      -8.709   2.359  -9.634  1.00 90.91           H
ATOM   1965  HN  CYS A 139      -7.187   0.513 -10.297  1.00 90.91           H
ATOM   1966  N   ILE A 140      -6.198  -0.090 -13.182  1.00 84.79           N
ATOM   1967  CA  ILE A 140      -5.396  -0.618 -14.272  1.00 84.79           C
ATOM   1968  C   ILE A 140      -6.035  -1.907 -14.792  1.00 84.79           C
ATOM   1969  O   ILE A 140      -6.147  -2.106 -16.000  1.00 84.79           O
ATOM   1970  HA  ILE A 140      -5.408   0.121 -15.074  1.00 84.79           H
ATOM   1971  CB  ILE A 140      -3.940  -0.786 -13.834  1.00 84.79           C
ATOM   1972  HB  ILE A 140      -3.931  -1.263 -12.854  1.00 84.79           H
ATOM   1973  CG1 ILE A 140      -3.252   0.572 -13.682  1.00 84.79           C
ATOM   1974 1HG1 ILE A 140      -3.062   0.999 -14.667  1.00 84.79           H
ATOM   1975 2HG1 ILE A 140      -3.913   1.262 -13.158  1.00 84.79           H
ATOM   1976  CG2 ILE A 140      -3.182  -1.709 -14.791  1.00 84.79           C
ATOM   1977 1HG2 ILE A 140      -3.659  -2.689 -14.805  1.00 84.79           H
ATOM   1978 2HG2 ILE A 140      -3.198  -1.283 -15.795  1.00 84.79           H
ATOM   1979 3HG2 ILE A 140      -2.150  -1.811 -14.457  1.00 84.79           H
ATOM   1980  CD1 ILE A 140      -1.935   0.437 -12.916  1.00 84.79           C
ATOM   1981 1HD1 ILE A 140      -2.132   0.032 -11.924  1.00 84.79           H
ATOM   1982 2HD1 ILE A 140      -1.267  -0.234 -13.457  1.00 84.79           H
ATOM   1983 3HD1 ILE A 140      -1.467   1.417 -12.823  1.00 84.79           H
ATOM   1984  HN  ILE A 140      -5.712   0.018 -12.314  1.00 84.79           H
ATOM   1985  N   SER A 141      -6.438  -2.750 -13.852  1.00 85.74           N
ATOM   1986  CA  SER A 141      -6.990  -4.049 -14.199  1.00 85.74           C
ATOM   1987  C   SER A 141      -8.291  -3.871 -14.984  1.00 85.74           C
ATOM   1988  O   SER A 141      -8.527  -4.571 -15.968  1.00 85.74           O
ATOM   1989  HA  SER A 141      -6.232  -4.529 -14.817  1.00 85.74           H
ATOM   1990  CB  SER A 141      -7.237  -4.894 -12.948  1.00 85.74           C
ATOM   1991 1HB  SER A 141      -8.006  -4.422 -12.336  1.00 85.74           H
ATOM   1992 2HB  SER A 141      -7.619  -5.872 -13.240  1.00 85.74           H
ATOM   1993  OG  SER A 141      -6.052  -5.060 -12.174  1.00 85.74           O
ATOM   1994  HG  SER A 141      -5.963  -4.310 -11.518  1.00 85.74           H
ATOM   1995  HN  SER A 141      -6.392  -2.559 -12.872  1.00 85.74           H
ATOM   1996  N   VAL A 142      -9.102  -2.932 -14.520  1.00 88.12           N
ATOM   1997  CA  VAL A 142     -10.378  -2.662 -15.160  1.00 88.12           C
ATOM   1998  C   VAL A 142     -10.133  -2.151 -16.581  1.00 88.12           C
ATOM   1999  O   VAL A 142     -10.826  -2.549 -17.516  1.00 88.12           O
ATOM   2000  HA  VAL A 142     -10.924  -3.603 -15.215  1.00 88.12           H
ATOM   2001  CB  VAL A 142     -11.195  -1.689 -14.308  1.00 88.12           C
ATOM   2002  HB  VAL A 142     -10.603  -0.785 -14.170  1.00 88.12           H
ATOM   2003  CG1 VAL A 142     -12.493  -1.296 -15.016  1.00 88.12           C
ATOM   2004 1HG1 VAL A 142     -12.258  -0.816 -15.966  1.00 88.12           H
ATOM   2005 2HG1 VAL A 142     -13.092  -2.188 -15.199  1.00 88.12           H
ATOM   2006 3HG1 VAL A 142     -13.055  -0.604 -14.389  1.00 88.12           H
ATOM   2007  CG2 VAL A 142     -11.482  -2.279 -12.925  1.00 88.12           C
ATOM   2008 1HG2 VAL A 142     -12.046  -3.205 -13.036  1.00 88.12           H
ATOM   2009 2HG2 VAL A 142     -10.541  -2.484 -12.416  1.00 88.12           H
ATOM   2010 3HG2 VAL A 142     -12.064  -1.567 -12.340  1.00 88.12           H
ATOM   2011  HN  VAL A 142      -8.899  -2.361 -13.724  1.00 88.12           H
ATOM   2012  N   ASP A 143      -9.145  -1.275 -16.699  1.00 82.78           N
ATOM   2013  CA  ASP A 143      -8.830  -0.672 -17.983  1.00 82.78           C
ATOM   2014  C   ASP A 143      -8.418  -1.766 -18.969  1.00 82.78           C
ATOM   2015  O   ASP A 143      -8.814  -1.739 -20.133  1.00 82.78           O
ATOM   2016  HA  ASP A 143      -9.740  -0.156 -18.288  1.00 82.78           H
ATOM   2017  CB  ASP A 143      -7.666   0.314 -17.857  1.00 82.78           C
ATOM   2018 1HB  ASP A 143      -7.932   1.110 -17.162  1.00 82.78           H
ATOM   2019 2HB  ASP A 143      -6.797  -0.196 -17.440  1.00 82.78           H
ATOM   2020  CG  ASP A 143      -7.307   0.915 -19.217  1.00 82.78           C
ATOM   2021  OD1 ASP A 143      -8.210   1.534 -19.820  1.00 82.78           O
ATOM   2022  OD2 ASP A 143      -6.138   0.742 -19.623  1.00 82.78           O
ATOM   2023  HN  ASP A 143      -8.567  -0.979 -15.939  1.00 82.78           H
ATOM   2024  N   ARG A 144      -7.628  -2.704 -18.467  1.00 73.06           N
ATOM   2025  CA  ARG A 144      -7.149  -3.800 -19.292  1.00 73.06           C
ATOM   2026  C   ARG A 144      -8.324  -4.649 -19.782  1.00 73.06           C
ATOM   2027  O   ARG A 144      -8.374  -5.031 -20.950  1.00 73.06           O
ATOM   2028  HA  ARG A 144      -6.639  -3.318 -20.126  1.00 73.06           H
ATOM   2029  CB  ARG A 144      -6.176  -4.689 -18.516  1.00 73.06           C
ATOM   2030 1HB  ARG A 144      -6.623  -4.982 -17.566  1.00 73.06           H
ATOM   2031 2HB  ARG A 144      -5.989  -5.606 -19.076  1.00 73.06           H
ATOM   2032  CG  ARG A 144      -4.854  -3.963 -18.261  1.00 73.06           C
ATOM   2033 1HG  ARG A 144      -5.038  -3.057 -17.684  1.00 73.06           H
ATOM   2034 2HG  ARG A 144      -4.197  -4.594 -17.663  1.00 73.06           H
ATOM   2035  CD  ARG A 144      -4.163  -3.603 -19.578  1.00 73.06           C
ATOM   2036 1HD  ARG A 144      -3.081  -3.606 -19.444  1.00 73.06           H
ATOM   2037 2HD  ARG A 144      -4.392  -4.352 -20.335  1.00 73.06           H
ATOM   2038  NE  ARG A 144      -4.611  -2.268 -20.036  1.00 73.06           N
ATOM   2039  HE  ARG A 144      -5.220  -1.748 -19.439  1.00 73.06           H
ATOM   2040  CZ  ARG A 144      -4.250  -1.715 -21.202  1.00 73.06           C
ATOM   2041  NH1 ARG A 144      -3.435  -2.367 -22.042  1.00 73.06           N
ATOM   2042 1HH1 ARG A 144      -3.091  -3.275 -21.801  1.00 73.06           H
ATOM   2043 2HH1 ARG A 144      -3.171  -1.947 -22.910  1.00 73.06           H
ATOM   2044  NH2 ARG A 144      -4.717  -0.498 -21.515  1.00 73.06           N
ATOM   2045 1HH2 ARG A 144      -4.457  -0.071 -22.381  1.00 73.06           H
ATOM   2046 2HH2 ARG A 144      -5.325  -0.018 -20.883  1.00 73.06           H
ATOM   2047  HN  ARG A 144      -7.317  -2.724 -17.517  1.00 73.06           H
ATOM   2048  N   TYR A 145      -9.242  -4.918 -18.865  1.00 84.52           N
ATOM   2049  CA  TYR A 145     -10.434  -5.678 -19.199  1.00 84.52           C
ATOM   2050  C   TYR A 145     -11.197  -5.022 -20.351  1.00 84.52           C
ATOM   2051  O   TYR A 145     -11.501  -5.673 -21.350  1.00 84.52           O
ATOM   2052  HA  TYR A 145     -10.122  -6.677 -19.502  1.00 84.52           H
ATOM   2053  CB  TYR A 145     -11.311  -5.660 -17.946  1.00 84.52           C
ATOM   2054 1HB  TYR A 145     -10.877  -6.327 -17.201  1.00 84.52           H
ATOM   2055 2HB  TYR A 145     -11.299  -4.656 -17.521  1.00 84.52           H
ATOM   2056  CG  TYR A 145     -12.763  -6.074 -18.196  1.00 84.52           C
ATOM   2057  CD1 TYR A 145     -13.763  -5.123 -18.183  1.00 84.52           C
ATOM   2058  HD1 TYR A 145     -13.519  -4.078 -17.994  1.00 84.52           H
ATOM   2059  CD2 TYR A 145     -13.071  -7.397 -18.435  1.00 84.52           C
ATOM   2060  HD2 TYR A 145     -12.281  -8.148 -18.445  1.00 84.52           H
ATOM   2061  CE1 TYR A 145     -15.129  -5.513 -18.418  1.00 84.52           C
ATOM   2062  HE1 TYR A 145     -15.929  -4.772 -18.411  1.00 84.52           H
ATOM   2063  CE2 TYR A 145     -14.437  -7.787 -18.670  1.00 84.52           C
ATOM   2064  HE2 TYR A 145     -14.695  -8.829 -18.860  1.00 84.52           H
ATOM   2065  CZ  TYR A 145     -15.399  -6.825 -18.651  1.00 84.52           C
ATOM   2066  OH  TYR A 145     -16.689  -7.193 -18.873  1.00 84.52           O
ATOM   2067  HH  TYR A 145     -16.740  -8.178 -19.042  1.00 84.52           H
ATOM   2068  HN  TYR A 145      -9.180  -4.627 -17.910  1.00 84.52           H
ATOM   2069  N   ILE A 146     -11.485  -3.741 -20.175  1.00 81.72           N
ATOM   2070  CA  ILE A 146     -12.285  -3.013 -21.145  1.00 81.72           C
ATOM   2071  C   ILE A 146     -11.577  -3.032 -22.501  1.00 81.72           C
ATOM   2072  O   ILE A 146     -12.219  -3.185 -23.538  1.00 81.72           O
ATOM   2073  HA  ILE A 146     -13.235  -3.538 -21.244  1.00 81.72           H
ATOM   2074  CB  ILE A 146     -12.597  -1.605 -20.634  1.00 81.72           C
ATOM   2075  HB  ILE A 146     -11.659  -1.133 -20.339  1.00 81.72           H
ATOM   2076  CG1 ILE A 146     -13.487  -1.657 -19.390  1.00 81.72           C
ATOM   2077 1HG1 ILE A 146     -14.494  -1.967 -19.672  1.00 81.72           H
ATOM   2078 2HG1 ILE A 146     -13.106  -2.407 -18.697  1.00 81.72           H
ATOM   2079  CG2 ILE A 146     -13.208  -0.743 -21.740  1.00 81.72           C
ATOM   2080 1HG2 ILE A 146     -12.505  -0.665 -22.570  1.00 81.72           H
ATOM   2081 2HG2 ILE A 146     -14.133  -1.201 -22.089  1.00 81.72           H
ATOM   2082 3HG2 ILE A 146     -13.419   0.253 -21.350  1.00 81.72           H
ATOM   2083  CD1 ILE A 146     -13.542  -0.295 -18.697  1.00 81.72           C
ATOM   2084 1HD1 ILE A 146     -12.537  -0.000 -18.395  1.00 81.72           H
ATOM   2085 2HD1 ILE A 146     -13.946   0.447 -19.386  1.00 81.72           H
ATOM   2086 3HD1 ILE A 146     -14.181  -0.360 -17.817  1.00 81.72           H
ATOM   2087  HN  ILE A 146     -11.182  -3.203 -19.388  1.00 81.72           H
ATOM   2088  N   ALA A 147     -10.262  -2.874 -22.448  1.00 80.60           N
ATOM   2089  CA  ALA A 147      -9.477  -2.729 -23.662  1.00 80.60           C
ATOM   2090  C   ALA A 147      -9.535  -4.033 -24.461  1.00 80.60           C
ATOM   2091  O   ALA A 147      -9.387  -4.024 -25.682  1.00 80.60           O
ATOM   2092  HA  ALA A 147      -9.924  -1.930 -24.254  1.00 80.60           H
ATOM   2093  CB  ALA A 147      -8.045  -2.331 -23.299  1.00 80.60           C
ATOM   2094 1HB  ALA A 147      -8.057  -1.384 -22.759  1.00 80.60           H
ATOM   2095 2HB  ALA A 147      -7.602  -3.103 -22.670  1.00 80.60           H
ATOM   2096 3HB  ALA A 147      -7.456  -2.223 -24.210  1.00 80.60           H
ATOM   2097  HN  ALA A 147      -9.736  -2.844 -21.598  1.00 80.60           H
ATOM   2098  N   ILE A 148      -9.752  -5.122 -23.739  1.00 76.65           N
ATOM   2099  CA  ILE A 148      -9.633  -6.446 -24.327  1.00 76.65           C
ATOM   2100  C   ILE A 148     -11.030  -6.994 -24.624  1.00 76.65           C
ATOM   2101  O   ILE A 148     -11.309  -7.419 -25.745  1.00 76.65           O
ATOM   2102  HA  ILE A 148      -9.098  -6.337 -25.270  1.00 76.65           H
ATOM   2103  CB  ILE A 148      -8.793  -7.357 -23.431  1.00 76.65           C
ATOM   2104  HB  ILE A 148      -9.172  -7.279 -22.412  1.00 76.65           H
ATOM   2105  CG1 ILE A 148      -7.331  -6.904 -23.405  1.00 76.65           C
ATOM   2106 1HG1 ILE A 148      -6.887  -7.042 -24.390  1.00 76.65           H
ATOM   2107 2HG1 ILE A 148      -7.281  -5.839 -23.179  1.00 76.65           H
ATOM   2108  CG2 ILE A 148      -8.931  -8.821 -23.853  1.00 76.65           C
ATOM   2109 1HG2 ILE A 148      -9.976  -9.124 -23.778  1.00 76.65           H
ATOM   2110 2HG2 ILE A 148      -8.593  -8.935 -24.883  1.00 76.65           H
ATOM   2111 3HG2 ILE A 148      -8.323  -9.447 -23.200  1.00 76.65           H
ATOM   2112  CD1 ILE A 148      -6.532  -7.690 -22.364  1.00 76.65           C
ATOM   2113 1HD1 ILE A 148      -6.965  -7.529 -21.376  1.00 76.65           H
ATOM   2114 2HD1 ILE A 148      -6.564  -8.752 -22.606  1.00 76.65           H
ATOM   2115 3HD1 ILE A 148      -5.497  -7.348 -22.366  1.00 76.65           H
ATOM   2116  HN  ILE A 148     -10.004  -5.111 -22.771  1.00 76.65           H
ATOM   2117  N   ALA A 149     -11.872  -6.968 -23.601  1.00 77.02           N
ATOM   2118  CA  ALA A 149     -13.170  -7.615 -23.683  1.00 77.02           C
ATOM   2119  C   ALA A 149     -14.110  -6.758 -24.533  1.00 77.02           C
ATOM   2120  O   ALA A 149     -14.913  -7.286 -25.301  1.00 77.02           O
ATOM   2121  HA  ALA A 149     -13.030  -8.580 -24.171  1.00 77.02           H
ATOM   2122  CB  ALA A 149     -13.713  -7.851 -22.272  1.00 77.02           C
ATOM   2123 1HB  ALA A 149     -13.023  -8.490 -21.719  1.00 77.02           H
ATOM   2124 2HB  ALA A 149     -13.815  -6.896 -21.757  1.00 77.02           H
ATOM   2125 3HB  ALA A 149     -14.687  -8.337 -22.333  1.00 77.02           H
ATOM   2126  HN  ALA A 149     -11.679  -6.516 -22.730  1.00 77.02           H
ATOM   2127  N   GLN A 150     -13.978  -5.450 -24.367  1.00 68.69           N
ATOM   2128  CA  GLN A 150     -14.875  -4.518 -25.029  1.00 68.69           C
ATOM   2129  C   GLN A 150     -14.112  -3.694 -26.068  1.00 68.69           C
ATOM   2130  O   GLN A 150     -14.321  -2.487 -26.183  1.00 68.69           O
ATOM   2131  HA  GLN A 150     -15.623  -5.137 -25.524  1.00 68.69           H
ATOM   2132  CB  GLN A 150     -15.570  -3.610 -24.012  1.00 68.69           C
ATOM   2133 1HB  GLN A 150     -14.828  -3.003 -23.494  1.00 68.69           H
ATOM   2134 2HB  GLN A 150     -16.239  -2.923 -24.530  1.00 68.69           H
ATOM   2135  CG  GLN A 150     -16.364  -4.433 -22.995  1.00 68.69           C
ATOM   2136 1HG  GLN A 150     -17.003  -5.145 -23.518  1.00 68.69           H
ATOM   2137 2HG  GLN A 150     -15.679  -5.014 -22.378  1.00 68.69           H
ATOM   2138  CD  GLN A 150     -17.220  -3.529 -22.106  1.00 68.69           C
ATOM   2139  OE1 GLN A 150     -17.202  -2.313 -22.213  1.00 68.69           O
ATOM   2140  NE2 GLN A 150     -17.968  -4.187 -21.226  1.00 68.69           N
ATOM   2141 1HE2 GLN A 150     -17.936  -5.186 -21.190  1.00 68.69           H
ATOM   2142 2HE2 GLN A 150     -18.563  -3.683 -20.599  1.00 68.69           H
ATOM   2143  HN  GLN A 150     -13.276  -5.027 -23.794  1.00 68.69           H
ATOM   2144  N   ALA A 151     -13.243  -4.378 -26.797  1.00 68.45           N
ATOM   2145  CA  ALA A 151     -12.280  -3.699 -27.647  1.00 68.45           C
ATOM   2146  C   ALA A 151     -13.023  -2.780 -28.619  1.00 68.45           C
ATOM   2147  O   ALA A 151     -12.575  -1.668 -28.893  1.00 68.45           O
ATOM   2148  HA  ALA A 151     -11.640  -3.093 -27.005  1.00 68.45           H
ATOM   2149  CB  ALA A 151     -11.415  -4.734 -28.368  1.00 68.45           C
ATOM   2150 1HB  ALA A 151     -10.886  -5.341 -27.633  1.00 68.45           H
ATOM   2151 2HB  ALA A 151     -12.050  -5.375 -28.979  1.00 68.45           H
ATOM   2152 3HB  ALA A 151     -10.693  -4.224 -29.005  1.00 68.45           H
ATOM   2153  HN  ALA A 151     -13.191  -5.377 -26.813  1.00 68.45           H
ATOM   2154  N   MET A 152     -14.145  -3.281 -29.115  1.00 58.08           N
ATOM   2155  CA  MET A 152     -14.916  -2.551 -30.107  1.00 58.08           C
ATOM   2156  C   MET A 152     -15.402  -1.212 -29.548  1.00 58.08           C
ATOM   2157  O   MET A 152     -15.224  -0.171 -30.177  1.00 58.08           O
ATOM   2158  HA  MET A 152     -14.233  -2.378 -30.940  1.00 58.08           H
ATOM   2159  CB  MET A 152     -16.119  -3.391 -30.539  1.00 58.08           C
ATOM   2160 1HB  MET A 152     -16.601  -3.821 -29.661  1.00 58.08           H
ATOM   2161 2HB  MET A 152     -16.856  -2.754 -31.028  1.00 58.08           H
ATOM   2162  CG  MET A 152     -15.692  -4.510 -31.492  1.00 58.08           C
ATOM   2163 1HG  MET A 152     -15.161  -4.089 -32.346  1.00 58.08           H
ATOM   2164 2HG  MET A 152     -15.001  -5.185 -30.987  1.00 58.08           H
ATOM   2165  SD  MET A 152     -17.126  -5.414 -32.052  1.00 58.08           S
ATOM   2166  CE  MET A 152     -17.828  -4.218 -33.175  1.00 58.08           C
ATOM   2167 1HE  MET A 152     -18.065  -3.304 -32.631  1.00 58.08           H
ATOM   2168 2HE  MET A 152     -17.109  -3.994 -33.964  1.00 58.08           H
ATOM   2169 3HE  MET A 152     -18.737  -4.624 -33.618  1.00 58.08           H
ATOM   2170  HN  MET A 152     -14.528  -4.166 -28.850  1.00 58.08           H
ATOM   2171  N   ARG A 153     -16.007  -1.284 -28.371  1.00 56.56           N
ATOM   2172  CA  ARG A 153     -16.553  -0.097 -27.736  1.00 56.56           C
ATOM   2173  C   ARG A 153     -15.423   0.818 -27.260  1.00 56.56           C
ATOM   2174  O   ARG A 153     -15.590   2.035 -27.194  1.00 56.56           O
ATOM   2175  HA  ARG A 153     -17.147   0.386 -28.512  1.00 56.56           H
ATOM   2176  CB  ARG A 153     -17.437  -0.466 -26.544  1.00 56.56           C
ATOM   2177 1HB  ARG A 153     -16.934  -1.214 -25.931  1.00 56.56           H
ATOM   2178 2HB  ARG A 153     -17.590   0.410 -25.914  1.00 56.56           H
ATOM   2179  CG  ARG A 153     -18.790  -1.008 -27.011  1.00 56.56           C
ATOM   2180 1HG  ARG A 153     -19.248  -0.303 -27.705  1.00 56.56           H
ATOM   2181 2HG  ARG A 153     -18.644  -1.941 -27.554  1.00 56.56           H
ATOM   2182  CD  ARG A 153     -19.725  -1.244 -25.823  1.00 56.56           C
ATOM   2183 1HD  ARG A 153     -19.309  -2.009 -25.168  1.00 56.56           H
ATOM   2184 2HD  ARG A 153     -19.814  -0.332 -25.233  1.00 56.56           H
ATOM   2185  NE  ARG A 153     -21.060  -1.664 -26.306  1.00 56.56           N
ATOM   2186  HE  ARG A 153     -21.212  -1.695 -27.294  1.00 56.56           H
ATOM   2187  CZ  ARG A 153     -22.077  -2.004 -25.503  1.00 56.56           C
ATOM   2188  NH1 ARG A 153     -21.929  -1.980 -24.171  1.00 56.56           N
ATOM   2189 1HH1 ARG A 153     -21.055  -1.706 -23.770  1.00 56.56           H
ATOM   2190 2HH1 ARG A 153     -22.693  -2.236 -23.579  1.00 56.56           H
ATOM   2191  NH2 ARG A 153     -23.244  -2.370 -26.051  1.00 56.56           N
ATOM   2192 1HH2 ARG A 153     -24.012  -2.627 -25.465  1.00 56.56           H
ATOM   2193 2HH2 ARG A 153     -23.346  -2.385 -27.046  1.00 56.56           H
ATOM   2194  HN  ARG A 153     -16.127  -2.132 -27.855  1.00 56.56           H
ATOM   2195  N   ALA A 154     -14.296   0.197 -26.942  1.00 60.95           N
ATOM   2196  CA  ALA A 154     -13.178   0.924 -26.366  1.00 60.95           C
ATOM   2197  C   ALA A 154     -12.593   1.868 -27.417  1.00 60.95           C
ATOM   2198  O   ALA A 154     -11.989   2.884 -27.077  1.00 60.95           O
ATOM   2199  HA  ALA A 154     -13.560   1.514 -25.532  1.00 60.95           H
ATOM   2200  CB  ALA A 154     -12.143  -0.070 -25.834  1.00 60.95           C
ATOM   2201 1HB  ALA A 154     -12.601  -0.697 -25.069  1.00 60.95           H
ATOM   2202 2HB  ALA A 154     -11.786  -0.696 -26.652  1.00 60.95           H
ATOM   2203 3HB  ALA A 154     -11.304   0.476 -25.401  1.00 60.95           H
ATOM   2204  HN  ALA A 154     -14.142  -0.783 -27.071  1.00 60.95           H
ATOM   2205  N   HIS A 155     -12.793   1.500 -28.674  1.00 56.56           N
ATOM   2206  CA  HIS A 155     -12.165   2.214 -29.773  1.00 56.56           C
ATOM   2207  C   HIS A 155     -12.848   3.570 -29.960  1.00 56.56           C
ATOM   2208  O   HIS A 155     -12.181   4.580 -30.179  1.00 56.56           O
ATOM   2209  HA  HIS A 155     -11.126   2.377 -29.487  1.00 56.56           H
ATOM   2210  CB  HIS A 155     -12.171   1.366 -31.046  1.00 56.56           C
ATOM   2211 1HB  HIS A 155     -12.287   0.318 -30.772  1.00 56.56           H
ATOM   2212 2HB  HIS A 155     -13.040   1.636 -31.646  1.00 56.56           H
ATOM   2213  CG  HIS A 155     -10.928   1.516 -31.890  1.00 56.56           C
ATOM   2214  ND1 HIS A 155     -10.610   2.688 -32.555  1.00 56.56           N
ATOM   2215  HD1 HIS A 155     -11.150   3.529 -32.548  1.00 56.56           H
ATOM   2216  CD2 HIS A 155      -9.927   0.632 -32.168  1.00 56.56           C
ATOM   2217  HD2 HIS A 155      -9.862  -0.393 -31.802  1.00 56.56           H
ATOM   2218  CE1 HIS A 155      -9.468   2.505 -33.202  1.00 56.56           C
ATOM   2219  HE1 HIS A 155      -8.956   3.243 -33.818  1.00 56.56           H
ATOM   2220  NE2 HIS A 155      -9.047   1.230 -32.962  1.00 56.56           N
ATOM   2221  HN  HIS A 155     -13.371   0.730 -28.946  1.00 56.56           H
ATOM   2222  N   THR A 156     -14.170   3.549 -29.868  1.00 62.11           N
ATOM   2223  CA  THR A 156     -14.957   4.743 -30.126  1.00 62.11           C
ATOM   2224  C   THR A 156     -14.759   5.765 -29.005  1.00 62.11           C
ATOM   2225  O   THR A 156     -14.878   6.968 -29.229  1.00 62.11           O
ATOM   2226  HA  THR A 156     -14.594   5.202 -31.045  1.00 62.11           H
ATOM   2227  CB  THR A 156     -16.415   4.317 -30.310  1.00 62.11           C
ATOM   2228  HB  THR A 156     -17.078   5.182 -30.296  1.00 62.11           H
ATOM   2229  OG1 THR A 156     -16.630   3.360 -29.275  1.00 62.11           O
ATOM   2230  HG1 THR A 156     -17.610   3.197 -29.159  1.00 62.11           H
ATOM   2231  CG2 THR A 156     -16.636   3.525 -31.600  1.00 62.11           C
ATOM   2232 1HG2 THR A 156     -16.022   2.625 -31.584  1.00 62.11           H
ATOM   2233 2HG2 THR A 156     -16.355   4.140 -32.456  1.00 62.11           H
ATOM   2234 3HG2 THR A 156     -17.687   3.248 -31.681  1.00 62.11           H
ATOM   2235  HN  THR A 156     -14.700   2.738 -29.622  1.00 62.11           H
ATOM   2236  N   TRP A 157     -14.461   5.248 -27.822  1.00 56.33           N
ATOM   2237  CA  TRP A 157     -14.410   6.081 -26.632  1.00 56.33           C
ATOM   2238  C   TRP A 157     -12.957   6.505 -26.414  1.00 56.33           C
ATOM   2239  O   TRP A 157     -12.617   7.054 -25.367  1.00 56.33           O
ATOM   2240  HA  TRP A 157     -15.031   6.958 -26.813  1.00 56.33           H
ATOM   2241  CB  TRP A 157     -15.008   5.352 -25.427  1.00 56.33           C
ATOM   2242 1HB  TRP A 157     -14.582   4.350 -25.373  1.00 56.33           H
ATOM   2243 2HB  TRP A 157     -14.712   5.873 -24.517  1.00 56.33           H
ATOM   2244  CG  TRP A 157     -16.534   5.241 -25.461  1.00 56.33           C
ATOM   2245  CD1 TRP A 157     -17.286   4.431 -26.219  1.00 56.33           C
ATOM   2246  HD1 TRP A 157     -16.884   3.717 -26.939  1.00 56.33           H
ATOM   2247  CD2 TRP A 157     -17.469   6.002 -24.668  1.00 56.33           C
ATOM   2248  NE1 TRP A 157     -18.631   4.614 -25.974  1.00 56.33           N
ATOM   2249  HE1 TRP A 157     -19.385   4.126 -26.415  1.00 56.33           H
ATOM   2250  CE2 TRP A 157     -18.746   5.599 -25.000  1.00 56.33           C
ATOM   2251  CE3 TRP A 157     -17.243   6.998 -23.702  1.00 56.33           C
ATOM   2252  HE3 TRP A 157     -16.244   7.333 -23.421  1.00 56.33           H
ATOM   2253  CZ2 TRP A 157     -19.897   6.139 -24.414  1.00 56.33           C
ATOM   2254  HZ2 TRP A 157     -20.896   5.804 -24.694  1.00 56.33           H
ATOM   2255  CZ3 TRP A 157     -18.404   7.528 -23.125  1.00 56.33           C
ATOM   2256  HZ3 TRP A 157     -18.285   8.304 -22.369  1.00 56.33           H
ATOM   2257  CH2 TRP A 157     -19.697   7.133 -23.449  1.00 56.33           C
ATOM   2258  HH2 TRP A 157     -20.550   7.595 -22.953  1.00 56.33           H
ATOM   2259  HN  TRP A 157     -14.256   4.281 -27.670  1.00 56.33           H
ATOM   2260  N   ARG A 158     -12.137   6.234 -27.419  1.00 56.31           N
ATOM   2261  CA  ARG A 158     -10.696   6.291 -27.245  1.00 56.31           C
ATOM   2262  C   ARG A 158     -10.276   7.674 -26.743  1.00 56.31           C
ATOM   2263  O   ARG A 158      -9.443   7.785 -25.844  1.00 56.31           O
ATOM   2264  HA  ARG A 158     -10.473   5.521 -26.507  1.00 56.31           H
ATOM   2265  CB  ARG A 158      -9.970   5.991 -28.559  1.00 56.31           C
ATOM   2266 1HB  ARG A 158     -10.383   5.088 -29.008  1.00 56.31           H
ATOM   2267 2HB  ARG A 158     -10.138   6.805 -29.265  1.00 56.31           H
ATOM   2268  CG  ARG A 158      -8.469   5.812 -28.327  1.00 56.31           C
ATOM   2269 1HG  ARG A 158      -8.040   6.744 -27.959  1.00 56.31           H
ATOM   2270 2HG  ARG A 158      -8.303   5.059 -27.557  1.00 56.31           H
ATOM   2271  CD  ARG A 158      -7.761   5.392 -29.617  1.00 56.31           C
ATOM   2272 1HD  ARG A 158      -8.177   4.453 -29.981  1.00 56.31           H
ATOM   2273 2HD  ARG A 158      -7.931   6.138 -30.394  1.00 56.31           H
ATOM   2274  NE  ARG A 158      -6.310   5.241 -29.373  1.00 56.31           N
ATOM   2275  HE  ARG A 158      -5.965   5.443 -28.456  1.00 56.31           H
ATOM   2276  CZ  ARG A 158      -5.428   4.849 -30.302  1.00 56.31           C
ATOM   2277  NH1 ARG A 158      -5.833   4.565 -31.547  1.00 56.31           N
ATOM   2278 1HH1 ARG A 158      -6.801   4.644 -31.789  1.00 56.31           H
ATOM   2279 2HH1 ARG A 158      -5.169   4.273 -32.235  1.00 56.31           H
ATOM   2280  NH2 ARG A 158      -4.134   4.746 -29.968  1.00 56.31           N
ATOM   2281 1HH2 ARG A 158      -3.463   4.455 -30.650  1.00 56.31           H
ATOM   2282 2HH2 ARG A 158      -3.840   4.960 -29.037  1.00 56.31           H
ATOM   2283  HN  ARG A 158     -12.442   5.980 -28.337  1.00 56.31           H
ATOM   2284  N   GLU A 159     -10.871   8.693 -27.344  1.00 59.99           N
ATOM   2285  CA  GLU A 159     -10.496  10.064 -27.042  1.00 59.99           C
ATOM   2286  C   GLU A 159     -10.928  10.431 -25.621  1.00 59.99           C
ATOM   2287  O   GLU A 159     -10.160  11.030 -24.870  1.00 59.99           O
ATOM   2288  HA  GLU A 159      -9.409  10.089 -27.116  1.00 59.99           H
ATOM   2289  CB  GLU A 159     -11.091  11.033 -28.065  1.00 59.99           C
ATOM   2290 1HB  GLU A 159     -12.151  10.818 -28.201  1.00 59.99           H
ATOM   2291 2HB  GLU A 159     -10.896  12.060 -27.754  1.00 59.99           H
ATOM   2292  CG  GLU A 159     -10.427  10.864 -29.433  1.00 59.99           C
ATOM   2293 1HG  GLU A 159      -9.344  10.922 -29.325  1.00 59.99           H
ATOM   2294 2HG  GLU A 159     -10.655   9.875 -29.832  1.00 59.99           H
ATOM   2295  CD  GLU A 159     -10.906  11.938 -30.412  1.00 59.99           C
ATOM   2296  OE1 GLU A 159     -10.224  12.107 -31.446  1.00 59.99           O
ATOM   2297  OE2 GLU A 159     -11.942  12.565 -30.103  1.00 59.99           O
ATOM   2298  HN  GLU A 159     -11.596   8.594 -28.026  1.00 59.99           H
ATOM   2299  N   LYS A 160     -12.157  10.057 -25.295  1.00 68.38           N
ATOM   2300  CA  LYS A 160     -12.744  10.444 -24.024  1.00 68.38           C
ATOM   2301  C   LYS A 160     -12.025   9.710 -22.890  1.00 68.38           C
ATOM   2302  O   LYS A 160     -12.033  10.166 -21.748  1.00 68.38           O
ATOM   2303  HA  LYS A 160     -12.580  11.515 -23.901  1.00 68.38           H
ATOM   2304  CB  LYS A 160     -14.257  10.217 -24.042  1.00 68.38           C
ATOM   2305 1HB  LYS A 160     -14.471   9.190 -24.338  1.00 68.38           H
ATOM   2306 2HB  LYS A 160     -14.660  10.349 -23.038  1.00 68.38           H
ATOM   2307  CG  LYS A 160     -14.946  11.185 -25.005  1.00 68.38           C
ATOM   2308 1HG  LYS A 160     -14.640  12.207 -24.780  1.00 68.38           H
ATOM   2309 2HG  LYS A 160     -14.628  10.975 -26.027  1.00 68.38           H
ATOM   2310  CD  LYS A 160     -16.468  11.069 -24.905  1.00 68.38           C
ATOM   2311 1HD  LYS A 160     -16.776  10.052 -25.151  1.00 68.38           H
ATOM   2312 2HD  LYS A 160     -16.784  11.257 -23.879  1.00 68.38           H
ATOM   2313  CE  LYS A 160     -17.157  12.058 -25.846  1.00 68.38           C
ATOM   2314 1HE  LYS A 160     -16.869  13.077 -25.587  1.00 68.38           H
ATOM   2315 2HE  LYS A 160     -16.828  11.885 -26.871  1.00 68.38           H
ATOM   2316  NZ  LYS A 160     -18.628  11.916 -25.762  1.00 68.38           N
ATOM   2317 1HZ  LYS A 160     -19.069  12.590 -26.379  1.00 68.38           H
ATOM   2318 2HZ  LYS A 160     -18.893  10.978 -26.040  1.00 68.38           H
ATOM   2319 3HZ  LYS A 160     -18.929  12.084 -24.808  1.00 68.38           H
ATOM   2320  HN  LYS A 160     -12.746   9.501 -25.881  1.00 68.38           H
ATOM   2321  N   ARG A 161     -11.421   8.586 -23.246  1.00 67.23           N
ATOM   2322  CA  ARG A 161     -10.822   7.712 -22.252  1.00 67.23           C
ATOM   2323  C   ARG A 161      -9.740   8.460 -21.470  1.00 67.23           C
ATOM   2324  O   ARG A 161      -9.544   8.210 -20.282  1.00 67.23           O
ATOM   2325  HA  ARG A 161     -11.647   7.423 -21.601  1.00 67.23           H
ATOM   2326  CB  ARG A 161     -10.204   6.474 -22.907  1.00 67.23           C
ATOM   2327 1HB  ARG A 161      -9.666   6.766 -23.809  1.00 67.23           H
ATOM   2328 2HB  ARG A 161      -9.475   6.026 -22.232  1.00 67.23           H
ATOM   2329  CG  ARG A 161     -11.281   5.446 -23.260  1.00 67.23           C
ATOM   2330 1HG  ARG A 161     -11.852   5.191 -22.367  1.00 67.23           H
ATOM   2331 2HG  ARG A 161     -11.982   5.878 -23.974  1.00 67.23           H
ATOM   2332  CD  ARG A 161     -10.657   4.180 -23.851  1.00 67.23           C
ATOM   2333 1HD  ARG A 161     -11.248   3.835 -24.699  1.00 67.23           H
ATOM   2334 2HD  ARG A 161      -9.658   4.399 -24.227  1.00 67.23           H
ATOM   2335  NE  ARG A 161     -10.588   3.121 -22.820  1.00 67.23           N
ATOM   2336  HE  ARG A 161     -10.983   3.314 -21.922  1.00 67.23           H
ATOM   2337  CZ  ARG A 161     -10.029   1.918 -23.014  1.00 67.23           C
ATOM   2338  NH1 ARG A 161      -9.484   1.605 -24.198  1.00 67.23           N
ATOM   2339 1HH1 ARG A 161      -9.493   2.271 -24.944  1.00 67.23           H
ATOM   2340 2HH1 ARG A 161      -9.069   0.706 -24.334  1.00 67.23           H
ATOM   2341  NH2 ARG A 161     -10.023   1.034 -22.007  1.00 67.23           N
ATOM   2342 1HH2 ARG A 161      -9.610   0.133 -22.136  1.00 67.23           H
ATOM   2343 2HH2 ARG A 161     -10.432   1.276 -21.127  1.00 67.23           H
ATOM   2344  HN  ARG A 161     -11.337   8.271 -24.191  1.00 67.23           H
ATOM   2345  N   LEU A 162      -9.067   9.362 -22.169  1.00 78.39           N
ATOM   2346  CA  LEU A 162      -7.969  10.103 -21.572  1.00 78.39           C
ATOM   2347  C   LEU A 162      -8.525  11.091 -20.545  1.00 78.39           C
ATOM   2348  O   LEU A 162      -7.929  11.294 -19.488  1.00 78.39           O
ATOM   2349  HA  LEU A 162      -7.334   9.385 -21.053  1.00 78.39           H
ATOM   2350  CB  LEU A 162      -7.114  10.761 -22.658  1.00 78.39           C
ATOM   2351 1HB  LEU A 162      -6.844  10.000 -23.390  1.00 78.39           H
ATOM   2352 2HB  LEU A 162      -7.726  11.500 -23.176  1.00 78.39           H
ATOM   2353  CG  LEU A 162      -5.833  11.446 -22.179  1.00 78.39           C
ATOM   2354  HG  LEU A 162      -6.093  12.132 -21.373  1.00 78.39           H
ATOM   2355  CD1 LEU A 162      -4.847  10.426 -21.605  1.00 78.39           C
ATOM   2356 1HD1 LEU A 162      -5.306   9.914 -20.759  1.00 78.39           H
ATOM   2357 2HD1 LEU A 162      -4.588   9.699 -22.374  1.00 78.39           H
ATOM   2358 3HD1 LEU A 162      -3.945  10.940 -21.272  1.00 78.39           H
ATOM   2359  CD2 LEU A 162      -5.207  12.281 -23.298  1.00 78.39           C
ATOM   2360 1HD2 LEU A 162      -4.963  11.634 -24.141  1.00 78.39           H
ATOM   2361 2HD2 LEU A 162      -5.913  13.046 -23.619  1.00 78.39           H
ATOM   2362 3HD2 LEU A 162      -4.297  12.757 -22.931  1.00 78.39           H
ATOM   2363  HN  LEU A 162      -9.260   9.588 -23.123  1.00 78.39           H
ATOM   2364  N   LEU A 163      -9.660  11.679 -20.891  1.00 81.03           N
ATOM   2365  CA  LEU A 163     -10.318  12.620 -20.000  1.00 81.03           C
ATOM   2366  C   LEU A 163     -10.770  11.888 -18.735  1.00 81.03           C
ATOM   2367  O   LEU A 163     -10.502  12.339 -17.623  1.00 81.03           O
ATOM   2368  HA  LEU A 163      -9.581  13.373 -19.718  1.00 81.03           H
ATOM   2369  CB  LEU A 163     -11.450  13.346 -20.729  1.00 81.03           C
ATOM   2370 1HB  LEU A 163     -11.043  13.798 -21.633  1.00 81.03           H
ATOM   2371 2HB  LEU A 163     -12.185  12.606 -21.046  1.00 81.03           H
ATOM   2372  CG  LEU A 163     -12.174  14.432 -19.930  1.00 81.03           C
ATOM   2373  HG  LEU A 163     -12.505  13.998 -18.986  1.00 81.03           H
ATOM   2374  CD1 LEU A 163     -11.228  15.585 -19.591  1.00 81.03           C
ATOM   2375 1HD1 LEU A 163     -10.396  15.210 -18.995  1.00 81.03           H
ATOM   2376 2HD1 LEU A 163     -10.846  16.025 -20.512  1.00 81.03           H
ATOM   2377 3HD1 LEU A 163     -11.768  16.343 -19.023  1.00 81.03           H
ATOM   2378  CD2 LEU A 163     -13.424  14.914 -20.669  1.00 81.03           C
ATOM   2379 1HD2 LEU A 163     -13.138  15.325 -21.637  1.00 81.03           H
ATOM   2380 2HD2 LEU A 163     -14.105  14.076 -20.816  1.00 81.03           H
ATOM   2381 3HD2 LEU A 163     -13.920  15.686 -20.079  1.00 81.03           H
ATOM   2382  HN  LEU A 163     -10.129  11.522 -21.760  1.00 81.03           H
ATOM   2383  N   TYR A 164     -11.448  10.769 -18.948  1.00 74.74           N
ATOM   2384  CA  TYR A 164     -11.957   9.980 -17.839  1.00 74.74           C
ATOM   2385  C   TYR A 164     -10.818   9.509 -16.933  1.00 74.74           C
ATOM   2386  O   TYR A 164     -10.980   9.427 -15.717  1.00 74.74           O
ATOM   2387  HA  TYR A 164     -12.634  10.610 -17.261  1.00 74.74           H
ATOM   2388  CB  TYR A 164     -12.634   8.760 -18.466  1.00 74.74           C
ATOM   2389 1HB  TYR A 164     -11.991   8.364 -19.252  1.00 74.74           H
ATOM   2390 2HB  TYR A 164     -12.727   7.980 -17.709  1.00 74.74           H
ATOM   2391  CG  TYR A 164     -14.016   9.048 -19.054  1.00 74.74           C
ATOM   2392  CD1 TYR A 164     -15.028   9.515 -18.240  1.00 74.74           C
ATOM   2393  HD1 TYR A 164     -14.843   9.679 -17.179  1.00 74.74           H
ATOM   2394  CD2 TYR A 164     -14.251   8.840 -20.398  1.00 74.74           C
ATOM   2395  HD2 TYR A 164     -13.452   8.471 -21.040  1.00 74.74           H
ATOM   2396  CE1 TYR A 164     -16.330   9.787 -18.794  1.00 74.74           C
ATOM   2397  HE1 TYR A 164     -17.138  10.156 -18.163  1.00 74.74           H
ATOM   2398  CE2 TYR A 164     -15.553   9.112 -20.951  1.00 74.74           C
ATOM   2399  HE2 TYR A 164     -15.752   8.952 -22.011  1.00 74.74           H
ATOM   2400  CZ  TYR A 164     -16.528   9.571 -20.122  1.00 74.74           C
ATOM   2401  OH  TYR A 164     -17.757   9.828 -20.645  1.00 74.74           O
ATOM   2402  HH  TYR A 164     -18.378  10.134 -19.924  1.00 74.74           H
ATOM   2403  HN  TYR A 164     -11.651  10.402 -19.856  1.00 74.74           H
ATOM   2404  N   SER A 165      -9.690   9.210 -17.562  1.00 85.74           N
ATOM   2405  CA  SER A 165      -8.533   8.722 -16.831  1.00 85.74           C
ATOM   2406  C   SER A 165      -8.057   9.783 -15.836  1.00 85.74           C
ATOM   2407  O   SER A 165      -7.624   9.454 -14.732  1.00 85.74           O
ATOM   2408  HA  SER A 165      -8.877   7.832 -16.306  1.00 85.74           H
ATOM   2409  CB  SER A 165      -7.398   8.344 -17.785  1.00 85.74           C
ATOM   2410 1HB  SER A 165      -6.635   7.790 -17.239  1.00 85.74           H
ATOM   2411 2HB  SER A 165      -7.782   7.679 -18.559  1.00 85.74           H
ATOM   2412  OG  SER A 165      -6.808   9.489 -18.394  1.00 85.74           O
ATOM   2413  HG  SER A 165      -7.513  10.168 -18.601  1.00 85.74           H
ATOM   2414  HN  SER A 165      -9.560   9.297 -18.550  1.00 85.74           H
ATOM   2415  N   LYS A 166      -8.154  11.034 -16.261  1.00 83.04           N
ATOM   2416  CA  LYS A 166      -7.767  12.146 -15.410  1.00 83.04           C
ATOM   2417  C   LYS A 166      -8.728  12.233 -14.223  1.00 83.04           C
ATOM   2418  O   LYS A 166      -8.297  12.359 -13.078  1.00 83.04           O
ATOM   2419  HA  LYS A 166      -6.768  11.934 -15.030  1.00 83.04           H
ATOM   2420  CB  LYS A 166      -7.677  13.438 -16.225  1.00 83.04           C
ATOM   2421 1HB  LYS A 166      -8.586  13.567 -16.812  1.00 83.04           H
ATOM   2422 2HB  LYS A 166      -7.610  14.293 -15.551  1.00 83.04           H
ATOM   2423  CG  LYS A 166      -6.462  13.417 -17.154  1.00 83.04           C
ATOM   2424 1HG  LYS A 166      -5.554  13.274 -16.568  1.00 83.04           H
ATOM   2425 2HG  LYS A 166      -6.536  12.570 -17.837  1.00 83.04           H
ATOM   2426  CD  LYS A 166      -6.360  14.717 -17.954  1.00 83.04           C
ATOM   2427 1HD  LYS A 166      -7.253  14.842 -18.567  1.00 83.04           H
ATOM   2428 2HD  LYS A 166      -6.321  15.566 -17.271  1.00 83.04           H
ATOM   2429  CE  LYS A 166      -5.118  14.716 -18.846  1.00 83.04           C
ATOM   2430 1HE  LYS A 166      -4.232  14.508 -18.246  1.00 83.04           H
ATOM   2431 2HE  LYS A 166      -5.195  13.920 -19.587  1.00 83.04           H
ATOM   2432  NZ  LYS A 166      -4.968  16.022 -19.527  1.00 83.04           N
ATOM   2433 1HZ  LYS A 166      -4.149  15.999 -20.125  1.00 83.04           H
ATOM   2434 2HZ  LYS A 166      -5.791  16.207 -20.088  1.00 83.04           H
ATOM   2435 3HZ  LYS A 166      -4.859  16.754 -18.834  1.00 83.04           H
ATOM   2436  HN  LYS A 166      -8.490  11.292 -17.167  1.00 83.04           H
ATOM   2437  N   MET A 167     -10.014  12.163 -14.537  1.00 84.27           N
ATOM   2438  CA  MET A 167     -11.041  12.276 -13.516  1.00 84.27           C
ATOM   2439  C   MET A 167     -10.916  11.153 -12.485  1.00 84.27           C
ATOM   2440  O   MET A 167     -10.991  11.398 -11.282  1.00 84.27           O
ATOM   2441  HA  MET A 167     -10.872  13.240 -13.035  1.00 84.27           H
ATOM   2442  CB  MET A 167     -12.422  12.216 -14.172  1.00 84.27           C
ATOM   2443 1HB  MET A 167     -12.503  11.312 -14.776  1.00 84.27           H
ATOM   2444 2HB  MET A 167     -13.192  12.155 -13.402  1.00 84.27           H
ATOM   2445  CG  MET A 167     -12.666  13.446 -15.049  1.00 84.27           C
ATOM   2446 1HG  MET A 167     -12.592  14.352 -14.448  1.00 84.27           H
ATOM   2447 2HG  MET A 167     -11.899  13.511 -15.820  1.00 84.27           H
ATOM   2448  SD  MET A 167     -14.281  13.347 -15.803  1.00 84.27           S
ATOM   2449  CE  MET A 167     -15.308  13.695 -14.385  1.00 84.27           C
ATOM   2450 1HE  MET A 167     -15.131  12.944 -13.615  1.00 84.27           H
ATOM   2451 2HE  MET A 167     -15.062  14.682 -13.992  1.00 84.27           H
ATOM   2452 3HE  MET A 167     -16.356  13.673 -14.681  1.00 84.27           H
ATOM   2453  HN  MET A 167     -10.356  12.031 -15.468  1.00 84.27           H
ATOM   2454  N   VAL A 168     -10.727   9.944 -12.994  1.00 91.97           N
ATOM   2455  CA  VAL A 168     -10.637   8.776 -12.135  1.00 91.97           C
ATOM   2456  C   VAL A 168      -9.450   8.938 -11.183  1.00 91.97           C
ATOM   2457  O   VAL A 168      -9.560   8.650  -9.993  1.00 91.97           O
ATOM   2458  HA  VAL A 168     -11.553   8.728 -11.547  1.00 91.97           H
ATOM   2459  CB  VAL A 168     -10.552   7.506 -12.985  1.00 91.97           C
ATOM   2460  HB  VAL A 168      -9.746   7.639 -13.706  1.00 91.97           H
ATOM   2461  CG1 VAL A 168     -10.215   6.290 -12.121  1.00 91.97           C
ATOM   2462 1HG1 VAL A 168      -9.254   6.447 -11.631  1.00 91.97           H
ATOM   2463 2HG1 VAL A 168     -10.990   6.154 -11.366  1.00 91.97           H
ATOM   2464 3HG1 VAL A 168     -10.161   5.401 -12.750  1.00 91.97           H
ATOM   2465  CG2 VAL A 168     -11.849   7.282 -13.766  1.00 91.97           C
ATOM   2466 1HG2 VAL A 168     -12.680   7.181 -13.068  1.00 91.97           H
ATOM   2467 2HG2 VAL A 168     -12.028   8.132 -14.424  1.00 91.97           H
ATOM   2468 3HG2 VAL A 168     -11.761   6.373 -14.361  1.00 91.97           H
ATOM   2469  HN  VAL A 168     -10.636   9.757 -13.972  1.00 91.97           H
ATOM   2470  N   CYS A 169      -8.341   9.399 -11.744  1.00 93.43           N
ATOM   2471  CA  CYS A 169      -7.134   9.601 -10.961  1.00 93.43           C
ATOM   2472  C   CYS A 169      -7.450  10.590  -9.838  1.00 93.43           C
ATOM   2473  O   CYS A 169      -7.110  10.349  -8.680  1.00 93.43           O
ATOM   2474  HA  CYS A 169      -6.859   8.628 -10.555  1.00 93.43           H
ATOM   2475  CB  CYS A 169      -5.969  10.078 -11.831  1.00 93.43           C
ATOM   2476 1HB  CYS A 169      -6.291  10.905 -12.463  1.00 93.43           H
ATOM   2477 2HB  CYS A 169      -5.164  10.454 -11.200  1.00 93.43           H
ATOM   2478  SG  CYS A 169      -5.357   8.700 -12.869  1.00 93.43           S
ATOM   2479  HG  CYS A 169      -6.324   8.772 -13.779  1.00 93.43           H
ATOM   2480  HN  CYS A 169      -8.261   9.633 -12.713  1.00 93.43           H
ATOM   2481  N   PHE A 170      -8.097  11.682 -10.218  1.00 92.99           N
ATOM   2482  CA  PHE A 170      -8.432  12.724  -9.262  1.00 92.99           C
ATOM   2483  C   PHE A 170      -9.320  12.177  -8.143  1.00 92.99           C
ATOM   2484  O   PHE A 170      -9.082  12.449  -6.968  1.00 92.99           O
ATOM   2485  HA  PHE A 170      -7.495  13.086  -8.837  1.00 92.99           H
ATOM   2486  CB  PHE A 170      -9.202  13.802 -10.028  1.00 92.99           C
ATOM   2487 1HB  PHE A 170      -8.593  14.143 -10.865  1.00 92.99           H
ATOM   2488 2HB  PHE A 170     -10.104  13.359 -10.449  1.00 92.99           H
ATOM   2489  CG  PHE A 170      -9.594  15.010  -9.175  1.00 92.99           C
ATOM   2490  CD1 PHE A 170     -10.872  15.140  -8.727  1.00 92.99           C
ATOM   2491  HD1 PHE A 170     -11.616  14.383  -8.975  1.00 92.99           H
ATOM   2492  CD2 PHE A 170      -8.666  15.954  -8.866  1.00 92.99           C
ATOM   2493  HD2 PHE A 170      -7.642  15.850  -9.225  1.00 92.99           H
ATOM   2494  CE1 PHE A 170     -11.236  16.262  -7.936  1.00 92.99           C
ATOM   2495  HE1 PHE A 170     -12.260  16.366  -7.577  1.00 92.99           H
ATOM   2496  CE2 PHE A 170      -9.030  17.076  -8.075  1.00 92.99           C
ATOM   2497  HE2 PHE A 170      -8.286  17.833  -7.827  1.00 92.99           H
ATOM   2498  CZ  PHE A 170     -10.307  17.206  -7.626  1.00 92.99           C
ATOM   2499  HZ  PHE A 170     -10.587  18.067  -7.019  1.00 92.99           H
ATOM   2500  HN  PHE A 170      -8.390  11.860 -11.157  1.00 92.99           H
ATOM   2501  N   THR A 171     -10.325  11.415  -8.548  1.00 92.43           N
ATOM   2502  CA  THR A 171     -11.262  10.844  -7.596  1.00 92.43           C
ATOM   2503  C   THR A 171     -10.527   9.949  -6.596  1.00 92.43           C
ATOM   2504  O   THR A 171     -10.854   9.938  -5.410  1.00 92.43           O
ATOM   2505  HA  THR A 171     -11.712  11.657  -7.026  1.00 92.43           H
ATOM   2506  CB  THR A 171     -12.349  10.110  -8.384  1.00 92.43           C
ATOM   2507  HB  THR A 171     -11.945   9.222  -8.870  1.00 92.43           H
ATOM   2508  OG1 THR A 171     -12.875  11.104  -9.258  1.00 92.43           O
ATOM   2509  HG1 THR A 171     -12.395  11.077 -10.135  1.00 92.43           H
ATOM   2510  CG2 THR A 171     -13.541   9.714  -7.509  1.00 92.43           C
ATOM   2511 1HG2 THR A 171     -13.987  10.610  -7.076  1.00 92.43           H
ATOM   2512 2HG2 THR A 171     -13.202   9.055  -6.710  1.00 92.43           H
ATOM   2513 3HG2 THR A 171     -14.282   9.197  -8.118  1.00 92.43           H
ATOM   2514  HN  THR A 171     -10.504  11.187  -9.505  1.00 92.43           H
ATOM   2515  N   ILE A 172      -9.548   9.220  -7.111  1.00 93.05           N
ATOM   2516  CA  ILE A 172      -8.784   8.301  -6.284  1.00 93.05           C
ATOM   2517  C   ILE A 172      -8.033   9.091  -5.211  1.00 93.05           C
ATOM   2518  O   ILE A 172      -8.043   8.717  -4.039  1.00 93.05           O
ATOM   2519  HA  ILE A 172      -9.495   7.638  -5.791  1.00 93.05           H
ATOM   2520  CB  ILE A 172      -7.877   7.427  -7.153  1.00 93.05           C
ATOM   2521  HB  ILE A 172      -7.395   8.066  -7.893  1.00 93.05           H
ATOM   2522  CG1 ILE A 172      -8.691   6.382  -7.918  1.00 93.05           C
ATOM   2523 1HG1 ILE A 172      -9.060   5.626  -7.226  1.00 93.05           H
ATOM   2524 2HG1 ILE A 172      -9.563   6.855  -8.369  1.00 93.05           H
ATOM   2525  CG2 ILE A 172      -6.767   6.789  -6.316  1.00 93.05           C
ATOM   2526 1HG2 ILE A 172      -6.163   7.571  -5.856  1.00 93.05           H
ATOM   2527 2HG2 ILE A 172      -7.210   6.167  -5.538  1.00 93.05           H
ATOM   2528 3HG2 ILE A 172      -6.136   6.173  -6.957  1.00 93.05           H
ATOM   2529  CD1 ILE A 172      -7.845   5.717  -9.005  1.00 93.05           C
ATOM   2530 1HD1 ILE A 172      -7.497   6.473  -9.709  1.00 93.05           H
ATOM   2531 2HD1 ILE A 172      -6.986   5.225  -8.548  1.00 93.05           H
ATOM   2532 3HD1 ILE A 172      -8.448   4.979  -9.534  1.00 93.05           H
ATOM   2533  HN  ILE A 172      -9.274   9.251  -8.072  1.00 93.05           H
ATOM   2534  N   TRP A 173      -7.401  10.170  -5.649  1.00 91.78           N
ATOM   2535  CA  TRP A 173      -6.571  10.964  -4.759  1.00 91.78           C
ATOM   2536  C   TRP A 173      -7.470  11.538  -3.662  1.00 91.78           C
ATOM   2537  O   TRP A 173      -7.114  11.511  -2.485  1.00 91.78           O
ATOM   2538  HA  TRP A 173      -5.824  10.302  -4.320  1.00 91.78           H
ATOM   2539  CB  TRP A 173      -5.811  12.042  -5.534  1.00 91.78           C
ATOM   2540 1HB  TRP A 173      -6.497  12.528  -6.227  1.00 91.78           H
ATOM   2541 2HB  TRP A 173      -5.469  12.805  -4.835  1.00 91.78           H
ATOM   2542  CG  TRP A 173      -4.607  11.513  -6.317  1.00 91.78           C
ATOM   2543  CD1 TRP A 173      -4.456  11.438  -7.646  1.00 91.78           C
ATOM   2544  HD1 TRP A 173      -5.207  11.759  -8.368  1.00 91.78           H
ATOM   2545  CD2 TRP A 173      -3.384  10.985  -5.761  1.00 91.78           C
ATOM   2546  NE1 TRP A 173      -3.231  10.903  -7.986  1.00 91.78           N
ATOM   2547  HE1 TRP A 173      -2.889  10.748  -8.913  1.00 91.78           H
ATOM   2548  CE2 TRP A 173      -2.558  10.619  -6.803  1.00 91.78           C
ATOM   2549  CE3 TRP A 173      -2.989  10.823  -4.421  1.00 91.78           C
ATOM   2550  HE3 TRP A 173      -3.623  11.105  -3.580  1.00 91.78           H
ATOM   2551  CZ2 TRP A 173      -1.285  10.067  -6.615  1.00 91.78           C
ATOM   2552  HZ2 TRP A 173      -0.651   9.785  -7.456  1.00 91.78           H
ATOM   2553  CZ3 TRP A 173      -1.715  10.270  -4.250  1.00 91.78           C
ATOM   2554  HZ3 TRP A 173      -1.359  10.123  -3.230  1.00 91.78           H
ATOM   2555  CH2 TRP A 173      -0.871   9.896  -5.289  1.00 91.78           C
ATOM   2556  HH2 TRP A 173       0.109   9.471  -5.072  1.00 91.78           H
ATOM   2557  HN  TRP A 173      -7.448  10.502  -6.591  1.00 91.78           H
ATOM   2558  N   VAL A 174      -8.618  12.045  -4.087  1.00 94.90           N
ATOM   2559  CA  VAL A 174      -9.556  12.654  -3.160  1.00 94.90           C
ATOM   2560  C   VAL A 174     -10.019  11.605  -2.147  1.00 94.90           C
ATOM   2561  O   VAL A 174     -10.070  11.874  -0.948  1.00 94.90           O
ATOM   2562  HA  VAL A 174      -9.028  13.445  -2.628  1.00 94.90           H
ATOM   2563  CB  VAL A 174     -10.714  13.292  -3.930  1.00 94.90           C
ATOM   2564  HB  VAL A 174     -11.141  12.532  -4.584  1.00 94.90           H
ATOM   2565  CG1 VAL A 174     -11.813  13.764  -2.976  1.00 94.90           C
ATOM   2566 1HG1 VAL A 174     -12.196  12.913  -2.413  1.00 94.90           H
ATOM   2567 2HG1 VAL A 174     -11.404  14.502  -2.286  1.00 94.90           H
ATOM   2568 3HG1 VAL A 174     -12.624  14.214  -3.550  1.00 94.90           H
ATOM   2569  CG2 VAL A 174     -10.219  14.443  -4.809  1.00 94.90           C
ATOM   2570 1HG2 VAL A 174      -9.754  15.204  -4.182  1.00 94.90           H
ATOM   2571 2HG2 VAL A 174      -9.489  14.066  -5.524  1.00 94.90           H
ATOM   2572 3HG2 VAL A 174     -11.062  14.879  -5.345  1.00 94.90           H
ATOM   2573  HN  VAL A 174      -8.909  12.045  -5.044  1.00 94.90           H
ATOM   2574  N   LEU A 175     -10.345  10.430  -2.667  1.00 89.64           N
ATOM   2575  CA  LEU A 175     -10.870   9.362  -1.832  1.00 89.64           C
ATOM   2576  C   LEU A 175      -9.810   8.956  -0.806  1.00 89.64           C
ATOM   2577  O   LEU A 175     -10.113   8.805   0.377  1.00 89.64           O
ATOM   2578  HA  LEU A 175     -11.733   9.759  -1.299  1.00 89.64           H
ATOM   2579  CB  LEU A 175     -11.365   8.201  -2.697  1.00 89.64           C
ATOM   2580 1HB  LEU A 175     -12.115   8.584  -3.390  1.00 89.64           H
ATOM   2581 2HB  LEU A 175     -10.530   7.840  -3.298  1.00 89.64           H
ATOM   2582  CG  LEU A 175     -11.966   7.013  -1.944  1.00 89.64           C
ATOM   2583  HG  LEU A 175     -11.240   6.674  -1.205  1.00 89.64           H
ATOM   2584  CD1 LEU A 175     -13.227   7.428  -1.182  1.00 89.64           C
ATOM   2585 1HD1 LEU A 175     -12.977   8.207  -0.463  1.00 89.64           H
ATOM   2586 2HD1 LEU A 175     -13.968   7.807  -1.886  1.00 89.64           H
ATOM   2587 3HD1 LEU A 175     -13.634   6.564  -0.656  1.00 89.64           H
ATOM   2588  CD2 LEU A 175     -12.228   5.840  -2.890  1.00 89.64           C
ATOM   2589 1HD2 LEU A 175     -12.926   6.149  -3.668  1.00 89.64           H
ATOM   2590 2HD2 LEU A 175     -11.290   5.525  -3.347  1.00 89.64           H
ATOM   2591 3HD2 LEU A 175     -12.655   5.009  -2.329  1.00 89.64           H
ATOM   2592  HN  LEU A 175     -10.257  10.204  -3.637  1.00 89.64           H
ATOM   2593  N   ALA A 176      -8.590   8.791  -1.295  1.00 94.60           N
ATOM   2594  CA  ALA A 176      -7.501   8.331  -0.451  1.00 94.60           C
ATOM   2595  C   ALA A 176      -7.262   9.351   0.665  1.00 94.60           C
ATOM   2596  O   ALA A 176      -6.985   8.977   1.804  1.00 94.60           O
ATOM   2597  HA  ALA A 176      -7.803   7.383  -0.006  1.00 94.60           H
ATOM   2598  CB  ALA A 176      -6.254   8.100  -1.306  1.00 94.60           C
ATOM   2599 1HB  ALA A 176      -6.468   7.347  -2.065  1.00 94.60           H
ATOM   2600 2HB  ALA A 176      -5.968   9.034  -1.792  1.00 94.60           H
ATOM   2601 3HB  ALA A 176      -5.437   7.756  -0.672  1.00 94.60           H
ATOM   2602  HN  ALA A 176      -8.342   8.964  -2.248  1.00 94.60           H
ATOM   2603  N   ALA A 177      -7.377  10.619   0.299  1.00 94.53           N
ATOM   2604  CA  ALA A 177      -7.157  11.695   1.250  1.00 94.53           C
ATOM   2605  C   ALA A 177      -8.179  11.585   2.384  1.00 94.53           C
ATOM   2606  O   ALA A 177      -7.824  11.694   3.556  1.00 94.53           O
ATOM   2607  HA  ALA A 177      -6.155  11.574   1.662  1.00 94.53           H
ATOM   2608  CB  ALA A 177      -7.233  13.040   0.525  1.00 94.53           C
ATOM   2609 1HB  ALA A 177      -6.468  13.079  -0.250  1.00 94.53           H
ATOM   2610 2HB  ALA A 177      -8.217  13.153   0.071  1.00 94.53           H
ATOM   2611 3HB  ALA A 177      -7.068  13.848   1.239  1.00 94.53           H
ATOM   2612  HN  ALA A 177      -7.616  10.914  -0.626  1.00 94.53           H
ATOM   2613  N   ALA A 178      -9.427  11.371   1.994  1.00 94.59           N
ATOM   2614  CA  ALA A 178     -10.513  11.319   2.957  1.00 94.59           C
ATOM   2615  C   ALA A 178     -10.302  10.129   3.895  1.00 94.59           C
ATOM   2616  O   ALA A 178     -10.634  10.199   5.077  1.00 94.59           O
ATOM   2617  HA  ALA A 178     -10.484  12.240   3.540  1.00 94.59           H
ATOM   2618  CB  ALA A 178     -11.850  11.247   2.216  1.00 94.59           C
ATOM   2619 1HB  ALA A 178     -11.964  12.130   1.587  1.00 94.59           H
ATOM   2620 2HB  ALA A 178     -11.873  10.352   1.595  1.00 94.59           H
ATOM   2621 3HB  ALA A 178     -12.665  11.209   2.939  1.00 94.59           H
ATOM   2622  HN  ALA A 178      -9.700  11.234   1.042  1.00 94.59           H
ATOM   2623  N   LEU A 179      -9.750   9.064   3.332  1.00 91.21           N
ATOM   2624  CA  LEU A 179      -9.560   7.835   4.083  1.00 91.21           C
ATOM   2625  C   LEU A 179      -8.410   8.020   5.075  1.00 91.21           C
ATOM   2626  O   LEU A 179      -8.148   7.144   5.898  1.00 91.21           O
ATOM   2627  HA  LEU A 179     -10.475   7.651   4.646  1.00 91.21           H
ATOM   2628  CB  LEU A 179      -9.368   6.651   3.133  1.00 91.21           C
ATOM   2629 1HB  LEU A 179      -8.567   6.896   2.436  1.00 91.21           H
ATOM   2630 2HB  LEU A 179      -9.033   5.793   3.716  1.00 91.21           H
ATOM   2631  CG  LEU A 179     -10.599   6.233   2.325  1.00 91.21           C
ATOM   2632  HG  LEU A 179     -10.988   7.114   1.815  1.00 91.21           H
ATOM   2633  CD1 LEU A 179     -10.226   5.213   1.247  1.00 91.21           C
ATOM   2634 1HD1 LEU A 179      -9.495   5.653   0.568  1.00 91.21           H
ATOM   2635 2HD1 LEU A 179      -9.799   4.327   1.716  1.00 91.21           H
ATOM   2636 3HD1 LEU A 179     -11.119   4.934   0.688  1.00 91.21           H
ATOM   2637  CD2 LEU A 179     -11.708   5.716   3.244  1.00 91.21           C
ATOM   2638 1HD2 LEU A 179     -11.346   4.852   3.801  1.00 91.21           H
ATOM   2639 2HD2 LEU A 179     -11.998   6.502   3.941  1.00 91.21           H
ATOM   2640 3HD2 LEU A 179     -12.571   5.426   2.644  1.00 91.21           H
ATOM   2641  HN  LEU A 179      -9.436   9.032   2.384  1.00 91.21           H
ATOM   2642  N   CYS A 180      -7.754   9.166   4.964  1.00 90.40           N
ATOM   2643  CA  CYS A 180      -6.588   9.443   5.785  1.00 90.40           C
ATOM   2644  C   CYS A 180      -7.022  10.339   6.948  1.00 90.40           C
ATOM   2645  O   CYS A 180      -6.202  10.719   7.782  1.00 90.40           O
ATOM   2646  HA  CYS A 180      -6.227   8.482   6.151  1.00 90.40           H
ATOM   2647  CB  CYS A 180      -5.458  10.074   4.969  1.00 90.40           C
ATOM   2648 1HB  CYS A 180      -5.797  11.011   4.527  1.00 90.40           H
ATOM   2649 2HB  CYS A 180      -4.618  10.315   5.621  1.00 90.40           H
ATOM   2650  SG  CYS A 180      -4.918   8.923   3.654  1.00 90.40           S
ATOM   2651  HG  CYS A 180      -6.089   8.871   3.025  1.00 90.40           H
ATOM   2652  HN  CYS A 180      -8.006   9.895   4.328  1.00 90.40           H
ATOM   2653  N   ILE A 181      -8.310  10.650   6.964  1.00 89.93           N
ATOM   2654  CA  ILE A 181      -8.851  11.541   7.977  1.00 89.93           C
ATOM   2655  C   ILE A 181      -8.538  10.978   9.365  1.00 89.93           C
ATOM   2656  O   ILE A 181      -8.064  11.701  10.239  1.00 89.93           O
ATOM   2657  HA  ILE A 181      -8.346  12.501   7.872  1.00 89.93           H
ATOM   2658  CB  ILE A 181     -10.342  11.785   7.734  1.00 89.93           C
ATOM   2659  HB  ILE A 181     -10.823  10.821   7.565  1.00 89.93           H
ATOM   2660  CG1 ILE A 181     -10.562  12.626   6.475  1.00 89.93           C
ATOM   2661 1HG1 ILE A 181     -10.165  13.629   6.630  1.00 89.93           H
ATOM   2662 2HG1 ILE A 181     -10.011  12.190   5.641  1.00 89.93           H
ATOM   2663  CG2 ILE A 181     -11.003  12.410   8.964  1.00 89.93           C
ATOM   2664 1HG2 ILE A 181     -10.893  11.739   9.816  1.00 89.93           H
ATOM   2665 2HG2 ILE A 181     -10.525  13.363   9.188  1.00 89.93           H
ATOM   2666 3HG2 ILE A 181     -12.062  12.572   8.764  1.00 89.93           H
ATOM   2667  CD1 ILE A 181     -12.049  12.709   6.124  1.00 89.93           C
ATOM   2668 1HD1 ILE A 181     -12.437  11.706   5.946  1.00 89.93           H
ATOM   2669 2HD1 ILE A 181     -12.592  13.167   6.950  1.00 89.93           H
ATOM   2670 3HD1 ILE A 181     -12.177  13.312   5.225  1.00 89.93           H
ATOM   2671  HN  ILE A 181      -8.977  10.306   6.304  1.00 89.93           H
ATOM   2672  N   PRO A 182      -8.797   9.683   9.591  1.00 91.38           N
ATOM   2673  CA  PRO A 182      -8.555   9.084  10.906  1.00 91.38           C
ATOM   2674  C   PRO A 182      -7.139   9.331  11.401  1.00 91.38           C
ATOM   2675  O   PRO A 182      -6.936   9.694  12.559  1.00 91.38           O
ATOM   2676  HA  PRO A 182      -9.202   9.545  11.653  1.00 91.38           H
ATOM   2677  CB  PRO A 182      -8.826   7.595  10.682  1.00 91.38           C
ATOM   2678 1HB  PRO A 182      -7.916   7.057  10.416  1.00 91.38           H
ATOM   2679 2HB  PRO A 182      -9.225   7.120  11.578  1.00 91.38           H
ATOM   2680  CG  PRO A 182      -9.838   7.588   9.543  1.00 91.38           C
ATOM   2681 1HG  PRO A 182      -9.868   6.625   9.034  1.00 91.38           H
ATOM   2682 2HG  PRO A 182     -10.850   7.778   9.900  1.00 91.38           H
ATOM   2683  CD  PRO A 182      -9.335   8.699   8.635  1.00 91.38           C
ATOM   2684 1HD  PRO A 182      -8.565   8.344   7.950  1.00 91.38           H
ATOM   2685 2HD  PRO A 182     -10.135   9.115   8.023  1.00 91.38           H
ATOM   2686  N   GLU A 183      -6.188   9.127  10.501  1.00 87.56           N
ATOM   2687  CA  GLU A 183      -4.784   9.248  10.856  1.00 87.56           C
ATOM   2688  C   GLU A 183      -4.465  10.682  11.283  1.00 87.56           C
ATOM   2689  O   GLU A 183      -3.679  10.900  12.203  1.00 87.56           O
ATOM   2690  HA  GLU A 183      -4.638   8.570  11.697  1.00 87.56           H
ATOM   2691  CB  GLU A 183      -3.886   8.808   9.697  1.00 87.56           C
ATOM   2692 1HB  GLU A 183      -4.303   9.163   8.755  1.00 87.56           H
ATOM   2693 2HB  GLU A 183      -2.866   9.151   9.873  1.00 87.56           H
ATOM   2694  CG  GLU A 183      -3.819   7.283   9.604  1.00 87.56           C
ATOM   2695 1HG  GLU A 183      -2.988   6.990   8.961  1.00 87.56           H
ATOM   2696 2HG  GLU A 183      -3.621   6.863  10.591  1.00 87.56           H
ATOM   2697  CD  GLU A 183      -5.125   6.709   9.052  1.00 87.56           C
ATOM   2698  OE1 GLU A 183      -5.276   5.470   9.123  1.00 87.56           O
ATOM   2699  OE2 GLU A 183      -5.943   7.522   8.570  1.00 87.56           O
ATOM   2700  HN  GLU A 183      -6.363   8.884   9.547  1.00 87.56           H
ATOM   2701  N   ILE A 184      -5.093  11.624  10.594  1.00 89.28           N
ATOM   2702  CA  ILE A 184      -4.844  13.032  10.852  1.00 89.28           C
ATOM   2703  C   ILE A 184      -5.271  13.367  12.282  1.00 89.28           C
ATOM   2704  O   ILE A 184      -4.592  14.123  12.975  1.00 89.28           O
ATOM   2705  HA  ILE A 184      -3.770  13.195  10.765  1.00 89.28           H
ATOM   2706  CB  ILE A 184      -5.521  13.899   9.789  1.00 89.28           C
ATOM   2707  HB  ILE A 184      -6.568  13.604   9.723  1.00 89.28           H
ATOM   2708  CG1 ILE A 184      -4.898  13.665   8.411  1.00 89.28           C
ATOM   2709 1HG1 ILE A 184      -3.890  14.080   8.389  1.00 89.28           H
ATOM   2710 2HG1 ILE A 184      -4.806  12.594   8.227  1.00 89.28           H
ATOM   2711  CG2 ILE A 184      -5.492  15.376  10.187  1.00 89.28           C
ATOM   2712 1HG2 ILE A 184      -6.018  15.508  11.132  1.00 89.28           H
ATOM   2713 2HG2 ILE A 184      -4.458  15.703  10.298  1.00 89.28           H
ATOM   2714 3HG2 ILE A 184      -5.980  15.971   9.414  1.00 89.28           H
ATOM   2715  CD1 ILE A 184      -5.744  14.306   7.310  1.00 89.28           C
ATOM   2716 1HD1 ILE A 184      -6.744  13.872   7.320  1.00 89.28           H
ATOM   2717 2HD1 ILE A 184      -5.813  15.380   7.484  1.00 89.28           H
ATOM   2718 3HD1 ILE A 184      -5.279  14.125   6.341  1.00 89.28           H
ATOM   2719  HN  ILE A 184      -5.760  11.438   9.872  1.00 89.28           H
ATOM   2720  N   LEU A 185      -6.393  12.788  12.682  1.00 89.73           N
ATOM   2721  CA  LEU A 185      -7.039  13.184  13.922  1.00 89.73           C
ATOM   2722  C   LEU A 185      -6.290  12.563  15.103  1.00 89.73           C
ATOM   2723  O   LEU A 185      -5.953  13.256  16.062  1.00 89.73           O
ATOM   2724  HA  LEU A 185      -6.965  14.269  13.997  1.00 89.73           H
ATOM   2725  CB  LEU A 185      -8.528  12.834  13.886  1.00 89.73           C
ATOM   2726 1HB  LEU A 185      -8.627  11.777  13.639  1.00 89.73           H
ATOM   2727 2HB  LEU A 185      -8.937  12.966  14.888  1.00 89.73           H
ATOM   2728  CG  LEU A 185      -9.383  13.639  12.906  1.00 89.73           C
ATOM   2729  HG  LEU A 185      -8.987  13.487  11.902  1.00 89.73           H
ATOM   2730  CD1 LEU A 185     -10.830  13.141  12.902  1.00 89.73           C
ATOM   2731 1HD1 LEU A 185     -10.852  12.092  12.605  1.00 89.73           H
ATOM   2732 2HD1 LEU A 185     -11.252  13.244  13.901  1.00 89.73           H
ATOM   2733 3HD1 LEU A 185     -11.415  13.730  12.197  1.00 89.73           H
ATOM   2734  CD2 LEU A 185      -9.294  15.137  13.204  1.00 89.73           C
ATOM   2735 1HD2 LEU A 185      -9.650  15.328  14.216  1.00 89.73           H
ATOM   2736 2HD2 LEU A 185      -8.258  15.465  13.115  1.00 89.73           H
ATOM   2737 3HD2 LEU A 185      -9.911  15.687  12.493  1.00 89.73           H
ATOM   2738  HN  LEU A 185      -6.859  12.062  12.176  1.00 89.73           H
ATOM   2739  N   TYR A 186      -6.051  11.265  14.995  1.00 90.14           N
ATOM   2740  CA  TYR A 186      -5.752  10.458  16.166  1.00 90.14           C
ATOM   2741  C   TYR A 186      -4.269  10.086  16.211  1.00 90.14           C
ATOM   2742  O   TYR A 186      -3.824   9.407  17.135  1.00 90.14           O
ATOM   2743  HA  TYR A 186      -5.999  11.046  17.050  1.00 90.14           H
ATOM   2744  CB  TYR A 186      -6.582   9.182  16.022  1.00 90.14           C
ATOM   2745 1HB  TYR A 186      -6.233   8.630  15.149  1.00 90.14           H
ATOM   2746 2HB  TYR A 186      -6.408   8.547  16.891  1.00 90.14           H
ATOM   2747  CG  TYR A 186      -8.086   9.429  15.883  1.00 90.14           C
ATOM   2748  CD1 TYR A 186      -8.738  10.243  16.787  1.00 90.14           C
ATOM   2749  HD1 TYR A 186      -8.181  10.709  17.600  1.00 90.14           H
ATOM   2750  CD2 TYR A 186      -8.790   8.839  14.853  1.00 90.14           C
ATOM   2751  HD2 TYR A 186      -8.275   8.196  14.139  1.00 90.14           H
ATOM   2752  CE1 TYR A 186     -10.153  10.476  16.656  1.00 90.14           C
ATOM   2753  HE1 TYR A 186     -10.680  11.117  17.363  1.00 90.14           H
ATOM   2754  CE2 TYR A 186     -10.205   9.072  14.722  1.00 90.14           C
ATOM   2755  HE2 TYR A 186     -10.773   8.612  13.914  1.00 90.14           H
ATOM   2756  CZ  TYR A 186     -10.816   9.879  15.630  1.00 90.14           C
ATOM   2757  OH  TYR A 186     -12.153  10.100  15.506  1.00 90.14           O
ATOM   2758  HH  TYR A 186     -12.516   9.574  14.737  1.00 90.14           H
ATOM   2759  HN  TYR A 186      -6.059  10.765  14.128  1.00 90.14           H
ATOM   2760  N   SER A 187      -3.545  10.546  15.201  1.00 90.62           N
ATOM   2761  CA  SER A 187      -2.095  10.456  15.218  1.00 90.62           C
ATOM   2762  C   SER A 187      -1.522  11.423  16.256  1.00 90.62           C
ATOM   2763  O   SER A 187      -1.779  12.624  16.199  1.00 90.62           O
ATOM   2764  HA  SER A 187      -1.873   9.424  15.492  1.00 90.62           H
ATOM   2765  CB  SER A 187      -1.509  10.752  13.836  1.00 90.62           C
ATOM   2766 1HB  SER A 187      -1.823  11.745  13.514  1.00 90.62           H
ATOM   2767 2HB  SER A 187      -0.420  10.767  13.899  1.00 90.62           H
ATOM   2768  OG  SER A 187      -1.914   9.789  12.867  1.00 90.62           O
ATOM   2769  HG  SER A 187      -2.408  10.240  12.123  1.00 90.62           H
ATOM   2770  HN  SER A 187      -3.932  10.974  14.385  1.00 90.62           H
ATOM   2771  N   GLN A 188      -0.755  10.862  17.180  1.00 84.21           N
ATOM   2772  CA  GLN A 188      -0.046  11.672  18.156  1.00 84.21           C
ATOM   2773  C   GLN A 188       1.233  10.963  18.606  1.00 84.21           C
ATOM   2774  O   GLN A 188       1.424   9.781  18.324  1.00 84.21           O
ATOM   2775  HA  GLN A 188       0.207  12.597  17.636  1.00 84.21           H
ATOM   2776  CB  GLN A 188      -0.942  11.999  19.352  1.00 84.21           C
ATOM   2777 1HB  GLN A 188      -0.430  12.696  20.016  1.00 84.21           H
ATOM   2778 2HB  GLN A 188      -1.849  12.495  19.008  1.00 84.21           H
ATOM   2779  CG  GLN A 188      -1.310  10.730  20.124  1.00 84.21           C
ATOM   2780 1HG  GLN A 188      -1.740   9.997  19.441  1.00 84.21           H
ATOM   2781 2HG  GLN A 188      -0.410  10.283  20.546  1.00 84.21           H
ATOM   2782  CD  GLN A 188      -2.306  11.038  21.243  1.00 84.21           C
ATOM   2783  OE1 GLN A 188      -3.029  12.020  21.213  1.00 84.21           O
ATOM   2784  NE2 GLN A 188      -2.305  10.146  22.230  1.00 84.21           N
ATOM   2785 1HE2 GLN A 188      -1.686   9.361  22.193  1.00 84.21           H
ATOM   2786 2HE2 GLN A 188      -2.922  10.261  23.008  1.00 84.21           H
ATOM   2787  HN  GLN A 188      -0.615   9.876  17.268  1.00 84.21           H
ATOM   2788  N   ILE A 189       2.077  11.715  19.298  1.00 87.80           N
ATOM   2789  CA  ILE A 189       3.248  11.136  19.932  1.00 87.80           C
ATOM   2790  C   ILE A 189       2.859  10.582  21.304  1.00 87.80           C
ATOM   2791  O   ILE A 189       2.219  11.272  22.097  1.00 87.80           O
ATOM   2792  HA  ILE A 189       3.581  10.307  19.308  1.00 87.80           H
ATOM   2793  CB  ILE A 189       4.390  12.153  19.980  1.00 87.80           C
ATOM   2794  HB  ILE A 189       4.035  13.040  20.506  1.00 87.80           H
ATOM   2795  CG1 ILE A 189       4.792  12.593  18.571  1.00 87.80           C
ATOM   2796 1HG1 ILE A 189       5.207  11.746  18.026  1.00 87.80           H
ATOM   2797 2HG1 ILE A 189       3.909  12.923  18.024  1.00 87.80           H
ATOM   2798  CG2 ILE A 189       5.579  11.605  20.771  1.00 87.80           C
ATOM   2799 1HG2 ILE A 189       5.266  11.383  21.791  1.00 87.80           H
ATOM   2800 2HG2 ILE A 189       5.943  10.694  20.296  1.00 87.80           H
ATOM   2801 3HG2 ILE A 189       6.376  12.349  20.790  1.00 87.80           H
ATOM   2802  CD1 ILE A 189       5.819  13.726  18.623  1.00 87.80           C
ATOM   2803 1HD1 ILE A 189       5.391  14.581  19.148  1.00 87.80           H
ATOM   2804 2HD1 ILE A 189       6.710  13.385  19.150  1.00 87.80           H
ATOM   2805 3HD1 ILE A 189       6.087  14.020  17.608  1.00 87.80           H
ATOM   2806  HN  ILE A 189       1.970  12.701  19.427  1.00 87.80           H
ATOM   2807  N   LYS A 190       3.261   9.343  21.543  1.00 83.63           N
ATOM   2808  CA  LYS A 190       3.055   8.726  22.843  1.00 83.63           C
ATOM   2809  C   LYS A 190       4.411   8.374  23.456  1.00 83.63           C
ATOM   2810  O   LYS A 190       5.276   7.817  22.782  1.00 83.63           O
ATOM   2811  HA  LYS A 190       2.568   9.464  23.481  1.00 83.63           H
ATOM   2812  CB  LYS A 190       2.105   7.533  22.725  1.00 83.63           C
ATOM   2813 1HB  LYS A 190       1.193   7.838  22.213  1.00 83.63           H
ATOM   2814 2HB  LYS A 190       2.566   6.755  22.117  1.00 83.63           H
ATOM   2815  CG  LYS A 190       1.758   6.970  24.105  1.00 83.63           C
ATOM   2816 1HG  LYS A 190       2.672   6.696  24.630  1.00 83.63           H
ATOM   2817 2HG  LYS A 190       1.266   7.739  24.701  1.00 83.63           H
ATOM   2818  CD  LYS A 190       0.845   5.748  23.985  1.00 83.63           C
ATOM   2819 1HD  LYS A 190      -0.096   6.037  23.517  1.00 83.63           H
ATOM   2820 2HD  LYS A 190       1.309   5.006  23.335  1.00 83.63           H
ATOM   2821  CE  LYS A 190       0.571   5.132  25.358  1.00 83.63           C
ATOM   2822 1HE  LYS A 190       1.500   5.062  25.924  1.00 83.63           H
ATOM   2823 2HE  LYS A 190      -0.100   5.777  25.925  1.00 83.63           H
ATOM   2824  NZ  LYS A 190      -0.030   3.787  25.212  1.00 83.63           N
ATOM   2825 1HZ  LYS A 190      -0.119   3.355  26.125  1.00 83.63           H
ATOM   2826 2HZ  LYS A 190      -0.947   3.871  24.788  1.00 83.63           H
ATOM   2827 3HZ  LYS A 190       0.564   3.214  24.623  1.00 83.63           H
ATOM   2828  HN  LYS A 190       3.719   8.764  20.869  1.00 83.63           H
ATOM   2829  N   GLU A 191       4.556   8.715  24.729  1.00 75.34           N
ATOM   2830  CA  GLU A 191       5.728   8.307  25.484  1.00 75.34           C
ATOM   2831  C   GLU A 191       5.423   7.046  26.296  1.00 75.34           C
ATOM   2832  O   GLU A 191       4.492   7.031  27.100  1.00 75.34           O
ATOM   2833  HA  GLU A 191       6.493   8.090  24.738  1.00 75.34           H
ATOM   2834  CB  GLU A 191       6.217   9.438  26.391  1.00 75.34           C
ATOM   2835 1HB  GLU A 191       5.367   9.904  26.888  1.00 75.34           H
ATOM   2836 2HB  GLU A 191       6.966   9.055  27.085  1.00 75.34           H
ATOM   2837  CG  GLU A 191       6.907  10.534  25.576  1.00 75.34           C
ATOM   2838 1HG  GLU A 191       7.690  10.095  24.958  1.00 75.34           H
ATOM   2839 2HG  GLU A 191       6.188  10.995  24.898  1.00 75.34           H
ATOM   2840  CD  GLU A 191       7.509  11.602  26.491  1.00 75.34           C
ATOM   2841  OE1 GLU A 191       8.088  12.562  25.939  1.00 75.34           O
ATOM   2842  OE2 GLU A 191       7.377  11.433  27.723  1.00 75.34           O
ATOM   2843  HN  GLU A 191       3.891   9.259  25.241  1.00 75.34           H
ATOM   2844  N   GLU A 192       6.226   6.019  26.059  1.00 71.56           N
ATOM   2845  CA  GLU A 192       6.070   4.766  26.776  1.00 71.56           C
ATOM   2846  C   GLU A 192       7.438   4.208  27.174  1.00 71.56           C
ATOM   2847  O   GLU A 192       8.307   4.019  26.324  1.00 71.56           O
ATOM   2848  HA  GLU A 192       5.497   5.013  27.670  1.00 71.56           H
ATOM   2849  CB  GLU A 192       5.286   3.751  25.943  1.00 71.56           C
ATOM   2850 1HB  GLU A 192       4.405   4.229  25.514  1.00 71.56           H
ATOM   2851 2HB  GLU A 192       5.941   3.305  25.195  1.00 71.56           H
ATOM   2852  CG  GLU A 192       4.781   2.599  26.814  1.00 71.56           C
ATOM   2853 1HG  GLU A 192       5.571   1.858  26.938  1.00 71.56           H
ATOM   2854 2HG  GLU A 192       4.534   2.971  27.809  1.00 71.56           H
ATOM   2855  CD  GLU A 192       3.549   1.939  26.191  1.00 71.56           C
ATOM   2856  OE1 GLU A 192       2.583   1.709  26.951  1.00 71.56           O
ATOM   2857  OE2 GLU A 192       3.601   1.680  24.970  1.00 71.56           O
ATOM   2858  HN  GLU A 192       6.970   6.034  25.391  1.00 71.56           H
ATOM   2859  N   SER A 193       7.587   3.961  28.467  1.00 72.26           N
ATOM   2860  CA  SER A 193       8.831   3.417  28.987  1.00 72.26           C
ATOM   2861  C   SER A 193      10.000   4.327  28.604  1.00 72.26           C
ATOM   2862  O   SER A 193      11.112   3.854  28.380  1.00 72.26           O
ATOM   2863  HA  SER A 193       8.705   3.391  30.069  1.00 72.26           H
ATOM   2864  CB  SER A 193       9.071   1.998  28.468  1.00 72.26           C
ATOM   2865 1HB  SER A 193       9.256   2.032  27.394  1.00 72.26           H
ATOM   2866 2HB  SER A 193       9.968   1.589  28.933  1.00 72.26           H
ATOM   2867  OG  SER A 193       7.966   1.139  28.732  1.00 72.26           O
ATOM   2868  HG  SER A 193       8.116   0.247  28.305  1.00 72.26           H
ATOM   2869  HN  SER A 193       6.879   4.124  29.154  1.00 72.26           H
ATOM   2870  N   GLY A 194       9.707   5.618  28.541  1.00 79.96           N
ATOM   2871  CA  GLY A 194      10.735   6.606  28.263  1.00 79.96           C
ATOM   2872  C   GLY A 194      11.085   6.629  26.774  1.00 79.96           C
ATOM   2873  O   GLY A 194      12.034   7.297  26.366  1.00 79.96           O
ATOM   2874 1HA  GLY A 194      10.391   7.592  28.575  1.00 79.96           H
ATOM   2875 2HA  GLY A 194      11.628   6.381  28.847  1.00 79.96           H
ATOM   2876  HN  GLY A 194       8.789   5.991  28.677  1.00 79.96           H
ATOM   2877  N   ILE A 195      10.299   5.892  26.003  1.00 78.18           N
ATOM   2878  CA  ILE A 195      10.474   5.869  24.561  1.00 78.18           C
ATOM   2879  C   ILE A 195       9.326   6.636  23.900  1.00 78.18           C
ATOM   2880  O   ILE A 195       8.157   6.356  24.161  1.00 78.18           O
ATOM   2881  HA  ILE A 195      11.408   6.385  24.336  1.00 78.18           H
ATOM   2882  CB  ILE A 195      10.620   4.431  24.061  1.00 78.18           C
ATOM   2883  HB  ILE A 195       9.720   3.880  24.336  1.00 78.18           H
ATOM   2884  CG1 ILE A 195      11.801   3.732  24.739  1.00 78.18           C
ATOM   2885 1HG1 ILE A 195      12.726   4.253  24.492  1.00 78.18           H
ATOM   2886 2HG1 ILE A 195      11.686   3.783  25.821  1.00 78.18           H
ATOM   2887  CG2 ILE A 195      10.728   4.388  22.536  1.00 78.18           C
ATOM   2888 1HG2 ILE A 195       9.829   4.821  22.096  1.00 78.18           H
ATOM   2889 2HG2 ILE A 195      11.600   4.959  22.217  1.00 78.18           H
ATOM   2890 3HG2 ILE A 195      10.831   3.354  22.207  1.00 78.18           H
ATOM   2891  CD1 ILE A 195      11.900   2.270  24.299  1.00 78.18           C
ATOM   2892 1HD1 ILE A 195      10.983   1.747  24.569  1.00 78.18           H
ATOM   2893 2HD1 ILE A 195      12.040   2.225  23.219  1.00 78.18           H
ATOM   2894 3HD1 ILE A 195      12.747   1.798  24.795  1.00 78.18           H
ATOM   2895  HN  ILE A 195       9.556   5.319  26.347  1.00 78.18           H
ATOM   2896  N   ALA A 196       9.700   7.587  23.057  1.00 88.88           N
ATOM   2897  CA  ALA A 196       8.720   8.326  22.280  1.00 88.88           C
ATOM   2898  C   ALA A 196       8.335   7.511  21.044  1.00 88.88           C
ATOM   2899  O   ALA A 196       9.204   7.059  20.299  1.00 88.88           O
ATOM   2900  HA  ALA A 196       7.837   8.463  22.904  1.00 88.88           H
ATOM   2901  CB  ALA A 196       9.286   9.701  21.919  1.00 88.88           C
ATOM   2902 1HB  ALA A 196       9.515  10.251  22.832  1.00 88.88           H
ATOM   2903 2HB  ALA A 196      10.196   9.577  21.332  1.00 88.88           H
ATOM   2904 3HB  ALA A 196       8.550  10.256  21.337  1.00 88.88           H
ATOM   2905  HN  ALA A 196      10.651   7.854  22.901  1.00 88.88           H
ATOM   2906  N   ILE A 197       7.033   7.349  20.863  1.00 84.59           N
ATOM   2907  CA  ILE A 197       6.523   6.584  19.738  1.00 84.59           C
ATOM   2908  C   ILE A 197       5.444   7.398  19.020  1.00 84.59           C
ATOM   2909  O   ILE A 197       4.636   8.067  19.663  1.00 84.59           O
ATOM   2910  HA  ILE A 197       7.352   6.426  19.048  1.00 84.59           H
ATOM   2911  CB  ILE A 197       6.048   5.205  20.198  1.00 84.59           C
ATOM   2912  HB  ILE A 197       5.525   4.729  19.369  1.00 84.59           H
ATOM   2913  CG1 ILE A 197       5.050   5.326  21.352  1.00 84.59           C
ATOM   2914 1HG1 ILE A 197       5.556   5.715  22.235  1.00 84.59           H
ATOM   2915 2HG1 ILE A 197       4.270   6.041  21.089  1.00 84.59           H
ATOM   2916  CG2 ILE A 197       7.235   4.308  20.558  1.00 84.59           C
ATOM   2917 1HG2 ILE A 197       7.874   4.184  19.684  1.00 84.59           H
ATOM   2918 2HG2 ILE A 197       7.806   4.769  21.364  1.00 84.59           H
ATOM   2919 3HG2 ILE A 197       6.869   3.334  20.882  1.00 84.59           H
ATOM   2920  CD1 ILE A 197       4.419   3.970  21.675  1.00 84.59           C
ATOM   2921 1HD1 ILE A 197       3.894   3.595  20.796  1.00 84.59           H
ATOM   2922 2HD1 ILE A 197       5.200   3.264  21.960  1.00 84.59           H
ATOM   2923 3HD1 ILE A 197       3.714   4.084  22.498  1.00 84.59           H
ATOM   2924  HN  ILE A 197       6.333   7.728  21.468  1.00 84.59           H
ATOM   2925  N   CYS A 198       5.466   7.315  17.698  1.00 90.11           N
ATOM   2926  CA  CYS A 198       4.407   7.901  16.894  1.00 90.11           C
ATOM   2927  C   CYS A 198       3.361   6.820  16.616  1.00 90.11           C
ATOM   2928  O   CYS A 198       3.610   5.893  15.847  1.00 90.11           O
ATOM   2929  HA  CYS A 198       3.979   8.712  17.483  1.00 90.11           H
ATOM   2930  CB  CYS A 198       4.952   8.514  15.602  1.00 90.11           C
ATOM   2931 1HB  CYS A 198       5.545   9.398  15.831  1.00 90.11           H
ATOM   2932 2HB  CYS A 198       5.614   7.805  15.105  1.00 90.11           H
ATOM   2933  SG  CYS A 198       3.568   8.961  14.490  1.00 90.11           S
ATOM   2934  HN  CYS A 198       6.189   6.859  17.179  1.00 90.11           H
ATOM   2935  N   THR A 199       2.212   6.974  17.258  1.00 88.21           N
ATOM   2936  CA  THR A 199       1.141   6.002  17.120  1.00 88.21           C
ATOM   2937  C   THR A 199      -0.211   6.710  17.009  1.00 88.21           C
ATOM   2938  O   THR A 199      -0.311   7.909  17.266  1.00 88.21           O
ATOM   2939  HA  THR A 199       1.292   5.454  16.189  1.00 88.21           H
ATOM   2940  CB  THR A 199       1.225   5.035  18.302  1.00 88.21           C
ATOM   2941  HB  THR A 199       2.254   4.718  18.473  1.00 88.21           H
ATOM   2942  OG1 THR A 199       0.310   3.996  17.966  1.00 88.21           O
ATOM   2943  HG1 THR A 199       0.455   3.206  18.562  1.00 88.21           H
ATOM   2944  CG2 THR A 199       0.655   5.633  19.589  1.00 88.21           C
ATOM   2945 1HG2 THR A 199      -0.394   5.887  19.438  1.00 88.21           H
ATOM   2946 2HG2 THR A 199       1.213   6.532  19.851  1.00 88.21           H
ATOM   2947 3HG2 THR A 199       0.739   4.905  20.396  1.00 88.21           H
ATOM   2948  HN  THR A 199       2.008   7.745  17.861  1.00 88.21           H
ATOM   2949  N   MET A 200      -1.217   5.938  16.627  1.00 87.43           N
ATOM   2950  CA  MET A 200      -2.592   6.397  16.727  1.00 87.43           C
ATOM   2951  C   MET A 200      -3.171   6.097  18.112  1.00 87.43           C
ATOM   2952  O   MET A 200      -3.009   4.993  18.630  1.00 87.43           O
ATOM   2953  HA  MET A 200      -2.555   7.475  16.568  1.00 87.43           H
ATOM   2954  CB  MET A 200      -3.441   5.706  15.658  1.00 87.43           C
ATOM   2955 1HB  MET A 200      -3.334   4.625  15.747  1.00 87.43           H
ATOM   2956 2HB  MET A 200      -4.494   5.936  15.820  1.00 87.43           H
ATOM   2957  CG  MET A 200      -3.025   6.152  14.255  1.00 87.43           C
ATOM   2958 1HG  MET A 200      -3.064   7.239  14.183  1.00 87.43           H
ATOM   2959 2HG  MET A 200      -1.994   5.856  14.061  1.00 87.43           H
ATOM   2960  SD  MET A 200      -4.107   5.422  13.037  1.00 87.43           S
ATOM   2961  CE  MET A 200      -5.627   6.274  13.423  1.00 87.43           C
ATOM   2962 1HE  MET A 200      -5.912   6.060  14.453  1.00 87.43           H
ATOM   2963 2HE  MET A 200      -5.484   7.347  13.302  1.00 87.43           H
ATOM   2964 3HE  MET A 200      -6.415   5.934  12.750  1.00 87.43           H
ATOM   2965  HN  MET A 200      -1.106   5.017  16.254  1.00 87.43           H
ATOM   2966  N   VAL A 201      -3.833   7.099  18.671  1.00 89.91           N
ATOM   2967  CA  VAL A 201      -4.536   6.920  19.930  1.00 89.91           C
ATOM   2968  C   VAL A 201      -6.019   7.238  19.731  1.00 89.91           C
ATOM   2969  O   VAL A 201      -6.372   8.349  19.338  1.00 89.91           O
ATOM   2970  HA  VAL A 201      -4.437   5.873  20.217  1.00 89.91           H
ATOM   2971  CB  VAL A 201      -3.883   7.773  21.020  1.00 89.91           C
ATOM   2972  HB  VAL A 201      -3.975   8.819  20.727  1.00 89.91           H
ATOM   2973  CG1 VAL A 201      -4.601   7.596  22.359  1.00 89.91           C
ATOM   2974 1HG1 VAL A 201      -5.643   7.899  22.255  1.00 89.91           H
ATOM   2975 2HG1 VAL A 201      -4.555   6.549  22.660  1.00 89.91           H
ATOM   2976 3HG1 VAL A 201      -4.117   8.213  23.116  1.00 89.91           H
ATOM   2977  CG2 VAL A 201      -2.393   7.451  21.150  1.00 89.91           C
ATOM   2978 1HG2 VAL A 201      -2.270   6.399  21.409  1.00 89.91           H
ATOM   2979 2HG2 VAL A 201      -1.894   7.652  20.202  1.00 89.91           H
ATOM   2980 3HG2 VAL A 201      -1.954   8.071  21.931  1.00 89.91           H
ATOM   2981  HN  VAL A 201      -3.893   8.017  18.280  1.00 89.91           H
ATOM   2982  N   TYR A 202      -6.848   6.242  20.010  1.00 89.93           N
ATOM   2983  CA  TYR A 202      -8.279   6.377  19.795  1.00 89.93           C
ATOM   2984  C   TYR A 202      -8.982   6.851  21.068  1.00 89.93           C
ATOM   2985  O   TYR A 202      -8.591   6.479  22.173  1.00 89.93           O
ATOM   2986  HA  TYR A 202      -8.433   7.114  19.007  1.00 89.93           H
ATOM   2987  CB  TYR A 202      -8.785   4.978  19.438  1.00 89.93           C
ATOM   2988 1HB  TYR A 202      -8.540   4.296  20.252  1.00 89.93           H
ATOM   2989 2HB  TYR A 202      -9.872   5.005  19.360  1.00 89.93           H
ATOM   2990  CG  TYR A 202      -8.208   4.421  18.135  1.00 89.93           C
ATOM   2991  CD1 TYR A 202      -8.804   4.731  16.929  1.00 89.93           C
ATOM   2992  HD1 TYR A 202      -9.685   5.372  16.905  1.00 89.93           H
ATOM   2993  CD2 TYR A 202      -7.093   3.610  18.165  1.00 89.93           C
ATOM   2994  HD2 TYR A 202      -6.622   3.365  19.117  1.00 89.93           H
ATOM   2995  CE1 TYR A 202      -8.262   4.207  15.702  1.00 89.93           C
ATOM   2996  HE1 TYR A 202      -8.722   4.443  14.743  1.00 89.93           H
ATOM   2997  CE2 TYR A 202      -6.550   3.086  16.938  1.00 89.93           C
ATOM   2998  HE2 TYR A 202      -5.669   2.443  16.948  1.00 89.93           H
ATOM   2999  CZ  TYR A 202      -7.161   3.410  15.768  1.00 89.93           C
ATOM   3000  OH  TYR A 202      -6.649   2.915  14.609  1.00 89.93           O
ATOM   3001  HH  TYR A 202      -7.194   3.230  13.832  1.00 89.93           H
ATOM   3002  HN  TYR A 202      -6.557   5.358  20.375  1.00 89.93           H
ATOM   3003  N   PRO A 203     -10.028   7.679  20.938  1.00 84.76           N
ATOM   3004  CA  PRO A 203     -10.715   8.217  22.114  1.00 84.76           C
ATOM   3005  C   PRO A 203     -11.479   7.146  22.876  1.00 84.76           C
ATOM   3006  O   PRO A 203     -11.931   6.164  22.288  1.00 84.76           O
ATOM   3007  HA  PRO A 203      -9.990   8.609  22.827  1.00 84.76           H
ATOM   3008  CB  PRO A 203     -11.652   9.278  21.533  1.00 84.76           C
ATOM   3009 1HB  PRO A 203     -12.572   9.360  22.111  1.00 84.76           H
ATOM   3010 2HB  PRO A 203     -11.189  10.264  21.531  1.00 84.76           H
ATOM   3011  CG  PRO A 203     -11.919   8.791  20.137  1.00 84.76           C
ATOM   3012 1HG  PRO A 203     -12.735   8.068  20.121  1.00 84.76           H
ATOM   3013 2HG  PRO A 203     -12.208   9.612  19.482  1.00 84.76           H
ATOM   3014  CD  PRO A 203     -10.632   8.164  19.684  1.00 84.76           C
ATOM   3015 1HD  PRO A 203     -10.808   7.350  18.981  1.00 84.76           H
ATOM   3016 2HD  PRO A 203      -9.989   8.886  19.181  1.00 84.76           H
ATOM   3017  N   SER A 204     -11.605   7.365  24.176  1.00 76.58           N
ATOM   3018  CA  SER A 204     -11.931   6.283  25.090  1.00 76.58           C
ATOM   3019  C   SER A 204     -13.315   5.720  24.761  1.00 76.58           C
ATOM   3020  O   SER A 204     -13.527   4.510  24.819  1.00 76.58           O
ATOM   3021  HA  SER A 204     -11.163   5.527  24.928  1.00 76.58           H
ATOM   3022  CB  SER A 204     -11.882   6.756  26.544  1.00 76.58           C
ATOM   3023 1HB  SER A 204     -12.265   5.969  27.194  1.00 76.58           H
ATOM   3024 2HB  SER A 204     -10.846   6.933  26.833  1.00 76.58           H
ATOM   3025  OG  SER A 204     -12.640   7.946  26.744  1.00 76.58           O
ATOM   3026  HG  SER A 204     -13.612   7.723  26.825  1.00 76.58           H
ATOM   3027  HN  SER A 204     -11.488   8.260  24.606  1.00 76.58           H
ATOM   3028  N   ASP A 205     -14.222   6.625  24.422  1.00 70.83           N
ATOM   3029  CA  ASP A 205     -15.642   6.332  24.514  1.00 70.83           C
ATOM   3030  C   ASP A 205     -15.979   5.167  23.582  1.00 70.83           C
ATOM   3031  O   ASP A 205     -16.695   4.245  23.969  1.00 70.83           O
ATOM   3032  HA  ASP A 205     -15.818   6.092  25.562  1.00 70.83           H
ATOM   3033  CB  ASP A 205     -16.482   7.538  24.086  1.00 70.83           C
ATOM   3034 1HB  ASP A 205     -16.183   7.859  23.088  1.00 70.83           H
ATOM   3035 2HB  ASP A 205     -17.532   7.251  24.027  1.00 70.83           H
ATOM   3036  CG  ASP A 205     -16.318   8.697  25.071  1.00 70.83           C
ATOM   3037  OD1 ASP A 205     -15.760   8.442  26.160  1.00 70.83           O
ATOM   3038  OD2 ASP A 205     -16.755   9.812  24.713  1.00 70.83           O
ATOM   3039  HN  ASP A 205     -14.000   7.543  24.092  1.00 70.83           H
ATOM   3040  N   GLU A 206     -15.447   5.246  22.371  1.00 74.48           N
ATOM   3041  CA  GLU A 206     -15.725   4.237  21.364  1.00 74.48           C
ATOM   3042  C   GLU A 206     -14.421   3.738  20.738  1.00 74.48           C
ATOM   3043  O   GLU A 206     -14.394   3.361  19.567  1.00 74.48           O
ATOM   3044  HA  GLU A 206     -16.214   3.422  21.897  1.00 74.48           H
ATOM   3045  CB  GLU A 206     -16.675   4.777  20.293  1.00 74.48           C
ATOM   3046 1HB  GLU A 206     -16.277   5.705  19.884  1.00 74.48           H
ATOM   3047 2HB  GLU A 206     -16.849   4.012  19.537  1.00 74.48           H
ATOM   3048  CG  GLU A 206     -18.043   5.110  20.893  1.00 74.48           C
ATOM   3049 1HG  GLU A 206     -18.215   4.498  21.778  1.00 74.48           H
ATOM   3050 2HG  GLU A 206     -18.058   6.151  21.217  1.00 74.48           H
ATOM   3051  CD  GLU A 206     -19.160   4.872  19.875  1.00 74.48           C
ATOM   3052  OE1 GLU A 206     -20.141   4.197  20.257  1.00 74.48           O
ATOM   3053  OE2 GLU A 206     -19.008   5.369  18.738  1.00 74.48           O
ATOM   3054  HN  GLU A 206     -14.837   5.981  22.075  1.00 74.48           H
ATOM   3055  N   SER A 207     -13.370   3.753  21.545  1.00 86.11           N
ATOM   3056  CA  SER A 207     -12.034   3.486  21.040  1.00 86.11           C
ATOM   3057  C   SER A 207     -12.020   2.165  20.269  1.00 86.11           C
ATOM   3058  O   SER A 207     -11.450   2.083  19.182  1.00 86.11           O
ATOM   3059  HA  SER A 207     -11.805   4.320  20.376  1.00 86.11           H
ATOM   3060  CB  SER A 207     -11.013   3.447  22.179  1.00 86.11           C
ATOM   3061 1HB  SER A 207     -10.047   3.125  21.788  1.00 86.11           H
ATOM   3062 2HB  SER A 207     -10.876   4.452  22.579  1.00 86.11           H
ATOM   3063  OG  SER A 207     -11.416   2.570  23.227  1.00 86.11           O
ATOM   3064  HG  SER A 207     -10.859   2.733  24.042  1.00 86.11           H
ATOM   3065  HN  SER A 207     -13.421   3.942  22.526  1.00 86.11           H
ATOM   3066  N   THR A 208     -12.655   1.164  20.861  1.00 85.49           N
ATOM   3067  CA  THR A 208     -12.635  -0.174  20.295  1.00 85.49           C
ATOM   3068  C   THR A 208     -13.328  -0.187  18.931  1.00 85.49           C
ATOM   3069  O   THR A 208     -12.815  -0.768  17.976  1.00 85.49           O
ATOM   3070  HA  THR A 208     -11.596  -0.461  20.129  1.00 85.49           H
ATOM   3071  CB  THR A 208     -13.271  -1.126  21.310  1.00 85.49           C
ATOM   3072  HB  THR A 208     -14.347  -0.960  21.377  1.00 85.49           H
ATOM   3073  OG1 THR A 208     -12.537  -0.896  22.509  1.00 85.49           O
ATOM   3074  HG1 THR A 208     -11.567  -1.084  22.358  1.00 85.49           H
ATOM   3075  CG2 THR A 208     -13.001  -2.596  20.983  1.00 85.49           C
ATOM   3076 1HG2 THR A 208     -11.926  -2.776  20.983  1.00 85.49           H
ATOM   3077 2HG2 THR A 208     -13.409  -2.831  20.000  1.00 85.49           H
ATOM   3078 3HG2 THR A 208     -13.475  -3.228  21.734  1.00 85.49           H
ATOM   3079  HN  THR A 208     -13.176   1.257  21.710  1.00 85.49           H
ATOM   3080  N   LYS A 209     -14.483   0.460  18.884  1.00 81.54           N
ATOM   3081  CA  LYS A 209     -15.271   0.496  17.664  1.00 81.54           C
ATOM   3082  C   LYS A 209     -14.464   1.183  16.560  1.00 81.54           C
ATOM   3083  O   LYS A 209     -14.425   0.707  15.427  1.00 81.54           O
ATOM   3084  HA  LYS A 209     -15.457  -0.535  17.364  1.00 81.54           H
ATOM   3085  CB  LYS A 209     -16.632   1.145  17.924  1.00 81.54           C
ATOM   3086 1HB  LYS A 209     -16.492   2.119  18.391  1.00 81.54           H
ATOM   3087 2HB  LYS A 209     -17.145   1.316  16.977  1.00 81.54           H
ATOM   3088  CG  LYS A 209     -17.497   0.261  18.826  1.00 81.54           C
ATOM   3089 1HG  LYS A 209     -17.559  -0.743  18.406  1.00 81.54           H
ATOM   3090 2HG  LYS A 209     -17.030   0.168  19.806  1.00 81.54           H
ATOM   3091  CD  LYS A 209     -18.904   0.843  18.977  1.00 81.54           C
ATOM   3092 1HD  LYS A 209     -18.839   1.909  19.197  1.00 81.54           H
ATOM   3093 2HD  LYS A 209     -19.446   0.745  18.037  1.00 81.54           H
ATOM   3094  CE  LYS A 209     -19.674   0.133  20.092  1.00 81.54           C
ATOM   3095 1HE  LYS A 209     -19.967  -0.864  19.762  1.00 81.54           H
ATOM   3096 2HE  LYS A 209     -19.030   0.003  20.962  1.00 81.54           H
ATOM   3097  NZ  LYS A 209     -20.875   0.911  20.469  1.00 81.54           N
ATOM   3098 1HZ  LYS A 209     -21.335   0.463  21.254  1.00 81.54           H
ATOM   3099 2HZ  LYS A 209     -20.601   1.851  20.730  1.00 81.54           H
ATOM   3100 3HZ  LYS A 209     -21.513   0.951  19.682  1.00 81.54           H
ATOM   3101  HN  LYS A 209     -14.880   0.953  19.658  1.00 81.54           H
ATOM   3102  N   LEU A 210     -13.839   2.291  16.931  1.00 87.66           N
ATOM   3103  CA  LEU A 210     -13.156   3.126  15.957  1.00 87.66           C
ATOM   3104  C   LEU A 210     -11.994   2.341  15.344  1.00 87.66           C
ATOM   3105  O   LEU A 210     -11.843   2.302  14.124  1.00 87.66           O
ATOM   3106  HA  LEU A 210     -13.871   3.358  15.168  1.00 87.66           H
ATOM   3107  CB  LEU A 210     -12.735   4.453  16.591  1.00 87.66           C
ATOM   3108 1HB  LEU A 210     -13.589   4.862  17.131  1.00 87.66           H
ATOM   3109 2HB  LEU A 210     -11.959   4.250  17.330  1.00 87.66           H
ATOM   3110  CG  LEU A 210     -12.216   5.522  15.628  1.00 87.66           C
ATOM   3111  HG  LEU A 210     -11.394   5.095  15.053  1.00 87.66           H
ATOM   3112  CD1 LEU A 210     -13.300   5.933  14.629  1.00 87.66           C
ATOM   3113 1HD1 LEU A 210     -13.610   5.062  14.051  1.00 87.66           H
ATOM   3114 2HD1 LEU A 210     -14.158   6.335  15.168  1.00 87.66           H
ATOM   3115 3HD1 LEU A 210     -12.905   6.693  13.956  1.00 87.66           H
ATOM   3116  CD2 LEU A 210     -11.656   6.724  16.392  1.00 87.66           C
ATOM   3117 1HD2 LEU A 210     -12.442   7.161  17.008  1.00 87.66           H
ATOM   3118 2HD2 LEU A 210     -10.833   6.398  17.028  1.00 87.66           H
ATOM   3119 3HD2 LEU A 210     -11.294   7.469  15.683  1.00 87.66           H
ATOM   3120  HN  LEU A 210     -13.795   2.619  17.874  1.00 87.66           H
ATOM   3121  N   LYS A 211     -11.204   1.736  16.219  1.00 92.22           N
ATOM   3122  CA  LYS A 211     -10.063   0.952  15.779  1.00 92.22           C
ATOM   3123  C   LYS A 211     -10.541  -0.145  14.826  1.00 92.22           C
ATOM   3124  O   LYS A 211      -9.990  -0.311  13.738  1.00 92.22           O
ATOM   3125  HA  LYS A 211      -9.399   1.620  15.230  1.00 92.22           H
ATOM   3126  CB  LYS A 211      -9.280   0.423  16.982  1.00 92.22           C
ATOM   3127 1HB  LYS A 211      -8.910   1.259  17.576  1.00 92.22           H
ATOM   3128 2HB  LYS A 211      -9.942  -0.156  17.626  1.00 92.22           H
ATOM   3129  CG  LYS A 211      -8.106  -0.449  16.532  1.00 92.22           C
ATOM   3130 1HG  LYS A 211      -8.482  -1.376  16.100  1.00 92.22           H
ATOM   3131 2HG  LYS A 211      -7.546   0.064  15.750  1.00 92.22           H
ATOM   3132  CD  LYS A 211      -7.178  -0.767  17.706  1.00 92.22           C
ATOM   3133 1HD  LYS A 211      -6.819   0.160  18.152  1.00 92.22           H
ATOM   3134 2HD  LYS A 211      -7.733  -1.298  18.480  1.00 92.22           H
ATOM   3135  CE  LYS A 211      -5.989  -1.615  17.251  1.00 92.22           C
ATOM   3136 1HE  LYS A 211      -6.338  -2.592  16.916  1.00 92.22           H
ATOM   3137 2HE  LYS A 211      -5.502  -1.141  16.399  1.00 92.22           H
ATOM   3138  NZ  LYS A 211      -5.018  -1.781  18.355  1.00 92.22           N
ATOM   3139 1HZ  LYS A 211      -4.304  -2.447  18.080  1.00 92.22           H
ATOM   3140 2HZ  LYS A 211      -4.585  -0.888  18.562  1.00 92.22           H
ATOM   3141 3HZ  LYS A 211      -5.499  -2.123  19.180  1.00 92.22           H
ATOM   3142  HN  LYS A 211     -11.333   1.775  17.210  1.00 92.22           H
ATOM   3143  N   SER A 212     -11.560  -0.867  15.268  1.00 90.10           N
ATOM   3144  CA  SER A 212     -12.071  -1.990  14.501  1.00 90.10           C
ATOM   3145  C   SER A 212     -12.529  -1.515  13.121  1.00 90.10           C
ATOM   3146  O   SER A 212     -12.268  -2.174  12.115  1.00 90.10           O
ATOM   3147  HA  SER A 212     -11.234  -2.682  14.409  1.00 90.10           H
ATOM   3148  CB  SER A 212     -13.224  -2.679  15.235  1.00 90.10           C
ATOM   3149 1HB  SER A 212     -12.907  -2.938  16.245  1.00 90.10           H
ATOM   3150 2HB  SER A 212     -14.059  -1.985  15.330  1.00 90.10           H
ATOM   3151  OG  SER A 212     -13.659  -3.855  14.559  1.00 90.10           O
ATOM   3152  HG  SER A 212     -12.885  -4.471  14.411  1.00 90.10           H
ATOM   3153  HN  SER A 212     -12.033  -0.695  16.133  1.00 90.10           H
ATOM   3154  N   ALA A 213     -13.205  -0.375  13.116  1.00 93.59           N
ATOM   3155  CA  ALA A 213     -13.734   0.177  11.880  1.00 93.59           C
ATOM   3156  C   ALA A 213     -12.574   0.540  10.952  1.00 93.59           C
ATOM   3157  O   ALA A 213     -12.598   0.216   9.766  1.00 93.59           O
ATOM   3158  HA  ALA A 213     -14.340  -0.595  11.405  1.00 93.59           H
ATOM   3159  CB  ALA A 213     -14.625   1.379  12.198  1.00 93.59           C
ATOM   3160 1HB  ALA A 213     -15.450   1.061  12.836  1.00 93.59           H
ATOM   3161 2HB  ALA A 213     -14.039   2.139  12.714  1.00 93.59           H
ATOM   3162 3HB  ALA A 213     -15.022   1.792  11.271  1.00 93.59           H
ATOM   3163  HN  ALA A 213     -13.392   0.167  13.935  1.00 93.59           H
ATOM   3164  N   VAL A 214     -11.585   1.210  11.526  1.00 91.56           N
ATOM   3165  CA  VAL A 214     -10.449   1.679  10.751  1.00 91.56           C
ATOM   3166  C   VAL A 214      -9.738   0.481  10.119  1.00 91.56           C
ATOM   3167  O   VAL A 214      -9.373   0.520   8.946  1.00 91.56           O
ATOM   3168  HA  VAL A 214     -10.834   2.318   9.957  1.00 91.56           H
ATOM   3169  CB  VAL A 214      -9.527   2.524  11.633  1.00 91.56           C
ATOM   3170  HB  VAL A 214      -9.302   1.948  12.531  1.00 91.56           H
ATOM   3171  CG1 VAL A 214      -8.206   2.818  10.920  1.00 91.56           C
ATOM   3172 1HG1 VAL A 214      -7.702   1.880  10.686  1.00 91.56           H
ATOM   3173 2HG1 VAL A 214      -8.404   3.365   9.998  1.00 91.56           H
ATOM   3174 3HG1 VAL A 214      -7.569   3.420  11.569  1.00 91.56           H
ATOM   3175  CG2 VAL A 214     -10.218   3.819  12.066  1.00 91.56           C
ATOM   3176 1HG2 VAL A 214     -10.486   4.400  11.183  1.00 91.56           H
ATOM   3177 2HG2 VAL A 214     -11.118   3.579  12.631  1.00 91.56           H
ATOM   3178 3HG2 VAL A 214      -9.540   4.400  12.691  1.00 91.56           H
ATOM   3179  HN  VAL A 214     -11.552   1.431  12.501  1.00 91.56           H
ATOM   3180  N   LEU A 215      -9.564  -0.556  10.925  1.00 90.80           N
ATOM   3181  CA  LEU A 215      -8.843  -1.737  10.481  1.00 90.80           C
ATOM   3182  C   LEU A 215      -9.652  -2.444   9.392  1.00 90.80           C
ATOM   3183  O   LEU A 215      -9.102  -2.847   8.368  1.00 90.80           O
ATOM   3184  HA  LEU A 215      -7.901  -1.401  10.048  1.00 90.80           H
ATOM   3185  CB  LEU A 215      -8.499  -2.634  11.672  1.00 90.80           C
ATOM   3186 1HB  LEU A 215      -9.404  -2.787  12.260  1.00 90.80           H
ATOM   3187 2HB  LEU A 215      -8.199  -3.611  11.291  1.00 90.80           H
ATOM   3188  CG  LEU A 215      -7.399  -2.121  12.603  1.00 90.80           C
ATOM   3189  HG  LEU A 215      -7.723  -1.167  13.020  1.00 90.80           H
ATOM   3190  CD1 LEU A 215      -7.184  -3.078  13.777  1.00 90.80           C
ATOM   3191 1HD1 LEU A 215      -8.109  -3.170  14.346  1.00 90.80           H
ATOM   3192 2HD1 LEU A 215      -6.892  -4.058  13.398  1.00 90.80           H
ATOM   3193 3HD1 LEU A 215      -6.397  -2.689  14.423  1.00 90.80           H
ATOM   3194  CD2 LEU A 215      -6.104  -1.861  11.831  1.00 90.80           C
ATOM   3195 1HD2 LEU A 215      -5.766  -2.787  11.367  1.00 90.80           H
ATOM   3196 2HD2 LEU A 215      -6.286  -1.113  11.059  1.00 90.80           H
ATOM   3197 3HD2 LEU A 215      -5.339  -1.497  12.517  1.00 90.80           H
ATOM   3198  HN  LEU A 215      -9.905  -0.598  11.865  1.00 90.80           H
ATOM   3199  N   THR A 216     -10.946  -2.572   9.649  1.00 90.53           N
ATOM   3200  CA  THR A 216     -11.828  -3.262   8.724  1.00 90.53           C
ATOM   3201  C   THR A 216     -11.806  -2.578   7.355  1.00 90.53           C
ATOM   3202  O   THR A 216     -11.731  -3.246   6.325  1.00 90.53           O
ATOM   3203  HA  THR A 216     -11.452  -4.275   8.581  1.00 90.53           H
ATOM   3204  CB  THR A 216     -13.222  -3.318   9.352  1.00 90.53           C
ATOM   3205  HB  THR A 216     -13.628  -2.316   9.489  1.00 90.53           H
ATOM   3206  OG1 THR A 216     -13.035  -4.073  10.546  1.00 90.53           O
ATOM   3207  HG1 THR A 216     -12.980  -3.460  11.334  1.00 90.53           H
ATOM   3208  CG2 THR A 216     -14.202  -4.157   8.530  1.00 90.53           C
ATOM   3209 1HG2 THR A 216     -13.828  -5.178   8.450  1.00 90.53           H
ATOM   3210 2HG2 THR A 216     -14.300  -3.728   7.533  1.00 90.53           H
ATOM   3211 3HG2 THR A 216     -15.175  -4.164   9.020  1.00 90.53           H
ATOM   3212  HN  THR A 216     -11.391  -2.215  10.470  1.00 90.53           H
ATOM   3213  N   LEU A 217     -11.872  -1.255   7.389  1.00 88.06           N
ATOM   3214  CA  LEU A 217     -11.878  -0.475   6.163  1.00 88.06           C
ATOM   3215  C   LEU A 217     -10.577  -0.724   5.398  1.00 88.06           C
ATOM   3216  O   LEU A 217     -10.584  -0.835   4.173  1.00 88.06           O
ATOM   3217  HA  LEU A 217     -12.710  -0.829   5.554  1.00 88.06           H
ATOM   3218  CB  LEU A 217     -12.138   1.002   6.470  1.00 88.06           C
ATOM   3219 1HB  LEU A 217     -12.963   1.065   7.180  1.00 88.06           H
ATOM   3220 2HB  LEU A 217     -11.258   1.410   6.966  1.00 88.06           H
ATOM   3221  CG  LEU A 217     -12.468   1.888   5.267  1.00 88.06           C
ATOM   3222  HG  LEU A 217     -11.735   1.689   4.485  1.00 88.06           H
ATOM   3223  CD1 LEU A 217     -13.845   1.546   4.695  1.00 88.06           C
ATOM   3224 1HD1 LEU A 217     -13.857   0.504   4.375  1.00 88.06           H
ATOM   3225 2HD1 LEU A 217     -14.605   1.699   5.461  1.00 88.06           H
ATOM   3226 3HD1 LEU A 217     -14.054   2.191   3.841  1.00 88.06           H
ATOM   3227  CD2 LEU A 217     -12.350   3.370   5.629  1.00 88.06           C
ATOM   3228 1HD2 LEU A 217     -13.045   3.603   6.436  1.00 88.06           H
ATOM   3229 2HD2 LEU A 217     -11.332   3.585   5.953  1.00 88.06           H
ATOM   3230 3HD2 LEU A 217     -12.590   3.978   4.757  1.00 88.06           H
ATOM   3231  HN  LEU A 217     -11.920  -0.719   8.232  1.00 88.06           H
ATOM   3232  N   LYS A 218      -9.490  -0.804   6.153  1.00 86.00           N
ATOM   3233  CA  LYS A 218      -8.179  -1.002   5.558  1.00 86.00           C
ATOM   3234  C   LYS A 218      -8.156  -2.340   4.817  1.00 86.00           C
ATOM   3235  O   LYS A 218      -7.669  -2.421   3.690  1.00 86.00           O
ATOM   3236  HA  LYS A 218      -8.026  -0.203   4.833  1.00 86.00           H
ATOM   3237  CB  LYS A 218      -7.084  -0.868   6.618  1.00 86.00           C
ATOM   3238 1HB  LYS A 218      -7.217   0.064   7.168  1.00 86.00           H
ATOM   3239 2HB  LYS A 218      -7.172  -1.678   7.342  1.00 86.00           H
ATOM   3240  CG  LYS A 218      -5.695  -0.896   5.978  1.00 86.00           C
ATOM   3241 1HG  LYS A 218      -5.590  -1.794   5.370  1.00 86.00           H
ATOM   3242 2HG  LYS A 218      -5.581  -0.043   5.310  1.00 86.00           H
ATOM   3243  CD  LYS A 218      -4.599  -0.866   7.046  1.00 86.00           C
ATOM   3244 1HD  LYS A 218      -4.678   0.053   7.627  1.00 86.00           H
ATOM   3245 2HD  LYS A 218      -4.738  -1.695   7.739  1.00 86.00           H
ATOM   3246  CE  LYS A 218      -3.211  -0.954   6.409  1.00 86.00           C
ATOM   3247 1HE  LYS A 218      -3.178  -1.790   5.709  1.00 86.00           H
ATOM   3248 2HE  LYS A 218      -3.009  -0.050   5.835  1.00 86.00           H
ATOM   3249  NZ  LYS A 218      -2.173  -1.130   7.449  1.00 86.00           N
ATOM   3250 1HZ  LYS A 218      -1.319  -1.468   7.021  1.00 86.00           H
ATOM   3251 2HZ  LYS A 218      -1.995  -0.241   7.903  1.00 86.00           H
ATOM   3252 3HZ  LYS A 218      -2.495  -1.802   8.137  1.00 86.00           H
ATOM   3253  HN  LYS A 218      -9.496  -0.737   7.150  1.00 86.00           H
ATOM   3254  N   VAL A 219      -8.690  -3.356   5.478  1.00 90.17           N
ATOM   3255  CA  VAL A 219      -8.609  -4.711   4.961  1.00 90.17           C
ATOM   3256  C   VAL A 219      -9.501  -4.834   3.723  1.00 90.17           C
ATOM   3257  O   VAL A 219      -9.093  -5.408   2.715  1.00 90.17           O
ATOM   3258  HA  VAL A 219      -7.575  -4.890   4.667  1.00 90.17           H
ATOM   3259  CB  VAL A 219      -8.970  -5.713   6.060  1.00 90.17           C
ATOM   3260  HB  VAL A 219      -9.946  -5.437   6.458  1.00 90.17           H
ATOM   3261  CG1 VAL A 219      -9.078  -7.131   5.494  1.00 90.17           C
ATOM   3262 1HG1 VAL A 219      -9.852  -7.159   4.728  1.00 90.17           H
ATOM   3263 2HG1 VAL A 219      -8.123  -7.421   5.057  1.00 90.17           H
ATOM   3264 3HG1 VAL A 219      -9.335  -7.823   6.296  1.00 90.17           H
ATOM   3265  CG2 VAL A 219      -7.960  -5.656   7.207  1.00 90.17           C
ATOM   3266 1HG2 VAL A 219      -6.966  -5.895   6.829  1.00 90.17           H
ATOM   3267 2HG2 VAL A 219      -7.954  -4.654   7.636  1.00 90.17           H
ATOM   3268 3HG2 VAL A 219      -8.240  -6.378   7.974  1.00 90.17           H
ATOM   3269  HN  VAL A 219      -9.170  -3.265   6.351  1.00 90.17           H
ATOM   3270  N   ILE A 220     -10.701  -4.286   3.841  1.00 90.54           N
ATOM   3271  CA  ILE A 220     -11.688  -4.411   2.782  1.00 90.54           C
ATOM   3272  C   ILE A 220     -11.179  -3.693   1.530  1.00 90.54           C
ATOM   3273  O   ILE A 220     -11.036  -4.306   0.474  1.00 90.54           O
ATOM   3274  HA  ILE A 220     -11.790  -5.472   2.554  1.00 90.54           H
ATOM   3275  CB  ILE A 220     -13.054  -3.917   3.262  1.00 90.54           C
ATOM   3276  HB  ILE A 220     -12.919  -2.944   3.735  1.00 90.54           H
ATOM   3277  CG1 ILE A 220     -13.636  -4.857   4.319  1.00 90.54           C
ATOM   3278 1HG1 ILE A 220     -13.796  -5.844   3.885  1.00 90.54           H
ATOM   3279 2HG1 ILE A 220     -12.924  -4.979   5.135  1.00 90.54           H
ATOM   3280  CG2 ILE A 220     -14.010  -3.717   2.084  1.00 90.54           C
ATOM   3281 1HG2 ILE A 220     -13.593  -2.980   1.399  1.00 90.54           H
ATOM   3282 2HG2 ILE A 220     -14.144  -4.664   1.561  1.00 90.54           H
ATOM   3283 3HG2 ILE A 220     -14.973  -3.366   2.453  1.00 90.54           H
ATOM   3284  CD1 ILE A 220     -14.958  -4.315   4.867  1.00 90.54           C
ATOM   3285 1HD1 ILE A 220     -14.790  -3.338   5.321  1.00 90.54           H
ATOM   3286 2HD1 ILE A 220     -15.676  -4.217   4.052  1.00 90.54           H
ATOM   3287 3HD1 ILE A 220     -15.350  -5.002   5.616  1.00 90.54           H
ATOM   3288  HN  ILE A 220     -11.002  -3.766   4.640  1.00 90.54           H
ATOM   3289  N   LEU A 221     -10.921  -2.403   1.690  1.00 89.43           N
ATOM   3290  CA  LEU A 221     -10.589  -1.560   0.555  1.00 89.43           C
ATOM   3291  C   LEU A 221      -9.134  -1.809   0.149  1.00 89.43           C
ATOM   3292  O   LEU A 221      -8.759  -1.579  -1.000  1.00 89.43           O
ATOM   3293  HA  LEU A 221     -11.233  -1.857  -0.273  1.00 89.43           H
ATOM   3294  CB  LEU A 221     -10.898  -0.095   0.867  1.00 89.43           C
ATOM   3295 1HB  LEU A 221     -10.330   0.196   1.751  1.00 89.43           H
ATOM   3296 2HB  LEU A 221     -10.536   0.516   0.040  1.00 89.43           H
ATOM   3297  CG  LEU A 221     -12.371   0.243   1.107  1.00 89.43           C
ATOM   3298  HG  LEU A 221     -12.710  -0.311   1.982  1.00 89.43           H
ATOM   3299  CD1 LEU A 221     -12.548   1.731   1.417  1.00 89.43           C
ATOM   3300 1HD1 LEU A 221     -11.981   1.986   2.312  1.00 89.43           H
ATOM   3301 2HD1 LEU A 221     -12.187   2.323   0.576  1.00 89.43           H
ATOM   3302 3HD1 LEU A 221     -13.604   1.944   1.583  1.00 89.43           H
ATOM   3303  CD2 LEU A 221     -13.236  -0.204  -0.074  1.00 89.43           C
ATOM   3304 1HD2 LEU A 221     -12.904   0.304  -0.980  1.00 89.43           H
ATOM   3305 2HD2 LEU A 221     -13.141  -1.281  -0.205  1.00 89.43           H
ATOM   3306 3HD2 LEU A 221     -14.278   0.049   0.123  1.00 89.43           H
ATOM   3307  HN  LEU A 221     -10.936  -1.936   2.574  1.00 89.43           H
ATOM   3308  N   GLY A 222      -8.355  -2.274   1.114  1.00 87.91           N
ATOM   3309  CA  GLY A 222      -6.917  -2.374   0.932  1.00 87.91           C
ATOM   3310  C   GLY A 222      -6.551  -3.627   0.133  1.00 87.91           C
ATOM   3311  O   GLY A 222      -5.516  -3.664  -0.529  1.00 87.91           O
ATOM   3312 1HA  GLY A 222      -6.550  -1.488   0.415  1.00 87.91           H
ATOM   3313 2HA  GLY A 222      -6.425  -2.403   1.905  1.00 87.91           H
ATOM   3314  HN  GLY A 222      -8.691  -2.579   2.005  1.00 87.91           H
ATOM   3315  N   PHE A 223      -7.422  -4.622   0.222  1.00 83.49           N
ATOM   3316  CA  PHE A 223      -7.125  -5.928  -0.340  1.00 83.49           C
ATOM   3317  C   PHE A 223      -8.359  -6.528  -1.017  1.00 83.49           C
ATOM   3318  O   PHE A 223      -8.373  -6.722  -2.231  1.00 83.49           O
ATOM   3319  HA  PHE A 223      -6.337  -5.790  -1.081  1.00 83.49           H
ATOM   3320  CB  PHE A 223      -6.706  -6.830   0.823  1.00 83.49           C
ATOM   3321 1HB  PHE A 223      -5.927  -6.329   1.396  1.00 83.49           H
ATOM   3322 2HB  PHE A 223      -7.557  -6.964   1.490  1.00 83.49           H
ATOM   3323  CG  PHE A 223      -6.195  -8.206   0.391  1.00 83.49           C
ATOM   3324  CD1 PHE A 223      -6.928  -9.319   0.661  1.00 83.49           C
ATOM   3325  HD1 PHE A 223      -7.879  -9.231   1.186  1.00 83.49           H
ATOM   3326  CD2 PHE A 223      -5.008  -8.316  -0.264  1.00 83.49           C
ATOM   3327  HD2 PHE A 223      -4.421  -7.424  -0.481  1.00 83.49           H
ATOM   3328  CE1 PHE A 223      -6.454 -10.596   0.260  1.00 83.49           C
ATOM   3329  HE1 PHE A 223      -7.041 -11.489   0.477  1.00 83.49           H
ATOM   3330  CE2 PHE A 223      -4.534  -9.593  -0.666  1.00 83.49           C
ATOM   3331  HE2 PHE A 223      -3.583  -9.681  -1.190  1.00 83.49           H
ATOM   3332  CZ  PHE A 223      -5.267 -10.706  -0.395  1.00 83.49           C
ATOM   3333  HZ  PHE A 223      -4.903 -11.686  -0.703  1.00 83.49           H
ATOM   3334  HN  PHE A 223      -8.314  -4.546   0.666  1.00 83.49           H
ATOM   3335  N   PHE A 224      -9.366  -6.805  -0.201  1.00 84.03           N
ATOM   3336  CA  PHE A 224     -10.447  -7.681  -0.618  1.00 84.03           C
ATOM   3337  C   PHE A 224     -11.142  -7.138  -1.868  1.00 84.03           C
ATOM   3338  O   PHE A 224     -11.292  -7.851  -2.858  1.00 84.03           O
ATOM   3339  HA  PHE A 224     -10.008  -8.653  -0.842  1.00 84.03           H
ATOM   3340  CB  PHE A 224     -11.455  -7.726   0.533  1.00 84.03           C
ATOM   3341 1HB  PHE A 224     -11.517  -6.737   0.986  1.00 84.03           H
ATOM   3342 2HB  PHE A 224     -12.441  -7.954   0.129  1.00 84.03           H
ATOM   3343  CG  PHE A 224     -11.115  -8.749   1.618  1.00 84.03           C
ATOM   3344  CD1 PHE A 224     -11.348 -10.071   1.404  1.00 84.03           C
ATOM   3345  HD1 PHE A 224     -11.778 -10.403   0.459  1.00 84.03           H
ATOM   3346  CD2 PHE A 224     -10.579  -8.336   2.798  1.00 84.03           C
ATOM   3347  HD2 PHE A 224     -10.392  -7.276   2.970  1.00 84.03           H
ATOM   3348  CE1 PHE A 224     -11.032 -11.021   2.412  1.00 84.03           C
ATOM   3349  HE1 PHE A 224     -11.220 -12.081   2.240  1.00 84.03           H
ATOM   3350  CE2 PHE A 224     -10.263  -9.285   3.806  1.00 84.03           C
ATOM   3351  HE2 PHE A 224      -9.833  -8.954   4.751  1.00 84.03           H
ATOM   3352  CZ  PHE A 224     -10.496 -10.607   3.591  1.00 84.03           C
ATOM   3353  HZ  PHE A 224     -10.254 -11.336   4.365  1.00 84.03           H
ATOM   3354  HN  PHE A 224      -9.449  -6.443   0.727  1.00 84.03           H
ATOM   3355  N   LEU A 225     -11.547  -5.879  -1.781  1.00 89.72           N
ATOM   3356  CA  LEU A 225     -12.273  -5.250  -2.871  1.00 89.72           C
ATOM   3357  C   LEU A 225     -11.406  -5.265  -4.131  1.00 89.72           C
ATOM   3358  O   LEU A 225     -11.828  -5.762  -5.174  1.00 89.72           O
ATOM   3359  HA  LEU A 225     -13.165  -5.848  -3.058  1.00 89.72           H
ATOM   3360  CB  LEU A 225     -12.744  -3.852  -2.465  1.00 89.72           C
ATOM   3361 1HB  LEU A 225     -13.422  -3.950  -1.617  1.00 89.72           H
ATOM   3362 2HB  LEU A 225     -11.879  -3.286  -2.117  1.00 89.72           H
ATOM   3363  CG  LEU A 225     -13.447  -3.038  -3.553  1.00 89.72           C
ATOM   3364  HG  LEU A 225     -12.841  -3.082  -4.457  1.00 89.72           H
ATOM   3365  CD1 LEU A 225     -14.811  -3.642  -3.894  1.00 89.72           C
ATOM   3366 1HD1 LEU A 225     -14.677  -4.663  -4.252  1.00 89.72           H
ATOM   3367 2HD1 LEU A 225     -15.438  -3.650  -3.002  1.00 89.72           H
ATOM   3368 3HD1 LEU A 225     -15.289  -3.045  -4.670  1.00 89.72           H
ATOM   3369  CD2 LEU A 225     -13.556  -1.566  -3.152  1.00 89.72           C
ATOM   3370 1HD2 LEU A 225     -14.129  -1.482  -2.228  1.00 89.72           H
ATOM   3371 2HD2 LEU A 225     -12.558  -1.156  -3.000  1.00 89.72           H
ATOM   3372 3HD2 LEU A 225     -14.060  -1.010  -3.943  1.00 89.72           H
ATOM   3373  HN  LEU A 225     -11.388  -5.294  -0.986  1.00 89.72           H
ATOM   3374  N   PRO A 226     -10.182  -4.723  -4.059  1.00 90.40           N
ATOM   3375  CA  PRO A 226      -9.280  -4.739  -5.214  1.00 90.40           C
ATOM   3376  C   PRO A 226      -9.097  -6.137  -5.782  1.00 90.40           C
ATOM   3377  O   PRO A 226      -9.172  -6.332  -6.994  1.00 90.40           O
ATOM   3378  HA  PRO A 226      -9.705  -4.153  -6.029  1.00 90.40           H
ATOM   3379  CB  PRO A 226      -7.971  -4.176  -4.658  1.00 90.40           C
ATOM   3380 1HB  PRO A 226      -7.313  -4.968  -4.300  1.00 90.40           H
ATOM   3381 2HB  PRO A 226      -7.418  -3.623  -5.418  1.00 90.40           H
ATOM   3382  CG  PRO A 226      -8.430  -3.268  -3.524  1.00 90.40           C
ATOM   3383 1HG  PRO A 226      -7.627  -3.071  -2.813  1.00 90.40           H
ATOM   3384 2HG  PRO A 226      -8.759  -2.296  -3.891  1.00 90.40           H
ATOM   3385  CD  PRO A 226      -9.567  -4.057  -2.896  1.00 90.40           C
ATOM   3386 1HD  PRO A 226      -9.203  -4.781  -2.167  1.00 90.40           H
ATOM   3387 2HD  PRO A 226     -10.270  -3.409  -2.374  1.00 90.40           H
ATOM   3388  N   PHE A 227      -8.859  -7.081  -4.883  1.00 86.33           N
ATOM   3389  CA  PHE A 227      -8.528  -8.435  -5.290  1.00 86.33           C
ATOM   3390  C   PHE A 227      -9.669  -9.061  -6.095  1.00 86.33           C
ATOM   3391  O   PHE A 227      -9.440  -9.648  -7.151  1.00 86.33           O
ATOM   3392  HA  PHE A 227      -7.636  -8.377  -5.914  1.00 86.33           H
ATOM   3393  CB  PHE A 227      -8.317  -9.248  -4.011  1.00 86.33           C
ATOM   3394 1HB  PHE A 227      -7.516  -8.791  -3.430  1.00 86.33           H
ATOM   3395 2HB  PHE A 227      -9.221  -9.193  -3.405  1.00 86.33           H
ATOM   3396  CG  PHE A 227      -7.974 -10.718  -4.257  1.00 86.33           C
ATOM   3397  CD1 PHE A 227      -8.932 -11.673  -4.117  1.00 86.33           C
ATOM   3398  HD1 PHE A 227      -9.945 -11.390  -3.830  1.00 86.33           H
ATOM   3399  CD2 PHE A 227      -6.710 -11.071  -4.616  1.00 86.33           C
ATOM   3400  HD2 PHE A 227      -5.942 -10.306  -4.728  1.00 86.33           H
ATOM   3401  CE1 PHE A 227      -8.614 -13.038  -4.346  1.00 86.33           C
ATOM   3402  HE1 PHE A 227      -9.382 -13.803  -4.233  1.00 86.33           H
ATOM   3403  CE2 PHE A 227      -6.392 -12.436  -4.845  1.00 86.33           C
ATOM   3404  HE2 PHE A 227      -5.379 -12.718  -5.132  1.00 86.33           H
ATOM   3405  CZ  PHE A 227      -7.350 -13.390  -4.705  1.00 86.33           C
ATOM   3406  HZ  PHE A 227      -7.106 -14.438  -4.880  1.00 86.33           H
ATOM   3407  HN  PHE A 227      -8.890  -6.932  -3.895  1.00 86.33           H
ATOM   3408  N   VAL A 228     -10.875  -8.914  -5.565  1.00 92.22           N
ATOM   3409  CA  VAL A 228     -12.046  -9.500  -6.194  1.00 92.22           C
ATOM   3410  C   VAL A 228     -12.206  -8.923  -7.602  1.00 92.22           C
ATOM   3411  O   VAL A 228     -12.447  -9.661  -8.555  1.00 92.22           O
ATOM   3412  HA  VAL A 228     -11.874 -10.574  -6.272  1.00 92.22           H
ATOM   3413  CB  VAL A 228     -13.278  -9.280  -5.314  1.00 92.22           C
ATOM   3414  HB  VAL A 228     -13.333  -8.219  -5.073  1.00 92.22           H
ATOM   3415  CG1 VAL A 228     -14.559  -9.660  -6.059  1.00 92.22           C
ATOM   3416 1HG1 VAL A 228     -14.654  -9.046  -6.954  1.00 92.22           H
ATOM   3417 2HG1 VAL A 228     -14.515 -10.712  -6.343  1.00 92.22           H
ATOM   3418 3HG1 VAL A 228     -15.419  -9.494  -5.411  1.00 92.22           H
ATOM   3419  CG2 VAL A 228     -13.158 -10.054  -3.999  1.00 92.22           C
ATOM   3420 1HG2 VAL A 228     -13.066 -11.119  -4.212  1.00 92.22           H
ATOM   3421 2HG2 VAL A 228     -12.276  -9.715  -3.457  1.00 92.22           H
ATOM   3422 3HG2 VAL A 228     -14.047  -9.880  -3.393  1.00 92.22           H
ATOM   3423  HN  VAL A 228     -11.057  -8.406  -4.723  1.00 92.22           H
ATOM   3424  N   VAL A 229     -12.065  -7.608  -7.687  1.00 91.77           N
ATOM   3425  CA  VAL A 229     -12.258  -6.915  -8.950  1.00 91.77           C
ATOM   3426  C   VAL A 229     -11.214  -7.401  -9.957  1.00 91.77           C
ATOM   3427  O   VAL A 229     -11.543  -7.691 -11.107  1.00 91.77           O
ATOM   3428  HA  VAL A 229     -13.250  -7.175  -9.319  1.00 91.77           H
ATOM   3429  CB  VAL A 229     -12.215  -5.402  -8.728  1.00 91.77           C
ATOM   3430  HB  VAL A 229     -11.296  -5.167  -8.192  1.00 91.77           H
ATOM   3431  CG1 VAL A 229     -12.186  -4.653 -10.062  1.00 91.77           C
ATOM   3432 1HG1 VAL A 229     -11.300  -4.949 -10.625  1.00 91.77           H
ATOM   3433 2HG1 VAL A 229     -13.080  -4.898 -10.636  1.00 91.77           H
ATOM   3434 3HG1 VAL A 229     -12.156  -3.580  -9.875  1.00 91.77           H
ATOM   3435  CG2 VAL A 229     -13.393  -4.941  -7.866  1.00 91.77           C
ATOM   3436 1HG2 VAL A 229     -14.329  -5.195  -8.364  1.00 91.77           H
ATOM   3437 2HG2 VAL A 229     -13.350  -5.438  -6.897  1.00 91.77           H
ATOM   3438 3HG2 VAL A 229     -13.338  -3.862  -7.725  1.00 91.77           H
ATOM   3439  HN  VAL A 229     -11.825  -7.020  -6.915  1.00 91.77           H
ATOM   3440  N   MET A 230      -9.977  -7.476  -9.490  1.00 84.48           N
ATOM   3441  CA  MET A 230      -8.876  -7.885 -10.346  1.00 84.48           C
ATOM   3442  C   MET A 230      -9.074  -9.318 -10.847  1.00 84.48           C
ATOM   3443  O   MET A 230      -8.930  -9.588 -12.038  1.00 84.48           O
ATOM   3444  HA  MET A 230      -8.888  -7.194 -11.189  1.00 84.48           H
ATOM   3445  CB  MET A 230      -7.562  -7.792  -9.569  1.00 84.48           C
ATOM   3446 1HB  MET A 230      -7.678  -8.267  -8.594  1.00 84.48           H
ATOM   3447 2HB  MET A 230      -6.782  -8.339 -10.099  1.00 84.48           H
ATOM   3448  CG  MET A 230      -7.136  -6.334  -9.385  1.00 84.48           C
ATOM   3449 1HG  MET A 230      -7.144  -5.820 -10.347  1.00 84.48           H
ATOM   3450 2HG  MET A 230      -7.847  -5.817  -8.741  1.00 84.48           H
ATOM   3451  SD  MET A 230      -5.501  -6.262  -8.671  1.00 84.48           S
ATOM   3452  CE  MET A 230      -5.840  -6.935  -7.053  1.00 84.48           C
ATOM   3453 1HE  MET A 230      -6.574  -6.309  -6.545  1.00 84.48           H
ATOM   3454 2HE  MET A 230      -6.234  -7.946  -7.156  1.00 84.48           H
ATOM   3455 3HE  MET A 230      -4.920  -6.962  -6.470  1.00 84.48           H
ATOM   3456  HN  MET A 230      -9.721  -7.264  -8.547  1.00 84.48           H
ATOM   3457  N   ALA A 231      -9.400 -10.197  -9.911  1.00 90.41           N
ATOM   3458  CA  ALA A 231      -9.538 -11.609 -10.226  1.00 90.41           C
ATOM   3459  C   ALA A 231     -10.612 -11.785 -11.301  1.00 90.41           C
ATOM   3460  O   ALA A 231     -10.423 -12.538 -12.255  1.00 90.41           O
ATOM   3461  HA  ALA A 231      -8.582 -11.956 -10.620  1.00 90.41           H
ATOM   3462  CB  ALA A 231      -9.857 -12.389  -8.950  1.00 90.41           C
ATOM   3463 1HB  ALA A 231      -9.050 -12.254  -8.230  1.00 90.41           H
ATOM   3464 2HB  ALA A 231     -10.790 -12.020  -8.522  1.00 90.41           H
ATOM   3465 3HB  ALA A 231      -9.960 -13.448  -9.187  1.00 90.41           H
ATOM   3466  HN  ALA A 231      -9.569  -9.960  -8.954  1.00 90.41           H
ATOM   3467  N   CYS A 232     -11.716 -11.077 -11.111  1.00 89.78           N
ATOM   3468  CA  CYS A 232     -12.830 -11.163 -12.040  1.00 89.78           C
ATOM   3469  C   CYS A 232     -12.362 -10.644 -13.401  1.00 89.78           C
ATOM   3470  O   CYS A 232     -12.592 -11.284 -14.426  1.00 89.78           O
ATOM   3471  HA  CYS A 232     -13.105 -12.216 -12.101  1.00 89.78           H
ATOM   3472  CB  CYS A 232     -14.054 -10.401 -11.528  1.00 89.78           C
ATOM   3473 1HB  CYS A 232     -13.767  -9.391 -11.235  1.00 89.78           H
ATOM   3474 2HB  CYS A 232     -14.791 -10.304 -12.324  1.00 89.78           H
ATOM   3475  SG  CYS A 232     -14.787 -11.281 -10.101  1.00 89.78           S
ATOM   3476  HG  CYS A 232     -13.939 -10.805  -9.193  1.00 89.78           H
ATOM   3477  HN  CYS A 232     -11.855 -10.454 -10.341  1.00 89.78           H
ATOM   3478  N   CYS A 233     -11.715  -9.489 -13.367  1.00 88.42           N
ATOM   3479  CA  CYS A 233     -11.327  -8.812 -14.593  1.00 88.42           C
ATOM   3480  C   CYS A 233     -10.464  -9.770 -15.417  1.00 88.42           C
ATOM   3481  O   CYS A 233     -10.734  -9.996 -16.596  1.00 88.42           O
ATOM   3482  HA  CYS A 233     -12.248  -8.569 -15.122  1.00 88.42           H
ATOM   3483  CB  CYS A 233     -10.603  -7.494 -14.307  1.00 88.42           C
ATOM   3484 1HB  CYS A 233      -9.849  -7.644 -13.535  1.00 88.42           H
ATOM   3485 2HB  CYS A 233     -10.081  -7.155 -15.202  1.00 88.42           H
ATOM   3486  SG  CYS A 233     -11.805  -6.225 -13.767  1.00 88.42           S
ATOM   3487  HG  CYS A 233     -11.923  -6.667 -12.518  1.00 88.42           H
ATOM   3488  HN  CYS A 233     -11.457  -9.017 -12.524  1.00 88.42           H
ATOM   3489  N   TYR A 234      -9.443 -10.306 -14.765  1.00 75.55           N
ATOM   3490  CA  TYR A 234      -8.438 -11.090 -15.463  1.00 75.55           C
ATOM   3491  C   TYR A 234      -8.988 -12.462 -15.856  1.00 75.55           C
ATOM   3492  O   TYR A 234      -8.581 -13.032 -16.868  1.00 75.55           O
ATOM   3493  HA  TYR A 234      -8.156 -10.548 -16.366  1.00 75.55           H
ATOM   3494  CB  TYR A 234      -7.288 -11.279 -14.472  1.00 75.55           C
ATOM   3495 1HB  TYR A 234      -7.700 -11.379 -13.468  1.00 75.55           H
ATOM   3496 2HB  TYR A 234      -6.775 -12.213 -14.700  1.00 75.55           H
ATOM   3497  CG  TYR A 234      -6.267 -10.139 -14.477  1.00 75.55           C
ATOM   3498  CD1 TYR A 234      -5.163 -10.206 -15.301  1.00 75.55           C
ATOM   3499  HD1 TYR A 234      -5.017 -11.071 -15.948  1.00 75.55           H
ATOM   3500  CD2 TYR A 234      -6.452  -9.044 -13.658  1.00 75.55           C
ATOM   3501  HD2 TYR A 234      -7.325  -8.991 -13.007  1.00 75.55           H
ATOM   3502  CE1 TYR A 234      -4.202  -9.133 -15.307  1.00 75.55           C
ATOM   3503  HE1 TYR A 234      -3.325  -9.173 -15.953  1.00 75.55           H
ATOM   3504  CE2 TYR A 234      -5.492  -7.971 -13.663  1.00 75.55           C
ATOM   3505  HE2 TYR A 234      -5.625  -7.100 -13.021  1.00 75.55           H
ATOM   3506  CZ  TYR A 234      -4.414  -8.068 -14.487  1.00 75.55           C
ATOM   3507  OH  TYR A 234      -3.507  -7.055 -14.492  1.00 75.55           O
ATOM   3508  HH  TYR A 234      -3.709  -6.412 -13.753  1.00 75.55           H
ATOM   3509  HN  TYR A 234      -9.298 -10.213 -13.780  1.00 75.55           H
ATOM   3510  N   THR A 235      -9.904 -12.954 -15.035  1.00 85.55           N
ATOM   3511  CA  THR A 235     -10.591 -14.198 -15.339  1.00 85.55           C
ATOM   3512  C   THR A 235     -11.283 -14.106 -16.701  1.00 85.55           C
ATOM   3513  O   THR A 235     -11.176 -15.019 -17.518  1.00 85.55           O
ATOM   3514  HA  THR A 235      -9.848 -14.992 -15.412  1.00 85.55           H
ATOM   3515  CB  THR A 235     -11.552 -14.501 -14.188  1.00 85.55           C
ATOM   3516  HB  THR A 235     -12.323 -13.735 -14.113  1.00 85.55           H
ATOM   3517  OG1 THR A 235     -10.702 -14.633 -13.052  1.00 85.55           O
ATOM   3518  HG1 THR A 235     -10.833 -13.856 -12.435  1.00 85.55           H
ATOM   3519  CG2 THR A 235     -12.211 -15.876 -14.322  1.00 85.55           C
ATOM   3520 1HG2 THR A 235     -11.441 -16.648 -14.329  1.00 85.55           H
ATOM   3521 2HG2 THR A 235     -12.777 -15.919 -15.252  1.00 85.55           H
ATOM   3522 3HG2 THR A 235     -12.883 -16.040 -13.480  1.00 85.55           H
ATOM   3523  HN  THR A 235     -10.178 -12.519 -14.178  1.00 85.55           H
ATOM   3524  N   ILE A 236     -11.977 -12.996 -16.902  1.00 84.73           N
ATOM   3525  CA  ILE A 236     -12.704 -12.782 -18.142  1.00 84.73           C
ATOM   3526  C   ILE A 236     -11.706 -12.546 -19.278  1.00 84.73           C
ATOM   3527  O   ILE A 236     -11.911 -13.016 -20.396  1.00 84.73           O
ATOM   3528  HA  ILE A 236     -13.261 -13.693 -18.356  1.00 84.73           H
ATOM   3529  CB  ILE A 236     -13.725 -11.655 -17.977  1.00 84.73           C
ATOM   3530  HB  ILE A 236     -13.195 -10.758 -17.655  1.00 84.73           H
ATOM   3531  CG1 ILE A 236     -14.744 -11.993 -16.887  1.00 84.73           C
ATOM   3532 1HG1 ILE A 236     -15.438 -12.749 -17.255  1.00 84.73           H
ATOM   3533 2HG1 ILE A 236     -14.232 -12.423 -16.026  1.00 84.73           H
ATOM   3534  CG2 ILE A 236     -14.400 -11.326 -19.310  1.00 84.73           C
ATOM   3535 1HG2 ILE A 236     -13.645 -11.011 -20.031  1.00 84.73           H
ATOM   3536 2HG2 ILE A 236     -14.913 -12.212 -19.685  1.00 84.73           H
ATOM   3537 3HG2 ILE A 236     -15.121 -10.522 -19.164  1.00 84.73           H
ATOM   3538  CD1 ILE A 236     -15.520 -10.747 -16.456  1.00 84.73           C
ATOM   3539 1HD1 ILE A 236     -14.825 -10.003 -16.066  1.00 84.73           H
ATOM   3540 2HD1 ILE A 236     -16.050 -10.334 -17.314  1.00 84.73           H
ATOM   3541 3HD1 ILE A 236     -16.237 -11.016 -15.680  1.00 84.73           H
ATOM   3542  HN  ILE A 236     -12.048 -12.252 -16.237  1.00 84.73           H
ATOM   3543  N   ILE A 237     -10.648 -11.818 -18.952  1.00 80.94           N
ATOM   3544  CA  ILE A 237      -9.622 -11.509 -19.933  1.00 80.94           C
ATOM   3545  C   ILE A 237      -9.073 -12.811 -20.519  1.00 80.94           C
ATOM   3546  O   ILE A 237      -9.032 -12.980 -21.737  1.00 80.94           O
ATOM   3547  HA  ILE A 237     -10.096 -10.943 -20.735  1.00 80.94           H
ATOM   3548  CB  ILE A 237      -8.547 -10.610 -19.319  1.00 80.94           C
ATOM   3549  HB  ILE A 237      -8.327 -10.976 -18.317  1.00 80.94           H
ATOM   3550  CG1 ILE A 237      -9.052  -9.173 -19.174  1.00 80.94           C
ATOM   3551 1HG1 ILE A 237      -9.094  -8.697 -20.153  1.00 80.94           H
ATOM   3552 2HG1 ILE A 237     -10.068  -9.179 -18.779  1.00 80.94           H
ATOM   3553  CG2 ILE A 237      -7.247 -10.682 -20.123  1.00 80.94           C
ATOM   3554 1HG2 ILE A 237      -6.881 -11.708 -20.130  1.00 80.94           H
ATOM   3555 2HG2 ILE A 237      -7.434 -10.355 -21.146  1.00 80.94           H
ATOM   3556 3HG2 ILE A 237      -6.500 -10.033 -19.664  1.00 80.94           H
ATOM   3557  CD1 ILE A 237      -8.143  -8.364 -18.246  1.00 80.94           C
ATOM   3558 1HD1 ILE A 237      -8.124  -8.829 -17.260  1.00 80.94           H
ATOM   3559 2HD1 ILE A 237      -7.134  -8.339 -18.657  1.00 80.94           H
ATOM   3560 3HD1 ILE A 237      -8.525  -7.346 -18.160  1.00 80.94           H
ATOM   3561  HN  ILE A 237     -10.486 -11.444 -18.039  1.00 80.94           H
ATOM   3562  N   ILE A 238      -8.665 -13.699 -19.625  1.00 78.34           N
ATOM   3563  CA  ILE A 238      -8.032 -14.940 -20.037  1.00 78.34           C
ATOM   3564  C   ILE A 238      -8.993 -15.726 -20.931  1.00 78.34           C
ATOM   3565  O   ILE A 238      -8.596 -16.241 -21.975  1.00 78.34           O
ATOM   3566  HA  ILE A 238      -7.151 -14.679 -20.624  1.00 78.34           H
ATOM   3567  CB  ILE A 238      -7.546 -15.726 -18.817  1.00 78.34           C
ATOM   3568  HB  ILE A 238      -8.354 -15.754 -18.085  1.00 78.34           H
ATOM   3569  CG1 ILE A 238      -6.358 -15.027 -18.152  1.00 78.34           C
ATOM   3570 1HG1 ILE A 238      -5.464 -15.166 -18.759  1.00 78.34           H
ATOM   3571 2HG1 ILE A 238      -6.545 -13.954 -18.101  1.00 78.34           H
ATOM   3572  CG2 ILE A 238      -7.224 -17.174 -19.190  1.00 78.34           C
ATOM   3573 1HG2 ILE A 238      -8.119 -17.656 -19.582  1.00 78.34           H
ATOM   3574 2HG2 ILE A 238      -6.442 -17.189 -19.949  1.00 78.34           H
ATOM   3575 3HG2 ILE A 238      -6.881 -17.710 -18.304  1.00 78.34           H
ATOM   3576  CD1 ILE A 238      -6.117 -15.576 -16.745  1.00 78.34           C
ATOM   3577 1HD1 ILE A 238      -7.005 -15.413 -16.134  1.00 78.34           H
ATOM   3578 2HD1 ILE A 238      -5.907 -16.644 -16.802  1.00 78.34           H
ATOM   3579 3HD1 ILE A 238      -5.267 -15.062 -16.295  1.00 78.34           H
ATOM   3580  HN  ILE A 238      -8.760 -13.582 -18.636  1.00 78.34           H
ATOM   3581  N   HIS A 239     -10.241 -15.793 -20.489  1.00 77.64           N
ATOM   3582  CA  HIS A 239     -11.251 -16.547 -21.211  1.00 77.64           C
ATOM   3583  C   HIS A 239     -11.379 -16.002 -22.635  1.00 77.64           C
ATOM   3584  O   HIS A 239     -11.454 -16.770 -23.593  1.00 77.64           O
ATOM   3585  HA  HIS A 239     -10.899 -17.578 -21.255  1.00 77.64           H
ATOM   3586  CB  HIS A 239     -12.579 -16.541 -20.452  1.00 77.64           C
ATOM   3587 1HB  HIS A 239     -12.396 -16.825 -19.416  1.00 77.64           H
ATOM   3588 2HB  HIS A 239     -12.973 -15.524 -20.438  1.00 77.64           H
ATOM   3589  CG  HIS A 239     -13.624 -17.462 -21.034  1.00 77.64           C
ATOM   3590  ND1 HIS A 239     -13.548 -18.841 -20.932  1.00 77.64           N
ATOM   3591  HD1 HIS A 239     -12.820 -19.354 -20.479  1.00 77.64           H
ATOM   3592  CD2 HIS A 239     -14.769 -17.190 -21.724  1.00 77.64           C
ATOM   3593  HD2 HIS A 239     -15.136 -16.197 -21.982  1.00 77.64           H
ATOM   3594  CE1 HIS A 239     -14.604 -19.364 -21.538  1.00 77.64           C
ATOM   3595  HE1 HIS A 239     -14.830 -20.426 -21.628  1.00 77.64           H
ATOM   3596  NE2 HIS A 239     -15.359 -18.339 -22.028  1.00 77.64           N
ATOM   3597  HN  HIS A 239     -10.563 -15.344 -19.656  1.00 77.64           H
ATOM   3598  N   THR A 240     -11.399 -14.681 -22.729  1.00 79.22           N
ATOM   3599  CA  THR A 240     -11.578 -14.025 -24.013  1.00 79.22           C
ATOM   3600  C   THR A 240     -10.393 -14.324 -24.934  1.00 79.22           C
ATOM   3601  O   THR A 240     -10.571 -14.524 -26.134  1.00 79.22           O
ATOM   3602  HA  THR A 240     -12.466 -14.439 -24.490  1.00 79.22           H
ATOM   3603  CB  THR A 240     -11.785 -12.531 -23.756  1.00 79.22           C
ATOM   3604  HB  THR A 240     -10.865 -12.065 -23.406  1.00 79.22           H
ATOM   3605  OG1 THR A 240     -12.882 -12.484 -22.847  1.00 79.22           O
ATOM   3606  HG1 THR A 240     -12.547 -12.385 -21.911  1.00 79.22           H
ATOM   3607  CG2 THR A 240     -12.294 -11.789 -24.993  1.00 79.22           C
ATOM   3608 1HG2 THR A 240     -13.250 -12.212 -25.303  1.00 79.22           H
ATOM   3609 2HG2 THR A 240     -11.571 -11.893 -25.802  1.00 79.22           H
ATOM   3610 3HG2 THR A 240     -12.425 -10.733 -24.756  1.00 79.22           H
ATOM   3611  HN  THR A 240     -11.296 -14.063 -21.949  1.00 79.22           H
ATOM   3612  N   LEU A 241      -9.211 -14.344 -24.337  1.00 74.89           N
ATOM   3613  CA  LEU A 241      -7.987 -14.497 -25.105  1.00 74.89           C
ATOM   3614  C   LEU A 241      -7.904 -15.927 -25.644  1.00 74.89           C
ATOM   3615  O   LEU A 241      -7.471 -16.143 -26.775  1.00 74.89           O
ATOM   3616  HA  LEU A 241      -8.044 -13.812 -25.950  1.00 74.89           H
ATOM   3617  CB  LEU A 241      -6.774 -14.084 -24.268  1.00 74.89           C
ATOM   3618 1HB  LEU A 241      -6.869 -14.534 -23.280  1.00 74.89           H
ATOM   3619 2HB  LEU A 241      -5.880 -14.508 -24.727  1.00 74.89           H
ATOM   3620  CG  LEU A 241      -6.560 -12.579 -24.094  1.00 74.89           C
ATOM   3621  HG  LEU A 241      -7.485 -12.145 -23.714  1.00 74.89           H
ATOM   3622  CD1 LEU A 241      -5.469 -12.296 -23.060  1.00 74.89           C
ATOM   3623 1HD1 LEU A 241      -5.760 -12.721 -22.099  1.00 74.89           H
ATOM   3624 2HD1 LEU A 241      -4.532 -12.747 -23.388  1.00 74.89           H
ATOM   3625 3HD1 LEU A 241      -5.337 -11.219 -22.956  1.00 74.89           H
ATOM   3626  CD2 LEU A 241      -6.265 -11.909 -25.438  1.00 74.89           C
ATOM   3627 1HD2 LEU A 241      -5.362 -12.343 -25.869  1.00 74.89           H
ATOM   3628 2HD2 LEU A 241      -7.104 -12.067 -26.115  1.00 74.89           H
ATOM   3629 3HD2 LEU A 241      -6.117 -10.840 -25.285  1.00 74.89           H
ATOM   3630  HN  LEU A 241      -9.082 -14.259 -23.349  1.00 74.89           H
ATOM   3631  N   ILE A 242      -8.326 -16.866 -24.810  1.00 75.30           N
ATOM   3632  CA  ILE A 242      -8.342 -18.264 -25.203  1.00 75.30           C
ATOM   3633  C   ILE A 242      -9.215 -18.429 -26.449  1.00 75.30           C
ATOM   3634  O   ILE A 242      -8.851 -19.152 -27.375  1.00 75.30           O
ATOM   3635  HA  ILE A 242      -7.319 -18.543 -25.459  1.00 75.30           H
ATOM   3636  CB  ILE A 242      -8.771 -19.146 -24.029  1.00 75.30           C
ATOM   3637  HB  ILE A 242      -9.665 -18.709 -23.583  1.00 75.30           H
ATOM   3638  CG1 ILE A 242      -7.694 -19.178 -22.944  1.00 75.30           C
ATOM   3639 1HG1 ILE A 242      -6.834 -19.748 -23.296  1.00 75.30           H
ATOM   3640 2HG1 ILE A 242      -7.344 -18.165 -22.743  1.00 75.30           H
ATOM   3641  CG2 ILE A 242      -9.145 -20.551 -24.507  1.00 75.30           C
ATOM   3642 1HG2 ILE A 242      -9.971 -20.486 -25.216  1.00 75.30           H
ATOM   3643 2HG2 ILE A 242      -8.285 -21.011 -24.993  1.00 75.30           H
ATOM   3644 3HG2 ILE A 242      -9.447 -21.157 -23.652  1.00 75.30           H
ATOM   3645  CD1 ILE A 242      -8.232 -19.802 -21.655  1.00 75.30           C
ATOM   3646 1HD1 ILE A 242      -9.076 -19.215 -21.292  1.00 75.30           H
ATOM   3647 2HD1 ILE A 242      -8.558 -20.823 -21.854  1.00 75.30           H
ATOM   3648 3HD1 ILE A 242      -7.446 -19.812 -20.900  1.00 75.30           H
ATOM   3649  HN  ILE A 242      -8.652 -16.684 -23.882  1.00 75.30           H
ATOM   3650  N   GLN A 243     -10.351 -17.747 -26.430  1.00 70.86           N
ATOM   3651  CA  GLN A 243     -11.290 -17.828 -27.536  1.00 70.86           C
ATOM   3652  C   GLN A 243     -10.705 -17.153 -28.779  1.00 70.86           C
ATOM   3653  O   GLN A 243     -10.953 -17.590 -29.902  1.00 70.86           O
ATOM   3654  HA  GLN A 243     -11.427 -18.893 -27.723  1.00 70.86           H
ATOM   3655  CB  GLN A 243     -12.636 -17.208 -27.158  1.00 70.86           C
ATOM   3656 1HB  GLN A 243     -12.479 -16.212 -26.744  1.00 70.86           H
ATOM   3657 2HB  GLN A 243     -13.249 -17.088 -28.052  1.00 70.86           H
ATOM   3658  CG  GLN A 243     -13.375 -18.079 -26.140  1.00 70.86           C
ATOM   3659 1HG  GLN A 243     -13.474 -19.093 -26.528  1.00 70.86           H
ATOM   3660 2HG  GLN A 243     -12.791 -18.145 -25.222  1.00 70.86           H
ATOM   3661  CD  GLN A 243     -14.760 -17.508 -25.831  1.00 70.86           C
ATOM   3662  OE1 GLN A 243     -15.110 -16.409 -26.230  1.00 70.86           O
ATOM   3663  NE2 GLN A 243     -15.526 -18.312 -25.100  1.00 70.86           N
ATOM   3664 1HE2 GLN A 243     -15.178 -19.202 -24.805  1.00 70.86           H
ATOM   3665 2HE2 GLN A 243     -16.450 -18.027 -24.846  1.00 70.86           H
ATOM   3666  HN  GLN A 243     -10.632 -17.149 -25.680  1.00 70.86           H
ATOM   3667  N   ALA A 244      -9.940 -16.099 -28.536  1.00 71.38           N
ATOM   3668  CA  ALA A 244      -9.471 -15.249 -29.618  1.00 71.38           C
ATOM   3669  C   ALA A 244      -8.393 -15.990 -30.411  1.00 71.38           C
ATOM   3670  O   ALA A 244      -8.082 -15.616 -31.541  1.00 71.38           O
ATOM   3671  HA  ALA A 244     -10.319 -15.048 -30.273  1.00 71.38           H
ATOM   3672  CB  ALA A 244      -8.967 -13.924 -29.044  1.00 71.38           C
ATOM   3673 1HB  ALA A 244      -9.778 -13.424 -28.516  1.00 71.38           H
ATOM   3674 2HB  ALA A 244      -8.147 -14.116 -28.352  1.00 71.38           H
ATOM   3675 3HB  ALA A 244      -8.615 -13.287 -29.856  1.00 71.38           H
ATOM   3676  HN  ALA A 244      -9.641 -15.823 -27.623  1.00 71.38           H
ATOM   3677  N   LYS A 245      -7.851 -17.026 -29.788  1.00 59.62           N
ATOM   3678  CA  LYS A 245      -6.825 -17.831 -30.428  1.00 59.62           C
ATOM   3679  C   LYS A 245      -5.723 -16.914 -30.963  1.00 59.62           C
ATOM   3680  O   LYS A 245      -4.745 -17.385 -31.541  1.00 59.62           O
ATOM   3681  HA  LYS A 245      -6.394 -18.479 -29.664  1.00 59.62           H
ATOM   3682  CB  LYS A 245      -7.443 -18.738 -31.494  1.00 59.62           C
ATOM   3683 1HB  LYS A 245      -8.098 -18.153 -32.139  1.00 59.62           H
ATOM   3684 2HB  LYS A 245      -6.656 -19.148 -32.128  1.00 59.62           H
ATOM   3685  CG  LYS A 245      -8.235 -19.879 -30.852  1.00 59.62           C
ATOM   3686 1HG  LYS A 245      -7.644 -20.335 -30.058  1.00 59.62           H
ATOM   3687 2HG  LYS A 245      -9.139 -19.483 -30.389  1.00 59.62           H
ATOM   3688  CD  LYS A 245      -8.609 -20.938 -31.890  1.00 59.62           C
ATOM   3689 1HD  LYS A 245      -9.302 -20.513 -32.616  1.00 59.62           H
ATOM   3690 2HD  LYS A 245      -7.719 -21.244 -32.440  1.00 59.62           H
ATOM   3691  CE  LYS A 245      -9.247 -22.158 -31.222  1.00 59.62           C
ATOM   3692 1HE  LYS A 245      -8.610 -22.510 -30.410  1.00 59.62           H
ATOM   3693 2HE  LYS A 245     -10.203 -21.880 -30.780  1.00 59.62           H
ATOM   3694  NZ  LYS A 245      -9.448 -23.243 -32.209  1.00 59.62           N
ATOM   3695 1HZ  LYS A 245      -9.892 -24.034 -31.756  1.00 59.62           H
ATOM   3696 2HZ  LYS A 245     -10.039 -22.910 -32.962  1.00 59.62           H
ATOM   3697 3HZ  LYS A 245      -8.550 -23.529 -32.585  1.00 59.62           H
ATOM   3698  HN  LYS A 245      -8.102 -17.317 -28.865  1.00 59.62           H
ATOM   3699  N   LYS A 246      -5.919 -15.621 -30.752  1.00 52.78           N
ATOM   3700  CA  LYS A 246      -5.039 -14.625 -31.339  1.00 52.78           C
ATOM   3701  C   LYS A 246      -3.922 -14.291 -30.347  1.00 52.78           C
ATOM   3702  O   LYS A 246      -4.172 -13.682 -29.308  1.00 52.78           O
ATOM   3703  HA  LYS A 246      -4.590 -15.068 -32.227  1.00 52.78           H
ATOM   3704  CB  LYS A 246      -5.840 -13.405 -31.797  1.00 52.78           C
ATOM   3705 1HB  LYS A 246      -6.617 -13.179 -31.066  1.00 52.78           H
ATOM   3706 2HB  LYS A 246      -5.187 -12.534 -31.846  1.00 52.78           H
ATOM   3707  CG  LYS A 246      -6.477 -13.650 -33.166  1.00 52.78           C
ATOM   3708 1HG  LYS A 246      -5.730 -14.050 -33.852  1.00 52.78           H
ATOM   3709 2HG  LYS A 246      -7.262 -14.400 -33.077  1.00 52.78           H
ATOM   3710  CD  LYS A 246      -7.062 -12.357 -33.738  1.00 52.78           C
ATOM   3711 1HD  LYS A 246      -7.869 -12.003 -33.096  1.00 52.78           H
ATOM   3712 2HD  LYS A 246      -6.297 -11.580 -33.746  1.00 52.78           H
ATOM   3713  CE  LYS A 246      -7.590 -12.575 -35.157  1.00 52.78           C
ATOM   3714 1HE  LYS A 246      -6.802 -12.990 -35.785  1.00 52.78           H
ATOM   3715 2HE  LYS A 246      -8.402 -13.302 -35.142  1.00 52.78           H
ATOM   3716  NZ  LYS A 246      -8.070 -11.298 -35.733  1.00 52.78           N
ATOM   3717 1HZ  LYS A 246      -8.433 -11.464 -36.666  1.00 52.78           H
ATOM   3718 2HZ  LYS A 246      -8.805 -10.918 -35.147  1.00 52.78           H
ATOM   3719 3HZ  LYS A 246      -7.301 -10.639 -35.782  1.00 52.78           H
ATOM   3720  HN  LYS A 246      -6.662 -15.252 -30.193  1.00 52.78           H
ATOM   3721  N   SER A 247      -2.715 -14.704 -30.704  1.00 55.89           N
ATOM   3722  CA  SER A 247      -1.589 -14.599 -29.792  1.00 55.89           C
ATOM   3723  C   SER A 247      -1.272 -13.128 -29.517  1.00 55.89           C
ATOM   3724  O   SER A 247      -0.764 -12.787 -28.450  1.00 55.89           O
ATOM   3725  HA  SER A 247      -1.911 -15.098 -28.877  1.00 55.89           H
ATOM   3726  CB  SER A 247      -0.357 -15.311 -30.354  1.00 55.89           C
ATOM   3727 1HB  SER A 247      -0.459 -16.386 -30.202  1.00 55.89           H
ATOM   3728 2HB  SER A 247      -0.301 -15.145 -31.430  1.00 55.89           H
ATOM   3729  OG  SER A 247       0.847 -14.858 -29.741  1.00 55.89           O
ATOM   3730  HG  SER A 247       0.844 -15.089 -28.768  1.00 55.89           H
ATOM   3731  HN  SER A 247      -2.501 -15.103 -31.595  1.00 55.89           H
ATOM   3732  N   SER A 248      -1.587 -12.295 -30.499  1.00 55.83           N
ATOM   3733  CA  SER A 248      -0.902 -11.022 -30.648  1.00 55.83           C
ATOM   3734  C   SER A 248      -1.071 -10.184 -29.380  1.00 55.83           C
ATOM   3735  O   SER A 248      -0.176  -9.427 -29.007  1.00 55.83           O
ATOM   3736  HA  SER A 248       0.147 -11.275 -30.802  1.00 55.83           H
ATOM   3737  CB  SER A 248      -1.424 -10.255 -31.865  1.00 55.83           C
ATOM   3738 1HB  SER A 248      -0.769  -9.408 -32.068  1.00 55.83           H
ATOM   3739 2HB  SER A 248      -1.391 -10.901 -32.742  1.00 55.83           H
ATOM   3740  OG  SER A 248      -2.756  -9.789 -31.670  1.00 55.83           O
ATOM   3741  HG  SER A 248      -3.052  -9.257 -32.464  1.00 55.83           H
ATOM   3742  HN  SER A 248      -2.293 -12.478 -31.182  1.00 55.83           H
ATOM   3743  N   LYS A 249      -2.226 -10.348 -28.751  1.00 53.02           N
ATOM   3744  CA  LYS A 249      -2.584  -9.517 -27.614  1.00 53.02           C
ATOM   3745  C   LYS A 249      -1.845 -10.016 -26.371  1.00 53.02           C
ATOM   3746  O   LYS A 249      -1.913  -9.394 -25.312  1.00 53.02           O
ATOM   3747  HA  LYS A 249      -2.247  -8.503 -27.831  1.00 53.02           H
ATOM   3748  CB  LYS A 249      -4.103  -9.463 -27.446  1.00 53.02           C
ATOM   3749 1HB  LYS A 249      -4.518 -10.468 -27.522  1.00 53.02           H
ATOM   3750 2HB  LYS A 249      -4.350  -9.091 -26.451  1.00 53.02           H
ATOM   3751  CG  LYS A 249      -4.740  -8.561 -28.506  1.00 53.02           C
ATOM   3752 1HG  LYS A 249      -4.220  -7.604 -28.534  1.00 53.02           H
ATOM   3753 2HG  LYS A 249      -4.626  -9.015 -29.490  1.00 53.02           H
ATOM   3754  CD  LYS A 249      -6.224  -8.333 -28.212  1.00 53.02           C
ATOM   3755 1HD  LYS A 249      -6.754  -9.285 -28.239  1.00 53.02           H
ATOM   3756 2HD  LYS A 249      -6.342  -7.932 -27.205  1.00 53.02           H
ATOM   3757  CE  LYS A 249      -6.843  -7.370 -29.227  1.00 53.02           C
ATOM   3758 1HE  LYS A 249      -6.304  -6.422 -29.212  1.00 53.02           H
ATOM   3759 2HE  LYS A 249      -6.743  -7.778 -30.232  1.00 53.02           H
ATOM   3760  NZ  LYS A 249      -8.272  -7.140 -28.918  1.00 53.02           N
ATOM   3761 1HZ  LYS A 249      -8.665  -6.499 -29.599  1.00 53.02           H
ATOM   3762 2HZ  LYS A 249      -8.772  -8.021 -28.956  1.00 53.02           H
ATOM   3763 3HZ  LYS A 249      -8.358  -6.742 -27.990  1.00 53.02           H
ATOM   3764  HN  LYS A 249      -2.910 -11.031 -29.006  1.00 53.02           H
ATOM   3765  N   HIS A 250      -1.157 -11.136 -26.540  1.00 55.36           N
ATOM   3766  CA  HIS A 250      -0.598 -11.850 -25.405  1.00 55.36           C
ATOM   3767  C   HIS A 250       0.497 -11.004 -24.754  1.00 55.36           C
ATOM   3768  O   HIS A 250       0.668 -11.032 -23.536  1.00 55.36           O
ATOM   3769  HA  HIS A 250      -1.411 -11.988 -24.692  1.00 55.36           H
ATOM   3770  CB  HIS A 250      -0.106 -13.237 -25.825  1.00 55.36           C
ATOM   3771 1HB  HIS A 250       0.471 -13.143 -26.745  1.00 55.36           H
ATOM   3772 2HB  HIS A 250       0.572 -13.617 -25.060  1.00 55.36           H
ATOM   3773  CG  HIS A 250      -1.212 -14.242 -26.041  1.00 55.36           C
ATOM   3774  ND1 HIS A 250      -1.731 -15.017 -25.019  1.00 55.36           N
ATOM   3775  HD1 HIS A 250      -1.439 -14.996 -24.063  1.00 55.36           H
ATOM   3776  CD2 HIS A 250      -1.893 -14.589 -27.171  1.00 55.36           C
ATOM   3777  HD2 HIS A 250      -1.735 -14.168 -28.164  1.00 55.36           H
ATOM   3778  CE1 HIS A 250      -2.680 -15.793 -25.523  1.00 55.36           C
ATOM   3779  HE1 HIS A 250      -3.277 -16.517 -24.969  1.00 55.36           H
ATOM   3780  NE2 HIS A 250      -2.778 -15.526 -26.857  1.00 55.36           N
ATOM   3781  HN  HIS A 250      -0.979 -11.553 -27.431  1.00 55.36           H
ATOM   3782  N   LYS A 251       1.212 -10.271 -25.595  1.00 57.80           N
ATOM   3783  CA  LYS A 251       2.397  -9.560 -25.146  1.00 57.80           C
ATOM   3784  C   LYS A 251       1.997  -8.520 -24.097  1.00 57.80           C
ATOM   3785  O   LYS A 251       2.606  -8.442 -23.032  1.00 57.80           O
ATOM   3786  HA  LYS A 251       3.057 -10.288 -24.676  1.00 57.80           H
ATOM   3787  CB  LYS A 251       3.152  -8.970 -26.340  1.00 57.80           C
ATOM   3788 1HB  LYS A 251       2.447  -8.492 -27.020  1.00 57.80           H
ATOM   3789 2HB  LYS A 251       3.836  -8.195 -25.995  1.00 57.80           H
ATOM   3790  CG  LYS A 251       3.934 -10.054 -27.084  1.00 57.80           C
ATOM   3791 1HG  LYS A 251       4.430 -10.707 -26.366  1.00 57.80           H
ATOM   3792 2HG  LYS A 251       3.245 -10.675 -27.658  1.00 57.80           H
ATOM   3793  CD  LYS A 251       4.972  -9.435 -28.021  1.00 57.80           C
ATOM   3794 1HD  LYS A 251       4.468  -8.914 -28.835  1.00 57.80           H
ATOM   3795 2HD  LYS A 251       5.558  -8.691 -27.481  1.00 57.80           H
ATOM   3796  CE  LYS A 251       5.903 -10.506 -28.593  1.00 57.80           C
ATOM   3797 1HE  LYS A 251       6.107 -11.261 -27.834  1.00 57.80           H
ATOM   3798 2HE  LYS A 251       5.414 -11.014 -29.425  1.00 57.80           H
ATOM   3799  NZ  LYS A 251       7.172  -9.899 -29.052  1.00 57.80           N
ATOM   3800 1HZ  LYS A 251       7.792 -10.627 -29.391  1.00 57.80           H
ATOM   3801 2HZ  LYS A 251       6.982  -9.242 -29.800  1.00 57.80           H
ATOM   3802 3HZ  LYS A 251       7.613  -9.413 -28.279  1.00 57.80           H
ATOM   3803  HN  LYS A 251       0.994 -10.159 -26.564  1.00 57.80           H
ATOM   3804  N   ALA A 252       0.974  -7.748 -24.436  1.00 65.48           N
ATOM   3805  CA  ALA A 252       0.527  -6.675 -23.565  1.00 65.48           C
ATOM   3806  C   ALA A 252       0.004  -7.270 -22.256  1.00 65.48           C
ATOM   3807  O   ALA A 252       0.140  -6.662 -21.196  1.00 65.48           O
ATOM   3808  HA  ALA A 252       1.388  -6.042 -23.349  1.00 65.48           H
ATOM   3809  CB  ALA A 252      -0.530  -5.838 -24.288  1.00 65.48           C
ATOM   3810 1HB  ALA A 252      -0.100  -5.414 -25.196  1.00 65.48           H
ATOM   3811 2HB  ALA A 252      -1.378  -6.471 -24.550  1.00 65.48           H
ATOM   3812 3HB  ALA A 252      -0.866  -5.032 -23.635  1.00 65.48           H
ATOM   3813  HN  ALA A 252       0.456  -7.847 -25.286  1.00 65.48           H
ATOM   3814  N   LEU A 253      -0.584  -8.452 -22.374  1.00 68.28           N
ATOM   3815  CA  LEU A 253      -1.171  -9.113 -21.221  1.00 68.28           C
ATOM   3816  C   LEU A 253      -0.058  -9.542 -20.262  1.00 68.28           C
ATOM   3817  O   LEU A 253      -0.219  -9.468 -19.045  1.00 68.28           O
ATOM   3818  HA  LEU A 253      -1.802  -8.385 -20.713  1.00 68.28           H
ATOM   3819  CB  LEU A 253      -2.075 -10.264 -21.667  1.00 68.28           C
ATOM   3820 1HB  LEU A 253      -2.610  -9.953 -22.564  1.00 68.28           H
ATOM   3821 2HB  LEU A 253      -1.445 -11.107 -21.948  1.00 68.28           H
ATOM   3822  CG  LEU A 253      -3.100 -10.749 -20.639  1.00 68.28           C
ATOM   3823  HG  LEU A 253      -2.633 -10.723 -19.654  1.00 68.28           H
ATOM   3824  CD1 LEU A 253      -4.311  -9.815 -20.589  1.00 68.28           C
ATOM   3825 1HD1 LEU A 253      -3.986  -8.812 -20.313  1.00 68.28           H
ATOM   3826 2HD1 LEU A 253      -4.787  -9.785 -21.569  1.00 68.28           H
ATOM   3827 3HD1 LEU A 253      -5.023 -10.183 -19.851  1.00 68.28           H
ATOM   3828  CD2 LEU A 253      -3.504 -12.199 -20.910  1.00 68.28           C
ATOM   3829 1HD2 LEU A 253      -3.945 -12.274 -21.904  1.00 68.28           H
ATOM   3830 2HD2 LEU A 253      -2.623 -12.839 -20.854  1.00 68.28           H
ATOM   3831 3HD2 LEU A 253      -4.233 -12.518 -20.165  1.00 68.28           H
ATOM   3832  HN  LEU A 253      -0.662  -8.954 -23.234  1.00 68.28           H
ATOM   3833  N   LYS A 254       1.047  -9.981 -20.848  1.00 69.94           N
ATOM   3834  CA  LYS A 254       2.128 -10.558 -20.068  1.00 69.94           C
ATOM   3835  C   LYS A 254       2.560  -9.564 -18.987  1.00 69.94           C
ATOM   3836  O   LYS A 254       2.773  -9.945 -17.838  1.00 69.94           O
ATOM   3837  HA  LYS A 254       1.738 -11.451 -19.579  1.00 69.94           H
ATOM   3838  CB  LYS A 254       3.270 -11.005 -20.983  1.00 69.94           C
ATOM   3839 1HB  LYS A 254       2.868 -11.574 -21.822  1.00 69.94           H
ATOM   3840 2HB  LYS A 254       3.769 -10.131 -21.402  1.00 69.94           H
ATOM   3841  CG  LYS A 254       4.283 -11.860 -20.219  1.00 69.94           C
ATOM   3842 1HG  LYS A 254       4.750 -11.264 -19.436  1.00 69.94           H
ATOM   3843 2HG  LYS A 254       3.769 -12.686 -19.727  1.00 69.94           H
ATOM   3844  CD  LYS A 254       5.357 -12.409 -21.160  1.00 69.94           C
ATOM   3845 1HD  LYS A 254       4.887 -12.970 -21.967  1.00 69.94           H
ATOM   3846 2HD  LYS A 254       5.900 -11.583 -21.619  1.00 69.94           H
ATOM   3847  CE  LYS A 254       6.336 -13.313 -20.407  1.00 69.94           C
ATOM   3848 1HE  LYS A 254       6.846 -12.741 -19.632  1.00 69.94           H
ATOM   3849 2HE  LYS A 254       5.789 -14.112 -19.905  1.00 69.94           H
ATOM   3850  NZ  LYS A 254       7.329 -13.892 -21.339  1.00 69.94           N
ATOM   3851 1HZ  LYS A 254       7.975 -14.478 -20.822  1.00 69.94           H
ATOM   3852 2HZ  LYS A 254       6.851 -14.450 -22.037  1.00 69.94           H
ATOM   3853 3HZ  LYS A 254       7.840 -13.145 -21.795  1.00 69.94           H
ATOM   3854  HN  LYS A 254       1.209  -9.946 -21.834  1.00 69.94           H
ATOM   3855  N   VAL A 255       2.675  -8.309 -19.396  1.00 72.43           N
ATOM   3856  CA  VAL A 255       3.085  -7.259 -18.479  1.00 72.43           C
ATOM   3857  C   VAL A 255       2.117  -7.214 -17.295  1.00 72.43           C
ATOM   3858  O   VAL A 255       2.537  -7.284 -16.142  1.00 72.43           O
ATOM   3859  HA  VAL A 255       4.078  -7.513 -18.110  1.00 72.43           H
ATOM   3860  CB  VAL A 255       3.183  -5.925 -19.222  1.00 72.43           C
ATOM   3861  HB  VAL A 255       2.188  -5.671 -19.588  1.00 72.43           H
ATOM   3862  CG1 VAL A 255       3.637  -4.806 -18.282  1.00 72.43           C
ATOM   3863 1HG1 VAL A 255       2.919  -4.701 -17.468  1.00 72.43           H
ATOM   3864 2HG1 VAL A 255       4.617  -5.051 -17.872  1.00 72.43           H
ATOM   3865 3HG1 VAL A 255       3.698  -3.869 -18.835  1.00 72.43           H
ATOM   3866  CG2 VAL A 255       4.114  -6.037 -20.430  1.00 72.43           C
ATOM   3867 1HG2 VAL A 255       5.111  -6.325 -20.096  1.00 72.43           H
ATOM   3868 2HG2 VAL A 255       3.730  -6.792 -21.116  1.00 72.43           H
ATOM   3869 3HG2 VAL A 255       4.166  -5.075 -20.940  1.00 72.43           H
ATOM   3870  HN  VAL A 255       2.494  -8.006 -20.331  1.00 72.43           H
ATOM   3871  N   THR A 256       0.838  -7.098 -17.622  1.00 70.22           N
ATOM   3872  CA  THR A 256      -0.169  -6.811 -16.615  1.00 70.22           C
ATOM   3873  C   THR A 256      -0.318  -7.994 -15.657  1.00 70.22           C
ATOM   3874  O   THR A 256      -0.487  -7.806 -14.453  1.00 70.22           O
ATOM   3875  HA  THR A 256       0.170  -5.961 -16.022  1.00 70.22           H
ATOM   3876  CB  THR A 256      -1.468  -6.445 -17.336  1.00 70.22           C
ATOM   3877  HB  THR A 256      -2.221  -7.221 -17.200  1.00 70.22           H
ATOM   3878  OG1 THR A 256      -1.064  -6.209 -18.681  1.00 70.22           O
ATOM   3879  HG1 THR A 256      -1.845  -6.315 -19.297  1.00 70.22           H
ATOM   3880  CG2 THR A 256      -2.034  -5.100 -16.875  1.00 70.22           C
ATOM   3881 1HG2 THR A 256      -1.307  -4.312 -17.074  1.00 70.22           H
ATOM   3882 2HG2 THR A 256      -2.243  -5.140 -15.806  1.00 70.22           H
ATOM   3883 3HG2 THR A 256      -2.956  -4.889 -17.418  1.00 70.22           H
ATOM   3884  HN  THR A 256       0.487  -7.197 -18.553  1.00 70.22           H
ATOM   3885  N   ILE A 257      -0.251  -9.188 -16.227  1.00 76.43           N
ATOM   3886  CA  ILE A 257      -0.337 -10.403 -15.434  1.00 76.43           C
ATOM   3887  C   ILE A 257       0.795 -10.415 -14.404  1.00 76.43           C
ATOM   3888  O   ILE A 257       0.562 -10.673 -13.224  1.00 76.43           O
ATOM   3889  HA  ILE A 257      -1.288 -10.379 -14.902  1.00 76.43           H
ATOM   3890  CB  ILE A 257      -0.356 -11.635 -16.341  1.00 76.43           C
ATOM   3891  HB  ILE A 257       0.435 -11.526 -17.082  1.00 76.43           H
ATOM   3892  CG1 ILE A 257      -1.679 -11.734 -17.103  1.00 76.43           C
ATOM   3893 1HG1 ILE A 257      -2.500 -11.863 -16.398  1.00 76.43           H
ATOM   3894 2HG1 ILE A 257      -1.864 -10.803 -17.640  1.00 76.43           H
ATOM   3895  CG2 ILE A 257      -0.057 -12.906 -15.544  1.00 76.43           C
ATOM   3896 1HG2 ILE A 257       0.929 -12.825 -15.087  1.00 76.43           H
ATOM   3897 2HG2 ILE A 257      -0.810 -13.033 -14.766  1.00 76.43           H
ATOM   3898 3HG2 ILE A 257      -0.077 -13.767 -16.213  1.00 76.43           H
ATOM   3899  CD1 ILE A 257      -1.658 -12.903 -18.089  1.00 76.43           C
ATOM   3900 1HD1 ILE A 257      -0.851 -12.758 -18.807  1.00 76.43           H
ATOM   3901 2HD1 ILE A 257      -1.497 -13.834 -17.545  1.00 76.43           H
ATOM   3902 3HD1 ILE A 257      -2.610 -12.951 -18.618  1.00 76.43           H
ATOM   3903  HN  ILE A 257      -0.140  -9.333 -17.210  1.00 76.43           H
ATOM   3904  N   THR A 258       1.996 -10.133 -14.888  1.00 80.82           N
ATOM   3905  CA  THR A 258       3.178 -10.210 -14.047  1.00 80.82           C
ATOM   3906  C   THR A 258       3.059  -9.240 -12.869  1.00 80.82           C
ATOM   3907  O   THR A 258       3.302  -9.617 -11.724  1.00 80.82           O
ATOM   3908  HA  THR A 258       3.238 -11.215 -13.629  1.00 80.82           H
ATOM   3909  CB  THR A 258       4.402  -9.948 -14.928  1.00 80.82           C
ATOM   3910  HB  THR A 258       4.416  -8.916 -15.278  1.00 80.82           H
ATOM   3911  OG1 THR A 258       4.316 -10.942 -15.945  1.00 80.82           O
ATOM   3912  HG1 THR A 258       3.936 -10.545 -16.780  1.00 80.82           H
ATOM   3913  CG2 THR A 258       5.717 -10.261 -14.210  1.00 80.82           C
ATOM   3914 1HG2 THR A 258       5.731 -11.311 -13.919  1.00 80.82           H
ATOM   3915 2HG2 THR A 258       5.803  -9.636 -13.321  1.00 80.82           H
ATOM   3916 3HG2 THR A 258       6.553 -10.058 -14.880  1.00 80.82           H
ATOM   3917  HN  THR A 258       2.167  -9.857 -15.834  1.00 80.82           H
ATOM   3918  N   VAL A 259       2.685  -8.011 -13.192  1.00 77.64           N
ATOM   3919  CA  VAL A 259       2.550  -6.979 -12.177  1.00 77.64           C
ATOM   3920  C   VAL A 259       1.507  -7.416 -11.147  1.00 77.64           C
ATOM   3921  O   VAL A 259       1.708  -7.246  -9.945  1.00 77.64           O
ATOM   3922  HA  VAL A 259       3.515  -6.880 -11.679  1.00 77.64           H
ATOM   3923  CB  VAL A 259       2.217  -5.639 -12.835  1.00 77.64           C
ATOM   3924  HB  VAL A 259       1.349  -5.787 -13.478  1.00 77.64           H
ATOM   3925  CG1 VAL A 259       1.849  -4.589 -11.785  1.00 77.64           C
ATOM   3926 1HG1 VAL A 259       0.980  -4.928 -11.221  1.00 77.64           H
ATOM   3927 2HG1 VAL A 259       2.689  -4.445 -11.105  1.00 77.64           H
ATOM   3928 3HG1 VAL A 259       1.616  -3.646 -12.279  1.00 77.64           H
ATOM   3929  CG2 VAL A 259       3.373  -5.155 -13.712  1.00 77.64           C
ATOM   3930 1HG2 VAL A 259       4.266  -5.031 -13.100  1.00 77.64           H
ATOM   3931 2HG2 VAL A 259       3.568  -5.889 -14.494  1.00 77.64           H
ATOM   3932 3HG2 VAL A 259       3.110  -4.201 -14.167  1.00 77.64           H
ATOM   3933  HN  VAL A 259       2.475  -7.716 -14.124  1.00 77.64           H
ATOM   3934  N   LEU A 260       0.416  -7.969 -11.655  1.00 76.12           N
ATOM   3935  CA  LEU A 260      -0.686  -8.375 -10.799  1.00 76.12           C
ATOM   3936  C   LEU A 260      -0.210  -9.479  -9.852  1.00 76.12           C
ATOM   3937  O   LEU A 260      -0.437  -9.407  -8.645  1.00 76.12           O
ATOM   3938  HA  LEU A 260      -0.972  -7.509 -10.202  1.00 76.12           H
ATOM   3939  CB  LEU A 260      -1.901  -8.769 -11.640  1.00 76.12           C
ATOM   3940 1HB  LEU A 260      -2.047  -8.010 -12.409  1.00 76.12           H
ATOM   3941 2HB  LEU A 260      -1.676  -9.704 -12.153  1.00 76.12           H
ATOM   3942  CG  LEU A 260      -3.217  -8.942 -10.878  1.00 76.12           C
ATOM   3943  HG  LEU A 260      -2.985  -9.291  -9.871  1.00 76.12           H
ATOM   3944  CD1 LEU A 260      -3.948  -7.605 -10.735  1.00 76.12           C
ATOM   3945 1HD1 LEU A 260      -3.318  -6.903 -10.190  1.00 76.12           H
ATOM   3946 2HD1 LEU A 260      -4.167  -7.204 -11.724  1.00 76.12           H
ATOM   3947 3HD1 LEU A 260      -4.879  -7.757 -10.189  1.00 76.12           H
ATOM   3948  CD2 LEU A 260      -4.095 -10.008 -11.535  1.00 76.12           C
ATOM   3949 1HD2 LEU A 260      -4.321  -9.712 -12.559  1.00 76.12           H
ATOM   3950 2HD2 LEU A 260      -3.566 -10.961 -11.540  1.00 76.12           H
ATOM   3951 3HD2 LEU A 260      -5.023 -10.111 -10.973  1.00 76.12           H
ATOM   3952  HN  LEU A 260       0.278  -8.141 -12.630  1.00 76.12           H
ATOM   3953  N   THR A 261       0.442 -10.475 -10.435  1.00 84.23           N
ATOM   3954  CA  THR A 261       0.856 -11.643  -9.677  1.00 84.23           C
ATOM   3955  C   THR A 261       1.810 -11.238  -8.552  1.00 84.23           C
ATOM   3956  O   THR A 261       1.678 -11.707  -7.422  1.00 84.23           O
ATOM   3957  HA  THR A 261      -0.026 -12.079  -9.207  1.00 84.23           H
ATOM   3958  CB  THR A 261       1.463 -12.650 -10.656  1.00 84.23           C
ATOM   3959  HB  THR A 261       2.367 -12.250 -11.115  1.00 84.23           H
ATOM   3960  OG1 THR A 261       0.398 -12.949 -11.553  1.00 84.23           O
ATOM   3961  HG1 THR A 261       0.393 -12.293 -12.309  1.00 84.23           H
ATOM   3962  CG2 THR A 261       1.780 -13.993  -9.993  1.00 84.23           C
ATOM   3963 1HG2 THR A 261       0.863 -14.425  -9.593  1.00 84.23           H
ATOM   3964 2HG2 THR A 261       2.493 -13.839  -9.184  1.00 84.23           H
ATOM   3965 3HG2 THR A 261       2.208 -14.670 -10.732  1.00 84.23           H
ATOM   3966  HN  THR A 261       0.686 -10.491 -11.405  1.00 84.23           H
ATOM   3967  N   VAL A 262       2.750 -10.371  -8.899  1.00 87.01           N
ATOM   3968  CA  VAL A 262       3.747  -9.924  -7.941  1.00 87.01           C
ATOM   3969  C   VAL A 262       3.053  -9.177  -6.801  1.00 87.01           C
ATOM   3970  O   VAL A 262       3.395  -9.362  -5.634  1.00 87.01           O
ATOM   3971  HA  VAL A 262       4.233 -10.811  -7.534  1.00 87.01           H
ATOM   3972  CB  VAL A 262       4.811  -9.082  -8.648  1.00 87.01           C
ATOM   3973  HB  VAL A 262       4.302  -8.286  -9.191  1.00 87.01           H
ATOM   3974  CG1 VAL A 262       5.756  -8.431  -7.636  1.00 87.01           C
ATOM   3975 1HG1 VAL A 262       5.185  -7.785  -6.969  1.00 87.01           H
ATOM   3976 2HG1 VAL A 262       6.254  -9.206  -7.053  1.00 87.01           H
ATOM   3977 3HG1 VAL A 262       6.502  -7.838  -8.165  1.00 87.01           H
ATOM   3978  CG2 VAL A 262       5.589  -9.921  -9.663  1.00 87.01           C
ATOM   3979 1HG2 VAL A 262       6.081 -10.747  -9.151  1.00 87.01           H
ATOM   3980 2HG2 VAL A 262       4.902 -10.315 -10.412  1.00 87.01           H
ATOM   3981 3HG2 VAL A 262       6.339  -9.298 -10.151  1.00 87.01           H
ATOM   3982  HN  VAL A 262       2.837  -9.977  -9.814  1.00 87.01           H
ATOM   3983  N   PHE A 263       2.090  -8.349  -7.178  1.00 81.39           N
ATOM   3984  CA  PHE A 263       1.343  -7.574  -6.202  1.00 81.39           C
ATOM   3985  C   PHE A 263       0.629  -8.490  -5.206  1.00 81.39           C
ATOM   3986  O   PHE A 263       0.796  -8.348  -3.996  1.00 81.39           O
ATOM   3987  HA  PHE A 263       2.059  -6.949  -5.668  1.00 81.39           H
ATOM   3988  CB  PHE A 263       0.298  -6.768  -6.975  1.00 81.39           C
ATOM   3989 1HB  PHE A 263       0.809  -6.104  -7.673  1.00 81.39           H
ATOM   3990 2HB  PHE A 263      -0.306  -7.452  -7.571  1.00 81.39           H
ATOM   3991  CG  PHE A 263      -0.628  -5.935  -6.086  1.00 81.39           C
ATOM   3992  CD1 PHE A 263      -1.898  -6.357  -5.843  1.00 81.39           C
ATOM   3993  HD1 PHE A 263      -2.256  -7.288  -6.282  1.00 81.39           H
ATOM   3994  CD2 PHE A 263      -0.181  -4.773  -5.539  1.00 81.39           C
ATOM   3995  HD2 PHE A 263       0.837  -4.435  -5.734  1.00 81.39           H
ATOM   3996  CE1 PHE A 263      -2.757  -5.584  -5.018  1.00 81.39           C
ATOM   3997  HE1 PHE A 263      -3.775  -5.921  -4.824  1.00 81.39           H
ATOM   3998  CE2 PHE A 263      -1.040  -4.000  -4.714  1.00 81.39           C
ATOM   3999  HE2 PHE A 263      -0.682  -3.068  -4.276  1.00 81.39           H
ATOM   4000  CZ  PHE A 263      -2.310  -4.421  -4.471  1.00 81.39           C
ATOM   4001  HZ  PHE A 263      -2.970  -3.828  -3.838  1.00 81.39           H
ATOM   4002  HN  PHE A 263       1.819  -8.203  -8.130  1.00 81.39           H
ATOM   4003  N   VAL A 264      -0.152  -9.411  -5.753  1.00 86.77           N
ATOM   4004  CA  VAL A 264      -0.987 -10.269  -4.929  1.00 86.77           C
ATOM   4005  C   VAL A 264      -0.101 -11.073  -3.976  1.00 86.77           C
ATOM   4006  O   VAL A 264      -0.404 -11.188  -2.789  1.00 86.77           O
ATOM   4007  HA  VAL A 264      -1.641  -9.625  -4.341  1.00 86.77           H
ATOM   4008  CB  VAL A 264      -1.866 -11.152  -5.817  1.00 86.77           C
ATOM   4009  HB  VAL A 264      -1.216 -11.668  -6.525  1.00 86.77           H
ATOM   4010  CG1 VAL A 264      -2.592 -12.213  -4.988  1.00 86.77           C
ATOM   4011 1HG1 VAL A 264      -1.861 -12.843  -4.482  1.00 86.77           H
ATOM   4012 2HG1 VAL A 264      -3.225 -11.724  -4.247  1.00 86.77           H
ATOM   4013 3HG1 VAL A 264      -3.209 -12.827  -5.644  1.00 86.77           H
ATOM   4014  CG2 VAL A 264      -2.858 -10.309  -6.620  1.00 86.77           C
ATOM   4015 1HG2 VAL A 264      -3.500  -9.754  -5.935  1.00 86.77           H
ATOM   4016 2HG2 VAL A 264      -2.312  -9.610  -7.253  1.00 86.77           H
ATOM   4017 3HG2 VAL A 264      -3.470 -10.961  -7.242  1.00 86.77           H
ATOM   4018  HN  VAL A 264      -0.219  -9.574  -6.737  1.00 86.77           H
ATOM   4019  N   LEU A 265       0.977 -11.609  -4.531  1.00 88.27           N
ATOM   4020  CA  LEU A 265       1.845 -12.495  -3.775  1.00 88.27           C
ATOM   4021  C   LEU A 265       2.489 -11.715  -2.627  1.00 88.27           C
ATOM   4022  O   LEU A 265       2.694 -12.258  -1.542  1.00 88.27           O
ATOM   4023  HA  LEU A 265       1.220 -13.281  -3.351  1.00 88.27           H
ATOM   4024  CB  LEU A 265       2.857 -13.172  -4.702  1.00 88.27           C
ATOM   4025 1HB  LEU A 265       3.325 -12.404  -5.318  1.00 88.27           H
ATOM   4026 2HB  LEU A 265       3.643 -13.612  -4.089  1.00 88.27           H
ATOM   4027  CG  LEU A 265       2.300 -14.258  -5.625  1.00 88.27           C
ATOM   4028  HG  LEU A 265       1.496 -13.822  -6.218  1.00 88.27           H
ATOM   4029  CD1 LEU A 265       3.369 -14.748  -6.603  1.00 88.27           C
ATOM   4030 1HD1 LEU A 265       3.713 -13.913  -7.214  1.00 88.27           H
ATOM   4031 2HD1 LEU A 265       4.210 -15.160  -6.046  1.00 88.27           H
ATOM   4032 3HD1 LEU A 265       2.947 -15.519  -7.247  1.00 88.27           H
ATOM   4033  CD2 LEU A 265       1.693 -15.406  -4.816  1.00 88.27           C
ATOM   4034 1HD2 LEU A 265       2.461 -15.848  -4.180  1.00 88.27           H
ATOM   4035 2HD2 LEU A 265       0.883 -15.025  -4.195  1.00 88.27           H
ATOM   4036 3HD2 LEU A 265       1.305 -16.164  -5.496  1.00 88.27           H
ATOM   4037  HN  LEU A 265       1.258 -11.446  -5.476  1.00 88.27           H
ATOM   4038  N   SER A 266       2.788 -10.455  -2.905  1.00 89.60           N
ATOM   4039  CA  SER A 266       3.486  -9.622  -1.941  1.00 89.60           C
ATOM   4040  C   SER A 266       2.507  -9.117  -0.879  1.00 89.60           C
ATOM   4041  O   SER A 266       2.871  -8.966   0.286  1.00 89.60           O
ATOM   4042  HA  SER A 266       4.238 -10.270  -1.490  1.00 89.60           H
ATOM   4043  CB  SER A 266       4.177  -8.443  -2.629  1.00 89.60           C
ATOM   4044 1HB  SER A 266       4.687  -7.835  -1.882  1.00 89.60           H
ATOM   4045 2HB  SER A 266       4.941  -8.818  -3.311  1.00 89.60           H
ATOM   4046  OG  SER A 266       3.255  -7.631  -3.351  1.00 89.60           O
ATOM   4047  HG  SER A 266       3.238  -7.906  -4.313  1.00 89.60           H
ATOM   4048  HN  SER A 266       2.563 -10.004  -3.768  1.00 89.60           H
ATOM   4049  N   GLN A 267       1.282  -8.870  -1.320  1.00 84.78           N
ATOM   4050  CA  GLN A 267       0.302  -8.207  -0.477  1.00 84.78           C
ATOM   4051  C   GLN A 267      -0.436  -9.232   0.386  1.00 84.78           C
ATOM   4052  O   GLN A 267      -0.876  -8.918   1.491  1.00 84.78           O
ATOM   4053  HA  GLN A 267       0.876  -7.533   0.159  1.00 84.78           H
ATOM   4054  CB  GLN A 267      -0.680  -7.388  -1.316  1.00 84.78           C
ATOM   4055 1HB  GLN A 267      -1.126  -8.022  -2.082  1.00 84.78           H
ATOM   4056 2HB  GLN A 267      -1.494  -7.031  -0.685  1.00 84.78           H
ATOM   4057  CG  GLN A 267       0.021  -6.198  -1.976  1.00 84.78           C
ATOM   4058 1HG  GLN A 267       0.870  -6.551  -2.561  1.00 84.78           H
ATOM   4059 2HG  GLN A 267      -0.663  -5.707  -2.669  1.00 84.78           H
ATOM   4060  CD  GLN A 267       0.500  -5.194  -0.926  1.00 84.78           C
ATOM   4061  OE1 GLN A 267      -0.077  -5.046   0.139  1.00 84.78           O
ATOM   4062  NE2 GLN A 267       1.586  -4.514  -1.284  1.00 84.78           N
ATOM   4063 1HE2 GLN A 267       2.011  -4.683  -2.173  1.00 84.78           H
ATOM   4064 2HE2 GLN A 267       1.976  -3.833  -0.664  1.00 84.78           H
ATOM   4065  HN  GLN A 267       0.957  -9.113  -2.234  1.00 84.78           H
ATOM   4066  N   PHE A 268      -0.549 -10.438  -0.151  1.00 90.66           N
ATOM   4067  CA  PHE A 268      -1.417 -11.442   0.440  1.00 90.66           C
ATOM   4068  C   PHE A 268      -0.992 -11.758   1.875  1.00 90.66           C
ATOM   4069  O   PHE A 268      -1.793 -11.650   2.802  1.00 90.66           O
ATOM   4070  HA  PHE A 268      -2.428 -11.034   0.444  1.00 90.66           H
ATOM   4071  CB  PHE A 268      -1.281 -12.707  -0.410  1.00 90.66           C
ATOM   4072 1HB  PHE A 268      -1.533 -12.468  -1.443  1.00 90.66           H
ATOM   4073 2HB  PHE A 268      -0.239 -13.028  -0.402  1.00 90.66           H
ATOM   4074  CG  PHE A 268      -2.160 -13.869   0.058  1.00 90.66           C
ATOM   4075  CD1 PHE A 268      -1.618 -14.883   0.784  1.00 90.66           C
ATOM   4076  HD1 PHE A 268      -0.557 -14.868   1.033  1.00 90.66           H
ATOM   4077  CD2 PHE A 268      -3.484 -13.887  -0.252  1.00 90.66           C
ATOM   4078  HD2 PHE A 268      -3.919 -13.075  -0.835  1.00 90.66           H
ATOM   4079  CE1 PHE A 268      -2.434 -15.961   1.218  1.00 90.66           C
ATOM   4080  HE1 PHE A 268      -1.999 -16.773   1.800  1.00 90.66           H
ATOM   4081  CE2 PHE A 268      -4.300 -14.965   0.182  1.00 90.66           C
ATOM   4082  HE2 PHE A 268      -5.361 -14.980  -0.067  1.00 90.66           H
ATOM   4083  CZ  PHE A 268      -3.758 -15.979   0.908  1.00 90.66           C
ATOM   4084  HZ  PHE A 268      -4.384 -16.807   1.241  1.00 90.66           H
ATOM   4085  HN  PHE A 268      -0.062 -10.732  -0.973  1.00 90.66           H
ATOM   4086  N   PRO A 269       0.272 -12.153   2.085  1.00 93.79           N
ATOM   4087  CA  PRO A 269       0.737 -12.513   3.426  1.00 93.79           C
ATOM   4088  C   PRO A 269       0.455 -11.423   4.447  1.00 93.79           C
ATOM   4089  O   PRO A 269       0.008 -11.708   5.557  1.00 93.79           O
ATOM   4090  HA  PRO A 269       0.198 -13.389   3.788  1.00 93.79           H
ATOM   4091  CB  PRO A 269       2.239 -12.741   3.240  1.00 93.79           C
ATOM   4092 1HB  PRO A 269       2.809 -11.832   3.429  1.00 93.79           H
ATOM   4093 2HB  PRO A 269       2.617 -13.501   3.923  1.00 93.79           H
ATOM   4094  CG  PRO A 269       2.351 -13.184   1.786  1.00 93.79           C
ATOM   4095 1HG  PRO A 269       3.360 -13.047   1.398  1.00 93.79           H
ATOM   4096 2HG  PRO A 269       2.117 -14.242   1.666  1.00 93.79           H
ATOM   4097  CD  PRO A 269       1.342 -12.292   1.081  1.00 93.79           C
ATOM   4098 1HD  PRO A 269       1.771 -11.325   0.817  1.00 93.79           H
ATOM   4099 2HD  PRO A 269       0.983 -12.741   0.155  1.00 93.79           H
ATOM   4100  N   TYR A 270       0.725 -10.191   4.040  1.00 90.95           N
ATOM   4101  CA  TYR A 270       0.562  -9.056   4.932  1.00 90.95           C
ATOM   4102  C   TYR A 270      -0.900  -8.895   5.352  1.00 90.95           C
ATOM   4103  O   TYR A 270      -1.192  -8.682   6.528  1.00 90.95           O
ATOM   4104  HA  TYR A 270       1.170  -9.235   5.819  1.00 90.95           H
ATOM   4105  CB  TYR A 270       0.988  -7.825   4.129  1.00 90.95           C
ATOM   4106 1HB  TYR A 270       2.051  -7.902   3.903  1.00 90.95           H
ATOM   4107 2HB  TYR A 270       0.458  -7.824   3.177  1.00 90.95           H
ATOM   4108  CG  TYR A 270       0.728  -6.496   4.843  1.00 90.95           C
ATOM   4109  CD1 TYR A 270      -0.098  -5.554   4.265  1.00 90.95           C
ATOM   4110  HD1 TYR A 270      -0.565  -5.755   3.301  1.00 90.95           H
ATOM   4111  CD2 TYR A 270       1.319  -6.241   6.063  1.00 90.95           C
ATOM   4112  HD2 TYR A 270       1.972  -6.986   6.519  1.00 90.95           H
ATOM   4113  CE1 TYR A 270      -0.343  -4.303   4.937  1.00 90.95           C
ATOM   4114  HE1 TYR A 270      -0.993  -3.550   4.492  1.00 90.95           H
ATOM   4115  CE2 TYR A 270       1.075  -4.991   6.734  1.00 90.95           C
ATOM   4116  HE2 TYR A 270       1.535  -4.777   7.699  1.00 90.95           H
ATOM   4117  CZ  TYR A 270       0.256  -4.084   6.138  1.00 90.95           C
ATOM   4118  OH  TYR A 270       0.024  -2.903   6.772  1.00 90.95           O
ATOM   4119  HH  TYR A 270       0.283  -2.976   7.735  1.00 90.95           H
ATOM   4120  HN  TYR A 270       1.050  -9.964   3.122  1.00 90.95           H
ATOM   4121  N   ASN A 271      -1.781  -9.003   4.368  1.00 89.34           N
ATOM   4122  CA  ASN A 271      -3.197  -8.771   4.602  1.00 89.34           C
ATOM   4123  C   ASN A 271      -3.772  -9.933   5.414  1.00 89.34           C
ATOM   4124  O   ASN A 271      -4.787  -9.780   6.091  1.00 89.34           O
ATOM   4125  HA  ASN A 271      -3.247  -7.823   5.138  1.00 89.34           H
ATOM   4126  CB  ASN A 271      -3.967  -8.689   3.283  1.00 89.34           C
ATOM   4127 1HB  ASN A 271      -3.620  -9.470   2.606  1.00 89.34           H
ATOM   4128 2HB  ASN A 271      -5.026  -8.871   3.464  1.00 89.34           H
ATOM   4129  CG  ASN A 271      -3.784  -7.319   2.626  1.00 89.34           C
ATOM   4130  OD1 ASN A 271      -4.393  -6.333   3.007  1.00 89.34           O
ATOM   4131  ND2 ASN A 271      -2.915  -7.313   1.619  1.00 89.34           N
ATOM   4132 1HD2 ASN A 271      -2.449  -8.158   1.356  1.00 89.34           H
ATOM   4133 2HD2 ASN A 271      -2.727  -6.464   1.126  1.00 89.34           H
ATOM   4134  HN  ASN A 271      -1.542  -9.243   3.427  1.00 89.34           H
ATOM   4135  N   CYS A 272      -3.098 -11.070   5.319  1.00 93.86           N
ATOM   4136  CA  CYS A 272      -3.440 -12.214   6.147  1.00 93.86           C
ATOM   4137  C   CYS A 272      -3.276 -11.812   7.614  1.00 93.86           C
ATOM   4138  O   CYS A 272      -4.159 -12.063   8.432  1.00 93.86           O
ATOM   4139  HA  CYS A 272      -4.479 -12.460   5.927  1.00 93.86           H
ATOM   4140  CB  CYS A 272      -2.596 -13.441   5.794  1.00 93.86           C
ATOM   4141 1HB  CYS A 272      -1.541 -13.169   5.762  1.00 93.86           H
ATOM   4142 2HB  CYS A 272      -2.706 -14.203   6.565  1.00 93.86           H
ATOM   4143  SG  CYS A 272      -3.116 -14.113   4.173  1.00 93.86           S
ATOM   4144  HG  CYS A 272      -2.540 -13.166   3.438  1.00 93.86           H
ATOM   4145  HN  CYS A 272      -2.332 -11.216   4.692  1.00 93.86           H
ATOM   4146  N   ILE A 273      -2.140 -11.194   7.902  1.00 92.60           N
ATOM   4147  CA  ILE A 273      -1.835 -10.783   9.261  1.00 92.60           C
ATOM   4148  C   ILE A 273      -2.776  -9.648   9.670  1.00 92.60           C
ATOM   4149  O   ILE A 273      -3.256  -9.612  10.802  1.00 92.60           O
ATOM   4150  HA  ILE A 273      -2.022 -11.638   9.911  1.00 92.60           H
ATOM   4151  CB  ILE A 273      -0.352 -10.430   9.395  1.00 92.60           C
ATOM   4152  HB  ILE A 273      -0.125  -9.636   8.684  1.00 92.60           H
ATOM   4153  CG1 ILE A 273       0.531 -11.627   9.034  1.00 92.60           C
ATOM   4154 1HG1 ILE A 273       0.343 -11.923   8.002  1.00 92.60           H
ATOM   4155 2HG1 ILE A 273       1.581 -11.341   9.097  1.00 92.60           H
ATOM   4156  CG2 ILE A 273      -0.041  -9.889  10.792  1.00 92.60           C
ATOM   4157 1HG2 ILE A 273      -0.631  -8.991  10.973  1.00 92.60           H
ATOM   4158 2HG2 ILE A 273      -0.289 -10.644  11.537  1.00 92.60           H
ATOM   4159 3HG2 ILE A 273       1.020  -9.646  10.859  1.00 92.60           H
ATOM   4160  CD1 ILE A 273       0.261 -12.809   9.967  1.00 92.60           C
ATOM   4161 1HD1 ILE A 273       0.474 -12.516  10.995  1.00 92.60           H
ATOM   4162 2HD1 ILE A 273      -0.783 -13.107   9.882  1.00 92.60           H
ATOM   4163 3HD1 ILE A 273       0.902 -13.645   9.688  1.00 92.60           H
ATOM   4164  HN  ILE A 273      -1.436 -10.975   7.226  1.00 92.60           H
ATOM   4165  N   LEU A 274      -3.012  -8.749   8.725  1.00 89.78           N
ATOM   4166  CA  LEU A 274      -3.900  -7.625   8.967  1.00 89.78           C
ATOM   4167  C   LEU A 274      -5.276  -8.149   9.384  1.00 89.78           C
ATOM   4168  O   LEU A 274      -5.920  -7.581  10.265  1.00 89.78           O
ATOM   4169  HA  LEU A 274      -3.484  -7.052   9.796  1.00 89.78           H
ATOM   4170  CB  LEU A 274      -3.938  -6.700   7.750  1.00 89.78           C
ATOM   4171 1HB  LEU A 274      -3.971  -7.316   6.851  1.00 89.78           H
ATOM   4172 2HB  LEU A 274      -4.866  -6.130   7.780  1.00 89.78           H
ATOM   4173  CG  LEU A 274      -2.772  -5.717   7.618  1.00 89.78           C
ATOM   4174  HG  LEU A 274      -1.850  -6.291   7.531  1.00 89.78           H
ATOM   4175  CD1 LEU A 274      -2.905  -4.877   6.346  1.00 89.78           C
ATOM   4176 1HD1 LEU A 274      -2.908  -5.534   5.476  1.00 89.78           H
ATOM   4177 2HD1 LEU A 274      -3.836  -4.312   6.379  1.00 89.78           H
ATOM   4178 3HD1 LEU A 274      -2.064  -4.187   6.278  1.00 89.78           H
ATOM   4179  CD2 LEU A 274      -2.646  -4.846   8.870  1.00 89.78           C
ATOM   4180 1HD2 LEU A 274      -3.566  -4.280   9.013  1.00 89.78           H
ATOM   4181 2HD2 LEU A 274      -2.471  -5.481   9.738  1.00 89.78           H
ATOM   4182 3HD2 LEU A 274      -1.810  -4.157   8.750  1.00 89.78           H
ATOM   4183  HN  LEU A 274      -2.609  -8.780   7.811  1.00 89.78           H
ATOM   4184  N   LEU A 275      -5.687  -9.227   8.732  1.00 91.72           N
ATOM   4185  CA  LEU A 275      -6.989  -9.814   9.000  1.00 91.72           C
ATOM   4186  C   LEU A 275      -7.037 -10.294  10.451  1.00 91.72           C
ATOM   4187  O   LEU A 275      -8.000 -10.023  11.167  1.00 91.72           O
ATOM   4188  HA  LEU A 275      -7.733  -9.028   8.871  1.00 91.72           H
ATOM   4189  CB  LEU A 275      -7.303 -10.908   7.978  1.00 91.72           C
ATOM   4190 1HB  LEU A 275      -7.237 -10.476   6.980  1.00 91.72           H
ATOM   4191 2HB  LEU A 275      -6.530 -11.674   8.046  1.00 91.72           H
ATOM   4192  CG  LEU A 275      -8.668 -11.586   8.121  1.00 91.72           C
ATOM   4193  HG  LEU A 275      -8.744 -11.990   9.130  1.00 91.72           H
ATOM   4194  CD1 LEU A 275      -9.803 -10.575   7.951  1.00 91.72           C
ATOM   4195 1HD1 LEU A 275      -9.716  -9.800   8.713  1.00 91.72           H
ATOM   4196 2HD1 LEU A 275      -9.740 -10.120   6.963  1.00 91.72           H
ATOM   4197 3HD1 LEU A 275     -10.761 -11.083   8.057  1.00 91.72           H
ATOM   4198  CD2 LEU A 275      -8.799 -12.763   7.151  1.00 91.72           C
ATOM   4199 1HD2 LEU A 275      -8.692 -12.404   6.128  1.00 91.72           H
ATOM   4200 2HD2 LEU A 275      -8.020 -13.496   7.363  1.00 91.72           H
ATOM   4201 3HD2 LEU A 275      -9.778 -13.227   7.274  1.00 91.72           H
ATOM   4202  HN  LEU A 275      -5.147  -9.696   8.033  1.00 91.72           H
ATOM   4203  N   VAL A 276      -5.987 -11.001  10.843  1.00 93.54           N
ATOM   4204  CA  VAL A 276      -5.897 -11.520  12.197  1.00 93.54           C
ATOM   4205  C   VAL A 276      -5.985 -10.360  13.190  1.00 93.54           C
ATOM   4206  O   VAL A 276      -6.725 -10.431  14.170  1.00 93.54           O
ATOM   4207  HA  VAL A 276      -6.750 -12.181  12.353  1.00 93.54           H
ATOM   4208  CB  VAL A 276      -4.620 -12.348  12.356  1.00 93.54           C
ATOM   4209  HB  VAL A 276      -3.777 -11.725  12.058  1.00 93.54           H
ATOM   4210  CG1 VAL A 276      -4.410 -12.756  13.815  1.00 93.54           C
ATOM   4211 1HG1 VAL A 276      -4.327 -11.863  14.434  1.00 93.54           H
ATOM   4212 2HG1 VAL A 276      -5.258 -13.353  14.151  1.00 93.54           H
ATOM   4213 3HG1 VAL A 276      -3.496 -13.344  13.900  1.00 93.54           H
ATOM   4214  CG2 VAL A 276      -4.645 -13.574  11.441  1.00 93.54           C
ATOM   4215 1HG2 VAL A 276      -5.501 -14.200  11.695  1.00 93.54           H
ATOM   4216 2HG2 VAL A 276      -4.725 -13.252  10.403  1.00 93.54           H
ATOM   4217 3HG2 VAL A 276      -3.726 -14.145  11.575  1.00 93.54           H
ATOM   4218  HN  VAL A 276      -5.208 -11.218  10.254  1.00 93.54           H
ATOM   4219  N   GLN A 277      -5.218  -9.318  12.904  1.00 90.14           N
ATOM   4220  CA  GLN A 277      -5.171  -8.160  13.780  1.00 90.14           C
ATOM   4221  C   GLN A 277      -6.550  -7.504  13.868  1.00 90.14           C
ATOM   4222  O   GLN A 277      -6.936  -7.002  14.923  1.00 90.14           O
ATOM   4223  HA  GLN A 277      -4.882  -8.547  14.757  1.00 90.14           H
ATOM   4224  CB  GLN A 277      -4.116  -7.157  13.307  1.00 90.14           C
ATOM   4225 1HB  GLN A 277      -4.229  -6.983  12.237  1.00 90.14           H
ATOM   4226 2HB  GLN A 277      -4.272  -6.199  13.803  1.00 90.14           H
ATOM   4227  CG  GLN A 277      -2.704  -7.667  13.601  1.00 90.14           C
ATOM   4228 1HG  GLN A 277      -2.603  -7.876  14.666  1.00 90.14           H
ATOM   4229 2HG  GLN A 277      -2.536  -8.606  13.074  1.00 90.14           H
ATOM   4230  CD  GLN A 277      -1.651  -6.641  13.175  1.00 90.14           C
ATOM   4231  OE1 GLN A 277      -1.890  -5.774  12.352  1.00 90.14           O
ATOM   4232  NE2 GLN A 277      -0.476  -6.789  13.781  1.00 90.14           N
ATOM   4233 1HE2 GLN A 277      -0.346  -7.523  14.448  1.00 90.14           H
ATOM   4234 2HE2 GLN A 277       0.277  -6.166  13.569  1.00 90.14           H
ATOM   4235  HN  GLN A 277      -4.638  -9.257  12.091  1.00 90.14           H
ATOM   4236  N   THR A 278      -7.256  -7.530  12.747  1.00 90.81           N
ATOM   4237  CA  THR A 278      -8.561  -6.896  12.669  1.00 90.81           C
ATOM   4238  C   THR A 278      -9.566  -7.636  13.553  1.00 90.81           C
ATOM   4239  O   THR A 278     -10.337  -7.011  14.280  1.00 90.81           O
ATOM   4240  HA  THR A 278      -8.475  -5.883  13.061  1.00 90.81           H
ATOM   4241  CB  THR A 278      -8.972  -6.841  11.197  1.00 90.81           C
ATOM   4242  HB  THR A 278      -9.117  -7.844  10.795  1.00 90.81           H
ATOM   4243  OG1 THR A 278      -7.944  -6.072  10.577  1.00 90.81           O
ATOM   4244  HG1 THR A 278      -7.278  -6.679  10.144  1.00 90.81           H
ATOM   4245  CG2 THR A 278     -10.241  -6.015  10.974  1.00 90.81           C
ATOM   4246 1HG2 THR A 278     -10.073  -4.993  11.314  1.00 90.81           H
ATOM   4247 2HG2 THR A 278     -11.064  -6.455  11.536  1.00 90.81           H
ATOM   4248 3HG2 THR A 278     -10.488  -6.008   9.912  1.00 90.81           H
ATOM   4249  HN  THR A 278      -6.949  -7.972  11.904  1.00 90.81           H
ATOM   4250  N   ILE A 279      -9.526  -8.958  13.463  1.00 91.32           N
ATOM   4251  CA  ILE A 279     -10.428  -9.789  14.241  1.00 91.32           C
ATOM   4252  C   ILE A 279     -10.101  -9.636  15.728  1.00 91.32           C
ATOM   4253  O   ILE A 279     -11.003  -9.519  16.556  1.00 91.32           O
ATOM   4254  HA  ILE A 279     -11.440  -9.422  14.071  1.00 91.32           H
ATOM   4255  CB  ILE A 279     -10.383 -11.237  13.747  1.00 91.32           C
ATOM   4256  HB  ILE A 279      -9.345 -11.569  13.759  1.00 91.32           H
ATOM   4257  CG1 ILE A 279     -10.873 -11.338  12.301  1.00 91.32           C
ATOM   4258 1HG1 ILE A 279     -11.954 -11.201  12.270  1.00 91.32           H
ATOM   4259 2HG1 ILE A 279     -10.433 -10.537  11.707  1.00 91.32           H
ATOM   4260  CG2 ILE A 279     -11.164 -12.160  14.684  1.00 91.32           C
ATOM   4261 1HG2 ILE A 279     -10.729 -12.118  15.682  1.00 91.32           H
ATOM   4262 2HG2 ILE A 279     -12.205 -11.838  14.727  1.00 91.32           H
ATOM   4263 3HG2 ILE A 279     -11.116 -13.183  14.309  1.00 91.32           H
ATOM   4264  CD1 ILE A 279     -10.507 -12.693  11.692  1.00 91.32           C
ATOM   4265 1HD1 ILE A 279      -9.424 -12.816  11.703  1.00 91.32           H
ATOM   4266 2HD1 ILE A 279     -10.969 -13.490  12.275  1.00 91.32           H
ATOM   4267 3HD1 ILE A 279     -10.867 -12.739  10.664  1.00 91.32           H
ATOM   4268  HN  ILE A 279      -8.892  -9.459  12.873  1.00 91.32           H
ATOM   4269  N   ASP A 280      -8.809  -9.643  16.021  1.00 90.53           N
ATOM   4270  CA  ASP A 280      -8.353  -9.553  17.397  1.00 90.53           C
ATOM   4271  C   ASP A 280      -8.751  -8.193  17.974  1.00 90.53           C
ATOM   4272  O   ASP A 280      -9.067  -8.084  19.157  1.00 90.53           O
ATOM   4273  HA  ASP A 280      -8.836 -10.382  17.914  1.00 90.53           H
ATOM   4274  CB  ASP A 280      -6.830  -9.675  17.483  1.00 90.53           C
ATOM   4275 1HB  ASP A 280      -6.507 -10.589  16.985  1.00 90.53           H
ATOM   4276 2HB  ASP A 280      -6.365  -8.843  16.954  1.00 90.53           H
ATOM   4277  CG  ASP A 280      -6.362  -9.688  18.939  1.00 90.53           C
ATOM   4278  OD1 ASP A 280      -6.928 -10.492  19.710  1.00 90.53           O
ATOM   4279  OD2 ASP A 280      -5.449  -8.892  19.248  1.00 90.53           O
ATOM   4280  HN  ASP A 280      -8.081  -9.709  15.338  1.00 90.53           H
ATOM   4281  N   ALA A 281      -8.723  -7.189  17.110  1.00 89.87           N
ATOM   4282  CA  ALA A 281      -9.081  -5.840  17.517  1.00 89.87           C
ATOM   4283  C   ALA A 281     -10.521  -5.833  18.032  1.00 89.87           C
ATOM   4284  O   ALA A 281     -10.874  -5.023  18.888  1.00 89.87           O
ATOM   4285  HA  ALA A 281      -8.412  -5.551  18.328  1.00 89.87           H
ATOM   4286  CB  ALA A 281      -8.877  -4.881  16.343  1.00 89.87           C
ATOM   4287 1HB  ALA A 281      -7.832  -4.902  16.034  1.00 89.87           H
ATOM   4288 2HB  ALA A 281      -9.508  -5.188  15.509  1.00 89.87           H
ATOM   4289 3HB  ALA A 281      -9.145  -3.870  16.649  1.00 89.87           H
ATOM   4290  HN  ALA A 281      -8.463  -7.285  16.149  1.00 89.87           H
ATOM   4291  N   TYR A 282     -11.315  -6.745  17.489  1.00 77.53           N
ATOM   4292  CA  TYR A 282     -12.718  -6.830  17.857  1.00 77.53           C
ATOM   4293  C   TYR A 282     -12.934  -7.869  18.959  1.00 77.53           C
ATOM   4294  O   TYR A 282     -13.612  -7.598  19.949  1.00 77.53           O
ATOM   4295  HA  TYR A 282     -13.029  -5.852  18.225  1.00 77.53           H
ATOM   4296  CB  TYR A 282     -13.458  -7.279  16.596  1.00 77.53           C
ATOM   4297 1HB  TYR A 282     -13.183  -6.622  15.771  1.00 77.53           H
ATOM   4298 2HB  TYR A 282     -13.124  -8.282  16.329  1.00 77.53           H
ATOM   4299  CG  TYR A 282     -14.982  -7.286  16.737  1.00 77.53           C
ATOM   4300  CD1 TYR A 282     -15.650  -8.474  16.949  1.00 77.53           C
ATOM   4301  HD1 TYR A 282     -15.093  -9.408  17.016  1.00 77.53           H
ATOM   4302  CD2 TYR A 282     -15.687  -6.102  16.652  1.00 77.53           C
ATOM   4303  HD2 TYR A 282     -15.159  -5.164  16.485  1.00 77.53           H
ATOM   4304  CE1 TYR A 282     -17.084  -8.480  17.082  1.00 77.53           C
ATOM   4305  HE1 TYR A 282     -17.624  -9.412  17.250  1.00 77.53           H
ATOM   4306  CE2 TYR A 282     -17.121  -6.108  16.785  1.00 77.53           C
ATOM   4307  HE2 TYR A 282     -17.690  -5.181  16.720  1.00 77.53           H
ATOM   4308  CZ  TYR A 282     -17.749  -7.297  16.994  1.00 77.53           C
ATOM   4309  OH  TYR A 282     -19.103  -7.302  17.119  1.00 77.53           O
ATOM   4310  HH  TYR A 282     -19.456  -6.369  17.053  1.00 77.53           H
ATOM   4311  HN  TYR A 282     -11.014  -7.415  16.811  1.00 77.53           H
ATOM   4312  N   ALA A 283     -12.345  -9.038  18.749  1.00 87.88           N
ATOM   4313  CA  ALA A 283     -12.671 -10.197  19.563  1.00 87.88           C
ATOM   4314  C   ALA A 283     -11.704 -10.273  20.745  1.00 87.88           C
ATOM   4315  O   ALA A 283     -12.002 -10.908  21.756  1.00 87.88           O
ATOM   4316  HA  ALA A 283     -13.684 -10.062  19.941  1.00 87.88           H
ATOM   4317  CB  ALA A 283     -12.633 -11.456  18.695  1.00 87.88           C
ATOM   4318 1HB  ALA A 283     -13.358 -11.364  17.887  1.00 87.88           H
ATOM   4319 2HB  ALA A 283     -11.634 -11.577  18.274  1.00 87.88           H
ATOM   4320 3HB  ALA A 283     -12.877 -12.326  19.305  1.00 87.88           H
ATOM   4321  HN  ALA A 283     -11.658  -9.198  18.041  1.00 87.88           H
ATOM   4322  N   MET A 284     -10.564  -9.618  20.579  1.00 81.00           N
ATOM   4323  CA  MET A 284      -9.546  -9.613  21.616  1.00 81.00           C
ATOM   4324  C   MET A 284      -9.282 -11.030  22.132  1.00 81.00           C
ATOM   4325  O   MET A 284      -9.221 -11.253  23.340  1.00 81.00           O
ATOM   4326  HA  MET A 284      -8.647  -9.218  21.143  1.00 81.00           H
ATOM   4327  CB  MET A 284     -10.002  -8.725  22.775  1.00 81.00           C
ATOM   4328 1HB  MET A 284     -10.905  -9.140  23.223  1.00 81.00           H
ATOM   4329 2HB  MET A 284      -9.237  -8.713  23.552  1.00 81.00           H
ATOM   4330  CG  MET A 284     -10.272  -7.297  22.298  1.00 81.00           C
ATOM   4331 1HG  MET A 284      -9.359  -6.860  21.894  1.00 81.00           H
ATOM   4332 2HG  MET A 284     -11.004  -7.307  21.490  1.00 81.00           H
ATOM   4333  SD  MET A 284     -10.875  -6.304  23.653  1.00 81.00           S
ATOM   4334  CE  MET A 284     -11.143  -4.755  22.807  1.00 81.00           C
ATOM   4335 1HE  MET A 284     -10.201  -4.404  22.385  1.00 81.00           H
ATOM   4336 2HE  MET A 284     -11.868  -4.898  22.007  1.00 81.00           H
ATOM   4337 3HE  MET A 284     -11.522  -4.016  23.513  1.00 81.00           H
ATOM   4338  HN  MET A 284     -10.332  -9.099  19.757  1.00 81.00           H
ATOM   4339  N   PHE A 285      -9.131 -11.949  21.190  1.00 83.75           N
ATOM   4340  CA  PHE A 285      -9.053 -13.360  21.528  1.00 83.75           C
ATOM   4341  C   PHE A 285      -7.612 -13.772  21.836  1.00 83.75           C
ATOM   4342  O   PHE A 285      -7.373 -14.850  22.377  1.00 83.75           O
ATOM   4343  HA  PHE A 285      -9.671 -13.516  22.412  1.00 83.75           H
ATOM   4344  CB  PHE A 285      -9.543 -14.140  20.306  1.00 83.75           C
ATOM   4345 1HB  PHE A 285      -9.682 -15.185  20.586  1.00 83.75           H
ATOM   4346 2HB  PHE A 285     -10.520 -13.757  20.011  1.00 83.75           H
ATOM   4347  CG  PHE A 285      -8.599 -14.071  19.104  1.00 83.75           C
ATOM   4348  CD1 PHE A 285      -8.746 -13.083  18.181  1.00 83.75           C
ATOM   4349  HD1 PHE A 285      -9.535 -12.340  18.297  1.00 83.75           H
ATOM   4350  CD2 PHE A 285      -7.614 -14.997  18.958  1.00 83.75           C
ATOM   4351  HD2 PHE A 285      -7.497 -15.789  19.698  1.00 83.75           H
ATOM   4352  CE1 PHE A 285      -7.870 -13.018  17.065  1.00 83.75           C
ATOM   4353  HE1 PHE A 285      -7.987 -12.226  16.325  1.00 83.75           H
ATOM   4354  CE2 PHE A 285      -6.738 -14.932  17.842  1.00 83.75           C
ATOM   4355  HE2 PHE A 285      -5.949 -15.675  17.725  1.00 83.75           H
ATOM   4356  CZ  PHE A 285      -6.885 -13.944  16.919  1.00 83.75           C
ATOM   4357  HZ  PHE A 285      -6.212 -13.895  16.063  1.00 83.75           H
ATOM   4358  HN  PHE A 285      -9.063 -11.744  20.214  1.00 83.75           H
ATOM   4359  N   ILE A 286      -6.690 -12.890  21.479  1.00 85.07           N
ATOM   4360  CA  ILE A 286      -5.281 -13.136  21.735  1.00 85.07           C
ATOM   4361  C   ILE A 286      -4.934 -12.667  23.150  1.00 85.07           C
ATOM   4362  O   ILE A 286      -4.822 -11.468  23.399  1.00 85.07           O
ATOM   4363  HA  ILE A 286      -5.122 -14.213  21.680  1.00 85.07           H
ATOM   4364  CB  ILE A 286      -4.418 -12.495  20.646  1.00 85.07           C
ATOM   4365  HB  ILE A 286      -4.614 -11.423  20.642  1.00 85.07           H
ATOM   4366  CG1 ILE A 286      -4.796 -13.029  19.263  1.00 85.07           C
ATOM   4367 1HG1 ILE A 286      -4.581 -14.096  19.210  1.00 85.07           H
ATOM   4368 2HG1 ILE A 286      -5.868 -12.911  19.104  1.00 85.07           H
ATOM   4369  CG2 ILE A 286      -2.929 -12.681  20.945  1.00 85.07           C
ATOM   4370 1HG2 ILE A 286      -2.690 -12.214  21.901  1.00 85.07           H
ATOM   4371 2HG2 ILE A 286      -2.698 -13.745  20.993  1.00 85.07           H
ATOM   4372 3HG2 ILE A 286      -2.339 -12.216  20.156  1.00 85.07           H
ATOM   4373  CD1 ILE A 286      -4.027 -12.293  18.163  1.00 85.07           C
ATOM   4374 1HD1 ILE A 286      -4.263 -11.230  18.204  1.00 85.07           H
ATOM   4375 2HD1 ILE A 286      -2.957 -12.434  18.312  1.00 85.07           H
ATOM   4376 3HD1 ILE A 286      -4.315 -12.692  17.190  1.00 85.07           H
ATOM   4377  HN  ILE A 286      -6.891 -12.023  21.024  1.00 85.07           H
ATOM   4378  N   SER A 287      -4.775 -13.637  24.038  1.00 83.83           N
ATOM   4379  CA  SER A 287      -4.452 -13.337  25.423  1.00 83.83           C
ATOM   4380  C   SER A 287      -3.018 -13.773  25.731  1.00 83.83           C
ATOM   4381  O   SER A 287      -2.449 -13.375  26.747  1.00 83.83           O
ATOM   4382  HA  SER A 287      -4.551 -12.256  25.515  1.00 83.83           H
ATOM   4383  CB  SER A 287      -5.431 -14.022  26.378  1.00 83.83           C
ATOM   4384 1HB  SER A 287      -5.146 -13.805  27.407  1.00 83.83           H
ATOM   4385 2HB  SER A 287      -6.430 -13.610  26.230  1.00 83.83           H
ATOM   4386  OG  SER A 287      -5.468 -15.433  26.184  1.00 83.83           O
ATOM   4387  HG  SER A 287      -6.144 -15.845  26.795  1.00 83.83           H
ATOM   4388  HN  SER A 287      -4.863 -14.610  23.826  1.00 83.83           H
ATOM   4389  N   ASN A 288      -2.474 -14.585  24.836  1.00 85.17           N
ATOM   4390  CA  ASN A 288      -1.159 -15.162  25.051  1.00 85.17           C
ATOM   4391  C   ASN A 288      -0.094 -14.222  24.482  1.00 85.17           C
ATOM   4392  O   ASN A 288      -0.119 -13.896  23.296  1.00 85.17           O
ATOM   4393  HA  ASN A 288      -1.072 -15.284  26.131  1.00 85.17           H
ATOM   4394  CB  ASN A 288      -1.026 -16.511  24.341  1.00 85.17           C
ATOM   4395 1HB  ASN A 288      -1.876 -17.145  24.595  1.00 85.17           H
ATOM   4396 2HB  ASN A 288      -1.051 -16.362  23.262  1.00 85.17           H
ATOM   4397  CG  ASN A 288       0.275 -17.213  24.735  1.00 85.17           C
ATOM   4398  OD1 ASN A 288       1.332 -16.610  24.828  1.00 85.17           O
ATOM   4399  ND2 ASN A 288       0.140 -18.517  24.959  1.00 85.17           N
ATOM   4400 1HD2 ASN A 288      -0.756 -18.950  24.865  1.00 85.17           H
ATOM   4401 2HD2 ASN A 288       0.935 -19.064  25.223  1.00 85.17           H
ATOM   4402  HN  ASN A 288      -2.917 -14.848  23.979  1.00 85.17           H
ATOM   4403  N   CYS A 289       0.815 -13.812  25.354  1.00 89.98           N
ATOM   4404  CA  CYS A 289       1.822 -12.833  24.981  1.00 89.98           C
ATOM   4405  C   CYS A 289       2.715 -13.449  23.902  1.00 89.98           C
ATOM   4406  O   CYS A 289       3.113 -12.769  22.958  1.00 89.98           O
ATOM   4407  HA  CYS A 289       1.287 -11.967  24.592  1.00 89.98           H
ATOM   4408  CB  CYS A 289       2.631 -12.364  26.192  1.00 89.98           C
ATOM   4409 1HB  CYS A 289       1.963 -11.948  26.946  1.00 89.98           H
ATOM   4410 2HB  CYS A 289       3.141 -13.212  26.649  1.00 89.98           H
ATOM   4411  SG  CYS A 289       3.854 -11.103  25.677  1.00 89.98           S
ATOM   4412  HN  CYS A 289       0.871 -14.137  26.298  1.00 89.98           H
ATOM   4413  N   ALA A 290       3.003 -14.730  24.078  1.00 92.06           N
ATOM   4414  CA  ALA A 290       3.907 -15.425  23.177  1.00 92.06           C
ATOM   4415  C   ALA A 290       3.332 -15.392  21.759  1.00 92.06           C
ATOM   4416  O   ALA A 290       4.063 -15.177  20.794  1.00 92.06           O
ATOM   4417  HA  ALA A 290       4.858 -14.894  23.187  1.00 92.06           H
ATOM   4418  CB  ALA A 290       4.134 -16.852  23.681  1.00 92.06           C
ATOM   4419 1HB  ALA A 290       4.570 -16.820  24.679  1.00 92.06           H
ATOM   4420 2HB  ALA A 290       3.181 -17.380  23.718  1.00 92.06           H
ATOM   4421 3HB  ALA A 290       4.812 -17.372  23.004  1.00 92.06           H
ATOM   4422  HN  ALA A 290       2.632 -15.290  24.819  1.00 92.06           H
ATOM   4423  N   VAL A 291       2.027 -15.608  21.679  1.00 92.24           N
ATOM   4424  CA  VAL A 291       1.344 -15.596  20.396  1.00 92.24           C
ATOM   4425  C   VAL A 291       1.390 -14.183  19.811  1.00 92.24           C
ATOM   4426  O   VAL A 291       1.644 -14.009  18.621  1.00 92.24           O
ATOM   4427  HA  VAL A 291       1.884 -16.269  19.730  1.00 92.24           H
ATOM   4428  CB  VAL A 291      -0.080 -16.131  20.557  1.00 92.24           C
ATOM   4429  HB  VAL A 291      -0.592 -15.506  21.289  1.00 92.24           H
ATOM   4430  CG1 VAL A 291      -0.852 -16.040  19.239  1.00 92.24           C
ATOM   4431 1HG1 VAL A 291      -0.903 -14.999  18.919  1.00 92.24           H
ATOM   4432 2HG1 VAL A 291      -0.341 -16.630  18.478  1.00 92.24           H
ATOM   4433 3HG1 VAL A 291      -1.861 -16.426  19.382  1.00 92.24           H
ATOM   4434  CG2 VAL A 291      -0.071 -17.565  21.089  1.00 92.24           C
ATOM   4435 1HG2 VAL A 291       0.467 -18.208  20.392  1.00 92.24           H
ATOM   4436 2HG2 VAL A 291       0.423 -17.589  22.061  1.00 92.24           H
ATOM   4437 3HG2 VAL A 291      -1.096 -17.921  21.194  1.00 92.24           H
ATOM   4438  HN  VAL A 291       1.440 -15.788  22.469  1.00 92.24           H
ATOM   4439  N   SER A 292       1.142 -13.211  20.676  1.00 92.58           N
ATOM   4440  CA  SER A 292       1.118 -11.821  20.253  1.00 92.58           C
ATOM   4441  C   SER A 292       2.484 -11.421  19.694  1.00 92.58           C
ATOM   4442  O   SER A 292       2.565 -10.747  18.668  1.00 92.58           O
ATOM   4443  HA  SER A 292       0.355 -11.769  19.476  1.00 92.58           H
ATOM   4444  CB  SER A 292       0.727 -10.900  21.411  1.00 92.58           C
ATOM   4445 1HB  SER A 292      -0.203 -11.251  21.856  1.00 92.58           H
ATOM   4446 2HB  SER A 292       1.491 -10.950  22.187  1.00 92.58           H
ATOM   4447  OG  SER A 292       0.570  -9.548  20.987  1.00 92.58           O
ATOM   4448  HG  SER A 292      -0.240  -9.463  20.408  1.00 92.58           H
ATOM   4449  HN  SER A 292       0.959 -13.360  21.648  1.00 92.58           H
ATOM   4450  N   THR A 293       3.524 -11.852  20.392  1.00 89.09           N
ATOM   4451  CA  THR A 293       4.881 -11.510  20.004  1.00 89.09           C
ATOM   4452  C   THR A 293       5.187 -12.047  18.604  1.00 89.09           C
ATOM   4453  O   THR A 293       5.732 -11.331  17.766  1.00 89.09           O
ATOM   4454  HA  THR A 293       4.960 -10.424  19.954  1.00 89.09           H
ATOM   4455  CB  THR A 293       5.830 -12.042  21.079  1.00 89.09           C
ATOM   4456  HB  THR A 293       5.757 -13.127  21.160  1.00 89.09           H
ATOM   4457  OG1 THR A 293       5.471 -11.313  22.250  1.00 89.09           O
ATOM   4458  HG1 THR A 293       4.775 -11.814  22.765  1.00 89.09           H
ATOM   4459  CG2 THR A 293       7.285 -11.646  20.825  1.00 89.09           C
ATOM   4460 1HG2 THR A 293       7.369 -10.559  20.812  1.00 89.09           H
ATOM   4461 2HG2 THR A 293       7.609 -12.047  19.864  1.00 89.09           H
ATOM   4462 3HG2 THR A 293       7.916 -12.049  21.617  1.00 89.09           H
ATOM   4463  HN  THR A 293       3.450 -12.425  21.209  1.00 89.09           H
ATOM   4464  N   ASN A 294       4.823 -13.304  18.395  1.00 90.91           N
ATOM   4465  CA  ASN A 294       5.107 -13.965  17.133  1.00 90.91           C
ATOM   4466  C   ASN A 294       4.335 -13.267  16.011  1.00 90.91           C
ATOM   4467  O   ASN A 294       4.844 -13.120  14.901  1.00 90.91           O
ATOM   4468  HA  ASN A 294       6.187 -13.888  17.006  1.00 90.91           H
ATOM   4469  CB  ASN A 294       4.669 -15.430  17.168  1.00 90.91           C
ATOM   4470 1HB  ASN A 294       3.663 -15.503  17.582  1.00 90.91           H
ATOM   4471 2HB  ASN A 294       4.625 -15.825  16.153  1.00 90.91           H
ATOM   4472  CG  ASN A 294       5.634 -16.271  18.006  1.00 90.91           C
ATOM   4473  OD1 ASN A 294       6.769 -15.898  18.254  1.00 90.91           O
ATOM   4474  ND2 ASN A 294       5.121 -17.424  18.428  1.00 90.91           N
ATOM   4475 1HD2 ASN A 294       4.182 -17.670  18.189  1.00 90.91           H
ATOM   4476 2HD2 ASN A 294       5.675 -18.044  18.984  1.00 90.91           H
ATOM   4477  HN  ASN A 294       4.342 -13.866  19.068  1.00 90.91           H
ATOM   4478  N   ILE A 295       3.119 -12.857  16.339  1.00 91.27           N
ATOM   4479  CA  ILE A 295       2.268 -12.188  15.370  1.00 91.27           C
ATOM   4480  C   ILE A 295       2.922 -10.872  14.946  1.00 91.27           C
ATOM   4481  O   ILE A 295       2.923 -10.527  13.765  1.00 91.27           O
ATOM   4482  HA  ILE A 295       2.196 -12.835  14.496  1.00 91.27           H
ATOM   4483  CB  ILE A 295       0.852 -12.020  15.926  1.00 91.27           C
ATOM   4484  HB  ILE A 295       0.929 -11.669  16.956  1.00 91.27           H
ATOM   4485  CG1 ILE A 295       0.113 -13.359  15.959  1.00 91.27           C
ATOM   4486 1HG1 ILE A 295      -0.095 -13.688  14.941  1.00 91.27           H
ATOM   4487 2HG1 ILE A 295       0.748 -14.118  16.415  1.00 91.27           H
ATOM   4488  CG2 ILE A 295       0.079 -10.957  15.144  1.00 91.27           C
ATOM   4489 1HG2 ILE A 295       0.599 -10.001  15.217  1.00 91.27           H
ATOM   4490 2HG2 ILE A 295       0.010 -11.254  14.098  1.00 91.27           H
ATOM   4491 3HG2 ILE A 295      -0.924 -10.857  15.560  1.00 91.27           H
ATOM   4492  CD1 ILE A 295      -1.196 -13.243  16.742  1.00 91.27           C
ATOM   4493 1HD1 ILE A 295      -0.982 -12.938  17.766  1.00 91.27           H
ATOM   4494 2HD1 ILE A 295      -1.839 -12.501  16.268  1.00 91.27           H
ATOM   4495 3HD1 ILE A 295      -1.702 -14.209  16.749  1.00 91.27           H
ATOM   4496  HN  ILE A 295       2.715 -12.975  17.247  1.00 91.27           H
ATOM   4497  N   ASP A 296       3.464 -10.172  15.932  1.00 92.12           N
ATOM   4498  CA  ASP A 296       4.057  -8.869  15.687  1.00 92.12           C
ATOM   4499  C   ASP A 296       5.281  -9.032  14.783  1.00 92.12           C
ATOM   4500  O   ASP A 296       5.516  -8.213  13.896  1.00 92.12           O
ATOM   4501  HA  ASP A 296       3.269  -8.279  15.219  1.00 92.12           H
ATOM   4502  CB  ASP A 296       4.517  -8.218  16.993  1.00 92.12           C
ATOM   4503 1HB  ASP A 296       5.067  -8.945  17.592  1.00 92.12           H
ATOM   4504 2HB  ASP A 296       5.205  -7.401  16.774  1.00 92.12           H
ATOM   4505  CG  ASP A 296       3.325  -7.689  17.792  1.00 92.12           C
ATOM   4506  OD1 ASP A 296       2.234  -7.596  17.189  1.00 92.12           O
ATOM   4507  OD2 ASP A 296       3.531  -7.389  18.988  1.00 92.12           O
ATOM   4508  HN  ASP A 296       3.501 -10.481  16.882  1.00 92.12           H
ATOM   4509  N   ILE A 297       6.029 -10.095  15.041  1.00 91.22           N
ATOM   4510  CA  ILE A 297       7.205 -10.394  14.241  1.00 91.22           C
ATOM   4511  C   ILE A 297       6.775 -10.721  12.810  1.00 91.22           C
ATOM   4512  O   ILE A 297       7.368 -10.229  11.852  1.00 91.22           O
ATOM   4513  HA  ILE A 297       7.822  -9.495  14.220  1.00 91.22           H
ATOM   4514  CB  ILE A 297       8.035 -11.497  14.901  1.00 91.22           C
ATOM   4515  HB  ILE A 297       7.369 -12.322  15.153  1.00 91.22           H
ATOM   4516  CG1 ILE A 297       8.660 -11.006  16.208  1.00 91.22           C
ATOM   4517 1HG1 ILE A 297       9.410 -10.245  15.994  1.00 91.22           H
ATOM   4518 2HG1 ILE A 297       7.896 -10.534  16.826  1.00 91.22           H
ATOM   4519  CG2 ILE A 297       9.086 -12.045  13.934  1.00 91.22           C
ATOM   4520 1HG2 ILE A 297       8.591 -12.458  13.055  1.00 91.22           H
ATOM   4521 2HG2 ILE A 297       9.755 -11.239  13.629  1.00 91.22           H
ATOM   4522 3HG2 ILE A 297       9.662 -12.827  14.428  1.00 91.22           H
ATOM   4523  CD1 ILE A 297       9.303 -12.162  16.977  1.00 91.22           C
ATOM   4524 1HD1 ILE A 297       8.545 -12.909  17.211  1.00 91.22           H
ATOM   4525 2HD1 ILE A 297      10.083 -12.615  16.365  1.00 91.22           H
ATOM   4526 3HD1 ILE A 297       9.740 -11.785  17.902  1.00 91.22           H
ATOM   4527  HN  ILE A 297       5.843 -10.745  15.778  1.00 91.22           H
ATOM   4528  N   CYS A 298       5.745 -11.548  12.710  1.00 93.36           N
ATOM   4529  CA  CYS A 298       5.221 -11.938  11.412  1.00 93.36           C
ATOM   4530  C   CYS A 298       4.786 -10.673  10.670  1.00 93.36           C
ATOM   4531  O   CYS A 298       4.995 -10.553   9.464  1.00 93.36           O
ATOM   4532  HA  CYS A 298       6.033 -12.437  10.884  1.00 93.36           H
ATOM   4533  CB  CYS A 298       4.076 -12.945  11.544  1.00 93.36           C
ATOM   4534 1HB  CYS A 298       3.369 -12.607  12.302  1.00 93.36           H
ATOM   4535 2HB  CYS A 298       3.528 -13.009  10.603  1.00 93.36           H
ATOM   4536  SG  CYS A 298       4.738 -14.590  11.995  1.00 93.36           S
ATOM   4537  HG  CYS A 298       4.932 -14.313  13.281  1.00 93.36           H
ATOM   4538  HN  CYS A 298       5.272 -11.950  13.495  1.00 93.36           H
ATOM   4539  N   PHE A 299       4.189  -9.760  11.422  1.00 92.92           N
ATOM   4540  CA  PHE A 299       3.713  -8.512  10.849  1.00 92.92           C
ATOM   4541  C   PHE A 299       4.865  -7.721  10.226  1.00 92.92           C
ATOM   4542  O   PHE A 299       4.747  -7.221   9.109  1.00 92.92           O
ATOM   4543  HA  PHE A 299       2.990  -8.767  10.074  1.00 92.92           H
ATOM   4544  CB  PHE A 299       3.109  -7.696  11.993  1.00 92.92           C
ATOM   4545 1HB  PHE A 299       2.300  -8.269  12.446  1.00 92.92           H
ATOM   4546 2HB  PHE A 299       3.867  -7.551  12.762  1.00 92.92           H
ATOM   4547  CG  PHE A 299       2.569  -6.330  11.565  1.00 92.92           C
ATOM   4548  CD1 PHE A 299       3.308  -5.208  11.782  1.00 92.92           C
ATOM   4549  HD1 PHE A 299       4.284  -5.283  12.260  1.00 92.92           H
ATOM   4550  CD2 PHE A 299       1.351  -6.236  10.967  1.00 92.92           C
ATOM   4551  HD2 PHE A 299       0.759  -7.135  10.794  1.00 92.92           H
ATOM   4552  CE1 PHE A 299       2.807  -3.941  11.384  1.00 92.92           C
ATOM   4553  HE1 PHE A 299       3.399  -3.042  11.558  1.00 92.92           H
ATOM   4554  CE2 PHE A 299       0.850  -4.968  10.570  1.00 92.92           C
ATOM   4555  HE2 PHE A 299      -0.126  -4.894  10.091  1.00 92.92           H
ATOM   4556  CZ  PHE A 299       1.589  -3.847  10.787  1.00 92.92           C
ATOM   4557  HZ  PHE A 299       1.204  -2.874  10.482  1.00 92.92           H
ATOM   4558  HN  PHE A 299       4.029  -9.862  12.404  1.00 92.92           H
ATOM   4559  N   GLN A 300       5.953  -7.631  10.977  1.00 89.17           N
ATOM   4560  CA  GLN A 300       7.112  -6.877  10.529  1.00 89.17           C
ATOM   4561  C   GLN A 300       7.610  -7.417   9.187  1.00 89.17           C
ATOM   4562  O   GLN A 300       7.863  -6.649   8.261  1.00 89.17           O
ATOM   4563  HA  GLN A 300       6.762  -5.852  10.409  1.00 89.17           H
ATOM   4564  CB  GLN A 300       8.225  -6.907  11.579  1.00 89.17           C
ATOM   4565 1HB  GLN A 300       8.406  -7.935  11.893  1.00 89.17           H
ATOM   4566 2HB  GLN A 300       9.153  -6.539  11.141  1.00 89.17           H
ATOM   4567  CG  GLN A 300       7.855  -6.055  12.795  1.00 89.17           C
ATOM   4568 1HG  GLN A 300       7.644  -5.034  12.477  1.00 89.17           H
ATOM   4569 2HG  GLN A 300       6.943  -6.441  13.250  1.00 89.17           H
ATOM   4570  CD  GLN A 300       8.985  -6.051  13.826  1.00 89.17           C
ATOM   4571  OE1 GLN A 300      10.143  -5.821  13.515  1.00 89.17           O
ATOM   4572  NE2 GLN A 300       8.587  -6.318  15.066  1.00 89.17           N
ATOM   4573 1HE2 GLN A 300       7.621  -6.498  15.253  1.00 89.17           H
ATOM   4574 2HE2 GLN A 300       9.253  -6.338  15.812  1.00 89.17           H
ATOM   4575  HN  GLN A 300       6.050  -8.061  11.875  1.00 89.17           H
ATOM   4576  N   VAL A 301       7.734  -8.735   9.125  1.00 93.96           N
ATOM   4577  CA  VAL A 301       8.312  -9.377   7.957  1.00 93.96           C
ATOM   4578  C   VAL A 301       7.397  -9.153   6.751  1.00 93.96           C
ATOM   4579  O   VAL A 301       7.850  -8.712   5.697  1.00 93.96           O
ATOM   4580  HA  VAL A 301       9.273  -8.901   7.761  1.00 93.96           H
ATOM   4581  CB  VAL A 301       8.567 -10.858   8.247  1.00 93.96           C
ATOM   4582  HB  VAL A 301       7.620 -11.310   8.541  1.00 93.96           H
ATOM   4583  CG1 VAL A 301       9.066 -11.583   6.995  1.00 93.96           C
ATOM   4584 1HG1 VAL A 301       8.317 -11.506   6.208  1.00 93.96           H
ATOM   4585 2HG1 VAL A 301       9.997 -11.128   6.658  1.00 93.96           H
ATOM   4586 3HG1 VAL A 301       9.239 -12.634   7.229  1.00 93.96           H
ATOM   4587  CG2 VAL A 301       9.550 -11.028   9.407  1.00 93.96           C
ATOM   4588 1HG2 VAL A 301      10.497 -10.553   9.153  1.00 93.96           H
ATOM   4589 2HG2 VAL A 301       9.138 -10.562  10.303  1.00 93.96           H
ATOM   4590 3HG2 VAL A 301       9.713 -12.089   9.592  1.00 93.96           H
ATOM   4591  HN  VAL A 301       7.449  -9.358   9.853  1.00 93.96           H
ATOM   4592  N   THR A 302       6.125  -9.467   6.948  1.00 93.18           N
ATOM   4593  CA  THR A 302       5.174  -9.464   5.849  1.00 93.18           C
ATOM   4594  C   THR A 302       4.955  -8.039   5.337  1.00 93.18           C
ATOM   4595  O   THR A 302       4.749  -7.830   4.143  1.00 93.18           O
ATOM   4596  HA  THR A 302       5.600 -10.038   5.026  1.00 93.18           H
ATOM   4597  CB  THR A 302       3.890 -10.141   6.333  1.00 93.18           C
ATOM   4598  HB  THR A 302       3.132 -10.141   5.550  1.00 93.18           H
ATOM   4599  OG1 THR A 302       3.549  -9.429   7.519  1.00 93.18           O
ATOM   4600  HG1 THR A 302       3.841  -9.946   8.324  1.00 93.18           H
ATOM   4601  CG2 THR A 302       4.128 -11.574   6.813  1.00 93.18           C
ATOM   4602 1HG2 THR A 302       4.836 -11.566   7.642  1.00 93.18           H
ATOM   4603 2HG2 THR A 302       4.533 -12.169   5.995  1.00 93.18           H
ATOM   4604 3HG2 THR A 302       3.184 -12.007   7.145  1.00 93.18           H
ATOM   4605  HN  THR A 302       5.742  -9.719   7.837  1.00 93.18           H
ATOM   4606  N   GLN A 303       5.007  -7.096   6.266  1.00 90.00           N
ATOM   4607  CA  GLN A 303       4.854  -5.694   5.919  1.00 90.00           C
ATOM   4608  C   GLN A 303       6.003  -5.243   5.014  1.00 90.00           C
ATOM   4609  O   GLN A 303       5.787  -4.517   4.045  1.00 90.00           O
ATOM   4610  HA  GLN A 303       3.910  -5.631   5.377  1.00 90.00           H
ATOM   4611  CB  GLN A 303       4.771  -4.823   7.174  1.00 90.00           C
ATOM   4612 1HB  GLN A 303       3.912  -5.125   7.774  1.00 90.00           H
ATOM   4613 2HB  GLN A 303       5.659  -4.978   7.788  1.00 90.00           H
ATOM   4614  CG  GLN A 303       4.649  -3.343   6.808  1.00 90.00           C
ATOM   4615 1HG  GLN A 303       5.597  -2.985   6.404  1.00 90.00           H
ATOM   4616 2HG  GLN A 303       3.902  -3.219   6.024  1.00 90.00           H
ATOM   4617  CD  GLN A 303       4.261  -2.506   8.028  1.00 90.00           C
ATOM   4618  OE1 GLN A 303       5.057  -2.251   8.917  1.00 90.00           O
ATOM   4619  NE2 GLN A 303       2.996  -2.096   8.022  1.00 90.00           N
ATOM   4620 1HE2 GLN A 303       2.394  -2.340   7.262  1.00 90.00           H
ATOM   4621 2HE2 GLN A 303       2.646  -1.542   8.778  1.00 90.00           H
ATOM   4622  HN  GLN A 303       5.150  -7.277   7.239  1.00 90.00           H
ATOM   4623  N   THR A 304       7.200  -5.693   5.363  1.00 91.43           N
ATOM   4624  CA  THR A 304       8.389  -5.308   4.622  1.00 91.43           C
ATOM   4625  C   THR A 304       8.312  -5.826   3.184  1.00 91.43           C
ATOM   4626  O   THR A 304       8.628  -5.102   2.242  1.00 91.43           O
ATOM   4627  HA  THR A 304       8.423  -4.220   4.568  1.00 91.43           H
ATOM   4628  CB  THR A 304       9.610  -5.821   5.388  1.00 91.43           C
ATOM   4629  HB  THR A 304       9.638  -6.910   5.392  1.00 91.43           H
ATOM   4630  OG1 THR A 304       9.501  -5.204   6.668  1.00 91.43           O
ATOM   4631  HG1 THR A 304       9.107  -5.847   7.325  1.00 91.43           H
ATOM   4632  CG2 THR A 304      10.925  -5.279   4.825  1.00 91.43           C
ATOM   4633 1HG2 THR A 304      10.924  -4.190   4.883  1.00 91.43           H
ATOM   4634 2HG2 THR A 304      11.028  -5.586   3.784  1.00 91.43           H
ATOM   4635 3HG2 THR A 304      11.759  -5.673   5.405  1.00 91.43           H
ATOM   4636  HN  THR A 304       7.363  -6.307   6.135  1.00 91.43           H
ATOM   4637  N   ILE A 305       7.891  -7.076   3.062  1.00 91.90           N
ATOM   4638  CA  ILE A 305       7.746  -7.692   1.753  1.00 91.90           C
ATOM   4639  C   ILE A 305       6.784  -6.858   0.905  1.00 91.90           C
ATOM   4640  O   ILE A 305       6.999  -6.684  -0.293  1.00 91.90           O
ATOM   4641  HA  ILE A 305       8.726  -7.680   1.277  1.00 91.90           H
ATOM   4642  CB  ILE A 305       7.329  -9.158   1.894  1.00 91.90           C
ATOM   4643  HB  ILE A 305       6.461  -9.204   2.552  1.00 91.90           H
ATOM   4644  CG1 ILE A 305       8.438  -9.983   2.550  1.00 91.90           C
ATOM   4645 1HG1 ILE A 305       9.249 -10.139   1.838  1.00 91.90           H
ATOM   4646 2HG1 ILE A 305       8.856  -9.433   3.393  1.00 91.90           H
ATOM   4647  CG2 ILE A 305       6.904  -9.739   0.544  1.00 91.90           C
ATOM   4648 1HG2 ILE A 305       6.059  -9.171   0.154  1.00 91.90           H
ATOM   4649 2HG2 ILE A 305       7.737  -9.678  -0.156  1.00 91.90           H
ATOM   4650 3HG2 ILE A 305       6.612 -10.781   0.673  1.00 91.90           H
ATOM   4651  CD1 ILE A 305       7.905 -11.335   3.029  1.00 91.90           C
ATOM   4652 1HD1 ILE A 305       7.111 -11.174   3.759  1.00 91.90           H
ATOM   4653 2HD1 ILE A 305       7.511 -11.892   2.179  1.00 91.90           H
ATOM   4654 3HD1 ILE A 305       8.714 -11.901   3.491  1.00 91.90           H
ATOM   4655  HN  ILE A 305       7.650  -7.664   3.834  1.00 91.90           H
ATOM   4656  N   ALA A 306       5.744  -6.364   1.561  1.00 92.21           N
ATOM   4657  CA  ALA A 306       4.725  -5.591   0.872  1.00 92.21           C
ATOM   4658  C   ALA A 306       5.350  -4.308   0.319  1.00 92.21           C
ATOM   4659  O   ALA A 306       5.004  -3.867  -0.775  1.00 92.21           O
ATOM   4660  HA  ALA A 306       4.356  -6.192   0.042  1.00 92.21           H
ATOM   4661  CB  ALA A 306       3.565  -5.308   1.830  1.00 92.21           C
ATOM   4662 1HB  ALA A 306       3.137  -6.251   2.170  1.00 92.21           H
ATOM   4663 2HB  ALA A 306       3.931  -4.744   2.687  1.00 92.21           H
ATOM   4664 3HB  ALA A 306       2.800  -4.728   1.313  1.00 92.21           H
ATOM   4665  HN  ALA A 306       5.593  -6.484   2.542  1.00 92.21           H
ATOM   4666  N   PHE A 307       6.259  -3.746   1.102  1.00 90.39           N
ATOM   4667  CA  PHE A 307       6.873  -2.478   0.746  1.00 90.39           C
ATOM   4668  C   PHE A 307       7.816  -2.642  -0.448  1.00 90.39           C
ATOM   4669  O   PHE A 307       7.998  -1.712  -1.232  1.00 90.39           O
ATOM   4670  HA  PHE A 307       6.068  -1.793   0.479  1.00 90.39           H
ATOM   4671  CB  PHE A 307       7.680  -2.015   1.960  1.00 90.39           C
ATOM   4672 1HB  PHE A 307       8.318  -2.833   2.293  1.00 90.39           H
ATOM   4673 2HB  PHE A 307       8.339  -1.201   1.656  1.00 90.39           H
ATOM   4674  CG  PHE A 307       6.822  -1.545   3.136  1.00 90.39           C
ATOM   4675  CD1 PHE A 307       5.468  -1.503   3.015  1.00 90.39           C
ATOM   4676  HD1 PHE A 307       4.994  -1.804   2.081  1.00 90.39           H
ATOM   4677  CD2 PHE A 307       7.412  -1.170   4.302  1.00 90.39           C
ATOM   4678  HD2 PHE A 307       8.498  -1.203   4.398  1.00 90.39           H
ATOM   4679  CE1 PHE A 307       4.671  -1.067   4.107  1.00 90.39           C
ATOM   4680  HE1 PHE A 307       3.586  -1.033   4.010  1.00 90.39           H
ATOM   4681  CE2 PHE A 307       6.616  -0.734   5.393  1.00 90.39           C
ATOM   4682  HE2 PHE A 307       7.089  -0.433   6.328  1.00 90.39           H
ATOM   4683  CZ  PHE A 307       5.262  -0.692   5.273  1.00 90.39           C
ATOM   4684  HZ  PHE A 307       4.650  -0.357   6.111  1.00 90.39           H
ATOM   4685  HN  PHE A 307       6.577  -4.142   1.964  1.00 90.39           H
ATOM   4686  N   PHE A 308       8.393  -3.831  -0.547  1.00 86.74           N
ATOM   4687  CA  PHE A 308       9.299  -4.134  -1.641  1.00 86.74           C
ATOM   4688  C   PHE A 308       8.584  -4.029  -2.990  1.00 86.74           C
ATOM   4689  O   PHE A 308       9.224  -3.837  -4.023  1.00 86.74           O
ATOM   4690  HA  PHE A 308      10.108  -3.405  -1.603  1.00 86.74           H
ATOM   4691  CB  PHE A 308       9.776  -5.574  -1.441  1.00 86.74           C
ATOM   4692 1HB  PHE A 308       8.994  -6.137  -0.931  1.00 86.74           H
ATOM   4693 2HB  PHE A 308       9.917  -6.038  -2.417  1.00 86.74           H
ATOM   4694  CG  PHE A 308      11.075  -5.694  -0.642  1.00 86.74           C
ATOM   4695  CD1 PHE A 308      12.261  -5.367  -1.221  1.00 86.74           C
ATOM   4696  HD1 PHE A 308      12.287  -5.020  -2.253  1.00 86.74           H
ATOM   4697  CD2 PHE A 308      11.043  -6.127   0.647  1.00 86.74           C
ATOM   4698  HD2 PHE A 308      10.092  -6.389   1.110  1.00 86.74           H
ATOM   4699  CE1 PHE A 308      13.467  -5.478  -0.479  1.00 86.74           C
ATOM   4700  HE1 PHE A 308      14.418  -5.217  -0.942  1.00 86.74           H
ATOM   4701  CE2 PHE A 308      12.249  -6.238   1.388  1.00 86.74           C
ATOM   4702  HE2 PHE A 308      12.223  -6.586   2.421  1.00 86.74           H
ATOM   4703  CZ  PHE A 308      13.435  -5.912   0.810  1.00 86.74           C
ATOM   4704  HZ  PHE A 308      14.361  -5.997   1.379  1.00 86.74           H
ATOM   4705  HN  PHE A 308       8.249  -4.577   0.103  1.00 86.74           H
ATOM   4706  N   HIS A 309       7.266  -4.160  -2.937  1.00 80.01           N
ATOM   4707  CA  HIS A 309       6.460  -4.107  -4.145  1.00 80.01           C
ATOM   4708  C   HIS A 309       6.658  -2.756  -4.835  1.00 80.01           C
ATOM   4709  O   HIS A 309       6.721  -2.685  -6.062  1.00 80.01           O
ATOM   4710  HA  HIS A 309       6.826  -4.897  -4.800  1.00 80.01           H
ATOM   4711  CB  HIS A 309       4.992  -4.402  -3.831  1.00 80.01           C
ATOM   4712 1HB  HIS A 309       4.921  -5.386  -3.368  1.00 80.01           H
ATOM   4713 2HB  HIS A 309       4.635  -3.678  -3.099  1.00 80.01           H
ATOM   4714  CG  HIS A 309       4.086  -4.364  -5.039  1.00 80.01           C
ATOM   4715  ND1 HIS A 309       4.200  -5.258  -6.090  1.00 80.01           N
ATOM   4716  HD1 HIS A 309       4.869  -5.998  -6.158  1.00 80.01           H
ATOM   4717  CD2 HIS A 309       3.052  -3.532  -5.352  1.00 80.01           C
ATOM   4718  HD2 HIS A 309       2.691  -2.706  -4.738  1.00 80.01           H
ATOM   4719  CE1 HIS A 309       3.270  -4.967  -6.988  1.00 80.01           C
ATOM   4720  HE1 HIS A 309       3.103  -5.491  -7.929  1.00 80.01           H
ATOM   4721  NE2 HIS A 309       2.561  -3.897  -6.529  1.00 80.01           N
ATOM   4722  HN  HIS A 309       6.752  -4.299  -2.091  1.00 80.01           H
ATOM   4723  N   SER A 310       6.752  -1.717  -4.018  1.00 83.93           N
ATOM   4724  CA  SER A 310       6.787  -0.359  -4.534  1.00 83.93           C
ATOM   4725  C   SER A 310       8.098  -0.117  -5.284  1.00 83.93           C
ATOM   4726  O   SER A 310       8.170   0.752  -6.151  1.00 83.93           O
ATOM   4727  HA  SER A 310       5.938  -0.288  -5.214  1.00 83.93           H
ATOM   4728  CB  SER A 310       6.623   0.662  -3.407  1.00 83.93           C
ATOM   4729 1HB  SER A 310       7.377   0.480  -2.640  1.00 83.93           H
ATOM   4730 2HB  SER A 310       6.802   1.664  -3.797  1.00 83.93           H
ATOM   4731  OG  SER A 310       5.326   0.607  -2.819  1.00 83.93           O
ATOM   4732  HG  SER A 310       4.659   1.045  -3.422  1.00 83.93           H
ATOM   4733  HN  SER A 310       6.804  -1.792  -3.022  1.00 83.93           H
ATOM   4734  N   CYS A 311       9.103  -0.902  -4.922  1.00 87.03           N
ATOM   4735  CA  CYS A 311      10.408  -0.784  -5.550  1.00 87.03           C
ATOM   4736  C   CYS A 311      10.472  -1.774  -6.715  1.00 87.03           C
ATOM   4737  O   CYS A 311      11.338  -1.664  -7.581  1.00 87.03           O
ATOM   4738  HA  CYS A 311      10.491   0.242  -5.909  1.00 87.03           H
ATOM   4739  CB  CYS A 311      11.541  -1.009  -4.547  1.00 87.03           C
ATOM   4740 1HB  CYS A 311      12.484  -0.660  -4.967  1.00 87.03           H
ATOM   4741 2HB  CYS A 311      11.359  -0.426  -3.644  1.00 87.03           H
ATOM   4742  SG  CYS A 311      11.663  -2.786  -4.129  1.00 87.03           S
ATOM   4743  HG  CYS A 311      12.702  -2.665  -3.307  1.00 87.03           H
ATOM   4744  HN  CYS A 311       9.036  -1.606  -4.216  1.00 87.03           H
ATOM   4745  N   LEU A 312       9.543  -2.720  -6.697  1.00 84.97           N
ATOM   4746  CA  LEU A 312       9.578  -3.820  -7.646  1.00 84.97           C
ATOM   4747  C   LEU A 312       8.951  -3.369  -8.966  1.00 84.97           C
ATOM   4748  O   LEU A 312       9.378  -3.795 -10.038  1.00 84.97           O
ATOM   4749  HA  LEU A 312      10.625  -4.063  -7.826  1.00 84.97           H
ATOM   4750  CB  LEU A 312       8.921  -5.065  -7.047  1.00 84.97           C
ATOM   4751 1HB  LEU A 312       8.024  -4.755  -6.509  1.00 84.97           H
ATOM   4752 2HB  LEU A 312       8.596  -5.709  -7.864  1.00 84.97           H
ATOM   4753  CG  LEU A 312       9.791  -5.892  -6.097  1.00 84.97           C
ATOM   4754  HG  LEU A 312      10.163  -5.232  -5.314  1.00 84.97           H
ATOM   4755  CD1 LEU A 312       8.969  -6.986  -5.414  1.00 84.97           C
ATOM   4756 1HD1 LEU A 312       8.162  -6.530  -4.841  1.00 84.97           H
ATOM   4757 2HD1 LEU A 312       8.548  -7.650  -6.169  1.00 84.97           H
ATOM   4758 3HD1 LEU A 312       9.612  -7.559  -4.745  1.00 84.97           H
ATOM   4759  CD2 LEU A 312      11.010  -6.460  -6.826  1.00 84.97           C
ATOM   4760 1HD2 LEU A 312      10.678  -7.101  -7.644  1.00 84.97           H
ATOM   4761 2HD2 LEU A 312      11.609  -5.642  -7.226  1.00 84.97           H
ATOM   4762 3HD2 LEU A 312      11.611  -7.044  -6.129  1.00 84.97           H
ATOM   4763  HN  LEU A 312       8.780  -2.742  -6.052  1.00 84.97           H
ATOM   4764  N   ASN A 313       7.947  -2.512  -8.846  1.00 79.69           N
ATOM   4765  CA  ASN A 313       7.147  -2.130  -9.997  1.00 79.69           C
ATOM   4766  C   ASN A 313       8.072  -1.661 -11.122  1.00 79.69           C
ATOM   4767  O   ASN A 313       8.018  -2.184 -12.234  1.00 79.69           O
ATOM   4768  HA  ASN A 313       6.585  -3.025 -10.266  1.00 79.69           H
ATOM   4769  CB  ASN A 313       6.200  -0.979  -9.652  1.00 79.69           C
ATOM   4770 1HB  ASN A 313       6.712  -0.262  -9.010  1.00 79.69           H
ATOM   4771 2HB  ASN A 313       5.921  -0.448 -10.562  1.00 79.69           H
ATOM   4772  CG  ASN A 313       4.943  -1.495  -8.950  1.00 79.69           C
ATOM   4773  OD1 ASN A 313       4.503  -2.614  -9.152  1.00 79.69           O
ATOM   4774  ND2 ASN A 313       4.392  -0.618  -8.115  1.00 79.69           N
ATOM   4775 1HD2 ASN A 313       4.804   0.285  -7.995  1.00 79.69           H
ATOM   4776 2HD2 ASN A 313       3.565  -0.862  -7.608  1.00 79.69           H
ATOM   4777  HN  ASN A 313       7.679  -2.083  -7.984  1.00 79.69           H
ATOM   4778  N   PRO A 314       8.934  -0.670 -10.856  1.00 80.18           N
ATOM   4779  CA  PRO A 314       9.805  -0.126 -11.901  1.00 80.18           C
ATOM   4780  C   PRO A 314      10.603  -1.209 -12.609  1.00 80.18           C
ATOM   4781  O   PRO A 314      10.755  -1.176 -13.829  1.00 80.18           O
ATOM   4782  HA  PRO A 314       9.206   0.343 -12.681  1.00 80.18           H
ATOM   4783  CB  PRO A 314      10.714   0.846 -11.146  1.00 80.18           C
ATOM   4784 1HB  PRO A 314      11.633   0.362 -10.816  1.00 80.18           H
ATOM   4785 2HB  PRO A 314      11.006   1.690 -11.771  1.00 80.18           H
ATOM   4786  CG  PRO A 314       9.855   1.289  -9.967  1.00 80.18           C
ATOM   4787 1HG  PRO A 314      10.460   1.695  -9.156  1.00 80.18           H
ATOM   4788 2HG  PRO A 314       9.153   2.073 -10.249  1.00 80.18           H
ATOM   4789  CD  PRO A 314       9.146   0.006  -9.563  1.00 80.18           C
ATOM   4790 1HD  PRO A 314       9.755  -0.598  -8.890  1.00 80.18           H
ATOM   4791 2HD  PRO A 314       8.209   0.208  -9.045  1.00 80.18           H
ATOM   4792  N   VAL A 315      11.095  -2.150 -11.816  1.00 82.29           N
ATOM   4793  CA  VAL A 315      11.949  -3.201 -12.344  1.00 82.29           C
ATOM   4794  C   VAL A 315      11.142  -4.072 -13.308  1.00 82.29           C
ATOM   4795  O   VAL A 315      11.644  -4.472 -14.357  1.00 82.29           O
ATOM   4796  HA  VAL A 315      12.757  -2.722 -12.897  1.00 82.29           H
ATOM   4797  CB  VAL A 315      12.569  -3.998 -11.194  1.00 82.29           C
ATOM   4798  HB  VAL A 315      11.757  -4.450 -10.624  1.00 82.29           H
ATOM   4799  CG1 VAL A 315      13.456  -5.126 -11.724  1.00 82.29           C
ATOM   4800 1HG1 VAL A 315      12.857  -5.802 -12.335  1.00 82.29           H
ATOM   4801 2HG1 VAL A 315      14.258  -4.703 -12.329  1.00 82.29           H
ATOM   4802 3HG1 VAL A 315      13.884  -5.676 -10.886  1.00 82.29           H
ATOM   4803  CG2 VAL A 315      13.352  -3.081 -10.251  1.00 82.29           C
ATOM   4804 1HG2 VAL A 315      14.151  -2.588 -10.805  1.00 82.29           H
ATOM   4805 2HG2 VAL A 315      12.681  -2.330  -9.834  1.00 82.29           H
ATOM   4806 3HG2 VAL A 315      13.782  -3.673  -9.443  1.00 82.29           H
ATOM   4807  HN  VAL A 315      10.920  -2.202 -10.833  1.00 82.29           H
ATOM   4808  N   LEU A 316       9.904  -4.341 -12.918  1.00 80.03           N
ATOM   4809  CA  LEU A 316       9.037  -5.192 -13.714  1.00 80.03           C
ATOM   4810  C   LEU A 316       8.876  -4.586 -15.110  1.00 80.03           C
ATOM   4811  O   LEU A 316       8.897  -5.304 -16.108  1.00 80.03           O
ATOM   4812  HA  LEU A 316       9.529  -6.159 -13.813  1.00 80.03           H
ATOM   4813  CB  LEU A 316       7.710  -5.431 -12.991  1.00 80.03           C
ATOM   4814 1HB  LEU A 316       7.272  -4.463 -12.747  1.00 80.03           H
ATOM   4815 2HB  LEU A 316       7.027  -5.925 -13.681  1.00 80.03           H
ATOM   4816  CG  LEU A 316       7.785  -6.263 -11.709  1.00 80.03           C
ATOM   4817  HG  LEU A 316       8.484  -5.777 -11.027  1.00 80.03           H
ATOM   4818  CD1 LEU A 316       6.427  -6.311 -11.006  1.00 80.03           C
ATOM   4819 1HD1 LEU A 316       6.116  -5.299 -10.748  1.00 80.03           H
ATOM   4820 2HD1 LEU A 316       5.690  -6.760 -11.671  1.00 80.03           H
ATOM   4821 3HD1 LEU A 316       6.509  -6.908 -10.098  1.00 80.03           H
ATOM   4822  CD2 LEU A 316       8.333  -7.663 -11.995  1.00 80.03           C
ATOM   4823 1HD2 LEU A 316       7.678  -8.171 -12.703  1.00 80.03           H
ATOM   4824 2HD2 LEU A 316       9.334  -7.582 -12.419  1.00 80.03           H
ATOM   4825 3HD2 LEU A 316       8.376  -8.233 -11.067  1.00 80.03           H
ATOM   4826  HN  LEU A 316       9.494  -3.988 -12.077  1.00 80.03           H
ATOM   4827  N   TYR A 317       8.719  -3.270 -15.134  1.00 70.35           N
ATOM   4828  CA  TYR A 317       8.511  -2.565 -16.387  1.00 70.35           C
ATOM   4829  C   TYR A 317       9.737  -2.687 -17.295  1.00 70.35           C
ATOM   4830  O   TYR A 317       9.604  -2.780 -18.514  1.00 70.35           O
ATOM   4831  HA  TYR A 317       7.652  -3.012 -16.887  1.00 70.35           H
ATOM   4832  CB  TYR A 317       8.311  -1.094 -16.015  1.00 70.35           C
ATOM   4833 1HB  TYR A 317       9.216  -0.726 -15.531  1.00 70.35           H
ATOM   4834 2HB  TYR A 317       8.180  -0.513 -16.928  1.00 70.35           H
ATOM   4835  CG  TYR A 317       7.118  -0.843 -15.091  1.00 70.35           C
ATOM   4836  CD1 TYR A 317       6.051  -1.718 -15.089  1.00 70.35           C
ATOM   4837  HD1 TYR A 317       6.058  -2.588 -15.746  1.00 70.35           H
ATOM   4838  CD2 TYR A 317       7.109   0.259 -14.260  1.00 70.35           C
ATOM   4839  HD2 TYR A 317       7.952   0.950 -14.261  1.00 70.35           H
ATOM   4840  CE1 TYR A 317       4.927  -1.481 -14.219  1.00 70.35           C
ATOM   4841  HE1 TYR A 317       4.078  -2.164 -14.208  1.00 70.35           H
ATOM   4842  CE2 TYR A 317       5.986   0.495 -13.390  1.00 70.35           C
ATOM   4843  HE2 TYR A 317       5.966   1.361 -12.729  1.00 70.35           H
ATOM   4844  CZ  TYR A 317       4.951  -0.386 -13.413  1.00 70.35           C
ATOM   4845  OH  TYR A 317       3.890  -0.163 -12.591  1.00 70.35           O
ATOM   4846  HH  TYR A 317       3.271  -0.948 -12.611  1.00 70.35           H
ATOM   4847  HN  TYR A 317       8.732  -2.691 -14.320  1.00 70.35           H
ATOM   4848  N   VAL A 318      10.902  -2.682 -16.665  1.00 73.10           N
ATOM   4849  CA  VAL A 318      12.152  -2.761 -17.403  1.00 73.10           C
ATOM   4850  C   VAL A 318      12.233  -4.111 -18.117  1.00 73.10           C
ATOM   4851  O   VAL A 318      12.527  -4.170 -19.310  1.00 73.10           O
ATOM   4852  HA  VAL A 318      12.143  -1.968 -18.151  1.00 73.10           H
ATOM   4853  CB  VAL A 318      13.332  -2.511 -16.462  1.00 73.10           C
ATOM   4854  HB  VAL A 318      13.244  -3.201 -15.623  1.00 73.10           H
ATOM   4855  CG1 VAL A 318      14.662  -2.791 -17.164  1.00 73.10           C
ATOM   4856 1HG1 VAL A 318      14.689  -3.831 -17.490  1.00 73.10           H
ATOM   4857 2HG1 VAL A 318      14.761  -2.137 -18.030  1.00 73.10           H
ATOM   4858 3HG1 VAL A 318      15.484  -2.605 -16.473  1.00 73.10           H
ATOM   4859  CG2 VAL A 318      13.296  -1.086 -15.904  1.00 73.10           C
ATOM   4860 1HG2 VAL A 318      13.347  -0.373 -16.726  1.00 73.10           H
ATOM   4861 2HG2 VAL A 318      12.369  -0.936 -15.350  1.00 73.10           H
ATOM   4862 3HG2 VAL A 318      14.146  -0.935 -15.238  1.00 73.10           H
ATOM   4863  HN  VAL A 318      11.001  -2.626 -15.672  1.00 73.10           H
ATOM   4864  N   PHE A 319      11.967  -5.164 -17.357  1.00 71.95           N
ATOM   4865  CA  PHE A 319      12.193  -6.514 -17.843  1.00 71.95           C
ATOM   4866  C   PHE A 319      11.066  -6.956 -18.779  1.00 71.95           C
ATOM   4867  O   PHE A 319      11.307  -7.664 -19.756  1.00 71.95           O
ATOM   4868  HA  PHE A 319      13.136  -6.507 -18.391  1.00 71.95           H
ATOM   4869  CB  PHE A 319      12.214  -7.432 -16.620  1.00 71.95           C
ATOM   4870 1HB  PHE A 319      11.436  -7.114 -15.926  1.00 71.95           H
ATOM   4871 2HB  PHE A 319      11.965  -8.446 -16.934  1.00 71.95           H
ATOM   4872  CG  PHE A 319      13.555  -7.457 -15.883  1.00 71.95           C
ATOM   4873  CD1 PHE A 319      14.632  -8.060 -16.453  1.00 71.95           C
ATOM   4874  HD1 PHE A 319      14.541  -8.525 -17.434  1.00 71.95           H
ATOM   4875  CD2 PHE A 319      13.668  -6.877 -14.658  1.00 71.95           C
ATOM   4876  HD2 PHE A 319      12.804  -6.394 -14.202  1.00 71.95           H
ATOM   4877  CE1 PHE A 319      15.877  -8.083 -15.769  1.00 71.95           C
ATOM   4878  HE1 PHE A 319      16.741  -8.566 -16.225  1.00 71.95           H
ATOM   4879  CE2 PHE A 319      14.913  -6.900 -13.975  1.00 71.95           C
ATOM   4880  HE2 PHE A 319      15.004  -6.435 -12.993  1.00 71.95           H
ATOM   4881  CZ  PHE A 319      15.991  -7.503 -14.544  1.00 71.95           C
ATOM   4882  HZ  PHE A 319      16.946  -7.520 -14.019  1.00 71.95           H
ATOM   4883  HN  PHE A 319      11.604  -5.105 -16.427  1.00 71.95           H
ATOM   4884  N   VAL A 320       9.860  -6.520 -18.447  1.00 75.14           N
ATOM   4885  CA  VAL A 320       8.668  -7.072 -19.069  1.00 75.14           C
ATOM   4886  C   VAL A 320       8.168  -6.109 -20.147  1.00 75.14           C
ATOM   4887  O   VAL A 320       7.531  -6.528 -21.112  1.00 75.14           O
ATOM   4888  HA  VAL A 320       8.949  -8.013 -19.542  1.00 75.14           H
ATOM   4889  CB  VAL A 320       7.613  -7.374 -18.002  1.00 75.14           C
ATOM   4890  HB  VAL A 320       7.188  -6.426 -17.673  1.00 75.14           H
ATOM   4891  CG1 VAL A 320       6.478  -8.223 -18.578  1.00 75.14           C
ATOM   4892 1HG1 VAL A 320       6.002  -7.685 -19.398  1.00 75.14           H
ATOM   4893 2HG1 VAL A 320       6.882  -9.166 -18.948  1.00 75.14           H
ATOM   4894 3HG1 VAL A 320       5.743  -8.423 -17.799  1.00 75.14           H
ATOM   4895  CG2 VAL A 320       8.244  -8.054 -16.785  1.00 75.14           C
ATOM   4896 1HG2 VAL A 320       8.708  -8.991 -17.093  1.00 75.14           H
ATOM   4897 2HG2 VAL A 320       9.000  -7.399 -16.354  1.00 75.14           H
ATOM   4898 3HG2 VAL A 320       7.473  -8.258 -16.043  1.00 75.14           H
ATOM   4899  HN  VAL A 320       9.690  -5.805 -17.769  1.00 75.14           H
ATOM   4900  N   GLY A 321       8.475  -4.835 -19.947  1.00 76.73           N
ATOM   4901  CA  GLY A 321       7.939  -3.792 -20.805  1.00 76.73           C
ATOM   4902  C   GLY A 321       8.871  -3.523 -21.988  1.00 76.73           C
ATOM   4903  O   GLY A 321       9.829  -2.761 -21.868  1.00 76.73           O
ATOM   4904 1HA  GLY A 321       6.956  -4.087 -21.171  1.00 76.73           H
ATOM   4905 2HA  GLY A 321       7.803  -2.877 -20.229  1.00 76.73           H
ATOM   4906  HN  GLY A 321       9.077  -4.514 -19.216  1.00 76.73           H
ATOM   4907  N   GLU A 322       8.558  -4.164 -23.105  1.00 67.35           N
ATOM   4908  CA  GLU A 322       9.270  -3.901 -24.344  1.00 67.35           C
ATOM   4909  C   GLU A 322       9.219  -2.409 -24.679  1.00 67.35           C
ATOM   4910  O   GLU A 322      10.236  -1.813 -25.029  1.00 67.35           O
ATOM   4911  HA  GLU A 322      10.300  -4.203 -24.155  1.00 67.35           H
ATOM   4912  CB  GLU A 322       8.703  -4.740 -25.491  1.00 67.35           C
ATOM   4913 1HB  GLU A 322       7.615  -4.676 -25.490  1.00 67.35           H
ATOM   4914 2HB  GLU A 322       9.153  -4.426 -26.433  1.00 67.35           H
ATOM   4915  CG  GLU A 322       9.058  -6.218 -25.316  1.00 67.35           C
ATOM   4916 1HG  GLU A 322      10.128  -6.321 -25.137  1.00 67.35           H
ATOM   4917 2HG  GLU A 322       8.549  -6.616 -24.438  1.00 67.35           H
ATOM   4918  CD  GLU A 322       8.662  -7.027 -26.552  1.00 67.35           C
ATOM   4919  OE1 GLU A 322       9.049  -8.215 -26.601  1.00 67.35           O
ATOM   4920  OE2 GLU A 322       7.980  -6.440 -27.420  1.00 67.35           O
ATOM   4921  HN  GLU A 322       7.834  -4.850 -23.171  1.00 67.35           H
ATOM   4922  N   ARG A 323       8.024  -1.849 -24.559  1.00 64.88           N
ATOM   4923  CA  ARG A 323       7.813  -0.455 -24.910  1.00 64.88           C
ATOM   4924  C   ARG A 323       8.621   0.455 -23.983  1.00 64.88           C
ATOM   4925  O   ARG A 323       9.254   1.406 -24.438  1.00 64.88           O
ATOM   4926  HA  ARG A 323       8.159  -0.371 -25.941  1.00 64.88           H
ATOM   4927  CB  ARG A 323       6.332  -0.081 -24.816  1.00 64.88           C
ATOM   4928 1HB  ARG A 323       5.743  -0.757 -25.435  1.00 64.88           H
ATOM   4929 2HB  ARG A 323       5.987  -0.207 -23.790  1.00 64.88           H
ATOM   4930  CG  ARG A 323       6.101   1.363 -25.265  1.00 64.88           C
ATOM   4931 1HG  ARG A 323       6.650   2.042 -24.613  1.00 64.88           H
ATOM   4932 2HG  ARG A 323       6.493   1.501 -26.273  1.00 64.88           H
ATOM   4933  CD  ARG A 323       4.612   1.714 -25.238  1.00 64.88           C
ATOM   4934 1HD  ARG A 323       4.075   1.110 -25.970  1.00 64.88           H
ATOM   4935 2HD  ARG A 323       4.192   1.479 -24.260  1.00 64.88           H
ATOM   4936  NE  ARG A 323       4.426   3.152 -25.535  1.00 64.88           N
ATOM   4937  HE  ARG A 323       5.139   3.619 -26.058  1.00 64.88           H
ATOM   4938  CZ  ARG A 323       3.361   3.867 -25.147  1.00 64.88           C
ATOM   4939  NH1 ARG A 323       2.376   3.293 -24.443  1.00 64.88           N
ATOM   4940 1HH1 ARG A 323       2.431   2.324 -24.204  1.00 64.88           H
ATOM   4941 2HH1 ARG A 323       1.585   3.834 -24.157  1.00 64.88           H
ATOM   4942  NH2 ARG A 323       3.297   5.165 -25.472  1.00 64.88           N
ATOM   4943 1HH2 ARG A 323       2.510   5.714 -25.190  1.00 64.88           H
ATOM   4944 2HH2 ARG A 323       4.037   5.586 -25.998  1.00 64.88           H
ATOM   4945  HN  ARG A 323       7.212  -2.329 -24.230  1.00 64.88           H
ATOM   4946  N   PHE A 324       8.574   0.130 -22.699  1.00 77.84           N
ATOM   4947  CA  PHE A 324       9.238   0.945 -21.696  1.00 77.84           C
ATOM   4948  C   PHE A 324      10.758   0.890 -21.864  1.00 77.84           C
ATOM   4949  O   PHE A 324      11.435   1.911 -21.754  1.00 77.84           O
ATOM   4950  HA  PHE A 324       8.896   1.970 -21.834  1.00 77.84           H
ATOM   4951  CB  PHE A 324       8.867   0.363 -20.330  1.00 77.84           C
ATOM   4952 1HB  PHE A 324       7.782   0.285 -20.263  1.00 77.84           H
ATOM   4953 2HB  PHE A 324       9.265  -0.649 -20.257  1.00 77.84           H
ATOM   4954  CG  PHE A 324       9.379   1.184 -19.145  1.00 77.84           C
ATOM   4955  CD1 PHE A 324      10.544   0.841 -18.533  1.00 77.84           C
ATOM   4956  HD1 PHE A 324      11.113  -0.018 -18.887  1.00 77.84           H
ATOM   4957  CD2 PHE A 324       8.669   2.257 -18.703  1.00 77.84           C
ATOM   4958  HD2 PHE A 324       7.735   2.532 -19.194  1.00 77.84           H
ATOM   4959  CE1 PHE A 324      11.019   1.603 -17.433  1.00 77.84           C
ATOM   4960  HE1 PHE A 324      11.952   1.328 -16.942  1.00 77.84           H
ATOM   4961  CE2 PHE A 324       9.144   3.019 -17.603  1.00 77.84           C
ATOM   4962  HE2 PHE A 324       8.575   3.878 -17.249  1.00 77.84           H
ATOM   4963  CZ  PHE A 324      10.309   2.676 -16.991  1.00 77.84           C
ATOM   4964  HZ  PHE A 324      10.673   3.260 -16.147  1.00 77.84           H
ATOM   4965  HN  PHE A 324       8.094  -0.671 -22.343  1.00 77.84           H
ATOM   4966  N   ARG A 325      11.249  -0.312 -22.129  1.00 75.01           N
ATOM   4967  CA  ARG A 325      12.673  -0.507 -22.348  1.00 75.01           C
ATOM   4968  C   ARG A 325      13.164   0.400 -23.479  1.00 75.01           C
ATOM   4969  O   ARG A 325      14.201   1.050 -23.351  1.00 75.01           O
ATOM   4970  HA  ARG A 325      13.140  -0.240 -21.400  1.00 75.01           H
ATOM   4971  CB  ARG A 325      12.981  -1.963 -22.701  1.00 75.01           C
ATOM   4972 1HB  ARG A 325      12.297  -2.306 -23.477  1.00 75.01           H
ATOM   4973 2HB  ARG A 325      13.989  -2.037 -23.109  1.00 75.01           H
ATOM   4974  CG  ARG A 325      12.856  -2.863 -21.470  1.00 75.01           C
ATOM   4975 1HG  ARG A 325      13.301  -2.368 -20.607  1.00 75.01           H
ATOM   4976 2HG  ARG A 325      11.804  -3.025 -21.238  1.00 75.01           H
ATOM   4977  CD  ARG A 325      13.545  -4.210 -21.704  1.00 75.01           C
ATOM   4978 1HD  ARG A 325      14.613  -4.058 -21.863  1.00 75.01           H
ATOM   4979 2HD  ARG A 325      13.441  -4.839 -20.820  1.00 75.01           H
ATOM   4980  NE  ARG A 325      12.951  -4.886 -22.878  1.00 75.01           N
ATOM   4981  HE  ARG A 325      12.944  -4.394 -23.749  1.00 75.01           H
ATOM   4982  CZ  ARG A 325      12.420  -6.116 -22.848  1.00 75.01           C
ATOM   4983  NH1 ARG A 325      12.402  -6.821 -21.708  1.00 75.01           N
ATOM   4984 1HH1 ARG A 325      12.786  -6.430 -20.872  1.00 75.01           H
ATOM   4985 2HH1 ARG A 325      12.004  -7.738 -21.694  1.00 75.01           H
ATOM   4986  NH2 ARG A 325      11.908  -6.631 -23.974  1.00 75.01           N
ATOM   4987 1HH2 ARG A 325      11.508  -7.547 -23.968  1.00 75.01           H
ATOM   4988 2HH2 ARG A 325      11.926  -6.098 -24.820  1.00 75.01           H
ATOM   4989  HN  ARG A 325      10.694  -1.141 -22.194  1.00 75.01           H
ATOM   4990  N   ARG A 326      12.398   0.413 -24.559  1.00 68.94           N
ATOM   4991  CA  ARG A 326      12.776   1.179 -25.735  1.00 68.94           C
ATOM   4992  C   ARG A 326      12.776   2.676 -25.416  1.00 68.94           C
ATOM   4993  O   ARG A 326      13.700   3.394 -25.795  1.00 68.94           O
ATOM   4994  HA  ARG A 326      13.778   0.831 -25.984  1.00 68.94           H
ATOM   4995  CB  ARG A 326      11.817   0.913 -26.897  1.00 68.94           C
ATOM   4996 1HB  ARG A 326      11.699  -0.162 -27.038  1.00 68.94           H
ATOM   4997 2HB  ARG A 326      10.831   1.313 -26.659  1.00 68.94           H
ATOM   4998  CG  ARG A 326      12.332   1.549 -28.190  1.00 68.94           C
ATOM   4999 1HG  ARG A 326      12.402   2.629 -28.065  1.00 68.94           H
ATOM   5000 2HG  ARG A 326      13.338   1.186 -28.402  1.00 68.94           H
ATOM   5001  CD  ARG A 326      11.409   1.225 -29.366  1.00 68.94           C
ATOM   5002 1HD  ARG A 326      10.392   1.543 -29.139  1.00 68.94           H
ATOM   5003 2HD  ARG A 326      11.726   1.777 -30.251  1.00 68.94           H
ATOM   5004  NE  ARG A 326      11.433  -0.229 -29.643  1.00 68.94           N
ATOM   5005  HE  ARG A 326      12.058  -0.798 -29.108  1.00 68.94           H
ATOM   5006  CZ  ARG A 326      10.669  -0.831 -30.565  1.00 68.94           C
ATOM   5007  NH1 ARG A 326       9.814  -0.118 -31.310  1.00 68.94           N
ATOM   5008 1HH1 ARG A 326       9.742   0.871 -31.181  1.00 68.94           H
ATOM   5009 2HH1 ARG A 326       9.248  -0.575 -31.996  1.00 68.94           H
ATOM   5010  NH2 ARG A 326      10.774  -2.157 -30.730  1.00 68.94           N
ATOM   5011 1HH2 ARG A 326      10.212  -2.621 -31.414  1.00 68.94           H
ATOM   5012 2HH2 ARG A 326      11.415  -2.682 -30.170  1.00 68.94           H
ATOM   5013  HN  ARG A 326      11.535  -0.085 -24.639  1.00 68.94           H
ATOM   5014  N   ASP A 327      11.731   3.101 -24.722  1.00 79.12           N
ATOM   5015  CA  ASP A 327      11.562   4.510 -24.411  1.00 79.12           C
ATOM   5016  C   ASP A 327      12.622   4.934 -23.392  1.00 79.12           C
ATOM   5017  O   ASP A 327      13.106   6.064 -23.429  1.00 79.12           O
ATOM   5018  HA  ASP A 327      11.669   5.029 -25.364  1.00 79.12           H
ATOM   5019  CB  ASP A 327      10.185   4.778 -23.801  1.00 79.12           C
ATOM   5020 1HB  ASP A 327      10.002   4.078 -22.986  1.00 79.12           H
ATOM   5021 2HB  ASP A 327      10.163   5.780 -23.370  1.00 79.12           H
ATOM   5022  CG  ASP A 327       9.083   4.645 -24.853  1.00 79.12           C
ATOM   5023  OD1 ASP A 327       9.442   4.617 -26.050  1.00 79.12           O
ATOM   5024  OD2 ASP A 327       7.906   4.574 -24.437  1.00 79.12           O
ATOM   5025  HN  ASP A 327      11.009   2.502 -24.375  1.00 79.12           H
ATOM   5026  N   LEU A 328      12.951   4.004 -22.507  1.00 81.26           N
ATOM   5027  CA  LEU A 328      13.978   4.251 -21.510  1.00 81.26           C
ATOM   5028  C   LEU A 328      15.305   4.544 -22.213  1.00 81.26           C
ATOM   5029  O   LEU A 328      15.930   5.574 -21.962  1.00 81.26           O
ATOM   5030  HA  LEU A 328      13.682   5.136 -20.948  1.00 81.26           H
ATOM   5031  CB  LEU A 328      14.052   3.088 -20.518  1.00 81.26           C
ATOM   5032 1HB  LEU A 328      13.108   3.039 -19.975  1.00 81.26           H
ATOM   5033 2HB  LEU A 328      14.144   2.160 -21.082  1.00 81.26           H
ATOM   5034  CG  LEU A 328      15.192   3.148 -19.499  1.00 81.26           C
ATOM   5035  HG  LEU A 328      16.134   3.212 -20.044  1.00 81.26           H
ATOM   5036  CD1 LEU A 328      15.085   4.402 -18.630  1.00 81.26           C
ATOM   5037 1HD1 LEU A 328      15.136   5.288 -19.262  1.00 81.26           H
ATOM   5038 2HD1 LEU A 328      14.137   4.393 -18.093  1.00 81.26           H
ATOM   5039 3HD1 LEU A 328      15.908   4.419 -17.914  1.00 81.26           H
ATOM   5040  CD2 LEU A 328      15.243   1.870 -18.658  1.00 81.26           C
ATOM   5041 1HD2 LEU A 328      14.301   1.750 -18.123  1.00 81.26           H
ATOM   5042 2HD2 LEU A 328      15.402   1.012 -19.311  1.00 81.26           H
ATOM   5043 3HD2 LEU A 328      16.062   1.939 -17.942  1.00 81.26           H
ATOM   5044  HN  LEU A 328      12.529   3.098 -22.465  1.00 81.26           H
ATOM   5045  N   VAL A 329      15.696   3.622 -23.080  1.00 81.44           N
ATOM   5046  CA  VAL A 329      16.969   3.735 -23.771  1.00 81.44           C
ATOM   5047  C   VAL A 329      16.991   5.034 -24.580  1.00 81.44           C
ATOM   5048  O   VAL A 329      18.025   5.693 -24.674  1.00 81.44           O
ATOM   5049  HA  VAL A 329      17.752   3.781 -23.014  1.00 81.44           H
ATOM   5050  CB  VAL A 329      17.211   2.492 -24.629  1.00 81.44           C
ATOM   5051  HB  VAL A 329      16.338   2.347 -25.264  1.00 81.44           H
ATOM   5052  CG1 VAL A 329      18.427   2.682 -25.538  1.00 81.44           C
ATOM   5053 1HG1 VAL A 329      18.259   3.534 -26.197  1.00 81.44           H
ATOM   5054 2HG1 VAL A 329      19.312   2.864 -24.929  1.00 81.44           H
ATOM   5055 3HG1 VAL A 329      18.577   1.784 -26.137  1.00 81.44           H
ATOM   5056  CG2 VAL A 329      17.369   1.245 -23.756  1.00 81.44           C
ATOM   5057 1HG2 VAL A 329      18.217   1.377 -23.084  1.00 81.44           H
ATOM   5058 2HG2 VAL A 329      16.462   1.095 -23.171  1.00 81.44           H
ATOM   5059 3HG2 VAL A 329      17.540   0.376 -24.391  1.00 81.44           H
ATOM   5060  HN  VAL A 329      15.160   2.810 -23.312  1.00 81.44           H
ATOM   5061  N   LYS A 330      15.838   5.362 -25.144  1.00 75.10           N
ATOM   5062  CA  LYS A 330      15.709   6.575 -25.933  1.00 75.10           C
ATOM   5063  C   LYS A 330      15.968   7.790 -25.039  1.00 75.10           C
[truncated: 117,162 more chars]
