# Supplementary material for: Noncanonical roles of chemokine regions in CCR9 activation revealed by structural modeling and mutational mapping
Source: Nat Commun. 2025 Aug 18;16:7695. doi: 10.1038/s41467-025-62321-9 (PMC12361432; doi:10.1038/s41467-025-62321-9)
Supplement: Supplementary file 5 — Supplementary Data 3 [file 41467_2025_62321_MOESM5_ESM.zip › CCR9_CCL25_16_rnk1.pdb]

ATOM      1  N   GLU A  20      -5.736  -5.650  58.474  1.00 50.84           N
ATOM      2  CA  GLU A  20      -5.580  -6.608  57.393  1.00 50.84           C
ATOM      3  C   GLU A  20      -6.102  -7.981  57.821  1.00 50.84           C
ATOM      4  O   GLU A  20      -5.349  -8.799  58.348  1.00 50.84           O
ATOM      5  HA  GLU A  20      -6.185  -6.221  56.574  1.00 50.84           H
ATOM      6  CB  GLU A  20      -4.120  -6.693  56.942  1.00 50.84           C
ATOM      7 1HB  GLU A  20      -3.463  -6.628  57.810  1.00 50.84           H
ATOM      8 2HB  GLU A  20      -3.969  -7.598  56.354  1.00 50.84           H
ATOM      9  CG  GLU A  20      -3.760  -5.520  56.028  1.00 50.84           C
ATOM     10 1HG  GLU A  20      -4.624  -5.249  55.420  1.00 50.84           H
ATOM     11 2HG  GLU A  20      -3.508  -4.648  56.631  1.00 50.84           H
ATOM     12  CD  GLU A  20      -2.582  -5.876  55.119  1.00 50.84           C
ATOM     13  OE1 GLU A  20      -2.550  -5.334  53.993  1.00 50.84           O
ATOM     14  OE2 GLU A  20      -1.740  -6.682  55.570  1.00 50.84           O
ATOM     15  HN  GLU A  20      -6.172  -6.010  59.299  1.00 50.84           H
ATOM     16  N   SER A  21      -7.387  -8.192  57.578  1.00 59.18           N
ATOM     17  CA  SER A  21      -7.994  -9.487  57.833  1.00 59.18           C
ATOM     18  C   SER A  21      -7.234 -10.579  57.078  1.00 59.18           C
ATOM     19  O   SER A  21      -6.835 -10.382  55.931  1.00 59.18           O
ATOM     20  HA  SER A  21      -7.912  -9.638  58.909  1.00 59.18           H
ATOM     21  CB  SER A  21      -9.470  -9.492  57.430  1.00 59.18           C
ATOM     22 1HB  SER A  21      -9.915 -10.451  57.696  1.00 59.18           H
ATOM     23 2HB  SER A  21     -10.003  -8.727  57.995  1.00 59.18           H
ATOM     24  OG  SER A  21      -9.644  -9.259  56.035  1.00 59.18           O
ATOM     25  HG  SER A  21     -10.014 -10.077  55.595  1.00 59.18           H
ATOM     26  HN  SER A  21      -8.009  -7.498  57.215  1.00 59.18           H
ATOM     27  N   THR A  22      -7.057 -11.706  57.751  1.00 60.48           N
ATOM     28  CA  THR A  22      -6.354 -12.830  57.157  1.00 60.48           C
ATOM     29  C   THR A  22      -6.948 -13.167  55.787  1.00 60.48           C
ATOM     30  O   THR A  22      -6.230 -13.592  54.883  1.00 60.48           O
ATOM     31  HA  THR A  22      -5.317 -12.539  56.992  1.00 60.48           H
ATOM     32  CB  THR A  22      -6.407 -13.997  58.145  1.00 60.48           C
ATOM     33  HB  THR A  22      -6.250 -14.947  57.634  1.00 60.48           H
ATOM     34  OG1 THR A  22      -7.668 -13.847  58.792  1.00 60.48           O
ATOM     35  HG1 THR A  22      -7.923 -14.702  59.244  1.00 60.48           H
ATOM     36  CG2 THR A  22      -5.388 -13.852  59.277  1.00 60.48           C
ATOM     37 1HG2 THR A  22      -5.588 -12.934  59.830  1.00 60.48           H
ATOM     38 2HG2 THR A  22      -4.382 -13.812  58.858  1.00 60.48           H
ATOM     39 3HG2 THR A  22      -5.468 -14.706  59.950  1.00 60.48           H
ATOM     40  HN  THR A  22      -7.384 -11.857  58.684  1.00 60.48           H
ATOM     41  N   SER A  23      -8.253 -12.964  55.677  1.00 63.50           N
ATOM     42  CA  SER A  23      -8.945 -13.211  54.424  1.00 63.50           C
ATOM     43  C   SER A  23      -8.373 -12.315  53.324  1.00 63.50           C
ATOM     44  O   SER A  23      -8.205 -12.752  52.187  1.00 63.50           O
ATOM     45  HA  SER A  23      -8.763 -14.261  54.196  1.00 63.50           H
ATOM     46  CB  SER A  23     -10.450 -12.975  54.571  1.00 63.50           C
ATOM     47 1HB  SER A  23     -10.956 -13.284  53.657  1.00 63.50           H
ATOM     48 2HB  SER A  23     -10.838 -13.598  55.377  1.00 63.50           H
ATOM     49  OG  SER A  23     -10.752 -11.609  54.841  1.00 63.50           O
ATOM     50  HG  SER A  23     -11.743 -11.468  54.828  1.00 63.50           H
ATOM     51  HN  SER A  23      -8.832 -12.637  56.424  1.00 63.50           H
ATOM     52  N   SER A  24      -8.088 -11.077  53.701  1.00 68.73           N
ATOM     53  CA  SER A  24      -7.620 -10.091  52.742  1.00 68.73           C
ATOM     54  C   SER A  24      -6.229 -10.475  52.233  1.00 68.73           C
ATOM     55  O   SER A  24      -5.876 -10.174  51.094  1.00 68.73           O
ATOM     56  HA  SER A  24      -8.345 -10.114  51.928  1.00 68.73           H
ATOM     57  CB  SER A  24      -7.592  -8.692  53.360  1.00 68.73           C
ATOM     58 1HB  SER A  24      -7.684  -7.945  52.571  1.00 68.73           H
ATOM     59 2HB  SER A  24      -8.452  -8.568  54.017  1.00 68.73           H
ATOM     60  OG  SER A  24      -6.395  -8.457  54.097  1.00 68.73           O
ATOM     61  HG  SER A  24      -6.348  -9.078  54.879  1.00 68.73           H
ATOM     62  HN  SER A  24      -8.172 -10.746  54.641  1.00 68.73           H
ATOM     63  N   MET A  25      -5.477 -11.133  53.103  1.00 65.17           N
ATOM     64  CA  MET A  25      -4.146 -11.592  52.744  1.00 65.17           C
ATOM     65  C   MET A  25      -4.215 -12.843  51.866  1.00 65.17           C
ATOM     66  O   MET A  25      -3.466 -12.970  50.899  1.00 65.17           O
ATOM     67  HA  MET A  25      -3.693 -10.773  52.185  1.00 65.17           H
ATOM     68  CB  MET A  25      -3.353 -11.903  54.015  1.00 65.17           C
ATOM     69 1HB  MET A  25      -3.942 -11.633  54.891  1.00 65.17           H
ATOM     70 2HB  MET A  25      -3.163 -12.975  54.077  1.00 65.17           H
ATOM     71  CG  MET A  25      -2.025 -11.143  54.033  1.00 65.17           C
ATOM     72 1HG  MET A  25      -1.499 -11.291  53.090  1.00 65.17           H
ATOM     73 2HG  MET A  25      -2.210 -10.073  54.130  1.00 65.17           H
ATOM     74  SD  MET A  25      -1.014 -11.712  55.390  1.00 65.17           S
ATOM     75  CE  MET A  25       0.105 -10.330  55.543  1.00 65.17           C
ATOM     76 1HE  MET A  25       0.651 -10.199  54.608  1.00 65.17           H
ATOM     77 2HE  MET A  25      -0.462  -9.425  55.762  1.00 65.17           H
ATOM     78 3HE  MET A  25       0.811 -10.522  56.352  1.00 65.17           H
ATOM     79  HN  MET A  25      -5.762 -11.354  54.036  1.00 65.17           H
ATOM     80  N   GLU A  26      -5.121 -13.737  52.235  1.00 60.77           N
ATOM     81  CA  GLU A  26      -5.333 -14.950  51.464  1.00 60.77           C
ATOM     82  C   GLU A  26      -5.792 -14.604  50.046  1.00 60.77           C
ATOM     83  O   GLU A  26      -5.348 -15.220  49.079  1.00 60.77           O
ATOM     84  HA  GLU A  26      -4.362 -15.444  51.429  1.00 60.77           H
ATOM     85  CB  GLU A  26      -6.340 -15.871  52.157  1.00 60.77           C
ATOM     86 1HB  GLU A  26      -7.149 -15.276  52.582  1.00 60.77           H
ATOM     87 2HB  GLU A  26      -6.686 -16.630  51.455  1.00 60.77           H
ATOM     88  CG  GLU A  26      -5.687 -16.623  53.318  1.00 60.77           C
ATOM     89 1HG  GLU A  26      -4.839 -17.201  52.950  1.00 60.77           H
ATOM     90 2HG  GLU A  26      -5.296 -15.910  54.043  1.00 60.77           H
ATOM     91  CD  GLU A  26      -6.689 -17.555  54.000  1.00 60.77           C
ATOM     92  OE1 GLU A  26      -6.224 -18.551  54.595  1.00 60.77           O
ATOM     93  OE2 GLU A  26      -7.899 -17.251  53.912  1.00 60.77           O
ATOM     94  HN  GLU A  26      -5.703 -13.642  53.043  1.00 60.77           H
ATOM     95  N   ASP A  27      -6.675 -13.619  49.967  1.00 67.27           N
ATOM     96  CA  ASP A  27      -7.233 -13.215  48.688  1.00 67.27           C
ATOM     97  C   ASP A  27      -6.100 -12.780  47.756  1.00 67.27           C
ATOM     98  O   ASP A  27      -6.130 -13.068  46.561  1.00 67.27           O
ATOM     99  HA  ASP A  27      -7.764 -14.092  48.318  1.00 67.27           H
ATOM    100  CB  ASP A  27      -8.189 -12.032  48.854  1.00 67.27           C
ATOM    101 1HB  ASP A  27      -7.742 -11.287  49.512  1.00 67.27           H
ATOM    102 2HB  ASP A  27      -8.347 -11.550  47.889  1.00 67.27           H
ATOM    103  CG  ASP A  27      -9.532 -12.488  49.428  1.00 67.27           C
ATOM    104  OD1 ASP A  27      -9.826 -13.695  49.293  1.00 67.27           O
ATOM    105  OD2 ASP A  27     -10.233 -11.619  49.990  1.00 67.27           O
ATOM    106  HN  ASP A  27      -7.007 -13.102  50.756  1.00 67.27           H
ATOM    107  N   TYR A  28      -5.128 -12.094  48.339  1.00 66.13           N
ATOM    108  CA  TYR A  28      -4.005 -11.586  47.569  1.00 66.13           C
ATOM    109  C   TYR A  28      -3.056 -12.718  47.171  1.00 66.13           C
ATOM    110  O   TYR A  28      -2.508 -12.715  46.070  1.00 66.13           O
ATOM    111  HA  TYR A  28      -4.400 -11.119  46.667  1.00 66.13           H
ATOM    112  CB  TYR A  28      -3.265 -10.617  48.493  1.00 66.13           C
ATOM    113 1HB  TYR A  28      -3.959  -9.844  48.824  1.00 66.13           H
ATOM    114 2HB  TYR A  28      -2.940 -11.156  49.383  1.00 66.13           H
ATOM    115  CG  TYR A  28      -2.049  -9.948  47.848  1.00 66.13           C
ATOM    116  CD1 TYR A  28      -0.785 -10.457  48.065  1.00 66.13           C
ATOM    117  HD1 TYR A  28      -0.652 -11.335  48.696  1.00 66.13           H
ATOM    118  CD2 TYR A  28      -2.218  -8.836  47.048  1.00 66.13           C
ATOM    119  HD2 TYR A  28      -3.216  -8.434  46.877  1.00 66.13           H
ATOM    120  CE1 TYR A  28       0.359  -9.827  47.458  1.00 66.13           C
ATOM    121  HE1 TYR A  28       1.363 -10.219  47.621  1.00 66.13           H
ATOM    122  CE2 TYR A  28      -1.074  -8.206  46.441  1.00 66.13           C
ATOM    123  HE2 TYR A  28      -1.192  -7.327  45.807  1.00 66.13           H
ATOM    124  CZ  TYR A  28       0.158  -8.733  46.675  1.00 66.13           C
ATOM    125  OH  TYR A  28       1.238  -8.139  46.102  1.00 66.13           O
ATOM    126  HH  TYR A  28       0.987  -7.235  45.755  1.00 66.13           H
ATOM    127  HN  TYR A  28      -5.099 -11.885  49.317  1.00 66.13           H
ATOM    128  N   VAL A  29      -2.891 -13.659  48.089  1.00 66.63           N
ATOM    129  CA  VAL A  29      -1.967 -14.760  47.875  1.00 66.63           C
ATOM    130  C   VAL A  29      -2.544 -15.707  46.821  1.00 66.63           C
ATOM    131  O   VAL A  29      -1.810 -16.242  45.992  1.00 66.63           O
ATOM    132  HA  VAL A  29      -1.036 -14.339  47.495  1.00 66.63           H
ATOM    133  CB  VAL A  29      -1.665 -15.456  49.203  1.00 66.63           C
ATOM    134  HB  VAL A  29      -2.615 -15.708  49.673  1.00 66.63           H
ATOM    135  CG1 VAL A  29      -0.893 -16.758  48.977  1.00 66.63           C
ATOM    136 1HG1 VAL A  29      -1.487 -17.430  48.358  1.00 66.63           H
ATOM    137 2HG1 VAL A  29       0.049 -16.539  48.475  1.00 66.63           H
ATOM    138 3HG1 VAL A  29      -0.692 -17.232  49.937  1.00 66.63           H
ATOM    139  CG2 VAL A  29      -0.904 -14.525  50.150  1.00 66.63           C
ATOM    140 1HG2 VAL A  29       0.038 -14.229  49.688  1.00 66.63           H
ATOM    141 2HG2 VAL A  29      -1.506 -13.638  50.349  1.00 66.63           H
ATOM    142 3HG2 VAL A  29      -0.702 -15.045  51.086  1.00 66.63           H
ATOM    143  HN  VAL A  29      -3.374 -13.678  48.964  1.00 66.63           H
ATOM    144  N   ASN A  30      -3.856 -15.886  46.888  1.00 61.75           N
ATOM    145  CA  ASN A  30      -4.522 -16.861  46.040  1.00 61.75           C
ATOM    146  C   ASN A  30      -4.836 -16.222  44.686  1.00 61.75           C
ATOM    147  O   ASN A  30      -5.299 -16.898  43.769  1.00 61.75           O
ATOM    148  HA  ASN A  30      -3.823 -17.693  45.957  1.00 61.75           H
ATOM    149  CB  ASN A  30      -5.841 -17.321  46.663  1.00 61.75           C
ATOM    150 1HB  ASN A  30      -6.441 -16.453  46.936  1.00 61.75           H
ATOM    151 2HB  ASN A  30      -6.415 -17.887  45.929  1.00 61.75           H
ATOM    152  CG  ASN A  30      -5.592 -18.185  47.901  1.00 61.75           C
ATOM    153  OD1 ASN A  30      -4.560 -18.819  48.049  1.00 61.75           O
ATOM    154  ND2 ASN A  30      -6.591 -18.175  48.778  1.00 61.75           N
ATOM    155 1HD2 ASN A  30      -7.412 -17.633  48.595  1.00 61.75           H
ATOM    156 2HD2 ASN A  30      -6.523 -18.709  49.620  1.00 61.75           H
ATOM    157  HN  ASN A  30      -4.458 -15.381  47.505  1.00 61.75           H
ATOM    158  N   PHE A  31      -4.570 -14.926  44.603  1.00 69.57           N
ATOM    159  CA  PHE A  31      -4.801 -14.193  43.370  1.00 69.57           C
ATOM    160  C   PHE A  31      -3.891 -14.702  42.250  1.00 69.57           C
ATOM    161  O   PHE A  31      -2.675 -14.773  42.418  1.00 69.57           O
ATOM    162  HA  PHE A  31      -5.843 -14.351  43.090  1.00 69.57           H
ATOM    163  CB  PHE A  31      -4.469 -12.726  43.653  1.00 69.57           C
ATOM    164 1HB  PHE A  31      -5.009 -12.408  44.545  1.00 69.57           H
ATOM    165 2HB  PHE A  31      -3.406 -12.642  43.877  1.00 69.57           H
ATOM    166  CG  PHE A  31      -4.811 -11.778  42.502  1.00 69.57           C
ATOM    167  CD1 PHE A  31      -3.831 -11.344  41.665  1.00 69.57           C
ATOM    168  HD1 PHE A  31      -2.803 -11.673  41.813  1.00 69.57           H
ATOM    169  CD2 PHE A  31      -6.094 -11.368  42.317  1.00 69.57           C
ATOM    170  HD2 PHE A  31      -6.880 -11.715  42.989  1.00 69.57           H
ATOM    171  CE1 PHE A  31      -4.148 -10.464  40.597  1.00 69.57           C
ATOM    172  HE1 PHE A  31      -3.363 -10.116  39.926  1.00 69.57           H
ATOM    173  CE2 PHE A  31      -6.411 -10.487  41.249  1.00 69.57           C
ATOM    174  HE2 PHE A  31      -7.440 -10.158  41.101  1.00 69.57           H
ATOM    175  CZ  PHE A  31      -5.432 -10.054  40.412  1.00 69.57           C
ATOM    176  HZ  PHE A  31      -5.675  -9.378  39.592  1.00 69.57           H
ATOM    177  HN  PHE A  31      -4.205 -14.381  45.357  1.00 69.57           H
ATOM    178  N   ASN A  32      -4.516 -15.044  41.133  1.00 62.28           N
ATOM    179  CA  ASN A  32      -3.777 -15.535  39.982  1.00 62.28           C
ATOM    180  C   ASN A  32      -3.198 -14.347  39.210  1.00 62.28           C
ATOM    181  O   ASN A  32      -3.894 -13.724  38.410  1.00 62.28           O
ATOM    182  HA  ASN A  32      -3.003 -16.182  40.394  1.00 62.28           H
ATOM    183  CB  ASN A  32      -4.689 -16.316  39.034  1.00 62.28           C
ATOM    184 1HB  ASN A  32      -5.272 -17.042  39.600  1.00 62.28           H
ATOM    185 2HB  ASN A  32      -5.398 -15.636  38.562  1.00 62.28           H
ATOM    186  CG  ASN A  32      -3.873 -17.037  37.959  1.00 62.28           C
ATOM    187  OD1 ASN A  32      -2.657 -16.953  37.905  1.00 62.28           O
ATOM    188  ND2 ASN A  32      -4.608 -17.747  37.108  1.00 62.28           N
ATOM    189 1HD2 ASN A  32      -5.602 -17.774  37.208  1.00 62.28           H
ATOM    190 2HD2 ASN A  32      -4.165 -18.255  36.368  1.00 62.28           H
ATOM    191  HN  ASN A  32      -5.507 -14.991  41.007  1.00 62.28           H
ATOM    192  N   PHE A  33      -1.930 -14.071  39.476  1.00 64.53           N
ATOM    193  CA  PHE A  33      -1.226 -13.021  38.760  1.00 64.53           C
ATOM    194  C   PHE A  33      -0.732 -13.520  37.401  1.00 64.53           C
ATOM    195  O   PHE A  33       0.460 -13.445  37.105  1.00 64.53           O
ATOM    196  HA  PHE A  33      -1.932 -12.203  38.610  1.00 64.53           H
ATOM    197  CB  PHE A  33      -0.020 -12.626  39.615  1.00 64.53           C
ATOM    198 1HB  PHE A  33       0.547 -13.524  39.862  1.00 64.53           H
ATOM    199 2HB  PHE A  33       0.636 -11.986  39.026  1.00 64.53           H
ATOM    200  CG  PHE A  33      -0.387 -11.900  40.911  1.00 64.53           C
ATOM    201  CD1 PHE A  33      -0.611 -10.559  40.899  1.00 64.53           C
ATOM    202  HD1 PHE A  33      -0.529 -10.001  39.966  1.00 64.53           H
ATOM    203  CD2 PHE A  33      -0.490 -12.596  42.075  1.00 64.53           C
ATOM    204  HD2 PHE A  33      -0.310 -13.671  42.085  1.00 64.53           H
ATOM    205  CE1 PHE A  33      -0.951  -9.885  42.102  1.00 64.53           C
ATOM    206  HE1 PHE A  33      -1.130  -8.810  42.092  1.00 64.53           H
ATOM    207  CE2 PHE A  33      -0.830 -11.923  43.278  1.00 64.53           C
ATOM    208  HE2 PHE A  33      -0.912 -12.481  44.211  1.00 64.53           H
ATOM    209  CZ  PHE A  33      -1.053 -10.581  43.266  1.00 64.53           C
ATOM    210  HZ  PHE A  33      -1.315 -10.064  44.189  1.00 64.53           H
ATOM    211  HN  PHE A  33      -1.386 -14.549  40.166  1.00 64.53           H
ATOM    212  N   THR A  34      -1.672 -14.019  36.612  1.00 63.85           N
ATOM    213  CA  THR A  34      -1.430 -14.214  35.192  1.00 63.85           C
ATOM    214  C   THR A  34      -0.967 -12.908  34.545  1.00 63.85           C
ATOM    215  O   THR A  34      -1.617 -11.874  34.691  1.00 63.85           O
ATOM    216  HA  THR A  34      -0.620 -14.933  35.077  1.00 63.85           H
ATOM    217  CB  THR A  34      -2.708 -14.781  34.569  1.00 63.85           C
ATOM    218  HB  THR A  34      -3.497 -14.029  34.548  1.00 63.85           H
ATOM    219  OG1 THR A  34      -2.987 -15.943  35.345  1.00 63.85           O
ATOM    220  HG1 THR A  34      -2.171 -16.519  35.404  1.00 63.85           H
ATOM    221  CG2 THR A  34      -2.480 -15.321  33.156  1.00 63.85           C
ATOM    222 1HG2 THR A  34      -1.740 -16.120  33.188  1.00 63.85           H
ATOM    223 2HG2 THR A  34      -2.121 -14.518  32.513  1.00 63.85           H
ATOM    224 3HG2 THR A  34      -3.418 -15.711  32.761  1.00 63.85           H
ATOM    225  HN  THR A  34      -2.582 -14.286  36.926  1.00 63.85           H
ATOM    226  N   ASP A  35       0.154 -12.997  33.844  1.00 67.75           N
ATOM    227  CA  ASP A  35       0.769 -11.816  33.262  1.00 67.75           C
ATOM    228  C   ASP A  35       0.108 -11.513  31.917  1.00 67.75           C
ATOM    229  O   ASP A  35       0.571 -11.974  30.875  1.00 67.75           O
ATOM    230  HA  ASP A  35       0.613 -11.022  33.992  1.00 67.75           H
ATOM    231  CB  ASP A  35       2.263 -12.038  33.015  1.00 67.75           C
ATOM    232 1HB  ASP A  35       2.690 -12.612  33.838  1.00 67.75           H
ATOM    233 2HB  ASP A  35       2.402 -12.629  32.110  1.00 67.75           H
ATOM    234  CG  ASP A  35       3.000 -10.704  32.879  1.00 67.75           C
ATOM    235  OD1 ASP A  35       2.321  -9.664  33.019  1.00 67.75           O
ATOM    236  OD2 ASP A  35       4.226 -10.755  32.638  1.00 67.75           O
ATOM    237  HN  ASP A  35       0.639 -13.855  33.672  1.00 67.75           H
ATOM    238  N   PHE A  36      -0.965 -10.738  31.982  1.00 82.15           N
ATOM    239  CA  PHE A  36      -1.655 -10.311  30.777  1.00 82.15           C
ATOM    240  C   PHE A  36      -0.984  -9.077  30.169  1.00 82.15           C
ATOM    241  O   PHE A  36      -1.320  -8.668  29.059  1.00 82.15           O
ATOM    242  HA  PHE A  36      -1.606 -11.136  30.067  1.00 82.15           H
ATOM    243  CB  PHE A  36      -3.085  -9.950  31.184  1.00 82.15           C
ATOM    244 1HB  PHE A  36      -3.049  -9.260  32.026  1.00 82.15           H
ATOM    245 2HB  PHE A  36      -3.564  -9.422  30.359  1.00 82.15           H
ATOM    246  CG  PHE A  36      -3.946 -11.156  31.567  1.00 82.15           C
ATOM    247  CD1 PHE A  36      -3.892 -12.294  30.824  1.00 82.15           C
ATOM    248  HD1 PHE A  36      -3.236 -12.347  29.955  1.00 82.15           H
ATOM    249  CD2 PHE A  36      -4.764 -11.090  32.651  1.00 82.15           C
ATOM    250  HD2 PHE A  36      -4.807 -10.178  33.247  1.00 82.15           H
ATOM    251  CE1 PHE A  36      -4.691 -13.412  31.180  1.00 82.15           C
ATOM    252  HE1 PHE A  36      -4.648 -14.324  30.584  1.00 82.15           H
ATOM    253  CE2 PHE A  36      -5.563 -12.209  33.007  1.00 82.15           C
ATOM    254  HE2 PHE A  36      -6.219 -12.156  33.876  1.00 82.15           H
ATOM    255  CZ  PHE A  36      -5.509 -13.346  32.264  1.00 82.15           C
ATOM    256  HZ  PHE A  36      -6.122 -14.205  32.537  1.00 82.15           H
ATOM    257  HN  PHE A  36      -1.362 -10.403  32.837  1.00 82.15           H
ATOM    258  N   TYR A  37      -0.048  -8.520  30.923  1.00 86.71           N
ATOM    259  CA  TYR A  37       0.737  -7.399  30.435  1.00 86.71           C
ATOM    260  C   TYR A  37       1.954  -7.885  29.644  1.00 86.71           C
ATOM    261  O   TYR A  37       2.935  -8.343  30.227  1.00 86.71           O
ATOM    262  HA  TYR A  37       0.102  -6.803  29.779  1.00 86.71           H
ATOM    263  CB  TYR A  37       1.219  -6.648  31.678  1.00 86.71           C
ATOM    264 1HB  TYR A  37       0.363  -6.449  32.323  1.00 86.71           H
ATOM    265 2HB  TYR A  37       1.897  -7.291  32.238  1.00 86.71           H
ATOM    266  CG  TYR A  37       1.927  -5.327  31.371  1.00 86.71           C
ATOM    267  CD1 TYR A  37       3.304  -5.282  31.303  1.00 86.71           C
ATOM    268  HD1 TYR A  37       3.888  -6.188  31.467  1.00 86.71           H
ATOM    269  CD2 TYR A  37       1.188  -4.180  31.164  1.00 86.71           C
ATOM    270  HD2 TYR A  37       0.100  -4.216  31.218  1.00 86.71           H
ATOM    271  CE1 TYR A  37       3.971  -4.039  31.014  1.00 86.71           C
ATOM    272  HE1 TYR A  37       5.058  -3.990  30.957  1.00 86.71           H
ATOM    273  CE2 TYR A  37       1.854  -2.937  30.876  1.00 86.71           C
ATOM    274  HE2 TYR A  37       1.283  -2.024  30.710  1.00 86.71           H
ATOM    275  CZ  TYR A  37       3.213  -2.928  30.815  1.00 86.71           C
ATOM    276  OH  TYR A  37       3.842  -1.753  30.543  1.00 86.71           O
ATOM    277  HH  TYR A  37       3.180  -1.078  30.217  1.00 86.71           H
ATOM    278  HN  TYR A  37       0.177  -8.822  31.849  1.00 86.71           H
ATOM    279  N   CYS A  38       1.850  -7.768  28.328  1.00 89.93           N
ATOM    280  CA  CYS A  38       2.878  -8.295  27.446  1.00 89.93           C
ATOM    281  C   CYS A  38       3.908  -7.192  27.198  1.00 89.93           C
ATOM    282  O   CYS A  38       3.607  -6.189  26.552  1.00 89.93           O
ATOM    283  HA  CYS A  38       3.332  -9.139  27.965  1.00 89.93           H
ATOM    284  CB  CYS A  38       2.284  -8.826  26.140  1.00 89.93           C
ATOM    285 1HB  CYS A  38       1.478  -9.527  26.356  1.00 89.93           H
ATOM    286 2HB  CYS A  38       1.850  -8.006  25.568  1.00 89.93           H
ATOM    287  SG  CYS A  38       3.584  -9.656  25.154  1.00 89.93           S
ATOM    288  HN  CYS A  38       1.083  -7.324  27.865  1.00 89.93           H
ATOM    289  N   GLU A  39       5.104  -7.414  27.724  1.00 82.10           N
ATOM    290  CA  GLU A  39       6.237  -6.566  27.393  1.00 82.10           C
ATOM    291  C   GLU A  39       6.851  -6.997  26.059  1.00 82.10           C
ATOM    292  O   GLU A  39       7.206  -8.162  25.884  1.00 82.10           O
ATOM    293  HA  GLU A  39       5.828  -5.559  27.303  1.00 82.10           H
ATOM    294  CB  GLU A  39       7.282  -6.585  28.510  1.00 82.10           C
ATOM    295 1HB  GLU A  39       7.611  -7.609  28.687  1.00 82.10           H
ATOM    296 2HB  GLU A  39       8.098  -5.907  28.261  1.00 82.10           H
ATOM    297  CG  GLU A  39       6.687  -6.080  29.826  1.00 82.10           C
ATOM    298 1HG  GLU A  39       6.187  -5.126  29.660  1.00 82.10           H
ATOM    299 2HG  GLU A  39       5.930  -6.779  30.180  1.00 82.10           H
ATOM    300  CD  GLU A  39       7.774  -5.914  30.890  1.00 82.10           C
ATOM    301  OE1 GLU A  39       7.467  -5.272  31.918  1.00 82.10           O
ATOM    302  OE2 GLU A  39       8.886  -6.432  30.652  1.00 82.10           O
ATOM    303  HN  GLU A  39       5.304  -8.155  28.364  1.00 82.10           H
ATOM    304  N   LYS A  40       6.957  -6.035  25.154  1.00 87.97           N
ATOM    305  CA  LYS A  40       7.337  -6.336  23.784  1.00 87.97           C
ATOM    306  C   LYS A  40       8.737  -5.778  23.515  1.00 87.97           C
ATOM    307  O   LYS A  40       9.035  -5.352  22.400  1.00 87.97           O
ATOM    308  HA  LYS A  40       7.373  -7.421  23.685  1.00 87.97           H
ATOM    309  CB  LYS A  40       6.274  -5.827  22.809  1.00 87.97           C
ATOM    310 1HB  LYS A  40       6.113  -4.760  22.965  1.00 87.97           H
ATOM    311 2HB  LYS A  40       6.627  -5.948  21.785  1.00 87.97           H
ATOM    312  CG  LYS A  40       4.956  -6.580  22.993  1.00 87.97           C
ATOM    313 1HG  LYS A  40       5.137  -7.654  22.945  1.00 87.97           H
ATOM    314 2HG  LYS A  40       4.547  -6.370  23.981  1.00 87.97           H
ATOM    315  CD  LYS A  40       3.941  -6.180  21.920  1.00 87.97           C
ATOM    316 1HD  LYS A  40       3.722  -5.116  22.001  1.00 87.97           H
ATOM    317 2HD  LYS A  40       4.370  -6.343  20.931  1.00 87.97           H
ATOM    318  CE  LYS A  40       2.648  -6.986  22.060  1.00 87.97           C
ATOM    319 1HE  LYS A  40       2.875  -8.052  22.064  1.00 87.97           H
ATOM    320 2HE  LYS A  40       2.172  -6.758  23.014  1.00 87.97           H
ATOM    321  NZ  LYS A  40       1.720  -6.675  20.950  1.00 87.97           N
ATOM    322 1HZ  LYS A  40       0.914  -7.287  21.001  1.00 87.97           H
ATOM    323 2HZ  LYS A  40       1.417  -5.710  21.023  1.00 87.97           H
ATOM    324 3HZ  LYS A  40       2.194  -6.814  20.064  1.00 87.97           H
ATOM    325  HN  LYS A  40       6.788  -5.068  25.344  1.00 87.97           H
ATOM    326  N   ASN A  41       9.558  -5.800  24.554  1.00 83.17           N
ATOM    327  CA  ASN A  41      10.905  -5.265  24.455  1.00 83.17           C
ATOM    328  C   ASN A  41      11.678  -6.039  23.385  1.00 83.17           C
ATOM    329  O   ASN A  41      12.428  -5.449  22.607  1.00 83.17           O
ATOM    330  HA  ASN A  41      10.778  -4.213  24.199  1.00 83.17           H
ATOM    331  CB  ASN A  41      11.656  -5.413  25.780  1.00 83.17           C
ATOM    332 1HB  ASN A  41      11.552  -6.434  26.149  1.00 83.17           H
ATOM    333 2HB  ASN A  41      12.720  -5.240  25.620  1.00 83.17           H
ATOM    334  CG  ASN A  41      11.124  -4.430  26.824  1.00 83.17           C
ATOM    335  OD1 ASN A  41      10.707  -3.325  26.519  1.00 83.17           O
ATOM    336  ND2 ASN A  41      11.162  -4.892  28.071  1.00 83.17           N
ATOM    337 1HD2 ASN A  41      11.517  -5.809  28.254  1.00 83.17           H
ATOM    338 2HD2 ASN A  41      10.835  -4.323  28.825  1.00 83.17           H
ATOM    339  HN  ASN A  41       9.316  -6.173  25.450  1.00 83.17           H
ATOM    340  N   ASN A  42      11.470  -7.347  23.379  1.00 83.89           N
ATOM    341  CA  ASN A  42      12.154  -8.210  22.431  1.00 83.89           C
ATOM    342  C   ASN A  42      11.697  -7.866  21.012  1.00 83.89           C
ATOM    343  O   ASN A  42      12.496  -7.882  20.077  1.00 83.89           O
ATOM    344  HA  ASN A  42      13.216  -8.018  22.585  1.00 83.89           H
ATOM    345  CB  ASN A  42      11.826  -9.682  22.690  1.00 83.89           C
ATOM    346 1HB  ASN A  42      12.322 -10.305  21.945  1.00 83.89           H
ATOM    347 2HB  ASN A  42      12.215  -9.979  23.664  1.00 83.89           H
ATOM    348  CG  ASN A  42      10.316  -9.924  22.641  1.00 83.89           C
ATOM    349  OD1 ASN A  42       9.512  -9.008  22.699  1.00 83.89           O
ATOM    350  ND2 ASN A  42       9.977 -11.205  22.531  1.00 83.89           N
ATOM    351 1HD2 ASN A  42      10.687 -11.908  22.488  1.00 83.89           H
ATOM    352 2HD2 ASN A  42       9.013 -11.466  22.491  1.00 83.89           H
ATOM    353  HN  ASN A  42      10.847  -7.817  24.005  1.00 83.89           H
ATOM    354  N   VAL A  43      10.412  -7.562  20.896  1.00 91.34           N
ATOM    355  CA  VAL A  43       9.830  -7.256  19.600  1.00 91.34           C
ATOM    356  C   VAL A  43      10.451  -5.967  19.059  1.00 91.34           C
ATOM    357  O   VAL A  43      10.803  -5.890  17.883  1.00 91.34           O
ATOM    358  HA  VAL A  43      10.078  -8.076  18.926  1.00 91.34           H
ATOM    359  CB  VAL A  43       8.306  -7.183  19.716  1.00 91.34           C
ATOM    360  HB  VAL A  43       8.060  -6.362  20.389  1.00 91.34           H
ATOM    361  CG1 VAL A  43       7.667  -6.885  18.358  1.00 91.34           C
ATOM    362 1HG1 VAL A  43       8.035  -5.929  17.985  1.00 91.34           H
ATOM    363 2HG1 VAL A  43       7.926  -7.675  17.653  1.00 91.34           H
ATOM    364 3HG1 VAL A  43       6.584  -6.838  18.469  1.00 91.34           H
ATOM    365  CG2 VAL A  43       7.739  -8.470  20.318  1.00 91.34           C
ATOM    366 1HG2 VAL A  43       8.001  -9.315  19.681  1.00 91.34           H
ATOM    367 2HG2 VAL A  43       8.158  -8.622  21.313  1.00 91.34           H
ATOM    368 3HG2 VAL A  43       6.655  -8.391  20.389  1.00 91.34           H
ATOM    369  HN  VAL A  43       9.775  -7.524  21.666  1.00 91.34           H
ATOM    370  N   ARG A  44      10.566  -4.986  19.942  1.00 86.97           N
ATOM    371  CA  ARG A  44      11.124  -3.700  19.564  1.00 86.97           C
ATOM    372  C   ARG A  44      12.596  -3.854  19.173  1.00 86.97           C
ATOM    373  O   ARG A  44      13.070  -3.190  18.252  1.00 86.97           O
ATOM    374  HA  ARG A  44      10.525  -3.375  18.713  1.00 86.97           H
ATOM    375  CB  ARG A  44      11.011  -2.691  20.709  1.00 86.97           C
ATOM    376 1HB  ARG A  44      11.420  -3.125  21.622  1.00 86.97           H
ATOM    377 2HB  ARG A  44      11.608  -1.808  20.481  1.00 86.97           H
ATOM    378  CG  ARG A  44       9.554  -2.284  20.939  1.00 86.97           C
ATOM    379 1HG  ARG A  44       9.090  -2.027  19.987  1.00 86.97           H
ATOM    380 2HG  ARG A  44       8.998  -3.128  21.347  1.00 86.97           H
ATOM    381  CD  ARG A  44       9.462  -1.094  21.896  1.00 86.97           C
ATOM    382 1HD  ARG A  44      10.137  -0.302  21.571  1.00 86.97           H
ATOM    383 2HD  ARG A  44       8.454  -0.681  21.880  1.00 86.97           H
ATOM    384  NE  ARG A  44       9.811  -1.522  23.270  1.00 86.97           N
ATOM    385  HE  ARG A  44      10.777  -1.529  23.528  1.00 86.97           H
ATOM    386  CZ  ARG A  44       8.912  -1.899  24.190  1.00 86.97           C
ATOM    387  NH1 ARG A  44       7.604  -1.909  23.899  1.00 86.97           N
ATOM    388 1HH1 ARG A  44       7.292  -1.632  22.990  1.00 86.97           H
ATOM    389 2HH1 ARG A  44       6.940  -2.192  24.591  1.00 86.97           H
ATOM    390  NH2 ARG A  44       9.342  -2.267  25.404  1.00 86.97           N
ATOM    391 1HH2 ARG A  44       8.684  -2.552  26.102  1.00 86.97           H
ATOM    392 2HH2 ARG A  44      10.320  -2.257  25.613  1.00 86.97           H
ATOM    393  HN  ARG A  44      10.286  -5.060  20.899  1.00 86.97           H
ATOM    394  N   GLN A  45      13.277  -4.734  19.891  1.00 84.00           N
ATOM    395  CA  GLN A  45      14.692  -4.961  19.653  1.00 84.00           C
ATOM    396  C   GLN A  45      14.908  -5.541  18.253  1.00 84.00           C
ATOM    397  O   GLN A  45      15.832  -5.141  17.548  1.00 84.00           O
ATOM    398  HA  GLN A  45      15.158  -3.978  19.722  1.00 84.00           H
ATOM    399  CB  GLN A  45      15.289  -5.876  20.724  1.00 84.00           C
ATOM    400 1HB  GLN A  45      15.045  -5.491  21.714  1.00 84.00           H
ATOM    401 2HB  GLN A  45      14.844  -6.868  20.649  1.00 84.00           H
ATOM    402  CG  GLN A  45      16.808  -5.980  20.571  1.00 84.00           C
ATOM    403 1HG  GLN A  45      17.051  -6.390  19.591  1.00 84.00           H
ATOM    404 2HG  GLN A  45      17.251  -4.985  20.619  1.00 84.00           H
ATOM    405  CD  GLN A  45      17.409  -6.866  21.664  1.00 84.00           C
ATOM    406  OE1 GLN A  45      16.713  -7.534  22.410  1.00 84.00           O
ATOM    407  NE2 GLN A  45      18.738  -6.833  21.717  1.00 84.00           N
ATOM    408 1HE2 GLN A  45      19.250  -6.262  21.075  1.00 84.00           H
ATOM    409 2HE2 GLN A  45      19.225  -7.378  22.399  1.00 84.00           H
ATOM    410  HN  GLN A  45      12.878  -5.286  20.624  1.00 84.00           H
ATOM    411  N   PHE A  46      14.039  -6.475  17.894  1.00 92.83           N
ATOM    412  CA  PHE A  46      14.096  -7.082  16.575  1.00 92.83           C
ATOM    413  C   PHE A  46      13.882  -6.035  15.480  1.00 92.83           C
ATOM    414  O   PHE A  46      14.627  -5.992  14.503  1.00 92.83           O
ATOM    415  HA  PHE A  46      15.086  -7.523  16.464  1.00 92.83           H
ATOM    416  CB  PHE A  46      12.966  -8.111  16.508  1.00 92.83           C
ATOM    417 1HB  PHE A  46      13.123  -8.860  17.284  1.00 92.83           H
ATOM    418 2HB  PHE A  46      12.022  -7.614  16.730  1.00 92.83           H
ATOM    419  CG  PHE A  46      12.848  -8.818  15.156  1.00 92.83           C
ATOM    420  CD1 PHE A  46      11.915  -8.409  14.254  1.00 92.83           C
ATOM    421  HD1 PHE A  46      11.252  -7.578  14.495  1.00 92.83           H
ATOM    422  CD2 PHE A  46      13.676  -9.854  14.855  1.00 92.83           C
ATOM    423  HD2 PHE A  46      14.423 -10.182  15.578  1.00 92.83           H
ATOM    424  CE1 PHE A  46      11.805  -9.065  12.999  1.00 92.83           C
ATOM    425  HE1 PHE A  46      11.058  -8.737  12.277  1.00 92.83           H
ATOM    426  CE2 PHE A  46      13.566 -10.510  13.600  1.00 92.83           C
ATOM    427  HE2 PHE A  46      14.229 -11.340  13.359  1.00 92.83           H
ATOM    428  CZ  PHE A  46      12.633 -10.101  12.699  1.00 92.83           C
ATOM    429  HZ  PHE A  46      12.549 -10.604  11.736  1.00 92.83           H
ATOM    430  HN  PHE A  46      13.309  -6.816  18.485  1.00 92.83           H
ATOM    431  N   ALA A  47      12.860  -5.215  15.681  1.00 93.06           N
ATOM    432  CA  ALA A  47      12.500  -4.213  14.693  1.00 93.06           C
ATOM    433  C   ALA A  47      13.687  -3.274  14.469  1.00 93.06           C
ATOM    434  O   ALA A  47      13.964  -2.876  13.338  1.00 93.06           O
ATOM    435  HA  ALA A  47      12.276  -4.731  13.761  1.00 93.06           H
ATOM    436  CB  ALA A  47      11.246  -3.467  15.156  1.00 93.06           C
ATOM    437 1HB  ALA A  47      10.425  -4.175  15.272  1.00 93.06           H
ATOM    438 2HB  ALA A  47      11.445  -2.981  16.111  1.00 93.06           H
ATOM    439 3HB  ALA A  47      10.976  -2.715  14.414  1.00 93.06           H
ATOM    440  HN  ALA A  47      12.285  -5.229  16.499  1.00 93.06           H
ATOM    441  N   SER A  48      14.357  -2.946  15.565  1.00 91.25           N
ATOM    442  CA  SER A  48      15.394  -1.929  15.532  1.00 91.25           C
ATOM    443  C   SER A  48      16.562  -2.401  14.664  1.00 91.25           C
ATOM    444  O   SER A  48      17.330  -1.586  14.155  1.00 91.25           O
ATOM    445  HA  SER A  48      14.922  -1.050  15.093  1.00 91.25           H
ATOM    446  CB  SER A  48      15.881  -1.595  16.943  1.00 91.25           C
ATOM    447 1HB  SER A  48      16.499  -0.697  16.910  1.00 91.25           H
ATOM    448 2HB  SER A  48      15.025  -1.369  17.579  1.00 91.25           H
ATOM    449  OG  SER A  48      16.629  -2.663  17.517  1.00 91.25           O
ATOM    450  HG  SER A  48      16.179  -3.536  17.328  1.00 91.25           H
ATOM    451  HN  SER A  48      14.200  -3.362  16.461  1.00 91.25           H
ATOM    452  N   HIS A  49      16.660  -3.715  14.522  1.00 87.49           N
ATOM    453  CA  HIS A  49      17.759  -4.308  13.780  1.00 87.49           C
ATOM    454  C   HIS A  49      17.304  -4.621  12.353  1.00 87.49           C
ATOM    455  O   HIS A  49      18.062  -4.438  11.402  1.00 87.49           O
ATOM    456  HA  HIS A  49      18.551  -3.560  13.743  1.00 87.49           H
ATOM    457  CB  HIS A  49      18.308  -5.535  14.510  1.00 87.49           C
ATOM    458 1HB  HIS A  49      17.484  -6.213  14.730  1.00 87.49           H
ATOM    459 2HB  HIS A  49      18.989  -6.066  13.844  1.00 87.49           H
ATOM    460  CG  HIS A  49      19.033  -5.212  15.794  1.00 87.49           C
ATOM    461  ND1 HIS A  49      18.392  -5.137  17.018  1.00 87.49           N
ATOM    462  HD1 HIS A  49      17.415  -5.283  17.177  1.00 87.49           H
ATOM    463  CD2 HIS A  49      20.350  -4.946  16.033  1.00 87.49           C
ATOM    464  HD2 HIS A  49      21.141  -4.923  15.283  1.00 87.49           H
ATOM    465  CE1 HIS A  49      19.291  -4.838  17.944  1.00 87.49           C
ATOM    466  HE1 HIS A  49      19.096  -4.709  19.009  1.00 87.49           H
ATOM    467  NE2 HIS A  49      20.504  -4.720  17.331  1.00 87.49           N
ATOM    468  HN  HIS A  49      16.006  -4.368  14.904  1.00 87.49           H
ATOM    469  N   PHE A  50      16.068  -5.087  12.249  1.00 89.63           N
ATOM    470  CA  PHE A  50      15.594  -5.681  11.010  1.00 89.63           C
ATOM    471  C   PHE A  50      15.077  -4.608  10.050  1.00 89.63           C
ATOM    472  O   PHE A  50      15.397  -4.626   8.863  1.00 89.63           O
ATOM    473  HA  PHE A  50      16.440  -6.196  10.555  1.00 89.63           H
ATOM    474  CB  PHE A  50      14.443  -6.620  11.376  1.00 89.63           C
ATOM    475 1HB  PHE A  50      14.796  -7.343  12.111  1.00 89.63           H
ATOM    476 2HB  PHE A  50      13.653  -6.040  11.854  1.00 89.63           H
ATOM    477  CG  PHE A  50      13.851  -7.374  10.184  1.00 89.63           C
ATOM    478  CD1 PHE A  50      12.652  -6.995   9.667  1.00 89.63           C
ATOM    479  HD1 PHE A  50      12.112  -6.154  10.102  1.00 89.63           H
ATOM    480  CD2 PHE A  50      14.525  -8.423   9.640  1.00 89.63           C
ATOM    481  HD2 PHE A  50      15.486  -8.727  10.055  1.00 89.63           H
ATOM    482  CE1 PHE A  50      12.103  -7.694   8.560  1.00 89.63           C
ATOM    483  HE1 PHE A  50      11.141  -7.391   8.146  1.00 89.63           H
ATOM    484  CE2 PHE A  50      13.976  -9.122   8.533  1.00 89.63           C
ATOM    485  HE2 PHE A  50      14.515  -9.963   8.098  1.00 89.63           H
ATOM    486  CZ  PHE A  50      12.776  -8.743   8.017  1.00 89.63           C
ATOM    487  HZ  PHE A  50      12.355  -9.281   7.167  1.00 89.63           H
ATOM    488  HN  PHE A  50      15.397  -5.063  12.990  1.00 89.63           H
ATOM    489  N   LEU A  51      14.284  -3.700  10.600  1.00 93.00           N
ATOM    490  CA  LEU A  51      13.477  -2.815   9.778  1.00 93.00           C
ATOM    491  C   LEU A  51      14.381  -1.771   9.120  1.00 93.00           C
ATOM    492  O   LEU A  51      14.288  -1.533   7.917  1.00 93.00           O
ATOM    493  HA  LEU A  51      13.023  -3.421   8.994  1.00 93.00           H
ATOM    494  CB  LEU A  51      12.337  -2.211  10.600  1.00 93.00           C
ATOM    495 1HB  LEU A  51      12.769  -1.689  11.454  1.00 93.00           H
ATOM    496 2HB  LEU A  51      11.833  -1.461   9.990  1.00 93.00           H
ATOM    497  CG  LEU A  51      11.287  -3.196  11.117  1.00 93.00           C
ATOM    498  HG  LEU A  51      11.781  -3.902  11.785  1.00 93.00           H
ATOM    499  CD1 LEU A  51      10.214  -2.475  11.935  1.00 93.00           C
ATOM    500 1HD1 LEU A  51      10.679  -1.980  12.788  1.00 93.00           H
ATOM    501 2HD1 LEU A  51       9.718  -1.733  11.310  1.00 93.00           H
ATOM    502 3HD1 LEU A  51       9.481  -3.199  12.291  1.00 93.00           H
ATOM    503  CD2 LEU A  51      10.684  -4.008   9.969  1.00 93.00           C
ATOM    504 1HD2 LEU A  51      10.209  -3.332   9.257  1.00 93.00           H
ATOM    505 2HD2 LEU A  51      11.473  -4.568   9.467  1.00 93.00           H
ATOM    506 3HD2 LEU A  51       9.941  -4.700  10.364  1.00 93.00           H
ATOM    507  HN  LEU A  51      14.190  -3.564  11.586  1.00 93.00           H
ATOM    508  N   PRO A  52      15.270  -1.131   9.893  1.00 94.67           N
ATOM    509  CA  PRO A  52      15.977   0.056   9.406  1.00 94.67           C
ATOM    510  C   PRO A  52      16.667  -0.190   8.074  1.00 94.67           C
ATOM    511  O   PRO A  52      16.516   0.595   7.139  1.00 94.67           O
ATOM    512  HA  PRO A  52      15.269   0.862   9.216  1.00 94.67           H
ATOM    513  CB  PRO A  52      16.983   0.360  10.519  1.00 94.67           C
ATOM    514 1HB  PRO A  52      17.942  -0.125  10.336  1.00 94.67           H
ATOM    515 2HB  PRO A  52      17.178   1.429  10.602  1.00 94.67           H
ATOM    516  CG  PRO A  52      16.303  -0.188  11.768  1.00 94.67           C
ATOM    517 1HG  PRO A  52      17.018  -0.369  12.571  1.00 94.67           H
ATOM    518 2HG  PRO A  52      15.565   0.509  12.166  1.00 94.67           H
ATOM    519  CD  PRO A  52      15.665  -1.475  11.271  1.00 94.67           C
ATOM    520 1HD  PRO A  52      16.367  -2.308  11.290  1.00 94.67           H
ATOM    521 2HD  PRO A  52      14.812  -1.766  11.884  1.00 94.67           H
ATOM    522  N   PRO A  53      17.438  -1.280   7.956  1.00 95.29           N
ATOM    523  CA  PRO A  53      18.233  -1.514   6.749  1.00 95.29           C
ATOM    524  C   PRO A  53      17.367  -1.825   5.539  1.00 95.29           C
ATOM    525  O   PRO A  53      17.698  -1.441   4.418  1.00 95.29           O
ATOM    526  HA  PRO A  53      18.783  -0.613   6.479  1.00 95.29           H
ATOM    527  CB  PRO A  53      19.126  -2.698   7.127  1.00 95.29           C
ATOM    528 1HB  PRO A  53      19.338  -3.332   6.266  1.00 95.29           H
ATOM    529 2HB  PRO A  53      20.086  -2.366   7.521  1.00 95.29           H
ATOM    530  CG  PRO A  53      18.325  -3.429   8.166  1.00 95.29           C
ATOM    531 1HG  PRO A  53      17.616  -4.117   7.706  1.00 95.29           H
ATOM    532 2HG  PRO A  53      18.970  -4.023   8.814  1.00 95.29           H
ATOM    533  CD  PRO A  53      17.614  -2.360   8.944  1.00 95.29           C
ATOM    534 1HD  PRO A  53      16.658  -2.712   9.329  1.00 95.29           H
ATOM    535 2HD  PRO A  53      18.202  -2.029   9.800  1.00 95.29           H
ATOM    536  N   LEU A  54      16.269  -2.519   5.800  1.00 92.76           N
ATOM    537  CA  LEU A  54      15.393  -2.965   4.729  1.00 92.76           C
ATOM    538  C   LEU A  54      14.656  -1.760   4.143  1.00 92.76           C
ATOM    539  O   LEU A  54      14.491  -1.659   2.928  1.00 92.76           O
ATOM    540  HA  LEU A  54      16.023  -3.397   3.951  1.00 92.76           H
ATOM    541  CB  LEU A  54      14.462  -4.074   5.225  1.00 92.76           C
ATOM    542 1HB  LEU A  54      13.939  -3.712   6.110  1.00 92.76           H
ATOM    543 2HB  LEU A  54      13.707  -4.256   4.461  1.00 92.76           H
ATOM    544  CG  LEU A  54      15.130  -5.406   5.571  1.00 92.76           C
ATOM    545  HG  LEU A  54      15.858  -5.228   6.363  1.00 92.76           H
ATOM    546  CD1 LEU A  54      14.108  -6.407   6.114  1.00 92.76           C
ATOM    547 1HD1 LEU A  54      13.647  -6.003   7.015  1.00 92.76           H
ATOM    548 2HD1 LEU A  54      13.340  -6.586   5.361  1.00 92.76           H
ATOM    549 3HD1 LEU A  54      14.610  -7.345   6.351  1.00 92.76           H
ATOM    550  CD2 LEU A  54      15.897  -5.963   4.370  1.00 92.76           C
ATOM    551 1HD2 LEU A  54      15.207  -6.123   3.541  1.00 92.76           H
ATOM    552 2HD2 LEU A  54      16.667  -5.253   4.070  1.00 92.76           H
ATOM    553 3HD2 LEU A  54      16.361  -6.910   4.643  1.00 92.76           H
ATOM    554  HN  LEU A  54      15.975  -2.776   6.721  1.00 92.76           H
ATOM    555  N   TYR A  55      14.233  -0.875   5.034  1.00 93.47           N
ATOM    556  CA  TYR A  55      13.505   0.313   4.621  1.00 93.47           C
ATOM    557  C   TYR A  55      14.396   1.243   3.795  1.00 93.47           C
ATOM    558  O   TYR A  55      13.945   1.830   2.813  1.00 93.47           O
ATOM    559  HA  TYR A  55      12.660  -0.005   4.010  1.00 93.47           H
ATOM    560  CB  TYR A  55      13.099   1.029   5.911  1.00 93.47           C
ATOM    561 1HB  TYR A  55      13.949   1.036   6.593  1.00 93.47           H
ATOM    562 2HB  TYR A  55      12.866   2.068   5.680  1.00 93.47           H
ATOM    563  CG  TYR A  55      11.900   0.398   6.622  1.00 93.47           C
ATOM    564  CD1 TYR A  55      11.333  -0.758   6.125  1.00 93.47           C
ATOM    565  HD1 TYR A  55      11.739  -1.221   5.226  1.00 93.47           H
ATOM    566  CD2 TYR A  55      11.385   0.986   7.759  1.00 93.47           C
ATOM    567  HD2 TYR A  55      11.833   1.899   8.152  1.00 93.47           H
ATOM    568  CE1 TYR A  55      10.204  -1.351   6.793  1.00 93.47           C
ATOM    569  HE1 TYR A  55       9.746  -2.264   6.411  1.00 93.47           H
ATOM    570  CE2 TYR A  55      10.256   0.392   8.428  1.00 93.47           C
ATOM    571  HE2 TYR A  55       9.839   0.846   9.327  1.00 93.47           H
ATOM    572  CZ  TYR A  55       9.721  -0.747   7.912  1.00 93.47           C
ATOM    573  OH  TYR A  55       8.655  -1.307   8.544  1.00 93.47           O
ATOM    574  HH  TYR A  55       8.321  -2.092   8.021  1.00 93.47           H
ATOM    575  HN  TYR A  55      14.379  -0.960   6.019  1.00 93.47           H
ATOM    576  N   TRP A  56      15.646   1.347   4.223  1.00 91.95           N
ATOM    577  CA  TRP A  56      16.615   2.164   3.513  1.00 91.95           C
ATOM    578  C   TRP A  56      16.801   1.568   2.116  1.00 91.95           C
ATOM    579  O   TRP A  56      16.847   2.298   1.127  1.00 91.95           O
ATOM    580  HA  TRP A  56      16.209   3.172   3.437  1.00 91.95           H
ATOM    581  CB  TRP A  56      17.924   2.268   4.297  1.00 91.95           C
ATOM    582 1HB  TRP A  56      18.141   1.302   4.753  1.00 91.95           H
ATOM    583 2HB  TRP A  56      18.736   2.483   3.602  1.00 91.95           H
ATOM    584  CG  TRP A  56      17.911   3.339   5.390  1.00 91.95           C
ATOM    585  CD1 TRP A  56      18.014   3.168   6.715  1.00 91.95           C
ATOM    586  HD1 TRP A  56      18.125   2.198   7.201  1.00 91.95           H
ATOM    587  CD2 TRP A  56      17.783   4.764   5.196  1.00 91.95           C
ATOM    588  NE1 TRP A  56      17.962   4.372   7.386  1.00 91.95           N
ATOM    589  HE1 TRP A  56      18.018   4.501   8.376  1.00 91.95           H
ATOM    590  CE2 TRP A  56      17.817   5.374   6.433  1.00 91.95           C
ATOM    591  CE3 TRP A  56      17.643   5.512   4.014  1.00 91.95           C
ATOM    592  HE3 TRP A  56      17.614   5.054   3.025  1.00 91.95           H
ATOM    593  CZ2 TRP A  56      17.717   6.759   6.608  1.00 91.95           C
ATOM    594  HZ2 TRP A  56      17.746   7.217   7.597  1.00 91.95           H
ATOM    595  CZ3 TRP A  56      17.545   6.895   4.206  1.00 91.95           C
ATOM    596  HZ3 TRP A  56      17.435   7.523   3.321  1.00 91.95           H
ATOM    597  CH2 TRP A  56      17.577   7.525   5.445  1.00 91.95           C
ATOM    598  HH2 TRP A  56      17.494   8.610   5.510  1.00 91.95           H
ATOM    599  HN  TRP A  56      15.997   0.887   5.039  1.00 91.95           H
ATOM    600  N   LEU A  57      16.902   0.247   2.079  1.00 92.08           N
ATOM    601  CA  LEU A  57      17.100  -0.453   0.822  1.00 92.08           C
ATOM    602  C   LEU A  57      15.917  -0.171  -0.106  1.00 92.08           C
ATOM    603  O   LEU A  57      16.106   0.219  -1.257  1.00 92.08           O
ATOM    604  HA  LEU A  57      18.003  -0.051   0.362  1.00 92.08           H
ATOM    605  CB  LEU A  57      17.345  -1.943   1.071  1.00 92.08           C
ATOM    606 1HB  LEU A  57      18.217  -2.045   1.717  1.00 92.08           H
ATOM    607 2HB  LEU A  57      16.493  -2.344   1.621  1.00 92.08           H
ATOM    608  CG  LEU A  57      17.563  -2.805  -0.174  1.00 92.08           C
ATOM    609  HG  LEU A  57      16.725  -2.643  -0.852  1.00 92.08           H
ATOM    610  CD1 LEU A  57      18.833  -2.384  -0.916  1.00 92.08           C
ATOM    611 1HD1 LEU A  57      18.746  -1.341  -1.223  1.00 92.08           H
ATOM    612 2HD1 LEU A  57      19.694  -2.498  -0.257  1.00 92.08           H
ATOM    613 3HD1 LEU A  57      18.964  -3.012  -1.797  1.00 92.08           H
ATOM    614  CD2 LEU A  57      17.575  -4.292   0.184  1.00 92.08           C
ATOM    615 1HD2 LEU A  57      18.380  -4.490   0.891  1.00 92.08           H
ATOM    616 2HD2 LEU A  57      16.621  -4.565   0.634  1.00 92.08           H
ATOM    617 3HD2 LEU A  57      17.732  -4.882  -0.720  1.00 92.08           H
ATOM    618  HN  LEU A  57      16.851  -0.340   2.887  1.00 92.08           H
ATOM    619  N   VAL A  58      14.723  -0.381   0.429  1.00 94.48           N
ATOM    620  CA  VAL A  58      13.512  -0.222  -0.358  1.00 94.48           C
ATOM    621  C   VAL A  58      13.426   1.217  -0.869  1.00 94.48           C
ATOM    622  O   VAL A  58      13.089   1.448  -2.030  1.00 94.48           O
ATOM    623  HA  VAL A  58      13.585  -0.895  -1.212  1.00 94.48           H
ATOM    624  CB  VAL A  58      12.293  -0.637   0.469  1.00 94.48           C
ATOM    625  HB  VAL A  58      12.312  -0.071   1.401  1.00 94.48           H
ATOM    626  CG1 VAL A  58      10.993  -0.295  -0.262  1.00 94.48           C
ATOM    627 1HG1 VAL A  58      10.947   0.780  -0.438  1.00 94.48           H
ATOM    628 2HG1 VAL A  58      10.964  -0.822  -1.216  1.00 94.48           H
ATOM    629 3HG1 VAL A  58      10.143  -0.600   0.348  1.00 94.48           H
ATOM    630  CG2 VAL A  58      12.350  -2.124   0.821  1.00 94.48           C
ATOM    631 1HG2 VAL A  58      12.367  -2.714  -0.095  1.00 94.48           H
ATOM    632 2HG2 VAL A  58      13.250  -2.327   1.401  1.00 94.48           H
ATOM    633 3HG2 VAL A  58      11.471  -2.392   1.409  1.00 94.48           H
ATOM    634  HN  VAL A  58      14.577  -0.654   1.380  1.00 94.48           H
ATOM    635  N   PHE A  59      13.737   2.147   0.021  1.00 95.39           N
ATOM    636  CA  PHE A  59      13.669   3.559  -0.317  1.00 95.39           C
ATOM    637  C   PHE A  59      14.578   3.883  -1.504  1.00 95.39           C
ATOM    638  O   PHE A  59      14.136   4.479  -2.484  1.00 95.39           O
ATOM    639  HA  PHE A  59      12.635   3.779  -0.583  1.00 95.39           H
ATOM    640  CB  PHE A  59      14.154   4.336   0.909  1.00 95.39           C
ATOM    641 1HB  PHE A  59      13.442   4.195   1.721  1.00 95.39           H
ATOM    642 2HB  PHE A  59      15.103   3.915   1.241  1.00 95.39           H
ATOM    643  CG  PHE A  59      14.336   5.835   0.663  1.00 95.39           C
ATOM    644  CD1 PHE A  59      15.585   6.374   0.642  1.00 95.39           C
ATOM    645  HD1 PHE A  59      16.456   5.738   0.801  1.00 95.39           H
ATOM    646  CD2 PHE A  59      13.250   6.629   0.466  1.00 95.39           C
ATOM    647  HD2 PHE A  59      12.249   6.197   0.483  1.00 95.39           H
ATOM    648  CE1 PHE A  59      15.754   7.766   0.415  1.00 95.39           C
ATOM    649  HE1 PHE A  59      16.754   8.198   0.398  1.00 95.39           H
ATOM    650  CE2 PHE A  59      13.418   8.020   0.238  1.00 95.39           C
ATOM    651  HE2 PHE A  59      12.547   8.656   0.080  1.00 95.39           H
ATOM    652  CZ  PHE A  59      14.667   8.559   0.217  1.00 95.39           C
ATOM    653  HZ  PHE A  59      14.796   9.627   0.042  1.00 95.39           H
ATOM    654  HN  PHE A  59      14.030   1.950   0.957  1.00 95.39           H
ATOM    655  N   ILE A  60      15.833   3.475  -1.376  1.00 93.38           N
ATOM    656  CA  ILE A  60      16.844   3.848  -2.350  1.00 93.38           C
ATOM    657  C   ILE A  60      16.443   3.313  -3.726  1.00 93.38           C
ATOM    658  O   ILE A  60      16.401   4.063  -4.700  1.00 93.38           O
ATOM    659  HA  ILE A  60      16.866   4.937  -2.397  1.00 93.38           H
ATOM    660  CB  ILE A  60      18.228   3.387  -1.890  1.00 93.38           C
ATOM    661  HB  ILE A  60      18.156   2.342  -1.588  1.00 93.38           H
ATOM    662  CG1 ILE A  60      18.691   4.179  -0.666  1.00 93.38           C
ATOM    663 1HG1 ILE A  60      18.948   5.196  -0.963  1.00 93.38           H
ATOM    664 2HG1 ILE A  60      17.876   4.253   0.054  1.00 93.38           H
ATOM    665  CG2 ILE A  60      19.239   3.458  -3.036  1.00 93.38           C
ATOM    666 1HG2 ILE A  60      18.910   2.815  -3.852  1.00 93.38           H
ATOM    667 2HG2 ILE A  60      19.314   4.486  -3.391  1.00 93.38           H
ATOM    668 3HG2 ILE A  60      20.214   3.124  -2.681  1.00 93.38           H
ATOM    669  CD1 ILE A  60      19.902   3.514  -0.008  1.00 93.38           C
ATOM    670 1HD1 ILE A  60      19.635   2.506   0.309  1.00 93.38           H
ATOM    671 2HD1 ILE A  60      20.723   3.464  -0.724  1.00 93.38           H
ATOM    672 3HD1 ILE A  60      20.211   4.098   0.859  1.00 93.38           H
ATOM    673  HN  ILE A  60      16.160   2.900  -0.626  1.00 93.38           H
ATOM    674  N   VAL A  61      16.159   2.019  -3.762  1.00 93.06           N
ATOM    675  CA  VAL A  61      15.891   1.347  -5.022  1.00 93.06           C
ATOM    676  C   VAL A  61      14.596   1.897  -5.624  1.00 93.06           C
ATOM    677  O   VAL A  61      14.528   2.161  -6.823  1.00 93.06           O
ATOM    678  HA  VAL A  61      16.716   1.573  -5.698  1.00 93.06           H
ATOM    679  CB  VAL A  61      15.854  -0.168  -4.810  1.00 93.06           C
ATOM    680  HB  VAL A  61      15.096  -0.383  -4.057  1.00 93.06           H
ATOM    681  CG1 VAL A  61      15.457  -0.893  -6.097  1.00 93.06           C
ATOM    682 1HG1 VAL A  61      14.468  -0.560  -6.411  1.00 93.06           H
ATOM    683 2HG1 VAL A  61      16.182  -0.667  -6.879  1.00 93.06           H
ATOM    684 3HG1 VAL A  61      15.439  -1.968  -5.918  1.00 93.06           H
ATOM    685  CG2 VAL A  61      17.197  -0.680  -4.283  1.00 93.06           C
ATOM    686 1HG2 VAL A  61      17.982  -0.447  -5.003  1.00 93.06           H
ATOM    687 2HG2 VAL A  61      17.422  -0.199  -3.332  1.00 93.06           H
ATOM    688 3HG2 VAL A  61      17.143  -1.760  -4.141  1.00 93.06           H
ATOM    689  HN  VAL A  61      16.110   1.434  -2.953  1.00 93.06           H
ATOM    690  N   GLY A  62      13.601   2.054  -4.763  1.00 94.76           N
ATOM    691  CA  GLY A  62      12.277   2.445  -5.214  1.00 94.76           C
ATOM    692  C   GLY A  62      12.271   3.893  -5.710  1.00 94.76           C
ATOM    693  O   GLY A  62      11.655   4.201  -6.729  1.00 94.76           O
ATOM    694 1HA  GLY A  62      11.950   1.782  -6.015  1.00 94.76           H
ATOM    695 2HA  GLY A  62      11.563   2.334  -4.398  1.00 94.76           H
ATOM    696  HN  GLY A  62      13.689   1.919  -3.776  1.00 94.76           H
ATOM    697  N   ALA A  63      12.965   4.742  -4.966  1.00 94.96           N
ATOM    698  CA  ALA A  63      13.000   6.159  -5.284  1.00 94.96           C
ATOM    699  C   ALA A  63      13.657   6.354  -6.652  1.00 94.96           C
ATOM    700  O   ALA A  63      13.167   7.124  -7.477  1.00 94.96           O
ATOM    701  HA  ALA A  63      11.971   6.515  -5.331  1.00 94.96           H
ATOM    702  CB  ALA A  63      13.733   6.914  -4.173  1.00 94.96           C
ATOM    703 1HB  ALA A  63      13.209   6.767  -3.228  1.00 94.96           H
ATOM    704 2HB  ALA A  63      14.751   6.535  -4.087  1.00 94.96           H
ATOM    705 3HB  ALA A  63      13.759   7.977  -4.412  1.00 94.96           H
ATOM    706  HN  ALA A  63      13.494   4.476  -4.161  1.00 94.96           H
ATOM    707  N   LEU A  64      14.757   5.643  -6.852  1.00 88.83           N
ATOM    708  CA  LEU A  64      15.481   5.719  -8.109  1.00 88.83           C
ATOM    709  C   LEU A  64      14.583   5.214  -9.241  1.00 88.83           C
ATOM    710  O   LEU A  64      14.476   5.854 -10.286  1.00 88.83           O
ATOM    711  HA  LEU A  64      15.708   6.770  -8.292  1.00 88.83           H
ATOM    712  CB  LEU A  64      16.816   4.979  -8.006  1.00 88.83           C
ATOM    713 1HB  LEU A  64      16.625   3.981  -7.611  1.00 88.83           H
ATOM    714 2HB  LEU A  64      17.217   4.852  -9.011  1.00 88.83           H
ATOM    715  CG  LEU A  64      17.886   5.645  -7.139  1.00 88.83           C
ATOM    716  HG  LEU A  64      17.458   5.840  -6.157  1.00 88.83           H
ATOM    717  CD1 LEU A  64      19.082   4.713  -6.934  1.00 88.83           C
ATOM    718 1HD1 LEU A  64      18.751   3.800  -6.439  1.00 88.83           H
ATOM    719 2HD1 LEU A  64      19.520   4.464  -7.900  1.00 88.83           H
ATOM    720 3HD1 LEU A  64      19.829   5.211  -6.314  1.00 88.83           H
ATOM    721  CD2 LEU A  64      18.306   6.994  -7.726  1.00 88.83           C
ATOM    722 1HD2 LEU A  64      18.709   6.845  -8.728  1.00 88.83           H
ATOM    723 2HD2 LEU A  64      17.439   7.653  -7.778  1.00 88.83           H
ATOM    724 3HD2 LEU A  64      19.068   7.445  -7.091  1.00 88.83           H
ATOM    725  HN  LEU A  64      15.153   5.024  -6.174  1.00 88.83           H
ATOM    726  N   GLY A  65      13.962   4.070  -8.994  1.00 91.78           N
ATOM    727  CA  GLY A  65      13.187   3.402 -10.026  1.00 91.78           C
ATOM    728  C   GLY A  65      12.001   4.263 -10.466  1.00 91.78           C
ATOM    729  O   GLY A  65      11.819   4.513 -11.656  1.00 91.78           O
ATOM    730 1HA  GLY A  65      13.824   3.189 -10.884  1.00 91.78           H
ATOM    731 2HA  GLY A  65      12.826   2.444  -9.651  1.00 91.78           H
ATOM    732  HN  GLY A  65      13.981   3.602  -8.110  1.00 91.78           H
ATOM    733  N   ASN A  66      11.226   4.694  -9.481  1.00 89.64           N
ATOM    734  CA  ASN A  66       9.992   5.409  -9.759  1.00 89.64           C
ATOM    735  C   ASN A  66      10.324   6.786 -10.337  1.00 89.64           C
ATOM    736  O   ASN A  66       9.615   7.284 -11.210  1.00 89.64           O
ATOM    737  HA  ASN A  66       9.449   4.780 -10.465  1.00 89.64           H
ATOM    738  CB  ASN A  66       9.177   5.617  -8.481  1.00 89.64           C
ATOM    739 1HB  ASN A  66       9.838   5.919  -7.669  1.00 89.64           H
ATOM    740 2HB  ASN A  66       8.463   6.428  -8.629  1.00 89.64           H
ATOM    741  CG  ASN A  66       8.431   4.339  -8.092  1.00 89.64           C
ATOM    742  OD1 ASN A  66       7.523   3.889  -8.770  1.00 89.64           O
ATOM    743  ND2 ASN A  66       8.865   3.782  -6.965  1.00 89.64           N
ATOM    744 1HD2 ASN A  66       9.616   4.203  -6.455  1.00 89.64           H
ATOM    745 2HD2 ASN A  66       8.441   2.942  -6.626  1.00 89.64           H
ATOM    746  HN  ASN A  66      11.429   4.561  -8.511  1.00 89.64           H
ATOM    747  N   SER A  67      11.404   7.361  -9.828  1.00 90.62           N
ATOM    748  CA  SER A  67      11.878   8.639 -10.331  1.00 90.62           C
ATOM    749  C   SER A  67      12.207   8.526 -11.821  1.00 90.62           C
ATOM    750  O   SER A  67      11.949   9.451 -12.589  1.00 90.62           O
ATOM    751  HA  SER A  67      11.054   9.335 -10.173  1.00 90.62           H
ATOM    752  CB  SER A  67      13.105   9.117  -9.551  1.00 90.62           C
ATOM    753 1HB  SER A  67      13.896   8.371  -9.628  1.00 90.62           H
ATOM    754 2HB  SER A  67      13.486  10.034 -10.001  1.00 90.62           H
ATOM    755  OG  SER A  67      12.807   9.351  -8.177  1.00 90.62           O
ATOM    756  HG  SER A  67      13.296   8.693  -7.604  1.00 90.62           H
ATOM    757  HN  SER A  67      11.949   6.970  -9.087  1.00 90.62           H
ATOM    758  N   LEU A  68      12.773   7.384 -12.184  1.00 84.96           N
ATOM    759  CA  LEU A  68      13.148   7.141 -13.567  1.00 84.96           C
ATOM    760  C   LEU A  68      11.884   7.041 -14.423  1.00 84.96           C
ATOM    761  O   LEU A  68      11.848   7.545 -15.544  1.00 84.96           O
ATOM    762  HA  LEU A  68      13.726   8.002 -13.904  1.00 84.96           H
ATOM    763  CB  LEU A  68      14.058   5.916 -13.668  1.00 84.96           C
ATOM    764 1HB  LEU A  68      14.782   5.958 -12.854  1.00 84.96           H
ATOM    765 2HB  LEU A  68      13.452   5.024 -13.510  1.00 84.96           H
ATOM    766  CG  LEU A  68      14.821   5.754 -14.984  1.00 84.96           C
ATOM    767  HG  LEU A  68      14.121   5.905 -15.805  1.00 84.96           H
ATOM    768  CD1 LEU A  68      15.913   6.817 -15.119  1.00 84.96           C
ATOM    769 1HD1 LEU A  68      15.460   7.808 -15.098  1.00 84.96           H
ATOM    770 2HD1 LEU A  68      16.617   6.722 -14.293  1.00 84.96           H
ATOM    771 3HD1 LEU A  68      16.440   6.679 -16.063  1.00 84.96           H
ATOM    772  CD2 LEU A  68      15.381   4.337 -15.122  1.00 84.96           C
ATOM    773 1HD2 LEU A  68      16.062   4.133 -14.296  1.00 84.96           H
ATOM    774 2HD2 LEU A  68      14.561   3.619 -15.103  1.00 84.96           H
ATOM    775 3HD2 LEU A  68      15.919   4.249 -16.066  1.00 84.96           H
ATOM    776  HN  LEU A  68      12.975   6.635 -11.553  1.00 84.96           H
ATOM    777  N   VAL A  69      10.878   6.386 -13.862  1.00 87.05           N
ATOM    778  CA  VAL A  69       9.616   6.211 -14.561  1.00 87.05           C
ATOM    779  C   VAL A  69       9.034   7.584 -14.904  1.00 87.05           C
ATOM    780  O   VAL A  69       8.662   7.835 -16.049  1.00 87.05           O
ATOM    781  HA  VAL A  69       9.825   5.677 -15.488  1.00 87.05           H
ATOM    782  CB  VAL A  69       8.668   5.352 -13.722  1.00 87.05           C
ATOM    783  HB  VAL A  69       8.594   5.803 -12.733  1.00 87.05           H
ATOM    784  CG1 VAL A  69       7.266   5.326 -14.334  1.00 87.05           C
ATOM    785 1HG1 VAL A  69       6.870   6.341 -14.379  1.00 87.05           H
ATOM    786 2HG1 VAL A  69       7.316   4.911 -15.340  1.00 87.05           H
ATOM    787 3HG1 VAL A  69       6.612   4.708 -13.718  1.00 87.05           H
ATOM    788  CG2 VAL A  69       9.218   3.934 -13.552  1.00 87.05           C
ATOM    789 1HG2 VAL A  69       9.336   3.470 -14.532  1.00 87.05           H
ATOM    790 2HG2 VAL A  69      10.186   3.977 -13.052  1.00 87.05           H
ATOM    791 3HG2 VAL A  69       8.525   3.345 -12.952  1.00 87.05           H
ATOM    792  HN  VAL A  69      10.915   5.979 -12.949  1.00 87.05           H
ATOM    793  N   ILE A  70       8.973   8.435 -13.891  1.00 88.93           N
ATOM    794  CA  ILE A  70       8.379   9.751 -14.053  1.00 88.93           C
ATOM    795  C   ILE A  70       9.145  10.522 -15.131  1.00 88.93           C
ATOM    796  O   ILE A  70       8.541  11.186 -15.972  1.00 88.93           O
ATOM    797  HA  ILE A  70       7.354   9.607 -14.395  1.00 88.93           H
ATOM    798  CB  ILE A  70       8.311  10.478 -12.709  1.00 88.93           C
ATOM    799  HB  ILE A  70       9.303  10.458 -12.259  1.00 88.93           H
ATOM    800  CG1 ILE A  70       7.363   9.761 -11.745  1.00 88.93           C
ATOM    801 1HG1 ILE A  70       6.331   9.936 -12.047  1.00 88.93           H
ATOM    802 2HG1 ILE A  70       7.532   8.685 -11.797  1.00 88.93           H
ATOM    803  CG2 ILE A  70       7.930  11.948 -12.899  1.00 88.93           C
ATOM    804 1HG2 ILE A  70       8.676  12.438 -13.524  1.00 88.93           H
ATOM    805 2HG2 ILE A  70       6.954  12.011 -13.381  1.00 88.93           H
ATOM    806 3HG2 ILE A  70       7.888  12.441 -11.928  1.00 88.93           H
ATOM    807  CD1 ILE A  70       7.571  10.246 -10.309  1.00 88.93           C
ATOM    808 1HD1 ILE A  70       8.598  10.047 -10.003  1.00 88.93           H
ATOM    809 2HD1 ILE A  70       7.377  11.317 -10.257  1.00 88.93           H
ATOM    810 3HD1 ILE A  70       6.885   9.720  -9.645  1.00 88.93           H
ATOM    811  HN  ILE A  70       9.320   8.239 -12.973  1.00 88.93           H
ATOM    812  N   LEU A  71      10.464  10.407 -15.070  1.00 84.29           N
ATOM    813  CA  LEU A  71      11.322  11.142 -15.984  1.00 84.29           C
ATOM    814  C   LEU A  71      11.019  10.709 -17.420  1.00 84.29           C
ATOM    815  O   LEU A  71      10.919  11.546 -18.317  1.00 84.29           O
ATOM    816  HA  LEU A  71      11.076  12.200 -15.884  1.00 84.29           H
ATOM    817  CB  LEU A  71      12.791  10.979 -15.589  1.00 84.29           C
ATOM    818 1HB  LEU A  71      12.877  11.138 -14.515  1.00 84.29           H
ATOM    819 2HB  LEU A  71      13.086   9.948 -15.784  1.00 84.29           H
ATOM    820  CG  LEU A  71      13.782  11.906 -16.295  1.00 84.29           C
ATOM    821  HG  LEU A  71      13.442  12.053 -17.320  1.00 84.29           H
ATOM    822  CD1 LEU A  71      13.817  13.282 -15.628  1.00 84.29           C
ATOM    823 1HD1 LEU A  71      12.825  13.732 -15.673  1.00 84.29           H
ATOM    824 2HD1 LEU A  71      14.120  13.174 -14.587  1.00 84.29           H
ATOM    825 3HD1 LEU A  71      14.529  13.921 -16.150  1.00 84.29           H
ATOM    826  CD2 LEU A  71      15.171  11.269 -16.368  1.00 84.29           C
ATOM    827 1HD2 LEU A  71      15.534  11.072 -15.359  1.00 84.29           H
ATOM    828 2HD2 LEU A  71      15.113  10.332 -16.922  1.00 84.29           H
ATOM    829 3HD2 LEU A  71      15.857  11.949 -16.875  1.00 84.29           H
ATOM    830  HN  LEU A  71      10.945   9.827 -14.414  1.00 84.29           H
ATOM    831  N   VAL A  72      10.881   9.403 -17.594  1.00 83.49           N
ATOM    832  CA  VAL A  72      10.679   8.841 -18.919  1.00 83.49           C
ATOM    833  C   VAL A  72       9.387   9.405 -19.515  1.00 83.49           C
ATOM    834  O   VAL A  72       9.365   9.826 -20.670  1.00 83.49           O
ATOM    835  HA  VAL A  72      11.518   9.154 -19.540  1.00 83.49           H
ATOM    836  CB  VAL A  72      10.687   7.313 -18.846  1.00 83.49           C
ATOM    837  HB  VAL A  72       9.980   7.011 -18.073  1.00 83.49           H
ATOM    838  CG1 VAL A  72      10.227   6.699 -20.170  1.00 83.49           C
ATOM    839 1HG1 VAL A  72       9.214   7.033 -20.393  1.00 83.49           H
ATOM    840 2HG1 VAL A  72      10.898   7.014 -20.969  1.00 83.49           H
ATOM    841 3HG1 VAL A  72      10.243   5.612 -20.090  1.00 83.49           H
ATOM    842  CG2 VAL A  72      12.069   6.791 -18.450  1.00 83.49           C
ATOM    843 1HG2 VAL A  72      12.804   7.109 -19.189  1.00 83.49           H
ATOM    844 2HG2 VAL A  72      12.342   7.188 -17.472  1.00 83.49           H
ATOM    845 3HG2 VAL A  72      12.047   5.702 -18.405  1.00 83.49           H
ATOM    846  HN  VAL A  72      10.906   8.734 -16.851  1.00 83.49           H
ATOM    847  N   TYR A  73       8.343   9.394 -18.699  1.00 79.79           N
ATOM    848  CA  TYR A  73       7.036   9.842 -19.151  1.00 79.79           C
ATOM    849  C   TYR A  73       7.034  11.348 -19.416  1.00 79.79           C
ATOM    850  O   TYR A  73       6.344  11.823 -20.317  1.00 79.79           O
ATOM    851  HA  TYR A  73       6.802   9.317 -20.077  1.00 79.79           H
ATOM    852  CB  TYR A  73       6.067   9.536 -18.007  1.00 79.79           C
ATOM    853 1HB  TYR A  73       6.610   9.583 -17.063  1.00 79.79           H
ATOM    854 2HB  TYR A  73       5.303  10.313 -17.974  1.00 79.79           H
ATOM    855  CG  TYR A  73       5.383   8.172 -18.119  1.00 79.79           C
ATOM    856  CD1 TYR A  73       4.464   7.942 -19.122  1.00 79.79           C
ATOM    857  HD1 TYR A  73       4.226   8.731 -19.835  1.00 79.79           H
ATOM    858  CD2 TYR A  73       5.684   7.173 -17.216  1.00 79.79           C
ATOM    859  HD2 TYR A  73       6.410   7.355 -16.423  1.00 79.79           H
ATOM    860  CE1 TYR A  73       3.820   6.658 -19.227  1.00 79.79           C
ATOM    861  HE1 TYR A  73       3.092   6.463 -20.015  1.00 79.79           H
ATOM    862  CE2 TYR A  73       5.040   5.890 -17.321  1.00 79.79           C
ATOM    863  HE2 TYR A  73       5.269   5.092 -16.615  1.00 79.79           H
ATOM    864  CZ  TYR A  73       4.140   5.695 -18.321  1.00 79.79           C
ATOM    865  OH  TYR A  73       3.531   4.483 -18.421  1.00 79.79           O
ATOM    866  HH  TYR A  73       2.973   4.448 -19.250  1.00 79.79           H
ATOM    867  HN  TYR A  73       8.379   9.088 -17.748  1.00 79.79           H
ATOM    868  N   TRP A  74       7.815  12.059 -18.615  1.00 72.42           N
ATOM    869  CA  TRP A  74       7.832  13.511 -18.682  1.00 72.42           C
ATOM    870  C   TRP A  74       8.440  13.915 -20.026  1.00 72.42           C
ATOM    871  O   TRP A  74       7.855  14.709 -20.762  1.00 72.42           O
ATOM    872  HA  TRP A  74       6.801  13.859 -18.619  1.00 72.42           H
ATOM    873  CB  TRP A  74       8.577  14.105 -17.485  1.00 72.42           C
ATOM    874 1HB  TRP A  74       8.148  13.703 -16.567  1.00 72.42           H
ATOM    875 2HB  TRP A  74       9.617  13.782 -17.520  1.00 72.42           H
ATOM    876  CG  TRP A  74       8.535  15.634 -17.423  1.00 72.42           C
ATOM    877  CD1 TRP A  74       9.457  16.503 -17.859  1.00 72.42           C
ATOM    878  HD1 TRP A  74      10.395  16.215 -18.334  1.00 72.42           H
ATOM    879  CD2 TRP A  74       7.474  16.443 -16.873  1.00 72.42           C
ATOM    880  NE1 TRP A  74       9.070  17.807 -17.631  1.00 72.42           N
ATOM    881  HE1 TRP A  74       9.589  18.629 -17.867  1.00 72.42           H
ATOM    882  CE2 TRP A  74       7.826  17.770 -17.013  1.00 72.42           C
ATOM    883  CE3 TRP A  74       6.257  16.066 -16.278  1.00 72.42           C
ATOM    884  HE3 TRP A  74       5.956  15.026 -16.157  1.00 72.42           H
ATOM    885  CZ2 TRP A  74       7.016  18.827 -16.581  1.00 72.42           C
ATOM    886  HZ2 TRP A  74       7.317  19.868 -16.703  1.00 72.42           H
ATOM    887  CZ3 TRP A  74       5.459  17.135 -15.852  1.00 72.42           C
ATOM    888  HZ3 TRP A  74       4.504  16.898 -15.383  1.00 72.42           H
ATOM    889  CH2 TRP A  74       5.799  18.476 -15.985  1.00 72.42           C
ATOM    890  HH2 TRP A  74       5.121  19.251 -15.626  1.00 72.42           H
ATOM    891  HN  TRP A  74       8.426  11.660 -17.932  1.00 72.42           H
ATOM    892  N   TYR A  75       9.606  13.352 -20.305  1.00 70.07           N
ATOM    893  CA  TYR A  75      10.444  13.859 -21.379  1.00 70.07           C
ATOM    894  C   TYR A  75      10.181  13.103 -22.683  1.00 70.07           C
ATOM    895  O   TYR A  75      10.340  13.658 -23.769  1.00 70.07           O
ATOM    896  HA  TYR A  75      10.205  14.912 -21.524  1.00 70.07           H
ATOM    897  CB  TYR A  75      11.888  13.608 -20.941  1.00 70.07           C
ATOM    898 1HB  TYR A  75      11.951  12.623 -20.478  1.00 70.07           H
ATOM    899 2HB  TYR A  75      12.527  13.587 -21.824  1.00 70.07           H
ATOM    900  CG  TYR A  75      12.431  14.651 -19.962  1.00 70.07           C
ATOM    901  CD1 TYR A  75      12.830  15.889 -20.423  1.00 70.07           C
ATOM    902  HD1 TYR A  75      12.758  16.123 -21.485  1.00 70.07           H
ATOM    903  CD2 TYR A  75      12.522  14.354 -18.617  1.00 70.07           C
ATOM    904  HD2 TYR A  75      12.207  13.376 -18.252  1.00 70.07           H
ATOM    905  CE1 TYR A  75      13.341  16.870 -19.502  1.00 70.07           C
ATOM    906  HE1 TYR A  75      13.660  17.852 -19.853  1.00 70.07           H
ATOM    907  CE2 TYR A  75      13.033  15.335 -17.696  1.00 70.07           C
ATOM    908  HE2 TYR A  75      13.110  15.113 -16.631  1.00 70.07           H
ATOM    909  CZ  TYR A  75      13.417  16.545 -18.183  1.00 70.07           C
ATOM    910  OH  TYR A  75      13.900  17.472 -17.313  1.00 70.07           O
ATOM    911  HH  TYR A  75      14.108  18.321 -17.799  1.00 70.07           H
ATOM    912  HN  TYR A  75       9.979  12.565 -19.814  1.00 70.07           H
ATOM    913  N   CYS A  76       9.783  11.848 -22.532  1.00 69.55           N
ATOM    914  CA  CYS A  76       9.824  10.912 -23.643  1.00 69.55           C
ATOM    915  C   CYS A  76       8.389  10.496 -23.974  1.00 69.55           C
ATOM    916  O   CYS A  76       7.854  10.874 -25.015  1.00 69.55           O
ATOM    917  HA  CYS A  76      10.277  11.440 -24.481  1.00 69.55           H
ATOM    918  CB  CYS A  76      10.711   9.704 -23.332  1.00 69.55           C
ATOM    919 1HB  CYS A  76      11.633  10.033 -22.853  1.00 69.55           H
ATOM    920 2HB  CYS A  76      10.205   9.042 -22.629  1.00 69.55           H
ATOM    921  SG  CYS A  76      11.098   8.799 -24.874  1.00 69.55           S
ATOM    922  HG  CYS A  76       9.874   8.315 -25.063  1.00 69.55           H
ATOM    923  HN  CYS A  76       9.438  11.470 -21.673  1.00 69.55           H
ATOM    924  N   THR A  77       7.807   9.723 -23.068  1.00 62.63           N
ATOM    925  CA  THR A  77       6.577   9.012 -23.371  1.00 62.63           C
ATOM    926  C   THR A  77       5.420   9.997 -23.546  1.00 62.63           C
ATOM    927  O   THR A  77       4.621   9.864 -24.472  1.00 62.63           O
ATOM    928  HA  THR A  77       6.704   8.496 -24.323  1.00 62.63           H
ATOM    929  CB  THR A  77       6.339   7.986 -22.262  1.00 62.63           C
ATOM    930  HB  THR A  77       6.050   8.477 -21.333  1.00 62.63           H
ATOM    931  OG1 THR A  77       7.553   7.241 -22.211  1.00 62.63           O
ATOM    932  HG1 THR A  77       7.602   6.614 -22.989  1.00 62.63           H
ATOM    933  CG2 THR A  77       5.281   6.948 -22.641  1.00 62.63           C
ATOM    934 1HG2 THR A  77       5.603   6.410 -23.532  1.00 62.63           H
ATOM    935 2HG2 THR A  77       4.335   7.451 -22.842  1.00 62.63           H
ATOM    936 3HG2 THR A  77       5.151   6.244 -21.819  1.00 62.63           H
ATOM    937  HN  THR A  77       8.161   9.581 -22.144  1.00 62.63           H
ATOM    938  N   ARG A  78       5.366  10.964 -22.641  1.00 57.30           N
ATOM    939  CA  ARG A  78       4.155  11.743 -22.451  1.00 57.30           C
ATOM    940  C   ARG A  78       2.951  10.817 -22.263  1.00 57.30           C
ATOM    941  O   ARG A  78       2.968   9.673 -22.714  1.00 57.30           O
ATOM    942  HA  ARG A  78       4.340  12.331 -21.552  1.00 57.30           H
ATOM    943  CB  ARG A  78       3.899  12.665 -23.645  1.00 57.30           C
ATOM    944 1HB  ARG A  78       3.761  12.068 -24.546  1.00 57.30           H
ATOM    945 2HB  ARG A  78       2.976  13.223 -23.487  1.00 57.30           H
ATOM    946  CG  ARG A  78       5.062  13.639 -23.844  1.00 57.30           C
ATOM    947 1HG  ARG A  78       5.281  14.146 -22.905  1.00 57.30           H
ATOM    948 2HG  ARG A  78       5.959  13.087 -24.125  1.00 57.30           H
ATOM    949  CD  ARG A  78       4.733  14.672 -24.924  1.00 57.30           C
ATOM    950 1HD  ARG A  78       4.545  14.170 -25.873  1.00 57.30           H
ATOM    951 2HD  ARG A  78       3.822  15.208 -24.660  1.00 57.30           H
ATOM    952  NE  ARG A  78       5.856  15.625 -25.071  1.00 57.30           N
ATOM    953  HE  ARG A  78       6.710  15.421 -24.594  1.00 57.30           H
ATOM    954  CZ  ARG A  78       5.798  16.746 -25.803  1.00 57.30           C
ATOM    955  NH1 ARG A  78       4.678  17.070 -26.463  1.00 57.30           N
ATOM    956 1HH1 ARG A  78       3.877  16.474 -26.412  1.00 57.30           H
ATOM    957 2HH1 ARG A  78       4.644  17.909 -27.008  1.00 57.30           H
ATOM    958  NH2 ARG A  78       6.877  17.538 -25.865  1.00 57.30           N
ATOM    959 1HH2 ARG A  78       6.851  18.378 -26.406  1.00 57.30           H
ATOM    960 2HH2 ARG A  78       7.709  17.289 -25.369  1.00 57.30           H
ATOM    961  HN  ARG A  78       6.129  11.216 -22.046  1.00 57.30           H
ATOM    962  N   VAL A  79       1.935  11.347 -21.598  1.00 72.31           N
ATOM    963  CA  VAL A  79       0.726  10.581 -21.345  1.00 72.31           C
ATOM    964  C   VAL A  79      -0.154  10.598 -22.596  1.00 72.31           C
ATOM    965  O   VAL A  79      -0.768  11.615 -22.914  1.00 72.31           O
ATOM    966  HA  VAL A  79       1.025   9.553 -21.139  1.00 72.31           H
ATOM    967  CB  VAL A  79       0.013  11.124 -20.104  1.00 72.31           C
ATOM    968  HB  VAL A  79      -0.304  12.144 -20.320  1.00 72.31           H
ATOM    969  CG1 VAL A  79      -1.236  10.301 -19.786  1.00 72.31           C
ATOM    970 1HG1 VAL A  79      -1.924  10.342 -20.630  1.00 72.31           H
ATOM    971 2HG1 VAL A  79      -0.951   9.265 -19.599  1.00 72.31           H
ATOM    972 3HG1 VAL A  79      -1.723  10.708 -18.900  1.00 72.31           H
ATOM    973  CG2 VAL A  79       0.961  11.171 -18.904  1.00 72.31           C
ATOM    974 1HG2 VAL A  79       1.322  10.166 -18.687  1.00 72.31           H
ATOM    975 2HG2 VAL A  79       1.806  11.819 -19.133  1.00 72.31           H
ATOM    976 3HG2 VAL A  79       0.429  11.561 -18.036  1.00 72.31           H
ATOM    977  HN  VAL A  79       1.929  12.279 -21.236  1.00 72.31           H
ATOM    978  N   LYS A  80      -0.189   9.458 -23.271  1.00 64.87           N
ATOM    979  CA  LYS A  80      -0.911   9.355 -24.528  1.00 64.87           C
ATOM    980  C   LYS A  80      -2.168   8.508 -24.320  1.00 64.87           C
ATOM    981  O   LYS A  80      -3.151   8.661 -25.044  1.00 64.87           O
ATOM    982  HA  LYS A  80      -1.216  10.362 -24.813  1.00 64.87           H
ATOM    983  CB  LYS A  80       0.008   8.831 -25.633  1.00 64.87           C
ATOM    984 1HB  LYS A  80       0.470   7.896 -25.314  1.00 64.87           H
ATOM    985 2HB  LYS A  80      -0.578   8.609 -26.524  1.00 64.87           H
ATOM    986  CG  LYS A  80       1.095   9.853 -25.972  1.00 64.87           C
ATOM    987 1HG  LYS A  80       0.634  10.798 -26.257  1.00 64.87           H
ATOM    988 2HG  LYS A  80       1.704  10.048 -25.089  1.00 64.87           H
ATOM    989  CD  LYS A  80       1.985   9.349 -27.111  1.00 64.87           C
ATOM    990 1HD  LYS A  80       2.414   8.384 -26.842  1.00 64.87           H
ATOM    991 2HD  LYS A  80       1.382   9.192 -28.005  1.00 64.87           H
ATOM    992  CE  LYS A  80       3.105  10.346 -27.413  1.00 64.87           C
ATOM    993 1HE  LYS A  80       2.678  11.306 -27.704  1.00 64.87           H
ATOM    994 2HE  LYS A  80       3.697  10.520 -26.514  1.00 64.87           H
ATOM    995  NZ  LYS A  80       3.976   9.835 -28.495  1.00 64.87           N
ATOM    996 1HZ  LYS A  80       4.706  10.511 -28.690  1.00 64.87           H
ATOM    997 2HZ  LYS A  80       4.395   8.958 -28.206  1.00 64.87           H
ATOM    998 3HZ  LYS A  80       3.422   9.685 -29.332  1.00 64.87           H
ATOM    999  HN  LYS A  80       0.265   8.618 -22.974  1.00 64.87           H
ATOM   1000  N   THR A  81      -2.096   7.632 -23.328  1.00 74.98           N
ATOM   1001  CA  THR A  81      -3.149   6.655 -23.115  1.00 74.98           C
ATOM   1002  C   THR A  81      -3.638   6.705 -21.665  1.00 74.98           C
ATOM   1003  O   THR A  81      -2.995   7.313 -20.811  1.00 74.98           O
ATOM   1004  HA  THR A  81      -3.997   6.919 -23.747  1.00 74.98           H
ATOM   1005  CB  THR A  81      -2.612   5.283 -23.528  1.00 74.98           C
ATOM   1006  HB  THR A  81      -3.424   4.563 -23.633  1.00 74.98           H
ATOM   1007  OG1 THR A  81      -1.642   4.975 -22.530  1.00 74.98           O
ATOM   1008  HG1 THR A  81      -1.383   4.011 -22.591  1.00 74.98           H
ATOM   1009  CG2 THR A  81      -1.806   5.337 -24.827  1.00 74.98           C
ATOM   1010 1HG2 THR A  81      -0.955   6.006 -24.699  1.00 74.98           H
ATOM   1011 2HG2 THR A  81      -2.440   5.706 -25.633  1.00 74.98           H
ATOM   1012 3HG2 THR A  81      -1.448   4.337 -25.074  1.00 74.98           H
ATOM   1013  HN  THR A  81      -1.337   7.585 -22.679  1.00 74.98           H
ATOM   1014  N   MET A  82      -4.770   6.058 -21.433  1.00 75.44           N
ATOM   1015  CA  MET A  82      -5.319   5.967 -20.091  1.00 75.44           C
ATOM   1016  C   MET A  82      -4.373   5.203 -19.163  1.00 75.44           C
ATOM   1017  O   MET A  82      -4.226   5.555 -17.994  1.00 75.44           O
ATOM   1018  HA  MET A  82      -5.424   6.996 -19.747  1.00 75.44           H
ATOM   1019  CB  MET A  82      -6.672   5.255 -20.140  1.00 75.44           C
ATOM   1020 1HB  MET A  82      -7.279   5.674 -20.942  1.00 75.44           H
ATOM   1021 2HB  MET A  82      -6.524   4.200 -20.370  1.00 75.44           H
ATOM   1022  CG  MET A  82      -7.412   5.393 -18.808  1.00 75.44           C
ATOM   1023 1HG  MET A  82      -6.878   4.852 -18.027  1.00 75.44           H
ATOM   1024 2HG  MET A  82      -7.443   6.440 -18.506  1.00 75.44           H
ATOM   1025  SD  MET A  82      -9.072   4.756 -18.963  1.00 75.44           S
ATOM   1026  CE  MET A  82      -9.742   5.245 -17.382  1.00 75.44           C
ATOM   1027 1HE  MET A  82      -9.162   4.783 -16.583  1.00 75.44           H
ATOM   1028 2HE  MET A  82      -9.691   6.330 -17.286  1.00 75.44           H
ATOM   1029 3HE  MET A  82     -10.780   4.923 -17.312  1.00 75.44           H
ATOM   1030  HN  MET A  82      -5.309   5.602 -22.142  1.00 75.44           H
ATOM   1031  N   THR A  83      -3.756   4.170 -19.719  1.00 75.71           N
ATOM   1032  CA  THR A  83      -2.794   3.380 -18.968  1.00 75.71           C
ATOM   1033  C   THR A  83      -1.614   4.251 -18.532  1.00 75.71           C
ATOM   1034  O   THR A  83      -1.156   4.156 -17.394  1.00 75.71           O
ATOM   1035  HA  THR A  83      -3.279   3.020 -18.061  1.00 75.71           H
ATOM   1036  CB  THR A  83      -2.382   2.189 -19.835  1.00 75.71           C
ATOM   1037  HB  THR A  83      -1.630   2.481 -20.567  1.00 75.71           H
ATOM   1038  OG1 THR A  83      -3.612   1.710 -20.375  1.00 75.71           O
ATOM   1039  HG1 THR A  83      -4.169   1.305 -19.650  1.00 75.71           H
ATOM   1040  CG2 THR A  83      -1.858   1.015 -19.005  1.00 75.71           C
ATOM   1041 1HG2 THR A  83      -2.636   0.678 -18.320  1.00 75.71           H
ATOM   1042 2HG2 THR A  83      -0.985   1.334 -18.436  1.00 75.71           H
ATOM   1043 3HG2 THR A  83      -1.580   0.196 -19.669  1.00 75.71           H
ATOM   1044  HN  THR A  83      -3.903   3.872 -20.662  1.00 75.71           H
ATOM   1045  N   ASP A  84      -1.155   5.079 -19.459  1.00 78.93           N
ATOM   1046  CA  ASP A  84      -0.013   5.937 -19.196  1.00 78.93           C
ATOM   1047  C   ASP A  84      -0.329   6.851 -18.011  1.00 78.93           C
ATOM   1048  O   ASP A  84       0.540   7.126 -17.185  1.00 78.93           O
ATOM   1049  HA  ASP A  84       0.814   5.258 -18.990  1.00 78.93           H
ATOM   1050  CB  ASP A  84       0.300   6.822 -20.405  1.00 78.93           C
ATOM   1051 1HB  ASP A  84      -0.562   7.448 -20.635  1.00 78.93           H
ATOM   1052 2HB  ASP A  84       1.125   7.492 -20.165  1.00 78.93           H
ATOM   1053  CG  ASP A  84       0.662   5.974 -21.626  1.00 78.93           C
ATOM   1054  OD1 ASP A  84       1.270   4.903 -21.413  1.00 78.93           O
ATOM   1055  OD2 ASP A  84       0.323   6.417 -22.745  1.00 78.93           O
ATOM   1056  HN  ASP A  84      -1.550   5.168 -20.373  1.00 78.93           H
ATOM   1057  N   MET A  85      -1.576   7.296 -17.963  1.00 84.37           N
ATOM   1058  CA  MET A  85      -2.013   8.189 -16.904  1.00 84.37           C
ATOM   1059  C   MET A  85      -1.909   7.510 -15.537  1.00 84.37           C
ATOM   1060  O   MET A  85      -1.375   8.088 -14.591  1.00 84.37           O
ATOM   1061  HA  MET A  85      -1.337   9.044 -16.944  1.00 84.37           H
ATOM   1062  CB  MET A  85      -3.461   8.612 -17.156  1.00 84.37           C
ATOM   1063 1HB  MET A  85      -3.549   9.048 -18.151  1.00 84.37           H
ATOM   1064 2HB  MET A  85      -4.108   7.735 -17.134  1.00 84.37           H
ATOM   1065  CG  MET A  85      -3.928   9.623 -16.107  1.00 84.37           C
ATOM   1066 1HG  MET A  85      -4.983   9.854 -16.256  1.00 84.37           H
ATOM   1067 2HG  MET A  85      -3.834   9.194 -15.109  1.00 84.37           H
ATOM   1068  SD  MET A  85      -2.955  11.115 -16.222  1.00 84.37           S
ATOM   1069  CE  MET A  85      -3.623  11.806 -17.726  1.00 84.37           C
ATOM   1070 1HE  MET A  85      -3.464  11.108 -18.548  1.00 84.37           H
ATOM   1071 2HE  MET A  85      -4.692  11.982 -17.601  1.00 84.37           H
ATOM   1072 3HE  MET A  85      -3.123  12.748 -17.946  1.00 84.37           H
ATOM   1073  HN  MET A  85      -2.281   7.056 -18.631  1.00 84.37           H
ATOM   1074  N   PHE A  86      -2.428   6.293 -15.475  1.00 86.96           N
ATOM   1075  CA  PHE A  86      -2.454   5.552 -14.225  1.00 86.96           C
ATOM   1076  C   PHE A  86      -1.040   5.165 -13.788  1.00 86.96           C
ATOM   1077  O   PHE A  86      -0.718   5.214 -12.602  1.00 86.96           O
ATOM   1078  HA  PHE A  86      -2.900   6.203 -13.473  1.00 86.96           H
ATOM   1079  CB  PHE A  86      -3.263   4.278 -14.477  1.00 86.96           C
ATOM   1080 1HB  PHE A  86      -2.859   3.770 -15.352  1.00 86.96           H
ATOM   1081 2HB  PHE A  86      -3.135   3.605 -13.629  1.00 86.96           H
ATOM   1082  CG  PHE A  86      -4.758   4.524 -14.693  1.00 86.96           C
ATOM   1083  CD1 PHE A  86      -5.413   5.444 -13.935  1.00 86.96           C
ATOM   1084  HD1 PHE A  86      -4.872   6.007 -13.174  1.00 86.96           H
ATOM   1085  CD2 PHE A  86      -5.432   3.821 -15.642  1.00 86.96           C
ATOM   1086  HD2 PHE A  86      -4.908   3.084 -16.250  1.00 86.96           H
ATOM   1087  CE1 PHE A  86      -6.800   5.671 -14.135  1.00 86.96           C
ATOM   1088  HE1 PHE A  86      -7.325   6.409 -13.527  1.00 86.96           H
ATOM   1089  CE2 PHE A  86      -6.820   4.049 -15.842  1.00 86.96           C
ATOM   1090  HE2 PHE A  86      -7.360   3.486 -16.603  1.00 86.96           H
ATOM   1091  CZ  PHE A  86      -7.474   4.969 -15.084  1.00 86.96           C
ATOM   1092  HZ  PHE A  86      -8.539   5.144 -15.238  1.00 86.96           H
ATOM   1093  HN  PHE A  86      -2.826   5.814 -16.258  1.00 86.96           H
ATOM   1094  N   LEU A  87      -0.233   4.790 -14.770  1.00 81.43           N
ATOM   1095  CA  LEU A  87       1.124   4.348 -14.497  1.00 81.43           C
ATOM   1096  C   LEU A  87       1.932   5.517 -13.929  1.00 81.43           C
ATOM   1097  O   LEU A  87       2.770   5.328 -13.049  1.00 81.43           O
ATOM   1098  HA  LEU A  87       1.066   3.568 -13.738  1.00 81.43           H
ATOM   1099  CB  LEU A  87       1.745   3.720 -15.746  1.00 81.43           C
ATOM   1100 1HB  LEU A  87       1.611   4.409 -16.580  1.00 81.43           H
ATOM   1101 2HB  LEU A  87       2.818   3.622 -15.583  1.00 81.43           H
ATOM   1102  CG  LEU A  87       1.192   2.354 -16.156  1.00 81.43           C
ATOM   1103  HG  LEU A  87       0.119   2.454 -16.318  1.00 81.43           H
ATOM   1104  CD1 LEU A  87       1.808   1.887 -17.476  1.00 81.43           C
ATOM   1105 1HD1 LEU A  87       1.576   2.607 -18.260  1.00 81.43           H
ATOM   1106 2HD1 LEU A  87       2.889   1.807 -17.365  1.00 81.43           H
ATOM   1107 3HD1 LEU A  87       1.398   0.913 -17.744  1.00 81.43           H
ATOM   1108  CD2 LEU A  87       1.385   1.327 -15.038  1.00 81.43           C
ATOM   1109 1HD2 LEU A  87       2.448   1.223 -14.820  1.00 81.43           H
ATOM   1110 2HD2 LEU A  87       0.861   1.661 -14.143  1.00 81.43           H
ATOM   1111 3HD2 LEU A  87       0.983   0.365 -15.356  1.00 81.43           H
ATOM   1112  HN  LEU A  87      -0.492   4.785 -15.736  1.00 81.43           H
ATOM   1113  N   LEU A  88       1.651   6.700 -14.456  1.00 87.90           N
ATOM   1114  CA  LEU A  88       2.332   7.901 -14.004  1.00 87.90           C
ATOM   1115  C   LEU A  88       1.944   8.186 -12.552  1.00 87.90           C
ATOM   1116  O   LEU A  88       2.809   8.407 -11.706  1.00 87.90           O
ATOM   1117  HA  LEU A  88       3.403   7.704 -14.043  1.00 87.90           H
ATOM   1118  CB  LEU A  88       2.051   9.066 -14.955  1.00 87.90           C
ATOM   1119 1HB  LEU A  88       2.433   8.803 -15.942  1.00 87.90           H
ATOM   1120 2HB  LEU A  88       0.971   9.179 -15.051  1.00 87.90           H
ATOM   1121  CG  LEU A  88       2.644  10.418 -14.553  1.00 87.90           C
ATOM   1122  HG  LEU A  88       2.275  10.671 -13.559  1.00 87.90           H
ATOM   1123  CD1 LEU A  88       4.170  10.343 -14.464  1.00 87.90           C
ATOM   1124 1HD1 LEU A  88       4.454   9.601 -13.717  1.00 87.90           H
ATOM   1125 2HD1 LEU A  88       4.577  10.057 -15.434  1.00 87.90           H
ATOM   1126 3HD1 LEU A  88       4.565  11.317 -14.176  1.00 87.90           H
ATOM   1127  CD2 LEU A  88       2.180  11.525 -15.503  1.00 87.90           C
ATOM   1128 1HD2 LEU A  88       2.500  11.290 -16.518  1.00 87.90           H
ATOM   1129 2HD2 LEU A  88       1.092  11.597 -15.472  1.00 87.90           H
ATOM   1130 3HD2 LEU A  88       2.616  12.475 -15.194  1.00 87.90           H
ATOM   1131  HN  LEU A  88       0.973   6.844 -15.177  1.00 87.90           H
ATOM   1132  N   ASN A  89       0.641   8.172 -12.307  1.00 89.75           N
ATOM   1133  CA  ASN A  89       0.124   8.500 -10.989  1.00 89.75           C
ATOM   1134  C   ASN A  89       0.576   7.434  -9.989  1.00 89.75           C
ATOM   1135  O   ASN A  89       0.806   7.734  -8.819  1.00 89.75           O
ATOM   1136  HA  ASN A  89       0.529   9.486 -10.760  1.00 89.75           H
ATOM   1137  CB  ASN A  89      -1.406   8.530 -10.990  1.00 89.75           C
ATOM   1138 1HB  ASN A  89      -1.789   7.713 -11.602  1.00 89.75           H
ATOM   1139 2HB  ASN A  89      -1.776   8.371  -9.977  1.00 89.75           H
ATOM   1140  CG  ASN A  89      -1.928   9.864 -11.526  1.00 89.75           C
ATOM   1141  OD1 ASN A  89      -2.147  10.815 -10.793  1.00 89.75           O
ATOM   1142  ND2 ASN A  89      -2.115   9.882 -12.843  1.00 89.75           N
ATOM   1143 1HD2 ASN A  89      -1.915   9.068 -13.387  1.00 89.75           H
ATOM   1144 2HD2 ASN A  89      -2.454  10.711 -13.288  1.00 89.75           H
ATOM   1145  HN  ASN A  89      -0.053   7.943 -12.989  1.00 89.75           H
ATOM   1146  N   LEU A  90       0.690   6.212 -10.487  1.00 86.65           N
ATOM   1147  CA  LEU A  90       1.143   5.106  -9.660  1.00 86.65           C
ATOM   1148  C   LEU A  90       2.576   5.376  -9.197  1.00 86.65           C
ATOM   1149  O   LEU A  90       2.897   5.195  -8.023  1.00 86.65           O
ATOM   1150  HA  LEU A  90       0.498   5.068  -8.783  1.00 86.65           H
ATOM   1151  CB  LEU A  90       0.977   3.779 -10.403  1.00 86.65           C
ATOM   1152 1HB  LEU A  90      -0.074   3.662 -10.666  1.00 86.65           H
ATOM   1153 2HB  LEU A  90       1.536   3.835 -11.337  1.00 86.65           H
ATOM   1154  CG  LEU A  90       1.427   2.527  -9.647  1.00 86.65           C
ATOM   1155  HG  LEU A  90       2.470   2.658  -9.358  1.00 86.65           H
ATOM   1156  CD1 LEU A  90       0.621   2.344  -8.359  1.00 86.65           C
ATOM   1157 1HD1 LEU A  90       0.764   3.212  -7.715  1.00 86.65           H
ATOM   1158 2HD1 LEU A  90      -0.437   2.244  -8.604  1.00 86.65           H
ATOM   1159 3HD1 LEU A  90       0.961   1.447  -7.842  1.00 86.65           H
ATOM   1160  CD2 LEU A  90       1.360   1.290 -10.545  1.00 86.65           C
ATOM   1161 1HD2 LEU A  90       0.335   1.144 -10.885  1.00 86.65           H
ATOM   1162 2HD2 LEU A  90       2.012   1.431 -11.407  1.00 86.65           H
ATOM   1163 3HD2 LEU A  90       1.685   0.415  -9.983  1.00 86.65           H
ATOM   1164  HN  LEU A  90       0.479   5.972 -11.435  1.00 86.65           H
ATOM   1165  N   ALA A  91       3.399   5.805 -10.142  1.00 90.67           N
ATOM   1166  CA  ALA A  91       4.801   6.059  -9.855  1.00 90.67           C
ATOM   1167  C   ALA A  91       4.912   7.201  -8.844  1.00 90.67           C
ATOM   1168  O   ALA A  91       5.775   7.178  -7.968  1.00 90.67           O
ATOM   1169  HA  ALA A  91       5.219   5.153  -9.416  1.00 90.67           H
ATOM   1170  CB  ALA A  91       5.542   6.361 -11.159  1.00 90.67           C
ATOM   1171 1HB  ALA A  91       5.458   5.507 -11.832  1.00 90.67           H
ATOM   1172 2HB  ALA A  91       5.104   7.240 -11.632  1.00 90.67           H
ATOM   1173 3HB  ALA A  91       6.594   6.551 -10.944  1.00 90.67           H
ATOM   1174  HN  ALA A  91       3.123   5.979 -11.087  1.00 90.67           H
ATOM   1175  N   ILE A  92       4.026   8.174  -8.998  1.00 91.27           N
ATOM   1176  CA  ILE A  92       3.992   9.307  -8.089  1.00 91.27           C
ATOM   1177  C   ILE A  92       3.620   8.820  -6.687  1.00 91.27           C
ATOM   1178  O   ILE A  92       4.254   9.201  -5.705  1.00 91.27           O
ATOM   1179  HA  ILE A  92       4.997   9.727  -8.053  1.00 91.27           H
ATOM   1180  CB  ILE A  92       3.065  10.398  -8.627  1.00 91.27           C
ATOM   1181  HB  ILE A  92       2.113   9.938  -8.891  1.00 91.27           H
ATOM   1182  CG1 ILE A  92       3.634  11.022  -9.903  1.00 91.27           C
ATOM   1183 1HG1 ILE A  92       4.500  11.636  -9.657  1.00 91.27           H
ATOM   1184 2HG1 ILE A  92       3.982  10.235 -10.572  1.00 91.27           H
ATOM   1185  CG2 ILE A  92       2.776  11.451  -7.555  1.00 91.27           C
ATOM   1186 1HG2 ILE A  92       2.297  10.975  -6.699  1.00 91.27           H
ATOM   1187 2HG2 ILE A  92       3.711  11.912  -7.237  1.00 91.27           H
ATOM   1188 3HG2 ILE A  92       2.115  12.215  -7.964  1.00 91.27           H
ATOM   1189  CD1 ILE A  92       2.582  11.875 -10.614  1.00 91.27           C
ATOM   1190 1HD1 ILE A  92       1.728  11.252 -10.880  1.00 91.27           H
ATOM   1191 2HD1 ILE A  92       2.254  12.675  -9.950  1.00 91.27           H
ATOM   1192 3HD1 ILE A  92       3.013  12.306 -11.517  1.00 91.27           H
ATOM   1193  HN  ILE A  92       3.341   8.196  -9.726  1.00 91.27           H
ATOM   1194  N   ALA A  93       2.592   7.984  -6.639  1.00 92.14           N
ATOM   1195  CA  ALA A  93       2.064   7.519  -5.368  1.00 92.14           C
ATOM   1196  C   ALA A  93       3.138   6.707  -4.641  1.00 92.14           C
ATOM   1197  O   ALA A  93       3.354   6.887  -3.444  1.00 92.14           O
ATOM   1198  HA  ALA A  93       1.818   8.397  -4.770  1.00 92.14           H
ATOM   1199  CB  ALA A  93       0.787   6.713  -5.610  1.00 92.14           C
ATOM   1200 1HB  ALA A  93       0.047   7.344  -6.101  1.00 92.14           H
ATOM   1201 2HB  ALA A  93       1.013   5.856  -6.244  1.00 92.14           H
ATOM   1202 3HB  ALA A  93       0.391   6.364  -4.656  1.00 92.14           H
ATOM   1203  HN  ALA A  93       2.124   7.627  -7.447  1.00 92.14           H
ATOM   1204  N   ASP A  94       3.783   5.830  -5.396  1.00 88.29           N
ATOM   1205  CA  ASP A  94       4.820   4.980  -4.836  1.00 88.29           C
ATOM   1206  C   ASP A  94       5.937   5.856  -4.263  1.00 88.29           C
ATOM   1207  O   ASP A  94       6.443   5.589  -3.174  1.00 88.29           O
ATOM   1208  HA  ASP A  94       4.322   4.386  -4.069  1.00 88.29           H
ATOM   1209  CB  ASP A  94       5.432   4.077  -5.908  1.00 88.29           C
ATOM   1210 1HB  ASP A  94       5.541   4.634  -6.839  1.00 88.29           H
ATOM   1211 2HB  ASP A  94       6.431   3.768  -5.603  1.00 88.29           H
ATOM   1212  CG  ASP A  94       4.561   2.841  -6.146  1.00 88.29           C
ATOM   1213  OD1 ASP A  94       3.882   2.431  -5.180  1.00 88.29           O
ATOM   1214  OD2 ASP A  94       4.594   2.335  -7.288  1.00 88.29           O
ATOM   1215  HN  ASP A  94       3.607   5.695  -6.371  1.00 88.29           H
ATOM   1216  N   LEU A  95       6.288   6.883  -5.022  1.00 90.81           N
ATOM   1217  CA  LEU A  95       7.390   7.751  -4.644  1.00 90.81           C
ATOM   1218  C   LEU A  95       7.055   8.449  -3.325  1.00 90.81           C
ATOM   1219  O   LEU A  95       7.894   8.525  -2.428  1.00 90.81           O
ATOM   1220  HA  LEU A  95       8.265   7.119  -4.488  1.00 90.81           H
ATOM   1221  CB  LEU A  95       7.727   8.716  -5.782  1.00 90.81           C
ATOM   1222 1HB  LEU A  95       7.875   8.136  -6.693  1.00 90.81           H
ATOM   1223 2HB  LEU A  95       6.864   9.361  -5.952  1.00 90.81           H
ATOM   1224  CG  LEU A  95       8.956   9.602  -5.569  1.00 90.81           C
ATOM   1225  HG  LEU A  95       8.841  10.124  -4.619  1.00 90.81           H
ATOM   1226  CD1 LEU A  95      10.229   8.759  -5.470  1.00 90.81           C
ATOM   1227 1HD1 LEU A  95      10.144   8.070  -4.630  1.00 90.81           H
ATOM   1228 2HD1 LEU A  95      10.362   8.192  -6.392  1.00 90.81           H
ATOM   1229 3HD1 LEU A  95      11.087   9.413  -5.319  1.00 90.81           H
ATOM   1230  CD2 LEU A  95       9.059  10.669  -6.661  1.00 90.81           C
ATOM   1231 1HD2 LEU A  95       9.140  10.186  -7.634  1.00 90.81           H
ATOM   1232 2HD2 LEU A  95       8.168  11.297  -6.640  1.00 90.81           H
ATOM   1233 3HD2 LEU A  95       9.941  11.285  -6.485  1.00 90.81           H
ATOM   1234  HN  LEU A  95       5.834   7.125  -5.880  1.00 90.81           H
ATOM   1235  N   LEU A  96       5.827   8.940  -3.247  1.00 88.63           N
ATOM   1236  CA  LEU A  96       5.392   9.687  -2.079  1.00 88.63           C
ATOM   1237  C   LEU A  96       5.429   8.774  -0.852  1.00 88.63           C
ATOM   1238  O   LEU A  96       5.783   9.212   0.241  1.00 88.63           O
ATOM   1239  HA  LEU A  96       6.103  10.499  -1.927  1.00 88.63           H
ATOM   1240  CB  LEU A  96       4.024  10.324  -2.330  1.00 88.63           C
ATOM   1241 1HB  LEU A  96       3.353   9.558  -2.718  1.00 88.63           H
ATOM   1242 2HB  LEU A  96       3.616  10.649  -1.373  1.00 88.63           H
ATOM   1243  CG  LEU A  96       4.004  11.514  -3.292  1.00 88.63           C
ATOM   1244  HG  LEU A  96       4.462  11.202  -4.230  1.00 88.63           H
ATOM   1245  CD1 LEU A  96       2.569  11.939  -3.609  1.00 88.63           C
ATOM   1246 1HD1 LEU A  96       2.037  11.107  -4.071  1.00 88.63           H
ATOM   1247 2HD1 LEU A  96       2.063  12.227  -2.687  1.00 88.63           H
ATOM   1248 3HD1 LEU A  96       2.584  12.787  -4.294  1.00 88.63           H
ATOM   1249  CD2 LEU A  96       4.838  12.675  -2.745  1.00 88.63           C
ATOM   1250 1HD2 LEU A  96       4.432  12.994  -1.786  1.00 88.63           H
ATOM   1251 2HD2 LEU A  96       5.870  12.349  -2.612  1.00 88.63           H
ATOM   1252 3HD2 LEU A  96       4.807  13.507  -3.448  1.00 88.63           H
ATOM   1253  HN  LEU A  96       5.136   8.835  -3.963  1.00 88.63           H
ATOM   1254  N   PHE A  97       5.059   7.521  -1.075  1.00 89.30           N
ATOM   1255  CA  PHE A  97       5.093   6.531  -0.012  1.00 89.30           C
ATOM   1256  C   PHE A  97       6.521   6.315   0.492  1.00 89.30           C
ATOM   1257  O   PHE A  97       6.762   6.303   1.698  1.00 89.30           O
ATOM   1258  HA  PHE A  97       4.475   6.909   0.802  1.00 89.30           H
ATOM   1259  CB  PHE A  97       4.571   5.220  -0.606  1.00 89.30           C
ATOM   1260 1HB  PHE A  97       3.490   5.293  -0.726  1.00 89.30           H
ATOM   1261 2HB  PHE A  97       4.995   5.090  -1.601  1.00 89.30           H
ATOM   1262  CG  PHE A  97       4.894   3.984   0.236  1.00 89.30           C
ATOM   1263  CD1 PHE A  97       5.861   3.119  -0.170  1.00 89.30           C
ATOM   1264  HD1 PHE A  97       6.406   3.306  -1.095  1.00 89.30           H
ATOM   1265  CD2 PHE A  97       4.213   3.750   1.390  1.00 89.30           C
ATOM   1266  HD2 PHE A  97       3.438   4.444   1.716  1.00 89.30           H
ATOM   1267  CE1 PHE A  97       6.161   1.971   0.611  1.00 89.30           C
ATOM   1268  HE1 PHE A  97       6.936   1.278   0.285  1.00 89.30           H
ATOM   1269  CE2 PHE A  97       4.513   2.603   2.171  1.00 89.30           C
ATOM   1270  HE2 PHE A  97       3.968   2.416   3.096  1.00 89.30           H
ATOM   1271  CZ  PHE A  97       5.480   1.738   1.765  1.00 89.30           C
ATOM   1272  HZ  PHE A  97       5.710   0.857   2.365  1.00 89.30           H
ATOM   1273  HN  PHE A  97       4.742   7.181  -1.960  1.00 89.30           H
ATOM   1274  N   LEU A  98       7.431   6.150  -0.457  1.00 92.60           N
ATOM   1275  CA  LEU A  98       8.792   5.762  -0.129  1.00 92.60           C
ATOM   1276  C   LEU A  98       9.442   6.860   0.716  1.00 92.60           C
ATOM   1277  O   LEU A  98      10.262   6.574   1.586  1.00 92.60           O
ATOM   1278  HA  LEU A  98       8.738   4.853   0.469  1.00 92.60           H
ATOM   1279  CB  LEU A  98       9.573   5.422  -1.400  1.00 92.60           C
ATOM   1280 1HB  LEU A  98       9.480   6.257  -2.095  1.00 92.60           H
ATOM   1281 2HB  LEU A  98      10.629   5.337  -1.143  1.00 92.60           H
ATOM   1282  CG  LEU A  98       9.150   4.142  -2.125  1.00 92.60           C
ATOM   1283  HG  LEU A  98       8.062   4.127  -2.183  1.00 92.60           H
ATOM   1284  CD1 LEU A  98       9.680   4.124  -3.560  1.00 92.60           C
ATOM   1285 1HD1 LEU A  98       9.284   4.981  -4.105  1.00 92.60           H
ATOM   1286 2HD1 LEU A  98      10.769   4.174  -3.546  1.00 92.60           H
ATOM   1287 3HD1 LEU A  98       9.365   3.204  -4.052  1.00 92.60           H
ATOM   1288  CD2 LEU A  98       9.578   2.900  -1.340  1.00 92.60           C
ATOM   1289 1HD2 LEU A  98      10.662   2.897  -1.229  1.00 92.60           H
ATOM   1290 2HD2 LEU A  98       9.111   2.915  -0.355  1.00 92.60           H
ATOM   1291 3HD2 LEU A  98       9.265   2.005  -1.878  1.00 92.60           H
ATOM   1292  HN  LEU A  98       7.251   6.277  -1.433  1.00 92.60           H
ATOM   1293  N   VAL A  99       9.050   8.093   0.429  1.00 90.44           N
ATOM   1294  CA  VAL A  99       9.631   9.239   1.106  1.00 90.44           C
ATOM   1295  C   VAL A  99       9.338   9.142   2.605  1.00 90.44           C
ATOM   1296  O   VAL A  99      10.003   9.789   3.414  1.00 90.44           O
ATOM   1297  HA  VAL A  99      10.709   9.199   0.956  1.00 90.44           H
ATOM   1298  CB  VAL A  99       9.113  10.535   0.479  1.00 90.44           C
ATOM   1299  HB  VAL A  99       8.026  10.476   0.436  1.00 90.44           H
ATOM   1300  CG1 VAL A  99       9.484  11.746   1.338  1.00 90.44           C
ATOM   1301 1HG1 VAL A  99       9.044  11.638   2.329  1.00 90.44           H
ATOM   1302 2HG1 VAL A  99      10.569  11.810   1.427  1.00 90.44           H
ATOM   1303 3HG1 VAL A  99       9.105  12.654   0.869  1.00 90.44           H
ATOM   1304  CG2 VAL A  99       9.632  10.697  -0.951  1.00 90.44           C
ATOM   1305 1HG2 VAL A  99      10.722  10.725  -0.941  1.00 90.44           H
ATOM   1306 2HG2 VAL A  99       9.295   9.857  -1.557  1.00 90.44           H
ATOM   1307 3HG2 VAL A  99       9.249  11.627  -1.373  1.00 90.44           H
ATOM   1308  HN  VAL A  99       8.351   8.313  -0.251  1.00 90.44           H
ATOM   1309  N   THR A 100       8.344   8.330   2.930  1.00 89.59           N
ATOM   1310  CA  THR A 100       7.941   8.157   4.316  1.00 89.59           C
ATOM   1311  C   THR A 100       8.869   7.167   5.021  1.00 89.59           C
ATOM   1312  O   THR A 100       9.003   7.199   6.244  1.00 89.59           O
ATOM   1313  HA  THR A 100       8.046   9.114   4.826  1.00 89.59           H
ATOM   1314  CB  THR A 100       6.472   7.729   4.331  1.00 89.59           C
ATOM   1315  HB  THR A 100       6.041   7.852   5.325  1.00 89.59           H
ATOM   1316  OG1 THR A 100       6.493   6.395   3.830  1.00 89.59           O
ATOM   1317  HG1 THR A 100       6.675   5.753   4.575  1.00 89.59           H
ATOM   1318  CG2 THR A 100       5.628   8.497   3.311  1.00 89.59           C
ATOM   1319 1HG2 THR A 100       6.019   8.319   2.309  1.00 89.59           H
ATOM   1320 2HG2 THR A 100       5.669   9.563   3.534  1.00 89.59           H
ATOM   1321 3HG2 THR A 100       4.594   8.154   3.364  1.00 89.59           H
ATOM   1322  HN  THR A 100       7.818   7.797   2.268  1.00 89.59           H
ATOM   1323  N   LEU A 101       9.487   6.310   4.221  1.00 91.93           N
ATOM   1324  CA  LEU A 101      10.199   5.163   4.759  1.00 91.93           C
ATOM   1325  C   LEU A 101      11.369   5.651   5.616  1.00 91.93           C
ATOM   1326  O   LEU A 101      11.635   5.098   6.682  1.00 91.93           O
ATOM   1327  HA  LEU A 101       9.505   4.620   5.400  1.00 91.93           H
ATOM   1328  CB  LEU A 101      10.614   4.214   3.633  1.00 91.93           C
ATOM   1329 1HB  LEU A 101      11.140   4.792   2.873  1.00 91.93           H
ATOM   1330 2HB  LEU A 101      11.326   3.494   4.036  1.00 91.93           H
ATOM   1331  CG  LEU A 101       9.480   3.443   2.954  1.00 91.93           C
ATOM   1332  HG  LEU A 101       8.821   4.162   2.469  1.00 91.93           H
ATOM   1333  CD1 LEU A 101      10.024   2.518   1.863  1.00 91.93           C
ATOM   1334 1HD1 LEU A 101      10.543   3.111   1.110  1.00 91.93           H
ATOM   1335 2HD1 LEU A 101      10.718   1.803   2.304  1.00 91.93           H
ATOM   1336 3HD1 LEU A 101       9.197   1.982   1.396  1.00 91.93           H
ATOM   1337  CD2 LEU A 101       8.641   2.683   3.983  1.00 91.93           C
ATOM   1338 1HD2 LEU A 101       9.275   1.975   4.518  1.00 91.93           H
ATOM   1339 2HD2 LEU A 101       8.208   3.389   4.692  1.00 91.93           H
ATOM   1340 3HD2 LEU A 101       7.843   2.143   3.474  1.00 91.93           H
ATOM   1341  HN  LEU A 101       9.506   6.390   3.225  1.00 91.93           H
ATOM   1342  N   PRO A 102      12.086   6.690   5.168  1.00 93.95           N
ATOM   1343  CA  PRO A 102      13.249   7.181   5.911  1.00 93.95           C
ATOM   1344  C   PRO A 102      12.920   7.481   7.364  1.00 93.95           C
ATOM   1345  O   PRO A 102      13.692   7.146   8.262  1.00 93.95           O
ATOM   1346  HA  PRO A 102      14.022   6.412   5.947  1.00 93.95           H
ATOM   1347  CB  PRO A 102      13.661   8.442   5.149  1.00 93.95           C
ATOM   1348 1HB  PRO A 102      13.187   9.333   5.562  1.00 93.95           H
ATOM   1349 2HB  PRO A 102      14.738   8.605   5.195  1.00 93.95           H
ATOM   1350  CG  PRO A 102      13.193   8.163   3.726  1.00 93.95           C
ATOM   1351 1HG  PRO A 102      13.091   9.081   3.146  1.00 93.95           H
ATOM   1352 2HG  PRO A 102      13.900   7.535   3.183  1.00 93.95           H
ATOM   1353  CD  PRO A 102      11.858   7.469   3.937  1.00 93.95           C
ATOM   1354 1HD  PRO A 102      11.045   8.185   4.062  1.00 93.95           H
ATOM   1355 2HD  PRO A 102      11.593   6.835   3.092  1.00 93.95           H
ATOM   1356  N   PHE A 103      11.772   8.113   7.559  1.00 92.32           N
ATOM   1357  CA  PHE A 103      11.359   8.520   8.891  1.00 92.32           C
ATOM   1358  C   PHE A 103      11.093   7.303   9.779  1.00 92.32           C
ATOM   1359  O   PHE A 103      11.466   7.292  10.951  1.00 92.32           O
ATOM   1360  HA  PHE A 103      12.172   9.108   9.317  1.00 92.32           H
ATOM   1361  CB  PHE A 103      10.060   9.314   8.734  1.00 92.32           C
ATOM   1362 1HB  PHE A 103       9.335   8.703   8.197  1.00 92.32           H
ATOM   1363 2HB  PHE A 103       9.643   9.509   9.722  1.00 92.32           H
ATOM   1364  CG  PHE A 103      10.230  10.644   7.996  1.00 92.32           C
ATOM   1365  CD1 PHE A 103      10.559  11.768   8.687  1.00 92.32           C
ATOM   1366  HD1 PHE A 103      10.702  11.721   9.767  1.00 92.32           H
ATOM   1367  CD2 PHE A 103      10.052  10.702   6.649  1.00 92.32           C
ATOM   1368  HD2 PHE A 103       9.788   9.801   6.095  1.00 92.32           H
ATOM   1369  CE1 PHE A 103      10.716  13.002   8.003  1.00 92.32           C
ATOM   1370  HE1 PHE A 103      10.980  13.903   8.557  1.00 92.32           H
ATOM   1371  CE2 PHE A 103      10.209  11.936   5.964  1.00 92.32           C
ATOM   1372  HE2 PHE A 103      10.066  11.983   4.885  1.00 92.32           H
ATOM   1373  CZ  PHE A 103      10.538  13.060   6.656  1.00 92.32           C
ATOM   1374  HZ  PHE A 103      10.659  14.007   6.130  1.00 92.32           H
ATOM   1375  HN  PHE A 103      11.131   8.345   6.828  1.00 92.32           H
ATOM   1376  N   TRP A 104      10.451   6.307   9.187  1.00 86.91           N
ATOM   1377  CA  TRP A 104      10.083   5.110   9.924  1.00 86.91           C
ATOM   1378  C   TRP A 104      11.363   4.331  10.231  1.00 86.91           C
ATOM   1379  O   TRP A 104      11.448   3.645  11.249  1.00 86.91           O
ATOM   1380  HA  TRP A 104       9.606   5.424  10.853  1.00 86.91           H
ATOM   1381  CB  TRP A 104       9.052   4.285   9.151  1.00 86.91           C
ATOM   1382 1HB  TRP A 104       9.433   4.094   8.148  1.00 86.91           H
ATOM   1383 2HB  TRP A 104       8.937   3.317   9.638  1.00 86.91           H
ATOM   1384  CG  TRP A 104       7.678   4.950   9.041  1.00 86.91           C
ATOM   1385  CD1 TRP A 104       7.066   5.402   7.938  1.00 86.91           C
ATOM   1386  HD1 TRP A 104       7.491   5.349   6.935  1.00 86.91           H
ATOM   1387  CD2 TRP A 104       6.765   5.221  10.125  1.00 86.91           C
ATOM   1388  NE1 TRP A 104       5.831   5.942   8.230  1.00 86.91           N
ATOM   1389  HE1 TRP A 104       5.189   6.342   7.575  1.00 86.91           H
ATOM   1390  CE2 TRP A 104       5.642   5.829   9.603  1.00 86.91           C
ATOM   1391  CE3 TRP A 104       6.884   4.961  11.502  1.00 86.91           C
ATOM   1392  HE3 TRP A 104       7.761   4.483  11.939  1.00 86.91           H
ATOM   1393  CZ2 TRP A 104       4.552   6.228  10.385  1.00 86.91           C
ATOM   1394  HZ2 TRP A 104       3.675   6.706   9.948  1.00 86.91           H
ATOM   1395  CZ3 TRP A 104       5.787   5.366  12.271  1.00 86.91           C
ATOM   1396  HZ3 TRP A 104       5.827   5.188  13.345  1.00 86.91           H
ATOM   1397  CH2 TRP A 104       4.648   5.979  11.760  1.00 86.91           C
ATOM   1398  HH2 TRP A 104       3.835   6.265  12.426  1.00 86.91           H
ATOM   1399  HN  TRP A 104      10.183   6.309   8.223  1.00 86.91           H
ATOM   1400  N   ALA A 105      12.328   4.464   9.333  1.00 94.14           N
ATOM   1401  CA  ALA A 105      13.610   3.803   9.509  1.00 94.14           C
ATOM   1402  C   ALA A 105      14.284   4.336  10.776  1.00 94.14           C
ATOM   1403  O   ALA A 105      14.782   3.562  11.591  1.00 94.14           O
ATOM   1404  HA  ALA A 105      13.421   2.737   9.630  1.00 94.14           H
ATOM   1405  CB  ALA A 105      14.469   4.013   8.260  1.00 94.14           C
ATOM   1406 1HB  ALA A 105      13.959   3.591   7.394  1.00 94.14           H
ATOM   1407 2HB  ALA A 105      14.628   5.080   8.104  1.00 94.14           H
ATOM   1408 3HB  ALA A 105      15.431   3.518   8.393  1.00 94.14           H
ATOM   1409  HN  ALA A 105      12.244   5.008   8.499  1.00 94.14           H
ATOM   1410  N   ILE A 106      14.277   5.655  10.901  1.00 91.00           N
ATOM   1411  CA  ILE A 106      14.902   6.302  12.042  1.00 91.00           C
ATOM   1412  C   ILE A 106      14.132   5.939  13.314  1.00 91.00           C
ATOM   1413  O   ILE A 106      14.733   5.626  14.340  1.00 91.00           O
ATOM   1414  HA  ILE A 106      15.914   5.907  12.127  1.00 91.00           H
ATOM   1415  CB  ILE A 106      15.022   7.809  11.805  1.00 91.00           C
ATOM   1416  HB  ILE A 106      14.047   8.184  11.491  1.00 91.00           H
ATOM   1417  CG1 ILE A 106      16.007   8.109  10.673  1.00 91.00           C
ATOM   1418 1HG1 ILE A 106      17.028   7.965  11.027  1.00 91.00           H
ATOM   1419 2HG1 ILE A 106      15.851   7.406   9.855  1.00 91.00           H
ATOM   1420  CG2 ILE A 106      15.393   8.539  13.097  1.00 91.00           C
ATOM   1421 1HG2 ILE A 106      14.622   8.364  13.847  1.00 91.00           H
ATOM   1422 2HG2 ILE A 106      16.349   8.166  13.463  1.00 91.00           H
ATOM   1423 3HG2 ILE A 106      15.472   9.608  12.899  1.00 91.00           H
ATOM   1424  CD1 ILE A 106      15.835   9.541  10.162  1.00 91.00           C
ATOM   1425 1HD1 ILE A 106      14.821   9.673   9.787  1.00 91.00           H
ATOM   1426 2HD1 ILE A 106      16.016  10.241  10.978  1.00 91.00           H
ATOM   1427 3HD1 ILE A 106      16.548   9.727   9.358  1.00 91.00           H
ATOM   1428  HN  ILE A 106      13.855   6.277  10.241  1.00 91.00           H
ATOM   1429  N   ALA A 107      12.813   5.993  13.204  1.00 92.05           N
ATOM   1430  CA  ALA A 107      11.956   5.761  14.354  1.00 92.05           C
ATOM   1431  C   ALA A 107      12.173   4.336  14.867  1.00 92.05           C
ATOM   1432  O   ALA A 107      12.168   4.099  16.074  1.00 92.05           O
ATOM   1433  HA  ALA A 107      12.247   6.466  15.133  1.00 92.05           H
ATOM   1434  CB  ALA A 107      10.499   6.026  13.968  1.00 92.05           C
ATOM   1435 1HB  ALA A 107      10.393   7.060  13.639  1.00 92.05           H
ATOM   1436 2HB  ALA A 107      10.210   5.356  13.159  1.00 92.05           H
ATOM   1437 3HB  ALA A 107       9.857   5.852  14.831  1.00 92.05           H
ATOM   1438  HN  ALA A 107      12.330   6.190  12.350  1.00 92.05           H
ATOM   1439  N   ALA A 108      12.358   3.423  13.924  1.00 91.59           N
ATOM   1440  CA  ALA A 108      12.522   2.020  14.263  1.00 91.59           C
ATOM   1441  C   ALA A 108      13.907   1.807  14.879  1.00 91.59           C
ATOM   1442  O   ALA A 108      14.094   0.912  15.701  1.00 91.59           O
ATOM   1443  HA  ALA A 108      11.763   1.766  15.002  1.00 91.59           H
ATOM   1444  CB  ALA A 108      12.302   1.164  13.014  1.00 91.59           C
ATOM   1445 1HB  ALA A 108      11.294   1.330  12.633  1.00 91.59           H
ATOM   1446 2HB  ALA A 108      13.029   1.441  12.251  1.00 91.59           H
ATOM   1447 3HB  ALA A 108      12.426   0.111  13.268  1.00 91.59           H
ATOM   1448  HN  ALA A 108      12.396   3.629  12.946  1.00 91.59           H
ATOM   1449  N   ALA A 109      14.842   2.646  14.457  1.00 90.14           N
ATOM   1450  CA  ALA A 109      16.224   2.500  14.880  1.00 90.14           C
ATOM   1451  C   ALA A 109      16.345   2.887  16.356  1.00 90.14           C
ATOM   1452  O   ALA A 109      17.144   2.307  17.090  1.00 90.14           O
ATOM   1453  HA  ALA A 109      16.497   1.451  14.765  1.00 90.14           H
ATOM   1454  CB  ALA A 109      17.126   3.346  13.980  1.00 90.14           C
ATOM   1455 1HB  ALA A 109      17.025   3.011  12.947  1.00 90.14           H
ATOM   1456 2HB  ALA A 109      16.833   4.393  14.053  1.00 90.14           H
ATOM   1457 3HB  ALA A 109      18.163   3.236  14.298  1.00 90.14           H
ATOM   1458  HN  ALA A 109      14.668   3.413  13.839  1.00 90.14           H
ATOM   1459  N   ASP A 110      15.540   3.865  16.746  1.00 81.28           N
ATOM   1460  CA  ASP A 110      15.647   4.435  18.078  1.00 81.28           C
ATOM   1461  C   ASP A 110      14.258   4.861  18.558  1.00 81.28           C
ATOM   1462  O   ASP A 110      13.522   4.059  19.129  1.00 81.28           O
ATOM   1463  HA  ASP A 110      16.077   3.646  18.694  1.00 81.28           H
ATOM   1464  CB  ASP A 110      16.547   5.673  18.077  1.00 81.28           C
ATOM   1465 1HB  ASP A 110      17.485   5.444  17.571  1.00 81.28           H
ATOM   1466 2HB  ASP A 110      16.069   6.474  17.513  1.00 81.28           H
ATOM   1467  CG  ASP A 110      16.832   6.145  19.504  1.00 81.28           C
ATOM   1468  OD1 ASP A 110      16.422   5.418  20.434  1.00 81.28           O
ATOM   1469  OD2 ASP A 110      17.453   7.222  19.632  1.00 81.28           O
ATOM   1470  HN  ASP A 110      14.827   4.265  16.170  1.00 81.28           H
ATOM   1471  N   GLN A 111      13.942   6.124  18.309  1.00 83.61           N
ATOM   1472  CA  GLN A 111      12.652   6.664  18.702  1.00 83.61           C
ATOM   1473  C   GLN A 111      12.220   7.765  17.732  1.00 83.61           C
ATOM   1474  O   GLN A 111      12.994   8.175  16.868  1.00 83.61           O
ATOM   1475  HA  GLN A 111      11.957   5.826  18.644  1.00 83.61           H
ATOM   1476  CB  GLN A 111      12.691   7.184  20.140  1.00 83.61           C
ATOM   1477 1HB  GLN A 111      11.718   7.599  20.407  1.00 83.61           H
ATOM   1478 2HB  GLN A 111      12.883   6.358  20.825  1.00 83.61           H
ATOM   1479  CG  GLN A 111      13.771   8.255  20.307  1.00 83.61           C
ATOM   1480 1HG  GLN A 111      14.747   7.833  20.066  1.00 83.61           H
ATOM   1481 2HG  GLN A 111      13.593   9.068  19.604  1.00 83.61           H
ATOM   1482  CD  GLN A 111      13.784   8.802  21.736  1.00 83.61           C
ATOM   1483  OE1 GLN A 111      12.824   8.690  22.480  1.00 83.61           O
ATOM   1484  NE2 GLN A 111      14.923   9.399  22.076  1.00 83.61           N
ATOM   1485 1HE2 GLN A 111      15.673   9.457  21.417  1.00 83.61           H
ATOM   1486 2HE2 GLN A 111      15.029   9.789  22.990  1.00 83.61           H
ATOM   1487  HN  GLN A 111      14.549   6.771  17.848  1.00 83.61           H
ATOM   1488  N   TRP A 112      10.985   8.212  17.906  1.00 89.50           N
ATOM   1489  CA  TRP A 112      10.458   9.293  17.091  1.00 89.50           C
ATOM   1490  C   TRP A 112      11.108  10.597  17.557  1.00 89.50           C
ATOM   1491  O   TRP A 112      10.833  11.073  18.657  1.00 89.50           O
ATOM   1492  HA  TRP A 112      10.729   9.091  16.054  1.00 89.50           H
ATOM   1493  CB  TRP A 112       8.930   9.332  17.152  1.00 89.50           C
ATOM   1494 1HB  TRP A 112       8.542   8.338  16.927  1.00 89.50           H
ATOM   1495 2HB  TRP A 112       8.623   9.570  18.171  1.00 89.50           H
ATOM   1496  CG  TRP A 112       8.293  10.341  16.195  1.00 89.50           C
ATOM   1497  CD1 TRP A 112       7.885  11.589  16.463  1.00 89.50           C
ATOM   1498  HD1 TRP A 112       7.959  12.061  17.443  1.00 89.50           H
ATOM   1499  CD2 TRP A 112       8.008  10.136  14.795  1.00 89.50           C
ATOM   1500  NE1 TRP A 112       7.359  12.201  15.343  1.00 89.50           N
ATOM   1501  HE1 TRP A 112       6.991  13.129  15.294  1.00 89.50           H
ATOM   1502  CE2 TRP A 112       7.436  11.289  14.297  1.00 89.50           C
ATOM   1503  CE3 TRP A 112       8.225   9.014  13.977  1.00 89.50           C
ATOM   1504  HE3 TRP A 112       8.675   8.092  14.346  1.00 89.50           H
ATOM   1505  CZ2 TRP A 112       7.034  11.432  12.963  1.00 89.50           C
ATOM   1506  HZ2 TRP A 112       6.585  12.353  12.594  1.00 89.50           H
ATOM   1507  CZ3 TRP A 112       7.818   9.172  12.647  1.00 89.50           C
ATOM   1508  HZ3 TRP A 112       7.964   8.331  11.969  1.00 89.50           H
ATOM   1509  CH2 TRP A 112       7.241  10.326  12.130  1.00 89.50           C
ATOM   1510  HH2 TRP A 112       6.951  10.370  11.080  1.00 89.50           H
ATOM   1511  HN  TRP A 112      10.350   7.849  18.588  1.00 89.50           H
ATOM   1512  N   LYS A 113      11.958  11.138  16.696  1.00 82.08           N
ATOM   1513  CA  LYS A 113      12.773  12.283  17.068  1.00 82.08           C
ATOM   1514  C   LYS A 113      12.164  13.552  16.469  1.00 82.08           C
ATOM   1515  O   LYS A 113      12.764  14.624  16.536  1.00 82.08           O
ATOM   1516  HA  LYS A 113      12.744  12.365  18.154  1.00 82.08           H
ATOM   1517  CB  LYS A 113      14.232  12.053  16.669  1.00 82.08           C
ATOM   1518 1HB  LYS A 113      14.302  11.919  15.590  1.00 82.08           H
ATOM   1519 2HB  LYS A 113      14.823  12.934  16.919  1.00 82.08           H
ATOM   1520  CG  LYS A 113      14.808  10.827  17.380  1.00 82.08           C
ATOM   1521 1HG  LYS A 113      14.650  10.917  18.455  1.00 82.08           H
ATOM   1522 2HG  LYS A 113      14.279   9.931  17.054  1.00 82.08           H
ATOM   1523  CD  LYS A 113      16.303  10.677  17.090  1.00 82.08           C
ATOM   1524 1HD  LYS A 113      16.459  10.559  16.018  1.00 82.08           H
ATOM   1525 2HD  LYS A 113      16.828  11.583  17.391  1.00 82.08           H
ATOM   1526  CE  LYS A 113      16.887   9.472  17.831  1.00 82.08           C
ATOM   1527 1HE  LYS A 113      16.718   9.580  18.902  1.00 82.08           H
ATOM   1528 2HE  LYS A 113      16.375   8.562  17.518  1.00 82.08           H
ATOM   1529  NZ  LYS A 113      18.337   9.351  17.561  1.00 82.08           N
ATOM   1530 1HZ  LYS A 113      18.707   8.548  18.056  1.00 82.08           H
ATOM   1531 2HZ  LYS A 113      18.487   9.233  16.565  1.00 82.08           H
ATOM   1532 3HZ  LYS A 113      18.811  10.190  17.877  1.00 82.08           H
ATOM   1533  HN  LYS A 113      12.094  10.808  15.762  1.00 82.08           H
ATOM   1534  N   PHE A 114      10.980  13.390  15.898  1.00 87.86           N
ATOM   1535  CA  PHE A 114      10.365  14.461  15.132  1.00 87.86           C
ATOM   1536  C   PHE A 114       9.181  15.066  15.888  1.00 87.86           C
ATOM   1537  O   PHE A 114       8.741  14.520  16.899  1.00 87.86           O
ATOM   1538  HA  PHE A 114      11.126  15.226  14.979  1.00 87.86           H
ATOM   1539  CB  PHE A 114       9.860  13.844  13.826  1.00 87.86           C
ATOM   1540 1HB  PHE A 114       9.041  13.161  14.052  1.00 87.86           H
ATOM   1541 2HB  PHE A 114       9.450  14.635  13.197  1.00 87.86           H
ATOM   1542  CG  PHE A 114      10.932  13.089  13.038  1.00 87.86           C
ATOM   1543  CD1 PHE A 114      11.858  13.778  12.318  1.00 87.86           C
ATOM   1544  HD1 PHE A 114      11.836  14.868  12.303  1.00 87.86           H
ATOM   1545  CD2 PHE A 114      10.960  11.730  13.058  1.00 87.86           C
ATOM   1546  HD2 PHE A 114      10.218  11.178  13.634  1.00 87.86           H
ATOM   1547  CE1 PHE A 114      12.853  13.077  11.587  1.00 87.86           C
ATOM   1548  HE1 PHE A 114      13.595  13.629  11.010  1.00 87.86           H
ATOM   1549  CE2 PHE A 114      11.955  11.029  12.326  1.00 87.86           C
ATOM   1550  HE2 PHE A 114      11.977   9.939  12.342  1.00 87.86           H
ATOM   1551  CZ  PHE A 114      12.881  11.718  11.606  1.00 87.86           C
ATOM   1552  HZ  PHE A 114      13.645  11.180  11.045  1.00 87.86           H
ATOM   1553  HN  PHE A 114      10.444  12.547  15.951  1.00 87.86           H
ATOM   1554  N   GLN A 115       8.699  16.186  15.370  1.00 80.74           N
ATOM   1555  CA  GLN A 115       7.601  16.894  16.006  1.00 80.74           C
ATOM   1556  C   GLN A 115       6.282  16.160  15.757  1.00 80.74           C
ATOM   1557  O   GLN A 115       6.200  15.302  14.879  1.00 80.74           O
ATOM   1558  HA  GLN A 115       7.832  16.888  17.072  1.00 80.74           H
ATOM   1559  CB  GLN A 115       7.524  18.341  15.517  1.00 80.74           C
ATOM   1560 1HB  GLN A 115       7.447  18.358  14.430  1.00 80.74           H
ATOM   1561 2HB  GLN A 115       6.623  18.814  15.907  1.00 80.74           H
ATOM   1562  CG  GLN A 115       8.755  19.135  15.959  1.00 80.74           C
ATOM   1563 1HG  GLN A 115       8.858  19.079  17.042  1.00 80.74           H
ATOM   1564 2HG  GLN A 115       9.653  18.690  15.529  1.00 80.74           H
ATOM   1565  CD  GLN A 115       8.647  20.599  15.526  1.00 80.74           C
ATOM   1566  OE1 GLN A 115       7.738  20.999  14.819  1.00 80.74           O
ATOM   1567  NE2 GLN A 115       9.625  21.373  15.989  1.00 80.74           N
ATOM   1568 1HE2 GLN A 115      10.342  20.982  16.566  1.00 80.74           H
ATOM   1569 2HE2 GLN A 115       9.642  22.347  15.761  1.00 80.74           H
ATOM   1570  HN  GLN A 115       9.045  16.609  14.532  1.00 80.74           H
ATOM   1571  N   THR A 116       5.281  16.524  16.546  1.00 86.78           N
ATOM   1572  CA  THR A 116       3.971  15.907  16.425  1.00 86.78           C
ATOM   1573  C   THR A 116       3.410  16.117  15.017  1.00 86.78           C
ATOM   1574  O   THR A 116       2.798  15.214  14.448  1.00 86.78           O
ATOM   1575  HA  THR A 116       4.082  14.832  16.568  1.00 86.78           H
ATOM   1576  CB  THR A 116       3.076  16.479  17.527  1.00 86.78           C
ATOM   1577  HB  THR A 116       2.780  17.502  17.296  1.00 86.78           H
ATOM   1578  OG1 THR A 116       3.842  16.314  18.717  1.00 86.78           O
ATOM   1579  HG1 THR A 116       3.471  16.890  19.445  1.00 86.78           H
ATOM   1580  CG2 THR A 116       1.827  15.628  17.767  1.00 86.78           C
ATOM   1581 1HG2 THR A 116       2.124  14.622  18.064  1.00 86.78           H
ATOM   1582 2HG2 THR A 116       1.240  15.578  16.850  1.00 86.78           H
ATOM   1583 3HG2 THR A 116       1.227  16.078  18.558  1.00 86.78           H
ATOM   1584  HN  THR A 116       5.354  17.225  17.255  1.00 86.78           H
ATOM   1585  N   PHE A 117       3.639  17.313  14.496  1.00 90.26           N
ATOM   1586  CA  PHE A 117       3.152  17.658  13.171  1.00 90.26           C
ATOM   1587  C   PHE A 117       3.656  16.660  12.125  1.00 90.26           C
ATOM   1588  O   PHE A 117       2.885  16.187  11.292  1.00 90.26           O
ATOM   1589  HA  PHE A 117       2.064  17.625  13.207  1.00 90.26           H
ATOM   1590  CB  PHE A 117       3.702  19.046  12.839  1.00 90.26           C
ATOM   1591 1HB  PHE A 117       3.335  19.758  13.578  1.00 90.26           H
ATOM   1592 2HB  PHE A 117       4.789  19.027  12.929  1.00 90.26           H
ATOM   1593  CG  PHE A 117       3.329  19.546  11.442  1.00 90.26           C
ATOM   1594  CD1 PHE A 117       4.264  19.566  10.455  1.00 90.26           C
ATOM   1595  HD1 PHE A 117       5.280  19.225  10.658  1.00 90.26           H
ATOM   1596  CD2 PHE A 117       2.063  19.971  11.187  1.00 90.26           C
ATOM   1597  HD2 PHE A 117       1.314  19.956  11.979  1.00 90.26           H
ATOM   1598  CE1 PHE A 117       3.918  20.030   9.158  1.00 90.26           C
ATOM   1599  HE1 PHE A 117       4.668  20.045   8.367  1.00 90.26           H
ATOM   1600  CE2 PHE A 117       1.717  20.435   9.891  1.00 90.26           C
ATOM   1601  HE2 PHE A 117       0.702  20.776   9.687  1.00 90.26           H
ATOM   1602  CZ  PHE A 117       2.652  20.455   8.903  1.00 90.26           C
ATOM   1603  HZ  PHE A 117       2.386  20.811   7.908  1.00 90.26           H
ATOM   1604  HN  PHE A 117       4.145  18.039  14.962  1.00 90.26           H
ATOM   1605  N   MET A 118       4.946  16.370  12.204  1.00 87.57           N
ATOM   1606  CA  MET A 118       5.564  15.446  11.268  1.00 87.57           C
ATOM   1607  C   MET A 118       4.973  14.042  11.412  1.00 87.57           C
ATOM   1608  O   MET A 118       4.863  13.307  10.433  1.00 87.57           O
ATOM   1609  HA  MET A 118       5.342  15.841  10.276  1.00 87.57           H
ATOM   1610  CB  MET A 118       7.072  15.394  11.521  1.00 87.57           C
ATOM   1611 1HB  MET A 118       7.260  15.245  12.584  1.00 87.57           H
ATOM   1612 2HB  MET A 118       7.503  14.541  10.998  1.00 87.57           H
ATOM   1613  CG  MET A 118       7.751  16.683  11.053  1.00 87.57           C
ATOM   1614 1HG  MET A 118       7.392  17.527  11.641  1.00 87.57           H
ATOM   1615 2HG  MET A 118       8.827  16.616  11.214  1.00 87.57           H
ATOM   1616  SD  MET A 118       7.411  16.958   9.322  1.00 87.57           S
ATOM   1617  CE  MET A 118       8.276  15.568   8.611  1.00 87.57           C
ATOM   1618 1HE  MET A 118       9.334  15.628   8.870  1.00 87.57           H
ATOM   1619 2HE  MET A 118       7.858  14.641   9.003  1.00 87.57           H
ATOM   1620 3HE  MET A 118       8.166  15.588   7.527  1.00 87.57           H
ATOM   1621  HN  MET A 118       5.565  16.754  12.889  1.00 87.57           H
ATOM   1622  N   CYS A 119       4.607  13.713  12.643  1.00 92.33           N
ATOM   1623  CA  CYS A 119       3.979  12.432  12.919  1.00 92.33           C
ATOM   1624  C   CYS A 119       2.672  12.357  12.128  1.00 92.33           C
ATOM   1625  O   CYS A 119       2.410  11.367  11.448  1.00 92.33           O
ATOM   1626  HA  CYS A 119       4.677  11.663  12.587  1.00 92.33           H
ATOM   1627  CB  CYS A 119       3.752  12.225  14.418  1.00 92.33           C
ATOM   1628 1HB  CYS A 119       4.710  12.178  14.936  1.00 92.33           H
ATOM   1629 2HB  CYS A 119       3.207  13.073  14.832  1.00 92.33           H
ATOM   1630  SG  CYS A 119       2.812  10.681  14.701  1.00 92.33           S
ATOM   1631  HN  CYS A 119       4.734  14.302  13.440  1.00 92.33           H
ATOM   1632  N   LYS A 120       1.886  13.418  12.243  1.00 90.58           N
ATOM   1633  CA  LYS A 120       0.602  13.475  11.566  1.00 90.58           C
ATOM   1634  C   LYS A 120       0.821  13.356  10.057  1.00 90.58           C
ATOM   1635  O   LYS A 120       0.145  12.576   9.388  1.00 90.58           O
ATOM   1636  HA  LYS A 120       0.018  12.617  11.899  1.00 90.58           H
ATOM   1637  CB  LYS A 120      -0.166  14.733  11.979  1.00 90.58           C
ATOM   1638 1HB  LYS A 120       0.459  15.612  11.825  1.00 90.58           H
ATOM   1639 2HB  LYS A 120      -1.044  14.852  11.344  1.00 90.58           H
ATOM   1640  CG  LYS A 120      -0.596  14.656  13.445  1.00 90.58           C
ATOM   1641 1HG  LYS A 120      -1.014  13.671  13.654  1.00 90.58           H
ATOM   1642 2HG  LYS A 120       0.275  14.776  14.090  1.00 90.58           H
ATOM   1643  CD  LYS A 120      -1.630  15.735  13.770  1.00 90.58           C
ATOM   1644 1HD  LYS A 120      -1.183  16.721  13.649  1.00 90.58           H
ATOM   1645 2HD  LYS A 120      -2.460  15.673  13.066  1.00 90.58           H
ATOM   1646  CE  LYS A 120      -2.155  15.579  15.199  1.00 90.58           C
ATOM   1647 1HE  LYS A 120      -2.184  14.523  15.469  1.00 90.58           H
ATOM   1648 2HE  LYS A 120      -1.476  16.068  15.898  1.00 90.58           H
ATOM   1649  NZ  LYS A 120      -3.509  16.165  15.321  1.00 90.58           N
ATOM   1650 1HZ  LYS A 120      -3.834  16.069  16.277  1.00 90.58           H
ATOM   1651 2HZ  LYS A 120      -3.475  17.147  15.073  1.00 90.58           H
ATOM   1652 3HZ  LYS A 120      -4.144  15.680  14.698  1.00 90.58           H
ATOM   1653  HN  LYS A 120       2.114  14.226  12.786  1.00 90.58           H
ATOM   1654  N   VAL A 121       1.767  14.142   9.564  1.00 92.21           N
ATOM   1655  CA  VAL A 121       2.010  14.214   8.133  1.00 92.21           C
ATOM   1656  C   VAL A 121       2.434  12.836   7.622  1.00 92.21           C
ATOM   1657  O   VAL A 121       1.882  12.337   6.643  1.00 92.21           O
ATOM   1658  HA  VAL A 121       1.072  14.493   7.654  1.00 92.21           H
ATOM   1659  CB  VAL A 121       3.039  15.306   7.832  1.00 92.21           C
ATOM   1660  HB  VAL A 121       3.911  15.127   8.461  1.00 92.21           H
ATOM   1661  CG1 VAL A 121       3.493  15.243   6.372  1.00 92.21           C
ATOM   1662 1HG1 VAL A 121       3.945  14.272   6.173  1.00 92.21           H
ATOM   1663 2HG1 VAL A 121       2.632  15.384   5.718  1.00 92.21           H
ATOM   1664 3HG1 VAL A 121       4.224  16.030   6.185  1.00 92.21           H
ATOM   1665  CG2 VAL A 121       2.487  16.690   8.176  1.00 92.21           C
ATOM   1666 1HG2 VAL A 121       1.591  16.881   7.584  1.00 92.21           H
ATOM   1667 2HG2 VAL A 121       2.237  16.729   9.236  1.00 92.21           H
ATOM   1668 3HG2 VAL A 121       3.238  17.447   7.952  1.00 92.21           H
ATOM   1669  HN  VAL A 121       2.360  14.721  10.123  1.00 92.21           H
ATOM   1670  N   VAL A 122       3.410  12.260   8.308  1.00 91.02           N
ATOM   1671  CA  VAL A 122       4.045  11.044   7.829  1.00 91.02           C
ATOM   1672  C   VAL A 122       3.017   9.911   7.808  1.00 91.02           C
ATOM   1673  O   VAL A 122       2.933   9.161   6.836  1.00 91.02           O
ATOM   1674  HA  VAL A 122       4.383  11.229   6.809  1.00 91.02           H
ATOM   1675  CB  VAL A 122       5.272  10.722   8.684  1.00 91.02           C
ATOM   1676  HB  VAL A 122       4.963  10.731   9.730  1.00 91.02           H
ATOM   1677  CG1 VAL A 122       5.812   9.326   8.365  1.00 91.02           C
ATOM   1678 1HG1 VAL A 122       5.040   8.583   8.568  1.00 91.02           H
ATOM   1679 2HG1 VAL A 122       6.096   9.278   7.314  1.00 91.02           H
ATOM   1680 3HG1 VAL A 122       6.683   9.123   8.987  1.00 91.02           H
ATOM   1681  CG2 VAL A 122       6.358  11.784   8.506  1.00 91.02           C
ATOM   1682 1HG2 VAL A 122       6.662  11.821   7.460  1.00 91.02           H
ATOM   1683 2HG2 VAL A 122       5.968  12.757   8.806  1.00 91.02           H
ATOM   1684 3HG2 VAL A 122       7.219  11.531   9.125  1.00 91.02           H
ATOM   1685  HN  VAL A 122       3.766  12.609   9.175  1.00 91.02           H
ATOM   1686  N   ASN A 123       2.260   9.821   8.892  1.00 90.33           N
ATOM   1687  CA  ASN A 123       1.236   8.796   9.008  1.00 90.33           C
ATOM   1688  C   ASN A 123       0.188   9.003   7.913  1.00 90.33           C
ATOM   1689  O   ASN A 123      -0.241   8.045   7.271  1.00 90.33           O
ATOM   1690  HA  ASN A 123       1.766   7.850   8.905  1.00 90.33           H
ATOM   1691  CB  ASN A 123       0.528   8.876  10.362  1.00 90.33           C
ATOM   1692 1HB  ASN A 123       0.586   9.894  10.747  1.00 90.33           H
ATOM   1693 2HB  ASN A 123      -0.529   8.642  10.237  1.00 90.33           H
ATOM   1694  CG  ASN A 123       1.155   7.908  11.367  1.00 90.33           C
ATOM   1695  OD1 ASN A 123       1.889   6.998  11.016  1.00 90.33           O
ATOM   1696  ND2 ASN A 123       0.827   8.153  12.632  1.00 90.33           N
ATOM   1697 1HD2 ASN A 123       0.220   8.917  12.852  1.00 90.33           H
ATOM   1698 2HD2 ASN A 123       1.188   7.575  13.363  1.00 90.33           H
ATOM   1699  HN  ASN A 123       2.337  10.433   9.680  1.00 90.33           H
ATOM   1700  N   SER A 124      -0.195  10.258   7.733  1.00 91.34           N
ATOM   1701  CA  SER A 124      -1.244  10.593   6.785  1.00 91.34           C
ATOM   1702  C   SER A 124      -0.787  10.265   5.362  1.00 91.34           C
ATOM   1703  O   SER A 124      -1.539   9.681   4.584  1.00 91.34           O
ATOM   1704  HA  SER A 124      -2.095   9.972   7.066  1.00 91.34           H
ATOM   1705  CB  SER A 124      -1.633  12.069   6.892  1.00 91.34           C
ATOM   1706 1HB  SER A 124      -0.782  12.689   6.611  1.00 91.34           H
ATOM   1707 2HB  SER A 124      -2.432  12.285   6.183  1.00 91.34           H
ATOM   1708  OG  SER A 124      -2.058  12.415   8.207  1.00 91.34           O
ATOM   1709  HG  SER A 124      -1.385  13.017   8.636  1.00 91.34           H
ATOM   1710  HN  SER A 124       0.198  11.038   8.221  1.00 91.34           H
ATOM   1711  N   MET A 125       0.443  10.657   5.065  1.00 85.59           N
ATOM   1712  CA  MET A 125       1.011  10.409   3.751  1.00 85.59           C
ATOM   1713  C   MET A 125       1.045   8.911   3.442  1.00 85.59           C
ATOM   1714  O   MET A 125       0.639   8.487   2.361  1.00 85.59           O
ATOM   1715  HA  MET A 125       0.352  10.917   3.046  1.00 85.59           H
ATOM   1716  CB  MET A 125       2.431  10.975   3.692  1.00 85.59           C
ATOM   1717 1HB  MET A 125       2.968  10.715   4.605  1.00 85.59           H
ATOM   1718 2HB  MET A 125       2.973  10.521   2.863  1.00 85.59           H
ATOM   1719  CG  MET A 125       2.408  12.496   3.523  1.00 85.59           C
ATOM   1720 1HG  MET A 125       1.797  12.765   2.662  1.00 85.59           H
ATOM   1721 2HG  MET A 125       1.951  12.960   4.397  1.00 85.59           H
ATOM   1722  SD  MET A 125       4.070  13.111   3.306  1.00 85.59           S
ATOM   1723  CE  MET A 125       4.401  12.532   1.651  1.00 85.59           C
ATOM   1724 1HE  MET A 125       4.324  11.445   1.623  1.00 85.59           H
ATOM   1725 2HE  MET A 125       3.675  12.965   0.962  1.00 85.59           H
ATOM   1726 3HE  MET A 125       5.406  12.832   1.355  1.00 85.59           H
ATOM   1727  HN  MET A 125       1.048  11.134   5.703  1.00 85.59           H
ATOM   1728  N   TYR A 126       1.534   8.150   4.411  1.00 87.33           N
ATOM   1729  CA  TYR A 126       1.623   6.708   4.257  1.00 87.33           C
ATOM   1730  C   TYR A 126       0.259   6.108   3.913  1.00 87.33           C
ATOM   1731  O   TYR A 126       0.145   5.310   2.984  1.00 87.33           O
ATOM   1732  HA  TYR A 126       2.319   6.499   3.446  1.00 87.33           H
ATOM   1733  CB  TYR A 126       2.077   6.167   5.615  1.00 87.33           C
ATOM   1734 1HB  TYR A 126       3.100   6.493   5.801  1.00 87.33           H
ATOM   1735 2HB  TYR A 126       1.456   6.606   6.396  1.00 87.33           H
ATOM   1736  CG  TYR A 126       2.013   4.643   5.730  1.00 87.33           C
ATOM   1737  CD1 TYR A 126       0.928   4.041   6.334  1.00 87.33           C
ATOM   1738  HD1 TYR A 126       0.116   4.652   6.729  1.00 87.33           H
ATOM   1739  CD2 TYR A 126       3.041   3.870   5.229  1.00 87.33           C
ATOM   1740  HD2 TYR A 126       3.898   4.345   4.752  1.00 87.33           H
ATOM   1741  CE1 TYR A 126       0.868   2.607   6.442  1.00 87.33           C
ATOM   1742  HE1 TYR A 126       0.017   2.119   6.917  1.00 87.33           H
ATOM   1743  CE2 TYR A 126       2.981   2.435   5.337  1.00 87.33           C
ATOM   1744  HE2 TYR A 126       3.785   1.812   4.946  1.00 87.33           H
ATOM   1745  CZ  TYR A 126       1.897   1.874   5.939  1.00 87.33           C
ATOM   1746  OH  TYR A 126       1.840   0.519   6.041  1.00 87.33           O
ATOM   1747  HH  TYR A 126       1.111   0.254   6.671  1.00 87.33           H
ATOM   1748  HN  TYR A 126       1.864   8.504   5.286  1.00 87.33           H
ATOM   1749  N   LYS A 127      -0.742   6.515   4.680  1.00 86.03           N
ATOM   1750  CA  LYS A 127      -2.068   5.935   4.550  1.00 86.03           C
ATOM   1751  C   LYS A 127      -2.645   6.294   3.179  1.00 86.03           C
ATOM   1752  O   LYS A 127      -3.163   5.430   2.474  1.00 86.03           O
ATOM   1753  HA  LYS A 127      -1.958   4.852   4.605  1.00 86.03           H
ATOM   1754  CB  LYS A 127      -2.956   6.360   5.721  1.00 86.03           C
ATOM   1755 1HB  LYS A 127      -2.437   6.175   6.662  1.00 86.03           H
ATOM   1756 2HB  LYS A 127      -3.145   7.432   5.669  1.00 86.03           H
ATOM   1757  CG  LYS A 127      -4.284   5.601   5.707  1.00 86.03           C
ATOM   1758 1HG  LYS A 127      -5.027   6.150   6.285  1.00 86.03           H
ATOM   1759 2HG  LYS A 127      -4.659   5.537   4.685  1.00 86.03           H
ATOM   1760  CD  LYS A 127      -4.118   4.194   6.284  1.00 86.03           C
ATOM   1761 1HD  LYS A 127      -3.561   3.572   5.583  1.00 86.03           H
ATOM   1762 2HD  LYS A 127      -3.532   4.241   7.202  1.00 86.03           H
ATOM   1763  CE  LYS A 127      -5.478   3.555   6.572  1.00 86.03           C
ATOM   1764 1HE  LYS A 127      -6.256   4.075   6.014  1.00 86.03           H
ATOM   1765 2HE  LYS A 127      -5.479   2.520   6.231  1.00 86.03           H
ATOM   1766  NZ  LYS A 127      -5.779   3.606   8.020  1.00 86.03           N
ATOM   1767 1HZ  LYS A 127      -6.618   3.070   8.210  1.00 86.03           H
ATOM   1768 2HZ  LYS A 127      -5.002   3.214   8.541  1.00 86.03           H
ATOM   1769 3HZ  LYS A 127      -5.922   4.570   8.301  1.00 86.03           H
ATOM   1770  HN  LYS A 127      -0.658   7.226   5.378  1.00 86.03           H
ATOM   1771  N   MET A 128      -2.537   7.571   2.843  1.00 86.82           N
ATOM   1772  CA  MET A 128      -3.125   8.074   1.613  1.00 86.82           C
ATOM   1773  C   MET A 128      -2.509   7.390   0.391  1.00 86.82           C
ATOM   1774  O   MET A 128      -3.224   6.988  -0.525  1.00 86.82           O
ATOM   1775  HA  MET A 128      -4.187   7.833   1.676  1.00 86.82           H
ATOM   1776  CB  MET A 128      -2.902   9.585   1.520  1.00 86.82           C
ATOM   1777 1HB  MET A 128      -3.302  10.071   2.410  1.00 86.82           H
ATOM   1778 2HB  MET A 128      -1.833   9.797   1.495  1.00 86.82           H
ATOM   1779  CG  MET A 128      -3.572  10.162   0.272  1.00 86.82           C
ATOM   1780 1HG  MET A 128      -3.176   9.678  -0.620  1.00 86.82           H
ATOM   1781 2HG  MET A 128      -4.642   9.959   0.297  1.00 86.82           H
ATOM   1782  SD  MET A 128      -3.288  11.923   0.186  1.00 86.82           S
ATOM   1783  CE  MET A 128      -1.543  11.937  -0.191  1.00 86.82           C
ATOM   1784 1HE  MET A 128      -0.995  11.439   0.608  1.00 86.82           H
ATOM   1785 2HE  MET A 128      -1.370  11.414  -1.131  1.00 86.82           H
ATOM   1786 3HE  MET A 128      -1.199  12.968  -0.280  1.00 86.82           H
ATOM   1787  HN  MET A 128      -2.059   8.256   3.393  1.00 86.82           H
ATOM   1788  N   ASN A 129      -1.189   7.280   0.417  1.00 82.93           N
ATOM   1789  CA  ASN A 129      -0.459   6.758  -0.725  1.00 82.93           C
ATOM   1790  C   ASN A 129      -0.696   5.250  -0.831  1.00 82.93           C
ATOM   1791  O   ASN A 129      -0.753   4.703  -1.931  1.00 82.93           O
ATOM   1792  HA  ASN A 129      -0.846   7.302  -1.586  1.00 82.93           H
ATOM   1793  CB  ASN A 129       1.046   6.990  -0.570  1.00 82.93           C
ATOM   1794 1HB  ASN A 129       1.385   6.577   0.380  1.00 82.93           H
ATOM   1795 2HB  ASN A 129       1.582   6.460  -1.357  1.00 82.93           H
ATOM   1796  CG  ASN A 129       1.380   8.481  -0.633  1.00 82.93           C
ATOM   1797  OD1 ASN A 129       0.811   9.240  -1.400  1.00 82.93           O
ATOM   1798  ND2 ASN A 129       2.333   8.858   0.215  1.00 82.93           N
ATOM   1799 1HD2 ASN A 129       2.760   8.185   0.819  1.00 82.93           H
ATOM   1800 2HD2 ASN A 129       2.622   9.815   0.249  1.00 82.93           H
ATOM   1801  HN  ASN A 129      -0.622   7.540   1.199  1.00 82.93           H
ATOM   1802  N   PHE A 130      -0.829   4.621   0.328  1.00 87.49           N
ATOM   1803  CA  PHE A 130      -1.122   3.199   0.378  1.00 87.49           C
ATOM   1804  C   PHE A 130      -2.367   2.867  -0.448  1.00 87.49           C
ATOM   1805  O   PHE A 130      -2.324   2.002  -1.321  1.00 87.49           O
ATOM   1806  HA  PHE A 130      -0.262   2.676  -0.038  1.00 87.49           H
ATOM   1807  CB  PHE A 130      -1.389   2.849   1.844  1.00 87.49           C
ATOM   1808 1HB  PHE A 130      -0.474   3.002   2.415  1.00 87.49           H
ATOM   1809 2HB  PHE A 130      -2.132   3.540   2.242  1.00 87.49           H
ATOM   1810  CG  PHE A 130      -1.878   1.416   2.062  1.00 87.49           C
ATOM   1811  CD1 PHE A 130      -3.204   1.168   2.233  1.00 87.49           C
ATOM   1812  HD1 PHE A 130      -3.919   1.991   2.214  1.00 87.49           H
ATOM   1813  CD2 PHE A 130      -0.986   0.390   2.086  1.00 87.49           C
ATOM   1814  HD2 PHE A 130       0.077   0.588   1.950  1.00 87.49           H
ATOM   1815  CE1 PHE A 130      -3.657  -0.162   2.436  1.00 87.49           C
ATOM   1816  HE1 PHE A 130      -4.720  -0.361   2.573  1.00 87.49           H
ATOM   1817  CE2 PHE A 130      -1.439  -0.941   2.289  1.00 87.49           C
ATOM   1818  HE2 PHE A 130      -0.724  -1.763   2.308  1.00 87.49           H
ATOM   1819  CZ  PHE A 130      -2.765  -1.188   2.459  1.00 87.49           C
ATOM   1820  HZ  PHE A 130      -3.113  -2.210   2.615  1.00 87.49           H
ATOM   1821  HN  PHE A 130      -0.738   5.066   1.219  1.00 87.49           H
ATOM   1822  N   TYR A 131      -3.446   3.572  -0.143  1.00 91.86           N
ATOM   1823  CA  TYR A 131      -4.707   3.344  -0.828  1.00 91.86           C
ATOM   1824  C   TYR A 131      -4.611   3.746  -2.301  1.00 91.86           C
ATOM   1825  O   TYR A 131      -5.152   3.065  -3.170  1.00 91.86           O
ATOM   1826  HA  TYR A 131      -4.938   2.281  -0.763  1.00 91.86           H
ATOM   1827  CB  TYR A 131      -5.733   4.241  -0.132  1.00 91.86           C
ATOM   1828 1HB  TYR A 131      -5.282   5.216   0.054  1.00 91.86           H
ATOM   1829 2HB  TYR A 131      -6.575   4.403  -0.806  1.00 91.86           H
ATOM   1830  CG  TYR A 131      -6.257   3.678   1.190  1.00 91.86           C
ATOM   1831  CD1 TYR A 131      -6.829   2.422   1.227  1.00 91.86           C
ATOM   1832  HD1 TYR A 131      -6.907   1.832   0.314  1.00 91.86           H
ATOM   1833  CD2 TYR A 131      -6.159   4.425   2.346  1.00 91.86           C
ATOM   1834  HD2 TYR A 131      -5.707   5.417   2.317  1.00 91.86           H
ATOM   1835  CE1 TYR A 131      -7.323   1.892   2.471  1.00 91.86           C
ATOM   1836  HE1 TYR A 131      -7.776   0.902   2.514  1.00 91.86           H
ATOM   1837  CE2 TYR A 131      -6.652   3.895   3.591  1.00 91.86           C
ATOM   1838  HE2 TYR A 131      -6.580   4.475   4.511  1.00 91.86           H
ATOM   1839  CZ  TYR A 131      -7.210   2.655   3.592  1.00 91.86           C
ATOM   1840  OH  TYR A 131      -7.676   2.154   4.767  1.00 91.86           O
ATOM   1841  HH  TYR A 131      -7.950   2.901   5.373  1.00 91.86           H
ATOM   1842  HN  TYR A 131      -3.468   4.286   0.557  1.00 91.86           H
ATOM   1843  N   SER A 132      -3.919   4.852  -2.536  1.00 90.88           N
ATOM   1844  CA  SER A 132      -3.799   5.388  -3.881  1.00 90.88           C
ATOM   1845  C   SER A 132      -3.147   4.353  -4.800  1.00 90.88           C
ATOM   1846  O   SER A 132      -3.615   4.125  -5.915  1.00 90.88           O
ATOM   1847  HA  SER A 132      -4.820   5.595  -4.201  1.00 90.88           H
ATOM   1848  CB  SER A 132      -2.990   6.686  -3.886  1.00 90.88           C
ATOM   1849 1HB  SER A 132      -1.991   6.493  -3.495  1.00 90.88           H
ATOM   1850 2HB  SER A 132      -2.868   7.034  -4.912  1.00 90.88           H
ATOM   1851  OG  SER A 132      -3.613   7.706  -3.110  1.00 90.88           O
ATOM   1852  HG  SER A 132      -3.229   7.717  -2.187  1.00 90.88           H
ATOM   1853  HN  SER A 132      -3.447   5.377  -1.828  1.00 90.88           H
ATOM   1854  N   CYS A 133      -2.077   3.753  -4.299  1.00 88.01           N
ATOM   1855  CA  CYS A 133      -1.325   2.787  -5.081  1.00 88.01           C
ATOM   1856  C   CYS A 133      -2.266   1.643  -5.465  1.00 88.01           C
ATOM   1857  O   CYS A 133      -2.367   1.285  -6.638  1.00 88.01           O
ATOM   1858  HA  CYS A 133      -0.971   3.311  -5.969  1.00 88.01           H
ATOM   1859  CB  CYS A 133      -0.094   2.283  -4.326  1.00 88.01           C
ATOM   1860 1HB  CYS A 133      -0.383   1.930  -3.336  1.00 88.01           H
ATOM   1861 2HB  CYS A 133       0.344   1.435  -4.852  1.00 88.01           H
ATOM   1862  SG  CYS A 133       1.139   3.627  -4.173  1.00 88.01           S
ATOM   1863  HG  CYS A 133       2.173   2.918  -4.619  1.00 88.01           H
ATOM   1864  HN  CYS A 133      -1.724   3.918  -3.378  1.00 88.01           H
ATOM   1865  N   VAL A 134      -2.931   1.102  -4.455  1.00 86.91           N
ATOM   1866  CA  VAL A 134      -3.714  -0.108  -4.638  1.00 86.91           C
ATOM   1867  C   VAL A 134      -4.869   0.177  -5.600  1.00 86.91           C
ATOM   1868  O   VAL A 134      -5.174  -0.639  -6.469  1.00 86.91           O
ATOM   1869  HA  VAL A 134      -3.062  -0.858  -5.086  1.00 86.91           H
ATOM   1870  CB  VAL A 134      -4.183  -0.638  -3.281  1.00 86.91           C
ATOM   1871  HB  VAL A 134      -4.732   0.160  -2.781  1.00 86.91           H
ATOM   1872  CG1 VAL A 134      -5.134  -1.824  -3.455  1.00 86.91           C
ATOM   1873 1HG1 VAL A 134      -6.006  -1.510  -4.028  1.00 86.91           H
ATOM   1874 2HG1 VAL A 134      -4.621  -2.627  -3.984  1.00 86.91           H
ATOM   1875 3HG1 VAL A 134      -5.452  -2.181  -2.475  1.00 86.91           H
ATOM   1876  CG2 VAL A 134      -2.992  -1.014  -2.398  1.00 86.91           C
ATOM   1877 1HG2 VAL A 134      -2.405  -1.789  -2.891  1.00 86.91           H
ATOM   1878 2HG2 VAL A 134      -2.369  -0.135  -2.234  1.00 86.91           H
ATOM   1879 3HG2 VAL A 134      -3.354  -1.387  -1.440  1.00 86.91           H
ATOM   1880  HN  VAL A 134      -2.941   1.475  -3.528  1.00 86.91           H
ATOM   1881  N   LEU A 135      -5.481   1.337  -5.413  1.00 91.69           N
ATOM   1882  CA  LEU A 135      -6.636   1.712  -6.210  1.00 91.69           C
ATOM   1883  C   LEU A 135      -6.200   1.932  -7.660  1.00 91.69           C
ATOM   1884  O   LEU A 135      -6.947   1.632  -8.589  1.00 91.69           O
ATOM   1885  HA  LEU A 135      -7.336   0.877  -6.183  1.00 91.69           H
ATOM   1886  CB  LEU A 135      -7.346   2.918  -5.592  1.00 91.69           C
ATOM   1887 1HB  LEU A 135      -6.608   3.703  -5.424  1.00 91.69           H
ATOM   1888 2HB  LEU A 135      -8.063   3.304  -6.316  1.00 91.69           H
ATOM   1889  CG  LEU A 135      -8.082   2.660  -4.275  1.00 91.69           C
ATOM   1890  HG  LEU A 135      -7.375   2.228  -3.567  1.00 91.69           H
ATOM   1891  CD1 LEU A 135      -8.589   3.969  -3.666  1.00 91.69           C
ATOM   1892 1HD1 LEU A 135      -7.745   4.630  -3.470  1.00 91.69           H
ATOM   1893 2HD1 LEU A 135      -9.276   4.452  -4.361  1.00 91.69           H
ATOM   1894 3HD1 LEU A 135      -9.109   3.756  -2.731  1.00 91.69           H
ATOM   1895  CD2 LEU A 135      -9.208   1.643  -4.467  1.00 91.69           C
ATOM   1896 1HD2 LEU A 135      -9.922   2.024  -5.198  1.00 91.69           H
ATOM   1897 2HD2 LEU A 135      -8.791   0.701  -4.824  1.00 91.69           H
ATOM   1898 3HD2 LEU A 135      -9.715   1.478  -3.516  1.00 91.69           H
ATOM   1899  HN  LEU A 135      -5.199   2.014  -4.733  1.00 91.69           H
ATOM   1900  N   LEU A 136      -4.992   2.456  -7.808  1.00 90.26           N
ATOM   1901  CA  LEU A 136      -4.447   2.720  -9.129  1.00 90.26           C
ATOM   1902  C   LEU A 136      -4.200   1.393  -9.849  1.00 90.26           C
ATOM   1903  O   LEU A 136      -4.526   1.251 -11.026  1.00 90.26           O
ATOM   1904  HA  LEU A 136      -5.198   3.280  -9.686  1.00 90.26           H
ATOM   1905  CB  LEU A 136      -3.204   3.606  -9.028  1.00 90.26           C
ATOM   1906 1HB  LEU A 136      -2.575   3.226  -8.223  1.00 90.26           H
ATOM   1907 2HB  LEU A 136      -2.634   3.505  -9.952  1.00 90.26           H
ATOM   1908  CG  LEU A 136      -3.459   5.094  -8.780  1.00 90.26           C
ATOM   1909  HG  LEU A 136      -4.158   5.187  -7.949  1.00 90.26           H
ATOM   1910  CD1 LEU A 136      -2.170   5.810  -8.370  1.00 90.26           C
ATOM   1911 1HD1 LEU A 136      -1.783   5.365  -7.454  1.00 90.26           H
ATOM   1912 2HD1 LEU A 136      -1.430   5.710  -9.164  1.00 90.26           H
ATOM   1913 3HD1 LEU A 136      -2.380   6.866  -8.200  1.00 90.26           H
ATOM   1914  CD2 LEU A 136      -4.115   5.748  -9.998  1.00 90.26           C
ATOM   1915 1HD2 LEU A 136      -3.460   5.646 -10.863  1.00 90.26           H
ATOM   1916 2HD2 LEU A 136      -5.068   5.260 -10.203  1.00 90.26           H
ATOM   1917 3HD2 LEU A 136      -4.285   6.806  -9.795  1.00 90.26           H
ATOM   1918  HN  LEU A 136      -4.390   2.698  -7.047  1.00 90.26           H
ATOM   1919  N   ILE A 137      -3.626   0.454  -9.111  1.00 84.28           N
ATOM   1920  CA  ILE A 137      -3.326  -0.855  -9.666  1.00 84.28           C
ATOM   1921  C   ILE A 137      -4.624  -1.513 -10.138  1.00 84.28           C
ATOM   1922  O   ILE A 137      -4.660  -2.129 -11.202  1.00 84.28           O
ATOM   1923  HA  ILE A 137      -2.681  -0.703 -10.531  1.00 84.28           H
ATOM   1924  CB  ILE A 137      -2.541  -1.697  -8.658  1.00 84.28           C
ATOM   1925  HB  ILE A 137      -3.059  -1.654  -7.700  1.00 84.28           H
ATOM   1926  CG1 ILE A 137      -1.139  -1.124  -8.439  1.00 84.28           C
ATOM   1927 1HG1 ILE A 137      -0.531  -1.292  -9.328  1.00 84.28           H
ATOM   1928 2HG1 ILE A 137      -1.201  -0.046  -8.295  1.00 84.28           H
ATOM   1929  CG2 ILE A 137      -2.500  -3.166  -9.085  1.00 84.28           C
ATOM   1930 1HG2 ILE A 137      -3.516  -3.554  -9.148  1.00 84.28           H
ATOM   1931 2HG2 ILE A 137      -2.018  -3.248 -10.059  1.00 84.28           H
ATOM   1932 3HG2 ILE A 137      -1.936  -3.742  -8.351  1.00 84.28           H
ATOM   1933  CD1 ILE A 137      -0.467  -1.769  -7.225  1.00 84.28           C
ATOM   1934 1HD1 ILE A 137      -1.065  -1.578  -6.334  1.00 84.28           H
ATOM   1935 2HD1 ILE A 137      -0.385  -2.844  -7.384  1.00 84.28           H
ATOM   1936 3HD1 ILE A 137       0.528  -1.344  -7.092  1.00 84.28           H
ATOM   1937  HN  ILE A 137      -3.367   0.576  -8.153  1.00 84.28           H
ATOM   1938  N   MET A 138      -5.658  -1.360  -9.325  1.00 87.53           N
ATOM   1939  CA  MET A 138      -6.963  -1.904  -9.662  1.00 87.53           C
ATOM   1940  C   MET A 138      -7.494  -1.290 -10.959  1.00 87.53           C
ATOM   1941  O   MET A 138      -8.014  -2.000 -11.818  1.00 87.53           O
ATOM   1942  HA  MET A 138      -6.809  -2.974  -9.794  1.00 87.53           H
ATOM   1943  CB  MET A 138      -7.944  -1.619  -8.523  1.00 87.53           C
ATOM   1944 1HB  MET A 138      -7.548  -2.016  -7.589  1.00 87.53           H
ATOM   1945 2HB  MET A 138      -8.052  -0.542  -8.392  1.00 87.53           H
ATOM   1946  CG  MET A 138      -9.312  -2.243  -8.810  1.00 87.53           C
ATOM   1947 1HG  MET A 138      -9.695  -1.877  -9.762  1.00 87.53           H
ATOM   1948 2HG  MET A 138      -9.215  -3.325  -8.899  1.00 87.53           H
ATOM   1949  SD  MET A 138     -10.453  -1.840  -7.498  1.00 87.53           S
ATOM   1950  CE  MET A 138     -10.679  -0.097  -7.809  1.00 87.53           C
ATOM   1951 1HE  MET A 138      -9.719   0.414  -7.733  1.00 87.53           H
ATOM   1952 2HE  MET A 138     -11.087   0.044  -8.810  1.00 87.53           H
ATOM   1953 3HE  MET A 138     -11.370   0.317  -7.074  1.00 87.53           H
ATOM   1954  HN  MET A 138      -5.615  -0.876  -8.451  1.00 87.53           H
ATOM   1955  N   CYS A 139      -7.343   0.022 -11.061  1.00 90.23           N
ATOM   1956  CA  CYS A 139      -7.873   0.750 -12.201  1.00 90.23           C
ATOM   1957  C   CYS A 139      -7.112   0.305 -13.451  1.00 90.23           C
ATOM   1958  O   CYS A 139      -7.685   0.228 -14.537  1.00 90.23           O
ATOM   1959  HA  CYS A 139      -8.928   0.488 -12.277  1.00 90.23           H
ATOM   1960  CB  CYS A 139      -7.793   2.264 -11.993  1.00 90.23           C
ATOM   1961 1HB  CYS A 139      -6.805   2.536 -11.620  1.00 90.23           H
ATOM   1962 2HB  CYS A 139      -7.926   2.778 -12.945  1.00 90.23           H
ATOM   1963  SG  CYS A 139      -9.079   2.802 -10.807  1.00 90.23           S
ATOM   1964  HG  CYS A 139      -8.456   2.362  -9.718  1.00 90.23           H
ATOM   1965  HN  CYS A 139      -6.871   0.585 -10.382  1.00 90.23           H
ATOM   1966  N   ILE A 140      -5.832   0.023 -13.256  1.00 83.17           N
ATOM   1967  CA  ILE A 140      -4.997  -0.457 -14.345  1.00 83.17           C
ATOM   1968  C   ILE A 140      -5.585  -1.757 -14.898  1.00 83.17           C
ATOM   1969  O   ILE A 140      -5.652  -1.944 -16.112  1.00 83.17           O
ATOM   1970  HA  ILE A 140      -5.023   0.296 -15.132  1.00 83.17           H
ATOM   1971  CB  ILE A 140      -3.542  -0.585 -13.888  1.00 83.17           C
ATOM   1972  HB  ILE A 140      -3.531  -1.085 -12.920  1.00 83.17           H
ATOM   1973  CG1 ILE A 140      -2.906   0.793 -13.693  1.00 83.17           C
ATOM   1974 1HG1 ILE A 140      -2.715   1.250 -14.664  1.00 83.17           H
ATOM   1975 2HG1 ILE A 140      -3.599   1.446 -13.163  1.00 83.17           H
ATOM   1976  CG2 ILE A 140      -2.739  -1.456 -14.856  1.00 83.17           C
ATOM   1977 1HG2 ILE A 140      -3.180  -2.451 -14.900  1.00 83.17           H
ATOM   1978 2HG2 ILE A 140      -2.755  -1.006 -15.848  1.00 83.17           H
ATOM   1979 3HG2 ILE A 140      -1.708  -1.530 -14.507  1.00 83.17           H
ATOM   1980  CD1 ILE A 140      -1.597   0.686 -12.908  1.00 83.17           C
ATOM   1981 1HD1 ILE A 140      -1.795   0.250 -11.928  1.00 83.17           H
ATOM   1982 2HD1 ILE A 140      -0.898   0.051 -13.452  1.00 83.17           H
ATOM   1983 3HD1 ILE A 140      -1.166   1.679 -12.783  1.00 83.17           H
ATOM   1984  HN  ILE A 140      -5.366   0.117 -12.377  1.00 83.17           H
ATOM   1985  N   SER A 141      -5.995  -2.620 -13.981  1.00 84.49           N
ATOM   1986  CA  SER A 141      -6.518  -3.922 -14.359  1.00 84.49           C
ATOM   1987  C   SER A 141      -7.811  -3.754 -15.160  1.00 84.49           C
ATOM   1988  O   SER A 141      -8.027  -4.451 -16.150  1.00 84.49           O
ATOM   1989  HA  SER A 141      -5.742  -4.376 -14.976  1.00 84.49           H
ATOM   1990  CB  SER A 141      -6.765  -4.796 -13.128  1.00 84.49           C
ATOM   1991 1HB  SER A 141      -7.491  -4.307 -12.477  1.00 84.49           H
ATOM   1992 2HB  SER A 141      -7.204  -5.744 -13.439  1.00 84.49           H
ATOM   1993  OG  SER A 141      -5.566  -5.044 -12.399  1.00 84.49           O
ATOM   1994  HG  SER A 141      -4.964  -5.644 -12.926  1.00 84.49           H
ATOM   1995  HN  SER A 141      -5.974  -2.443 -12.997  1.00 84.49           H
ATOM   1996  N   VAL A 142      -8.637  -2.825 -14.701  1.00 87.17           N
ATOM   1997  CA  VAL A 142      -9.898  -2.550 -15.367  1.00 87.17           C
ATOM   1998  C   VAL A 142      -9.620  -2.003 -16.769  1.00 87.17           C
ATOM   1999  O   VAL A 142     -10.301  -2.366 -17.727  1.00 87.17           O
ATOM   2000  HA  VAL A 142     -10.435  -3.495 -15.459  1.00 87.17           H
ATOM   2001  CB  VAL A 142     -10.746  -1.605 -14.514  1.00 87.17           C
ATOM   2002  HB  VAL A 142     -10.168  -0.696 -14.345  1.00 87.17           H
ATOM   2003  CG1 VAL A 142     -12.033  -1.214 -15.243  1.00 87.17           C
ATOM   2004 1HG1 VAL A 142     -11.783  -0.712 -16.177  1.00 87.17           H
ATOM   2005 2HG1 VAL A 142     -12.616  -2.110 -15.456  1.00 87.17           H
ATOM   2006 3HG1 VAL A 142     -12.617  -0.542 -14.614  1.00 87.17           H
ATOM   2007  CG2 VAL A 142     -11.055  -2.226 -13.150  1.00 87.17           C
ATOM   2008 1HG2 VAL A 142     -11.604  -3.157 -13.291  1.00 87.17           H
ATOM   2009 2HG2 VAL A 142     -10.122  -2.430 -12.624  1.00 87.17           H
ATOM   2010 3HG2 VAL A 142     -11.658  -1.533 -12.564  1.00 87.17           H
ATOM   2011  HN  VAL A 142      -8.457  -2.268 -13.891  1.00 87.17           H
ATOM   2012  N   ASP A 143      -8.619  -1.139 -16.845  1.00 81.97           N
ATOM   2013  CA  ASP A 143      -8.276  -0.500 -18.104  1.00 81.97           C
ATOM   2014  C   ASP A 143      -7.851  -1.567 -19.114  1.00 81.97           C
ATOM   2015  O   ASP A 143      -8.241  -1.514 -20.279  1.00 81.97           O
ATOM   2016  HA  ASP A 143      -9.177   0.030 -18.411  1.00 81.97           H
ATOM   2017  CB  ASP A 143      -7.109   0.474 -17.927  1.00 81.97           C
ATOM   2018 1HB  ASP A 143      -7.368   1.226 -17.181  1.00 81.97           H
ATOM   2019 2HB  ASP A 143      -6.238  -0.061 -17.549  1.00 81.97           H
ATOM   2020  CG  ASP A 143      -6.760   1.158 -19.250  1.00 81.97           C
ATOM   2021  OD1 ASP A 143      -7.608   1.946 -19.722  1.00 81.97           O
ATOM   2022  OD2 ASP A 143      -5.654   0.878 -19.759  1.00 81.97           O
ATOM   2023  HN  ASP A 143      -8.048  -0.875 -16.067  1.00 81.97           H
ATOM   2024  N   ARG A 144      -7.058  -2.512 -18.631  1.00 71.55           N
ATOM   2025  CA  ARG A 144      -6.562  -3.581 -19.481  1.00 71.55           C
ATOM   2026  C   ARG A 144      -7.725  -4.429 -20.000  1.00 71.55           C
ATOM   2027  O   ARG A 144      -7.749  -4.806 -21.170  1.00 71.55           O
ATOM   2028  HA  ARG A 144      -6.053  -3.072 -20.299  1.00 71.55           H
ATOM   2029  CB  ARG A 144      -5.583  -4.479 -18.723  1.00 71.55           C
ATOM   2030 1HB  ARG A 144      -6.014  -4.765 -17.764  1.00 71.55           H
ATOM   2031 2HB  ARG A 144      -5.417  -5.398 -19.285  1.00 71.55           H
ATOM   2032  CG  ARG A 144      -4.248  -3.766 -18.496  1.00 71.55           C
ATOM   2033 1HG  ARG A 144      -4.418  -2.826 -17.970  1.00 71.55           H
ATOM   2034 2HG  ARG A 144      -3.609  -4.377 -17.858  1.00 71.55           H
ATOM   2035  CD  ARG A 144      -3.540  -3.492 -19.824  1.00 71.55           C
ATOM   2036 1HD  ARG A 144      -3.391  -4.426 -20.366  1.00 71.55           H
ATOM   2037 2HD  ARG A 144      -4.162  -2.855 -20.453  1.00 71.55           H
ATOM   2038  NE  ARG A 144      -2.235  -2.839 -19.577  1.00 71.55           N
ATOM   2039  HE  ARG A 144      -1.986  -2.633 -18.631  1.00 71.55           H
ATOM   2040  CZ  ARG A 144      -1.368  -2.505 -20.542  1.00 71.55           C
ATOM   2041  NH1 ARG A 144      -1.650  -2.757 -21.828  1.00 71.55           N
ATOM   2042 1HH1 ARG A 144      -2.514  -3.197 -22.073  1.00 71.55           H
ATOM   2043 2HH1 ARG A 144      -0.997  -2.504 -22.542  1.00 71.55           H
ATOM   2044  NH2 ARG A 144      -0.213  -1.916 -20.202  1.00 71.55           N
ATOM   2045 1HH2 ARG A 144       0.445  -1.660 -20.910  1.00 71.55           H
ATOM   2046 2HH2 ARG A 144      -0.010  -1.731 -19.240  1.00 71.55           H
ATOM   2047  HN  ARG A 144      -6.755  -2.555 -17.679  1.00 71.55           H
ATOM   2048  N   TYR A 145      -8.661  -4.704 -19.103  1.00 83.46           N
ATOM   2049  CA  TYR A 145      -9.854  -5.448 -19.470  1.00 83.46           C
ATOM   2050  C   TYR A 145     -10.580  -4.777 -20.637  1.00 83.46           C
ATOM   2051  O   TYR A 145     -10.874  -5.422 -21.643  1.00 83.46           O
ATOM   2052  HA  TYR A 145      -9.547  -6.450 -19.770  1.00 83.46           H
ATOM   2053  CB  TYR A 145     -10.761  -5.424 -18.239  1.00 83.46           C
ATOM   2054 1HB  TYR A 145     -10.377  -6.130 -17.503  1.00 83.46           H
ATOM   2055 2HB  TYR A 145     -10.715  -4.434 -17.785  1.00 83.46           H
ATOM   2056  CG  TYR A 145     -12.223  -5.765 -18.536  1.00 83.46           C
ATOM   2057  CD1 TYR A 145     -13.180  -4.771 -18.520  1.00 83.46           C
ATOM   2058  HD1 TYR A 145     -12.895  -3.743 -18.295  1.00 83.46           H
ATOM   2059  CD2 TYR A 145     -12.584  -7.066 -18.821  1.00 83.46           C
ATOM   2060  HD2 TYR A 145     -11.828  -7.851 -18.833  1.00 83.46           H
ATOM   2061  CE1 TYR A 145     -14.556  -5.092 -18.800  1.00 83.46           C
ATOM   2062  HE1 TYR A 145     -15.322  -4.316 -18.790  1.00 83.46           H
ATOM   2063  CE2 TYR A 145     -13.960  -7.387 -19.101  1.00 83.46           C
ATOM   2064  HE2 TYR A 145     -14.258  -8.410 -19.327  1.00 83.46           H
ATOM   2065  CZ  TYR A 145     -14.878  -6.384 -19.076  1.00 83.46           C
ATOM   2066  OH  TYR A 145     -16.177  -6.687 -19.341  1.00 83.46           O
ATOM   2067  HH  TYR A 145     -16.267  -7.662 -19.540  1.00 83.46           H
ATOM   2068  HN  TYR A 145      -8.613  -4.429 -18.143  1.00 83.46           H
ATOM   2069  N   ILE A 146     -10.849  -3.491 -20.465  1.00 80.92           N
ATOM   2070  CA  ILE A 146     -11.609  -2.746 -21.455  1.00 80.92           C
ATOM   2071  C   ILE A 146     -10.858  -2.765 -22.788  1.00 80.92           C
ATOM   2072  O   ILE A 146     -11.467  -2.918 -23.845  1.00 80.92           O
ATOM   2073  HA  ILE A 146     -12.562  -3.258 -21.588  1.00 80.92           H
ATOM   2074  CB  ILE A 146     -11.919  -1.338 -20.943  1.00 80.92           C
ATOM   2075  HB  ILE A 146     -10.985  -0.880 -20.616  1.00 80.92           H
ATOM   2076  CG1 ILE A 146     -12.848  -1.387 -19.729  1.00 80.92           C
ATOM   2077 1HG1 ILE A 146     -13.852  -1.669 -20.046  1.00 80.92           H
ATOM   2078 2HG1 ILE A 146     -12.505  -2.156 -19.035  1.00 80.92           H
ATOM   2079  CG2 ILE A 146     -12.484  -0.460 -22.062  1.00 80.92           C
ATOM   2080 1HG2 ILE A 146     -11.755  -0.387 -22.869  1.00 80.92           H
ATOM   2081 2HG2 ILE A 146     -13.404  -0.904 -22.442  1.00 80.92           H
ATOM   2082 3HG2 ILE A 146     -12.695   0.535 -21.671  1.00 80.92           H
ATOM   2083  CD1 ILE A 146     -12.892  -0.034 -19.017  1.00 80.92           C
ATOM   2084 1HD1 ILE A 146     -11.891   0.233 -18.680  1.00 80.92           H
ATOM   2085 2HD1 ILE A 146     -13.259   0.727 -19.706  1.00 80.92           H
ATOM   2086 3HD1 ILE A 146     -13.560  -0.097 -18.158  1.00 80.92           H
ATOM   2087  HN  ILE A 146     -10.558  -2.961 -19.669  1.00 80.92           H
ATOM   2088  N   ALA A 147      -9.546  -2.608 -22.694  1.00 79.29           N
ATOM   2089  CA  ALA A 147      -8.720  -2.483 -23.882  1.00 79.29           C
ATOM   2090  C   ALA A 147      -8.797  -3.779 -24.691  1.00 79.29           C
ATOM   2091  O   ALA A 147      -8.701  -3.757 -25.917  1.00 79.29           O
ATOM   2092  HA  ALA A 147      -9.123  -1.666 -24.482  1.00 79.29           H
ATOM   2093  CB  ALA A 147      -7.287  -2.134 -23.475  1.00 79.29           C
ATOM   2094 1HB  ALA A 147      -7.284  -1.191 -22.929  1.00 79.29           H
ATOM   2095 2HB  ALA A 147      -6.889  -2.924 -22.837  1.00 79.29           H
ATOM   2096 3HB  ALA A 147      -6.668  -2.040 -24.367  1.00 79.29           H
ATOM   2097  HN  ALA A 147      -9.048  -2.567 -21.827  1.00 79.29           H
ATOM   2098  N   ILE A 148      -8.970  -4.878 -23.971  1.00 75.50           N
ATOM   2099  CA  ILE A 148      -8.900  -6.193 -24.586  1.00 75.50           C
ATOM   2100  C   ILE A 148     -10.304  -6.626 -25.014  1.00 75.50           C
ATOM   2101  O   ILE A 148     -10.502  -7.074 -26.142  1.00 75.50           O
ATOM   2102  HA  ILE A 148      -8.279  -6.106 -25.477  1.00 75.50           H
ATOM   2103  CB  ILE A 148      -8.210  -7.187 -23.649  1.00 75.50           C
ATOM   2104  HB  ILE A 148      -8.665  -7.099 -22.662  1.00 75.50           H
ATOM   2105  CG1 ILE A 148      -6.725  -6.852 -23.493  1.00 75.50           C
ATOM   2106 1HG1 ILE A 148      -6.209  -7.022 -24.437  1.00 75.50           H
ATOM   2107 2HG1 ILE A 148      -6.610  -5.795 -23.253  1.00 75.50           H
ATOM   2108  CG2 ILE A 148      -8.427  -8.626 -24.120  1.00 75.50           C
ATOM   2109 1HG2 ILE A 148      -9.494  -8.846 -24.137  1.00 75.50           H
ATOM   2110 2HG2 ILE A 148      -8.015  -8.747 -25.122  1.00 75.50           H
ATOM   2111 3HG2 ILE A 148      -7.925  -9.311 -23.436  1.00 75.50           H
ATOM   2112  CD1 ILE A 148      -6.084  -7.702 -22.394  1.00 75.50           C
ATOM   2113 1HD1 ILE A 148      -6.587  -7.511 -21.446  1.00 75.50           H
ATOM   2114 2HD1 ILE A 148      -6.179  -8.758 -22.649  1.00 75.50           H
ATOM   2115 3HD1 ILE A 148      -5.029  -7.444 -22.304  1.00 75.50           H
ATOM   2116  HN  ILE A 148      -9.153  -4.880 -22.988  1.00 75.50           H
ATOM   2117  N   ALA A 149     -11.242  -6.476 -24.090  1.00 75.63           N
ATOM   2118  CA  ALA A 149     -12.584  -6.996 -24.295  1.00 75.63           C
ATOM   2119  C   ALA A 149     -13.321  -6.111 -25.302  1.00 75.63           C
ATOM   2120  O   ALA A 149     -14.091  -6.606 -26.123  1.00 75.63           O
ATOM   2121  HA  ALA A 149     -12.491  -8.001 -24.708  1.00 75.63           H
ATOM   2122  CB  ALA A 149     -13.310  -7.080 -22.951  1.00 75.63           C
ATOM   2123 1HB  ALA A 149     -12.761  -7.744 -22.283  1.00 75.63           H
ATOM   2124 2HB  ALA A 149     -13.369  -6.086 -22.508  1.00 75.63           H
ATOM   2125 3HB  ALA A 149     -14.316  -7.470 -23.106  1.00 75.63           H
ATOM   2126  HN  ALA A 149     -11.098  -6.011 -23.217  1.00 75.63           H
ATOM   2127  N   GLN A 150     -13.058  -4.815 -25.206  1.00 66.91           N
ATOM   2128  CA  GLN A 150     -13.783  -3.843 -26.007  1.00 66.91           C
ATOM   2129  C   GLN A 150     -12.818  -3.078 -26.914  1.00 66.91           C
ATOM   2130  O   GLN A 150     -12.929  -1.862 -27.059  1.00 66.91           O
ATOM   2131  HA  GLN A 150     -14.476  -4.427 -26.613  1.00 66.91           H
ATOM   2132  CB  GLN A 150     -14.578  -2.884 -25.119  1.00 66.91           C
ATOM   2133 1HB  GLN A 150     -13.894  -2.320 -24.484  1.00 66.91           H
ATOM   2134 2HB  GLN A 150     -15.107  -2.161 -25.740  1.00 66.91           H
ATOM   2135  CG  GLN A 150     -15.579  -3.646 -24.248  1.00 66.91           C
ATOM   2136 1HG  GLN A 150     -16.152  -4.337 -24.866  1.00 66.91           H
ATOM   2137 2HG  GLN A 150     -15.044  -4.245 -23.511  1.00 66.91           H
ATOM   2138  CD  GLN A 150     -16.531  -2.682 -23.536  1.00 66.91           C
ATOM   2139  OE1 GLN A 150     -16.439  -1.472 -23.662  1.00 66.91           O
ATOM   2140  NE2 GLN A 150     -17.447  -3.285 -22.783  1.00 66.91           N
ATOM   2141 1HE2 GLN A 150     -17.467  -4.283 -22.723  1.00 66.91           H
ATOM   2142 2HE2 GLN A 150     -18.115  -2.739 -22.277  1.00 66.91           H
ATOM   2143  HN  GLN A 150     -12.366  -4.429 -24.596  1.00 66.91           H
ATOM   2144  N   ALA A 151     -11.892  -3.822 -27.501  1.00 67.47           N
ATOM   2145  CA  ALA A 151     -10.753  -3.212 -28.167  1.00 67.47           C
ATOM   2146  C   ALA A 151     -11.252  -2.173 -29.172  1.00 67.47           C
ATOM   2147  O   ALA A 151     -10.724  -1.063 -29.237  1.00 67.47           O
ATOM   2148  HA  ALA A 151     -10.153  -2.712 -27.407  1.00 67.47           H
ATOM   2149  CB  ALA A 151      -9.904  -4.301 -28.827  1.00 67.47           C
ATOM   2150 1HB  ALA A 151      -9.550  -4.997 -28.066  1.00 67.47           H
ATOM   2151 2HB  ALA A 151     -10.507  -4.838 -29.558  1.00 67.47           H
ATOM   2152 3HB  ALA A 151      -9.050  -3.843 -29.326  1.00 67.47           H
ATOM   2153  HN  ALA A 151     -11.911  -4.821 -27.527  1.00 67.47           H
ATOM   2154  N   MET A 152     -12.263  -2.568 -29.932  1.00 56.85           N
ATOM   2155  CA  MET A 152     -12.783  -1.717 -30.988  1.00 56.85           C
ATOM   2156  C   MET A 152     -13.333  -0.408 -30.417  1.00 56.85           C
ATOM   2157  O   MET A 152     -12.935   0.675 -30.843  1.00 56.85           O
ATOM   2158  HA  MET A 152     -11.936  -1.508 -31.641  1.00 56.85           H
ATOM   2159  CB  MET A 152     -13.895  -2.454 -31.737  1.00 56.85           C
ATOM   2160 1HB  MET A 152     -14.591  -2.893 -31.022  1.00 56.85           H
ATOM   2161 2HB  MET A 152     -14.463  -1.746 -32.341  1.00 56.85           H
ATOM   2162  CG  MET A 152     -13.318  -3.551 -32.634  1.00 56.85           C
ATOM   2163 1HG  MET A 152     -12.420  -3.188 -33.135  1.00 56.85           H
ATOM   2164 2HG  MET A 152     -13.022  -4.408 -32.030  1.00 56.85           H
ATOM   2165  SD  MET A 152     -14.531  -4.049 -33.846  1.00 56.85           S
ATOM   2166  CE  MET A 152     -13.676  -5.427 -34.591  1.00 56.85           C
ATOM   2167 1HE  MET A 152     -12.736  -5.082 -35.022  1.00 56.85           H
ATOM   2168 2HE  MET A 152     -13.473  -6.182 -33.832  1.00 56.85           H
ATOM   2169 3HE  MET A 152     -14.298  -5.859 -35.376  1.00 56.85           H
ATOM   2170  HN  MET A 152     -12.723  -3.451 -29.835  1.00 56.85           H
ATOM   2171  N   ARG A 153     -14.239  -0.552 -29.460  1.00 56.06           N
ATOM   2172  CA  ARG A 153     -14.895   0.604 -28.872  1.00 56.06           C
ATOM   2173  C   ARG A 153     -13.876   1.474 -28.134  1.00 56.06           C
ATOM   2174  O   ARG A 153     -14.019   2.695 -28.083  1.00 56.06           O
ATOM   2175  HA  ARG A 153     -15.328   1.138 -29.717  1.00 56.06           H
ATOM   2176  CB  ARG A 153     -15.993   0.176 -27.896  1.00 56.06           C
ATOM   2177 1HB  ARG A 153     -15.603  -0.580 -27.213  1.00 56.06           H
ATOM   2178 2HB  ARG A 153     -16.297   1.028 -27.288  1.00 56.06           H
ATOM   2179  CG  ARG A 153     -17.205  -0.382 -28.644  1.00 56.06           C
ATOM   2180 1HG  ARG A 153     -17.528   0.331 -29.403  1.00 56.06           H
ATOM   2181 2HG  ARG A 153     -16.925  -1.298 -29.166  1.00 56.06           H
ATOM   2182  CD  ARG A 153     -18.359  -0.670 -27.682  1.00 56.06           C
ATOM   2183 1HD  ARG A 153     -18.059  -1.426 -26.956  1.00 56.06           H
ATOM   2184 2HD  ARG A 153     -18.607   0.231 -27.120  1.00 56.06           H
ATOM   2185  NE  ARG A 153     -19.543  -1.136 -28.437  1.00 56.06           N
ATOM   2186  HE  ARG A 153     -19.484  -1.160 -29.435  1.00 56.06           H
ATOM   2187  CZ  ARG A 153     -20.690  -1.530 -27.867  1.00 56.06           C
ATOM   2188  NH1 ARG A 153     -20.826  -1.519 -26.533  1.00 56.06           N
ATOM   2189 1HH1 ARG A 153     -20.068  -1.216 -25.956  1.00 56.06           H
ATOM   2190 2HH1 ARG A 153     -21.685  -1.815 -26.116  1.00 56.06           H
ATOM   2191  NH2 ARG A 153     -21.700  -1.934 -28.650  1.00 56.06           N
ATOM   2192 1HH2 ARG A 153     -22.563  -2.231 -28.240  1.00 56.06           H
ATOM   2193 2HH2 ARG A 153     -21.591  -1.939 -29.644  1.00 56.06           H
ATOM   2194  HN  ARG A 153     -14.525  -1.435 -29.089  1.00 56.06           H
ATOM   2195  N   ALA A 154     -12.871   0.812 -27.579  1.00 61.36           N
ATOM   2196  CA  ALA A 154     -11.881   1.497 -26.767  1.00 61.36           C
ATOM   2197  C   ALA A 154     -11.083   2.460 -27.649  1.00 61.36           C
ATOM   2198  O   ALA A 154     -10.632   3.505 -27.183  1.00 61.36           O
ATOM   2199  HA  ALA A 154     -12.413   2.070 -26.008  1.00 61.36           H
ATOM   2200  CB  ALA A 154     -10.988   0.467 -26.073  1.00 61.36           C
ATOM   2201 1HB  ALA A 154     -11.599  -0.173 -25.436  1.00 61.36           H
ATOM   2202 2HB  ALA A 154     -10.484  -0.142 -26.823  1.00 61.36           H
ATOM   2203 3HB  ALA A 154     -10.245   0.982 -25.463  1.00 61.36           H
ATOM   2204  HN  ALA A 154     -12.729  -0.173 -27.678  1.00 61.36           H
ATOM   2205  N   HIS A 155     -10.933   2.074 -28.907  1.00 57.12           N
ATOM   2206  CA  HIS A 155     -10.154   2.864 -29.845  1.00 57.12           C
ATOM   2207  C   HIS A 155     -10.891   4.169 -30.153  1.00 57.12           C
ATOM   2208  O   HIS A 155     -10.283   5.237 -30.185  1.00 57.12           O
ATOM   2209  HA  HIS A 155      -9.211   3.098 -29.350  1.00 57.12           H
ATOM   2210  CB  HIS A 155      -9.832   2.054 -31.103  1.00 57.12           C
ATOM   2211 1HB  HIS A 155      -9.557   1.041 -30.809  1.00 57.12           H
ATOM   2212 2HB  HIS A 155     -10.732   1.976 -31.712  1.00 57.12           H
ATOM   2213  CG  HIS A 155      -8.722   2.639 -31.943  1.00 57.12           C
ATOM   2214  ND1 HIS A 155      -8.900   3.745 -32.755  1.00 57.12           N
ATOM   2215  HD1 HIS A 155      -9.752   4.256 -32.869  1.00 57.12           H
ATOM   2216  CD2 HIS A 155      -7.419   2.261 -32.087  1.00 57.12           C
ATOM   2217  HD2 HIS A 155      -6.941   1.420 -31.585  1.00 57.12           H
ATOM   2218  CE1 HIS A 155      -7.750   4.011 -33.357  1.00 57.12           C
ATOM   2219  HE1 HIS A 155      -7.568   4.823 -34.061  1.00 57.12           H
ATOM   2220  NE2 HIS A 155      -6.834   3.090 -32.942  1.00 57.12           N
ATOM   2221  HN  HIS A 155     -11.331   1.239 -29.287  1.00 57.12           H
ATOM   2222  N   THR A 156     -12.192   4.039 -30.372  1.00 63.64           N
ATOM   2223  CA  THR A 156     -12.998   5.174 -30.786  1.00 63.64           C
ATOM   2224  C   THR A 156     -13.068   6.215 -29.668  1.00 63.64           C
ATOM   2225  O   THR A 156     -13.160   7.413 -29.934  1.00 63.64           O
ATOM   2226  HA  THR A 156     -12.510   5.650 -31.637  1.00 63.64           H
ATOM   2227  CB  THR A 156     -14.370   4.649 -31.214  1.00 63.64           C
ATOM   2228  HB  THR A 156     -15.089   4.731 -30.399  1.00 63.64           H
ATOM   2229  OG1 THR A 156     -14.108   3.325 -31.672  1.00 63.64           O
ATOM   2230  HG1 THR A 156     -14.956   2.796 -31.694  1.00 63.64           H
ATOM   2231  CG2 THR A 156     -14.914   5.369 -32.449  1.00 63.64           C
ATOM   2232 1HG2 THR A 156     -14.226   5.230 -33.283  1.00 63.64           H
ATOM   2233 2HG2 THR A 156     -15.014   6.433 -32.235  1.00 63.64           H
ATOM   2234 3HG2 THR A 156     -15.889   4.958 -32.710  1.00 63.64           H
ATOM   2235  HN  THR A 156     -12.693   3.179 -30.271  1.00 63.64           H
ATOM   2236  N   TRP A 157     -13.022   5.721 -28.439  1.00 58.40           N
ATOM   2237  CA  TRP A 157     -13.272   6.565 -27.283  1.00 58.40           C
ATOM   2238  C   TRP A 157     -11.921   6.937 -26.668  1.00 58.40           C
ATOM   2239  O   TRP A 157     -11.835   7.219 -25.474  1.00 58.40           O
ATOM   2240  HA  TRP A 157     -13.783   7.463 -27.631  1.00 58.40           H
ATOM   2241  CB  TRP A 157     -14.210   5.874 -26.292  1.00 58.40           C
ATOM   2242 1HB  TRP A 157     -13.803   4.894 -26.045  1.00 58.40           H
ATOM   2243 2HB  TRP A 157     -14.234   6.451 -25.367  1.00 58.40           H
ATOM   2244  CG  TRP A 157     -15.641   5.701 -26.806  1.00 58.40           C
ATOM   2245  CD1 TRP A 157     -16.152   6.112 -27.975  1.00 58.40           C
ATOM   2246  HD1 TRP A 157     -15.587   6.644 -28.739  1.00 58.40           H
ATOM   2247  CD2 TRP A 157     -16.729   5.052 -26.117  1.00 58.40           C
ATOM   2248  NE1 TRP A 157     -17.486   5.775 -28.088  1.00 58.40           N
ATOM   2249  HE1 TRP A 157     -18.082   5.974 -28.866  1.00 58.40           H
ATOM   2250  CE2 TRP A 157     -17.848   5.111 -26.923  1.00 58.40           C
ATOM   2251  CE3 TRP A 157     -16.768   4.435 -24.854  1.00 58.40           C
ATOM   2252  HE3 TRP A 157     -15.898   4.375 -24.199  1.00 58.40           H
ATOM   2253  CZ2 TRP A 157     -19.087   4.572 -26.555  1.00 58.40           C
ATOM   2254  HZ2 TRP A 157     -19.956   4.631 -27.210  1.00 58.40           H
ATOM   2255  CZ3 TRP A 157     -18.013   3.901 -24.501  1.00 58.40           C
ATOM   2256  HZ3 TRP A 157     -18.098   3.411 -23.531  1.00 58.40           H
ATOM   2257  CH2 TRP A 157     -19.149   3.952 -25.301  1.00 58.40           C
ATOM   2258  HH2 TRP A 157     -20.083   3.512 -24.953  1.00 58.40           H
ATOM   2259  HN  TRP A 157     -12.818   4.765 -28.228  1.00 58.40           H
ATOM   2260  N   ARG A 158     -10.899   6.925 -27.512  1.00 59.50           N
ATOM   2261  CA  ARG A 158      -9.535   7.089 -27.038  1.00 59.50           C
ATOM   2262  C   ARG A 158      -9.401   8.392 -26.248  1.00 59.50           C
ATOM   2263  O   ARG A 158      -8.831   8.406 -25.158  1.00 59.50           O
ATOM   2264  HA  ARG A 158      -9.356   6.223 -26.400  1.00 59.50           H
ATOM   2265  CB  ARG A 158      -8.545   7.102 -28.204  1.00 59.50           C
ATOM   2266 1HB  ARG A 158      -8.727   6.244 -28.850  1.00 59.50           H
ATOM   2267 2HB  ARG A 158      -8.702   7.995 -28.809  1.00 59.50           H
ATOM   2268  CG  ARG A 158      -7.101   7.071 -27.697  1.00 59.50           C
ATOM   2269 1HG  ARG A 158      -6.890   7.979 -27.133  1.00 59.50           H
ATOM   2270 2HG  ARG A 158      -6.971   6.232 -27.013  1.00 59.50           H
ATOM   2271  CD  ARG A 158      -6.115   6.945 -28.860  1.00 59.50           C
ATOM   2272 1HD  ARG A 158      -6.317   6.034 -29.422  1.00 59.50           H
ATOM   2273 2HD  ARG A 158      -6.245   7.780 -29.550  1.00 59.50           H
ATOM   2274  NE  ARG A 158      -4.727   6.926 -28.347  1.00 59.50           N
ATOM   2275  HE  ARG A 158      -4.585   7.103 -27.373  1.00 59.50           H
ATOM   2276  CZ  ARG A 158      -3.649   6.686 -29.106  1.00 59.50           C
ATOM   2277  NH1 ARG A 158      -3.780   6.442 -30.417  1.00 59.50           N
ATOM   2278 1HH1 ARG A 158      -4.688   6.438 -30.836  1.00 59.50           H
ATOM   2279 2HH1 ARG A 158      -2.971   6.264 -30.976  1.00 59.50           H
ATOM   2280  NH2 ARG A 158      -2.437   6.693 -28.533  1.00 59.50           N
ATOM   2281 1HH2 ARG A 158      -1.623   6.516 -29.085  1.00 59.50           H
ATOM   2282 2HH2 ARG A 158      -2.348   6.876 -27.554  1.00 59.50           H
ATOM   2283  HN  ARG A 158     -10.992   6.806 -28.500  1.00 59.50           H
ATOM   2284  N   GLU A 159      -9.935   9.456 -26.828  1.00 65.07           N
ATOM   2285  CA  GLU A 159      -9.826  10.773 -26.224  1.00 65.07           C
ATOM   2286  C   GLU A 159     -10.656  10.838 -24.940  1.00 65.07           C
ATOM   2287  O   GLU A 159     -10.176  11.305 -23.909  1.00 65.07           O
ATOM   2288  HA  GLU A 159      -8.769  10.896 -25.987  1.00 65.07           H
ATOM   2289  CB  GLU A 159     -10.251  11.865 -27.207  1.00 65.07           C
ATOM   2290 1HB  GLU A 159     -11.203  11.597 -27.665  1.00 65.07           H
ATOM   2291 2HB  GLU A 159     -10.273  12.829 -26.699  1.00 65.07           H
ATOM   2292  CG  GLU A 159      -9.238  12.002 -28.346  1.00 65.07           C
ATOM   2293 1HG  GLU A 159      -8.230  12.065 -27.935  1.00 65.07           H
ATOM   2294 2HG  GLU A 159      -9.271  11.113 -28.975  1.00 65.07           H
ATOM   2295  CD  GLU A 159      -9.528  13.244 -29.191  1.00 65.07           C
ATOM   2296  OE1 GLU A 159      -8.591  13.685 -29.891  1.00 65.07           O
ATOM   2297  OE2 GLU A 159     -10.680  13.723 -29.119  1.00 65.07           O
ATOM   2298  HN  GLU A 159     -10.435   9.429 -27.694  1.00 65.07           H
ATOM   2299  N   LYS A 160     -11.888  10.362 -25.045  1.00 69.78           N
ATOM   2300  CA  LYS A 160     -12.796  10.377 -23.911  1.00 69.78           C
ATOM   2301  C   LYS A 160     -12.178   9.581 -22.759  1.00 69.78           C
ATOM   2302  O   LYS A 160     -12.307   9.963 -21.597  1.00 69.78           O
ATOM   2303  HA  LYS A 160     -12.906  11.414 -23.593  1.00 69.78           H
ATOM   2304  CB  LYS A 160     -14.182   9.882 -24.327  1.00 69.78           C
ATOM   2305 1HB  LYS A 160     -14.092   8.922 -24.837  1.00 69.78           H
ATOM   2306 2HB  LYS A 160     -14.794   9.714 -23.440  1.00 69.78           H
ATOM   2307  CG  LYS A 160     -14.872  10.891 -25.246  1.00 69.78           C
ATOM   2308 1HG  LYS A 160     -14.841  11.882 -24.792  1.00 69.78           H
ATOM   2309 2HG  LYS A 160     -14.333  10.956 -26.191  1.00 69.78           H
ATOM   2310  CD  LYS A 160     -16.325  10.490 -25.508  1.00 69.78           C
ATOM   2311 1HD  LYS A 160     -16.355   9.516 -25.996  1.00 69.78           H
ATOM   2312 2HD  LYS A 160     -16.855  10.389 -24.561  1.00 69.78           H
ATOM   2313  CE  LYS A 160     -17.030  11.527 -26.385  1.00 69.78           C
ATOM   2314 1HE  LYS A 160     -16.989  12.505 -25.906  1.00 69.78           H
ATOM   2315 2HE  LYS A 160     -16.512  11.618 -27.340  1.00 69.78           H
ATOM   2316  NZ  LYS A 160     -18.440  11.139 -26.614  1.00 69.78           N
ATOM   2317 1HZ  LYS A 160     -18.894  11.839 -27.191  1.00 69.78           H
ATOM   2318 2HZ  LYS A 160     -18.472  10.241 -27.084  1.00 69.78           H
ATOM   2319 3HZ  LYS A 160     -18.921  11.072 -25.724  1.00 69.78           H
ATOM   2320  HN  LYS A 160     -12.268   9.973 -25.885  1.00 69.78           H
ATOM   2321  N   ARG A 161     -11.522   8.489 -23.122  1.00 67.98           N
ATOM   2322  CA  ARG A 161     -10.906   7.622 -22.132  1.00 67.98           C
ATOM   2323  C   ARG A 161      -9.813   8.376 -21.372  1.00 67.98           C
ATOM   2324  O   ARG A 161      -9.626   8.165 -20.175  1.00 67.98           O
ATOM   2325  HA  ARG A 161     -11.721   7.337 -21.466  1.00 67.98           H
ATOM   2326  CB  ARG A 161     -10.299   6.381 -22.788  1.00 67.98           C
ATOM   2327 1HB  ARG A 161      -9.723   6.674 -23.666  1.00 67.98           H
ATOM   2328 2HB  ARG A 161      -9.605   5.902 -22.097  1.00 67.98           H
ATOM   2329  CG  ARG A 161     -11.388   5.386 -23.194  1.00 67.98           C
ATOM   2330 1HG  ARG A 161     -11.996   5.131 -22.326  1.00 67.98           H
ATOM   2331 2HG  ARG A 161     -12.053   5.848 -23.924  1.00 67.98           H
ATOM   2332  CD  ARG A 161     -10.777   4.115 -23.787  1.00 67.98           C
ATOM   2333 1HD  ARG A 161     -11.545   3.539 -24.304  1.00 67.98           H
ATOM   2334 2HD  ARG A 161     -10.021   4.376 -24.528  1.00 67.98           H
ATOM   2335  NE  ARG A 161     -10.170   3.297 -22.713  1.00 67.98           N
ATOM   2336  HE  ARG A 161     -10.388   3.531 -21.766  1.00 67.98           H
ATOM   2337  CZ  ARG A 161      -9.346   2.263 -22.931  1.00 67.98           C
ATOM   2338  NH1 ARG A 161      -9.019   1.906 -24.180  1.00 67.98           N
ATOM   2339 1HH1 ARG A 161      -9.391   2.412 -24.959  1.00 67.98           H
ATOM   2340 2HH1 ARG A 161      -8.403   1.133 -24.334  1.00 67.98           H
ATOM   2341  NH2 ARG A 161      -8.853   1.593 -21.881  1.00 67.98           N
ATOM   2342 1HH2 ARG A 161      -8.237   0.819 -22.026  1.00 67.98           H
ATOM   2343 2HH2 ARG A 161      -9.102   1.866 -20.952  1.00 67.98           H
ATOM   2344  HN  ARG A 161     -11.407   8.195 -24.071  1.00 67.98           H
ATOM   2345  N   LEU A 162      -9.119   9.239 -22.099  1.00 79.39           N
ATOM   2346  CA  LEU A 162      -8.047  10.022 -21.509  1.00 79.39           C
ATOM   2347  C   LEU A 162      -8.638  11.013 -20.504  1.00 79.39           C
ATOM   2348  O   LEU A 162      -8.067  11.237 -19.438  1.00 79.39           O
ATOM   2349  HA  LEU A 162      -7.396   9.333 -20.972  1.00 79.39           H
ATOM   2350  CB  LEU A 162      -7.204  10.684 -22.601  1.00 79.39           C
ATOM   2351 1HB  LEU A 162      -6.894   9.915 -23.309  1.00 79.39           H
ATOM   2352 2HB  LEU A 162      -7.836  11.383 -23.148  1.00 79.39           H
ATOM   2353  CG  LEU A 162      -5.957  11.432 -22.125  1.00 79.39           C
ATOM   2354  HG  LEU A 162      -6.257  12.137 -21.351  1.00 79.39           H
ATOM   2355  CD1 LEU A 162      -4.948  10.470 -21.495  1.00 79.39           C
ATOM   2356 1HD1 LEU A 162      -5.405   9.973 -20.639  1.00 79.39           H
ATOM   2357 2HD1 LEU A 162      -4.648   9.724 -22.231  1.00 79.39           H
ATOM   2358 3HD1 LEU A 162      -4.071  11.028 -21.165  1.00 79.39           H
ATOM   2359  CD2 LEU A 162      -5.339  12.247 -23.263  1.00 79.39           C
ATOM   2360 1HD2 LEU A 162      -5.056  11.579 -24.077  1.00 79.39           H
ATOM   2361 2HD2 LEU A 162      -6.065  12.974 -23.626  1.00 79.39           H
ATOM   2362 3HD2 LEU A 162      -4.454  12.768 -22.898  1.00 79.39           H
ATOM   2363  HN  LEU A 162      -9.280   9.407 -23.072  1.00 79.39           H
ATOM   2364  N   LEU A 163      -9.775  11.581 -20.880  1.00 82.11           N
ATOM   2365  CA  LEU A 163     -10.465  12.520 -20.012  1.00 82.11           C
ATOM   2366  C   LEU A 163     -10.895  11.802 -18.731  1.00 82.11           C
ATOM   2367  O   LEU A 163     -10.624  12.276 -17.629  1.00 82.11           O
ATOM   2368  HA  LEU A 163      -9.755  13.303 -19.747  1.00 82.11           H
ATOM   2369  CB  LEU A 163     -11.620  13.190 -20.759  1.00 82.11           C
ATOM   2370 1HB  LEU A 163     -11.227  13.630 -21.675  1.00 82.11           H
ATOM   2371 2HB  LEU A 163     -12.331  12.419 -21.055  1.00 82.11           H
ATOM   2372  CG  LEU A 163     -12.377  14.274 -19.989  1.00 82.11           C
ATOM   2373  HG  LEU A 163     -12.706  13.852 -19.040  1.00 82.11           H
ATOM   2374  CD1 LEU A 163     -11.462  15.457 -19.665  1.00 82.11           C
ATOM   2375 1HD1 LEU A 163     -10.627  15.113 -19.055  1.00 82.11           H
ATOM   2376 2HD1 LEU A 163     -11.082  15.887 -20.592  1.00 82.11           H
ATOM   2377 3HD1 LEU A 163     -12.025  16.213 -19.118  1.00 82.11           H
ATOM   2378  CD2 LEU A 163     -13.631  14.711 -20.748  1.00 82.11           C
ATOM   2379 1HD2 LEU A 163     -13.347  15.109 -21.723  1.00 82.11           H
ATOM   2380 2HD2 LEU A 163     -14.291  13.854 -20.884  1.00 82.11           H
ATOM   2381 3HD2 LEU A 163     -14.150  15.482 -20.179  1.00 82.11           H
ATOM   2382  HN  LEU A 163     -10.223  11.409 -21.757  1.00 82.11           H
ATOM   2383  N   TYR A 164     -11.559  10.671 -18.919  1.00 75.25           N
ATOM   2384  CA  TYR A 164     -12.048   9.894 -17.792  1.00 75.25           C
ATOM   2385  C   TYR A 164     -10.895   9.453 -16.889  1.00 75.25           C
ATOM   2386  O   TYR A 164     -11.054   9.361 -15.673  1.00 75.25           O
ATOM   2387  HA  TYR A 164     -12.728  10.524 -17.219  1.00 75.25           H
ATOM   2388  CB  TYR A 164     -12.714   8.654 -18.392  1.00 75.25           C
ATOM   2389 1HB  TYR A 164     -12.014   8.174 -19.077  1.00 75.25           H
ATOM   2390 2HB  TYR A 164     -12.918   7.941 -17.593  1.00 75.25           H
ATOM   2391  CG  TYR A 164     -14.016   8.947 -19.140  1.00 75.25           C
ATOM   2392  CD1 TYR A 164     -14.829   9.984 -18.730  1.00 75.25           C
ATOM   2393  HD1 TYR A 164     -14.542  10.595 -17.874  1.00 75.25           H
ATOM   2394  CD2 TYR A 164     -14.378   8.174 -20.224  1.00 75.25           C
ATOM   2395  HD2 TYR A 164     -13.736   7.354 -20.548  1.00 75.25           H
ATOM   2396  CE1 TYR A 164     -16.054  10.260 -19.434  1.00 75.25           C
ATOM   2397  HE1 TYR A 164     -16.705  11.076 -19.120  1.00 75.25           H
ATOM   2398  CE2 TYR A 164     -15.604   8.450 -20.928  1.00 75.25           C
ATOM   2399  HE2 TYR A 164     -15.902   7.847 -21.786  1.00 75.25           H
ATOM   2400  CZ  TYR A 164     -16.381   9.479 -20.498  1.00 75.25           C
ATOM   2401  OH  TYR A 164     -17.539   9.740 -21.162  1.00 75.25           O
ATOM   2402  HH  TYR A 164     -18.041  10.472 -20.702  1.00 75.25           H
ATOM   2403  HN  TYR A 164     -11.764  10.285 -19.819  1.00 75.25           H
ATOM   2404  N   SER A 165      -9.759   9.191 -17.519  1.00 86.18           N
ATOM   2405  CA  SER A 165      -8.581   8.754 -16.789  1.00 86.18           C
ATOM   2406  C   SER A 165      -8.145   9.840 -15.803  1.00 86.18           C
ATOM   2407  O   SER A 165      -7.689   9.536 -14.701  1.00 86.18           O
ATOM   2408  HA  SER A 165      -8.889   7.855 -16.256  1.00 86.18           H
ATOM   2409  CB  SER A 165      -7.436   8.413 -17.744  1.00 86.18           C
ATOM   2410 1HB  SER A 165      -6.677   7.841 -17.210  1.00 86.18           H
ATOM   2411 2HB  SER A 165      -7.809   7.776 -18.545  1.00 86.18           H
ATOM   2412  OG  SER A 165      -6.841   9.581 -18.304  1.00 86.18           O
ATOM   2413  HG  SER A 165      -7.553  10.203 -18.632  1.00 86.18           H
ATOM   2414  HN  SER A 165      -9.636   9.273 -18.508  1.00 86.18           H
ATOM   2415  N   LYS A 166      -8.299  11.083 -16.234  1.00 83.77           N
ATOM   2416  CA  LYS A 166      -7.961  12.216 -15.389  1.00 83.77           C
ATOM   2417  C   LYS A 166      -8.918  12.261 -14.197  1.00 83.77           C
ATOM   2418  O   LYS A 166      -8.486  12.407 -13.055  1.00 83.77           O
ATOM   2419  HA  LYS A 166      -6.950  12.054 -15.015  1.00 83.77           H
ATOM   2420  CB  LYS A 166      -7.939  13.508 -16.209  1.00 83.77           C
ATOM   2421 1HB  LYS A 166      -8.869  13.604 -16.769  1.00 83.77           H
ATOM   2422 2HB  LYS A 166      -7.879  14.366 -15.540  1.00 83.77           H
ATOM   2423  CG  LYS A 166      -6.752  13.524 -17.174  1.00 83.77           C
ATOM   2424 1HG  LYS A 166      -5.823  13.406 -16.616  1.00 83.77           H
ATOM   2425 2HG  LYS A 166      -6.823  12.677 -17.858  1.00 83.77           H
ATOM   2426  CD  LYS A 166      -6.712  14.829 -17.973  1.00 83.77           C
ATOM   2427 1HD  LYS A 166      -7.629  14.932 -18.553  1.00 83.77           H
ATOM   2428 2HD  LYS A 166      -6.670  15.676 -17.289  1.00 83.77           H
ATOM   2429  CE  LYS A 166      -5.503  14.862 -18.909  1.00 83.77           C
ATOM   2430 1HE  LYS A 166      -4.589  14.689 -18.340  1.00 83.77           H
ATOM   2431 2HE  LYS A 166      -5.580  14.057 -19.640  1.00 83.77           H
ATOM   2432  NZ  LYS A 166      -5.422  16.165 -19.605  1.00 83.77           N
ATOM   2433 1HZ  LYS A 166      -4.625  16.164 -20.233  1.00 83.77           H
ATOM   2434 2HZ  LYS A 166      -6.271  16.318 -20.137  1.00 83.77           H
ATOM   2435 3HZ  LYS A 166      -5.313  16.907 -18.922  1.00 83.77           H
ATOM   2436  HN  LYS A 166      -8.647  11.321 -17.141  1.00 83.77           H
ATOM   2437  N   MET A 167     -10.201  12.132 -14.503  1.00 84.79           N
ATOM   2438  CA  MET A 167     -11.226  12.198 -13.476  1.00 84.79           C
ATOM   2439  C   MET A 167     -11.043  11.081 -12.446  1.00 84.79           C
ATOM   2440  O   MET A 167     -11.121  11.323 -11.243  1.00 84.79           O
ATOM   2441  HA  MET A 167     -11.099  13.168 -12.996  1.00 84.79           H
ATOM   2442  CB  MET A 167     -12.607  12.074 -14.123  1.00 84.79           C
ATOM   2443 1HB  MET A 167     -12.652  11.162 -14.720  1.00 84.79           H
ATOM   2444 2HB  MET A 167     -13.369  11.986 -13.349  1.00 84.79           H
ATOM   2445  CG  MET A 167     -12.908  13.285 -15.009  1.00 84.79           C
ATOM   2446 1HG  MET A 167     -12.886  14.196 -14.412  1.00 84.79           H
ATOM   2447 2HG  MET A 167     -12.139  13.386 -15.774  1.00 84.79           H
ATOM   2448  SD  MET A 167     -14.510  13.097 -15.775  1.00 84.79           S
ATOM   2449  CE  MET A 167     -15.562  13.314 -14.349  1.00 84.79           C
ATOM   2450 1HE  MET A 167     -15.333  12.547 -13.609  1.00 84.79           H
ATOM   2451 2HE  MET A 167     -15.391  14.299 -13.917  1.00 84.79           H
ATOM   2452 3HE  MET A 167     -16.606  13.226 -14.652  1.00 84.79           H
ATOM   2453  HN  MET A 167     -10.542  11.986 -15.432  1.00 84.79           H
ATOM   2454  N   VAL A 168     -10.802   9.883 -12.957  1.00 92.45           N
ATOM   2455  CA  VAL A 168     -10.667   8.717 -12.100  1.00 92.45           C
ATOM   2456  C   VAL A 168      -9.483   8.920 -11.152  1.00 92.45           C
ATOM   2457  O   VAL A 168      -9.577   8.622  -9.963  1.00 92.45           O
ATOM   2458  HA  VAL A 168     -11.579   8.637 -11.508  1.00 92.45           H
ATOM   2459  CB  VAL A 168     -10.541   7.453 -12.952  1.00 92.45           C
ATOM   2460  HB  VAL A 168      -9.747   7.617 -13.680  1.00 92.45           H
ATOM   2461  CG1 VAL A 168     -10.149   6.249 -12.092  1.00 92.45           C
ATOM   2462 1HG1 VAL A 168      -9.190   6.444 -11.611  1.00 92.45           H
ATOM   2463 2HG1 VAL A 168     -10.910   6.083 -11.330  1.00 92.45           H
ATOM   2464 3HG1 VAL A 168     -10.066   5.364 -12.723  1.00 92.45           H
ATOM   2465  CG2 VAL A 168     -11.835   7.179 -13.721  1.00 92.45           C
ATOM   2466 1HG2 VAL A 168     -12.655   7.044 -13.016  1.00 92.45           H
ATOM   2467 2HG2 VAL A 168     -12.054   8.021 -14.376  1.00 92.45           H
ATOM   2468 3HG2 VAL A 168     -11.718   6.274 -14.318  1.00 92.45           H
ATOM   2469  HN  VAL A 168     -10.699   9.702 -13.935  1.00 92.45           H
ATOM   2470  N   CYS A 169      -8.396   9.427 -11.716  1.00 93.82           N
ATOM   2471  CA  CYS A 169      -7.194   9.672 -10.936  1.00 93.82           C
ATOM   2472  C   CYS A 169      -7.543  10.647  -9.810  1.00 93.82           C
ATOM   2473  O   CYS A 169      -7.186  10.420  -8.655  1.00 93.82           O
ATOM   2474  HA  CYS A 169      -6.882   8.709 -10.532  1.00 93.82           H
ATOM   2475  CB  CYS A 169      -6.050  10.192 -11.809  1.00 93.82           C
ATOM   2476 1HB  CYS A 169      -6.404  11.012 -12.435  1.00 93.82           H
ATOM   2477 2HB  CYS A 169      -5.255  10.592 -11.180  1.00 93.82           H
ATOM   2478  SG  CYS A 169      -5.398   8.842 -12.857  1.00 93.82           S
ATOM   2479  HG  CYS A 169      -6.381   8.873 -13.752  1.00 93.82           H
ATOM   2480  HN  CYS A 169      -8.328   9.668 -12.684  1.00 93.82           H
ATOM   2481  N   PHE A 170      -8.236  11.712 -10.186  1.00 93.36           N
ATOM   2482  CA  PHE A 170      -8.611  12.737  -9.227  1.00 93.36           C
ATOM   2483  C   PHE A 170      -9.474  12.151  -8.108  1.00 93.36           C
ATOM   2484  O   PHE A 170      -9.240  12.424  -6.932  1.00 93.36           O
ATOM   2485  HA  PHE A 170      -7.690  13.136  -8.803  1.00 93.36           H
ATOM   2486  CB  PHE A 170      -9.426  13.784  -9.989  1.00 93.36           C
ATOM   2487 1HB  PHE A 170      -8.829  14.163 -10.818  1.00 93.36           H
ATOM   2488 2HB  PHE A 170     -10.303  13.303 -10.422  1.00 93.36           H
ATOM   2489  CG  PHE A 170      -9.883  14.964  -9.128  1.00 93.36           C
ATOM   2490  CD1 PHE A 170     -11.169  15.028  -8.689  1.00 93.36           C
ATOM   2491  HD1 PHE A 170     -11.874  14.239  -8.951  1.00 93.36           H
ATOM   2492  CD2 PHE A 170      -9.003  15.948  -8.801  1.00 93.36           C
ATOM   2493  HD2 PHE A 170      -7.973  15.897  -9.153  1.00 93.36           H
ATOM   2494  CE1 PHE A 170     -11.593  16.123  -7.890  1.00 93.36           C
ATOM   2495  HE1 PHE A 170     -12.623  16.174  -7.539  1.00 93.36           H
ATOM   2496  CE2 PHE A 170      -9.427  17.043  -8.002  1.00 93.36           C
ATOM   2497  HE2 PHE A 170      -8.722  17.832  -7.741  1.00 93.36           H
ATOM   2498  CZ  PHE A 170     -10.713  17.107  -7.564  1.00 93.36           C
ATOM   2499  HZ  PHE A 170     -11.038  17.947  -6.950  1.00 93.36           H
ATOM   2500  HN  PHE A 170      -8.538  11.879 -11.124  1.00 93.36           H
ATOM   2501  N   THR A 171     -10.454  11.358  -8.514  1.00 92.84           N
ATOM   2502  CA  THR A 171     -11.364  10.745  -7.561  1.00 92.84           C
ATOM   2503  C   THR A 171     -10.590   9.878  -6.566  1.00 92.84           C
ATOM   2504  O   THR A 171     -10.910   9.851  -5.379  1.00 92.84           O
ATOM   2505  HA  THR A 171     -11.846  11.536  -6.987  1.00 92.84           H
ATOM   2506  CB  THR A 171     -12.422   9.969  -8.349  1.00 92.84           C
ATOM   2507  HB  THR A 171     -11.980   9.104  -8.845  1.00 92.84           H
ATOM   2508  OG1 THR A 171     -12.998  10.946  -9.211  1.00 92.84           O
ATOM   2509  HG1 THR A 171     -12.518  10.955 -10.088  1.00 92.84           H
ATOM   2510  CG2 THR A 171     -13.588   9.512  -7.470  1.00 92.84           C
ATOM   2511 1HG2 THR A 171     -14.071  10.382  -7.027  1.00 92.84           H
ATOM   2512 2HG2 THR A 171     -13.214   8.861  -6.679  1.00 92.84           H
ATOM   2513 3HG2 THR A 171     -14.309   8.966  -8.079  1.00 92.84           H
ATOM   2514  HN  THR A 171     -10.631  11.132  -9.472  1.00 92.84           H
ATOM   2515  N   ILE A 172      -9.585   9.189  -7.088  1.00 93.52           N
ATOM   2516  CA  ILE A 172      -8.784   8.296  -6.267  1.00 93.52           C
ATOM   2517  C   ILE A 172      -8.058   9.111  -5.195  1.00 93.52           C
ATOM   2518  O   ILE A 172      -8.053   8.736  -4.023  1.00 93.52           O
ATOM   2519  HA  ILE A 172      -9.467   7.606  -5.773  1.00 93.52           H
ATOM   2520  CB  ILE A 172      -7.849   7.459  -7.142  1.00 93.52           C
ATOM   2521  HB  ILE A 172      -7.396   8.116  -7.884  1.00 93.52           H
ATOM   2522  CG1 ILE A 172      -8.627   6.384  -7.904  1.00 93.52           C
ATOM   2523 1HG1 ILE A 172      -8.964   5.614  -7.211  1.00 93.52           H
ATOM   2524 2HG1 ILE A 172      -9.519   6.824  -8.350  1.00 93.52           H
ATOM   2525  CG2 ILE A 172      -6.710   6.862  -6.312  1.00 93.52           C
ATOM   2526 1HG2 ILE A 172      -6.134   7.666  -5.855  1.00 93.52           H
ATOM   2527 2HG2 ILE A 172      -7.125   6.223  -5.533  1.00 93.52           H
ATOM   2528 3HG2 ILE A 172      -6.060   6.272  -6.959  1.00 93.52           H
ATOM   2529  CD1 ILE A 172      -7.762   5.753  -8.997  1.00 93.52           C
ATOM   2530 1HD1 ILE A 172      -7.447   6.522  -9.701  1.00 93.52           H
ATOM   2531 2HD1 ILE A 172      -6.883   5.293  -8.544  1.00 93.52           H
ATOM   2532 3HD1 ILE A 172      -8.339   4.992  -9.523  1.00 93.52           H
ATOM   2533  HN  ILE A 172      -9.316   9.233  -8.050  1.00 93.52           H
ATOM   2534  N   TRP A 173      -7.461  10.209  -5.634  1.00 92.18           N
ATOM   2535  CA  TRP A 173      -6.658  11.031  -4.745  1.00 92.18           C
ATOM   2536  C   TRP A 173      -7.575  11.582  -3.651  1.00 92.18           C
ATOM   2537  O   TRP A 173      -7.221  11.568  -2.474  1.00 92.18           O
ATOM   2538  HA  TRP A 173      -5.892  10.393  -4.303  1.00 92.18           H
ATOM   2539  CB  TRP A 173      -5.929  12.129  -5.522  1.00 92.18           C
ATOM   2540 1HB  TRP A 173      -6.620  12.573  -6.238  1.00 92.18           H
ATOM   2541 2HB  TRP A 173      -5.637  12.918  -4.830  1.00 92.18           H
ATOM   2542  CG  TRP A 173      -4.686  11.642  -6.271  1.00 92.18           C
ATOM   2543  CD1 TRP A 173      -4.515  11.521  -7.594  1.00 92.18           C
ATOM   2544  HD1 TRP A 173      -5.274  11.767  -8.336  1.00 92.18           H
ATOM   2545  CD2 TRP A 173      -3.441  11.212  -5.681  1.00 92.18           C
ATOM   2546  NE1 TRP A 173      -3.255  11.047  -7.899  1.00 92.18           N
ATOM   2547  HE1 TRP A 173      -2.894  10.875  -8.816  1.00 92.18           H
ATOM   2548  CE2 TRP A 173      -2.582  10.853  -6.699  1.00 92.18           C
ATOM   2549  CE3 TRP A 173      -3.054  11.129  -4.332  1.00 92.18           C
ATOM   2550  HE3 TRP A 173      -3.714  11.407  -3.510  1.00 92.18           H
ATOM   2551  CZ2 TRP A 173      -1.281  10.386  -6.475  1.00 92.18           C
ATOM   2552  HZ2 TRP A 173      -0.621  10.109  -7.297  1.00 92.18           H
ATOM   2553  CZ3 TRP A 173      -1.751  10.661  -4.125  1.00 92.18           C
ATOM   2554  HZ3 TRP A 173      -1.400  10.577  -3.096  1.00 92.18           H
ATOM   2555  CH2 TRP A 173      -0.873  10.296  -5.139  1.00 92.18           C
ATOM   2556  HH2 TRP A 173       0.128   9.940  -4.895  1.00 92.18           H
ATOM   2557  HN  TRP A 173      -7.521  10.539  -6.576  1.00 92.18           H
ATOM   2558  N   VAL A 174      -8.737  12.054  -4.080  1.00 95.39           N
ATOM   2559  CA  VAL A 174      -9.696  12.634  -3.156  1.00 95.39           C
ATOM   2560  C   VAL A 174     -10.123  11.573  -2.139  1.00 95.39           C
ATOM   2561  O   VAL A 174     -10.193  11.848  -0.942  1.00 95.39           O
ATOM   2562  HA  VAL A 174      -9.195  13.444  -2.627  1.00 95.39           H
ATOM   2563  CB  VAL A 174     -10.874  13.230  -3.929  1.00 95.39           C
ATOM   2564  HB  VAL A 174     -11.269  12.455  -4.587  1.00 95.39           H
ATOM   2565  CG1 VAL A 174     -11.995  13.655  -2.979  1.00 95.39           C
ATOM   2566 1HG1 VAL A 174     -12.346  12.788  -2.420  1.00 95.39           H
ATOM   2567 2HG1 VAL A 174     -11.617  14.406  -2.285  1.00 95.39           H
ATOM   2568 3HG1 VAL A 174     -12.819  14.075  -3.555  1.00 95.39           H
ATOM   2569  CG2 VAL A 174     -10.420  14.401  -4.802  1.00 95.39           C
ATOM   2570 1HG2 VAL A 174      -9.988  15.178  -4.171  1.00 95.39           H
ATOM   2571 2HG2 VAL A 174      -9.673  14.055  -5.516  1.00 95.39           H
ATOM   2572 3HG2 VAL A 174     -11.277  14.806  -5.341  1.00 95.39           H
ATOM   2573  HN  VAL A 174      -9.025  12.044  -5.038  1.00 95.39           H
ATOM   2574  N   LEU A 175     -10.399  10.384  -2.653  1.00 90.16           N
ATOM   2575  CA  LEU A 175     -10.886   9.301  -1.816  1.00 90.16           C
ATOM   2576  C   LEU A 175      -9.817   8.939  -0.783  1.00 90.16           C
ATOM   2577  O   LEU A 175     -10.116   8.793   0.401  1.00 90.16           O
ATOM   2578  HA  LEU A 175     -11.766   9.668  -1.287  1.00 90.16           H
ATOM   2579  CB  LEU A 175     -11.336   8.118  -2.676  1.00 90.16           C
ATOM   2580 1HB  LEU A 175     -12.101   8.468  -3.369  1.00 90.16           H
ATOM   2581 2HB  LEU A 175     -10.488   7.789  -3.277  1.00 90.16           H
ATOM   2582  CG  LEU A 175     -11.888   6.909  -1.919  1.00 90.16           C
ATOM   2583  HG  LEU A 175     -11.145   6.597  -1.185  1.00 90.16           H
ATOM   2584  CD1 LEU A 175     -13.157   7.278  -1.148  1.00 90.16           C
ATOM   2585 1HD1 LEU A 175     -12.930   8.066  -0.430  1.00 90.16           H
ATOM   2586 2HD1 LEU A 175     -13.917   7.630  -1.845  1.00 90.16           H
ATOM   2587 3HD1 LEU A 175     -13.528   6.401  -0.618  1.00 90.16           H
ATOM   2588  CD2 LEU A 175     -12.114   5.727  -2.863  1.00 90.16           C
ATOM   2589 1HD2 LEU A 175     -12.828   6.011  -3.636  1.00 90.16           H
ATOM   2590 2HD2 LEU A 175     -11.169   5.447  -3.327  1.00 90.16           H
ATOM   2591 3HD2 LEU A 175     -12.507   4.881  -2.299  1.00 90.16           H
ATOM   2592  HN  LEU A 175     -10.294  10.155  -3.621  1.00 90.16           H
ATOM   2593  N   ALA A 176      -8.592   8.805  -1.270  1.00 95.12           N
ATOM   2594  CA  ALA A 176      -7.491   8.380  -0.421  1.00 95.12           C
ATOM   2595  C   ALA A 176      -7.261   9.429   0.670  1.00 95.12           C
ATOM   2596  O   ALA A 176      -6.934   9.087   1.805  1.00 95.12           O
ATOM   2597  HA  ALA A 176      -7.778   7.439   0.047  1.00 95.12           H
ATOM   2598  CB  ALA A 176      -6.246   8.147  -1.278  1.00 95.12           C
ATOM   2599 1HB  ALA A 176      -6.453   7.373  -2.017  1.00 95.12           H
ATOM   2600 2HB  ALA A 176      -5.976   9.072  -1.786  1.00 95.12           H
ATOM   2601 3HB  ALA A 176      -5.421   7.828  -0.641  1.00 95.12           H
ATOM   2602  HN  ALA A 176      -8.346   8.981  -2.223  1.00 95.12           H
ATOM   2603  N   ALA A 177      -7.439  10.684   0.286  1.00 95.07           N
ATOM   2604  CA  ALA A 177      -7.244  11.785   1.214  1.00 95.07           C
ATOM   2605  C   ALA A 177      -8.260  11.672   2.353  1.00 95.07           C
ATOM   2606  O   ALA A 177      -7.913  11.854   3.519  1.00 95.07           O
ATOM   2607  HA  ALA A 177      -6.239  11.698   1.626  1.00 95.07           H
ATOM   2608  CB  ALA A 177      -7.356  13.113   0.463  1.00 95.07           C
ATOM   2609 1HB  ALA A 177      -6.595  13.155  -0.316  1.00 95.07           H
ATOM   2610 2HB  ALA A 177      -8.344  13.191   0.009  1.00 95.07           H
ATOM   2611 3HB  ALA A 177      -7.210  13.938   1.159  1.00 95.07           H
ATOM   2612  HN  ALA A 177      -7.712  10.954  -0.638  1.00 95.07           H
ATOM   2613  N   ALA A 178      -9.494  11.373   1.975  1.00 95.26           N
ATOM   2614  CA  ALA A 178     -10.567  11.256   2.948  1.00 95.26           C
ATOM   2615  C   ALA A 178     -10.279  10.077   3.880  1.00 95.26           C
ATOM   2616  O   ALA A 178     -10.581  10.135   5.071  1.00 95.26           O
ATOM   2617  HA  ALA A 178     -10.586  12.175   3.534  1.00 95.26           H
ATOM   2618  CB  ALA A 178     -11.904  11.109   2.218  1.00 95.26           C
ATOM   2619 1HB  ALA A 178     -12.075  11.986   1.593  1.00 95.26           H
ATOM   2620 2HB  ALA A 178     -11.881  10.216   1.594  1.00 95.26           H
ATOM   2621 3HB  ALA A 178     -12.709  11.022   2.948  1.00 95.26           H
ATOM   2622  HN  ALA A 178      -9.765  11.211   1.026  1.00 95.26           H
ATOM   2623  N   LEU A 179      -9.699   9.036   3.302  1.00 92.19           N
ATOM   2624  CA  LEU A 179      -9.490   7.796   4.030  1.00 92.19           C
ATOM   2625  C   LEU A 179      -8.334   7.976   5.016  1.00 92.19           C
ATOM   2626  O   LEU A 179      -8.110   7.128   5.877  1.00 92.19           O
ATOM   2627  HA  LEU A 179     -10.399   7.594   4.598  1.00 92.19           H
ATOM   2628  CB  LEU A 179      -9.295   6.630   3.059  1.00 92.19           C
ATOM   2629 1HB  LEU A 179      -8.498   6.893   2.363  1.00 92.19           H
ATOM   2630 2HB  LEU A 179      -8.950   5.765   3.626  1.00 92.19           H
ATOM   2631  CG  LEU A 179     -10.526   6.217   2.250  1.00 92.19           C
ATOM   2632  HG  LEU A 179     -10.922   7.104   1.755  1.00 92.19           H
ATOM   2633  CD1 LEU A 179     -10.152   5.217   1.154  1.00 92.19           C
ATOM   2634 1HD1 LEU A 179      -9.427   5.672   0.480  1.00 92.19           H
ATOM   2635 2HD1 LEU A 179      -9.717   4.326   1.608  1.00 92.19           H
ATOM   2636 3HD1 LEU A 179     -11.045   4.940   0.595  1.00 92.19           H
ATOM   2637  CD2 LEU A 179     -11.628   5.680   3.165  1.00 92.19           C
ATOM   2638 1HD2 LEU A 179     -11.258   4.809   3.707  1.00 92.19           H
ATOM   2639 2HD2 LEU A 179     -11.920   6.453   3.875  1.00 92.19           H
ATOM   2640 3HD2 LEU A 179     -12.492   5.394   2.564  1.00 92.19           H
ATOM   2641  HN  LEU A 179      -9.374   9.030   2.356  1.00 92.19           H
ATOM   2642  N   CYS A 180      -7.630   9.087   4.855  1.00 91.11           N
ATOM   2643  CA  CYS A 180      -6.480   9.372   5.696  1.00 91.11           C
ATOM   2644  C   CYS A 180      -6.914  10.354   6.787  1.00 91.11           C
ATOM   2645  O   CYS A 180      -6.097  10.787   7.598  1.00 91.11           O
ATOM   2646  HA  CYS A 180      -6.167   8.423   6.132  1.00 91.11           H
ATOM   2647  CB  CYS A 180      -5.302   9.909   4.881  1.00 91.11           C
ATOM   2648 1HB  CYS A 180      -4.375   9.789   5.442  1.00 91.11           H
ATOM   2649 2HB  CYS A 180      -5.194   9.335   3.961  1.00 91.11           H
ATOM   2650  SG  CYS A 180      -5.568  11.676   4.486  1.00 91.11           S
ATOM   2651  HG  CYS A 180      -6.893  11.644   4.591  1.00 91.11           H
ATOM   2652  HN  CYS A 180      -7.833   9.784   4.167  1.00 91.11           H
ATOM   2653  N   ILE A 181      -8.199  10.676   6.771  1.00 90.77           N
ATOM   2654  CA  ILE A 181      -8.748  11.610   7.739  1.00 90.77           C
ATOM   2655  C   ILE A 181      -8.460  11.100   9.153  1.00 90.77           C
ATOM   2656  O   ILE A 181      -8.002  11.857  10.008  1.00 90.77           O
ATOM   2657  HA  ILE A 181      -8.234  12.561   7.604  1.00 90.77           H
ATOM   2658  CB  ILE A 181     -10.233  11.855   7.464  1.00 90.77           C
ATOM   2659  HB  ILE A 181     -10.711  10.891   7.285  1.00 90.77           H
ATOM   2660  CG1 ILE A 181     -10.426  12.697   6.201  1.00 90.77           C
ATOM   2661 1HG1 ILE A 181     -10.024  13.697   6.362  1.00 90.77           H
ATOM   2662 2HG1 ILE A 181      -9.865  12.256   5.377  1.00 90.77           H
ATOM   2663  CG2 ILE A 181     -10.920  12.480   8.680  1.00 90.77           C
ATOM   2664 1HG2 ILE A 181     -10.829  11.809   9.534  1.00 90.77           H
ATOM   2665 2HG2 ILE A 181     -10.446  13.433   8.915  1.00 90.77           H
ATOM   2666 3HG2 ILE A 181     -11.975  12.643   8.458  1.00 90.77           H
ATOM   2667  CD1 ILE A 181     -11.906  12.790   5.825  1.00 90.77           C
ATOM   2668 1HD1 ILE A 181     -12.298  11.790   5.642  1.00 90.77           H
ATOM   2669 2HD1 ILE A 181     -12.460  13.253   6.642  1.00 90.77           H
ATOM   2670 3HD1 ILE A 181     -12.014  13.394   4.924  1.00 90.77           H
ATOM   2671  HN  ILE A 181      -8.859  10.312   6.114  1.00 90.77           H
ATOM   2672  N   PRO A 182      -8.722   9.814   9.423  1.00 92.12           N
ATOM   2673  CA  PRO A 182      -8.504   9.266  10.764  1.00 92.12           C
ATOM   2674  C   PRO A 182      -7.098   9.534  11.276  1.00 92.12           C
ATOM   2675  O   PRO A 182      -6.916   9.918  12.430  1.00 92.12           O
ATOM   2676  HA  PRO A 182      -9.166   9.754  11.480  1.00 92.12           H
ATOM   2677  CB  PRO A 182      -8.770   7.769  10.592  1.00 92.12           C
ATOM   2678 1HB  PRO A 182      -7.854   7.223  10.363  1.00 92.12           H
ATOM   2679 2HB  PRO A 182      -9.185   7.328  11.498  1.00 92.12           H
ATOM   2680  CG  PRO A 182      -9.760   7.718   9.435  1.00 92.12           C
ATOM   2681 1HG  PRO A 182      -9.779   6.736   8.962  1.00 92.12           H
ATOM   2682 2HG  PRO A 182     -10.779   7.919   9.765  1.00 92.12           H
ATOM   2683  CD  PRO A 182      -9.241   8.794   8.495  1.00 92.12           C
ATOM   2684 1HD  PRO A 182      -8.458   8.415   7.839  1.00 92.12           H
ATOM   2685 2HD  PRO A 182     -10.030   9.185   7.852  1.00 92.12           H
ATOM   2686  N   GLU A 183      -6.132   9.323  10.395  1.00 88.67           N
ATOM   2687  CA  GLU A 183      -4.735   9.476  10.764  1.00 88.67           C
ATOM   2688  C   GLU A 183      -4.449  10.922  11.172  1.00 88.67           C
ATOM   2689  O   GLU A 183      -3.696  11.168  12.114  1.00 88.67           O
ATOM   2690  HA  GLU A 183      -4.588   8.815  11.618  1.00 88.67           H
ATOM   2691  CB  GLU A 183      -3.815   9.035   9.624  1.00 88.67           C
ATOM   2692 1HB  GLU A 183      -4.245   9.333   8.669  1.00 88.67           H
ATOM   2693 2HB  GLU A 183      -2.812   9.431   9.787  1.00 88.67           H
ATOM   2694  CG  GLU A 183      -3.675   7.512   9.589  1.00 88.67           C
ATOM   2695 1HG  GLU A 183      -2.886   7.231   8.892  1.00 88.67           H
ATOM   2696 2HG  GLU A 183      -3.376   7.148  10.572  1.00 88.67           H
ATOM   2697  CD  GLU A 183      -4.991   6.851   9.173  1.00 88.67           C
ATOM   2698  OE1 GLU A 183      -5.115   5.631   9.416  1.00 88.67           O
ATOM   2699  OE2 GLU A 183      -5.843   7.580   8.621  1.00 88.67           O
ATOM   2700  HN  GLU A 183      -6.290   9.053   9.445  1.00 88.67           H
ATOM   2701  N   ILE A 184      -5.064  11.842  10.443  1.00 89.89           N
ATOM   2702  CA  ILE A 184      -4.838  13.258  10.678  1.00 89.89           C
ATOM   2703  C   ILE A 184      -5.268  13.610  12.103  1.00 89.89           C
ATOM   2704  O   ILE A 184      -4.598  14.384  12.784  1.00 89.89           O
ATOM   2705  HA  ILE A 184      -3.766  13.437  10.586  1.00 89.89           H
ATOM   2706  CB  ILE A 184      -5.530  14.097   9.602  1.00 89.89           C
ATOM   2707  HB  ILE A 184      -6.578  13.801   9.560  1.00 89.89           H
ATOM   2708  CG1 ILE A 184      -4.928  13.823   8.222  1.00 89.89           C
ATOM   2709 1HG1 ILE A 184      -3.908  14.205   8.184  1.00 89.89           H
ATOM   2710 2HG1 ILE A 184      -4.873  12.748   8.052  1.00 89.89           H
ATOM   2711  CG2 ILE A 184      -5.494  15.584   9.958  1.00 89.89           C
ATOM   2712 1HG2 ILE A 184      -6.005  15.743  10.908  1.00 89.89           H
ATOM   2713 2HG2 ILE A 184      -4.458  15.912  10.044  1.00 89.89           H
ATOM   2714 3HG2 ILE A 184      -5.993  16.157   9.177  1.00 89.89           H
ATOM   2715  CD1 ILE A 184      -5.764  14.477   7.120  1.00 89.89           C
ATOM   2716 1HD1 ILE A 184      -6.777  14.075   7.145  1.00 89.89           H
ATOM   2717 2HD1 ILE A 184      -5.797  15.554   7.279  1.00 89.89           H
ATOM   2718 3HD1 ILE A 184      -5.315  14.267   6.149  1.00 89.89           H
ATOM   2719  HN  ILE A 184      -5.707  11.633   9.706  1.00 89.89           H
ATOM   2720  N   LEU A 185      -6.384  13.024  12.512  1.00 90.27           N
ATOM   2721  CA  LEU A 185      -7.041  13.440  13.739  1.00 90.27           C
ATOM   2722  C   LEU A 185      -6.306  12.834  14.937  1.00 90.27           C
ATOM   2723  O   LEU A 185      -5.987  13.538  15.894  1.00 90.27           O
ATOM   2724  HA  LEU A 185      -6.964  14.525  13.800  1.00 90.27           H
ATOM   2725  CB  LEU A 185      -8.531  13.094  13.693  1.00 90.27           C
ATOM   2726 1HB  LEU A 185      -8.630  12.030  13.477  1.00 90.27           H
ATOM   2727 2HB  LEU A 185      -8.953  13.259  14.684  1.00 90.27           H
ATOM   2728  CG  LEU A 185      -9.369  13.873  12.677  1.00 90.27           C
ATOM   2729  HG  LEU A 185      -8.964  13.682  11.683  1.00 90.27           H
ATOM   2730  CD1 LEU A 185     -10.819  13.386  12.675  1.00 90.27           C
ATOM   2731 1HD1 LEU A 185     -10.848  12.328  12.414  1.00 90.27           H
ATOM   2732 2HD1 LEU A 185     -11.251  13.528  13.665  1.00 90.27           H
ATOM   2733 3HD1 LEU A 185     -11.393  13.956  11.944  1.00 90.27           H
ATOM   2734  CD2 LEU A 185      -9.269  15.379  12.924  1.00 90.27           C
ATOM   2735 1HD2 LEU A 185      -9.633  15.608  13.925  1.00 90.27           H
ATOM   2736 2HD2 LEU A 185      -8.230  15.694  12.834  1.00 90.27           H
ATOM   2737 3HD2 LEU A 185      -9.874  15.909  12.188  1.00 90.27           H
ATOM   2738  HN  LEU A 185      -6.836  12.279  12.022  1.00 90.27           H
ATOM   2739  N   TYR A 186      -6.059  11.536  14.845  1.00 90.43           N
ATOM   2740  CA  TYR A 186      -5.772  10.743  16.028  1.00 90.43           C
ATOM   2741  C   TYR A 186      -4.293  10.358  16.084  1.00 90.43           C
ATOM   2742  O   TYR A 186      -3.860   9.676  17.011  1.00 90.43           O
ATOM   2743  HA  TYR A 186      -6.017  11.344  16.903  1.00 90.43           H
ATOM   2744  CB  TYR A 186      -6.613   9.471  15.897  1.00 90.43           C
ATOM   2745 1HB  TYR A 186      -6.279   8.915  15.022  1.00 90.43           H
ATOM   2746 2HB  TYR A 186      -6.433   8.838  16.766  1.00 90.43           H
ATOM   2747  CG  TYR A 186      -8.116   9.729  15.776  1.00 90.43           C
ATOM   2748  CD1 TYR A 186      -8.759  10.518  16.708  1.00 90.43           C
ATOM   2749  HD1 TYR A 186      -8.195  10.957  17.531  1.00 90.43           H
ATOM   2750  CD2 TYR A 186      -8.830   9.173  14.733  1.00 90.43           C
ATOM   2751  HD2 TYR A 186      -8.322   8.550  13.997  1.00 90.43           H
ATOM   2752  CE1 TYR A 186     -10.174  10.761  16.594  1.00 90.43           C
ATOM   2753  HE1 TYR A 186     -10.693  11.381  17.323  1.00 90.43           H
ATOM   2754  CE2 TYR A 186     -10.244   9.416  14.619  1.00 90.43           C
ATOM   2755  HE2 TYR A 186     -10.820   8.983  13.801  1.00 90.43           H
ATOM   2756  CZ  TYR A 186     -10.847  10.198  15.555  1.00 90.43           C
ATOM   2757  OH  TYR A 186     -12.183  10.427  15.446  1.00 90.43           O
ATOM   2758  HH  TYR A 186     -12.557   9.909  14.678  1.00 90.43           H
ATOM   2759  HN  TYR A 186      -6.054  11.028  13.983  1.00 90.43           H
ATOM   2760  N   SER A 187      -3.557  10.811  15.079  1.00 91.40           N
ATOM   2761  CA  SER A 187      -2.108  10.706  15.105  1.00 91.40           C
ATOM   2762  C   SER A 187      -1.531  11.680  16.134  1.00 91.40           C
ATOM   2763  O   SER A 187      -1.782  12.882  16.065  1.00 91.40           O
ATOM   2764  HA  SER A 187      -1.899   9.676  15.393  1.00 91.40           H
ATOM   2765  CB  SER A 187      -1.512  10.979  13.723  1.00 91.40           C
ATOM   2766 1HB  SER A 187      -1.822  11.967  13.382  1.00 91.40           H
ATOM   2767 2HB  SER A 187      -0.424  10.994  13.793  1.00 91.40           H
ATOM   2768  OG  SER A 187      -1.911  10.001  12.766  1.00 91.40           O
ATOM   2769  HG  SER A 187      -2.443  10.433  12.037  1.00 91.40           H
ATOM   2770  HN  SER A 187      -3.935  11.243  14.260  1.00 91.40           H
ATOM   2771  N   GLN A 188      -0.769  11.124  17.064  1.00 84.88           N
ATOM   2772  CA  GLN A 188      -0.044  11.941  18.023  1.00 84.88           C
ATOM   2773  C   GLN A 188       1.217  11.213  18.493  1.00 84.88           C
ATOM   2774  O   GLN A 188       1.386  10.023  18.231  1.00 84.88           O
ATOM   2775  HA  GLN A 188       0.232  12.846  17.482  1.00 84.88           H
ATOM   2776  CB  GLN A 188      -0.935  12.316  19.209  1.00 84.88           C
ATOM   2777 1HB  GLN A 188      -0.387  12.971  19.886  1.00 84.88           H
ATOM   2778 2HB  GLN A 188      -1.801  12.875  18.855  1.00 84.88           H
ATOM   2779  CG  GLN A 188      -1.399  11.068  19.962  1.00 84.88           C
ATOM   2780 1HG  GLN A 188      -1.883  10.380  19.269  1.00 84.88           H
ATOM   2781 2HG  GLN A 188      -0.536  10.547  20.378  1.00 84.88           H
ATOM   2782  CD  GLN A 188      -2.370  11.436  21.086  1.00 84.88           C
ATOM   2783  OE1 GLN A 188      -2.803  12.568  21.222  1.00 84.88           O
ATOM   2784  NE2 GLN A 188      -2.687  10.418  21.882  1.00 84.88           N
ATOM   2785 1HE2 GLN A 188      -2.296   9.513  21.715  1.00 84.88           H
ATOM   2786 2HE2 GLN A 188      -3.315  10.558  22.647  1.00 84.88           H
ATOM   2787  HN  GLN A 188      -0.644  10.138  17.169  1.00 84.88           H
ATOM   2788  N   ILE A 189       2.071  11.958  19.180  1.00 88.73           N
ATOM   2789  CA  ILE A 189       3.236  11.368  19.816  1.00 88.73           C
ATOM   2790  C   ILE A 189       2.841  10.821  21.189  1.00 88.73           C
ATOM   2791  O   ILE A 189       2.278  11.543  22.010  1.00 88.73           O
ATOM   2792  HA  ILE A 189       3.561  10.534  19.193  1.00 88.73           H
ATOM   2793  CB  ILE A 189       4.388  12.374  19.863  1.00 88.73           C
ATOM   2794  HB  ILE A 189       4.043  13.263  20.390  1.00 88.73           H
ATOM   2795  CG1 ILE A 189       4.792  12.811  18.454  1.00 88.73           C
ATOM   2796 1HG1 ILE A 189       5.155  11.950  17.892  1.00 88.73           H
ATOM   2797 2HG1 ILE A 189       3.919  13.193  17.924  1.00 88.73           H
ATOM   2798  CG2 ILE A 189       5.574  11.813  20.651  1.00 88.73           C
ATOM   2799 1HG2 ILE A 189       5.260  11.593  21.672  1.00 88.73           H
ATOM   2800 2HG2 ILE A 189       5.927  10.899  20.175  1.00 88.73           H
ATOM   2801 3HG2 ILE A 189       6.378  12.549  20.669  1.00 88.73           H
ATOM   2802  CD1 ILE A 189       5.877  13.889  18.504  1.00 88.73           C
ATOM   2803 1HD1 ILE A 189       5.502  14.757  19.045  1.00 88.73           H
ATOM   2804 2HD1 ILE A 189       6.757  13.495  19.013  1.00 88.73           H
ATOM   2805 3HD1 ILE A 189       6.146  14.181  17.489  1.00 88.73           H
ATOM   2806  HN  ILE A 189       1.976  12.946  19.305  1.00 88.73           H
ATOM   2807  N   LYS A 190       3.151   9.549  21.396  1.00 84.46           N
ATOM   2808  CA  LYS A 190       2.937   8.928  22.692  1.00 84.46           C
ATOM   2809  C   LYS A 190       4.290   8.573  23.312  1.00 84.46           C
ATOM   2810  O   LYS A 190       5.170   8.048  22.632  1.00 84.46           O
ATOM   2811  HA  LYS A 190       2.447   9.663  23.330  1.00 84.46           H
ATOM   2812  CB  LYS A 190       1.987   7.735  22.564  1.00 84.46           C
ATOM   2813 1HB  LYS A 190       1.058   8.054  22.091  1.00 84.46           H
ATOM   2814 2HB  LYS A 190       2.431   6.980  21.915  1.00 84.46           H
ATOM   2815  CG  LYS A 190       1.686   7.125  23.934  1.00 84.46           C
ATOM   2816 1HG  LYS A 190       2.616   6.816  24.411  1.00 84.46           H
ATOM   2817 2HG  LYS A 190       1.231   7.877  24.579  1.00 84.46           H
ATOM   2818  CD  LYS A 190       0.749   5.922  23.804  1.00 84.46           C
ATOM   2819 1HD  LYS A 190      -0.225   6.253  23.442  1.00 84.46           H
ATOM   2820 2HD  LYS A 190       1.145   5.226  23.065  1.00 84.46           H
ATOM   2821  CE  LYS A 190       0.583   5.209  25.148  1.00 84.46           C
ATOM   2822 1HE  LYS A 190       1.550   5.126  25.644  1.00 84.46           H
ATOM   2823 2HE  LYS A 190      -0.061   5.797  25.801  1.00 84.46           H
ATOM   2824  NZ  LYS A 190       0.003   3.862  24.951  1.00 84.46           N
ATOM   2825 1HZ  LYS A 190      -0.125   3.414  25.852  1.00 84.46           H
ATOM   2826 2HZ  LYS A 190      -0.893   3.944  24.484  1.00 84.46           H
ATOM   2827 3HZ  LYS A 190       0.630   3.303  24.383  1.00 84.46           H
ATOM   2828  HN  LYS A 190       3.541   8.948  20.698  1.00 84.46           H
ATOM   2829  N   GLU A 191       4.413   8.874  24.596  1.00 76.07           N
ATOM   2830  CA  GLU A 191       5.588   8.471  25.350  1.00 76.07           C
ATOM   2831  C   GLU A 191       5.299   7.194  26.142  1.00 76.07           C
ATOM   2832  O   GLU A 191       4.344   7.142  26.915  1.00 76.07           O
ATOM   2833  HA  GLU A 191       6.359   8.277  24.603  1.00 76.07           H
ATOM   2834  CB  GLU A 191       6.059   9.595  26.275  1.00 76.07           C
ATOM   2835 1HB  GLU A 191       6.142  10.524  25.711  1.00 76.07           H
ATOM   2836 2HB  GLU A 191       5.389   9.670  27.132  1.00 76.07           H
ATOM   2837  CG  GLU A 191       7.449   9.296  26.839  1.00 76.07           C
ATOM   2838 1HG  GLU A 191       7.412   8.390  27.444  1.00 76.07           H
ATOM   2839 2HG  GLU A 191       8.144   9.105  26.021  1.00 76.07           H
ATOM   2840  CD  GLU A 191       7.959  10.462  27.688  1.00 76.07           C
ATOM   2841  OE1 GLU A 191       9.049  10.300  28.279  1.00 76.07           O
ATOM   2842  OE2 GLU A 191       7.248  11.489  27.726  1.00 76.07           O
ATOM   2843  HN  GLU A 191       3.729   9.382  25.120  1.00 76.07           H
ATOM   2844  N   GLU A 192       6.142   6.195  25.921  1.00 72.70           N
ATOM   2845  CA  GLU A 192       5.994   4.925  26.611  1.00 72.70           C
ATOM   2846  C   GLU A 192       7.362   4.389  27.034  1.00 72.70           C
ATOM   2847  O   GLU A 192       8.266   4.264  26.210  1.00 72.70           O
ATOM   2848  HA  GLU A 192       5.393   5.144  27.494  1.00 72.70           H
ATOM   2849  CB  GLU A 192       5.253   3.910  25.738  1.00 72.70           C
ATOM   2850 1HB  GLU A 192       4.251   4.279  25.517  1.00 72.70           H
ATOM   2851 2HB  GLU A 192       5.840   3.695  24.846  1.00 72.70           H
ATOM   2852  CG  GLU A 192       5.081   2.579  26.472  1.00 72.70           C
ATOM   2853 1HG  GLU A 192       5.948   1.944  26.289  1.00 72.70           H
ATOM   2854 2HG  GLU A 192       5.035   2.755  27.547  1.00 72.70           H
ATOM   2855  CD  GLU A 192       3.810   1.860  26.013  1.00 72.70           C
ATOM   2856  OE1 GLU A 192       3.433   0.883  26.696  1.00 72.70           O
ATOM   2857  OE2 GLU A 192       3.246   2.303  24.990  1.00 72.70           O
ATOM   2858  HN  GLU A 192       6.912   6.244  25.286  1.00 72.70           H
ATOM   2859  N   SER A 193       7.472   4.086  28.320  1.00 73.05           N
ATOM   2860  CA  SER A 193       8.705   3.535  28.856  1.00 73.05           C
ATOM   2861  C   SER A 193       9.880   4.454  28.516  1.00 73.05           C
ATOM   2862  O   SER A 193      10.993   3.984  28.284  1.00 73.05           O
ATOM   2863  HA  SER A 193       8.555   3.489  29.935  1.00 73.05           H
ATOM   2864  CB  SER A 193       8.960   2.126  28.317  1.00 73.05           C
ATOM   2865 1HB  SER A 193       9.148   2.177  27.244  1.00 73.05           H
ATOM   2866 2HB  SER A 193       9.858   1.718  28.779  1.00 73.05           H
ATOM   2867  OG  SER A 193       7.861   1.253  28.564  1.00 73.05           O
ATOM   2868  HG  SER A 193       8.016   0.373  28.116  1.00 73.05           H
ATOM   2869  HN  SER A 193       6.739   4.211  28.988  1.00 73.05           H
ATOM   2870  N   GLY A 194       9.593   5.747  28.497  1.00 80.90           N
ATOM   2871  CA  GLY A 194      10.625   6.740  28.255  1.00 80.90           C
ATOM   2872  C   GLY A 194      10.992   6.799  26.771  1.00 80.90           C
ATOM   2873  O   GLY A 194      11.961   7.455  26.393  1.00 80.90           O
ATOM   2874 1HA  GLY A 194      10.279   7.719  28.586  1.00 80.90           H
ATOM   2875 2HA  GLY A 194      11.511   6.500  28.843  1.00 80.90           H
ATOM   2876  HN  GLY A 194       8.676   6.118  28.644  1.00 80.90           H
ATOM   2877  N   ILE A 195      10.198   6.103  25.970  1.00 79.13           N
ATOM   2878  CA  ILE A 195      10.398   6.107  24.531  1.00 79.13           C
ATOM   2879  C   ILE A 195       9.253   6.871  23.863  1.00 79.13           C
ATOM   2880  O   ILE A 195       8.083   6.601  24.129  1.00 79.13           O
ATOM   2881  HA  ILE A 195      11.329   6.637  24.331  1.00 79.13           H
ATOM   2882  CB  ILE A 195      10.570   4.678  24.010  1.00 79.13           C
ATOM   2883  HB  ILE A 195       9.675   4.111  24.267  1.00 79.13           H
ATOM   2884  CG1 ILE A 195      11.753   3.986  24.689  1.00 79.13           C
ATOM   2885 1HG1 ILE A 195      12.672   4.530  24.469  1.00 79.13           H
ATOM   2886 2HG1 ILE A 195      11.621   4.009  25.770  1.00 79.13           H
ATOM   2887  CG2 ILE A 195      10.693   4.661  22.485  1.00 79.13           C
ATOM   2888 1HG2 ILE A 195       9.793   5.088  22.043  1.00 79.13           H
ATOM   2889 2HG2 ILE A 195      11.560   5.250  22.184  1.00 79.13           H
ATOM   2890 3HG2 ILE A 195      10.814   3.634  22.142  1.00 79.13           H
ATOM   2891  CD1 ILE A 195      11.886   2.537  24.216  1.00 79.13           C
ATOM   2892 1HD1 ILE A 195      10.975   1.991  24.460  1.00 79.13           H
ATOM   2893 2HD1 ILE A 195      12.042   2.520  23.137  1.00 79.13           H
ATOM   2894 3HD1 ILE A 195      12.735   2.068  24.714  1.00 79.13           H
ATOM   2895  HN  ILE A 195       9.431   5.546  26.289  1.00 79.13           H
ATOM   2896  N   ALA A 196       9.631   7.811  23.008  1.00 89.86           N
ATOM   2897  CA  ALA A 196       8.651   8.561  22.240  1.00 89.86           C
ATOM   2898  C   ALA A 196       8.232   7.741  21.018  1.00 89.86           C
ATOM   2899  O   ALA A 196       9.080   7.240  20.281  1.00 89.86           O
ATOM   2900  HA  ALA A 196       7.781   8.719  22.877  1.00 89.86           H
ATOM   2901  CB  ALA A 196       9.237   9.921  21.856  1.00 89.86           C
ATOM   2902 1HB  ALA A 196       9.491  10.475  22.760  1.00 89.86           H
ATOM   2903 2HB  ALA A 196      10.134   9.774  21.256  1.00 89.86           H
ATOM   2904 3HB  ALA A 196       8.502  10.484  21.280  1.00 89.86           H
ATOM   2905  HN  ALA A 196      10.583   8.061  22.838  1.00 89.86           H
ATOM   2906  N   ILE A 197       6.924   7.630  20.841  1.00 85.59           N
ATOM   2907  CA  ILE A 197       6.380   6.813  19.769  1.00 85.59           C
ATOM   2908  C   ILE A 197       5.322   7.615  19.009  1.00 85.59           C
ATOM   2909  O   ILE A 197       4.447   8.228  19.618  1.00 85.59           O
ATOM   2910  HA  ILE A 197       7.198   6.585  19.085  1.00 85.59           H
ATOM   2911  CB  ILE A 197       5.866   5.481  20.318  1.00 85.59           C
ATOM   2912  HB  ILE A 197       4.948   5.673  20.875  1.00 85.59           H
ATOM   2913  CG1 ILE A 197       6.868   4.868  21.298  1.00 85.59           C
ATOM   2914 1HG1 ILE A 197       7.804   4.655  20.781  1.00 85.59           H
ATOM   2915 2HG1 ILE A 197       7.096   5.585  22.087  1.00 85.59           H
ATOM   2916  CG2 ILE A 197       5.513   4.519  19.182  1.00 85.59           C
ATOM   2917 1HG2 ILE A 197       4.737   4.962  18.558  1.00 85.59           H
ATOM   2918 2HG2 ILE A 197       6.400   4.328  18.579  1.00 85.59           H
ATOM   2919 3HG2 ILE A 197       5.150   3.580  19.601  1.00 85.59           H
ATOM   2920  CD1 ILE A 197       6.315   3.581  21.915  1.00 85.59           C
ATOM   2921 1HD1 ILE A 197       5.393   3.803  22.452  1.00 85.59           H
ATOM   2922 2HD1 ILE A 197       6.112   2.858  21.126  1.00 85.59           H
ATOM   2923 3HD1 ILE A 197       7.048   3.167  22.608  1.00 85.59           H
ATOM   2924  HN  ILE A 197       6.241   8.084  21.413  1.00 85.59           H
ATOM   2925  N   CYS A 198       5.437   7.584  17.689  1.00 91.12           N
ATOM   2926  CA  CYS A 198       4.400   8.135  16.834  1.00 91.12           C
ATOM   2927  C   CYS A 198       3.372   7.036  16.556  1.00 91.12           C
ATOM   2928  O   CYS A 198       3.659   6.082  15.834  1.00 91.12           O
ATOM   2929  HA  CYS A 198       3.945   8.959  17.385  1.00 91.12           H
ATOM   2930  CB  CYS A 198       4.980   8.715  15.543  1.00 91.12           C
ATOM   2931 1HB  CYS A 198       5.589   9.590  15.769  1.00 91.12           H
ATOM   2932 2HB  CYS A 198       5.635   7.985  15.069  1.00 91.12           H
ATOM   2933  SG  CYS A 198       3.626   9.175  14.400  1.00 91.12           S
ATOM   2934  HN  CYS A 198       6.220   7.192  17.205  1.00 91.12           H
ATOM   2935  N   THR A 199       2.197   7.207  17.142  1.00 89.26           N
ATOM   2936  CA  THR A 199       1.129   6.235  16.975  1.00 89.26           C
ATOM   2937  C   THR A 199      -0.223   6.942  16.867  1.00 89.26           C
ATOM   2938  O   THR A 199      -0.326   8.138  17.134  1.00 89.26           O
ATOM   2939  HA  THR A 199       1.289   5.706  16.036  1.00 89.26           H
ATOM   2940  CB  THR A 199       1.206   5.245  18.139  1.00 89.26           C
ATOM   2941  HB  THR A 199       2.235   4.933  18.318  1.00 89.26           H
ATOM   2942  OG1 THR A 199       0.304   4.205  17.770  1.00 89.26           O
ATOM   2943  HG1 THR A 199       0.506   3.376  18.292  1.00 89.26           H
ATOM   2944  CG2 THR A 199       0.613   5.812  19.431  1.00 89.26           C
ATOM   2945 1HG2 THR A 199      -0.436   6.061  19.270  1.00 89.26           H
ATOM   2946 2HG2 THR A 199       1.160   6.710  19.718  1.00 89.26           H
ATOM   2947 3HG2 THR A 199       0.693   5.069  20.224  1.00 89.26           H
ATOM   2948  HN  THR A 199       1.969   7.990  17.720  1.00 89.26           H
ATOM   2949  N   MET A 200      -1.228   6.172  16.475  1.00 88.29           N
ATOM   2950  CA  MET A 200      -2.605   6.623  16.588  1.00 88.29           C
ATOM   2951  C   MET A 200      -3.169   6.322  17.978  1.00 88.29           C
ATOM   2952  O   MET A 200      -2.962   5.234  18.513  1.00 88.29           O
ATOM   2953  HA  MET A 200      -2.575   7.700  16.426  1.00 88.29           H
ATOM   2954  CB  MET A 200      -3.459   5.924  15.528  1.00 88.29           C
ATOM   2955 1HB  MET A 200      -3.324   4.845  15.601  1.00 88.29           H
ATOM   2956 2HB  MET A 200      -4.513   6.127  15.714  1.00 88.29           H
ATOM   2957  CG  MET A 200      -3.083   6.397  14.122  1.00 88.29           C
ATOM   2958 1HG  MET A 200      -3.149   7.483  14.065  1.00 88.29           H
ATOM   2959 2HG  MET A 200      -2.050   6.128  13.903  1.00 88.29           H
ATOM   2960  SD  MET A 200      -4.173   5.656  12.918  1.00 88.29           S
ATOM   2961  CE  MET A 200      -5.702   6.477  13.337  1.00 88.29           C
ATOM   2962 1HE  MET A 200      -5.964   6.250  14.370  1.00 88.29           H
ATOM   2963 2HE  MET A 200      -5.580   7.554  13.221  1.00 88.29           H
ATOM   2964 3HE  MET A 200      -6.495   6.128  12.676  1.00 88.29           H
ATOM   2965  HN  MET A 200      -1.113   5.257  16.088  1.00 88.29           H
ATOM   2966  N   VAL A 201      -3.870   7.305  18.522  1.00 90.88           N
ATOM   2967  CA  VAL A 201      -4.581   7.113  19.775  1.00 90.88           C
ATOM   2968  C   VAL A 201      -6.066   7.417  19.565  1.00 90.88           C
ATOM   2969  O   VAL A 201      -6.429   8.530  19.187  1.00 90.88           O
ATOM   2970  HA  VAL A 201      -4.474   6.066  20.056  1.00 90.88           H
ATOM   2971  CB  VAL A 201      -3.946   7.967  20.874  1.00 90.88           C
ATOM   2972  HB  VAL A 201      -4.066   9.014  20.596  1.00 90.88           H
ATOM   2973  CG1 VAL A 201      -4.654   7.752  22.213  1.00 90.88           C
ATOM   2974 1HG1 VAL A 201      -5.704   8.030  22.118  1.00 90.88           H
ATOM   2975 2HG1 VAL A 201      -4.580   6.703  22.499  1.00 90.88           H
ATOM   2976 3HG1 VAL A 201      -4.183   8.371  22.976  1.00 90.88           H
ATOM   2977  CG2 VAL A 201      -2.448   7.681  20.993  1.00 90.88           C
ATOM   2978 1HG2 VAL A 201      -2.297   6.629  21.237  1.00 90.88           H
ATOM   2979 2HG2 VAL A 201      -1.958   7.908  20.047  1.00 90.88           H
ATOM   2980 3HG2 VAL A 201      -2.021   8.301  21.782  1.00 90.88           H
ATOM   2981  HN  VAL A 201      -3.957   8.218  18.123  1.00 90.88           H
ATOM   2982  N   TYR A 202      -6.885   6.407  19.818  1.00 91.06           N
ATOM   2983  CA  TYR A 202      -8.315   6.526  19.585  1.00 91.06           C
ATOM   2984  C   TYR A 202      -9.039   7.000  20.847  1.00 91.06           C
ATOM   2985  O   TYR A 202      -8.663   6.631  21.958  1.00 91.06           O
ATOM   2986  HA  TYR A 202      -8.466   7.257  18.791  1.00 91.06           H
ATOM   2987  CB  TYR A 202      -8.802   5.120  19.230  1.00 91.06           C
ATOM   2988 1HB  TYR A 202      -8.549   4.441  20.045  1.00 91.06           H
ATOM   2989 2HB  TYR A 202      -9.890   5.132  19.153  1.00 91.06           H
ATOM   2990  CG  TYR A 202      -8.219   4.569  17.927  1.00 91.06           C
ATOM   2991  CD1 TYR A 202      -8.822   4.867  16.722  1.00 91.06           C
ATOM   2992  HD1 TYR A 202      -9.713   5.494  16.698  1.00 91.06           H
ATOM   2993  CD2 TYR A 202      -7.091   3.775  17.957  1.00 91.06           C
ATOM   2994  HD2 TYR A 202      -6.615   3.540  18.910  1.00 91.06           H
ATOM   2995  CE1 TYR A 202      -8.273   4.349  15.495  1.00 91.06           C
ATOM   2996  HE1 TYR A 202      -8.739   4.576  14.536  1.00 91.06           H
ATOM   2997  CE2 TYR A 202      -6.542   3.257  16.731  1.00 91.06           C
ATOM   2998  HE2 TYR A 202      -5.651   2.629  16.741  1.00 91.06           H
ATOM   2999  CZ  TYR A 202      -7.160   3.569  15.561  1.00 91.06           C
ATOM   3000  OH  TYR A 202      -6.642   3.080  14.402  1.00 91.06           O
ATOM   3001  HH  TYR A 202      -5.819   2.545  14.595  1.00 91.06           H
ATOM   3002  HN  TYR A 202      -6.588   5.521  20.176  1.00 91.06           H
ATOM   3003  N   PRO A 203     -10.085   7.824  20.699  1.00 85.84           N
ATOM   3004  CA  PRO A 203     -10.786   8.370  21.864  1.00 85.84           C
ATOM   3005  C   PRO A 203     -11.555   7.303  22.627  1.00 85.84           C
ATOM   3006  O   PRO A 203     -12.035   6.337  22.036  1.00 85.84           O
ATOM   3007  HA  PRO A 203     -10.069   8.770  22.581  1.00 85.84           H
ATOM   3008  CB  PRO A 203     -11.719   9.424  21.265  1.00 85.84           C
ATOM   3009 1HB  PRO A 203     -12.646   9.508  21.833  1.00 85.84           H
ATOM   3010 2HB  PRO A 203     -11.258  10.411  21.259  1.00 85.84           H
ATOM   3011  CG  PRO A 203     -11.971   8.924  19.871  1.00 85.84           C
ATOM   3012 1HG  PRO A 203     -12.785   8.200  19.853  1.00 85.84           H
ATOM   3013 2HG  PRO A 203     -12.255   9.739  19.206  1.00 85.84           H
ATOM   3014  CD  PRO A 203     -10.678   8.297  19.436  1.00 85.84           C
ATOM   3015 1HD  PRO A 203     -10.845   7.476  18.738  1.00 85.84           H
ATOM   3016 2HD  PRO A 203     -10.032   9.017  18.933  1.00 85.84           H
ATOM   3017  N   SER A 204     -11.652   7.509  23.932  1.00 77.76           N
ATOM   3018  CA  SER A 204     -12.014   6.429  24.835  1.00 77.76           C
ATOM   3019  C   SER A 204     -13.425   5.931  24.516  1.00 77.76           C
ATOM   3020  O   SER A 204     -13.715   4.744  24.657  1.00 77.76           O
ATOM   3021  HA  SER A 204     -11.281   5.643  24.653  1.00 77.76           H
ATOM   3022  CB  SER A 204     -11.927   6.879  26.295  1.00 77.76           C
ATOM   3023 1HB  SER A 204     -12.353   6.109  26.937  1.00 77.76           H
ATOM   3024 2HB  SER A 204     -10.880   6.987  26.579  1.00 77.76           H
ATOM   3025  OG  SER A 204     -12.608   8.111  26.515  1.00 77.76           O
ATOM   3026  HG  SER A 204     -13.596   7.958  26.527  1.00 77.76           H
ATOM   3027  HN  SER A 204     -11.489   8.391  24.373  1.00 77.76           H
ATOM   3028  N   ASP A 205     -14.266   6.864  24.094  1.00 72.19           N
ATOM   3029  CA  ASP A 205     -15.702   6.645  24.120  1.00 72.19           C
ATOM   3030  C   ASP A 205     -16.048   5.452  23.226  1.00 72.19           C
ATOM   3031  O   ASP A 205     -16.805   4.570  23.627  1.00 72.19           O
ATOM   3032  HA  ASP A 205     -15.946   6.465  25.167  1.00 72.19           H
ATOM   3033  CB  ASP A 205     -16.456   7.867  23.590  1.00 72.19           C
ATOM   3034 1HB  ASP A 205     -16.111   8.103  22.583  1.00 72.19           H
ATOM   3035 2HB  ASP A 205     -17.519   7.639  23.517  1.00 72.19           H
ATOM   3036  CG  ASP A 205     -16.248   9.077  24.503  1.00 72.19           C
ATOM   3037  OD1 ASP A 205     -15.771   8.857  25.637  1.00 72.19           O
ATOM   3038  OD2 ASP A 205     -16.572  10.194  24.046  1.00 72.19           O
ATOM   3039  HN  ASP A 205     -13.981   7.755  23.739  1.00 72.19           H
ATOM   3040  N   GLU A 206     -15.476   5.464  22.030  1.00 75.83           N
ATOM   3041  CA  GLU A 206     -15.739   4.411  21.064  1.00 75.83           C
ATOM   3042  C   GLU A 206     -14.428   3.906  20.459  1.00 75.83           C
ATOM   3043  O   GLU A 206     -14.385   3.528  19.289  1.00 75.83           O
ATOM   3044  HA  GLU A 206     -16.218   3.612  21.631  1.00 75.83           H
ATOM   3045  CB  GLU A 206     -16.696   4.894  19.973  1.00 75.83           C
ATOM   3046 1HB  GLU A 206     -16.323   5.823  19.542  1.00 75.83           H
ATOM   3047 2HB  GLU A 206     -16.841   4.105  19.236  1.00 75.83           H
ATOM   3048  CG  GLU A 206     -18.079   5.202  20.553  1.00 75.83           C
ATOM   3049 1HG  GLU A 206     -18.213   4.659  21.489  1.00 75.83           H
ATOM   3050 2HG  GLU A 206     -18.151   6.264  20.787  1.00 75.83           H
ATOM   3051  CD  GLU A 206     -19.184   4.814  19.569  1.00 75.83           C
ATOM   3052  OE1 GLU A 206     -20.167   4.197  20.034  1.00 75.83           O
ATOM   3053  OE2 GLU A 206     -19.022   5.145  18.374  1.00 75.83           O
ATOM   3054  HN  GLU A 206     -14.845   6.175  21.719  1.00 75.83           H
ATOM   3055  N   SER A 207     -13.391   3.915  21.284  1.00 87.19           N
ATOM   3056  CA  SER A 207     -12.049   3.636  20.801  1.00 87.19           C
ATOM   3057  C   SER A 207     -12.033   2.310  20.038  1.00 87.19           C
ATOM   3058  O   SER A 207     -11.452   2.218  18.958  1.00 87.19           O
ATOM   3059  HA  SER A 207     -11.803   4.463  20.135  1.00 87.19           H
ATOM   3060  CB  SER A 207     -11.046   3.596  21.956  1.00 87.19           C
ATOM   3061 1HB  SER A 207     -10.074   3.276  21.580  1.00 87.19           H
ATOM   3062 2HB  SER A 207     -10.916   4.601  22.358  1.00 87.19           H
ATOM   3063  OG  SER A 207     -11.465   2.719  22.997  1.00 87.19           O
ATOM   3064  HG  SER A 207     -10.921   2.881  23.821  1.00 87.19           H
ATOM   3065  HN  SER A 207     -13.456   4.109  22.263  1.00 87.19           H
ATOM   3066  N   THR A 208     -12.677   1.315  20.630  1.00 86.60           N
ATOM   3067  CA  THR A 208     -12.659  -0.026  20.072  1.00 86.60           C
ATOM   3068  C   THR A 208     -13.314  -0.037  18.689  1.00 86.60           C
ATOM   3069  O   THR A 208     -12.764  -0.597  17.742  1.00 86.60           O
ATOM   3070  HA  THR A 208     -11.621  -0.328  19.936  1.00 86.60           H
ATOM   3071  CB  THR A 208     -13.337  -0.964  21.073  1.00 86.60           C
ATOM   3072  HB  THR A 208     -14.405  -0.758  21.137  1.00 86.60           H
ATOM   3073  OG1 THR A 208     -12.600  -0.776  22.278  1.00 86.60           O
ATOM   3074  HG1 THR A 208     -11.639  -1.009  22.132  1.00 86.60           H
ATOM   3075  CG2 THR A 208     -13.121  -2.440  20.731  1.00 86.60           C
ATOM   3076 1HG2 THR A 208     -12.054  -2.661  20.733  1.00 86.60           H
ATOM   3077 2HG2 THR A 208     -13.534  -2.648  19.743  1.00 86.60           H
ATOM   3078 3HG2 THR A 208     -13.623  -3.062  21.472  1.00 86.60           H
ATOM   3079  HN  THR A 208     -13.204   1.414  21.475  1.00 86.60           H
ATOM   3080  N   LYS A 209     -14.480   0.589  18.617  1.00 82.49           N
ATOM   3081  CA  LYS A 209     -15.244   0.606  17.381  1.00 82.49           C
ATOM   3082  C   LYS A 209     -14.417   1.278  16.284  1.00 82.49           C
ATOM   3083  O   LYS A 209     -14.362   0.790  15.156  1.00 82.49           O
ATOM   3084  HA  LYS A 209     -15.423  -0.430  17.093  1.00 82.49           H
ATOM   3085  CB  LYS A 209     -16.611   1.255  17.606  1.00 82.49           C
ATOM   3086 1HB  LYS A 209     -16.482   2.234  18.067  1.00 82.49           H
ATOM   3087 2HB  LYS A 209     -17.103   1.418  16.647  1.00 82.49           H
ATOM   3088  CG  LYS A 209     -17.495   0.379  18.497  1.00 82.49           C
ATOM   3089 1HG  LYS A 209     -17.544  -0.629  18.086  1.00 82.49           H
ATOM   3090 2HG  LYS A 209     -17.051   0.298  19.489  1.00 82.49           H
ATOM   3091  CD  LYS A 209     -18.906   0.959  18.610  1.00 82.49           C
ATOM   3092 1HD  LYS A 209     -18.848   2.029  18.813  1.00 82.49           H
ATOM   3093 2HD  LYS A 209     -19.428   0.843  17.660  1.00 82.49           H
ATOM   3094  CE  LYS A 209     -19.697   0.265  19.720  1.00 82.49           C
ATOM   3095 1HE  LYS A 209     -19.974  -0.740  19.404  1.00 82.49           H
ATOM   3096 2HE  LYS A 209     -19.073   0.159  20.608  1.00 82.49           H
ATOM   3097  NZ  LYS A 209     -20.913   1.040  20.052  1.00 82.49           N
ATOM   3098 1HZ  LYS A 209     -21.404   0.588  20.816  1.00 82.49           H
ATOM   3099 2HZ  LYS A 209     -20.651   1.980  20.328  1.00 82.49           H
ATOM   3100 3HZ  LYS A 209     -21.519   1.084  19.240  1.00 82.49           H
ATOM   3101  HN  LYS A 209     -14.901   1.076  19.382  1.00 82.49           H
ATOM   3102  N   LEU A 210     -13.795   2.388  16.653  1.00 88.67           N
ATOM   3103  CA  LEU A 210     -13.093   3.211  15.682  1.00 88.67           C
ATOM   3104  C   LEU A 210     -11.925   2.416  15.096  1.00 88.67           C
ATOM   3105  O   LEU A 210     -11.752   2.366  13.879  1.00 88.67           O
ATOM   3106  HA  LEU A 210     -13.794   3.437  14.879  1.00 88.67           H
ATOM   3107  CB  LEU A 210     -12.678   4.543  16.309  1.00 88.67           C
ATOM   3108 1HB  LEU A 210     -13.525   4.938  16.871  1.00 88.67           H
ATOM   3109 2HB  LEU A 210     -11.881   4.351  17.027  1.00 88.67           H
ATOM   3110  CG  LEU A 210     -12.201   5.623  15.336  1.00 88.67           C
ATOM   3111  HG  LEU A 210     -11.405   5.201  14.722  1.00 88.67           H
ATOM   3112  CD1 LEU A 210     -13.326   6.045  14.389  1.00 88.67           C
ATOM   3113 1HD1 LEU A 210     -13.662   5.180  13.816  1.00 88.67           H
ATOM   3114 2HD1 LEU A 210     -14.160   6.441  14.970  1.00 88.67           H
ATOM   3115 3HD1 LEU A 210     -12.960   6.813  13.708  1.00 88.67           H
ATOM   3116  CD2 LEU A 210     -11.607   6.816  16.088  1.00 88.67           C
ATOM   3117 1HD2 LEU A 210     -12.365   7.246  16.743  1.00 88.67           H
ATOM   3118 2HD2 LEU A 210     -10.758   6.483  16.685  1.00 88.67           H
ATOM   3119 3HD2 LEU A 210     -11.276   7.568  15.372  1.00 88.67           H
ATOM   3120  HN  LEU A 210     -13.764   2.726  17.594  1.00 88.67           H
ATOM   3121  N   LYS A 211     -11.152   1.815  15.989  1.00 93.09           N
ATOM   3122  CA  LYS A 211     -10.007   1.022  15.576  1.00 93.09           C
ATOM   3123  C   LYS A 211     -10.473  -0.080  14.622  1.00 93.09           C
ATOM   3124  O   LYS A 211      -9.913  -0.248  13.540  1.00 93.09           O
ATOM   3125  HA  LYS A 211      -9.330   1.683  15.035  1.00 93.09           H
ATOM   3126  CB  LYS A 211      -9.249   0.499  16.797  1.00 93.09           C
ATOM   3127 1HB  LYS A 211      -8.894   1.337  17.397  1.00 93.09           H
ATOM   3128 2HB  LYS A 211      -9.923  -0.081  17.428  1.00 93.09           H
ATOM   3129  CG  LYS A 211      -8.063  -0.371  16.375  1.00 93.09           C
ATOM   3130 1HG  LYS A 211      -8.427  -1.304  15.944  1.00 93.09           H
ATOM   3131 2HG  LYS A 211      -7.493   0.138  15.598  1.00 93.09           H
ATOM   3132  CD  LYS A 211      -7.153  -0.674  17.567  1.00 93.09           C
ATOM   3133 1HD  LYS A 211      -6.814   0.259  18.017  1.00 93.09           H
ATOM   3134 2HD  LYS A 211      -7.716  -1.210  18.332  1.00 93.09           H
ATOM   3135  CE  LYS A 211      -5.945  -1.508  17.137  1.00 93.09           C
ATOM   3136 1HE  LYS A 211      -6.277  -2.484  16.781  1.00 93.09           H
ATOM   3137 2HE  LYS A 211      -5.437  -1.021  16.304  1.00 93.09           H
ATOM   3138  NZ  LYS A 211      -5.005  -1.680  18.267  1.00 93.09           N
ATOM   3139 1HZ  LYS A 211      -4.311  -2.379  18.026  1.00 93.09           H
ATOM   3140 2HZ  LYS A 211      -4.543  -0.798  18.459  1.00 93.09           H
ATOM   3141 3HZ  LYS A 211      -5.516  -1.979  19.089  1.00 93.09           H
ATOM   3142  HN  LYS A 211     -11.298   1.863  16.977  1.00 93.09           H
ATOM   3143  N   SER A 212     -11.494  -0.803  15.059  1.00 90.96           N
ATOM   3144  CA  SER A 212     -11.988  -1.937  14.297  1.00 90.96           C
ATOM   3145  C   SER A 212     -12.439  -1.478  12.909  1.00 90.96           C
ATOM   3146  O   SER A 212     -12.204  -2.166  11.916  1.00 90.96           O
ATOM   3147  HA  SER A 212     -11.143  -2.622  14.217  1.00 90.96           H
ATOM   3148  CB  SER A 212     -13.139  -2.632  15.026  1.00 90.96           C
ATOM   3149 1HB  SER A 212     -13.953  -1.923  15.177  1.00 90.96           H
ATOM   3150 2HB  SER A 212     -13.530  -3.438  14.404  1.00 90.96           H
ATOM   3151  OG  SER A 212     -12.732  -3.161  16.285  1.00 90.96           O
ATOM   3152  HG  SER A 212     -12.835  -2.467  16.997  1.00 90.96           H
ATOM   3153  HN  SER A 212     -11.980  -0.625  15.914  1.00 90.96           H
ATOM   3154  N   ALA A 213     -13.081  -0.319  12.883  1.00 94.29           N
ATOM   3155  CA  ALA A 213     -13.584   0.231  11.636  1.00 94.29           C
ATOM   3156  C   ALA A 213     -12.405   0.566  10.719  1.00 94.29           C
ATOM   3157  O   ALA A 213     -12.416   0.223   9.538  1.00 94.29           O
ATOM   3158  HA  ALA A 213     -14.197  -0.534  11.160  1.00 94.29           H
ATOM   3159  CB  ALA A 213     -14.458   1.451  11.931  1.00 94.29           C
ATOM   3160 1HB  ALA A 213     -15.296   1.154  12.561  1.00 94.29           H
ATOM   3161 2HB  ALA A 213     -13.865   2.206  12.448  1.00 94.29           H
ATOM   3162 3HB  ALA A 213     -14.835   1.863  10.995  1.00 94.29           H
ATOM   3163  HN  ALA A 213     -13.258   0.240  13.693  1.00 94.29           H
ATOM   3164  N   VAL A 214     -11.417   1.232  11.298  1.00 92.40           N
ATOM   3165  CA  VAL A 214     -10.266   1.678  10.533  1.00 92.40           C
ATOM   3166  C   VAL A 214      -9.564   0.464   9.920  1.00 92.40           C
ATOM   3167  O   VAL A 214      -9.184   0.487   8.751  1.00 92.40           O
ATOM   3168  HA  VAL A 214     -10.632   2.314   9.727  1.00 92.40           H
ATOM   3169  CB  VAL A 214      -9.342   2.518  11.418  1.00 92.40           C
ATOM   3170  HB  VAL A 214      -9.145   1.952  12.328  1.00 92.40           H
ATOM   3171  CG1 VAL A 214      -8.003   2.776  10.724  1.00 92.40           C
ATOM   3172 1HG1 VAL A 214      -7.515   1.824  10.513  1.00 92.40           H
ATOM   3173 2HG1 VAL A 214      -8.175   3.311   9.790  1.00 92.40           H
ATOM   3174 3HG1 VAL A 214      -7.367   3.375  11.375  1.00 92.40           H
ATOM   3175  CG2 VAL A 214     -10.014   3.833  11.818  1.00 92.40           C
ATOM   3176 1HG2 VAL A 214     -10.256   4.405  10.922  1.00 92.40           H
ATOM   3177 2HG2 VAL A 214     -10.930   3.620  12.371  1.00 92.40           H
ATOM   3178 3HG2 VAL A 214      -9.337   4.411  12.447  1.00 92.40           H
ATOM   3179  HN  VAL A 214     -11.395   1.466  12.270  1.00 92.40           H
ATOM   3180  N   LEU A 215      -9.415  -0.568  10.738  1.00 91.73           N
ATOM   3181  CA  LEU A 215      -8.691  -1.756  10.319  1.00 91.73           C
ATOM   3182  C   LEU A 215      -9.484  -2.471   9.223  1.00 91.73           C
ATOM   3183  O   LEU A 215      -8.915  -2.899   8.220  1.00 91.73           O
ATOM   3184  HA  LEU A 215      -7.740  -1.429   9.900  1.00 91.73           H
ATOM   3185  CB  LEU A 215      -8.373  -2.643  11.525  1.00 91.73           C
ATOM   3186 1HB  LEU A 215      -9.290  -2.789  12.095  1.00 91.73           H
ATOM   3187 2HB  LEU A 215      -8.065  -3.622  11.159  1.00 91.73           H
ATOM   3188  CG  LEU A 215      -7.293  -2.121  12.475  1.00 91.73           C
ATOM   3189  HG  LEU A 215      -7.628  -1.167  12.882  1.00 91.73           H
ATOM   3190  CD1 LEU A 215      -7.095  -3.073  13.656  1.00 91.73           C
ATOM   3191 1HD1 LEU A 215      -8.030  -3.166  14.208  1.00 91.73           H
ATOM   3192 2HD1 LEU A 215      -6.792  -4.052  13.287  1.00 91.73           H
ATOM   3193 3HD1 LEU A 215      -6.322  -2.678  14.315  1.00 91.73           H
ATOM   3194  CD2 LEU A 215      -5.985  -1.857  11.726  1.00 91.73           C
ATOM   3195 1HD2 LEU A 215      -5.633  -2.784  11.272  1.00 91.73           H
ATOM   3196 2HD2 LEU A 215      -6.155  -1.113  10.947  1.00 91.73           H
ATOM   3197 3HD2 LEU A 215      -5.234  -1.487  12.424  1.00 91.73           H
ATOM   3198  HN  LEU A 215      -9.777  -0.600  11.670  1.00 91.73           H
ATOM   3199  N   THR A 216     -10.784  -2.578   9.451  1.00 91.44           N
ATOM   3200  CA  THR A 216     -11.656  -3.261   8.511  1.00 91.44           C
ATOM   3201  C   THR A 216     -11.588  -2.591   7.137  1.00 91.44           C
ATOM   3202  O   THR A 216     -11.496  -3.269   6.115  1.00 91.44           O
ATOM   3203  HA  THR A 216     -11.294  -4.282   8.387  1.00 91.44           H
ATOM   3204  CB  THR A 216     -13.065  -3.288   9.105  1.00 91.44           C
ATOM   3205  HB  THR A 216     -13.461  -2.278   9.214  1.00 91.44           H
ATOM   3206  OG1 THR A 216     -12.917  -4.024  10.317  1.00 91.44           O
ATOM   3207  HG1 THR A 216     -12.927  -3.401  11.099  1.00 91.44           H
ATOM   3208  CG2 THR A 216     -14.036  -4.129   8.274  1.00 91.44           C
ATOM   3209 1HG2 THR A 216     -13.674  -5.156   8.222  1.00 91.44           H
ATOM   3210 2HG2 THR A 216     -14.104  -3.717   7.268  1.00 91.44           H
ATOM   3211 3HG2 THR A 216     -15.021  -4.114   8.740  1.00 91.44           H
ATOM   3212  HN  THR A 216     -11.242  -2.208  10.260  1.00 91.44           H
ATOM   3213  N   LEU A 217     -11.637  -1.267   7.157  1.00 88.94           N
ATOM   3214  CA  LEU A 217     -11.607  -0.498   5.924  1.00 88.94           C
ATOM   3215  C   LEU A 217     -10.296  -0.777   5.187  1.00 88.94           C
ATOM   3216  O   LEU A 217     -10.280  -0.883   3.961  1.00 88.94           O
ATOM   3217  HA  LEU A 217     -12.433  -0.844   5.303  1.00 88.94           H
ATOM   3218  CB  LEU A 217     -11.848   0.985   6.212  1.00 88.94           C
ATOM   3219 1HB  LEU A 217     -12.487   1.065   7.092  1.00 88.94           H
ATOM   3220 2HB  LEU A 217     -10.893   1.445   6.468  1.00 88.94           H
ATOM   3221  CG  LEU A 217     -12.484   1.794   5.079  1.00 88.94           C
ATOM   3222  HG  LEU A 217     -12.143   1.378   4.131  1.00 88.94           H
ATOM   3223  CD1 LEU A 217     -14.008   1.669   5.105  1.00 88.94           C
ATOM   3224 1HD1 LEU A 217     -14.290   0.623   4.989  1.00 88.94           H
ATOM   3225 2HD1 LEU A 217     -14.387   2.043   6.057  1.00 88.94           H
ATOM   3226 3HD1 LEU A 217     -14.434   2.253   4.290  1.00 88.94           H
ATOM   3227  CD2 LEU A 217     -12.026   3.253   5.123  1.00 88.94           C
ATOM   3228 1HD2 LEU A 217     -12.318   3.696   6.076  1.00 88.94           H
ATOM   3229 2HD2 LEU A 217     -10.942   3.297   5.019  1.00 88.94           H
ATOM   3230 3HD2 LEU A 217     -12.493   3.805   4.307  1.00 88.94           H
ATOM   3231  HN  LEU A 217     -11.696  -0.722   7.994  1.00 88.94           H
ATOM   3232  N   LYS A 218      -9.229  -0.887   5.964  1.00 87.36           N
ATOM   3233  CA  LYS A 218      -7.909  -1.101   5.396  1.00 87.36           C
ATOM   3234  C   LYS A 218      -7.888  -2.439   4.654  1.00 87.36           C
ATOM   3235  O   LYS A 218      -7.368  -2.529   3.543  1.00 87.36           O
ATOM   3236  HA  LYS A 218      -7.730  -0.304   4.675  1.00 87.36           H
ATOM   3237  CB  LYS A 218      -6.834  -0.982   6.479  1.00 87.36           C
ATOM   3238 1HB  LYS A 218      -6.988  -0.066   7.050  1.00 87.36           H
ATOM   3239 2HB  LYS A 218      -6.924  -1.813   7.179  1.00 87.36           H
ATOM   3240  CG  LYS A 218      -5.433  -0.976   5.863  1.00 87.36           C
ATOM   3241 1HG  LYS A 218      -5.301  -1.863   5.244  1.00 87.36           H
ATOM   3242 2HG  LYS A 218      -5.324  -0.111   5.208  1.00 87.36           H
ATOM   3243  CD  LYS A 218      -4.357  -0.939   6.949  1.00 87.36           C
ATOM   3244 1HD  LYS A 218      -4.453  -0.022   7.530  1.00 87.36           H
ATOM   3245 2HD  LYS A 218      -4.502  -1.770   7.639  1.00 87.36           H
ATOM   3246  CE  LYS A 218      -2.957  -1.016   6.337  1.00 87.36           C
ATOM   3247 1HE  LYS A 218      -2.904  -1.854   5.641  1.00 87.36           H
ATOM   3248 2HE  LYS A 218      -2.754  -0.112   5.763  1.00 87.36           H
ATOM   3249  NZ  LYS A 218      -1.936  -1.177   7.396  1.00 87.36           N
ATOM   3250 1HZ  LYS A 218      -1.069  -1.502   6.983  1.00 87.36           H
ATOM   3251 2HZ  LYS A 218      -1.780  -0.286   7.854  1.00 87.36           H
ATOM   3252 3HZ  LYS A 218      -2.260  -1.855   8.077  1.00 87.36           H
ATOM   3253  HN  LYS A 218      -9.256  -0.833   6.962  1.00 87.36           H
ATOM   3254  N   VAL A 219      -8.460  -3.446   5.299  1.00 91.28           N
ATOM   3255  CA  VAL A 219      -8.432  -4.794   4.756  1.00 91.28           C
ATOM   3256  C   VAL A 219      -9.280  -4.844   3.484  1.00 91.28           C
ATOM   3257  O   VAL A 219      -8.847  -5.383   2.466  1.00 91.28           O
ATOM   3258  HA  VAL A 219      -7.398  -5.023   4.499  1.00 91.28           H
ATOM   3259  CB  VAL A 219      -8.889  -5.795   5.819  1.00 91.28           C
ATOM   3260  HB  VAL A 219      -9.859  -5.466   6.194  1.00 91.28           H
ATOM   3261  CG1 VAL A 219      -9.066  -7.190   5.218  1.00 91.28           C
ATOM   3262 1HG1 VAL A 219      -9.815  -7.153   4.427  1.00 91.28           H
ATOM   3263 2HG1 VAL A 219      -8.116  -7.530   4.804  1.00 91.28           H
ATOM   3264 3HG1 VAL A 219      -9.391  -7.882   5.995  1.00 91.28           H
ATOM   3265  CG2 VAL A 219      -7.916  -5.825   6.999  1.00 91.28           C
ATOM   3266 1HG2 VAL A 219      -6.926  -6.117   6.647  1.00 91.28           H
ATOM   3267 2HG2 VAL A 219      -7.862  -4.834   7.452  1.00 91.28           H
ATOM   3268 3HG2 VAL A 219      -8.264  -6.544   7.740  1.00 91.28           H
ATOM   3269  HN  VAL A 219      -8.934  -3.352   6.174  1.00 91.28           H
ATOM   3270  N   ILE A 220     -10.472  -4.276   3.582  1.00 91.29           N
ATOM   3271  CA  ILE A 220     -11.437  -4.367   2.499  1.00 91.29           C
ATOM   3272  C   ILE A 220     -10.882  -3.651   1.266  1.00 91.29           C
ATOM   3273  O   ILE A 220     -10.755  -4.251   0.200  1.00 91.29           O
ATOM   3274  HA  ILE A 220     -11.559  -5.423   2.259  1.00 91.29           H
ATOM   3275  CB  ILE A 220     -12.802  -3.845   2.952  1.00 91.29           C
ATOM   3276  HB  ILE A 220     -12.654  -2.881   3.440  1.00 91.29           H
ATOM   3277  CG1 ILE A 220     -13.433  -4.782   3.983  1.00 91.29           C
ATOM   3278 1HG1 ILE A 220     -13.611  -5.758   3.531  1.00 91.29           H
ATOM   3279 2HG1 ILE A 220     -12.742  -4.936   4.811  1.00 91.29           H
ATOM   3280  CG2 ILE A 220     -13.722  -3.607   1.753  1.00 91.29           C
ATOM   3281 1HG2 ILE A 220     -13.270  -2.871   1.088  1.00 91.29           H
ATOM   3282 2HG2 ILE A 220     -13.868  -4.543   1.215  1.00 91.29           H
ATOM   3283 3HG2 ILE A 220     -14.686  -3.235   2.103  1.00 91.29           H
ATOM   3284  CD1 ILE A 220     -14.751  -4.210   4.510  1.00 91.29           C
ATOM   3285 1HD1 ILE A 220     -14.565  -3.245   4.982  1.00 91.29           H
ATOM   3286 2HD1 ILE A 220     -15.448  -4.080   3.681  1.00 91.29           H
ATOM   3287 3HD1 ILE A 220     -15.178  -4.896   5.241  1.00 91.29           H
ATOM   3288  HN  ILE A 220     -10.782  -3.761   4.382  1.00 91.29           H
ATOM   3289  N   LEU A 221     -10.566  -2.378   1.453  1.00 90.03           N
ATOM   3290  CA  LEU A 221     -10.195  -1.527   0.335  1.00 90.03           C
ATOM   3291  C   LEU A 221      -8.727  -1.769  -0.019  1.00 90.03           C
ATOM   3292  O   LEU A 221      -8.307  -1.518  -1.147  1.00 90.03           O
ATOM   3293  HA  LEU A 221     -10.808  -1.821  -0.517  1.00 90.03           H
ATOM   3294  CB  LEU A 221     -10.521  -0.064   0.643  1.00 90.03           C
ATOM   3295 1HB  LEU A 221      -9.958   0.234   1.528  1.00 90.03           H
ATOM   3296 2HB  LEU A 221     -10.163   0.549  -0.184  1.00 90.03           H
ATOM   3297  CG  LEU A 221     -11.997   0.259   0.880  1.00 90.03           C
ATOM   3298  HG  LEU A 221     -12.336  -0.309   1.747  1.00 90.03           H
ATOM   3299  CD1 LEU A 221     -12.189   1.741   1.207  1.00 90.03           C
ATOM   3300 1HD1 LEU A 221     -11.628   1.990   2.108  1.00 90.03           H
ATOM   3301 2HD1 LEU A 221     -11.828   2.346   0.375  1.00 90.03           H
ATOM   3302 3HD1 LEU A 221     -13.247   1.943   1.371  1.00 90.03           H
ATOM   3303  CD2 LEU A 221     -12.853  -0.181  -0.310  1.00 90.03           C
ATOM   3304 1HD2 LEU A 221     -12.521   0.340  -1.208  1.00 90.03           H
ATOM   3305 2HD2 LEU A 221     -12.749  -1.257  -0.454  1.00 90.03           H
ATOM   3306 3HD2 LEU A 221     -13.898   0.060  -0.115  1.00 90.03           H
ATOM   3307  HN  LEU A 221     -10.562  -1.928   2.346  1.00 90.03           H
ATOM   3308  N   GLY A 222      -7.986  -2.254   0.967  1.00 88.41           N
ATOM   3309  CA  GLY A 222      -6.542  -2.355   0.838  1.00 88.41           C
ATOM   3310  C   GLY A 222      -6.150  -3.581   0.009  1.00 88.41           C
ATOM   3311  O   GLY A 222      -5.089  -3.600  -0.613  1.00 88.41           O
ATOM   3312 1HA  GLY A 222      -6.151  -1.453   0.367  1.00 88.41           H
ATOM   3313 2HA  GLY A 222      -6.089  -2.421   1.827  1.00 88.41           H
ATOM   3314  HN  GLY A 222      -8.356  -2.574   1.839  1.00 88.41           H
ATOM   3315  N   PHE A 223      -7.028  -4.573   0.027  1.00 84.64           N
ATOM   3316  CA  PHE A 223      -6.727  -5.850  -0.598  1.00 84.64           C
ATOM   3317  C   PHE A 223      -7.973  -6.444  -1.258  1.00 84.64           C
ATOM   3318  O   PHE A 223      -7.986  -6.684  -2.464  1.00 84.64           O
ATOM   3319  HA  PHE A 223      -5.968  -5.667  -1.358  1.00 84.64           H
ATOM   3320  CB  PHE A 223      -6.254  -6.790   0.512  1.00 84.64           C
ATOM   3321 1HB  PHE A 223      -5.448  -6.308   1.064  1.00 84.64           H
ATOM   3322 2HB  PHE A 223      -7.073  -6.947   1.215  1.00 84.64           H
ATOM   3323  CG  PHE A 223      -5.766  -8.151   0.009  1.00 84.64           C
ATOM   3324  CD1 PHE A 223      -6.515  -9.265   0.227  1.00 84.64           C
ATOM   3325  HD1 PHE A 223      -7.463  -9.189   0.760  1.00 84.64           H
ATOM   3326  CD2 PHE A 223      -4.584  -8.245  -0.656  1.00 84.64           C
ATOM   3327  HD2 PHE A 223      -3.984  -7.352  -0.830  1.00 84.64           H
ATOM   3328  CE1 PHE A 223      -6.062 -10.527  -0.240  1.00 84.64           C
ATOM   3329  HE1 PHE A 223      -6.662 -11.420  -0.065  1.00 84.64           H
ATOM   3330  CE2 PHE A 223      -4.131  -9.508  -1.123  1.00 84.64           C
ATOM   3331  HE2 PHE A 223      -3.183  -9.583  -1.656  1.00 84.64           H
ATOM   3332  CZ  PHE A 223      -4.880 -10.622  -0.905  1.00 84.64           C
ATOM   3333  HZ  PHE A 223      -4.532 -11.591  -1.263  1.00 84.64           H
ATOM   3334  HN  PHE A 223      -7.929  -4.515   0.457  1.00 84.64           H
ATOM   3335  N   PHE A 224      -8.990  -6.665  -0.437  1.00 84.79           N
ATOM   3336  CA  PHE A 224     -10.081  -7.546  -0.819  1.00 84.79           C
ATOM   3337  C   PHE A 224     -10.768  -7.047  -2.092  1.00 84.79           C
ATOM   3338  O   PHE A 224     -10.911  -7.795  -3.058  1.00 84.79           O
ATOM   3339  HA  PHE A 224      -9.653  -8.531  -1.001  1.00 84.79           H
ATOM   3340  CB  PHE A 224     -11.091  -7.530   0.331  1.00 84.79           C
ATOM   3341 1HB  PHE A 224     -10.563  -7.718   1.266  1.00 84.79           H
ATOM   3342 2HB  PHE A 224     -11.526  -6.534   0.405  1.00 84.79           H
ATOM   3343  CG  PHE A 224     -12.218  -8.554   0.183  1.00 84.79           C
ATOM   3344  CD1 PHE A 224     -13.445  -8.158  -0.248  1.00 84.79           C
ATOM   3345  HD1 PHE A 224     -13.625  -7.110  -0.489  1.00 84.79           H
ATOM   3346  CD2 PHE A 224     -11.992  -9.862   0.483  1.00 84.79           C
ATOM   3347  HD2 PHE A 224     -11.009 -10.180   0.829  1.00 84.79           H
ATOM   3348  CE1 PHE A 224     -14.491  -9.108  -0.385  1.00 84.79           C
ATOM   3349  HE1 PHE A 224     -15.474  -8.790  -0.731  1.00 84.79           H
ATOM   3350  CE2 PHE A 224     -13.038 -10.812   0.346  1.00 84.79           C
ATOM   3351  HE2 PHE A 224     -12.858 -11.860   0.586  1.00 84.79           H
ATOM   3352  CZ  PHE A 224     -14.265 -10.415  -0.086  1.00 84.79           C
ATOM   3353  HZ  PHE A 224     -15.068 -11.145  -0.191  1.00 84.79           H
ATOM   3354  HN  PHE A 224      -9.075  -6.256   0.471  1.00 84.79           H
ATOM   3355  N   LEU A 225     -11.175  -5.787  -2.052  1.00 90.43           N
ATOM   3356  CA  LEU A 225     -11.879  -5.192  -3.175  1.00 90.43           C
ATOM   3357  C   LEU A 225     -10.995  -5.264  -4.421  1.00 90.43           C
ATOM   3358  O   LEU A 225     -11.419  -5.770  -5.459  1.00 90.43           O
ATOM   3359  HA  LEU A 225     -12.775  -5.788  -3.352  1.00 90.43           H
ATOM   3360  CB  LEU A 225     -12.340  -3.775  -2.829  1.00 90.43           C
ATOM   3361 1HB  LEU A 225     -13.037  -3.834  -1.993  1.00 90.43           H
ATOM   3362 2HB  LEU A 225     -11.475  -3.207  -2.483  1.00 90.43           H
ATOM   3363  CG  LEU A 225     -13.010  -2.992  -3.960  1.00 90.43           C
ATOM   3364  HG  LEU A 225     -12.378  -3.064  -4.845  1.00 90.43           H
ATOM   3365  CD1 LEU A 225     -14.365  -3.602  -4.321  1.00 90.43           C
ATOM   3366 1HD1 LEU A 225     -14.225  -4.633  -4.645  1.00 90.43           H
ATOM   3367 2HD1 LEU A 225     -15.017  -3.581  -3.447  1.00 90.43           H
ATOM   3368 3HD1 LEU A 225     -14.820  -3.027  -5.127  1.00 90.43           H
ATOM   3369  CD2 LEU A 225     -13.125  -1.508  -3.606  1.00 90.43           C
ATOM   3370 1HD2 LEU A 225     -13.723  -1.395  -2.701  1.00 90.43           H
ATOM   3371 2HD2 LEU A 225     -12.130  -1.096  -3.438  1.00 90.43           H
ATOM   3372 3HD2 LEU A 225     -13.605  -0.975  -4.427  1.00 90.43           H
ATOM   3373  HN  LEU A 225     -11.032  -5.178  -1.272  1.00 90.43           H
ATOM   3374  N   PRO A 226      -9.755  -4.761  -4.343  1.00 90.56           N
ATOM   3375  CA  PRO A 226      -8.848  -4.808  -5.492  1.00 90.56           C
ATOM   3376  C   PRO A 226      -8.706  -6.211  -6.059  1.00 90.56           C
ATOM   3377  O   PRO A 226      -8.761  -6.403  -7.272  1.00 90.56           O
ATOM   3378  HA  PRO A 226      -9.249  -4.210  -6.311  1.00 90.56           H
ATOM   3379  CB  PRO A 226      -7.524  -4.286  -4.930  1.00 90.56           C
ATOM   3380 1HB  PRO A 226      -6.894  -5.098  -4.567  1.00 90.56           H
ATOM   3381 2HB  PRO A 226      -6.949  -3.752  -5.687  1.00 90.56           H
ATOM   3382  CG  PRO A 226      -7.960  -3.362  -3.799  1.00 90.56           C
ATOM   3383 1HG  PRO A 226      -7.156  -3.190  -3.084  1.00 90.56           H
ATOM   3384 2HG  PRO A 226      -8.257  -2.381  -4.169  1.00 90.56           H
ATOM   3385  CD  PRO A 226      -9.126  -4.114  -3.177  1.00 90.56           C
ATOM   3386 1HD  PRO A 226      -8.789  -4.849  -2.445  1.00 90.56           H
ATOM   3387 2HD  PRO A 226      -9.810  -3.443  -2.659  1.00 90.56           H
ATOM   3388  N   PHE A 227      -8.525  -7.164  -5.155  1.00 86.51           N
ATOM   3389  CA  PHE A 227      -8.265  -8.536  -5.557  1.00 86.51           C
ATOM   3390  C   PHE A 227      -9.435  -9.104  -6.362  1.00 86.51           C
ATOM   3391  O   PHE A 227      -9.235  -9.699  -7.419  1.00 86.51           O
ATOM   3392  HA  PHE A 227      -7.369  -8.526  -6.178  1.00 86.51           H
ATOM   3393  CB  PHE A 227      -8.099  -9.353  -4.274  1.00 86.51           C
ATOM   3394 1HB  PHE A 227      -7.254  -8.959  -3.710  1.00 86.51           H
ATOM   3395 2HB  PHE A 227      -8.986  -9.221  -3.654  1.00 86.51           H
ATOM   3396  CG  PHE A 227      -7.881 -10.849  -4.513  1.00 86.51           C
ATOM   3397  CD1 PHE A 227      -8.908 -11.723  -4.335  1.00 86.51           C
ATOM   3398  HD1 PHE A 227      -9.886 -11.358  -4.022  1.00 86.51           H
ATOM   3399  CD2 PHE A 227      -6.660 -11.304  -4.904  1.00 86.51           C
ATOM   3400  HD2 PHE A 227      -5.838 -10.604  -5.046  1.00 86.51           H
ATOM   3401  CE1 PHE A 227      -8.705 -13.111  -4.557  1.00 86.51           C
ATOM   3402  HE1 PHE A 227      -9.528 -13.811  -4.414  1.00 86.51           H
ATOM   3403  CE2 PHE A 227      -6.458 -12.692  -5.125  1.00 86.51           C
ATOM   3404  HE2 PHE A 227      -5.480 -13.057  -5.438  1.00 86.51           H
ATOM   3405  CZ  PHE A 227      -7.484 -13.566  -4.947  1.00 86.51           C
ATOM   3406  HZ  PHE A 227      -7.329 -14.631  -5.118  1.00 86.51           H
ATOM   3407  HN  PHE A 227      -8.555  -7.011  -4.168  1.00 86.51           H
ATOM   3408  N   VAL A 228     -10.632  -8.899  -5.830  1.00 92.13           N
ATOM   3409  CA  VAL A 228     -11.830  -9.427  -6.460  1.00 92.13           C
ATOM   3410  C   VAL A 228     -11.961  -8.843  -7.868  1.00 92.13           C
ATOM   3411  O   VAL A 228     -12.247  -9.567  -8.820  1.00 92.13           O
ATOM   3412  HA  VAL A 228     -11.712 -10.508  -6.538  1.00 92.13           H
ATOM   3413  CB  VAL A 228     -13.050  -9.146  -5.580  1.00 92.13           C
ATOM   3414  HB  VAL A 228     -13.055  -8.082  -5.343  1.00 92.13           H
ATOM   3415  CG1 VAL A 228     -14.348  -9.467  -6.325  1.00 92.13           C
ATOM   3416 1HG1 VAL A 228     -14.414  -8.851  -7.222  1.00 92.13           H
ATOM   3417 2HG1 VAL A 228     -14.355 -10.520  -6.606  1.00 92.13           H
ATOM   3418 3HG1 VAL A 228     -15.199  -9.258  -5.677  1.00 92.13           H
ATOM   3419  CG2 VAL A 228     -12.967  -9.921  -4.264  1.00 92.13           C
ATOM   3420 1HG2 VAL A 228     -12.927 -10.990  -4.473  1.00 92.13           H
ATOM   3421 2HG2 VAL A 228     -12.070  -9.622  -3.722  1.00 92.13           H
ATOM   3422 3HG2 VAL A 228     -13.847  -9.703  -3.658  1.00 92.13           H
ATOM   3423  HN  VAL A 228     -10.789  -8.385  -4.987  1.00 92.13           H
ATOM   3424  N   VAL A 229     -11.745  -7.539  -7.955  1.00 91.76           N
ATOM   3425  CA  VAL A 229     -11.910  -6.836  -9.216  1.00 91.76           C
ATOM   3426  C   VAL A 229     -10.907  -7.382 -10.235  1.00 91.76           C
ATOM   3427  O   VAL A 229     -11.262  -7.640 -11.384  1.00 91.76           O
ATOM   3428  HA  VAL A 229     -12.919  -7.037  -9.575  1.00 91.76           H
ATOM   3429  CB  VAL A 229     -11.777  -5.328  -8.996  1.00 91.76           C
ATOM   3430  HB  VAL A 229     -10.837  -5.147  -8.475  1.00 91.76           H
ATOM   3431  CG1 VAL A 229     -11.726  -4.581 -10.330  1.00 91.76           C
ATOM   3432 1HG1 VAL A 229     -10.869  -4.927 -10.908  1.00 91.76           H
ATOM   3433 2HG1 VAL A 229     -12.642  -4.773 -10.889  1.00 91.76           H
ATOM   3434 3HG1 VAL A 229     -11.632  -3.511 -10.144  1.00 91.76           H
ATOM   3435  CG2 VAL A 229     -12.911  -4.800  -8.115  1.00 91.76           C
ATOM   3436 1HG2 VAL A 229     -13.868  -5.000  -8.597  1.00 91.76           H
ATOM   3437 2HG2 VAL A 229     -12.881  -5.299  -7.146  1.00 91.76           H
ATOM   3438 3HG2 VAL A 229     -12.793  -3.726  -7.974  1.00 91.76           H
ATOM   3439  HN  VAL A 229     -11.462  -6.966  -7.186  1.00 91.76           H
ATOM   3440  N   MET A 230      -9.674  -7.541  -9.776  1.00 83.97           N
ATOM   3441  CA  MET A 230      -8.609  -8.015 -10.644  1.00 83.97           C
ATOM   3442  C   MET A 230      -8.902  -9.429 -11.150  1.00 83.97           C
ATOM   3443  O   MET A 230      -8.759  -9.708 -12.339  1.00 83.97           O
ATOM   3444  HA  MET A 230      -8.582  -7.320 -11.483  1.00 83.97           H
ATOM   3445  CB  MET A 230      -7.285  -8.011  -9.876  1.00 83.97           C
ATOM   3446 1HB  MET A 230      -7.428  -8.466  -8.895  1.00 83.97           H
ATOM   3447 2HB  MET A 230      -6.552  -8.620 -10.405  1.00 83.97           H
ATOM   3448  CG  MET A 230      -6.751  -6.587  -9.710  1.00 83.97           C
ATOM   3449 1HG  MET A 230      -6.676  -6.103 -10.684  1.00 83.97           H
ATOM   3450 2HG  MET A 230      -7.446  -5.997  -9.113  1.00 83.97           H
ATOM   3451  SD  MET A 230      -5.150  -6.623  -8.923  1.00 83.97           S
ATOM   3452  CE  MET A 230      -4.986  -4.903  -8.475  1.00 83.97           C
ATOM   3453 1HE  MET A 230      -5.023  -4.288  -9.375  1.00 83.97           H
ATOM   3454 2HE  MET A 230      -5.801  -4.622  -7.808  1.00 83.97           H
ATOM   3455 3HE  MET A 230      -4.032  -4.749  -7.969  1.00 83.97           H
ATOM   3456  HN  MET A 230      -9.399  -7.353  -8.834  1.00 83.97           H
ATOM   3457  N   ALA A 231      -9.306 -10.283 -10.221  1.00 89.83           N
ATOM   3458  CA  ALA A 231      -9.552 -11.679 -10.544  1.00 89.83           C
ATOM   3459  C   ALA A 231     -10.626 -11.764 -11.631  1.00 89.83           C
ATOM   3460  O   ALA A 231     -10.485 -12.522 -12.590  1.00 89.83           O
ATOM   3461  HA  ALA A 231      -8.623 -12.099 -10.930  1.00 89.83           H
ATOM   3462  CB  ALA A 231      -9.946 -12.435  -9.274  1.00 89.83           C
ATOM   3463 1HB  ALA A 231      -9.138 -12.368  -8.546  1.00 89.83           H
ATOM   3464 2HB  ALA A 231     -10.851 -11.994  -8.855  1.00 89.83           H
ATOM   3465 3HB  ALA A 231     -10.131 -13.481  -9.517  1.00 89.83           H
ATOM   3466  HN  ALA A 231      -9.464 -10.037  -9.265  1.00 89.83           H
ATOM   3467  N   CYS A 232     -11.675 -10.976 -11.445  1.00 89.25           N
ATOM   3468  CA  CYS A 232     -12.779 -10.966 -12.389  1.00 89.25           C
ATOM   3469  C   CYS A 232     -12.256 -10.462 -13.736  1.00 89.25           C
ATOM   3470  O   CYS A 232     -12.523 -11.064 -14.774  1.00 89.25           O
ATOM   3471  HA  CYS A 232     -13.131 -11.994 -12.470  1.00 89.25           H
ATOM   3472  CB  CYS A 232     -13.950 -10.122 -11.880  1.00 89.25           C
ATOM   3473 1HB  CYS A 232     -13.597  -9.131 -11.595  1.00 89.25           H
ATOM   3474 2HB  CYS A 232     -14.681  -9.983 -12.676  1.00 89.25           H
ATOM   3475  SG  CYS A 232     -14.736 -10.942 -10.446  1.00 89.25           S
ATOM   3476  HG  CYS A 232     -13.858 -10.515  -9.543  1.00 89.25           H
ATOM   3477  HN  CYS A 232     -11.777 -10.355 -10.668  1.00 89.25           H
ATOM   3478  N   CYS A 233     -11.518  -9.363 -13.674  1.00 87.38           N
ATOM   3479  CA  CYS A 233     -11.058  -8.703 -14.884  1.00 87.38           C
ATOM   3480  C   CYS A 233     -10.262  -9.714 -15.711  1.00 87.38           C
ATOM   3481  O   CYS A 233     -10.526  -9.895 -16.898  1.00 87.38           O
ATOM   3482  HA  CYS A 233     -11.948  -8.378 -15.422  1.00 87.38           H
ATOM   3483  CB  CYS A 233     -10.236  -7.452 -14.567  1.00 87.38           C
ATOM   3484 1HB  CYS A 233      -9.509  -7.672 -13.785  1.00 87.38           H
ATOM   3485 2HB  CYS A 233      -9.672  -7.144 -15.448  1.00 87.38           H
ATOM   3486  SG  CYS A 233     -11.341  -6.096 -14.028  1.00 87.38           S
ATOM   3487  HG  CYS A 233     -11.530  -6.553 -12.794  1.00 87.38           H
ATOM   3488  HN  CYS A 233     -11.237  -8.926 -12.820  1.00 87.38           H
ATOM   3489  N   TYR A 234      -9.304 -10.348 -15.050  1.00 74.82           N
ATOM   3490  CA  TYR A 234      -8.361 -11.209 -15.742  1.00 74.82           C
ATOM   3491  C   TYR A 234      -9.022 -12.526 -16.154  1.00 74.82           C
ATOM   3492  O   TYR A 234      -8.629 -13.138 -17.146  1.00 74.82           O
ATOM   3493  HA  TYR A 234      -8.021 -10.687 -16.636  1.00 74.82           H
ATOM   3494  CB  TYR A 234      -7.245 -11.505 -14.738  1.00 74.82           C
ATOM   3495 1HB  TYR A 234      -7.692 -11.779 -13.783  1.00 74.82           H
ATOM   3496 2HB  TYR A 234      -6.679 -12.370 -15.084  1.00 74.82           H
ATOM   3497  CG  TYR A 234      -6.281 -10.338 -14.517  1.00 74.82           C
ATOM   3498  CD1 TYR A 234      -6.169  -9.346 -15.470  1.00 74.82           C
ATOM   3499  HD1 TYR A 234      -6.768  -9.394 -16.380  1.00 74.82           H
ATOM   3500  CD2 TYR A 234      -5.523 -10.277 -13.365  1.00 74.82           C
ATOM   3501  HD2 TYR A 234      -5.611 -11.061 -12.613  1.00 74.82           H
ATOM   3502  CE1 TYR A 234      -5.262  -8.247 -15.262  1.00 74.82           C
ATOM   3503  HE1 TYR A 234      -5.164  -7.457 -16.007  1.00 74.82           H
ATOM   3504  CE2 TYR A 234      -4.616  -9.178 -13.158  1.00 74.82           C
ATOM   3505  HE2 TYR A 234      -4.012  -9.118 -12.253  1.00 74.82           H
ATOM   3506  CZ  TYR A 234      -4.530  -8.217 -14.116  1.00 74.82           C
ATOM   3507  OH  TYR A 234      -3.673  -7.180 -13.920  1.00 74.82           O
ATOM   3508  HH  TYR A 234      -3.072  -7.375 -13.146  1.00 74.82           H
ATOM   3509  HN  TYR A 234      -9.167 -10.279 -14.061  1.00 74.82           H
ATOM   3510  N   THR A 235     -10.015 -12.923 -15.372  1.00 85.18           N
ATOM   3511  CA  THR A 235     -10.813 -14.090 -15.709  1.00 85.18           C
ATOM   3512  C   THR A 235     -11.449 -13.919 -17.090  1.00 85.18           C
ATOM   3513  O   THR A 235     -11.391 -14.826 -17.920  1.00 85.18           O
ATOM   3514  HA  THR A 235     -10.152 -14.954 -15.766  1.00 85.18           H
ATOM   3515  CB  THR A 235     -11.836 -14.302 -14.591  1.00 85.18           C
ATOM   3516  HB  THR A 235     -12.527 -13.461 -14.532  1.00 85.18           H
ATOM   3517  OG1 THR A 235     -11.041 -14.528 -13.431  1.00 85.18           O
ATOM   3518  HG1 THR A 235     -11.075 -13.728 -12.831  1.00 85.18           H
ATOM   3519  CG2 THR A 235     -12.627 -15.601 -14.760  1.00 85.18           C
ATOM   3520 1HG2 THR A 235     -11.940 -16.448 -14.752  1.00 85.18           H
ATOM   3521 2HG2 THR A 235     -13.165 -15.578 -15.708  1.00 85.18           H
ATOM   3522 3HG2 THR A 235     -13.338 -15.702 -13.941  1.00 85.18           H
ATOM   3523  HN  THR A 235     -10.276 -12.464 -14.523  1.00 85.18           H
ATOM   3524  N   ILE A 236     -12.040 -12.752 -17.294  1.00 83.86           N
ATOM   3525  CA  ILE A 236     -12.710 -12.462 -18.551  1.00 83.86           C
ATOM   3526  C   ILE A 236     -11.664 -12.288 -19.654  1.00 83.86           C
ATOM   3527  O   ILE A 236     -11.869 -12.729 -20.784  1.00 83.86           O
ATOM   3528  HA  ILE A 236     -13.331 -13.323 -18.796  1.00 83.86           H
ATOM   3529  CB  ILE A 236     -13.644 -11.260 -18.395  1.00 83.86           C
ATOM   3530  HB  ILE A 236     -13.050 -10.405 -18.072  1.00 83.86           H
ATOM   3531  CG1 ILE A 236     -14.693 -11.517 -17.310  1.00 83.86           C
ATOM   3532 1HG1 ILE A 236     -15.439 -12.219 -17.681  1.00 83.86           H
ATOM   3533 2HG1 ILE A 236     -14.219 -11.981 -16.445  1.00 83.86           H
ATOM   3534  CG2 ILE A 236     -14.284 -10.885 -19.733  1.00 83.86           C
ATOM   3535 1HG2 ILE A 236     -13.504 -10.631 -20.451  1.00 83.86           H
ATOM   3536 2HG2 ILE A 236     -14.861 -11.730 -20.109  1.00 83.86           H
ATOM   3537 3HG2 ILE A 236     -14.943 -10.028 -19.594  1.00 83.86           H
ATOM   3538  CD1 ILE A 236     -15.375 -10.214 -16.888  1.00 83.86           C
ATOM   3539 1HD1 ILE A 236     -14.628  -9.524 -16.495  1.00 83.86           H
ATOM   3540 2HD1 ILE A 236     -15.867  -9.765 -17.750  1.00 83.86           H
ATOM   3541 3HD1 ILE A 236     -16.115 -10.426 -16.116  1.00 83.86           H
ATOM   3542  HN  ILE A 236     -12.067 -12.013 -16.621  1.00 83.86           H
ATOM   3543  N   ILE A 237     -10.565 -11.646 -19.287  1.00 79.64           N
ATOM   3544  CA  ILE A 237      -9.489 -11.404 -20.232  1.00 79.64           C
ATOM   3545  C   ILE A 237      -9.029 -12.737 -20.827  1.00 79.64           C
ATOM   3546  O   ILE A 237      -8.979 -12.892 -22.046  1.00 79.64           O
ATOM   3547  HA  ILE A 237      -9.892 -10.788 -21.036  1.00 79.64           H
ATOM   3548  CB  ILE A 237      -8.364 -10.605 -19.571  1.00 79.64           C
ATOM   3549  HB  ILE A 237      -8.207 -11.002 -18.568  1.00 79.64           H
ATOM   3550  CG1 ILE A 237      -8.752  -9.133 -19.420  1.00 79.64           C
ATOM   3551 1HG1 ILE A 237      -8.734  -8.647 -20.395  1.00 79.64           H
ATOM   3552 2HG1 ILE A 237      -9.773  -9.059 -19.045  1.00 79.64           H
ATOM   3553  CG2 ILE A 237      -7.048 -10.776 -20.334  1.00 79.64           C
ATOM   3554 1HG2 ILE A 237      -6.769 -11.829 -20.345  1.00 79.64           H
ATOM   3555 2HG2 ILE A 237      -7.173 -10.422 -21.357  1.00 79.64           H
ATOM   3556 3HG2 ILE A 237      -6.266 -10.198 -19.842  1.00 79.64           H
ATOM   3557  CD1 ILE A 237      -7.799  -8.410 -18.466  1.00 79.64           C
ATOM   3558 1HD1 ILE A 237      -7.838  -8.884 -17.485  1.00 79.64           H
ATOM   3559 2HD1 ILE A 237      -6.783  -8.465 -18.856  1.00 79.64           H
ATOM   3560 3HD1 ILE A 237      -8.098  -7.366 -18.376  1.00 79.64           H
ATOM   3561  HN  ILE A 237     -10.404 -11.294 -18.365  1.00 79.64           H
ATOM   3562  N   ILE A 238      -8.706 -13.665 -19.938  1.00 77.84           N
ATOM   3563  CA  ILE A 238      -8.161 -14.945 -20.358  1.00 77.84           C
ATOM   3564  C   ILE A 238      -9.148 -15.627 -21.307  1.00 77.84           C
ATOM   3565  O   ILE A 238      -8.754 -16.143 -22.352  1.00 77.84           O
ATOM   3566  HA  ILE A 238      -7.239 -14.745 -20.903  1.00 77.84           H
ATOM   3567  CB  ILE A 238      -7.792 -15.795 -19.140  1.00 77.84           C
ATOM   3568  HB  ILE A 238      -8.624 -15.763 -18.437  1.00 77.84           H
ATOM   3569  CG1 ILE A 238      -6.570 -15.220 -18.420  1.00 77.84           C
ATOM   3570 1HG1 ILE A 238      -5.669 -15.447 -18.989  1.00 77.84           H
ATOM   3571 2HG1 ILE A 238      -6.651 -14.134 -18.370  1.00 77.84           H
ATOM   3572  CG2 ILE A 238      -7.589 -17.259 -19.534  1.00 77.84           C
ATOM   3573 1HG2 ILE A 238      -8.510 -17.650 -19.967  1.00 77.84           H
ATOM   3574 2HG2 ILE A 238      -6.785 -17.330 -20.267  1.00 77.84           H
ATOM   3575 3HG2 ILE A 238      -7.327 -17.840 -18.650  1.00 77.84           H
ATOM   3576  CD1 ILE A 238      -6.446 -15.793 -17.007  1.00 77.84           C
ATOM   3577 1HD1 ILE A 238      -7.339 -15.543 -16.434  1.00 77.84           H
ATOM   3578 2HD1 ILE A 238      -6.342 -16.877 -17.063  1.00 77.84           H
ATOM   3579 3HD1 ILE A 238      -5.570 -15.368 -16.518  1.00 77.84           H
ATOM   3580  HN  ILE A 238      -8.810 -13.553 -18.950  1.00 77.84           H
ATOM   3581  N   HIS A 239     -10.412 -15.608 -20.910  1.00 77.40           N
ATOM   3582  CA  HIS A 239     -11.451 -16.263 -21.687  1.00 77.40           C
ATOM   3583  C   HIS A 239     -11.475 -15.683 -23.103  1.00 77.40           C
ATOM   3584  O   HIS A 239     -11.559 -16.425 -24.080  1.00 77.40           O
ATOM   3585  HA  HIS A 239     -11.183 -17.318 -21.741  1.00 77.40           H
ATOM   3586  CB  HIS A 239     -12.804 -16.160 -20.981  1.00 77.40           C
ATOM   3587 1HB  HIS A 239     -12.688 -16.483 -19.946  1.00 77.40           H
ATOM   3588 2HB  HIS A 239     -13.110 -15.114 -20.955  1.00 77.40           H
ATOM   3589  CG  HIS A 239     -13.898 -16.974 -21.628  1.00 77.40           C
ATOM   3590  ND1 HIS A 239     -13.967 -18.353 -21.526  1.00 77.40           N
ATOM   3591  HD1 HIS A 239     -13.323 -18.935 -21.030  1.00 77.40           H
ATOM   3592  CD2 HIS A 239     -14.966 -16.591 -22.386  1.00 77.40           C
ATOM   3593  HD2 HIS A 239     -15.215 -15.566 -22.664  1.00 77.40           H
ATOM   3594  CE1 HIS A 239     -15.031 -18.769 -22.196  1.00 77.40           C
ATOM   3595  HE1 HIS A 239     -15.357 -19.804 -22.303  1.00 77.40           H
ATOM   3596  NE2 HIS A 239     -15.649 -17.676 -22.729  1.00 77.40           N
ATOM   3597  HN  HIS A 239     -10.729 -15.157 -20.076  1.00 77.40           H
ATOM   3598  N   THR A 240     -11.400 -14.361 -23.168  1.00 78.89           N
ATOM   3599  CA  THR A 240     -11.476 -13.670 -24.443  1.00 78.89           C
ATOM   3600  C   THR A 240     -10.277 -14.035 -25.321  1.00 78.89           C
ATOM   3601  O   THR A 240     -10.415 -14.186 -26.534  1.00 78.89           O
ATOM   3602  HA  THR A 240     -12.370 -14.010 -24.966  1.00 78.89           H
ATOM   3603  CB  THR A 240     -11.588 -12.170 -24.162  1.00 78.89           C
ATOM   3604  HB  THR A 240     -10.651 -11.777 -23.767  1.00 78.89           H
ATOM   3605  OG1 THR A 240     -12.714 -12.063 -23.294  1.00 78.89           O
ATOM   3606  HG1 THR A 240     -12.409 -12.010 -22.343  1.00 78.89           H
ATOM   3607  CG2 THR A 240     -11.995 -11.370 -25.401  1.00 78.89           C
ATOM   3608 1HG2 THR A 240     -12.965 -11.719 -25.756  1.00 78.89           H
ATOM   3609 2HG2 THR A 240     -11.250 -11.510 -26.184  1.00 78.89           H
ATOM   3610 3HG2 THR A 240     -12.060 -10.313 -25.146  1.00 78.89           H
ATOM   3611  HN  THR A 240     -11.289 -13.768 -22.371  1.00 78.89           H
ATOM   3612  N   LEU A 241      -9.129 -14.166 -24.674  1.00 74.14           N
ATOM   3613  CA  LEU A 241      -7.883 -14.373 -25.393  1.00 74.14           C
ATOM   3614  C   LEU A 241      -7.865 -15.788 -25.977  1.00 74.14           C
ATOM   3615  O   LEU A 241      -7.399 -15.995 -27.096  1.00 74.14           O
ATOM   3616  HA  LEU A 241      -7.860 -13.660 -26.217  1.00 74.14           H
ATOM   3617  CB  LEU A 241      -6.686 -14.064 -24.492  1.00 74.14           C
ATOM   3618 1HB  LEU A 241      -6.837 -14.567 -23.537  1.00 74.14           H
ATOM   3619 2HB  LEU A 241      -5.795 -14.499 -24.944  1.00 74.14           H
ATOM   3620  CG  LEU A 241      -6.415 -12.583 -24.221  1.00 74.14           C
ATOM   3621  HG  LEU A 241      -7.309 -12.149 -23.772  1.00 74.14           H
ATOM   3622  CD1 LEU A 241      -5.275 -12.410 -23.215  1.00 74.14           C
ATOM   3623 1HD1 LEU A 241      -5.542 -12.894 -22.276  1.00 74.14           H
ATOM   3624 2HD1 LEU A 241      -4.368 -12.864 -23.613  1.00 74.14           H
ATOM   3625 3HD1 LEU A 241      -5.104 -11.348 -23.041  1.00 74.14           H
ATOM   3626  CD2 LEU A 241      -6.151 -11.826 -25.524  1.00 74.14           C
ATOM   3627 1HD2 LEU A 241      -5.282 -12.255 -26.023  1.00 74.14           H
ATOM   3628 2HD2 LEU A 241      -7.021 -11.909 -26.175  1.00 74.14           H
ATOM   3629 3HD2 LEU A 241      -5.962 -10.776 -25.302  1.00 74.14           H
ATOM   3630  HN  LEU A 241      -9.041 -14.133 -23.678  1.00 74.14           H
ATOM   3631  N   ILE A 242      -8.379 -16.723 -25.192  1.00 75.30           N
ATOM   3632  CA  ILE A 242      -8.445 -18.109 -25.624  1.00 75.30           C
ATOM   3633  C   ILE A 242      -9.263 -18.198 -26.914  1.00 75.30           C
ATOM   3634  O   ILE A 242      -8.894 -18.921 -27.839  1.00 75.30           O
ATOM   3635  HA  ILE A 242      -7.427 -18.433 -25.838  1.00 75.30           H
ATOM   3636  CB  ILE A 242      -8.975 -18.997 -24.497  1.00 75.30           C
ATOM   3637  HB  ILE A 242      -9.866 -18.527 -24.082  1.00 75.30           H
ATOM   3638  CG1 ILE A 242      -7.955 -19.113 -23.363  1.00 75.30           C
ATOM   3639 1HG1 ILE A 242      -7.109 -19.718 -23.690  1.00 75.30           H
ATOM   3640 2HG1 ILE A 242      -7.564 -18.125 -23.120  1.00 75.30           H
ATOM   3641  CG2 ILE A 242      -9.396 -20.368 -25.031  1.00 75.30           C
ATOM   3642 1HG2 ILE A 242     -10.182 -20.242 -25.776  1.00 75.30           H
ATOM   3643 2HG2 ILE A 242      -8.537 -20.859 -25.488  1.00 75.30           H
ATOM   3644 3HG2 ILE A 242      -9.769 -20.979 -24.209  1.00 75.30           H
ATOM   3645  CD1 ILE A 242      -8.586 -19.738 -22.118  1.00 75.30           C
ATOM   3646 1HD1 ILE A 242      -9.416 -19.117 -21.780  1.00 75.30           H
ATOM   3647 2HD1 ILE A 242      -8.954 -20.736 -22.360  1.00 75.30           H
ATOM   3648 3HD1 ILE A 242      -7.839 -19.809 -21.328  1.00 75.30           H
ATOM   3649  HN  ILE A 242      -8.746 -16.548 -24.278  1.00 75.30           H
ATOM   3650  N   GLN A 243     -10.358 -17.453 -26.936  1.00 71.22           N
ATOM   3651  CA  GLN A 243     -11.259 -17.479 -28.075  1.00 71.22           C
ATOM   3652  C   GLN A 243     -10.595 -16.829 -29.291  1.00 71.22           C
ATOM   3653  O   GLN A 243     -10.866 -17.210 -30.429  1.00 71.22           O
ATOM   3654  HA  GLN A 243     -11.444 -18.534 -28.275  1.00 71.22           H
ATOM   3655  CB  GLN A 243     -12.585 -16.792 -27.742  1.00 71.22           C
ATOM   3656 1HB  GLN A 243     -12.392 -15.810 -27.311  1.00 71.22           H
ATOM   3657 2HB  GLN A 243     -13.156 -16.632 -28.656  1.00 71.22           H
ATOM   3658  CG  GLN A 243     -13.406 -17.633 -26.762  1.00 71.22           C
ATOM   3659 1HG  GLN A 243     -13.548 -18.635 -27.167  1.00 71.22           H
ATOM   3660 2HG  GLN A 243     -12.861 -17.741 -25.825  1.00 71.22           H
ATOM   3661  CD  GLN A 243     -14.768 -16.988 -26.494  1.00 71.22           C
ATOM   3662  OE1 GLN A 243     -15.042 -15.868 -26.892  1.00 71.22           O
ATOM   3663  NE2 GLN A 243     -15.603 -17.756 -25.800  1.00 71.22           N
ATOM   3664 1HE2 GLN A 243     -15.315 -18.667 -25.504  1.00 71.22           H
ATOM   3665 2HE2 GLN A 243     -16.518 -17.423 -25.575  1.00 71.22           H
ATOM   3666  HN  GLN A 243     -10.633 -16.841 -26.194  1.00 71.22           H
ATOM   3667  N   ALA A 244      -9.739 -15.858 -29.009  1.00 71.69           N
ATOM   3668  CA  ALA A 244      -9.225 -14.987 -30.053  1.00 71.69           C
ATOM   3669  C   ALA A 244      -8.204 -15.755 -30.895  1.00 71.69           C
ATOM   3670  O   ALA A 244      -7.834 -15.314 -31.982  1.00 71.69           O
ATOM   3671  HA  ALA A 244     -10.063 -14.698 -30.687  1.00 71.69           H
ATOM   3672  CB  ALA A 244      -8.629 -13.728 -29.419  1.00 71.69           C
ATOM   3673 1HB  ALA A 244      -9.402 -13.204 -28.857  1.00 71.69           H
ATOM   3674 2HB  ALA A 244      -7.818 -14.008 -28.748  1.00 71.69           H
ATOM   3675 3HB  ALA A 244      -8.244 -13.075 -30.202  1.00 71.69           H
ATOM   3676  HN  ALA A 244      -9.397 -15.663 -28.090  1.00 71.69           H
ATOM   3677  N   LYS A 245      -7.777 -16.890 -30.360  1.00 60.01           N
ATOM   3678  CA  LYS A 245      -6.826 -17.736 -31.061  1.00 60.01           C
ATOM   3679  C   LYS A 245      -5.648 -16.884 -31.538  1.00 60.01           C
ATOM   3680  O   LYS A 245      -4.702 -17.403 -32.129  1.00 60.01           O
ATOM   3681  HA  LYS A 245      -6.455 -18.470 -30.347  1.00 60.01           H
ATOM   3682  CB  LYS A 245      -7.521 -18.507 -32.184  1.00 60.01           C
ATOM   3683 1HB  LYS A 245      -8.138 -17.826 -32.771  1.00 60.01           H
ATOM   3684 2HB  LYS A 245      -6.775 -18.924 -32.861  1.00 60.01           H
ATOM   3685  CG  LYS A 245      -8.391 -19.633 -31.620  1.00 60.01           C
ATOM   3686 1HG  LYS A 245      -7.835 -20.178 -30.857  1.00 60.01           H
ATOM   3687 2HG  LYS A 245      -9.269 -19.209 -31.133  1.00 60.01           H
ATOM   3688  CD  LYS A 245      -8.828 -20.595 -32.726  1.00 60.01           C
ATOM   3689 1HD  LYS A 245      -9.493 -20.080 -33.419  1.00 60.01           H
ATOM   3690 2HD  LYS A 245      -7.958 -20.916 -33.299  1.00 60.01           H
ATOM   3691  CE  LYS A 245      -9.540 -21.816 -32.141  1.00 60.01           C
ATOM   3692 1HE  LYS A 245      -8.932 -22.253 -31.349  1.00 60.01           H
ATOM   3693 2HE  LYS A 245     -10.483 -21.513 -31.688  1.00 60.01           H
ATOM   3694  NZ  LYS A 245      -9.790 -22.825 -33.195  1.00 60.01           N
ATOM   3695 1HZ  LYS A 245     -10.282 -23.616 -32.795  1.00 60.01           H
ATOM   3696 2HZ  LYS A 245     -10.354 -22.412 -33.930  1.00 60.01           H
ATOM   3697 3HZ  LYS A 245      -8.906 -23.136 -33.582  1.00 60.01           H
ATOM   3698  HN  LYS A 245      -8.070 -17.232 -29.468  1.00 60.01           H
ATOM   3699  N   LYS A 246      -5.743 -15.592 -31.262  1.00 52.99           N
ATOM   3700  CA  LYS A 246      -4.767 -14.644 -31.773  1.00 52.99           C
ATOM   3701  C   LYS A 246      -3.566 -14.595 -30.827  1.00 52.99           C
ATOM   3702  O   LYS A 246      -3.684 -14.137 -29.691  1.00 52.99           O
ATOM   3703  HA  LYS A 246      -4.429 -15.013 -32.741  1.00 52.99           H
ATOM   3704  CB  LYS A 246      -5.419 -13.280 -32.011  1.00 52.99           C
ATOM   3705 1HB  LYS A 246      -6.074 -13.035 -31.175  1.00 52.99           H
ATOM   3706 2HB  LYS A 246      -4.650 -12.508 -32.050  1.00 52.99           H
ATOM   3707  CG  LYS A 246      -6.221 -13.275 -33.313  1.00 52.99           C
ATOM   3708 1HG  LYS A 246      -5.638 -13.744 -34.106  1.00 52.99           H
ATOM   3709 2HG  LYS A 246      -7.126 -13.870 -33.189  1.00 52.99           H
ATOM   3710  CD  LYS A 246      -6.594 -11.849 -33.722  1.00 52.99           C
ATOM   3711 1HD  LYS A 246      -7.266 -11.417 -32.980  1.00 52.99           H
ATOM   3712 2HD  LYS A 246      -5.699 -11.226 -33.742  1.00 52.99           H
ATOM   3713  CE  LYS A 246      -7.266 -11.830 -35.097  1.00 52.99           C
ATOM   3714 1HE  LYS A 246      -6.663 -12.393 -35.810  1.00 52.99           H
ATOM   3715 2HE  LYS A 246      -8.236 -12.323 -35.041  1.00 52.99           H
ATOM   3716  NZ  LYS A 246      -7.436 -10.439 -35.572  1.00 52.99           N
ATOM   3717 1HZ  LYS A 246      -7.903 -10.444 -36.472  1.00 52.99           H
ATOM   3718 2HZ  LYS A 246      -7.994  -9.919 -34.903  1.00 52.99           H
ATOM   3719 3HZ  LYS A 246      -6.527 -10.000 -35.666  1.00 52.99           H
ATOM   3720  HN  LYS A 246      -6.469 -15.191 -30.703  1.00 52.99           H
ATOM   3721  N   SER A 247      -2.437 -15.073 -31.329  1.00 56.52           N
ATOM   3722  CA  SER A 247      -1.249 -15.209 -30.504  1.00 56.52           C
ATOM   3723  C   SER A 247      -0.848 -13.846 -29.937  1.00 56.52           C
ATOM   3724  O   SER A 247      -0.474 -13.741 -28.769  1.00 56.52           O
ATOM   3725  HA  SER A 247      -1.531 -15.890 -29.701  1.00 56.52           H
ATOM   3726  CB  SER A 247      -0.091 -15.814 -31.301  1.00 56.52           C
ATOM   3727 1HB  SER A 247      -0.341 -16.836 -31.584  1.00 56.52           H
ATOM   3728 2HB  SER A 247       0.045 -15.252 -32.225  1.00 56.52           H
ATOM   3729  OG  SER A 247       1.126 -15.810 -30.560  1.00 56.52           O
ATOM   3730  HG  SER A 247       1.865 -16.192 -31.115  1.00 56.52           H
ATOM   3731  HN  SER A 247      -2.328 -15.365 -32.280  1.00 56.52           H
ATOM   3732  N   SER A 248      -0.939 -12.836 -30.789  1.00 57.35           N
ATOM   3733  CA  SER A 248      -0.381 -11.533 -30.467  1.00 57.35           C
ATOM   3734  C   SER A 248      -0.832 -11.101 -29.070  1.00 57.35           C
ATOM   3735  O   SER A 248      -0.104 -10.401 -28.368  1.00 57.35           O
ATOM   3736  HA  SER A 248       0.700 -11.666 -30.496  1.00 57.35           H
ATOM   3737  CB  SER A 248      -0.793 -10.486 -31.505  1.00 57.35           C
ATOM   3738 1HB  SER A 248      -0.298 -10.700 -32.452  1.00 57.35           H
ATOM   3739 2HB  SER A 248      -1.866 -10.555 -31.683  1.00 57.35           H
ATOM   3740  OG  SER A 248      -0.466  -9.163 -31.087  1.00 57.35           O
ATOM   3741  HG  SER A 248      -0.733  -8.507 -31.793  1.00 57.35           H
ATOM   3742  HN  SER A 248      -1.382 -12.896 -31.683  1.00 57.35           H
ATOM   3743  N   LYS A 249      -2.030 -11.537 -28.709  1.00 53.56           N
ATOM   3744  CA  LYS A 249      -2.639 -11.104 -27.462  1.00 53.56           C
ATOM   3745  C   LYS A 249      -1.938 -11.795 -26.291  1.00 53.56           C
ATOM   3746  O   LYS A 249      -2.109 -11.398 -25.139  1.00 53.56           O
ATOM   3747  HA  LYS A 249      -2.479 -10.030 -27.376  1.00 53.56           H
ATOM   3748  CB  LYS A 249      -4.151 -11.335 -27.496  1.00 53.56           C
ATOM   3749 1HB  LYS A 249      -4.360 -12.358 -27.809  1.00 53.56           H
ATOM   3750 2HB  LYS A 249      -4.563 -11.219 -26.494  1.00 53.56           H
ATOM   3751  CG  LYS A 249      -4.834 -10.354 -28.452  1.00 53.56           C
ATOM   3752 1HG  LYS A 249      -4.512  -9.338 -28.226  1.00 53.56           H
ATOM   3753 2HG  LYS A 249      -4.528 -10.566 -29.476  1.00 53.56           H
ATOM   3754  CD  LYS A 249      -6.357 -10.450 -28.339  1.00 53.56           C
ATOM   3755 1HD  LYS A 249      -6.690 -11.429 -28.681  1.00 53.56           H
ATOM   3756 2HD  LYS A 249      -6.654 -10.359 -27.294  1.00 53.56           H
ATOM   3757  CE  LYS A 249      -7.037  -9.356 -29.164  1.00 53.56           C
ATOM   3758 1HE  LYS A 249      -6.622  -8.383 -28.903  1.00 53.56           H
ATOM   3759 2HE  LYS A 249      -6.837  -9.514 -30.224  1.00 53.56           H
ATOM   3760  NZ  LYS A 249      -8.498  -9.359 -28.925  1.00 53.56           N
ATOM   3761 1HZ  LYS A 249      -8.937  -8.651 -29.503  1.00 53.56           H
ATOM   3762 2HZ  LYS A 249      -8.877 -10.269 -29.159  1.00 53.56           H
ATOM   3763 3HZ  LYS A 249      -8.680  -9.158 -27.948  1.00 53.56           H
ATOM   3764  HN  LYS A 249      -2.581 -12.172 -29.250  1.00 53.56           H
ATOM   3765  N   HIS A 250      -1.163 -12.816 -26.625  1.00 53.48           N
ATOM   3766  CA  HIS A 250      -0.542 -13.648 -25.609  1.00 53.48           C
ATOM   3767  C   HIS A 250       0.513 -12.836 -24.855  1.00 53.48           C
ATOM   3768  O   HIS A 250       0.701 -13.020 -23.653  1.00 53.48           O
ATOM   3769  HA  HIS A 250      -1.331 -13.936 -24.915  1.00 53.48           H
ATOM   3770  CB  HIS A 250       0.025 -14.928 -26.227  1.00 53.48           C
ATOM   3771 1HB  HIS A 250       0.383 -14.707 -27.232  1.00 53.48           H
ATOM   3772 2HB  HIS A 250       0.889 -15.249 -25.645  1.00 53.48           H
ATOM   3773  CG  HIS A 250      -0.965 -16.066 -26.300  1.00 53.48           C
ATOM   3774  ND1 HIS A 250      -2.286 -15.936 -25.908  1.00 53.48           N
ATOM   3775  HD1 HIS A 250      -2.711 -15.105 -25.548  1.00 53.48           H
ATOM   3776  CD2 HIS A 250      -0.814 -17.354 -26.724  1.00 53.48           C
ATOM   3777  HD2 HIS A 250       0.108 -17.796 -27.101  1.00 53.48           H
ATOM   3778  CE1 HIS A 250      -2.893 -17.100 -26.092  1.00 53.48           C
ATOM   3779  HE1 HIS A 250      -3.939 -17.317 -25.877  1.00 53.48           H
ATOM   3780  NE2 HIS A 250      -1.979 -17.977 -26.596  1.00 53.48           N
ATOM   3781  HN  HIS A 250      -0.958 -13.077 -27.569  1.00 53.48           H
ATOM   3782  N   LYS A 251       1.174 -11.956 -25.592  1.00 56.90           N
ATOM   3783  CA  LYS A 251       2.227 -11.137 -25.015  1.00 56.90           C
ATOM   3784  C   LYS A 251       1.628 -10.224 -23.944  1.00 56.90           C
ATOM   3785  O   LYS A 251       2.172 -10.109 -22.846  1.00 56.90           O
ATOM   3786  HA  LYS A 251       2.939 -11.810 -24.537  1.00 56.90           H
ATOM   3787  CB  LYS A 251       2.982 -10.384 -26.112  1.00 56.90           C
ATOM   3788 1HB  LYS A 251       2.272  -9.944 -26.812  1.00 56.90           H
ATOM   3789 2HB  LYS A 251       3.546  -9.562 -25.672  1.00 56.90           H
ATOM   3790  CG  LYS A 251       3.934 -11.318 -26.862  1.00 56.90           C
ATOM   3791 1HG  LYS A 251       4.601 -11.809 -26.154  1.00 56.90           H
ATOM   3792 2HG  LYS A 251       3.363 -12.103 -27.359  1.00 56.90           H
ATOM   3793  CD  LYS A 251       4.758 -10.547 -27.896  1.00 56.90           C
ATOM   3794 1HD  LYS A 251       4.092 -10.080 -28.621  1.00 56.90           H
ATOM   3795 2HD  LYS A 251       5.306  -9.744 -27.403  1.00 56.90           H
ATOM   3796  CE  LYS A 251       5.738 -11.474 -28.618  1.00 56.90           C
ATOM   3797 1HE  LYS A 251       6.516 -11.800 -27.927  1.00 56.90           H
ATOM   3798 2HE  LYS A 251       5.218 -12.369 -28.958  1.00 56.90           H
ATOM   3799  NZ  LYS A 251       6.351 -10.781 -29.773  1.00 56.90           N
ATOM   3800 1HZ  LYS A 251       7.001 -11.407 -30.236  1.00 56.90           H
ATOM   3801 2HZ  LYS A 251       5.626 -10.504 -30.425  1.00 56.90           H
ATOM   3802 3HZ  LYS A 251       6.847  -9.958 -29.449  1.00 56.90           H
ATOM   3803  HN  LYS A 251       1.001 -11.798 -26.564  1.00 56.90           H
ATOM   3804  N   ALA A 252       0.515  -9.598 -24.299  1.00 63.15           N
ATOM   3805  CA  ALA A 252      -0.143  -8.671 -23.395  1.00 63.15           C
ATOM   3806  C   ALA A 252      -0.627  -9.428 -22.157  1.00 63.15           C
ATOM   3807  O   ALA A 252      -0.654  -8.876 -21.059  1.00 63.15           O
ATOM   3808  HA  ALA A 252       0.592  -7.926 -23.091  1.00 63.15           H
ATOM   3809  CB  ALA A 252      -1.285  -7.965 -24.130  1.00 63.15           C
ATOM   3810 1HB  ALA A 252      -0.884  -7.418 -24.984  1.00 63.15           H
ATOM   3811 2HB  ALA A 252      -2.005  -8.705 -24.479  1.00 63.15           H
ATOM   3812 3HB  ALA A 252      -1.778  -7.269 -23.452  1.00 63.15           H
ATOM   3813  HN  ALA A 252       0.066  -9.716 -25.185  1.00 63.15           H
ATOM   3814  N   LEU A 253      -0.996 -10.682 -22.377  1.00 63.72           N
ATOM   3815  CA  LEU A 253      -1.510 -11.510 -21.299  1.00 63.72           C
ATOM   3816  C   LEU A 253      -0.401 -11.747 -20.272  1.00 63.72           C
ATOM   3817  O   LEU A 253      -0.625 -11.614 -19.070  1.00 63.72           O
ATOM   3818  HA  LEU A 253      -2.315 -10.956 -20.816  1.00 63.72           H
ATOM   3819  CB  LEU A 253      -2.118 -12.799 -21.857  1.00 63.72           C
ATOM   3820 1HB  LEU A 253      -2.848 -12.531 -22.621  1.00 63.72           H
ATOM   3821 2HB  LEU A 253      -1.329 -13.364 -22.354  1.00 63.72           H
ATOM   3822  CG  LEU A 253      -2.799 -13.715 -20.838  1.00 63.72           C
ATOM   3823  HG  LEU A 253      -2.085 -13.932 -20.043  1.00 63.72           H
ATOM   3824  CD1 LEU A 253      -3.997 -13.019 -20.190  1.00 63.72           C
ATOM   3825 1HD1 LEU A 253      -3.661 -12.117 -19.679  1.00 63.72           H
ATOM   3826 2HD1 LEU A 253      -4.722 -12.752 -20.960  1.00 63.72           H
ATOM   3827 3HD1 LEU A 253      -4.463 -13.692 -19.470  1.00 63.72           H
ATOM   3828  CD2 LEU A 253      -3.186 -15.051 -21.475  1.00 63.72           C
ATOM   3829 1HD2 LEU A 253      -3.875 -14.873 -22.301  1.00 63.72           H
ATOM   3830 2HD2 LEU A 253      -2.292 -15.548 -21.849  1.00 63.72           H
ATOM   3831 3HD2 LEU A 253      -3.668 -15.683 -20.729  1.00 63.72           H
ATOM   3832  HN  LEU A 253      -0.950 -11.130 -23.269  1.00 63.72           H
ATOM   3833  N   LYS A 254       0.771 -12.096 -20.783  1.00 65.41           N
ATOM   3834  CA  LYS A 254       1.901 -12.402 -19.923  1.00 65.41           C
ATOM   3835  C   LYS A 254       2.142 -11.230 -18.969  1.00 65.41           C
ATOM   3836  O   LYS A 254       2.359 -11.431 -17.775  1.00 65.41           O
ATOM   3837  HA  LYS A 254       1.635 -13.278 -19.332  1.00 65.41           H
ATOM   3838  CB  LYS A 254       3.126 -12.775 -20.760  1.00 65.41           C
ATOM   3839 1HB  LYS A 254       3.206 -12.104 -21.615  1.00 65.41           H
ATOM   3840 2HB  LYS A 254       4.031 -12.644 -20.166  1.00 65.41           H
ATOM   3841  CG  LYS A 254       3.036 -14.222 -21.248  1.00 65.41           C
ATOM   3842 1HG  LYS A 254       2.837 -14.883 -20.404  1.00 65.41           H
ATOM   3843 2HG  LYS A 254       2.198 -14.326 -21.938  1.00 65.41           H
ATOM   3844  CD  LYS A 254       4.331 -14.649 -21.942  1.00 65.41           C
ATOM   3845 1HD  LYS A 254       4.487 -14.041 -22.833  1.00 65.41           H
ATOM   3846 2HD  LYS A 254       5.178 -14.469 -21.281  1.00 65.41           H
ATOM   3847  CE  LYS A 254       4.284 -16.128 -22.329  1.00 65.41           C
ATOM   3848 1HE  LYS A 254       4.049 -16.732 -21.452  1.00 65.41           H
ATOM   3849 2HE  LYS A 254       3.488 -16.296 -23.054  1.00 65.41           H
ATOM   3850  NZ  LYS A 254       5.581 -16.556 -22.901  1.00 65.41           N
ATOM   3851 1HZ  LYS A 254       5.526 -17.532 -23.169  1.00 65.41           H
ATOM   3852 2HZ  LYS A 254       5.793 -15.992 -23.716  1.00 65.41           H
ATOM   3853 3HZ  LYS A 254       6.311 -16.436 -22.208  1.00 65.41           H
ATOM   3854  HN  LYS A 254       0.953 -12.170 -21.763  1.00 65.41           H
ATOM   3855  N   VAL A 255       2.097 -10.031 -19.531  1.00 64.11           N
ATOM   3856  CA  VAL A 255       2.358  -8.830 -18.756  1.00 64.11           C
ATOM   3857  C   VAL A 255       1.416  -8.792 -17.551  1.00 64.11           C
ATOM   3858  O   VAL A 255       1.865  -8.685 -16.411  1.00 64.11           O
ATOM   3859  HA  VAL A 255       3.385  -8.887 -18.397  1.00 64.11           H
ATOM   3860  CB  VAL A 255       2.236  -7.594 -19.649  1.00 64.11           C
ATOM   3861  HB  VAL A 255       1.207  -7.539 -20.007  1.00 64.11           H
ATOM   3862  CG1 VAL A 255       2.528  -6.316 -18.860  1.00 64.11           C
ATOM   3863 1HG1 VAL A 255       1.817  -6.226 -18.039  1.00 64.11           H
ATOM   3864 2HG1 VAL A 255       3.542  -6.360 -18.461  1.00 64.11           H
ATOM   3865 3HG1 VAL A 255       2.435  -5.453 -19.519  1.00 64.11           H
ATOM   3866  CG2 VAL A 255       3.152  -7.707 -20.870  1.00 64.11           C
ATOM   3867 1HG2 VAL A 255       4.187  -7.799 -20.540  1.00 64.11           H
ATOM   3868 2HG2 VAL A 255       2.876  -8.587 -21.451  1.00 64.11           H
ATOM   3869 3HG2 VAL A 255       3.045  -6.815 -21.488  1.00 64.11           H
ATOM   3870  HN  VAL A 255       1.887  -9.874 -20.496  1.00 64.11           H
ATOM   3871  N   THR A 256       0.127  -8.882 -17.845  1.00 62.77           N
ATOM   3872  CA  THR A 256      -0.889  -8.636 -16.835  1.00 62.77           C
ATOM   3873  C   THR A 256      -0.843  -9.721 -15.757  1.00 62.77           C
ATOM   3874  O   THR A 256      -1.027  -9.435 -14.575  1.00 62.77           O
ATOM   3875  HA  THR A 256      -0.665  -7.689 -16.345  1.00 62.77           H
ATOM   3876  CB  THR A 256      -2.243  -8.538 -17.541  1.00 62.77           C
ATOM   3877  HB  THR A 256      -3.059  -8.519 -16.818  1.00 62.77           H
ATOM   3878  OG1 THR A 256      -2.246  -9.643 -18.442  1.00 62.77           O
ATOM   3879  HG1 THR A 256      -2.408 -10.492 -17.940  1.00 62.77           H
ATOM   3880  CG2 THR A 256      -2.340  -7.314 -18.453  1.00 62.77           C
ATOM   3881 1HG2 THR A 256      -1.566  -7.368 -19.219  1.00 62.77           H
ATOM   3882 2HG2 THR A 256      -2.204  -6.408 -17.862  1.00 62.77           H
ATOM   3883 3HG2 THR A 256      -3.321  -7.292 -18.930  1.00 62.77           H
ATOM   3884  HN  THR A 256      -0.225  -9.116 -18.751  1.00 62.77           H
ATOM   3885  N   ILE A 257      -0.597 -10.944 -16.204  1.00 73.06           N
ATOM   3886  CA  ILE A 257      -0.500 -12.069 -15.290  1.00 73.06           C
ATOM   3887  C   ILE A 257       0.632 -11.814 -14.292  1.00 73.06           C
ATOM   3888  O   ILE A 257       0.453 -11.987 -13.088  1.00 73.06           O
ATOM   3889  HA  ILE A 257      -1.439 -12.125 -14.739  1.00 73.06           H
ATOM   3890  CB  ILE A 257      -0.352 -13.379 -16.066  1.00 73.06           C
ATOM   3891  HB  ILE A 257       0.413 -13.239 -16.830  1.00 73.06           H
ATOM   3892  CG1 ILE A 257      -1.652 -13.739 -16.789  1.00 73.06           C
ATOM   3893 1HG1 ILE A 257      -2.445 -13.900 -16.059  1.00 73.06           H
ATOM   3894 2HG1 ILE A 257      -1.963 -12.906 -17.419  1.00 73.06           H
ATOM   3895  CG2 ILE A 257       0.126 -14.508 -15.151  1.00 73.06           C
ATOM   3896 1HG2 ILE A 257       1.093 -14.244 -14.723  1.00 73.06           H
ATOM   3897 2HG2 ILE A 257      -0.597 -14.657 -14.349  1.00 73.06           H
ATOM   3898 3HG2 ILE A 257       0.223 -15.428 -15.728  1.00 73.06           H
ATOM   3899  CD1 ILE A 257      -1.474 -14.995 -17.643  1.00 73.06           C
ATOM   3900 1HD1 ILE A 257      -0.697 -14.821 -18.388  1.00 73.06           H
ATOM   3901 2HD1 ILE A 257      -1.186 -15.831 -17.006  1.00 73.06           H
ATOM   3902 3HD1 ILE A 257      -2.413 -15.228 -18.146  1.00 73.06           H
ATOM   3903  HN  ILE A 257      -0.465 -11.171 -17.169  1.00 73.06           H
ATOM   3904  N   THR A 258       1.772 -11.406 -14.831  1.00 76.81           N
ATOM   3905  CA  THR A 258       2.952 -11.194 -14.011  1.00 76.81           C
ATOM   3906  C   THR A 258       2.665 -10.162 -12.919  1.00 76.81           C
ATOM   3907  O   THR A 258       2.995 -10.377 -11.754  1.00 76.81           O
ATOM   3908  HA  THR A 258       3.196 -12.130 -13.510  1.00 76.81           H
ATOM   3909  CB  THR A 258       4.104 -10.795 -14.936  1.00 76.81           C
ATOM   3910  HB  THR A 258       3.911  -9.830 -15.404  1.00 76.81           H
ATOM   3911  OG1 THR A 258       4.230 -11.898 -15.829  1.00 76.81           O
ATOM   3912  HG1 THR A 258       3.656 -11.753 -16.635  1.00 76.81           H
ATOM   3913  CG2 THR A 258       5.450 -10.749 -14.209  1.00 76.81           C
ATOM   3914 1HG2 THR A 258       5.675 -11.733 -13.798  1.00 76.81           H
ATOM   3915 2HG2 THR A 258       5.401 -10.020 -13.400  1.00 76.81           H
ATOM   3916 3HG2 THR A 258       6.232 -10.461 -14.911  1.00 76.81           H
ATOM   3917  HN  THR A 258       1.895 -11.222 -15.806  1.00 76.81           H
ATOM   3918  N   VAL A 259       2.054  -9.062 -13.335  1.00 70.75           N
ATOM   3919  CA  VAL A 259       1.770  -7.971 -12.418  1.00 70.75           C
ATOM   3920  C   VAL A 259       0.847  -8.473 -11.306  1.00 70.75           C
ATOM   3921  O   VAL A 259       1.063  -8.174 -10.132  1.00 70.75           O
ATOM   3922  HA  VAL A 259       2.716  -7.660 -11.974  1.00 70.75           H
ATOM   3923  CB  VAL A 259       1.191  -6.780 -13.184  1.00 70.75           C
ATOM   3924  HB  VAL A 259       0.339  -7.137 -13.763  1.00 70.75           H
ATOM   3925  CG1 VAL A 259       0.687  -5.702 -12.222  1.00 70.75           C
ATOM   3926 1HG1 VAL A 259      -0.092  -6.119 -11.585  1.00 70.75           H
ATOM   3927 2HG1 VAL A 259       1.514  -5.351 -11.604  1.00 70.75           H
ATOM   3928 3HG1 VAL A 259       0.281  -4.867 -12.793  1.00 70.75           H
ATOM   3929  CG2 VAL A 259       2.218  -6.206 -14.162  1.00 70.75           C
ATOM   3930 1HG2 VAL A 259       3.098  -5.873 -13.612  1.00 70.75           H
ATOM   3931 2HG2 VAL A 259       2.507  -6.976 -14.878  1.00 70.75           H
ATOM   3932 3HG2 VAL A 259       1.780  -5.361 -14.694  1.00 70.75           H
ATOM   3933  HN  VAL A 259       1.755  -8.911 -14.277  1.00 70.75           H
ATOM   3934  N   LEU A 260      -0.163  -9.227 -11.714  1.00 71.77           N
ATOM   3935  CA  LEU A 260      -1.130  -9.759 -10.769  1.00 71.77           C
ATOM   3936  C   LEU A 260      -0.408 -10.647  -9.753  1.00 71.77           C
ATOM   3937  O   LEU A 260      -0.586 -10.487  -8.546  1.00 71.77           O
ATOM   3938  HA  LEU A 260      -1.568  -8.914 -10.238  1.00 71.77           H
ATOM   3939  CB  LEU A 260      -2.267 -10.469 -11.507  1.00 71.77           C
ATOM   3940 1HB  LEU A 260      -2.750  -9.749 -12.167  1.00 71.77           H
ATOM   3941 2HB  LEU A 260      -1.834 -11.242 -12.142  1.00 71.77           H
ATOM   3942  CG  LEU A 260      -3.340 -11.113 -10.627  1.00 71.77           C
ATOM   3943  HG  LEU A 260      -2.842 -11.728  -9.877  1.00 71.77           H
ATOM   3944  CD1 LEU A 260      -4.144 -10.049  -9.877  1.00 71.77           C
ATOM   3945 1HD1 LEU A 260      -3.475  -9.467  -9.243  1.00 71.77           H
ATOM   3946 2HD1 LEU A 260      -4.631  -9.388 -10.595  1.00 71.77           H
ATOM   3947 3HD1 LEU A 260      -4.900 -10.533  -9.259  1.00 71.77           H
ATOM   3948  CD2 LEU A 260      -4.239 -12.039 -11.447  1.00 71.77           C
ATOM   3949 1HD2 LEU A 260      -4.730 -11.466 -12.234  1.00 71.77           H
ATOM   3950 2HD2 LEU A 260      -3.635 -12.828 -11.895  1.00 71.77           H
ATOM   3951 3HD2 LEU A 260      -4.993 -12.483 -10.797  1.00 71.77           H
ATOM   3952  HN  LEU A 260      -0.326  -9.474 -12.669  1.00 71.77           H
ATOM   3953  N   THR A 261       0.392 -11.563 -10.279  1.00 82.77           N
ATOM   3954  CA  THR A 261       1.023 -12.573  -9.445  1.00 82.77           C
ATOM   3955  C   THR A 261       1.922 -11.914  -8.397  1.00 82.77           C
ATOM   3956  O   THR A 261       1.905 -12.300  -7.229  1.00 82.77           O
ATOM   3957  HA  THR A 261       0.242 -13.109  -8.906  1.00 82.77           H
ATOM   3958  CB  THR A 261       1.769 -13.544 -10.363  1.00 82.77           C
ATOM   3959  HB  THR A 261       2.589 -13.042 -10.876  1.00 82.77           H
ATOM   3960  OG1 THR A 261       0.751 -14.077 -11.205  1.00 82.77           O
ATOM   3961  HG1 THR A 261       0.649 -13.508 -12.020  1.00 82.77           H
ATOM   3962  CG2 THR A 261       2.308 -14.762  -9.611  1.00 82.77           C
ATOM   3963 1HG2 THR A 261       1.479 -15.303  -9.153  1.00 82.77           H
ATOM   3964 2HG2 THR A 261       3.000 -14.434  -8.835  1.00 82.77           H
ATOM   3965 3HG2 THR A 261       2.828 -15.419 -10.308  1.00 82.77           H
ATOM   3966  HN  THR A 261       0.611 -11.622 -11.253  1.00 82.77           H
ATOM   3967  N   VAL A 262       2.685 -10.932  -8.852  1.00 85.03           N
ATOM   3968  CA  VAL A 262       3.630 -10.252  -7.981  1.00 85.03           C
ATOM   3969  C   VAL A 262       2.865  -9.546  -6.860  1.00 85.03           C
ATOM   3970  O   VAL A 262       3.257  -9.618  -5.696  1.00 85.03           O
ATOM   3971  HA  VAL A 262       4.276 -11.012  -7.541  1.00 85.03           H
ATOM   3972  CB  VAL A 262       4.505  -9.301  -8.799  1.00 85.03           C
ATOM   3973  HB  VAL A 262       3.847  -8.651  -9.375  1.00 85.03           H
ATOM   3974  CG1 VAL A 262       5.356  -8.417  -7.885  1.00 85.03           C
ATOM   3975 1HG1 VAL A 262       4.704  -7.826  -7.242  1.00 85.03           H
ATOM   3976 2HG1 VAL A 262       6.001  -9.045  -7.270  1.00 85.03           H
ATOM   3977 3HG1 VAL A 262       5.969  -7.750  -8.492  1.00 85.03           H
ATOM   3978  CG2 VAL A 262       5.383 -10.075  -9.785  1.00 85.03           C
ATOM   3979 1HG2 VAL A 262       6.029 -10.760  -9.237  1.00 85.03           H
ATOM   3980 2HG2 VAL A 262       4.749 -10.641 -10.468  1.00 85.03           H
ATOM   3981 3HG2 VAL A 262       5.995  -9.374 -10.354  1.00 85.03           H
ATOM   3982  HN  VAL A 262       2.666 -10.599  -9.796  1.00 85.03           H
ATOM   3983  N   PHE A 263       1.788  -8.880  -7.250  1.00 78.97           N
ATOM   3984  CA  PHE A 263       0.974  -8.148  -6.294  1.00 78.97           C
ATOM   3985  C   PHE A 263       0.421  -9.083  -5.216  1.00 78.97           C
ATOM   3986  O   PHE A 263       0.573  -8.820  -4.024  1.00 78.97           O
ATOM   3987  HA  PHE A 263       1.616  -7.400  -5.829  1.00 78.97           H
ATOM   3988  CB  PHE A 263      -0.194  -7.541  -7.074  1.00 78.97           C
ATOM   3989 1HB  PHE A 263       0.201  -6.861  -7.828  1.00 78.97           H
ATOM   3990 2HB  PHE A 263      -0.716  -8.337  -7.604  1.00 78.97           H
ATOM   3991  CG  PHE A 263      -1.198  -6.785  -6.201  1.00 78.97           C
ATOM   3992  CD1 PHE A 263      -2.355  -7.388  -5.818  1.00 78.97           C
ATOM   3993  HD1 PHE A 263      -2.567  -8.410  -6.132  1.00 78.97           H
ATOM   3994  CD2 PHE A 263      -0.933  -5.509  -5.810  1.00 78.97           C
ATOM   3995  HD2 PHE A 263      -0.006  -5.026  -6.117  1.00 78.97           H
ATOM   3996  CE1 PHE A 263      -3.287  -6.686  -5.009  1.00 78.97           C
ATOM   3997  HE1 PHE A 263      -4.214  -7.169  -4.701  1.00 78.97           H
ATOM   3998  CE2 PHE A 263      -1.865  -4.807  -5.000  1.00 78.97           C
ATOM   3999  HE2 PHE A 263      -1.653  -3.785  -4.686  1.00 78.97           H
ATOM   4000  CZ  PHE A 263      -3.023  -5.410  -4.617  1.00 78.97           C
ATOM   4001  HZ  PHE A 263      -3.738  -4.872  -3.995  1.00 78.97           H
ATOM   4002  HN  PHE A 263       1.470  -8.836  -8.197  1.00 78.97           H
ATOM   4003  N   VAL A 264      -0.209 -10.155  -5.674  1.00 85.69           N
ATOM   4004  CA  VAL A 264      -0.901 -11.058  -4.771  1.00 85.69           C
ATOM   4005  C   VAL A 264       0.110 -11.685  -3.809  1.00 85.69           C
ATOM   4006  O   VAL A 264      -0.130 -11.749  -2.604  1.00 85.69           O
ATOM   4007  HA  VAL A 264      -1.613 -10.467  -4.194  1.00 85.69           H
ATOM   4008  CB  VAL A 264      -1.688 -12.098  -5.572  1.00 85.69           C
ATOM   4009  HB  VAL A 264      -1.000 -12.574  -6.270  1.00 85.69           H
ATOM   4010  CG1 VAL A 264      -2.254 -13.184  -4.654  1.00 85.69           C
ATOM   4011 1HG1 VAL A 264      -1.435 -13.686  -4.139  1.00 85.69           H
ATOM   4012 2HG1 VAL A 264      -2.920 -12.729  -3.922  1.00 85.69           H
ATOM   4013 3HG1 VAL A 264      -2.808 -13.909  -5.249  1.00 85.69           H
ATOM   4014  CG2 VAL A 264      -2.800 -11.434  -6.387  1.00 85.69           C
ATOM   4015 1HG2 VAL A 264      -3.486 -10.919  -5.714  1.00 85.69           H
ATOM   4016 2HG2 VAL A 264      -2.363 -10.716  -7.080  1.00 85.69           H
ATOM   4017 3HG2 VAL A 264      -3.344 -12.196  -6.947  1.00 85.69           H
ATOM   4018  HN  VAL A 264      -0.251 -10.409  -6.640  1.00 85.69           H
ATOM   4019  N   LEU A 265       1.220 -12.133  -4.378  1.00 88.15           N
ATOM   4020  CA  LEU A 265       2.207 -12.874  -3.611  1.00 88.15           C
ATOM   4021  C   LEU A 265       2.797 -11.964  -2.532  1.00 88.15           C
ATOM   4022  O   LEU A 265       3.133 -12.424  -1.442  1.00 88.15           O
ATOM   4023  HA  LEU A 265       1.689 -13.699  -3.122  1.00 88.15           H
ATOM   4024  CB  LEU A 265       3.257 -13.487  -4.540  1.00 88.15           C
ATOM   4025 1HB  LEU A 265       3.610 -12.711  -5.219  1.00 88.15           H
ATOM   4026 2HB  LEU A 265       4.111 -13.796  -3.937  1.00 88.15           H
ATOM   4027  CG  LEU A 265       2.798 -14.685  -5.374  1.00 88.15           C
ATOM   4028  HG  LEU A 265       1.939 -14.376  -5.971  1.00 88.15           H
ATOM   4029  CD1 LEU A 265       3.891 -15.126  -6.349  1.00 88.15           C
ATOM   4030 1HD1 LEU A 265       4.131 -14.303  -7.022  1.00 88.15           H
ATOM   4031 2HD1 LEU A 265       4.783 -15.410  -5.791  1.00 88.15           H
ATOM   4032 3HD1 LEU A 265       3.538 -15.978  -6.929  1.00 88.15           H
ATOM   4033  CD2 LEU A 265       2.334 -15.833  -4.475  1.00 88.15           C
ATOM   4034 1HD2 LEU A 265       3.157 -16.148  -3.835  1.00 88.15           H
ATOM   4035 2HD2 LEU A 265       1.501 -15.497  -3.858  1.00 88.15           H
ATOM   4036 3HD2 LEU A 265       2.013 -16.671  -5.094  1.00 88.15           H
ATOM   4037  HN  LEU A 265       1.449 -11.997  -5.342  1.00 88.15           H
ATOM   4038  N   SER A 266       2.906 -10.688  -2.874  1.00 89.74           N
ATOM   4039  CA  SER A 266       3.543  -9.728  -1.989  1.00 89.74           C
ATOM   4040  C   SER A 266       2.552  -9.264  -0.920  1.00 89.74           C
ATOM   4041  O   SER A 266       2.925  -9.074   0.237  1.00 89.74           O
ATOM   4042  HA  SER A 266       4.375 -10.264  -1.532  1.00 89.74           H
ATOM   4043  CB  SER A 266       4.079  -8.528  -2.772  1.00 89.74           C
ATOM   4044 1HB  SER A 266       4.502  -7.802  -2.078  1.00 89.74           H
ATOM   4045 2HB  SER A 266       4.889  -8.854  -3.425  1.00 89.74           H
ATOM   4046  OG  SER A 266       3.064  -7.903  -3.552  1.00 89.74           O
ATOM   4047  HG  SER A 266       3.189  -8.124  -4.518  1.00 89.74           H
ATOM   4048  HN  SER A 266       2.569 -10.309  -3.736  1.00 89.74           H
ATOM   4049  N   GLN A 267       1.308  -9.095  -1.345  1.00 85.67           N
ATOM   4050  CA  GLN A 267       0.321  -8.418  -0.521  1.00 85.67           C
ATOM   4051  C   GLN A 267      -0.412  -9.426   0.366  1.00 85.67           C
ATOM   4052  O   GLN A 267      -0.849  -9.089   1.465  1.00 85.67           O
ATOM   4053  HA  GLN A 267       0.889  -7.724   0.099  1.00 85.67           H
ATOM   4054  CB  GLN A 267      -0.665  -7.628  -1.384  1.00 85.67           C
ATOM   4055 1HB  GLN A 267      -1.121  -8.291  -2.120  1.00 85.67           H
ATOM   4056 2HB  GLN A 267      -1.471  -7.241  -0.761  1.00 85.67           H
ATOM   4057  CG  GLN A 267       0.037  -6.471  -2.098  1.00 85.67           C
ATOM   4058 1HG  GLN A 267       0.888  -6.850  -2.663  1.00 85.67           H
ATOM   4059 2HG  GLN A 267      -0.645  -6.015  -2.816  1.00 85.67           H
ATOM   4060  CD  GLN A 267       0.511  -5.416  -1.097  1.00 85.67           C
ATOM   4061  OE1 GLN A 267      -0.028  -5.265  -0.013  1.00 85.67           O
ATOM   4062  NE2 GLN A 267       1.548  -4.698  -1.519  1.00 85.67           N
ATOM   4063 1HE2 GLN A 267       1.944  -4.872  -2.420  1.00 85.67           H
ATOM   4064 2HE2 GLN A 267       1.931  -3.982  -0.934  1.00 85.67           H
ATOM   4065  HN  GLN A 267       0.973  -9.412  -2.232  1.00 85.67           H
ATOM   4066  N   PHE A 268      -0.524 -10.644  -0.145  1.00 91.47           N
ATOM   4067  CA  PHE A 268      -1.392 -11.635   0.468  1.00 91.47           C
ATOM   4068  C   PHE A 268      -0.949 -11.942   1.900  1.00 91.47           C
ATOM   4069  O   PHE A 268      -1.742 -11.837   2.834  1.00 91.47           O
ATOM   4070  HA  PHE A 268      -2.399 -11.219   0.482  1.00 91.47           H
ATOM   4071  CB  PHE A 268      -1.278 -12.909  -0.372  1.00 91.47           C
ATOM   4072 1HB  PHE A 268      -1.539 -12.676  -1.405  1.00 91.47           H
ATOM   4073 2HB  PHE A 268      -0.239 -13.240  -0.373  1.00 91.47           H
ATOM   4074  CG  PHE A 268      -2.164 -14.058   0.116  1.00 91.47           C
ATOM   4075  CD1 PHE A 268      -1.622 -15.073   0.841  1.00 91.47           C
ATOM   4076  HD1 PHE A 268      -0.558 -15.069   1.074  1.00 91.47           H
ATOM   4077  CD2 PHE A 268      -3.492 -14.063  -0.176  1.00 91.47           C
ATOM   4078  HD2 PHE A 268      -3.926 -13.249  -0.757  1.00 91.47           H
ATOM   4079  CE1 PHE A 268      -2.444 -16.139   1.294  1.00 91.47           C
ATOM   4080  HE1 PHE A 268      -2.011 -16.953   1.875  1.00 91.47           H
ATOM   4081  CE2 PHE A 268      -4.314 -15.129   0.277  1.00 91.47           C
ATOM   4082  HE2 PHE A 268      -5.379 -15.133   0.044  1.00 91.47           H
ATOM   4083  CZ  PHE A 268      -3.773 -16.144   1.002  1.00 91.47           C
ATOM   4084  HZ  PHE A 268      -4.404 -16.962   1.350  1.00 91.47           H
ATOM   4085  HN  PHE A 268      -0.036 -10.955  -0.960  1.00 91.47           H
ATOM   4086  N   PRO A 269       0.320 -12.324   2.098  1.00 94.49           N
ATOM   4087  CA  PRO A 269       0.802 -12.675   3.436  1.00 94.49           C
ATOM   4088  C   PRO A 269       0.520 -11.583   4.455  1.00 94.49           C
ATOM   4089  O   PRO A 269       0.088 -11.867   5.571  1.00 94.49           O
ATOM   4090  HA  PRO A 269       0.274 -13.553   3.807  1.00 94.49           H
ATOM   4091  CB  PRO A 269       2.303 -12.890   3.235  1.00 94.49           C
ATOM   4092 1HB  PRO A 269       2.867 -11.974   3.415  1.00 94.49           H
ATOM   4093 2HB  PRO A 269       2.695 -13.644   3.918  1.00 94.49           H
ATOM   4094  CG  PRO A 269       2.405 -13.338   1.782  1.00 94.49           C
ATOM   4095 1HG  PRO A 269       3.409 -13.193   1.383  1.00 94.49           H
ATOM   4096 2HG  PRO A 269       2.179 -14.398   1.669  1.00 94.49           H
ATOM   4097  CD  PRO A 269       1.381 -12.458   1.084  1.00 94.49           C
ATOM   4098 1HD  PRO A 269       1.799 -11.488   0.812  1.00 94.49           H
ATOM   4099 2HD  PRO A 269       1.016 -12.913   0.163  1.00 94.49           H
ATOM   4100  N   TYR A 270       0.773 -10.350   4.040  1.00 92.31           N
ATOM   4101  CA  TYR A 270       0.615  -9.213   4.930  1.00 92.31           C
ATOM   4102  C   TYR A 270      -0.845  -9.050   5.356  1.00 92.31           C
ATOM   4103  O   TYR A 270      -1.133  -8.840   6.534  1.00 92.31           O
ATOM   4104  HA  TYR A 270       1.226  -9.391   5.815  1.00 92.31           H
ATOM   4105  CB  TYR A 270       1.039  -7.984   4.124  1.00 92.31           C
ATOM   4106 1HB  TYR A 270       2.099  -8.067   3.885  1.00 92.31           H
ATOM   4107 2HB  TYR A 270       0.498  -7.978   3.178  1.00 92.31           H
ATOM   4108  CG  TYR A 270       0.797  -6.655   4.842  1.00 92.31           C
ATOM   4109  CD1 TYR A 270      -0.002  -5.692   4.260  1.00 92.31           C
ATOM   4110  HD1 TYR A 270      -0.461  -5.878   3.289  1.00 92.31           H
ATOM   4111  CD2 TYR A 270       1.378  -6.419   6.072  1.00 92.31           C
ATOM   4112  HD2 TYR A 270       2.009  -7.179   6.532  1.00 92.31           H
ATOM   4113  CE1 TYR A 270      -0.230  -4.441   4.936  1.00 92.31           C
ATOM   4114  HE1 TYR A 270      -0.859  -3.672   4.488  1.00 92.31           H
ATOM   4115  CE2 TYR A 270       1.150  -5.168   6.748  1.00 92.31           C
ATOM   4116  HE2 TYR A 270       1.602  -4.969   7.719  1.00 92.31           H
ATOM   4117  CZ  TYR A 270       0.357  -4.241   6.147  1.00 92.31           C
ATOM   4118  OH  TYR A 270       0.141  -3.059   6.785  1.00 92.31           O
ATOM   4119  HH  TYR A 270       0.442  -3.125   7.736  1.00 92.31           H
ATOM   4120  HN  TYR A 270       1.082 -10.124   3.116  1.00 92.31           H
ATOM   4121  N   ASN A 271      -1.730  -9.151   4.375  1.00 90.57           N
ATOM   4122  CA  ASN A 271      -3.143  -8.912   4.613  1.00 90.57           C
ATOM   4123  C   ASN A 271      -3.719 -10.066   5.436  1.00 90.57           C
ATOM   4124  O   ASN A 271      -4.729  -9.903   6.119  1.00 90.57           O
ATOM   4125  HA  ASN A 271      -3.187  -7.960   5.142  1.00 90.57           H
ATOM   4126  CB  ASN A 271      -3.919  -8.837   3.297  1.00 90.57           C
ATOM   4127 1HB  ASN A 271      -3.572  -9.619   2.621  1.00 90.57           H
ATOM   4128 2HB  ASN A 271      -4.976  -9.023   3.482  1.00 90.57           H
ATOM   4129  CG  ASN A 271      -3.744  -7.469   2.634  1.00 90.57           C
ATOM   4130  OD1 ASN A 271      -4.405  -6.500   2.970  1.00 90.57           O
ATOM   4131  ND2 ASN A 271      -2.821  -7.445   1.677  1.00 90.57           N
ATOM   4132 1HD2 ASN A 271      -2.314  -8.276   1.450  1.00 90.57           H
ATOM   4133 2HD2 ASN A 271      -2.634  -6.595   1.185  1.00 90.57           H
ATOM   4134  HN  ASN A 271      -1.495  -9.391   3.433  1.00 90.57           H
ATOM   4135  N   CYS A 272      -3.051 -11.207   5.345  1.00 94.92           N
ATOM   4136  CA  CYS A 272      -3.394 -12.343   6.183  1.00 94.92           C
ATOM   4137  C   CYS A 272      -3.232 -11.927   7.647  1.00 94.92           C
ATOM   4138  O   CYS A 272      -4.116 -12.169   8.466  1.00 94.92           O
ATOM   4139  HA  CYS A 272      -4.432 -12.592   5.964  1.00 94.92           H
ATOM   4140  CB  CYS A 272      -2.549 -13.572   5.843  1.00 94.92           C
ATOM   4141 1HB  CYS A 272      -1.494 -13.300   5.807  1.00 94.92           H
ATOM   4142 2HB  CYS A 272      -2.657 -14.326   6.623  1.00 94.92           H
ATOM   4143  SG  CYS A 272      -3.070 -14.263   4.230  1.00 94.92           S
ATOM   4144  HG  CYS A 272      -2.493 -13.325   3.484  1.00 94.92           H
ATOM   4145  HN  CYS A 272      -2.291 -11.361   4.714  1.00 94.92           H
ATOM   4146  N   ILE A 273      -2.095 -11.309   7.930  1.00 93.55           N
ATOM   4147  CA  ILE A 273      -1.793 -10.881   9.286  1.00 93.55           C
ATOM   4148  C   ILE A 273      -2.728  -9.734   9.674  1.00 93.55           C
ATOM   4149  O   ILE A 273      -3.215  -9.681  10.803  1.00 93.55           O
ATOM   4150  HA  ILE A 273      -1.990 -11.726   9.946  1.00 93.55           H
ATOM   4151  CB  ILE A 273      -0.309 -10.537   9.421  1.00 93.55           C
ATOM   4152  HB  ILE A 273      -0.075  -9.746   8.708  1.00 93.55           H
ATOM   4153  CG1 ILE A 273       0.568 -11.739   9.067  1.00 93.55           C
ATOM   4154 1HG1 ILE A 273       0.390 -12.031   8.032  1.00 93.55           H
ATOM   4155 2HG1 ILE A 273       1.620 -11.463   9.143  1.00 93.55           H
ATOM   4156  CG2 ILE A 273       0.003  -9.992  10.817  1.00 93.55           C
ATOM   4157 1HG2 ILE A 273      -0.583  -9.090  10.994  1.00 93.55           H
ATOM   4158 2HG2 ILE A 273      -0.251 -10.743  11.565  1.00 93.55           H
ATOM   4159 3HG2 ILE A 273       1.065  -9.755  10.886  1.00 93.55           H
ATOM   4160  CD1 ILE A 273       0.277 -12.922   9.993  1.00 93.55           C
ATOM   4161 1HD1 ILE A 273       0.480 -12.634  11.024  1.00 93.55           H
ATOM   4162 2HD1 ILE A 273      -0.769 -13.211   9.895  1.00 93.55           H
ATOM   4163 3HD1 ILE A 273       0.914 -13.763   9.719  1.00 93.55           H
ATOM   4164  HN  ILE A 273      -1.388 -11.100   7.254  1.00 93.55           H
ATOM   4165  N   LEU A 274      -2.952  -8.845   8.718  1.00 91.14           N
ATOM   4166  CA  LEU A 274      -3.828  -7.708   8.943  1.00 91.14           C
ATOM   4167  C   LEU A 274      -5.212  -8.211   9.359  1.00 91.14           C
ATOM   4168  O   LEU A 274      -5.854  -7.623  10.227  1.00 91.14           O
ATOM   4169  HA  LEU A 274      -3.408  -7.130   9.766  1.00 91.14           H
ATOM   4170  CB  LEU A 274      -3.848  -6.796   7.714  1.00 91.14           C
ATOM   4171 1HB  LEU A 274      -3.890  -7.422   6.822  1.00 91.14           H
ATOM   4172 2HB  LEU A 274      -4.768  -6.212   7.736  1.00 91.14           H
ATOM   4173  CG  LEU A 274      -2.668  -5.834   7.573  1.00 91.14           C
ATOM   4174  HG  LEU A 274      -1.756  -6.423   7.475  1.00 91.14           H
ATOM   4175  CD1 LEU A 274      -2.798  -4.987   6.305  1.00 91.14           C
ATOM   4176 1HD1 LEU A 274      -2.822  -5.641   5.433  1.00 91.14           H
ATOM   4177 2HD1 LEU A 274      -3.720  -4.407   6.349  1.00 91.14           H
ATOM   4178 3HD1 LEU A 274      -1.946  -4.312   6.230  1.00 91.14           H
ATOM   4179  CD2 LEU A 274      -2.513  -4.969   8.826  1.00 91.14           C
ATOM   4180 1HD2 LEU A 274      -3.422  -4.387   8.981  1.00 91.14           H
ATOM   4181 2HD2 LEU A 274      -2.341  -5.610   9.691  1.00 91.14           H
ATOM   4182 3HD2 LEU A 274      -1.667  -4.294   8.699  1.00 91.14           H
ATOM   4183  HN  LEU A 274      -2.546  -8.892   7.805  1.00 91.14           H
ATOM   4184  N   LEU A 275      -5.630  -9.293   8.719  1.00 92.97           N
ATOM   4185  CA  LEU A 275      -6.941  -9.860   8.986  1.00 92.97           C
ATOM   4186  C   LEU A 275      -7.004 -10.323  10.444  1.00 92.97           C
ATOM   4187  O   LEU A 275      -7.974 -10.042  11.146  1.00 92.97           O
ATOM   4188  HA  LEU A 275      -7.675  -9.068   8.844  1.00 92.97           H
ATOM   4189  CB  LEU A 275      -7.263 -10.964   7.977  1.00 92.97           C
ATOM   4190 1HB  LEU A 275      -7.171 -10.549   6.973  1.00 92.97           H
ATOM   4191 2HB  LEU A 275      -6.509 -11.745   8.069  1.00 92.97           H
ATOM   4192  CG  LEU A 275      -8.644 -11.609   8.106  1.00 92.97           C
ATOM   4193  HG  LEU A 275      -8.749 -11.990   9.122  1.00 92.97           H
ATOM   4194  CD1 LEU A 275      -9.754 -10.577   7.894  1.00 92.97           C
ATOM   4195 1HD1 LEU A 275      -9.665  -9.789   8.642  1.00 92.97           H
ATOM   4196 2HD1 LEU A 275      -9.662 -10.145   6.898  1.00 92.97           H
ATOM   4197 3HD1 LEU A 275     -10.725 -11.062   7.992  1.00 92.97           H
ATOM   4198  CD2 LEU A 275      -8.783 -12.802   7.159  1.00 92.97           C
ATOM   4199 1HD2 LEU A 275      -8.649 -12.468   6.130  1.00 92.97           H
ATOM   4200 2HD2 LEU A 275      -8.025 -13.548   7.400  1.00 92.97           H
ATOM   4201 3HD2 LEU A 275      -9.774 -13.242   7.272  1.00 92.97           H
ATOM   4202  HN  LEU A 275      -5.092  -9.779   8.031  1.00 92.97           H
ATOM   4203  N   VAL A 276      -5.957 -11.024  10.854  1.00 94.49           N
ATOM   4204  CA  VAL A 276      -5.880 -11.526  12.216  1.00 94.49           C
ATOM   4205  C   VAL A 276      -5.961 -10.351  13.193  1.00 94.49           C
ATOM   4206  O   VAL A 276      -6.706 -10.403  14.171  1.00 94.49           O
ATOM   4207  HA  VAL A 276      -6.741 -12.175  12.376  1.00 94.49           H
ATOM   4208  CB  VAL A 276      -4.614 -12.365  12.393  1.00 94.49           C
ATOM   4209  HB  VAL A 276      -3.762 -11.754  12.095  1.00 94.49           H
ATOM   4210  CG1 VAL A 276      -4.419 -12.761  13.859  1.00 94.49           C
ATOM   4211 1HG1 VAL A 276      -4.331 -11.862  14.469  1.00 94.49           H
ATOM   4212 2HG1 VAL A 276      -5.276 -13.345  14.194  1.00 94.49           H
ATOM   4213 3HG1 VAL A 276      -3.512 -13.357  13.956  1.00 94.49           H
ATOM   4214  CG2 VAL A 276      -4.644 -13.601  11.491  1.00 94.49           C
ATOM   4215 1HG2 VAL A 276      -5.508 -14.215  11.745  1.00 94.49           H
ATOM   4216 2HG2 VAL A 276      -4.713 -13.288  10.449  1.00 94.49           H
ATOM   4217 3HG2 VAL A 276      -3.732 -14.180  11.638  1.00 94.49           H
ATOM   4218  HN  VAL A 276      -5.173 -11.249  10.276  1.00 94.49           H
ATOM   4219  N   GLN A 277      -5.184  -9.320  12.895  1.00 91.21           N
ATOM   4220  CA  GLN A 277      -5.135  -8.148  13.752  1.00 91.21           C
ATOM   4221  C   GLN A 277      -6.509  -7.477  13.813  1.00 91.21           C
ATOM   4222  O   GLN A 277      -6.899  -6.948  14.853  1.00 91.21           O
ATOM   4223  HA  GLN A 277      -4.861  -8.522  14.738  1.00 91.21           H
ATOM   4224  CB  GLN A 277      -4.065  -7.164  13.274  1.00 91.21           C
ATOM   4225 1HB  GLN A 277      -4.167  -7.003  12.201  1.00 91.21           H
ATOM   4226 2HB  GLN A 277      -4.213  -6.198  13.756  1.00 91.21           H
ATOM   4227  CG  GLN A 277      -2.661  -7.687  13.585  1.00 91.21           C
ATOM   4228 1HG  GLN A 277      -2.580  -7.909  14.649  1.00 91.21           H
ATOM   4229 2HG  GLN A 277      -2.490  -8.621  13.051  1.00 91.21           H
ATOM   4230  CD  GLN A 277      -1.595  -6.664  13.189  1.00 91.21           C
ATOM   4231  OE1 GLN A 277      -1.800  -5.812  12.340  1.00 91.21           O
ATOM   4232  NE2 GLN A 277      -0.448  -6.795  13.849  1.00 91.21           N
ATOM   4233 1HE2 GLN A 277      -0.345  -7.516  14.534  1.00 91.21           H
ATOM   4234 2HE2 GLN A 277       0.312  -6.172  13.660  1.00 91.21           H
ATOM   4235  HN  GLN A 277      -4.598  -9.278  12.086  1.00 91.21           H
ATOM   4236  N   THR A 278      -7.204  -7.520  12.686  1.00 92.08           N
ATOM   4237  CA  THR A 278      -8.508  -6.887  12.586  1.00 92.08           C
ATOM   4238  C   THR A 278      -9.520  -7.608  13.480  1.00 92.08           C
ATOM   4239  O   THR A 278     -10.296  -6.967  14.187  1.00 92.08           O
ATOM   4240  HA  THR A 278      -8.424  -5.866  12.958  1.00 92.08           H
ATOM   4241  CB  THR A 278      -8.910  -6.862  11.110  1.00 92.08           C
ATOM   4242  HB  THR A 278      -9.052  -7.873  10.729  1.00 92.08           H
ATOM   4243  OG1 THR A 278      -7.877  -6.107  10.482  1.00 92.08           O
ATOM   4244  HG1 THR A 278      -6.982  -6.441  10.777  1.00 92.08           H
ATOM   4245  CG2 THR A 278     -10.176  -6.040  10.862  1.00 92.08           C
ATOM   4246 1HG2 THR A 278     -10.010  -5.011  11.182  1.00 92.08           H
ATOM   4247 2HG2 THR A 278     -11.004  -6.468  11.428  1.00 92.08           H
ATOM   4248 3HG2 THR A 278     -10.417  -6.055   9.799  1.00 92.08           H
ATOM   4249  HN  THR A 278      -6.890  -7.975  11.853  1.00 92.08           H
ATOM   4250  N   ILE A 279      -9.478  -8.931  13.418  1.00 92.43           N
ATOM   4251  CA  ILE A 279     -10.378  -9.746  14.217  1.00 92.43           C
ATOM   4252  C   ILE A 279     -10.048  -9.557  15.699  1.00 92.43           C
ATOM   4253  O   ILE A 279     -10.948  -9.423  16.527  1.00 92.43           O
ATOM   4254  HA  ILE A 279     -11.391  -9.384  14.040  1.00 92.43           H
ATOM   4255  CB  ILE A 279     -10.331 -11.204  13.757  1.00 92.43           C
ATOM   4256  HB  ILE A 279      -9.292 -11.533  13.770  1.00 92.43           H
ATOM   4257  CG1 ILE A 279     -10.830 -11.341  12.318  1.00 92.43           C
ATOM   4258 1HG1 ILE A 279     -11.912 -11.212  12.291  1.00 92.43           H
ATOM   4259 2HG1 ILE A 279     -10.400 -10.551  11.703  1.00 92.43           H
ATOM   4260  CG2 ILE A 279     -11.103 -12.108  14.721  1.00 92.43           C
ATOM   4261 1HG2 ILE A 279     -10.661 -12.041  15.715  1.00 92.43           H
ATOM   4262 2HG2 ILE A 279     -12.144 -11.788  14.763  1.00 92.43           H
ATOM   4263 3HG2 ILE A 279     -11.053 -13.139  14.370  1.00 92.43           H
ATOM   4264  CD1 ILE A 279     -10.459 -12.707  11.736  1.00 92.43           C
ATOM   4265 1HD1 ILE A 279      -9.375 -12.822  11.743  1.00 92.43           H
ATOM   4266 2HD1 ILE A 279     -10.911 -13.494  12.340  1.00 92.43           H
ATOM   4267 3HD1 ILE A 279     -10.826 -12.778  10.712  1.00 92.43           H
ATOM   4268  HN  ILE A 279      -8.847  -9.444  12.837  1.00 92.43           H
ATOM   4269  N   ASP A 280      -8.755  -9.553  15.990  1.00 91.71           N
ATOM   4270  CA  ASP A 280      -8.297  -9.434  17.363  1.00 91.71           C
ATOM   4271  C   ASP A 280      -8.699  -8.063  17.913  1.00 91.71           C
ATOM   4272  O   ASP A 280      -9.019  -7.934  19.093  1.00 91.71           O
ATOM   4273  HA  ASP A 280      -8.776 -10.254  17.898  1.00 91.71           H
ATOM   4274  CB  ASP A 280      -6.774  -9.549  17.448  1.00 91.71           C
ATOM   4275 1HB  ASP A 280      -6.448 -10.474  16.971  1.00 91.71           H
ATOM   4276 2HB  ASP A 280      -6.312  -8.728  16.899  1.00 91.71           H
ATOM   4277  CG  ASP A 280      -6.302  -9.526  18.903  1.00 91.71           C
ATOM   4278  OD1 ASP A 280      -6.889 -10.287  19.702  1.00 91.71           O
ATOM   4279  OD2 ASP A 280      -5.365  -8.747  19.183  1.00 91.71           O
ATOM   4280  HN  ASP A 280      -8.029  -9.629  15.307  1.00 91.71           H
ATOM   4281  N   ALA A 281      -8.667  -7.075  17.031  1.00 91.19           N
ATOM   4282  CA  ALA A 281      -9.036  -5.722  17.410  1.00 91.19           C
ATOM   4283  C   ALA A 281     -10.487  -5.710  17.895  1.00 91.19           C
ATOM   4284  O   ALA A 281     -10.855  -4.899  18.743  1.00 91.19           O
ATOM   4285  HA  ALA A 281      -8.385  -5.418  18.230  1.00 91.19           H
ATOM   4286  CB  ALA A 281      -8.809  -4.780  16.226  1.00 91.19           C
ATOM   4287 1HB  ALA A 281      -7.758  -4.803  15.939  1.00 91.19           H
ATOM   4288 2HB  ALA A 281      -9.422  -5.101  15.384  1.00 91.19           H
ATOM   4289 3HB  ALA A 281      -9.086  -3.765  16.511  1.00 91.19           H
ATOM   4290  HN  ALA A 281      -8.397  -7.188  16.075  1.00 91.19           H
ATOM   4291  N   TYR A 282     -11.272  -6.619  17.335  1.00 78.75           N
ATOM   4292  CA  TYR A 282     -12.684  -6.697  17.670  1.00 78.75           C
ATOM   4293  C   TYR A 282     -12.924  -7.694  18.805  1.00 78.75           C
ATOM   4294  O   TYR A 282     -13.627  -7.388  19.767  1.00 78.75           O
ATOM   4295  HA  TYR A 282     -13.008  -5.707  17.991  1.00 78.75           H
ATOM   4296  CB  TYR A 282     -13.389  -7.199  16.408  1.00 78.75           C
ATOM   4297 1HB  TYR A 282     -13.121  -6.552  15.573  1.00 78.75           H
ATOM   4298 2HB  TYR A 282     -13.020  -8.197  16.171  1.00 78.75           H
ATOM   4299  CG  TYR A 282     -14.914  -7.250  16.526  1.00 78.75           C
ATOM   4300  CD1 TYR A 282     -15.548  -8.454  16.751  1.00 78.75           C
ATOM   4301  HD1 TYR A 282     -14.964  -9.369  16.844  1.00 78.75           H
ATOM   4302  CD2 TYR A 282     -15.654  -6.091  16.408  1.00 78.75           C
ATOM   4303  HD2 TYR A 282     -15.152  -5.140  16.230  1.00 78.75           H
ATOM   4304  CE1 TYR A 282     -16.983  -8.502  16.862  1.00 78.75           C
ATOM   4305  HE1 TYR A 282     -17.497  -9.447  17.039  1.00 78.75           H
ATOM   4306  CE2 TYR A 282     -17.089  -6.139  16.519  1.00 78.75           C
ATOM   4307  HE2 TYR A 282     -17.685  -5.231  16.427  1.00 78.75           H
ATOM   4308  CZ  TYR A 282     -17.683  -7.342  16.740  1.00 78.75           C
ATOM   4309  OH  TYR A 282     -19.038  -7.387  16.845  1.00 78.75           O
ATOM   4310  HH  TYR A 282     -19.419  -6.468  16.746  1.00 78.75           H
ATOM   4311  HN  TYR A 282     -10.958  -7.293  16.666  1.00 78.75           H
ATOM   4312  N   ALA A 283     -12.327  -8.867  18.656  1.00 89.08           N
ATOM   4313  CA  ALA A 283     -12.676  -9.998  19.499  1.00 89.08           C
ATOM   4314  C   ALA A 283     -11.717 -10.057  20.689  1.00 89.08           C
ATOM   4315  O   ALA A 283     -12.026 -10.669  21.710  1.00 89.08           O
ATOM   4316  HA  ALA A 283     -13.689  -9.837  19.867  1.00 89.08           H
ATOM   4317  CB  ALA A 283     -12.652 -11.282  18.667  1.00 89.08           C
ATOM   4318 1HB  ALA A 283     -13.372 -11.200  17.853  1.00 89.08           H
ATOM   4319 2HB  ALA A 283     -11.654 -11.430  18.257  1.00 89.08           H
ATOM   4320 3HB  ALA A 283     -12.915 -12.130  19.300  1.00 89.08           H
ATOM   4321  HN  ALA A 283     -11.617  -9.051  17.976  1.00 89.08           H
ATOM   4322  N   MET A 284     -10.572  -9.411  20.519  1.00 82.06           N
ATOM   4323  CA  MET A 284      -9.561  -9.393  21.562  1.00 82.06           C
ATOM   4324  C   MET A 284      -9.296 -10.802  22.094  1.00 82.06           C
ATOM   4325  O   MET A 284      -9.246 -11.013  23.305  1.00 82.06           O
ATOM   4326  HA  MET A 284      -8.660  -9.001  21.090  1.00 82.06           H
ATOM   4327  CB  MET A 284     -10.026  -8.492  22.708  1.00 82.06           C
ATOM   4328 1HB  MET A 284     -10.907  -8.926  23.181  1.00 82.06           H
ATOM   4329 2HB  MET A 284      -9.249  -8.438  23.470  1.00 82.06           H
ATOM   4330  CG  MET A 284     -10.352  -7.086  22.202  1.00 82.06           C
ATOM   4331 1HG  MET A 284      -9.457  -6.623  21.786  1.00 82.06           H
ATOM   4332 2HG  MET A 284     -11.085  -7.140  21.398  1.00 82.06           H
ATOM   4333  SD  MET A 284     -10.987  -6.088  23.540  1.00 82.06           S
ATOM   4334  CE  MET A 284     -11.558  -4.668  22.622  1.00 82.06           C
ATOM   4335 1HE  MET A 284     -10.720  -4.216  22.093  1.00 82.06           H
ATOM   4336 2HE  MET A 284     -12.316  -4.980  21.904  1.00 82.06           H
ATOM   4337 3HE  MET A 284     -11.988  -3.940  23.311  1.00 82.06           H
ATOM   4338  HN  MET A 284     -10.332  -8.909  19.688  1.00 82.06           H
ATOM   4339  N   PHE A 285      -9.135 -11.732  21.164  1.00 85.22           N
ATOM   4340  CA  PHE A 285      -9.065 -13.140  21.516  1.00 85.22           C
ATOM   4341  C   PHE A 285      -7.632 -13.547  21.864  1.00 85.22           C
ATOM   4342  O   PHE A 285      -7.408 -14.614  22.434  1.00 85.22           O
ATOM   4343  HA  PHE A 285      -9.705 -13.287  22.386  1.00 85.22           H
ATOM   4344  CB  PHE A 285      -9.525 -13.931  20.290  1.00 85.22           C
ATOM   4345 1HB  PHE A 285      -9.682 -14.970  20.579  1.00 85.22           H
ATOM   4346 2HB  PHE A 285     -10.488 -13.543  19.960  1.00 85.22           H
ATOM   4347  CG  PHE A 285      -8.544 -13.885  19.117  1.00 85.22           C
ATOM   4348  CD1 PHE A 285      -8.656 -12.911  18.174  1.00 85.22           C
ATOM   4349  HD1 PHE A 285      -9.444 -12.163  18.255  1.00 85.22           H
ATOM   4350  CD2 PHE A 285      -7.560 -14.819  19.016  1.00 85.22           C
ATOM   4351  HD2 PHE A 285      -7.470 -15.600  19.771  1.00 85.22           H
ATOM   4352  CE1 PHE A 285      -7.745 -12.869  17.085  1.00 85.22           C
ATOM   4353  HE1 PHE A 285      -7.835 -12.088  16.330  1.00 85.22           H
ATOM   4354  CE2 PHE A 285      -6.650 -14.777  17.927  1.00 85.22           C
ATOM   4355  HE2 PHE A 285      -5.861 -15.525  17.846  1.00 85.22           H
ATOM   4356  CZ  PHE A 285      -6.761 -13.802  16.985  1.00 85.22           C
ATOM   4357  HZ  PHE A 285      -6.062 -13.770  16.149  1.00 85.22           H
ATOM   4358  HN  PHE A 285      -9.052 -11.536  20.187  1.00 85.22           H
ATOM   4359  N   ILE A 286      -6.700 -12.676  21.507  1.00 86.33           N
ATOM   4360  CA  ILE A 286      -5.297 -12.922  21.795  1.00 86.33           C
ATOM   4361  C   ILE A 286      -4.981 -12.446  23.214  1.00 86.33           C
ATOM   4362  O   ILE A 286      -4.885 -11.246  23.463  1.00 86.33           O
ATOM   4363  HA  ILE A 286      -5.138 -13.999  21.748  1.00 86.33           H
ATOM   4364  CB  ILE A 286      -4.411 -12.287  20.721  1.00 86.33           C
ATOM   4365  HB  ILE A 286      -4.614 -11.216  20.701  1.00 86.33           H
ATOM   4366  CG1 ILE A 286      -4.749 -12.838  19.334  1.00 86.33           C
ATOM   4367 1HG1 ILE A 286      -4.512 -13.901  19.293  1.00 86.33           H
ATOM   4368 2HG1 ILE A 286      -5.820 -12.743  19.153  1.00 86.33           H
ATOM   4369  CG2 ILE A 286      -2.929 -12.460  21.061  1.00 86.33           C
ATOM   4370 1HG2 ILE A 286      -2.717 -11.981  22.017  1.00 86.33           H
ATOM   4371 2HG2 ILE A 286      -2.693 -13.522  21.125  1.00 86.33           H
ATOM   4372 3HG2 ILE A 286      -2.322 -11.999  20.281  1.00 86.33           H
ATOM   4373  CD1 ILE A 286      -3.974 -12.094  18.245  1.00 86.33           C
ATOM   4374 1HD1 ILE A 286      -4.233 -11.035  18.273  1.00 86.33           H
ATOM   4375 2HD1 ILE A 286      -2.904 -12.211  18.416  1.00 86.33           H
ATOM   4376 3HD1 ILE A 286      -4.233 -12.505  17.269  1.00 86.33           H
ATOM   4377  HN  ILE A 286      -6.890 -11.818  21.031  1.00 86.33           H
ATOM   4378  N   SER A 287      -4.827 -13.413  24.107  1.00 84.73           N
ATOM   4379  CA  SER A 287      -4.543 -13.107  25.499  1.00 84.73           C
ATOM   4380  C   SER A 287      -3.119 -13.543  25.851  1.00 84.73           C
ATOM   4381  O   SER A 287      -2.582 -13.146  26.884  1.00 84.73           O
ATOM   4382  HA  SER A 287      -4.644 -12.025  25.583  1.00 84.73           H
ATOM   4383  CB  SER A 287      -5.551 -13.786  26.429  1.00 84.73           C
ATOM   4384 1HB  SER A 287      -5.293 -13.566  27.465  1.00 84.73           H
ATOM   4385 2HB  SER A 287      -6.543 -13.371  26.252  1.00 84.73           H
ATOM   4386  OG  SER A 287      -5.586 -15.198  26.238  1.00 84.73           O
ATOM   4387  HG  SER A 287      -6.283 -15.605  26.828  1.00 84.73           H
ATOM   4388  HN  SER A 287      -4.893 -14.387  23.894  1.00 84.73           H
ATOM   4389  N   ASN A 288      -2.548 -14.353  24.971  1.00 85.97           N
ATOM   4390  CA  ASN A 288      -1.234 -14.920  25.220  1.00 85.97           C
ATOM   4391  C   ASN A 288      -0.165 -13.996  24.632  1.00 85.97           C
ATOM   4392  O   ASN A 288      -0.174 -13.713  23.435  1.00 85.97           O
ATOM   4393  HA  ASN A 288      -1.159 -15.006  26.304  1.00 85.97           H
ATOM   4394  CB  ASN A 288      -1.091 -16.290  24.555  1.00 85.97           C
ATOM   4395 1HB  ASN A 288      -1.941 -16.918  24.822  1.00 85.97           H
ATOM   4396 2HB  ASN A 288      -1.106 -16.177  23.471  1.00 85.97           H
ATOM   4397  CG  ASN A 288       0.209 -16.974  24.984  1.00 85.97           C
ATOM   4398  OD1 ASN A 288       1.226 -16.342  25.219  1.00 85.97           O
ATOM   4399  ND2 ASN A 288       0.120 -18.299  25.072  1.00 85.97           N
ATOM   4400 1HD2 ASN A 288      -0.744 -18.756  24.865  1.00 85.97           H
ATOM   4401 2HD2 ASN A 288       0.918 -18.836  25.345  1.00 85.97           H
ATOM   4402  HN  ASN A 288      -2.968 -14.622  24.104  1.00 85.97           H
ATOM   4403  N   CYS A 289       0.731 -13.551  25.501  1.00 90.60           N
ATOM   4404  CA  CYS A 289       1.748 -12.593  25.103  1.00 90.60           C
ATOM   4405  C   CYS A 289       2.641 -13.251  24.049  1.00 90.60           C
ATOM   4406  O   CYS A 289       3.068 -12.599  23.097  1.00 90.60           O
ATOM   4407  HA  CYS A 289       1.224 -11.735  24.684  1.00 90.60           H
ATOM   4408  CB  CYS A 289       2.556 -12.094  26.303  1.00 90.60           C
ATOM   4409 1HB  CYS A 289       1.887 -11.657  27.045  1.00 90.60           H
ATOM   4410 2HB  CYS A 289       3.062 -12.931  26.784  1.00 90.60           H
ATOM   4411  SG  CYS A 289       3.783 -10.851  25.758  1.00 90.60           S
ATOM   4412  HN  CYS A 289       0.768 -13.833  26.459  1.00 90.60           H
ATOM   4413  N   ALA A 290       2.896 -14.535  24.253  1.00 92.79           N
ATOM   4414  CA  ALA A 290       3.788 -15.271  23.373  1.00 92.79           C
ATOM   4415  C   ALA A 290       3.219 -15.261  21.953  1.00 92.79           C
ATOM   4416  O   ALA A 290       3.958 -15.084  20.986  1.00 92.79           O
ATOM   4417  HA  ALA A 290       4.751 -14.759  23.374  1.00 92.79           H
ATOM   4418  CB  ALA A 290       3.984 -16.689  23.913  1.00 92.79           C
ATOM   4419 1HB  ALA A 290       4.417 -16.641  24.912  1.00 92.79           H
ATOM   4420 2HB  ALA A 290       3.020 -17.196  23.960  1.00 92.79           H
ATOM   4421 3HB  ALA A 290       4.653 -17.240  23.253  1.00 92.79           H
ATOM   4422  HN  ALA A 290       2.506 -15.071  25.003  1.00 92.79           H
ATOM   4423  N   VAL A 291       1.911 -15.453  21.873  1.00 93.03           N
ATOM   4424  CA  VAL A 291       1.234 -15.469  20.587  1.00 93.03           C
ATOM   4425  C   VAL A 291       1.298 -14.073  19.965  1.00 93.03           C
ATOM   4426  O   VAL A 291       1.560 -13.933  18.771  1.00 93.03           O
ATOM   4427  HA  VAL A 291       1.770 -16.165  19.942  1.00 93.03           H
ATOM   4428  CB  VAL A 291      -0.197 -15.985  20.755  1.00 93.03           C
ATOM   4429  HB  VAL A 291      -0.706 -15.333  21.465  1.00 93.03           H
ATOM   4430  CG1 VAL A 291      -0.960 -15.925  19.430  1.00 93.03           C
ATOM   4431 1HG1 VAL A 291      -0.999 -14.894  19.079  1.00 93.03           H
ATOM   4432 2HG1 VAL A 291      -0.451 -16.542  18.690  1.00 93.03           H
ATOM   4433 3HG1 VAL A 291      -1.974 -16.297  19.578  1.00 93.03           H
ATOM   4434  CG2 VAL A 291      -0.205 -17.403  21.329  1.00 93.03           C
ATOM   4435 1HG2 VAL A 291       0.330 -18.071  20.655  1.00 93.03           H
ATOM   4436 2HG2 VAL A 291       0.283 -17.403  22.304  1.00 93.03           H
ATOM   4437 3HG2 VAL A 291      -1.234 -17.744  21.439  1.00 93.03           H
ATOM   4438  HN  VAL A 291       1.317 -15.596  22.665  1.00 93.03           H
ATOM   4439  N   SER A 292       1.053 -13.075  20.802  1.00 93.43           N
ATOM   4440  CA  SER A 292       1.046 -11.697  20.341  1.00 93.43           C
ATOM   4441  C   SER A 292       2.419 -11.326  19.778  1.00 93.43           C
ATOM   4442  O   SER A 292       2.512 -10.678  18.737  1.00 93.43           O
ATOM   4443  HA  SER A 292       0.288 -11.658  19.559  1.00 93.43           H
ATOM   4444  CB  SER A 292       0.660 -10.741  21.472  1.00 93.43           C
ATOM   4445 1HB  SER A 292      -0.272 -11.076  21.928  1.00 93.43           H
ATOM   4446 2HB  SER A 292       1.424 -10.771  22.249  1.00 93.43           H
ATOM   4447  OG  SER A 292       0.506  -9.402  21.009  1.00 93.43           O
ATOM   4448  HG  SER A 292      -0.309  -9.330  20.434  1.00 93.43           H
ATOM   4449  HN  SER A 292       0.863 -13.197  21.776  1.00 93.43           H
ATOM   4450  N   THR A 293       3.451 -11.753  20.491  1.00 89.84           N
ATOM   4451  CA  THR A 293       4.814 -11.439  20.097  1.00 89.84           C
ATOM   4452  C   THR A 293       5.111 -12.007  18.708  1.00 89.84           C
ATOM   4453  O   THR A 293       5.671 -11.316  17.858  1.00 89.84           O
ATOM   4454  HA  THR A 293       4.911 -10.356  20.027  1.00 89.84           H
ATOM   4455  CB  THR A 293       5.753 -11.967  21.183  1.00 89.84           C
ATOM   4456  HB  THR A 293       5.638 -13.044  21.308  1.00 89.84           H
ATOM   4457  OG1 THR A 293       5.439 -11.178  22.328  1.00 89.84           O
ATOM   4458  HG1 THR A 293       4.706 -11.611  22.851  1.00 89.84           H
ATOM   4459  CG2 THR A 293       7.220 -11.642  20.897  1.00 89.84           C
ATOM   4460 1HG2 THR A 293       7.348 -10.561  20.840  1.00 89.84           H
ATOM   4461 2HG2 THR A 293       7.515 -12.094  19.950  1.00 89.84           H
ATOM   4462 3HG2 THR A 293       7.844 -12.039  21.699  1.00 89.84           H
ATOM   4463  HN  THR A 293       3.367 -12.303  21.322  1.00 89.84           H
ATOM   4464  N   ASN A 294       4.725 -13.261  18.521  1.00 91.67           N
ATOM   4465  CA  ASN A 294       5.008 -13.953  17.275  1.00 91.67           C
ATOM   4466  C   ASN A 294       4.253 -13.268  16.133  1.00 91.67           C
ATOM   4467  O   ASN A 294       4.774 -13.145  15.026  1.00 91.67           O
ATOM   4468  HA  ASN A 294       6.089 -13.894  17.154  1.00 91.67           H
ATOM   4469  CB  ASN A 294       4.548 -15.410  17.338  1.00 91.67           C
ATOM   4470 1HB  ASN A 294       3.539 -15.460  17.749  1.00 91.67           H
ATOM   4471 2HB  ASN A 294       4.502 -15.825  16.331  1.00 91.67           H
ATOM   4472  CG  ASN A 294       5.497 -16.248  18.197  1.00 91.67           C
ATOM   4473  OD1 ASN A 294       6.636 -15.888  18.441  1.00 91.67           O
ATOM   4474  ND2 ASN A 294       4.965 -17.384  18.640  1.00 91.67           N
ATOM   4475 1HD2 ASN A 294       4.023 -17.621  18.403  1.00 91.67           H
ATOM   4476 2HD2 ASN A 294       5.507 -18.001  19.211  1.00 91.67           H
ATOM   4477  HN  ASN A 294       4.228 -13.800  19.200  1.00 91.67           H
ATOM   4478  N   ILE A 295       3.038 -12.840  16.442  1.00 92.21           N
ATOM   4479  CA  ILE A 295       2.202 -12.182  15.453  1.00 92.21           C
ATOM   4480  C   ILE A 295       2.869 -10.876  15.015  1.00 92.21           C
ATOM   4481  O   ILE A 295       2.882 -10.548  13.830  1.00 92.21           O
ATOM   4482  HA  ILE A 295       2.137 -12.843  14.589  1.00 92.21           H
ATOM   4483  CB  ILE A 295       0.781 -11.996  15.990  1.00 92.21           C
ATOM   4484  HB  ILE A 295       0.848 -11.623  17.011  1.00 92.21           H
ATOM   4485  CG1 ILE A 295       0.037 -13.332  16.045  1.00 92.21           C
ATOM   4486 1HG1 ILE A 295      -0.158 -13.686  15.033  1.00 92.21           H
ATOM   4487 2HG1 ILE A 295       0.664 -14.081  16.529  1.00 92.21           H
ATOM   4488  CG2 ILE A 295       0.020 -10.949  15.174  1.00 92.21           C
ATOM   4489 1HG2 ILE A 295       0.542  -9.994  15.231  1.00 92.21           H
ATOM   4490 2HG2 ILE A 295      -0.039 -11.271  14.134  1.00 92.21           H
ATOM   4491 3HG2 ILE A 295      -0.987 -10.837  15.577  1.00 92.21           H
ATOM   4492  CD1 ILE A 295      -1.283 -13.194  16.806  1.00 92.21           C
ATOM   4493 1HD1 ILE A 295      -1.081 -12.863  17.825  1.00 92.21           H
ATOM   4494 2HD1 ILE A 295      -1.916 -12.461  16.305  1.00 92.21           H
ATOM   4495 3HD1 ILE A 295      -1.791 -14.157  16.830  1.00 92.21           H
ATOM   4496  HN  ILE A 295       2.624 -12.937  17.348  1.00 92.21           H
ATOM   4497  N   ASP A 296       3.408 -10.167  15.996  1.00 93.12           N
ATOM   4498  CA  ASP A 296       4.015  -8.872  15.737  1.00 93.12           C
ATOM   4499  C   ASP A 296       5.237  -9.059  14.834  1.00 93.12           C
ATOM   4500  O   ASP A 296       5.476  -8.256  13.934  1.00 93.12           O
ATOM   4501  HA  ASP A 296       3.234  -8.279  15.262  1.00 93.12           H
ATOM   4502  CB  ASP A 296       4.483  -8.213  17.036  1.00 93.12           C
ATOM   4503 1HB  ASP A 296       5.052  -8.931  17.627  1.00 93.12           H
ATOM   4504 2HB  ASP A 296       5.155  -7.386  16.807  1.00 93.12           H
ATOM   4505  CG  ASP A 296       3.293  -7.701  17.850  1.00 93.12           C
ATOM   4506  OD1 ASP A 296       2.213  -7.548  17.241  1.00 93.12           O
ATOM   4507  OD2 ASP A 296       3.492  -7.474  19.063  1.00 93.12           O
ATOM   4508  HN  ASP A 296       3.433 -10.462  16.951  1.00 93.12           H
ATOM   4509  N   ILE A 297       5.978 -10.123  15.108  1.00 92.11           N
ATOM   4510  CA  ILE A 297       7.157 -10.437  14.318  1.00 92.11           C
ATOM   4511  C   ILE A 297       6.732 -10.774  12.888  1.00 92.11           C
ATOM   4512  O   ILE A 297       7.329 -10.288  11.928  1.00 92.11           O
ATOM   4513  HA  ILE A 297       7.780  -9.543  14.292  1.00 92.11           H
ATOM   4514  CB  ILE A 297       7.975 -11.539  14.993  1.00 92.11           C
ATOM   4515  HB  ILE A 297       7.301 -12.354  15.254  1.00 92.11           H
ATOM   4516  CG1 ILE A 297       8.603 -11.037  16.295  1.00 92.11           C
ATOM   4517 1HG1 ILE A 297       9.363 -10.289  16.072  1.00 92.11           H
ATOM   4518 2HG1 ILE A 297       7.843 -10.547  16.904  1.00 92.11           H
ATOM   4519  CG2 ILE A 297       9.023 -12.109  14.034  1.00 92.11           C
ATOM   4520 1HG2 ILE A 297       8.525 -12.529  13.160  1.00 92.11           H
ATOM   4521 2HG2 ILE A 297       9.699 -11.314  13.721  1.00 92.11           H
ATOM   4522 3HG2 ILE A 297       9.590 -12.891  14.540  1.00 92.11           H
ATOM   4523  CD1 ILE A 297       9.230 -12.190  17.082  1.00 92.11           C
ATOM   4524 1HD1 ILE A 297       8.462 -12.924  17.324  1.00 92.11           H
ATOM   4525 2HD1 ILE A 297      10.006 -12.662  16.479  1.00 92.11           H
ATOM   4526 3HD1 ILE A 297       9.668 -11.805  18.003  1.00 92.11           H
ATOM   4527  HN  ILE A 297       5.784 -10.763  15.851  1.00 92.11           H
ATOM   4528  N   CYS A 298       5.704 -11.604  12.789  1.00 94.21           N
ATOM   4529  CA  CYS A 298       5.190 -12.009  11.492  1.00 94.21           C
ATOM   4530  C   CYS A 298       4.767 -10.752  10.730  1.00 94.21           C
ATOM   4531  O   CYS A 298       4.996 -10.645   9.526  1.00 94.21           O
ATOM   4532  HA  CYS A 298       6.005 -12.518  10.977  1.00 94.21           H
ATOM   4533  CB  CYS A 298       4.040 -13.009  11.626  1.00 94.21           C
ATOM   4534 1HB  CYS A 298       3.330 -12.661  12.376  1.00 94.21           H
ATOM   4535 2HB  CYS A 298       3.498 -13.081  10.683  1.00 94.21           H
ATOM   4536  SG  CYS A 298       4.692 -14.653  12.098  1.00 94.21           S
ATOM   4537  HG  CYS A 298       4.876 -14.366  13.383  1.00 94.21           H
ATOM   4538  HN  CYS A 298       5.226 -11.997  13.575  1.00 94.21           H
ATOM   4539  N   PHE A 299       4.157  -9.831  11.462  1.00 94.04           N
ATOM   4540  CA  PHE A 299       3.688  -8.591  10.868  1.00 94.04           C
ATOM   4541  C   PHE A 299       4.847  -7.811  10.242  1.00 94.04           C
ATOM   4542  O   PHE A 299       4.741  -7.334   9.114  1.00 94.04           O
ATOM   4543  HA  PHE A 299       2.970  -8.855  10.092  1.00 94.04           H
ATOM   4544  CB  PHE A 299       3.078  -7.757  11.995  1.00 94.04           C
ATOM   4545 1HB  PHE A 299       2.256  -8.316  12.444  1.00 94.04           H
ATOM   4546 2HB  PHE A 299       3.827  -7.613  12.774  1.00 94.04           H
ATOM   4547  CG  PHE A 299       2.559  -6.389  11.547  1.00 94.04           C
ATOM   4548  CD1 PHE A 299       3.328  -5.281  11.720  1.00 94.04           C
ATOM   4549  HD1 PHE A 299       4.314  -5.367  12.178  1.00 94.04           H
ATOM   4550  CD2 PHE A 299       1.330  -6.281  10.976  1.00 94.04           C
ATOM   4551  HD2 PHE A 299       0.714  -7.170  10.838  1.00 94.04           H
ATOM   4552  CE1 PHE A 299       2.847  -4.011  11.304  1.00 94.04           C
ATOM   4553  HE1 PHE A 299       3.463  -3.123  11.443  1.00 94.04           H
ATOM   4554  CE2 PHE A 299       0.849  -5.012  10.560  1.00 94.04           C
ATOM   4555  HE2 PHE A 299      -0.137  -4.926  10.102  1.00 94.04           H
ATOM   4556  CZ  PHE A 299       1.617  -3.903  10.733  1.00 94.04           C
ATOM   4557  HZ  PHE A 299       1.248  -2.929  10.414  1.00 94.04           H
ATOM   4558  HN  PHE A 299       3.981  -9.923  12.442  1.00 94.04           H
ATOM   4559  N   GLN A 300       5.926  -7.706  11.003  1.00 90.09           N
ATOM   4560  CA  GLN A 300       7.082  -6.945  10.561  1.00 90.09           C
ATOM   4561  C   GLN A 300       7.606  -7.497   9.234  1.00 90.09           C
ATOM   4562  O   GLN A 300       7.889  -6.736   8.309  1.00 90.09           O
ATOM   4563  HA  GLN A 300       6.721  -5.926  10.422  1.00 90.09           H
ATOM   4564  CB  GLN A 300       8.180  -6.946  11.627  1.00 90.09           C
ATOM   4565 1HB  GLN A 300       8.360  -7.966  11.967  1.00 90.09           H
ATOM   4566 2HB  GLN A 300       9.113  -6.585  11.194  1.00 90.09           H
ATOM   4567  CG  GLN A 300       7.790  -6.067  12.817  1.00 90.09           C
ATOM   4568 1HG  GLN A 300       7.599  -5.050  12.475  1.00 90.09           H
ATOM   4569 2HG  GLN A 300       6.863  -6.435  13.257  1.00 90.09           H
ATOM   4570  CD  GLN A 300       8.895  -6.056  13.876  1.00 90.09           C
ATOM   4571  OE1 GLN A 300      10.060  -5.836  13.591  1.00 90.09           O
ATOM   4572  NE2 GLN A 300       8.464  -6.306  15.109  1.00 90.09           N
ATOM   4573 1HE2 GLN A 300       7.493  -6.479  15.274  1.00 90.09           H
ATOM   4574 2HE2 GLN A 300       9.112  -6.321  15.871  1.00 90.09           H
ATOM   4575  HN  GLN A 300       6.019  -8.129  11.904  1.00 90.09           H
ATOM   4576  N   VAL A 301       7.719  -8.816   9.182  1.00 94.66           N
ATOM   4577  CA  VAL A 301       8.309  -9.471   8.027  1.00 94.66           C
ATOM   4578  C   VAL A 301       7.411  -9.254   6.808  1.00 94.66           C
ATOM   4579  O   VAL A 301       7.879  -8.814   5.758  1.00 94.66           O
ATOM   4580  HA  VAL A 301       9.275  -9.001   7.840  1.00 94.66           H
ATOM   4581  CB  VAL A 301       8.554 -10.950   8.333  1.00 94.66           C
ATOM   4582  HB  VAL A 301       7.600 -11.396   8.616  1.00 94.66           H
ATOM   4583  CG1 VAL A 301       9.070 -11.688   7.096  1.00 94.66           C
ATOM   4584 1HG1 VAL A 301       8.334 -11.614   6.296  1.00 94.66           H
ATOM   4585 2HG1 VAL A 301      10.008 -11.239   6.770  1.00 94.66           H
ATOM   4586 3HG1 VAL A 301       9.235 -12.737   7.342  1.00 94.66           H
ATOM   4587  CG2 VAL A 301       9.516 -11.115   9.511  1.00 94.66           C
ATOM   4588 1HG2 VAL A 301      10.470 -10.646   9.269  1.00 94.66           H
ATOM   4589 2HG2 VAL A 301       9.093 -10.640  10.396  1.00 94.66           H
ATOM   4590 3HG2 VAL A 301       9.673 -12.175   9.707  1.00 94.66           H
ATOM   4591  HN  VAL A 301       7.416  -9.432   9.909  1.00 94.66           H
ATOM   4592  N   THR A 302       6.137  -9.571   6.987  1.00 93.97           N
ATOM   4593  CA  THR A 302       5.203  -9.575   5.874  1.00 93.97           C
ATOM   4594  C   THR A 302       4.989  -8.152   5.353  1.00 93.97           C
ATOM   4595  O   THR A 302       4.802  -7.948   4.154  1.00 93.97           O
ATOM   4596  HA  THR A 302       5.642 -10.151   5.059  1.00 93.97           H
ATOM   4597  CB  THR A 302       3.913 -10.251   6.341  1.00 93.97           C
ATOM   4598  HB  THR A 302       3.167 -10.256   5.547  1.00 93.97           H
ATOM   4599  OG1 THR A 302       3.553  -9.536   7.520  1.00 93.97           O
ATOM   4600  HG1 THR A 302       3.858 -10.036   8.330  1.00 93.97           H
ATOM   4601  CG2 THR A 302       4.146 -11.682   6.831  1.00 93.97           C
ATOM   4602 1HG2 THR A 302       4.842 -11.670   7.670  1.00 93.97           H
ATOM   4603 2HG2 THR A 302       4.564 -12.280   6.021  1.00 93.97           H
ATOM   4604 3HG2 THR A 302       3.199 -12.116   7.151  1.00 93.97           H
ATOM   4605  HN  THR A 302       5.742  -9.822   7.871  1.00 93.97           H
ATOM   4606  N   GLN A 303       5.024  -7.206   6.279  1.00 90.88           N
ATOM   4607  CA  GLN A 303       4.882  -5.804   5.922  1.00 90.88           C
ATOM   4608  C   GLN A 303       6.025  -5.372   5.002  1.00 90.88           C
ATOM   4609  O   GLN A 303       5.804  -4.663   4.021  1.00 90.88           O
ATOM   4610  HA  GLN A 303       3.933  -5.735   5.391  1.00 90.88           H
ATOM   4611  CB  GLN A 303       4.822  -4.924   7.172  1.00 90.88           C
ATOM   4612 1HB  GLN A 303       3.958  -5.201   7.775  1.00 90.88           H
ATOM   4613 2HB  GLN A 303       5.707  -5.096   7.785  1.00 90.88           H
ATOM   4614  CG  GLN A 303       4.735  -3.443   6.796  1.00 90.88           C
ATOM   4615 1HG  GLN A 303       5.680  -3.119   6.358  1.00 90.88           H
ATOM   4616 2HG  GLN A 303       3.967  -3.302   6.036  1.00 90.88           H
ATOM   4617  CD  GLN A 303       4.413  -2.584   8.020  1.00 90.88           C
ATOM   4618  OE1 GLN A 303       5.241  -2.360   8.888  1.00 90.88           O
ATOM   4619  NE2 GLN A 303       3.168  -2.118   8.042  1.00 90.88           N
ATOM   4620 1HE2 GLN A 303       2.538  -2.340   7.297  1.00 90.88           H
ATOM   4621 2HE2 GLN A 303       2.861  -1.546   8.803  1.00 90.88           H
ATOM   4622  HN  GLN A 303       5.147  -7.383   7.255  1.00 90.88           H
ATOM   4623  N   THR A 304       7.224  -5.818   5.350  1.00 91.88           N
ATOM   4624  CA  THR A 304       8.411  -5.434   4.605  1.00 91.88           C
ATOM   4625  C   THR A 304       8.333  -5.958   3.170  1.00 91.88           C
ATOM   4626  O   THR A 304       8.648  -5.238   2.224  1.00 91.88           O
ATOM   4627  HA  THR A 304       8.442  -4.346   4.546  1.00 91.88           H
ATOM   4628  CB  THR A 304       9.634  -5.940   5.371  1.00 91.88           C
ATOM   4629  HB  THR A 304       9.663  -7.030   5.382  1.00 91.88           H
ATOM   4630  OG1 THR A 304       9.528  -5.315   6.648  1.00 91.88           O
ATOM   4631  HG1 THR A 304       9.099  -5.940   7.300  1.00 91.88           H
ATOM   4632  CG2 THR A 304      10.947  -5.400   4.801  1.00 91.88           C
ATOM   4633 1HG2 THR A 304      10.945  -4.311   4.853  1.00 91.88           H
ATOM   4634 2HG2 THR A 304      11.048  -5.714   3.762  1.00 91.88           H
ATOM   4635 3HG2 THR A 304      11.783  -5.790   5.381  1.00 91.88           H
ATOM   4636  HN  THR A 304       7.390  -6.430   6.123  1.00 91.88           H
ATOM   4637  N   ILE A 305       7.911  -7.209   3.053  1.00 92.30           N
ATOM   4638  CA  ILE A 305       7.764  -7.830   1.747  1.00 92.30           C
ATOM   4639  C   ILE A 305       6.805  -6.996   0.896  1.00 92.30           C
ATOM   4640  O   ILE A 305       7.026  -6.819  -0.301  1.00 92.30           O
ATOM   4641  HA  ILE A 305       8.744  -7.823   1.270  1.00 92.30           H
ATOM   4642  CB  ILE A 305       7.342  -9.293   1.895  1.00 92.30           C
ATOM   4643  HB  ILE A 305       6.471  -9.333   2.548  1.00 92.30           H
ATOM   4644  CG1 ILE A 305       8.446 -10.117   2.562  1.00 92.30           C
ATOM   4645 1HG1 ILE A 305       9.264 -10.272   1.859  1.00 92.30           H
ATOM   4646 2HG1 ILE A 305       8.853  -9.567   3.410  1.00 92.30           H
ATOM   4647  CG2 ILE A 305       6.923  -9.882   0.546  1.00 92.30           C
ATOM   4648 1HG2 ILE A 305       6.082  -9.314   0.147  1.00 92.30           H
ATOM   4649 2HG2 ILE A 305       7.761  -9.827  -0.150  1.00 92.30           H
ATOM   4650 3HG2 ILE A 305       6.629 -10.923   0.679  1.00 92.30           H
ATOM   4651  CD1 ILE A 305       7.910 -11.470   3.034  1.00 92.30           C
ATOM   4652 1HD1 ILE A 305       7.108 -11.312   3.755  1.00 92.30           H
ATOM   4653 2HD1 ILE A 305       7.526 -12.027   2.180  1.00 92.30           H
ATOM   4654 3HD1 ILE A 305       8.714 -12.035   3.504  1.00 92.30           H
ATOM   4655  HN  ILE A 305       7.672  -7.793   3.828  1.00 92.30           H
ATOM   4656  N   ALA A 306       5.759  -6.507   1.546  1.00 92.39           N
ATOM   4657  CA  ALA A 306       4.735  -5.745   0.852  1.00 92.39           C
ATOM   4658  C   ALA A 306       5.352  -4.461   0.292  1.00 92.39           C
ATOM   4659  O   ALA A 306       5.005  -4.029  -0.805  1.00 92.39           O
ATOM   4660  HA  ALA A 306       4.372  -6.354   0.024  1.00 92.39           H
ATOM   4661  CB  ALA A 306       3.572  -5.465   1.806  1.00 92.39           C
ATOM   4662 1HB  ALA A 306       3.151  -6.409   2.151  1.00 92.39           H
ATOM   4663 2HB  ALA A 306       3.933  -4.893   2.661  1.00 92.39           H
ATOM   4664 3HB  ALA A 306       2.804  -4.893   1.285  1.00 92.39           H
ATOM   4665  HN  ALA A 306       5.607  -6.623   2.528  1.00 92.39           H
ATOM   4666  N   PHE A 307       6.256  -3.888   1.073  1.00 90.65           N
ATOM   4667  CA  PHE A 307       6.864  -2.620   0.708  1.00 90.65           C
ATOM   4668  C   PHE A 307       7.798  -2.785  -0.493  1.00 90.65           C
ATOM   4669  O   PHE A 307       7.984  -1.852  -1.272  1.00 90.65           O
ATOM   4670  HA  PHE A 307       6.056  -1.937   0.446  1.00 90.65           H
ATOM   4671  CB  PHE A 307       7.681  -2.151   1.914  1.00 90.65           C
ATOM   4672 1HB  PHE A 307       8.313  -2.972   2.253  1.00 90.65           H
ATOM   4673 2HB  PHE A 307       8.345  -1.346   1.600  1.00 90.65           H
ATOM   4674  CG  PHE A 307       6.832  -1.663   3.089  1.00 90.65           C
ATOM   4675  CD1 PHE A 307       5.479  -1.593   2.967  1.00 90.65           C
ATOM   4676  HD1 PHE A 307       5.000  -1.886   2.033  1.00 90.65           H
ATOM   4677  CD2 PHE A 307       7.429  -1.297   4.255  1.00 90.65           C
ATOM   4678  HD2 PHE A 307       8.513  -1.353   4.352  1.00 90.65           H
ATOM   4679  CE1 PHE A 307       4.690  -1.140   4.058  1.00 90.65           C
ATOM   4680  HE1 PHE A 307       3.606  -1.084   3.961  1.00 90.65           H
ATOM   4681  CE2 PHE A 307       6.641  -0.844   5.345  1.00 90.65           C
ATOM   4682  HE2 PHE A 307       7.120  -0.551   6.279  1.00 90.65           H
ATOM   4683  CZ  PHE A 307       5.288  -0.774   5.224  1.00 90.65           C
ATOM   4684  HZ  PHE A 307       4.683  -0.426   6.061  1.00 90.65           H
ATOM   4685  HN  PHE A 307       6.573  -4.275   1.939  1.00 90.65           H
ATOM   4686  N   PHE A 308       8.361  -3.979  -0.604  1.00 85.79           N
ATOM   4687  CA  PHE A 308       9.236  -4.293  -1.721  1.00 85.79           C
ATOM   4688  C   PHE A 308       8.480  -4.212  -3.048  1.00 85.79           C
ATOM   4689  O   PHE A 308       9.088  -4.032  -4.103  1.00 85.79           O
ATOM   4690  HA  PHE A 308      10.041  -3.558  -1.718  1.00 85.79           H
ATOM   4691  CB  PHE A 308       9.729  -5.727  -1.514  1.00 85.79           C
ATOM   4692 1HB  PHE A 308       8.965  -6.289  -0.976  1.00 85.79           H
ATOM   4693 2HB  PHE A 308       9.849  -6.203  -2.487  1.00 85.79           H
ATOM   4694  CG  PHE A 308      11.049  -5.827  -0.747  1.00 85.79           C
ATOM   4695  CD1 PHE A 308      12.219  -5.511  -1.364  1.00 85.79           C
ATOM   4696  HD1 PHE A 308      12.217  -5.187  -2.404  1.00 85.79           H
ATOM   4697  CD2 PHE A 308      11.052  -6.231   0.552  1.00 85.79           C
ATOM   4698  HD2 PHE A 308      10.114  -6.484   1.046  1.00 85.79           H
ATOM   4699  CE1 PHE A 308      13.444  -5.604  -0.652  1.00 85.79           C
ATOM   4700  HE1 PHE A 308      14.382  -5.351  -1.146  1.00 85.79           H
ATOM   4701  CE2 PHE A 308      12.277  -6.324   1.263  1.00 85.79           C
ATOM   4702  HE2 PHE A 308      12.280  -6.648   2.304  1.00 85.79           H
ATOM   4703  CZ  PHE A 308      13.448  -6.008   0.647  1.00 85.79           C
ATOM   4704  HZ  PHE A 308      14.388  -6.079   1.193  1.00 85.79           H
ATOM   4705  HN  PHE A 308       8.229  -4.723   0.051  1.00 85.79           H
ATOM   4706  N   HIS A 309       7.166  -4.350  -2.954  1.00 78.41           N
ATOM   4707  CA  HIS A 309       6.324  -4.322  -4.137  1.00 78.41           C
ATOM   4708  C   HIS A 309       6.472  -2.971  -4.841  1.00 78.41           C
ATOM   4709  O   HIS A 309       6.513  -2.908  -6.069  1.00 78.41           O
ATOM   4710  HA  HIS A 309       6.687  -5.108  -4.799  1.00 78.41           H
ATOM   4711  CB  HIS A 309       4.872  -4.647  -3.779  1.00 78.41           C
ATOM   4712 1HB  HIS A 309       4.837  -5.626  -3.301  1.00 78.41           H
ATOM   4713 2HB  HIS A 309       4.518  -3.921  -3.046  1.00 78.41           H
ATOM   4714  CG  HIS A 309       3.933  -4.646  -4.961  1.00 78.41           C
ATOM   4715  ND1 HIS A 309       4.037  -5.552  -6.002  1.00 78.41           N
ATOM   4716  HD1 HIS A 309       4.720  -6.278  -6.080  1.00 78.41           H
ATOM   4717  CD2 HIS A 309       2.871  -3.841  -5.256  1.00 78.41           C
ATOM   4718  HD2 HIS A 309       2.509  -3.016  -4.644  1.00 78.41           H
ATOM   4719  CE1 HIS A 309       3.077  -5.295  -6.878  1.00 78.41           C
ATOM   4720  HE1 HIS A 309       2.895  -5.836  -7.807  1.00 78.41           H
ATOM   4721  NE2 HIS A 309       2.356  -4.234  -6.414  1.00 78.41           N
ATOM   4722  HN  HIS A 309       6.678  -4.479  -2.091  1.00 78.41           H
ATOM   4723  N   SER A 310       6.549  -1.924  -4.033  1.00 82.24           N
ATOM   4724  CA  SER A 310       6.551  -0.570  -4.560  1.00 82.24           C
ATOM   4725  C   SER A 310       7.849  -0.308  -5.326  1.00 82.24           C
ATOM   4726  O   SER A 310       7.890   0.545  -6.211  1.00 82.24           O
ATOM   4727  HA  SER A 310       5.694  -0.521  -5.232  1.00 82.24           H
ATOM   4728  CB  SER A 310       6.379   0.457  -3.439  1.00 82.24           C
ATOM   4729 1HB  SER A 310       7.142   0.294  -2.678  1.00 82.24           H
ATOM   4730 2HB  SER A 310       6.536   1.459  -3.839  1.00 82.24           H
ATOM   4731  OG  SER A 310       5.088   0.383  -2.840  1.00 82.24           O
ATOM   4732  HG  SER A 310       4.412   0.828  -3.428  1.00 82.24           H
ATOM   4733  HN  SER A 310       6.610  -1.990  -3.037  1.00 82.24           H
ATOM   4734  N   CYS A 311       8.878  -1.057  -4.957  1.00 85.44           N
ATOM   4735  CA  CYS A 311      10.175  -0.913  -5.594  1.00 85.44           C
ATOM   4736  C   CYS A 311      10.233  -1.867  -6.789  1.00 85.44           C
ATOM   4737  O   CYS A 311      11.087  -1.723  -7.663  1.00 85.44           O
ATOM   4738  HA  CYS A 311      10.249   0.124  -5.923  1.00 85.44           H
ATOM   4739  CB  CYS A 311      11.320  -1.161  -4.610  1.00 85.44           C
ATOM   4740 1HB  CYS A 311      12.247  -0.745  -5.005  1.00 85.44           H
ATOM   4741 2HB  CYS A 311      11.117  -0.650  -3.668  1.00 85.44           H
ATOM   4742  SG  CYS A 311      11.516  -2.956  -4.317  1.00 85.44           S
ATOM   4743  HG  CYS A 311      12.534  -2.849  -3.469  1.00 85.44           H
ATOM   4744  HN  CYS A 311       8.835  -1.752  -4.239  1.00 85.44           H
ATOM   4745  N   LEU A 312       9.314  -2.821  -6.788  1.00 83.42           N
ATOM   4746  CA  LEU A 312       9.329  -3.876  -7.788  1.00 83.42           C
ATOM   4747  C   LEU A 312       8.621  -3.385  -9.052  1.00 83.42           C
ATOM   4748  O   LEU A 312       8.962  -3.797 -10.159  1.00 83.42           O
ATOM   4749  HA  LEU A 312      10.372  -4.079  -8.033  1.00 83.42           H
ATOM   4750  CB  LEU A 312       8.740  -5.166  -7.214  1.00 83.42           C
ATOM   4751 1HB  LEU A 312       7.829  -4.916  -6.671  1.00 83.42           H
ATOM   4752 2HB  LEU A 312       8.450  -5.810  -8.044  1.00 83.42           H
ATOM   4753  CG  LEU A 312       9.654  -5.964  -6.282  1.00 83.42           C
ATOM   4754  HG  LEU A 312       9.964  -5.311  -5.466  1.00 83.42           H
ATOM   4755  CD1 LEU A 312       8.905  -7.143  -5.657  1.00 83.42           C
ATOM   4756 1HD1 LEU A 312       8.057  -6.772  -5.082  1.00 83.42           H
ATOM   4757 2HD1 LEU A 312       8.547  -7.805  -6.446  1.00 83.42           H
ATOM   4758 3HD1 LEU A 312       9.577  -7.694  -4.999  1.00 83.42           H
ATOM   4759  CD2 LEU A 312      10.923  -6.412  -7.009  1.00 83.42           C
ATOM   4760 1HD2 LEU A 312      10.654  -7.042  -7.857  1.00 83.42           H
ATOM   4761 2HD2 LEU A 312      11.466  -5.536  -7.365  1.00 83.42           H
ATOM   4762 3HD2 LEU A 312      11.555  -6.977  -6.323  1.00 83.42           H
ATOM   4763  HN  LEU A 312       8.570  -2.881  -6.122  1.00 83.42           H
ATOM   4764  N   ASN A 313       7.647  -2.511  -8.844  1.00 77.15           N
ATOM   4765  CA  ASN A 313       6.797  -2.065  -9.935  1.00 77.15           C
ATOM   4766  C   ASN A 313       7.672  -1.562 -11.084  1.00 77.15           C
ATOM   4767  O   ASN A 313       7.562  -2.045 -12.210  1.00 77.15           O
ATOM   4768  HA  ASN A 313       6.205  -2.937 -10.212  1.00 77.15           H
ATOM   4769  CB  ASN A 313       5.891  -0.914  -9.491  1.00 77.15           C
ATOM   4770 1HB  ASN A 313       6.458  -0.217  -8.874  1.00 77.15           H
ATOM   4771 2HB  ASN A 313       5.548  -0.359 -10.365  1.00 77.15           H
ATOM   4772  CG  ASN A 313       4.686  -1.436  -8.707  1.00 77.15           C
ATOM   4773  OD1 ASN A 313       4.265  -2.572  -8.849  1.00 77.15           O
ATOM   4774  ND2 ASN A 313       4.156  -0.545  -7.873  1.00 77.15           N
ATOM   4775 1HD2 ASN A 313       4.550   0.371  -7.804  1.00 77.15           H
ATOM   4776 2HD2 ASN A 313       3.364  -0.792  -7.315  1.00 77.15           H
ATOM   4777  HN  ASN A 313       7.435  -2.111  -7.952  1.00 77.15           H
ATOM   4778  N   PRO A 314       8.553  -0.586 -10.824  1.00 77.58           N
ATOM   4779  CA  PRO A 314       9.379  -0.012 -11.889  1.00 77.58           C
ATOM   4780  C   PRO A 314      10.135  -1.075 -12.669  1.00 77.58           C
ATOM   4781  O   PRO A 314      10.232  -1.000 -13.893  1.00 77.58           O
ATOM   4782  HA  PRO A 314       8.749   0.487 -12.624  1.00 77.58           H
ATOM   4783  CB  PRO A 314      10.329   0.928 -11.143  1.00 77.58           C
ATOM   4784 1HB  PRO A 314      11.259   0.427 -10.873  1.00 77.58           H
ATOM   4785 2HB  PRO A 314      10.599   1.791 -11.752  1.00 77.58           H
ATOM   4786  CG  PRO A 314       9.529   1.335  -9.912  1.00 77.58           C
ATOM   4787 1HG  PRO A 314      10.173   1.709  -9.116  1.00 77.58           H
ATOM   4788 2HG  PRO A 314       8.821   2.133 -10.134  1.00 77.58           H
ATOM   4789  CD  PRO A 314       8.829   0.044  -9.520  1.00 77.58           C
ATOM   4790 1HD  PRO A 314       9.463  -0.588  -8.897  1.00 77.58           H
ATOM   4791 2HD  PRO A 314       7.918   0.233  -8.953  1.00 77.58           H
ATOM   4792  N   VAL A 315      10.656  -2.046 -11.933  1.00 79.17           N
ATOM   4793  CA  VAL A 315      11.483  -3.079 -12.534  1.00 79.17           C
ATOM   4794  C   VAL A 315      10.637  -3.900 -13.508  1.00 79.17           C
ATOM   4795  O   VAL A 315      11.099  -4.253 -14.592  1.00 79.17           O
ATOM   4796  HA  VAL A 315      12.277  -2.582 -13.091  1.00 79.17           H
ATOM   4797  CB  VAL A 315      12.132  -3.930 -11.441  1.00 79.17           C
ATOM   4798  HB  VAL A 315      11.335  -4.399 -10.864  1.00 79.17           H
ATOM   4799  CG1 VAL A 315      12.989  -5.043 -12.049  1.00 79.17           C
ATOM   4800 1HG1 VAL A 315      12.363  -5.686 -12.668  1.00 79.17           H
ATOM   4801 2HG1 VAL A 315      13.775  -4.602 -12.662  1.00 79.17           H
ATOM   4802 3HG1 VAL A 315      13.438  -5.633 -11.251  1.00 79.17           H
ATOM   4803  CG2 VAL A 315      12.956  -3.063 -10.487  1.00 79.17           C
ATOM   4804 1HG2 VAL A 315      13.741  -2.554 -11.046  1.00 79.17           H
ATOM   4805 2HG2 VAL A 315      12.308  -2.324 -10.016  1.00 79.17           H
ATOM   4806 3HG2 VAL A 315      13.406  -3.693  -9.720  1.00 79.17           H
ATOM   4807  HN  VAL A 315      10.521  -2.133 -10.946  1.00 79.17           H
ATOM   4808  N   LEU A 316       9.412  -4.182 -13.088  1.00 76.75           N
ATOM   4809  CA  LEU A 316       8.507  -4.978 -13.898  1.00 76.75           C
ATOM   4810  C   LEU A 316       8.316  -4.300 -15.257  1.00 76.75           C
ATOM   4811  O   LEU A 316       8.338  -4.963 -16.293  1.00 76.75           O
ATOM   4812  HA  LEU A 316       8.978  -5.947 -14.059  1.00 76.75           H
ATOM   4813  CB  LEU A 316       7.197  -5.230 -13.148  1.00 76.75           C
ATOM   4814 1HB  LEU A 316       6.795  -4.269 -12.827  1.00 76.75           H
ATOM   4815 2HB  LEU A 316       6.478  -5.658 -13.847  1.00 76.75           H
ATOM   4816  CG  LEU A 316       7.289  -6.147 -11.927  1.00 76.75           C
ATOM   4817  HG  LEU A 316       8.031  -5.732 -11.244  1.00 76.75           H
ATOM   4818  CD1 LEU A 316       5.958  -6.194 -11.175  1.00 76.75           C
ATOM   4819 1HD1 LEU A 316       5.694  -5.191 -10.840  1.00 76.75           H
ATOM   4820 2HD1 LEU A 316       5.179  -6.572 -11.838  1.00 76.75           H
ATOM   4821 3HD1 LEU A 316       6.051  -6.853 -10.312  1.00 76.75           H
ATOM   4822  CD2 LEU A 316       7.773  -7.543 -12.325  1.00 76.75           C
ATOM   4823 1HD2 LEU A 316       7.074  -7.980 -13.039  1.00 76.75           H
ATOM   4824 2HD2 LEU A 316       8.759  -7.469 -12.783  1.00 76.75           H
ATOM   4825 3HD2 LEU A 316       7.829  -8.174 -11.439  1.00 76.75           H
ATOM   4826  HN  LEU A 316       9.038  -3.876 -12.212  1.00 76.75           H
ATOM   4827  N   TYR A 317       8.134  -2.989 -15.208  1.00 65.41           N
ATOM   4828  CA  TYR A 317       7.868  -2.225 -16.415  1.00 65.41           C
ATOM   4829  C   TYR A 317       9.073  -2.252 -17.358  1.00 65.41           C
ATOM   4830  O   TYR A 317       8.913  -2.234 -18.577  1.00 65.41           O
ATOM   4831  HA  TYR A 317       7.013  -2.677 -16.918  1.00 65.41           H
ATOM   4832  CB  TYR A 317       7.625  -0.785 -15.958  1.00 65.41           C
ATOM   4833 1HB  TYR A 317       8.529  -0.409 -15.480  1.00 65.41           H
ATOM   4834 2HB  TYR A 317       7.445  -0.162 -16.834  1.00 65.41           H
ATOM   4835  CG  TYR A 317       6.451  -0.630 -14.990  1.00 65.41           C
ATOM   4836  CD1 TYR A 317       5.362  -1.472 -15.084  1.00 65.41           C
ATOM   4837  HD1 TYR A 317       5.339  -2.249 -15.849  1.00 65.41           H
ATOM   4838  CD2 TYR A 317       6.481   0.353 -14.021  1.00 65.41           C
ATOM   4839  HD2 TYR A 317       7.341   1.019 -13.947  1.00 65.41           H
ATOM   4840  CE1 TYR A 317       4.257  -1.326 -14.172  1.00 65.41           C
ATOM   4841  HE1 TYR A 317       3.391  -1.985 -14.236  1.00 65.41           H
ATOM   4842  CE2 TYR A 317       5.376   0.499 -13.109  1.00 65.41           C
ATOM   4843  HE2 TYR A 317       5.387   1.271 -12.340  1.00 65.41           H
ATOM   4844  CZ  TYR A 317       4.319  -0.348 -13.230  1.00 65.41           C
ATOM   4845  OH  TYR A 317       3.276  -0.209 -12.368  1.00 65.41           O
ATOM   4846  HH  TYR A 317       2.604  -0.933 -12.526  1.00 65.41           H
ATOM   4847  HN  TYR A 317       8.166  -2.451 -14.366  1.00 65.41           H
ATOM   4848  N   VAL A 318      10.253  -2.293 -16.757  1.00 67.98           N
ATOM   4849  CA  VAL A 318      11.485  -2.308 -17.527  1.00 67.98           C
ATOM   4850  C   VAL A 318      11.548  -3.593 -18.356  1.00 67.98           C
ATOM   4851  O   VAL A 318      11.790  -3.547 -19.561  1.00 67.98           O
ATOM   4852  HA  VAL A 318      11.460  -1.455 -18.205  1.00 67.98           H
ATOM   4853  CB  VAL A 318      12.687  -2.138 -16.595  1.00 67.98           C
ATOM   4854  HB  VAL A 318      12.612  -2.892 -15.811  1.00 67.98           H
ATOM   4855  CG1 VAL A 318      14.000  -2.369 -17.346  1.00 67.98           C
ATOM   4856 1HG1 VAL A 318      14.013  -3.381 -17.752  1.00 67.98           H
ATOM   4857 2HG1 VAL A 318      14.084  -1.650 -18.160  1.00 67.98           H
ATOM   4858 3HG1 VAL A 318      14.837  -2.242 -16.661  1.00 67.98           H
ATOM   4859  CG2 VAL A 318      12.672  -0.762 -15.927  1.00 67.98           C
ATOM   4860 1HG2 VAL A 318      12.711   0.014 -16.692  1.00 67.98           H
ATOM   4861 2HG2 VAL A 318      11.759  -0.651 -15.343  1.00 67.98           H
ATOM   4862 3HG2 VAL A 318      13.537  -0.668 -15.271  1.00 67.98           H
ATOM   4863  HN  VAL A 318      10.375  -2.317 -15.765  1.00 67.98           H
ATOM   4864  N   PHE A 319      11.327  -4.709 -17.677  1.00 67.44           N
ATOM   4865  CA  PHE A 319      11.513  -6.010 -18.294  1.00 67.44           C
ATOM   4866  C   PHE A 319      10.346  -6.349 -19.224  1.00 67.44           C
ATOM   4867  O   PHE A 319      10.536  -6.993 -20.255  1.00 67.44           O
ATOM   4868  HA  PHE A 319      12.435  -5.964 -18.874  1.00 67.44           H
ATOM   4869  CB  PHE A 319      11.564  -7.039 -17.163  1.00 67.44           C
ATOM   4870 1HB  PHE A 319      10.802  -6.789 -16.424  1.00 67.44           H
ATOM   4871 2HB  PHE A 319      11.307  -8.019 -17.566  1.00 67.44           H
ATOM   4872  CG  PHE A 319      12.922  -7.130 -16.465  1.00 67.44           C
ATOM   4873  CD1 PHE A 319      13.990  -7.655 -17.121  1.00 67.44           C
ATOM   4874  HD1 PHE A 319      13.880  -8.012 -18.146  1.00 67.44           H
ATOM   4875  CD2 PHE A 319      13.060  -6.686 -15.187  1.00 67.44           C
ATOM   4876  HD2 PHE A 319      12.204  -6.265 -14.660  1.00 67.44           H
ATOM   4877  CE1 PHE A 319      15.251  -7.740 -16.473  1.00 67.44           C
ATOM   4878  HE1 PHE A 319      16.108  -8.161 -16.999  1.00 67.44           H
ATOM   4879  CE2 PHE A 319      14.321  -6.770 -14.538  1.00 67.44           C
ATOM   4880  HE2 PHE A 319      14.432  -6.414 -13.514  1.00 67.44           H
ATOM   4881  CZ  PHE A 319      15.389  -7.296 -15.195  1.00 67.44           C
ATOM   4882  HZ  PHE A 319      16.357  -7.360 -14.697  1.00 67.44           H
ATOM   4883  HN  PHE A 319      11.025  -4.733 -16.723  1.00 67.44           H
ATOM   4884  N   VAL A 320       9.165  -5.899 -18.826  1.00 70.82           N
ATOM   4885  CA  VAL A 320       7.937  -6.388 -19.428  1.00 70.82           C
ATOM   4886  C   VAL A 320       7.431  -5.366 -20.448  1.00 70.82           C
ATOM   4887  O   VAL A 320       6.760  -5.727 -21.414  1.00 70.82           O
ATOM   4888  HA  VAL A 320       8.172  -7.316 -19.949  1.00 70.82           H
ATOM   4889  CB  VAL A 320       6.910  -6.704 -18.339  1.00 70.82           C
ATOM   4890  HB  VAL A 320       6.536  -5.759 -17.946  1.00 70.82           H
ATOM   4891  CG1 VAL A 320       5.720  -7.476 -18.914  1.00 70.82           C
ATOM   4892 1HG1 VAL A 320       5.238  -6.877 -19.687  1.00 70.82           H
ATOM   4893 2HG1 VAL A 320       6.071  -8.414 -19.347  1.00 70.82           H
ATOM   4894 3HG1 VAL A 320       5.006  -7.688 -18.119  1.00 70.82           H
ATOM   4895  CG2 VAL A 320       7.555  -7.472 -17.183  1.00 70.82           C
ATOM   4896 1HG2 VAL A 320       7.968  -8.409 -17.556  1.00 70.82           H
ATOM   4897 2HG2 VAL A 320       8.352  -6.870 -16.748  1.00 70.82           H
ATOM   4898 3HG2 VAL A 320       6.803  -7.683 -16.423  1.00 70.82           H
ATOM   4899  HN  VAL A 320       9.040  -5.214 -18.108  1.00 70.82           H
ATOM   4900  N   GLY A 321       7.772  -4.110 -20.199  1.00 72.19           N
ATOM   4901  CA  GLY A 321       7.279  -3.022 -21.026  1.00 72.19           C
ATOM   4902  C   GLY A 321       8.259  -2.707 -22.158  1.00 72.19           C
ATOM   4903  O   GLY A 321       9.187  -1.921 -21.980  1.00 72.19           O
ATOM   4904 1HA  GLY A 321       6.308  -3.289 -21.444  1.00 72.19           H
ATOM   4905 2HA  GLY A 321       7.129  -2.134 -20.413  1.00 72.19           H
ATOM   4906  HN  GLY A 321       8.372  -3.832 -19.449  1.00 72.19           H
ATOM   4907  N   GLU A 322       8.018  -3.338 -23.299  1.00 63.83           N
ATOM   4908  CA  GLU A 322       8.856  -3.121 -24.465  1.00 63.83           C
ATOM   4909  C   GLU A 322       8.864  -1.639 -24.845  1.00 63.83           C
ATOM   4910  O   GLU A 322       9.920  -1.068 -25.112  1.00 63.83           O
ATOM   4911  HA  GLU A 322       9.857  -3.431 -24.164  1.00 63.83           H
ATOM   4912  CB  GLU A 322       8.395  -3.985 -25.640  1.00 63.83           C
ATOM   4913 1HB  GLU A 322       8.298  -5.022 -25.317  1.00 63.83           H
ATOM   4914 2HB  GLU A 322       7.476  -3.576 -26.059  1.00 63.83           H
ATOM   4915  CG  GLU A 322       9.427  -3.971 -26.770  1.00 63.83           C
ATOM   4916 1HG  GLU A 322       9.697  -2.942 -27.008  1.00 63.83           H
ATOM   4917 2HG  GLU A 322      10.338  -4.471 -26.441  1.00 63.83           H
ATOM   4918  CD  GLU A 322       8.882  -4.664 -28.020  1.00 63.83           C
ATOM   4919  OE1 GLU A 322       9.685  -4.857 -28.958  1.00 63.83           O
ATOM   4920  OE2 GLU A 322       7.674  -4.984 -28.009  1.00 63.83           O
ATOM   4921  HN  GLU A 322       7.268  -3.985 -23.432  1.00 63.83           H
ATOM   4922  N   ARG A 323       7.673  -1.057 -24.857  1.00 61.44           N
ATOM   4923  CA  ARG A 323       7.529   0.345 -25.207  1.00 61.44           C
ATOM   4924  C   ARG A 323       8.304   1.221 -24.221  1.00 61.44           C
ATOM   4925  O   ARG A 323       9.039   2.119 -24.628  1.00 61.44           O
ATOM   4926  HA  ARG A 323       7.942   0.426 -26.212  1.00 61.44           H
ATOM   4927  CB  ARG A 323       6.057   0.765 -25.204  1.00 61.44           C
ATOM   4928 1HB  ARG A 323       5.499   0.151 -25.910  1.00 61.44           H
ATOM   4929 2HB  ARG A 323       5.627   0.588 -24.218  1.00 61.44           H
ATOM   4930  CG  ARG A 323       5.908   2.242 -25.574  1.00 61.44           C
ATOM   4931 1HG  ARG A 323       6.439   2.858 -24.849  1.00 61.44           H
ATOM   4932 2HG  ARG A 323       6.367   2.425 -26.546  1.00 61.44           H
ATOM   4933  CD  ARG A 323       4.434   2.650 -25.617  1.00 61.44           C
ATOM   4934 1HD  ARG A 323       3.929   2.138 -26.436  1.00 61.44           H
ATOM   4935 2HD  ARG A 323       3.937   2.344 -24.696  1.00 61.44           H
ATOM   4936  NE  ARG A 323       4.319   4.115 -25.790  1.00 61.44           N
ATOM   4937  HE  ARG A 323       5.064   4.592 -26.257  1.00 61.44           H
ATOM   4938  CZ  ARG A 323       3.279   4.843 -25.361  1.00 61.44           C
ATOM   4939  NH1 ARG A 323       2.253   4.257 -24.729  1.00 61.44           N
ATOM   4940 1HH1 ARG A 323       2.259   3.269 -24.575  1.00 61.44           H
ATOM   4941 2HH1 ARG A 323       1.481   4.808 -24.412  1.00 61.44           H
ATOM   4942  NH2 ARG A 323       3.281   6.166 -25.573  1.00 61.44           N
ATOM   4943 1HH2 ARG A 323       2.512   6.724 -25.259  1.00 61.44           H
ATOM   4944 2HH2 ARG A 323       4.050   6.596 -26.045  1.00 61.44           H
ATOM   4945  HN  ARG A 323       6.819  -1.527 -24.633  1.00 61.44           H
ATOM   4946  N   PHE A 324       8.113   0.930 -22.943  1.00 73.21           N
ATOM   4947  CA  PHE A 324       8.757   1.703 -21.894  1.00 73.21           C
ATOM   4948  C   PHE A 324      10.277   1.541 -21.949  1.00 73.21           C
ATOM   4949  O   PHE A 324      11.015   2.511 -21.785  1.00 73.21           O
ATOM   4950  HA  PHE A 324       8.499   2.749 -22.059  1.00 73.21           H
ATOM   4951  CB  PHE A 324       8.246   1.158 -20.559  1.00 73.21           C
ATOM   4952 1HB  PHE A 324       7.159   1.240 -20.537  1.00 73.21           H
ATOM   4953 2HB  PHE A 324       8.487   0.097 -20.495  1.00 73.21           H
ATOM   4954  CG  PHE A 324       8.822   1.872 -19.334  1.00 73.21           C
ATOM   4955  CD1 PHE A 324       9.885   1.340 -18.675  1.00 73.21           C
ATOM   4956  HD1 PHE A 324      10.328   0.405 -19.019  1.00 73.21           H
ATOM   4957  CD2 PHE A 324       8.270   3.039 -18.905  1.00 73.21           C
ATOM   4958  HD2 PHE A 324       7.417   3.465 -19.434  1.00 73.21           H
ATOM   4959  CE1 PHE A 324      10.420   2.003 -17.539  1.00 73.21           C
ATOM   4960  HE1 PHE A 324      11.273   1.577 -17.010  1.00 73.21           H
ATOM   4961  CE2 PHE A 324       8.804   3.701 -17.769  1.00 73.21           C
ATOM   4962  HE2 PHE A 324       8.362   4.636 -17.425  1.00 73.21           H
ATOM   4963  CZ  PHE A 324       9.868   3.169 -17.109  1.00 73.21           C
ATOM   4964  HZ  PHE A 324      10.278   3.678 -16.237  1.00 73.21           H
ATOM   4965  HN  PHE A 324       7.532   0.182 -22.620  1.00 73.21           H
ATOM   4966  N   ARG A 325      10.701   0.307 -22.180  1.00 71.69           N
ATOM   4967  CA  ARG A 325      12.120   0.004 -22.253  1.00 71.69           C
ATOM   4968  C   ARG A 325      12.781   0.822 -23.364  1.00 71.69           C
ATOM   4969  O   ARG A 325      13.889   1.328 -23.192  1.00 71.69           O
ATOM   4970  HA  ARG A 325      12.515   0.281 -21.275  1.00 71.69           H
ATOM   4971  CB  ARG A 325      12.353  -1.485 -22.517  1.00 71.69           C
ATOM   4972 1HB  ARG A 325      11.806  -2.078 -21.784  1.00 71.69           H
ATOM   4973 2HB  ARG A 325      11.960  -1.749 -23.499  1.00 71.69           H
ATOM   4974  CG  ARG A 325      13.843  -1.827 -22.449  1.00 71.69           C
ATOM   4975 1HG  ARG A 325      14.365  -1.362 -23.286  1.00 71.69           H
ATOM   4976 2HG  ARG A 325      14.273  -1.415 -21.537  1.00 71.69           H
ATOM   4977  CD  ARG A 325      14.060  -3.341 -22.484  1.00 71.69           C
ATOM   4978 1HD  ARG A 325      15.124  -3.566 -22.420  1.00 71.69           H
ATOM   4979 2HD  ARG A 325      13.584  -3.805 -21.619  1.00 71.69           H
ATOM   4980  NE  ARG A 325      13.498  -3.905 -23.732  1.00 71.69           N
ATOM   4981  HE  ARG A 325      13.605  -3.377 -24.574  1.00 71.69           H
ATOM   4982  CZ  ARG A 325      12.855  -5.078 -23.803  1.00 71.69           C
ATOM   4983  NH1 ARG A 325      12.683  -5.828 -22.706  1.00 71.69           N
ATOM   4984 1HH1 ARG A 325      13.035  -5.512 -21.825  1.00 71.69           H
ATOM   4985 2HH1 ARG A 325      12.202  -6.702 -22.768  1.00 71.69           H
ATOM   4986  NH2 ARG A 325      12.387  -5.491 -24.989  1.00 71.69           N
ATOM   4987 1HH2 ARG A 325      11.905  -6.365 -25.060  1.00 71.69           H
ATOM   4988 2HH2 ARG A 325      12.520  -4.926 -25.803  1.00 71.69           H
ATOM   4989  HN  ARG A 325      10.095  -0.477 -22.316  1.00 71.69           H
ATOM   4990  N   ARG A 326      12.074   0.926 -24.479  1.00 67.95           N
ATOM   4991  CA  ARG A 326      12.579   1.672 -25.620  1.00 67.95           C
ATOM   4992  C   ARG A 326      12.685   3.159 -25.276  1.00 67.95           C
ATOM   4993  O   ARG A 326      13.690   3.799 -25.580  1.00 67.95           O
ATOM   4994  HA  ARG A 326      13.561   1.244 -25.819  1.00 67.95           H
ATOM   4995  CB  ARG A 326      11.668   1.501 -26.837  1.00 67.95           C
ATOM   4996 1HB  ARG A 326      11.478   0.441 -27.007  1.00 67.95           H
ATOM   4997 2HB  ARG A 326      10.703   1.970 -26.643  1.00 67.95           H
ATOM   4998  CG  ARG A 326      12.300   2.118 -28.086  1.00 67.95           C
ATOM   4999 1HG  ARG A 326      12.437   3.189 -27.937  1.00 67.95           H
ATOM   5000 2HG  ARG A 326      13.289   1.689 -28.247  1.00 67.95           H
ATOM   5001  CD  ARG A 326      11.427   1.877 -29.319  1.00 67.95           C
ATOM   5002 1HD  ARG A 326      11.294   0.807 -29.477  1.00 67.95           H
ATOM   5003 2HD  ARG A 326      10.435   2.302 -29.161  1.00 67.95           H
ATOM   5004  NE  ARG A 326      12.054   2.490 -30.511  1.00 67.95           N
ATOM   5005  HE  ARG A 326      12.909   2.992 -30.385  1.00 67.95           H
ATOM   5006  CZ  ARG A 326      11.547   2.415 -31.749  1.00 67.95           C
ATOM   5007  NH1 ARG A 326      10.403   1.756 -31.976  1.00 67.95           N
ATOM   5008 1HH1 ARG A 326       9.921   1.315 -31.219  1.00 67.95           H
ATOM   5009 2HH1 ARG A 326      10.031   1.704 -32.903  1.00 67.95           H
ATOM   5010  NH2 ARG A 326      12.201   3.010 -32.756  1.00 67.95           N
ATOM   5011 1HH2 ARG A 326      11.836   2.963 -33.686  1.00 67.95           H
ATOM   5012 2HH2 ARG A 326      13.054   3.500 -32.578  1.00 67.95           H
ATOM   5013  HN  ARG A 326      11.173   0.512 -24.611  1.00 67.95           H
ATOM   5014  N   ASP A 327      11.634   3.665 -24.646  1.00 77.43           N
ATOM   5015  CA  ASP A 327      11.556   5.083 -24.343  1.00 77.43           C
ATOM   5016  C   ASP A 327      12.580   5.426 -23.259  1.00 77.43           C
ATOM   5017  O   ASP A 327      13.137   6.523 -23.251  1.00 77.43           O
ATOM   5018  HA  ASP A 327      11.761   5.590 -25.286  1.00 77.43           H
ATOM   5019  CB  ASP A 327      10.169   5.458 -23.817  1.00 77.43           C
ATOM   5020 1HB  ASP A 327       9.865   4.752 -23.044  1.00 77.43           H
ATOM   5021 2HB  ASP A 327      10.206   6.443 -23.352  1.00 77.43           H
ATOM   5022  CG  ASP A 327       9.137   5.460 -24.947  1.00 77.43           C
ATOM   5023  OD1 ASP A 327       9.576   5.484 -26.117  1.00 77.43           O
ATOM   5024  OD2 ASP A 327       7.932   5.439 -24.615  1.00 77.43           O
ATOM   5025  HN  ASP A 327      10.849   3.124 -24.346  1.00 77.43           H
ATOM   5026  N   LEU A 328      12.797   4.467 -22.371  1.00 79.81           N
ATOM   5027  CA  LEU A 328      13.776   4.638 -21.310  1.00 79.81           C
ATOM   5028  C   LEU A 328      15.154   4.884 -21.927  1.00 79.81           C
ATOM   5029  O   LEU A 328      15.809   5.877 -21.617  1.00 79.81           O
ATOM   5030  HA  LEU A 328      13.490   5.523 -20.741  1.00 79.81           H
ATOM   5031  CB  LEU A 328      13.736   3.449 -20.348  1.00 79.81           C
ATOM   5032 1HB  LEU A 328      12.763   3.438 -19.855  1.00 79.81           H
ATOM   5033 2HB  LEU A 328      13.807   2.532 -20.933  1.00 79.81           H
ATOM   5034  CG  LEU A 328      14.822   3.421 -19.271  1.00 79.81           C
ATOM   5035  HG  LEU A 328      15.793   3.432 -19.765  1.00 79.81           H
ATOM   5036  CD1 LEU A 328      14.751   4.667 -18.387  1.00 79.81           C
ATOM   5037 1HD1 LEU A 328      14.890   5.557 -19.001  1.00 79.81           H
ATOM   5038 2HD1 LEU A 328      13.776   4.712 -17.900  1.00 79.81           H
ATOM   5039 3HD1 LEU A 328      15.534   4.621 -17.630  1.00 79.81           H
ATOM   5040  CD2 LEU A 328      14.747   2.131 -18.451  1.00 79.81           C
ATOM   5041 1HD2 LEU A 328      13.773   2.065 -17.966  1.00 79.81           H
ATOM   5042 2HD2 LEU A 328      14.885   1.273 -19.109  1.00 79.81           H
ATOM   5043 3HD2 LEU A 328      15.531   2.137 -17.693  1.00 79.81           H
ATOM   5044  HN  LEU A 328      12.320   3.589 -22.368  1.00 79.81           H
ATOM   5045  N   VAL A 329      15.553   3.961 -22.790  1.00 80.38           N
ATOM   5046  CA  VAL A 329      16.875   4.020 -23.391  1.00 80.38           C
ATOM   5047  C   VAL A 329      17.019   5.331 -24.167  1.00 80.38           C
ATOM   5048  O   VAL A 329      18.096   5.926 -24.194  1.00 80.38           O
ATOM   5049  HA  VAL A 329      17.605   4.010 -22.582  1.00 80.38           H
ATOM   5050  CB  VAL A 329      17.111   2.783 -24.259  1.00 80.38           C
ATOM   5051  HB  VAL A 329      16.299   2.721 -24.983  1.00 80.38           H
ATOM   5052  CG1 VAL A 329      18.425   2.900 -25.035  1.00 80.38           C
ATOM   5053 1HG1 VAL A 329      18.388   3.778 -25.680  1.00 80.38           H
ATOM   5054 2HG1 VAL A 329      19.253   2.998 -24.333  1.00 80.38           H
ATOM   5055 3HG1 VAL A 329      18.568   2.007 -25.643  1.00 80.38           H
ATOM   5056  CG2 VAL A 329      17.085   1.507 -23.414  1.00 80.38           C
ATOM   5057 1HG2 VAL A 329      17.867   1.558 -22.656  1.00 80.38           H
ATOM   5058 2HG2 VAL A 329      16.114   1.413 -22.928  1.00 80.38           H
ATOM   5059 3HG2 VAL A 329      17.256   0.643 -24.056  1.00 80.38           H
ATOM   5060  HN  VAL A 329      14.992   3.185 -23.079  1.00 80.38           H
ATOM   5061  N   LYS A 330      15.919   5.743 -24.780  1.00 74.67           N
ATOM   5062  CA  LYS A 330      15.905   6.980 -25.541  1.00 74.67           C
ATOM   5063  C   LYS A 330      16.202   8.154 -24.605  1.00 74.67           C
[truncated: 117,162 more chars]
