# Supplementary material for: Noncanonical roles of chemokine regions in CCR9 activation revealed by structural modeling and mutational mapping
Source: Nat Commun. 2025 Aug 18;16:7695. doi: 10.1038/s41467-025-62321-9 (PMC12361432; doi:10.1038/s41467-025-62321-9)
Supplement: Supplementary file 5 — Supplementary Data 3 [file 41467_2025_62321_MOESM5_ESM.zip › CCR9_CCL25_16_rnk2.pdb]

ATOM      1  N   GLU A  20      -4.567  -5.435  58.948  1.00 50.94           N
ATOM      2  CA  GLU A  20      -4.652  -6.104  57.661  1.00 50.94           C
ATOM      3  C   GLU A  20      -5.149  -7.540  57.841  1.00 50.94           C
ATOM      4  O   GLU A  20      -4.363  -8.441  58.131  1.00 50.94           O
ATOM      5  HA  GLU A  20      -5.377  -5.531  57.084  1.00 50.94           H
ATOM      6  CB  GLU A  20      -3.303  -6.077  56.939  1.00 50.94           C
ATOM      7 1HB  GLU A  20      -2.495  -6.065  57.670  1.00 50.94           H
ATOM      8 2HB  GLU A  20      -3.242  -6.915  56.244  1.00 50.94           H
ATOM      9  CG  GLU A  20      -3.157  -4.808  56.098  1.00 50.94           C
ATOM     10 1HG  GLU A  20      -4.109  -4.570  55.623  1.00 50.94           H
ATOM     11 2HG  GLU A  20      -2.904  -3.967  56.744  1.00 50.94           H
ATOM     12  CD  GLU A  20      -2.076  -4.980  55.028  1.00 50.94           C
ATOM     13  OE1 GLU A  20      -2.250  -4.382  53.945  1.00 50.94           O
ATOM     14  OE2 GLU A  20      -1.101  -5.706  55.319  1.00 50.94           O
ATOM     15  HN  GLU A  20      -4.872  -5.980  59.729  1.00 50.94           H
ATOM     16  N   SER A  21      -6.451  -7.709  57.662  1.00 59.05           N
ATOM     17  CA  SER A  21      -7.082  -8.991  57.924  1.00 59.05           C
ATOM     18  C   SER A  21      -6.378 -10.093  57.131  1.00 59.05           C
ATOM     19  O   SER A  21      -6.056  -9.909  55.958  1.00 59.05           O
ATOM     20  HA  SER A  21      -6.966  -9.156  58.995  1.00 59.05           H
ATOM     21  CB  SER A  21      -8.571  -8.953  57.574  1.00 59.05           C
ATOM     22 1HB  SER A  21      -9.017  -9.926  57.778  1.00 59.05           H
ATOM     23 2HB  SER A  21      -9.076  -8.230  58.215  1.00 59.05           H
ATOM     24  OG  SER A  21      -8.790  -8.609  56.208  1.00 59.05           O
ATOM     25  HG  SER A  21      -9.120  -9.407  55.703  1.00 59.05           H
ATOM     26  HN  SER A  21      -7.069  -6.990  57.344  1.00 59.05           H
ATOM     27  N   THR A  22      -6.161 -11.215  57.802  1.00 60.09           N
ATOM     28  CA  THR A  22      -5.482 -12.339  57.181  1.00 60.09           C
ATOM     29  C   THR A  22      -6.120 -12.668  55.830  1.00 60.09           C
ATOM     30  O   THR A  22      -5.439 -13.122  54.912  1.00 60.09           O
ATOM     31  HA  THR A  22      -4.449 -12.051  56.985  1.00 60.09           H
ATOM     32  CB  THR A  22      -5.507 -13.509  58.166  1.00 60.09           C
ATOM     33  HB  THR A  22      -5.435 -14.462  57.641  1.00 60.09           H
ATOM     34  OG1 THR A  22      -6.704 -13.308  58.913  1.00 60.09           O
ATOM     35  HG1 THR A  22      -7.492 -13.632  58.390  1.00 60.09           H
ATOM     36  CG2 THR A  22      -4.395 -13.418  59.213  1.00 60.09           C
ATOM     37 1HG2 THR A  22      -4.508 -12.496  59.784  1.00 60.09           H
ATOM     38 2HG2 THR A  22      -3.426 -13.420  58.714  1.00 60.09           H
ATOM     39 3HG2 THR A  22      -4.459 -14.273  59.886  1.00 60.09           H
ATOM     40  HN  THR A  22      -6.440 -11.361  58.751  1.00 60.09           H
ATOM     41  N   SER A  23      -7.421 -12.426  55.751  1.00 63.28           N
ATOM     42  CA  SER A  23      -8.148 -12.642  54.513  1.00 63.28           C
ATOM     43  C   SER A  23      -7.573 -11.756  53.406  1.00 63.28           C
ATOM     44  O   SER A  23      -7.421 -12.198  52.268  1.00 63.28           O
ATOM     45  HA  SER A  23      -8.004 -13.695  54.273  1.00 63.28           H
ATOM     46  CB  SER A  23      -9.641 -12.361  54.695  1.00 63.28           C
ATOM     47 1HB  SER A  23     -10.182 -12.681  53.804  1.00 63.28           H
ATOM     48 2HB  SER A  23     -10.023 -12.952  55.528  1.00 63.28           H
ATOM     49  OG  SER A  23      -9.899 -10.980  54.936  1.00 63.28           O
ATOM     50  HG  SER A  23     -10.885 -10.814  54.952  1.00 63.28           H
ATOM     51  HN  SER A  23      -7.974 -12.088  56.513  1.00 63.28           H
ATOM     52  N   SER A  24      -7.268 -10.521  53.778  1.00 68.32           N
ATOM     53  CA  SER A  24      -6.797  -9.543  52.813  1.00 68.32           C
ATOM     54  C   SER A  24      -5.430  -9.961  52.269  1.00 68.32           C
ATOM     55  O   SER A  24      -5.102  -9.677  51.118  1.00 68.32           O
ATOM     56  HA  SER A  24      -7.542  -9.542  52.017  1.00 68.32           H
ATOM     57  CB  SER A  24      -6.717  -8.148  53.437  1.00 68.32           C
ATOM     58 1HB  SER A  24      -6.762  -7.396  52.649  1.00 68.32           H
ATOM     59 2HB  SER A  24      -7.582  -7.988  54.080  1.00 68.32           H
ATOM     60  OG  SER A  24      -5.523  -7.970  54.194  1.00 68.32           O
ATOM     61  HG  SER A  24      -5.525  -8.582  54.985  1.00 68.32           H
ATOM     62  HN  SER A  24      -7.339 -10.187  54.718  1.00 68.32           H
ATOM     63  N   MET A  25      -4.668 -10.629  53.123  1.00 65.00           N
ATOM     64  CA  MET A  25      -3.335 -11.072  52.749  1.00 65.00           C
ATOM     65  C   MET A  25      -3.396 -12.356  51.919  1.00 65.00           C
ATOM     66  O   MET A  25      -2.622 -12.529  50.979  1.00 65.00           O
ATOM     67  HA  MET A  25      -2.915 -10.264  52.150  1.00 65.00           H
ATOM     68  CB  MET A  25      -2.506 -11.318  54.011  1.00 65.00           C
ATOM     69 1HB  MET A  25      -2.870 -10.684  54.819  1.00 65.00           H
ATOM     70 2HB  MET A  25      -2.631 -12.351  54.336  1.00 65.00           H
ATOM     71  CG  MET A  25      -1.025 -11.033  53.758  1.00 65.00           C
ATOM     72 1HG  MET A  25      -0.615 -11.774  53.072  1.00 65.00           H
ATOM     73 2HG  MET A  25      -0.910 -10.059  53.282  1.00 65.00           H
ATOM     74  SD  MET A  25      -0.125 -11.066  55.300  1.00 65.00           S
ATOM     75  CE  MET A  25       1.431 -10.373  54.766  1.00 65.00           C
ATOM     76 1HE  MET A  25       1.861 -11.003  53.988  1.00 65.00           H
ATOM     77 2HE  MET A  25       1.266  -9.370  54.371  1.00 65.00           H
ATOM     78 3HE  MET A  25       2.116 -10.322  55.612  1.00 65.00           H
ATOM     79  HN  MET A  25      -4.947 -10.868  54.053  1.00 65.00           H
ATOM     80  N   GLU A  26      -4.324 -13.223  52.297  1.00 60.35           N
ATOM     81  CA  GLU A  26      -4.555 -14.446  51.547  1.00 60.35           C
ATOM     82  C   GLU A  26      -5.037 -14.118  50.132  1.00 60.35           C
ATOM     83  O   GLU A  26      -4.609 -14.747  49.165  1.00 60.35           O
ATOM     84  HA  GLU A  26      -3.587 -14.945  51.501  1.00 60.35           H
ATOM     85  CB  GLU A  26      -5.553 -15.352  52.270  1.00 60.35           C
ATOM     86 1HB  GLU A  26      -6.364 -14.751  52.682  1.00 60.35           H
ATOM     87 2HB  GLU A  26      -5.898 -16.133  51.592  1.00 60.35           H
ATOM     88  CG  GLU A  26      -4.890 -16.067  53.449  1.00 60.35           C
ATOM     89 1HG  GLU A  26      -4.047 -16.659  53.093  1.00 60.35           H
ATOM     90 2HG  GLU A  26      -4.490 -15.331  54.147  1.00 60.35           H
ATOM     91  CD  GLU A  26      -5.888 -16.973  54.172  1.00 60.35           C
ATOM     92  OE1 GLU A  26      -5.414 -17.879  54.891  1.00 60.35           O
ATOM     93  OE2 GLU A  26      -7.103 -16.740  53.990  1.00 60.35           O
ATOM     94  HN  GLU A  26      -4.911 -13.101  53.097  1.00 60.35           H
ATOM     95  N   ASP A  27      -5.921 -13.134  50.056  1.00 67.14           N
ATOM     96  CA  ASP A  27      -6.505 -12.750  48.782  1.00 67.14           C
ATOM     97  C   ASP A  27      -5.390 -12.337  47.818  1.00 67.14           C
ATOM     98  O   ASP A  27      -5.449 -12.642  46.628  1.00 67.14           O
ATOM     99  HA  ASP A  27      -7.048 -13.630  48.438  1.00 67.14           H
ATOM    100  CB  ASP A  27      -7.452 -11.559  48.947  1.00 67.14           C
ATOM    101 1HB  ASP A  27      -6.994 -10.813  49.596  1.00 67.14           H
ATOM    102 2HB  ASP A  27      -7.615 -11.083  47.980  1.00 67.14           H
ATOM    103  CG  ASP A  27      -8.792 -12.002  49.535  1.00 67.14           C
ATOM    104  OD1 ASP A  27      -9.090 -13.211  49.422  1.00 67.14           O
ATOM    105  OD2 ASP A  27      -9.489 -11.122  50.086  1.00 67.14           O
ATOM    106  HN  ASP A  27      -6.238 -12.604  50.843  1.00 67.14           H
ATOM    107  N   TYR A  28      -4.399 -11.651  48.369  1.00 65.76           N
ATOM    108  CA  TYR A  28      -3.290 -11.164  47.567  1.00 65.76           C
ATOM    109  C   TYR A  28      -2.361 -12.310  47.162  1.00 65.76           C
ATOM    110  O   TYR A  28      -1.848 -12.332  46.044  1.00 65.76           O
ATOM    111  HA  TYR A  28      -3.701 -10.704  46.668  1.00 65.76           H
ATOM    112  CB  TYR A  28      -2.519 -10.190  48.461  1.00 65.76           C
ATOM    113 1HB  TYR A  28      -3.194  -9.398  48.785  1.00 65.76           H
ATOM    114 2HB  TYR A  28      -2.193 -10.717  49.358  1.00 65.76           H
ATOM    115  CG  TYR A  28      -1.300  -9.558  47.786  1.00 65.76           C
ATOM    116  CD1 TYR A  28      -0.043 -10.086  47.999  1.00 65.76           C
ATOM    117  HD1 TYR A  28       0.082 -10.953  48.648  1.00 65.76           H
ATOM    118  CD2 TYR A  28      -1.458  -8.461  46.964  1.00 65.76           C
ATOM    119  HD2 TYR A  28      -2.451  -8.044  46.796  1.00 65.76           H
ATOM    120  CE1 TYR A  28       1.105  -9.491  47.364  1.00 65.76           C
ATOM    121  HE1 TYR A  28       2.103  -9.897  47.524  1.00 65.76           H
ATOM    122  CE2 TYR A  28      -0.310  -7.866  46.329  1.00 65.76           C
ATOM    123  HE2 TYR A  28      -0.421  -6.999  45.678  1.00 65.76           H
ATOM    124  CZ  TYR A  28       0.914  -8.410  46.561  1.00 65.76           C
ATOM    125  OH  TYR A  28       1.998  -7.849  45.961  1.00 65.76           O
ATOM    126  HH  TYR A  28       2.765  -8.490  45.971  1.00 65.76           H
ATOM    127  HN  TYR A  28      -4.347 -11.428  49.342  1.00 65.76           H
ATOM    128  N   VAL A  29      -2.174 -13.234  48.092  1.00 66.49           N
ATOM    129  CA  VAL A  29      -1.257 -14.341  47.874  1.00 66.49           C
ATOM    130  C   VAL A  29      -1.870 -15.314  46.865  1.00 66.49           C
ATOM    131  O   VAL A  29      -1.164 -15.869  46.025  1.00 66.49           O
ATOM    132  HA  VAL A  29      -0.340 -13.930  47.452  1.00 66.49           H
ATOM    133  CB  VAL A  29      -0.910 -15.003  49.208  1.00 66.49           C
ATOM    134  HB  VAL A  29      -1.844 -15.244  49.716  1.00 66.49           H
ATOM    135  CG1 VAL A  29      -0.144 -16.309  48.989  1.00 66.49           C
ATOM    136 1HG1 VAL A  29      -0.757 -16.997  48.407  1.00 66.49           H
ATOM    137 2HG1 VAL A  29       0.781 -16.102  48.450  1.00 66.49           H
ATOM    138 3HG1 VAL A  29       0.091 -16.760  49.954  1.00 66.49           H
ATOM    139  CG2 VAL A  29      -0.119 -14.048  50.105  1.00 66.49           C
ATOM    140 1HG2 VAL A  29       0.806 -13.763  49.606  1.00 66.49           H
ATOM    141 2HG2 VAL A  29      -0.716 -13.157  50.302  1.00 66.49           H
ATOM    142 3HG2 VAL A  29       0.115 -14.545  51.047  1.00 66.49           H
ATOM    143  HN  VAL A  29      -2.634 -13.236  48.980  1.00 66.49           H
ATOM    144  N   ASN A  30      -3.178 -15.490  46.981  1.00 61.34           N
ATOM    145  CA  ASN A  30      -3.876 -16.472  46.168  1.00 61.34           C
ATOM    146  C   ASN A  30      -4.234 -15.847  44.817  1.00 61.34           C
ATOM    147  O   ASN A  30      -4.726 -16.534  43.923  1.00 61.34           O
ATOM    148  HA  ASN A  30      -3.183 -17.307  46.070  1.00 61.34           H
ATOM    149  CB  ASN A  30      -5.175 -16.921  46.840  1.00 61.34           C
ATOM    150 1HB  ASN A  30      -5.762 -16.047  47.124  1.00 61.34           H
ATOM    151 2HB  ASN A  30      -5.776 -17.492  46.132  1.00 61.34           H
ATOM    152  CG  ASN A  30      -4.886 -17.773  48.077  1.00 61.34           C
ATOM    153  OD1 ASN A  30      -3.846 -18.399  48.202  1.00 61.34           O
ATOM    154  ND2 ASN A  30      -5.861 -17.762  48.981  1.00 61.34           N
ATOM    155 1HD2 ASN A  30      -6.690 -17.227  48.817  1.00 61.34           H
ATOM    156 2HD2 ASN A  30      -5.766 -18.290  49.826  1.00 61.34           H
ATOM    157  HN  ASN A  30      -3.758 -14.978  47.614  1.00 61.34           H
ATOM    158  N   PHE A  31      -3.972 -14.553  44.712  1.00 68.40           N
ATOM    159  CA  PHE A  31      -4.231 -13.835  43.476  1.00 68.40           C
ATOM    160  C   PHE A  31      -3.346 -14.357  42.342  1.00 68.40           C
ATOM    161  O   PHE A  31      -2.122 -14.376  42.464  1.00 68.40           O
ATOM    162  HA  PHE A  31      -5.279 -13.998  43.221  1.00 68.40           H
ATOM    163  CB  PHE A  31      -3.896 -12.365  43.733  1.00 68.40           C
ATOM    164 1HB  PHE A  31      -4.402 -12.041  44.643  1.00 68.40           H
ATOM    165 2HB  PHE A  31      -2.825 -12.273  43.915  1.00 68.40           H
ATOM    166  CG  PHE A  31      -4.286 -11.428  42.588  1.00 68.40           C
ATOM    167  CD1 PHE A  31      -3.348 -11.022  41.691  1.00 68.40           C
ATOM    168  HD1 PHE A  31      -2.317 -11.365  41.788  1.00 68.40           H
ATOM    169  CD2 PHE A  31      -5.571 -11.000  42.468  1.00 68.40           C
ATOM    170  HD2 PHE A  31      -6.324 -11.324  43.187  1.00 68.40           H
ATOM    171  CE1 PHE A  31      -3.710 -10.153  40.629  1.00 68.40           C
ATOM    172  HE1 PHE A  31      -2.958  -9.828  39.910  1.00 68.40           H
ATOM    173  CE2 PHE A  31      -5.934 -10.130  41.405  1.00 68.40           C
ATOM    174  HE2 PHE A  31      -6.964  -9.787  41.309  1.00 68.40           H
ATOM    175  CZ  PHE A  31      -4.995  -9.725  40.508  1.00 68.40           C
ATOM    176  HZ  PHE A  31      -5.273  -9.057  39.693  1.00 68.40           H
ATOM    177  HN  PHE A  31      -3.590 -13.998  45.451  1.00 68.40           H
ATOM    178  N   ASN A  32      -3.999 -14.767  41.265  1.00 61.26           N
ATOM    179  CA  ASN A  32      -3.286 -15.278  40.106  1.00 61.26           C
ATOM    180  C   ASN A  32      -2.771 -14.103  39.272  1.00 61.26           C
ATOM    181  O   ASN A  32      -3.509 -13.541  38.464  1.00 61.26           O
ATOM    182  HA  ASN A  32      -2.478 -15.886  40.512  1.00 61.26           H
ATOM    183  CB  ASN A  32      -4.206 -16.120  39.220  1.00 61.26           C
ATOM    184 1HB  ASN A  32      -4.755 -16.834  39.835  1.00 61.26           H
ATOM    185 2HB  ASN A  32      -4.945 -15.477  38.742  1.00 61.26           H
ATOM    186  CG  ASN A  32      -3.405 -16.868  38.153  1.00 61.26           C
ATOM    187  OD1 ASN A  32      -2.194 -16.756  38.057  1.00 61.26           O
ATOM    188  ND2 ASN A  32      -4.146 -17.634  37.358  1.00 61.26           N
ATOM    189 1HD2 ASN A  32      -5.137 -17.681  37.490  1.00 61.26           H
ATOM    190 2HD2 ASN A  32      -3.714 -18.163  36.628  1.00 61.26           H
ATOM    191  HN  ASN A  32      -4.995 -14.756  41.177  1.00 61.26           H
ATOM    192  N   PHE A  33      -1.509 -13.768  39.496  1.00 64.13           N
ATOM    193  CA  PHE A  33      -0.853 -12.746  38.697  1.00 64.13           C
ATOM    194  C   PHE A  33      -0.429 -13.303  37.336  1.00 64.13           C
ATOM    195  O   PHE A  33       0.752 -13.279  36.993  1.00 64.13           O
ATOM    196  HA  PHE A  33      -1.572 -11.940  38.549  1.00 64.13           H
ATOM    197  CB  PHE A  33       0.394 -12.309  39.467  1.00 64.13           C
ATOM    198 1HB  PHE A  33       0.976 -13.192  39.728  1.00 64.13           H
ATOM    199 2HB  PHE A  33       1.017 -11.698  38.813  1.00 64.13           H
ATOM    200  CG  PHE A  33       0.093 -11.520  40.743  1.00 64.13           C
ATOM    201  CD1 PHE A  33      -0.120 -10.178  40.678  1.00 64.13           C
ATOM    202  HD1 PHE A  33      -0.076  -9.665  39.718  1.00 64.13           H
ATOM    203  CD2 PHE A  33       0.038 -12.160  41.941  1.00 64.13           C
ATOM    204  HD2 PHE A  33       0.208 -13.235  41.993  1.00 64.13           H
ATOM    205  CE1 PHE A  33      -0.399  -9.446  41.862  1.00 64.13           C
ATOM    206  HE1 PHE A  33      -0.570  -8.370  41.811  1.00 64.13           H
ATOM    207  CE2 PHE A  33      -0.242 -11.428  43.125  1.00 64.13           C
ATOM    208  HE2 PHE A  33      -0.286 -11.941  44.086  1.00 64.13           H
ATOM    209  CZ  PHE A  33      -0.455 -10.086  43.061  1.00 64.13           C
ATOM    210  HZ  PHE A  33      -0.669  -9.524  43.970  1.00 64.13           H
ATOM    211  HN  PHE A  33      -0.939 -14.179  40.206  1.00 64.13           H
ATOM    212  N   THR A  34      -1.416 -13.792  36.599  1.00 63.14           N
ATOM    213  CA  THR A  34      -1.231 -14.054  35.182  1.00 63.14           C
ATOM    214  C   THR A  34      -0.745 -12.793  34.465  1.00 63.14           C
ATOM    215  O   THR A  34      -1.346 -11.729  34.597  1.00 63.14           O
ATOM    216  HA  THR A  34      -0.451 -14.807  35.070  1.00 63.14           H
ATOM    217  CB  THR A  34      -2.549 -14.599  34.627  1.00 63.14           C
ATOM    218  HB  THR A  34      -3.276 -13.798  34.494  1.00 63.14           H
ATOM    219  OG1 THR A  34      -2.920 -15.619  35.550  1.00 63.14           O
ATOM    220  HG1 THR A  34      -2.156 -16.250  35.688  1.00 63.14           H
ATOM    221  CG2 THR A  34      -2.364 -15.344  33.303  1.00 63.14           C
ATOM    222 1HG2 THR A  34      -1.688 -16.186  33.452  1.00 63.14           H
ATOM    223 2HG2 THR A  34      -1.941 -14.666  32.561  1.00 63.14           H
ATOM    224 3HG2 THR A  34      -3.329 -15.709  32.954  1.00 63.14           H
ATOM    225  HN  THR A  34      -2.325 -14.007  36.954  1.00 63.14           H
ATOM    226  N   ASP A  35       0.339 -12.955  33.721  1.00 67.25           N
ATOM    227  CA  ASP A  35       1.002 -11.818  33.106  1.00 67.25           C
ATOM    228  C   ASP A  35       0.292 -11.465  31.798  1.00 67.25           C
ATOM    229  O   ASP A  35       0.713 -11.892  30.724  1.00 67.25           O
ATOM    230  HA  ASP A  35       0.940 -11.017  33.844  1.00 67.25           H
ATOM    231  CB  ASP A  35       2.462 -12.141  32.780  1.00 67.25           C
ATOM    232 1HB  ASP A  35       2.863 -12.825  33.528  1.00 67.25           H
ATOM    233 2HB  ASP A  35       2.519 -12.651  31.819  1.00 67.25           H
ATOM    234  CG  ASP A  35       3.309 -10.867  32.740  1.00 67.25           C
ATOM    235  OD1 ASP A  35       2.728  -9.791  32.996  1.00 67.25           O
ATOM    236  OD2 ASP A  35       4.519 -11.000  32.454  1.00 67.25           O
ATOM    237  HN  ASP A  35       0.764 -13.842  33.536  1.00 67.25           H
ATOM    238  N   PHE A  36      -0.773 -10.689  31.931  1.00 81.63           N
ATOM    239  CA  PHE A  36      -1.512 -10.226  30.768  1.00 81.63           C
ATOM    240  C   PHE A  36      -0.841  -9.001  30.144  1.00 81.63           C
ATOM    241  O   PHE A  36      -1.201  -8.584  29.044  1.00 81.63           O
ATOM    242  HA  PHE A  36      -1.520 -11.042  30.045  1.00 81.63           H
ATOM    243  CB  PHE A  36      -2.910  -9.836  31.252  1.00 81.63           C
ATOM    244 1HB  PHE A  36      -2.814  -9.156  32.098  1.00 81.63           H
ATOM    245 2HB  PHE A  36      -3.418  -9.288  30.458  1.00 81.63           H
ATOM    246  CG  PHE A  36      -3.779 -11.025  31.668  1.00 81.63           C
ATOM    247  CD1 PHE A  36      -3.791 -12.156  30.913  1.00 81.63           C
ATOM    248  HD1 PHE A  36      -3.182 -12.215  30.011  1.00 81.63           H
ATOM    249  CD2 PHE A  36      -4.538 -10.951  32.794  1.00 81.63           C
ATOM    250  HD2 PHE A  36      -4.529 -10.044  33.399  1.00 81.63           H
ATOM    251  CE1 PHE A  36      -4.597 -13.259  31.299  1.00 81.63           C
ATOM    252  HE1 PHE A  36      -4.607 -14.165  30.694  1.00 81.63           H
ATOM    253  CE2 PHE A  36      -5.345 -12.054  33.180  1.00 81.63           C
ATOM    254  HE2 PHE A  36      -5.954 -11.994  34.082  1.00 81.63           H
ATOM    255  CZ  PHE A  36      -5.357 -13.185  32.425  1.00 81.63           C
ATOM    256  HZ  PHE A  36      -5.976 -14.032  32.721  1.00 81.63           H
ATOM    257  HN  PHE A  36      -1.132 -10.377  32.810  1.00 81.63           H
ATOM    258  N   TYR A  37       0.123  -8.458  30.873  1.00 86.19           N
ATOM    259  CA  TYR A  37       0.917  -7.354  30.361  1.00 86.19           C
ATOM    260  C   TYR A  37       2.106  -7.865  29.546  1.00 86.19           C
ATOM    261  O   TYR A  37       3.062  -8.402  30.104  1.00 86.19           O
ATOM    262  HA  TYR A  37       0.277  -6.750  29.718  1.00 86.19           H
ATOM    263  CB  TYR A  37       1.440  -6.607  31.590  1.00 86.19           C
ATOM    264 1HB  TYR A  37       0.607  -6.406  32.263  1.00 86.19           H
ATOM    265 2HB  TYR A  37       2.135  -7.252  32.126  1.00 86.19           H
ATOM    266  CG  TYR A  37       2.141  -5.287  31.263  1.00 86.19           C
ATOM    267  CD1 TYR A  37       3.515  -5.248  31.133  1.00 86.19           C
ATOM    268  HD1 TYR A  37       4.100  -6.158  31.264  1.00 86.19           H
ATOM    269  CD2 TYR A  37       1.400  -4.134  31.097  1.00 86.19           C
ATOM    270  HD2 TYR A  37       0.315  -4.164  31.199  1.00 86.19           H
ATOM    271  CE1 TYR A  37       4.175  -4.006  30.826  1.00 86.19           C
ATOM    272  HE1 TYR A  37       5.259  -3.962  30.721  1.00 86.19           H
ATOM    273  CE2 TYR A  37       2.060  -2.892  30.789  1.00 86.19           C
ATOM    274  HE2 TYR A  37       1.487  -1.974  30.656  1.00 86.19           H
ATOM    275  CZ  TYR A  37       3.415  -2.889  30.669  1.00 86.19           C
ATOM    276  OH  TYR A  37       4.038  -1.716  30.378  1.00 86.19           O
ATOM    277  HH  TYR A  37       5.021  -1.867  30.277  1.00 86.19           H
ATOM    278  HN  TYR A  37       0.364  -8.761  31.795  1.00 86.19           H
ATOM    279  N   CYS A  38       2.008  -7.681  28.237  1.00 89.38           N
ATOM    280  CA  CYS A  38       3.015  -8.205  27.330  1.00 89.38           C
ATOM    281  C   CYS A  38       4.049  -7.107  27.074  1.00 89.38           C
ATOM    282  O   CYS A  38       3.744  -6.097  26.441  1.00 89.38           O
ATOM    283  HA  CYS A  38       3.473  -9.059  27.830  1.00 89.38           H
ATOM    284  CB  CYS A  38       2.393  -8.717  26.029  1.00 89.38           C
ATOM    285 1HB  CYS A  38       1.578  -9.406  26.253  1.00 89.38           H
ATOM    286 2HB  CYS A  38       1.963  -7.887  25.470  1.00 89.38           H
ATOM    287  SG  CYS A  38       3.663  -9.561  25.018  1.00 89.38           S
ATOM    288  HN  CYS A  38       1.260  -7.185  27.797  1.00 89.38           H
ATOM    289  N   GLU A  39       5.251  -7.341  27.578  1.00 81.78           N
ATOM    290  CA  GLU A  39       6.384  -6.497  27.238  1.00 81.78           C
ATOM    291  C   GLU A  39       6.997  -6.942  25.909  1.00 81.78           C
ATOM    292  O   GLU A  39       7.392  -8.097  25.759  1.00 81.78           O
ATOM    293  HA  GLU A  39       5.975  -5.491  27.138  1.00 81.78           H
ATOM    294  CB  GLU A  39       7.430  -6.505  28.354  1.00 81.78           C
ATOM    295 1HB  GLU A  39       7.739  -7.530  28.560  1.00 81.78           H
ATOM    296 2HB  GLU A  39       8.259  -5.851  28.086  1.00 81.78           H
ATOM    297  CG  GLU A  39       6.847  -5.950  29.656  1.00 81.78           C
ATOM    298 1HG  GLU A  39       6.393  -4.977  29.469  1.00 81.78           H
ATOM    299 2HG  GLU A  39       6.055  -6.608  30.014  1.00 81.78           H
ATOM    300  CD  GLU A  39       7.930  -5.816  30.728  1.00 81.78           C
ATOM    301  OE1 GLU A  39       7.618  -5.213  31.777  1.00 81.78           O
ATOM    302  OE2 GLU A  39       9.046  -6.320  30.474  1.00 81.78           O
ATOM    303  HN  GLU A  39       5.457  -8.090  28.208  1.00 81.78           H
ATOM    304  N   LYS A  40       7.058  -6.002  24.977  1.00 87.64           N
ATOM    305  CA  LYS A  40       7.418  -6.327  23.608  1.00 87.64           C
ATOM    306  C   LYS A  40       8.832  -5.817  23.322  1.00 87.64           C
ATOM    307  O   LYS A  40       9.137  -5.418  22.199  1.00 87.64           O
ATOM    308  HA  LYS A  40       7.419  -7.413  23.519  1.00 87.64           H
ATOM    309  CB  LYS A  40       6.364  -5.795  22.635  1.00 87.64           C
ATOM    310 1HB  LYS A  40       6.249  -4.719  22.769  1.00 87.64           H
ATOM    311 2HB  LYS A  40       6.697  -5.953  21.609  1.00 87.64           H
ATOM    312  CG  LYS A  40       5.017  -6.488  22.853  1.00 87.64           C
ATOM    313 1HG  LYS A  40       5.155  -7.569  22.842  1.00 87.64           H
ATOM    314 2HG  LYS A  40       4.624  -6.226  23.835  1.00 87.64           H
ATOM    315  CD  LYS A  40       4.012  -6.085  21.771  1.00 87.64           C
ATOM    316 1HD  LYS A  40       3.839  -5.010  21.814  1.00 87.64           H
ATOM    317 2HD  LYS A  40       4.425  -6.303  20.787  1.00 87.64           H
ATOM    318  CE  LYS A  40       2.687  -6.828  21.951  1.00 87.64           C
ATOM    319 1HE  LYS A  40       2.867  -7.903  21.981  1.00 87.64           H
ATOM    320 2HE  LYS A  40       2.235  -6.554  22.904  1.00 87.64           H
ATOM    321  NZ  LYS A  40       1.758  -6.506  20.844  1.00 87.64           N
ATOM    322 1HZ  LYS A  40       0.919  -7.068  20.933  1.00 87.64           H
ATOM    323 2HZ  LYS A  40       1.513  -5.523  20.884  1.00 87.64           H
ATOM    324 3HZ  LYS A  40       2.207  -6.706  19.957  1.00 87.64           H
ATOM    325  HN  LYS A  40       6.866  -5.035  25.145  1.00 87.64           H
ATOM    326  N   ASN A  41       9.657  -5.845  24.358  1.00 83.00           N
ATOM    327  CA  ASN A  41      11.020  -5.353  24.243  1.00 83.00           C
ATOM    328  C   ASN A  41      11.743  -6.122  23.135  1.00 83.00           C
ATOM    329  O   ASN A  41      12.479  -5.533  22.345  1.00 83.00           O
ATOM    330  HA  ASN A  41      10.923  -4.291  24.018  1.00 83.00           H
ATOM    331  CB  ASN A  41      11.793  -5.563  25.546  1.00 83.00           C
ATOM    332 1HB  ASN A  41      11.662  -6.589  25.890  1.00 83.00           H
ATOM    333 2HB  ASN A  41      12.859  -5.420  25.368  1.00 83.00           H
ATOM    334  CG  ASN A  41      11.317  -4.592  26.629  1.00 83.00           C
ATOM    335  OD1 ASN A  41      10.912  -3.472  26.360  1.00 83.00           O
ATOM    336  ND2 ASN A  41      11.388  -5.080  27.863  1.00 83.00           N
ATOM    337 1HD2 ASN A  41      11.730  -6.008  28.015  1.00 83.00           H
ATOM    338 2HD2 ASN A  41      11.099  -4.521  28.640  1.00 83.00           H
ATOM    339  HN  ASN A  41       9.409  -6.195  25.261  1.00 83.00           H
ATOM    340  N   ASN A  42      11.509  -7.426  23.114  1.00 83.76           N
ATOM    341  CA  ASN A  42      12.170  -8.289  22.150  1.00 83.76           C
ATOM    342  C   ASN A  42      11.715  -7.913  20.738  1.00 83.76           C
ATOM    343  O   ASN A  42      12.502  -7.963  19.795  1.00 83.76           O
ATOM    344  HA  ASN A  42      13.236  -8.124  22.302  1.00 83.76           H
ATOM    345  CB  ASN A  42      11.809  -9.757  22.387  1.00 83.76           C
ATOM    346 1HB  ASN A  42      10.725  -9.875  22.380  1.00 83.76           H
ATOM    347 2HB  ASN A  42      12.201 -10.368  21.574  1.00 83.76           H
ATOM    348  CG  ASN A  42      12.372 -10.252  23.721  1.00 83.76           C
ATOM    349  OD1 ASN A  42      13.165  -9.592  24.372  1.00 83.76           O
ATOM    350  ND2 ASN A  42      11.920 -11.447  24.089  1.00 83.76           N
ATOM    351 1HD2 ASN A  42      11.270 -11.936  23.508  1.00 83.76           H
ATOM    352 2HD2 ASN A  42      12.230 -11.856  24.947  1.00 83.76           H
ATOM    353  HN  ASN A  42      10.882  -7.892  23.738  1.00 83.76           H
ATOM    354  N   VAL A  43      10.446  -7.544  20.639  1.00 91.07           N
ATOM    355  CA  VAL A  43       9.863  -7.208  19.351  1.00 91.07           C
ATOM    356  C   VAL A  43      10.507  -5.924  18.824  1.00 91.07           C
ATOM    357  O   VAL A  43      10.827  -5.826  17.640  1.00 91.07           O
ATOM    358  HA  VAL A  43      10.092  -8.023  18.664  1.00 91.07           H
ATOM    359  CB  VAL A  43       8.342  -7.106  19.475  1.00 91.07           C
ATOM    360  HB  VAL A  43       8.116  -6.290  20.163  1.00 91.07           H
ATOM    361  CG1 VAL A  43       7.702  -6.773  18.126  1.00 91.07           C
ATOM    362 1HG1 VAL A  43       8.088  -5.820  17.766  1.00 91.07           H
ATOM    363 2HG1 VAL A  43       7.942  -7.557  17.407  1.00 91.07           H
ATOM    364 3HG1 VAL A  43       6.621  -6.707  18.243  1.00 91.07           H
ATOM    365  CG2 VAL A  43       7.752  -8.391  20.060  1.00 91.07           C
ATOM    366 1HG2 VAL A  43       7.994  -9.231  19.409  1.00 91.07           H
ATOM    367 2HG2 VAL A  43       8.173  -8.566  21.050  1.00 91.07           H
ATOM    368 3HG2 VAL A  43       6.669  -8.291  20.138  1.00 91.07           H
ATOM    369  HN  VAL A  43       9.821  -7.474  21.416  1.00 91.07           H
ATOM    370  N   ARG A  44      10.679  -4.971  19.729  1.00 86.58           N
ATOM    371  CA  ARG A  44      11.273  -3.695  19.368  1.00 86.58           C
ATOM    372  C   ARG A  44      12.740  -3.885  18.976  1.00 86.58           C
ATOM    373  O   ARG A  44      13.237  -3.213  18.073  1.00 86.58           O
ATOM    374  HA  ARG A  44      10.684  -3.342  18.523  1.00 86.58           H
ATOM    375  CB  ARG A  44      11.188  -2.701  20.528  1.00 86.58           C
ATOM    376 1HB  ARG A  44      11.604  -3.151  21.429  1.00 86.58           H
ATOM    377 2HB  ARG A  44      11.791  -1.822  20.303  1.00 86.58           H
ATOM    378  CG  ARG A  44       9.739  -2.280  20.783  1.00 86.58           C
ATOM    379 1HG  ARG A  44       9.264  -2.009  19.840  1.00 86.58           H
ATOM    380 2HG  ARG A  44       9.179  -3.121  21.192  1.00 86.58           H
ATOM    381  CD  ARG A  44       9.674  -1.097  21.751  1.00 86.58           C
ATOM    382 1HD  ARG A  44      10.366  -0.317  21.433  1.00 86.58           H
ATOM    383 2HD  ARG A  44       8.675  -0.661  21.740  1.00 86.58           H
ATOM    384  NE  ARG A  44      10.014  -1.545  23.121  1.00 86.58           N
ATOM    385  HE  ARG A  44      10.981  -1.593  23.372  1.00 86.58           H
ATOM    386  CZ  ARG A  44       9.107  -1.889  24.045  1.00 86.58           C
ATOM    387  NH1 ARG A  44       7.798  -1.844  23.764  1.00 86.58           N
ATOM    388 1HH1 ARG A  44       7.491  -1.551  22.858  1.00 86.58           H
ATOM    389 2HH1 ARG A  44       7.128  -2.102  24.459  1.00 86.58           H
ATOM    390  NH2 ARG A  44       9.530  -2.280  25.255  1.00 86.58           N
ATOM    391 1HH2 ARG A  44       8.866  -2.541  25.956  1.00 86.58           H
ATOM    392 2HH2 ARG A  44      10.509  -2.312  25.457  1.00 86.58           H
ATOM    393  HN  ARG A  44      10.420  -5.061  20.690  1.00 86.58           H
ATOM    394  N   GLN A  45      13.392  -4.804  19.673  1.00 83.94           N
ATOM    395  CA  GLN A  45      14.798  -5.075  19.423  1.00 83.94           C
ATOM    396  C   GLN A  45      14.986  -5.644  18.015  1.00 83.94           C
ATOM    397  O   GLN A  45      15.894  -5.235  17.293  1.00 83.94           O
ATOM    398  HA  GLN A  45      15.298  -4.110  19.503  1.00 83.94           H
ATOM    399  CB  GLN A  45      15.369  -6.024  20.479  1.00 83.94           C
ATOM    400 1HB  GLN A  45      15.138  -5.647  21.475  1.00 83.94           H
ATOM    401 2HB  GLN A  45      14.894  -7.001  20.390  1.00 83.94           H
ATOM    402  CG  GLN A  45      16.884  -6.171  20.322  1.00 83.94           C
ATOM    403 1HG  GLN A  45      17.112  -6.592  19.343  1.00 83.94           H
ATOM    404 2HG  GLN A  45      17.354  -5.189  20.364  1.00 83.94           H
ATOM    405  CD  GLN A  45      17.464  -7.068  21.417  1.00 83.94           C
ATOM    406  OE1 GLN A  45      16.753  -7.727  22.157  1.00 83.94           O
ATOM    407  NE2 GLN A  45      18.793  -7.055  21.479  1.00 83.94           N
ATOM    408 1HE2 GLN A  45      19.317  -6.491  20.841  1.00 83.94           H
ATOM    409 2HE2 GLN A  45      19.266  -7.610  22.163  1.00 83.94           H
ATOM    410  HN  GLN A  45      12.977  -5.356  20.396  1.00 83.94           H
ATOM    411  N   PHE A  46      14.113  -6.578  17.667  1.00 92.87           N
ATOM    412  CA  PHE A  46      14.142  -7.172  16.341  1.00 92.87           C
ATOM    413  C   PHE A  46      13.923  -6.111  15.261  1.00 92.87           C
ATOM    414  O   PHE A  46      14.636  -6.084  14.259  1.00 92.87           O
ATOM    415  HA  PHE A  46      15.125  -7.624  16.210  1.00 92.87           H
ATOM    416  CB  PHE A  46      12.998  -8.187  16.281  1.00 92.87           C
ATOM    417 1HB  PHE A  46      13.160  -8.946  17.046  1.00 92.87           H
ATOM    418 2HB  PHE A  46      12.064  -7.681  16.526  1.00 92.87           H
ATOM    419  CG  PHE A  46      12.848  -8.875  14.923  1.00 92.87           C
ATOM    420  CD1 PHE A  46      11.904  -8.446  14.044  1.00 92.87           C
ATOM    421  HD1 PHE A  46      11.254  -7.611  14.307  1.00 92.87           H
ATOM    422  CD2 PHE A  46      13.659  -9.917  14.595  1.00 92.87           C
ATOM    423  HD2 PHE A  46      14.416 -10.261  15.300  1.00 92.87           H
ATOM    424  CE1 PHE A  46      11.764  -9.085  12.783  1.00 92.87           C
ATOM    425  HE1 PHE A  46      11.007  -8.741  12.079  1.00 92.87           H
ATOM    426  CE2 PHE A  46      13.520 -10.556  13.335  1.00 92.87           C
ATOM    427  HE2 PHE A  46      14.169 -11.390  13.072  1.00 92.87           H
ATOM    428  CZ  PHE A  46      12.575 -10.126  12.456  1.00 92.87           C
ATOM    429  HZ  PHE A  46      12.468 -10.617  11.488  1.00 92.87           H
ATOM    430  HN  PHE A  46      13.398  -6.929  18.272  1.00 92.87           H
ATOM    431  N   ALA A  47      12.934  -5.262  15.501  1.00 92.90           N
ATOM    432  CA  ALA A  47      12.580  -4.233  14.538  1.00 92.90           C
ATOM    433  C   ALA A  47      13.784  -3.316  14.314  1.00 92.90           C
ATOM    434  O   ALA A  47      14.055  -2.906  13.186  1.00 92.90           O
ATOM    435  HA  ALA A  47      12.331  -4.728  13.600  1.00 92.90           H
ATOM    436  CB  ALA A  47      11.351  -3.470  15.035  1.00 92.90           C
ATOM    437 1HB  ALA A  47      10.516  -4.162  15.150  1.00 92.90           H
ATOM    438 2HB  ALA A  47      11.574  -3.007  15.996  1.00 92.90           H
ATOM    439 3HB  ALA A  47      11.086  -2.699  14.312  1.00 92.90           H
ATOM    440  HN  ALA A  47      12.381  -5.270  16.334  1.00 92.90           H
ATOM    441  N   SER A  48      14.475  -3.020  15.405  1.00 91.19           N
ATOM    442  CA  SER A  48      15.541  -2.034  15.372  1.00 91.19           C
ATOM    443  C   SER A  48      16.698  -2.543  14.509  1.00 91.19           C
ATOM    444  O   SER A  48      17.480  -1.752  13.984  1.00 91.19           O
ATOM    445  HA  SER A  48      15.097  -1.143  14.929  1.00 91.19           H
ATOM    446  CB  SER A  48      16.035  -1.709  16.783  1.00 91.19           C
ATOM    447 1HB  SER A  48      16.664  -0.819  16.751  1.00 91.19           H
ATOM    448 2HB  SER A  48      15.183  -1.474  17.420  1.00 91.19           H
ATOM    449  OG  SER A  48      16.770  -2.788  17.353  1.00 91.19           O
ATOM    450  HG  SER A  48      16.345  -3.659  17.107  1.00 91.19           H
ATOM    451  HN  SER A  48      14.315  -3.441  16.298  1.00 91.19           H
ATOM    452  N   HIS A  49      16.769  -3.861  14.389  1.00 87.43           N
ATOM    453  CA  HIS A  49      17.846  -4.487  13.641  1.00 87.43           C
ATOM    454  C   HIS A  49      17.386  -4.756  12.206  1.00 87.43           C
ATOM    455  O   HIS A  49      18.152  -4.576  11.261  1.00 87.43           O
ATOM    456  HA  HIS A  49      18.669  -3.773  13.621  1.00 87.43           H
ATOM    457  CB  HIS A  49      18.339  -5.749  14.352  1.00 87.43           C
ATOM    458 1HB  HIS A  49      17.484  -6.389  14.569  1.00 87.43           H
ATOM    459 2HB  HIS A  49      18.988  -6.304  13.675  1.00 87.43           H
ATOM    460  CG  HIS A  49      19.086  -5.478  15.636  1.00 87.43           C
ATOM    461  ND1 HIS A  49      20.195  -4.652  15.698  1.00 87.43           N
ATOM    462  HD1 HIS A  49      20.605  -4.165  14.927  1.00 87.43           H
ATOM    463  CD2 HIS A  49      18.872  -5.930  16.905  1.00 87.43           C
ATOM    464  HD2 HIS A  49      18.074  -6.605  17.214  1.00 87.43           H
ATOM    465  CE1 HIS A  49      20.621  -4.618  16.952  1.00 87.43           C
ATOM    466  HE1 HIS A  49      21.478  -4.054  17.322  1.00 87.43           H
ATOM    467  NE2 HIS A  49      19.800  -5.411  17.698  1.00 87.43           N
ATOM    468  HN  HIS A  49      16.108  -4.495  14.790  1.00 87.43           H
ATOM    469  N   PHE A  50      16.137  -5.183  12.090  1.00 89.55           N
ATOM    470  CA  PHE A  50      15.652  -5.746  10.841  1.00 89.55           C
ATOM    471  C   PHE A  50      15.155  -4.647   9.900  1.00 89.55           C
ATOM    472  O   PHE A  50      15.478  -4.647   8.713  1.00 89.55           O
ATOM    473  HA  PHE A  50      16.488  -6.269  10.376  1.00 89.55           H
ATOM    474  CB  PHE A  50      14.483  -6.669  11.191  1.00 89.55           C
ATOM    475 1HB  PHE A  50      14.822  -7.410  11.914  1.00 89.55           H
ATOM    476 2HB  PHE A  50      13.703  -6.082  11.677  1.00 89.55           H
ATOM    477  CG  PHE A  50      13.879  -7.393   9.986  1.00 89.55           C
ATOM    478  CD1 PHE A  50      12.677  -6.998   9.488  1.00 89.55           C
ATOM    479  HD1 PHE A  50      12.143  -6.166   9.947  1.00 89.55           H
ATOM    480  CD2 PHE A  50      14.545  -8.431   9.412  1.00 89.55           C
ATOM    481  HD2 PHE A  50      15.509  -8.747   9.812  1.00 89.55           H
ATOM    482  CE1 PHE A  50      12.117  -7.670   8.369  1.00 89.55           C
ATOM    483  HE1 PHE A  50      11.153  -7.354   7.970  1.00 89.55           H
ATOM    484  CE2 PHE A  50      13.985  -9.102   8.294  1.00 89.55           C
ATOM    485  HE2 PHE A  50      14.519  -9.934   7.834  1.00 89.55           H
ATOM    486  CZ  PHE A  50      12.783  -8.708   7.796  1.00 89.55           C
ATOM    487  HZ  PHE A  50      12.353  -9.224   6.937  1.00 89.55           H
ATOM    488  HN  PHE A  50      15.463  -5.148  12.828  1.00 89.55           H
ATOM    489  N   LEU A  51      14.376  -3.735  10.465  1.00 92.90           N
ATOM    490  CA  LEU A  51      13.580  -2.827   9.658  1.00 92.90           C
ATOM    491  C   LEU A  51      14.495  -1.775   9.028  1.00 92.90           C
ATOM    492  O   LEU A  51      14.414  -1.515   7.828  1.00 92.90           O
ATOM    493  HA  LEU A  51      13.126  -3.413   8.859  1.00 92.90           H
ATOM    494  CB  LEU A  51      12.440  -2.233  10.488  1.00 92.90           C
ATOM    495 1HB  LEU A  51      12.872  -1.720  11.347  1.00 92.90           H
ATOM    496 2HB  LEU A  51      11.935  -1.477   9.886  1.00 92.90           H
ATOM    497  CG  LEU A  51      11.391  -3.225  10.995  1.00 92.90           C
ATOM    498  HG  LEU A  51      11.884  -3.929  11.666  1.00 92.90           H
ATOM    499  CD1 LEU A  51      10.308  -2.510  11.805  1.00 92.90           C
ATOM    500 1HD1 LEU A  51      10.763  -2.014  12.662  1.00 92.90           H
ATOM    501 2HD1 LEU A  51       9.813  -1.770  11.177  1.00 92.90           H
ATOM    502 3HD1 LEU A  51       9.575  -3.239  12.154  1.00 92.90           H
ATOM    503  CD2 LEU A  51      10.802  -4.038   9.841  1.00 92.90           C
ATOM    504 1HD2 LEU A  51      10.329  -3.364   9.126  1.00 92.90           H
ATOM    505 2HD2 LEU A  51      11.598  -4.593   9.344  1.00 92.90           H
ATOM    506 3HD2 LEU A  51      10.060  -4.735  10.229  1.00 92.90           H
ATOM    507  HN  LEU A  51      14.286  -3.613  11.454  1.00 92.90           H
ATOM    508  N   PRO A  52      15.379  -1.154   9.821  1.00 94.60           N
ATOM    509  CA  PRO A  52      16.092   0.041   9.364  1.00 94.60           C
ATOM    510  C   PRO A  52      16.791  -0.177   8.032  1.00 94.60           C
ATOM    511  O   PRO A  52      16.651   0.628   7.114  1.00 94.60           O
ATOM    512  HA  PRO A  52      15.387   0.853   9.186  1.00 94.60           H
ATOM    513  CB  PRO A  52      17.090   0.320  10.490  1.00 94.60           C
ATOM    514 1HB  PRO A  52      18.049  -0.162  10.304  1.00 94.60           H
ATOM    515 2HB  PRO A  52      17.286   1.387  10.597  1.00 94.60           H
ATOM    516  CG  PRO A  52      16.400  -0.252  11.723  1.00 94.60           C
ATOM    517 1HG  PRO A  52      17.109  -0.451  12.527  1.00 94.60           H
ATOM    518 2HG  PRO A  52      15.660   0.437  12.129  1.00 94.60           H
ATOM    519  CD  PRO A  52      15.763  -1.527  11.194  1.00 94.60           C
ATOM    520 1HD  PRO A  52      16.464  -2.362  11.201  1.00 94.60           H
ATOM    521 2HD  PRO A  52      14.905  -1.830  11.794  1.00 94.60           H
ATOM    522  N   PRO A  53      17.557  -1.268   7.896  1.00 95.36           N
ATOM    523  CA  PRO A  53      18.353  -1.484   6.685  1.00 95.36           C
ATOM    524  C   PRO A  53      17.488  -1.770   5.469  1.00 95.36           C
ATOM    525  O   PRO A  53      17.824  -1.369   4.356  1.00 95.36           O
ATOM    526  HA  PRO A  53      18.908  -0.580   6.433  1.00 95.36           H
ATOM    527  CB  PRO A  53      19.241  -2.678   7.043  1.00 95.36           C
ATOM    528 1HB  PRO A  53      19.452  -3.297   6.171  1.00 95.36           H
ATOM    529 2HB  PRO A  53      20.202  -2.357   7.445  1.00 95.36           H
ATOM    530  CG  PRO A  53      18.436  -3.425   8.069  1.00 95.36           C
ATOM    531 1HG  PRO A  53      17.725  -4.101   7.595  1.00 95.36           H
ATOM    532 2HG  PRO A  53      19.078  -4.032   8.707  1.00 95.36           H
ATOM    533  CD  PRO A  53      17.729  -2.366   8.864  1.00 95.36           C
ATOM    534 1HD  PRO A  53      16.770  -2.722   9.242  1.00 95.36           H
ATOM    535 2HD  PRO A  53      18.316  -2.053   9.727  1.00 95.36           H
ATOM    536  N   LEU A  54      16.385  -2.462   5.716  1.00 92.82           N
ATOM    537  CA  LEU A  54      15.504  -2.877   4.638  1.00 92.82           C
ATOM    538  C   LEU A  54      14.786  -1.650   4.072  1.00 92.82           C
ATOM    539  O   LEU A  54      14.632  -1.521   2.858  1.00 92.82           O
ATOM    540  HA  LEU A  54      16.127  -3.305   3.853  1.00 92.82           H
ATOM    541  CB  LEU A  54      14.556  -3.979   5.115  1.00 92.82           C
ATOM    542 1HB  LEU A  54      14.033  -3.622   6.002  1.00 92.82           H
ATOM    543 2HB  LEU A  54      13.803  -4.141   4.344  1.00 92.82           H
ATOM    544  CG  LEU A  54      15.205  -5.325   5.446  1.00 92.82           C
ATOM    545  HG  LEU A  54      15.927  -5.168   6.247  1.00 92.82           H
ATOM    546  CD1 LEU A  54      14.165  -6.321   5.963  1.00 92.82           C
ATOM    547 1HD1 LEU A  54      13.700  -5.926   6.866  1.00 92.82           H
ATOM    548 2HD1 LEU A  54      13.403  -6.479   5.200  1.00 92.82           H
ATOM    549 3HD1 LEU A  54      14.653  -7.269   6.190  1.00 92.82           H
ATOM    550  CD2 LEU A  54      15.976  -5.872   4.243  1.00 92.82           C
ATOM    551 1HD2 LEU A  54      15.292  -6.010   3.405  1.00 92.82           H
ATOM    552 2HD2 LEU A  54      16.758  -5.167   3.961  1.00 92.82           H
ATOM    553 3HD2 LEU A  54      16.427  -6.829   4.506  1.00 92.82           H
ATOM    554  HN  LEU A  54      16.092  -2.738   6.632  1.00 92.82           H
ATOM    555  N   TYR A  55      14.365  -0.780   4.978  1.00 93.42           N
ATOM    556  CA  TYR A  55      13.646   0.420   4.586  1.00 93.42           C
ATOM    557  C   TYR A  55      14.546   1.361   3.783  1.00 93.42           C
ATOM    558  O   TYR A  55      14.104   1.970   2.811  1.00 93.42           O
ATOM    559  HA  TYR A  55      12.802   0.119   3.965  1.00 93.42           H
ATOM    560  CB  TYR A  55      13.237   1.112   5.888  1.00 93.42           C
ATOM    561 1HB  TYR A  55      14.089   1.116   6.568  1.00 93.42           H
ATOM    562 2HB  TYR A  55      12.995   2.153   5.674  1.00 93.42           H
ATOM    563  CG  TYR A  55      12.045   0.460   6.591  1.00 93.42           C
ATOM    564  CD1 TYR A  55      11.471  -0.679   6.064  1.00 93.42           C
ATOM    565  HD1 TYR A  55      11.867  -1.114   5.146  1.00 93.42           H
ATOM    566  CD2 TYR A  55      11.544   1.011   7.753  1.00 93.42           C
ATOM    567  HD2 TYR A  55      11.997   1.911   8.169  1.00 93.42           H
ATOM    568  CE1 TYR A  55      10.349  -1.292   6.726  1.00 93.42           C
ATOM    569  HE1 TYR A  55       9.886  -2.191   6.320  1.00 93.42           H
ATOM    570  CE2 TYR A  55      10.421   0.398   8.415  1.00 93.42           C
ATOM    571  HE2 TYR A  55      10.015   0.823   9.333  1.00 93.42           H
ATOM    572  CZ  TYR A  55       9.879  -0.723   7.869  1.00 93.42           C
ATOM    573  OH  TYR A  55       8.820  -1.303   8.494  1.00 93.42           O
ATOM    574  HH  TYR A  55       8.472  -2.063   7.945  1.00 93.42           H
ATOM    575  HN  TYR A  55      14.507  -0.884   5.962  1.00 93.42           H
ATOM    576  N   TRP A  56      15.794   1.451   4.221  1.00 92.07           N
ATOM    577  CA  TRP A  56      16.770   2.279   3.533  1.00 92.07           C
ATOM    578  C   TRP A  56      16.967   1.709   2.127  1.00 92.07           C
ATOM    579  O   TRP A  56      17.026   2.458   1.153  1.00 92.07           O
ATOM    580  HA  TRP A  56      16.367   3.289   3.473  1.00 92.07           H
ATOM    581  CB  TRP A  56      18.073   2.366   4.330  1.00 92.07           C
ATOM    582 1HB  TRP A  56      18.284   1.391   4.771  1.00 92.07           H
ATOM    583 2HB  TRP A  56      18.892   2.589   3.646  1.00 92.07           H
ATOM    584  CG  TRP A  56      18.055   3.418   5.441  1.00 92.07           C
ATOM    585  CD1 TRP A  56      18.153   3.225   6.763  1.00 92.07           C
ATOM    586  HD1 TRP A  56      18.264   2.248   7.233  1.00 92.07           H
ATOM    587  CD2 TRP A  56      17.925   4.846   5.270  1.00 92.07           C
ATOM    588  NE1 TRP A  56      18.097   4.418   7.454  1.00 92.07           N
ATOM    589  HE1 TRP A  56      18.149   4.530   8.447  1.00 92.07           H
ATOM    590  CE2 TRP A  56      17.953   5.435   6.518  1.00 92.07           C
ATOM    591  CE3 TRP A  56      17.788   5.613   4.100  1.00 92.07           C
ATOM    592  HE3 TRP A  56      17.763   5.172   3.104  1.00 92.07           H
ATOM    593  CZ2 TRP A  56      17.850   6.817   6.715  1.00 92.07           C
ATOM    594  HZ2 TRP A  56      17.875   7.258   7.712  1.00 92.07           H
ATOM    595  CZ3 TRP A  56      17.686   6.993   4.315  1.00 92.07           C
ATOM    596  HZ3 TRP A  56      17.577   7.635   3.441  1.00 92.07           H
ATOM    597  CH2 TRP A  56      17.712   7.602   5.564  1.00 92.07           C
ATOM    598  HH2 TRP A  56      17.627   8.685   5.647  1.00 92.07           H
ATOM    599  HN  TRP A  56      16.140   0.971   5.027  1.00 92.07           H
ATOM    600  N   LEU A  57      17.063   0.389   2.066  1.00 92.56           N
ATOM    601  CA  LEU A  57      17.265  -0.288   0.796  1.00 92.56           C
ATOM    602  C   LEU A  57      16.086   0.012  -0.131  1.00 92.56           C
ATOM    603  O   LEU A  57      16.280   0.411  -1.278  1.00 92.56           O
ATOM    604  HA  LEU A  57      18.170   0.122   0.348  1.00 92.56           H
ATOM    605  CB  LEU A  57      17.507  -1.783   1.019  1.00 92.56           C
ATOM    606 1HB  LEU A  57      18.380  -1.897   1.662  1.00 92.56           H
ATOM    607 2HB  LEU A  57      16.655  -2.191   1.562  1.00 92.56           H
ATOM    608  CG  LEU A  57      17.724  -2.622  -0.241  1.00 92.56           C
ATOM    609  HG  LEU A  57      16.891  -2.440  -0.921  1.00 92.56           H
ATOM    610  CD1 LEU A  57      19.002  -2.200  -0.969  1.00 92.56           C
ATOM    611 1HD1 LEU A  57      18.927  -1.151  -1.256  1.00 92.56           H
ATOM    612 2HD1 LEU A  57      19.858  -2.335  -0.308  1.00 92.56           H
ATOM    613 3HD1 LEU A  57      19.132  -2.813  -1.861  1.00 92.56           H
ATOM    614  CD2 LEU A  57      17.719  -4.117   0.088  1.00 92.56           C
ATOM    615 1HD2 LEU A  57      18.519  -4.336   0.795  1.00 92.56           H
ATOM    616 2HD2 LEU A  57      16.759  -4.388   0.528  1.00 92.56           H
ATOM    617 3HD2 LEU A  57      17.875  -4.690  -0.826  1.00 92.56           H
ATOM    618  HN  LEU A  57      17.004  -0.213   2.862  1.00 92.56           H
ATOM    619  N   VAL A  58      14.890  -0.191   0.400  1.00 94.77           N
ATOM    620  CA  VAL A  58      13.681  -0.013  -0.386  1.00 94.77           C
ATOM    621  C   VAL A  58      13.606   1.435  -0.876  1.00 94.77           C
ATOM    622  O   VAL A  58      13.268   1.687  -2.031  1.00 94.77           O
ATOM    623  HA  VAL A  58      13.751  -0.672  -1.252  1.00 94.77           H
ATOM    624  CB  VAL A  58      12.458  -0.432   0.431  1.00 94.77           C
ATOM    625  HB  VAL A  58      12.479   0.118   1.372  1.00 94.77           H
ATOM    626  CG1 VAL A  58      11.162  -0.069  -0.296  1.00 94.77           C
ATOM    627 1HG1 VAL A  58      11.124   1.009  -0.454  1.00 94.77           H
ATOM    628 2HG1 VAL A  58      11.130  -0.579  -1.259  1.00 94.77           H
ATOM    629 3HG1 VAL A  58      10.308  -0.378   0.307  1.00 94.77           H
ATOM    630  CG2 VAL A  58      12.503  -1.926   0.759  1.00 94.77           C
ATOM    631 1HG2 VAL A  58      12.518  -2.500  -0.168  1.00 94.77           H
ATOM    632 2HG2 VAL A  58      13.401  -2.144   1.336  1.00 94.77           H
ATOM    633 3HG2 VAL A  58      11.622  -2.197   1.340  1.00 94.77           H
ATOM    634  HN  VAL A  58      14.739  -0.473   1.348  1.00 94.77           H
ATOM    635  N   PHE A  59      13.926   2.349   0.029  1.00 95.59           N
ATOM    636  CA  PHE A  59      13.862   3.766  -0.285  1.00 95.59           C
ATOM    637  C   PHE A  59      14.772   4.108  -1.467  1.00 95.59           C
ATOM    638  O   PHE A  59      14.331   4.721  -2.438  1.00 95.59           O
ATOM    639  HA  PHE A  59      12.829   3.994  -0.547  1.00 95.59           H
ATOM    640  CB  PHE A  59      14.350   4.521   0.953  1.00 95.59           C
ATOM    641 1HB  PHE A  59      13.642   4.362   1.766  1.00 95.59           H
ATOM    642 2HB  PHE A  59      15.302   4.097   1.273  1.00 95.59           H
ATOM    643  CG  PHE A  59      14.526   6.025   0.736  1.00 95.59           C
ATOM    644  CD1 PHE A  59      15.772   6.570   0.732  1.00 95.59           C
ATOM    645  HD1 PHE A  59      16.646   5.935   0.883  1.00 95.59           H
ATOM    646  CD2 PHE A  59      13.437   6.817   0.548  1.00 95.59           C
ATOM    647  HD2 PHE A  59      12.438   6.380   0.552  1.00 95.59           H
ATOM    648  CE1 PHE A  59      15.936   7.966   0.531  1.00 95.59           C
ATOM    649  HE1 PHE A  59      16.934   8.403   0.527  1.00 95.59           H
ATOM    650  CE2 PHE A  59      13.601   8.213   0.347  1.00 95.59           C
ATOM    651  HE2 PHE A  59      12.727   8.848   0.196  1.00 95.59           H
ATOM    652  CZ  PHE A  59      14.846   8.758   0.342  1.00 95.59           C
ATOM    653  HZ  PHE A  59      14.972   9.830   0.187  1.00 95.59           H
ATOM    654  HN  PHE A  59      14.223   2.135   0.959  1.00 95.59           H
ATOM    655  N   ILE A  60      16.026   3.696  -1.346  1.00 93.76           N
ATOM    656  CA  ILE A  60      17.038   4.087  -2.312  1.00 93.76           C
ATOM    657  C   ILE A  60      16.648   3.560  -3.694  1.00 93.76           C
ATOM    658  O   ILE A  60      16.595   4.321  -4.660  1.00 93.76           O
ATOM    659  HA  ILE A  60      17.052   5.176  -2.348  1.00 93.76           H
ATOM    660  CB  ILE A  60      18.424   3.632  -1.849  1.00 93.76           C
ATOM    661  HB  ILE A  60      18.362   2.581  -1.567  1.00 93.76           H
ATOM    662  CG1 ILE A  60      18.870   4.408  -0.608  1.00 93.76           C
ATOM    663 1HG1 ILE A  60      19.113   5.433  -0.885  1.00 93.76           H
ATOM    664 2HG1 ILE A  60      18.050   4.457   0.108  1.00 93.76           H
ATOM    665  CG2 ILE A  60      19.443   3.734  -2.986  1.00 93.76           C
ATOM    666 1HG2 ILE A  60      19.126   3.102  -3.816  1.00 93.76           H
ATOM    667 2HG2 ILE A  60      19.509   4.769  -3.322  1.00 93.76           H
ATOM    668 3HG2 ILE A  60      20.419   3.405  -2.630  1.00 93.76           H
ATOM    669  CD1 ILE A  60      20.086   3.747   0.044  1.00 93.76           C
ATOM    670 1HD1 ILE A  60      19.831   2.729   0.341  1.00 93.76           H
ATOM    671 2HD1 ILE A  60      20.911   3.722  -0.668  1.00 93.76           H
ATOM    672 3HD1 ILE A  60      20.382   4.319   0.924  1.00 93.76           H
ATOM    673  HN  ILE A  60      16.352   3.107  -0.606  1.00 93.76           H
ATOM    674  N   VAL A  61      16.385   2.263  -3.746  1.00 93.75           N
ATOM    675  CA  VAL A  61      16.130   1.601  -5.014  1.00 93.75           C
ATOM    676  C   VAL A  61      14.825   2.134  -5.610  1.00 93.75           C
ATOM    677  O   VAL A  61      14.749   2.400  -6.808  1.00 93.75           O
ATOM    678  HA  VAL A  61      16.951   1.851  -5.687  1.00 93.75           H
ATOM    679  CB  VAL A  61      16.123   0.083  -4.820  1.00 93.75           C
ATOM    680  HB  VAL A  61      15.366  -0.155  -4.072  1.00 93.75           H
ATOM    681  CG1 VAL A  61      15.744  -0.634  -6.117  1.00 93.75           C
ATOM    682 1HG1 VAL A  61      14.749  -0.317  -6.431  1.00 93.75           H
ATOM    683 2HG1 VAL A  61      16.467  -0.385  -6.894  1.00 93.75           H
ATOM    684 3HG1 VAL A  61      15.746  -1.711  -5.951  1.00 93.75           H
ATOM    685  CG2 VAL A  61      17.473  -0.409  -4.295  1.00 93.75           C
ATOM    686 1HG2 VAL A  61      18.256  -0.152  -5.009  1.00 93.75           H
ATOM    687 2HG2 VAL A  61      17.685   0.065  -3.337  1.00 93.75           H
ATOM    688 3HG2 VAL A  61      17.440  -1.491  -4.166  1.00 93.75           H
ATOM    689  HN  VAL A  61      16.344   1.668  -2.943  1.00 93.75           H
ATOM    690  N   GLY A  62      13.831   2.273  -4.745  1.00 95.30           N
ATOM    691  CA  GLY A  62      12.499   2.645  -5.190  1.00 95.30           C
ATOM    692  C   GLY A  62      12.469   4.095  -5.679  1.00 95.30           C
ATOM    693  O   GLY A  62      11.847   4.398  -6.696  1.00 95.30           O
ATOM    694 1HA  GLY A  62      12.181   1.980  -5.993  1.00 95.30           H
ATOM    695 2HA  GLY A  62      11.790   2.519  -4.372  1.00 95.30           H
ATOM    696  HN  GLY A  62      13.924   2.138  -3.759  1.00 95.30           H
ATOM    697  N   ALA A  63      13.148   4.952  -4.931  1.00 95.35           N
ATOM    698  CA  ALA A  63      13.166   6.370  -5.247  1.00 95.35           C
ATOM    699  C   ALA A  63      13.798   6.573  -6.625  1.00 95.35           C
ATOM    700  O   ALA A  63      13.275   7.323  -7.448  1.00 95.35           O
ATOM    701  HA  ALA A  63      12.133   6.717  -5.276  1.00 95.35           H
ATOM    702  CB  ALA A  63      13.911   7.129  -4.147  1.00 95.35           C
ATOM    703 1HB  ALA A  63      13.405   6.976  -3.194  1.00 95.35           H
ATOM    704 2HB  ALA A  63      14.934   6.759  -4.079  1.00 95.35           H
ATOM    705 3HB  ALA A  63      13.924   8.193  -4.384  1.00 95.35           H
ATOM    706  HN  ALA A  63      13.678   4.692  -4.124  1.00 95.35           H
ATOM    707  N   LEU A  64      14.915   5.891  -6.835  1.00 89.77           N
ATOM    708  CA  LEU A  64      15.622   5.984  -8.101  1.00 89.77           C
ATOM    709  C   LEU A  64      14.727   5.446  -9.220  1.00 89.77           C
ATOM    710  O   LEU A  64      14.586   6.079 -10.265  1.00 89.77           O
ATOM    711  HA  LEU A  64      15.815   7.039  -8.291  1.00 89.77           H
ATOM    712  CB  LEU A  64      16.979   5.284  -8.010  1.00 89.77           C
ATOM    713 1HB  LEU A  64      16.822   4.280  -7.614  1.00 89.77           H
ATOM    714 2HB  LEU A  64      17.376   5.170  -9.019  1.00 89.77           H
ATOM    715  CG  LEU A  64      18.037   5.980  -7.151  1.00 89.77           C
ATOM    716  HG  LEU A  64      17.609   6.164  -6.165  1.00 89.77           H
ATOM    717  CD1 LEU A  64      19.260   5.084  -6.954  1.00 89.77           C
ATOM    718 1HD1 LEU A  64      18.959   4.161  -6.457  1.00 89.77           H
ATOM    719 2HD1 LEU A  64      19.698   4.847  -7.924  1.00 89.77           H
ATOM    720 3HD1 LEU A  64      19.996   5.603  -6.340  1.00 89.77           H
ATOM    721  CD2 LEU A  64      18.412   7.341  -7.741  1.00 89.77           C
ATOM    722 1HD2 LEU A  64      18.813   7.204  -8.745  1.00 89.77           H
ATOM    723 2HD2 LEU A  64      17.526   7.974  -7.786  1.00 89.77           H
ATOM    724 3HD2 LEU A  64      19.165   7.815  -7.111  1.00 89.77           H
ATOM    725  HN  LEU A  64      15.336   5.286  -6.160  1.00 89.77           H
ATOM    726  N   GLY A  65      14.145   4.284  -8.962  1.00 93.09           N
ATOM    727  CA  GLY A  65      13.395   3.579  -9.988  1.00 93.09           C
ATOM    728  C   GLY A  65      12.175   4.389 -10.429  1.00 93.09           C
ATOM    729  O   GLY A  65      11.977   4.621 -11.621  1.00 93.09           O
ATOM    730 1HA  GLY A  65      14.038   3.387 -10.847  1.00 93.09           H
ATOM    731 2HA  GLY A  65      13.074   2.610  -9.607  1.00 93.09           H
ATOM    732  HN  GLY A  65      14.180   3.826  -8.074  1.00 93.09           H
ATOM    733  N   ASN A  66      11.388   4.797  -9.444  1.00 90.90           N
ATOM    734  CA  ASN A  66      10.123   5.457  -9.721  1.00 90.90           C
ATOM    735  C   ASN A  66      10.394   6.838 -10.321  1.00 90.90           C
ATOM    736  O   ASN A  66       9.660   7.294 -11.196  1.00 90.90           O
ATOM    737  HA  ASN A  66       9.601   4.797 -10.414  1.00 90.90           H
ATOM    738  CB  ASN A  66       9.310   5.650  -8.440  1.00 90.90           C
ATOM    739 1HB  ASN A  66       9.964   5.990  -7.637  1.00 90.90           H
ATOM    740 2HB  ASN A  66       8.563   6.429  -8.593  1.00 90.90           H
ATOM    741  CG  ASN A  66       8.621   4.348  -8.027  1.00 90.90           C
ATOM    742  OD1 ASN A  66       7.732   3.846  -8.695  1.00 90.90           O
ATOM    743  ND2 ASN A  66       9.079   3.831  -6.890  1.00 90.90           N
ATOM    744 1HD2 ASN A  66       9.810   4.293  -6.389  1.00 90.90           H
ATOM    745 2HD2 ASN A  66       8.691   2.979  -6.536  1.00 90.90           H
ATOM    746  HN  ASN A  66      11.601   4.683  -8.474  1.00 90.90           H
ATOM    747  N   SER A  67      11.451   7.466  -9.827  1.00 91.33           N
ATOM    748  CA  SER A  67      11.873   8.752 -10.355  1.00 91.33           C
ATOM    749  C   SER A  67      12.200   8.624 -11.845  1.00 91.33           C
ATOM    750  O   SER A  67      11.894   9.520 -12.630  1.00 91.33           O
ATOM    751  HA  SER A  67      11.023   9.418 -10.206  1.00 91.33           H
ATOM    752  CB  SER A  67      13.083   9.292  -9.591  1.00 91.33           C
ATOM    753 1HB  SER A  67      13.903   8.577  -9.658  1.00 91.33           H
ATOM    754 2HB  SER A  67      13.426  10.215 -10.059  1.00 91.33           H
ATOM    755  OG  SER A  67      12.782   9.539  -8.220  1.00 91.33           O
ATOM    756  HG  SER A  67      13.293   8.906  -7.638  1.00 91.33           H
ATOM    757  HN  SER A  67      12.014   7.110  -9.081  1.00 91.33           H
ATOM    758  N   LEU A  68      12.817   7.503 -12.188  1.00 86.19           N
ATOM    759  CA  LEU A  68      13.192   7.248 -13.569  1.00 86.19           C
ATOM    760  C   LEU A  68      11.928   7.060 -14.409  1.00 86.19           C
ATOM    761  O   LEU A  68      11.853   7.538 -15.540  1.00 86.19           O
ATOM    762  HA  LEU A  68      13.720   8.130 -13.932  1.00 86.19           H
ATOM    763  CB  LEU A  68      14.166   6.071 -13.651  1.00 86.19           C
ATOM    764 1HB  LEU A  68      14.911   6.186 -12.863  1.00 86.19           H
ATOM    765 2HB  LEU A  68      13.616   5.154 -13.438  1.00 86.19           H
ATOM    766  CG  LEU A  68      14.896   5.896 -14.984  1.00 86.19           C
ATOM    767  HG  LEU A  68      14.162   5.959 -15.786  1.00 86.19           H
ATOM    768  CD1 LEU A  68      15.907   7.024 -15.207  1.00 86.19           C
ATOM    769 1HD1 LEU A  68      15.386   7.981 -15.216  1.00 86.19           H
ATOM    770 2HD1 LEU A  68      16.642   7.017 -14.402  1.00 86.19           H
ATOM    771 3HD1 LEU A  68      16.412   6.875 -16.161  1.00 86.19           H
ATOM    772  CD2 LEU A  68      15.549   4.516 -15.075  1.00 86.19           C
ATOM    773 1HD2 LEU A  68      16.268   4.399 -14.264  1.00 86.19           H
ATOM    774 2HD2 LEU A  68      14.782   3.745 -14.993  1.00 86.19           H
ATOM    775 3HD2 LEU A  68      16.061   4.418 -16.032  1.00 86.19           H
ATOM    776  HN  LEU A  68      13.060   6.778 -11.543  1.00 86.19           H
ATOM    777  N   VAL A  69      10.965   6.362 -13.824  1.00 89.07           N
ATOM    778  CA  VAL A  69       9.706   6.107 -14.504  1.00 89.07           C
ATOM    779  C   VAL A  69       9.054   7.440 -14.876  1.00 89.07           C
ATOM    780  O   VAL A  69       8.658   7.644 -16.023  1.00 89.07           O
ATOM    781  HA  VAL A  69       9.932   5.560 -15.420  1.00 89.07           H
ATOM    782  CB  VAL A  69       8.810   5.225 -13.633  1.00 89.07           C
ATOM    783  HB  VAL A  69       8.738   5.689 -12.649  1.00 89.07           H
ATOM    784  CG1 VAL A  69       7.398   5.135 -14.215  1.00 89.07           C
ATOM    785 1HG1 VAL A  69       6.962   6.133 -14.266  1.00 89.07           H
ATOM    786 2HG1 VAL A  69       7.443   4.706 -15.215  1.00 89.07           H
ATOM    787 3HG1 VAL A  69       6.781   4.502 -13.576  1.00 89.07           H
ATOM    788  CG2 VAL A  69       9.419   3.833 -13.453  1.00 89.07           C
ATOM    789 1HG2 VAL A  69       9.535   3.359 -14.428  1.00 89.07           H
ATOM    790 2HG2 VAL A  69      10.394   3.922 -12.974  1.00 89.07           H
ATOM    791 3HG2 VAL A  69       8.761   3.227 -12.830  1.00 89.07           H
ATOM    792  HN  VAL A  69      11.035   5.975 -12.905  1.00 89.07           H
ATOM    793  N   ILE A  70       8.961   8.314 -13.884  1.00 89.76           N
ATOM    794  CA  ILE A  70       8.302   9.595 -14.075  1.00 89.76           C
ATOM    795  C   ILE A  70       9.015  10.371 -15.184  1.00 89.76           C
ATOM    796  O   ILE A  70       8.368  10.971 -16.041  1.00 89.76           O
ATOM    797  HA  ILE A  70       7.281   9.392 -14.397  1.00 89.76           H
ATOM    798  CB  ILE A  70       8.217  10.356 -12.750  1.00 89.76           C
ATOM    799  HB  ILE A  70       9.214  10.392 -12.312  1.00 89.76           H
ATOM    800  CG1 ILE A  70       7.312   9.625 -11.755  1.00 89.76           C
ATOM    801 1HG1 ILE A  70       6.269   9.753 -12.045  1.00 89.76           H
ATOM    802 2HG1 ILE A  70       7.522   8.556 -11.785  1.00 89.76           H
ATOM    803  CG2 ILE A  70       7.770  11.802 -12.976  1.00 89.76           C
ATOM    804 1HG2 ILE A  70       8.487  12.307 -13.623  1.00 89.76           H
ATOM    805 2HG2 ILE A  70       6.787  11.809 -13.447  1.00 89.76           H
ATOM    806 3HG2 ILE A  70       7.718  12.320 -12.018  1.00 89.76           H
ATOM    807  CD1 ILE A  70       7.521  10.153 -10.335  1.00 89.76           C
ATOM    808 1HD1 ILE A  70       8.559  10.001 -10.039  1.00 89.76           H
ATOM    809 2HD1 ILE A  70       7.286  11.217 -10.304  1.00 89.76           H
ATOM    810 3HD1 ILE A  70       6.866   9.617  -9.648  1.00 89.76           H
ATOM    811  HN  ILE A  70       9.326   8.159 -12.966  1.00 89.76           H
ATOM    812  N   LEU A  71      10.338  10.333 -15.133  1.00 84.95           N
ATOM    813  CA  LEU A  71      11.146  11.076 -16.085  1.00 84.95           C
ATOM    814  C   LEU A  71      10.843  10.580 -17.500  1.00 84.95           C
ATOM    815  O   LEU A  71      10.665  11.381 -18.417  1.00 84.95           O
ATOM    816  HA  LEU A  71      10.852  12.123 -16.015  1.00 84.95           H
ATOM    817  CB  LEU A  71      12.627  10.995 -15.709  1.00 84.95           C
ATOM    818 1HB  LEU A  71      12.728  11.246 -14.653  1.00 84.95           H
ATOM    819 2HB  LEU A  71      12.955   9.962 -15.825  1.00 84.95           H
ATOM    820  CG  LEU A  71      13.572  11.894 -16.510  1.00 84.95           C
ATOM    821  HG  LEU A  71      13.232  11.910 -17.545  1.00 84.95           H
ATOM    822  CD1 LEU A  71      13.526  13.334 -15.996  1.00 84.95           C
ATOM    823 1HD1 LEU A  71      12.511  13.721 -16.091  1.00 84.95           H
ATOM    824 2HD1 LEU A  71      13.827  13.356 -14.949  1.00 84.95           H
ATOM    825 3HD1 LEU A  71      14.207  13.951 -16.583  1.00 84.95           H
ATOM    826  CD2 LEU A  71      14.994  11.330 -16.511  1.00 84.95           C
ATOM    827 1HD2 LEU A  71      15.360  11.264 -15.486  1.00 84.95           H
ATOM    828 2HD2 LEU A  71      14.992  10.337 -16.960  1.00 84.95           H
ATOM    829 3HD2 LEU A  71      15.645  11.988 -17.087  1.00 84.95           H
ATOM    830  HN  LEU A  71      10.857   9.808 -14.457  1.00 84.95           H
ATOM    831  N   VAL A  72      10.793   9.263 -17.634  1.00 85.17           N
ATOM    832  CA  VAL A  72      10.616   8.649 -18.939  1.00 85.17           C
ATOM    833  C   VAL A  72       9.276   9.094 -19.529  1.00 85.17           C
ATOM    834  O   VAL A  72       9.201   9.460 -20.701  1.00 85.17           O
ATOM    835  HA  VAL A  72      11.419   9.008 -19.583  1.00 85.17           H
ATOM    836  CB  VAL A  72      10.743   7.129 -18.824  1.00 85.17           C
ATOM    837  HB  VAL A  72      10.071   6.795 -18.033  1.00 85.17           H
ATOM    838  CG1 VAL A  72      10.318   6.443 -20.123  1.00 85.17           C
ATOM    839 1HG1 VAL A  72       9.279   6.691 -20.342  1.00 85.17           H
ATOM    840 2HG1 VAL A  72      10.953   6.786 -20.940  1.00 85.17           H
ATOM    841 3HG1 VAL A  72      10.418   5.363 -20.014  1.00 85.17           H
ATOM    842  CG2 VAL A  72      12.166   6.726 -18.431  1.00 85.17           C
ATOM    843 1HG2 VAL A  72      12.866   7.079 -19.189  1.00 85.17           H
ATOM    844 2HG2 VAL A  72      12.418   7.172 -17.469  1.00 85.17           H
ATOM    845 3HG2 VAL A  72      12.229   5.641 -18.356  1.00 85.17           H
ATOM    846  HN  VAL A  72      10.871   8.620 -16.872  1.00 85.17           H
ATOM    847  N   TYR A  73       8.251   9.046 -18.691  1.00 81.66           N
ATOM    848  CA  TYR A  73       6.909   9.388 -19.130  1.00 81.66           C
ATOM    849  C   TYR A  73       6.803  10.877 -19.462  1.00 81.66           C
ATOM    850  O   TYR A  73       6.067  11.264 -20.369  1.00 81.66           O
ATOM    851  HA  TYR A  73       6.690   8.807 -20.026  1.00 81.66           H
ATOM    852  CB  TYR A  73       5.987   9.073 -17.950  1.00 81.66           C
ATOM    853 1HB  TYR A  73       6.557   9.154 -17.025  1.00 81.66           H
ATOM    854 2HB  TYR A  73       5.200   9.827 -17.906  1.00 81.66           H
ATOM    855  CG  TYR A  73       5.343   7.687 -18.016  1.00 81.66           C
ATOM    856  CD1 TYR A  73       4.396   7.411 -18.981  1.00 81.66           C
ATOM    857  HD1 TYR A  73       4.108   8.181 -19.697  1.00 81.66           H
ATOM    858  CD2 TYR A  73       5.708   6.713 -17.109  1.00 81.66           C
ATOM    859  HD2 TYR A  73       6.455   6.931 -16.346  1.00 81.66           H
ATOM    860  CE1 TYR A  73       3.790   6.107 -19.043  1.00 81.66           C
ATOM    861  HE1 TYR A  73       3.041   5.876 -19.801  1.00 81.66           H
ATOM    862  CE2 TYR A  73       5.101   5.408 -17.171  1.00 81.66           C
ATOM    863  HE2 TYR A  73       5.381   4.630 -16.461  1.00 81.66           H
ATOM    864  CZ  TYR A  73       4.172   5.170 -18.135  1.00 81.66           C
ATOM    865  OH  TYR A  73       3.600   3.937 -18.194  1.00 81.66           O
ATOM    866  HH  TYR A  73       2.997   3.878 -18.989  1.00 81.66           H
ATOM    867  HN  TYR A  73       8.327   8.782 -17.729  1.00 81.66           H
ATOM    868  N   TRP A  74       7.548  11.673 -18.709  1.00 72.52           N
ATOM    869  CA  TRP A  74       7.457  13.118 -18.830  1.00 72.52           C
ATOM    870  C   TRP A  74       8.019  13.515 -20.197  1.00 72.52           C
ATOM    871  O   TRP A  74       7.371  14.237 -20.953  1.00 72.52           O
ATOM    872  HA  TRP A  74       6.404  13.393 -18.767  1.00 72.52           H
ATOM    873  CB  TRP A  74       8.169  13.812 -17.668  1.00 72.52           C
ATOM    874 1HB  TRP A  74       7.804  13.393 -16.730  1.00 72.52           H
ATOM    875 2HB  TRP A  74       9.235  13.589 -17.723  1.00 72.52           H
ATOM    876  CG  TRP A  74       7.981  15.330 -17.639  1.00 72.52           C
ATOM    877  CD1 TRP A  74       8.750  16.268 -18.209  1.00 72.52           C
ATOM    878  HD1 TRP A  74       9.647  16.055 -18.791  1.00 72.52           H
ATOM    879  CD2 TRP A  74       6.920  16.053 -16.980  1.00 72.52           C
ATOM    880  NE1 TRP A  74       8.264  17.536 -17.967  1.00 72.52           N
ATOM    881  HE1 TRP A  74       8.665  18.395 -18.288  1.00 72.52           H
ATOM    882  CE2 TRP A  74       7.116  17.401 -17.196  1.00 72.52           C
ATOM    883  CE3 TRP A  74       5.830  15.582 -16.227  1.00 72.52           C
ATOM    884  HE3 TRP A  74       5.653  14.522 -16.042  1.00 72.52           H
ATOM    885  CZ2 TRP A  74       6.262  18.390 -16.692  1.00 72.52           C
ATOM    886  HZ2 TRP A  74       6.439  19.450 -16.877  1.00 72.52           H
ATOM    887  CZ3 TRP A  74       4.986  16.583 -15.730  1.00 72.52           C
ATOM    888  HZ3 TRP A  74       4.125  16.272 -15.138  1.00 72.52           H
ATOM    889  CH2 TRP A  74       5.170  17.945 -15.938  1.00 72.52           C
ATOM    890  HH2 TRP A  74       4.467  18.663 -15.517  1.00 72.52           H
ATOM    891  HN  TRP A  74       8.203  11.347 -18.028  1.00 72.52           H
ATOM    892  N   TYR A  75       9.218  13.024 -20.473  1.00 70.63           N
ATOM    893  CA  TYR A  75      10.010  13.555 -21.570  1.00 70.63           C
ATOM    894  C   TYR A  75       9.799  12.735 -22.845  1.00 70.63           C
ATOM    895  O   TYR A  75       9.885  13.267 -23.950  1.00 70.63           O
ATOM    896  HA  TYR A  75       9.690  14.581 -21.750  1.00 70.63           H
ATOM    897  CB  TYR A  75      11.471  13.431 -21.134  1.00 70.63           C
ATOM    898 1HB  TYR A  75      11.608  12.479 -20.621  1.00 70.63           H
ATOM    899 2HB  TYR A  75      12.104  13.409 -22.021  1.00 70.63           H
ATOM    900  CG  TYR A  75      11.944  14.561 -20.216  1.00 70.63           C
ATOM    901  CD1 TYR A  75      12.300  15.782 -20.752  1.00 70.63           C
ATOM    902  HD1 TYR A  75      12.244  15.942 -21.829  1.00 70.63           H
ATOM    903  CD2 TYR A  75      12.015  14.358 -18.853  1.00 70.63           C
ATOM    904  HD2 TYR A  75      11.734  13.393 -18.430  1.00 70.63           H
ATOM    905  CE1 TYR A  75      12.745  16.844 -19.888  1.00 70.63           C
ATOM    906  HE1 TYR A  75      13.029  17.814 -20.298  1.00 70.63           H
ATOM    907  CE2 TYR A  75      12.460  15.421 -17.989  1.00 70.63           C
ATOM    908  HE2 TYR A  75      12.521  15.274 -16.911  1.00 70.63           H
ATOM    909  CZ  TYR A  75      12.803  16.611 -18.550  1.00 70.63           C
ATOM    910  OH  TYR A  75      13.223  17.615 -17.734  1.00 70.63           O
ATOM    911  HH  TYR A  75      13.408  18.438 -18.271  1.00 70.63           H
ATOM    912  HN  TYR A  75       9.649  12.279 -19.963  1.00 70.63           H
ATOM    913  N   CYS A  76       9.528  11.453 -22.648  1.00 69.82           N
ATOM    914  CA  CYS A  76       9.643  10.489 -23.729  1.00 69.82           C
ATOM    915  C   CYS A  76       8.251   9.925 -24.019  1.00 69.82           C
ATOM    916  O   CYS A  76       7.678  10.189 -25.075  1.00 69.82           O
ATOM    917  HA  CYS A  76      10.029  11.031 -24.592  1.00 69.82           H
ATOM    918  CB  CYS A  76      10.648   9.385 -23.397  1.00 69.82           C
ATOM    919 1HB  CYS A  76      11.541   9.818 -22.946  1.00 69.82           H
ATOM    920 2HB  CYS A  76      10.221   8.700 -22.664  1.00 69.82           H
ATOM    921  SG  CYS A  76      11.098   8.471 -24.917  1.00 69.82           S
ATOM    922  HG  CYS A  76       9.929   7.853 -25.059  1.00 69.82           H
ATOM    923  HN  CYS A  76       9.234  11.072 -21.771  1.00 69.82           H
ATOM    924  N   THR A  77       7.747   9.158 -23.063  1.00 62.85           N
ATOM    925  CA  THR A  77       6.563   8.349 -23.299  1.00 62.85           C
ATOM    926  C   THR A  77       5.354   9.243 -23.585  1.00 62.85           C
ATOM    927  O   THR A  77       4.558   8.951 -24.476  1.00 62.85           O
ATOM    928  HA  THR A  77       6.731   7.745 -24.191  1.00 62.85           H
ATOM    929  CB  THR A  77       6.368   7.432 -22.090  1.00 62.85           C
ATOM    930  HB  THR A  77       6.086   8.007 -21.208  1.00 62.85           H
ATOM    931  OG1 THR A  77       7.598   6.720 -21.993  1.00 62.85           O
ATOM    932  HG1 THR A  77       7.677   6.068 -22.747  1.00 62.85           H
ATOM    933  CG2 THR A  77       5.325   6.342 -22.344  1.00 62.85           C
ATOM    934 1HG2 THR A  77       5.641   5.725 -23.185  1.00 62.85           H
ATOM    935 2HG2 THR A  77       4.365   6.804 -22.573  1.00 62.85           H
ATOM    936 3HG2 THR A  77       5.226   5.720 -21.454  1.00 62.85           H
ATOM    937  HN  THR A  77       8.132   9.084 -22.144  1.00 62.85           H
ATOM    938  N   ARG A  78       5.256  10.315 -22.812  1.00 57.05           N
ATOM    939  CA  ARG A  78       4.029  11.092 -22.764  1.00 57.05           C
ATOM    940  C   ARG A  78       2.838  10.185 -22.448  1.00 57.05           C
ATOM    941  O   ARG A  78       2.819   9.020 -22.842  1.00 57.05           O
ATOM    942  HA  ARG A  78       4.190  11.818 -21.967  1.00 57.05           H
ATOM    943  CB  ARG A  78       3.778  11.809 -24.092  1.00 57.05           C
ATOM    944 1HB  ARG A  78       3.646  11.074 -24.886  1.00 57.05           H
ATOM    945 2HB  ARG A  78       2.853  12.382 -24.031  1.00 57.05           H
ATOM    946  CG  ARG A  78       4.940  12.741 -24.440  1.00 57.05           C
ATOM    947 1HG  ARG A  78       5.119  13.429 -23.614  1.00 57.05           H
ATOM    948 2HG  ARG A  78       5.852  12.158 -24.572  1.00 57.05           H
ATOM    949  CD  ARG A  78       4.645  13.532 -25.716  1.00 57.05           C
ATOM    950 1HD  ARG A  78       4.469  12.848 -26.546  1.00 57.05           H
ATOM    951 2HD  ARG A  78       3.736  14.119 -25.587  1.00 57.05           H
ATOM    952  NE  ARG A  78       5.782  14.425 -26.032  1.00 57.05           N
ATOM    953  HE  ARG A  78       6.601  14.362 -25.461  1.00 57.05           H
ATOM    954  CZ  ARG A  78       5.784  15.313 -27.035  1.00 57.05           C
ATOM    955  NH1 ARG A  78       4.714  15.440 -27.833  1.00 57.05           N
ATOM    956 1HH1 ARG A  78       3.907  14.870 -27.681  1.00 57.05           H
ATOM    957 2HH1 ARG A  78       4.724  16.105 -28.579  1.00 57.05           H
ATOM    958  NH2 ARG A  78       6.871  16.072 -27.230  1.00 57.05           N
ATOM    959 1HH2 ARG A  78       6.888  16.739 -27.974  1.00 57.05           H
ATOM    960 2HH2 ARG A  78       7.665  15.971 -26.630  1.00 57.05           H
ATOM    961  HN  ARG A  78       5.993  10.652 -22.227  1.00 57.05           H
ATOM    962  N   VAL A  79       1.872  10.754 -21.741  1.00 72.41           N
ATOM    963  CA  VAL A  79       0.672  10.017 -21.384  1.00 72.41           C
ATOM    964  C   VAL A  79      -0.272   9.975 -22.587  1.00 72.41           C
ATOM    965  O   VAL A  79      -0.981  10.943 -22.858  1.00 72.41           O
ATOM    966  HA  VAL A  79       0.973   8.998 -21.139  1.00 72.41           H
ATOM    967  CB  VAL A  79       0.029  10.634 -20.141  1.00 72.41           C
ATOM    968  HB  VAL A  79      -0.304  11.639 -20.399  1.00 72.41           H
ATOM    969  CG1 VAL A  79      -1.196   9.830 -19.701  1.00 72.41           C
ATOM    970 1HG1 VAL A  79      -1.931   9.819 -20.506  1.00 72.41           H
ATOM    971 2HG1 VAL A  79      -0.896   8.808 -19.469  1.00 72.41           H
ATOM    972 3HG1 VAL A  79      -1.634  10.291 -18.815  1.00 72.41           H
ATOM    973  CG2 VAL A  79       1.044  10.754 -19.002  1.00 72.41           C
ATOM    974 1HG2 VAL A  79       1.421   9.764 -18.745  1.00 72.41           H
ATOM    975 2HG2 VAL A  79       1.872  11.388 -19.318  1.00 72.41           H
ATOM    976 3HG2 VAL A  79       0.561  11.196 -18.130  1.00 72.41           H
ATOM    977  HN  VAL A  79       1.901  11.699 -21.414  1.00 72.41           H
ATOM    978  N   LYS A  80      -0.251   8.844 -23.277  1.00 65.46           N
ATOM    979  CA  LYS A  80      -1.008   8.705 -24.510  1.00 65.46           C
ATOM    980  C   LYS A  80      -2.267   7.879 -24.240  1.00 65.46           C
ATOM    981  O   LYS A  80      -3.272   8.028 -24.933  1.00 65.46           O
ATOM    982  HA  LYS A  80      -1.311   9.705 -24.822  1.00 65.46           H
ATOM    983  CB  LYS A  80      -0.124   8.133 -25.619  1.00 65.46           C
ATOM    984 1HB  LYS A  80       0.352   7.215 -25.274  1.00 65.46           H
ATOM    985 2HB  LYS A  80      -0.739   7.868 -26.479  1.00 65.46           H
ATOM    986  CG  LYS A  80       0.947   9.141 -26.042  1.00 65.46           C
ATOM    987 1HG  LYS A  80       0.471  10.061 -26.383  1.00 65.46           H
ATOM    988 2HG  LYS A  80       1.566   9.401 -25.184  1.00 65.46           H
ATOM    989  CD  LYS A  80       1.826   8.572 -27.158  1.00 65.46           C
ATOM    990 1HD  LYS A  80       2.272   7.633 -26.831  1.00 65.46           H
ATOM    991 2HD  LYS A  80       1.212   8.347 -28.030  1.00 65.46           H
ATOM    992  CE  LYS A  80       2.928   9.560 -27.545  1.00 65.46           C
ATOM    993 1HE  LYS A  80       2.484  10.479 -27.926  1.00 65.46           H
ATOM    994 2HE  LYS A  80       3.510   9.829 -26.663  1.00 65.46           H
ATOM    995  NZ  LYS A  80       3.817   8.969 -28.571  1.00 65.46           N
ATOM    996 1HZ  LYS A  80       4.536   9.639 -28.821  1.00 65.46           H
ATOM    997 2HZ  LYS A  80       4.250   8.131 -28.200  1.00 65.46           H
ATOM    998 3HZ  LYS A  80       3.273   8.733 -29.393  1.00 65.46           H
ATOM    999  HN  LYS A  80       0.269   8.034 -23.007  1.00 65.46           H
ATOM   1000  N   THR A  81      -2.172   7.027 -23.230  1.00 76.42           N
ATOM   1001  CA  THR A  81      -3.233   6.073 -22.953  1.00 76.42           C
ATOM   1002  C   THR A  81      -3.701   6.202 -21.503  1.00 76.42           C
ATOM   1003  O   THR A  81      -3.022   6.815 -20.680  1.00 76.42           O
ATOM   1004  HA  THR A  81      -4.086   6.314 -23.587  1.00 76.42           H
ATOM   1005  CB  THR A  81      -2.716   4.676 -23.303  1.00 76.42           C
ATOM   1006  HB  THR A  81      -3.536   3.960 -23.360  1.00 76.42           H
ATOM   1007  OG1 THR A  81      -1.735   4.409 -22.304  1.00 76.42           O
ATOM   1008  HG1 THR A  81      -1.498   3.437 -22.309  1.00 76.42           H
ATOM   1009  CG2 THR A  81      -1.928   4.654 -24.614  1.00 76.42           C
ATOM   1010 1HG2 THR A  81      -1.068   5.320 -24.532  1.00 76.42           H
ATOM   1011 2HG2 THR A  81      -2.570   4.988 -25.429  1.00 76.42           H
ATOM   1012 3HG2 THR A  81      -1.584   3.640 -24.815  1.00 76.42           H
ATOM   1013  HN  THR A  81      -1.390   6.981 -22.609  1.00 76.42           H
ATOM   1014  N   MET A  82      -4.858   5.615 -21.233  1.00 76.65           N
ATOM   1015  CA  MET A  82      -5.411   5.633 -19.890  1.00 76.65           C
ATOM   1016  C   MET A  82      -4.499   4.890 -18.911  1.00 76.65           C
ATOM   1017  O   MET A  82      -4.355   5.298 -17.760  1.00 76.65           O
ATOM   1018  HA  MET A  82      -5.473   6.685 -19.612  1.00 76.65           H
ATOM   1019  CB  MET A  82      -6.793   4.977 -19.898  1.00 76.65           C
ATOM   1020 1HB  MET A  82      -7.389   5.386 -20.714  1.00 76.65           H
ATOM   1021 2HB  MET A  82      -6.691   3.908 -20.082  1.00 76.65           H
ATOM   1022  CG  MET A  82      -7.516   5.204 -18.568  1.00 76.65           C
ATOM   1023 1HG  MET A  82      -7.024   4.640 -17.777  1.00 76.65           H
ATOM   1024 2HG  MET A  82      -7.461   6.257 -18.291  1.00 76.65           H
ATOM   1025  SD  MET A  82      -9.222   4.699 -18.707  1.00 76.65           S
ATOM   1026  CE  MET A  82      -9.793   5.081 -17.060  1.00 76.65           C
ATOM   1027 1HE  MET A  82      -9.219   4.507 -16.333  1.00 76.65           H
ATOM   1028 2HE  MET A  82      -9.661   6.146 -16.867  1.00 76.65           H
ATOM   1029 3HE  MET A  82     -10.849   4.825 -16.972  1.00 76.65           H
ATOM   1030  HN  MET A  82      -5.413   5.135 -21.912  1.00 76.65           H
ATOM   1031  N   THR A  83      -3.907   3.813 -19.405  1.00 78.84           N
ATOM   1032  CA  THR A  83      -2.998   3.020 -18.595  1.00 78.84           C
ATOM   1033  C   THR A  83      -1.741   3.826 -18.260  1.00 78.84           C
ATOM   1034  O   THR A  83      -1.221   3.738 -17.149  1.00 78.84           O
ATOM   1035  HA  THR A  83      -3.491   2.790 -17.651  1.00 78.84           H
ATOM   1036  CB  THR A  83      -2.704   1.721 -19.348  1.00 78.84           C
ATOM   1037  HB  THR A  83      -2.238   1.926 -20.311  1.00 78.84           H
ATOM   1038  OG1 THR A  83      -3.965   1.059 -19.403  1.00 78.84           O
ATOM   1039  HG1 THR A  83      -4.682   1.659 -19.049  1.00 78.84           H
ATOM   1040  CG2 THR A  83      -1.817   0.767 -18.545  1.00 78.84           C
ATOM   1041 1HG2 THR A  83      -2.315   0.508 -17.610  1.00 78.84           H
ATOM   1042 2HG2 THR A  83      -0.865   1.252 -18.328  1.00 78.84           H
ATOM   1043 3HG2 THR A  83      -1.639  -0.139 -19.125  1.00 78.84           H
ATOM   1044  HN  THR A  83      -4.040   3.480 -20.339  1.00 78.84           H
ATOM   1045  N   ASP A  84      -1.291   4.594 -19.242  1.00 81.07           N
ATOM   1046  CA  ASP A  84      -0.128   5.444 -19.053  1.00 81.07           C
ATOM   1047  C   ASP A  84      -0.391   6.412 -17.897  1.00 81.07           C
ATOM   1048  O   ASP A  84       0.507   6.698 -17.106  1.00 81.07           O
ATOM   1049  HA  ASP A  84       0.696   4.761 -18.845  1.00 81.07           H
ATOM   1050  CB  ASP A  84       0.159   6.273 -20.307  1.00 81.07           C
ATOM   1051 1HB  ASP A  84      -0.711   6.883 -20.550  1.00 81.07           H
ATOM   1052 2HB  ASP A  84       0.985   6.957 -20.114  1.00 81.07           H
ATOM   1053  CG  ASP A  84       0.503   5.370 -21.494  1.00 81.07           C
ATOM   1054  OD1 ASP A  84       1.142   4.325 -21.245  1.00 81.07           O
ATOM   1055  OD2 ASP A  84       0.118   5.745 -22.622  1.00 81.07           O
ATOM   1056  HN  ASP A  84      -1.705   4.641 -20.151  1.00 81.07           H
ATOM   1057  N   MET A  85      -1.625   6.888 -17.836  1.00 85.22           N
ATOM   1058  CA  MET A  85      -2.012   7.834 -16.803  1.00 85.22           C
ATOM   1059  C   MET A  85      -1.928   7.195 -15.415  1.00 85.22           C
ATOM   1060  O   MET A  85      -1.387   7.791 -14.485  1.00 85.22           O
ATOM   1061  HA  MET A  85      -1.299   8.656 -16.876  1.00 85.22           H
ATOM   1062  CB  MET A  85      -3.442   8.314 -17.059  1.00 85.22           C
ATOM   1063 1HB  MET A  85      -3.539   8.642 -18.094  1.00 85.22           H
ATOM   1064 2HB  MET A  85      -4.137   7.487 -16.920  1.00 85.22           H
ATOM   1065  CG  MET A  85      -3.812   9.462 -16.118  1.00 85.22           C
ATOM   1066 1HG  MET A  85      -4.877   9.680 -16.197  1.00 85.22           H
ATOM   1067 2HG  MET A  85      -3.622   9.172 -15.085  1.00 85.22           H
ATOM   1068  SD  MET A  85      -2.861  10.917 -16.526  1.00 85.22           S
ATOM   1069  CE  MET A  85      -3.266  11.954 -15.131  1.00 85.22           C
ATOM   1070 1HE  MET A  85      -4.343  12.122 -15.103  1.00 85.22           H
ATOM   1071 2HE  MET A  85      -2.951  11.463 -14.210  1.00 85.22           H
ATOM   1072 3HE  MET A  85      -2.751  12.910 -15.227  1.00 85.22           H
ATOM   1073  HN  MET A  85      -2.353   6.639 -18.474  1.00 85.22           H
ATOM   1074  N   PHE A  86      -2.472   5.991 -15.319  1.00 88.84           N
ATOM   1075  CA  PHE A  86      -2.512   5.287 -14.049  1.00 88.84           C
ATOM   1076  C   PHE A  86      -1.106   4.883 -13.602  1.00 88.84           C
ATOM   1077  O   PHE A  86      -0.780   4.963 -12.418  1.00 88.84           O
ATOM   1078  HA  PHE A  86      -2.944   5.967 -13.315  1.00 88.84           H
ATOM   1079  CB  PHE A  86      -3.348   4.024 -14.264  1.00 88.84           C
ATOM   1080 1HB  PHE A  86      -2.949   3.477 -15.119  1.00 88.84           H
ATOM   1081 2HB  PHE A  86      -3.242   3.377 -13.394  1.00 88.84           H
ATOM   1082  CG  PHE A  86      -4.836   4.295 -14.501  1.00 88.84           C
ATOM   1083  CD1 PHE A  86      -5.470   5.267 -13.793  1.00 88.84           C
ATOM   1084  HD1 PHE A  86      -4.920   5.854 -13.058  1.00 88.84           H
ATOM   1085  CD2 PHE A  86      -5.523   3.563 -15.418  1.00 88.84           C
ATOM   1086  HD2 PHE A  86      -5.014   2.783 -15.985  1.00 88.84           H
ATOM   1087  CE1 PHE A  86      -6.851   5.519 -14.013  1.00 88.84           C
ATOM   1088  HE1 PHE A  86      -7.359   6.298 -13.445  1.00 88.84           H
ATOM   1089  CE2 PHE A  86      -6.903   3.814 -15.637  1.00 88.84           C
ATOM   1090  HE2 PHE A  86      -7.454   3.228 -16.373  1.00 88.84           H
ATOM   1091  CZ  PHE A  86      -7.538   4.787 -14.930  1.00 88.84           C
ATOM   1092  HZ  PHE A  86      -8.597   4.980 -15.098  1.00 88.84           H
ATOM   1093  HN  PHE A  86      -2.880   5.499 -16.089  1.00 88.84           H
ATOM   1094  N   LEU A  87      -0.310   4.458 -14.572  1.00 84.75           N
ATOM   1095  CA  LEU A  87       1.037   3.994 -14.286  1.00 84.75           C
ATOM   1096  C   LEU A  87       1.878   5.166 -13.776  1.00 84.75           C
ATOM   1097  O   LEU A  87       2.735   4.990 -12.911  1.00 84.75           O
ATOM   1098  HA  LEU A  87       0.965   3.250 -13.493  1.00 84.75           H
ATOM   1099  CB  LEU A  87       1.634   3.295 -15.509  1.00 84.75           C
ATOM   1100 1HB  LEU A  87       1.510   3.948 -16.373  1.00 84.75           H
ATOM   1101 2HB  LEU A  87       2.706   3.179 -15.349  1.00 84.75           H
ATOM   1102  CG  LEU A  87       1.046   1.925 -15.852  1.00 84.75           C
ATOM   1103  HG  LEU A  87      -0.029   2.041 -15.995  1.00 84.75           H
ATOM   1104  CD1 LEU A  87       1.622   1.395 -17.167  1.00 84.75           C
ATOM   1105 1HD1 LEU A  87       1.385   2.088 -17.973  1.00 84.75           H
ATOM   1106 2HD1 LEU A  87       2.704   1.298 -17.077  1.00 84.75           H
ATOM   1107 3HD1 LEU A  87       1.187   0.420 -17.387  1.00 84.75           H
ATOM   1108  CD2 LEU A  87       1.245   0.939 -14.700  1.00 84.75           C
ATOM   1109 1HD2 LEU A  87       2.311   0.822 -14.501  1.00 84.75           H
ATOM   1110 2HD2 LEU A  87       0.749   1.319 -13.806  1.00 84.75           H
ATOM   1111 3HD2 LEU A  87       0.818  -0.027 -14.970  1.00 84.75           H
ATOM   1112  HN  LEU A  87      -0.571   4.428 -15.537  1.00 84.75           H
ATOM   1113  N   LEU A  88       1.604   6.337 -14.334  1.00 89.20           N
ATOM   1114  CA  LEU A  88       2.303   7.543 -13.924  1.00 89.20           C
ATOM   1115  C   LEU A  88       1.934   7.875 -12.477  1.00 89.20           C
ATOM   1116  O   LEU A  88       2.810   8.126 -11.651  1.00 89.20           O
ATOM   1117  HA  LEU A  88       3.371   7.332 -13.968  1.00 89.20           H
ATOM   1118  CB  LEU A  88       2.025   8.683 -14.907  1.00 89.20           C
ATOM   1119 1HB  LEU A  88       2.399   8.389 -15.888  1.00 89.20           H
ATOM   1120 2HB  LEU A  88       0.946   8.801 -14.999  1.00 89.20           H
ATOM   1121  CG  LEU A  88       2.631  10.041 -14.547  1.00 89.20           C
ATOM   1122  HG  LEU A  88       2.276  10.321 -13.555  1.00 89.20           H
ATOM   1123  CD1 LEU A  88       4.157   9.959 -14.474  1.00 89.20           C
ATOM   1124 1HD1 LEU A  88       4.446   9.234 -13.712  1.00 89.20           H
ATOM   1125 2HD1 LEU A  88       4.551   9.646 -15.441  1.00 89.20           H
ATOM   1126 3HD1 LEU A  88       4.562  10.937 -14.216  1.00 89.20           H
ATOM   1127  CD2 LEU A  88       2.161  11.125 -15.518  1.00 89.20           C
ATOM   1128 1HD2 LEU A  88       2.467  10.864 -16.531  1.00 89.20           H
ATOM   1129 2HD2 LEU A  88       1.075  11.205 -15.476  1.00 89.20           H
ATOM   1130 3HD2 LEU A  88       2.606  12.081 -15.239  1.00 89.20           H
ATOM   1131  HN  LEU A  88       0.920   6.468 -15.052  1.00 89.20           H
ATOM   1132  N   ASN A  89       0.635   7.864 -12.214  1.00 90.59           N
ATOM   1133  CA  ASN A  89       0.135   8.221 -10.897  1.00 90.59           C
ATOM   1134  C   ASN A  89       0.596   7.175  -9.881  1.00 90.59           C
ATOM   1135  O   ASN A  89       0.832   7.497  -8.717  1.00 90.59           O
ATOM   1136  HA  ASN A  89       0.546   9.210 -10.694  1.00 90.59           H
ATOM   1137  CB  ASN A  89      -1.394   8.256 -10.879  1.00 90.59           C
ATOM   1138 1HB  ASN A  89      -1.787   7.424 -11.463  1.00 90.59           H
ATOM   1139 2HB  ASN A  89      -1.753   8.126  -9.858  1.00 90.59           H
ATOM   1140  CG  ASN A  89      -1.920   9.576 -11.446  1.00 90.59           C
ATOM   1141  OD1 ASN A  89      -2.124  10.548 -10.737  1.00 90.59           O
ATOM   1142  ND2 ASN A  89      -2.126   9.558 -12.760  1.00 90.59           N
ATOM   1143 1HD2 ASN A  89      -1.938   8.727 -13.283  1.00 90.59           H
ATOM   1144 2HD2 ASN A  89      -2.469  10.375 -13.223  1.00 90.59           H
ATOM   1145  HN  ASN A  89      -0.069   7.618 -12.881  1.00 90.59           H
ATOM   1146  N   LEU A  90       0.712   5.944 -10.357  1.00 89.48           N
ATOM   1147  CA  LEU A  90       1.174   4.855  -9.513  1.00 89.48           C
ATOM   1148  C   LEU A  90       2.606   5.141  -9.058  1.00 89.48           C
ATOM   1149  O   LEU A  90       2.936   4.965  -7.887  1.00 89.48           O
ATOM   1150  HA  LEU A  90       0.531   4.829  -8.633  1.00 89.48           H
ATOM   1151  CB  LEU A  90       1.012   3.514 -10.231  1.00 89.48           C
ATOM   1152 1HB  LEU A  90      -0.032   3.407 -10.527  1.00 89.48           H
ATOM   1153 2HB  LEU A  90       1.601   3.543 -11.148  1.00 89.48           H
ATOM   1154  CG  LEU A  90       1.418   2.273  -9.435  1.00 89.48           C
ATOM   1155  HG  LEU A  90       2.449   2.402  -9.103  1.00 89.48           H
ATOM   1156  CD1 LEU A  90       0.556   2.120  -8.180  1.00 89.48           C
ATOM   1157 1HD1 LEU A  90       0.678   2.998  -7.546  1.00 89.48           H
ATOM   1158 2HD1 LEU A  90      -0.491   2.023  -8.468  1.00 89.48           H
ATOM   1159 3HD1 LEU A  90       0.866   1.230  -7.633  1.00 89.48           H
ATOM   1160  CD2 LEU A  90       1.379   1.021 -10.313  1.00 89.48           C
ATOM   1161 1HD2 LEU A  90       0.369   0.876 -10.695  1.00 89.48           H
ATOM   1162 2HD2 LEU A  90       2.069   1.141 -11.148  1.00 89.48           H
ATOM   1163 3HD2 LEU A  90       1.673   0.153  -9.722  1.00 89.48           H
ATOM   1164  HN  LEU A  90       0.496   5.686 -11.299  1.00 89.48           H
ATOM   1165  N   ALA A  91       3.419   5.576 -10.010  1.00 92.85           N
ATOM   1166  CA  ALA A  91       4.819   5.851  -9.731  1.00 92.85           C
ATOM   1167  C   ALA A  91       4.918   7.019  -8.748  1.00 92.85           C
ATOM   1168  O   ALA A  91       5.789   7.031  -7.879  1.00 92.85           O
ATOM   1169  HA  ALA A  91       5.246   4.961  -9.269  1.00 92.85           H
ATOM   1170  CB  ALA A  91       5.556   6.128 -11.043  1.00 92.85           C
ATOM   1171 1HB  ALA A  91       5.480   5.257 -11.693  1.00 92.85           H
ATOM   1172 2HB  ALA A  91       5.108   6.990 -11.536  1.00 92.85           H
ATOM   1173 3HB  ALA A  91       6.606   6.334 -10.833  1.00 92.85           H
ATOM   1174  HN  ALA A  91       3.137   5.740 -10.955  1.00 92.85           H
ATOM   1175  N   ILE A  92       4.014   7.973  -8.918  1.00 91.74           N
ATOM   1176  CA  ILE A  92       3.972   9.129  -8.039  1.00 91.74           C
ATOM   1177  C   ILE A  92       3.618   8.673  -6.622  1.00 91.74           C
ATOM   1178  O   ILE A  92       4.243   9.103  -5.654  1.00 91.74           O
ATOM   1179  HA  ILE A  92       4.971   9.564  -8.022  1.00 91.74           H
ATOM   1180  CB  ILE A  92       3.024  10.192  -8.598  1.00 91.74           C
ATOM   1181  HB  ILE A  92       2.077   9.711  -8.842  1.00 91.74           H
ATOM   1182  CG1 ILE A  92       3.574  10.789  -9.895  1.00 91.74           C
ATOM   1183 1HG1 ILE A  92       4.430  11.426  -9.671  1.00 91.74           H
ATOM   1184 2HG1 ILE A  92       3.932   9.990 -10.544  1.00 91.74           H
ATOM   1185  CG2 ILE A  92       2.729  11.268  -7.551  1.00 91.74           C
ATOM   1186 1HG2 ILE A  92       2.263  10.809  -6.679  1.00 91.74           H
ATOM   1187 2HG2 ILE A  92       3.660  11.751  -7.254  1.00 91.74           H
ATOM   1188 3HG2 ILE A  92       2.054  12.011  -7.975  1.00 91.74           H
ATOM   1189  CD1 ILE A  92       2.502  11.603 -10.622  1.00 91.74           C
ATOM   1190 1HD1 ILE A  92       1.658  10.957 -10.865  1.00 91.74           H
ATOM   1191 2HD1 ILE A  92       2.164  12.416  -9.978  1.00 91.74           H
ATOM   1192 3HD1 ILE A  92       2.920  12.016 -11.540  1.00 91.74           H
ATOM   1193  HN  ILE A  92       3.322   7.964  -9.639  1.00 91.74           H
ATOM   1194  N   ALA A  93       2.616   7.809  -6.545  1.00 93.51           N
ATOM   1195  CA  ALA A  93       2.117   7.354  -5.259  1.00 93.51           C
ATOM   1196  C   ALA A  93       3.229   6.603  -4.522  1.00 93.51           C
ATOM   1197  O   ALA A  93       3.449   6.825  -3.332  1.00 93.51           O
ATOM   1198  HA  ALA A  93       1.840   8.235  -4.680  1.00 93.51           H
ATOM   1199  CB  ALA A  93       0.872   6.491  -5.470  1.00 93.51           C
ATOM   1200 1HB  ALA A  93       0.103   7.080  -5.970  1.00 93.51           H
ATOM   1201 2HB  ALA A  93       1.127   5.629  -6.086  1.00 93.51           H
ATOM   1202 3HB  ALA A  93       0.498   6.150  -4.504  1.00 93.51           H
ATOM   1203  HN  ALA A  93       2.149   7.422  -7.340  1.00 93.51           H
ATOM   1204  N   ASP A  94       3.899   5.731  -5.260  1.00 90.42           N
ATOM   1205  CA  ASP A  94       4.968   4.931  -4.687  1.00 90.42           C
ATOM   1206  C   ASP A  94       6.062   5.858  -4.153  1.00 90.42           C
ATOM   1207  O   ASP A  94       6.594   5.635  -3.066  1.00 90.42           O
ATOM   1208  HA  ASP A  94       4.496   4.345  -3.898  1.00 90.42           H
ATOM   1209  CB  ASP A  94       5.596   4.016  -5.739  1.00 90.42           C
ATOM   1210 1HB  ASP A  94       5.705   4.557  -6.679  1.00 90.42           H
ATOM   1211 2HB  ASP A  94       6.597   3.724  -5.422  1.00 90.42           H
ATOM   1212  CG  ASP A  94       4.741   2.766  -5.960  1.00 90.42           C
ATOM   1213  OD1 ASP A  94       4.100   2.336  -4.977  1.00 90.42           O
ATOM   1214  OD2 ASP A  94       4.748   2.270  -7.107  1.00 90.42           O
ATOM   1215  HN  ASP A  94       3.722   5.566  -6.230  1.00 90.42           H
ATOM   1216  N   LEU A  95       6.366   6.878  -4.941  1.00 91.35           N
ATOM   1217  CA  LEU A  95       7.441   7.794  -4.600  1.00 91.35           C
ATOM   1218  C   LEU A  95       7.099   8.510  -3.292  1.00 91.35           C
ATOM   1219  O   LEU A  95       7.957   8.672  -2.426  1.00 91.35           O
ATOM   1220  HA  LEU A  95       8.340   7.198  -4.442  1.00 91.35           H
ATOM   1221  CB  LEU A  95       7.726   8.744  -5.765  1.00 91.35           C
ATOM   1222 1HB  LEU A  95       7.868   8.148  -6.667  1.00 91.35           H
ATOM   1223 2HB  LEU A  95       6.844   9.363  -5.927  1.00 91.35           H
ATOM   1224  CG  LEU A  95       8.938   9.663  -5.600  1.00 91.35           C
ATOM   1225  HG  LEU A  95       8.832  10.201  -4.658  1.00 91.35           H
ATOM   1226  CD1 LEU A  95      10.233   8.854  -5.515  1.00 91.35           C
ATOM   1227 1HD1 LEU A  95      10.186   8.181  -4.659  1.00 91.35           H
ATOM   1228 2HD1 LEU A  95      10.358   8.272  -6.429  1.00 91.35           H
ATOM   1229 3HD1 LEU A  95      11.079   9.532  -5.398  1.00 91.35           H
ATOM   1230  CD2 LEU A  95       8.988  10.710  -6.714  1.00 91.35           C
ATOM   1231 1HD2 LEU A  95       9.058  10.210  -7.680  1.00 91.35           H
ATOM   1232 2HD2 LEU A  95       8.082  11.316  -6.684  1.00 91.35           H
ATOM   1233 3HD2 LEU A  95       9.858  11.351  -6.573  1.00 91.35           H
ATOM   1234  HN  LEU A  95       5.892   7.083  -5.798  1.00 91.35           H
ATOM   1235  N   LEU A  96       5.844   8.921  -3.191  1.00 88.88           N
ATOM   1236  CA  LEU A  96       5.391   9.662  -2.026  1.00 88.88           C
ATOM   1237  C   LEU A  96       5.524   8.781  -0.782  1.00 88.88           C
ATOM   1238  O   LEU A  96       5.904   9.260   0.285  1.00 88.88           O
ATOM   1239  HA  LEU A  96       6.048  10.523  -1.910  1.00 88.88           H
ATOM   1240  CB  LEU A  96       3.976  10.200  -2.250  1.00 88.88           C
ATOM   1241 1HB  LEU A  96       3.351   9.383  -2.609  1.00 88.88           H
ATOM   1242 2HB  LEU A  96       3.570  10.511  -1.287  1.00 88.88           H
ATOM   1243  CG  LEU A  96       3.850  11.370  -3.227  1.00 88.88           C
ATOM   1244  HG  LEU A  96       4.299  11.073  -4.175  1.00 88.88           H
ATOM   1245  CD1 LEU A  96       2.381  11.696  -3.505  1.00 88.88           C
ATOM   1246 1HD1 LEU A  96       1.891  10.825  -3.939  1.00 88.88           H
ATOM   1247 2HD1 LEU A  96       1.886  11.965  -2.573  1.00 88.88           H
ATOM   1248 3HD1 LEU A  96       2.320  12.532  -4.203  1.00 88.88           H
ATOM   1249  CD2 LEU A  96       4.623  12.591  -2.724  1.00 88.88           C
ATOM   1250 1HD2 LEU A  96       4.226  12.899  -1.757  1.00 88.88           H
ATOM   1251 2HD2 LEU A  96       5.677  12.335  -2.619  1.00 88.88           H
ATOM   1252 3HD2 LEU A  96       4.517  13.408  -3.437  1.00 88.88           H
ATOM   1253  HN  LEU A  96       5.143   8.756  -3.885  1.00 88.88           H
ATOM   1254  N   PHE A  97       5.203   7.507  -0.962  1.00 90.34           N
ATOM   1255  CA  PHE A  97       5.318   6.547   0.123  1.00 90.34           C
ATOM   1256  C   PHE A  97       6.771   6.410   0.582  1.00 90.34           C
ATOM   1257  O   PHE A  97       7.052   6.433   1.780  1.00 90.34           O
ATOM   1258  HA  PHE A  97       4.711   6.918   0.949  1.00 90.34           H
ATOM   1259  CB  PHE A  97       4.838   5.200  -0.421  1.00 90.34           C
ATOM   1260 1HB  PHE A  97       3.752   5.219  -0.504  1.00 90.34           H
ATOM   1261 2HB  PHE A  97       5.233   5.064  -1.428  1.00 90.34           H
ATOM   1262  CG  PHE A  97       5.248   4.001   0.437  1.00 90.34           C
ATOM   1263  CD1 PHE A  97       6.174   3.119  -0.026  1.00 90.34           C
ATOM   1264  HD1 PHE A  97       6.624   3.265  -1.008  1.00 90.34           H
ATOM   1265  CD2 PHE A  97       4.687   3.818   1.663  1.00 90.34           C
ATOM   1266  HD2 PHE A  97       3.945   4.525   2.033  1.00 90.34           H
ATOM   1267  CE1 PHE A  97       6.555   2.006   0.771  1.00 90.34           C
ATOM   1268  HE1 PHE A  97       7.297   1.299   0.400  1.00 90.34           H
ATOM   1269  CE2 PHE A  97       5.068   2.705   2.459  1.00 90.34           C
ATOM   1270  HE2 PHE A  97       4.619   2.559   3.441  1.00 90.34           H
ATOM   1271  CZ  PHE A  97       5.994   1.823   1.996  1.00 90.34           C
ATOM   1272  HZ  PHE A  97       6.286   0.969   2.607  1.00 90.34           H
ATOM   1273  HN  PHE A  97       4.871   7.131  -1.826  1.00 90.34           H
ATOM   1274  N   LEU A  98       7.656   6.271  -0.394  1.00 93.15           N
ATOM   1275  CA  LEU A  98       9.043   5.948  -0.105  1.00 93.15           C
ATOM   1276  C   LEU A  98       9.657   7.065   0.741  1.00 93.15           C
ATOM   1277  O   LEU A  98      10.515   6.810   1.584  1.00 93.15           O
ATOM   1278  HA  LEU A  98       9.050   5.028   0.480  1.00 93.15           H
ATOM   1279  CB  LEU A  98       9.808   5.667  -1.400  1.00 93.15           C
ATOM   1280 1HB  LEU A  98       9.644   6.500  -2.084  1.00 93.15           H
ATOM   1281 2HB  LEU A  98      10.874   5.647  -1.172  1.00 93.15           H
ATOM   1282  CG  LEU A  98       9.446   4.369  -2.125  1.00 93.15           C
ATOM   1283  HG  LEU A  98       8.360   4.277  -2.138  1.00 93.15           H
ATOM   1284  CD1 LEU A  98       9.914   4.405  -3.581  1.00 93.15           C
ATOM   1285 1HD1 LEU A  98       9.436   5.238  -4.096  1.00 93.15           H
ATOM   1286 2HD1 LEU A  98      10.996   4.532  -3.612  1.00 93.15           H
ATOM   1287 3HD1 LEU A  98       9.643   3.471  -4.073  1.00 93.15           H
ATOM   1288  CD2 LEU A  98       9.993   3.152  -1.377  1.00 93.15           C
ATOM   1289 1HD2 LEU A  98      11.079   3.224  -1.311  1.00 93.15           H
ATOM   1290 2HD2 LEU A  98       9.569   3.122  -0.373  1.00 93.15           H
ATOM   1291 3HD2 LEU A  98       9.721   2.243  -1.914  1.00 93.15           H
ATOM   1292  HN  LEU A  98       7.439   6.374  -1.364  1.00 93.15           H
ATOM   1293  N   VAL A  99       9.192   8.280   0.487  1.00 90.62           N
ATOM   1294  CA  VAL A  99       9.722   9.443   1.177  1.00 90.62           C
ATOM   1295  C   VAL A  99       9.449   9.310   2.677  1.00 90.62           C
ATOM   1296  O   VAL A  99      10.102   9.960   3.491  1.00 90.62           O
ATOM   1297  HA  VAL A  99      10.800   9.458   1.017  1.00 90.62           H
ATOM   1298  CB  VAL A  99       9.136  10.722   0.575  1.00 90.62           C
ATOM   1299  HB  VAL A  99       8.050  10.622   0.569  1.00 90.62           H
ATOM   1300  CG1 VAL A  99       9.492  11.942   1.425  1.00 90.62           C
ATOM   1301 1HG1 VAL A  99       9.091  11.814   2.431  1.00 90.62           H
ATOM   1302 2HG1 VAL A  99      10.576  12.045   1.477  1.00 90.62           H
ATOM   1303 3HG1 VAL A  99       9.063  12.837   0.974  1.00 90.62           H
ATOM   1304  CG2 VAL A  99       9.598  10.907  -0.872  1.00 90.62           C
ATOM   1305 1HG2 VAL A  99      10.685  10.975  -0.901  1.00 90.62           H
ATOM   1306 2HG2 VAL A  99       9.270  10.057  -1.470  1.00 90.62           H
ATOM   1307 3HG2 VAL A  99       9.166  11.823  -1.276  1.00 90.62           H
ATOM   1308  HN  VAL A  99       8.469   8.475  -0.176  1.00 90.62           H
ATOM   1309  N   THR A 100       8.482   8.461   2.996  1.00 89.71           N
ATOM   1310  CA  THR A 100       8.086   8.265   4.380  1.00 89.71           C
ATOM   1311  C   THR A 100       9.018   7.262   5.064  1.00 89.71           C
ATOM   1312  O   THR A 100       9.154   7.269   6.286  1.00 89.71           O
ATOM   1313  HA  THR A 100       8.195   9.213   4.907  1.00 89.71           H
ATOM   1314  CB  THR A 100       6.617   7.838   4.396  1.00 89.71           C
ATOM   1315  HB  THR A 100       6.188   7.957   5.391  1.00 89.71           H
ATOM   1316  OG1 THR A 100       6.637   6.506   3.890  1.00 89.71           O
ATOM   1317  HG1 THR A 100       5.772   6.048   4.097  1.00 89.71           H
ATOM   1318  CG2 THR A 100       5.772   8.609   3.380  1.00 89.71           C
ATOM   1319 1HG2 THR A 100       6.162   8.436   2.377  1.00 89.71           H
ATOM   1320 2HG2 THR A 100       5.815   9.675   3.607  1.00 89.71           H
ATOM   1321 3HG2 THR A 100       4.739   8.268   3.433  1.00 89.71           H
ATOM   1322  HN  THR A 100       7.974   7.916   2.330  1.00 89.71           H
ATOM   1323  N   LEU A 101       9.635   6.422   4.245  1.00 91.77           N
ATOM   1324  CA  LEU A 101      10.349   5.265   4.758  1.00 91.77           C
ATOM   1325  C   LEU A 101      11.508   5.736   5.639  1.00 91.77           C
ATOM   1326  O   LEU A 101      11.772   5.151   6.688  1.00 91.77           O
ATOM   1327  HA  LEU A 101       9.652   4.700   5.377  1.00 91.77           H
ATOM   1328  CB  LEU A 101      10.781   4.350   3.610  1.00 91.77           C
ATOM   1329 1HB  LEU A 101      11.248   4.963   2.840  1.00 91.77           H
ATOM   1330 2HB  LEU A 101      11.546   3.669   3.983  1.00 91.77           H
ATOM   1331  CG  LEU A 101       9.672   3.521   2.960  1.00 91.77           C
ATOM   1332  HG  LEU A 101       8.961   4.205   2.497  1.00 91.77           H
ATOM   1333  CD1 LEU A 101      10.233   2.631   1.849  1.00 91.77           C
ATOM   1334 1HD1 LEU A 101      10.698   3.253   1.085  1.00 91.77           H
ATOM   1335 2HD1 LEU A 101      10.977   1.953   2.267  1.00 91.77           H
ATOM   1336 3HD1 LEU A 101       9.424   2.052   1.404  1.00 91.77           H
ATOM   1337  CD2 LEU A 101       8.905   2.713   4.009  1.00 91.77           C
ATOM   1338 1HD2 LEU A 101       9.591   2.039   4.522  1.00 91.77           H
ATOM   1339 2HD2 LEU A 101       8.454   3.393   4.732  1.00 91.77           H
ATOM   1340 3HD2 LEU A 101       8.122   2.133   3.520  1.00 91.77           H
ATOM   1341  HN  LEU A 101       9.652   6.522   3.250  1.00 91.77           H
ATOM   1342  N   PRO A 102      12.217   6.797   5.231  1.00 93.87           N
ATOM   1343  CA  PRO A 102      13.366   7.278   6.002  1.00 93.87           C
ATOM   1344  C   PRO A 102      13.017   7.531   7.460  1.00 93.87           C
ATOM   1345  O   PRO A 102      13.789   7.191   8.355  1.00 93.87           O
ATOM   1346  HA  PRO A 102      14.147   6.518   6.024  1.00 93.87           H
ATOM   1347  CB  PRO A 102      13.771   8.567   5.284  1.00 93.87           C
ATOM   1348 1HB  PRO A 102      13.282   9.439   5.718  1.00 93.87           H
ATOM   1349 2HB  PRO A 102      14.845   8.741   5.347  1.00 93.87           H
ATOM   1350  CG  PRO A 102      13.323   8.326   3.847  1.00 93.87           C
ATOM   1351 1HG  PRO A 102      13.216   9.259   3.295  1.00 93.87           H
ATOM   1352 2HG  PRO A 102      14.043   7.723   3.294  1.00 93.87           H
ATOM   1353  CD  PRO A 102      11.993   7.610   4.022  1.00 93.87           C
ATOM   1354 1HD  PRO A 102      11.171   8.312   4.159  1.00 93.87           H
ATOM   1355 2HD  PRO A 102      11.746   6.999   3.154  1.00 93.87           H
ATOM   1356  N   PHE A 103      11.851   8.128   7.661  1.00 92.20           N
ATOM   1357  CA  PHE A 103      11.415   8.486   9.000  1.00 92.20           C
ATOM   1358  C   PHE A 103      11.149   7.238   9.843  1.00 92.20           C
ATOM   1359  O   PHE A 103      11.500   7.193  11.021  1.00 92.20           O
ATOM   1360  HA  PHE A 103      12.217   9.066   9.457  1.00 92.20           H
ATOM   1361  CB  PHE A 103      10.112   9.274   8.850  1.00 92.20           C
ATOM   1362 1HB  PHE A 103       9.394   8.667   8.299  1.00 92.20           H
ATOM   1363 2HB  PHE A 103       9.689   9.449   9.840  1.00 92.20           H
ATOM   1364  CG  PHE A 103      10.276  10.618   8.137  1.00 92.20           C
ATOM   1365  CD1 PHE A 103      10.633  11.724   8.844  1.00 92.20           C
ATOM   1366  HD1 PHE A 103      10.802  11.652   9.918  1.00 92.20           H
ATOM   1367  CD2 PHE A 103      10.064  10.707   6.797  1.00 92.20           C
ATOM   1368  HD2 PHE A 103       9.778   9.820   6.230  1.00 92.20           H
ATOM   1369  CE1 PHE A 103      10.784  12.971   8.182  1.00 92.20           C
ATOM   1370  HE1 PHE A 103      11.070  13.857   8.749  1.00 92.20           H
ATOM   1371  CE2 PHE A 103      10.216  11.954   6.135  1.00 92.20           C
ATOM   1372  HE2 PHE A 103      10.046  12.025   5.061  1.00 92.20           H
ATOM   1373  CZ  PHE A 103      10.573  13.060   6.842  1.00 92.20           C
ATOM   1374  HZ  PHE A 103      10.689  14.017   6.334  1.00 92.20           H
ATOM   1375  HN  PHE A 103      11.211   8.365   6.931  1.00 92.20           H
ATOM   1376  N   TRP A 104      10.529   6.254   9.207  1.00 86.59           N
ATOM   1377  CA  TRP A 104      10.169   5.027   9.896  1.00 86.59           C
ATOM   1378  C   TRP A 104      11.459   4.268  10.215  1.00 86.59           C
ATOM   1379  O   TRP A 104      11.540   3.572  11.225  1.00 86.59           O
ATOM   1380  HA  TRP A 104       9.660   5.301  10.820  1.00 86.59           H
ATOM   1381  CB  TRP A 104       9.180   4.203   9.069  1.00 86.59           C
ATOM   1382 1HB  TRP A 104       9.593   4.053   8.071  1.00 86.59           H
ATOM   1383 2HB  TRP A 104       9.075   3.218   9.522  1.00 86.59           H
ATOM   1384  CG  TRP A 104       7.795   4.840   8.941  1.00 86.59           C
ATOM   1385  CD1 TRP A 104       7.198   5.301   7.833  1.00 86.59           C
ATOM   1386  HD1 TRP A 104       7.646   5.278   6.840  1.00 86.59           H
ATOM   1387  CD2 TRP A 104       6.851   5.068  10.009  1.00 86.59           C
ATOM   1388  NE1 TRP A 104       5.944   5.807   8.108  1.00 86.59           N
ATOM   1389  HE1 TRP A 104       5.308   6.206   7.447  1.00 86.59           H
ATOM   1390  CE2 TRP A 104       5.726   5.661   9.473  1.00 86.59           C
ATOM   1391  CE3 TRP A 104       6.945   4.782  11.382  1.00 86.59           C
ATOM   1392  HE3 TRP A 104       7.822   4.314  11.829  1.00 86.59           H
ATOM   1393  CZ2 TRP A 104       4.610   6.020  10.239  1.00 86.59           C
ATOM   1394  HZ2 TRP A 104       3.733   6.487   9.791  1.00 86.59           H
ATOM   1395  CZ3 TRP A 104       5.822   5.147  12.134  1.00 86.59           C
ATOM   1396  HZ3 TRP A 104       5.842   4.947  13.205  1.00 86.59           H
ATOM   1397  CH2 TRP A 104       4.682   5.745  11.609  1.00 86.59           C
ATOM   1398  HH2 TRP A 104       3.847   5.998  12.263  1.00 86.59           H
ATOM   1399  HN  TRP A 104      10.274   6.287   8.240  1.00 86.59           H
ATOM   1400  N   ALA A 105      12.436   4.429   9.334  1.00 93.93           N
ATOM   1401  CA  ALA A 105      13.722   3.779   9.516  1.00 93.93           C
ATOM   1402  C   ALA A 105      14.371   4.293  10.803  1.00 93.93           C
ATOM   1403  O   ALA A 105      14.868   3.508  11.609  1.00 93.93           O
ATOM   1404  HA  ALA A 105      13.543   2.708   9.612  1.00 93.93           H
ATOM   1405  CB  ALA A 105      14.597   4.023   8.285  1.00 93.93           C
ATOM   1406 1HB  ALA A 105      14.105   3.614   7.402  1.00 93.93           H
ATOM   1407 2HB  ALA A 105      14.747   5.095   8.152  1.00 93.93           H
ATOM   1408 3HB  ALA A 105      15.562   3.536   8.422  1.00 93.93           H
ATOM   1409  HN  ALA A 105      12.358   4.990   8.509  1.00 93.93           H
ATOM   1410  N   ILE A 106      14.345   5.609  10.956  1.00 90.76           N
ATOM   1411  CA  ILE A 106      14.947   6.239  12.118  1.00 90.76           C
ATOM   1412  C   ILE A 106      14.166   5.839  13.372  1.00 90.76           C
ATOM   1413  O   ILE A 106      14.759   5.518  14.401  1.00 90.76           O
ATOM   1414  HA  ILE A 106      15.964   5.856  12.208  1.00 90.76           H
ATOM   1415  CB  ILE A 106      15.050   7.752  11.915  1.00 90.76           C
ATOM   1416  HB  ILE A 106      14.076   8.120  11.589  1.00 90.76           H
ATOM   1417  CG1 ILE A 106      16.053   8.090  10.810  1.00 90.76           C
ATOM   1418 1HG1 ILE A 106      17.068   7.952  11.182  1.00 90.76           H
ATOM   1419 2HG1 ILE A 106      15.923   7.403   9.974  1.00 90.76           H
ATOM   1420  CG2 ILE A 106      15.384   8.461  13.229  1.00 90.76           C
ATOM   1421 1HG2 ILE A 106      14.601   8.259  13.960  1.00 90.76           H
ATOM   1422 2HG2 ILE A 106      16.338   8.094  13.608  1.00 90.76           H
ATOM   1423 3HG2 ILE A 106      15.451   9.535  13.056  1.00 90.76           H
ATOM   1424  CD1 ILE A 106      15.872   9.531  10.328  1.00 90.76           C
ATOM   1425 1HD1 ILE A 106      14.863   9.658   9.935  1.00 90.76           H
ATOM   1426 2HD1 ILE A 106      16.027  10.215  11.161  1.00 90.76           H
ATOM   1427 3HD1 ILE A 106      16.598   9.744   9.543  1.00 90.76           H
ATOM   1428  HN  ILE A 106      13.924   6.240  10.304  1.00 90.76           H
ATOM   1429  N   ALA A 107      12.848   5.870  13.244  1.00 91.83           N
ATOM   1430  CA  ALA A 107      11.979   5.601  14.377  1.00 91.83           C
ATOM   1431  C   ALA A 107      12.211   4.169  14.863  1.00 91.83           C
ATOM   1432  O   ALA A 107      12.208   3.909  16.065  1.00 91.83           O
ATOM   1433  HA  ALA A 107      12.249   6.294  15.174  1.00 91.83           H
ATOM   1434  CB  ALA A 107      10.524   5.853  13.977  1.00 91.83           C
ATOM   1435 1HB  ALA A 107      10.407   6.891  13.668  1.00 91.83           H
ATOM   1436 2HB  ALA A 107      10.256   5.195  13.150  1.00 91.83           H
ATOM   1437 3HB  ALA A 107       9.873   5.650  14.828  1.00 91.83           H
ATOM   1438  HN  ALA A 107      12.374   6.074  12.388  1.00 91.83           H
ATOM   1439  N   ALA A 108      12.407   3.277  13.903  1.00 91.33           N
ATOM   1440  CA  ALA A 108      12.591   1.870  14.215  1.00 91.33           C
ATOM   1441  C   ALA A 108      13.974   1.666  14.835  1.00 91.33           C
ATOM   1442  O   ALA A 108      14.169   0.760  15.645  1.00 91.33           O
ATOM   1443  HA  ALA A 108      11.830   1.589  14.944  1.00 91.33           H
ATOM   1444  CB  ALA A 108      12.391   1.035  12.949  1.00 91.33           C
ATOM   1445 1HB  ALA A 108      11.383   1.193  12.565  1.00 91.33           H
ATOM   1446 2HB  ALA A 108      13.118   1.338  12.195  1.00 91.33           H
ATOM   1447 3HB  ALA A 108      12.529  -0.020  13.183  1.00 91.33           H
ATOM   1448  HN  ALA A 108      12.440   3.501  12.929  1.00 91.33           H
ATOM   1449  N   ALA A 109      14.900   2.523  14.432  1.00 89.95           N
ATOM   1450  CA  ALA A 109      16.283   2.388  14.860  1.00 89.95           C
ATOM   1451  C   ALA A 109      16.390   2.747  16.343  1.00 89.95           C
ATOM   1452  O   ALA A 109      17.198   2.169  17.068  1.00 89.95           O
ATOM   1453  HA  ALA A 109      16.571   1.346  14.725  1.00 89.95           H
ATOM   1454  CB  ALA A 109      17.177   3.265  13.981  1.00 89.95           C
ATOM   1455 1HB  ALA A 109      17.086   2.950  12.942  1.00 89.95           H
ATOM   1456 2HB  ALA A 109      16.869   4.306  14.073  1.00 89.95           H
ATOM   1457 3HB  ALA A 109      18.214   3.163  14.302  1.00 89.95           H
ATOM   1458  HN  ALA A 109      14.720   3.297  13.825  1.00 89.95           H
ATOM   1459  N   ASP A 110      15.565   3.700  16.750  1.00 81.01           N
ATOM   1460  CA  ASP A 110      15.663   4.254  18.090  1.00 81.01           C
ATOM   1461  C   ASP A 110      14.271   4.677  18.565  1.00 81.01           C
ATOM   1462  O   ASP A 110      13.544   3.879  19.155  1.00 81.01           O
ATOM   1463  HA  ASP A 110      16.086   3.455  18.699  1.00 81.01           H
ATOM   1464  CB  ASP A 110      16.565   5.489  18.111  1.00 81.01           C
ATOM   1465 1HB  ASP A 110      17.515   5.258  17.628  1.00 81.01           H
ATOM   1466 2HB  ASP A 110      16.102   6.292  17.538  1.00 81.01           H
ATOM   1467  CG  ASP A 110      16.818   5.959  19.545  1.00 81.01           C
ATOM   1468  OD1 ASP A 110      16.433   5.205  20.465  1.00 81.01           O
ATOM   1469  OD2 ASP A 110      17.390   7.061  19.689  1.00 81.01           O
ATOM   1470  HN  ASP A 110      14.841   4.093  16.183  1.00 81.01           H
ATOM   1471  N   GLN A 111      13.943   5.931  18.290  1.00 83.19           N
ATOM   1472  CA  GLN A 111      12.657   6.473  18.694  1.00 83.19           C
ATOM   1473  C   GLN A 111      12.224   7.583  17.734  1.00 83.19           C
ATOM   1474  O   GLN A 111      12.998   8.003  16.875  1.00 83.19           O
ATOM   1475  HA  GLN A 111      11.958   5.638  18.633  1.00 83.19           H
ATOM   1476  CB  GLN A 111      12.704   6.983  20.136  1.00 83.19           C
ATOM   1477 1HB  GLN A 111      11.730   7.383  20.416  1.00 83.19           H
ATOM   1478 2HB  GLN A 111      12.915   6.154  20.812  1.00 83.19           H
ATOM   1479  CG  GLN A 111      13.773   8.065  20.299  1.00 83.19           C
ATOM   1480 1HG  GLN A 111      14.753   7.653  20.060  1.00 83.19           H
ATOM   1481 2HG  GLN A 111      13.587   8.875  19.593  1.00 83.19           H
ATOM   1482  CD  GLN A 111      13.780   8.617  21.726  1.00 83.19           C
ATOM   1483  OE1 GLN A 111      12.794   8.571  22.442  1.00 83.19           O
ATOM   1484  NE2 GLN A 111      14.945   9.140  22.098  1.00 83.19           N
ATOM   1485 1HE2 GLN A 111      15.717   9.146  21.461  1.00 83.19           H
ATOM   1486 2HE2 GLN A 111      15.050   9.527  23.014  1.00 83.19           H
ATOM   1487  HN  GLN A 111      14.537   6.570  17.802  1.00 83.19           H
ATOM   1488  N   TRP A 112      10.988   8.026  17.911  1.00 89.01           N
ATOM   1489  CA  TRP A 112      10.459   9.112  17.104  1.00 89.01           C
ATOM   1490  C   TRP A 112      11.114  10.413  17.573  1.00 89.01           C
ATOM   1491  O   TRP A 112      10.877  10.862  18.693  1.00 89.01           O
ATOM   1492  HA  TRP A 112      10.725   8.915  16.065  1.00 89.01           H
ATOM   1493  CB  TRP A 112       8.931   9.153  17.172  1.00 89.01           C
ATOM   1494 1HB  TRP A 112       8.541   8.160  16.950  1.00 89.01           H
ATOM   1495 2HB  TRP A 112       8.630   9.393  18.192  1.00 89.01           H
ATOM   1496  CG  TRP A 112       8.292  10.162  16.216  1.00 89.01           C
ATOM   1497  CD1 TRP A 112       7.863  11.402  16.491  1.00 89.01           C
ATOM   1498  HD1 TRP A 112       7.920  11.866  17.475  1.00 89.01           H
ATOM   1499  CD2 TRP A 112       8.026   9.966  14.812  1.00 89.01           C
ATOM   1500  NE1 TRP A 112       7.342  12.016  15.371  1.00 89.01           N
ATOM   1501  HE1 TRP A 112       6.961  12.940  15.325  1.00 89.01           H
ATOM   1502  CE2 TRP A 112       7.444  11.115  14.317  1.00 89.01           C
ATOM   1503  CE3 TRP A 112       8.268   8.854  13.986  1.00 89.01           C
ATOM   1504  HE3 TRP A 112       8.726   7.935  14.353  1.00 89.01           H
ATOM   1505  CZ2 TRP A 112       7.055  11.264  12.980  1.00 89.01           C
ATOM   1506  HZ2 TRP A 112       6.597  12.182  12.614  1.00 89.01           H
ATOM   1507  CZ3 TRP A 112       7.874   9.018  12.653  1.00 89.01           C
ATOM   1508  HZ3 TRP A 112       8.040   8.185  11.969  1.00 89.01           H
ATOM   1509  CH2 TRP A 112       7.287  10.169  12.139  1.00 89.01           C
ATOM   1510  HH2 TRP A 112       7.008  10.218  11.087  1.00 89.01           H
ATOM   1511  HN  TRP A 112      10.354   7.658  18.591  1.00 89.01           H
ATOM   1512  N   LYS A 113      11.924  10.982  16.692  1.00 81.69           N
ATOM   1513  CA  LYS A 113      12.741  12.126  17.057  1.00 81.69           C
ATOM   1514  C   LYS A 113      12.128  13.395  16.461  1.00 81.69           C
ATOM   1515  O   LYS A 113      12.742  14.461  16.498  1.00 81.69           O
ATOM   1516  HA  LYS A 113      12.720  12.210  18.144  1.00 81.69           H
ATOM   1517  CB  LYS A 113      14.198  11.897  16.649  1.00 81.69           C
ATOM   1518 1HB  LYS A 113      14.260  11.761  15.569  1.00 81.69           H
ATOM   1519 2HB  LYS A 113      14.791  12.778  16.894  1.00 81.69           H
ATOM   1520  CG  LYS A 113      14.779  10.671  17.357  1.00 81.69           C
ATOM   1521 1HG  LYS A 113      14.634  10.766  18.433  1.00 81.69           H
ATOM   1522 2HG  LYS A 113      14.243   9.776  17.041  1.00 81.69           H
ATOM   1523  CD  LYS A 113      16.270  10.516  17.049  1.00 81.69           C
ATOM   1524 1HD  LYS A 113      16.412  10.394  15.976  1.00 81.69           H
ATOM   1525 2HD  LYS A 113      16.801  11.422  17.340  1.00 81.69           H
ATOM   1526  CE  LYS A 113      16.859   9.312  17.788  1.00 81.69           C
ATOM   1527 1HE  LYS A 113      16.708   9.427  18.861  1.00 81.69           H
ATOM   1528 2HE  LYS A 113      16.338   8.403  17.488  1.00 81.69           H
ATOM   1529  NZ  LYS A 113      18.304   9.182  17.496  1.00 81.69           N
ATOM   1530 1HZ  LYS A 113      18.681   8.387  17.999  1.00 81.69           H
ATOM   1531 2HZ  LYS A 113      18.437   9.045  16.500  1.00 81.69           H
ATOM   1532 3HZ  LYS A 113      18.786  10.026  17.788  1.00 81.69           H
ATOM   1533  HN  LYS A 113      12.027  10.673  15.746  1.00 81.69           H
ATOM   1534  N   PHE A 114      10.926  13.239  15.927  1.00 87.61           N
ATOM   1535  CA  PHE A 114      10.301  14.307  15.165  1.00 87.61           C
ATOM   1536  C   PHE A 114       9.093  14.878  15.910  1.00 87.61           C
ATOM   1537  O   PHE A 114       8.654  14.315  16.912  1.00 87.61           O
ATOM   1538  HA  PHE A 114      11.048  15.090  15.033  1.00 87.61           H
ATOM   1539  CB  PHE A 114       9.829  13.696  13.844  1.00 87.61           C
ATOM   1540 1HB  PHE A 114       9.021  12.994  14.048  1.00 87.61           H
ATOM   1541 2HB  PHE A 114       9.414  14.487  13.218  1.00 87.61           H
ATOM   1542  CG  PHE A 114      10.929  12.974  13.064  1.00 87.61           C
ATOM   1543  CD1 PHE A 114      11.847  13.690  12.362  1.00 87.61           C
ATOM   1544  HD1 PHE A 114      11.800  14.779  12.355  1.00 87.61           H
ATOM   1545  CD2 PHE A 114      10.988  11.615  13.073  1.00 87.61           C
ATOM   1546  HD2 PHE A 114      10.252  11.041  13.635  1.00 87.61           H
ATOM   1547  CE1 PHE A 114      12.868  13.019  11.638  1.00 87.61           C
ATOM   1548  HE1 PHE A 114      13.604  13.593  11.075  1.00 87.61           H
ATOM   1549  CE2 PHE A 114      12.009  10.944  12.349  1.00 87.61           C
ATOM   1550  HE2 PHE A 114      12.056   9.855  12.356  1.00 87.61           H
ATOM   1551  CZ  PHE A 114      12.927  11.660  11.646  1.00 87.61           C
ATOM   1552  HZ  PHE A 114      13.711  11.145  11.091  1.00 87.61           H
ATOM   1553  HN  PHE A 114      10.383  12.403  16.007  1.00 87.61           H
ATOM   1554  N   GLN A 115       8.590  15.989  15.392  1.00 80.68           N
ATOM   1555  CA  GLN A 115       7.469  16.666  16.021  1.00 80.68           C
ATOM   1556  C   GLN A 115       6.168  15.911  15.742  1.00 80.68           C
ATOM   1557  O   GLN A 115       6.116  15.064  14.852  1.00 80.68           O
ATOM   1558  HA  GLN A 115       7.684  16.651  17.090  1.00 80.68           H
ATOM   1559  CB  GLN A 115       7.372  18.119  15.551  1.00 80.68           C
ATOM   1560 1HB  GLN A 115       7.311  18.149  14.463  1.00 80.68           H
ATOM   1561 2HB  GLN A 115       6.456  18.569  15.933  1.00 80.68           H
ATOM   1562  CG  GLN A 115       8.581  18.930  16.022  1.00 80.68           C
ATOM   1563 1HG  GLN A 115       8.678  18.848  17.105  1.00 80.68           H
ATOM   1564 2HG  GLN A 115       9.492  18.518  15.588  1.00 80.68           H
ATOM   1565  CD  GLN A 115       8.441  20.401  15.628  1.00 80.68           C
ATOM   1566  OE1 GLN A 115       7.524  20.799  14.928  1.00 80.68           O
ATOM   1567  NE2 GLN A 115       9.400  21.185  16.113  1.00 80.68           N
ATOM   1568 1HE2 GLN A 115      10.125  20.795  16.681  1.00 80.68           H
ATOM   1569 2HE2 GLN A 115       9.396  22.164  15.910  1.00 80.68           H
ATOM   1570  HN  GLN A 115       8.934  16.424  14.561  1.00 80.68           H
ATOM   1571  N   THR A 116       5.148  16.246  16.520  1.00 87.01           N
ATOM   1572  CA  THR A 116       3.853  15.603  16.374  1.00 87.01           C
ATOM   1573  C   THR A 116       3.309  15.814  14.960  1.00 87.01           C
ATOM   1574  O   THR A 116       2.728  14.903  14.372  1.00 87.01           O
ATOM   1575  HA  THR A 116       3.986  14.529  16.509  1.00 87.01           H
ATOM   1576  CB  THR A 116       2.931  16.145  17.468  1.00 87.01           C
ATOM   1577  HB  THR A 116       2.625  17.167  17.247  1.00 87.01           H
ATOM   1578  OG1 THR A 116       3.677  15.972  18.669  1.00 87.01           O
ATOM   1579  HG1 THR A 116       3.280  16.525  19.401  1.00 87.01           H
ATOM   1580  CG2 THR A 116       1.690  15.274  17.672  1.00 87.01           C
ATOM   1581 1HG2 THR A 116       1.995  14.267  17.958  1.00 87.01           H
ATOM   1582 2HG2 THR A 116       1.120  15.230  16.743  1.00 87.01           H
ATOM   1583 3HG2 THR A 116       1.069  15.703  18.458  1.00 87.01           H
ATOM   1584  HN  THR A 116       5.197  16.941  17.237  1.00 87.01           H
ATOM   1585  N   PHE A 117       3.516  17.021  14.455  1.00 90.23           N
ATOM   1586  CA  PHE A 117       3.041  17.368  13.126  1.00 90.23           C
ATOM   1587  C   PHE A 117       3.554  16.372  12.084  1.00 90.23           C
ATOM   1588  O   PHE A 117       2.792  15.906  11.238  1.00 90.23           O
ATOM   1589  HA  PHE A 117       1.952  17.335  13.152  1.00 90.23           H
ATOM   1590  CB  PHE A 117       3.595  18.757  12.801  1.00 90.23           C
ATOM   1591 1HB  PHE A 117       3.216  19.468  13.536  1.00 90.23           H
ATOM   1592 2HB  PHE A 117       4.679  18.738  12.906  1.00 90.23           H
ATOM   1593  CG  PHE A 117       3.240  19.256  11.399  1.00 90.23           C
ATOM   1594  CD1 PHE A 117       4.186  19.269  10.423  1.00 90.23           C
ATOM   1595  HD1 PHE A 117       5.197  18.923  10.638  1.00 90.23           H
ATOM   1596  CD2 PHE A 117       1.979  19.687  11.130  1.00 90.23           C
ATOM   1597  HD2 PHE A 117       1.220  19.677  11.913  1.00 90.23           H
ATOM   1598  CE1 PHE A 117       3.857  19.732   9.121  1.00 90.23           C
ATOM   1599  HE1 PHE A 117       4.615  19.743   8.338  1.00 90.23           H
ATOM   1600  CE2 PHE A 117       1.649  20.151   9.829  1.00 90.23           C
ATOM   1601  HE2 PHE A 117       0.638  20.496   9.613  1.00 90.23           H
ATOM   1602  CZ  PHE A 117       2.595  20.163   8.852  1.00 90.23           C
ATOM   1603  HZ  PHE A 117       2.343  20.519   7.853  1.00 90.23           H
ATOM   1604  HN  PHE A 117       3.996  17.754  14.936  1.00 90.23           H
ATOM   1605  N   MET A 118       4.842  16.075  12.179  1.00 87.45           N
ATOM   1606  CA  MET A 118       5.473  15.170  11.233  1.00 87.45           C
ATOM   1607  C   MET A 118       4.900  13.758  11.359  1.00 87.45           C
ATOM   1608  O   MET A 118       4.799  13.034  10.369  1.00 87.45           O
ATOM   1609  HA  MET A 118       5.249  15.575  10.246  1.00 87.45           H
ATOM   1610  CB  MET A 118       6.981  15.134  11.490  1.00 87.45           C
ATOM   1611 1HB  MET A 118       7.359  16.150  11.603  1.00 87.45           H
ATOM   1612 2HB  MET A 118       7.182  14.614  12.427  1.00 87.45           H
ATOM   1613  CG  MET A 118       7.716  14.435  10.344  1.00 87.45           C
ATOM   1614 1HG  MET A 118       8.787  14.416  10.546  1.00 87.45           H
ATOM   1615 2HG  MET A 118       7.387  13.399  10.269  1.00 87.45           H
ATOM   1616  SD  MET A 118       7.401  15.287   8.808  1.00 87.45           S
ATOM   1617  CE  MET A 118       8.416  16.736   9.043  1.00 87.45           C
ATOM   1618 1HE  MET A 118       8.078  17.277   9.926  1.00 87.45           H
ATOM   1619 2HE  MET A 118       9.455  16.434   9.177  1.00 87.45           H
ATOM   1620 3HE  MET A 118       8.336  17.382   8.168  1.00 87.45           H
ATOM   1621  HN  MET A 118       5.449  16.439  12.885  1.00 87.45           H
ATOM   1622  N   CYS A 119       4.538  13.407  12.584  1.00 92.33           N
ATOM   1623  CA  CYS A 119       3.915  12.120  12.841  1.00 92.33           C
ATOM   1624  C   CYS A 119       2.607  12.053  12.049  1.00 92.33           C
ATOM   1625  O   CYS A 119       2.340  11.064  11.367  1.00 92.33           O
ATOM   1626  HA  CYS A 119       4.615  11.358  12.497  1.00 92.33           H
ATOM   1627  CB  CYS A 119       3.689  11.889  14.336  1.00 92.33           C
ATOM   1628 1HB  CYS A 119       4.647  11.836  14.854  1.00 92.33           H
ATOM   1629 2HB  CYS A 119       3.142  12.729  14.764  1.00 92.33           H
ATOM   1630  SG  CYS A 119       2.753  10.338  14.596  1.00 92.33           S
ATOM   1631  HN  CYS A 119       4.665  13.983  13.391  1.00 92.33           H
ATOM   1632  N   LYS A 120       1.827  13.117  12.166  1.00 90.80           N
ATOM   1633  CA  LYS A 120       0.546  13.184  11.483  1.00 90.80           C
ATOM   1634  C   LYS A 120       0.767  13.037   9.977  1.00 90.80           C
ATOM   1635  O   LYS A 120       0.077  12.261   9.317  1.00 90.80           O
ATOM   1636  HA  LYS A 120      -0.053  12.342  11.829  1.00 90.80           H
ATOM   1637  CB  LYS A 120      -0.202  14.461  11.873  1.00 90.80           C
ATOM   1638 1HB  LYS A 120       0.455  15.323  11.757  1.00 90.80           H
ATOM   1639 2HB  LYS A 120      -1.046  14.612  11.200  1.00 90.80           H
ATOM   1640  CG  LYS A 120      -0.701  14.385  13.317  1.00 90.80           C
ATOM   1641 1HG  LYS A 120      -1.404  13.557  13.420  1.00 90.80           H
ATOM   1642 2HG  LYS A 120       0.135  14.177  13.984  1.00 90.80           H
ATOM   1643  CD  LYS A 120      -1.380  15.691  13.732  1.00 90.80           C
ATOM   1644 1HD  LYS A 120      -0.664  16.511  13.675  1.00 90.80           H
ATOM   1645 2HD  LYS A 120      -2.187  15.923  13.037  1.00 90.80           H
ATOM   1646  CE  LYS A 120      -1.937  15.592  15.154  1.00 90.80           C
ATOM   1647 1HE  LYS A 120      -1.248  15.029  15.783  1.00 90.80           H
ATOM   1648 2HE  LYS A 120      -2.022  16.589  15.588  1.00 90.80           H
ATOM   1649  NZ  LYS A 120      -3.263  14.934  15.146  1.00 90.80           N
ATOM   1650 1HZ  LYS A 120      -3.720  15.085  16.038  1.00 90.80           H
ATOM   1651 2HZ  LYS A 120      -3.831  15.326  14.404  1.00 90.80           H
ATOM   1652 3HZ  LYS A 120      -3.145  13.938  14.991  1.00 90.80           H
ATOM   1653  HN  LYS A 120       2.057  13.922  12.713  1.00 90.80           H
ATOM   1654  N   VAL A 121       1.732  13.794   9.475  1.00 92.07           N
ATOM   1655  CA  VAL A 121       1.981  13.839   8.045  1.00 92.07           C
ATOM   1656  C   VAL A 121       2.400  12.450   7.560  1.00 92.07           C
ATOM   1657  O   VAL A 121       1.853  11.937   6.585  1.00 92.07           O
ATOM   1658  HA  VAL A 121       1.046  14.113   7.557  1.00 92.07           H
ATOM   1659  CB  VAL A 121       3.017  14.920   7.728  1.00 92.07           C
ATOM   1660  HB  VAL A 121       3.886  14.748   8.362  1.00 92.07           H
ATOM   1661  CG1 VAL A 121       3.474  14.831   6.270  1.00 92.07           C
ATOM   1662 1HG1 VAL A 121       3.922  13.854   6.089  1.00 92.07           H
ATOM   1663 2HG1 VAL A 121       2.616  14.964   5.611  1.00 92.07           H
ATOM   1664 3HG1 VAL A 121       4.209  15.610   6.072  1.00 92.07           H
ATOM   1665  CG2 VAL A 121       2.470  16.313   8.046  1.00 92.07           C
ATOM   1666 1HG2 VAL A 121       1.577  16.498   7.449  1.00 92.07           H
ATOM   1667 2HG2 VAL A 121       2.217  16.371   9.105  1.00 92.07           H
ATOM   1668 3HG2 VAL A 121       3.226  17.062   7.812  1.00 92.07           H
ATOM   1669  HN  VAL A 121       2.337  14.368  10.028  1.00 92.07           H
ATOM   1670  N   VAL A 122       3.367  11.879   8.264  1.00 90.82           N
ATOM   1671  CA  VAL A 122       4.005  10.656   7.806  1.00 90.82           C
ATOM   1672  C   VAL A 122       2.976   9.524   7.793  1.00 90.82           C
ATOM   1673  O   VAL A 122       2.903   8.758   6.833  1.00 90.82           O
ATOM   1674  HA  VAL A 122       4.351  10.828   6.786  1.00 90.82           H
ATOM   1675  CB  VAL A 122       5.225  10.345   8.674  1.00 90.82           C
ATOM   1676  HB  VAL A 122       4.908  10.364   9.717  1.00 90.82           H
ATOM   1677  CG1 VAL A 122       5.770   8.948   8.374  1.00 90.82           C
ATOM   1678 1HG1 VAL A 122       4.998   8.205   8.577  1.00 90.82           H
ATOM   1679 2HG1 VAL A 122       6.063   8.889   7.326  1.00 90.82           H
ATOM   1680 3HG1 VAL A 122       6.637   8.752   9.005  1.00 90.82           H
ATOM   1681  CG2 VAL A 122       6.311  11.408   8.494  1.00 90.82           C
ATOM   1682 1HG2 VAL A 122       6.623  11.435   7.450  1.00 90.82           H
ATOM   1683 2HG2 VAL A 122       5.917  12.383   8.781  1.00 90.82           H
ATOM   1684 3HG2 VAL A 122       7.167  11.162   9.123  1.00 90.82           H
ATOM   1685  HN  VAL A 122       3.714  12.237   9.130  1.00 90.82           H
ATOM   1686  N   ASN A 123       2.207   9.453   8.869  1.00 90.05           N
ATOM   1687  CA  ASN A 123       1.181   8.431   8.991  1.00 90.05           C
ATOM   1688  C   ASN A 123       0.141   8.625   7.886  1.00 90.05           C
ATOM   1689  O   ASN A 123      -0.296   7.658   7.263  1.00 90.05           O
ATOM   1690  HA  ASN A 123       1.710   7.482   8.903  1.00 90.05           H
ATOM   1691  CB  ASN A 123       0.463   8.529  10.338  1.00 90.05           C
ATOM   1692 1HB  ASN A 123       0.540   9.546  10.723  1.00 90.05           H
ATOM   1693 2HB  ASN A 123      -0.598   8.318  10.205  1.00 90.05           H
ATOM   1694  CG  ASN A 123       1.060   7.549  11.350  1.00 90.05           C
ATOM   1695  OD1 ASN A 123       1.799   6.639  11.011  1.00 90.05           O
ATOM   1696  ND2 ASN A 123       0.700   7.784  12.609  1.00 90.05           N
ATOM   1697 1HD2 ASN A 123       0.090   8.548  12.820  1.00 90.05           H
ATOM   1698 2HD2 ASN A 123       1.039   7.197  13.344  1.00 90.05           H
ATOM   1699  HN  ASN A 123       2.276  10.077   9.648  1.00 90.05           H
ATOM   1700  N   SER A 124      -0.226   9.881   7.676  1.00 91.01           N
ATOM   1701  CA  SER A 124      -1.257  10.207   6.706  1.00 91.01           C
ATOM   1702  C   SER A 124      -0.784   9.846   5.297  1.00 91.01           C
ATOM   1703  O   SER A 124      -1.529   9.250   4.521  1.00 91.01           O
ATOM   1704  HA  SER A 124      -2.119   9.602   6.987  1.00 91.01           H
ATOM   1705  CB  SER A 124      -1.631  11.689   6.777  1.00 91.01           C
ATOM   1706 1HB  SER A 124      -0.767  12.294   6.501  1.00 91.01           H
ATOM   1707 2HB  SER A 124      -2.414  11.901   6.048  1.00 91.01           H
ATOM   1708  OG  SER A 124      -2.078  12.065   8.076  1.00 91.01           O
ATOM   1709  HG  SER A 124      -1.424  12.697   8.494  1.00 91.01           H
ATOM   1710  HN  SER A 124       0.169  10.666   8.154  1.00 91.01           H
ATOM   1711  N   MET A 125       0.454  10.222   5.008  1.00 85.24           N
ATOM   1712  CA  MET A 125       1.028   9.964   3.698  1.00 85.24           C
ATOM   1713  C   MET A 125       1.046   8.465   3.393  1.00 85.24           C
ATOM   1714  O   MET A 125       0.660   8.046   2.303  1.00 85.24           O
ATOM   1715  HA  MET A 125       0.381  10.479   2.988  1.00 85.24           H
ATOM   1716  CB  MET A 125       2.456  10.513   3.650  1.00 85.24           C
ATOM   1717 1HB  MET A 125       2.981  10.251   4.569  1.00 85.24           H
ATOM   1718 2HB  MET A 125       3.000  10.048   2.828  1.00 85.24           H
ATOM   1719  CG  MET A 125       2.453  12.032   3.472  1.00 85.24           C
ATOM   1720 1HG  MET A 125       1.877  12.302   2.587  1.00 85.24           H
ATOM   1721 2HG  MET A 125       1.968  12.506   4.326  1.00 85.24           H
ATOM   1722  SD  MET A 125       4.128  12.631   3.314  1.00 85.24           S
ATOM   1723  CE  MET A 125       4.506  12.060   1.665  1.00 85.24           C
ATOM   1724 1HE  MET A 125       4.419  10.974   1.628  1.00 85.24           H
ATOM   1725 2HE  MET A 125       3.808  12.505   0.957  1.00 85.24           H
ATOM   1726 3HE  MET A 125       5.524  12.351   1.405  1.00 85.24           H
ATOM   1727  HN  MET A 125       1.059  10.693   5.650  1.00 85.24           H
ATOM   1728  N   TYR A 126       1.498   7.699   4.375  1.00 86.59           N
ATOM   1729  CA  TYR A 126       1.597   6.258   4.215  1.00 86.59           C
ATOM   1730  C   TYR A 126       0.247   5.658   3.816  1.00 86.59           C
ATOM   1731  O   TYR A 126       0.170   4.860   2.882  1.00 86.59           O
ATOM   1732  HA  TYR A 126       2.323   6.056   3.428  1.00 86.59           H
ATOM   1733  CB  TYR A 126       2.001   5.709   5.584  1.00 86.59           C
ATOM   1734 1HB  TYR A 126       3.036   5.985   5.784  1.00 86.59           H
ATOM   1735 2HB  TYR A 126       1.390   6.185   6.350  1.00 86.59           H
ATOM   1736  CG  TYR A 126       1.861   4.190   5.711  1.00 86.59           C
ATOM   1737  CD1 TYR A 126       0.778   3.651   6.375  1.00 86.59           C
ATOM   1738  HD1 TYR A 126       0.022   4.307   6.809  1.00 86.59           H
ATOM   1739  CD2 TYR A 126       2.817   3.360   5.162  1.00 86.59           C
ATOM   1740  HD2 TYR A 126       3.672   3.786   4.638  1.00 86.59           H
ATOM   1741  CE1 TYR A 126       0.645   2.222   6.495  1.00 86.59           C
ATOM   1742  HE1 TYR A 126      -0.205   1.783   7.017  1.00 86.59           H
ATOM   1743  CE2 TYR A 126       2.684   1.932   5.282  1.00 86.59           C
ATOM   1744  HE2 TYR A 126       3.432   1.265   4.853  1.00 86.59           H
ATOM   1745  CZ  TYR A 126       1.605   1.433   5.943  1.00 86.59           C
ATOM   1746  OH  TYR A 126       1.480   0.083   6.056  1.00 86.59           O
ATOM   1747  HH  TYR A 126       0.853  -0.140   6.802  1.00 86.59           H
ATOM   1748  HN  TYR A 126       1.793   8.047   5.265  1.00 86.59           H
ATOM   1749  N   LYS A 127      -0.783   6.063   4.543  1.00 85.56           N
ATOM   1750  CA  LYS A 127      -2.093   5.453   4.391  1.00 85.56           C
ATOM   1751  C   LYS A 127      -2.706   5.896   3.061  1.00 85.56           C
ATOM   1752  O   LYS A 127      -3.336   5.100   2.367  1.00 85.56           O
ATOM   1753  HA  LYS A 127      -1.949   4.373   4.361  1.00 85.56           H
ATOM   1754  CB  LYS A 127      -2.971   5.759   5.605  1.00 85.56           C
ATOM   1755 1HB  LYS A 127      -2.381   5.672   6.517  1.00 85.56           H
ATOM   1756 2HB  LYS A 127      -3.326   6.788   5.552  1.00 85.56           H
ATOM   1757  CG  LYS A 127      -4.166   4.805   5.672  1.00 85.56           C
ATOM   1758 1HG  LYS A 127      -4.731   4.858   4.742  1.00 85.56           H
ATOM   1759 2HG  LYS A 127      -3.812   3.779   5.772  1.00 85.56           H
ATOM   1760  CD  LYS A 127      -5.080   5.153   6.850  1.00 85.56           C
ATOM   1761 1HD  LYS A 127      -4.497   5.179   7.771  1.00 85.56           H
ATOM   1762 2HD  LYS A 127      -5.498   6.149   6.709  1.00 85.56           H
ATOM   1763  CE  LYS A 127      -6.212   4.133   6.984  1.00 85.56           C
ATOM   1764 1HE  LYS A 127      -6.803   4.114   6.069  1.00 85.56           H
ATOM   1765 2HE  LYS A 127      -5.796   3.134   7.116  1.00 85.56           H
ATOM   1766  NZ  LYS A 127      -7.080   4.471   8.135  1.00 85.56           N
ATOM   1767 1HZ  LYS A 127      -7.970   3.995   8.038  1.00 85.56           H
ATOM   1768 2HZ  LYS A 127      -6.631   4.177   8.995  1.00 85.56           H
ATOM   1769 3HZ  LYS A 127      -7.233   5.473   8.159  1.00 85.56           H
ATOM   1770  HN  LYS A 127      -0.734   6.793   5.225  1.00 85.56           H
ATOM   1771  N   MET A 128      -2.501   7.167   2.746  1.00 86.25           N
ATOM   1772  CA  MET A 128      -3.013   7.722   1.505  1.00 86.25           C
ATOM   1773  C   MET A 128      -2.431   6.990   0.294  1.00 86.25           C
ATOM   1774  O   MET A 128      -3.151   6.678  -0.652  1.00 86.25           O
ATOM   1775  HA  MET A 128      -4.093   7.576   1.542  1.00 86.25           H
ATOM   1776  CB  MET A 128      -2.655   9.208   1.424  1.00 86.25           C
ATOM   1777 1HB  MET A 128      -2.993   9.717   2.326  1.00 86.25           H
ATOM   1778 2HB  MET A 128      -1.571   9.322   1.380  1.00 86.25           H
ATOM   1779  CG  MET A 128      -3.291   9.859   0.194  1.00 86.25           C
ATOM   1780 1HG  MET A 128      -2.919   9.384  -0.713  1.00 86.25           H
ATOM   1781 2HG  MET A 128      -4.371   9.710   0.212  1.00 86.25           H
ATOM   1782  SD  MET A 128      -2.918  11.604   0.166  1.00 86.25           S
ATOM   1783  CE  MET A 128      -1.178  11.542  -0.228  1.00 86.25           C
ATOM   1784 1HE  MET A 128      -0.649  10.989   0.548  1.00 86.25           H
ATOM   1785 2HE  MET A 128      -1.040  11.044  -1.188  1.00 86.25           H
ATOM   1786 3HE  MET A 128      -0.782  12.556  -0.285  1.00 86.25           H
ATOM   1787  HN  MET A 128      -1.995   7.811   3.320  1.00 86.25           H
ATOM   1788  N   ASN A 129      -1.132   6.736   0.364  1.00 81.91           N
ATOM   1789  CA  ASN A 129      -0.430   6.115  -0.745  1.00 81.91           C
ATOM   1790  C   ASN A 129      -0.818   4.637  -0.825  1.00 81.91           C
ATOM   1791  O   ASN A 129      -0.905   4.072  -1.915  1.00 81.91           O
ATOM   1792  HA  ASN A 129      -0.737   6.675  -1.629  1.00 81.91           H
ATOM   1793  CB  ASN A 129       1.086   6.195  -0.553  1.00 81.91           C
ATOM   1794 1HB  ASN A 129       1.355   5.779   0.418  1.00 81.91           H
ATOM   1795 2HB  ASN A 129       1.585   5.589  -1.309  1.00 81.91           H
ATOM   1796  CG  ASN A 129       1.574   7.642  -0.647  1.00 81.91           C
ATOM   1797  OD1 ASN A 129       1.059   8.450  -1.402  1.00 81.91           O
ATOM   1798  ND2 ASN A 129       2.593   7.923   0.160  1.00 81.91           N
ATOM   1799 1HD2 ASN A 129       2.970   7.213   0.755  1.00 81.91           H
ATOM   1800 2HD2 ASN A 129       2.984   8.843   0.171  1.00 81.91           H
ATOM   1801  HN  ASN A 129      -0.563   6.948   1.159  1.00 81.91           H
ATOM   1802  N   PHE A 130      -1.042   4.052   0.343  1.00 86.33           N
ATOM   1803  CA  PHE A 130      -1.477   2.668   0.416  1.00 86.33           C
ATOM   1804  C   PHE A 130      -2.741   2.446  -0.418  1.00 86.33           C
ATOM   1805  O   PHE A 130      -2.776   1.565  -1.275  1.00 86.33           O
ATOM   1806  HA  PHE A 130      -0.669   2.054   0.018  1.00 86.33           H
ATOM   1807  CB  PHE A 130      -1.791   2.375   1.884  1.00 86.33           C
ATOM   1808 1HB  PHE A 130      -0.872   2.456   2.465  1.00 86.33           H
ATOM   1809 2HB  PHE A 130      -2.473   3.138   2.259  1.00 86.33           H
ATOM   1810  CG  PHE A 130      -2.409   0.996   2.125  1.00 86.33           C
ATOM   1811  CD1 PHE A 130      -3.751   0.876   2.310  1.00 86.33           C
ATOM   1812  HD1 PHE A 130      -4.386   1.761   2.286  1.00 86.33           H
ATOM   1813  CD2 PHE A 130      -1.617  -0.109   2.155  1.00 86.33           C
ATOM   1814  HD2 PHE A 130      -0.541  -0.012   2.007  1.00 86.33           H
ATOM   1815  CE1 PHE A 130      -4.325  -0.404   2.533  1.00 86.33           C
ATOM   1816  HE1 PHE A 130      -5.400  -0.500   2.682  1.00 86.33           H
ATOM   1817  CE2 PHE A 130      -2.190  -1.388   2.378  1.00 86.33           C
ATOM   1818  HE2 PHE A 130      -1.555  -2.274   2.402  1.00 86.33           H
ATOM   1819  CZ  PHE A 130      -3.532  -1.509   2.563  1.00 86.33           C
ATOM   1820  HZ  PHE A 130      -3.973  -2.491   2.734  1.00 86.33           H
ATOM   1821  HN  PHE A 130      -0.930   4.507   1.226  1.00 86.33           H
ATOM   1822  N   TYR A 131      -3.747   3.261  -0.136  1.00 91.48           N
ATOM   1823  CA  TYR A 131      -5.031   3.122  -0.803  1.00 91.48           C
ATOM   1824  C   TYR A 131      -4.927   3.509  -2.279  1.00 91.48           C
ATOM   1825  O   TYR A 131      -5.498   2.843  -3.141  1.00 91.48           O
ATOM   1826  HA  TYR A 131      -5.337   2.079  -0.729  1.00 91.48           H
ATOM   1827  CB  TYR A 131      -5.979   4.095  -0.098  1.00 91.48           C
ATOM   1828 1HB  TYR A 131      -5.454   5.033   0.080  1.00 91.48           H
ATOM   1829 2HB  TYR A 131      -6.814   4.318  -0.763  1.00 91.48           H
ATOM   1830  CG  TYR A 131      -6.529   3.575   1.231  1.00 91.48           C
ATOM   1831  CD1 TYR A 131      -7.191   2.365   1.278  1.00 91.48           C
ATOM   1832  HD1 TYR A 131      -7.322   1.780   0.368  1.00 91.48           H
ATOM   1833  CD2 TYR A 131      -6.363   4.316   2.384  1.00 91.48           C
ATOM   1834  HD2 TYR A 131      -5.840   5.271   2.347  1.00 91.48           H
ATOM   1835  CE1 TYR A 131      -7.709   1.875   2.529  1.00 91.48           C
ATOM   1836  HE1 TYR A 131      -8.234   0.921   2.580  1.00 91.48           H
ATOM   1837  CE2 TYR A 131      -6.881   3.826   3.635  1.00 91.48           C
ATOM   1838  HE2 TYR A 131      -6.757   4.401   4.553  1.00 91.48           H
ATOM   1839  CZ  TYR A 131      -7.528   2.630   3.646  1.00 91.48           C
ATOM   1840  OH  TYR A 131      -8.017   2.168   4.828  1.00 91.48           O
ATOM   1841  HH  TYR A 131      -8.963   1.864   4.711  1.00 91.48           H
ATOM   1842  HN  TYR A 131      -3.696   4.003   0.532  1.00 91.48           H
ATOM   1843  N   SER A 132      -4.194   4.585  -2.526  1.00 91.25           N
ATOM   1844  CA  SER A 132      -4.089   5.126  -3.870  1.00 91.25           C
ATOM   1845  C   SER A 132      -3.444   4.097  -4.800  1.00 91.25           C
ATOM   1846  O   SER A 132      -3.899   3.903  -5.927  1.00 91.25           O
ATOM   1847  HA  SER A 132      -5.113   5.333  -4.179  1.00 91.25           H
ATOM   1848  CB  SER A 132      -3.282   6.427  -3.878  1.00 91.25           C
ATOM   1849 1HB  SER A 132      -3.221   6.809  -4.897  1.00 91.25           H
ATOM   1850 2HB  SER A 132      -3.803   7.180  -3.286  1.00 91.25           H
ATOM   1851  OG  SER A 132      -1.967   6.243  -3.361  1.00 91.25           O
ATOM   1852  HG  SER A 132      -1.446   7.092  -3.442  1.00 91.25           H
ATOM   1853  HN  SER A 132      -3.679   5.082  -1.828  1.00 91.25           H
ATOM   1854  N   CYS A 133      -2.396   3.463  -4.295  1.00 89.51           N
ATOM   1855  CA  CYS A 133      -1.681   2.463  -5.069  1.00 89.51           C
ATOM   1856  C   CYS A 133      -2.661   1.344  -5.430  1.00 89.51           C
ATOM   1857  O   CYS A 133      -2.771   0.963  -6.594  1.00 89.51           O
ATOM   1858  HA  CYS A 133      -1.317   2.963  -5.966  1.00 89.51           H
ATOM   1859  CB  CYS A 133      -0.460   1.931  -4.315  1.00 89.51           C
ATOM   1860 1HB  CYS A 133      -0.740   1.663  -3.296  1.00 89.51           H
ATOM   1861 2HB  CYS A 133      -0.094   1.023  -4.795  1.00 89.51           H
ATOM   1862  SG  CYS A 133       0.860   3.198  -4.289  1.00 89.51           S
ATOM   1863  HG  CYS A 133       0.381   3.876  -3.249  1.00 89.51           H
ATOM   1864  HN  CYS A 133      -2.036   3.624  -3.376  1.00 89.51           H
ATOM   1865  N   VAL A 134      -3.347   0.850  -4.410  1.00 88.45           N
ATOM   1866  CA  VAL A 134      -4.208  -0.308  -4.579  1.00 88.45           C
ATOM   1867  C   VAL A 134      -5.330   0.035  -5.562  1.00 88.45           C
ATOM   1868  O   VAL A 134      -5.660  -0.766  -6.435  1.00 88.45           O
ATOM   1869  HA  VAL A 134      -3.603  -1.109  -5.003  1.00 88.45           H
ATOM   1870  CB  VAL A 134      -4.729  -0.775  -3.218  1.00 88.45           C
ATOM   1871  HB  VAL A 134      -5.190   0.080  -2.724  1.00 88.45           H
ATOM   1872  CG1 VAL A 134      -5.799  -1.856  -3.383  1.00 88.45           C
ATOM   1873 1HG1 VAL A 134      -6.634  -1.456  -3.958  1.00 88.45           H
ATOM   1874 2HG1 VAL A 134      -5.374  -2.712  -3.907  1.00 88.45           H
ATOM   1875 3HG1 VAL A 134      -6.152  -2.171  -2.400  1.00 88.45           H
ATOM   1876  CG2 VAL A 134      -3.583  -1.269  -2.333  1.00 88.45           C
ATOM   1877 1HG2 VAL A 134      -3.080  -2.104  -2.821  1.00 88.45           H
ATOM   1878 2HG2 VAL A 134      -2.871  -0.459  -2.175  1.00 88.45           H
ATOM   1879 3HG2 VAL A 134      -3.980  -1.595  -1.372  1.00 88.45           H
ATOM   1880  HN  VAL A 134      -3.322   1.227  -3.484  1.00 88.45           H
ATOM   1881  N   LEU A 135      -5.883   1.226  -5.387  1.00 92.14           N
ATOM   1882  CA  LEU A 135      -7.014   1.651  -6.195  1.00 92.14           C
ATOM   1883  C   LEU A 135      -6.558   1.840  -7.643  1.00 92.14           C
ATOM   1884  O   LEU A 135      -7.305   1.549  -8.576  1.00 92.14           O
ATOM   1885  HA  LEU A 135      -7.754   0.852  -6.168  1.00 92.14           H
ATOM   1886  CB  LEU A 135      -7.667   2.895  -5.589  1.00 92.14           C
ATOM   1887 1HB  LEU A 135      -6.893   3.644  -5.424  1.00 92.14           H
ATOM   1888 2HB  LEU A 135      -8.360   3.310  -6.321  1.00 92.14           H
ATOM   1889  CG  LEU A 135      -8.422   2.684  -4.276  1.00 92.14           C
ATOM   1890  HG  LEU A 135      -7.744   2.212  -3.564  1.00 92.14           H
ATOM   1891  CD1 LEU A 135      -8.855   4.020  -3.671  1.00 92.14           C
ATOM   1892 1HD1 LEU A 135      -7.975   4.632  -3.473  1.00 92.14           H
ATOM   1893 2HD1 LEU A 135      -9.509   4.541  -4.370  1.00 92.14           H
ATOM   1894 3HD1 LEU A 135      -9.390   3.841  -2.738  1.00 92.14           H
ATOM   1895  CD2 LEU A 135      -9.605   1.733  -4.470  1.00 92.14           C
ATOM   1896 1HD2 LEU A 135     -10.292   2.153  -5.205  1.00 92.14           H
ATOM   1897 2HD2 LEU A 135      -9.241   0.768  -4.824  1.00 92.14           H
ATOM   1898 3HD2 LEU A 135     -10.125   1.600  -3.521  1.00 92.14           H
ATOM   1899  HN  LEU A 135      -5.573   1.893  -4.710  1.00 92.14           H
ATOM   1900  N   LEU A 136      -5.333   2.325  -7.786  1.00 91.85           N
ATOM   1901  CA  LEU A 136      -4.767   2.553  -9.105  1.00 91.85           C
ATOM   1902  C   LEU A 136      -4.593   1.211  -9.819  1.00 91.85           C
ATOM   1903  O   LEU A 136      -4.937   1.079 -10.993  1.00 91.85           O
ATOM   1904  HA  LEU A 136      -5.482   3.153  -9.668  1.00 91.85           H
ATOM   1905  CB  LEU A 136      -3.475   3.366  -9.001  1.00 91.85           C
ATOM   1906 1HB  LEU A 136      -2.876   2.956  -8.187  1.00 91.85           H
ATOM   1907 2HB  LEU A 136      -2.905   3.223  -9.919  1.00 91.85           H
ATOM   1908  CG  LEU A 136      -3.645   4.868  -8.766  1.00 91.85           C
ATOM   1909  HG  LEU A 136      -4.349   5.008  -7.946  1.00 91.85           H
ATOM   1910  CD1 LEU A 136      -2.323   5.509  -8.341  1.00 91.85           C
ATOM   1911 1HD1 LEU A 136      -1.976   5.048  -7.416  1.00 91.85           H
ATOM   1912 2HD1 LEU A 136      -1.578   5.360  -9.123  1.00 91.85           H
ATOM   1913 3HD1 LEU A 136      -2.472   6.577  -8.181  1.00 91.85           H
ATOM   1914  CD2 LEU A 136      -4.244   5.551  -9.997  1.00 91.85           C
ATOM   1915 1HD2 LEU A 136      -3.583   5.403 -10.852  1.00 91.85           H
ATOM   1916 2HD2 LEU A 136      -5.220   5.118 -10.214  1.00 91.85           H
ATOM   1917 3HD2 LEU A 136      -4.354   6.618  -9.804  1.00 91.85           H
ATOM   1918  HN  LEU A 136      -4.732   2.561  -7.022  1.00 91.85           H
ATOM   1919  N   ILE A 137      -4.060   0.248  -9.081  1.00 87.27           N
ATOM   1920  CA  ILE A 137      -3.806  -1.069  -9.639  1.00 87.27           C
ATOM   1921  C   ILE A 137      -5.130  -1.694 -10.083  1.00 87.27           C
ATOM   1922  O   ILE A 137      -5.203  -2.314 -11.143  1.00 87.27           O
ATOM   1923  HA  ILE A 137      -3.175  -0.936 -10.517  1.00 87.27           H
ATOM   1924  CB  ILE A 137      -3.023  -1.929  -8.645  1.00 87.27           C
ATOM   1925  HB  ILE A 137      -3.459  -1.791  -7.656  1.00 87.27           H
ATOM   1926  CG1 ILE A 137      -1.563  -1.480  -8.562  1.00 87.27           C
ATOM   1927 1HG1 ILE A 137      -1.056  -1.704  -9.501  1.00 87.27           H
ATOM   1928 2HG1 ILE A 137      -1.518  -0.399  -8.426  1.00 87.27           H
ATOM   1929  CG2 ILE A 137      -3.146  -3.415  -8.990  1.00 87.27           C
ATOM   1930 1HG2 ILE A 137      -4.195  -3.710  -8.956  1.00 87.27           H
ATOM   1931 2HG2 ILE A 137      -2.752  -3.590  -9.991  1.00 87.27           H
ATOM   1932 3HG2 ILE A 137      -2.580  -4.004  -8.268  1.00 87.27           H
ATOM   1933  CD1 ILE A 137      -0.839  -2.175  -7.407  1.00 87.27           C
ATOM   1934 1HD1 ILE A 137      -1.335  -1.929  -6.468  1.00 87.27           H
ATOM   1935 2HD1 ILE A 137      -0.865  -3.254  -7.560  1.00 87.27           H
ATOM   1936 3HD1 ILE A 137       0.196  -1.837  -7.371  1.00 87.27           H
ATOM   1937  HN  ILE A 137      -3.804   0.357  -8.120  1.00 87.27           H
ATOM   1938  N   MET A 138      -6.144  -1.509  -9.251  1.00 88.44           N
ATOM   1939  CA  MET A 138      -7.472  -2.006  -9.567  1.00 88.44           C
ATOM   1940  C   MET A 138      -8.002  -1.371 -10.855  1.00 88.44           C
ATOM   1941  O   MET A 138      -8.575  -2.058 -11.699  1.00 88.44           O
ATOM   1942  HA  MET A 138      -7.359  -3.081  -9.704  1.00 88.44           H
ATOM   1943  CB  MET A 138      -8.424  -1.689  -8.413  1.00 88.44           C
ATOM   1944 1HB  MET A 138      -8.020  -2.088  -7.483  1.00 88.44           H
ATOM   1945 2HB  MET A 138      -8.504  -0.609  -8.288  1.00 88.44           H
ATOM   1946  CG  MET A 138      -9.812  -2.282  -8.668  1.00 88.44           C
ATOM   1947 1HG  MET A 138     -10.215  -1.896  -9.604  1.00 88.44           H
ATOM   1948 2HG  MET A 138      -9.739  -3.364  -8.773  1.00 88.44           H
ATOM   1949  SD  MET A 138     -10.907  -1.874  -7.319  1.00 88.44           S
ATOM   1950  CE  MET A 138     -11.093  -0.119  -7.591  1.00 88.44           C
ATOM   1951 1HE  MET A 138     -10.118   0.363  -7.530  1.00 88.44           H
ATOM   1952 2HE  MET A 138     -11.523   0.052  -8.578  1.00 88.44           H
ATOM   1953 3HE  MET A 138     -11.753   0.298  -6.830  1.00 88.44           H
ATOM   1954  HN  MET A 138      -6.069  -1.032  -8.375  1.00 88.44           H
ATOM   1955  N   CYS A 139      -7.791  -0.068 -10.965  1.00 91.46           N
ATOM   1956  CA  CYS A 139      -8.299   0.679 -12.103  1.00 91.46           C
ATOM   1957  C   CYS A 139      -7.569   0.197 -13.359  1.00 91.46           C
ATOM   1958  O   CYS A 139      -8.158   0.132 -14.437  1.00 91.46           O
ATOM   1959  HA  CYS A 139      -9.365   0.462 -12.169  1.00 91.46           H
ATOM   1960  CB  CYS A 139      -8.152   2.188 -11.901  1.00 91.46           C
ATOM   1961 1HB  CYS A 139      -7.154   2.417 -11.527  1.00 91.46           H
ATOM   1962 2HB  CYS A 139      -8.261   2.704 -12.855  1.00 91.46           H
ATOM   1963  SG  CYS A 139      -9.414   2.788 -10.720  1.00 91.46           S
ATOM   1964  HG  CYS A 139      -8.813   2.325  -9.627  1.00 91.46           H
ATOM   1965  HN  CYS A 139      -7.284   0.475 -10.296  1.00 91.46           H
ATOM   1966  N   ILE A 140      -6.298  -0.129 -13.177  1.00 86.45           N
ATOM   1967  CA  ILE A 140      -5.497  -0.655 -14.269  1.00 86.45           C
ATOM   1968  C   ILE A 140      -6.149  -1.931 -14.805  1.00 86.45           C
ATOM   1969  O   ILE A 140      -6.270  -2.109 -16.016  1.00 86.45           O
ATOM   1970  HA  ILE A 140      -5.495   0.092 -15.063  1.00 86.45           H
ATOM   1971  CB  ILE A 140      -4.045  -0.846 -13.824  1.00 86.45           C
ATOM   1972  HB  ILE A 140      -4.048  -1.328 -12.847  1.00 86.45           H
ATOM   1973  CG1 ILE A 140      -3.339   0.501 -13.662  1.00 86.45           C
ATOM   1974 1HG1 ILE A 140      -3.141   0.932 -14.644  1.00 86.45           H
ATOM   1975 2HG1 ILE A 140      -3.992   1.197 -13.135  1.00 86.45           H
ATOM   1976  CG2 ILE A 140      -3.296  -1.774 -14.783  1.00 86.45           C
ATOM   1977 1HG2 ILE A 140      -3.786  -2.748 -14.804  1.00 86.45           H
ATOM   1978 2HG2 ILE A 140      -3.301  -1.343 -15.784  1.00 86.45           H
ATOM   1979 3HG2 ILE A 140      -2.267  -1.893 -14.444  1.00 86.45           H
ATOM   1980  CD1 ILE A 140      -2.026   0.343 -12.894  1.00 86.45           C
ATOM   1981 1HD1 ILE A 140      -2.231  -0.065 -11.904  1.00 86.45           H
ATOM   1982 2HD1 ILE A 140      -1.366  -0.334 -13.437  1.00 86.45           H
ATOM   1983 3HD1 ILE A 140      -1.545   1.316 -12.793  1.00 86.45           H
ATOM   1984  HN  ILE A 140      -5.816  -0.038 -12.305  1.00 86.45           H
ATOM   1985  N   SER A 141      -6.552  -2.786 -13.877  1.00 86.41           N
ATOM   1986  CA  SER A 141      -7.132  -4.068 -14.241  1.00 86.41           C
ATOM   1987  C   SER A 141      -8.415  -3.851 -15.047  1.00 86.41           C
ATOM   1988  O   SER A 141      -8.636  -4.516 -16.059  1.00 86.41           O
ATOM   1989  HA  SER A 141      -6.377  -4.564 -14.850  1.00 86.41           H
ATOM   1990  CB  SER A 141      -7.422  -4.914 -13.000  1.00 86.41           C
ATOM   1991 1HB  SER A 141      -8.217  -4.446 -12.420  1.00 86.41           H
ATOM   1992 2HB  SER A 141      -7.786  -5.895 -13.307  1.00 86.41           H
ATOM   1993  OG  SER A 141      -6.267  -5.073 -12.180  1.00 86.41           O
ATOM   1994  HG  SER A 141      -6.203  -4.316 -11.530  1.00 86.41           H
ATOM   1995  HN  SER A 141      -6.488  -2.616 -12.893  1.00 86.41           H
ATOM   1996  N   VAL A 142      -9.226  -2.919 -14.569  1.00 88.10           N
ATOM   1997  CA  VAL A 142     -10.498  -2.634 -15.211  1.00 88.10           C
ATOM   1998  C   VAL A 142     -10.244  -2.082 -16.615  1.00 88.10           C
ATOM   1999  O   VAL A 142     -10.938  -2.446 -17.563  1.00 88.10           O
ATOM   2000  HA  VAL A 142     -11.042  -3.575 -15.296  1.00 88.10           H
ATOM   2001  CB  VAL A 142     -11.324  -1.688 -14.337  1.00 88.10           C
ATOM   2002  HB  VAL A 142     -10.736  -0.785 -14.171  1.00 88.10           H
ATOM   2003  CG1 VAL A 142     -12.620  -1.282 -15.042  1.00 88.10           C
ATOM   2004 1HG1 VAL A 142     -12.381  -0.775 -15.977  1.00 88.10           H
ATOM   2005 2HG1 VAL A 142     -13.214  -2.171 -15.251  1.00 88.10           H
ATOM   2006 3HG1 VAL A 142     -13.188  -0.609 -14.399  1.00 88.10           H
ATOM   2007  CG2 VAL A 142     -11.615  -2.316 -12.972  1.00 88.10           C
ATOM   2008 1HG2 VAL A 142     -12.174  -3.241 -13.110  1.00 88.10           H
ATOM   2009 2HG2 VAL A 142     -10.676  -2.531 -12.463  1.00 88.10           H
ATOM   2010 3HG2 VAL A 142     -12.204  -1.622 -12.371  1.00 88.10           H
ATOM   2011  HN  VAL A 142      -9.026  -2.365 -13.761  1.00 88.10           H
ATOM   2012  N   ASP A 143      -9.248  -1.213 -16.703  1.00 83.15           N
ATOM   2013  CA  ASP A 143      -8.918  -0.579 -17.969  1.00 83.15           C
ATOM   2014  C   ASP A 143      -8.514  -1.653 -18.981  1.00 83.15           C
ATOM   2015  O   ASP A 143      -8.922  -1.603 -20.141  1.00 83.15           O
ATOM   2016  HA  ASP A 143      -9.821  -0.045 -18.265  1.00 83.15           H
ATOM   2017  CB  ASP A 143      -7.743   0.388 -17.810  1.00 83.15           C
ATOM   2018 1HB  ASP A 143      -8.012   1.181 -17.112  1.00 83.15           H
ATOM   2019 2HB  ASP A 143      -6.890  -0.138 -17.382  1.00 83.15           H
ATOM   2020  CG  ASP A 143      -7.350   0.998 -19.157  1.00 83.15           C
ATOM   2021  OD1 ASP A 143      -8.244   1.602 -19.789  1.00 83.15           O
ATOM   2022  OD2 ASP A 143      -6.165   0.847 -19.524  1.00 83.15           O
ATOM   2023  HN  ASP A 143      -8.673  -0.941 -15.932  1.00 83.15           H
ATOM   2024  N   ARG A 144      -7.717  -2.598 -18.507  1.00 73.60           N
ATOM   2025  CA  ARG A 144      -7.238  -3.672 -19.361  1.00 73.60           C
ATOM   2026  C   ARG A 144      -8.414  -4.498 -19.886  1.00 73.60           C
ATOM   2027  O   ARG A 144      -8.463  -4.833 -21.068  1.00 73.60           O
ATOM   2028  HA  ARG A 144      -6.718  -3.168 -20.176  1.00 73.60           H
ATOM   2029  CB  ARG A 144      -6.275  -4.590 -18.605  1.00 73.60           C
ATOM   2030 1HB  ARG A 144      -6.731  -4.907 -17.667  1.00 73.60           H
ATOM   2031 2HB  ARG A 144      -6.090  -5.490 -19.191  1.00 73.60           H
ATOM   2032  CG  ARG A 144      -4.950  -3.880 -18.320  1.00 73.60           C
ATOM   2033 1HG  ARG A 144      -5.136  -2.972 -17.745  1.00 73.60           H
ATOM   2034 2HG  ARG A 144      -4.314  -4.520 -17.709  1.00 73.60           H
ATOM   2035  CD  ARG A 144      -4.227  -3.526 -19.621  1.00 73.60           C
ATOM   2036 1HD  ARG A 144      -3.149  -3.619 -19.484  1.00 73.60           H
ATOM   2037 2HD  ARG A 144      -4.509  -4.227 -20.406  1.00 73.60           H
ATOM   2038  NE  ARG A 144      -4.567  -2.145 -20.031  1.00 73.60           N
ATOM   2039  HE  ARG A 144      -5.223  -1.639 -19.471  1.00 73.60           H
ATOM   2040  CZ  ARG A 144      -4.052  -1.532 -21.105  1.00 73.60           C
ATOM   2041  NH1 ARG A 144      -3.169  -2.163 -21.890  1.00 73.60           N
ATOM   2042 1HH1 ARG A 144      -2.889  -3.099 -21.677  1.00 73.60           H
ATOM   2043 2HH1 ARG A 144      -2.789  -1.698 -22.690  1.00 73.60           H
ATOM   2044  NH2 ARG A 144      -4.433  -0.277 -21.381  1.00 73.60           N
ATOM   2045 1HH2 ARG A 144      -4.058   0.195 -22.179  1.00 73.60           H
ATOM   2046 2HH2 ARG A 144      -5.092   0.187 -20.790  1.00 73.60           H
ATOM   2047  HN  ARG A 144      -7.399  -2.639 -17.560  1.00 73.60           H
ATOM   2048  N   TYR A 145      -9.332  -4.802 -18.980  1.00 83.58           N
ATOM   2049  CA  TYR A 145     -10.519  -5.557 -19.343  1.00 83.58           C
ATOM   2050  C   TYR A 145     -11.292  -4.858 -20.463  1.00 83.58           C
ATOM   2051  O   TYR A 145     -11.611  -5.472 -21.480  1.00 83.58           O
ATOM   2052  HA  TYR A 145     -10.201  -6.539 -19.690  1.00 83.58           H
ATOM   2053  CB  TYR A 145     -11.392  -5.599 -18.087  1.00 83.58           C
ATOM   2054 1HB  TYR A 145     -10.936  -6.274 -17.362  1.00 83.58           H
ATOM   2055 2HB  TYR A 145     -11.408  -4.608 -17.634  1.00 83.58           H
ATOM   2056  CG  TYR A 145     -12.832  -6.049 -18.344  1.00 83.58           C
ATOM   2057  CD1 TYR A 145     -13.860  -5.130 -18.304  1.00 83.58           C
ATOM   2058  HD1 TYR A 145     -13.646  -4.082 -18.090  1.00 83.58           H
ATOM   2059  CD2 TYR A 145     -13.102  -7.375 -18.616  1.00 83.58           C
ATOM   2060  HD2 TYR A 145     -12.290  -8.102 -18.647  1.00 83.58           H
ATOM   2061  CE1 TYR A 145     -15.214  -5.553 -18.546  1.00 83.58           C
ATOM   2062  HE1 TYR A 145     -16.036  -4.837 -18.518  1.00 83.58           H
ATOM   2063  CE2 TYR A 145     -14.457  -7.799 -18.858  1.00 83.58           C
ATOM   2064  HE2 TYR A 145     -14.684  -8.842 -19.074  1.00 83.58           H
ATOM   2065  CZ  TYR A 145     -15.446  -6.867 -18.812  1.00 83.58           C
ATOM   2066  OH  TYR A 145     -16.726  -7.267 -19.040  1.00 83.58           O
ATOM   2067  HH  TYR A 145     -16.750  -8.251 -19.215  1.00 83.58           H
ATOM   2068  HN  TYR A 145      -9.274  -4.543 -18.016  1.00 83.58           H
ATOM   2069  N   ILE A 146     -11.572  -3.582 -20.239  1.00 81.05           N
ATOM   2070  CA  ILE A 146     -12.374  -2.815 -21.177  1.00 81.05           C
ATOM   2071  C   ILE A 146     -11.666  -2.776 -22.533  1.00 81.05           C
ATOM   2072  O   ILE A 146     -12.305  -2.912 -23.575  1.00 81.05           O
ATOM   2073  HA  ILE A 146     -13.323  -3.337 -21.298  1.00 81.05           H
ATOM   2074  CB  ILE A 146     -12.688  -1.431 -20.607  1.00 81.05           C
ATOM   2075  HB  ILE A 146     -11.754  -0.981 -20.269  1.00 81.05           H
ATOM   2076  CG1 ILE A 146     -13.607  -1.535 -19.388  1.00 81.05           C
ATOM   2077 1HG1 ILE A 146     -14.605  -1.835 -19.706  1.00 81.05           H
ATOM   2078 2HG1 ILE A 146     -13.239  -2.310 -18.717  1.00 81.05           H
ATOM   2079  CG2 ILE A 146     -13.267  -0.512 -21.685  1.00 81.05           C
ATOM   2080 1HG2 ILE A 146     -12.546  -0.402 -22.495  1.00 81.05           H
ATOM   2081 2HG2 ILE A 146     -14.188  -0.947 -22.076  1.00 81.05           H
ATOM   2082 3HG2 ILE A 146     -13.481   0.465 -21.253  1.00 81.05           H
ATOM   2083  CD1 ILE A 146     -13.682  -0.201 -18.643  1.00 81.05           C
ATOM   2084 1HD1 ILE A 146     -12.686   0.084 -18.306  1.00 81.05           H
ATOM   2085 2HD1 ILE A 146     -14.073   0.567 -19.311  1.00 81.05           H
ATOM   2086 3HD1 ILE A 146     -14.342  -0.303 -17.781  1.00 81.05           H
ATOM   2087  HN  ILE A 146     -11.261  -3.074 -19.435  1.00 81.05           H
ATOM   2088  N   ALA A 147     -10.355  -2.589 -22.475  1.00 79.94           N
ATOM   2089  CA  ALA A 147      -9.573  -2.397 -23.684  1.00 79.94           C
ATOM   2090  C   ALA A 147      -9.649  -3.662 -24.542  1.00 79.94           C
ATOM   2091  O   ALA A 147      -9.449  -3.607 -25.755  1.00 79.94           O
ATOM   2092  HA  ALA A 147     -10.013  -1.567 -24.236  1.00 79.94           H
ATOM   2093  CB  ALA A 147      -8.135  -2.033 -23.310  1.00 79.94           C
ATOM   2094 1HB  ALA A 147      -8.134  -1.112 -22.726  1.00 79.94           H
ATOM   2095 2HB  ALA A 147      -7.698  -2.838 -22.719  1.00 79.94           H
ATOM   2096 3HB  ALA A 147      -7.548  -1.889 -24.217  1.00 79.94           H
ATOM   2097  HN  ALA A 147      -9.830  -2.568 -21.624  1.00 79.94           H
ATOM   2098  N   ILE A 148      -9.938  -4.772 -23.879  1.00 75.80           N
ATOM   2099  CA  ILE A 148      -9.926  -6.065 -24.542  1.00 75.80           C
ATOM   2100  C   ILE A 148     -11.351  -6.434 -24.957  1.00 75.80           C
ATOM   2101  O   ILE A 148     -11.587  -6.826 -26.099  1.00 75.80           O
ATOM   2102  HA  ILE A 148      -9.319  -5.964 -25.443  1.00 75.80           H
ATOM   2103  CB  ILE A 148      -9.251  -7.114 -23.657  1.00 75.80           C
ATOM   2104  HB  ILE A 148      -9.678  -7.043 -22.657  1.00 75.80           H
ATOM   2105  CG1 ILE A 148      -7.751  -6.842 -23.529  1.00 75.80           C
ATOM   2106 1HG1 ILE A 148      -7.265  -7.008 -24.490  1.00 75.80           H
ATOM   2107 2HG1 ILE A 148      -7.589  -5.797 -23.266  1.00 75.80           H
ATOM   2108  CG2 ILE A 148      -9.536  -8.528 -24.169  1.00 75.80           C
ATOM   2109 1HG2 ILE A 148     -10.611  -8.706 -24.165  1.00 75.80           H
ATOM   2110 2HG2 ILE A 148      -9.154  -8.630 -25.185  1.00 75.80           H
ATOM   2111 3HG2 ILE A 148      -9.045  -9.255 -23.521  1.00 75.80           H
ATOM   2112  CD1 ILE A 148      -7.119  -7.746 -22.468  1.00 75.80           C
ATOM   2113 1HD1 ILE A 148      -7.591  -7.560 -21.504  1.00 75.80           H
ATOM   2114 2HD1 ILE A 148      -7.262  -8.789 -22.748  1.00 75.80           H
ATOM   2115 3HD1 ILE A 148      -6.052  -7.531 -22.398  1.00 75.80           H
ATOM   2116  HN  ILE A 148     -10.177  -4.797 -22.909  1.00 75.80           H
ATOM   2117  N   ALA A 149     -12.265  -6.296 -24.007  1.00 74.59           N
ATOM   2118  CA  ALA A 149     -13.634  -6.734 -24.217  1.00 74.59           C
ATOM   2119  C   ALA A 149     -14.312  -5.809 -25.229  1.00 74.59           C
ATOM   2120  O   ALA A 149     -15.072  -6.267 -26.082  1.00 74.59           O
ATOM   2121  HA  ALA A 149     -13.600  -7.744 -24.625  1.00 74.59           H
ATOM   2122  CB  ALA A 149     -14.369  -6.770 -22.875  1.00 74.59           C
ATOM   2123 1HB  ALA A 149     -13.865  -7.463 -22.202  1.00 74.59           H
ATOM   2124 2HB  ALA A 149     -14.370  -5.773 -22.435  1.00 74.59           H
ATOM   2125 3HB  ALA A 149     -15.396  -7.099 -23.033  1.00 74.59           H
ATOM   2126  HN  ALA A 149     -12.082  -5.894 -23.110  1.00 74.59           H
ATOM   2127  N   GLN A 150     -14.013  -4.525 -25.102  1.00 64.73           N
ATOM   2128  CA  GLN A 150     -14.686  -3.517 -25.904  1.00 64.73           C
ATOM   2129  C   GLN A 150     -13.692  -2.843 -26.852  1.00 64.73           C
ATOM   2130  O   GLN A 150     -13.764  -1.636 -27.078  1.00 64.73           O
ATOM   2131  HA  GLN A 150     -15.437  -4.058 -26.479  1.00 64.73           H
ATOM   2132  CB  GLN A 150     -15.383  -2.484 -25.016  1.00 64.73           C
ATOM   2133 1HB  GLN A 150     -14.640  -1.947 -24.426  1.00 64.73           H
ATOM   2134 2HB  GLN A 150     -15.890  -1.747 -25.638  1.00 64.73           H
ATOM   2135  CG  GLN A 150     -16.394  -3.155 -24.084  1.00 64.73           C
ATOM   2136 1HG  GLN A 150     -17.084  -3.763 -24.669  1.00 64.73           H
ATOM   2137 2HG  GLN A 150     -15.875  -3.829 -23.403  1.00 64.73           H
ATOM   2138  CD  GLN A 150     -17.176  -2.114 -23.282  1.00 64.73           C
ATOM   2139  OE1 GLN A 150     -16.890  -0.928 -23.310  1.00 64.73           O
ATOM   2140  NE2 GLN A 150     -18.177  -2.621 -22.568  1.00 64.73           N
ATOM   2141 1HE2 GLN A 150     -18.359  -3.604 -22.589  1.00 64.73           H
ATOM   2142 2HE2 GLN A 150     -18.748  -2.018 -22.009  1.00 64.73           H
ATOM   2143  HN  GLN A 150     -13.328  -4.170 -24.466  1.00 64.73           H
ATOM   2144  N   ALA A 151     -12.786  -3.652 -27.381  1.00 65.64           N
ATOM   2145  CA  ALA A 151     -11.637  -3.124 -28.097  1.00 65.64           C
ATOM   2146  C   ALA A 151     -12.121  -2.210 -29.225  1.00 65.64           C
ATOM   2147  O   ALA A 151     -11.496  -1.191 -29.514  1.00 65.64           O
ATOM   2148  HA  ALA A 151     -11.048  -2.537 -27.392  1.00 65.64           H
ATOM   2149  CB  ALA A 151     -10.779  -4.282 -28.612  1.00 65.64           C
ATOM   2150 1HB  ALA A 151     -10.437  -4.883 -27.769  1.00 65.64           H
ATOM   2151 2HB  ALA A 151     -11.372  -4.902 -29.284  1.00 65.64           H
ATOM   2152 3HB  ALA A 151      -9.918  -3.885 -29.149  1.00 65.64           H
ATOM   2153  HN  ALA A 151     -12.828  -4.650 -27.327  1.00 65.64           H
ATOM   2154  N   MET A 152     -13.229  -2.609 -29.832  1.00 55.26           N
ATOM   2155  CA  MET A 152     -13.738  -1.907 -30.998  1.00 55.26           C
ATOM   2156  C   MET A 152     -14.144  -0.475 -30.642  1.00 55.26           C
ATOM   2157  O   MET A 152     -13.761   0.471 -31.329  1.00 55.26           O
ATOM   2158  HA  MET A 152     -12.915  -1.891 -31.713  1.00 55.26           H
ATOM   2159  CB  MET A 152     -14.948  -2.656 -31.558  1.00 55.26           C
ATOM   2160 1HB  MET A 152     -15.587  -2.987 -30.738  1.00 55.26           H
ATOM   2161 2HB  MET A 152     -15.544  -1.983 -32.174  1.00 55.26           H
ATOM   2162  CG  MET A 152     -14.509  -3.864 -32.389  1.00 55.26           C
ATOM   2163 1HG  MET A 152     -13.591  -3.630 -32.927  1.00 55.26           H
ATOM   2164 2HG  MET A 152     -14.289  -4.706 -31.733  1.00 55.26           H
ATOM   2165  SD  MET A 152     -15.795  -4.311 -33.543  1.00 55.26           S
ATOM   2166  CE  MET A 152     -16.787  -5.373 -32.506  1.00 55.26           C
ATOM   2167 1HE  MET A 152     -16.184  -6.215 -32.167  1.00 55.26           H
ATOM   2168 2HE  MET A 152     -17.142  -4.810 -31.644  1.00 55.26           H
ATOM   2169 3HE  MET A 152     -17.640  -5.743 -33.075  1.00 55.26           H
ATOM   2170  HN  MET A 152     -13.776  -3.394 -29.540  1.00 55.26           H
ATOM   2171  N   ARG A 153     -14.913  -0.361 -29.569  1.00 53.20           N
ATOM   2172  CA  ARG A 153     -15.458   0.926 -29.172  1.00 53.20           C
ATOM   2173  C   ARG A 153     -14.377   1.776 -28.501  1.00 53.20           C
ATOM   2174  O   ARG A 153     -14.490   3.000 -28.445  1.00 53.20           O
ATOM   2175  HA  ARG A 153     -15.796   1.384 -30.102  1.00 53.20           H
ATOM   2176  CB  ARG A 153     -16.633   0.753 -28.208  1.00 53.20           C
ATOM   2177 1HB  ARG A 153     -16.403  -0.030 -27.485  1.00 53.20           H
ATOM   2178 2HB  ARG A 153     -16.784   1.673 -27.644  1.00 53.20           H
ATOM   2179  CG  ARG A 153     -17.914   0.396 -28.964  1.00 53.20           C
ATOM   2180 1HG  ARG A 153     -18.083   1.118 -29.762  1.00 53.20           H
ATOM   2181 2HG  ARG A 153     -17.803  -0.580 -29.435  1.00 53.20           H
ATOM   2182  CD  ARG A 153     -19.120   0.378 -28.022  1.00 53.20           C
ATOM   2183 1HD  ARG A 153     -19.011  -0.425 -27.293  1.00 53.20           H
ATOM   2184 2HD  ARG A 153     -19.168   1.312 -27.462  1.00 53.20           H
ATOM   2185  NE  ARG A 153     -20.366   0.190 -28.798  1.00 53.20           N
ATOM   2186  HE  ARG A 153     -20.298   0.165 -29.795  1.00 53.20           H
ATOM   2187  CZ  ARG A 153     -21.580   0.053 -28.247  1.00 53.20           C
ATOM   2188  NH1 ARG A 153     -21.730   0.079 -26.916  1.00 53.20           N
ATOM   2189 1HH1 ARG A 153     -20.933   0.203 -26.325  1.00 53.20           H
ATOM   2190 2HH1 ARG A 153     -22.640  -0.024 -26.513  1.00 53.20           H
ATOM   2191  NH2 ARG A 153     -22.641  -0.112 -29.048  1.00 53.20           N
ATOM   2192 1HH2 ARG A 153     -23.554  -0.217 -28.654  1.00 53.20           H
ATOM   2193 2HH2 ARG A 153     -22.521  -0.131 -30.041  1.00 53.20           H
ATOM   2194  HN  ARG A 153     -15.164  -1.127 -28.977  1.00 53.20           H
ATOM   2195  N   ALA A 154     -13.354   1.094 -28.009  1.00 59.19           N
ATOM   2196  CA  ALA A 154     -12.362   1.738 -27.164  1.00 59.19           C
ATOM   2197  C   ALA A 154     -11.529   2.704 -28.008  1.00 59.19           C
ATOM   2198  O   ALA A 154     -10.983   3.676 -27.488  1.00 59.19           O
ATOM   2199  HA  ALA A 154     -12.895   2.303 -26.399  1.00 59.19           H
ATOM   2200  CB  ALA A 154     -11.503   0.671 -26.481  1.00 59.19           C
ATOM   2201 1HB  ALA A 154     -12.138   0.029 -25.871  1.00 59.19           H
ATOM   2202 2HB  ALA A 154     -11.000   0.070 -27.239  1.00 59.19           H
ATOM   2203 3HB  ALA A 154     -10.760   1.155 -25.848  1.00 59.19           H
ATOM   2204  HN  ALA A 154     -13.197   0.121 -28.178  1.00 59.19           H
ATOM   2205  N   HIS A 155     -11.458   2.404 -29.297  1.00 55.66           N
ATOM   2206  CA  HIS A 155     -10.517   3.081 -30.172  1.00 55.66           C
ATOM   2207  C   HIS A 155     -11.028   4.489 -30.486  1.00 55.66           C
ATOM   2208  O   HIS A 155     -10.249   5.439 -30.536  1.00 55.66           O
ATOM   2209  HA  HIS A 155      -9.579   3.159 -29.622  1.00 55.66           H
ATOM   2210  CB  HIS A 155     -10.252   2.252 -31.431  1.00 55.66           C
ATOM   2211 1HB  HIS A 155     -10.481   1.207 -31.220  1.00 55.66           H
ATOM   2212 2HB  HIS A 155     -10.935   2.576 -32.216  1.00 55.66           H
ATOM   2213  CG  HIS A 155      -8.835   2.348 -31.943  1.00 55.66           C
ATOM   2214  ND1 HIS A 155      -8.318   3.502 -32.506  1.00 55.66           N
ATOM   2215  HD1 HIS A 155      -8.810   4.364 -32.629  1.00 55.66           H
ATOM   2216  CD2 HIS A 155      -7.832   1.424 -31.970  1.00 55.66           C
ATOM   2217  HD2 HIS A 155      -7.900   0.400 -31.603  1.00 55.66           H
ATOM   2218  CE1 HIS A 155      -7.061   3.271 -32.854  1.00 55.66           C
ATOM   2219  HE1 HIS A 155      -6.384   3.985 -33.323  1.00 55.66           H
ATOM   2220  NE2 HIS A 155      -6.762   1.982 -32.522  1.00 55.66           N
ATOM   2221  HN  HIS A 155     -12.029   1.714 -29.742  1.00 55.66           H
ATOM   2222  N   THR A 156     -12.334   4.577 -30.689  1.00 62.57           N
ATOM   2223  CA  THR A 156     -12.940   5.821 -31.133  1.00 62.57           C
ATOM   2224  C   THR A 156     -12.946   6.846 -29.997  1.00 62.57           C
ATOM   2225  O   THR A 156     -12.919   8.051 -30.243  1.00 62.57           O
ATOM   2226  HA  THR A 156     -12.327   6.235 -31.934  1.00 62.57           H
ATOM   2227  CB  THR A 156     -14.336   5.502 -31.671  1.00 62.57           C
ATOM   2228  HB  THR A 156     -15.001   6.359 -31.559  1.00 62.57           H
ATOM   2229  OG1 THR A 156     -14.721   4.328 -30.962  1.00 62.57           O
ATOM   2230  HG1 THR A 156     -15.708   4.187 -31.045  1.00 62.57           H
ATOM   2231  CG2 THR A 156     -14.313   5.062 -33.136  1.00 62.57           C
ATOM   2232 1HG2 THR A 156     -13.701   4.165 -33.236  1.00 62.57           H
ATOM   2233 2HG2 THR A 156     -13.891   5.859 -33.748  1.00 62.57           H
ATOM   2234 3HG2 THR A 156     -15.329   4.848 -33.467  1.00 62.57           H
ATOM   2235  HN  THR A 156     -12.974   3.820 -30.557  1.00 62.57           H
ATOM   2236  N   TRP A 157     -12.981   6.330 -28.777  1.00 57.62           N
ATOM   2237  CA  TRP A 157     -13.225   7.169 -27.616  1.00 57.62           C
ATOM   2238  C   TRP A 157     -11.891   7.379 -26.896  1.00 57.62           C
ATOM   2239  O   TRP A 157     -11.861   7.561 -25.680  1.00 57.62           O
ATOM   2240  HA  TRP A 157     -13.611   8.124 -27.971  1.00 57.62           H
ATOM   2241  CB  TRP A 157     -14.301   6.560 -26.716  1.00 57.62           C
ATOM   2242 1HB  TRP A 157     -14.093   5.497 -26.586  1.00 57.62           H
ATOM   2243 2HB  TRP A 157     -14.238   7.019 -25.729  1.00 57.62           H
ATOM   2244  CG  TRP A 157     -15.726   6.724 -27.249  1.00 57.62           C
ATOM   2245  CD1 TRP A 157     -16.213   6.331 -28.434  1.00 57.62           C
ATOM   2246  HD1 TRP A 157     -15.629   5.821 -29.200  1.00 57.62           H
ATOM   2247  CD2 TRP A 157     -16.834   7.346 -26.565  1.00 57.62           C
ATOM   2248  NE1 TRP A 157     -17.549   6.652 -28.563  1.00 57.62           N
ATOM   2249  HE1 TRP A 157     -18.130   6.462 -29.354  1.00 57.62           H
ATOM   2250  CE2 TRP A 157     -17.938   7.289 -27.390  1.00 57.62           C
ATOM   2251  CE3 TRP A 157     -16.900   7.936 -25.291  1.00 57.62           C
ATOM   2252  HE3 TRP A 157     -16.042   7.993 -24.621  1.00 57.62           H
ATOM   2253  CZ2 TRP A 157     -19.190   7.805 -27.032  1.00 57.62           C
ATOM   2254  HZ2 TRP A 157     -20.048   7.748 -27.702  1.00 57.62           H
ATOM   2255  CZ3 TRP A 157     -18.158   8.447 -24.948  1.00 57.62           C
ATOM   2256  HZ3 TRP A 157     -18.265   8.917 -23.970  1.00 57.62           H
ATOM   2257  CH2 TRP A 157     -19.280   8.398 -25.767  1.00 57.62           C
ATOM   2258  HH2 TRP A 157     -20.225   8.820 -25.426  1.00 57.62           H
ATOM   2259  HN  TRP A 157     -12.847   5.359 -28.577  1.00 57.62           H
ATOM   2260  N   ARG A 158     -10.822   7.345 -27.677  1.00 59.22           N
ATOM   2261  CA  ARG A 158      -9.483   7.385 -27.115  1.00 59.22           C
ATOM   2262  C   ARG A 158      -9.299   8.648 -26.270  1.00 59.22           C
ATOM   2263  O   ARG A 158      -8.791   8.582 -25.152  1.00 59.22           O
ATOM   2264  HA  ARG A 158      -9.412   6.488 -26.500  1.00 59.22           H
ATOM   2265  CB  ARG A 158      -8.421   7.359 -28.216  1.00 59.22           C
ATOM   2266 1HB  ARG A 158      -8.619   6.530 -28.896  1.00 59.22           H
ATOM   2267 2HB  ARG A 158      -8.479   8.275 -28.805  1.00 59.22           H
ATOM   2268  CG  ARG A 158      -7.018   7.216 -27.623  1.00 59.22           C
ATOM   2269 1HG  ARG A 158      -6.794   8.081 -26.999  1.00 59.22           H
ATOM   2270 2HG  ARG A 158      -6.981   6.338 -26.977  1.00 59.22           H
ATOM   2271  CD  ARG A 158      -5.966   7.089 -28.726  1.00 59.22           C
ATOM   2272 1HD  ARG A 158      -6.165   6.203 -29.330  1.00 59.22           H
ATOM   2273 2HD  ARG A 158      -6.023   7.948 -29.394  1.00 59.22           H
ATOM   2274  NE  ARG A 158      -4.615   7.000 -28.130  1.00 59.22           N
ATOM   2275  HE  ARG A 158      -4.526   7.153 -27.145  1.00 59.22           H
ATOM   2276  CZ  ARG A 158      -3.503   6.729 -28.826  1.00 59.22           C
ATOM   2277  NH1 ARG A 158      -3.562   6.516 -30.148  1.00 59.22           N
ATOM   2278 1HH1 ARG A 158      -4.442   6.559 -30.622  1.00 59.22           H
ATOM   2279 2HH1 ARG A 158      -2.728   6.314 -30.660  1.00 59.22           H
ATOM   2280  NH2 ARG A 158      -2.330   6.674 -28.181  1.00 59.22           N
ATOM   2281 1HH2 ARG A 158      -1.490   6.472 -28.686  1.00 59.22           H
ATOM   2282 2HH2 ARG A 158      -2.293   6.833 -27.194  1.00 59.22           H
ATOM   2283  HN  ARG A 158     -10.859   7.292 -28.675  1.00 59.22           H
ATOM   2284  N   GLU A 159      -9.723   9.768 -26.837  1.00 64.69           N
ATOM   2285  CA  GLU A 159      -9.540  11.053 -26.185  1.00 64.69           C
ATOM   2286  C   GLU A 159     -10.388  11.129 -24.914  1.00 64.69           C
ATOM   2287  O   GLU A 159      -9.905  11.551 -23.865  1.00 64.69           O
ATOM   2288  HA  GLU A 159      -8.482  11.098 -25.926  1.00 64.69           H
ATOM   2289  CB  GLU A 159      -9.873  12.204 -27.137  1.00 64.69           C
ATOM   2290 1HB  GLU A 159     -10.824  12.006 -27.632  1.00 64.69           H
ATOM   2291 2HB  GLU A 159      -9.859  13.147 -26.591  1.00 64.69           H
ATOM   2292  CG  GLU A 159      -8.818  12.327 -28.238  1.00 64.69           C
ATOM   2293 1HG  GLU A 159      -7.822  12.321 -27.795  1.00 64.69           H
ATOM   2294 2HG  GLU A 159      -8.878  11.464 -28.902  1.00 64.69           H
ATOM   2295  CD  GLU A 159      -9.016  13.612 -29.045  1.00 64.69           C
ATOM   2296  OE1 GLU A 159      -8.039  14.021 -29.709  1.00 64.69           O
ATOM   2297  OE2 GLU A 159     -10.139  14.156 -28.979  1.00 64.69           O
ATOM   2298  HN  GLU A 159     -10.184   9.806 -27.724  1.00 64.69           H
ATOM   2299  N   LYS A 160     -11.640  10.715 -25.050  1.00 69.74           N
ATOM   2300  CA  LYS A 160     -12.563  10.741 -23.929  1.00 69.74           C
ATOM   2301  C   LYS A 160     -12.004   9.883 -22.793  1.00 69.74           C
ATOM   2302  O   LYS A 160     -12.122  10.243 -21.622  1.00 69.74           O
ATOM   2303  HA  LYS A 160     -12.627  11.773 -23.583  1.00 69.74           H
ATOM   2304  CB  LYS A 160     -13.965  10.327 -24.380  1.00 69.74           C
ATOM   2305 1HB  LYS A 160     -13.916   9.375 -24.908  1.00 69.74           H
ATOM   2306 2HB  LYS A 160     -14.602  10.175 -23.508  1.00 69.74           H
ATOM   2307  CG  LYS A 160     -14.585  11.389 -25.291  1.00 69.74           C
ATOM   2308 1HG  LYS A 160     -14.457  12.376 -24.844  1.00 69.74           H
ATOM   2309 2HG  LYS A 160     -14.063  11.403 -26.247  1.00 69.74           H
ATOM   2310  CD  LYS A 160     -16.073  11.116 -25.519  1.00 69.74           C
ATOM   2311 1HD  LYS A 160     -16.203  10.115 -25.930  1.00 69.74           H
ATOM   2312 2HD  LYS A 160     -16.601  11.141 -24.566  1.00 69.74           H
ATOM   2313  CE  LYS A 160     -16.679  12.147 -26.472  1.00 69.74           C
ATOM   2314 1HE  LYS A 160     -16.585  13.146 -26.046  1.00 69.74           H
ATOM   2315 2HE  LYS A 160     -16.129  12.150 -27.413  1.00 69.74           H
ATOM   2316  NZ  LYS A 160     -18.105  11.843 -26.726  1.00 69.74           N
ATOM   2317 1HZ  LYS A 160     -18.503  12.560 -27.323  1.00 69.74           H
ATOM   2318 2HZ  LYS A 160     -18.182  10.941 -27.183  1.00 69.74           H
ATOM   2319 3HZ  LYS A 160     -18.608  11.819 -25.845  1.00 69.74           H
ATOM   2320  HN  LYS A 160     -12.023  10.366 -25.906  1.00 69.74           H
ATOM   2321  N   ARG A 161     -11.407   8.764 -23.177  1.00 68.22           N
ATOM   2322  CA  ARG A 161     -10.853   7.839 -22.204  1.00 68.22           C
ATOM   2323  C   ARG A 161      -9.728   8.511 -21.414  1.00 68.22           C
ATOM   2324  O   ARG A 161      -9.553   8.243 -20.226  1.00 68.22           O
ATOM   2325  HA  ARG A 161     -11.690   7.583 -21.554  1.00 68.22           H
ATOM   2326  CB  ARG A 161     -10.307   6.583 -22.886  1.00 68.22           C
ATOM   2327 1HB  ARG A 161      -9.657   6.868 -23.714  1.00 68.22           H
ATOM   2328 2HB  ARG A 161      -9.697   6.018 -22.182  1.00 68.22           H
ATOM   2329  CG  ARG A 161     -11.446   5.702 -23.404  1.00 68.22           C
ATOM   2330 1HG  ARG A 161     -12.164   5.522 -22.604  1.00 68.22           H
ATOM   2331 2HG  ARG A 161     -11.979   6.222 -24.200  1.00 68.22           H
ATOM   2332  CD  ARG A 161     -10.912   4.368 -23.928  1.00 68.22           C
ATOM   2333 1HD  ARG A 161     -11.594   3.961 -24.675  1.00 68.22           H
ATOM   2334 2HD  ARG A 161      -9.952   4.519 -24.422  1.00 68.22           H
ATOM   2335  NE  ARG A 161     -10.758   3.410 -22.810  1.00 68.22           N
ATOM   2336  HE  ARG A 161     -11.235   3.609 -21.954  1.00 68.22           H
ATOM   2337  CZ  ARG A 161     -10.021   2.293 -22.874  1.00 68.22           C
ATOM   2338  NH1 ARG A 161      -9.360   1.977 -23.996  1.00 68.22           N
ATOM   2339 1HH1 ARG A 161      -9.416   2.576 -24.795  1.00 68.22           H
ATOM   2340 2HH1 ARG A 161      -8.812   1.142 -24.035  1.00 68.22           H
ATOM   2341  NH2 ARG A 161      -9.953   1.497 -21.798  1.00 68.22           N
ATOM   2342 1HH2 ARG A 161      -9.407   0.660 -21.829  1.00 68.22           H
ATOM   2343 2HH2 ARG A 161     -10.449   1.740 -20.964  1.00 68.22           H
ATOM   2344  HN  ARG A 161     -11.300   8.487 -24.132  1.00 68.22           H
ATOM   2345  N   LEU A 162      -8.995   9.372 -22.105  1.00 79.49           N
ATOM   2346  CA  LEU A 162      -7.890  10.082 -21.484  1.00 79.49           C
ATOM   2347  C   LEU A 162      -8.441  11.087 -20.470  1.00 79.49           C
ATOM   2348  O   LEU A 162      -7.865  11.274 -19.399  1.00 79.49           O
ATOM   2349  HA  LEU A 162      -7.289   9.347 -20.949  1.00 79.49           H
ATOM   2350  CB  LEU A 162      -6.992  10.714 -22.549  1.00 79.49           C
ATOM   2351 1HB  LEU A 162      -6.735   9.947 -23.280  1.00 79.49           H
ATOM   2352 2HB  LEU A 162      -7.567  11.476 -23.075  1.00 79.49           H
ATOM   2353  CG  LEU A 162      -5.697  11.352 -22.043  1.00 79.49           C
ATOM   2354  HG  LEU A 162      -5.947  12.030 -21.227  1.00 79.49           H
ATOM   2355  CD1 LEU A 162      -4.750  10.292 -21.475  1.00 79.49           C
ATOM   2356 1HD1 LEU A 162      -5.235   9.779 -20.645  1.00 79.49           H
ATOM   2357 2HD1 LEU A 162      -4.503   9.571 -22.254  1.00 79.49           H
ATOM   2358 3HD1 LEU A 162      -3.837  10.773 -21.122  1.00 79.49           H
ATOM   2359  CD2 LEU A 162      -5.032  12.187 -23.139  1.00 79.49           C
ATOM   2360 1HD2 LEU A 162      -4.798  11.548 -23.990  1.00 79.49           H
ATOM   2361 2HD2 LEU A 162      -5.711  12.979 -23.454  1.00 79.49           H
ATOM   2362 3HD2 LEU A 162      -4.114  12.629 -22.752  1.00 79.49           H
ATOM   2363  HN  LEU A 162      -9.145   9.586 -23.070  1.00 79.49           H
ATOM   2364  N   LEU A 163      -9.551  11.707 -20.843  1.00 82.09           N
ATOM   2365  CA  LEU A 163     -10.203  12.666 -19.967  1.00 82.09           C
ATOM   2366  C   LEU A 163     -10.697  11.948 -18.709  1.00 82.09           C
ATOM   2367  O   LEU A 163     -10.437  12.394 -17.593  1.00 82.09           O
ATOM   2368  HA  LEU A 163      -9.454  13.401 -19.672  1.00 82.09           H
ATOM   2369  CB  LEU A 163     -11.304  13.417 -20.719  1.00 82.09           C
ATOM   2370 1HB  LEU A 163     -10.870  13.851 -21.620  1.00 82.09           H
ATOM   2371 2HB  LEU A 163     -12.053  12.694 -21.042  1.00 82.09           H
ATOM   2372  CG  LEU A 163     -12.010  14.529 -19.940  1.00 82.09           C
ATOM   2373  HG  LEU A 163     -12.378  14.109 -19.004  1.00 82.09           H
ATOM   2374  CD1 LEU A 163     -11.034  15.650 -19.579  1.00 82.09           C
ATOM   2375 1HD1 LEU A 163     -10.230  15.248 -18.963  1.00 82.09           H
ATOM   2376 2HD1 LEU A 163     -10.614  16.075 -20.492  1.00 82.09           H
ATOM   2377 3HD1 LEU A 163     -11.561  16.427 -19.027  1.00 82.09           H
ATOM   2378  CD2 LEU A 163     -13.224  15.051 -20.710  1.00 82.09           C
ATOM   2379 1HD2 LEU A 163     -12.900  15.449 -21.672  1.00 82.09           H
ATOM   2380 2HD2 LEU A 163     -13.929  14.236 -20.873  1.00 82.09           H
ATOM   2381 3HD2 LEU A 163     -13.707  15.841 -20.135  1.00 82.09           H
ATOM   2382  HN  LEU A 163     -10.003  11.564 -21.723  1.00 82.09           H
ATOM   2383  N   TYR A 164     -11.401  10.848 -18.933  1.00 75.25           N
ATOM   2384  CA  TYR A 164     -11.942  10.069 -17.832  1.00 75.25           C
ATOM   2385  C   TYR A 164     -10.825   9.559 -16.920  1.00 75.25           C
ATOM   2386  O   TYR A 164     -11.002   9.470 -15.706  1.00 75.25           O
ATOM   2387  HA  TYR A 164     -12.605  10.715 -17.257  1.00 75.25           H
ATOM   2388  CB  TYR A 164     -12.650   8.872 -18.471  1.00 75.25           C
ATOM   2389 1HB  TYR A 164     -11.990   8.429 -19.218  1.00 75.25           H
ATOM   2390 2HB  TYR A 164     -12.820   8.113 -17.706  1.00 75.25           H
ATOM   2391  CG  TYR A 164     -13.985   9.218 -19.131  1.00 75.25           C
ATOM   2392  CD1 TYR A 164     -14.926   9.956 -18.441  1.00 75.25           C
ATOM   2393  HD1 TYR A 164     -14.716  10.292 -17.426  1.00 75.25           H
ATOM   2394  CD2 TYR A 164     -14.250   8.792 -20.417  1.00 75.25           C
ATOM   2395  HD2 TYR A 164     -13.508   8.209 -20.962  1.00 75.25           H
ATOM   2396  CE1 TYR A 164     -16.183  10.281 -19.063  1.00 75.25           C
ATOM   2397  HE1 TYR A 164     -16.934  10.863 -18.529  1.00 75.25           H
ATOM   2398  CE2 TYR A 164     -15.507   9.118 -21.039  1.00 75.25           C
ATOM   2399  HE2 TYR A 164     -15.729   8.788 -22.054  1.00 75.25           H
ATOM   2400  CZ  TYR A 164     -16.412   9.846 -20.331  1.00 75.25           C
ATOM   2401  OH  TYR A 164     -17.599  10.154 -20.918  1.00 75.25           O
ATOM   2402  HH  TYR A 164     -18.166  10.682 -20.286  1.00 75.25           H
ATOM   2403  HN  TYR A 164     -11.603  10.489 -19.844  1.00 75.25           H
ATOM   2404  N   SER A 165      -9.699   9.238 -17.540  1.00 86.49           N
ATOM   2405  CA  SER A 165      -8.558   8.723 -16.801  1.00 86.49           C
ATOM   2406  C   SER A 165      -8.059   9.775 -15.809  1.00 86.49           C
ATOM   2407  O   SER A 165      -7.633   9.439 -14.705  1.00 86.49           O
ATOM   2408  HA  SER A 165      -8.929   7.844 -16.274  1.00 86.49           H
ATOM   2409  CB  SER A 165      -7.430   8.309 -17.748  1.00 86.49           C
ATOM   2410 1HB  SER A 165      -6.686   7.736 -17.196  1.00 86.49           H
ATOM   2411 2HB  SER A 165      -7.828   7.653 -18.522  1.00 86.49           H
ATOM   2412  OG  SER A 165      -6.804   9.435 -18.357  1.00 86.49           O
ATOM   2413  HG  SER A 165      -7.483  10.146 -18.540  1.00 86.49           H
ATOM   2414  HN  SER A 165      -9.559   9.324 -18.527  1.00 86.49           H
ATOM   2415  N   LYS A 166      -8.129  11.027 -16.238  1.00 83.85           N
ATOM   2416  CA  LYS A 166      -7.730  12.133 -15.384  1.00 83.85           C
ATOM   2417  C   LYS A 166      -8.697  12.235 -14.203  1.00 83.85           C
ATOM   2418  O   LYS A 166      -8.270  12.352 -13.055  1.00 83.85           O
ATOM   2419  HA  LYS A 166      -6.736  11.907 -14.999  1.00 83.85           H
ATOM   2420  CB  LYS A 166      -7.617  13.424 -16.199  1.00 83.85           C
ATOM   2421 1HB  LYS A 166      -8.523  13.569 -16.787  1.00 83.85           H
ATOM   2422 2HB  LYS A 166      -7.535  14.277 -15.525  1.00 83.85           H
ATOM   2423  CG  LYS A 166      -6.401  13.381 -17.127  1.00 83.85           C
ATOM   2424 1HG  LYS A 166      -5.496  13.225 -16.540  1.00 83.85           H
ATOM   2425 2HG  LYS A 166      -6.489  12.535 -17.808  1.00 83.85           H
ATOM   2426  CD  LYS A 166      -6.278  14.678 -17.929  1.00 83.85           C
ATOM   2427 1HD  LYS A 166      -7.167  14.815 -18.544  1.00 83.85           H
ATOM   2428 2HD  LYS A 166      -6.227  15.528 -17.248  1.00 83.85           H
ATOM   2429  CE  LYS A 166      -5.034  14.656 -18.819  1.00 83.85           C
ATOM   2430 1HE  LYS A 166      -4.152  14.441 -18.216  1.00 83.85           H
ATOM   2431 2HE  LYS A 166      -5.120  13.857 -19.555  1.00 83.85           H
ATOM   2432  NZ  LYS A 166      -4.866  15.955 -19.507  1.00 83.85           N
ATOM   2433 1HZ  LYS A 166      -4.047  15.919 -20.104  1.00 83.85           H
ATOM   2434 2HZ  LYS A 166      -5.686  16.148 -20.071  1.00 83.85           H
ATOM   2435 3HZ  LYS A 166      -4.750  16.690 -18.818  1.00 83.85           H
ATOM   2436  HN  LYS A 166      -8.450  11.289 -17.148  1.00 83.85           H
ATOM   2437  N   MET A 167      -9.982  12.186 -14.525  1.00 84.85           N
ATOM   2438  CA  MET A 167     -11.013  12.296 -13.507  1.00 84.85           C
ATOM   2439  C   MET A 167     -10.888  11.173 -12.476  1.00 84.85           C
ATOM   2440  O   MET A 167     -10.947  11.420 -11.273  1.00 84.85           O
ATOM   2441  HA  MET A 167     -10.848  13.260 -13.025  1.00 84.85           H
ATOM   2442  CB  MET A 167     -12.391  12.232 -14.167  1.00 84.85           C
ATOM   2443 1HB  MET A 167     -12.433  11.382 -14.848  1.00 84.85           H
ATOM   2444 2HB  MET A 167     -13.155  12.070 -13.407  1.00 84.85           H
ATOM   2445  CG  MET A 167     -12.692  13.522 -14.934  1.00 84.85           C
ATOM   2446 1HG  MET A 167     -12.776  14.357 -14.238  1.00 84.85           H
ATOM   2447 2HG  MET A 167     -11.870  13.753 -15.611  1.00 84.85           H
ATOM   2448  SD  MET A 167     -14.209  13.343 -15.857  1.00 84.85           S
ATOM   2449  CE  MET A 167     -15.305  12.812 -14.553  1.00 84.85           C
ATOM   2450 1HE  MET A 167     -14.936  11.880 -14.124  1.00 84.85           H
ATOM   2451 2HE  MET A 167     -15.346  13.577 -13.778  1.00 84.85           H
ATOM   2452 3HE  MET A 167     -16.304  12.653 -14.960  1.00 84.85           H
ATOM   2453  HN  MET A 167     -10.320  12.074 -15.459  1.00 84.85           H
ATOM   2454  N   VAL A 168     -10.717   9.962 -12.986  1.00 92.41           N
ATOM   2455  CA  VAL A 168     -10.643   8.792 -12.127  1.00 92.41           C
ATOM   2456  C   VAL A 168      -9.455   8.937 -11.175  1.00 92.41           C
ATOM   2457  O   VAL A 168      -9.566   8.637  -9.987  1.00 92.41           O
ATOM   2458  HA  VAL A 168     -11.561   8.756 -11.540  1.00 92.41           H
ATOM   2459  CB  VAL A 168     -10.576   7.522 -12.978  1.00 92.41           C
ATOM   2460  HB  VAL A 168      -9.766   7.643 -13.697  1.00 92.41           H
ATOM   2461  CG1 VAL A 168     -10.258   6.300 -12.114  1.00 92.41           C
ATOM   2462 1HG1 VAL A 168      -9.296   6.443 -11.622  1.00 92.41           H
ATOM   2463 2HG1 VAL A 168     -11.036   6.175 -11.361  1.00 92.41           H
ATOM   2464 3HG1 VAL A 168     -10.216   5.411 -12.744  1.00 92.41           H
ATOM   2465  CG2 VAL A 168     -11.874   7.317 -13.761  1.00 92.41           C
ATOM   2466 1HG2 VAL A 168     -12.708   7.227 -13.065  1.00 92.41           H
ATOM   2467 2HG2 VAL A 168     -12.040   8.170 -14.419  1.00 92.41           H
ATOM   2468 3HG2 VAL A 168     -11.799   6.407 -14.357  1.00 92.41           H
ATOM   2469  HN  VAL A 168     -10.629   9.774 -13.964  1.00 92.41           H
ATOM   2470  N   CYS A 169      -8.344   9.398 -11.731  1.00 93.82           N
ATOM   2471  CA  CYS A 169      -7.135   9.584 -10.947  1.00 93.82           C
ATOM   2472  C   CYS A 169      -7.442  10.571  -9.818  1.00 93.82           C
ATOM   2473  O   CYS A 169      -7.099  10.324  -8.663  1.00 93.82           O
ATOM   2474  HA  CYS A 169      -6.870   8.606 -10.545  1.00 93.82           H
ATOM   2475  CB  CYS A 169      -5.965  10.054 -11.813  1.00 93.82           C
ATOM   2476 1HB  CYS A 169      -6.281  10.882 -12.448  1.00 93.82           H
ATOM   2477 2HB  CYS A 169      -5.160  10.427 -11.181  1.00 93.82           H
ATOM   2478  SG  CYS A 169      -5.358   8.671 -12.847  1.00 93.82           S
ATOM   2479  HG  CYS A 169      -6.330   8.737 -13.753  1.00 93.82           H
ATOM   2480  HN  CYS A 169      -8.263   9.642 -12.698  1.00 93.82           H
ATOM   2481  N   PHE A 170      -8.085  11.667 -10.193  1.00 93.23           N
ATOM   2482  CA  PHE A 170      -8.411  12.708  -9.233  1.00 93.23           C
ATOM   2483  C   PHE A 170      -9.307  12.164  -8.118  1.00 93.23           C
ATOM   2484  O   PHE A 170      -9.067  12.427  -6.940  1.00 93.23           O
ATOM   2485  HA  PHE A 170      -7.473  13.058  -8.804  1.00 93.23           H
ATOM   2486  CB  PHE A 170      -9.170  13.797  -9.994  1.00 93.23           C
ATOM   2487 1HB  PHE A 170      -8.557  14.135 -10.830  1.00 93.23           H
ATOM   2488 2HB  PHE A 170     -10.077  13.365 -10.418  1.00 93.23           H
ATOM   2489  CG  PHE A 170      -9.550  15.006  -9.137  1.00 93.23           C
ATOM   2490  CD1 PHE A 170     -10.825  15.144  -8.684  1.00 93.23           C
ATOM   2491  HD1 PHE A 170     -11.576  14.394  -8.932  1.00 93.23           H
ATOM   2492  CD2 PHE A 170      -8.613  15.942  -8.827  1.00 93.23           C
ATOM   2493  HD2 PHE A 170      -7.591  15.831  -9.190  1.00 93.23           H
ATOM   2494  CE1 PHE A 170     -11.178  16.266  -7.888  1.00 93.23           C
ATOM   2495  HE1 PHE A 170     -12.200  16.377  -7.526  1.00 93.23           H
ATOM   2496  CE2 PHE A 170      -8.966  17.064  -8.031  1.00 93.23           C
ATOM   2497  HE2 PHE A 170      -8.215  17.814  -7.783  1.00 93.23           H
ATOM   2498  CZ  PHE A 170     -10.241  17.202  -7.579  1.00 93.23           C
ATOM   2499  HZ  PHE A 170     -10.512  18.063  -6.968  1.00 93.23           H
ATOM   2500  HN  PHE A 170      -8.380  11.850 -11.131  1.00 93.23           H
ATOM   2501  N   THR A 171     -10.320  11.415  -8.528  1.00 92.71           N
ATOM   2502  CA  THR A 171     -11.262  10.845  -7.580  1.00 92.71           C
ATOM   2503  C   THR A 171     -10.534   9.936  -6.587  1.00 92.71           C
ATOM   2504  O   THR A 171     -10.862   9.919  -5.401  1.00 92.71           O
ATOM   2505  HA  THR A 171     -11.705  11.657  -7.005  1.00 92.71           H
ATOM   2506  CB  THR A 171     -12.354  10.125  -8.374  1.00 92.71           C
ATOM   2507  HB  THR A 171     -11.956   9.240  -8.869  1.00 92.71           H
ATOM   2508  OG1 THR A 171     -12.876  11.131  -9.238  1.00 92.71           O
ATOM   2509  HG1 THR A 171     -12.397  11.110 -10.115  1.00 92.71           H
ATOM   2510  CG2 THR A 171     -13.547   9.729  -7.501  1.00 92.71           C
ATOM   2511 1HG2 THR A 171     -13.987  10.623  -7.059  1.00 92.71           H
ATOM   2512 2HG2 THR A 171     -13.211   9.059  -6.709  1.00 92.71           H
ATOM   2513 3HG2 THR A 171     -14.293   9.222  -8.113  1.00 92.71           H
ATOM   2514  HN  THR A 171     -10.501  11.197  -9.487  1.00 92.71           H
ATOM   2515  N   ILE A 172      -9.560   9.204  -7.107  1.00 93.45           N
ATOM   2516  CA  ILE A 172      -8.806   8.271  -6.287  1.00 93.45           C
ATOM   2517  C   ILE A 172      -8.050   9.045  -5.206  1.00 93.45           C
ATOM   2518  O   ILE A 172      -8.061   8.658  -4.038  1.00 93.45           O
ATOM   2519  HA  ILE A 172      -9.523   7.610  -5.801  1.00 93.45           H
ATOM   2520  CB  ILE A 172      -7.905   7.397  -7.162  1.00 93.45           C
ATOM   2521  HB  ILE A 172      -7.424   8.036  -7.902  1.00 93.45           H
ATOM   2522  CG1 ILE A 172      -8.726   6.357  -7.927  1.00 93.45           C
ATOM   2523 1HG1 ILE A 172      -9.097   5.600  -7.236  1.00 93.45           H
ATOM   2524 2HG1 ILE A 172      -9.597   6.834  -8.375  1.00 93.45           H
ATOM   2525  CG2 ILE A 172      -6.794   6.751  -6.331  1.00 93.45           C
ATOM   2526 1HG2 ILE A 172      -6.185   7.530  -5.871  1.00 93.45           H
ATOM   2527 2HG2 ILE A 172      -7.236   6.129  -5.554  1.00 93.45           H
ATOM   2528 3HG2 ILE A 172      -6.168   6.136  -6.977  1.00 93.45           H
ATOM   2529  CD1 ILE A 172      -7.886   5.690  -9.018  1.00 93.45           C
ATOM   2530 1HD1 ILE A 172      -7.537   6.446  -9.721  1.00 93.45           H
ATOM   2531 2HD1 ILE A 172      -7.028   5.193  -8.564  1.00 93.45           H
ATOM   2532 3HD1 ILE A 172      -8.493   4.955  -9.547  1.00 93.45           H
ATOM   2533  HN  ILE A 172      -9.285   9.241  -8.068  1.00 93.45           H
ATOM   2534  N   TRP A 173      -7.410  10.124  -5.633  1.00 92.17           N
ATOM   2535  CA  TRP A 173      -6.572  10.901  -4.736  1.00 92.17           C
ATOM   2536  C   TRP A 173      -7.467  11.484  -3.640  1.00 92.17           C
ATOM   2537  O   TRP A 173      -7.112  11.454  -2.463  1.00 92.17           O
ATOM   2538  HA  TRP A 173      -5.838  10.226  -4.297  1.00 92.17           H
ATOM   2539  CB  TRP A 173      -5.792  11.971  -5.503  1.00 92.17           C
ATOM   2540 1HB  TRP A 173      -6.458  12.444  -6.224  1.00 92.17           H
ATOM   2541 2HB  TRP A 173      -5.476  12.745  -4.805  1.00 92.17           H
ATOM   2542  CG  TRP A 173      -4.563  11.435  -6.240  1.00 92.17           C
ATOM   2543  CD1 TRP A 173      -4.384  11.311  -7.563  1.00 92.17           C
ATOM   2544  HD1 TRP A 173      -5.126  11.590  -8.311  1.00 92.17           H
ATOM   2545  CD2 TRP A 173      -3.342  10.954  -5.640  1.00 92.17           C
ATOM   2546  NE1 TRP A 173      -3.142  10.788  -7.857  1.00 92.17           N
ATOM   2547  HE1 TRP A 173      -2.778  10.603  -8.771  1.00 92.17           H
ATOM   2548  CE2 TRP A 173      -2.488  10.563  -6.651  1.00 92.17           C
ATOM   2549  CE3 TRP A 173      -2.972  10.853  -4.288  1.00 92.17           C
ATOM   2550  HE3 TRP A 173      -3.628  11.155  -3.471  1.00 92.17           H
ATOM   2551  CZ2 TRP A 173      -1.209  10.044  -6.416  1.00 92.17           C
ATOM   2552  HZ2 TRP A 173      -0.553   9.743  -7.233  1.00 92.17           H
ATOM   2553  CZ3 TRP A 173      -1.691  10.332  -4.070  1.00 92.17           C
ATOM   2554  HZ3 TRP A 173      -1.353  10.232  -3.038  1.00 92.17           H
ATOM   2555  CH2 TRP A 173      -0.819   9.934  -5.076  1.00 92.17           C
ATOM   2556  HH2 TRP A 173       0.165   9.537  -4.824  1.00 92.17           H
ATOM   2557  HN  TRP A 173      -7.458  10.467  -6.571  1.00 92.17           H
ATOM   2558  N   VAL A 174      -8.610  12.002  -4.066  1.00 95.11           N
ATOM   2559  CA  VAL A 174      -9.544  12.617  -3.140  1.00 95.11           C
ATOM   2560  C   VAL A 174     -10.015  11.572  -2.127  1.00 95.11           C
ATOM   2561  O   VAL A 174     -10.061  11.841  -0.927  1.00 95.11           O
ATOM   2562  HA  VAL A 174      -9.010  13.405  -2.608  1.00 95.11           H
ATOM   2563  CB  VAL A 174     -10.697  13.264  -3.911  1.00 95.11           C
ATOM   2564  HB  VAL A 174     -11.122  12.509  -4.572  1.00 95.11           H
ATOM   2565  CG1 VAL A 174     -11.800  13.730  -2.959  1.00 95.11           C
ATOM   2566 1HG1 VAL A 174     -12.187  12.875  -2.404  1.00 95.11           H
ATOM   2567 2HG1 VAL A 174     -11.393  14.462  -2.262  1.00 95.11           H
ATOM   2568 3HG1 VAL A 174     -12.607  14.185  -3.533  1.00 95.11           H
ATOM   2569  CG2 VAL A 174     -10.196  14.420  -4.778  1.00 95.11           C
ATOM   2570 1HG2 VAL A 174      -9.733  15.176  -4.144  1.00 95.11           H
ATOM   2571 2HG2 VAL A 174      -9.463  14.047  -5.493  1.00 95.11           H
ATOM   2572 3HG2 VAL A 174     -11.035  14.861  -5.316  1.00 95.11           H
ATOM   2573  HN  VAL A 174      -8.899  12.005  -5.023  1.00 95.11           H
ATOM   2574  N   LEU A 175     -10.353  10.401  -2.647  1.00 89.89           N
ATOM   2575  CA  LEU A 175     -10.884   9.337  -1.812  1.00 89.89           C
ATOM   2576  C   LEU A 175      -9.824   8.918  -0.791  1.00 89.89           C
ATOM   2577  O   LEU A 175     -10.122   8.767   0.393  1.00 89.89           O
ATOM   2578  HA  LEU A 175     -11.741   9.741  -1.274  1.00 89.89           H
ATOM   2579  CB  LEU A 175     -11.395   8.182  -2.676  1.00 89.89           C
ATOM   2580 1HB  LEU A 175     -12.152   8.572  -3.357  1.00 89.89           H
ATOM   2581 2HB  LEU A 175     -10.570   7.821  -3.290  1.00 89.89           H
ATOM   2582  CG  LEU A 175     -11.991   6.992  -1.921  1.00 89.89           C
ATOM   2583  HG  LEU A 175     -11.251   6.637  -1.204  1.00 89.89           H
ATOM   2584  CD1 LEU A 175     -13.228   7.412  -1.125  1.00 89.89           C
ATOM   2585 1HD1 LEU A 175     -12.951   8.180  -0.403  1.00 89.89           H
ATOM   2586 2HD1 LEU A 175     -13.982   7.807  -1.805  1.00 89.89           H
ATOM   2587 3HD1 LEU A 175     -13.631   6.547  -0.598  1.00 89.89           H
ATOM   2588  CD2 LEU A 175     -12.289   5.832  -2.874  1.00 89.89           C
ATOM   2589 1HD2 LEU A 175     -13.002   6.158  -3.631  1.00 89.89           H
ATOM   2590 2HD2 LEU A 175     -11.366   5.513  -3.358  1.00 89.89           H
ATOM   2591 3HD2 LEU A 175     -12.711   5.000  -2.312  1.00 89.89           H
ATOM   2592  HN  LEU A 175     -10.269  10.175  -3.617  1.00 89.89           H
ATOM   2593  N   ALA A 176      -8.608   8.742  -1.286  1.00 94.82           N
ATOM   2594  CA  ALA A 176      -7.518   8.274  -0.447  1.00 94.82           C
ATOM   2595  C   ALA A 176      -7.268   9.290   0.670  1.00 94.82           C
ATOM   2596  O   ALA A 176      -7.002   8.912   1.809  1.00 94.82           O
ATOM   2597  HA  ALA A 176      -7.824   7.327  -0.003  1.00 94.82           H
ATOM   2598  CB  ALA A 176      -6.276   8.036  -1.308  1.00 94.82           C
ATOM   2599 1HB  ALA A 176      -6.498   7.285  -2.066  1.00 94.82           H
ATOM   2600 2HB  ALA A 176      -5.986   8.968  -1.793  1.00 94.82           H
ATOM   2601 3HB  ALA A 176      -5.459   7.685  -0.678  1.00 94.82           H
ATOM   2602  HN  ALA A 176      -8.362   8.913  -2.241  1.00 94.82           H
ATOM   2603  N   ALA A 177      -7.361  10.559   0.303  1.00 94.79           N
ATOM   2604  CA  ALA A 177      -7.125  11.632   1.254  1.00 94.79           C
ATOM   2605  C   ALA A 177      -8.155  11.545   2.382  1.00 94.79           C
ATOM   2606  O   ALA A 177      -7.804  11.648   3.556  1.00 94.79           O
ATOM   2607  HA  ALA A 177      -6.128  11.492   1.671  1.00 94.79           H
ATOM   2608  CB  ALA A 177      -7.170  12.978   0.527  1.00 94.79           C
ATOM   2609 1HB  ALA A 177      -6.400  13.000  -0.245  1.00 94.79           H
ATOM   2610 2HB  ALA A 177      -8.149  13.110   0.067  1.00 94.79           H
ATOM   2611 3HB  ALA A 177      -6.992  13.783   1.240  1.00 94.79           H
ATOM   2612  HN  ALA A 177      -7.594  10.859  -0.623  1.00 94.79           H
ATOM   2613  N   ALA A 178      -9.405  11.355   1.986  1.00 94.73           N
ATOM   2614  CA  ALA A 178     -10.495  11.313   2.944  1.00 94.73           C
ATOM   2615  C   ALA A 178     -10.289  10.131   3.894  1.00 94.73           C
ATOM   2616  O   ALA A 178     -10.607  10.220   5.079  1.00 94.73           O
ATOM   2617  HA  ALA A 178     -10.468  12.239   3.519  1.00 94.73           H
ATOM   2618  CB  ALA A 178     -11.829  11.235   2.198  1.00 94.73           C
ATOM   2619 1HB  ALA A 178     -11.940  12.111   1.560  1.00 94.73           H
ATOM   2620 2HB  ALA A 178     -11.850  10.334   1.585  1.00 94.73           H
ATOM   2621 3HB  ALA A 178     -12.647  11.203   2.918  1.00 94.73           H
ATOM   2622  HN  ALA A 178      -9.676  11.230   1.031  1.00 94.73           H
ATOM   2623  N   LEU A 179      -9.757   9.053   3.339  1.00 91.49           N
ATOM   2624  CA  LEU A 179      -9.563   7.834   4.106  1.00 91.49           C
ATOM   2625  C   LEU A 179      -8.397   8.028   5.077  1.00 91.49           C
ATOM   2626  O   LEU A 179      -8.123   7.161   5.905  1.00 91.49           O
ATOM   2627  HA  LEU A 179     -10.471   7.665   4.686  1.00 91.49           H
ATOM   2628  CB  LEU A 179      -9.393   6.634   3.172  1.00 91.49           C
ATOM   2629 1HB  LEU A 179      -8.591   6.858   2.468  1.00 91.49           H
ATOM   2630 2HB  LEU A 179      -9.066   5.780   3.766  1.00 91.49           H
ATOM   2631  CG  LEU A 179     -10.633   6.222   2.376  1.00 91.49           C
ATOM   2632  HG  LEU A 179     -11.019   7.104   1.866  1.00 91.49           H
ATOM   2633  CD1 LEU A 179     -10.277   5.196   1.299  1.00 91.49           C
ATOM   2634 1HD1 LEU A 179      -9.548   5.627   0.613  1.00 91.49           H
ATOM   2635 2HD1 LEU A 179      -9.852   4.309   1.769  1.00 91.49           H
ATOM   2636 3HD1 LEU A 179     -11.176   4.921   0.748  1.00 91.49           H
ATOM   2637  CD2 LEU A 179     -11.738   5.718   3.306  1.00 91.49           C
ATOM   2638 1HD2 LEU A 179     -11.378   4.853   3.863  1.00 91.49           H
ATOM   2639 2HD2 LEU A 179     -12.017   6.509   4.002  1.00 91.49           H
ATOM   2640 3HD2 LEU A 179     -12.608   5.432   2.714  1.00 91.49           H
ATOM   2641  HN  LEU A 179      -9.461   9.003   2.385  1.00 91.49           H
ATOM   2642  N   CYS A 180      -7.741   9.171   4.943  1.00 90.60           N
ATOM   2643  CA  CYS A 180      -6.575   9.465   5.759  1.00 90.60           C
ATOM   2644  C   CYS A 180      -7.014  10.359   6.921  1.00 90.60           C
ATOM   2645  O   CYS A 180      -6.202  10.723   7.769  1.00 90.60           O
ATOM   2646  HA  CYS A 180      -6.200   8.510   6.126  1.00 90.60           H
ATOM   2647  CB  CYS A 180      -5.456  10.108   4.936  1.00 90.60           C
ATOM   2648 1HB  CYS A 180      -5.813  11.032   4.482  1.00 90.60           H
ATOM   2649 2HB  CYS A 180      -4.622  10.373   5.586  1.00 90.60           H
ATOM   2650  SG  CYS A 180      -4.892   8.950   3.636  1.00 90.60           S
ATOM   2651  HG  CYS A 180      -5.700   9.407   2.683  1.00 90.60           H
ATOM   2652  HN  CYS A 180      -7.994   9.888   4.294  1.00 90.60           H
ATOM   2653  N   ILE A 181      -8.298  10.686   6.921  1.00 90.20           N
ATOM   2654  CA  ILE A 181      -8.842  11.578   7.931  1.00 90.20           C
ATOM   2655  C   ILE A 181      -8.531  11.019   9.320  1.00 90.20           C
ATOM   2656  O   ILE A 181      -8.066  11.748  10.196  1.00 90.20           O
ATOM   2657  HA  ILE A 181      -8.339  12.539   7.824  1.00 90.20           H
ATOM   2658  CB  ILE A 181     -10.333  11.819   7.685  1.00 90.20           C
ATOM   2659  HB  ILE A 181     -10.811  10.855   7.513  1.00 90.20           H
ATOM   2660  CG1 ILE A 181     -10.552  12.663   6.427  1.00 90.20           C
ATOM   2661 1HG1 ILE A 181     -10.163  13.668   6.588  1.00 90.20           H
ATOM   2662 2HG1 ILE A 181      -9.994  12.234   5.595  1.00 90.20           H
ATOM   2663  CG2 ILE A 181     -10.998  12.440   8.915  1.00 90.20           C
ATOM   2664 1HG2 ILE A 181     -10.889  11.767   9.765  1.00 90.20           H
ATOM   2665 2HG2 ILE A 181     -10.523  13.394   9.142  1.00 90.20           H
ATOM   2666 3HG2 ILE A 181     -12.058  12.600   8.713  1.00 90.20           H
ATOM   2667  CD1 ILE A 181     -12.038  12.736   6.068  1.00 90.20           C
ATOM   2668 1HD1 ILE A 181     -12.417  11.731   5.885  1.00 90.20           H
ATOM   2669 2HD1 ILE A 181     -12.589  13.188   6.893  1.00 90.20           H
ATOM   2670 3HD1 ILE A 181     -12.165  13.342   5.171  1.00 90.20           H
ATOM   2671  HN  ILE A 181      -8.960  10.353   6.250  1.00 90.20           H
ATOM   2672  N   PRO A 182      -8.780   9.723   9.548  1.00 91.74           N
ATOM   2673  CA  PRO A 182      -8.526   9.124  10.861  1.00 91.74           C
ATOM   2674  C   PRO A 182      -7.109   9.380  11.347  1.00 91.74           C
ATOM   2675  O   PRO A 182      -6.900   9.719  12.511  1.00 91.74           O
ATOM   2676  HA  PRO A 182      -9.172   9.581  11.611  1.00 91.74           H
ATOM   2677  CB  PRO A 182      -8.790   7.634  10.637  1.00 91.74           C
ATOM   2678 1HB  PRO A 182      -7.878   7.102  10.364  1.00 91.74           H
ATOM   2679 2HB  PRO A 182      -9.180   7.156  11.535  1.00 91.74           H
ATOM   2680  CG  PRO A 182      -9.809   7.622   9.504  1.00 91.74           C
ATOM   2681 1HG  PRO A 182      -9.836   6.659   8.994  1.00 91.74           H
ATOM   2682 2HG  PRO A 182     -10.820   7.805   9.867  1.00 91.74           H
ATOM   2683  CD  PRO A 182      -9.318   8.736   8.594  1.00 91.74           C
ATOM   2684 1HD  PRO A 182      -8.550   8.386   7.904  1.00 91.74           H
ATOM   2685 2HD  PRO A 182     -10.124   9.147   7.986  1.00 91.74           H
ATOM   2686  N   GLU A 183      -6.164   9.209  10.434  1.00 88.23           N
ATOM   2687  CA  GLU A 183      -4.759   9.347  10.776  1.00 88.23           C
ATOM   2688  C   GLU A 183      -4.461  10.779  11.226  1.00 88.23           C
ATOM   2689  O   GLU A 183      -3.705  10.991  12.172  1.00 88.23           O
ATOM   2690  HA  GLU A 183      -4.593   8.657  11.603  1.00 88.23           H
ATOM   2691  CB  GLU A 183      -3.866   8.945   9.600  1.00 88.23           C
ATOM   2692 1HB  GLU A 183      -4.327   9.262   8.664  1.00 88.23           H
ATOM   2693 2HB  GLU A 183      -2.864   9.348   9.745  1.00 88.23           H
ATOM   2694  CG  GLU A 183      -3.712   7.425   9.523  1.00 88.23           C
ATOM   2695 1HG  GLU A 183      -3.015   7.166   8.727  1.00 88.23           H
ATOM   2696 2HG  GLU A 183      -3.286   7.052  10.455  1.00 88.23           H
ATOM   2697  CD  GLU A 183      -5.061   6.749   9.267  1.00 88.23           C
ATOM   2698  OE1 GLU A 183      -5.199   5.581   9.688  1.00 88.23           O
ATOM   2699  OE2 GLU A 183      -5.923   7.417   8.656  1.00 88.23           O
ATOM   2700  HN  GLU A 183      -6.346   8.980   9.477  1.00 88.23           H
ATOM   2701  N   ILE A 184      -5.071  11.725  10.526  1.00 89.75           N
ATOM   2702  CA  ILE A 184      -4.820  13.131  10.790  1.00 89.75           C
ATOM   2703  C   ILE A 184      -5.255  13.462  12.219  1.00 89.75           C
ATOM   2704  O   ILE A 184      -4.583  14.221  12.917  1.00 89.75           O
ATOM   2705  HA  ILE A 184      -3.745  13.292  10.711  1.00 89.75           H
ATOM   2706  CB  ILE A 184      -5.488  14.004   9.726  1.00 89.75           C
ATOM   2707  HB  ILE A 184      -6.540  13.723   9.665  1.00 89.75           H
ATOM   2708  CG1 ILE A 184      -4.873  13.756   8.348  1.00 89.75           C
ATOM   2709 1HG1 ILE A 184      -3.859  14.153   8.321  1.00 89.75           H
ATOM   2710 2HG1 ILE A 184      -4.801  12.683   8.166  1.00 89.75           H
ATOM   2711  CG2 ILE A 184      -5.438  15.482  10.119  1.00 89.75           C
ATOM   2712 1HG2 ILE A 184      -5.959  15.625  11.066  1.00 89.75           H
ATOM   2713 2HG2 ILE A 184      -4.399  15.794  10.225  1.00 89.75           H
ATOM   2714 3HG2 ILE A 184      -5.920  16.080   9.345  1.00 89.75           H
ATOM   2715  CD1 ILE A 184      -5.712  14.410   7.247  1.00 89.75           C
ATOM   2716 1HD1 ILE A 184      -6.718  13.992   7.261  1.00 89.75           H
ATOM   2717 2HD1 ILE A 184      -5.762  15.485   7.419  1.00 89.75           H
ATOM   2718 3HD1 ILE A 184      -5.252  14.218   6.278  1.00 89.75           H
ATOM   2719  HN  ILE A 184      -5.724  11.543   9.791  1.00 89.75           H
ATOM   2720  N   LEU A 185      -6.376  12.877  12.613  1.00 90.14           N
ATOM   2721  CA  LEU A 185      -7.018  13.252  13.862  1.00 90.14           C
ATOM   2722  C   LEU A 185      -6.259  12.620  15.030  1.00 90.14           C
ATOM   2723  O   LEU A 185      -5.911  13.304  15.991  1.00 90.14           O
ATOM   2724  HA  LEU A 185      -6.949  14.336  13.951  1.00 90.14           H
ATOM   2725  CB  LEU A 185      -8.505  12.894  13.829  1.00 90.14           C
ATOM   2726 1HB  LEU A 185      -8.598  11.835  13.586  1.00 90.14           H
ATOM   2727 2HB  LEU A 185      -8.913  13.029  14.830  1.00 90.14           H
ATOM   2728  CG  LEU A 185      -9.365  13.691  12.846  1.00 90.14           C
ATOM   2729  HG  LEU A 185      -8.976  13.528  11.841  1.00 90.14           H
ATOM   2730  CD1 LEU A 185     -10.813  13.195  12.857  1.00 90.14           C
ATOM   2731 1HD1 LEU A 185     -10.838  12.144  12.570  1.00 90.14           H
ATOM   2732 2HD1 LEU A 185     -11.229  13.309  13.858  1.00 90.14           H
ATOM   2733 3HD1 LEU A 185     -11.402  13.779  12.150  1.00 90.14           H
ATOM   2734  CD2 LEU A 185      -9.272  15.192  13.129  1.00 90.14           C
ATOM   2735 1HD2 LEU A 185      -9.620  15.394  14.141  1.00 90.14           H
ATOM   2736 2HD2 LEU A 185      -8.236  15.517  13.029  1.00 90.14           H
ATOM   2737 3HD2 LEU A 185      -9.893  15.735  12.416  1.00 90.14           H
ATOM   2738  HN  LEU A 185      -6.844  12.160  12.097  1.00 90.14           H
ATOM   2739  N   TYR A 186      -6.025  11.322  14.909  1.00 90.58           N
ATOM   2740  CA  TYR A 186      -5.722  10.504  16.072  1.00 90.58           C
ATOM   2741  C   TYR A 186      -4.234  10.149  16.119  1.00 90.58           C
ATOM   2742  O   TYR A 186      -3.781   9.484  17.049  1.00 90.58           O
ATOM   2743  HA  TYR A 186      -5.980  11.077  16.962  1.00 90.58           H
ATOM   2744  CB  TYR A 186      -6.536   9.219  15.908  1.00 90.58           C
ATOM   2745 1HB  TYR A 186      -6.172   8.680  15.033  1.00 90.58           H
ATOM   2746 2HB  TYR A 186      -6.362   8.578  16.772  1.00 90.58           H
ATOM   2747  CG  TYR A 186      -8.041   9.450  15.757  1.00 90.58           C
ATOM   2748  CD1 TYR A 186      -8.690  10.335  16.594  1.00 90.58           C
ATOM   2749  HD1 TYR A 186      -8.131  10.869  17.362  1.00 90.58           H
ATOM   2750  CD2 TYR A 186      -8.748   8.774  14.784  1.00 90.58           C
ATOM   2751  HD2 TYR A 186      -8.235   8.075  14.123  1.00 90.58           H
ATOM   2752  CE1 TYR A 186     -10.106  10.553  16.452  1.00 90.58           C
ATOM   2753  HE1 TYR A 186     -10.632  11.249  17.106  1.00 90.58           H
ATOM   2754  CE2 TYR A 186     -10.165   8.992  14.642  1.00 90.58           C
ATOM   2755  HE2 TYR A 186     -10.736   8.465  13.878  1.00 90.58           H
ATOM   2756  CZ  TYR A 186     -10.774   9.871  15.483  1.00 90.58           C
ATOM   2757  OH  TYR A 186     -12.111  10.076  15.348  1.00 90.58           O
ATOM   2758  HH  TYR A 186     -12.483   9.465  14.650  1.00 90.58           H
ATOM   2759  HN  TYR A 186      -6.041  10.829  14.039  1.00 90.58           H
ATOM   2760  N   SER A 187      -3.516  10.609  15.105  1.00 91.18           N
ATOM   2761  CA  SER A 187      -2.067  10.508  15.108  1.00 91.18           C
ATOM   2762  C   SER A 187      -1.477  11.476  16.136  1.00 91.18           C
ATOM   2763  O   SER A 187      -1.722  12.680  16.072  1.00 91.18           O
ATOM   2764  HA  SER A 187      -1.850   9.477  15.385  1.00 91.18           H
ATOM   2765  CB  SER A 187      -1.492  10.795  13.719  1.00 91.18           C
ATOM   2766 1HB  SER A 187      -1.803  11.788  13.396  1.00 91.18           H
ATOM   2767 2HB  SER A 187      -0.403  10.803  13.772  1.00 91.18           H
ATOM   2768  OG  SER A 187      -1.913   9.831  12.758  1.00 91.18           O
ATOM   2769  HG  SER A 187      -2.440  10.277  12.034  1.00 91.18           H
ATOM   2770  HN  SER A 187      -3.908  11.042  14.293  1.00 91.18           H
ATOM   2771  N   GLN A 188      -0.712  10.913  17.060  1.00 84.74           N
ATOM   2772  CA  GLN A 188       0.033  11.723  18.009  1.00 84.74           C
ATOM   2773  C   GLN A 188       1.290  10.982  18.467  1.00 84.74           C
ATOM   2774  O   GLN A 188       1.455   9.796  18.183  1.00 84.74           O
ATOM   2775  HA  GLN A 188       0.312  12.625  17.464  1.00 84.74           H
ATOM   2776  CB  GLN A 188      -0.841  12.110  19.204  1.00 84.74           C
ATOM   2777 1HB  GLN A 188      -0.283  12.768  19.870  1.00 84.74           H
ATOM   2778 2HB  GLN A 188      -1.710  12.670  18.857  1.00 84.74           H
ATOM   2779  CG  GLN A 188      -1.302  10.869  19.971  1.00 84.74           C
ATOM   2780 1HG  GLN A 188      -1.804  10.182  19.291  1.00 84.74           H
ATOM   2781 2HG  GLN A 188      -0.435  10.344  20.373  1.00 84.74           H
ATOM   2782  CD  GLN A 188      -2.248  11.249  21.112  1.00 84.74           C
ATOM   2783  OE1 GLN A 188      -2.658  12.389  21.259  1.00 84.74           O
ATOM   2784  NE2 GLN A 188      -2.571  10.234  21.908  1.00 84.74           N
ATOM   2785 1HE2 GLN A 188      -2.199   9.323  21.732  1.00 84.74           H
ATOM   2786 2HE2 GLN A 188      -3.185  10.383  22.683  1.00 84.74           H
ATOM   2787  HN  GLN A 188      -0.597   9.926  17.165  1.00 84.74           H
ATOM   2788  N   ILE A 189       2.146  11.711  19.169  1.00 88.45           N
ATOM   2789  CA  ILE A 189       3.308  11.104  19.795  1.00 88.45           C
ATOM   2790  C   ILE A 189       2.916  10.559  21.169  1.00 88.45           C
ATOM   2791  O   ILE A 189       2.381  11.289  22.001  1.00 88.45           O
ATOM   2792  HA  ILE A 189       3.618  10.269  19.167  1.00 88.45           H
ATOM   2793  CB  ILE A 189       4.473  12.096  19.836  1.00 88.45           C
ATOM   2794  HB  ILE A 189       4.148  12.982  20.381  1.00 88.45           H
ATOM   2795  CG1 ILE A 189       4.858  12.548  18.426  1.00 88.45           C
ATOM   2796 1HG1 ILE A 189       5.247  11.700  17.862  1.00 88.45           H
ATOM   2797 2HG1 ILE A 189       3.972  12.902  17.899  1.00 88.45           H
ATOM   2798  CG2 ILE A 189       5.665  11.511  20.596  1.00 88.45           C
ATOM   2799 1HG2 ILE A 189       5.366  11.280  21.618  1.00 88.45           H
ATOM   2800 2HG2 ILE A 189       5.999  10.599  20.100  1.00 88.45           H
ATOM   2801 3HG2 ILE A 189       6.478  12.236  20.610  1.00 88.45           H
ATOM   2802  CD1 ILE A 189       5.908  13.660  18.474  1.00 88.45           C
ATOM   2803 1HD1 ILE A 189       5.506  14.515  19.018  1.00 88.45           H
ATOM   2804 2HD1 ILE A 189       6.801  13.295  18.981  1.00 88.45           H
ATOM   2805 3HD1 ILE A 189       6.163  13.963  17.459  1.00 88.45           H
ATOM   2806  HN  ILE A 189       2.054  12.696  19.313  1.00 88.45           H
ATOM   2807  N   LYS A 190       3.198   9.279  21.365  1.00 84.24           N
ATOM   2808  CA  LYS A 190       3.014   8.663  22.668  1.00 84.24           C
ATOM   2809  C   LYS A 190       4.381   8.318  23.262  1.00 84.24           C
ATOM   2810  O   LYS A 190       5.239   7.764  22.576  1.00 84.24           O
ATOM   2811  HA  LYS A 190       2.533   9.399  23.312  1.00 84.24           H
ATOM   2812  CB  LYS A 190       2.068   7.465  22.565  1.00 84.24           C
ATOM   2813 1HB  LYS A 190       1.137   7.771  22.088  1.00 84.24           H
ATOM   2814 2HB  LYS A 190       2.514   6.699  21.931  1.00 84.24           H
ATOM   2815  CG  LYS A 190       1.771   6.881  23.948  1.00 84.24           C
ATOM   2816 1HG  LYS A 190       2.705   6.599  24.436  1.00 84.24           H
ATOM   2817 2HG  LYS A 190       1.301   7.639  24.573  1.00 84.24           H
ATOM   2818  CD  LYS A 190       0.856   5.659  23.842  1.00 84.24           C
ATOM   2819 1HD  LYS A 190      -0.114   5.960  23.448  1.00 84.24           H
ATOM   2820 2HD  LYS A 190       1.279   4.944  23.136  1.00 84.24           H
ATOM   2821  CE  LYS A 190       0.674   4.991  25.206  1.00 84.24           C
ATOM   2822 1HE  LYS A 190       1.624   4.976  25.740  1.00 84.24           H
ATOM   2823 2HE  LYS A 190      -0.023   5.570  25.811  1.00 84.24           H
ATOM   2824  NZ  LYS A 190       0.168   3.609  25.043  1.00 84.24           N
ATOM   2825 1HZ  LYS A 190       0.201   3.130  25.936  1.00 84.24           H
ATOM   2826 2HZ  LYS A 190      -0.789   3.637  24.709  1.00 84.24           H
ATOM   2827 3HZ  LYS A 190       0.746   3.115  24.372  1.00 84.24           H
ATOM   2828  HN  LYS A 190       3.546   8.668  20.654  1.00 84.24           H
ATOM   2829  N   GLU A 191       4.542   8.661  24.532  1.00 75.83           N
ATOM   2830  CA  GLU A 191       5.744   8.291  25.260  1.00 75.83           C
ATOM   2831  C   GLU A 191       5.484   7.054  26.122  1.00 75.83           C
ATOM   2832  O   GLU A 191       4.572   7.050  26.948  1.00 75.83           O
ATOM   2833  HA  GLU A 191       6.486   8.060  24.496  1.00 75.83           H
ATOM   2834  CB  GLU A 191       6.249   9.457  26.112  1.00 75.83           C
ATOM   2835 1HB  GLU A 191       6.305  10.360  25.504  1.00 75.83           H
ATOM   2836 2HB  GLU A 191       5.617   9.569  26.993  1.00 75.83           H
ATOM   2837  CG  GLU A 191       7.664   9.186  26.629  1.00 75.83           C
ATOM   2838 1HG  GLU A 191       7.646   8.348  27.326  1.00 75.83           H
ATOM   2839 2HG  GLU A 191       8.309   8.897  25.799  1.00 75.83           H
ATOM   2840  CD  GLU A 191       8.240  10.422  27.323  1.00 75.83           C
ATOM   2841  OE1 GLU A 191       9.423  10.350  27.721  1.00 75.83           O
ATOM   2842  OE2 GLU A 191       7.485  11.411  27.440  1.00 75.83           O
ATOM   2843  HN  GLU A 191       3.871   9.180  25.061  1.00 75.83           H
ATOM   2844  N   GLU A 192       6.300   6.035  25.900  1.00 72.32           N
ATOM   2845  CA  GLU A 192       6.135   4.776  26.607  1.00 72.32           C
ATOM   2846  C   GLU A 192       7.499   4.207  27.003  1.00 72.32           C
ATOM   2847  O   GLU A 192       8.370   4.027  26.154  1.00 72.32           O
ATOM   2848  HA  GLU A 192       5.562   5.019  27.502  1.00 72.32           H
ATOM   2849  CB  GLU A 192       5.346   3.773  25.764  1.00 72.32           C
ATOM   2850 1HB  GLU A 192       4.375   4.195  25.504  1.00 72.32           H
ATOM   2851 2HB  GLU A 192       5.935   3.480  24.895  1.00 72.32           H
ATOM   2852  CG  GLU A 192       5.072   2.490  26.551  1.00 72.32           C
ATOM   2853 1HG  GLU A 192       5.881   1.778  26.386  1.00 72.32           H
ATOM   2854 2HG  GLU A 192       5.054   2.711  27.618  1.00 72.32           H
ATOM   2855  CD  GLU A 192       3.741   1.863  26.132  1.00 72.32           C
ATOM   2856  OE1 GLU A 192       3.061   1.322  27.030  1.00 72.32           O
ATOM   2857  OE2 GLU A 192       3.433   1.940  24.923  1.00 72.32           O
ATOM   2858  HN  GLU A 192       7.062   6.059  25.252  1.00 72.32           H
ATOM   2859  N   SER A 193       7.641   3.939  28.292  1.00 72.86           N
ATOM   2860  CA  SER A 193       8.882   3.387  28.810  1.00 72.86           C
ATOM   2861  C   SER A 193      10.056   4.292  28.430  1.00 72.86           C
ATOM   2862  O   SER A 193      11.162   3.812  28.189  1.00 72.86           O
ATOM   2863  HA  SER A 193       8.756   3.358  29.892  1.00 72.86           H
ATOM   2864  CB  SER A 193       9.115   1.968  28.286  1.00 72.86           C
ATOM   2865 1HB  SER A 193       9.284   2.003  27.210  1.00 72.86           H
ATOM   2866 2HB  SER A 193      10.018   1.559  28.738  1.00 72.86           H
ATOM   2867  OG  SER A 193       8.013   1.109  28.566  1.00 72.86           O
ATOM   2868  HG  SER A 193       8.138   0.231  28.103  1.00 72.86           H
ATOM   2869  HN  SER A 193       6.929   4.092  28.977  1.00 72.86           H
ATOM   2870  N   GLY A 194       9.774   5.586  28.389  1.00 80.57           N
ATOM   2871  CA  GLY A 194      10.806   6.567  28.097  1.00 80.57           C
ATOM   2872  C   GLY A 194      11.140   6.584  26.605  1.00 80.57           C
ATOM   2873  O   GLY A 194      12.103   7.225  26.188  1.00 80.57           O
ATOM   2874 1HA  GLY A 194      10.471   7.557  28.410  1.00 80.57           H
ATOM   2875 2HA  GLY A 194      11.703   6.339  28.672  1.00 80.57           H
ATOM   2876  HN  GLY A 194       8.863   5.966  28.551  1.00 80.57           H
ATOM   2877  N   ILE A 195      10.325   5.872  25.840  1.00 78.93           N
ATOM   2878  CA  ILE A 195      10.489   5.841  24.397  1.00 78.93           C
ATOM   2879  C   ILE A 195       9.328   6.589  23.740  1.00 78.93           C
ATOM   2880  O   ILE A 195       8.164   6.298  24.011  1.00 78.93           O
ATOM   2881  HA  ILE A 195      11.416   6.365  24.162  1.00 78.93           H
ATOM   2882  CB  ILE A 195      10.649   4.400  23.907  1.00 78.93           C
ATOM   2883  HB  ILE A 195       9.760   3.840  24.198  1.00 78.93           H
ATOM   2884  CG1 ILE A 195      11.848   3.723  24.573  1.00 78.93           C
ATOM   2885 1HG1 ILE A 195      12.763   4.253  24.308  1.00 78.93           H
ATOM   2886 2HG1 ILE A 195      11.748   3.784  25.657  1.00 78.93           H
ATOM   2887  CG2 ILE A 195      10.736   4.347  22.380  1.00 78.93           C
ATOM   2888 1HG2 ILE A 195       9.826   4.764  21.949  1.00 78.93           H
ATOM   2889 2HG2 ILE A 195      11.596   4.927  22.045  1.00 78.93           H
ATOM   2890 3HG2 ILE A 195      10.849   3.312  22.058  1.00 78.93           H
ATOM   2891  CD1 ILE A 195      11.958   2.258  24.146  1.00 78.93           C
ATOM   2892 1HD1 ILE A 195      11.051   1.726  24.435  1.00 78.93           H
ATOM   2893 2HD1 ILE A 195      12.082   2.203  23.065  1.00 78.93           H
ATOM   2894 3HD1 ILE A 195      12.818   1.801  24.635  1.00 78.93           H
ATOM   2895  HN  ILE A 195       9.566   5.324  26.191  1.00 78.93           H
ATOM   2896  N   ALA A 196       9.685   7.539  22.888  1.00 89.65           N
ATOM   2897  CA  ALA A 196       8.689   8.275  22.128  1.00 89.65           C
ATOM   2898  C   ALA A 196       8.279   7.454  20.904  1.00 89.65           C
ATOM   2899  O   ALA A 196       9.131   6.997  20.144  1.00 89.65           O
ATOM   2900  HA  ALA A 196       7.819   8.416  22.769  1.00 89.65           H
ATOM   2901  CB  ALA A 196       9.248   9.648  21.748  1.00 89.65           C
ATOM   2902 1HB  ALA A 196       9.497  10.202  22.653  1.00 89.65           H
ATOM   2903 2HB  ALA A 196      10.146   9.520  21.143  1.00 89.65           H
ATOM   2904 3HB  ALA A 196       8.501  10.200  21.178  1.00 89.65           H
ATOM   2905  HN  ALA A 196      10.633   7.808  22.714  1.00 89.65           H
ATOM   2906  N   ILE A 197       6.973   7.293  20.750  1.00 85.38           N
ATOM   2907  CA  ILE A 197       6.440   6.498  19.656  1.00 85.38           C
ATOM   2908  C   ILE A 197       5.374   7.308  18.916  1.00 85.38           C
ATOM   2909  O   ILE A 197       4.481   7.881  19.539  1.00 85.38           O
ATOM   2910  HA  ILE A 197       7.262   6.299  18.967  1.00 85.38           H
ATOM   2911  CB  ILE A 197       5.941   5.146  20.169  1.00 85.38           C
ATOM   2912  HB  ILE A 197       5.052   5.319  20.776  1.00 85.38           H
ATOM   2913  CG1 ILE A 197       6.983   4.483  21.071  1.00 85.38           C
ATOM   2914 1HG1 ILE A 197       7.896   4.299  20.504  1.00 85.38           H
ATOM   2915 2HG1 ILE A 197       7.245   5.157  21.886  1.00 85.38           H
ATOM   2916  CG2 ILE A 197       5.526   4.239  19.009  1.00 85.38           C
ATOM   2917 1HG2 ILE A 197       4.726   4.715  18.443  1.00 85.38           H
ATOM   2918 2HG2 ILE A 197       6.383   4.070  18.355  1.00 85.38           H
ATOM   2919 3HG2 ILE A 197       5.175   3.285  19.401  1.00 85.38           H
ATOM   2920  CD1 ILE A 197       6.456   3.165  21.641  1.00 85.38           C
ATOM   2921 1HD1 ILE A 197       5.557   3.357  22.228  1.00 85.38           H
ATOM   2922 2HD1 ILE A 197       6.218   2.485  20.824  1.00 85.38           H
ATOM   2923 3HD1 ILE A 197       7.216   2.715  22.279  1.00 85.38           H
ATOM   2924  HN  ILE A 197       6.285   7.692  21.356  1.00 85.38           H
ATOM   2925  N   CYS A 198       5.501   7.328  17.597  1.00 90.88           N
ATOM   2926  CA  CYS A 198       4.460   7.891  16.754  1.00 90.88           C
ATOM   2927  C   CYS A 198       3.416   6.804  16.490  1.00 90.88           C
ATOM   2928  O   CYS A 198       3.688   5.835  15.782  1.00 90.88           O
ATOM   2929  HA  CYS A 198       4.023   8.721  17.308  1.00 90.88           H
ATOM   2930  CB  CYS A 198       5.031   8.460  15.454  1.00 90.88           C
ATOM   2931 1HB  CYS A 198       5.644   9.336  15.669  1.00 90.88           H
ATOM   2932 2HB  CYS A 198       5.682   7.725  14.980  1.00 90.88           H
ATOM   2933  SG  CYS A 198       3.670   8.914  14.317  1.00 90.88           S
ATOM   2934  HN  CYS A 198       6.295   6.971  17.106  1.00 90.88           H
ATOM   2935  N   THR A 199       2.243   7.001  17.074  1.00 88.99           N
ATOM   2936  CA  THR A 199       1.162   6.041  16.924  1.00 88.99           C
ATOM   2937  C   THR A 199      -0.179   6.766  16.786  1.00 88.99           C
ATOM   2938  O   THR A 199      -0.267   7.968  17.030  1.00 88.99           O
ATOM   2939  HA  THR A 199       1.321   5.486  16.000  1.00 88.99           H
ATOM   2940  CB  THR A 199       1.214   5.081  18.114  1.00 88.99           C
ATOM   2941  HB  THR A 199       2.232   4.732  18.288  1.00 88.99           H
ATOM   2942  OG1 THR A 199       0.265   4.069  17.785  1.00 88.99           O
ATOM   2943  HG1 THR A 199       0.322   3.320  18.445  1.00 88.99           H
ATOM   2944  CG2 THR A 199       0.662   5.707  19.396  1.00 88.99           C
ATOM   2945 1HG2 THR A 199      -0.378   5.994  19.242  1.00 88.99           H
ATOM   2946 2HG2 THR A 199       1.249   6.589  19.652  1.00 88.99           H
ATOM   2947 3HG2 THR A 199       0.723   4.983  20.209  1.00 88.99           H
ATOM   2948  HN  THR A 199       2.026   7.797  17.639  1.00 88.99           H
ATOM   2949  N   MET A 200      -1.190   6.003  16.396  1.00 88.18           N
ATOM   2950  CA  MET A 200      -2.563   6.461  16.518  1.00 88.18           C
ATOM   2951  C   MET A 200      -3.112   6.183  17.919  1.00 88.18           C
ATOM   2952  O   MET A 200      -2.951   5.083  18.445  1.00 88.18           O
ATOM   2953  HA  MET A 200      -2.531   7.536  16.340  1.00 88.18           H
ATOM   2954  CB  MET A 200      -3.433   5.751  15.479  1.00 88.18           C
ATOM   2955 1HB  MET A 200      -3.301   4.672  15.565  1.00 88.18           H
ATOM   2956 2HB  MET A 200      -4.484   5.960  15.675  1.00 88.18           H
ATOM   2957  CG  MET A 200      -3.073   6.203  14.062  1.00 88.18           C
ATOM   2958 1HG  MET A 200      -3.146   7.288  13.988  1.00 88.18           H
ATOM   2959 2HG  MET A 200      -2.040   5.936  13.837  1.00 88.18           H
ATOM   2960  SD  MET A 200      -4.170   5.436  12.880  1.00 88.18           S
ATOM   2961  CE  MET A 200      -5.707   6.227  13.326  1.00 88.18           C
ATOM   2962 1HE  MET A 200      -5.946   5.999  14.364  1.00 88.18           H
ATOM   2963 2HE  MET A 200      -5.609   7.306  13.204  1.00 88.18           H
ATOM   2964 3HE  MET A 200      -6.505   5.860  12.680  1.00 88.18           H
ATOM   2965  HN  MET A 200      -1.082   5.090  16.003  1.00 88.18           H
ATOM   2966  N   VAL A 201      -3.748   7.200  18.483  1.00 90.68           N
ATOM   2967  CA  VAL A 201      -4.439   7.038  19.751  1.00 90.68           C
ATOM   2968  C   VAL A 201      -5.917   7.388  19.568  1.00 90.68           C
ATOM   2969  O   VAL A 201      -6.254   8.522  19.232  1.00 90.68           O
ATOM   2970  HA  VAL A 201      -4.359   5.990  20.038  1.00 90.68           H
ATOM   2971  CB  VAL A 201      -3.755   7.879  20.831  1.00 90.68           C
ATOM   2972  HB  VAL A 201      -3.846   8.928  20.547  1.00 90.68           H
ATOM   2973  CG1 VAL A 201      -4.444   7.698  22.185  1.00 90.68           C
ATOM   2974 1HG1 VAL A 201      -5.485   8.010  22.107  1.00 90.68           H
ATOM   2975 2HG1 VAL A 201      -4.399   6.649  22.478  1.00 90.68           H
ATOM   2976 3HG1 VAL A 201      -3.938   8.307  22.934  1.00 90.68           H
ATOM   2977  CG2 VAL A 201      -2.265   7.545  20.924  1.00 90.68           C
ATOM   2978 1HG2 VAL A 201      -2.144   6.491  21.174  1.00 90.68           H
ATOM   2979 2HG2 VAL A 201      -1.786   7.749  19.966  1.00 90.68           H
ATOM   2980 3HG2 VAL A 201      -1.803   8.157  21.699  1.00 90.68           H
ATOM   2981  HN  VAL A 201      -3.795   8.118  18.090  1.00 90.68           H
ATOM   2982  N   TYR A 202      -6.761   6.392  19.799  1.00 90.76           N
ATOM   2983  CA  TYR A 202      -8.194   6.575  19.647  1.00 90.76           C
ATOM   2984  C   TYR A 202      -8.821   7.094  20.943  1.00 90.76           C
ATOM   2985  O   TYR A 202      -8.392   6.724  22.035  1.00 90.76           O
ATOM   2986  HA  TYR A 202      -8.358   7.305  18.855  1.00 90.76           H
ATOM   2987  CB  TYR A 202      -8.765   5.190  19.337  1.00 90.76           C
ATOM   2988 1HB  TYR A 202      -8.508   4.511  20.151  1.00 90.76           H
ATOM   2989 2HB  TYR A 202      -9.853   5.255  19.308  1.00 90.76           H
ATOM   2990  CG  TYR A 202      -8.269   4.592  18.019  1.00 90.76           C
ATOM   2991  CD1 TYR A 202      -8.930   4.875  16.841  1.00 90.76           C
ATOM   2992  HD1 TYR A 202      -9.807   5.523  16.850  1.00 90.76           H
ATOM   2993  CD2 TYR A 202      -7.160   3.772  18.008  1.00 90.76           C
ATOM   2994  HD2 TYR A 202      -6.637   3.549  18.938  1.00 90.76           H
ATOM   2995  CE1 TYR A 202      -8.463   4.312  15.601  1.00 90.76           C
ATOM   2996  HE1 TYR A 202      -8.976   4.527  14.663  1.00 90.76           H
ATOM   2997  CE2 TYR A 202      -6.692   3.209  16.767  1.00 90.76           C
ATOM   2998  HE2 TYR A 202      -5.817   2.560  16.744  1.00 90.76           H
ATOM   2999  CZ  TYR A 202      -7.367   3.508  15.625  1.00 90.76           C
ATOM   3000  OH  TYR A 202      -6.926   2.977  14.453  1.00 90.76           O
ATOM   3001  HH  TYR A 202      -7.474   3.324  13.692  1.00 90.76           H
ATOM   3002  HN  TYR A 202      -6.479   5.476  20.084  1.00 90.76           H
ATOM   3003  N   PRO A 203      -9.842   7.955  20.847  1.00 85.53           N
ATOM   3004  CA  PRO A 203     -10.465   8.525  22.044  1.00 85.53           C
ATOM   3005  C   PRO A 203     -11.234   7.486  22.844  1.00 85.53           C
ATOM   3006  O   PRO A 203     -11.741   6.516  22.283  1.00 85.53           O
ATOM   3007  HA  PRO A 203      -9.699   8.898  22.725  1.00 85.53           H
ATOM   3008  CB  PRO A 203     -11.387   9.613  21.491  1.00 85.53           C
ATOM   3009 1HB  PRO A 203     -12.281   9.731  22.103  1.00 85.53           H
ATOM   3010 2HB  PRO A 203     -10.891  10.583  21.462  1.00 85.53           H
ATOM   3011  CG  PRO A 203     -11.725   9.125  20.111  1.00 85.53           C
ATOM   3012 1HG  PRO A 203     -12.565   8.431  20.133  1.00 85.53           H
ATOM   3013 2HG  PRO A 203     -12.012   9.951  19.460  1.00 85.53           H
ATOM   3014  CD  PRO A 203     -10.479   8.451  19.613  1.00 85.53           C
ATOM   3015 1HD  PRO A 203     -10.710   7.638  18.925  1.00 85.53           H
ATOM   3016 2HD  PRO A 203      -9.832   9.148  19.079  1.00 85.53           H
ATOM   3017  N   SER A 204     -11.301   7.720  24.147  1.00 77.10           N
ATOM   3018  CA  SER A 204     -11.833   6.722  25.059  1.00 77.10           C
ATOM   3019  C   SER A 204     -13.232   6.295  24.610  1.00 77.10           C
ATOM   3020  O   SER A 204     -13.596   5.126  24.728  1.00 77.10           O
ATOM   3021  HA  SER A 204     -11.140   5.882  25.005  1.00 77.10           H
ATOM   3022  CB  SER A 204     -11.876   7.254  26.493  1.00 77.10           C
ATOM   3023 1HB  SER A 204     -12.403   6.542  27.128  1.00 77.10           H
ATOM   3024 2HB  SER A 204     -10.861   7.336  26.880  1.00 77.10           H
ATOM   3025  OG  SER A 204     -12.517   8.525  26.572  1.00 77.10           O
ATOM   3026  HG  SER A 204     -13.507   8.404  26.648  1.00 77.10           H
ATOM   3027  HN  SER A 204     -11.000   8.570  24.579  1.00 77.10           H
ATOM   3028  N   ASP A 205     -13.978   7.265  24.102  1.00 72.16           N
ATOM   3029  CA  ASP A 205     -15.350   7.018  23.693  1.00 72.16           C
ATOM   3030  C   ASP A 205     -15.353   6.211  22.393  1.00 72.16           C
ATOM   3031  O   ASP A 205     -14.918   6.701  21.353  1.00 72.16           O
ATOM   3032  HA  ASP A 205     -15.803   6.474  24.522  1.00 72.16           H
ATOM   3033  CB  ASP A 205     -16.093   8.330  23.436  1.00 72.16           C
ATOM   3034 1HB  ASP A 205     -15.565   8.909  22.678  1.00 72.16           H
ATOM   3035 2HB  ASP A 205     -17.086   8.119  23.040  1.00 72.16           H
ATOM   3036  CG  ASP A 205     -16.214   9.153  24.720  1.00 72.16           C
ATOM   3037  OD1 ASP A 205     -16.061   8.543  25.801  1.00 72.16           O
ATOM   3038  OD2 ASP A 205     -16.456  10.373  24.592  1.00 72.16           O
ATOM   3039  HN  ASP A 205     -13.660   8.204  23.970  1.00 72.16           H
ATOM   3040  N   GLU A 206     -15.848   4.986  22.496  1.00 75.53           N
ATOM   3041  CA  GLU A 206     -15.992   4.137  21.326  1.00 75.53           C
ATOM   3042  C   GLU A 206     -14.626   3.872  20.690  1.00 75.53           C
ATOM   3043  O   GLU A 206     -14.539   3.568  19.501  1.00 75.53           O
ATOM   3044  HA  GLU A 206     -16.415   3.203  21.696  1.00 75.53           H
ATOM   3045  CB  GLU A 206     -16.957   4.757  20.314  1.00 75.53           C
ATOM   3046 1HB  GLU A 206     -16.530   5.679  19.917  1.00 75.53           H
ATOM   3047 2HB  GLU A 206     -17.199   4.027  19.541  1.00 75.53           H
ATOM   3048  CG  GLU A 206     -18.281   5.136  20.980  1.00 75.53           C
ATOM   3049 1HG  GLU A 206     -18.512   4.422  21.770  1.00 75.53           H
ATOM   3050 2HG  GLU A 206     -18.189   6.115  21.450  1.00 75.53           H
ATOM   3051  CD  GLU A 206     -19.421   5.160  19.959  1.00 75.53           C
ATOM   3052  OE1 GLU A 206     -20.419   4.449  20.206  1.00 75.53           O
ATOM   3053  OE2 GLU A 206     -19.269   5.889  18.955  1.00 75.53           O
ATOM   3054  HN  GLU A 206     -16.146   4.574  23.357  1.00 75.53           H
ATOM   3055  N   SER A 207     -13.593   3.997  21.510  1.00 86.59           N
ATOM   3056  CA  SER A 207     -12.234   3.788  21.040  1.00 86.59           C
ATOM   3057  C   SER A 207     -12.142   2.465  20.277  1.00 86.59           C
ATOM   3058  O   SER A 207     -11.539   2.403  19.206  1.00 86.59           O
ATOM   3059  HA  SER A 207     -12.026   4.628  20.376  1.00 86.59           H
ATOM   3060  CB  SER A 207     -11.240   3.801  22.203  1.00 86.59           C
ATOM   3061 1HB  SER A 207     -10.249   3.537  21.835  1.00 86.59           H
ATOM   3062 2HB  SER A 207     -11.171   4.810  22.610  1.00 86.59           H
ATOM   3063  OG  SER A 207     -11.618   2.897  23.238  1.00 86.59           O
ATOM   3064  HG  SER A 207     -11.053   3.050  24.048  1.00 86.59           H
ATOM   3065  HN  SER A 207     -13.673   4.235  22.478  1.00 86.59           H
ATOM   3066  N   THR A 208     -12.747   1.440  20.858  1.00 85.86           N
ATOM   3067  CA  THR A 208     -12.680   0.107  20.284  1.00 85.86           C
ATOM   3068  C   THR A 208     -13.367   0.081  18.917  1.00 85.86           C
ATOM   3069  O   THR A 208     -12.866  -0.537  17.979  1.00 85.86           O
ATOM   3070  HA  THR A 208     -11.632  -0.144  20.120  1.00 85.86           H
ATOM   3071  CB  THR A 208     -13.290  -0.872  21.289  1.00 85.86           C
ATOM   3072  HB  THR A 208     -14.367  -0.728  21.368  1.00 85.86           H
ATOM   3073  OG1 THR A 208     -12.550  -0.646  22.486  1.00 85.86           O
ATOM   3074  HG1 THR A 208     -11.578  -0.816  22.324  1.00 85.86           H
ATOM   3075  CG2 THR A 208     -12.994  -2.331  20.938  1.00 85.86           C
ATOM   3076 1HG2 THR A 208     -11.916  -2.491  20.925  1.00 85.86           H
ATOM   3077 2HG2 THR A 208     -13.407  -2.559  19.955  1.00 85.86           H
ATOM   3078 3HG2 THR A 208     -13.449  -2.984  21.683  1.00 85.86           H
ATOM   3079  HN  THR A 208     -13.276   1.510  21.705  1.00 85.86           H
ATOM   3080  N   LYS A 209     -14.503   0.758  18.848  1.00 81.92           N
ATOM   3081  CA  LYS A 209     -15.294   0.770  17.629  1.00 81.92           C
ATOM   3082  C   LYS A 209     -14.489   1.434  16.510  1.00 81.92           C
ATOM   3083  O   LYS A 209     -14.450   0.933  15.387  1.00 81.92           O
ATOM   3084  HA  LYS A 209     -15.482  -0.267  17.351  1.00 81.92           H
ATOM   3085  CB  LYS A 209     -16.655   1.424  17.879  1.00 81.92           C
ATOM   3086 1HB  LYS A 209     -16.513   2.410  18.322  1.00 81.92           H
ATOM   3087 2HB  LYS A 209     -17.171   1.573  16.931  1.00 81.92           H
ATOM   3088  CG  LYS A 209     -17.515   0.563  18.806  1.00 81.92           C
ATOM   3089 1HG  LYS A 209     -17.569  -0.454  18.417  1.00 81.92           H
ATOM   3090 2HG  LYS A 209     -17.049   0.503  19.790  1.00 81.92           H
ATOM   3091  CD  LYS A 209     -18.926   1.140  18.938  1.00 81.92           C
ATOM   3092 1HD  LYS A 209     -18.868   2.208  19.146  1.00 81.92           H
ATOM   3093 2HD  LYS A 209     -19.458   1.028  17.993  1.00 81.92           H
ATOM   3094  CE  LYS A 209     -19.703   0.439  20.054  1.00 81.92           C
ATOM   3095 1HE  LYS A 209     -19.936  -0.584  19.755  1.00 81.92           H
ATOM   3096 2HE  LYS A 209     -19.086   0.376  20.950  1.00 81.92           H
ATOM   3097  NZ  LYS A 209     -20.953   1.171  20.355  1.00 81.92           N
ATOM   3098 1HZ  LYS A 209     -21.419   0.736  21.143  1.00 81.92           H
ATOM   3099 2HZ  LYS A 209     -20.734   2.135  20.582  1.00 81.92           H
ATOM   3100 3HZ  LYS A 209     -21.563   1.145  19.545  1.00 81.92           H
ATOM   3101  HN  LYS A 209     -14.883   1.291  19.603  1.00 81.92           H
ATOM   3102  N   LEU A 210     -13.868   2.552  16.855  1.00 88.11           N
ATOM   3103  CA  LEU A 210     -13.139   3.337  15.873  1.00 88.11           C
ATOM   3104  C   LEU A 210     -12.024   2.482  15.269  1.00 88.11           C
ATOM   3105  O   LEU A 210     -11.901   2.387  14.049  1.00 88.11           O
ATOM   3106  HA  LEU A 210     -13.840   3.600  15.080  1.00 88.11           H
ATOM   3107  CB  LEU A 210     -12.645   4.646  16.493  1.00 88.11           C
ATOM   3108 1HB  LEU A 210     -12.135   4.412  17.427  1.00 88.11           H
ATOM   3109 2HB  LEU A 210     -11.902   5.083  15.825  1.00 88.11           H
ATOM   3110  CG  LEU A 210     -13.716   5.700  16.779  1.00 88.11           C
ATOM   3111  HG  LEU A 210     -14.509   5.231  17.361  1.00 88.11           H
ATOM   3112  CD1 LEU A 210     -13.149   6.842  17.624  1.00 88.11           C
ATOM   3113 1HD1 LEU A 210     -12.786   6.447  18.572  1.00 88.11           H
ATOM   3114 2HD1 LEU A 210     -12.327   7.316  17.089  1.00 88.11           H
ATOM   3115 3HD1 LEU A 210     -13.932   7.577  17.813  1.00 88.11           H
ATOM   3116  CD2 LEU A 210     -14.348   6.206  15.480  1.00 88.11           C
ATOM   3117 1HD2 LEU A 210     -13.578   6.652  14.852  1.00 88.11           H
ATOM   3118 2HD2 LEU A 210     -14.810   5.372  14.952  1.00 88.11           H
ATOM   3119 3HD2 LEU A 210     -15.106   6.954  15.713  1.00 88.11           H
ATOM   3120  HN  LEU A 210     -13.857   2.922  17.784  1.00 88.11           H
ATOM   3121  N   LYS A 211     -11.238   1.882  16.151  1.00 92.65           N
ATOM   3122  CA  LYS A 211     -10.111   1.072  15.721  1.00 92.65           C
ATOM   3123  C   LYS A 211     -10.609  -0.030  14.784  1.00 92.65           C
ATOM   3124  O   LYS A 211     -10.070  -0.214  13.694  1.00 92.65           O
ATOM   3125  HA  LYS A 211      -9.436   1.721  15.162  1.00 92.65           H
ATOM   3126  CB  LYS A 211      -9.336   0.547  16.931  1.00 92.65           C
ATOM   3127 1HB  LYS A 211      -8.968   1.384  17.524  1.00 92.65           H
ATOM   3128 2HB  LYS A 211     -10.003  -0.029  17.572  1.00 92.65           H
ATOM   3129  CG  LYS A 211      -8.160  -0.328  16.491  1.00 92.65           C
ATOM   3130 1HG  LYS A 211      -8.535  -1.262  16.071  1.00 92.65           H
ATOM   3131 2HG  LYS A 211      -7.603   0.175  15.701  1.00 92.65           H
ATOM   3132  CD  LYS A 211      -7.230  -0.628  17.668  1.00 92.65           C
ATOM   3133 1HD  LYS A 211      -6.880   0.306  18.107  1.00 92.65           H
ATOM   3134 2HD  LYS A 211      -7.780  -1.160  18.445  1.00 92.65           H
ATOM   3135  CE  LYS A 211      -6.031  -1.467  17.219  1.00 92.65           C
ATOM   3136 1HE  LYS A 211      -6.370  -2.450  16.891  1.00 92.65           H
ATOM   3137 2HE  LYS A 211      -5.549  -0.994  16.363  1.00 92.65           H
ATOM   3138  NZ  LYS A 211      -5.059  -1.614  18.325  1.00 92.65           N
ATOM   3139 1HZ  LYS A 211      -4.354  -2.296  18.067  1.00 92.65           H
ATOM   3140 2HZ  LYS A 211      -4.614  -0.721  18.505  1.00 92.65           H
ATOM   3141 3HZ  LYS A 211      -5.541  -1.926  19.160  1.00 92.65           H
ATOM   3142  HN  LYS A 211     -11.361   1.943  17.142  1.00 92.65           H
ATOM   3143  N   SER A 212     -11.634  -0.735  15.243  1.00 90.41           N
ATOM   3144  CA  SER A 212     -12.148  -1.875  14.505  1.00 90.41           C
ATOM   3145  C   SER A 212     -12.622  -1.432  13.119  1.00 90.41           C
ATOM   3146  O   SER A 212     -12.382  -2.118  12.128  1.00 90.41           O
ATOM   3147  HA  SER A 212     -11.309  -2.566  14.419  1.00 90.41           H
ATOM   3148  CB  SER A 212     -13.290  -2.554  15.264  1.00 90.41           C
ATOM   3149 1HB  SER A 212     -14.117  -1.854  15.376  1.00 90.41           H
ATOM   3150 2HB  SER A 212     -13.662  -3.397  14.683  1.00 90.41           H
ATOM   3151  OG  SER A 212     -12.878  -3.010  16.550  1.00 90.41           O
ATOM   3152  HG  SER A 212     -13.089  -2.319  17.242  1.00 90.41           H
ATOM   3153  HN  SER A 212     -12.108  -0.537  16.101  1.00 90.41           H
ATOM   3154  N   ALA A 213     -13.288  -0.286  13.096  1.00 93.86           N
ATOM   3155  CA  ALA A 213     -13.822   0.244  11.853  1.00 93.86           C
ATOM   3156  C   ALA A 213     -12.665   0.595  10.915  1.00 93.86           C
ATOM   3157  O   ALA A 213     -12.699   0.262   9.731  1.00 93.86           O
ATOM   3158  HA  ALA A 213     -14.428  -0.537  11.392  1.00 93.86           H
ATOM   3159  CB  ALA A 213     -14.715   1.449  12.153  1.00 93.86           C
ATOM   3160 1HB  ALA A 213     -15.537   1.140  12.799  1.00 93.86           H
ATOM   3161 2HB  ALA A 213     -14.130   2.219  12.655  1.00 93.86           H
ATOM   3162 3HB  ALA A 213     -15.116   1.846  11.220  1.00 93.86           H
ATOM   3163  HN  ALA A 213     -13.464   0.275  13.905  1.00 93.86           H
ATOM   3164  N   VAL A 214     -11.670   1.263  11.479  1.00 92.02           N
ATOM   3165  CA  VAL A 214     -10.537   1.721  10.694  1.00 92.02           C
ATOM   3166  C   VAL A 214      -9.842   0.516  10.057  1.00 92.02           C
ATOM   3167  O   VAL A 214      -9.494   0.547   8.877  1.00 92.02           O
ATOM   3168  HA  VAL A 214     -10.923   2.362   9.901  1.00 92.02           H
ATOM   3169  CB  VAL A 214      -9.600   2.559  11.566  1.00 92.02           C
ATOM   3170  HB  VAL A 214      -9.410   2.003  12.484  1.00 92.02           H
ATOM   3171  CG1 VAL A 214      -8.258   2.787  10.868  1.00 92.02           C
ATOM   3172 1HG1 VAL A 214      -7.784   1.825  10.670  1.00 92.02           H
ATOM   3173 2HG1 VAL A 214      -8.422   3.312   9.927  1.00 92.02           H
ATOM   3174 3HG1 VAL A 214      -7.611   3.385  11.510  1.00 92.02           H
ATOM   3175  CG2 VAL A 214     -10.251   3.890  11.949  1.00 92.02           C
ATOM   3176 1HG2 VAL A 214     -10.484   4.453  11.046  1.00 92.02           H
ATOM   3177 2HG2 VAL A 214     -11.169   3.699  12.505  1.00 92.02           H
ATOM   3178 3HG2 VAL A 214      -9.564   4.466  12.569  1.00 92.02           H
ATOM   3179  HN  VAL A 214     -11.630   1.491  12.452  1.00 92.02           H
ATOM   3180  N   LEU A 215      -9.660  -0.517  10.866  1.00 91.26           N
ATOM   3181  CA  LEU A 215      -8.933  -1.695  10.424  1.00 91.26           C
ATOM   3182  C   LEU A 215      -9.758  -2.430   9.366  1.00 91.26           C
ATOM   3183  O   LEU A 215      -9.224  -2.860   8.344  1.00 91.26           O
ATOM   3184  HA  LEU A 215      -8.006  -1.353   9.962  1.00 91.26           H
ATOM   3185  CB  LEU A 215      -8.549  -2.568  11.620  1.00 91.26           C
ATOM   3186 1HB  LEU A 215      -9.442  -2.741  12.220  1.00 91.26           H
ATOM   3187 2HB  LEU A 215      -8.223  -3.539  11.246  1.00 91.26           H
ATOM   3188  CG  LEU A 215      -7.455  -2.011  12.533  1.00 91.26           C
ATOM   3189  HG  LEU A 215      -7.812  -1.074  12.961  1.00 91.26           H
ATOM   3190  CD1 LEU A 215      -7.174  -2.963  13.697  1.00 91.26           C
ATOM   3191 1HD1 LEU A 215      -8.083  -3.098  14.283  1.00 91.26           H
ATOM   3192 2HD1 LEU A 215      -6.847  -3.927  13.307  1.00 91.26           H
ATOM   3193 3HD1 LEU A 215      -6.393  -2.542  14.330  1.00 91.26           H
ATOM   3194  CD2 LEU A 215      -6.188  -1.689  11.737  1.00 91.26           C
ATOM   3195 1HD2 LEU A 215      -5.817  -2.597  11.262  1.00 91.26           H
ATOM   3196 2HD2 LEU A 215      -6.417  -0.947  10.973  1.00 91.26           H
ATOM   3197 3HD2 LEU A 215      -5.426  -1.295  12.410  1.00 91.26           H
ATOM   3198  HN  LEU A 215      -9.998  -0.558  11.806  1.00 91.26           H
ATOM   3199  N   THR A 216     -11.047  -2.553   9.647  1.00 90.88           N
ATOM   3200  CA  THR A 216     -11.946  -3.254   8.746  1.00 90.88           C
ATOM   3201  C   THR A 216     -11.936  -2.597   7.364  1.00 90.88           C
ATOM   3202  O   THR A 216     -11.873  -3.285   6.346  1.00 90.88           O
ATOM   3203  HA  THR A 216     -11.579  -4.273   8.618  1.00 90.88           H
ATOM   3204  CB  THR A 216     -13.332  -3.288   9.393  1.00 90.88           C
ATOM   3205  HB  THR A 216     -13.727  -2.280   9.521  1.00 90.88           H
ATOM   3206  OG1 THR A 216     -13.137  -4.030  10.594  1.00 90.88           O
ATOM   3207  HG1 THR A 216     -13.082  -3.408  11.375  1.00 90.88           H
ATOM   3208  CG2 THR A 216     -14.331  -4.128   8.594  1.00 90.88           C
ATOM   3209 1HG2 THR A 216     -13.968  -5.154   8.523  1.00 90.88           H
ATOM   3210 2HG2 THR A 216     -14.438  -3.711   7.593  1.00 90.88           H
ATOM   3211 3HG2 THR A 216     -15.298  -4.119   9.097  1.00 90.88           H
ATOM   3212  HN  THR A 216     -11.478  -2.184  10.470  1.00 90.88           H
ATOM   3213  N   LEU A 217     -12.000  -1.274   7.373  1.00 88.39           N
ATOM   3214  CA  LEU A 217     -12.015  -0.517   6.133  1.00 88.39           C
ATOM   3215  C   LEU A 217     -10.720  -0.783   5.362  1.00 88.39           C
ATOM   3216  O   LEU A 217     -10.734  -0.899   4.138  1.00 88.39           O
ATOM   3217  HA  LEU A 217     -12.852  -0.881   5.537  1.00 88.39           H
ATOM   3218  CB  LEU A 217     -12.269   0.966   6.413  1.00 88.39           C
ATOM   3219 1HB  LEU A 217     -13.108   1.045   7.104  1.00 88.39           H
ATOM   3220 2HB  LEU A 217     -11.397   1.374   6.922  1.00 88.39           H
ATOM   3221  CG  LEU A 217     -12.567   1.837   5.191  1.00 88.39           C
ATOM   3222  HG  LEU A 217     -11.805   1.639   4.437  1.00 88.39           H
ATOM   3223  CD1 LEU A 217     -13.919   1.474   4.574  1.00 88.39           C
ATOM   3224 1HD1 LEU A 217     -13.908   0.429   4.264  1.00 88.39           H
ATOM   3225 2HD1 LEU A 217     -14.707   1.626   5.312  1.00 88.39           H
ATOM   3226 3HD1 LEU A 217     -14.106   2.109   3.708  1.00 88.39           H
ATOM   3227  CD2 LEU A 217     -12.478   3.324   5.544  1.00 88.39           C
ATOM   3228 1HD2 LEU A 217     -13.203   3.556   6.324  1.00 88.39           H
ATOM   3229 2HD2 LEU A 217     -11.474   3.553   5.901  1.00 88.39           H
ATOM   3230 3HD2 LEU A 217     -12.694   3.921   4.657  1.00 88.39           H
ATOM   3231  HN  LEU A 217     -12.041  -0.721   8.206  1.00 88.39           H
ATOM   3232  N   LYS A 218      -9.631  -0.873   6.112  1.00 86.51           N
ATOM   3233  CA  LYS A 218      -8.323  -1.076   5.511  1.00 86.51           C
ATOM   3234  C   LYS A 218      -8.301  -2.427   4.794  1.00 86.51           C
ATOM   3235  O   LYS A 218      -7.799  -2.533   3.676  1.00 86.51           O
ATOM   3236  HA  LYS A 218      -8.179  -0.290   4.770  1.00 86.51           H
ATOM   3237  CB  LYS A 218      -7.221  -0.918   6.560  1.00 86.51           C
ATOM   3238 1HB  LYS A 218      -7.379   0.001   7.124  1.00 86.51           H
ATOM   3239 2HB  LYS A 218      -7.272  -1.741   7.272  1.00 86.51           H
ATOM   3240  CG  LYS A 218      -5.839  -0.889   5.903  1.00 86.51           C
ATOM   3241 1HG  LYS A 218      -5.698  -1.788   5.304  1.00 86.51           H
ATOM   3242 2HG  LYS A 218      -5.774  -0.039   5.223  1.00 86.51           H
ATOM   3243  CD  LYS A 218      -4.734  -0.792   6.956  1.00 86.51           C
ATOM   3244 1HD  LYS A 218      -4.838   0.139   7.513  1.00 86.51           H
ATOM   3245 2HD  LYS A 218      -4.837  -1.606   7.674  1.00 86.51           H
ATOM   3246  CE  LYS A 218      -3.350  -0.851   6.306  1.00 86.51           C
ATOM   3247 1HE  LYS A 218      -3.289  -1.716   5.645  1.00 86.51           H
ATOM   3248 2HE  LYS A 218      -3.194   0.034   5.688  1.00 86.51           H
ATOM   3249  NZ  LYS A 218      -2.294  -0.934   7.340  1.00 86.51           N
ATOM   3250 1HZ  LYS A 218      -1.419  -1.207   6.907  1.00 86.51           H
ATOM   3251 2HZ  LYS A 218      -2.184  -0.029   7.784  1.00 86.51           H
ATOM   3252 3HZ  LYS A 218      -2.557  -1.623   8.036  1.00 86.51           H
ATOM   3253  HN  LYS A 218      -9.632  -0.809   7.110  1.00 86.51           H
ATOM   3254  N   VAL A 219      -8.851  -3.428   5.467  1.00 90.60           N
ATOM   3255  CA  VAL A 219      -8.825  -4.784   4.946  1.00 90.60           C
ATOM   3256  C   VAL A 219      -9.701  -4.861   3.694  1.00 90.60           C
ATOM   3257  O   VAL A 219      -9.282  -5.404   2.672  1.00 90.60           O
ATOM   3258  HA  VAL A 219      -7.795  -5.010   4.668  1.00 90.60           H
ATOM   3259  CB  VAL A 219      -9.250  -5.771   6.035  1.00 90.60           C
ATOM   3260  HB  VAL A 219     -10.213  -5.443   6.427  1.00 90.60           H
ATOM   3261  CG1 VAL A 219      -9.431  -7.177   5.460  1.00 90.60           C
ATOM   3262 1HG1 VAL A 219     -10.199  -7.158   4.687  1.00 90.60           H
ATOM   3263 2HG1 VAL A 219      -8.489  -7.517   5.028  1.00 90.60           H
ATOM   3264 3HG1 VAL A 219      -9.733  -7.858   6.255  1.00 90.60           H
ATOM   3265  CG2 VAL A 219      -8.249  -5.776   7.192  1.00 90.60           C
ATOM   3266 1HG2 VAL A 219      -7.266  -6.067   6.821  1.00 90.60           H
ATOM   3267 2HG2 VAL A 219      -8.192  -4.778   7.627  1.00 90.60           H
ATOM   3268 3HG2 VAL A 219      -8.575  -6.486   7.952  1.00 90.60           H
ATOM   3269  HN  VAL A 219      -9.307  -3.323   6.350  1.00 90.60           H
ATOM   3270  N   ILE A 220     -10.900  -4.311   3.814  1.00 90.91           N
ATOM   3271  CA  ILE A 220     -11.890  -4.435   2.757  1.00 90.91           C
ATOM   3272  C   ILE A 220     -11.383  -3.721   1.503  1.00 90.91           C
ATOM   3273  O   ILE A 220     -11.270  -4.329   0.440  1.00 90.91           O
ATOM   3274  HA  ILE A 220     -11.995  -5.496   2.531  1.00 90.91           H
ATOM   3275  CB  ILE A 220     -13.254  -3.938   3.240  1.00 90.91           C
ATOM   3276  HB  ILE A 220     -13.116  -2.963   3.707  1.00 90.91           H
ATOM   3277  CG1 ILE A 220     -13.832  -4.871   4.306  1.00 90.91           C
ATOM   3278 1HG1 ILE A 220     -14.003  -5.858   3.876  1.00 90.91           H
ATOM   3279 2HG1 ILE A 220     -13.111  -4.996   5.114  1.00 90.91           H
ATOM   3280  CG2 ILE A 220     -14.214  -3.745   2.065  1.00 90.91           C
ATOM   3281 1HG2 ILE A 220     -13.800  -3.012   1.373  1.00 90.91           H
ATOM   3282 2HG2 ILE A 220     -14.351  -4.695   1.548  1.00 90.91           H
ATOM   3283 3HG2 ILE A 220     -15.176  -3.391   2.436  1.00 90.91           H
ATOM   3284  CD1 ILE A 220     -15.144  -4.318   4.865  1.00 90.91           C
ATOM   3285 1HD1 ILE A 220     -14.964  -3.342   5.316  1.00 90.91           H
ATOM   3286 2HD1 ILE A 220     -15.869  -4.218   4.058  1.00 90.91           H
ATOM   3287 3HD1 ILE A 220     -15.533  -5.001   5.621  1.00 90.91           H
ATOM   3288  HN  ILE A 220     -11.198  -3.789   4.613  1.00 90.91           H
ATOM   3289  N   LEU A 221     -11.091  -2.439   1.668  1.00 89.83           N
ATOM   3290  CA  LEU A 221     -10.752  -1.596   0.534  1.00 89.83           C
ATOM   3291  C   LEU A 221      -9.295  -1.843   0.139  1.00 89.83           C
ATOM   3292  O   LEU A 221      -8.912  -1.617  -1.008  1.00 89.83           O
ATOM   3293  HA  LEU A 221     -11.391  -1.895  -0.297  1.00 89.83           H
ATOM   3294  CB  LEU A 221     -11.066  -0.131   0.842  1.00 89.83           C
ATOM   3295 1HB  LEU A 221     -10.510   0.159   1.734  1.00 89.83           H
ATOM   3296 2HB  LEU A 221     -10.692   0.481   0.021  1.00 89.83           H
ATOM   3297  CG  LEU A 221     -12.542   0.207   1.062  1.00 89.83           C
ATOM   3298  HG  LEU A 221     -12.879  -0.306   1.963  1.00 89.83           H
ATOM   3299  CD1 LEU A 221     -12.731   1.707   1.299  1.00 89.83           C
ATOM   3300 1HD1 LEU A 221     -12.168   2.010   2.181  1.00 89.83           H
ATOM   3301 2HD1 LEU A 221     -12.372   2.260   0.431  1.00 89.83           H
ATOM   3302 3HD1 LEU A 221     -13.789   1.920   1.452  1.00 89.83           H
ATOM   3303  CD2 LEU A 221     -13.400  -0.303  -0.097  1.00 89.83           C
ATOM   3304 1HD2 LEU A 221     -13.069   0.162  -1.026  1.00 89.83           H
ATOM   3305 2HD2 LEU A 221     -13.297  -1.385  -0.176  1.00 89.83           H
ATOM   3306 3HD2 LEU A 221     -14.444  -0.050   0.085  1.00 89.83           H
ATOM   3307  HN  LEU A 221     -11.084  -1.977   2.555  1.00 89.83           H
ATOM   3308  N   GLY A 222      -8.521  -2.304   1.111  1.00 88.40           N
ATOM   3309  CA  GLY A 222      -7.080  -2.386   0.945  1.00 88.40           C
ATOM   3310  C   GLY A 222      -6.690  -3.637   0.155  1.00 88.40           C
ATOM   3311  O   GLY A 222      -5.646  -3.664  -0.495  1.00 88.40           O
ATOM   3312 1HA  GLY A 222      -6.719  -1.497   0.427  1.00 88.40           H
ATOM   3313 2HA  GLY A 222      -6.598  -2.404   1.922  1.00 88.40           H
ATOM   3314  HN  GLY A 222      -8.863  -2.617   1.997  1.00 88.40           H
ATOM   3315  N   PHE A 223      -7.549  -4.642   0.237  1.00 83.80           N
ATOM   3316  CA  PHE A 223      -7.237  -5.942  -0.333  1.00 83.80           C
ATOM   3317  C   PHE A 223      -8.470  -6.560  -0.996  1.00 83.80           C
ATOM   3318  O   PHE A 223      -8.480  -6.791  -2.204  1.00 83.80           O
ATOM   3319  HA  PHE A 223      -6.462  -5.788  -1.084  1.00 83.80           H
ATOM   3320  CB  PHE A 223      -6.788  -6.841   0.821  1.00 83.80           C
ATOM   3321 1HB  PHE A 223      -5.999  -6.334   1.377  1.00 83.80           H
ATOM   3322 2HB  PHE A 223      -7.624  -6.978   1.507  1.00 83.80           H
ATOM   3323  CG  PHE A 223      -6.279  -8.214   0.378  1.00 83.80           C
ATOM   3324  CD1 PHE A 223      -7.015  -9.328   0.637  1.00 83.80           C
ATOM   3325  HD1 PHE A 223      -7.968  -9.242   1.159  1.00 83.80           H
ATOM   3326  CD2 PHE A 223      -5.090  -8.321  -0.273  1.00 83.80           C
ATOM   3327  HD2 PHE A 223      -4.500  -7.428  -0.480  1.00 83.80           H
ATOM   3328  CE1 PHE A 223      -6.543 -10.602   0.226  1.00 83.80           C
ATOM   3329  HE1 PHE A 223      -7.133 -11.495   0.434  1.00 83.80           H
ATOM   3330  CE2 PHE A 223      -4.618  -9.595  -0.684  1.00 83.80           C
ATOM   3331  HE2 PHE A 223      -3.665  -9.681  -1.206  1.00 83.80           H
ATOM   3332  CZ  PHE A 223      -5.354 -10.709  -0.426  1.00 83.80           C
ATOM   3333  HZ  PHE A 223      -4.991 -11.687  -0.741  1.00 83.80           H
ATOM   3334  HN  PHE A 223      -8.442  -4.579   0.682  1.00 83.80           H
ATOM   3335  N   PHE A 224      -9.480  -6.810  -0.175  1.00 84.31           N
ATOM   3336  CA  PHE A 224     -10.539  -7.732  -0.551  1.00 84.31           C
ATOM   3337  C   PHE A 224     -11.241  -7.269  -1.829  1.00 84.31           C
ATOM   3338  O   PHE A 224     -11.335  -8.021  -2.798  1.00 84.31           O
ATOM   3339  HA  PHE A 224     -10.075  -8.703  -0.725  1.00 84.31           H
ATOM   3340  CB  PHE A 224     -11.550  -7.744   0.596  1.00 84.31           C
ATOM   3341 1HB  PHE A 224     -11.015  -7.870   1.538  1.00 84.31           H
ATOM   3342 2HB  PHE A 224     -12.047  -6.774   0.639  1.00 84.31           H
ATOM   3343  CG  PHE A 224     -12.612  -8.839   0.479  1.00 84.31           C
ATOM   3344  CD1 PHE A 224     -13.853  -8.536   0.015  1.00 84.31           C
ATOM   3345  HD1 PHE A 224     -14.092  -7.512  -0.274  1.00 84.31           H
ATOM   3346  CD2 PHE A 224     -12.314 -10.116   0.840  1.00 84.31           C
ATOM   3347  HD2 PHE A 224     -11.318 -10.359   1.212  1.00 84.31           H
ATOM   3348  CE1 PHE A 224     -14.839  -9.553  -0.094  1.00 84.31           C
ATOM   3349  HE1 PHE A 224     -15.834  -9.310  -0.466  1.00 84.31           H
ATOM   3350  CE2 PHE A 224     -13.299 -11.133   0.731  1.00 84.31           C
ATOM   3351  HE2 PHE A 224     -13.060 -12.157   1.020  1.00 84.31           H
ATOM   3352  CZ  PHE A 224     -14.541 -10.830   0.266  1.00 84.31           C
ATOM   3353  HZ  PHE A 224     -15.297 -11.610   0.183  1.00 84.31           H
ATOM   3354  HN  PHE A 224      -9.581  -6.397   0.729  1.00 84.31           H
ATOM   3355  N   LEU A 225     -11.715  -6.032  -1.791  1.00 89.88           N
ATOM   3356  CA  LEU A 225     -12.442  -5.474  -2.918  1.00 89.88           C
ATOM   3357  C   LEU A 225     -11.542  -5.484  -4.155  1.00 89.88           C
ATOM   3358  O   LEU A 225     -11.919  -6.018  -5.197  1.00 89.88           O
ATOM   3359  HA  LEU A 225     -13.298  -6.122  -3.109  1.00 89.88           H
ATOM   3360  CB  LEU A 225     -12.992  -4.090  -2.569  1.00 89.88           C
ATOM   3361 1HB  LEU A 225     -13.700  -4.199  -1.747  1.00 89.88           H
ATOM   3362 2HB  LEU A 225     -12.170  -3.476  -2.202  1.00 89.88           H
ATOM   3363  CG  LEU A 225     -13.686  -3.337  -3.706  1.00 89.88           C
ATOM   3364  HG  LEU A 225     -13.035  -3.364  -4.580  1.00 89.88           H
ATOM   3365  CD1 LEU A 225     -14.997  -4.022  -4.097  1.00 89.88           C
ATOM   3366 1HD1 LEU A 225     -14.791  -5.040  -4.426  1.00 89.88           H
ATOM   3367 2HD1 LEU A 225     -15.665  -4.047  -3.236  1.00 89.88           H
ATOM   3368 3HD1 LEU A 225     -15.470  -3.466  -4.907  1.00 89.88           H
ATOM   3369  CD2 LEU A 225     -13.894  -1.866  -3.343  1.00 89.88           C
ATOM   3370 1HD2 LEU A 225     -14.513  -1.796  -2.449  1.00 89.88           H
ATOM   3371 2HD2 LEU A 225     -12.927  -1.398  -3.153  1.00 89.88           H
ATOM   3372 3HD2 LEU A 225     -14.389  -1.354  -4.169  1.00 89.88           H
ATOM   3373  HN  LEU A 225     -11.611  -5.417  -1.009  1.00 89.88           H
ATOM   3374  N   PRO A 226     -10.341  -4.897  -4.064  1.00 90.88           N
ATOM   3375  CA  PRO A 226      -9.425  -4.871  -5.207  1.00 90.88           C
ATOM   3376  C   PRO A 226      -9.182  -6.256  -5.783  1.00 90.88           C
ATOM   3377  O   PRO A 226      -9.201  -6.439  -6.999  1.00 90.88           O
ATOM   3378  HA  PRO A 226      -9.861  -4.296  -6.023  1.00 90.88           H
ATOM   3379  CB  PRO A 226      -8.144  -4.263  -4.631  1.00 90.88           C
ATOM   3380 1HB  PRO A 226      -7.462  -5.032  -4.270  1.00 90.88           H
ATOM   3381 2HB  PRO A 226      -7.603  -3.684  -5.380  1.00 90.88           H
ATOM   3382  CG  PRO A 226      -8.651  -3.381  -3.496  1.00 90.88           C
ATOM   3383 1HG  PRO A 226      -7.866  -3.159  -2.774  1.00 90.88           H
ATOM   3384 2HG  PRO A 226      -9.013  -2.420  -3.861  1.00 90.88           H
ATOM   3385  CD  PRO A 226      -9.766  -4.217  -2.889  1.00 90.88           C
ATOM   3386 1HD  PRO A 226      -9.384  -4.933  -2.160  1.00 90.88           H
ATOM   3387 2HD  PRO A 226     -10.499  -3.600  -2.371  1.00 90.88           H
ATOM   3388  N   PHE A 227      -8.956  -7.205  -4.885  1.00 86.60           N
ATOM   3389  CA  PHE A 227      -8.592  -8.551  -5.293  1.00 86.60           C
ATOM   3390  C   PHE A 227      -9.706  -9.193  -6.122  1.00 86.60           C
ATOM   3391  O   PHE A 227      -9.446  -9.774  -7.175  1.00 86.60           O
ATOM   3392  HA  PHE A 227      -7.690  -8.471  -5.900  1.00 86.60           H
ATOM   3393  CB  PHE A 227      -8.389  -9.366  -4.015  1.00 86.60           C
ATOM   3394 1HB  PHE A 227      -7.598  -8.905  -3.424  1.00 86.60           H
ATOM   3395 2HB  PHE A 227      -9.301  -9.321  -3.419  1.00 86.60           H
ATOM   3396  CG  PHE A 227      -8.032 -10.833  -4.263  1.00 86.60           C
ATOM   3397  CD1 PHE A 227      -8.988 -11.794  -4.154  1.00 86.60           C
ATOM   3398  HD1 PHE A 227     -10.010 -11.519  -3.890  1.00 86.60           H
ATOM   3399  CD2 PHE A 227      -6.758 -11.176  -4.592  1.00 86.60           C
ATOM   3400  HD2 PHE A 227      -5.991 -10.407  -4.680  1.00 86.60           H
ATOM   3401  CE1 PHE A 227      -8.657 -13.155  -4.384  1.00 86.60           C
ATOM   3402  HE1 PHE A 227      -9.423 -13.925  -4.297  1.00 86.60           H
ATOM   3403  CE2 PHE A 227      -6.426 -12.538  -4.823  1.00 86.60           C
ATOM   3404  HE2 PHE A 227      -5.405 -12.813  -5.086  1.00 86.60           H
ATOM   3405  CZ  PHE A 227      -7.383 -13.499  -4.714  1.00 86.60           C
ATOM   3406  HZ  PHE A 227      -7.128 -14.544  -4.890  1.00 86.60           H
ATOM   3407  HN  PHE A 227      -9.019  -7.065  -3.897  1.00 86.60           H
ATOM   3408  N   VAL A 228     -10.925  -9.066  -5.617  1.00 92.43           N
ATOM   3409  CA  VAL A 228     -12.074  -9.665  -6.274  1.00 92.43           C
ATOM   3410  C   VAL A 228     -12.210  -9.084  -7.683  1.00 92.43           C
ATOM   3411  O   VAL A 228     -12.424  -9.821  -8.644  1.00 92.43           O
ATOM   3412  HA  VAL A 228     -11.887 -10.736  -6.353  1.00 92.43           H
ATOM   3413  CB  VAL A 228     -13.328  -9.464  -5.421  1.00 92.43           C
ATOM   3414  HB  VAL A 228     -13.407  -8.402  -5.186  1.00 92.43           H
ATOM   3415  CG1 VAL A 228     -14.586  -9.870  -6.192  1.00 92.43           C
ATOM   3416 1HG1 VAL A 228     -14.673  -9.260  -7.091  1.00 92.43           H
ATOM   3417 2HG1 VAL A 228     -14.518 -10.921  -6.471  1.00 92.43           H
ATOM   3418 3HG1 VAL A 228     -15.462  -9.717  -5.563  1.00 92.43           H
ATOM   3419  CG2 VAL A 228     -13.222 -10.231  -4.102  1.00 92.43           C
ATOM   3420 1HG2 VAL A 228     -13.107 -11.295  -4.308  1.00 92.43           H
ATOM   3421 2HG2 VAL A 228     -12.358  -9.873  -3.542  1.00 92.43           H
ATOM   3422 3HG2 VAL A 228     -14.127 -10.071  -3.515  1.00 92.43           H
ATOM   3423  HN  VAL A 228     -11.132  -8.566  -4.776  1.00 92.43           H
ATOM   3424  N   VAL A 229     -12.079  -7.768  -7.761  1.00 92.13           N
ATOM   3425  CA  VAL A 229     -12.259  -7.071  -9.024  1.00 92.13           C
ATOM   3426  C   VAL A 229     -11.191  -7.537 -10.015  1.00 92.13           C
ATOM   3427  O   VAL A 229     -11.496  -7.829 -11.170  1.00 92.13           O
ATOM   3428  HA  VAL A 229     -13.241  -7.344  -9.412  1.00 92.13           H
ATOM   3429  CB  VAL A 229     -12.243  -5.559  -8.794  1.00 92.13           C
ATOM   3430  HB  VAL A 229     -11.331  -5.312  -8.252  1.00 92.13           H
ATOM   3431  CG1 VAL A 229     -12.218  -4.803 -10.124  1.00 92.13           C
ATOM   3432 1HG1 VAL A 229     -11.325  -5.081 -10.684  1.00 92.13           H
ATOM   3433 2HG1 VAL A 229     -13.105  -5.059 -10.704  1.00 92.13           H
ATOM   3434 3HG1 VAL A 229     -12.207  -3.730  -9.932  1.00 92.13           H
ATOM   3435  CG2 VAL A 229     -13.433  -5.122  -7.937  1.00 92.13           C
ATOM   3436 1HG2 VAL A 229     -14.361  -5.389  -8.441  1.00 92.13           H
ATOM   3437 2HG2 VAL A 229     -13.387  -5.623  -6.970  1.00 92.13           H
ATOM   3438 3HG2 VAL A 229     -13.397  -4.042  -7.789  1.00 92.13           H
ATOM   3439  HN  VAL A 229     -11.855  -7.181  -6.983  1.00 92.13           H
ATOM   3440  N   MET A 230      -9.960  -7.592  -9.527  1.00 85.00           N
ATOM   3441  CA  MET A 230      -8.838  -7.972 -10.368  1.00 85.00           C
ATOM   3442  C   MET A 230      -9.013  -9.394 -10.906  1.00 85.00           C
ATOM   3443  O   MET A 230      -8.843  -9.635 -12.100  1.00 85.00           O
ATOM   3444  HA  MET A 230      -8.837  -7.262 -11.195  1.00 85.00           H
ATOM   3445  CB  MET A 230      -7.542  -7.888  -9.560  1.00 85.00           C
ATOM   3446 1HB  MET A 230      -7.679  -8.375  -8.594  1.00 85.00           H
ATOM   3447 2HB  MET A 230      -6.750  -8.427 -10.079  1.00 85.00           H
ATOM   3448  CG  MET A 230      -7.122  -6.432  -9.347  1.00 85.00           C
ATOM   3449 1HG  MET A 230      -7.111  -5.905 -10.301  1.00 85.00           H
ATOM   3450 2HG  MET A 230      -7.847  -5.925  -8.711  1.00 85.00           H
ATOM   3451  SD  MET A 230      -5.503  -6.367  -8.598  1.00 85.00           S
ATOM   3452  CE  MET A 230      -5.891  -6.983  -6.968  1.00 85.00           C
ATOM   3453 1HE  MET A 230      -6.624  -6.328  -6.497  1.00 85.00           H
ATOM   3454 2HE  MET A 230      -6.302  -7.990  -7.048  1.00 85.00           H
ATOM   3455 3HE  MET A 230      -4.985  -7.008  -6.363  1.00 85.00           H
ATOM   3456  HN  MET A 230      -9.725  -7.382  -8.578  1.00 85.00           H
ATOM   3457  N   ALA A 231      -9.351 -10.298  -9.999  1.00 90.63           N
ATOM   3458  CA  ALA A 231      -9.453 -11.705 -10.346  1.00 90.63           C
ATOM   3459  C   ALA A 231     -10.515 -11.881 -11.434  1.00 90.63           C
ATOM   3460  O   ALA A 231     -10.307 -12.621 -12.394  1.00 90.63           O
ATOM   3461  HA  ALA A 231      -8.487 -12.021 -10.739  1.00 90.63           H
ATOM   3462  CB  ALA A 231      -9.766 -12.520  -9.090  1.00 90.63           C
ATOM   3463 1HB  ALA A 231      -8.967 -12.384  -8.360  1.00 90.63           H
ATOM   3464 2HB  ALA A 231     -10.710 -12.182  -8.662  1.00 90.63           H
ATOM   3465 3HB  ALA A 231      -9.842 -13.576  -9.351  1.00 90.63           H
ATOM   3466  HN  ALA A 231      -9.552 -10.083  -9.043  1.00 90.63           H
ATOM   3467  N   CYS A 232     -11.629 -11.189 -11.247  1.00 89.56           N
ATOM   3468  CA  CYS A 232     -12.740 -11.294 -12.177  1.00 89.56           C
ATOM   3469  C   CYS A 232     -12.284 -10.752 -13.533  1.00 89.56           C
ATOM   3470  O   CYS A 232     -12.481 -11.397 -14.562  1.00 89.56           O
ATOM   3471  HA  CYS A 232     -12.990 -12.352 -12.248  1.00 89.56           H
ATOM   3472  CB  CYS A 232     -13.982 -10.565 -11.659  1.00 89.56           C
ATOM   3473 1HB  CYS A 232     -13.720  -9.550 -11.362  1.00 89.56           H
ATOM   3474 2HB  CYS A 232     -14.723 -10.483 -12.454  1.00 89.56           H
ATOM   3475  SG  CYS A 232     -14.690 -11.470 -10.235  1.00 89.56           S
ATOM   3476  HG  CYS A 232     -13.863 -10.964  -9.324  1.00 89.56           H
ATOM   3477  HN  CYS A 232     -11.778 -10.567 -10.479  1.00 89.56           H
ATOM   3478  N   CYS A 233     -11.683  -9.572 -13.491  1.00 88.22           N
ATOM   3479  CA  CYS A 233     -11.321  -8.872 -14.712  1.00 88.22           C
ATOM   3480  C   CYS A 233     -10.407  -9.783 -15.534  1.00 88.22           C
ATOM   3481  O   CYS A 233     -10.638  -9.990 -16.725  1.00 88.22           O
ATOM   3482  HA  CYS A 233     -12.250  -8.673 -15.246  1.00 88.22           H
ATOM   3483  CB  CYS A 233     -10.665  -7.522 -14.418  1.00 88.22           C
ATOM   3484 1HB  CYS A 233      -9.900  -7.640 -13.650  1.00 88.22           H
ATOM   3485 2HB  CYS A 233     -10.165  -7.148 -15.311  1.00 88.22           H
ATOM   3486  SG  CYS A 233     -11.928  -6.321 -13.861  1.00 88.22           S
ATOM   3487  HG  CYS A 233     -12.002  -6.767 -12.610  1.00 88.22           H
ATOM   3488  HN  CYS A 233     -11.445  -9.095 -12.645  1.00 88.22           H
ATOM   3489  N   TYR A 234      -9.388 -10.304 -14.867  1.00 75.73           N
ATOM   3490  CA  TYR A 234      -8.338 -11.036 -15.555  1.00 75.73           C
ATOM   3491  C   TYR A 234      -8.827 -12.418 -15.990  1.00 75.73           C
ATOM   3492  O   TYR A 234      -8.392 -12.940 -17.015  1.00 75.73           O
ATOM   3493  HA  TYR A 234      -8.053 -10.464 -16.438  1.00 75.73           H
ATOM   3494  CB  TYR A 234      -7.206 -11.205 -14.538  1.00 75.73           C
ATOM   3495 1HB  TYR A 234      -7.633 -11.226 -13.536  1.00 75.73           H
ATOM   3496 2HB  TYR A 234      -6.726 -12.169 -14.702  1.00 75.73           H
ATOM   3497  CG  TYR A 234      -6.144 -10.105 -14.601  1.00 75.73           C
ATOM   3498  CD1 TYR A 234      -4.991 -10.301 -15.335  1.00 75.73           C
ATOM   3499  HD1 TYR A 234      -4.838 -11.238 -15.869  1.00 75.73           H
ATOM   3500  CD2 TYR A 234      -6.339  -8.918 -13.925  1.00 75.73           C
ATOM   3501  HD2 TYR A 234      -7.249  -8.764 -13.346  1.00 75.73           H
ATOM   3502  CE1 TYR A 234      -3.991  -9.266 -15.394  1.00 75.73           C
ATOM   3503  HE1 TYR A 234      -3.077  -9.408 -15.969  1.00 75.73           H
ATOM   3504  CE2 TYR A 234      -5.339  -7.884 -13.984  1.00 75.73           C
ATOM   3505  HE2 TYR A 234      -5.480  -6.941 -13.455  1.00 75.73           H
ATOM   3506  CZ  TYR A 234      -4.215  -8.109 -14.716  1.00 75.73           C
ATOM   3507  OH  TYR A 234      -3.270  -7.131 -14.772  1.00 75.73           O
ATOM   3508  HH  TYR A 234      -3.705  -6.233 -14.716  1.00 75.73           H
ATOM   3509  HN  TYR A 234      -9.274 -10.233 -13.876  1.00 75.73           H
ATOM   3510  N   THR A 235      -9.725 -12.972 -15.188  1.00 85.42           N
ATOM   3511  CA  THR A 235     -10.365 -14.229 -15.537  1.00 85.42           C
ATOM   3512  C   THR A 235     -11.019 -14.129 -16.917  1.00 85.42           C
ATOM   3513  O   THR A 235     -10.876 -15.030 -17.742  1.00 85.42           O
ATOM   3514  HA  THR A 235      -9.598 -15.000 -15.602  1.00 85.42           H
ATOM   3515  CB  THR A 235     -11.352 -14.583 -14.423  1.00 85.42           C
ATOM   3516  HB  THR A 235     -12.149 -13.842 -14.358  1.00 85.42           H
ATOM   3517  OG1 THR A 235     -10.534 -14.708 -13.262  1.00 85.42           O
ATOM   3518  HG1 THR A 235     -10.652 -13.910 -12.673  1.00 85.42           H
ATOM   3519  CG2 THR A 235     -11.962 -15.974 -14.601  1.00 85.42           C
ATOM   3520 1HG2 THR A 235     -11.169 -16.722 -14.597  1.00 85.42           H
ATOM   3521 2HG2 THR A 235     -12.498 -16.017 -15.549  1.00 85.42           H
ATOM   3522 3HG2 THR A 235     -12.654 -16.175 -13.783  1.00 85.42           H
ATOM   3523  HN  THR A 235     -10.015 -12.578 -14.316  1.00 85.42           H
ATOM   3524  N   ILE A 236     -11.721 -13.025 -17.126  1.00 83.83           N
ATOM   3525  CA  ILE A 236     -12.393 -12.794 -18.393  1.00 83.83           C
ATOM   3526  C   ILE A 236     -11.351 -12.489 -19.471  1.00 83.83           C
ATOM   3527  O   ILE A 236     -11.475 -12.945 -20.606  1.00 83.83           O
ATOM   3528  HA  ILE A 236     -12.909 -13.716 -18.662  1.00 83.83           H
ATOM   3529  CB  ILE A 236     -13.459 -11.707 -18.244  1.00 83.83           C
ATOM   3530  HB  ILE A 236     -12.972 -10.796 -17.895  1.00 83.83           H
ATOM   3531  CG1 ILE A 236     -14.496 -12.097 -17.188  1.00 83.83           C
ATOM   3532 1HG1 ILE A 236     -15.143 -12.881 -17.582  1.00 83.83           H
ATOM   3533 2HG1 ILE A 236     -13.993 -12.508 -16.313  1.00 83.83           H
ATOM   3534  CG2 ILE A 236     -14.107 -11.384 -19.592  1.00 83.83           C
ATOM   3535 1HG2 ILE A 236     -13.344 -11.033 -20.286  1.00 83.83           H
ATOM   3536 2HG2 ILE A 236     -14.577 -12.282 -19.993  1.00 83.83           H
ATOM   3537 3HG2 ILE A 236     -14.861 -10.609 -19.457  1.00 83.83           H
ATOM   3538  CD1 ILE A 236     -15.341 -10.889 -16.777  1.00 83.83           C
ATOM   3539 1HD1 ILE A 236     -14.693 -10.117 -16.362  1.00 83.83           H
ATOM   3540 2HD1 ILE A 236     -15.862 -10.496 -17.650  1.00 83.83           H
ATOM   3541 3HD1 ILE A 236     -16.070 -11.194 -16.026  1.00 83.83           H
ATOM   3542  HN  ILE A 236     -11.834 -12.298 -16.449  1.00 83.83           H
ATOM   3543  N   ILE A 237     -10.347 -11.720 -19.077  1.00 80.68           N
ATOM   3544  CA  ILE A 237      -9.305 -11.316 -20.005  1.00 80.68           C
ATOM   3545  C   ILE A 237      -8.654 -12.562 -20.609  1.00 80.68           C
ATOM   3546  O   ILE A 237      -8.555 -12.685 -21.829  1.00 80.68           O
ATOM   3547  HA  ILE A 237      -9.782 -10.753 -20.807  1.00 80.68           H
ATOM   3548  CB  ILE A 237      -8.312 -10.375 -19.320  1.00 80.68           C
ATOM   3549  HB  ILE A 237      -8.121 -10.752 -18.315  1.00 80.68           H
ATOM   3550  CG1 ILE A 237      -8.901  -8.970 -19.171  1.00 80.68           C
ATOM   3551 1HG1 ILE A 237      -8.945  -8.485 -20.146  1.00 80.68           H
ATOM   3552 2HG1 ILE A 237      -9.925  -9.039 -18.803  1.00 80.68           H
ATOM   3553  CG2 ILE A 237      -6.972 -10.359 -20.058  1.00 80.68           C
ATOM   3554 1HG2 ILE A 237      -6.551 -11.364 -20.068  1.00 80.68           H
ATOM   3555 2HG2 ILE A 237      -7.126 -10.019 -21.083  1.00 80.68           H
ATOM   3556 3HG2 ILE A 237      -6.285  -9.682 -19.550  1.00 80.68           H
ATOM   3557  CD1 ILE A 237      -8.063  -8.124 -18.211  1.00 80.68           C
ATOM   3558 1HD1 ILE A 237      -8.042  -8.599 -17.231  1.00 80.68           H
ATOM   3559 2HD1 ILE A 237      -7.047  -8.037 -18.595  1.00 80.68           H
ATOM   3560 3HD1 ILE A 237      -8.504  -7.130 -18.123  1.00 80.68           H
ATOM   3561  HN  ILE A 237     -10.239 -11.376 -18.144  1.00 80.68           H
ATOM   3562  N   ILE A 238      -8.228 -13.454 -19.728  1.00 78.04           N
ATOM   3563  CA  ILE A 238      -7.504 -14.640 -20.153  1.00 78.04           C
ATOM   3564  C   ILE A 238      -8.375 -15.444 -21.121  1.00 78.04           C
ATOM   3565  O   ILE A 238      -7.899 -15.899 -22.159  1.00 78.04           O
ATOM   3566  HA  ILE A 238      -6.614 -14.306 -20.686  1.00 78.04           H
ATOM   3567  CB  ILE A 238      -7.030 -15.443 -18.940  1.00 78.04           C
ATOM   3568  HB  ILE A 238      -7.866 -15.538 -18.246  1.00 78.04           H
ATOM   3569  CG1 ILE A 238      -5.910 -14.709 -18.200  1.00 78.04           C
ATOM   3570 1HG1 ILE A 238      -4.991 -14.760 -18.784  1.00 78.04           H
ATOM   3571 2HG1 ILE A 238      -6.166 -13.655 -18.099  1.00 78.04           H
ATOM   3572  CG2 ILE A 238      -6.617 -16.859 -19.347  1.00 78.04           C
ATOM   3573 1HG2 ILE A 238      -7.469 -17.372 -19.794  1.00 78.04           H
ATOM   3574 2HG2 ILE A 238      -5.804 -16.806 -20.070  1.00 78.04           H
ATOM   3575 3HG2 ILE A 238      -6.285 -17.408 -18.466  1.00 78.04           H
ATOM   3576  CD1 ILE A 238      -5.676 -15.318 -16.816  1.00 78.04           C
ATOM   3577 1HD1 ILE A 238      -6.591 -15.244 -16.228  1.00 78.04           H
ATOM   3578 2HD1 ILE A 238      -5.397 -16.366 -16.923  1.00 78.04           H
ATOM   3579 3HD1 ILE A 238      -4.875 -14.778 -16.312  1.00 78.04           H
ATOM   3580  HN  ILE A 238      -8.369 -13.377 -18.741  1.00 78.04           H
ATOM   3581  N   HIS A 239      -9.637 -15.594 -20.745  1.00 77.15           N
ATOM   3582  CA  HIS A 239     -10.568 -16.373 -21.544  1.00 77.15           C
ATOM   3583  C   HIS A 239     -10.653 -15.783 -22.953  1.00 77.15           C
ATOM   3584  O   HIS A 239     -10.629 -16.518 -23.940  1.00 77.15           O
ATOM   3585  HA  HIS A 239     -10.160 -17.382 -21.605  1.00 77.15           H
ATOM   3586  CB  HIS A 239     -11.932 -16.463 -20.856  1.00 77.15           C
ATOM   3587 1HB  HIS A 239     -11.783 -16.742 -19.813  1.00 77.15           H
ATOM   3588 2HB  HIS A 239     -12.394 -15.476 -20.859  1.00 77.15           H
ATOM   3589  CG  HIS A 239     -12.879 -17.449 -21.496  1.00 77.15           C
ATOM   3590  ND1 HIS A 239     -12.705 -18.820 -21.410  1.00 77.15           N
ATOM   3591  HD1 HIS A 239     -11.960 -19.286 -20.932  1.00 77.15           H
ATOM   3592  CD2 HIS A 239     -14.010 -17.250 -22.231  1.00 77.15           C
ATOM   3593  HD2 HIS A 239     -14.439 -16.282 -22.491  1.00 77.15           H
ATOM   3594  CE1 HIS A 239     -13.692 -19.409 -22.068  1.00 77.15           C
ATOM   3595  HE1 HIS A 239     -13.834 -20.483 -22.183  1.00 77.15           H
ATOM   3596  NE2 HIS A 239     -14.500 -18.434 -22.577  1.00 77.15           N
ATOM   3597  HN  HIS A 239     -10.024 -15.196 -19.913  1.00 77.15           H
ATOM   3598  N   THR A 240     -10.750 -14.463 -23.003  1.00 78.86           N
ATOM   3599  CA  THR A 240     -10.910 -13.771 -24.271  1.00 78.86           C
ATOM   3600  C   THR A 240      -9.666 -13.960 -25.141  1.00 78.86           C
ATOM   3601  O   THR A 240      -9.772 -14.119 -26.356  1.00 78.86           O
ATOM   3602  HA  THR A 240     -11.746 -14.223 -24.805  1.00 78.86           H
ATOM   3603  CB  THR A 240     -11.227 -12.305 -23.972  1.00 78.86           C
ATOM   3604  HB  THR A 240     -10.353 -11.792 -23.570  1.00 78.86           H
ATOM   3605  OG1 THR A 240     -12.358 -12.363 -23.108  1.00 78.86           O
ATOM   3606  HG1 THR A 240     -12.068 -12.252 -22.157  1.00 78.86           H
ATOM   3607  CG2 THR A 240     -11.737 -11.554 -25.204  1.00 78.86           C
ATOM   3608 1HG2 THR A 240     -12.649 -12.027 -25.566  1.00 78.86           H
ATOM   3609 2HG2 THR A 240     -10.978 -11.581 -25.986  1.00 78.86           H
ATOM   3610 3HG2 THR A 240     -11.946 -10.518 -24.937  1.00 78.86           H
ATOM   3611  HN  THR A 240     -10.721 -13.869 -22.198  1.00 78.86           H
ATOM   3612  N   LEU A 241      -8.515 -13.935 -24.486  1.00 74.79           N
ATOM   3613  CA  LEU A 241      -7.248 -13.991 -25.195  1.00 74.79           C
ATOM   3614  C   LEU A 241      -7.080 -15.378 -25.820  1.00 74.79           C
ATOM   3615  O   LEU A 241      -6.616 -15.500 -26.953  1.00 74.79           O
ATOM   3616  HA  LEU A 241      -7.290 -13.254 -25.997  1.00 74.79           H
ATOM   3617  CB  LEU A 241      -6.097 -13.589 -24.271  1.00 74.79           C
ATOM   3618 1HB  LEU A 241      -6.232 -14.096 -23.315  1.00 74.79           H
ATOM   3619 2HB  LEU A 241      -5.166 -13.960 -24.700  1.00 74.79           H
ATOM   3620  CG  LEU A 241      -5.943 -12.091 -24.005  1.00 74.79           C
ATOM   3621  HG  LEU A 241      -6.891 -11.712 -23.623  1.00 74.79           H
ATOM   3622  CD1 LEU A 241      -4.887 -11.831 -22.928  1.00 74.79           C
ATOM   3623 1HD1 LEU A 241      -5.184 -12.322 -22.001  1.00 74.79           H
ATOM   3624 2HD1 LEU A 241      -3.927 -12.228 -23.258  1.00 74.79           H
ATOM   3625 3HD1 LEU A 241      -4.797 -10.758 -22.759  1.00 74.79           H
ATOM   3626  CD2 LEU A 241      -5.640 -11.332 -25.299  1.00 74.79           C
ATOM   3627 1HD2 LEU A 241      -4.713 -11.708 -25.732  1.00 74.79           H
ATOM   3628 2HD2 LEU A 241      -6.457 -11.479 -26.005  1.00 74.79           H
ATOM   3629 3HD2 LEU A 241      -5.535 -10.270 -25.081  1.00 74.79           H
ATOM   3630  HN  LEU A 241      -8.439 -13.878 -23.490  1.00 74.79           H
ATOM   3631  N   ILE A 242      -7.465 -16.388 -25.054  1.00 75.38           N
ATOM   3632  CA  ILE A 242      -7.373 -17.760 -25.523  1.00 75.38           C
ATOM   3633  C   ILE A 242      -8.180 -17.908 -26.814  1.00 75.38           C
ATOM   3634  O   ILE A 242      -7.737 -18.565 -27.755  1.00 75.38           O
ATOM   3635  HA  ILE A 242      -6.325 -17.960 -25.745  1.00 75.38           H
ATOM   3636  CB  ILE A 242      -7.795 -18.732 -24.419  1.00 75.38           C
ATOM   3637  HB  ILE A 242      -8.736 -18.382 -23.996  1.00 75.38           H
ATOM   3638  CG1 ILE A 242      -6.769 -18.751 -23.284  1.00 75.38           C
ATOM   3639 1HG1 ILE A 242      -5.860 -19.250 -23.619  1.00 75.38           H
ATOM   3640 2HG1 ILE A 242      -6.494 -17.730 -23.020  1.00 75.38           H
ATOM   3641  CG2 ILE A 242      -8.047 -20.130 -24.987  1.00 75.38           C
ATOM   3642 1HG2 ILE A 242      -8.841 -20.082 -25.732  1.00 75.38           H
ATOM   3643 2HG2 ILE A 242      -7.135 -20.504 -25.452  1.00 75.38           H
ATOM   3644 3HG2 ILE A 242      -8.345 -20.801 -24.181  1.00 75.38           H
ATOM   3645  CD1 ILE A 242      -7.327 -19.469 -22.053  1.00 75.38           C
ATOM   3646 1HD1 ILE A 242      -8.222 -18.953 -21.706  1.00 75.38           H
ATOM   3647 2HD1 ILE A 242      -7.578 -20.496 -22.314  1.00 75.38           H
ATOM   3648 3HD1 ILE A 242      -6.578 -19.468 -21.261  1.00 75.38           H
ATOM   3649  HN  ILE A 242      -7.834 -16.280 -24.131  1.00 75.38           H
ATOM   3650  N   GLN A 243      -9.351 -17.288 -26.818  1.00 70.84           N
ATOM   3651  CA  GLN A 243     -10.239 -17.373 -27.964  1.00 70.84           C
ATOM   3652  C   GLN A 243      -9.651 -16.606 -29.150  1.00 70.84           C
ATOM   3653  O   GLN A 243      -9.823 -17.007 -30.300  1.00 70.84           O
ATOM   3654  HA  GLN A 243     -10.302 -18.435 -28.204  1.00 70.84           H
ATOM   3655  CB  GLN A 243     -11.636 -16.855 -27.614  1.00 70.84           C
ATOM   3656 1HB  GLN A 243     -11.559 -15.864 -27.167  1.00 70.84           H
ATOM   3657 2HB  GLN A 243     -12.227 -16.750 -28.524  1.00 70.84           H
ATOM   3658  CG  GLN A 243     -12.346 -17.804 -26.646  1.00 70.84           C
ATOM   3659 1HG  GLN A 243     -12.398 -18.802 -27.082  1.00 70.84           H
ATOM   3660 2HG  GLN A 243     -11.769 -17.888 -25.725  1.00 70.84           H
ATOM   3661  CD  GLN A 243     -13.757 -17.306 -26.327  1.00 70.84           C
ATOM   3662  OE1 GLN A 243     -14.158 -16.216 -26.701  1.00 70.84           O
ATOM   3663  NE2 GLN A 243     -14.485 -18.163 -25.616  1.00 70.84           N
ATOM   3664 1HE2 GLN A 243     -14.095 -19.042 -25.341  1.00 70.84           H
ATOM   3665 2HE2 GLN A 243     -15.422 -17.928 -25.357  1.00 70.84           H
ATOM   3666  HN  GLN A 243      -9.693 -16.735 -26.058  1.00 70.84           H
ATOM   3667  N   ALA A 244      -8.969 -15.516 -28.829  1.00 71.49           N
ATOM   3668  CA  ALA A 244      -8.561 -14.563 -29.847  1.00 71.49           C
ATOM   3669  C   ALA A 244      -7.402 -15.150 -30.655  1.00 71.49           C
ATOM   3670  O   ALA A 244      -7.115 -14.691 -31.759  1.00 71.49           O
ATOM   3671  HA  ALA A 244      -9.410 -14.401 -30.510  1.00 71.49           H
ATOM   3672  CB  ALA A 244      -8.194 -13.234 -29.183  1.00 71.49           C
ATOM   3673 1HB  ALA A 244      -9.060 -12.844 -28.647  1.00 71.49           H
ATOM   3674 2HB  ALA A 244      -7.374 -13.391 -28.483  1.00 71.49           H
ATOM   3675 3HB  ALA A 244      -7.888 -12.519 -29.947  1.00 71.49           H
ATOM   3676  HN  ALA A 244      -8.696 -15.282 -27.896  1.00 71.49           H
ATOM   3677  N   LYS A 245      -6.767 -16.157 -30.073  1.00 59.88           N
ATOM   3678  CA  LYS A 245      -5.657 -16.823 -30.732  1.00 59.88           C
ATOM   3679  C   LYS A 245      -4.658 -15.774 -31.224  1.00 59.88           C
ATOM   3680  O   LYS A 245      -3.669 -16.110 -31.874  1.00 59.88           O
ATOM   3681  HA  LYS A 245      -5.163 -17.448 -29.988  1.00 59.88           H
ATOM   3682  CB  LYS A 245      -6.168 -17.751 -31.836  1.00 59.88           C
ATOM   3683 1HB  LYS A 245      -6.880 -17.217 -32.465  1.00 59.88           H
ATOM   3684 2HB  LYS A 245      -5.339 -18.050 -32.477  1.00 59.88           H
ATOM   3685  CG  LYS A 245      -6.835 -18.994 -31.243  1.00 59.88           C
ATOM   3686 1HG  LYS A 245      -6.203 -19.411 -30.459  1.00 59.88           H
ATOM   3687 2HG  LYS A 245      -7.780 -18.716 -30.776  1.00 59.88           H
ATOM   3688  CD  LYS A 245      -7.084 -20.050 -32.321  1.00 59.88           C
ATOM   3689 1HD  LYS A 245      -7.813 -19.676 -33.040  1.00 59.88           H
ATOM   3690 2HD  LYS A 245      -6.162 -20.238 -32.871  1.00 59.88           H
ATOM   3691  CE  LYS A 245      -7.591 -21.355 -31.704  1.00 59.88           C
ATOM   3692 1HE  LYS A 245      -6.916 -21.675 -30.910  1.00 59.88           H
ATOM   3693 2HE  LYS A 245      -8.567 -21.193 -31.246  1.00 59.88           H
ATOM   3694  NZ  LYS A 245      -7.690 -22.412 -32.735  1.00 59.88           N
ATOM   3695 1HZ  LYS A 245      -8.046 -23.263 -32.314  1.00 59.88           H
ATOM   3696 2HZ  LYS A 245      -8.320 -22.109 -33.470  1.00 59.88           H
ATOM   3697 3HZ  LYS A 245      -6.772 -22.588 -33.128  1.00 59.88           H
ATOM   3698  HN  LYS A 245      -7.000 -16.518 -29.169  1.00 59.88           H
ATOM   3699  N   LYS A 246      -4.951 -14.524 -30.895  1.00 52.72           N
ATOM   3700  CA  LYS A 246      -4.192 -13.410 -31.438  1.00 52.72           C
ATOM   3701  C   LYS A 246      -2.994 -13.125 -30.530  1.00 52.72           C
ATOM   3702  O   LYS A 246      -3.146 -12.532 -29.463  1.00 52.72           O
ATOM   3703  HA  LYS A 246      -3.819 -13.714 -32.416  1.00 52.72           H
ATOM   3704  CB  LYS A 246      -5.101 -12.199 -31.656  1.00 52.72           C
ATOM   3705 1HB  LYS A 246      -5.781 -12.093 -30.811  1.00 52.72           H
ATOM   3706 2HB  LYS A 246      -4.499 -11.291 -31.695  1.00 52.72           H
ATOM   3707  CG  LYS A 246      -5.904 -12.341 -32.950  1.00 52.72           C
ATOM   3708 1HG  LYS A 246      -5.237 -12.617 -33.767  1.00 52.72           H
ATOM   3709 2HG  LYS A 246      -6.630 -13.147 -32.845  1.00 52.72           H
ATOM   3710  CD  LYS A 246      -6.627 -11.037 -33.293  1.00 52.72           C
ATOM   3711 1HD  LYS A 246      -7.346 -10.799 -32.509  1.00 52.72           H
ATOM   3712 2HD  LYS A 246      -5.910 -10.217 -33.327  1.00 52.72           H
ATOM   3713  CE  LYS A 246      -7.348 -11.148 -34.638  1.00 52.72           C
ATOM   3714 1HE  LYS A 246      -6.648 -11.474 -35.407  1.00 52.72           H
ATOM   3715 2HE  LYS A 246      -8.130 -11.904 -34.577  1.00 52.72           H
ATOM   3716  NZ  LYS A 246      -7.939  -9.845 -35.018  1.00 52.72           N
ATOM   3717 1HZ  LYS A 246      -8.430  -9.941 -35.900  1.00 52.72           H
ATOM   3718 2HZ  LYS A 246      -8.589  -9.547 -34.300  1.00 52.72           H
ATOM   3719 3HZ  LYS A 246      -7.202  -9.155 -35.114  1.00 52.72           H
ATOM   3720  HN  LYS A 246      -5.690 -14.269 -30.272  1.00 52.72           H
ATOM   3721  N   SER A 247      -1.829 -13.561 -30.987  1.00 55.46           N
ATOM   3722  CA  SER A 247      -0.622 -13.449 -30.186  1.00 55.46           C
ATOM   3723  C   SER A 247      -0.356 -11.982 -29.842  1.00 55.46           C
ATOM   3724  O   SER A 247       0.057 -11.668 -28.727  1.00 55.46           O
ATOM   3725  HA  SER A 247      -0.821 -14.024 -29.282  1.00 55.46           H
ATOM   3726  CB  SER A 247       0.581 -14.049 -30.916  1.00 55.46           C
ATOM   3727 1HB  SER A 247       0.492 -15.135 -30.931  1.00 55.46           H
ATOM   3728 2HB  SER A 247       0.579 -13.715 -31.954  1.00 55.46           H
ATOM   3729  OG  SER A 247       1.815 -13.683 -30.304  1.00 55.46           O
ATOM   3730  HG  SER A 247       1.877 -14.088 -29.391  1.00 55.46           H
ATOM   3731  HN  SER A 247      -1.703 -13.983 -31.885  1.00 55.46           H
ATOM   3732  N   SER A 248      -0.605 -11.123 -30.820  1.00 55.85           N
ATOM   3733  CA  SER A 248      -0.047  -9.782 -30.798  1.00 55.85           C
ATOM   3734  C   SER A 248      -0.427  -9.078 -29.494  1.00 55.85           C
ATOM   3735  O   SER A 248       0.384  -8.357 -28.915  1.00 55.85           O
ATOM   3736  HA  SER A 248       1.033  -9.918 -30.859  1.00 55.85           H
ATOM   3737  CB  SER A 248      -0.526  -8.967 -32.000  1.00 55.85           C
ATOM   3738 1HB  SER A 248       0.214  -9.029 -32.799  1.00 55.85           H
ATOM   3739 2HB  SER A 248      -1.449  -9.399 -32.387  1.00 55.85           H
ATOM   3740  OG  SER A 248      -0.747  -7.599 -31.665  1.00 55.85           O
ATOM   3741  HG  SER A 248       0.128  -7.139 -31.514  1.00 55.85           H
ATOM   3742  HN  SER A 248      -1.175 -11.331 -31.614  1.00 55.85           H
ATOM   3743  N   LYS A 249      -1.660  -9.312 -29.070  1.00 53.16           N
ATOM   3744  CA  LYS A 249      -2.219  -8.574 -27.950  1.00 53.16           C
ATOM   3745  C   LYS A 249      -1.533  -9.020 -26.657  1.00 53.16           C
ATOM   3746  O   LYS A 249      -1.679  -8.377 -25.619  1.00 53.16           O
ATOM   3747  HA  LYS A 249      -1.999  -7.519 -28.112  1.00 53.16           H
ATOM   3748  CB  LYS A 249      -3.742  -8.719 -27.920  1.00 53.16           C
ATOM   3749 1HB  LYS A 249      -4.016  -9.760 -28.093  1.00 53.16           H
ATOM   3750 2HB  LYS A 249      -4.117  -8.452 -26.932  1.00 53.16           H
ATOM   3751  CG  LYS A 249      -4.398  -7.830 -28.978  1.00 53.16           C
ATOM   3752 1HG  LYS A 249      -3.982  -6.824 -28.922  1.00 53.16           H
ATOM   3753 2HG  LYS A 249      -4.171  -8.214 -29.972  1.00 53.16           H
ATOM   3754  CD  LYS A 249      -5.915  -7.772 -28.781  1.00 53.16           C
ATOM   3755 1HD  LYS A 249      -6.341  -8.766 -28.915  1.00 53.16           H
ATOM   3756 2HD  LYS A 249      -6.141  -7.463 -27.761  1.00 53.16           H
ATOM   3757  CE  LYS A 249      -6.559  -6.798 -29.770  1.00 53.16           C
ATOM   3758 1HE  LYS A 249      -6.081  -5.821 -29.691  1.00 53.16           H
ATOM   3759 2HE  LYS A 249      -6.401  -7.148 -30.790  1.00 53.16           H
ATOM   3760  NZ  LYS A 249      -8.009  -6.671 -29.502  1.00 53.16           N
ATOM   3761 1HZ  LYS A 249      -8.424  -6.044 -30.181  1.00 53.16           H
ATOM   3762 2HZ  LYS A 249      -8.447  -7.583 -29.571  1.00 53.16           H
ATOM   3763 3HZ  LYS A 249      -8.149  -6.299 -28.569  1.00 53.16           H
ATOM   3764  HN  LYS A 249      -2.272  -9.990 -29.477  1.00 53.16           H
ATOM   3765  N   HIS A 250      -0.799 -10.118 -26.763  1.00 56.60           N
ATOM   3766  CA  HIS A 250      -0.273 -10.783 -25.583  1.00 56.60           C
ATOM   3767  C   HIS A 250       0.794  -9.902 -24.930  1.00 56.60           C
ATOM   3768  O   HIS A 250       0.894  -9.845 -23.706  1.00 56.60           O
ATOM   3769  HA  HIS A 250      -1.108 -10.900 -24.891  1.00 56.60           H
ATOM   3770  CB  HIS A 250       0.243 -12.180 -25.931  1.00 56.60           C
ATOM   3771 1HB  HIS A 250       0.876 -12.112 -26.816  1.00 56.60           H
ATOM   3772 2HB  HIS A 250       0.873 -12.537 -25.116  1.00 56.60           H
ATOM   3773  CG  HIS A 250      -0.848 -13.192 -26.186  1.00 56.60           C
ATOM   3774  ND1 HIS A 250      -1.432 -13.936 -25.175  1.00 56.60           N
ATOM   3775  HD1 HIS A 250      -1.202 -13.884 -24.204  1.00 56.60           H
ATOM   3776  CD2 HIS A 250      -1.455 -13.575 -27.346  1.00 56.60           C
ATOM   3777  HD2 HIS A 250      -1.234 -13.186 -28.340  1.00 56.60           H
ATOM   3778  CE1 HIS A 250      -2.347 -14.728 -25.714  1.00 56.60           C
ATOM   3779  HE1 HIS A 250      -2.979 -15.435 -25.177  1.00 56.60           H
ATOM   3780  NE2 HIS A 250      -2.360 -14.503 -27.060  1.00 56.60           N
ATOM   3781  HN  HIS A 250      -0.564 -10.552 -27.632  1.00 56.60           H
ATOM   3782  N   LYS A 251       1.565  -9.236 -25.777  1.00 58.70           N
ATOM   3783  CA  LYS A 251       2.771  -8.565 -25.323  1.00 58.70           C
ATOM   3784  C   LYS A 251       2.398  -7.500 -24.290  1.00 58.70           C
ATOM   3785  O   LYS A 251       2.987  -7.444 -23.211  1.00 58.70           O
ATOM   3786  HA  LYS A 251       3.398  -9.313 -24.837  1.00 58.70           H
ATOM   3787  CB  LYS A 251       3.561  -8.017 -26.514  1.00 58.70           C
ATOM   3788 1HB  LYS A 251       2.883  -7.516 -27.205  1.00 58.70           H
ATOM   3789 2HB  LYS A 251       4.273  -7.268 -26.168  1.00 58.70           H
ATOM   3790  CG  LYS A 251       4.304  -9.138 -27.242  1.00 58.70           C
ATOM   3791 1HG  LYS A 251       4.778  -9.797 -26.514  1.00 58.70           H
ATOM   3792 2HG  LYS A 251       3.594  -9.744 -27.805  1.00 58.70           H
ATOM   3793  CD  LYS A 251       5.362  -8.570 -28.189  1.00 58.70           C
ATOM   3794 1HD  LYS A 251       4.875  -8.055 -29.017  1.00 58.70           H
ATOM   3795 2HD  LYS A 251       5.965  -7.829 -27.664  1.00 58.70           H
ATOM   3796  CE  LYS A 251       6.266  -9.679 -28.731  1.00 58.70           C
ATOM   3797 1HE  LYS A 251       6.444 -10.423 -27.955  1.00 58.70           H
ATOM   3798 2HE  LYS A 251       5.768 -10.192 -29.555  1.00 58.70           H
ATOM   3799  NZ  LYS A 251       7.554  -9.118 -29.195  1.00 58.70           N
ATOM   3800 1HZ  LYS A 251       8.114  -9.855 -29.609  1.00 58.70           H
ATOM   3801 2HZ  LYS A 251       7.380  -8.397 -29.886  1.00 58.70           H
ATOM   3802 3HZ  LYS A 251       8.052  -8.718 -28.407  1.00 58.70           H
ATOM   3803  HN  LYS A 251       1.378  -9.151 -26.756  1.00 58.70           H
ATOM   3804  N   ALA A 252       1.423  -6.681 -24.656  1.00 66.04           N
ATOM   3805  CA  ALA A 252       1.039  -5.554 -23.823  1.00 66.04           C
ATOM   3806  C   ALA A 252       0.451  -6.073 -22.510  1.00 66.04           C
ATOM   3807  O   ALA A 252       0.566  -5.422 -21.473  1.00 66.04           O
ATOM   3808  HA  ALA A 252       1.940  -4.980 -23.606  1.00 66.04           H
ATOM   3809  CB  ALA A 252       0.060  -4.663 -24.589  1.00 66.04           C
ATOM   3810 1HB  ALA A 252       0.536  -4.297 -25.499  1.00 66.04           H
ATOM   3811 2HB  ALA A 252      -0.827  -5.240 -24.851  1.00 66.04           H
ATOM   3812 3HB  ALA A 252      -0.228  -3.818 -23.964  1.00 66.04           H
ATOM   3813  HN  ALA A 252       0.900  -6.778 -25.503  1.00 66.04           H
ATOM   3814  N   LEU A 253      -0.168  -7.242 -22.597  1.00 70.13           N
ATOM   3815  CA  LEU A 253      -0.843  -7.818 -21.447  1.00 70.13           C
ATOM   3816  C   LEU A 253       0.199  -8.375 -20.475  1.00 70.13           C
ATOM   3817  O   LEU A 253      -0.024  -8.398 -19.266  1.00 70.13           O
ATOM   3818  HA  LEU A 253      -1.384  -7.014 -20.948  1.00 70.13           H
ATOM   3819  CB  LEU A 253      -1.879  -8.851 -21.895  1.00 70.13           C
ATOM   3820 1HB  LEU A 253      -2.213  -8.588 -22.899  1.00 70.13           H
ATOM   3821 2HB  LEU A 253      -1.388  -9.822 -21.967  1.00 70.13           H
ATOM   3822  CG  LEU A 253      -3.111  -8.998 -21.000  1.00 70.13           C
ATOM   3823  HG  LEU A 253      -2.836  -8.697 -19.989  1.00 70.13           H
ATOM   3824  CD1 LEU A 253      -4.236  -8.068 -21.458  1.00 70.13           C
ATOM   3825 1HD1 LEU A 253      -3.894  -7.034 -21.415  1.00 70.13           H
ATOM   3826 2HD1 LEU A 253      -4.517  -8.315 -22.482  1.00 70.13           H
ATOM   3827 3HD1 LEU A 253      -5.100  -8.193 -20.805  1.00 70.13           H
ATOM   3828  CD2 LEU A 253      -3.566 -10.457 -20.929  1.00 70.13           C
ATOM   3829 1HD2 LEU A 253      -3.817 -10.808 -21.930  1.00 70.13           H
ATOM   3830 2HD2 LEU A 253      -2.762 -11.069 -20.520  1.00 70.13           H
ATOM   3831 3HD2 LEU A 253      -4.443 -10.533 -20.286  1.00 70.13           H
ATOM   3832  HN  LEU A 253      -0.213  -7.790 -23.432  1.00 70.13           H
ATOM   3833  N   LYS A 254       1.315  -8.811 -21.041  1.00 72.33           N
ATOM   3834  CA  LYS A 254       2.329  -9.501 -20.262  1.00 72.33           C
ATOM   3835  C   LYS A 254       2.766  -8.609 -19.098  1.00 72.33           C
ATOM   3836  O   LYS A 254       2.952  -9.088 -17.980  1.00 72.33           O
ATOM   3837  HA  LYS A 254       1.871 -10.402 -19.854  1.00 72.33           H
ATOM   3838  CB  LYS A 254       3.484  -9.948 -21.161  1.00 72.33           C
ATOM   3839 1HB  LYS A 254       3.088 -10.387 -22.076  1.00 72.33           H
ATOM   3840 2HB  LYS A 254       4.077  -9.082 -21.454  1.00 72.33           H
ATOM   3841  CG  LYS A 254       4.375 -10.965 -20.444  1.00 72.33           C
ATOM   3842 1HG  LYS A 254       4.839 -10.498 -19.576  1.00 72.33           H
ATOM   3843 2HG  LYS A 254       3.766 -11.790 -20.075  1.00 72.33           H
ATOM   3844  CD  LYS A 254       5.458 -11.502 -21.382  1.00 72.33           C
ATOM   3845 1HD  LYS A 254       4.996 -11.913 -22.280  1.00 72.33           H
ATOM   3846 2HD  LYS A 254       6.104 -10.685 -21.703  1.00 72.33           H
ATOM   3847  CE  LYS A 254       6.295 -12.581 -20.693  1.00 72.33           C
ATOM   3848 1HE  LYS A 254       6.785 -12.163 -19.814  1.00 72.33           H
ATOM   3849 2HE  LYS A 254       5.646 -13.385 -20.344  1.00 72.33           H
ATOM   3850  NZ  LYS A 254       7.310 -13.123 -21.623  1.00 72.33           N
ATOM   3851 1HZ  LYS A 254       7.858 -13.833 -21.149  1.00 72.33           H
ATOM   3852 2HZ  LYS A 254       6.847 -13.534 -22.426  1.00 72.33           H
ATOM   3853 3HZ  LYS A 254       7.920 -12.375 -21.931  1.00 72.33           H
ATOM   3854  HN  LYS A 254       1.531  -8.700 -22.011  1.00 72.33           H
ATOM   3855  N   VAL A 255       2.917  -7.328 -19.400  1.00 75.99           N
ATOM   3856  CA  VAL A 255       3.369  -6.372 -18.403  1.00 75.99           C
ATOM   3857  C   VAL A 255       2.370  -6.341 -17.244  1.00 75.99           C
ATOM   3858  O   VAL A 255       2.750  -6.519 -16.088  1.00 75.99           O
ATOM   3859  HA  VAL A 255       4.331  -6.719 -18.027  1.00 75.99           H
ATOM   3860  CB  VAL A 255       3.578  -5.002 -19.049  1.00 75.99           C
ATOM   3861  HB  VAL A 255       2.623  -4.675 -19.460  1.00 75.99           H
ATOM   3862  CG1 VAL A 255       4.022  -3.968 -18.011  1.00 75.99           C
ATOM   3863 1HG1 VAL A 255       3.257  -3.878 -17.239  1.00 75.99           H
ATOM   3864 2HG1 VAL A 255       4.960  -4.288 -17.558  1.00 75.99           H
ATOM   3865 3HG1 VAL A 255       4.163  -3.003 -18.498  1.00 75.99           H
ATOM   3866  CG2 VAL A 255       4.581  -5.086 -20.202  1.00 75.99           C
ATOM   3867 1HG2 VAL A 255       5.539  -5.445 -19.824  1.00 75.99           H
ATOM   3868 2HG2 VAL A 255       4.207  -5.776 -20.958  1.00 75.99           H
ATOM   3869 3HG2 VAL A 255       4.711  -4.098 -20.643  1.00 75.99           H
ATOM   3870  HN  VAL A 255       2.738  -6.942 -20.304  1.00 75.99           H
ATOM   3871  N   THR A 256       1.113  -6.113 -17.594  1.00 74.07           N
ATOM   3872  CA  THR A 256       0.088  -5.875 -16.592  1.00 74.07           C
ATOM   3873  C   THR A 256      -0.119  -7.126 -15.735  1.00 74.07           C
ATOM   3874  O   THR A 256      -0.322  -7.027 -14.526  1.00 74.07           O
ATOM   3875  HA  THR A 256       0.435  -5.085 -15.926  1.00 74.07           H
ATOM   3876  CB  THR A 256      -1.181  -5.416 -17.313  1.00 74.07           C
ATOM   3877  HB  THR A 256      -2.018  -5.341 -16.619  1.00 74.07           H
ATOM   3878  OG1 THR A 256      -1.341  -6.359 -18.369  1.00 74.07           O
ATOM   3879  HG1 THR A 256      -1.704  -7.218 -18.009  1.00 74.07           H
ATOM   3880  CG2 THR A 256      -0.994  -4.079 -18.033  1.00 74.07           C
ATOM   3881 1HG2 THR A 256      -0.202  -4.173 -18.775  1.00 74.07           H
ATOM   3882 2HG2 THR A 256      -0.723  -3.311 -17.308  1.00 74.07           H
ATOM   3883 3HG2 THR A 256      -1.924  -3.799 -18.528  1.00 74.07           H
ATOM   3884  HN  THR A 256       0.792  -6.089 -18.541  1.00 74.07           H
ATOM   3885  N   ILE A 257      -0.062  -8.273 -16.395  1.00 77.73           N
ATOM   3886  CA  ILE A 257      -0.206  -9.543 -15.703  1.00 77.73           C
ATOM   3887  C   ILE A 257       0.867  -9.652 -14.618  1.00 77.73           C
ATOM   3888  O   ILE A 257       0.561  -9.955 -13.465  1.00 77.73           O
ATOM   3889  HA  ILE A 257      -1.185  -9.543 -15.222  1.00 77.73           H
ATOM   3890  CB  ILE A 257      -0.191 -10.702 -16.701  1.00 77.73           C
ATOM   3891  HB  ILE A 257       0.651 -10.559 -17.378  1.00 77.73           H
ATOM   3892  CG1 ILE A 257      -1.461 -10.706 -17.555  1.00 77.73           C
ATOM   3893 1HG1 ILE A 257      -2.330 -10.875 -16.920  1.00 77.73           H
ATOM   3894 2HG1 ILE A 257      -1.592  -9.730 -18.023  1.00 77.73           H
ATOM   3895  CG2 ILE A 257       0.024 -12.038 -15.987  1.00 77.73           C
ATOM   3896 1HG2 ILE A 257       0.978 -12.018 -15.460  1.00 77.73           H
ATOM   3897 2HG2 ILE A 257      -0.783 -12.202 -15.273  1.00 77.73           H
ATOM   3898 3HG2 ILE A 257       0.030 -12.845 -16.720  1.00 77.73           H
ATOM   3899  CD1 ILE A 257      -1.392 -11.789 -18.634  1.00 77.73           C
ATOM   3900 1HD1 ILE A 257      -0.536 -11.603 -19.282  1.00 77.73           H
ATOM   3901 2HD1 ILE A 257      -1.285 -12.766 -18.162  1.00 77.73           H
ATOM   3902 3HD1 ILE A 257      -2.307 -11.770 -19.226  1.00 77.73           H
ATOM   3903  HN  ILE A 257       0.081  -8.344 -17.382  1.00 77.73           H
ATOM   3904  N   THR A 258       2.102  -9.399 -15.024  1.00 82.55           N
ATOM   3905  CA  THR A 258       3.236  -9.594 -14.137  1.00 82.55           C
ATOM   3906  C   THR A 258       3.111  -8.695 -12.905  1.00 82.55           C
ATOM   3907  O   THR A 258       3.284  -9.154 -11.777  1.00 82.55           O
ATOM   3908  HA  THR A 258       3.223 -10.625 -13.783  1.00 82.55           H
ATOM   3909  CB  THR A 258       4.514  -9.346 -14.942  1.00 82.55           C
ATOM   3910  HB  THR A 258       4.610  -8.293 -15.205  1.00 82.55           H
ATOM   3911  OG1 THR A 258       4.412 -10.248 -16.041  1.00 82.55           O
ATOM   3912  HG1 THR A 258       4.063  -9.768 -16.845  1.00 82.55           H
ATOM   3913  CG2 THR A 258       5.771  -9.804 -14.200  1.00 82.55           C
ATOM   3914 1HG2 THR A 258       5.704 -10.873 -13.996  1.00 82.55           H
ATOM   3915 2HG2 THR A 258       5.856  -9.260 -13.259  1.00 82.55           H
ATOM   3916 3HG2 THR A 258       6.649  -9.606 -14.815  1.00 82.55           H
ATOM   3917  HN  THR A 258       2.333  -9.067 -15.939  1.00 82.55           H
ATOM   3918  N   VAL A 259       2.810  -7.430 -13.163  1.00 80.64           N
ATOM   3919  CA  VAL A 259       2.735  -6.447 -12.096  1.00 80.64           C
ATOM   3920  C   VAL A 259       1.688  -6.891 -11.072  1.00 80.64           C
ATOM   3921  O   VAL A 259       1.903  -6.771  -9.867  1.00 80.64           O
ATOM   3922  HA  VAL A 259       3.709  -6.414 -11.609  1.00 80.64           H
ATOM   3923  CB  VAL A 259       2.449  -5.062 -12.680  1.00 80.64           C
ATOM   3924  HB  VAL A 259       1.587  -5.148 -13.341  1.00 80.64           H
ATOM   3925  CG1 VAL A 259       2.097  -4.063 -11.576  1.00 80.64           C
ATOM   3926 1HG1 VAL A 259       1.210  -4.407 -11.044  1.00 80.64           H
ATOM   3927 2HG1 VAL A 259       2.931  -3.983 -10.879  1.00 80.64           H
ATOM   3928 3HG1 VAL A 259       1.899  -3.087 -12.019  1.00 80.64           H
ATOM   3929  CG2 VAL A 259       3.632  -4.564 -13.514  1.00 80.64           C
ATOM   3930 1HG2 VAL A 259       4.520  -4.502 -12.884  1.00 80.64           H
ATOM   3931 2HG2 VAL A 259       3.817  -5.258 -14.333  1.00 80.64           H
ATOM   3932 3HG2 VAL A 259       3.403  -3.578 -13.917  1.00 80.64           H
ATOM   3933  HN  VAL A 259       2.621  -7.076 -14.079  1.00 80.64           H
ATOM   3934  N   LEU A 260       0.577  -7.395 -11.590  1.00 77.94           N
ATOM   3935  CA  LEU A 260      -0.559  -7.725 -10.746  1.00 77.94           C
ATOM   3936  C   LEU A 260      -0.235  -8.976  -9.928  1.00 77.94           C
ATOM   3937  O   LEU A 260      -0.552  -9.046  -8.741  1.00 77.94           O
ATOM   3938  HA  LEU A 260      -0.708  -6.892 -10.059  1.00 77.94           H
ATOM   3939  CB  LEU A 260      -1.831  -7.852 -11.586  1.00 77.94           C
ATOM   3940 1HB  LEU A 260      -1.604  -8.455 -12.465  1.00 77.94           H
ATOM   3941 2HB  LEU A 260      -2.573  -8.400 -11.006  1.00 77.94           H
ATOM   3942  CG  LEU A 260      -2.460  -6.537 -12.053  1.00 77.94           C
ATOM   3943  HG  LEU A 260      -1.658  -5.860 -12.346  1.00 77.94           H
ATOM   3944  CD1 LEU A 260      -3.338  -6.758 -13.287  1.00 77.94           C
ATOM   3945 1HD1 LEU A 260      -2.731  -7.162 -14.097  1.00 77.94           H
ATOM   3946 2HD1 LEU A 260      -4.136  -7.460 -13.045  1.00 77.94           H
ATOM   3947 3HD1 LEU A 260      -3.773  -5.808 -13.598  1.00 77.94           H
ATOM   3948  CD2 LEU A 260      -3.229  -5.863 -10.916  1.00 77.94           C
ATOM   3949 1HD2 LEU A 260      -4.022  -6.526 -10.569  1.00 77.94           H
ATOM   3950 2HD2 LEU A 260      -2.548  -5.651 -10.092  1.00 77.94           H
ATOM   3951 3HD2 LEU A 260      -3.666  -4.931 -11.275  1.00 77.94           H
ATOM   3952  HN  LEU A 260       0.447  -7.578 -12.564  1.00 77.94           H
ATOM   3953  N   THR A 261       0.393  -9.934 -10.594  1.00 85.09           N
ATOM   3954  CA  THR A 261       0.778 -11.173  -9.939  1.00 85.09           C
ATOM   3955  C   THR A 261       1.727 -10.887  -8.774  1.00 85.09           C
ATOM   3956  O   THR A 261       1.566 -11.441  -7.687  1.00 85.09           O
ATOM   3957  HA  THR A 261      -0.117 -11.631  -9.519  1.00 85.09           H
ATOM   3958  CB  THR A 261       1.378 -12.100 -10.998  1.00 85.09           C
ATOM   3959  HB  THR A 261       2.299 -11.683 -11.405  1.00 85.09           H
ATOM   3960  OG1 THR A 261       0.321 -12.287 -11.935  1.00 85.09           O
ATOM   3961  HG1 THR A 261       0.349 -11.569 -12.630  1.00 85.09           H
ATOM   3962  CG2 THR A 261       1.650 -13.506 -10.458  1.00 85.09           C
ATOM   3963 1HG2 THR A 261       0.716 -13.950 -10.113  1.00 85.09           H
ATOM   3964 2HG2 THR A 261       2.353 -13.446  -9.627  1.00 85.09           H
ATOM   3965 3HG2 THR A 261       2.075 -14.123 -11.250  1.00 85.09           H
ATOM   3966  HN  THR A 261       0.638  -9.873 -11.562  1.00 85.09           H
ATOM   3967  N   VAL A 262       2.696 -10.023  -9.039  1.00 88.26           N
ATOM   3968  CA  VAL A 262       3.691  -9.684  -8.036  1.00 88.26           C
ATOM   3969  C   VAL A 262       3.009  -8.975  -6.865  1.00 88.26           C
ATOM   3970  O   VAL A 262       3.325  -9.237  -5.706  1.00 88.26           O
ATOM   3971  HA  VAL A 262       4.126 -10.617  -7.676  1.00 88.26           H
ATOM   3972  CB  VAL A 262       4.810  -8.854  -8.669  1.00 88.26           C
ATOM   3973  HB  VAL A 262       4.351  -8.005  -9.176  1.00 88.26           H
ATOM   3974  CG1 VAL A 262       5.758  -8.307  -7.600  1.00 88.26           C
ATOM   3975 1HG1 VAL A 262       5.201  -7.674  -6.910  1.00 88.26           H
ATOM   3976 2HG1 VAL A 262       6.206  -9.137  -7.053  1.00 88.26           H
ATOM   3977 3HG1 VAL A 262       6.544  -7.721  -8.078  1.00 88.26           H
ATOM   3978  CG2 VAL A 262       5.573  -9.669  -9.715  1.00 88.26           C
ATOM   3979 1HG2 VAL A 262       6.014 -10.546  -9.241  1.00 88.26           H
ATOM   3980 2HG2 VAL A 262       4.887  -9.987 -10.500  1.00 88.26           H
ATOM   3981 3HG2 VAL A 262       6.362  -9.055 -10.149  1.00 88.26           H
ATOM   3982  HN  VAL A 262       2.806  -9.559  -9.917  1.00 88.26           H
ATOM   3983  N   PHE A 263       2.085  -8.089  -7.209  1.00 83.94           N
ATOM   3984  CA  PHE A 263       1.360  -7.334  -6.201  1.00 83.94           C
ATOM   3985  C   PHE A 263       0.613  -8.270  -5.248  1.00 83.94           C
ATOM   3986  O   PHE A 263       0.785  -8.191  -4.033  1.00 83.94           O
ATOM   3987  HA  PHE A 263       2.094  -6.757  -5.638  1.00 83.94           H
ATOM   3988  CB  PHE A 263       0.345  -6.461  -6.940  1.00 83.94           C
ATOM   3989 1HB  PHE A 263       0.879  -5.789  -7.611  1.00 83.94           H
ATOM   3990 2HB  PHE A 263      -0.284  -7.099  -7.561  1.00 83.94           H
ATOM   3991  CG  PHE A 263      -0.550  -5.631  -6.018  1.00 83.94           C
ATOM   3992  CD1 PHE A 263      -1.828  -6.027  -5.774  1.00 83.94           C
ATOM   3993  HD1 PHE A 263      -2.215  -6.936  -6.235  1.00 83.94           H
ATOM   3994  CD2 PHE A 263      -0.068  -4.497  -5.442  1.00 83.94           C
ATOM   3995  HD2 PHE A 263       0.956  -4.180  -5.637  1.00 83.94           H
ATOM   3996  CE1 PHE A 263      -2.659  -5.257  -4.918  1.00 83.94           C
ATOM   3997  HE1 PHE A 263      -3.684  -5.574  -4.722  1.00 83.94           H
ATOM   3998  CE2 PHE A 263      -0.899  -3.727  -4.586  1.00 83.94           C
ATOM   3999  HE2 PHE A 263      -0.513  -2.818  -4.124  1.00 83.94           H
ATOM   4000  CZ  PHE A 263      -2.177  -4.123  -4.342  1.00 83.94           C
ATOM   4001  HZ  PHE A 263      -2.815  -3.532  -3.685  1.00 83.94           H
ATOM   4002  HN  PHE A 263       1.831  -7.884  -8.154  1.00 83.94           H
ATOM   4003  N   VAL A 264      -0.202  -9.134  -5.836  1.00 87.83           N
ATOM   4004  CA  VAL A 264      -1.064 -10.002  -5.053  1.00 87.83           C
ATOM   4005  C   VAL A 264      -0.205 -10.865  -4.126  1.00 87.83           C
ATOM   4006  O   VAL A 264      -0.526 -11.027  -2.949  1.00 87.83           O
ATOM   4007  HA  VAL A 264      -1.706  -9.365  -4.444  1.00 87.83           H
ATOM   4008  CB  VAL A 264      -1.957 -10.828  -5.981  1.00 87.83           C
ATOM   4009  HB  VAL A 264      -1.316 -11.320  -6.712  1.00 87.83           H
ATOM   4010  CG1 VAL A 264      -2.701 -11.914  -5.201  1.00 87.83           C
ATOM   4011 1HG1 VAL A 264      -1.979 -12.580  -4.727  1.00 87.83           H
ATOM   4012 2HG1 VAL A 264      -3.325 -11.451  -4.437  1.00 87.83           H
ATOM   4013 3HG1 VAL A 264      -3.328 -12.487  -5.885  1.00 87.83           H
ATOM   4014  CG2 VAL A 264      -2.936  -9.931  -6.741  1.00 87.83           C
ATOM   4015 1HG2 VAL A 264      -3.568  -9.399  -6.030  1.00 87.83           H
ATOM   4016 2HG2 VAL A 264      -2.378  -9.212  -7.341  1.00 87.83           H
ATOM   4017 3HG2 VAL A 264      -3.558 -10.544  -7.393  1.00 87.83           H
ATOM   4018  HN  VAL A 264      -0.277  -9.245  -6.827  1.00 87.83           H
ATOM   4019  N   LEU A 265       0.870 -11.395  -4.691  1.00 88.94           N
ATOM   4020  CA  LEU A 265       1.711 -12.332  -3.966  1.00 88.94           C
ATOM   4021  C   LEU A 265       2.365 -11.615  -2.784  1.00 88.94           C
ATOM   4022  O   LEU A 265       2.527 -12.197  -1.712  1.00 88.94           O
ATOM   4023  HA  LEU A 265       1.063 -13.119  -3.577  1.00 88.94           H
ATOM   4024  CB  LEU A 265       2.712 -12.997  -4.913  1.00 88.94           C
ATOM   4025 1HB  LEU A 265       3.209 -12.217  -5.489  1.00 88.94           H
ATOM   4026 2HB  LEU A 265       3.478 -13.488  -4.313  1.00 88.94           H
ATOM   4027  CG  LEU A 265       2.132 -14.023  -5.889  1.00 88.94           C
ATOM   4028  HG  LEU A 265       1.346 -13.538  -6.467  1.00 88.94           H
ATOM   4029  CD1 LEU A 265       3.196 -14.496  -6.882  1.00 88.94           C
ATOM   4030 1HD1 LEU A 265       3.567 -13.644  -7.451  1.00 88.94           H
ATOM   4031 2HD1 LEU A 265       4.020 -14.958  -6.339  1.00 88.94           H
ATOM   4032 3HD1 LEU A 265       2.757 -15.224  -7.564  1.00 88.94           H
ATOM   4033  CD2 LEU A 265       1.488 -15.190  -5.139  1.00 88.94           C
ATOM   4034 1HD2 LEU A 265       2.238 -15.682  -4.520  1.00 88.94           H
ATOM   4035 2HD2 LEU A 265       0.683 -14.816  -4.507  1.00 88.94           H
ATOM   4036 3HD2 LEU A 265       1.084 -15.904  -5.857  1.00 88.94           H
ATOM   4037  HN  LEU A 265       1.168 -11.194  -5.624  1.00 88.94           H
ATOM   4038  N   SER A 266       2.724 -10.361  -3.018  1.00 90.28           N
ATOM   4039  CA  SER A 266       3.447  -9.591  -2.021  1.00 90.28           C
ATOM   4040  C   SER A 266       2.481  -9.087  -0.947  1.00 90.28           C
ATOM   4041  O   SER A 266       2.851  -8.969   0.220  1.00 90.28           O
ATOM   4042  HA  SER A 266       4.171 -10.283  -1.590  1.00 90.28           H
ATOM   4043  CB  SER A 266       4.187  -8.415  -2.663  1.00 90.28           C
ATOM   4044 1HB  SER A 266       4.728  -7.864  -1.894  1.00 90.28           H
ATOM   4045 2HB  SER A 266       4.929  -8.794  -3.366  1.00 90.28           H
ATOM   4046  OG  SER A 266       3.299  -7.532  -3.343  1.00 90.28           O
ATOM   4047  HG  SER A 266       3.241  -7.782  -4.309  1.00 90.28           H
ATOM   4048  HN  SER A 266       2.529  -9.874  -3.869  1.00 90.28           H
ATOM   4049  N   GLN A 267       1.261  -8.803  -1.380  1.00 85.61           N
ATOM   4050  CA  GLN A 267       0.296  -8.142  -0.519  1.00 85.61           C
ATOM   4051  C   GLN A 267      -0.443  -9.171   0.338  1.00 85.61           C
ATOM   4052  O   GLN A 267      -0.889  -8.860   1.442  1.00 85.61           O
ATOM   4053  HA  GLN A 267       0.883  -7.481   0.120  1.00 85.61           H
ATOM   4054  CB  GLN A 267      -0.686  -7.303  -1.338  1.00 85.61           C
ATOM   4055 1HB  GLN A 267      -1.133  -7.919  -2.119  1.00 85.61           H
ATOM   4056 2HB  GLN A 267      -1.500  -6.960  -0.698  1.00 85.61           H
ATOM   4057  CG  GLN A 267       0.015  -6.099  -1.970  1.00 85.61           C
ATOM   4058 1HG  GLN A 267       0.867  -6.437  -2.559  1.00 85.61           H
ATOM   4059 2HG  GLN A 267      -0.667  -5.595  -2.656  1.00 85.61           H
ATOM   4060  CD  GLN A 267       0.488  -5.115  -0.898  1.00 85.61           C
ATOM   4061  OE1 GLN A 267      -0.083  -5.004   0.175  1.00 85.61           O
ATOM   4062  NE2 GLN A 267       1.560  -4.409  -1.246  1.00 85.61           N
ATOM   4063 1HE2 GLN A 267       1.981  -4.549  -2.143  1.00 85.61           H
ATOM   4064 2HE2 GLN A 267       1.945  -3.739  -0.612  1.00 85.61           H
ATOM   4065  HN  GLN A 267       0.930  -9.017  -2.299  1.00 85.61           H
ATOM   4066  N   PHE A 268      -0.551 -10.376  -0.202  1.00 91.17           N
ATOM   4067  CA  PHE A 268      -1.413 -11.386   0.388  1.00 91.17           C
ATOM   4068  C   PHE A 268      -0.986 -11.701   1.823  1.00 91.17           C
ATOM   4069  O   PHE A 268      -1.785 -11.588   2.751  1.00 91.17           O
ATOM   4070  HA  PHE A 268      -2.426 -10.985   0.392  1.00 91.17           H
ATOM   4071  CB  PHE A 268      -1.268 -12.650  -0.463  1.00 91.17           C
ATOM   4072 1HB  PHE A 268      -1.529 -12.413  -1.494  1.00 91.17           H
ATOM   4073 2HB  PHE A 268      -0.223 -12.959  -0.462  1.00 91.17           H
ATOM   4074  CG  PHE A 268      -2.131 -13.821   0.010  1.00 91.17           C
ATOM   4075  CD1 PHE A 268      -1.573 -14.828   0.733  1.00 91.17           C
ATOM   4076  HD1 PHE A 268      -0.511 -14.801   0.976  1.00 91.17           H
ATOM   4077  CD2 PHE A 268      -3.457 -13.855  -0.293  1.00 91.17           C
ATOM   4078  HD2 PHE A 268      -3.904 -13.047  -0.873  1.00 91.17           H
ATOM   4079  CE1 PHE A 268      -2.375 -15.915   1.173  1.00 91.17           C
ATOM   4080  HE1 PHE A 268      -1.927 -16.723   1.752  1.00 91.17           H
ATOM   4081  CE2 PHE A 268      -4.258 -14.942   0.146  1.00 91.17           C
ATOM   4082  HE2 PHE A 268      -5.320 -14.969  -0.097  1.00 91.17           H
ATOM   4083  CZ  PHE A 268      -3.700 -15.949   0.870  1.00 91.17           C
ATOM   4084  HZ  PHE A 268      -4.315 -16.783   1.207  1.00 91.17           H
ATOM   4085  HN  PHE A 268      -0.064 -10.665  -1.026  1.00 91.17           H
ATOM   4086  N   PRO A 269       0.277 -12.099   2.031  1.00 94.33           N
ATOM   4087  CA  PRO A 269       0.740 -12.469   3.370  1.00 94.33           C
ATOM   4088  C   PRO A 269       0.459 -11.386   4.398  1.00 94.33           C
ATOM   4089  O   PRO A 269       0.018 -11.678   5.509  1.00 94.33           O
ATOM   4090  HA  PRO A 269       0.199 -13.346   3.725  1.00 94.33           H
ATOM   4091  CB  PRO A 269       2.242 -12.699   3.184  1.00 94.33           C
ATOM   4092 1HB  PRO A 269       2.813 -11.792   3.380  1.00 94.33           H
ATOM   4093 2HB  PRO A 269       2.618 -13.464   3.862  1.00 94.33           H
ATOM   4094  CG  PRO A 269       2.354 -13.132   1.727  1.00 94.33           C
ATOM   4095 1HG  PRO A 269       3.364 -12.994   1.341  1.00 94.33           H
ATOM   4096 2HG  PRO A 269       2.118 -14.188   1.599  1.00 94.33           H
ATOM   4097  CD  PRO A 269       1.348 -12.233   1.027  1.00 94.33           C
ATOM   4098 1HD  PRO A 269       1.779 -11.265   0.770  1.00 94.33           H
ATOM   4099 2HD  PRO A 269       0.988 -12.675   0.098  1.00 94.33           H
ATOM   4100  N   TYR A 270       0.723 -10.151   3.997  1.00 91.57           N
ATOM   4101  CA  TYR A 270       0.557  -9.020   4.894  1.00 91.57           C
ATOM   4102  C   TYR A 270      -0.903  -8.877   5.331  1.00 91.57           C
ATOM   4103  O   TYR A 270      -1.185  -8.692   6.513  1.00 91.57           O
ATOM   4104  HA  TYR A 270       1.176  -9.195   5.774  1.00 91.57           H
ATOM   4105  CB  TYR A 270       0.960  -7.782   4.092  1.00 91.57           C
ATOM   4106 1HB  TYR A 270       2.034  -7.816   3.905  1.00 91.57           H
ATOM   4107 2HB  TYR A 270       0.467  -7.814   3.120  1.00 91.57           H
ATOM   4108  CG  TYR A 270       0.619  -6.458   4.777  1.00 91.57           C
ATOM   4109  CD1 TYR A 270      -0.295  -5.598   4.202  1.00 91.57           C
ATOM   4110  HD1 TYR A 270      -0.774  -5.863   3.260  1.00 91.57           H
ATOM   4111  CD2 TYR A 270       1.225  -6.122   5.971  1.00 91.57           C
ATOM   4112  HD2 TYR A 270       1.947  -6.801   6.425  1.00 91.57           H
ATOM   4113  CE1 TYR A 270      -0.616  -4.352   4.848  1.00 91.57           C
ATOM   4114  HE1 TYR A 270      -1.337  -3.664   4.405  1.00 91.57           H
ATOM   4115  CE2 TYR A 270       0.904  -4.876   6.616  1.00 91.57           C
ATOM   4116  HE2 TYR A 270       1.376  -4.599   7.559  1.00 91.57           H
ATOM   4117  CZ  TYR A 270      -0.001  -4.052   6.023  1.00 91.57           C
ATOM   4118  OH  TYR A 270      -0.305  -2.875   6.633  1.00 91.57           O
ATOM   4119  HH  TYR A 270       0.093  -2.852   7.550  1.00 91.57           H
ATOM   4120  HN  TYR A 270       1.045  -9.918   3.079  1.00 91.57           H
ATOM   4121  N   ASN A 271      -1.791  -8.968   4.352  1.00 89.86           N
ATOM   4122  CA  ASN A 271      -3.204  -8.739   4.601  1.00 89.86           C
ATOM   4123  C   ASN A 271      -3.768  -9.899   5.425  1.00 89.86           C
ATOM   4124  O   ASN A 271      -4.770  -9.742   6.120  1.00 89.86           O
ATOM   4125  HA  ASN A 271      -3.251  -7.789   5.133  1.00 89.86           H
ATOM   4126  CB  ASN A 271      -3.990  -8.665   3.290  1.00 89.86           C
ATOM   4127 1HB  ASN A 271      -3.643  -9.444   2.610  1.00 89.86           H
ATOM   4128 2HB  ASN A 271      -5.045  -8.857   3.483  1.00 89.86           H
ATOM   4129  CG  ASN A 271      -3.827  -7.295   2.630  1.00 89.86           C
ATOM   4130  OD1 ASN A 271      -4.472  -6.324   2.988  1.00 89.86           O
ATOM   4131  ND2 ASN A 271      -2.930  -7.271   1.647  1.00 89.86           N
ATOM   4132 1HD2 ASN A 271      -2.434  -8.104   1.403  1.00 89.86           H
ATOM   4133 2HD2 ASN A 271      -2.752  -6.419   1.154  1.00 89.86           H
ATOM   4134  HN  ASN A 271      -1.560  -9.194   3.406  1.00 89.86           H
ATOM   4135  N   CYS A 272      -3.098 -11.037   5.320  1.00 94.27           N
ATOM   4136  CA  CYS A 272      -3.445 -12.187   6.138  1.00 94.27           C
ATOM   4137  C   CYS A 272      -3.271 -11.801   7.608  1.00 94.27           C
ATOM   4138  O   CYS A 272      -4.160 -12.036   8.424  1.00 94.27           O
ATOM   4139  HA  CYS A 272      -4.486 -12.424   5.920  1.00 94.27           H
ATOM   4140  CB  CYS A 272      -2.611 -13.416   5.768  1.00 94.27           C
ATOM   4141 1HB  CYS A 272      -1.554 -13.152   5.735  1.00 94.27           H
ATOM   4142 2HB  CYS A 272      -2.724 -14.185   6.532  1.00 94.27           H
ATOM   4143  SG  CYS A 272      -3.143 -14.067   4.143  1.00 94.27           S
ATOM   4144  HG  CYS A 272      -2.560 -13.119   3.415  1.00 94.27           H
ATOM   4145  HN  CYS A 272      -2.334 -11.181   4.691  1.00 94.27           H
ATOM   4146  N   ILE A 273      -2.119 -11.214   7.900  1.00 93.04           N
ATOM   4147  CA  ILE A 273      -1.808 -10.813   9.262  1.00 93.04           C
ATOM   4148  C   ILE A 273      -2.728  -9.661   9.672  1.00 93.04           C
ATOM   4149  O   ILE A 273      -3.204  -9.616  10.806  1.00 93.04           O
ATOM   4150  HA  ILE A 273      -2.014 -11.666   9.909  1.00 93.04           H
ATOM   4151  CB  ILE A 273      -0.319 -10.489   9.398  1.00 93.04           C
ATOM   4152  HB  ILE A 273      -0.074  -9.703   8.684  1.00 93.04           H
ATOM   4153  CG1 ILE A 273       0.541 -11.705   9.046  1.00 93.04           C
ATOM   4154 1HG1 ILE A 273       0.366 -11.990   8.009  1.00 93.04           H
ATOM   4155 2HG1 ILE A 273       1.596 -11.445   9.131  1.00 93.04           H
ATOM   4156  CG2 ILE A 273      -0.002  -9.947  10.793  1.00 93.04           C
ATOM   4157 1HG2 ILE A 273      -0.575  -9.036  10.968  1.00 93.04           H
ATOM   4158 2HG2 ILE A 273      -0.267 -10.693  11.542  1.00 93.04           H
ATOM   4159 3HG2 ILE A 273       1.063  -9.725  10.863  1.00 93.04           H
ATOM   4160  CD1 ILE A 273       0.224 -12.885   9.966  1.00 93.04           C
ATOM   4161 1HD1 ILE A 273       0.423 -12.604  11.000  1.00 93.04           H
ATOM   4162 2HD1 ILE A 273      -0.826 -13.157   9.860  1.00 93.04           H
ATOM   4163 3HD1 ILE A 273       0.849 -13.736   9.694  1.00 93.04           H
ATOM   4164  HN  ILE A 273      -1.408 -11.013   7.227  1.00 93.04           H
ATOM   4165  N   LEU A 274      -2.951  -8.759   8.728  1.00 90.31           N
ATOM   4166  CA  LEU A 274      -3.768  -7.586   8.992  1.00 90.31           C
ATOM   4167  C   LEU A 274      -5.182  -8.030   9.371  1.00 90.31           C
ATOM   4168  O   LEU A 274      -5.833  -7.398  10.202  1.00 90.31           O
ATOM   4169  HA  LEU A 274      -3.329  -7.067   9.844  1.00 90.31           H
ATOM   4170  CB  LEU A 274      -3.722  -6.624   7.803  1.00 90.31           C
ATOM   4171 1HB  LEU A 274      -2.681  -6.488   7.511  1.00 90.31           H
ATOM   4172 2HB  LEU A 274      -4.232  -7.093   6.962  1.00 90.31           H
ATOM   4173  CG  LEU A 274      -4.342  -5.244   8.034  1.00 90.31           C
ATOM   4174  HG  LEU A 274      -5.344  -5.383   8.440  1.00 90.31           H
ATOM   4175  CD1 LEU A 274      -3.542  -4.449   9.067  1.00 90.31           C
ATOM   4176 1HD1 LEU A 274      -3.532  -4.990  10.013  1.00 90.31           H
ATOM   4177 2HD1 LEU A 274      -2.520  -4.318   8.713  1.00 90.31           H
ATOM   4178 3HD1 LEU A 274      -4.004  -3.472   9.212  1.00 90.31           H
ATOM   4179  CD2 LEU A 274      -4.491  -4.483   6.715  1.00 90.31           C
ATOM   4180 1HD2 LEU A 274      -3.511  -4.353   6.257  1.00 90.31           H
ATOM   4181 2HD2 LEU A 274      -5.135  -5.047   6.040  1.00 90.31           H
ATOM   4182 3HD2 LEU A 274      -4.934  -3.506   6.907  1.00 90.31           H
ATOM   4183  HN  LEU A 274      -2.586  -8.819   7.799  1.00 90.31           H
ATOM   4184  N   LEU A 275      -5.617  -9.112   8.742  1.00 92.08           N
ATOM   4185  CA  LEU A 275      -6.935  -9.658   9.017  1.00 92.08           C
ATOM   4186  C   LEU A 275      -6.994 -10.131  10.471  1.00 92.08           C
ATOM   4187  O   LEU A 275      -7.952  -9.837  11.184  1.00 92.08           O
ATOM   4188  HA  LEU A 275      -7.656  -8.851   8.886  1.00 92.08           H
ATOM   4189  CB  LEU A 275      -7.286 -10.747   8.001  1.00 92.08           C
ATOM   4190 1HB  LEU A 275      -7.241 -10.313   7.002  1.00 92.08           H
ATOM   4191 2HB  LEU A 275      -6.519 -11.520   8.048  1.00 92.08           H
ATOM   4192  CG  LEU A 275      -8.653 -11.412   8.176  1.00 92.08           C
ATOM   4193  HG  LEU A 275      -8.707 -11.820   9.186  1.00 92.08           H
ATOM   4194  CD1 LEU A 275      -9.782 -10.389   8.040  1.00 92.08           C
ATOM   4195 1HD1 LEU A 275      -9.668  -9.619   8.802  1.00 92.08           H
ATOM   4196 2HD1 LEU A 275      -9.740  -9.932   7.052  1.00 92.08           H
ATOM   4197 3HD1 LEU A 275     -10.742 -10.889   8.169  1.00 92.08           H
ATOM   4198  CD2 LEU A 275      -8.820 -12.584   7.207  1.00 92.08           C
ATOM   4199 1HD2 LEU A 275      -8.737 -12.223   6.182  1.00 92.08           H
ATOM   4200 2HD2 LEU A 275      -8.044 -13.325   7.395  1.00 92.08           H
ATOM   4201 3HD2 LEU A 275      -9.800 -13.039   7.353  1.00 92.08           H
ATOM   4202  HN  LEU A 275      -5.086  -9.613   8.059  1.00 92.08           H
ATOM   4203  N   VAL A 276      -5.958 -10.855  10.866  1.00 93.94           N
ATOM   4204  CA  VAL A 276      -5.880 -11.372  12.222  1.00 93.94           C
ATOM   4205  C   VAL A 276      -5.955 -10.207  13.212  1.00 93.94           C
ATOM   4206  O   VAL A 276      -6.694 -10.268  14.193  1.00 93.94           O
ATOM   4207  HA  VAL A 276      -6.743 -12.020  12.378  1.00 93.94           H
ATOM   4208  CB  VAL A 276      -4.616 -12.217  12.389  1.00 93.94           C
ATOM   4209  HB  VAL A 276      -3.763 -11.607  12.092  1.00 93.94           H
ATOM   4210  CG1 VAL A 276      -4.417 -12.624  13.850  1.00 93.94           C
ATOM   4211 1HG1 VAL A 276      -4.323 -11.730  14.467  1.00 93.94           H
ATOM   4212 2HG1 VAL A 276      -5.275 -13.208  14.185  1.00 93.94           H
ATOM   4213 3HG1 VAL A 276      -3.512 -13.224  13.940  1.00 93.94           H
ATOM   4214  CG2 VAL A 276      -4.654 -13.446  11.478  1.00 93.94           C
ATOM   4215 1HG2 VAL A 276      -5.520 -14.058  11.730  1.00 93.94           H
ATOM   4216 2HG2 VAL A 276      -4.727 -13.125  10.438  1.00 93.94           H
ATOM   4217 3HG2 VAL A 276      -3.744 -14.029  11.616  1.00 93.94           H
ATOM   4218  HN  VAL A 276      -5.183 -11.090  10.280  1.00 93.94           H
ATOM   4219  N   GLN A 277      -5.180  -9.173  12.920  1.00 90.61           N
ATOM   4220  CA  GLN A 277      -5.129  -8.008  13.786  1.00 90.61           C
ATOM   4221  C   GLN A 277      -6.507  -7.347  13.868  1.00 90.61           C
ATOM   4222  O   GLN A 277      -6.887  -6.823  14.914  1.00 90.61           O
ATOM   4223  HA  GLN A 277      -4.842  -8.387  14.766  1.00 90.61           H
ATOM   4224  CB  GLN A 277      -4.072  -7.012  13.304  1.00 90.61           C
ATOM   4225 1HB  GLN A 277      -4.192  -6.837  12.235  1.00 90.61           H
ATOM   4226 2HB  GLN A 277      -4.216  -6.054  13.803  1.00 90.61           H
ATOM   4227  CG  GLN A 277      -2.661  -7.533  13.585  1.00 90.61           C
ATOM   4228 1HG  GLN A 277      -2.558  -7.760  14.646  1.00 90.61           H
ATOM   4229 2HG  GLN A 277      -2.498  -8.464  13.042  1.00 90.61           H
ATOM   4230  CD  GLN A 277      -1.605  -6.505  13.174  1.00 90.61           C
ATOM   4231  OE1 GLN A 277      -1.839  -5.630  12.356  1.00 90.61           O
ATOM   4232  NE2 GLN A 277      -0.434  -6.658  13.785  1.00 90.61           N
ATOM   4233 1HE2 GLN A 277      -0.308  -7.397  14.447  1.00 90.61           H
ATOM   4234 2HE2 GLN A 277       0.321  -6.034  13.582  1.00 90.61           H
ATOM   4235  HN  GLN A 277      -4.595  -9.124  12.110  1.00 90.61           H
ATOM   4236  N   THR A 278      -7.217  -7.393  12.751  1.00 91.24           N
ATOM   4237  CA  THR A 278      -8.525  -6.765  12.669  1.00 91.24           C
ATOM   4238  C   THR A 278      -9.526  -7.498  13.564  1.00 91.24           C
ATOM   4239  O   THR A 278     -10.303  -6.868  14.279  1.00 91.24           O
ATOM   4240  HA  THR A 278      -8.442  -5.747  13.049  1.00 91.24           H
ATOM   4241  CB  THR A 278      -8.941  -6.728  11.197  1.00 91.24           C
ATOM   4242  HB  THR A 278      -9.081  -7.736  10.807  1.00 91.24           H
ATOM   4243  OG1 THR A 278      -7.918  -5.962  10.567  1.00 91.24           O
ATOM   4244  HG1 THR A 278      -7.237  -6.570  10.158  1.00 91.24           H
ATOM   4245  CG2 THR A 278     -10.214  -5.910  10.968  1.00 91.24           C
ATOM   4246 1HG2 THR A 278     -10.050  -4.884  11.297  1.00 91.24           H
ATOM   4247 2HG2 THR A 278     -11.034  -6.348  11.538  1.00 91.24           H
ATOM   4248 3HG2 THR A 278     -10.464  -5.917   9.907  1.00 91.24           H
ATOM   4249  HN  THR A 278      -6.914  -7.848  11.913  1.00 91.24           H
ATOM   4250  N   ILE A 279      -9.474  -8.821  13.496  1.00 91.69           N
ATOM   4251  CA  ILE A 279     -10.366  -9.646  14.292  1.00 91.69           C
ATOM   4252  C   ILE A 279     -10.038  -9.463  15.775  1.00 91.69           C
ATOM   4253  O   ILE A 279     -10.938  -9.334  16.603  1.00 91.69           O
ATOM   4254  HA  ILE A 279     -11.382  -9.292  14.117  1.00 91.69           H
ATOM   4255  CB  ILE A 279     -10.308 -11.102  13.825  1.00 91.69           C
ATOM   4256  HB  ILE A 279      -9.267 -11.423  13.837  1.00 91.69           H
ATOM   4257  CG1 ILE A 279     -10.806 -11.236  12.384  1.00 91.69           C
ATOM   4258 1HG1 ILE A 279     -11.888 -11.107  12.356  1.00 91.69           H
ATOM   4259 2HG1 ILE A 279     -10.374 -10.444  11.771  1.00 91.69           H
ATOM   4260  CG2 ILE A 279     -11.074 -12.017  14.783  1.00 91.69           C
ATOM   4261 1HG2 ILE A 279     -10.634 -11.951  15.777  1.00 91.69           H
ATOM   4262 2HG2 ILE A 279     -12.118 -11.705  14.826  1.00 91.69           H
ATOM   4263 3HG2 ILE A 279     -11.017 -13.045  14.427  1.00 91.69           H
ATOM   4264  CD1 ILE A 279     -10.434 -12.600  11.800  1.00 91.69           C
ATOM   4265 1HD1 ILE A 279      -9.350 -12.715  11.807  1.00 91.69           H
ATOM   4266 2HD1 ILE A 279     -10.888 -13.388  12.401  1.00 91.69           H
ATOM   4267 3HD1 ILE A 279     -10.800 -12.668  10.775  1.00 91.69           H
ATOM   4268  HN  ILE A 279      -8.839  -9.326  12.913  1.00 91.69           H
ATOM   4269  N   ASP A 280      -8.745  -9.457  16.065  1.00 90.88           N
ATOM   4270  CA  ASP A 280      -8.287  -9.338  17.439  1.00 90.88           C
ATOM   4271  C   ASP A 280      -8.703  -7.975  17.994  1.00 90.88           C
ATOM   4272  O   ASP A 280      -9.012  -7.851  19.179  1.00 90.88           O
ATOM   4273  HA  ASP A 280      -8.757 -10.166  17.970  1.00 90.88           H
ATOM   4274  CB  ASP A 280      -6.762  -9.437  17.522  1.00 90.88           C
ATOM   4275 1HB  ASP A 280      -6.426 -10.353  17.035  1.00 90.88           H
ATOM   4276 2HB  ASP A 280      -6.310  -8.605  16.982  1.00 90.88           H
ATOM   4277  CG  ASP A 280      -6.290  -9.424  18.977  1.00 90.88           C
ATOM   4278  OD1 ASP A 280      -6.837 -10.233  19.758  1.00 90.88           O
ATOM   4279  OD2 ASP A 280      -5.394  -8.606  19.276  1.00 90.88           O
ATOM   4280  HN  ASP A 280      -8.018  -9.532  15.382  1.00 90.88           H
ATOM   4281  N   ALA A 281      -8.698  -6.986  17.113  1.00 90.41           N
ATOM   4282  CA  ALA A 281      -9.074  -5.637  17.500  1.00 90.41           C
ATOM   4283  C   ALA A 281     -10.518  -5.640  18.005  1.00 90.41           C
ATOM   4284  O   ALA A 281     -10.890  -4.815  18.838  1.00 90.41           O
ATOM   4285  HA  ALA A 281      -8.415  -5.328  18.311  1.00 90.41           H
ATOM   4286  CB  ALA A 281      -8.874  -4.691  16.314  1.00 90.41           C
ATOM   4287 1HB  ALA A 281      -7.826  -4.703  16.012  1.00 90.41           H
ATOM   4288 2HB  ALA A 281      -9.496  -5.016  15.480  1.00 90.41           H
ATOM   4289 3HB  ALA A 281      -9.157  -3.679  16.604  1.00 90.41           H
ATOM   4290  HN  ALA A 281      -8.443  -7.094  16.152  1.00 90.41           H
ATOM   4291  N   TYR A 282     -11.293  -6.578  17.480  1.00 78.10           N
ATOM   4292  CA  TYR A 282     -12.696  -6.682  17.846  1.00 78.10           C
ATOM   4293  C   TYR A 282     -12.892  -7.685  18.985  1.00 78.10           C
ATOM   4294  O   TYR A 282     -13.579  -7.393  19.963  1.00 78.10           O
ATOM   4295  HA  TYR A 282     -13.031  -5.698  18.177  1.00 78.10           H
ATOM   4296  CB  TYR A 282     -13.420  -7.194  16.600  1.00 78.10           C
ATOM   4297 1HB  TYR A 282     -13.191  -6.535  15.763  1.00 78.10           H
ATOM   4298 2HB  TYR A 282     -13.032  -8.180  16.346  1.00 78.10           H
ATOM   4299  CG  TYR A 282     -14.940  -7.285  16.757  1.00 78.10           C
ATOM   4300  CD1 TYR A 282     -15.538  -8.509  16.977  1.00 78.10           C
ATOM   4301  HD1 TYR A 282     -14.928  -9.411  17.039  1.00 78.10           H
ATOM   4302  CD2 TYR A 282     -15.711  -6.144  16.679  1.00 78.10           C
ATOM   4303  HD2 TYR A 282     -15.238  -5.177  16.505  1.00 78.10           H
ATOM   4304  CE1 TYR A 282     -16.968  -8.595  17.125  1.00 78.10           C
ATOM   4305  HE1 TYR A 282     -17.453  -9.555  17.299  1.00 78.10           H
ATOM   4306  CE2 TYR A 282     -17.141  -6.230  16.827  1.00 78.10           C
ATOM   4307  HE2 TYR A 282     -17.762  -5.336  16.767  1.00 78.10           H
ATOM   4308  CZ  TYR A 282     -17.699  -7.451  17.043  1.00 78.10           C
ATOM   4309  OH  TYR A 282     -19.049  -7.533  17.182  1.00 78.10           O
ATOM   4310  HH  TYR A 282     -19.455  -6.621  17.121  1.00 78.10           H
ATOM   4311  HN  TYR A 282     -10.978  -7.257  16.817  1.00 78.10           H
ATOM   4312  N   ALA A 283     -12.277  -8.847  18.819  1.00 88.57           N
ATOM   4313  CA  ALA A 283     -12.588  -9.986  19.666  1.00 88.57           C
ATOM   4314  C   ALA A 283     -11.611 -10.024  20.842  1.00 88.57           C
ATOM   4315  O   ALA A 283     -11.896 -10.636  21.871  1.00 88.57           O
ATOM   4316  HA  ALA A 283     -13.600  -9.848  20.048  1.00 88.57           H
ATOM   4317  CB  ALA A 283     -12.547 -11.268  18.832  1.00 88.57           C
ATOM   4318 1HB  ALA A 283     -13.280 -11.202  18.027  1.00 88.57           H
ATOM   4319 2HB  ALA A 283     -11.551 -11.393  18.407  1.00 88.57           H
ATOM   4320 3HB  ALA A 283     -12.781 -12.122  19.467  1.00 88.57           H
ATOM   4321  HN  ALA A 283     -11.578  -9.016  18.124  1.00 88.57           H
ATOM   4322  N   MET A 284     -10.479  -9.363  20.652  1.00 81.67           N
ATOM   4323  CA  MET A 284      -9.450  -9.329  21.677  1.00 81.67           C
ATOM   4324  C   MET A 284      -9.166 -10.733  22.215  1.00 81.67           C
ATOM   4325  O   MET A 284      -9.073 -10.930  23.426  1.00 81.67           O
ATOM   4326  HA  MET A 284      -8.561  -8.934  21.187  1.00 81.67           H
ATOM   4327  CB  MET A 284      -9.903  -8.424  22.825  1.00 81.67           C
ATOM   4328 1HB  MET A 284     -10.784  -8.851  23.304  1.00 81.67           H
ATOM   4329 2HB  MET A 284      -9.121  -8.373  23.583  1.00 81.67           H
ATOM   4330  CG  MET A 284     -10.223  -7.016  22.319  1.00 81.67           C
ATOM   4331 1HG  MET A 284      -9.336  -6.572  21.868  1.00 81.67           H
ATOM   4332 2HG  MET A 284     -10.985  -7.064  21.542  1.00 81.67           H
ATOM   4333  SD  MET A 284     -10.794  -5.997  23.669  1.00 81.67           S
ATOM   4334  CE  MET A 284     -11.279  -4.534  22.770  1.00 81.67           C
ATOM   4335 1HE  MET A 284     -10.416  -4.128  22.243  1.00 81.67           H
ATOM   4336 2HE  MET A 284     -12.056  -4.791  22.050  1.00 81.67           H
ATOM   4337 3HE  MET A 284     -11.662  -3.789  23.467  1.00 81.67           H
ATOM   4338  HN  MET A 284     -10.260  -8.858  19.817  1.00 81.67           H
ATOM   4339  N   PHE A 285      -9.037 -11.672  21.290  1.00 84.35           N
ATOM   4340  CA  PHE A 285      -8.943 -13.075  21.655  1.00 84.35           C
ATOM   4341  C   PHE A 285      -7.496 -13.466  21.964  1.00 84.35           C
ATOM   4342  O   PHE A 285      -7.243 -14.530  22.526  1.00 84.35           O
ATOM   4343  HA  PHE A 285      -9.554 -13.219  22.546  1.00 84.35           H
ATOM   4344  CB  PHE A 285      -9.432 -13.884  20.452  1.00 84.35           C
ATOM   4345 1HB  PHE A 285      -9.551 -14.926  20.752  1.00 84.35           H
ATOM   4346 2HB  PHE A 285     -10.418 -13.523  20.160  1.00 84.35           H
ATOM   4347  CG  PHE A 285      -8.501 -13.820  19.240  1.00 84.35           C
ATOM   4348  CD1 PHE A 285      -8.679 -12.857  18.296  1.00 84.35           C
ATOM   4349  HD1 PHE A 285      -9.485 -12.131  18.404  1.00 84.35           H
ATOM   4350  CD2 PHE A 285      -7.496 -14.727  19.105  1.00 84.35           C
ATOM   4351  HD2 PHE A 285      -7.354 -15.498  19.862  1.00 84.35           H
ATOM   4352  CE1 PHE A 285      -7.815 -12.798  17.170  1.00 84.35           C
ATOM   4353  HE1 PHE A 285      -7.958 -12.026  16.414  1.00 84.35           H
ATOM   4354  CE2 PHE A 285      -6.632 -14.667  17.980  1.00 84.35           C
ATOM   4355  HE2 PHE A 285      -5.827 -15.393  17.872  1.00 84.35           H
ATOM   4356  CZ  PHE A 285      -6.810 -13.704  17.036  1.00 84.35           C
ATOM   4357  HZ  PHE A 285      -6.147 -13.659  16.172  1.00 84.35           H
ATOM   4358  HN  PHE A 285      -8.997 -11.487  20.308  1.00 84.35           H
ATOM   4359  N   ILE A 286      -6.585 -12.583  21.582  1.00 85.48           N
ATOM   4360  CA  ILE A 286      -5.172 -12.811  21.832  1.00 85.48           C
ATOM   4361  C   ILE A 286      -4.821 -12.317  23.236  1.00 85.48           C
ATOM   4362  O   ILE A 286      -4.664 -11.117  23.455  1.00 85.48           O
ATOM   4363  HA  ILE A 286      -5.002 -13.887  21.792  1.00 85.48           H
ATOM   4364  CB  ILE A 286      -4.323 -12.178  20.727  1.00 85.48           C
ATOM   4365  HB  ILE A 286      -4.522 -11.107  20.715  1.00 85.48           H
ATOM   4366  CG1 ILE A 286      -4.715 -12.725  19.353  1.00 85.48           C
ATOM   4367 1HG1 ILE A 286      -4.496 -13.792  19.307  1.00 85.48           H
ATOM   4368 2HG1 ILE A 286      -5.789 -12.614  19.206  1.00 85.48           H
ATOM   4369  CG2 ILE A 286      -2.831 -12.358  21.011  1.00 85.48           C
ATOM   4370 1HG2 ILE A 286      -2.581 -11.881  21.959  1.00 85.48           H
ATOM   4371 2HG2 ILE A 286      -2.596 -13.421  21.066  1.00 85.48           H
ATOM   4372 3HG2 ILE A 286      -2.251 -11.899  20.211  1.00 85.48           H
ATOM   4373  CD1 ILE A 286      -3.963 -11.996  18.238  1.00 85.48           C
ATOM   4374 1HD1 ILE A 286      -4.203 -10.934  18.272  1.00 85.48           H
ATOM   4375 2HD1 ILE A 286      -2.890 -12.131  18.375  1.00 85.48           H
ATOM   4376 3HD1 ILE A 286      -4.260 -12.405  17.272  1.00 85.48           H
ATOM   4377  HN  ILE A 286      -6.798 -11.727  21.110  1.00 85.48           H
ATOM   4378  N   SER A 287      -4.707 -13.268  24.152  1.00 83.77           N
ATOM   4379  CA  SER A 287      -4.377 -12.944  25.530  1.00 83.77           C
ATOM   4380  C   SER A 287      -2.951 -13.398  25.846  1.00 83.77           C
ATOM   4381  O   SER A 287      -2.380 -13.001  26.861  1.00 83.77           O
ATOM   4382  HA  SER A 287      -4.457 -11.859  25.599  1.00 83.77           H
ATOM   4383  CB  SER A 287      -5.368 -13.591  26.500  1.00 83.77           C
ATOM   4384 1HB  SER A 287      -5.081 -13.350  27.524  1.00 83.77           H
ATOM   4385 2HB  SER A 287      -6.360 -13.170  26.339  1.00 83.77           H
ATOM   4386  OG  SER A 287      -5.422 -15.006  26.344  1.00 83.77           O
ATOM   4387  HG  SER A 287      -6.103 -15.393  26.965  1.00 83.77           H
ATOM   4388  HN  SER A 287      -4.837 -14.242  23.966  1.00 83.77           H
ATOM   4389  N   ASN A 288      -2.416 -14.224  24.959  1.00 85.29           N
ATOM   4390  CA  ASN A 288      -1.103 -14.808  25.177  1.00 85.29           C
ATOM   4391  C   ASN A 288      -0.035 -13.890  24.580  1.00 85.29           C
ATOM   4392  O   ASN A 288      -0.065 -13.590  23.388  1.00 85.29           O
ATOM   4393  HA  ASN A 288      -1.010 -14.909  26.258  1.00 85.29           H
ATOM   4394  CB  ASN A 288      -0.988 -16.173  24.494  1.00 85.29           C
ATOM   4395 1HB  ASN A 288      -1.840 -16.795  24.770  1.00 85.29           H
ATOM   4396 2HB  ASN A 288      -1.024 -16.046  23.412  1.00 85.29           H
ATOM   4397  CG  ASN A 288       0.312 -16.875  24.889  1.00 85.29           C
ATOM   4398  OD1 ASN A 288       1.366 -16.270  24.998  1.00 85.29           O
ATOM   4399  ND2 ASN A 288       0.180 -18.183  25.095  1.00 85.29           N
ATOM   4400 1HD2 ASN A 288      -0.714 -18.618  24.988  1.00 85.29           H
ATOM   4401 2HD2 ASN A 288       0.975 -18.730  25.357  1.00 85.29           H
ATOM   4402  HN  ASN A 288      -2.862 -14.494  24.106  1.00 85.29           H
ATOM   4403  N   CYS A 289       0.883 -13.469  25.437  1.00 89.98           N
ATOM   4404  CA  CYS A 289       1.897 -12.508  25.036  1.00 89.98           C
ATOM   4405  C   CYS A 289       2.774 -13.155  23.962  1.00 89.98           C
ATOM   4406  O   CYS A 289       3.175 -12.498  23.003  1.00 89.98           O
ATOM   4407  HA  CYS A 289       1.368 -11.644  24.634  1.00 89.98           H
ATOM   4408  CB  CYS A 289       2.721 -12.023  26.230  1.00 89.98           C
ATOM   4409 1HB  CYS A 289       2.062 -11.608  26.992  1.00 89.98           H
ATOM   4410 2HB  CYS A 289       3.246 -12.863  26.685  1.00 89.98           H
ATOM   4411  SG  CYS A 289       3.924 -10.755  25.687  1.00 89.98           S
ATOM   4412  HN  CYS A 289       0.942 -13.772  26.388  1.00 89.98           H
ATOM   4413  N   ALA A 290       3.046 -14.437  24.159  1.00 92.33           N
ATOM   4414  CA  ALA A 290       3.931 -15.161  23.263  1.00 92.33           C
ATOM   4415  C   ALA A 290       3.341 -15.149  21.851  1.00 92.33           C
ATOM   4416  O   ALA A 290       4.063 -14.956  20.874  1.00 92.33           O
ATOM   4417  HA  ALA A 290       4.889 -14.641  23.251  1.00 92.33           H
ATOM   4418  CB  ALA A 290       4.147 -16.580  23.793  1.00 92.33           C
ATOM   4419 1HB  ALA A 290       4.595 -16.532  24.785  1.00 92.33           H
ATOM   4420 2HB  ALA A 290       3.189 -17.095  23.851  1.00 92.33           H
ATOM   4421 3HB  ALA A 290       4.811 -17.122  23.120  1.00 92.33           H
ATOM   4422  HN  ALA A 290       2.674 -14.978  24.914  1.00 92.33           H
ATOM   4423  N   VAL A 291       2.034 -15.359  21.789  1.00 92.58           N
ATOM   4424  CA  VAL A 291       1.338 -15.372  20.514  1.00 92.58           C
ATOM   4425  C   VAL A 291       1.386 -13.972  19.897  1.00 92.58           C
ATOM   4426  O   VAL A 291       1.629 -13.825  18.701  1.00 92.58           O
ATOM   4427  HA  VAL A 291       1.867 -16.062  19.857  1.00 92.58           H
ATOM   4428  CB  VAL A 291      -0.088 -15.894  20.701  1.00 92.58           C
ATOM   4429  HB  VAL A 291      -0.588 -15.251  21.426  1.00 92.58           H
ATOM   4430  CG1 VAL A 291      -0.874 -15.825  19.390  1.00 92.58           C
ATOM   4431 1HG1 VAL A 291      -0.923 -14.791  19.050  1.00 92.58           H
ATOM   4432 2HG1 VAL A 291      -0.375 -16.433  18.636  1.00 92.58           H
ATOM   4433 3HG1 VAL A 291      -1.884 -16.202  19.552  1.00 92.58           H
ATOM   4434  CG2 VAL A 291      -0.081 -17.318  21.262  1.00 92.58           C
ATOM   4435 1HG2 VAL A 291       0.445 -17.977  20.572  1.00 92.58           H
ATOM   4436 2HG2 VAL A 291       0.424 -17.325  22.228  1.00 92.58           H
ATOM   4437 3HG2 VAL A 291      -1.107 -17.664  21.386  1.00 92.58           H
ATOM   4438  HN  VAL A 291       1.455 -15.517  22.589  1.00 92.58           H
ATOM   4439  N   SER A 292       1.149 -12.980  20.742  1.00 92.85           N
ATOM   4440  CA  SER A 292       1.128 -11.599  20.289  1.00 92.85           C
ATOM   4441  C   SER A 292       2.493 -11.218  19.712  1.00 92.85           C
ATOM   4442  O   SER A 292       2.571 -10.557  18.677  1.00 92.85           O
ATOM   4443  HA  SER A 292       0.362 -11.562  19.515  1.00 92.85           H
ATOM   4444  CB  SER A 292       0.749 -10.651  21.428  1.00 92.85           C
ATOM   4445 1HB  SER A 292      -0.172 -10.997  21.896  1.00 92.85           H
ATOM   4446 2HB  SER A 292       1.524 -10.676  22.194  1.00 92.85           H
ATOM   4447  OG  SER A 292       0.575  -9.312  20.972  1.00 92.85           O
ATOM   4448  HG  SER A 292      -0.249  -9.246  20.410  1.00 92.85           H
ATOM   4449  HN  SER A 292       0.974 -13.106  21.719  1.00 92.85           H
ATOM   4450  N   THR A 293       3.535 -11.649  20.407  1.00 89.48           N
ATOM   4451  CA  THR A 293       4.892 -11.329  19.999  1.00 89.48           C
ATOM   4452  C   THR A 293       5.177 -11.893  18.605  1.00 89.48           C
ATOM   4453  O   THR A 293       5.715 -11.195  17.747  1.00 89.48           O
ATOM   4454  HA  THR A 293       4.983 -10.245  19.929  1.00 89.48           H
ATOM   4455  CB  THR A 293       5.846 -11.854  21.073  1.00 89.48           C
ATOM   4456  HB  THR A 293       5.741 -12.932  21.194  1.00 89.48           H
ATOM   4457  OG1 THR A 293       5.536 -11.073  22.224  1.00 89.48           O
ATOM   4458  HG1 THR A 293       4.818 -11.520  22.757  1.00 89.48           H
ATOM   4459  CG2 THR A 293       7.308 -11.514  20.775  1.00 89.48           C
ATOM   4460 1HG2 THR A 293       7.426 -10.432  20.721  1.00 89.48           H
ATOM   4461 2HG2 THR A 293       7.597 -11.959  19.823  1.00 89.48           H
ATOM   4462 3HG2 THR A 293       7.942 -11.910  21.568  1.00 89.48           H
ATOM   4463  HN  THR A 293       3.464 -12.207  21.234  1.00 89.48           H
ATOM   4464  N   ASN A 294       4.802 -13.151  18.423  1.00 91.41           N
ATOM   4465  CA  ASN A 294       5.072 -13.838  17.172  1.00 91.41           C
ATOM   4466  C   ASN A 294       4.298 -13.156  16.042  1.00 91.41           C
ATOM   4467  O   ASN A 294       4.801 -13.032  14.927  1.00 91.41           O
ATOM   4468  HA  ASN A 294       6.152 -13.772  17.036  1.00 91.41           H
ATOM   4469  CB  ASN A 294       4.623 -15.299  17.238  1.00 91.41           C
ATOM   4470 1HB  ASN A 294       3.620 -15.356  17.659  1.00 91.41           H
ATOM   4471 2HB  ASN A 294       4.570 -15.713  16.231  1.00 91.41           H
ATOM   4472  CG  ASN A 294       5.587 -16.131  18.087  1.00 91.41           C
ATOM   4473  OD1 ASN A 294       6.726 -15.763  18.320  1.00 91.41           O
ATOM   4474  ND2 ASN A 294       5.067 -17.270  18.536  1.00 91.41           N
ATOM   4475 1HD2 ASN A 294       4.124 -17.513  18.309  1.00 91.41           H
ATOM   4476 2HD2 ASN A 294       5.619 -17.884  19.101  1.00 91.41           H
ATOM   4477  HN  ASN A 294       4.323 -13.697  19.110  1.00 91.41           H
ATOM   4478  N   ILE A 295       3.086 -12.732  16.371  1.00 91.89           N
ATOM   4479  CA  ILE A 295       2.233 -12.077  15.394  1.00 91.89           C
ATOM   4480  C   ILE A 295       2.889 -10.770  14.945  1.00 91.89           C
ATOM   4481  O   ILE A 295       2.883 -10.444  13.759  1.00 91.89           O
ATOM   4482  HA  ILE A 295       2.155 -12.739  14.532  1.00 91.89           H
ATOM   4483  CB  ILE A 295       0.820 -11.896  15.954  1.00 91.89           C
ATOM   4484  HB  ILE A 295       0.903 -11.530  16.977  1.00 91.89           H
ATOM   4485  CG1 ILE A 295       0.077 -13.232  16.010  1.00 91.89           C
ATOM   4486 1HG1 ILE A 295      -0.137 -13.576  14.998  1.00 91.89           H
ATOM   4487 2HG1 ILE A 295       0.712 -13.986  16.476  1.00 91.89           H
ATOM   4488  CG2 ILE A 295       0.046 -10.842  15.158  1.00 91.89           C
ATOM   4489 1HG2 ILE A 295       0.570  -9.888  15.215  1.00 91.89           H
ATOM   4490 2HG2 ILE A 295      -0.028 -11.156  14.117  1.00 91.89           H
ATOM   4491 3HG2 ILE A 295      -0.954 -10.733  15.577  1.00 91.89           H
ATOM   4492  CD1 ILE A 295      -1.229 -13.100  16.796  1.00 91.89           C
ATOM   4493 1HD1 ILE A 295      -1.009 -12.779  17.815  1.00 91.89           H
ATOM   4494 2HD1 ILE A 295      -1.871 -12.363  16.314  1.00 91.89           H
ATOM   4495 3HD1 ILE A 295      -1.737 -14.064  16.821  1.00 91.89           H
ATOM   4496  HN  ILE A 295       2.688 -12.829  17.283  1.00 91.89           H
ATOM   4497  N   ASP A 296       3.438 -10.056  15.917  1.00 92.79           N
ATOM   4498  CA  ASP A 296       4.035  -8.759  15.647  1.00 92.79           C
ATOM   4499  C   ASP A 296       5.255  -8.942  14.743  1.00 92.79           C
ATOM   4500  O   ASP A 296       5.492  -8.137  13.843  1.00 92.79           O
ATOM   4501  HA  ASP A 296       3.247  -8.175  15.171  1.00 92.79           H
ATOM   4502  CB  ASP A 296       4.501  -8.088  16.940  1.00 92.79           C
ATOM   4503 1HB  ASP A 296       5.054  -8.804  17.547  1.00 92.79           H
ATOM   4504 2HB  ASP A 296       5.186  -7.273  16.705  1.00 92.79           H
ATOM   4505  CG  ASP A 296       3.312  -7.547  17.737  1.00 92.79           C
ATOM   4506  OD1 ASP A 296       2.225  -7.438  17.130  1.00 92.79           O
ATOM   4507  OD2 ASP A 296       3.517  -7.256  18.935  1.00 92.79           O
ATOM   4508  HN  ASP A 296       3.479 -10.350  16.872  1.00 92.79           H
ATOM   4509  N   ILE A 297       5.998 -10.006  15.013  1.00 92.10           N
ATOM   4510  CA  ILE A 297       7.169 -10.323  14.214  1.00 92.10           C
ATOM   4511  C   ILE A 297       6.731 -10.663  12.788  1.00 92.10           C
ATOM   4512  O   ILE A 297       7.323 -10.183  11.822  1.00 92.10           O
ATOM   4513  HA  ILE A 297       7.793  -9.430  14.180  1.00 92.10           H
ATOM   4514  CB  ILE A 297       7.992 -11.425  14.884  1.00 92.10           C
ATOM   4515  HB  ILE A 297       7.318 -12.237  15.156  1.00 92.10           H
ATOM   4516  CG1 ILE A 297       8.636 -10.920  16.176  1.00 92.10           C
ATOM   4517 1HG1 ILE A 297       9.396 -10.174  15.941  1.00 92.10           H
ATOM   4518 2HG1 ILE A 297       7.884 -10.426  16.792  1.00 92.10           H
ATOM   4519  CG2 ILE A 297       9.027 -12.002  13.916  1.00 92.10           C
ATOM   4520 1HG2 ILE A 297       8.518 -12.424  13.049  1.00 92.10           H
ATOM   4521 2HG2 ILE A 297       9.702 -11.210  13.591  1.00 92.10           H
ATOM   4522 3HG2 ILE A 297       9.598 -12.784  14.417  1.00 92.10           H
ATOM   4523  CD1 ILE A 297       9.269 -12.071  16.960  1.00 92.10           C
ATOM   4524 1HD1 ILE A 297       8.502 -12.803  17.214  1.00 92.10           H
ATOM   4525 2HD1 ILE A 297      10.037 -12.547  16.350  1.00 92.10           H
ATOM   4526 3HD1 ILE A 297       9.719 -11.684  17.874  1.00 92.10           H
ATOM   4527  HN  ILE A 297       5.811 -10.643  15.761  1.00 92.10           H
ATOM   4528  N   CYS A 298       5.699 -11.489  12.701  1.00 94.02           N
ATOM   4529  CA  CYS A 298       5.170 -11.892  11.409  1.00 94.02           C
ATOM   4530  C   CYS A 298       4.742 -10.634  10.651  1.00 94.02           C
ATOM   4531  O   CYS A 298       4.956 -10.529   9.445  1.00 94.02           O
ATOM   4532  HA  CYS A 298       5.978 -12.403  10.886  1.00 94.02           H
ATOM   4533  CB  CYS A 298       4.019 -12.889  11.556  1.00 94.02           C
ATOM   4534 1HB  CYS A 298       3.319 -12.541  12.316  1.00 94.02           H
ATOM   4535 2HB  CYS A 298       3.464 -12.957  10.620  1.00 94.02           H
ATOM   4536  SG  CYS A 298       4.672 -14.536  12.015  1.00 94.02           S
ATOM   4537  HG  CYS A 298       4.876 -14.251  13.298  1.00 94.02           H
ATOM   4538  HN  CYS A 298       5.227 -11.879  13.491  1.00 94.02           H
ATOM   4539  N   PHE A 299       4.144  -9.711  11.391  1.00 93.74           N
ATOM   4540  CA  PHE A 299       3.674  -8.469  10.801  1.00 93.74           C
ATOM   4541  C   PHE A 299       4.831  -7.688  10.173  1.00 93.74           C
ATOM   4542  O   PHE A 299       4.715  -7.195   9.052  1.00 93.74           O
ATOM   4543  HA  PHE A 299       2.953  -8.731  10.027  1.00 93.74           H
ATOM   4544  CB  PHE A 299       3.068  -7.637  11.934  1.00 93.74           C
ATOM   4545 1HB  PHE A 299       2.265  -8.208  12.400  1.00 93.74           H
ATOM   4546 2HB  PHE A 299       3.828  -7.474  12.698  1.00 93.74           H
ATOM   4547  CG  PHE A 299       2.517  -6.282  11.485  1.00 93.74           C
ATOM   4548  CD1 PHE A 299       3.263  -5.157  11.651  1.00 93.74           C
ATOM   4549  HD1 PHE A 299       4.252  -5.220  12.103  1.00 93.74           H
ATOM   4550  CD2 PHE A 299       1.283  -6.203  10.921  1.00 93.74           C
ATOM   4551  HD2 PHE A 299       0.685  -7.105  10.788  1.00 93.74           H
ATOM   4552  CE1 PHE A 299       2.752  -3.899  11.234  1.00 93.74           C
ATOM   4553  HE1 PHE A 299       3.349  -2.997  11.367  1.00 93.74           H
ATOM   4554  CE2 PHE A 299       0.771  -4.946  10.504  1.00 93.74           C
ATOM   4555  HE2 PHE A 299      -0.218  -4.882  10.052  1.00 93.74           H
ATOM   4556  CZ  PHE A 299       1.517  -3.820  10.670  1.00 93.74           C
ATOM   4557  HZ  PHE A 299       1.124  -2.855  10.350  1.00 93.74           H
ATOM   4558  HN  PHE A 299       3.981  -9.801  12.373  1.00 93.74           H
ATOM   4559  N   GLN A 300       5.919  -7.598  10.924  1.00 90.06           N
ATOM   4560  CA  GLN A 300       7.080  -6.850  10.473  1.00 90.06           C
ATOM   4561  C   GLN A 300       7.582  -7.403   9.138  1.00 90.06           C
ATOM   4562  O   GLN A 300       7.843  -6.643   8.206  1.00 90.06           O
ATOM   4563  HA  GLN A 300       6.731  -5.825  10.342  1.00 90.06           H
ATOM   4564  CB  GLN A 300       8.189  -6.870  11.527  1.00 90.06           C
ATOM   4565 1HB  GLN A 300       8.366  -7.895  11.854  1.00 90.06           H
ATOM   4566 2HB  GLN A 300       9.119  -6.510  11.088  1.00 90.06           H
ATOM   4567  CG  GLN A 300       7.817  -6.003  12.731  1.00 90.06           C
ATOM   4568 1HG  GLN A 300       7.601  -4.987  12.400  1.00 90.06           H
ATOM   4569 2HG  GLN A 300       6.908  -6.387  13.194  1.00 90.06           H
ATOM   4570  CD  GLN A 300       8.949  -5.980  13.761  1.00 90.06           C
ATOM   4571  OE1 GLN A 300      10.111  -5.794  13.440  1.00 90.06           O
ATOM   4572  NE2 GLN A 300       8.545  -6.179  15.012  1.00 90.06           N
ATOM   4573 1HE2 GLN A 300       7.576  -6.325  15.208  1.00 90.06           H
ATOM   4574 2HE2 GLN A 300       9.212  -6.182  15.758  1.00 90.06           H
ATOM   4575  HN  GLN A 300       6.014  -8.025  11.823  1.00 90.06           H
ATOM   4576  N   VAL A 301       7.702  -8.721   9.087  1.00 94.70           N
ATOM   4577  CA  VAL A 301       8.281  -9.376   7.927  1.00 94.70           C
ATOM   4578  C   VAL A 301       7.374  -9.153   6.715  1.00 94.70           C
ATOM   4579  O   VAL A 301       7.835  -8.719   5.661  1.00 94.70           O
ATOM   4580  HA  VAL A 301       9.246  -8.908   7.732  1.00 94.70           H
ATOM   4581  CB  VAL A 301       8.524 -10.856   8.228  1.00 94.70           C
ATOM   4582  HB  VAL A 301       7.572 -11.299   8.519  1.00 94.70           H
ATOM   4583  CG1 VAL A 301       9.025 -11.593   6.984  1.00 94.70           C
ATOM   4584 1HG1 VAL A 301       8.281 -11.515   6.191  1.00 94.70           H
ATOM   4585 2HG1 VAL A 301       9.961 -11.147   6.649  1.00 94.70           H
ATOM   4586 3HG1 VAL A 301       9.190 -12.643   7.226  1.00 94.70           H
ATOM   4587  CG2 VAL A 301       9.498 -11.025   9.395  1.00 94.70           C
ATOM   4588 1HG2 VAL A 301      10.451 -10.559   9.144  1.00 94.70           H
ATOM   4589 2HG2 VAL A 301       9.085 -10.551  10.285  1.00 94.70           H
ATOM   4590 3HG2 VAL A 301       9.653 -12.087   9.588  1.00 94.70           H
ATOM   4591  HN  VAL A 301       7.413  -9.337   9.820  1.00 94.70           H
ATOM   4592  N   THR A 302       6.099  -9.461   6.906  1.00 93.70           N
ATOM   4593  CA  THR A 302       5.156  -9.461   5.801  1.00 93.70           C
ATOM   4594  C   THR A 302       4.942  -8.038   5.281  1.00 93.70           C
ATOM   4595  O   THR A 302       4.751  -7.833   4.084  1.00 93.70           O
ATOM   4596  HA  THR A 302       5.585 -10.040   4.983  1.00 93.70           H
ATOM   4597  CB  THR A 302       3.867 -10.133   6.280  1.00 93.70           C
ATOM   4598  HB  THR A 302       3.112 -10.131   5.494  1.00 93.70           H
ATOM   4599  OG1 THR A 302       3.523  -9.419   7.465  1.00 93.70           O
ATOM   4600  HG1 THR A 302       3.804  -9.939   8.271  1.00 93.70           H
ATOM   4601  CG2 THR A 302       4.098 -11.566   6.763  1.00 93.70           C
ATOM   4602 1HG2 THR A 302       4.802 -11.561   7.594  1.00 93.70           H
ATOM   4603 2HG2 THR A 302       4.504 -12.163   5.946  1.00 93.70           H
ATOM   4604 3HG2 THR A 302       3.151 -11.996   7.091  1.00 93.70           H
ATOM   4605  HN  THR A 302       5.710  -9.706   7.794  1.00 93.70           H
ATOM   4606  N   GLN A 303       4.982  -7.092   6.208  1.00 90.69           N
ATOM   4607  CA  GLN A 303       4.834  -5.691   5.853  1.00 90.69           C
ATOM   4608  C   GLN A 303       5.993  -5.244   4.960  1.00 90.69           C
ATOM   4609  O   GLN A 303       5.788  -4.522   3.985  1.00 90.69           O
ATOM   4610  HA  GLN A 303       3.896  -5.629   5.301  1.00 90.69           H
ATOM   4611  CB  GLN A 303       4.737  -4.816   7.104  1.00 90.69           C
ATOM   4612 1HB  GLN A 303       3.862  -5.105   7.688  1.00 90.69           H
ATOM   4613 2HB  GLN A 303       5.610  -4.980   7.736  1.00 90.69           H
ATOM   4614  CG  GLN A 303       4.641  -3.335   6.732  1.00 90.69           C
ATOM   4615 1HG  GLN A 303       5.596  -2.994   6.332  1.00 90.69           H
ATOM   4616 2HG  GLN A 303       3.900  -3.202   5.943  1.00 90.69           H
ATOM   4617  CD  GLN A 303       4.258  -2.487   7.947  1.00 90.69           C
ATOM   4618  OE1 GLN A 303       5.063  -2.210   8.821  1.00 90.69           O
ATOM   4619  NE2 GLN A 303       2.988  -2.093   7.953  1.00 90.69           N
ATOM   4620 1HE2 GLN A 303       2.379  -2.355   7.204  1.00 90.69           H
ATOM   4621 2HE2 GLN A 303       2.642  -1.534   8.706  1.00 90.69           H
ATOM   4622  HN  GLN A 303       5.112  -7.269   7.183  1.00 90.69           H
ATOM   4623  N   THR A 304       7.186  -5.691   5.325  1.00 92.07           N
ATOM   4624  CA  THR A 304       8.383  -5.309   4.596  1.00 92.07           C
ATOM   4625  C   THR A 304       8.318  -5.824   3.157  1.00 92.07           C
ATOM   4626  O   THR A 304       8.642  -5.098   2.218  1.00 92.07           O
ATOM   4627  HA  THR A 304       8.422  -4.221   4.545  1.00 92.07           H
ATOM   4628  CB  THR A 304       9.595  -5.827   5.373  1.00 92.07           C
ATOM   4629  HB  THR A 304       9.611  -6.917   5.387  1.00 92.07           H
ATOM   4630  OG1 THR A 304       9.486  -5.197   6.646  1.00 92.07           O
ATOM   4631  HG1 THR A 304       9.085  -5.830   7.308  1.00 92.07           H
ATOM   4632  CG2 THR A 304      10.918  -5.305   4.810  1.00 92.07           C
ATOM   4633 1HG2 THR A 304      10.929  -4.216   4.859  1.00 92.07           H
ATOM   4634 2HG2 THR A 304      11.023  -5.624   3.773  1.00 92.07           H
ATOM   4635 3HG2 THR A 304      11.746  -5.703   5.398  1.00 92.07           H
ATOM   4636  HN  THR A 304       7.340  -6.302   6.101  1.00 92.07           H
ATOM   4637  N   ILE A 305       7.899  -7.075   3.028  1.00 92.43           N
ATOM   4638  CA  ILE A 305       7.756  -7.685   1.717  1.00 92.43           C
ATOM   4639  C   ILE A 305       6.805  -6.841   0.867  1.00 92.43           C
ATOM   4640  O   ILE A 305       7.031  -6.659  -0.329  1.00 92.43           O
ATOM   4641  HA  ILE A 305       8.739  -7.679   1.246  1.00 92.43           H
ATOM   4642  CB  ILE A 305       7.328  -9.148   1.851  1.00 92.43           C
ATOM   4643  HB  ILE A 305       6.456  -9.190   2.504  1.00 92.43           H
ATOM   4644  CG1 ILE A 305       8.427  -9.983   2.510  1.00 92.43           C
ATOM   4645 1HG1 ILE A 305       9.241 -10.142   1.803  1.00 92.43           H
ATOM   4646 2HG1 ILE A 305       8.843  -9.439   3.358  1.00 92.43           H
ATOM   4647  CG2 ILE A 305       6.906  -9.721   0.497  1.00 92.43           C
ATOM   4648 1HG2 ILE A 305       6.068  -9.146   0.104  1.00 92.43           H
ATOM   4649 2HG2 ILE A 305       7.743  -9.665  -0.199  1.00 92.43           H
ATOM   4650 3HG2 ILE A 305       6.606 -10.762   0.620  1.00 92.43           H
ATOM   4651  CD1 ILE A 305       7.882 -11.333   2.980  1.00 92.43           C
ATOM   4652 1HD1 ILE A 305       7.085 -11.170   3.706  1.00 92.43           H
ATOM   4653 2HD1 ILE A 305       7.489 -11.884   2.126  1.00 92.43           H
ATOM   4654 3HD1 ILE A 305       8.684 -11.907   3.445  1.00 92.43           H
ATOM   4655  HN  ILE A 305       7.658  -7.666   3.798  1.00 92.43           H
ATOM   4656  N   ALA A 306       5.762  -6.347   1.517  1.00 92.80           N
ATOM   4657  CA  ALA A 306       4.749  -5.568   0.824  1.00 92.80           C
ATOM   4658  C   ALA A 306       5.379  -4.280   0.291  1.00 92.80           C
ATOM   4659  O   ALA A 306       5.043  -3.827  -0.802  1.00 92.80           O
ATOM   4660  HA  ALA A 306       4.390  -6.162  -0.016  1.00 92.80           H
ATOM   4661  CB  ALA A 306       3.578  -5.296   1.771  1.00 92.80           C
ATOM   4662 1HB  ALA A 306       3.148  -6.242   2.098  1.00 92.80           H
ATOM   4663 2HB  ALA A 306       3.934  -4.740   2.638  1.00 92.80           H
ATOM   4664 3HB  ALA A 306       2.819  -4.712   1.251  1.00 92.80           H
ATOM   4665  HN  ALA A 306       5.603  -6.472   2.496  1.00 92.80           H
ATOM   4666  N   PHE A 307       6.281  -3.726   1.088  1.00 91.04           N
ATOM   4667  CA  PHE A 307       6.900  -2.456   0.749  1.00 91.04           C
ATOM   4668  C   PHE A 307       7.854  -2.609  -0.437  1.00 91.04           C
ATOM   4669  O   PHE A 307       8.016  -1.685  -1.232  1.00 91.04           O
ATOM   4670  HA  PHE A 307       6.098  -1.767   0.481  1.00 91.04           H
ATOM   4671  CB  PHE A 307       7.697  -2.005   1.975  1.00 91.04           C
ATOM   4672 1HB  PHE A 307       8.331  -2.828   2.305  1.00 91.04           H
ATOM   4673 2HB  PHE A 307       8.359  -1.189   1.685  1.00 91.04           H
ATOM   4674  CG  PHE A 307       6.829  -1.547   3.148  1.00 91.04           C
ATOM   4675  CD1 PHE A 307       5.476  -1.493   3.013  1.00 91.04           C
ATOM   4676  HD1 PHE A 307       5.011  -1.776   2.068  1.00 91.04           H
ATOM   4677  CD2 PHE A 307       7.409  -1.193   4.326  1.00 91.04           C
ATOM   4678  HD2 PHE A 307       8.492  -1.237   4.435  1.00 91.04           H
ATOM   4679  CE1 PHE A 307       4.670  -1.067   4.102  1.00 91.04           C
ATOM   4680  HE1 PHE A 307       3.587  -1.024   3.993  1.00 91.04           H
ATOM   4681  CE2 PHE A 307       6.603  -0.768   5.415  1.00 91.04           C
ATOM   4682  HE2 PHE A 307       7.068  -0.484   6.359  1.00 91.04           H
ATOM   4683  CZ  PHE A 307       5.251  -0.714   5.280  1.00 91.04           C
ATOM   4684  HZ  PHE A 307       4.632  -0.387   6.116  1.00 91.04           H
ATOM   4685  HN  PHE A 307       6.590  -4.130   1.949  1.00 91.04           H
ATOM   4686  N   PHE A 308       8.461  -3.784  -0.518  1.00 87.24           N
ATOM   4687  CA  PHE A 308       9.388  -4.074  -1.599  1.00 87.24           C
ATOM   4688  C   PHE A 308       8.695  -3.969  -2.959  1.00 87.24           C
ATOM   4689  O   PHE A 308       9.346  -3.734  -3.976  1.00 87.24           O
ATOM   4690  HA  PHE A 308      10.190  -3.338  -1.545  1.00 87.24           H
ATOM   4691  CB  PHE A 308       9.875  -5.511  -1.398  1.00 87.24           C
ATOM   4692 1HB  PHE A 308       9.099  -6.078  -0.883  1.00 87.24           H
ATOM   4693 2HB  PHE A 308      10.016  -5.976  -2.373  1.00 87.24           H
ATOM   4694  CG  PHE A 308      11.178  -5.620  -0.604  1.00 87.24           C
ATOM   4695  CD1 PHE A 308      12.358  -5.272  -1.182  1.00 87.24           C
ATOM   4696  HD1 PHE A 308      12.376  -4.915  -2.212  1.00 87.24           H
ATOM   4697  CD2 PHE A 308      11.156  -6.066   0.681  1.00 87.24           C
ATOM   4698  HD2 PHE A 308      10.210  -6.346   1.145  1.00 87.24           H
ATOM   4699  CE1 PHE A 308      13.568  -5.374  -0.445  1.00 87.24           C
ATOM   4700  HE1 PHE A 308      14.514  -5.095  -0.909  1.00 87.24           H
ATOM   4701  CE2 PHE A 308      12.365  -6.168   1.418  1.00 87.24           C
ATOM   4702  HE2 PHE A 308      12.348  -6.526   2.448  1.00 87.24           H
ATOM   4703  CZ  PHE A 308      13.546  -5.820   0.839  1.00 87.24           C
ATOM   4704  HZ  PHE A 308      14.474  -5.898   1.405  1.00 87.24           H
ATOM   4705  HN  PHE A 308       8.329  -4.529   0.136  1.00 87.24           H
ATOM   4706  N   HIS A 309       7.382  -4.149  -2.933  1.00 81.04           N
ATOM   4707  CA  HIS A 309       6.597  -4.104  -4.155  1.00 81.04           C
ATOM   4708  C   HIS A 309       6.758  -2.735  -4.818  1.00 81.04           C
ATOM   4709  O   HIS A 309       6.792  -2.635  -6.044  1.00 81.04           O
ATOM   4710  HA  HIS A 309       7.003  -4.869  -4.817  1.00 81.04           H
ATOM   4711  CB  HIS A 309       5.135  -4.458  -3.875  1.00 81.04           C
ATOM   4712 1HB  HIS A 309       5.085  -5.482  -3.502  1.00 81.04           H
ATOM   4713 2HB  HIS A 309       4.761  -3.812  -3.081  1.00 81.04           H
ATOM   4714  CG  HIS A 309       4.230  -4.331  -5.077  1.00 81.04           C
ATOM   4715  ND1 HIS A 309       3.453  -3.210  -5.315  1.00 81.04           N
ATOM   4716  HD1 HIS A 309       3.409  -2.396  -4.737  1.00 81.04           H
ATOM   4717  CD2 HIS A 309       3.988  -5.193  -6.106  1.00 81.04           C
ATOM   4718  HD2 HIS A 309       4.439  -6.177  -6.232  1.00 81.04           H
ATOM   4719  CE1 HIS A 309       2.777  -3.401  -6.438  1.00 81.04           C
ATOM   4720  HE1 HIS A 309       2.078  -2.699  -6.892  1.00 81.04           H
ATOM   4721  NE2 HIS A 309       3.110  -4.630  -6.927  1.00 81.04           N
ATOM   4722  HN  HIS A 309       6.858  -4.323  -2.100  1.00 81.04           H
ATOM   4723  N   SER A 310       6.852  -1.714  -3.979  1.00 84.69           N
ATOM   4724  CA  SER A 310       6.857  -0.344  -4.465  1.00 84.69           C
ATOM   4725  C   SER A 310       8.159  -0.059  -5.215  1.00 84.69           C
ATOM   4726  O   SER A 310       8.214   0.842  -6.050  1.00 84.69           O
ATOM   4727  HA  SER A 310       6.003  -0.274  -5.139  1.00 84.69           H
ATOM   4728  CB  SER A 310       6.680   0.649  -3.314  1.00 84.69           C
ATOM   4729 1HB  SER A 310       7.452   0.477  -2.565  1.00 84.69           H
ATOM   4730 2HB  SER A 310       6.818   1.664  -3.686  1.00 84.69           H
ATOM   4731  OG  SER A 310       5.396   0.538  -2.706  1.00 84.69           O
ATOM   4732  HG  SER A 310       4.703   0.960  -3.290  1.00 84.69           H
ATOM   4733  HN  SER A 310       6.924  -1.810  -2.987  1.00 84.69           H
ATOM   4734  N   CYS A 311       9.176  -0.845  -4.891  1.00 87.78           N
ATOM   4735  CA  CYS A 311      10.472  -0.695  -5.531  1.00 87.78           C
ATOM   4736  C   CYS A 311      10.548  -1.678  -6.700  1.00 87.78           C
ATOM   4737  O   CYS A 311      11.420  -1.559  -7.560  1.00 87.78           O
ATOM   4738  HA  CYS A 311      10.528   0.334  -5.886  1.00 87.78           H
ATOM   4739  CB  CYS A 311      11.619  -0.898  -4.539  1.00 87.78           C
ATOM   4740 1HB  CYS A 311      12.547  -0.510  -4.959  1.00 87.78           H
ATOM   4741 2HB  CYS A 311      11.424  -0.337  -3.625  1.00 87.78           H
ATOM   4742  SG  CYS A 311      11.804  -2.677  -4.152  1.00 87.78           S
ATOM   4743  HG  CYS A 311      12.862  -2.538  -3.359  1.00 87.78           H
ATOM   4744  HN  CYS A 311       9.124  -1.573  -4.207  1.00 87.78           H
ATOM   4745  N   LEU A 312       9.623  -2.626  -6.696  1.00 85.76           N
ATOM   4746  CA  LEU A 312       9.669  -3.721  -7.650  1.00 85.76           C
ATOM   4747  C   LEU A 312       9.042  -3.268  -8.970  1.00 85.76           C
ATOM   4748  O   LEU A 312       9.472  -3.691 -10.042  1.00 85.76           O
ATOM   4749  HA  LEU A 312      10.718  -3.955  -7.828  1.00 85.76           H
ATOM   4750  CB  LEU A 312       9.020  -4.975  -7.059  1.00 85.76           C
ATOM   4751 1HB  LEU A 312       8.098  -4.680  -6.557  1.00 85.76           H
ATOM   4752 2HB  LEU A 312       8.738  -5.635  -7.879  1.00 85.76           H
ATOM   4753  CG  LEU A 312       9.875  -5.770  -6.071  1.00 85.76           C
ATOM   4754  HG  LEU A 312      10.173  -5.103  -5.262  1.00 85.76           H
ATOM   4755  CD1 LEU A 312       9.069  -6.909  -5.442  1.00 85.76           C
ATOM   4756 1HD1 LEU A 312       8.212  -6.497  -4.910  1.00 85.76           H
ATOM   4757 2HD1 LEU A 312       8.721  -7.583  -6.225  1.00 85.76           H
ATOM   4758 3HD1 LEU A 312       9.701  -7.459  -4.744  1.00 85.76           H
ATOM   4759  CD2 LEU A 312      11.157  -6.274  -6.737  1.00 85.76           C
ATOM   4760 1HD2 LEU A 312      10.900  -6.921  -7.576  1.00 85.76           H
ATOM   4761 2HD2 LEU A 312      11.737  -5.425  -7.096  1.00 85.76           H
ATOM   4762 3HD2 LEU A 312      11.746  -6.837  -6.012  1.00 85.76           H
ATOM   4763  HN  LEU A 312       8.854  -2.655  -6.057  1.00 85.76           H
ATOM   4764  N   ASN A 313       8.036  -2.415  -8.848  1.00 80.76           N
ATOM   4765  CA  ASN A 313       7.247  -2.019 -10.003  1.00 80.76           C
ATOM   4766  C   ASN A 313       8.181  -1.516 -11.105  1.00 80.76           C
ATOM   4767  O   ASN A 313       8.148  -2.017 -12.228  1.00 80.76           O
ATOM   4768  HA  ASN A 313       6.700  -2.914 -10.296  1.00 80.76           H
ATOM   4769  CB  ASN A 313       6.282  -0.886  -9.647  1.00 80.76           C
ATOM   4770 1HB  ASN A 313       6.786  -0.161  -9.008  1.00 80.76           H
ATOM   4771 2HB  ASN A 313       5.986  -0.358 -10.554  1.00 80.76           H
ATOM   4772  CG  ASN A 313       5.040  -1.426  -8.936  1.00 80.76           C
ATOM   4773  OD1 ASN A 313       4.646  -2.568  -9.101  1.00 80.76           O
ATOM   4774  ND2 ASN A 313       4.448  -0.543  -8.136  1.00 80.76           N
ATOM   4775 1HD2 ASN A 313       4.823   0.379  -8.045  1.00 80.76           H
ATOM   4776 2HD2 ASN A 313       3.627  -0.802  -7.627  1.00 80.76           H
ATOM   4777  HN  ASN A 313       7.759  -1.997  -7.983  1.00 80.76           H
ATOM   4778  N   PRO A 314       9.028  -0.521 -10.808  1.00 81.77           N
ATOM   4779  CA  PRO A 314       9.912   0.048 -11.828  1.00 81.77           C
ATOM   4780  C   PRO A 314      10.734  -1.016 -12.537  1.00 81.77           C
ATOM   4781  O   PRO A 314      10.908  -0.962 -13.754  1.00 81.77           O
ATOM   4782  HA  PRO A 314       9.322   0.522 -12.612  1.00 81.77           H
ATOM   4783  CB  PRO A 314      10.796   1.018 -11.041  1.00 81.77           C
ATOM   4784 1HB  PRO A 314      11.714   0.538 -10.701  1.00 81.77           H
ATOM   4785 2HB  PRO A 314      11.091   1.874 -11.648  1.00 81.77           H
ATOM   4786  CG  PRO A 314       9.911   1.433  -9.872  1.00 81.77           C
ATOM   4787 1HG  PRO A 314      10.496   1.833  -9.044  1.00 81.77           H
ATOM   4788 2HG  PRO A 314       9.207   2.215 -10.155  1.00 81.77           H
ATOM   4789  CD  PRO A 314       9.209   0.137  -9.501  1.00 81.77           C
ATOM   4790 1HD  PRO A 314       9.811  -0.471  -8.826  1.00 81.77           H
ATOM   4791 2HD  PRO A 314       8.259   0.321  -8.998  1.00 81.77           H
ATOM   4792  N   VAL A 315      11.222  -1.964 -11.750  1.00 83.48           N
ATOM   4793  CA  VAL A 315      12.093  -3.000 -12.278  1.00 83.48           C
ATOM   4794  C   VAL A 315      11.312  -3.858 -13.275  1.00 83.48           C
ATOM   4795  O   VAL A 315      11.839  -4.236 -14.320  1.00 83.48           O
ATOM   4796  HA  VAL A 315      12.910  -2.506 -12.805  1.00 83.48           H
ATOM   4797  CB  VAL A 315      12.693  -3.814 -11.130  1.00 83.48           C
ATOM   4798  HB  VAL A 315      11.872  -4.272 -10.579  1.00 83.48           H
ATOM   4799  CG1 VAL A 315      13.587  -4.936 -11.662  1.00 83.48           C
ATOM   4800 1HG1 VAL A 315      12.997  -5.602 -12.292  1.00 83.48           H
ATOM   4801 2HG1 VAL A 315      14.399  -4.507 -12.248  1.00 83.48           H
ATOM   4802 3HG1 VAL A 315      14.000  -5.499 -10.826  1.00 83.48           H
ATOM   4803  CG2 VAL A 315      13.463  -2.912 -10.163  1.00 83.48           C
ATOM   4804 1HG2 VAL A 315      14.271  -2.413 -10.697  1.00 83.48           H
ATOM   4805 2HG2 VAL A 315      12.787  -2.166  -9.746  1.00 83.48           H
ATOM   4806 3HG2 VAL A 315      13.879  -3.516  -9.356  1.00 83.48           H
ATOM   4807  HN  VAL A 315      11.031  -2.031 -10.771  1.00 83.48           H
ATOM   4808  N   LEU A 316      10.068  -4.141 -12.917  1.00 81.53           N
ATOM   4809  CA  LEU A 316       9.223  -4.981 -13.748  1.00 81.53           C
ATOM   4810  C   LEU A 316       9.084  -4.346 -15.133  1.00 81.53           C
ATOM   4811  O   LEU A 316       9.118  -5.044 -16.145  1.00 81.53           O
ATOM   4812  HA  LEU A 316       9.724  -5.942 -13.857  1.00 81.53           H
ATOM   4813  CB  LEU A 316       7.884  -5.244 -13.055  1.00 81.53           C
ATOM   4814 1HB  LEU A 316       7.429  -4.284 -12.810  1.00 81.53           H
ATOM   4815 2HB  LEU A 316       7.221  -5.738 -13.766  1.00 81.53           H
ATOM   4816  CG  LEU A 316       7.942  -6.090 -11.782  1.00 81.53           C
ATOM   4817  HG  LEU A 316       8.611  -5.599 -11.076  1.00 81.53           H
ATOM   4818  CD1 LEU A 316       6.567  -6.176 -11.117  1.00 81.53           C
ATOM   4819 1HD1 LEU A 316       6.226  -5.174 -10.856  1.00 81.53           H
ATOM   4820 2HD1 LEU A 316       5.857  -6.632 -11.808  1.00 81.53           H
ATOM   4821 3HD1 LEU A 316       6.637  -6.783 -10.215  1.00 81.53           H
ATOM   4822  CD2 LEU A 316       8.527  -7.474 -12.070  1.00 81.53           C
ATOM   4823 1HD2 LEU A 316       7.904  -7.987 -12.802  1.00 81.53           H
ATOM   4824 2HD2 LEU A 316       9.538  -7.367 -12.464  1.00 81.53           H
ATOM   4825 3HD2 LEU A 316       8.557  -8.055 -11.148  1.00 81.53           H
ATOM   4826  HN  LEU A 316       9.638  -3.807 -12.078  1.00 81.53           H
ATOM   4827  N   TYR A 317       8.931  -3.030 -15.133  1.00 73.12           N
ATOM   4828  CA  TYR A 317       8.747  -2.299 -16.375  1.00 73.12           C
ATOM   4829  C   TYR A 317       9.987  -2.408 -17.265  1.00 73.12           C
ATOM   4830  O   TYR A 317       9.874  -2.478 -18.487  1.00 73.12           O
ATOM   4831  HA  TYR A 317       7.895  -2.732 -16.898  1.00 73.12           H
ATOM   4832  CB  TYR A 317       8.547  -0.835 -15.977  1.00 73.12           C
ATOM   4833 1HB  TYR A 317       9.439  -0.485 -15.457  1.00 73.12           H
ATOM   4834 2HB  TYR A 317       8.449  -0.233 -16.880  1.00 73.12           H
ATOM   4835  CG  TYR A 317       7.327  -0.594 -15.085  1.00 73.12           C
ATOM   4836  CD1 TYR A 317       6.271  -1.482 -15.106  1.00 73.12           C
ATOM   4837  HD1 TYR A 317       6.306  -2.355 -15.758  1.00 73.12           H
ATOM   4838  CD2 TYR A 317       7.284   0.511 -14.260  1.00 73.12           C
ATOM   4839  HD2 TYR A 317       8.118   1.213 -14.243  1.00 73.12           H
ATOM   4840  CE1 TYR A 317       5.123  -1.255 -14.267  1.00 73.12           C
ATOM   4841  HE1 TYR A 317       4.282  -1.948 -14.274  1.00 73.12           H
ATOM   4842  CE2 TYR A 317       6.136   0.738 -13.421  1.00 73.12           C
ATOM   4843  HE2 TYR A 317       6.088   1.607 -12.764  1.00 73.12           H
ATOM   4844  CZ  TYR A 317       5.112  -0.156 -13.466  1.00 73.12           C
ATOM   4845  OH  TYR A 317       4.028   0.058 -12.673  1.00 73.12           O
ATOM   4846  HH  TYR A 317       4.144   0.906 -12.157  1.00 73.12           H
ATOM   4847  HN  TYR A 317       8.931  -2.467 -14.307  1.00 73.12           H
ATOM   4848  N   VAL A 318      11.143  -2.418 -16.616  1.00 75.59           N
ATOM   4849  CA  VAL A 318      12.404  -2.469 -17.335  1.00 75.59           C
ATOM   4850  C   VAL A 318      12.516  -3.808 -18.066  1.00 75.59           C
ATOM   4851  O   VAL A 318      12.811  -3.845 -19.260  1.00 75.59           O
ATOM   4852  HA  VAL A 318      12.395  -1.666 -18.072  1.00 75.59           H
ATOM   4853  CB  VAL A 318      13.566  -2.215 -16.372  1.00 75.59           C
ATOM   4854  HB  VAL A 318      13.479  -2.923 -15.548  1.00 75.59           H
ATOM   4855  CG1 VAL A 318      14.911  -2.457 -17.060  1.00 75.59           C
ATOM   4856 1HG1 VAL A 318      14.962  -3.490 -17.404  1.00 75.59           H
ATOM   4857 2HG1 VAL A 318      15.010  -1.784 -17.912  1.00 75.59           H
ATOM   4858 3HG1 VAL A 318      15.719  -2.269 -16.353  1.00 75.59           H
ATOM   4859  CG2 VAL A 318      13.495  -0.802 -15.788  1.00 75.59           C
ATOM   4860 1HG2 VAL A 318      13.545  -0.072 -16.596  1.00 75.59           H
ATOM   4861 2HG2 VAL A 318      12.558  -0.680 -15.245  1.00 75.59           H
ATOM   4862 3HG2 VAL A 318      14.332  -0.648 -15.107  1.00 75.59           H
ATOM   4863  HN  VAL A 318      11.225  -2.393 -15.620  1.00 75.59           H
ATOM   4864  N   PHE A 319      12.275  -4.876 -17.320  1.00 74.10           N
ATOM   4865  CA  PHE A 319      12.544  -6.214 -17.818  1.00 74.10           C
ATOM   4866  C   PHE A 319      11.425  -6.687 -18.749  1.00 74.10           C
ATOM   4867  O   PHE A 319      11.682  -7.388 -19.727  1.00 74.10           O
ATOM   4868  HA  PHE A 319      13.481  -6.170 -18.372  1.00 74.10           H
ATOM   4869  CB  PHE A 319      12.605  -7.140 -16.602  1.00 74.10           C
ATOM   4870 1HB  PHE A 319      11.815  -6.861 -15.905  1.00 74.10           H
ATOM   4871 2HB  PHE A 319      12.399  -8.161 -16.925  1.00 74.10           H
ATOM   4872  CG  PHE A 319      13.946  -7.114 -15.867  1.00 74.10           C
ATOM   4873  CD1 PHE A 319      15.039  -7.703 -16.424  1.00 74.10           C
ATOM   4874  HD1 PHE A 319      14.958  -8.193 -17.395  1.00 74.10           H
ATOM   4875  CD2 PHE A 319      14.047  -6.503 -14.657  1.00 74.10           C
ATOM   4876  HD2 PHE A 319      13.172  -6.031 -14.210  1.00 74.10           H
ATOM   4877  CE1 PHE A 319      16.284  -7.679 -15.742  1.00 74.10           C
ATOM   4878  HE1 PHE A 319      17.159  -8.151 -16.189  1.00 74.10           H
ATOM   4879  CE2 PHE A 319      15.292  -6.479 -13.974  1.00 74.10           C
ATOM   4880  HE2 PHE A 319      15.372  -5.989 -13.004  1.00 74.10           H
ATOM   4881  CZ  PHE A 319      16.384  -7.067 -14.531  1.00 74.10           C
ATOM   4882  HZ  PHE A 319      17.340  -7.049 -14.008  1.00 74.10           H
ATOM   4883  HN  PHE A 319      11.903  -4.837 -16.392  1.00 74.10           H
ATOM   4884  N   VAL A 320      10.209  -6.284 -18.413  1.00 77.19           N
ATOM   4885  CA  VAL A 320       9.031  -6.844 -19.054  1.00 77.19           C
ATOM   4886  C   VAL A 320       8.548  -5.889 -20.147  1.00 77.19           C
ATOM   4887  O   VAL A 320       7.946  -6.318 -21.130  1.00 77.19           O
ATOM   4888  HA  VAL A 320       9.325  -7.786 -19.517  1.00 77.19           H
ATOM   4889  CB  VAL A 320       7.958  -7.145 -18.006  1.00 77.19           C
ATOM   4890  HB  VAL A 320       7.574  -6.194 -17.636  1.00 77.19           H
ATOM   4891  CG1 VAL A 320       6.789  -7.915 -18.624  1.00 77.19           C
ATOM   4892 1HG1 VAL A 320       6.342  -7.319 -19.421  1.00 77.19           H
ATOM   4893 2HG1 VAL A 320       7.151  -8.857 -19.034  1.00 77.19           H
ATOM   4894 3HG1 VAL A 320       6.040  -8.116 -17.858  1.00 77.19           H
ATOM   4895  CG2 VAL A 320       8.549  -7.907 -16.819  1.00 77.19           C
ATOM   4896 1HG2 VAL A 320       8.973  -8.850 -17.166  1.00 77.19           H
ATOM   4897 2HG2 VAL A 320       9.332  -7.307 -16.355  1.00 77.19           H
ATOM   4898 3HG2 VAL A 320       7.765  -8.108 -16.089  1.00 77.19           H
ATOM   4899  HN  VAL A 320      10.022  -5.590 -17.718  1.00 77.19           H
ATOM   4900  N   GLY A 321       8.831  -4.611 -19.939  1.00 78.55           N
ATOM   4901  CA  GLY A 321       8.276  -3.573 -20.792  1.00 78.55           C
ATOM   4902  C   GLY A 321       9.221  -3.254 -21.953  1.00 78.55           C
ATOM   4903  O   GLY A 321      10.155  -2.469 -21.800  1.00 78.55           O
ATOM   4904 1HA  GLY A 321       7.311  -3.896 -21.182  1.00 78.55           H
ATOM   4905 2HA  GLY A 321       8.098  -2.672 -20.205  1.00 78.55           H
ATOM   4906  HN  GLY A 321       9.426  -4.282 -19.206  1.00 78.55           H
ATOM   4907  N   GLU A 322       8.945  -3.880 -23.087  1.00 68.67           N
ATOM   4908  CA  GLU A 322       9.660  -3.561 -24.311  1.00 68.67           C
ATOM   4909  C   GLU A 322       9.536  -2.068 -24.624  1.00 68.67           C
ATOM   4910  O   GLU A 322      10.524  -1.418 -24.962  1.00 68.67           O
ATOM   4911  HA  GLU A 322      10.701  -3.812 -24.112  1.00 68.67           H
ATOM   4912  CB  GLU A 322       9.153  -4.409 -25.480  1.00 68.67           C
ATOM   4913 1HB  GLU A 322       8.064  -4.419 -25.481  1.00 68.67           H
ATOM   4914 2HB  GLU A 322       9.582  -4.043 -26.412  1.00 68.67           H
ATOM   4915  CG  GLU A 322       9.607  -5.864 -25.338  1.00 68.67           C
ATOM   4916 1HG  GLU A 322      10.689  -5.900 -25.205  1.00 68.67           H
ATOM   4917 2HG  GLU A 322       9.161  -6.302 -24.445  1.00 68.67           H
ATOM   4918  CD  GLU A 322       9.212  -6.684 -26.568  1.00 68.67           C
ATOM   4919  OE1 GLU A 322       9.566  -7.882 -26.588  1.00 68.67           O
ATOM   4920  OE2 GLU A 322       8.565  -6.093 -27.460  1.00 68.67           O
ATOM   4921  HN  GLU A 322       8.248  -4.592 -23.178  1.00 68.67           H
ATOM   4922  N   ARG A 323       8.315  -1.569 -24.500  1.00 65.72           N
ATOM   4923  CA  ARG A 323       8.041  -0.177 -24.811  1.00 65.72           C
ATOM   4924  C   ARG A 323       8.834   0.742 -23.879  1.00 65.72           C
ATOM   4925  O   ARG A 323       9.444   1.710 -24.328  1.00 65.72           O
ATOM   4926  HA  ARG A 323       8.360  -0.054 -25.846  1.00 65.72           H
ATOM   4927  CB  ARG A 323       6.549   0.135 -24.675  1.00 65.72           C
ATOM   4928 1HB  ARG A 323       5.975  -0.533 -25.317  1.00 65.72           H
ATOM   4929 2HB  ARG A 323       6.227  -0.053 -23.651  1.00 65.72           H
ATOM   4930  CG  ARG A 323       6.256   1.589 -25.050  1.00 65.72           C
ATOM   4931 1HG  ARG A 323       6.810   2.257 -24.390  1.00 65.72           H
ATOM   4932 2HG  ARG A 323       6.603   1.783 -26.065  1.00 65.72           H
ATOM   4933  CD  ARG A 323       4.759   1.890 -24.950  1.00 65.72           C
ATOM   4934 1HD  ARG A 323       4.214   1.315 -25.699  1.00 65.72           H
ATOM   4935 2HD  ARG A 323       4.382   1.582 -23.975  1.00 65.72           H
ATOM   4936  NE  ARG A 323       4.519   3.336 -25.151  1.00 65.72           N
ATOM   4937  HE  ARG A 323       5.199   3.857 -25.667  1.00 65.72           H
ATOM   4938  CZ  ARG A 323       3.448   3.992 -24.683  1.00 65.72           C
ATOM   4939  NH1 ARG A 323       2.506   3.344 -23.983  1.00 65.72           N
ATOM   4940 1HH1 ARG A 323       2.599   2.364 -23.807  1.00 65.72           H
ATOM   4941 2HH1 ARG A 323       1.710   3.841 -23.638  1.00 65.72           H
ATOM   4942  NH2 ARG A 323       3.334   5.305 -24.924  1.00 65.72           N
ATOM   4943 1HH2 ARG A 323       2.541   5.809 -24.582  1.00 65.72           H
ATOM   4944 2HH2 ARG A 323       4.041   5.781 -25.447  1.00 65.72           H
ATOM   4945  HN  ARG A 323       7.524  -2.098 -24.194  1.00 65.72           H
ATOM   4946  N   PHE A 324       8.798   0.405 -22.598  1.00 79.51           N
ATOM   4947  CA  PHE A 324       9.426   1.238 -21.587  1.00 79.51           C
ATOM   4948  C   PHE A 324      10.948   1.240 -21.746  1.00 79.51           C
ATOM   4949  O   PHE A 324      11.586   2.287 -21.640  1.00 79.51           O
ATOM   4950  HA  PHE A 324       9.047   2.251 -21.722  1.00 79.51           H
ATOM   4951  CB  PHE A 324       9.069   0.637 -20.226  1.00 79.51           C
ATOM   4952 1HB  PHE A 324       7.987   0.526 -20.162  1.00 79.51           H
ATOM   4953 2HB  PHE A 324       9.496  -0.363 -20.159  1.00 79.51           H
ATOM   4954  CG  PHE A 324       9.554   1.464 -19.034  1.00 79.51           C
ATOM   4955  CD1 PHE A 324      10.727   1.152 -18.422  1.00 79.51           C
ATOM   4956  HD1 PHE A 324      11.323   0.313 -18.781  1.00 79.51           H
ATOM   4957  CD2 PHE A 324       8.811   2.512 -18.586  1.00 79.51           C
ATOM   4958  HD2 PHE A 324       7.870   2.762 -19.077  1.00 79.51           H
ATOM   4959  CE1 PHE A 324      11.177   1.920 -17.315  1.00 79.51           C
ATOM   4960  HE1 PHE A 324      12.118   1.670 -16.824  1.00 79.51           H
ATOM   4961  CE2 PHE A 324       9.260   3.280 -17.479  1.00 79.51           C
ATOM   4962  HE2 PHE A 324       8.665   4.119 -17.121  1.00 79.51           H
ATOM   4963  CZ  PHE A 324      10.434   2.968 -16.867  1.00 79.51           C
ATOM   4964  HZ  PHE A 324      10.779   3.557 -16.018  1.00 79.51           H
ATOM   4965  HN  PHE A 324       8.351  -0.419 -22.248  1.00 79.51           H
ATOM   4966  N   ARG A 325      11.486   0.056 -21.999  1.00 76.30           N
ATOM   4967  CA  ARG A 325      12.919  -0.088 -22.196  1.00 76.30           C
ATOM   4968  C   ARG A 325      13.395   0.832 -23.322  1.00 76.30           C
ATOM   4969  O   ARG A 325      14.414   1.507 -23.187  1.00 76.30           O
ATOM   4970  HA  ARG A 325      13.362   0.197 -21.242  1.00 76.30           H
ATOM   4971  CB  ARG A 325      13.284  -1.534 -22.540  1.00 76.30           C
ATOM   4972 1HB  ARG A 325      12.611  -1.910 -23.310  1.00 76.30           H
ATOM   4973 2HB  ARG A 325      14.292  -1.569 -22.953  1.00 76.30           H
ATOM   4974  CG  ARG A 325      13.203  -2.429 -21.302  1.00 76.30           C
ATOM   4975 1HG  ARG A 325      13.696  -1.940 -20.462  1.00 76.30           H
ATOM   4976 2HG  ARG A 325      12.160  -2.571 -21.020  1.00 76.30           H
ATOM   4977  CD  ARG A 325      13.856  -3.787 -21.564  1.00 76.30           C
ATOM   4978 1HD  ARG A 325      14.900  -3.650 -21.845  1.00 76.30           H
ATOM   4979 2HD  ARG A 325      13.848  -4.386 -20.653  1.00 76.30           H
ATOM   4980  NE  ARG A 325      13.132  -4.498 -22.641  1.00 76.30           N
ATOM   4981  HE  ARG A 325      12.467  -3.980 -23.179  1.00 76.30           H
ATOM   4982  CZ  ARG A 325      13.313  -5.791 -22.942  1.00 76.30           C
ATOM   4983  NH1 ARG A 325      14.192  -6.533 -22.254  1.00 76.30           N
ATOM   4984 1HH1 ARG A 325      14.719  -6.122 -21.510  1.00 76.30           H
ATOM   4985 2HH1 ARG A 325      14.320  -7.497 -22.484  1.00 76.30           H
ATOM   4986  NH2 ARG A 325      12.601  -6.332 -23.940  1.00 76.30           N
ATOM   4987 1HH2 ARG A 325      12.724  -7.296 -24.177  1.00 76.30           H
ATOM   4988 2HH2 ARG A 325      11.948  -5.771 -24.449  1.00 76.30           H
ATOM   4989  HN  ARG A 325      10.962  -0.793 -22.069  1.00 76.30           H
ATOM   4990  N   ARG A 326      12.634   0.830 -24.407  1.00 69.38           N
ATOM   4991  CA  ARG A 326      13.001   1.605 -25.580  1.00 69.38           C
ATOM   4992  C   ARG A 326      12.962   3.101 -25.261  1.00 69.38           C
ATOM   4993  O   ARG A 326      13.870   3.842 -25.634  1.00 69.38           O
ATOM   4994  HA  ARG A 326      14.013   1.282 -25.822  1.00 69.38           H
ATOM   4995  CB  ARG A 326      12.058   1.315 -26.749  1.00 69.38           C
ATOM   4996 1HB  ARG A 326      11.874   0.242 -26.815  1.00 69.38           H
ATOM   4997 2HB  ARG A 326      11.094   1.793 -26.571  1.00 69.38           H
ATOM   4998  CG  ARG A 326      12.648   1.819 -28.067  1.00 69.38           C
ATOM   4999 1HG  ARG A 326      12.831   2.892 -28.001  1.00 69.38           H
ATOM   5000 2HG  ARG A 326      13.611   1.341 -28.246  1.00 69.38           H
ATOM   5001  CD  ARG A 326      11.704   1.529 -29.237  1.00 69.38           C
ATOM   5002 1HD  ARG A 326      10.782   2.098 -29.121  1.00 69.38           H
ATOM   5003 2HD  ARG A 326      12.162   1.851 -30.172  1.00 69.38           H
ATOM   5004  NE  ARG A 326      11.400   0.082 -29.294  1.00 69.38           N
ATOM   5005  HE  ARG A 326      12.081  -0.555 -28.933  1.00 69.38           H
ATOM   5006  CZ  ARG A 326      10.270  -0.429 -29.801  1.00 69.38           C
ATOM   5007  NH1 ARG A 326       9.323   0.378 -30.300  1.00 69.38           N
ATOM   5008 1HH1 ARG A 326       9.457   1.369 -30.295  1.00 69.38           H
ATOM   5009 2HH1 ARG A 326       8.482  -0.011 -30.676  1.00 69.38           H
ATOM   5010  NH2 ARG A 326      10.100  -1.758 -29.802  1.00 69.38           N
ATOM   5011 1HH2 ARG A 326       9.262  -2.155 -30.177  1.00 69.38           H
ATOM   5012 2HH2 ARG A 326      10.812  -2.353 -29.428  1.00 69.38           H
ATOM   5013  HN  ARG A 326      11.782   0.313 -24.492  1.00 69.38           H
ATOM   5014  N   ASP A 327      11.902   3.500 -24.575  1.00 79.65           N
ATOM   5015  CA  ASP A 327      11.690   4.906 -24.274  1.00 79.65           C
ATOM   5016  C   ASP A 327      12.717   5.361 -23.236  1.00 79.65           C
ATOM   5017  O   ASP A 327      13.147   6.514 -23.247  1.00 79.65           O
ATOM   5018  HA  ASP A 327      11.804   5.422 -25.228  1.00 79.65           H
ATOM   5019  CB  ASP A 327      10.294   5.141 -23.694  1.00 79.65           C
ATOM   5020 1HB  ASP A 327      10.110   4.437 -22.882  1.00 79.65           H
ATOM   5021 2HB  ASP A 327      10.238   6.142 -23.266  1.00 79.65           H
ATOM   5022  CG  ASP A 327       9.218   4.980 -24.770  1.00 79.65           C
ATOM   5023  OD1 ASP A 327       9.601   4.984 -25.960  1.00 79.65           O
ATOM   5024  OD2 ASP A 327       8.038   4.856 -24.378  1.00 79.65           O
ATOM   5025  HN  ASP A 327      11.196   2.883 -24.226  1.00 79.65           H
ATOM   5026  N   LEU A 328      13.081   4.433 -22.363  1.00 82.08           N
ATOM   5027  CA  LEU A 328      14.091   4.708 -21.356  1.00 82.08           C
ATOM   5028  C   LEU A 328      15.413   5.050 -22.045  1.00 82.08           C
ATOM   5029  O   LEU A 328      15.993   6.105 -21.794  1.00 82.08           O
ATOM   5030  HA  LEU A 328      13.760   5.580 -20.791  1.00 82.08           H
ATOM   5031  CB  LEU A 328      14.195   3.543 -20.370  1.00 82.08           C
ATOM   5032 1HB  LEU A 328      13.254   3.468 -19.825  1.00 82.08           H
ATOM   5033 2HB  LEU A 328      14.307   2.620 -20.939  1.00 82.08           H
ATOM   5034  CG  LEU A 328      15.335   3.624 -19.353  1.00 82.08           C
ATOM   5035  HG  LEU A 328      16.276   3.697 -19.900  1.00 82.08           H
ATOM   5036  CD1 LEU A 328      15.214   4.883 -18.492  1.00 82.08           C
ATOM   5037 1HD1 LEU A 328      15.252   5.765 -19.132  1.00 82.08           H
ATOM   5038 2HD1 LEU A 328      14.266   4.865 -17.954  1.00 82.08           H
ATOM   5039 3HD1 LEU A 328      16.037   4.916 -17.779  1.00 82.08           H
ATOM   5040  CD2 LEU A 328      15.404   2.353 -18.503  1.00 82.08           C
ATOM   5041 1HD2 LEU A 328      14.465   2.225 -17.965  1.00 82.08           H
ATOM   5042 2HD2 LEU A 328      15.574   1.493 -19.150  1.00 82.08           H
ATOM   5043 3HD2 LEU A 328      16.224   2.438 -17.789  1.00 82.08           H
ATOM   5044  HN  LEU A 328      12.698   3.509 -22.337  1.00 82.08           H
ATOM   5045  N   VAL A 329      15.851   4.138 -22.901  1.00 81.92           N
ATOM   5046  CA  VAL A 329      17.137   4.287 -23.560  1.00 81.92           C
ATOM   5047  C   VAL A 329      17.137   5.577 -24.383  1.00 81.92           C
ATOM   5048  O   VAL A 329      18.155   6.262 -24.470  1.00 81.92           O
ATOM   5049  HA  VAL A 329      17.898   4.366 -22.784  1.00 81.92           H
ATOM   5050  CB  VAL A 329      17.442   3.043 -24.398  1.00 81.92           C
ATOM   5051  HB  VAL A 329      16.613   2.892 -25.089  1.00 81.92           H
ATOM   5052  CG1 VAL A 329      18.714   3.239 -25.226  1.00 81.92           C
ATOM   5053 1HG1 VAL A 329      18.583   4.089 -25.897  1.00 81.92           H
ATOM   5054 2HG1 VAL A 329      19.556   3.428 -24.560  1.00 81.92           H
ATOM   5055 3HG1 VAL A 329      18.908   2.341 -25.812  1.00 81.92           H
ATOM   5056  CG2 VAL A 329      17.550   1.799 -23.514  1.00 81.92           C
ATOM   5057 1HG2 VAL A 329      18.352   1.938 -22.788  1.00 81.92           H
ATOM   5058 2HG2 VAL A 329      16.608   1.644 -22.988  1.00 81.92           H
ATOM   5059 3HG2 VAL A 329      17.768   0.930 -24.134  1.00 81.92           H
ATOM   5060  HN  VAL A 329      15.344   3.311 -23.144  1.00 81.92           H
ATOM   5061  N   LYS A 330      15.983   5.869 -24.966  1.00 75.45           N
ATOM   5062  CA  LYS A 330      15.832   7.075 -25.763  1.00 75.45           C
ATOM   5063  C   LYS A 330      16.052   8.300 -24.873  1.00 75.45           C
[truncated: 117,162 more chars]
