# Supplementary material for: Noncanonical roles of chemokine regions in CCR9 activation revealed by structural modeling and mutational mapping
Source: Nat Commun. 2025 Aug 18;16:7695. doi: 10.1038/s41467-025-62321-9 (PMC12361432; doi:10.1038/s41467-025-62321-9)
Supplement: Supplementary file 5 — Supplementary Data 3 [file 41467_2025_62321_MOESM5_ESM.zip › CCR9_CCL25_16_rnk3.pdb]

ATOM      1  N   GLU A  20      -4.402  -5.525  58.412  1.00 50.91           N
ATOM      2  CA  GLU A  20      -4.486  -6.444  57.290  1.00 50.91           C
ATOM      3  C   GLU A  20      -4.753  -7.866  57.788  1.00 50.91           C
ATOM      4  O   GLU A  20      -3.840  -8.545  58.257  1.00 50.91           O
ATOM      5  HA  GLU A  20      -5.330  -6.097  56.694  1.00 50.91           H
ATOM      6  CB  GLU A  20      -3.215  -6.390  56.441  1.00 50.91           C
ATOM      7 1HB  GLU A  20      -2.350  -6.230  57.084  1.00 50.91           H
ATOM      8 2HB  GLU A  20      -3.140  -7.292  55.833  1.00 50.91           H
ATOM      9  CG  GLU A  20      -3.260  -5.214  55.462  1.00 50.91           C
ATOM     10 1HG  GLU A  20      -4.273  -5.094  55.078  1.00 50.91           H
ATOM     11 2HG  GLU A  20      -3.006  -4.292  55.985  1.00 50.91           H
ATOM     12  CD  GLU A  20      -2.289  -5.431  54.300  1.00 50.91           C
ATOM     13  OE1 GLU A  20      -2.519  -4.803  53.244  1.00 50.91           O
ATOM     14  OE2 GLU A  20      -1.340  -6.221  54.493  1.00 50.91           O
ATOM     15  HN  GLU A  20      -4.531  -5.943  59.312  1.00 50.91           H
ATOM     16  N   SER A  21      -6.007  -8.275  57.670  1.00 58.53           N
ATOM     17  CA  SER A  21      -6.388  -9.634  58.018  1.00 58.53           C
ATOM     18  C   SER A  21      -5.532 -10.633  57.237  1.00 58.53           C
ATOM     19  O   SER A  21      -5.206 -10.400  56.074  1.00 58.53           O
ATOM     20  HA  SER A  21      -6.198  -9.721  59.088  1.00 58.53           H
ATOM     21  CB  SER A  21      -7.873  -9.877  57.743  1.00 58.53           C
ATOM     22 1HB  SER A  21      -8.131 -10.899  58.024  1.00 58.53           H
ATOM     23 2HB  SER A  21      -8.471  -9.215  58.368  1.00 58.53           H
ATOM     24  OG  SER A  21      -8.204  -9.664  56.374  1.00 58.53           O
ATOM     25  HG  SER A  21      -8.474 -10.528  55.948  1.00 58.53           H
ATOM     26  HN  SER A  21      -6.755  -7.697  57.344  1.00 58.53           H
ATOM     27  N   THR A  22      -5.193 -11.724  57.908  1.00 59.33           N
ATOM     28  CA  THR A  22      -4.409 -12.774  57.281  1.00 59.33           C
ATOM     29  C   THR A  22      -5.039 -13.189  55.950  1.00 59.33           C
ATOM     30  O   THR A  22      -4.333 -13.567  55.016  1.00 59.33           O
ATOM     31  HA  THR A  22      -3.419 -12.376  57.056  1.00 59.33           H
ATOM     32  CB  THR A  22      -4.281 -13.928  58.278  1.00 59.33           C
ATOM     33  HB  THR A  22      -4.045 -14.861  57.766  1.00 59.33           H
ATOM     34  OG1 THR A  22      -5.516 -13.911  58.989  1.00 59.33           O
ATOM     35  HG1 THR A  22      -6.223 -14.376  58.456  1.00 59.33           H
ATOM     36  CG2 THR A  22      -3.228 -13.658  59.355  1.00 59.33           C
ATOM     37 1HG2 THR A  22      -3.500 -12.761  59.912  1.00 59.33           H
ATOM     38 2HG2 THR A  22      -2.256 -13.512  58.883  1.00 59.33           H
ATOM     39 3HG2 THR A  22      -3.178 -14.507  60.035  1.00 59.33           H
ATOM     40  HN  THR A  22      -5.445 -11.896  58.860  1.00 59.33           H
ATOM     41  N   SER A  23      -6.360 -13.103  55.905  1.00 62.43           N
ATOM     42  CA  SER A  23      -7.091 -13.434  54.693  1.00 62.43           C
ATOM     43  C   SER A  23      -6.657 -12.511  53.552  1.00 62.43           C
ATOM     44  O   SER A  23      -6.490 -12.957  52.418  1.00 62.43           O
ATOM     45  HA  SER A  23      -6.827 -14.468  54.470  1.00 62.43           H
ATOM     46  CB  SER A  23      -8.601 -13.330  54.915  1.00 62.43           C
ATOM     47 1HB  SER A  23      -9.123 -13.741  54.052  1.00 62.43           H
ATOM     48 2HB  SER A  23      -8.883 -13.935  55.777  1.00 62.43           H
ATOM     49  OG  SER A  23      -9.019 -11.984  55.125  1.00 62.43           O
ATOM     50  HG  SER A  23     -10.017 -11.931  55.124  1.00 62.43           H
ATOM     51  HN  SER A  23      -6.928 -12.814  56.676  1.00 62.43           H
ATOM     52  N   SER A  24      -6.488 -11.242  53.893  1.00 68.16           N
ATOM     53  CA  SER A  24      -6.160 -10.237  52.895  1.00 68.16           C
ATOM     54  C   SER A  24      -4.775 -10.515  52.308  1.00 68.16           C
ATOM     55  O   SER A  24      -4.517 -10.208  51.145  1.00 68.16           O
ATOM     56  HA  SER A  24      -6.928 -10.332  52.127  1.00 68.16           H
ATOM     57  CB  SER A  24      -6.210  -8.830  53.494  1.00 68.16           C
ATOM     58 1HB  SER A  24      -6.360  -8.102  52.697  1.00 68.16           H
ATOM     59 2HB  SER A  24      -7.066  -8.751  54.164  1.00 68.16           H
ATOM     60  OG  SER A  24      -5.018  -8.511  54.208  1.00 68.16           O
ATOM     61  HG  SER A  24      -4.923  -9.114  55.000  1.00 68.16           H
ATOM     62  HN  SER A  24      -6.571 -10.897  54.828  1.00 68.16           H
ATOM     63  N   MET A  25      -3.921 -11.095  53.138  1.00 64.59           N
ATOM     64  CA  MET A  25      -2.562 -11.398  52.722  1.00 64.59           C
ATOM     65  C   MET A  25      -2.515 -12.688  51.901  1.00 64.59           C
ATOM     66  O   MET A  25      -1.733 -12.799  50.958  1.00 64.59           O
ATOM     67  HA  MET A  25      -2.249 -10.555  52.106  1.00 64.59           H
ATOM     68  CB  MET A  25      -1.671 -11.546  53.957  1.00 64.59           C
ATOM     69 1HB  MET A  25      -1.941 -10.792  54.697  1.00 64.59           H
ATOM     70 2HB  MET A  25      -1.840 -12.519  54.418  1.00 64.59           H
ATOM     71  CG  MET A  25      -0.193 -11.400  53.588  1.00 64.59           C
ATOM     72 1HG  MET A  25       0.187 -12.343  53.196  1.00 64.59           H
ATOM     73 2HG  MET A  25      -0.079 -10.657  52.798  1.00 64.59           H
ATOM     74  SD  MET A  25       0.749 -10.913  55.023  1.00 64.59           S
ATOM     75  CE  MET A  25       2.376 -10.789  54.299  1.00 64.59           C
ATOM     76 1HE  MET A  25       2.665 -11.757  53.887  1.00 64.59           H
ATOM     77 2HE  MET A  25       2.364 -10.045  53.503  1.00 64.59           H
ATOM     78 3HE  MET A  25       3.093 -10.492  55.064  1.00 64.59           H
ATOM     79  HN  MET A  25      -4.143 -11.355  54.078  1.00 64.59           H
ATOM     80  N   GLU A  26      -3.361 -13.630  52.289  1.00 58.96           N
ATOM     81  CA  GLU A  26      -3.505 -14.864  51.535  1.00 58.96           C
ATOM     82  C   GLU A  26      -4.065 -14.571  50.142  1.00 58.96           C
ATOM     83  O   GLU A  26      -3.617 -15.153  49.154  1.00 58.96           O
ATOM     84  HA  GLU A  26      -2.498 -15.272  51.451  1.00 58.96           H
ATOM     85  CB  GLU A  26      -4.390 -15.863  52.283  1.00 58.96           C
ATOM     86 1HB  GLU A  26      -5.223 -15.339  52.750  1.00 58.96           H
ATOM     87 2HB  GLU A  26      -4.706 -16.654  51.603  1.00 58.96           H
ATOM     88  CG  GLU A  26      -3.613 -16.549  53.409  1.00 58.96           C
ATOM     89 1HG  GLU A  26      -2.727 -17.035  53.000  1.00 58.96           H
ATOM     90 2HG  GLU A  26      -3.266 -15.801  54.122  1.00 58.96           H
ATOM     91  CD  GLU A  26      -4.484 -17.581  54.126  1.00 58.96           C
ATOM     92  OE1 GLU A  26      -3.892 -18.504  54.727  1.00 58.96           O
ATOM     93  OE2 GLU A  26      -5.722 -17.425  54.058  1.00 58.96           O
ATOM     94  HN  GLU A  26      -3.940 -13.562  53.102  1.00 58.96           H
ATOM     95  N   ASP A  27      -5.036 -13.670  50.106  1.00 66.04           N
ATOM     96  CA  ASP A  27      -5.690 -13.325  48.855  1.00 66.04           C
ATOM     97  C   ASP A  27      -4.648 -12.794  47.869  1.00 66.04           C
ATOM     98  O   ASP A  27      -4.703 -13.097  46.678  1.00 66.04           O
ATOM     99  HA  ASP A  27      -6.157 -14.247  48.512  1.00 66.04           H
ATOM    100  CB  ASP A  27      -6.740 -12.232  49.067  1.00 66.04           C
ATOM    101 1HB  ASP A  27      -6.332 -11.450  49.707  1.00 66.04           H
ATOM    102 2HB  ASP A  27      -6.984 -11.767  48.112  1.00 66.04           H
ATOM    103  CG  ASP A  27      -8.009 -12.807  49.700  1.00 66.04           C
ATOM    104  OD1 ASP A  27      -8.200 -14.036  49.573  1.00 66.04           O
ATOM    105  OD2 ASP A  27      -8.760 -12.004  50.295  1.00 66.04           O
ATOM    106  HN  ASP A  27      -5.375 -13.182  50.909  1.00 66.04           H
ATOM    107  N   TYR A  28      -3.721 -12.010  48.401  1.00 65.17           N
ATOM    108  CA  TYR A  28      -2.682 -11.415  47.579  1.00 65.17           C
ATOM    109  C   TYR A  28      -1.671 -12.470  47.124  1.00 65.17           C
ATOM    110  O   TYR A  28      -1.190 -12.426  45.993  1.00 65.17           O
ATOM    111  HA  TYR A  28      -3.157 -10.976  46.702  1.00 65.17           H
ATOM    112  CB  TYR A  28      -1.970 -10.395  48.471  1.00 65.17           C
ATOM    113 1HB  TYR A  28      -2.695  -9.655  48.808  1.00 65.17           H
ATOM    114 2HB  TYR A  28      -1.597 -10.904  49.359  1.00 65.17           H
ATOM    115  CG  TYR A  28      -0.807  -9.674  47.786  1.00 65.17           C
ATOM    116  CD1 TYR A  28       0.485 -10.126  47.963  1.00 65.17           C
ATOM    117  HD1 TYR A  28       0.676 -10.996  48.591  1.00 65.17           H
ATOM    118  CD2 TYR A  28      -1.050  -8.572  46.991  1.00 65.17           C
ATOM    119  HD2 TYR A  28      -2.071  -8.216  46.851  1.00 65.17           H
ATOM    120  CE1 TYR A  28       1.579  -9.447  47.319  1.00 65.17           C
ATOM    121  HE1 TYR A  28       2.604  -9.793  47.451  1.00 65.17           H
ATOM    122  CE2 TYR A  28       0.044  -7.894  46.347  1.00 65.17           C
ATOM    123  HE2 TYR A  28      -0.134  -7.022  45.717  1.00 65.17           H
ATOM    124  CZ  TYR A  28       1.305  -8.365  46.543  1.00 65.17           C
ATOM    125  OH  TYR A  28       2.339  -7.724  45.934  1.00 65.17           O
ATOM    126  HH  TYR A  28       2.052  -6.811  45.645  1.00 65.17           H
ATOM    127  HN  TYR A  28      -3.673 -11.782  49.374  1.00 65.17           H
ATOM    128  N   VAL A  29      -1.379 -13.393  48.029  1.00 65.64           N
ATOM    129  CA  VAL A  29      -0.372 -14.406  47.766  1.00 65.64           C
ATOM    130  C   VAL A  29      -0.922 -15.418  46.758  1.00 65.64           C
ATOM    131  O   VAL A  29      -0.193 -15.895  45.891  1.00 65.64           O
ATOM    132  HA  VAL A  29       0.491 -13.906  47.325  1.00 65.64           H
ATOM    133  CB  VAL A  29       0.075 -15.053  49.078  1.00 65.64           C
ATOM    134  HB  VAL A  29      -0.817 -15.380  49.612  1.00 65.64           H
ATOM    135  CG1 VAL A  29       0.944 -16.284  48.815  1.00 65.64           C
ATOM    136 1HG1 VAL A  29       0.374 -17.015  48.242  1.00 65.64           H
ATOM    137 2HG1 VAL A  29       1.830 -15.990  48.251  1.00 65.64           H
ATOM    138 3HG1 VAL A  29       1.248 -16.724  49.765  1.00 65.64           H
ATOM    139  CG2 VAL A  29       0.808 -14.043  49.965  1.00 65.64           C
ATOM    140 1HG2 VAL A  29       1.689 -13.672  49.441  1.00 65.64           H
ATOM    141 2HG2 VAL A  29       0.143 -13.211  50.194  1.00 65.64           H
ATOM    142 3HG2 VAL A  29       1.115 -14.529  50.891  1.00 65.64           H
ATOM    143  HN  VAL A  29      -1.817 -13.455  48.925  1.00 65.64           H
ATOM    144  N   ASN A  30      -2.205 -15.714  46.907  1.00 60.39           N
ATOM    145  CA  ASN A  30      -2.834 -16.745  46.098  1.00 60.39           C
ATOM    146  C   ASN A  30      -3.305 -16.134  44.777  1.00 60.39           C
ATOM    147  O   ASN A  30      -3.766 -16.848  43.889  1.00 60.39           O
ATOM    148  HA  ASN A  30      -2.066 -17.505  45.956  1.00 60.39           H
ATOM    149  CB  ASN A  30      -4.054 -17.334  46.808  1.00 60.39           C
ATOM    150 1HB  ASN A  30      -4.719 -16.530  47.125  1.00 60.39           H
ATOM    151 2HB  ASN A  30      -4.617 -17.958  46.114  1.00 60.39           H
ATOM    152  CG  ASN A  30      -3.634 -18.164  48.023  1.00 60.39           C
ATOM    153  OD1 ASN A  30      -2.538 -18.695  48.095  1.00 60.39           O
ATOM    154  ND2 ASN A  30      -4.564 -18.246  48.970  1.00 60.39           N
ATOM    155 1HD2 ASN A  30      -5.444 -17.786  48.848  1.00 60.39           H
ATOM    156 2HD2 ASN A  30      -4.384 -18.767  49.804  1.00 60.39           H
ATOM    157  HN  ASN A  30      -2.811 -15.264  47.564  1.00 60.39           H
ATOM    158  N   PHE A  31      -3.171 -14.819  44.689  1.00 67.77           N
ATOM    159  CA  PHE A  31      -3.554 -14.107  43.481  1.00 67.77           C
ATOM    160  C   PHE A  31      -2.711 -14.560  42.288  1.00 67.77           C
ATOM    161  O   PHE A  31      -1.483 -14.563  42.356  1.00 67.77           O
ATOM    162  HA  PHE A  31      -4.603 -14.334  43.290  1.00 67.77           H
ATOM    163  CB  PHE A  31      -3.296 -12.621  43.738  1.00 67.77           C
ATOM    164 1HB  PHE A  31      -3.764 -12.338  44.681  1.00 67.77           H
ATOM    165 2HB  PHE A  31      -2.224 -12.463  43.854  1.00 67.77           H
ATOM    166  CG  PHE A  31      -3.815 -11.699  42.632  1.00 67.77           C
ATOM    167  CD1 PHE A  31      -2.963 -11.235  41.678  1.00 67.77           C
ATOM    168  HD1 PHE A  31      -1.911 -11.519  41.702  1.00 67.77           H
ATOM    169  CD2 PHE A  31      -5.127 -11.345  42.602  1.00 67.77           C
ATOM    170  HD2 PHE A  31      -5.810 -11.717  43.366  1.00 67.77           H
ATOM    171  CE1 PHE A  31      -3.444 -10.380  40.652  1.00 67.77           C
ATOM    172  HE1 PHE A  31      -2.762 -10.008  39.888  1.00 67.77           H
ATOM    173  CE2 PHE A  31      -5.609 -10.490  41.575  1.00 67.77           C
ATOM    174  HE2 PHE A  31      -6.661 -10.206  41.551  1.00 67.77           H
ATOM    175  CZ  PHE A  31      -4.757 -10.025  40.622  1.00 67.77           C
ATOM    176  HZ  PHE A  31      -5.127  -9.369  39.834  1.00 67.77           H
ATOM    177  HN  PHE A  31      -2.811 -14.243  45.423  1.00 67.77           H
ATOM    178  N   ASN A  32      -3.404 -14.932  41.222  1.00 61.37           N
ATOM    179  CA  ASN A  32      -2.735 -15.392  40.017  1.00 61.37           C
ATOM    180  C   ASN A  32      -2.266 -14.183  39.206  1.00 61.37           C
ATOM    181  O   ASN A  32      -3.035 -13.613  38.434  1.00 61.37           O
ATOM    182  HA  ASN A  32      -1.906 -16.007  40.367  1.00 61.37           H
ATOM    183  CB  ASN A  32      -3.683 -16.212  39.139  1.00 61.37           C
ATOM    184 1HB  ASN A  32      -4.202 -16.951  39.749  1.00 61.37           H
ATOM    185 2HB  ASN A  32      -4.445 -15.559  38.712  1.00 61.37           H
ATOM    186  CG  ASN A  32      -2.919 -16.915  38.015  1.00 61.37           C
ATOM    187  OD1 ASN A  32      -1.709 -16.817  37.896  1.00 61.37           O
ATOM    188  ND2 ASN A  32      -3.692 -17.629  37.200  1.00 61.37           N
ATOM    189 1HD2 ASN A  32      -4.679 -17.668  37.354  1.00 61.37           H
ATOM    190 2HD2 ASN A  32      -3.285 -18.126  36.434  1.00 61.37           H
ATOM    191  HN  ASN A  32      -4.403 -14.923  41.173  1.00 61.37           H
ATOM    192  N   PHE A  33      -1.006 -13.827  39.409  1.00 64.10           N
ATOM    193  CA  PHE A  33      -0.398 -12.754  38.640  1.00 64.10           C
ATOM    194  C   PHE A  33       0.047 -13.250  37.263  1.00 64.10           C
ATOM    195  O   PHE A  33       1.215 -13.124  36.901  1.00 64.10           O
ATOM    196  HA  PHE A  33      -1.152 -11.977  38.519  1.00 64.10           H
ATOM    197  CB  PHE A  33       0.831 -12.286  39.421  1.00 64.10           C
ATOM    198 1HB  PHE A  33       1.465 -13.147  39.633  1.00 64.10           H
ATOM    199 2HB  PHE A  33       1.412 -11.610  38.794  1.00 64.10           H
ATOM    200  CG  PHE A  33       0.500 -11.579  40.737  1.00 64.10           C
ATOM    201  CD1 PHE A  33       0.210 -10.250  40.741  1.00 64.10           C
ATOM    202  HD1 PHE A  33       0.213  -9.689  39.806  1.00 64.10           H
ATOM    203  CD2 PHE A  33       0.496 -12.279  41.903  1.00 64.10           C
ATOM    204  HD2 PHE A  33       0.729 -13.344  41.900  1.00 64.10           H
ATOM    205  CE1 PHE A  33      -0.097  -9.594  41.962  1.00 64.10           C
ATOM    206  HE1 PHE A  33      -0.330  -8.529  41.965  1.00 64.10           H
ATOM    207  CE2 PHE A  33       0.189 -11.622  43.124  1.00 64.10           C
ATOM    208  HE2 PHE A  33       0.185 -12.184  44.059  1.00 64.10           H
ATOM    209  CZ  PHE A  33      -0.101 -10.294  43.128  1.00 64.10           C
ATOM    210  HZ  PHE A  33      -0.338  -9.790  44.065  1.00 64.10           H
ATOM    211  HN  PHE A  33      -0.405 -14.258  40.082  1.00 64.10           H
ATOM    212  N   THR A  34      -0.910 -13.803  36.531  1.00 63.20           N
ATOM    213  CA  THR A  34      -0.703 -14.091  35.122  1.00 63.20           C
ATOM    214  C   THR A  34      -0.241 -12.833  34.383  1.00 63.20           C
ATOM    215  O   THR A  34      -0.858 -11.776  34.505  1.00 63.20           O
ATOM    216  HA  THR A  34       0.098 -14.825  35.035  1.00 63.20           H
ATOM    217  CB  THR A  34      -1.999 -14.682  34.565  1.00 63.20           C
ATOM    218  HB  THR A  34      -2.663 -13.895  34.205  1.00 63.20           H
ATOM    219  OG1 THR A  34      -2.508 -15.474  35.634  1.00 63.20           O
ATOM    220  HG1 THR A  34      -1.816 -16.131  35.933  1.00 63.20           H
ATOM    221  CG2 THR A  34      -1.748 -15.689  33.441  1.00 63.20           C
ATOM    222 1HG2 THR A  34      -1.140 -16.511  33.819  1.00 63.20           H
ATOM    223 2HG2 THR A  34      -1.224 -15.197  32.622  1.00 63.20           H
ATOM    224 3HG2 THR A  34      -2.701 -16.078  33.082  1.00 63.20           H
ATOM    225  HN  THR A  34      -1.811 -14.053  36.886  1.00 63.20           H
ATOM    226  N   ASP A  35       0.840 -12.990  33.634  1.00 66.88           N
ATOM    227  CA  ASP A  35       1.423 -11.868  32.918  1.00 66.88           C
ATOM    228  C   ASP A  35       0.575 -11.561  31.681  1.00 66.88           C
ATOM    229  O   ASP A  35       0.931 -11.949  30.569  1.00 66.88           O
ATOM    230  HA  ASP A  35       1.430 -11.045  33.632  1.00 66.88           H
ATOM    231  CB  ASP A  35       2.843 -12.191  32.449  1.00 66.88           C
ATOM    232 1HB  ASP A  35       2.902 -13.238  32.152  1.00 66.88           H
ATOM    233 2HB  ASP A  35       3.084 -11.595  31.569  1.00 66.88           H
ATOM    234  CG  ASP A  35       3.863 -11.911  33.555  1.00 66.88           C
ATOM    235  OD1 ASP A  35       3.575 -11.016  34.379  1.00 66.88           O
ATOM    236  OD2 ASP A  35       4.907 -12.598  33.552  1.00 66.88           O
ATOM    237  HN  ASP A  35       1.315 -13.861  33.512  1.00 66.88           H
ATOM    238  N   PHE A  36      -0.529 -10.869  31.917  1.00 81.10           N
ATOM    239  CA  PHE A  36      -1.328 -10.339  30.825  1.00 81.10           C
ATOM    240  C   PHE A  36      -0.686  -9.080  30.239  1.00 81.10           C
ATOM    241  O   PHE A  36      -1.054  -8.641  29.150  1.00 81.10           O
ATOM    242  HA  PHE A  36      -1.378 -11.110  30.057  1.00 81.10           H
ATOM    243  CB  PHE A  36      -2.696  -9.976  31.406  1.00 81.10           C
ATOM    244 1HB  PHE A  36      -2.551  -9.348  32.285  1.00 81.10           H
ATOM    245 2HB  PHE A  36      -3.244  -9.381  30.675  1.00 81.10           H
ATOM    246  CG  PHE A  36      -3.546 -11.187  31.797  1.00 81.10           C
ATOM    247  CD1 PHE A  36      -3.557 -12.294  31.007  1.00 81.10           C
ATOM    248  HD1 PHE A  36      -2.959 -12.319  30.096  1.00 81.10           H
ATOM    249  CD2 PHE A  36      -4.292 -11.155  32.934  1.00 81.10           C
ATOM    250  HD2 PHE A  36      -4.283 -10.268  33.567  1.00 81.10           H
ATOM    251  CE1 PHE A  36      -4.346 -13.417  31.370  1.00 81.10           C
ATOM    252  HE1 PHE A  36      -4.355 -14.304  30.737  1.00 81.10           H
ATOM    253  CE2 PHE A  36      -5.081 -12.279  33.297  1.00 81.10           C
ATOM    254  HE2 PHE A  36      -5.678 -12.253  34.208  1.00 81.10           H
ATOM    255  CZ  PHE A  36      -5.092 -13.386  32.507  1.00 81.10           C
ATOM    256  HZ  PHE A  36      -5.697 -14.248  32.786  1.00 81.10           H
ATOM    257  HN  PHE A  36      -0.880 -10.670  32.832  1.00 81.10           H
ATOM    258  N   TYR A  37       0.262  -8.534  30.986  1.00 85.87           N
ATOM    259  CA  TYR A  37       1.077  -7.442  30.482  1.00 85.87           C
ATOM    260  C   TYR A  37       2.260  -7.971  29.669  1.00 85.87           C
ATOM    261  O   TYR A  37       3.187  -8.558  30.225  1.00 85.87           O
ATOM    262  HA  TYR A  37       0.451  -6.824  29.838  1.00 85.87           H
ATOM    263  CB  TYR A  37       1.609  -6.708  31.715  1.00 85.87           C
ATOM    264 1HB  TYR A  37       0.776  -6.497  32.386  1.00 85.87           H
ATOM    265 2HB  TYR A  37       2.292  -7.367  32.251  1.00 85.87           H
ATOM    266  CG  TYR A  37       2.332  -5.398  31.395  1.00 85.87           C
ATOM    267  CD1 TYR A  37       3.709  -5.373  31.312  1.00 85.87           C
ATOM    268  HD1 TYR A  37       4.282  -6.287  31.473  1.00 85.87           H
ATOM    269  CD2 TYR A  37       1.607  -4.242  31.191  1.00 85.87           C
ATOM    270  HD2 TYR A  37       0.519  -4.262  31.257  1.00 85.87           H
ATOM    271  CE1 TYR A  37       4.390  -4.141  31.011  1.00 85.87           C
ATOM    272  HE1 TYR A  37       5.477  -4.107  30.942  1.00 85.87           H
ATOM    273  CE2 TYR A  37       2.288  -3.009  30.890  1.00 85.87           C
ATOM    274  HE2 TYR A  37       1.728  -2.089  30.727  1.00 85.87           H
ATOM    275  CZ  TYR A  37       3.646  -3.019  30.815  1.00 85.87           C
ATOM    276  OH  TYR A  37       4.289  -1.855  30.531  1.00 85.87           O
ATOM    277  HH  TYR A  37       3.631  -1.167  30.225  1.00 85.87           H
ATOM    278  HN  TYR A  37       0.475  -8.825  31.919  1.00 85.87           H
ATOM    279  N   CYS A  38       2.189  -7.746  28.365  1.00 88.75           N
ATOM    280  CA  CYS A  38       3.188  -8.283  27.457  1.00 88.75           C
ATOM    281  C   CYS A  38       4.210  -7.183  27.162  1.00 88.75           C
ATOM    282  O   CYS A  38       3.881  -6.177  26.536  1.00 88.75           O
ATOM    283  HA  CYS A  38       3.659  -9.121  27.970  1.00 88.75           H
ATOM    284  CB  CYS A  38       2.553  -8.830  26.177  1.00 88.75           C
ATOM    285 1HB  CYS A  38       1.751  -9.525  26.427  1.00 88.75           H
ATOM    286 2HB  CYS A  38       2.104  -8.017  25.608  1.00 88.75           H
ATOM    287  SG  CYS A  38       3.819  -9.678  25.163  1.00 88.75           S
ATOM    288  HN  CYS A  38       1.467  -7.208  27.929  1.00 88.75           H
ATOM    289  N   GLU A  39       5.429  -7.412  27.627  1.00 80.81           N
ATOM    290  CA  GLU A  39       6.536  -6.534  27.290  1.00 80.81           C
ATOM    291  C   GLU A  39       7.086  -6.881  25.905  1.00 80.81           C
ATOM    292  O   GLU A  39       7.388  -8.040  25.625  1.00 80.81           O
ATOM    293  HA  GLU A  39       6.116  -5.529  27.280  1.00 80.81           H
ATOM    294  CB  GLU A  39       7.637  -6.607  28.350  1.00 80.81           C
ATOM    295 1HB  GLU A  39       7.996  -7.632  28.437  1.00 80.81           H
ATOM    296 2HB  GLU A  39       8.425  -5.893  28.111  1.00 80.81           H
ATOM    297  CG  GLU A  39       7.099  -6.211  29.727  1.00 80.81           C
ATOM    298 1HG  GLU A  39       6.556  -5.269  29.651  1.00 80.81           H
ATOM    299 2HG  GLU A  39       6.389  -6.962  30.074  1.00 80.81           H
ATOM    300  CD  GLU A  39       8.237  -6.070  30.740  1.00 80.81           C
ATOM    301  OE1 GLU A  39       7.965  -5.511  31.825  1.00 80.81           O
ATOM    302  OE2 GLU A  39       9.353  -6.524  30.407  1.00 80.81           O
ATOM    303  HN  GLU A  39       5.665  -8.180  28.223  1.00 80.81           H
ATOM    304  N   LYS A  40       7.198  -5.855  25.074  1.00 86.34           N
ATOM    305  CA  LYS A  40       7.506  -6.060  23.669  1.00 86.34           C
ATOM    306  C   LYS A  40       8.967  -5.684  23.411  1.00 86.34           C
ATOM    307  O   LYS A  40       9.339  -5.360  22.285  1.00 86.34           O
ATOM    308  HA  LYS A  40       7.380  -7.122  23.458  1.00 86.34           H
ATOM    309  CB  LYS A  40       6.512  -5.302  22.786  1.00 86.34           C
ATOM    310 1HB  LYS A  40       6.564  -4.236  23.006  1.00 86.34           H
ATOM    311 2HB  LYS A  40       6.784  -5.425  21.738  1.00 86.34           H
ATOM    312  CG  LYS A  40       5.085  -5.806  23.011  1.00 86.34           C
ATOM    313 1HG  LYS A  40       4.881  -5.868  24.080  1.00 86.34           H
ATOM    314 2HG  LYS A  40       4.374  -5.095  22.591  1.00 86.34           H
ATOM    315  CD  LYS A  40       4.881  -7.179  22.367  1.00 86.34           C
ATOM    316 1HD  LYS A  40       5.250  -7.163  21.342  1.00 86.34           H
ATOM    317 2HD  LYS A  40       5.465  -7.927  22.904  1.00 86.34           H
ATOM    318  CE  LYS A  40       3.403  -7.575  22.377  1.00 86.34           C
ATOM    319 1HE  LYS A  40       3.113  -7.897  23.378  1.00 86.34           H
ATOM    320 2HE  LYS A  40       2.787  -6.711  22.130  1.00 86.34           H
ATOM    321  NZ  LYS A  40       3.152  -8.664  21.407  1.00 86.34           N
ATOM    322 1HZ  LYS A  40       2.153  -8.824  21.329  1.00 86.34           H
ATOM    323 2HZ  LYS A  40       3.524  -8.402  20.501  1.00 86.34           H
ATOM    324 3HZ  LYS A  40       3.606  -9.513  21.727  1.00 86.34           H
ATOM    325  HN  LYS A  40       7.082  -4.899  25.346  1.00 86.34           H
ATOM    326  N   ASN A  41       9.755  -5.741  24.475  1.00 81.89           N
ATOM    327  CA  ASN A  41      11.138  -5.300  24.406  1.00 81.89           C
ATOM    328  C   ASN A  41      11.864  -6.081  23.308  1.00 81.89           C
ATOM    329  O   ASN A  41      12.590  -5.499  22.504  1.00 81.89           O
ATOM    330  HA  ASN A  41      11.088  -4.232  24.193  1.00 81.89           H
ATOM    331  CB  ASN A  41      11.865  -5.555  25.728  1.00 81.89           C
ATOM    332 1HB  ASN A  41      11.691  -6.582  26.049  1.00 81.89           H
ATOM    333 2HB  ASN A  41      12.939  -5.444  25.583  1.00 81.89           H
ATOM    334  CG  ASN A  41      11.387  -4.587  26.812  1.00 81.89           C
ATOM    335  OD1 ASN A  41      10.982  -3.468  26.546  1.00 81.89           O
ATOM    336  ND2 ASN A  41      11.457  -5.080  28.045  1.00 81.89           N
ATOM    337 1HD2 ASN A  41      11.799  -6.007  28.195  1.00 81.89           H
ATOM    338 2HD2 ASN A  41      11.167  -4.523  28.824  1.00 81.89           H
ATOM    339  HN  ASN A  41       9.464  -6.080  25.369  1.00 81.89           H
ATOM    340  N   ASN A  42      11.642  -7.387  23.311  1.00 82.50           N
ATOM    341  CA  ASN A  42      12.321  -8.263  22.372  1.00 82.50           C
ATOM    342  C   ASN A  42      11.882  -7.915  20.948  1.00 82.50           C
ATOM    343  O   ASN A  42      12.681  -7.979  20.015  1.00 82.50           O
ATOM    344  HA  ASN A  42      13.385  -8.089  22.534  1.00 82.50           H
ATOM    345  CB  ASN A  42      11.967  -9.729  22.631  1.00 82.50           C
ATOM    346 1HB  ASN A  42      10.885  -9.857  22.600  1.00 82.50           H
ATOM    347 2HB  ASN A  42      12.384 -10.353  21.840  1.00 82.50           H
ATOM    348  CG  ASN A  42      12.502 -10.191  23.988  1.00 82.50           C
ATOM    349  OD1 ASN A  42      13.253  -9.500  24.656  1.00 82.50           O
ATOM    350  ND2 ASN A  42      12.073 -11.395  24.357  1.00 82.50           N
ATOM    351 1HD2 ASN A  42      11.457 -11.910  23.762  1.00 82.50           H
ATOM    352 2HD2 ASN A  42      12.368 -11.784  25.230  1.00 82.50           H
ATOM    353  HN  ASN A  42      11.014  -7.847  23.939  1.00 82.50           H
ATOM    354  N   VAL A  43      10.613  -7.555  20.826  1.00 89.79           N
ATOM    355  CA  VAL A  43      10.041  -7.260  19.523  1.00 89.79           C
ATOM    356  C   VAL A  43      10.664  -5.973  18.977  1.00 89.79           C
ATOM    357  O   VAL A  43      10.979  -5.886  17.791  1.00 89.79           O
ATOM    358  HA  VAL A  43      10.297  -8.083  18.857  1.00 89.79           H
ATOM    359  CB  VAL A  43       8.516  -7.189  19.625  1.00 89.79           C
ATOM    360  HB  VAL A  43       8.262  -6.363  20.289  1.00 89.79           H
ATOM    361  CG1 VAL A  43       7.888  -6.903  18.259  1.00 89.79           C
ATOM    362 1HG1 VAL A  43       8.258  -5.950  17.881  1.00 89.79           H
ATOM    363 2HG1 VAL A  43       8.155  -7.698  17.563  1.00 89.79           H
ATOM    364 3HG1 VAL A  43       6.804  -6.858  18.360  1.00 89.79           H
ATOM    365  CG2 VAL A  43       7.947  -8.472  20.233  1.00 89.79           C
ATOM    366 1HG2 VAL A  43       8.216  -9.322  19.605  1.00 89.79           H
ATOM    367 2HG2 VAL A  43       8.358  -8.614  21.232  1.00 89.79           H
ATOM    368 3HG2 VAL A  43       6.861  -8.395  20.294  1.00 89.79           H
ATOM    369  HN  VAL A  43       9.981  -7.464  21.595  1.00 89.79           H
ATOM    370  N   ARG A  44      10.823  -5.006  19.869  1.00 85.50           N
ATOM    371  CA  ARG A  44      11.400  -3.727  19.491  1.00 85.50           C
ATOM    372  C   ARG A  44      12.867  -3.904  19.092  1.00 85.50           C
ATOM    373  O   ARG A  44      13.348  -3.243  18.173  1.00 85.50           O
ATOM    374  HA  ARG A  44      10.801  -3.391  18.644  1.00 85.50           H
ATOM    375  CB  ARG A  44      11.308  -2.720  20.639  1.00 85.50           C
ATOM    376 1HB  ARG A  44      11.724  -3.159  21.546  1.00 85.50           H
ATOM    377 2HB  ARG A  44      11.909  -1.841  20.406  1.00 85.50           H
ATOM    378  CG  ARG A  44       9.857  -2.302  20.886  1.00 85.50           C
ATOM    379 1HG  ARG A  44       9.379  -2.057  19.938  1.00 85.50           H
ATOM    380 2HG  ARG A  44       9.303  -3.136  21.317  1.00 85.50           H
ATOM    381  CD  ARG A  44       9.787  -1.096  21.826  1.00 85.50           C
ATOM    382 1HD  ARG A  44      10.460  -0.313  21.476  1.00 85.50           H
ATOM    383 2HD  ARG A  44       8.781  -0.678  21.820  1.00 85.50           H
ATOM    384  NE  ARG A  44      10.157  -1.503  23.200  1.00 85.50           N
ATOM    385  HE  ARG A  44      11.129  -1.541  23.432  1.00 85.50           H
ATOM    386  CZ  ARG A  44       9.270  -1.825  24.152  1.00 85.50           C
ATOM    387  NH1 ARG A  44       7.956  -1.792  23.896  1.00 85.50           N
ATOM    388 1HH1 ARG A  44       7.629  -1.527  22.989  1.00 85.50           H
ATOM    389 2HH1 ARG A  44       7.301  -2.034  24.612  1.00 85.50           H
ATOM    390  NH2 ARG A  44       9.719  -2.180  25.364  1.00 85.50           N
ATOM    391 1HH2 ARG A  44       9.071  -2.423  26.086  1.00 85.50           H
ATOM    392 2HH2 ARG A  44      10.702  -2.201  25.547  1.00 85.50           H
ATOM    393  HN  ARG A  44      10.566  -5.086  20.832  1.00 85.50           H
ATOM    394  N   GLN A  45      13.537  -4.798  19.804  1.00 82.80           N
ATOM    395  CA  GLN A  45      14.947  -5.047  19.557  1.00 82.80           C
ATOM    396  C   GLN A  45      15.145  -5.636  18.160  1.00 82.80           C
ATOM    397  O   GLN A  45      16.053  -5.232  17.435  1.00 82.80           O
ATOM    398  HA  GLN A  45      15.428  -4.071  19.619  1.00 82.80           H
ATOM    399  CB  GLN A  45      15.537  -5.965  20.629  1.00 82.80           C
ATOM    400 1HB  GLN A  45      15.292  -5.580  21.619  1.00 82.80           H
ATOM    401 2HB  GLN A  45      15.088  -6.956  20.552  1.00 82.80           H
ATOM    402  CG  GLN A  45      17.056  -6.076  20.481  1.00 82.80           C
ATOM    403 1HG  GLN A  45      17.300  -6.513  19.512  1.00 82.80           H
ATOM    404 2HG  GLN A  45      17.500  -5.080  20.502  1.00 82.80           H
ATOM    405  CD  GLN A  45      17.656  -6.931  21.598  1.00 82.80           C
ATOM    406  OE1 GLN A  45      16.957  -7.567  22.370  1.00 82.80           O
ATOM    407  NE2 GLN A  45      18.985  -6.911  21.641  1.00 82.80           N
ATOM    408 1HE2 GLN A  45      19.498  -6.368  20.977  1.00 82.80           H
ATOM    409 2HE2 GLN A  45      19.470  -7.440  22.337  1.00 82.80           H
ATOM    410  HN  GLN A  45      13.133  -5.346  20.536  1.00 82.80           H
ATOM    411  N   PHE A  46      14.281  -6.582  17.823  1.00 91.18           N
ATOM    412  CA  PHE A  46      14.312  -7.189  16.503  1.00 91.18           C
ATOM    413  C   PHE A  46      14.084  -6.142  15.412  1.00 91.18           C
ATOM    414  O   PHE A  46      14.808  -6.108  14.418  1.00 91.18           O
ATOM    415  HA  PHE A  46      15.299  -7.635  16.376  1.00 91.18           H
ATOM    416  CB  PHE A  46      13.177  -8.214  16.455  1.00 91.18           C
ATOM    417 1HB  PHE A  46      13.347  -8.966  17.226  1.00 91.18           H
ATOM    418 2HB  PHE A  46      12.240  -7.714  16.699  1.00 91.18           H
ATOM    419  CG  PHE A  46      13.028  -8.915  15.103  1.00 91.18           C
ATOM    420  CD1 PHE A  46      12.083  -8.495  14.220  1.00 91.18           C
ATOM    421  HD1 PHE A  46      11.431  -7.659  14.476  1.00 91.18           H
ATOM    422  CD2 PHE A  46      13.841  -9.958  14.785  1.00 91.18           C
ATOM    423  HD2 PHE A  46      14.598 -10.294  15.492  1.00 91.18           H
ATOM    424  CE1 PHE A  46      11.945  -9.145  12.966  1.00 91.18           C
ATOM    425  HE1 PHE A  46      11.187  -8.809  12.258  1.00 91.18           H
ATOM    426  CE2 PHE A  46      13.703 -10.608  13.530  1.00 91.18           C
ATOM    427  HE2 PHE A  46      14.354 -11.444  13.275  1.00 91.18           H
ATOM    428  CZ  PHE A  46      12.758 -10.188  12.647  1.00 91.18           C
ATOM    429  HZ  PHE A  46      12.652 -10.687  11.684  1.00 91.18           H
ATOM    430  HN  PHE A  46      13.570  -6.933  18.433  1.00 91.18           H
ATOM    431  N   ALA A  47      13.075  -5.312  15.634  1.00 91.77           N
ATOM    432  CA  ALA A  47      12.699  -4.311  14.650  1.00 91.77           C
ATOM    433  C   ALA A  47      13.879  -3.366  14.414  1.00 91.77           C
ATOM    434  O   ALA A  47      14.137  -2.961  13.282  1.00 91.77           O
ATOM    435  HA  ALA A  47      12.468  -4.830  13.720  1.00 91.77           H
ATOM    436  CB  ALA A  47      11.446  -3.573  15.127  1.00 91.77           C
ATOM    437 1HB  ALA A  47      10.630  -4.285  15.251  1.00 91.77           H
ATOM    438 2HB  ALA A  47      11.652  -3.086  16.080  1.00 91.77           H
ATOM    439 3HB  ALA A  47      11.164  -2.822  14.389  1.00 91.77           H
ATOM    440  HN  ALA A  47      12.520  -5.317  16.466  1.00 91.77           H
ATOM    441  N   SER A  48      14.563  -3.042  15.502  1.00 89.99           N
ATOM    442  CA  SER A  48      15.608  -2.034  15.456  1.00 89.99           C
ATOM    443  C   SER A  48      16.764  -2.518  14.579  1.00 89.99           C
ATOM    444  O   SER A  48      17.525  -1.711  14.048  1.00 89.99           O
ATOM    445  HA  SER A  48      15.139  -1.152  15.018  1.00 89.99           H
ATOM    446  CB  SER A  48      16.111  -1.697  16.861  1.00 89.99           C
ATOM    447 1HB  SER A  48      16.714  -0.790  16.823  1.00 89.99           H
ATOM    448 2HB  SER A  48      15.261  -1.488  17.510  1.00 89.99           H
ATOM    449  OG  SER A  48      16.884  -2.757  17.419  1.00 89.99           O
ATOM    450  HG  SER A  48      16.457  -3.637  17.212  1.00 89.99           H
ATOM    451  HN  SER A  48      14.413  -3.455  16.400  1.00 89.99           H
ATOM    452  N   HIS A  49      16.860  -3.834  14.456  1.00 86.31           N
ATOM    453  CA  HIS A  49      17.941  -4.438  13.696  1.00 86.31           C
ATOM    454  C   HIS A  49      17.466  -4.732  12.271  1.00 86.31           C
ATOM    455  O   HIS A  49      18.217  -4.556  11.314  1.00 86.31           O
ATOM    456  HA  HIS A  49      18.745  -3.702  13.657  1.00 86.31           H
ATOM    457  CB  HIS A  49      18.480  -5.679  14.409  1.00 86.31           C
ATOM    458 1HB  HIS A  49      17.647  -6.344  14.639  1.00 86.31           H
ATOM    459 2HB  HIS A  49      19.140  -6.219  13.730  1.00 86.31           H
ATOM    460  CG  HIS A  49      19.231  -5.378  15.684  1.00 86.31           C
ATOM    461  ND1 HIS A  49      20.323  -4.529  15.728  1.00 86.31           N
ATOM    462  HD1 HIS A  49      20.717  -4.042  14.948  1.00 86.31           H
ATOM    463  CD2 HIS A  49      19.035  -5.819  16.960  1.00 86.31           C
ATOM    464  HD2 HIS A  49      18.253  -6.506  17.283  1.00 86.31           H
ATOM    465  CE1 HIS A  49      20.757  -4.470  16.978  1.00 86.31           C
ATOM    466  HE1 HIS A  49      21.605  -3.885  17.335  1.00 86.31           H
ATOM    467  NE2 HIS A  49      19.958  -5.271  17.740  1.00 86.31           N
ATOM    468  HN  HIS A  49      16.216  -4.482  14.863  1.00 86.31           H
ATOM    469  N   PHE A  50      16.220  -5.174  12.177  1.00 88.04           N
ATOM    470  CA  PHE A  50      15.725  -5.756  10.941  1.00 88.04           C
ATOM    471  C   PHE A  50      15.209  -4.672   9.993  1.00 88.04           C
ATOM    472  O   PHE A  50      15.517  -4.686   8.802  1.00 88.04           O
ATOM    473  HA  PHE A  50      16.558  -6.280  10.473  1.00 88.04           H
ATOM    474  CB  PHE A  50      14.566  -6.682  11.316  1.00 88.04           C
ATOM    475 1HB  PHE A  50      14.916  -7.405  12.054  1.00 88.04           H
ATOM    476 2HB  PHE A  50      13.783  -6.093  11.794  1.00 88.04           H
ATOM    477  CG  PHE A  50      13.963  -7.437  10.130  1.00 88.04           C
ATOM    478  CD1 PHE A  50      12.769  -7.046   9.611  1.00 88.04           C
ATOM    479  HD1 PHE A  50      12.240  -6.195  10.040  1.00 88.04           H
ATOM    480  CD2 PHE A  50      14.623  -8.499   9.594  1.00 88.04           C
ATOM    481  HD2 PHE A  50      15.580  -8.813  10.009  1.00 88.04           H
ATOM    482  CE1 PHE A  50      12.209  -7.746   8.510  1.00 88.04           C
ATOM    483  HE1 PHE A  50      11.252  -7.433   8.094  1.00 88.04           H
ATOM    484  CE2 PHE A  50      14.063  -9.200   8.492  1.00 88.04           C
ATOM    485  HE2 PHE A  50      14.592 -10.051   8.063  1.00 88.04           H
ATOM    486  CZ  PHE A  50      12.869  -8.808   7.973  1.00 88.04           C
ATOM    487  HZ  PHE A  50      12.439  -9.346   7.128  1.00 88.04           H
ATOM    488  HN  PHE A  50      15.557  -5.140  12.924  1.00 88.04           H
ATOM    489  N   LEU A  51      14.433  -3.758  10.557  1.00 91.86           N
ATOM    490  CA  LEU A  51      13.626  -2.860   9.748  1.00 91.86           C
ATOM    491  C   LEU A  51      14.532  -1.813   9.098  1.00 91.86           C
ATOM    492  O   LEU A  51      14.440  -1.567   7.896  1.00 91.86           O
ATOM    493  HA  LEU A  51      13.165  -3.455   8.960  1.00 91.86           H
ATOM    494  CB  LEU A  51      12.493  -2.259  10.583  1.00 91.86           C
ATOM    495 1HB  LEU A  51      12.932  -1.741  11.435  1.00 91.86           H
ATOM    496 2HB  LEU A  51      11.983  -1.508   9.980  1.00 91.86           H
ATOM    497  CG  LEU A  51      11.449  -3.248  11.106  1.00 91.86           C
ATOM    498  HG  LEU A  51      11.948  -3.951  11.773  1.00 91.86           H
ATOM    499  CD1 LEU A  51      10.376  -2.529  11.927  1.00 91.86           C
ATOM    500 1HD1 LEU A  51      10.842  -2.031  12.777  1.00 91.86           H
ATOM    501 2HD1 LEU A  51       9.876  -1.789  11.302  1.00 91.86           H
ATOM    502 3HD1 LEU A  51       9.647  -3.255  12.286  1.00 91.86           H
ATOM    503  CD2 LEU A  51      10.844  -4.063   9.961  1.00 91.86           C
ATOM    504 1HD2 LEU A  51      10.363  -3.390   9.250  1.00 91.86           H
ATOM    505 2HD2 LEU A  51      11.632  -4.622   9.457  1.00 91.86           H
ATOM    506 3HD2 LEU A  51      10.105  -4.757  10.360  1.00 91.86           H
ATOM    507  HN  LEU A  51      14.351  -3.626  11.545  1.00 91.86           H
ATOM    508  N   PRO A  52      15.421  -1.180   9.876  1.00 93.73           N
ATOM    509  CA  PRO A  52      16.125   0.014   9.400  1.00 93.73           C
ATOM    510  C   PRO A  52      16.812  -0.216   8.064  1.00 93.73           C
ATOM    511  O   PRO A  52      16.666   0.583   7.141  1.00 93.73           O
ATOM    512  HA  PRO A  52      15.415   0.821   9.220  1.00 93.73           H
ATOM    513  CB  PRO A  52      17.132   0.308  10.514  1.00 93.73           C
ATOM    514 1HB  PRO A  52      18.092  -0.172  10.324  1.00 93.73           H
ATOM    515 2HB  PRO A  52      17.325   1.377  10.608  1.00 93.73           H
ATOM    516  CG  PRO A  52      16.457  -0.254  11.759  1.00 93.73           C
ATOM    517 1HG  PRO A  52      17.173  -0.442  12.558  1.00 93.73           H
ATOM    518 2HG  PRO A  52      15.718   0.437  12.165  1.00 93.73           H
ATOM    519  CD  PRO A  52      15.820  -1.537  11.250  1.00 93.73           C
ATOM    520 1HD  PRO A  52      16.524  -2.369  11.258  1.00 93.73           H
ATOM    521 2HD  PRO A  52      14.969  -1.837  11.861  1.00 93.73           H
ATOM    522  N   PRO A  53      17.575  -1.309   7.929  1.00 94.81           N
ATOM    523  CA  PRO A  53      18.361  -1.536   6.714  1.00 94.81           C
ATOM    524  C   PRO A  53      17.485  -1.828   5.507  1.00 94.81           C
ATOM    525  O   PRO A  53      17.815  -1.439   4.387  1.00 94.81           O
ATOM    526  HA  PRO A  53      18.916  -0.635   6.451  1.00 94.81           H
ATOM    527  CB  PRO A  53      19.249  -2.729   7.073  1.00 94.81           C
ATOM    528 1HB  PRO A  53      19.451  -3.355   6.204  1.00 94.81           H
ATOM    529 2HB  PRO A  53      20.214  -2.407   7.465  1.00 94.81           H
ATOM    530  CG  PRO A  53      18.451  -3.466   8.110  1.00 94.81           C
ATOM    531 1HG  PRO A  53      17.735  -4.145   7.647  1.00 94.81           H
ATOM    532 2HG  PRO A  53      19.096  -4.071   8.748  1.00 94.81           H
ATOM    533  CD  PRO A  53      17.752  -2.401   8.904  1.00 94.81           C
ATOM    534 1HD  PRO A  53      16.796  -2.752   9.292  1.00 94.81           H
ATOM    535 2HD  PRO A  53      18.347  -2.083   9.760  1.00 94.81           H
ATOM    536  N   LEU A  54      16.381  -2.513   5.768  1.00 92.00           N
ATOM    537  CA  LEU A  54      15.490  -2.932   4.700  1.00 92.00           C
ATOM    538  C   LEU A  54      14.772  -1.707   4.131  1.00 92.00           C
ATOM    539  O   LEU A  54      14.607  -1.588   2.918  1.00 92.00           O
ATOM    540  HA  LEU A  54      16.105  -3.368   3.914  1.00 92.00           H
ATOM    541  CB  LEU A  54      14.542  -4.027   5.193  1.00 92.00           C
ATOM    542 1HB  LEU A  54      14.024  -3.661   6.079  1.00 92.00           H
ATOM    543 2HB  LEU A  54      13.784  -4.195   4.428  1.00 92.00           H
ATOM    544  CG  LEU A  54      15.189  -5.371   5.534  1.00 92.00           C
ATOM    545  HG  LEU A  54      15.922  -5.207   6.324  1.00 92.00           H
ATOM    546  CD1 LEU A  54      14.152  -6.357   6.077  1.00 92.00           C
ATOM    547 1HD1 LEU A  54      13.700  -5.947   6.980  1.00 92.00           H
ATOM    548 2HD1 LEU A  54      13.380  -6.522   5.326  1.00 92.00           H
ATOM    549 3HD1 LEU A  54      14.639  -7.303   6.311  1.00 92.00           H
ATOM    550  CD2 LEU A  54      15.943  -5.938   4.330  1.00 92.00           C
ATOM    551 1HD2 LEU A  54      15.249  -6.084   3.502  1.00 92.00           H
ATOM    552 2HD2 LEU A  54      16.725  -5.240   4.029  1.00 92.00           H
ATOM    553 3HD2 LEU A  54      16.394  -6.893   4.600  1.00 92.00           H
ATOM    554  HN  LEU A  54      16.094  -2.780   6.688  1.00 92.00           H
ATOM    555  N   TYR A  55      14.363  -0.828   5.034  1.00 92.64           N
ATOM    556  CA  TYR A  55      13.637   0.367   4.640  1.00 92.64           C
ATOM    557  C   TYR A  55      14.528   1.306   3.824  1.00 92.64           C
ATOM    558  O   TYR A  55      14.073   1.916   2.858  1.00 92.64           O
ATOM    559  HA  TYR A  55      12.789   0.059   4.027  1.00 92.64           H
ATOM    560  CB  TYR A  55      13.236   1.066   5.940  1.00 92.64           C
ATOM    561 1HB  TYR A  55      14.094   1.078   6.613  1.00 92.64           H
ATOM    562 2HB  TYR A  55      12.989   2.105   5.722  1.00 92.64           H
ATOM    563  CG  TYR A  55      12.052   0.415   6.658  1.00 92.64           C
ATOM    564  CD1 TYR A  55      11.483  -0.734   6.147  1.00 92.64           C
ATOM    565  HD1 TYR A  55      11.877  -1.176   5.232  1.00 92.64           H
ATOM    566  CD2 TYR A  55      11.554   0.976   7.816  1.00 92.64           C
ATOM    567  HD2 TYR A  55      12.004   1.883   8.220  1.00 92.64           H
ATOM    568  CE1 TYR A  55      10.368  -1.347   6.822  1.00 92.64           C
ATOM    569  HE1 TYR A  55       9.909  -2.254   6.429  1.00 92.64           H
ATOM    570  CE2 TYR A  55      10.440   0.363   8.491  1.00 92.64           C
ATOM    571  HE2 TYR A  55      10.036   0.795   9.407  1.00 92.64           H
ATOM    572  CZ  TYR A  55       9.902  -0.768   7.961  1.00 92.64           C
ATOM    573  OH  TYR A  55       8.849  -1.347   8.598  1.00 92.64           O
ATOM    574  HH  TYR A  55       8.496  -2.108   8.054  1.00 92.64           H
ATOM    575  HN  TYR A  55      14.520  -0.922   6.017  1.00 92.64           H
ATOM    576  N   TRP A  56      15.782   1.392   4.242  1.00 91.34           N
ATOM    577  CA  TRP A  56      16.750   2.218   3.541  1.00 91.34           C
ATOM    578  C   TRP A  56      16.934   1.641   2.136  1.00 91.34           C
ATOM    579  O   TRP A  56      16.994   2.385   1.158  1.00 91.34           O
ATOM    580  HA  TRP A  56      16.344   3.227   3.479  1.00 91.34           H
ATOM    581  CB  TRP A  56      18.061   2.312   4.325  1.00 91.34           C
ATOM    582 1HB  TRP A  56      18.274   1.341   4.773  1.00 91.34           H
ATOM    583 2HB  TRP A  56      18.873   2.527   3.630  1.00 91.34           H
ATOM    584  CG  TRP A  56      18.053   3.375   5.425  1.00 91.34           C
ATOM    585  CD1 TRP A  56      18.155   3.194   6.748  1.00 91.34           C
ATOM    586  HD1 TRP A  56      18.260   2.221   7.228  1.00 91.34           H
ATOM    587  CD2 TRP A  56      17.934   4.802   5.240  1.00 91.34           C
ATOM    588  NE1 TRP A  56      18.109   4.394   7.428  1.00 91.34           N
ATOM    589  HE1 TRP A  56      18.165   4.516   8.419  1.00 91.34           H
ATOM    590  CE2 TRP A  56      17.971   5.403   6.482  1.00 91.34           C
ATOM    591  CE3 TRP A  56      17.800   5.559   4.063  1.00 91.34           C
ATOM    592  HE3 TRP A  56      17.769   5.108   3.071  1.00 91.34           H
ATOM    593  CZ2 TRP A  56      17.879   6.788   6.666  1.00 91.34           C
ATOM    594  HZ2 TRP A  56      17.910   7.238   7.658  1.00 91.34           H
ATOM    595  CZ3 TRP A  56      17.709   6.941   4.264  1.00 91.34           C
ATOM    596  HZ3 TRP A  56      17.603   7.576   3.384  1.00 91.34           H
ATOM    597  CH2 TRP A  56      17.744   7.562   5.508  1.00 91.34           C
ATOM    598  HH2 TRP A  56      17.667   8.647   5.580  1.00 91.34           H
ATOM    599  HN  TRP A  56      16.138   0.911   5.043  1.00 91.34           H
ATOM    600  N   LEU A  57      17.018   0.319   2.080  1.00 92.17           N
ATOM    601  CA  LEU A  57      17.205  -0.365   0.812  1.00 92.17           C
ATOM    602  C   LEU A  57      16.019  -0.062  -0.106  1.00 92.17           C
ATOM    603  O   LEU A  57      16.206   0.336  -1.255  1.00 92.17           O
ATOM    604  HA  LEU A  57      18.109   0.036   0.354  1.00 92.17           H
ATOM    605  CB  LEU A  57      17.439  -1.860   1.040  1.00 92.17           C
ATOM    606 1HB  LEU A  57      18.313  -1.977   1.682  1.00 92.17           H
ATOM    607 2HB  LEU A  57      16.586  -2.262   1.586  1.00 92.17           H
ATOM    608  CG  LEU A  57      17.648  -2.706  -0.218  1.00 92.17           C
ATOM    609  HG  LEU A  57      16.814  -2.523  -0.895  1.00 92.17           H
ATOM    610  CD1 LEU A  57      18.925  -2.290  -0.952  1.00 92.17           C
ATOM    611 1HD1 LEU A  57      18.852  -1.243  -1.243  1.00 92.17           H
ATOM    612 2HD1 LEU A  57      19.783  -2.426  -0.293  1.00 92.17           H
ATOM    613 3HD1 LEU A  57      19.050  -2.907  -1.842  1.00 92.17           H
ATOM    614  CD2 LEU A  57      17.640  -4.198   0.117  1.00 92.17           C
ATOM    615 1HD2 LEU A  57      18.441  -4.417   0.822  1.00 92.17           H
ATOM    616 2HD2 LEU A  57      16.681  -4.465   0.562  1.00 92.17           H
ATOM    617 3HD2 LEU A  57      17.790  -4.776  -0.795  1.00 92.17           H
ATOM    618  HN  LEU A  57      16.962  -0.279   2.879  1.00 92.17           H
ATOM    619  N   VAL A  58      14.827  -0.260   0.435  1.00 94.36           N
ATOM    620  CA  VAL A  58      13.612  -0.081  -0.342  1.00 94.36           C
ATOM    621  C   VAL A  58      13.540   1.364  -0.840  1.00 94.36           C
ATOM    622  O   VAL A  58      13.195   1.610  -1.995  1.00 94.36           O
ATOM    623  HA  VAL A  58      13.672  -0.746  -1.204  1.00 94.36           H
ATOM    624  CB  VAL A  58      12.394  -0.489   0.488  1.00 94.36           C
ATOM    625  HB  VAL A  58      12.428   0.063   1.427  1.00 94.36           H
ATOM    626  CG1 VAL A  58      11.094  -0.120  -0.228  1.00 94.36           C
ATOM    627 1HG1 VAL A  58      11.061   0.958  -0.390  1.00 94.36           H
ATOM    628 2HG1 VAL A  58      11.049  -0.632  -1.189  1.00 94.36           H
ATOM    629 3HG1 VAL A  58      10.243  -0.421   0.384  1.00 94.36           H
ATOM    630  CG2 VAL A  58      12.432  -1.982   0.820  1.00 94.36           C
ATOM    631 1HG2 VAL A  58      12.434  -2.560  -0.105  1.00 94.36           H
ATOM    632 2HG2 VAL A  58      13.334  -2.205   1.390  1.00 94.36           H
ATOM    633 3HG2 VAL A  58      11.555  -2.246   1.410  1.00 94.36           H
ATOM    634  HN  VAL A  58      14.683  -0.539   1.385  1.00 94.36           H
ATOM    635  N   PHE A  59      13.870   2.282   0.056  1.00 95.30           N
ATOM    636  CA  PHE A  59      13.814   3.698  -0.267  1.00 95.30           C
ATOM    637  C   PHE A  59      14.711   4.023  -1.463  1.00 95.30           C
ATOM    638  O   PHE A  59      14.262   4.630  -2.434  1.00 95.30           O
ATOM    639  HA  PHE A  59      12.779   3.931  -0.518  1.00 95.30           H
ATOM    640  CB  PHE A  59      14.323   4.457   0.960  1.00 95.30           C
ATOM    641 1HB  PHE A  59      13.622   4.312   1.781  1.00 95.30           H
ATOM    642 2HB  PHE A  59      15.274   4.026   1.272  1.00 95.30           H
ATOM    643  CG  PHE A  59      14.511   5.958   0.729  1.00 95.30           C
ATOM    644  CD1 PHE A  59      15.763   6.488   0.689  1.00 95.30           C
ATOM    645  HD1 PHE A  59      16.632   5.844   0.821  1.00 95.30           H
ATOM    646  CD2 PHE A  59      13.427   6.762   0.563  1.00 95.30           C
ATOM    647  HD2 PHE A  59      12.423   6.337   0.595  1.00 95.30           H
ATOM    648  CE1 PHE A  59      15.937   7.881   0.474  1.00 95.30           C
ATOM    649  HE1 PHE A  59      16.941   8.306   0.442  1.00 95.30           H
ATOM    650  CE2 PHE A  59      13.601   8.155   0.349  1.00 95.30           C
ATOM    651  HE2 PHE A  59      12.732   8.799   0.216  1.00 95.30           H
ATOM    652  CZ  PHE A  59      14.853   8.685   0.309  1.00 95.30           C
ATOM    653  HZ  PHE A  59      14.987   9.754   0.144  1.00 95.30           H
ATOM    654  HN  PHE A  59      14.172   2.073   0.986  1.00 95.30           H
ATOM    655  N   ILE A  60      15.964   3.606  -1.352  1.00 93.41           N
ATOM    656  CA  ILE A  60      16.968   3.984  -2.333  1.00 93.41           C
ATOM    657  C   ILE A  60      16.557   3.450  -3.707  1.00 93.41           C
ATOM    658  O   ILE A  60      16.498   4.204  -4.678  1.00 93.41           O
ATOM    659  HA  ILE A  60      16.988   5.073  -2.378  1.00 93.41           H
ATOM    660  CB  ILE A  60      18.356   3.523  -1.884  1.00 93.41           C
ATOM    661  HB  ILE A  60      18.291   2.475  -1.594  1.00 93.41           H
ATOM    662  CG1 ILE A  60      18.821   4.305  -0.653  1.00 93.41           C
ATOM    663 1HG1 ILE A  60      19.067   5.327  -0.939  1.00 93.41           H
ATOM    664 2HG1 ILE A  60      18.010   4.363   0.073  1.00 93.41           H
ATOM    665  CG2 ILE A  60      19.362   3.612  -3.033  1.00 93.41           C
ATOM    666 1HG2 ILE A  60      19.032   2.977  -3.855  1.00 93.41           H
ATOM    667 2HG2 ILE A  60      19.430   4.645  -3.377  1.00 93.41           H
ATOM    668 3HG2 ILE A  60      20.340   3.279  -2.687  1.00 93.41           H
ATOM    669  CD1 ILE A  60      20.041   3.641  -0.012  1.00 93.41           C
ATOM    670 1HD1 ILE A  60      19.785   2.627   0.294  1.00 93.41           H
ATOM    671 2HD1 ILE A  60      20.858   3.607  -0.733  1.00 93.41           H
ATOM    672 3HD1 ILE A  60      20.351   4.217   0.860  1.00 93.41           H
ATOM    673  HN  ILE A  60      16.296   3.022  -0.612  1.00 93.41           H
ATOM    674  N   VAL A  61      16.285   2.154  -3.746  1.00 93.42           N
ATOM    675  CA  VAL A  61      16.018   1.483  -5.007  1.00 93.42           C
ATOM    676  C   VAL A  61      14.716   2.022  -5.602  1.00 93.42           C
ATOM    677  O   VAL A  61      14.638   2.282  -6.802  1.00 93.42           O
ATOM    678  HA  VAL A  61      16.838   1.719  -5.685  1.00 93.42           H
ATOM    679  CB  VAL A  61      15.997  -0.033  -4.799  1.00 93.42           C
ATOM    680  HB  VAL A  61      15.243  -0.257  -4.044  1.00 93.42           H
ATOM    681  CG1 VAL A  61      15.603  -0.758  -6.087  1.00 93.42           C
ATOM    682 1HG1 VAL A  61      14.610  -0.434  -6.397  1.00 93.42           H
ATOM    683 2HG1 VAL A  61      16.323  -0.523  -6.871  1.00 93.42           H
ATOM    684 3HG1 VAL A  61      15.596  -1.833  -5.911  1.00 93.42           H
ATOM    685  CG2 VAL A  61      17.346  -0.533  -4.278  1.00 93.42           C
ATOM    686 1HG2 VAL A  61      18.127  -0.290  -4.999  1.00 93.42           H
ATOM    687 2HG2 VAL A  61      17.569  -0.053  -3.326  1.00 93.42           H
ATOM    688 3HG2 VAL A  61      17.304  -1.614  -4.139  1.00 93.42           H
ATOM    689  HN  VAL A  61      16.244   1.567  -2.938  1.00 93.42           H
ATOM    690  N   GLY A  62      13.726   2.176  -4.735  1.00 94.99           N
ATOM    691  CA  GLY A  62      12.397   2.565  -5.177  1.00 94.99           C
ATOM    692  C   GLY A  62      12.389   4.010  -5.681  1.00 94.99           C
ATOM    693  O   GLY A  62      11.764   4.313  -6.697  1.00 94.99           O
ATOM    694 1HA  GLY A  62      12.064   1.897  -5.972  1.00 94.99           H
ATOM    695 2HA  GLY A  62      11.690   2.459  -4.355  1.00 94.99           H
ATOM    696  HN  GLY A  62      13.819   2.039  -3.749  1.00 94.99           H
ATOM    697  N   ALA A  63      13.089   4.862  -4.948  1.00 95.13           N
ATOM    698  CA  ALA A  63      13.131   6.276  -5.280  1.00 95.13           C
ATOM    699  C   ALA A  63      13.761   6.453  -6.663  1.00 95.13           C
ATOM    700  O   ALA A  63      13.252   7.209  -7.489  1.00 95.13           O
ATOM    701  HA  ALA A  63      12.104   6.641  -5.310  1.00 95.13           H
ATOM    702  CB  ALA A  63      13.892   7.035  -4.191  1.00 95.13           C
ATOM    703 1HB  ALA A  63      13.386   6.901  -3.235  1.00 95.13           H
ATOM    704 2HB  ALA A  63      14.908   6.648  -4.122  1.00 95.13           H
ATOM    705 3HB  ALA A  63      13.922   8.095  -4.441  1.00 95.13           H
ATOM    706  HN  ALA A  63      13.621   4.602  -4.143  1.00 95.13           H
ATOM    707  N   LEU A  64      14.860   5.743  -6.872  1.00 89.41           N
ATOM    708  CA  LEU A  64      15.570   5.817  -8.138  1.00 89.41           C
ATOM    709  C   LEU A  64      14.671   5.280  -9.253  1.00 89.41           C
ATOM    710  O   LEU A  64      14.548   5.899 -10.309  1.00 89.41           O
ATOM    711  HA  LEU A  64      15.775   6.869  -8.337  1.00 89.41           H
ATOM    712  CB  LEU A  64      16.919   5.103  -8.039  1.00 89.41           C
ATOM    713 1HB  LEU A  64      16.750   4.101  -7.646  1.00 89.41           H
ATOM    714 2HB  LEU A  64      17.322   4.988  -9.045  1.00 89.41           H
ATOM    715  CG  LEU A  64      17.978   5.788  -7.171  1.00 89.41           C
ATOM    716  HG  LEU A  64      17.547   5.967  -6.186  1.00 89.41           H
ATOM    717  CD1 LEU A  64      19.195   4.882  -6.975  1.00 89.41           C
ATOM    718 1HD1 LEU A  64      18.885   3.959  -6.485  1.00 89.41           H
ATOM    719 2HD1 LEU A  64      19.635   4.649  -7.944  1.00 89.41           H
ATOM    720 3HD1 LEU A  64      19.931   5.393  -6.354  1.00 89.41           H
ATOM    721  CD2 LEU A  64      18.364   7.150  -7.750  1.00 89.41           C
ATOM    722 1HD2 LEU A  64      18.768   7.017  -8.754  1.00 89.41           H
ATOM    723 2HD2 LEU A  64      17.483   7.789  -7.795  1.00 89.41           H
ATOM    724 3HD2 LEU A  64      19.118   7.615  -7.115  1.00 89.41           H
ATOM    725  HN  LEU A  64      15.265   5.127  -6.196  1.00 89.41           H
ATOM    726  N   GLY A  65      14.064   4.134  -8.981  1.00 92.65           N
ATOM    727  CA  GLY A  65      13.301   3.431  -9.998  1.00 92.65           C
ATOM    728  C   GLY A  65      12.097   4.260 -10.450  1.00 92.65           C
ATOM    729  O   GLY A  65      11.903   4.479 -11.645  1.00 92.65           O
ATOM    730 1HA  GLY A  65      13.940   3.215 -10.854  1.00 92.65           H
ATOM    731 2HA  GLY A  65      12.960   2.473  -9.605  1.00 92.65           H
ATOM    732  HN  GLY A  65      14.089   3.687  -8.087  1.00 92.65           H
ATOM    733  N   ASN A  66      11.319   4.698  -9.471  1.00 90.38           N
ATOM    734  CA  ASN A  66      10.069   5.381  -9.756  1.00 90.38           C
ATOM    735  C   ASN A  66      10.370   6.751 -10.369  1.00 90.38           C
ATOM    736  O   ASN A  66       9.639   7.219 -11.240  1.00 90.38           O
ATOM    737  HA  ASN A  66       9.535   4.725 -10.444  1.00 90.38           H
ATOM    738  CB  ASN A  66       9.258   5.603  -8.478  1.00 90.38           C
ATOM    739 1HB  ASN A  66       9.917   5.940  -7.678  1.00 90.38           H
ATOM    740 2HB  ASN A  66       8.525   6.394  -8.641  1.00 90.38           H
ATOM    741  CG  ASN A  66       8.544   4.319  -8.052  1.00 90.38           C
ATOM    742  OD1 ASN A  66       7.648   3.826  -8.717  1.00 90.38           O
ATOM    743  ND2 ASN A  66       8.990   3.806  -6.909  1.00 90.38           N
ATOM    744 1HD2 ASN A  66       9.729   4.260  -6.412  1.00 90.38           H
ATOM    745 2HD2 ASN A  66       8.586   2.966  -6.546  1.00 90.38           H
ATOM    746  HN  ASN A  66      11.531   4.593  -8.499  1.00 90.38           H
ATOM    747  N   SER A  67      11.447   7.354  -9.889  1.00 91.11           N
ATOM    748  CA  SER A  67      11.895   8.627 -10.429  1.00 91.11           C
ATOM    749  C   SER A  67      12.216   8.481 -11.918  1.00 91.11           C
ATOM    750  O   SER A  67      11.918   9.372 -12.711  1.00 91.11           O
ATOM    751  HA  SER A  67      11.059   9.312 -10.283  1.00 91.11           H
ATOM    752  CB  SER A  67      13.118   9.147  -9.671  1.00 91.11           C
ATOM    753 1HB  SER A  67      13.924   8.417  -9.739  1.00 91.11           H
ATOM    754 2HB  SER A  67      13.475  10.062 -10.144  1.00 91.11           H
ATOM    755  OG  SER A  67      12.826   9.405  -8.300  1.00 91.11           O
ATOM    756  HG  SER A  67      13.359   8.792  -7.716  1.00 91.11           H
ATOM    757  HN  SER A  67      12.010   6.989  -9.148  1.00 91.11           H
ATOM    758  N   LEU A  68      12.819   7.350 -12.252  1.00 85.76           N
ATOM    759  CA  LEU A  68      13.186   7.076 -13.631  1.00 85.76           C
ATOM    760  C   LEU A  68      11.917   6.924 -14.472  1.00 85.76           C
ATOM    761  O   LEU A  68      11.850   7.420 -15.595  1.00 85.76           O
ATOM    762  HA  LEU A  68      13.742   7.939 -13.998  1.00 85.76           H
ATOM    763  CB  LEU A  68      14.123   5.869 -13.707  1.00 85.76           C
ATOM    764 1HB  LEU A  68      14.892   5.982 -12.943  1.00 85.76           H
ATOM    765 2HB  LEU A  68      13.552   4.975 -13.455  1.00 85.76           H
ATOM    766  CG  LEU A  68      14.811   5.638 -15.053  1.00 85.76           C
ATOM    767  HG  LEU A  68      14.070   5.763 -15.842  1.00 85.76           H
ATOM    768  CD1 LEU A  68      15.907   6.678 -15.295  1.00 85.76           C
ATOM    769 1HD1 LEU A  68      15.468   7.675 -15.293  1.00 85.76           H
ATOM    770 2HD1 LEU A  68      16.654   6.609 -14.504  1.00 85.76           H
ATOM    771 3HD1 LEU A  68      16.380   6.490 -16.259  1.00 85.76           H
ATOM    772  CD2 LEU A  68      15.345   4.208 -15.158  1.00 85.76           C
ATOM    773 1HD2 LEU A  68      16.068   4.031 -14.361  1.00 85.76           H
ATOM    774 2HD2 LEU A  68      14.519   3.503 -15.062  1.00 85.76           H
ATOM    775 3HD2 LEU A  68      15.830   4.071 -16.124  1.00 85.76           H
ATOM    776  HN  LEU A  68      13.056   6.629 -11.601  1.00 85.76           H
ATOM    777  N   VAL A  69      10.942   6.237 -13.895  1.00 88.36           N
ATOM    778  CA  VAL A  69       9.684   6.001 -14.582  1.00 88.36           C
ATOM    779  C   VAL A  69       9.057   7.344 -14.962  1.00 88.36           C
ATOM    780  O   VAL A  69       8.672   7.550 -16.112  1.00 88.36           O
ATOM    781  HA  VAL A  69       9.907   5.447 -15.494  1.00 88.36           H
ATOM    782  CB  VAL A  69       8.768   5.137 -13.714  1.00 88.36           C
ATOM    783  HB  VAL A  69       8.699   5.603 -12.732  1.00 88.36           H
ATOM    784  CG1 VAL A  69       7.357   5.071 -14.303  1.00 88.36           C
ATOM    785 1HG1 VAL A  69       6.939   6.076 -14.359  1.00 88.36           H
ATOM    786 2HG1 VAL A  69       7.401   4.639 -15.303  1.00 88.36           H
ATOM    787 3HG1 VAL A  69       6.726   4.451 -13.667  1.00 88.36           H
ATOM    788  CG2 VAL A  69       9.350   3.734 -13.529  1.00 88.36           C
ATOM    789 1HG2 VAL A  69       9.463   3.256 -14.502  1.00 88.36           H
ATOM    790 2HG2 VAL A  69      10.324   3.806 -13.044  1.00 88.36           H
ATOM    791 3HG2 VAL A  69       8.679   3.141 -12.908  1.00 88.36           H
ATOM    792  HN  VAL A  69      11.002   5.845 -12.976  1.00 88.36           H
ATOM    793  N   ILE A  70       8.972   8.222 -13.974  1.00 89.37           N
ATOM    794  CA  ILE A  70       8.328   9.510 -14.170  1.00 89.37           C
ATOM    795  C   ILE A  70       9.051  10.272 -15.283  1.00 89.37           C
ATOM    796  O   ILE A  70       8.411  10.890 -16.133  1.00 89.37           O
ATOM    797  HA  ILE A  70       7.305   9.318 -14.492  1.00 89.37           H
ATOM    798  CB  ILE A  70       8.252  10.277 -12.849  1.00 89.37           C
ATOM    799  HB  ILE A  70       9.248  10.298 -12.408  1.00 89.37           H
ATOM    800  CG1 ILE A  70       7.332   9.566 -11.854  1.00 89.37           C
ATOM    801 1HG1 ILE A  70       6.292   9.712 -12.147  1.00 89.37           H
ATOM    802 2HG1 ILE A  70       7.523   8.493 -11.880  1.00 89.37           H
ATOM    803  CG2 ILE A  70       7.830  11.729 -13.082  1.00 89.37           C
ATOM    804 1HG2 ILE A  70       8.558  12.220 -13.729  1.00 89.37           H
ATOM    805 2HG2 ILE A  70       6.849  11.751 -13.556  1.00 89.37           H
ATOM    806 3HG2 ILE A  70       7.783  12.252 -12.127  1.00 89.37           H
ATOM    807  CD1 ILE A  70       7.547  10.094 -10.435  1.00 89.37           C
ATOM    808 1HD1 ILE A  70       8.581   9.925 -10.136  1.00 89.37           H
ATOM    809 2HD1 ILE A  70       7.331  11.162 -10.408  1.00 89.37           H
ATOM    810 3HD1 ILE A  70       6.880   9.572  -9.748  1.00 89.37           H
ATOM    811  HN  ILE A  70       9.334   8.066 -13.055  1.00 89.37           H
ATOM    812  N   LEU A  71      10.373  10.203 -15.242  1.00 84.67           N
ATOM    813  CA  LEU A  71      11.192  10.960 -16.174  1.00 84.67           C
ATOM    814  C   LEU A  71      10.948  10.447 -17.594  1.00 84.67           C
ATOM    815  O   LEU A  71      10.852  11.234 -18.535  1.00 84.67           O
ATOM    816  HA  LEU A  71      10.868  12.000 -16.122  1.00 84.67           H
ATOM    817  CB  LEU A  71      12.661  10.922 -15.749  1.00 84.67           C
ATOM    818 1HB  LEU A  71      12.719  11.161 -14.688  1.00 84.67           H
ATOM    819 2HB  LEU A  71      13.026   9.901 -15.866  1.00 84.67           H
ATOM    820  CG  LEU A  71      13.603  11.860 -16.507  1.00 84.67           C
ATOM    821  HG  LEU A  71      12.998  12.524 -17.126  1.00 84.67           H
ATOM    822  CD1 LEU A  71      14.394  12.741 -15.539  1.00 84.67           C
ATOM    823 1HD1 LEU A  71      13.704  13.342 -14.947  1.00 84.67           H
ATOM    824 2HD1 LEU A  71      14.988  12.111 -14.876  1.00 84.67           H
ATOM    825 3HD1 LEU A  71      15.056  13.399 -16.104  1.00 84.67           H
ATOM    826  CD2 LEU A  71      14.519  11.076 -17.448  1.00 84.67           C
ATOM    827 1HD2 LEU A  71      15.118  10.372 -16.869  1.00 84.67           H
ATOM    828 2HD2 LEU A  71      13.914  10.528 -18.171  1.00 84.67           H
ATOM    829 3HD2 LEU A  71      15.177  11.767 -17.974  1.00 84.67           H
ATOM    830  HN  LEU A  71      10.884   9.643 -14.589  1.00 84.67           H
ATOM    831  N   VAL A  72      10.854   9.130 -17.705  1.00 84.64           N
ATOM    832  CA  VAL A  72      10.669   8.499 -19.001  1.00 84.64           C
ATOM    833  C   VAL A  72       9.353   8.982 -19.615  1.00 84.64           C
ATOM    834  O   VAL A  72       9.308   9.345 -20.789  1.00 84.64           O
ATOM    835  HA  VAL A  72      11.492   8.816 -19.642  1.00 84.64           H
ATOM    836  CB  VAL A  72      10.739   6.978 -18.858  1.00 84.64           C
ATOM    837  HB  VAL A  72      10.044   6.683 -18.071  1.00 84.64           H
ATOM    838  CG1 VAL A  72      10.306   6.285 -20.151  1.00 84.64           C
ATOM    839 1HG1 VAL A  72       9.280   6.567 -20.389  1.00 84.64           H
ATOM    840 2HG1 VAL A  72      10.964   6.589 -20.964  1.00 84.64           H
ATOM    841 3HG1 VAL A  72      10.365   5.204 -20.021  1.00 84.64           H
ATOM    842  CG2 VAL A  72      12.140   6.530 -18.438  1.00 84.64           C
ATOM    843 1HG2 VAL A  72      12.863   6.844 -19.192  1.00 84.64           H
ATOM    844 2HG2 VAL A  72      12.395   6.984 -17.480  1.00 84.64           H
ATOM    845 3HG2 VAL A  72      12.162   5.445 -18.343  1.00 84.64           H
ATOM    846  HN  VAL A  72      10.903   8.498 -16.931  1.00 84.64           H
ATOM    847  N   TYR A  73       8.314   8.971 -18.792  1.00 80.86           N
ATOM    848  CA  TYR A  73       6.991   9.353 -19.254  1.00 80.86           C
ATOM    849  C   TYR A  73       6.940  10.843 -19.599  1.00 80.86           C
ATOM    850  O   TYR A  73       6.238  11.246 -20.525  1.00 80.86           O
ATOM    851  HA  TYR A  73       6.765   8.773 -20.148  1.00 80.86           H
ATOM    852  CB  TYR A  73       6.042   9.080 -18.085  1.00 80.86           C
ATOM    853 1HB  TYR A  73       6.594   9.180 -17.151  1.00 80.86           H
ATOM    854 2HB  TYR A  73       5.262   9.842 -18.077  1.00 80.86           H
ATOM    855  CG  TYR A  73       5.384   7.699 -18.127  1.00 80.86           C
ATOM    856  CD1 TYR A  73       4.486   7.393 -19.129  1.00 80.86           C
ATOM    857  HD1 TYR A  73       4.245   8.135 -19.890  1.00 80.86           H
ATOM    858  CD2 TYR A  73       5.689   6.760 -17.163  1.00 80.86           C
ATOM    859  HD2 TYR A  73       6.399   7.002 -16.372  1.00 80.86           H
ATOM    860  CE1 TYR A  73       3.867   6.093 -19.169  1.00 80.86           C
ATOM    861  HE1 TYR A  73       3.156   5.838 -19.955  1.00 80.86           H
ATOM    862  CE2 TYR A  73       5.071   5.460 -17.203  1.00 80.86           C
ATOM    863  HE2 TYR A  73       5.303   4.709 -16.448  1.00 80.86           H
ATOM    864  CZ  TYR A  73       4.190   5.191 -18.204  1.00 80.86           C
ATOM    865  OH  TYR A  73       3.606   3.964 -18.241  1.00 80.86           O
ATOM    866  HH  TYR A  73       3.023   3.887 -19.050  1.00 80.86           H
ATOM    867  HN  TYR A  73       8.366   8.707 -17.829  1.00 80.86           H
ATOM    868  N   TRP A  74       7.692  11.621 -18.835  1.00 72.32           N
ATOM    869  CA  TRP A  74       7.646  13.068 -18.964  1.00 72.32           C
ATOM    870  C   TRP A  74       8.236  13.439 -20.327  1.00 72.32           C
ATOM    871  O   TRP A  74       7.621  14.180 -21.092  1.00 72.32           O
ATOM    872  HA  TRP A  74       6.601  13.373 -18.915  1.00 72.32           H
ATOM    873  CB  TRP A  74       8.365  13.746 -17.797  1.00 72.32           C
ATOM    874 1HB  TRP A  74       7.965  13.356 -16.861  1.00 72.32           H
ATOM    875 2HB  TRP A  74       9.421  13.477 -17.828  1.00 72.32           H
ATOM    876  CG  TRP A  74       8.242  15.271 -17.791  1.00 72.32           C
ATOM    877  CD1 TRP A  74       9.103  16.170 -18.287  1.00 72.32           C
ATOM    878  HD1 TRP A  74      10.042  15.914 -18.779  1.00 72.32           H
ATOM    879  CD2 TRP A  74       7.155  16.044 -17.241  1.00 72.32           C
ATOM    880  NE1 TRP A  74       8.652  17.460 -18.097  1.00 72.32           N
ATOM    881  HE1 TRP A  74       9.119  18.298 -18.380  1.00 72.32           H
ATOM    882  CE2 TRP A  74       7.430  17.381 -17.441  1.00 72.32           C
ATOM    883  CE3 TRP A  74       5.977  15.626 -16.596  1.00 72.32           C
ATOM    884  HE3 TRP A  74       5.737  14.577 -16.426  1.00 72.32           H
ATOM    885  CZ2 TRP A  74       6.576  18.410 -17.025  1.00 72.32           C
ATOM    886  HZ2 TRP A  74       6.816  19.459 -17.195  1.00 72.32           H
ATOM    887  CZ3 TRP A  74       5.134  16.666 -16.187  1.00 72.32           C
ATOM    888  HZ3 TRP A  74       4.207  16.398 -15.680  1.00 72.32           H
ATOM    889  CH2 TRP A  74       5.397  18.018 -16.380  1.00 72.32           C
ATOM    890  HH2 TRP A  74       4.688  18.769 -16.031  1.00 72.32           H
ATOM    891  HN  TRP A  74       8.324  11.279 -18.139  1.00 72.32           H
ATOM    892  N   TYR A  75       9.421  12.907 -20.588  1.00 70.28           N
ATOM    893  CA  TYR A  75      10.240  13.405 -21.680  1.00 70.28           C
ATOM    894  C   TYR A  75      10.010  12.590 -22.954  1.00 70.28           C
ATOM    895  O   TYR A  75      10.169  13.103 -24.060  1.00 70.28           O
ATOM    896  HA  TYR A  75       9.960  14.442 -21.865  1.00 70.28           H
ATOM    897  CB  TYR A  75      11.693  13.229 -21.231  1.00 70.28           C
ATOM    898 1HB  TYR A  75      11.795  12.264 -20.735  1.00 70.28           H
ATOM    899 2HB  TYR A  75      12.334  13.204 -22.112  1.00 70.28           H
ATOM    900  CG  TYR A  75      12.190  14.326 -20.287  1.00 70.28           C
ATOM    901  CD1 TYR A  75      12.536  15.564 -20.790  1.00 70.28           C
ATOM    902  HD1 TYR A  75      12.456  15.760 -21.859  1.00 70.28           H
ATOM    903  CD2 TYR A  75      12.291  14.078 -18.934  1.00 70.28           C
ATOM    904  HD2 TYR A  75      12.017  13.101 -18.537  1.00 70.28           H
ATOM    905  CE1 TYR A  75      13.004  16.596 -19.902  1.00 70.28           C
ATOM    906  HE1 TYR A  75      13.281  17.578 -20.286  1.00 70.28           H
ATOM    907  CE2 TYR A  75      12.759  15.111 -18.046  1.00 70.28           C
ATOM    908  HE2 TYR A  75      12.844  14.928 -16.974  1.00 70.28           H
ATOM    909  CZ  TYR A  75      13.092  16.319 -18.574  1.00 70.28           C
ATOM    910  OH  TYR A  75      13.534  17.294 -17.735  1.00 70.28           O
ATOM    911  HH  TYR A  75      13.708  18.134 -18.249  1.00 70.28           H
ATOM    912  HN  TYR A  75       9.821  12.152 -20.069  1.00 70.28           H
ATOM    913  N   CYS A  76       9.639  11.333 -22.755  1.00 69.36           N
ATOM    914  CA  CYS A  76       9.698  10.357 -23.829  1.00 69.36           C
ATOM    915  C   CYS A  76       8.274   9.885 -24.128  1.00 69.36           C
ATOM    916  O   CYS A  76       7.713  10.214 -25.172  1.00 69.36           O
ATOM    917  HA  CYS A  76      10.126  10.867 -24.693  1.00 69.36           H
ATOM    918  CB  CYS A  76      10.626   9.190 -23.483  1.00 69.36           C
ATOM    919 1HB  CYS A  76      11.541   9.566 -23.026  1.00 69.36           H
ATOM    920 2HB  CYS A  76      10.147   8.539 -22.752  1.00 69.36           H
ATOM    921  SG  CYS A  76      11.028   8.241 -24.995  1.00 69.36           S
ATOM    922  HG  CYS A  76       9.826   7.688 -25.136  1.00 69.36           H
ATOM    923  HN  CYS A  76       9.304  10.981 -21.881  1.00 69.36           H
ATOM    924  N   THR A  77       7.730   9.120 -23.193  1.00 62.27           N
ATOM    925  CA  THR A  77       6.508   8.377 -23.450  1.00 62.27           C
ATOM    926  C   THR A  77       5.344   9.338 -23.703  1.00 62.27           C
ATOM    927  O   THR A  77       4.550   9.129 -24.618  1.00 62.27           O
ATOM    928  HA  THR A  77       6.645   7.795 -24.361  1.00 62.27           H
ATOM    929  CB  THR A  77       6.271   7.433 -22.270  1.00 62.27           C
ATOM    930  HB  THR A  77       5.985   7.989 -21.378  1.00 62.27           H
ATOM    931  OG1 THR A  77       7.483   6.691 -22.171  1.00 62.27           O
ATOM    932  HG1 THR A  77       7.544   6.032 -22.921  1.00 62.27           H
ATOM    933  CG2 THR A  77       5.209   6.373 -22.572  1.00 62.27           C
ATOM    934 1HG2 THR A  77       5.527   5.773 -23.425  1.00 62.27           H
ATOM    935 2HG2 THR A  77       4.263   6.863 -22.806  1.00 62.27           H
ATOM    936 3HG2 THR A  77       5.080   5.730 -21.702  1.00 62.27           H
ATOM    937  HN  THR A  77       8.110   9.003 -22.275  1.00 62.27           H
ATOM    938  N   ARG A  78       5.280  10.370 -22.875  1.00 56.68           N
ATOM    939  CA  ARG A  78       4.079  11.183 -22.784  1.00 56.68           C
ATOM    940  C   ARG A  78       2.856  10.297 -22.540  1.00 56.68           C
ATOM    941  O   ARG A  78       2.792   9.172 -23.033  1.00 56.68           O
ATOM    942  HA  ARG A  78       4.256  11.848 -21.938  1.00 56.68           H
ATOM    943  CB  ARG A  78       3.865  11.996 -24.062  1.00 56.68           C
ATOM    944 1HB  ARG A  78       3.729  11.321 -24.907  1.00 56.68           H
ATOM    945 2HB  ARG A  78       2.952  12.585 -23.974  1.00 56.68           H
ATOM    946  CG  ARG A  78       5.053  12.922 -24.328  1.00 56.68           C
ATOM    947 1HG  ARG A  78       5.251  13.529 -23.445  1.00 56.68           H
ATOM    948 2HG  ARG A  78       5.948  12.327 -24.513  1.00 56.68           H
ATOM    949  CD  ARG A  78       4.782  13.831 -25.529  1.00 56.68           C
ATOM    950 1HD  ARG A  78       4.602  13.228 -26.419  1.00 56.68           H
ATOM    951 2HD  ARG A  78       3.880  14.418 -25.354  1.00 56.68           H
ATOM    952  NE  ARG A  78       5.935  14.731 -25.754  1.00 56.68           N
ATOM    953  HE  ARG A  78       6.765  14.571 -25.219  1.00 56.68           H
ATOM    954  CZ  ARG A  78       5.937  15.745 -26.629  1.00 56.68           C
ATOM    955  NH1 ARG A  78       4.852  16.005 -27.371  1.00 56.68           N
ATOM    956 1HH1 ARG A  78       4.033  15.439 -27.275  1.00 56.68           H
ATOM    957 2HH1 ARG A  78       4.862  16.764 -28.022  1.00 56.68           H
ATOM    958  NH2 ARG A  78       7.040  16.497 -26.750  1.00 56.68           N
ATOM    959 1HH2 ARG A  78       7.058  17.258 -27.398  1.00 56.68           H
ATOM    960 2HH2 ARG A  78       7.845  16.297 -26.192  1.00 56.68           H
ATOM    961  HN  ARG A  78       6.029  10.654 -22.275  1.00 56.68           H
ATOM    962  N   VAL A  79       1.915  10.838 -21.780  1.00 71.43           N
ATOM    963  CA  VAL A  79       0.697  10.111 -21.466  1.00 71.43           C
ATOM    964  C   VAL A  79      -0.224  10.116 -22.688  1.00 71.43           C
ATOM    965  O   VAL A  79      -0.846  11.132 -22.996  1.00 71.43           O
ATOM    966  HA  VAL A  79       0.976   9.081 -21.242  1.00 71.43           H
ATOM    967  CB  VAL A  79       0.039  10.705 -20.219  1.00 71.43           C
ATOM    968  HB  VAL A  79      -0.256  11.728 -20.451  1.00 71.43           H
ATOM    969  CG1 VAL A  79      -1.222   9.926 -19.840  1.00 71.43           C
ATOM    970 1HG1 VAL A  79      -1.935   9.966 -20.663  1.00 71.43           H
ATOM    971 2HG1 VAL A  79      -0.960   8.888 -19.636  1.00 71.43           H
ATOM    972 3HG1 VAL A  79      -1.669  10.369 -18.950  1.00 71.43           H
ATOM    973  CG2 VAL A  79       1.025  10.754 -19.050  1.00 71.43           C
ATOM    974 1HG2 VAL A  79       1.365   9.745 -18.818  1.00 71.43           H
ATOM    975 2HG2 VAL A  79       1.881  11.372 -19.322  1.00 71.43           H
ATOM    976 3HG2 VAL A  79       0.532  11.181 -18.176  1.00 71.43           H
ATOM    977  HN  VAL A  79       1.975  11.753 -21.382  1.00 71.43           H
ATOM    978  N   LYS A  80      -0.283   8.970 -23.350  1.00 64.61           N
ATOM    979  CA  LYS A  80      -1.063   8.850 -24.570  1.00 64.61           C
ATOM    980  C   LYS A  80      -2.304   7.998 -24.295  1.00 64.61           C
ATOM    981  O   LYS A  80      -3.341   8.183 -24.930  1.00 64.61           O
ATOM    982  HA  LYS A  80      -1.388   9.852 -24.850  1.00 64.61           H
ATOM    983  CB  LYS A  80      -0.194   8.319 -25.711  1.00 64.61           C
ATOM    984 1HB  LYS A  80       0.299   7.398 -25.401  1.00 64.61           H
ATOM    985 2HB  LYS A  80      -0.822   8.071 -26.567  1.00 64.61           H
ATOM    986  CG  LYS A  80       0.857   9.352 -26.126  1.00 64.61           C
ATOM    987 1HG  LYS A  80       0.364  10.272 -26.439  1.00 64.61           H
ATOM    988 2HG  LYS A  80       1.484   9.602 -25.270  1.00 64.61           H
ATOM    989  CD  LYS A  80       1.729   8.820 -27.265  1.00 64.61           C
ATOM    990 1HD  LYS A  80       2.200   7.885 -26.962  1.00 64.61           H
ATOM    991 2HD  LYS A  80       1.105   8.597 -28.131  1.00 64.61           H
ATOM    992  CE  LYS A  80       2.804   9.837 -27.653  1.00 64.61           C
ATOM    993 1HE  LYS A  80       2.335  10.767 -27.974  1.00 64.61           H
ATOM    994 2HE  LYS A  80       3.419  10.073 -26.785  1.00 64.61           H
ATOM    995  NZ  LYS A  80       3.654   9.303 -28.740  1.00 64.61           N
ATOM    996 1HZ  LYS A  80       4.357   9.991 -28.989  1.00 64.61           H
ATOM    997 2HZ  LYS A  80       4.110   8.453 -28.427  1.00 64.61           H
ATOM    998 3HZ  LYS A  80       3.079   9.099 -29.550  1.00 64.61           H
ATOM    999  HN  LYS A  80       0.189   8.135 -23.066  1.00 64.61           H
ATOM   1000  N   THR A  81      -2.157   7.083 -23.348  1.00 75.51           N
ATOM   1001  CA  THR A  81      -3.201   6.109 -23.079  1.00 75.51           C
ATOM   1002  C   THR A  81      -3.677   6.223 -21.630  1.00 75.51           C
ATOM   1003  O   THR A  81      -3.009   6.838 -20.800  1.00 75.51           O
ATOM   1004  HA  THR A  81      -4.056   6.338 -23.716  1.00 75.51           H
ATOM   1005  CB  THR A  81      -2.657   4.723 -23.433  1.00 75.51           C
ATOM   1006  HB  THR A  81      -3.461   3.988 -23.469  1.00 75.51           H
ATOM   1007  OG1 THR A  81      -1.649   4.486 -22.454  1.00 75.51           O
ATOM   1008  HG1 THR A  81      -0.762   4.800 -22.793  1.00 75.51           H
ATOM   1009  CG2 THR A  81      -1.897   4.714 -24.761  1.00 75.51           C
ATOM   1010 1HG2 THR A  81      -1.053   5.400 -24.701  1.00 75.51           H
ATOM   1011 2HG2 THR A  81      -2.565   5.027 -25.563  1.00 75.51           H
ATOM   1012 3HG2 THR A  81      -1.533   3.706 -24.964  1.00 75.51           H
ATOM   1013  HN  THR A  81      -1.344   7.001 -22.771  1.00 75.51           H
ATOM   1014  N   MET A  82      -4.828   5.622 -21.369  1.00 76.06           N
ATOM   1015  CA  MET A  82      -5.370   5.594 -20.021  1.00 76.06           C
ATOM   1016  C   MET A  82      -4.435   4.845 -19.070  1.00 76.06           C
ATOM   1017  O   MET A  82      -4.279   5.233 -17.913  1.00 76.06           O
ATOM   1018  HA  MET A  82      -5.450   6.637 -19.716  1.00 76.06           H
ATOM   1019  CB  MET A  82      -6.739   4.911 -20.035  1.00 76.06           C
ATOM   1020 1HB  MET A  82      -7.334   5.298 -20.862  1.00 76.06           H
ATOM   1021 2HB  MET A  82      -6.614   3.842 -20.205  1.00 76.06           H
ATOM   1022  CG  MET A  82      -7.479   5.140 -18.716  1.00 76.06           C
ATOM   1023 1HG  MET A  82      -6.985   4.593 -17.912  1.00 76.06           H
ATOM   1024 2HG  MET A  82      -7.446   6.196 -18.449  1.00 76.06           H
ATOM   1025  SD  MET A  82      -9.175   4.602 -18.866  1.00 76.06           S
ATOM   1026  CE  MET A  82      -9.796   5.088 -17.264  1.00 76.06           C
ATOM   1027 1HE  MET A  82      -9.235   4.572 -16.485  1.00 76.06           H
ATOM   1028 2HE  MET A  82      -9.683   6.165 -17.142  1.00 76.06           H
ATOM   1029 3HE  MET A  82     -10.851   4.823 -17.189  1.00 76.06           H
ATOM   1030  HN  MET A  82      -5.386   5.160 -22.058  1.00 76.06           H
ATOM   1031  N   THR A  83      -3.836   3.785 -19.592  1.00 77.51           N
ATOM   1032  CA  THR A  83      -2.897   2.996 -18.813  1.00 77.51           C
ATOM   1033  C   THR A  83      -1.698   3.850 -18.398  1.00 77.51           C
ATOM   1034  O   THR A  83      -1.246   3.779 -17.256  1.00 77.51           O
ATOM   1035  HA  THR A  83      -3.394   2.676 -17.897  1.00 77.51           H
ATOM   1036  CB  THR A  83      -2.512   1.767 -19.640  1.00 77.51           C
ATOM   1037  HB  THR A  83      -1.765   2.023 -20.391  1.00 77.51           H
ATOM   1038  OG1 THR A  83      -3.753   1.286 -20.146  1.00 77.51           O
ATOM   1039  HG1 THR A  83      -4.447   1.304 -19.426  1.00 77.51           H
ATOM   1040  CG2 THR A  83      -1.991   0.618 -18.774  1.00 77.51           C
ATOM   1041 1HG2 THR A  83      -2.765   0.317 -18.067  1.00 77.51           H
ATOM   1042 2HG2 THR A  83      -1.107   0.947 -18.228  1.00 77.51           H
ATOM   1043 3HG2 THR A  83      -1.732  -0.228 -19.410  1.00 77.51           H
ATOM   1044  HN  THR A  83      -3.984   3.464 -20.528  1.00 77.51           H
ATOM   1045  N   ASP A  84      -1.217   4.638 -19.348  1.00 80.00           N
ATOM   1046  CA  ASP A  84      -0.053   5.474 -19.109  1.00 80.00           C
ATOM   1047  C   ASP A  84      -0.348   6.435 -17.955  1.00 80.00           C
ATOM   1048  O   ASP A  84       0.528   6.720 -17.140  1.00 80.00           O
ATOM   1049  HA  ASP A  84       0.755   4.780 -18.877  1.00 80.00           H
ATOM   1050  CB  ASP A  84       0.289   6.310 -20.344  1.00 80.00           C
ATOM   1051 1HB  ASP A  84      -0.555   6.952 -20.598  1.00 80.00           H
ATOM   1052 2HB  ASP A  84       1.132   6.965 -20.123  1.00 80.00           H
ATOM   1053  CG  ASP A  84       0.631   5.413 -21.536  1.00 80.00           C
ATOM   1054  OD1 ASP A  84       1.275   4.370 -21.294  1.00 80.00           O
ATOM   1055  OD2 ASP A  84       0.240   5.791 -22.661  1.00 80.00           O
ATOM   1056  HN  ASP A  84      -1.608   4.711 -20.266  1.00 80.00           H
ATOM   1057  N   MET A  85      -1.586   6.906 -17.923  1.00 84.54           N
ATOM   1058  CA  MET A  85      -2.000   7.851 -16.899  1.00 84.54           C
ATOM   1059  C   MET A  85      -1.928   7.218 -15.508  1.00 84.54           C
ATOM   1060  O   MET A  85      -1.414   7.828 -14.571  1.00 84.54           O
ATOM   1061  HA  MET A  85      -1.298   8.682 -16.965  1.00 84.54           H
ATOM   1062  CB  MET A  85      -3.433   8.310 -17.177  1.00 84.54           C
ATOM   1063 1HB  MET A  85      -3.523   8.621 -18.218  1.00 84.54           H
ATOM   1064 2HB  MET A  85      -4.120   7.476 -17.033  1.00 84.54           H
ATOM   1065  CG  MET A  85      -3.827   9.467 -16.257  1.00 84.54           C
ATOM   1066 1HG  MET A  85      -4.894   9.670 -16.350  1.00 84.54           H
ATOM   1067 2HG  MET A  85      -3.643   9.194 -15.217  1.00 84.54           H
ATOM   1068  SD  MET A  85      -2.890  10.927 -16.678  1.00 84.54           S
ATOM   1069  CE  MET A  85      -3.333  11.984 -15.309  1.00 84.54           C
ATOM   1070 1HE  MET A  85      -4.412  12.137 -15.302  1.00 84.54           H
ATOM   1071 2HE  MET A  85      -3.026  11.515 -14.374  1.00 84.54           H
ATOM   1072 3HE  MET A  85      -2.831  12.946 -15.415  1.00 84.54           H
ATOM   1073  HN  MET A  85      -2.298   6.654 -18.578  1.00 84.54           H
ATOM   1074  N   PHE A  86      -2.450   6.004 -15.417  1.00 88.12           N
ATOM   1075  CA  PHE A  86      -2.492   5.301 -14.146  1.00 88.12           C
ATOM   1076  C   PHE A  86      -1.085   4.911 -13.688  1.00 88.12           C
ATOM   1077  O   PHE A  86      -0.767   4.998 -12.503  1.00 88.12           O
ATOM   1078  HA  PHE A  86      -2.934   5.978 -13.416  1.00 88.12           H
ATOM   1079  CB  PHE A  86      -3.314   4.029 -14.365  1.00 88.12           C
ATOM   1080 1HB  PHE A  86      -2.900   3.482 -15.212  1.00 88.12           H
ATOM   1081 2HB  PHE A  86      -3.212   3.387 -13.490  1.00 88.12           H
ATOM   1082  CG  PHE A  86      -4.801   4.287 -14.621  1.00 88.12           C
ATOM   1083  CD1 PHE A  86      -5.457   5.243 -13.910  1.00 88.12           C
ATOM   1084  HD1 PHE A  86      -4.924   5.826 -13.159  1.00 88.12           H
ATOM   1085  CD2 PHE A  86      -5.466   3.559 -15.558  1.00 88.12           C
ATOM   1086  HD2 PHE A  86      -4.940   2.792 -16.127  1.00 88.12           H
ATOM   1087  CE1 PHE A  86      -6.837   5.481 -14.147  1.00 88.12           C
ATOM   1088  HE1 PHE A  86      -7.363   6.248 -13.578  1.00 88.12           H
ATOM   1089  CE2 PHE A  86      -6.845   3.798 -15.795  1.00 88.12           C
ATOM   1090  HE2 PHE A  86      -7.378   3.214 -16.546  1.00 88.12           H
ATOM   1091  CZ  PHE A  86      -7.502   4.754 -15.084  1.00 88.12           C
ATOM   1092  HZ  PHE A  86      -8.561   4.937 -15.267  1.00 88.12           H
ATOM   1093  HN  PHE A  86      -2.838   5.503 -16.190  1.00 88.12           H
ATOM   1094  N   LEU A  87      -0.279   4.489 -14.652  1.00 83.65           N
ATOM   1095  CA  LEU A  87       1.068   4.032 -14.355  1.00 83.65           C
ATOM   1096  C   LEU A  87       1.898   5.207 -13.837  1.00 83.65           C
ATOM   1097  O   LEU A  87       2.755   5.033 -12.971  1.00 83.65           O
ATOM   1098  HA  LEU A  87       0.993   3.286 -13.564  1.00 83.65           H
ATOM   1099  CB  LEU A  87       1.679   3.337 -15.574  1.00 83.65           C
ATOM   1100 1HB  LEU A  87       1.565   3.994 -16.437  1.00 83.65           H
ATOM   1101 2HB  LEU A  87       2.749   3.220 -15.402  1.00 83.65           H
ATOM   1102  CG  LEU A  87       1.095   1.969 -15.929  1.00 83.65           C
ATOM   1103  HG  LEU A  87       0.023   2.086 -16.090  1.00 83.65           H
ATOM   1104  CD1 LEU A  87       1.693   1.440 -17.235  1.00 83.65           C
ATOM   1105 1HD1 LEU A  87       1.471   2.135 -18.044  1.00 83.65           H
ATOM   1106 2HD1 LEU A  87       2.773   1.341 -17.126  1.00 83.65           H
ATOM   1107 3HD1 LEU A  87       1.260   0.465 -17.464  1.00 83.65           H
ATOM   1108  CD2 LEU A  87       1.273   0.980 -14.775  1.00 83.65           C
ATOM   1109 1HD2 LEU A  87       2.335   0.862 -14.559  1.00 83.65           H
ATOM   1110 2HD2 LEU A  87       0.762   1.359 -13.890  1.00 83.65           H
ATOM   1111 3HD2 LEU A  87       0.850   0.015 -15.054  1.00 83.65           H
ATOM   1112  HN  LEU A  87      -0.533   4.456 -15.619  1.00 83.65           H
ATOM   1113  N   LEU A  88       1.615   6.379 -14.388  1.00 88.54           N
ATOM   1114  CA  LEU A  88       2.307   7.587 -13.973  1.00 88.54           C
ATOM   1115  C   LEU A  88       1.936   7.911 -12.525  1.00 88.54           C
ATOM   1116  O   LEU A  88       2.812   8.157 -11.696  1.00 88.54           O
ATOM   1117  HA  LEU A  88       3.377   7.383 -14.018  1.00 88.54           H
ATOM   1118  CB  LEU A  88       2.023   8.729 -14.951  1.00 88.54           C
ATOM   1119 1HB  LEU A  88       2.387   8.438 -15.936  1.00 88.54           H
ATOM   1120 2HB  LEU A  88       0.943   8.850 -15.033  1.00 88.54           H
ATOM   1121  CG  LEU A  88       2.634  10.086 -14.593  1.00 88.54           C
ATOM   1122  HG  LEU A  88       2.288  10.364 -13.598  1.00 88.54           H
ATOM   1123  CD1 LEU A  88       4.160  10.001 -14.534  1.00 88.54           C
ATOM   1124 1HD1 LEU A  88       4.455   9.275 -13.777  1.00 88.54           H
ATOM   1125 2HD1 LEU A  88       4.545   9.690 -15.505  1.00 88.54           H
ATOM   1126 3HD1 LEU A  88       4.569  10.979 -14.278  1.00 88.54           H
ATOM   1127  CD2 LEU A  88       2.157  11.173 -15.558  1.00 88.54           C
ATOM   1128 1HD2 LEU A  88       2.454  10.913 -16.574  1.00 88.54           H
ATOM   1129 2HD2 LEU A  88       1.071  11.254 -15.506  1.00 88.54           H
ATOM   1130 3HD2 LEU A  88       2.606  12.127 -15.281  1.00 88.54           H
ATOM   1131  HN  LEU A  88       0.929   6.509 -15.103  1.00 88.54           H
ATOM   1132  N   ASN A  89       0.637   7.900 -12.263  1.00 90.27           N
ATOM   1133  CA  ASN A  89       0.136   8.255 -10.947  1.00 90.27           C
ATOM   1134  C   ASN A  89       0.598   7.208  -9.930  1.00 90.27           C
ATOM   1135  O   ASN A  89       0.835   7.530  -8.767  1.00 90.27           O
ATOM   1136  HA  ASN A  89       0.545   9.244 -10.741  1.00 90.27           H
ATOM   1137  CB  ASN A  89      -1.394   8.287 -10.930  1.00 90.27           C
ATOM   1138 1HB  ASN A  89      -1.785   7.453 -11.512  1.00 90.27           H
ATOM   1139 2HB  ASN A  89      -1.753   8.160  -9.909  1.00 90.27           H
ATOM   1140  CG  ASN A  89      -1.920   9.606 -11.501  1.00 90.27           C
ATOM   1141  OD1 ASN A  89      -2.122  10.581 -10.796  1.00 90.27           O
ATOM   1142  ND2 ASN A  89      -2.131   9.581 -12.814  1.00 90.27           N
ATOM   1143 1HD2 ASN A  89      -1.945   8.748 -13.334  1.00 90.27           H
ATOM   1144 2HD2 ASN A  89      -2.476  10.396 -13.280  1.00 90.27           H
ATOM   1145  HN  ASN A  89      -0.065   7.655 -12.931  1.00 90.27           H
ATOM   1146  N   LEU A  90       0.710   5.977 -10.407  1.00 88.48           N
ATOM   1147  CA  LEU A  90       1.167   4.887  -9.562  1.00 88.48           C
ATOM   1148  C   LEU A  90       2.598   5.170  -9.100  1.00 88.48           C
ATOM   1149  O   LEU A  90       2.920   5.000  -7.925  1.00 88.48           O
ATOM   1150  HA  LEU A  90       0.520   4.860  -8.685  1.00 88.48           H
ATOM   1151  CB  LEU A  90       1.007   3.547 -10.283  1.00 88.48           C
ATOM   1152 1HB  LEU A  90      -0.035   3.441 -10.584  1.00 88.48           H
ATOM   1153 2HB  LEU A  90       1.602   3.575 -11.196  1.00 88.48           H
ATOM   1154  CG  LEU A  90       1.407   2.304  -9.485  1.00 88.48           C
ATOM   1155  HG  LEU A  90       2.436   2.431  -9.148  1.00 88.48           H
ATOM   1156  CD1 LEU A  90       0.537   2.152  -8.235  1.00 88.48           C
ATOM   1157 1HD1 LEU A  90       0.658   3.029  -7.600  1.00 88.48           H
ATOM   1158 2HD1 LEU A  90      -0.508   2.057  -8.530  1.00 88.48           H
ATOM   1159 3HD1 LEU A  90       0.842   1.260  -7.687  1.00 88.48           H
ATOM   1160  CD2 LEU A  90       1.371   1.053 -10.365  1.00 88.48           C
ATOM   1161 1HD2 LEU A  90       0.362   0.910 -10.752  1.00 88.48           H
ATOM   1162 2HD2 LEU A  90       2.066   1.173 -11.196  1.00 88.48           H
ATOM   1163 3HD2 LEU A  90       1.659   0.184  -9.773  1.00 88.48           H
ATOM   1164  HN  LEU A  90       0.496   5.720 -11.349  1.00 88.48           H
ATOM   1165  N   ALA A  91       3.418   5.598 -10.048  1.00 92.28           N
ATOM   1166  CA  ALA A  91       4.817   5.867  -9.763  1.00 92.28           C
ATOM   1167  C   ALA A  91       4.916   7.030  -8.773  1.00 92.28           C
ATOM   1168  O   ALA A  91       5.779   7.031  -7.896  1.00 92.28           O
ATOM   1169  HA  ALA A  91       5.240   4.973  -9.304  1.00 92.28           H
ATOM   1170  CB  ALA A  91       5.560   6.149 -11.070  1.00 92.28           C
ATOM   1171 1HB  ALA A  91       5.484   5.282 -11.726  1.00 92.28           H
ATOM   1172 2HB  ALA A  91       5.116   7.016 -11.560  1.00 92.28           H
ATOM   1173 3HB  ALA A  91       6.609   6.351 -10.855  1.00 92.28           H
ATOM   1174  HN  ALA A  91       3.141   5.760 -10.996  1.00 92.28           H
ATOM   1175  N   ILE A  92       4.021   7.991  -8.947  1.00 91.36           N
ATOM   1176  CA  ILE A  92       3.983   9.146  -8.066  1.00 91.36           C
ATOM   1177  C   ILE A  92       3.623   8.691  -6.650  1.00 91.36           C
ATOM   1178  O   ILE A  92       4.249   9.116  -5.680  1.00 91.36           O
ATOM   1179  HA  ILE A  92       4.984   9.575  -8.046  1.00 91.36           H
ATOM   1180  CB  ILE A  92       3.043  10.215  -8.625  1.00 91.36           C
ATOM   1181  HB  ILE A  92       2.094   9.739  -8.875  1.00 91.36           H
ATOM   1182  CG1 ILE A  92       3.601  10.815  -9.917  1.00 91.36           C
ATOM   1183 1HG1 ILE A  92       4.459  11.447  -9.688  1.00 91.36           H
ATOM   1184 2HG1 ILE A  92       3.959  10.017 -10.568  1.00 91.36           H
ATOM   1185  CG2 ILE A  92       2.747  11.289  -7.576  1.00 91.36           C
ATOM   1186 1HG2 ILE A  92       2.275  10.828  -6.708  1.00 91.36           H
ATOM   1187 2HG2 ILE A  92       3.678  11.766  -7.272  1.00 91.36           H
ATOM   1188 3HG2 ILE A  92       2.076  12.036  -8.000  1.00 91.36           H
ATOM   1189  CD1 ILE A  92       2.536  11.636 -10.646  1.00 91.36           C
ATOM   1190 1HD1 ILE A  92       1.690  10.995 -10.895  1.00 91.36           H
ATOM   1191 2HD1 ILE A  92       2.198  12.448 -10.001  1.00 91.36           H
ATOM   1192 3HD1 ILE A  92       2.959  12.051 -11.561  1.00 91.36           H
ATOM   1193  HN  ILE A  92       3.332   7.989  -9.672  1.00 91.36           H
ATOM   1194  N   ALA A  93       2.617   7.832  -6.577  1.00 93.04           N
ATOM   1195  CA  ALA A  93       2.108   7.384  -5.292  1.00 93.04           C
ATOM   1196  C   ALA A  93       3.210   6.631  -4.545  1.00 93.04           C
ATOM   1197  O   ALA A  93       3.429   6.861  -3.357  1.00 93.04           O
ATOM   1198  HA  ALA A  93       1.831   8.268  -4.718  1.00 93.04           H
ATOM   1199  CB  ALA A  93       0.859   6.526  -5.508  1.00 93.04           C
ATOM   1200 1HB  ALA A  93       0.096   7.116  -6.015  1.00 93.04           H
ATOM   1201 2HB  ALA A  93       1.115   5.660  -6.119  1.00 93.04           H
ATOM   1202 3HB  ALA A  93       0.478   6.190  -4.544  1.00 93.04           H
ATOM   1203  HN  ALA A  93       2.153   7.445  -7.373  1.00 93.04           H
ATOM   1204  N   ASP A  94       3.876   5.746  -5.273  1.00 89.71           N
ATOM   1205  CA  ASP A  94       4.928   4.934  -4.687  1.00 89.71           C
ATOM   1206  C   ASP A  94       6.031   5.848  -4.148  1.00 89.71           C
ATOM   1207  O   ASP A  94       6.555   5.620  -3.059  1.00 89.71           O
ATOM   1208  HA  ASP A  94       4.442   4.360  -3.899  1.00 89.71           H
ATOM   1209  CB  ASP A  94       5.552   4.004  -5.729  1.00 89.71           C
ATOM   1210 1HB  ASP A  94       5.691   4.543  -6.666  1.00 89.71           H
ATOM   1211 2HB  ASP A  94       6.540   3.687  -5.394  1.00 89.71           H
ATOM   1212  CG  ASP A  94       4.670   2.776  -5.966  1.00 89.71           C
ATOM   1213  OD1 ASP A  94       3.944   2.408  -5.018  1.00 89.71           O
ATOM   1214  OD2 ASP A  94       4.741   2.235  -7.090  1.00 89.71           O
ATOM   1215  HN  ASP A  94       3.706   5.580  -6.245  1.00 89.71           H
ATOM   1216  N   LEU A  95       6.352   6.863  -4.937  1.00 90.97           N
ATOM   1217  CA  LEU A  95       7.443   7.760  -4.596  1.00 90.97           C
ATOM   1218  C   LEU A  95       7.112   8.486  -3.291  1.00 90.97           C
ATOM   1219  O   LEU A  95       7.969   8.626  -2.420  1.00 90.97           O
ATOM   1220  HA  LEU A  95       8.331   7.148  -4.435  1.00 90.97           H
ATOM   1221  CB  LEU A  95       7.748   8.701  -5.763  1.00 90.97           C
ATOM   1222 1HB  LEU A  95       7.896   8.100  -6.660  1.00 90.97           H
ATOM   1223 2HB  LEU A  95       6.871   9.325  -5.939  1.00 90.97           H
ATOM   1224  CG  LEU A  95       8.962   9.615  -5.589  1.00 90.97           C
ATOM   1225  HG  LEU A  95       8.851  10.156  -4.649  1.00 90.97           H
ATOM   1226  CD1 LEU A  95      10.253   8.799  -5.490  1.00 90.97           C
ATOM   1227 1HD1 LEU A  95      10.193   8.128  -4.632  1.00 90.97           H
ATOM   1228 2HD1 LEU A  95      10.383   8.213  -6.400  1.00 90.97           H
ATOM   1229 3HD1 LEU A  95      11.100   9.472  -5.366  1.00 90.97           H
ATOM   1230  CD2 LEU A  95       9.029  10.658  -6.706  1.00 90.97           C
ATOM   1231 1HD2 LEU A  95       9.106  10.154  -7.670  1.00 90.97           H
ATOM   1232 2HD2 LEU A  95       8.126  11.269  -6.687  1.00 90.97           H
ATOM   1233 3HD2 LEU A  95       9.901  11.294  -6.558  1.00 90.97           H
ATOM   1234  HN  LEU A  95       5.882   7.076  -5.793  1.00 90.97           H
ATOM   1235  N   LEU A  96       5.867   8.928  -3.196  1.00 88.38           N
ATOM   1236  CA  LEU A  96       5.430   9.694  -2.041  1.00 88.38           C
ATOM   1237  C   LEU A  96       5.537   8.823  -0.788  1.00 88.38           C
ATOM   1238  O   LEU A  96       5.914   9.308   0.279  1.00 88.38           O
ATOM   1239  HA  LEU A  96       6.110  10.539  -1.934  1.00 88.38           H
ATOM   1240  CB  LEU A  96       4.030  10.265  -2.275  1.00 88.38           C
ATOM   1241 1HB  LEU A  96       3.384   9.460  -2.625  1.00 88.38           H
ATOM   1242 2HB  LEU A  96       3.632  10.600  -1.318  1.00 88.38           H
ATOM   1243  CG  LEU A  96       3.936  11.424  -3.269  1.00 88.38           C
ATOM   1244  HG  LEU A  96       4.385  11.105  -4.210  1.00 88.38           H
ATOM   1245  CD1 LEU A  96       2.477  11.779  -3.562  1.00 88.38           C
ATOM   1246 1HD1 LEU A  96       1.971  10.913  -3.987  1.00 88.38           H
ATOM   1247 2HD1 LEU A  96       1.982  12.072  -2.636  1.00 88.38           H
ATOM   1248 3HD1 LEU A  96       2.439  12.606  -4.271  1.00 88.38           H
ATOM   1249  CD2 LEU A  96       4.733  12.635  -2.777  1.00 88.38           C
ATOM   1250 1HD2 LEU A  96       4.336  12.964  -1.817  1.00 88.38           H
ATOM   1251 2HD2 LEU A  96       5.781  12.357  -2.661  1.00 88.38           H
ATOM   1252 3HD2 LEU A  96       4.649  13.444  -3.502  1.00 88.38           H
ATOM   1253  HN  LEU A  96       5.164   8.771  -3.890  1.00 88.38           H
ATOM   1254  N   PHE A  97       5.200   7.553  -0.957  1.00 89.48           N
ATOM   1255  CA  PHE A  97       5.287   6.603   0.139  1.00 89.48           C
ATOM   1256  C   PHE A  97       6.734   6.437   0.607  1.00 89.48           C
ATOM   1257  O   PHE A  97       7.009   6.468   1.806  1.00 89.48           O
ATOM   1258  HA  PHE A  97       4.685   6.998   0.957  1.00 89.48           H
ATOM   1259  CB  PHE A  97       4.777   5.262  -0.391  1.00 89.48           C
ATOM   1260 1HB  PHE A  97       3.690   5.297  -0.455  1.00 89.48           H
ATOM   1261 2HB  PHE A  97       5.152   5.117  -1.404  1.00 89.48           H
ATOM   1262  CG  PHE A  97       5.184   4.060   0.464  1.00 89.48           C
ATOM   1263  CD1 PHE A  97       6.071   3.150  -0.020  1.00 89.48           C
ATOM   1264  HD1 PHE A  97       6.493   3.277  -1.018  1.00 89.48           H
ATOM   1265  CD2 PHE A  97       4.659   3.901   1.708  1.00 89.48           C
ATOM   1266  HD2 PHE A  97       3.948   4.630   2.097  1.00 89.48           H
ATOM   1267  CE1 PHE A  97       6.449   2.035   0.773  1.00 89.48           C
ATOM   1268  HE1 PHE A  97       7.160   1.305   0.385  1.00 89.48           H
ATOM   1269  CE2 PHE A  97       5.037   2.786   2.502  1.00 89.48           C
ATOM   1270  HE2 PHE A  97       4.616   2.659   3.499  1.00 89.48           H
ATOM   1271  CZ  PHE A  97       5.924   1.876   2.018  1.00 89.48           C
ATOM   1272  HZ  PHE A  97       6.214   1.020   2.627  1.00 89.48           H
ATOM   1273  HN  PHE A  97       4.873   7.172  -1.822  1.00 89.48           H
ATOM   1274  N   LEU A  98       7.620   6.265  -0.363  1.00 92.65           N
ATOM   1275  CA  LEU A  98       8.995   5.903  -0.064  1.00 92.65           C
ATOM   1276  C   LEU A  98       9.638   7.009   0.774  1.00 92.65           C
ATOM   1277  O   LEU A  98      10.484   6.736   1.625  1.00 92.65           O
ATOM   1278  HA  LEU A  98       8.971   4.989   0.530  1.00 92.65           H
ATOM   1279  CB  LEU A  98       9.757   5.585  -1.352  1.00 92.65           C
ATOM   1280 1HB  LEU A  98       9.623   6.416  -2.045  1.00 92.65           H
ATOM   1281 2HB  LEU A  98      10.821   5.534  -1.118  1.00 92.65           H
ATOM   1282  CG  LEU A  98       9.358   4.292  -2.066  1.00 92.65           C
ATOM   1283  HG  LEU A  98       8.270   4.234  -2.083  1.00 92.65           H
ATOM   1284  CD1 LEU A  98       9.833   4.300  -3.521  1.00 92.65           C
ATOM   1285 1HD1 LEU A  98       9.383   5.143  -4.045  1.00 92.65           H
ATOM   1286 2HD1 LEU A  98      10.919   4.394  -3.548  1.00 92.65           H
ATOM   1287 3HD1 LEU A  98       9.536   3.370  -4.005  1.00 92.65           H
ATOM   1288  CD2 LEU A  98       9.865   3.066  -1.304  1.00 92.65           C
ATOM   1289 1HD2 LEU A  98      10.952   3.106  -1.235  1.00 92.65           H
ATOM   1290 2HD2 LEU A  98       9.436   3.058  -0.302  1.00 92.65           H
ATOM   1291 3HD2 LEU A  98       9.567   2.161  -1.834  1.00 92.65           H
ATOM   1292  HN  LEU A  98       7.412   6.368  -1.335  1.00 92.65           H
ATOM   1293  N   VAL A  99       9.213   8.235   0.505  1.00 89.95           N
ATOM   1294  CA  VAL A  99       9.781   9.389   1.180  1.00 89.95           C
ATOM   1295  C   VAL A  99       9.506   9.283   2.682  1.00 89.95           C
ATOM   1296  O   VAL A  99      10.171   9.936   3.485  1.00 89.95           O
ATOM   1297  HA  VAL A  99      10.859   9.367   1.019  1.00 89.95           H
ATOM   1298  CB  VAL A  99       9.235  10.678   0.562  1.00 89.95           C
ATOM   1299  HB  VAL A  99       8.147  10.621   0.574  1.00 89.95           H
ATOM   1300  CG1 VAL A  99       9.651  11.899   1.384  1.00 89.95           C
ATOM   1301 1HG1 VAL A  99       9.261  11.805   2.398  1.00 89.95           H
ATOM   1302 2HG1 VAL A  99      10.739  11.961   1.418  1.00 89.95           H
ATOM   1303 3HG1 VAL A  99       9.250  12.802   0.923  1.00 89.95           H
ATOM   1304  CG2 VAL A  99       9.682  10.819  -0.894  1.00 89.95           C
ATOM   1305 1HG2 VAL A  99      10.771  10.844  -0.940  1.00 89.95           H
ATOM   1306 2HG2 VAL A  99       9.314   9.971  -1.472  1.00 89.95           H
ATOM   1307 3HG2 VAL A  99       9.280  11.744  -1.309  1.00 89.95           H
ATOM   1308  HN  VAL A  99       8.495   8.444  -0.158  1.00 89.95           H
ATOM   1309  N   THR A 100       8.526   8.456   3.015  1.00 88.92           N
ATOM   1310  CA  THR A 100       8.127   8.289   4.402  1.00 88.92           C
ATOM   1311  C   THR A 100       9.030   7.269   5.098  1.00 88.92           C
ATOM   1312  O   THR A 100       9.161   7.283   6.320  1.00 88.92           O
ATOM   1313  HA  THR A 100       8.264   9.240   4.916  1.00 88.92           H
ATOM   1314  CB  THR A 100       6.646   7.904   4.424  1.00 88.92           C
ATOM   1315  HB  THR A 100       6.229   8.020   5.425  1.00 88.92           H
ATOM   1316  OG1 THR A 100       6.623   6.580   3.898  1.00 88.92           O
ATOM   1317  HG1 THR A 100       6.558   6.610   2.900  1.00 88.92           H
ATOM   1318  CG2 THR A 100       5.815   8.716   3.428  1.00 88.92           C
ATOM   1319 1HG2 THR A 100       6.191   8.546   2.419  1.00 88.92           H
ATOM   1320 2HG2 THR A 100       5.890   9.776   3.671  1.00 88.92           H
ATOM   1321 3HG2 THR A 100       4.773   8.403   3.485  1.00 88.92           H
ATOM   1322  HN  THR A 100       8.010   7.907   2.357  1.00 88.92           H
ATOM   1323  N   LEU A 101       9.630   6.408   4.288  1.00 91.11           N
ATOM   1324  CA  LEU A 101      10.326   5.246   4.815  1.00 91.11           C
ATOM   1325  C   LEU A 101      11.495   5.708   5.686  1.00 91.11           C
ATOM   1326  O   LEU A 101      11.758   5.127   6.738  1.00 91.11           O
ATOM   1327  HA  LEU A 101       9.621   4.701   5.443  1.00 91.11           H
ATOM   1328  CB  LEU A 101      10.739   4.309   3.678  1.00 91.11           C
ATOM   1329 1HB  LEU A 101      11.226   4.901   2.904  1.00 91.11           H
ATOM   1330 2HB  LEU A 101      11.484   3.612   4.061  1.00 91.11           H
ATOM   1331  CG  LEU A 101       9.611   3.502   3.031  1.00 91.11           C
ATOM   1332  HG  LEU A 101       8.916   4.200   2.564  1.00 91.11           H
ATOM   1333  CD1 LEU A 101      10.152   2.595   1.924  1.00 91.11           C
ATOM   1334 1HD1 LEU A 101      10.631   3.203   1.157  1.00 91.11           H
ATOM   1335 2HD1 LEU A 101      10.880   1.902   2.345  1.00 91.11           H
ATOM   1336 3HD1 LEU A 101       9.330   2.033   1.481  1.00 91.11           H
ATOM   1337  CD2 LEU A 101       8.825   2.717   4.083  1.00 91.11           C
ATOM   1338 1HD2 LEU A 101       9.495   2.029   4.599  1.00 91.11           H
ATOM   1339 2HD2 LEU A 101       8.390   3.410   4.803  1.00 91.11           H
ATOM   1340 3HD2 LEU A 101       8.030   2.153   3.596  1.00 91.11           H
ATOM   1341  HN  LEU A 101       9.647   6.495   3.292  1.00 91.11           H
ATOM   1342  N   PRO A 102      12.215   6.758   5.268  1.00 93.27           N
ATOM   1343  CA  PRO A 102      13.376   7.228   6.028  1.00 93.27           C
ATOM   1344  C   PRO A 102      13.042   7.492   7.487  1.00 93.27           C
ATOM   1345  O   PRO A 102      13.817   7.148   8.378  1.00 93.27           O
ATOM   1346  HA  PRO A 102      14.148   6.458   6.048  1.00 93.27           H
ATOM   1347  CB  PRO A 102      13.792   8.508   5.300  1.00 93.27           C
ATOM   1348 1HB  PRO A 102      13.318   9.388   5.734  1.00 93.27           H
ATOM   1349 2HB  PRO A 102      14.869   8.668   5.354  1.00 93.27           H
ATOM   1350  CG  PRO A 102      13.330   8.266   3.868  1.00 93.27           C
ATOM   1351 1HG  PRO A 102      13.231   9.198   3.312  1.00 93.27           H
ATOM   1352 2HG  PRO A 102      14.038   7.651   3.313  1.00 93.27           H
ATOM   1353  CD  PRO A 102      11.993   7.568   4.057  1.00 93.27           C
ATOM   1354 1HD  PRO A 102      11.180   8.282   4.196  1.00 93.27           H
ATOM   1355 2HD  PRO A 102      11.730   6.956   3.194  1.00 93.27           H
ATOM   1356  N   PHE A 103      11.884   8.102   7.695  1.00 91.40           N
ATOM   1357  CA  PHE A 103      11.470   8.486   9.033  1.00 91.40           C
ATOM   1358  C   PHE A 103      11.194   7.253   9.897  1.00 91.40           C
ATOM   1359  O   PHE A 103      11.547   7.224  11.074  1.00 91.40           O
ATOM   1360  HA  PHE A 103      12.286   9.059   9.473  1.00 91.40           H
ATOM   1361  CB  PHE A 103      10.177   9.291   8.888  1.00 91.40           C
ATOM   1362 1HB  PHE A 103       9.449   8.695   8.337  1.00 91.40           H
ATOM   1363 2HB  PHE A 103       9.759   9.469   9.879  1.00 91.40           H
ATOM   1364  CG  PHE A 103      10.357  10.634   8.177  1.00 91.40           C
ATOM   1365  CD1 PHE A 103      10.723  11.735   8.887  1.00 91.40           C
ATOM   1366  HD1 PHE A 103      10.888  11.661   9.962  1.00 91.40           H
ATOM   1367  CD2 PHE A 103      10.152  10.727   6.836  1.00 91.40           C
ATOM   1368  HD2 PHE A 103       9.858   9.844   6.268  1.00 91.40           H
ATOM   1369  CE1 PHE A 103      10.890  12.982   8.227  1.00 91.40           C
ATOM   1370  HE1 PHE A 103      11.184  13.864   8.796  1.00 91.40           H
ATOM   1371  CE2 PHE A 103      10.319  11.973   6.177  1.00 91.40           C
ATOM   1372  HE2 PHE A 103      10.154  12.047   5.102  1.00 91.40           H
ATOM   1373  CZ  PHE A 103      10.685  13.074   6.886  1.00 91.40           C
ATOM   1374  HZ  PHE A 103      10.813  14.031   6.380  1.00 91.40           H
ATOM   1375  HN  PHE A 103      11.236   8.334   6.969  1.00 91.40           H
ATOM   1376  N   TRP A 104      10.566   6.264   9.277  1.00 85.85           N
ATOM   1377  CA  TRP A 104      10.202   5.049   9.984  1.00 85.85           C
ATOM   1378  C   TRP A 104      11.488   4.282  10.299  1.00 85.85           C
ATOM   1379  O   TRP A 104      11.570   3.589  11.312  1.00 85.85           O
ATOM   1380  HA  TRP A 104       9.705   5.338  10.910  1.00 85.85           H
ATOM   1381  CB  TRP A 104       9.197   4.225   9.177  1.00 85.85           C
ATOM   1382 1HB  TRP A 104       9.589   4.076   8.171  1.00 85.85           H
ATOM   1383 2HB  TRP A 104       9.103   3.238   9.632  1.00 85.85           H
ATOM   1384  CG  TRP A 104       7.808   4.860   9.079  1.00 85.85           C
ATOM   1385  CD1 TRP A 104       7.183   5.313   7.984  1.00 85.85           C
ATOM   1386  HD1 TRP A 104       7.607   5.284   6.980  1.00 85.85           H
ATOM   1387  CD2 TRP A 104       6.891   5.094  10.169  1.00 85.85           C
ATOM   1388  NE1 TRP A 104       5.936   5.821   8.286  1.00 85.85           N
ATOM   1389  HE1 TRP A 104       5.285   6.215   7.638  1.00 85.85           H
ATOM   1390  CE2 TRP A 104       5.753   5.684   9.657  1.00 85.85           C
ATOM   1391  CE3 TRP A 104       7.019   4.818  11.542  1.00 85.85           C
ATOM   1392  HE3 TRP A 104       7.907   4.353  11.970  1.00 85.85           H
ATOM   1393  CZ2 TRP A 104       4.656   6.047  10.448  1.00 85.85           C
ATOM   1394  HZ2 TRP A 104       3.768   6.511  10.019  1.00 85.85           H
ATOM   1395  CZ3 TRP A 104       5.914   5.186  12.318  1.00 85.85           C
ATOM   1396  HZ3 TRP A 104       5.961   4.994  13.390  1.00 85.85           H
ATOM   1397  CH2 TRP A 104       4.761   5.781  11.818  1.00 85.85           C
ATOM   1398  HH2 TRP A 104       3.943   6.038  12.490  1.00 85.85           H
ATOM   1399  HN  TRP A 104      10.307   6.285   8.311  1.00 85.85           H
ATOM   1400  N   ALA A 105      12.460   4.431   9.411  1.00 93.17           N
ATOM   1401  CA  ALA A 105      13.741   3.768   9.585  1.00 93.17           C
ATOM   1402  C   ALA A 105      14.407   4.283  10.863  1.00 93.17           C
ATOM   1403  O   ALA A 105      14.908   3.498  11.666  1.00 93.17           O
ATOM   1404  HA  ALA A 105      13.551   2.700   9.691  1.00 93.17           H
ATOM   1405  CB  ALA A 105      14.607   3.995   8.344  1.00 93.17           C
ATOM   1406 1HB  ALA A 105      14.102   3.585   7.470  1.00 93.17           H
ATOM   1407 2HB  ALA A 105      14.767   5.063   8.204  1.00 93.17           H
ATOM   1408 3HB  ALA A 105      15.568   3.497   8.476  1.00 93.17           H
ATOM   1409  HN  ALA A 105      12.383   4.991   8.586  1.00 93.17           H
ATOM   1410  N   ILE A 106      14.392   5.600  11.010  1.00 89.85           N
ATOM   1411  CA  ILE A 106      15.009   6.231  12.165  1.00 89.85           C
ATOM   1412  C   ILE A 106      14.238   5.840  13.427  1.00 89.85           C
ATOM   1413  O   ILE A 106      14.839   5.517  14.450  1.00 89.85           O
ATOM   1414  HA  ILE A 106      16.024   5.842  12.246  1.00 89.85           H
ATOM   1415  CB  ILE A 106      15.119   7.742  11.954  1.00 89.85           C
ATOM   1416  HB  ILE A 106      14.144   8.115  11.640  1.00 89.85           H
ATOM   1417  CG1 ILE A 106      16.110   8.070  10.836  1.00 89.85           C
ATOM   1418 1HG1 ILE A 106      17.129   7.926  11.195  1.00 89.85           H
ATOM   1419 2HG1 ILE A 106      15.966   7.380  10.004  1.00 89.85           H
ATOM   1420  CG2 ILE A 106      15.475   8.453  13.261  1.00 89.85           C
ATOM   1421 1HG2 ILE A 106      14.700   8.259  14.003  1.00 89.85           H
ATOM   1422 2HG2 ILE A 106      16.431   8.081  13.629  1.00 89.85           H
ATOM   1423 3HG2 ILE A 106      15.546   9.526  13.083  1.00 89.85           H
ATOM   1424  CD1 ILE A 106      15.932   9.509  10.349  1.00 89.85           C
ATOM   1425 1HD1 ILE A 106      14.920   9.642   9.969  1.00 89.85           H
ATOM   1426 2HD1 ILE A 106      16.102  10.196  11.178  1.00 89.85           H
ATOM   1427 3HD1 ILE A 106      16.649   9.716   9.554  1.00 89.85           H
ATOM   1428  HN  ILE A 106      13.969   6.231  10.360  1.00 89.85           H
ATOM   1429  N   ALA A 107      12.919   5.883  13.313  1.00 91.08           N
ATOM   1430  CA  ALA A 107      12.060   5.626  14.456  1.00 91.08           C
ATOM   1431  C   ALA A 107      12.287   4.194  14.948  1.00 91.08           C
ATOM   1432  O   ALA A 107      12.281   3.939  16.151  1.00 91.08           O
ATOM   1433  HA  ALA A 107      12.343   6.321  15.247  1.00 91.08           H
ATOM   1434  CB  ALA A 107      10.603   5.885  14.069  1.00 91.08           C
ATOM   1435 1HB  ALA A 107      10.489   6.923  13.756  1.00 91.08           H
ATOM   1436 2HB  ALA A 107      10.322   5.225  13.249  1.00 91.08           H
ATOM   1437 3HB  ALA A 107       9.959   5.692  14.927  1.00 91.08           H
ATOM   1438  HN  ALA A 107      12.437   6.088  12.461  1.00 91.08           H
ATOM   1439  N   ALA A 108      12.482   3.298  13.991  1.00 90.31           N
ATOM   1440  CA  ALA A 108      12.659   1.892  14.309  1.00 90.31           C
ATOM   1441  C   ALA A 108      14.038   1.686  14.940  1.00 90.31           C
ATOM   1442  O   ALA A 108      14.223   0.784  15.756  1.00 90.31           O
ATOM   1443  HA  ALA A 108      11.893   1.615  15.033  1.00 90.31           H
ATOM   1444  CB  ALA A 108      12.467   1.054  13.043  1.00 90.31           C
ATOM   1445 1HB  ALA A 108      11.462   1.214  12.651  1.00 90.31           H
ATOM   1446 2HB  ALA A 108      13.201   1.353  12.294  1.00 90.31           H
ATOM   1447 3HB  ALA A 108      12.600  -0.001  13.281  1.00 90.31           H
ATOM   1448  HN  ALA A 108      12.519   3.520  13.017  1.00 90.31           H
ATOM   1449  N   ALA A 109      14.970   2.537  14.538  1.00 88.93           N
ATOM   1450  CA  ALA A 109      16.349   2.397  14.974  1.00 88.93           C
ATOM   1451  C   ALA A 109      16.451   2.762  16.456  1.00 88.93           C
ATOM   1452  O   ALA A 109      17.242   2.173  17.191  1.00 88.93           O
ATOM   1453  HA  ALA A 109      16.633   1.352  14.845  1.00 88.93           H
ATOM   1454  CB  ALA A 109      17.253   3.265  14.096  1.00 88.93           C
ATOM   1455 1HB  ALA A 109      17.166   2.946  13.058  1.00 88.93           H
ATOM   1456 2HB  ALA A 109      16.950   4.308  14.182  1.00 88.93           H
ATOM   1457 3HB  ALA A 109      18.288   3.159  14.423  1.00 88.93           H
ATOM   1458  HN  ALA A 109      14.797   3.310  13.928  1.00 88.93           H
ATOM   1459  N   ASP A 110      15.639   3.732  16.851  1.00 80.14           N
ATOM   1460  CA  ASP A 110      15.741   4.296  18.186  1.00 80.14           C
ATOM   1461  C   ASP A 110      14.351   4.726  18.661  1.00 80.14           C
ATOM   1462  O   ASP A 110      13.605   3.921  19.216  1.00 80.14           O
ATOM   1463  HA  ASP A 110      16.164   3.502  18.801  1.00 80.14           H
ATOM   1464  CB  ASP A 110      16.646   5.529  18.195  1.00 80.14           C
ATOM   1465 1HB  ASP A 110      17.594   5.292  17.712  1.00 80.14           H
ATOM   1466 2HB  ASP A 110      16.184   6.328  17.616  1.00 80.14           H
ATOM   1467  CG  ASP A 110      16.902   6.010  19.625  1.00 80.14           C
ATOM   1468  OD1 ASP A 110      16.497   5.276  20.552  1.00 80.14           O
ATOM   1469  OD2 ASP A 110      17.498   7.101  19.758  1.00 80.14           O
ATOM   1470  HN  ASP A 110      14.923   4.130  16.277  1.00 80.14           H
ATOM   1471  N   GLN A 111      14.046   5.993  18.424  1.00 82.18           N
ATOM   1472  CA  GLN A 111      12.766   6.544  18.835  1.00 82.18           C
ATOM   1473  C   GLN A 111      12.332   7.652  17.873  1.00 82.18           C
ATOM   1474  O   GLN A 111      13.113   8.087  17.028  1.00 82.18           O
ATOM   1475  HA  GLN A 111      12.063   5.713  18.782  1.00 82.18           H
ATOM   1476  CB  GLN A 111      12.827   7.059  20.274  1.00 82.18           C
ATOM   1477 1HB  GLN A 111      11.856   7.464  20.561  1.00 82.18           H
ATOM   1478 2HB  GLN A 111      13.040   6.232  20.951  1.00 82.18           H
ATOM   1479  CG  GLN A 111      13.900   8.139  20.425  1.00 82.18           C
ATOM   1480 1HG  GLN A 111      14.876   7.725  20.173  1.00 82.18           H
ATOM   1481 2HG  GLN A 111      13.707   8.949  19.722  1.00 82.18           H
ATOM   1482  CD  GLN A 111      13.926   8.691  21.852  1.00 82.18           C
ATOM   1483  OE1 GLN A 111      13.053   8.428  22.662  1.00 82.18           O
ATOM   1484  NE2 GLN A 111      14.974   9.467  22.112  1.00 82.18           N
ATOM   1485 1HE2 GLN A 111      15.655   9.642  21.402  1.00 82.18           H
ATOM   1486 2HE2 GLN A 111      15.081   9.875  23.019  1.00 82.18           H
ATOM   1487  HN  GLN A 111      14.655   6.638  17.962  1.00 82.18           H
ATOM   1488  N   TRP A 112      11.087   8.078  18.034  1.00 88.00           N
ATOM   1489  CA  TRP A 112      10.555   9.159  17.223  1.00 88.00           C
ATOM   1490  C   TRP A 112      11.178  10.468  17.713  1.00 88.00           C
ATOM   1491  O   TRP A 112      10.903  10.911  18.828  1.00 88.00           O
ATOM   1492  HA  TRP A 112      10.845   8.974  16.189  1.00 88.00           H
ATOM   1493  CB  TRP A 112       9.026   9.173  17.262  1.00 88.00           C
ATOM   1494 1HB  TRP A 112       8.658   8.173  17.031  1.00 88.00           H
ATOM   1495 2HB  TRP A 112       8.701   9.406  18.276  1.00 88.00           H
ATOM   1496  CG  TRP A 112       8.388  10.172  16.294  1.00 88.00           C
ATOM   1497  CD1 TRP A 112       7.967  11.417  16.553  1.00 88.00           C
ATOM   1498  HD1 TRP A 112       8.031  11.896  17.530  1.00 88.00           H
ATOM   1499  CD2 TRP A 112       8.113   9.956  14.894  1.00 88.00           C
ATOM   1500  NE1 TRP A 112       7.444  12.018  15.426  1.00 88.00           N
ATOM   1501  HE1 TRP A 112       7.068  12.943  15.369  1.00 88.00           H
ATOM   1502  CE2 TRP A 112       7.535  11.101  14.386  1.00 88.00           C
ATOM   1503  CE3 TRP A 112       8.344   8.831  14.084  1.00 88.00           C
ATOM   1504  HE3 TRP A 112       8.799   7.915  14.462  1.00 88.00           H
ATOM   1505  CZ2 TRP A 112       7.140  11.233  13.049  1.00 88.00           C
ATOM   1506  HZ2 TRP A 112       6.686  12.148  12.671  1.00 88.00           H
ATOM   1507  CZ3 TRP A 112       7.945   8.978  12.750  1.00 88.00           C
ATOM   1508  HZ3 TRP A 112       8.102   8.134  12.078  1.00 88.00           H
ATOM   1509  CH2 TRP A 112       7.361  10.124  12.223  1.00 88.00           C
ATOM   1510  HH2 TRP A 112       7.078  10.159  11.171  1.00 88.00           H
ATOM   1511  HN  TRP A 112      10.448   7.698  18.703  1.00 88.00           H
ATOM   1512  N   LYS A 113      12.003  11.051  16.857  1.00 80.57           N
ATOM   1513  CA  LYS A 113      12.796  12.205  17.248  1.00 80.57           C
ATOM   1514  C   LYS A 113      12.175  13.470  16.652  1.00 80.57           C
ATOM   1515  O   LYS A 113      12.761  14.549  16.730  1.00 80.57           O
ATOM   1516  HA  LYS A 113      12.752  12.278  18.335  1.00 80.57           H
ATOM   1517  CB  LYS A 113      14.263  12.001  16.866  1.00 80.57           C
ATOM   1518 1HB  LYS A 113      14.348  11.874  15.787  1.00 80.57           H
ATOM   1519 2HB  LYS A 113      14.838  12.890  17.128  1.00 80.57           H
ATOM   1520  CG  LYS A 113      14.850  10.780  17.576  1.00 80.57           C
ATOM   1521 1HG  LYS A 113      14.712  10.879  18.653  1.00 80.57           H
ATOM   1522 2HG  LYS A 113      14.314   9.882  17.268  1.00 80.57           H
ATOM   1523  CD  LYS A 113      16.339  10.624  17.260  1.00 80.57           C
ATOM   1524 1HD  LYS A 113      16.476  10.512  16.184  1.00 80.57           H
ATOM   1525 2HD  LYS A 113      16.874  11.527  17.556  1.00 80.57           H
ATOM   1526  CE  LYS A 113      16.930   9.413  17.984  1.00 80.57           C
ATOM   1527 1HE  LYS A 113      16.791   9.522  19.060  1.00 80.57           H
ATOM   1528 2HE  LYS A 113      16.401   8.509  17.685  1.00 80.57           H
ATOM   1529  NZ  LYS A 113      18.371   9.277  17.676  1.00 80.57           N
ATOM   1530 1HZ  LYS A 113      18.745   8.468  18.159  1.00 80.57           H
ATOM   1531 2HZ  LYS A 113      18.493   9.160  16.676  1.00 80.57           H
ATOM   1532 3HZ  LYS A 113      18.862  10.110  17.981  1.00 80.57           H
ATOM   1533  HN  LYS A 113      12.135  10.749  15.913  1.00 80.57           H
ATOM   1534  N   PHE A 114      10.998  13.296  16.070  1.00 86.51           N
ATOM   1535  CA  PHE A 114      10.375  14.363  15.306  1.00 86.51           C
ATOM   1536  C   PHE A 114       9.165  14.935  16.048  1.00 86.51           C
ATOM   1537  O   PHE A 114       8.717  14.367  17.043  1.00 86.51           O
ATOM   1538  HA  PHE A 114      11.122  15.146  15.176  1.00 86.51           H
ATOM   1539  CB  PHE A 114       9.906  13.753  13.984  1.00 86.51           C
ATOM   1540 1HB  PHE A 114       9.095  13.053  14.187  1.00 86.51           H
ATOM   1541 2HB  PHE A 114       9.495  14.543  13.356  1.00 86.51           H
ATOM   1542  CG  PHE A 114      11.007  13.025  13.210  1.00 86.51           C
ATOM   1543  CD1 PHE A 114      11.936  13.738  12.519  1.00 86.51           C
ATOM   1544  HD1 PHE A 114      11.897  14.827  12.517  1.00 86.51           H
ATOM   1545  CD2 PHE A 114      11.056  11.666  13.212  1.00 86.51           C
ATOM   1546  HD2 PHE A 114      10.311  11.095  13.766  1.00 86.51           H
ATOM   1547  CE1 PHE A 114      12.958  13.063  11.799  1.00 86.51           C
ATOM   1548  HE1 PHE A 114      13.703  13.634  11.245  1.00 86.51           H
ATOM   1549  CE2 PHE A 114      12.077  10.991  12.493  1.00 86.51           C
ATOM   1550  HE2 PHE A 114      12.116   9.902  12.494  1.00 86.51           H
ATOM   1551  CZ  PHE A 114      13.007  11.704  11.802  1.00 86.51           C
ATOM   1552  HZ  PHE A 114      13.791  11.186  11.250  1.00 86.51           H
ATOM   1553  HN  PHE A 114      10.472  12.446  16.115  1.00 86.51           H
ATOM   1554  N   GLN A 115       8.671  16.053  15.536  1.00 79.93           N
ATOM   1555  CA  GLN A 115       7.542  16.725  16.156  1.00 79.93           C
ATOM   1556  C   GLN A 115       6.248  15.960  15.874  1.00 79.93           C
ATOM   1557  O   GLN A 115       6.204  15.115  14.981  1.00 79.93           O
ATOM   1558  HA  GLN A 115       7.752  16.716  17.226  1.00 79.93           H
ATOM   1559  CB  GLN A 115       7.438  18.175  15.679  1.00 79.93           C
ATOM   1560 1HB  GLN A 115       7.384  18.200  14.590  1.00 79.93           H
ATOM   1561 2HB  GLN A 115       6.516  18.619  16.054  1.00 79.93           H
ATOM   1562  CG  GLN A 115       8.637  18.997  16.155  1.00 79.93           C
ATOM   1563 1HG  GLN A 115       8.732  18.915  17.237  1.00 79.93           H
ATOM   1564 2HG  GLN A 115       9.553  18.593  15.723  1.00 79.93           H
ATOM   1565  CD  GLN A 115       8.486  20.467  15.760  1.00 79.93           C
ATOM   1566  OE1 GLN A 115       7.577  20.854  15.043  1.00 79.93           O
ATOM   1567  NE2 GLN A 115       9.424  21.263  16.265  1.00 79.93           N
ATOM   1568 1HE2 GLN A 115      10.143  20.881  16.847  1.00 79.93           H
ATOM   1569 2HE2 GLN A 115       9.411  22.242  16.064  1.00 79.93           H
ATOM   1570  HN  GLN A 115       9.028  16.497  14.714  1.00 79.93           H
ATOM   1571  N   THR A 116       5.225  16.283  16.652  1.00 86.18           N
ATOM   1572  CA  THR A 116       3.935  15.632  16.501  1.00 86.18           C
ATOM   1573  C   THR A 116       3.390  15.848  15.088  1.00 86.18           C
ATOM   1574  O   THR A 116       2.784  14.949  14.508  1.00 86.18           O
ATOM   1575  HA  THR A 116       4.075  14.558  16.629  1.00 86.18           H
ATOM   1576  CB  THR A 116       3.008  16.160  17.598  1.00 86.18           C
ATOM   1577  HB  THR A 116       2.689  17.179  17.380  1.00 86.18           H
ATOM   1578  OG1 THR A 116       3.759  15.993  18.797  1.00 86.18           O
ATOM   1579  HG1 THR A 116       3.359  16.544  19.530  1.00 86.18           H
ATOM   1580  CG2 THR A 116       1.778  15.273  17.802  1.00 86.18           C
ATOM   1581 1HG2 THR A 116       2.096  14.270  18.086  1.00 86.18           H
ATOM   1582 2HG2 THR A 116       1.207  15.224  16.874  1.00 86.18           H
ATOM   1583 3HG2 THR A 116       1.154  15.693  18.591  1.00 86.18           H
ATOM   1584  HN  THR A 116       5.268  16.975  17.373  1.00 86.18           H
ATOM   1585  N   PHE A 117       3.625  17.047  14.574  1.00 89.46           N
ATOM   1586  CA  PHE A 117       3.154  17.397  13.245  1.00 89.46           C
ATOM   1587  C   PHE A 117       3.651  16.392  12.205  1.00 89.46           C
ATOM   1588  O   PHE A 117       2.877  15.916  11.376  1.00 89.46           O
ATOM   1589  HA  PHE A 117       2.065  17.379  13.274  1.00 89.46           H
ATOM   1590  CB  PHE A 117       3.726  18.778  12.918  1.00 89.46           C
ATOM   1591 1HB  PHE A 117       3.371  19.493  13.660  1.00 89.46           H
ATOM   1592 2HB  PHE A 117       4.812  18.740  13.006  1.00 89.46           H
ATOM   1593  CG  PHE A 117       3.360  19.288  11.523  1.00 89.46           C
ATOM   1594  CD1 PHE A 117       4.292  19.291  10.533  1.00 89.46           C
ATOM   1595  HD1 PHE A 117       5.301  18.930  10.734  1.00 89.46           H
ATOM   1596  CD2 PHE A 117       2.101  19.738  11.272  1.00 89.46           C
ATOM   1597  HD2 PHE A 117       1.354  19.736  12.065  1.00 89.46           H
ATOM   1598  CE1 PHE A 117       3.952  19.765   9.238  1.00 89.46           C
ATOM   1599  HE1 PHE A 117       4.700  19.767   8.445  1.00 89.46           H
ATOM   1600  CE2 PHE A 117       1.761  20.212   9.977  1.00 89.46           C
ATOM   1601  HE2 PHE A 117       0.752  20.573   9.777  1.00 89.46           H
ATOM   1602  CZ  PHE A 117       2.694  20.215   8.988  1.00 89.46           C
ATOM   1603  HZ  PHE A 117       2.433  20.578   7.994  1.00 89.46           H
ATOM   1604  HN  PHE A 117       4.127  17.770  15.049  1.00 89.46           H
ATOM   1605  N   MET A 118       4.941  16.098  12.281  1.00 86.61           N
ATOM   1606  CA  MET A 118       5.555  15.173  11.344  1.00 86.61           C
ATOM   1607  C   MET A 118       4.955  13.773  11.484  1.00 86.61           C
ATOM   1608  O   MET A 118       4.840  13.041  10.501  1.00 86.61           O
ATOM   1609  HA  MET A 118       5.338  15.572  10.353  1.00 86.61           H
ATOM   1610  CB  MET A 118       7.062  15.111  11.601  1.00 86.61           C
ATOM   1611 1HB  MET A 118       7.248  14.987  12.668  1.00 86.61           H
ATOM   1612 2HB  MET A 118       7.484  14.239  11.101  1.00 86.61           H
ATOM   1613  CG  MET A 118       7.756  16.379  11.100  1.00 86.61           C
ATOM   1614 1HG  MET A 118       7.430  17.238  11.686  1.00 86.61           H
ATOM   1615 2HG  MET A 118       8.834  16.291  11.236  1.00 86.61           H
ATOM   1616  SD  MET A 118       7.380  16.640   9.375  1.00 86.61           S
ATOM   1617  CE  MET A 118       8.128  15.181   8.669  1.00 86.61           C
ATOM   1618 1HE  MET A 118       9.195  15.175   8.894  1.00 86.61           H
ATOM   1619 2HE  MET A 118       7.662  14.292   9.094  1.00 86.61           H
ATOM   1620 3HE  MET A 118       7.984  15.185   7.589  1.00 86.61           H
ATOM   1621  HN  MET A 118       5.562  16.480  12.966  1.00 86.61           H
ATOM   1622  N   CYS A 119       4.587  13.441  12.713  1.00 91.40           N
ATOM   1623  CA  CYS A 119       3.955  12.161  12.985  1.00 91.40           C
ATOM   1624  C   CYS A 119       2.648  12.092  12.192  1.00 91.40           C
ATOM   1625  O   CYS A 119       2.375  11.096  11.524  1.00 91.40           O
ATOM   1626  HA  CYS A 119       4.651  11.391  12.652  1.00 91.40           H
ATOM   1627  CB  CYS A 119       3.725  11.951  14.483  1.00 91.40           C
ATOM   1628 1HB  CYS A 119       4.681  11.930  15.006  1.00 91.40           H
ATOM   1629 2HB  CYS A 119       3.156  12.786  14.892  1.00 91.40           H
ATOM   1630  SG  CYS A 119       2.824  10.384  14.764  1.00 91.40           S
ATOM   1631  HN  CYS A 119       4.714  14.028  13.512  1.00 91.40           H
ATOM   1632  N   LYS A 120       1.876  13.164  12.291  1.00 90.01           N
ATOM   1633  CA  LYS A 120       0.594  13.229  11.609  1.00 90.01           C
ATOM   1634  C   LYS A 120       0.816  13.083  10.102  1.00 90.01           C
ATOM   1635  O   LYS A 120       0.133  12.299   9.444  1.00 90.01           O
ATOM   1636  HA  LYS A 120      -0.002  12.384  11.954  1.00 90.01           H
ATOM   1637  CB  LYS A 120      -0.157  14.503  12.000  1.00 90.01           C
ATOM   1638 1HB  LYS A 120       0.501  15.366  11.890  1.00 90.01           H
ATOM   1639 2HB  LYS A 120      -0.998  14.656  11.323  1.00 90.01           H
ATOM   1640  CG  LYS A 120      -0.663  14.422  13.441  1.00 90.01           C
ATOM   1641 1HG  LYS A 120      -1.354  13.584  13.540  1.00 90.01           H
ATOM   1642 2HG  LYS A 120       0.172  14.227  14.113  1.00 90.01           H
ATOM   1643  CD  LYS A 120      -1.363  15.719  13.851  1.00 90.01           C
ATOM   1644 1HD  LYS A 120      -0.657  16.548  13.804  1.00 90.01           H
ATOM   1645 2HD  LYS A 120      -2.164  15.943  13.146  1.00 90.01           H
ATOM   1646  CE  LYS A 120      -1.936  15.610  15.265  1.00 90.01           C
ATOM   1647 1HE  LYS A 120      -1.211  15.129  15.922  1.00 90.01           H
ATOM   1648 2HE  LYS A 120      -2.119  16.606  15.668  1.00 90.01           H
ATOM   1649  NZ  LYS A 120      -3.196  14.834  15.255  1.00 90.01           N
ATOM   1650 1HZ  LYS A 120      -3.705  15.004  16.115  1.00 90.01           H
ATOM   1651 2HZ  LYS A 120      -3.763  15.120  14.465  1.00 90.01           H
ATOM   1652 3HZ  LYS A 120      -2.984  13.845  15.179  1.00 90.01           H
ATOM   1653  HN  LYS A 120       2.112  13.976  12.825  1.00 90.01           H
ATOM   1654  N   VAL A 121       1.772  13.850   9.600  1.00 91.34           N
ATOM   1655  CA  VAL A 121       2.014  13.903   8.168  1.00 91.34           C
ATOM   1656  C   VAL A 121       2.432  12.516   7.674  1.00 91.34           C
ATOM   1657  O   VAL A 121       1.874  12.004   6.705  1.00 91.34           O
ATOM   1658  HA  VAL A 121       1.076  14.179   7.686  1.00 91.34           H
ATOM   1659  CB  VAL A 121       3.046  14.987   7.852  1.00 91.34           C
ATOM   1660  HB  VAL A 121       3.921  14.809   8.477  1.00 91.34           H
ATOM   1661  CG1 VAL A 121       3.491  14.910   6.390  1.00 91.34           C
ATOM   1662 1HG1 VAL A 121       3.938  13.935   6.197  1.00 91.34           H
ATOM   1663 2HG1 VAL A 121       2.628  15.049   5.739  1.00 91.34           H
ATOM   1664 3HG1 VAL A 121       4.225  15.691   6.192  1.00 91.34           H
ATOM   1665  CG2 VAL A 121       2.502  16.377   8.187  1.00 91.34           C
ATOM   1666 1HG2 VAL A 121       1.605  16.567   7.599  1.00 91.34           H
ATOM   1667 2HG2 VAL A 121       2.259  16.425   9.249  1.00 91.34           H
ATOM   1668 3HG2 VAL A 121       3.256  17.128   7.953  1.00 91.34           H
ATOM   1669  HN  VAL A 121       2.374  14.426  10.152  1.00 91.34           H
ATOM   1670  N   VAL A 122       3.411  11.948   8.363  1.00 90.05           N
ATOM   1671  CA  VAL A 122       4.046  10.728   7.894  1.00 90.05           C
ATOM   1672  C   VAL A 122       3.016   9.596   7.879  1.00 90.05           C
ATOM   1673  O   VAL A 122       2.940   8.835   6.916  1.00 90.05           O
ATOM   1674  HA  VAL A 122       4.387  10.905   6.875  1.00 90.05           H
ATOM   1675  CB  VAL A 122       5.270  10.411   8.755  1.00 90.05           C
ATOM   1676  HB  VAL A 122       4.958  10.423   9.800  1.00 90.05           H
ATOM   1677  CG1 VAL A 122       5.813   9.015   8.444  1.00 90.05           C
ATOM   1678 1HG1 VAL A 122       5.041   8.272   8.646  1.00 90.05           H
ATOM   1679 2HG1 VAL A 122       6.101   8.963   7.394  1.00 90.05           H
ATOM   1680 3HG1 VAL A 122       6.683   8.815   9.070  1.00 90.05           H
ATOM   1681  CG2 VAL A 122       6.356  11.474   8.577  1.00 90.05           C
ATOM   1682 1HG2 VAL A 122       6.663  11.507   7.531  1.00 90.05           H
ATOM   1683 2HG2 VAL A 122       5.964  12.447   8.872  1.00 90.05           H
ATOM   1684 3HG2 VAL A 122       7.215  11.224   9.200  1.00 90.05           H
ATOM   1685  HN  VAL A 122       3.770  12.307   9.225  1.00 90.05           H
ATOM   1686  N   ASN A 123       2.251   9.521   8.958  1.00 89.36           N
ATOM   1687  CA  ASN A 123       1.221   8.502   9.076  1.00 89.36           C
ATOM   1688  C   ASN A 123       0.186   8.700   7.967  1.00 89.36           C
ATOM   1689  O   ASN A 123      -0.247   7.735   7.338  1.00 89.36           O
ATOM   1690  HA  ASN A 123       1.748   7.552   8.990  1.00 89.36           H
ATOM   1691  CB  ASN A 123       0.499   8.602  10.421  1.00 89.36           C
ATOM   1692 1HB  ASN A 123       0.545   9.628  10.787  1.00 89.36           H
ATOM   1693 2HB  ASN A 123      -0.555   8.357  10.290  1.00 89.36           H
ATOM   1694  CG  ASN A 123       1.124   7.659  11.450  1.00 89.36           C
ATOM   1695  OD1 ASN A 123       1.832   6.721  11.122  1.00 89.36           O
ATOM   1696  ND2 ASN A 123       0.824   7.958  12.711  1.00 89.36           N
ATOM   1697 1HD2 ASN A 123       0.237   8.742  12.912  1.00 89.36           H
ATOM   1698 2HD2 ASN A 123       1.185   7.399  13.457  1.00 89.36           H
ATOM   1699  HN  ASN A 123       2.325  10.139   9.741  1.00 89.36           H
ATOM   1700  N   SER A 124      -0.182   9.956   7.761  1.00 90.32           N
ATOM   1701  CA  SER A 124      -1.223  10.283   6.801  1.00 90.32           C
ATOM   1702  C   SER A 124      -0.759   9.931   5.386  1.00 90.32           C
ATOM   1703  O   SER A 124      -1.510   9.341   4.612  1.00 90.32           O
ATOM   1704  HA  SER A 124      -2.080   9.674   7.086  1.00 90.32           H
ATOM   1705  CB  SER A 124      -1.601  11.764   6.882  1.00 90.32           C
ATOM   1706 1HB  SER A 124      -0.743  12.373   6.598  1.00 90.32           H
ATOM   1707 2HB  SER A 124      -2.393  11.975   6.165  1.00 90.32           H
ATOM   1708  OG  SER A 124      -2.033  12.133   8.189  1.00 90.32           O
ATOM   1709  HG  SER A 124      -1.363  12.744   8.611  1.00 90.32           H
ATOM   1710  HN  SER A 124       0.216  10.740   8.237  1.00 90.32           H
ATOM   1711  N   MET A 125       0.477  10.307   5.092  1.00 84.59           N
ATOM   1712  CA  MET A 125       1.042  10.057   3.777  1.00 84.59           C
ATOM   1713  C   MET A 125       1.060   8.560   3.463  1.00 84.59           C
ATOM   1714  O   MET A 125       0.660   8.145   2.377  1.00 84.59           O
ATOM   1715  HA  MET A 125       0.390  10.575   3.074  1.00 84.59           H
ATOM   1716  CB  MET A 125       2.469  10.608   3.722  1.00 84.59           C
ATOM   1717 1HB  MET A 125       3.006  10.328   4.628  1.00 84.59           H
ATOM   1718 2HB  MET A 125       3.003  10.160   2.884  1.00 84.59           H
ATOM   1719  CG  MET A 125       2.463  12.131   3.575  1.00 84.59           C
ATOM   1720 1HG  MET A 125       1.864  12.419   2.712  1.00 84.59           H
ATOM   1721 2HG  MET A 125       2.002  12.587   4.451  1.00 84.59           H
ATOM   1722  SD  MET A 125       4.133  12.732   3.384  1.00 84.59           S
ATOM   1723  CE  MET A 125       4.458  12.218   1.706  1.00 84.59           C
ATOM   1724 1HE  MET A 125       4.366  11.135   1.633  1.00 84.59           H
ATOM   1725 2HE  MET A 125       3.738  12.690   1.036  1.00 84.59           H
ATOM   1726 3HE  MET A 125       5.467  12.517   1.423  1.00 84.59           H
ATOM   1727  HN  MET A 125       1.087  10.773   5.733  1.00 84.59           H
ATOM   1728  N   TYR A 126       1.528   7.790   4.435  1.00 85.29           N
ATOM   1729  CA  TYR A 126       1.598   6.347   4.278  1.00 85.29           C
ATOM   1730  C   TYR A 126       0.233   5.770   3.896  1.00 85.29           C
ATOM   1731  O   TYR A 126       0.131   4.969   2.968  1.00 85.29           O
ATOM   1732  HA  TYR A 126       2.311   6.129   3.483  1.00 85.29           H
ATOM   1733  CB  TYR A 126       2.008   5.794   5.644  1.00 85.29           C
ATOM   1734 1HB  TYR A 126       3.042   6.074   5.842  1.00 85.29           H
ATOM   1735 2HB  TYR A 126       1.397   6.264   6.414  1.00 85.29           H
ATOM   1736  CG  TYR A 126       1.875   4.274   5.765  1.00 85.29           C
ATOM   1737  CD1 TYR A 126       0.763   3.725   6.370  1.00 85.29           C
ATOM   1738  HD1 TYR A 126      -0.020   4.374   6.762  1.00 85.29           H
ATOM   1739  CD2 TYR A 126       2.867   3.453   5.269  1.00 85.29           C
ATOM   1740  HD2 TYR A 126       3.745   3.887   4.791  1.00 85.29           H
ATOM   1741  CE1 TYR A 126       0.638   2.295   6.485  1.00 85.29           C
ATOM   1742  HE1 TYR A 126      -0.235   1.848   6.961  1.00 85.29           H
ATOM   1743  CE2 TYR A 126       2.742   2.023   5.383  1.00 85.29           C
ATOM   1744  HE2 TYR A 126       3.518   1.363   4.996  1.00 85.29           H
ATOM   1745  CZ  TYR A 126       1.633   1.515   5.985  1.00 85.29           C
ATOM   1746  OH  TYR A 126       1.515   0.164   6.093  1.00 85.29           O
ATOM   1747  HH  TYR A 126       0.870  -0.066   6.822  1.00 85.29           H
ATOM   1748  HN  TYR A 126       1.855   8.136   5.314  1.00 85.29           H
ATOM   1749  N   LYS A 127      -0.782   6.201   4.631  1.00 85.05           N
ATOM   1750  CA  LYS A 127      -2.107   5.621   4.490  1.00 85.05           C
ATOM   1751  C   LYS A 127      -2.689   6.015   3.131  1.00 85.05           C
ATOM   1752  O   LYS A 127      -3.286   5.188   2.443  1.00 85.05           O
ATOM   1753  HA  LYS A 127      -1.994   4.537   4.515  1.00 85.05           H
ATOM   1754  CB  LYS A 127      -2.992   6.012   5.675  1.00 85.05           C
ATOM   1755 1HB  LYS A 127      -2.421   5.938   6.600  1.00 85.05           H
ATOM   1756 2HB  LYS A 127      -3.302   7.052   5.574  1.00 85.05           H
ATOM   1757  CG  LYS A 127      -4.226   5.112   5.758  1.00 85.05           C
ATOM   1758 1HG  LYS A 127      -4.973   5.572   6.404  1.00 85.05           H
ATOM   1759 2HG  LYS A 127      -4.676   5.014   4.770  1.00 85.05           H
ATOM   1760  CD  LYS A 127      -3.860   3.727   6.297  1.00 85.05           C
ATOM   1761 1HD  LYS A 127      -3.348   3.155   5.523  1.00 85.05           H
ATOM   1762 2HD  LYS A 127      -3.164   3.830   7.129  1.00 85.05           H
ATOM   1763  CE  LYS A 127      -5.107   2.971   6.757  1.00 85.05           C
ATOM   1764 1HE  LYS A 127      -5.996   3.417   6.311  1.00 85.05           H
ATOM   1765 2HE  LYS A 127      -5.062   1.938   6.412  1.00 85.05           H
ATOM   1766  NZ  LYS A 127      -5.217   3.002   8.233  1.00 85.05           N
ATOM   1767 1HZ  LYS A 127      -5.854   2.275   8.540  1.00 85.05           H
ATOM   1768 2HZ  LYS A 127      -4.303   2.845   8.643  1.00 85.05           H
ATOM   1769 3HZ  LYS A 127      -5.569   3.906   8.527  1.00 85.05           H
ATOM   1770  HN  LYS A 127      -0.710   6.930   5.311  1.00 85.05           H
ATOM   1771  N   MET A 128      -2.495   7.279   2.784  1.00 85.85           N
ATOM   1772  CA  MET A 128      -3.031   7.805   1.540  1.00 85.85           C
ATOM   1773  C   MET A 128      -2.450   7.061   0.335  1.00 85.85           C
ATOM   1774  O   MET A 128      -3.178   6.710  -0.592  1.00 85.85           O
ATOM   1775  HA  MET A 128      -4.107   7.641   1.592  1.00 85.85           H
ATOM   1776  CB  MET A 128      -2.699   9.294   1.429  1.00 85.85           C
ATOM   1777 1HB  MET A 128      -3.058   9.817   2.315  1.00 85.85           H
ATOM   1778 2HB  MET A 128      -1.618   9.428   1.396  1.00 85.85           H
ATOM   1779  CG  MET A 128      -3.332   9.906   0.178  1.00 85.85           C
ATOM   1780 1HG  MET A 128      -2.969   9.391  -0.712  1.00 85.85           H
ATOM   1781 2HG  MET A 128      -4.413   9.771   0.205  1.00 85.85           H
ATOM   1782  SD  MET A 128      -2.936  11.643   0.080  1.00 85.85           S
ATOM   1783  CE  MET A 128      -3.711  12.051  -1.475  1.00 85.85           C
ATOM   1784 1HE  MET A 128      -3.268  11.450  -2.270  1.00 85.85           H
ATOM   1785 2HE  MET A 128      -4.779  11.843  -1.415  1.00 85.85           H
ATOM   1786 3HE  MET A 128      -3.558  13.108  -1.691  1.00 85.85           H
ATOM   1787  HN  MET A 128      -1.983   7.938   3.335  1.00 85.85           H
ATOM   1788  N   ASN A 129      -1.145   6.843   0.388  1.00 81.39           N
ATOM   1789  CA  ASN A 129      -0.440   6.246  -0.734  1.00 81.39           C
ATOM   1790  C   ASN A 129      -0.779   4.756  -0.810  1.00 81.39           C
ATOM   1791  O   ASN A 129      -0.830   4.182  -1.896  1.00 81.39           O
ATOM   1792  HA  ASN A 129      -0.780   6.796  -1.611  1.00 81.39           H
ATOM   1793  CB  ASN A 129       1.075   6.379  -0.566  1.00 81.39           C
ATOM   1794 1HB  ASN A 129       1.377   5.955   0.392  1.00 81.39           H
ATOM   1795 2HB  ASN A 129       1.582   5.805  -1.342  1.00 81.39           H
ATOM   1796  CG  ASN A 129       1.510   7.844  -0.640  1.00 81.39           C
ATOM   1797  OD1 ASN A 129       0.958   8.645  -1.377  1.00 81.39           O
ATOM   1798  ND2 ASN A 129       2.526   8.148   0.162  1.00 81.39           N
ATOM   1799 1HD2 ASN A 129       2.934   7.443   0.742  1.00 81.39           H
ATOM   1800 2HD2 ASN A 129       2.882   9.082   0.184  1.00 81.39           H
ATOM   1801  HN  ASN A 129      -0.572   7.066   1.177  1.00 81.39           H
ATOM   1802  N   PHE A 130      -1.001   4.173   0.359  1.00 85.73           N
ATOM   1803  CA  PHE A 130      -1.403   2.778   0.434  1.00 85.73           C
ATOM   1804  C   PHE A 130      -2.658   2.524  -0.402  1.00 85.73           C
ATOM   1805  O   PHE A 130      -2.671   1.638  -1.255  1.00 85.73           O
ATOM   1806  HA  PHE A 130      -0.579   2.182   0.041  1.00 85.73           H
ATOM   1807  CB  PHE A 130      -1.714   2.482   1.903  1.00 85.73           C
ATOM   1808 1HB  PHE A 130      -0.799   2.586   2.486  1.00 85.73           H
ATOM   1809 2HB  PHE A 130      -2.415   3.229   2.273  1.00 85.73           H
ATOM   1810  CG  PHE A 130      -2.300   1.089   2.146  1.00 85.73           C
ATOM   1811  CD1 PHE A 130      -3.639   0.937   2.327  1.00 85.73           C
ATOM   1812  HD1 PHE A 130      -4.295   1.807   2.299  1.00 85.73           H
ATOM   1813  CD2 PHE A 130      -1.481   0.004   2.180  1.00 85.73           C
ATOM   1814  HD2 PHE A 130      -0.408   0.126   2.035  1.00 85.73           H
ATOM   1815  CE1 PHE A 130      -4.183  -0.355   2.552  1.00 85.73           C
ATOM   1816  HE1 PHE A 130      -5.256  -0.477   2.697  1.00 85.73           H
ATOM   1817  CE2 PHE A 130      -2.025  -1.289   2.406  1.00 85.73           C
ATOM   1818  HE2 PHE A 130      -1.369  -2.159   2.434  1.00 85.73           H
ATOM   1819  CZ  PHE A 130      -3.364  -1.441   2.587  1.00 85.73           C
ATOM   1820  HZ  PHE A 130      -3.782  -2.433   2.760  1.00 85.73           H
ATOM   1821  HN  PHE A 130      -0.910   4.635   1.241  1.00 85.73           H
ATOM   1822  N   TYR A 131      -3.684   3.317  -0.128  1.00 91.22           N
ATOM   1823  CA  TYR A 131      -4.962   3.146  -0.799  1.00 91.22           C
ATOM   1824  C   TYR A 131      -4.856   3.513  -2.281  1.00 91.22           C
ATOM   1825  O   TYR A 131      -5.403   2.820  -3.136  1.00 91.22           O
ATOM   1826  HA  TYR A 131      -5.251   2.099  -0.712  1.00 91.22           H
ATOM   1827  CB  TYR A 131      -5.930   4.113  -0.114  1.00 91.22           C
ATOM   1828 1HB  TYR A 131      -5.426   5.068   0.039  1.00 91.22           H
ATOM   1829 2HB  TYR A 131      -6.772   4.300  -0.780  1.00 91.22           H
ATOM   1830  CG  TYR A 131      -6.463   3.612   1.230  1.00 91.22           C
ATOM   1831  CD1 TYR A 131      -7.108   2.395   1.305  1.00 91.22           C
ATOM   1832  HD1 TYR A 131      -7.239   1.790   0.408  1.00 91.22           H
ATOM   1833  CD2 TYR A 131      -6.297   4.378   2.366  1.00 91.22           C
ATOM   1834  HD2 TYR A 131      -5.787   5.339   2.306  1.00 91.22           H
ATOM   1835  CE1 TYR A 131      -7.610   1.924   2.570  1.00 91.22           C
ATOM   1836  HE1 TYR A 131      -8.122   0.964   2.644  1.00 91.22           H
ATOM   1837  CE2 TYR A 131      -6.799   3.906   3.631  1.00 91.22           C
ATOM   1838  HE2 TYR A 131      -6.675   4.501   4.536  1.00 91.22           H
ATOM   1839  CZ  TYR A 131      -7.430   2.703   3.671  1.00 91.22           C
ATOM   1840  OH  TYR A 131      -7.904   2.257   4.865  1.00 91.22           O
ATOM   1841  HH  TYR A 131      -8.025   3.026   5.493  1.00 91.22           H
ATOM   1842  HN  TYR A 131      -3.652   4.063   0.537  1.00 91.22           H
ATOM   1843  N   SER A 132      -4.148   4.603  -2.539  1.00 90.87           N
ATOM   1844  CA  SER A 132      -4.065   5.140  -3.886  1.00 90.87           C
ATOM   1845  C   SER A 132      -3.398   4.124  -4.815  1.00 90.87           C
ATOM   1846  O   SER A 132      -3.843   3.924  -5.944  1.00 90.87           O
ATOM   1847  HA  SER A 132      -5.097   5.317  -4.191  1.00 90.87           H
ATOM   1848  CB  SER A 132      -3.295   6.462  -3.906  1.00 90.87           C
ATOM   1849 1HB  SER A 132      -3.232   6.830  -4.930  1.00 90.87           H
ATOM   1850 2HB  SER A 132      -3.844   7.210  -3.332  1.00 90.87           H
ATOM   1851  OG  SER A 132      -1.982   6.323  -3.370  1.00 90.87           O
ATOM   1852  HG  SER A 132      -1.476   7.178  -3.481  1.00 90.87           H
ATOM   1853  HN  SER A 132      -3.639   5.116  -1.847  1.00 90.87           H
ATOM   1854  N   CYS A 133      -2.342   3.508  -4.304  1.00 88.79           N
ATOM   1855  CA  CYS A 133      -1.597   2.531  -5.080  1.00 88.79           C
ATOM   1856  C   CYS A 133      -2.551   1.399  -5.469  1.00 88.79           C
ATOM   1857  O   CYS A 133      -2.639   1.032  -6.640  1.00 88.79           O
ATOM   1858  HA  CYS A 133      -1.230   3.049  -5.966  1.00 88.79           H
ATOM   1859  CB  CYS A 133      -0.377   2.013  -4.316  1.00 88.79           C
ATOM   1860 1HB  CYS A 133      -0.666   1.727  -3.305  1.00 88.79           H
ATOM   1861 2HB  CYS A 133       0.012   1.117  -4.801  1.00 88.79           H
ATOM   1862  SG  CYS A 133       0.918   3.304  -4.256  1.00 88.79           S
ATOM   1863  HG  CYS A 133       0.414   3.958  -3.214  1.00 88.79           H
ATOM   1864  HN  CYS A 133      -1.994   3.667  -3.380  1.00 88.79           H
ATOM   1865  N   VAL A 134      -3.240   0.878  -4.465  1.00 87.68           N
ATOM   1866  CA  VAL A 134      -4.055  -0.310  -4.653  1.00 87.68           C
ATOM   1867  C   VAL A 134      -5.194   0.006  -5.624  1.00 87.68           C
ATOM   1868  O   VAL A 134      -5.515  -0.801  -6.495  1.00 87.68           O
ATOM   1869  HA  VAL A 134      -3.419  -1.077  -5.096  1.00 87.68           H
ATOM   1870  CB  VAL A 134      -4.548  -0.826  -3.300  1.00 87.68           C
ATOM   1871  HB  VAL A 134      -5.100  -0.021  -2.815  1.00 87.68           H
ATOM   1872  CG1 VAL A 134      -5.502  -2.009  -3.479  1.00 87.68           C
ATOM   1873 1HG1 VAL A 134      -6.364  -1.695  -4.069  1.00 87.68           H
ATOM   1874 2HG1 VAL A 134      -4.985  -2.818  -3.995  1.00 87.68           H
ATOM   1875 3HG1 VAL A 134      -5.838  -2.356  -2.502  1.00 87.68           H
ATOM   1876  CG2 VAL A 134      -3.373  -1.202  -2.395  1.00 87.68           C
ATOM   1877 1HG2 VAL A 134      -2.782  -1.984  -2.873  1.00 87.68           H
ATOM   1878 2HG2 VAL A 134      -2.748  -0.325  -2.228  1.00 87.68           H
ATOM   1879 3HG2 VAL A 134      -3.752  -1.566  -1.440  1.00 87.68           H
ATOM   1880  HN  VAL A 134      -3.249   1.254  -3.538  1.00 87.68           H
ATOM   1881  N   LEU A 135      -5.775   1.183  -5.441  1.00 91.88           N
ATOM   1882  CA  LEU A 135      -6.914   1.589  -6.248  1.00 91.88           C
ATOM   1883  C   LEU A 135      -6.463   1.784  -7.697  1.00 91.88           C
ATOM   1884  O   LEU A 135      -7.217   1.504  -8.628  1.00 91.88           O
ATOM   1885  HA  LEU A 135      -7.641   0.777  -6.218  1.00 91.88           H
ATOM   1886  CB  LEU A 135      -7.587   2.822  -5.642  1.00 91.88           C
ATOM   1887 1HB  LEU A 135      -6.825   3.584  -5.479  1.00 91.88           H
ATOM   1888 2HB  LEU A 135      -8.289   3.224  -6.373  1.00 91.88           H
ATOM   1889  CG  LEU A 135      -8.335   2.599  -4.326  1.00 91.88           C
ATOM   1890  HG  LEU A 135      -7.645   2.148  -3.613  1.00 91.88           H
ATOM   1891  CD1 LEU A 135      -8.799   3.928  -3.727  1.00 91.88           C
ATOM   1892 1HD1 LEU A 135      -7.933   4.562  -3.534  1.00 91.88           H
ATOM   1893 2HD1 LEU A 135      -9.466   4.430  -4.428  1.00 91.88           H
ATOM   1894 3HD1 LEU A 135      -9.328   3.741  -2.793  1.00 91.88           H
ATOM   1895  CD2 LEU A 135      -9.495   1.619  -4.514  1.00 91.88           C
ATOM   1896 1HD2 LEU A 135     -10.193   2.020  -5.250  1.00 91.88           H
ATOM   1897 2HD2 LEU A 135      -9.109   0.662  -4.863  1.00 91.88           H
ATOM   1898 3HD2 LEU A 135     -10.010   1.479  -3.564  1.00 91.88           H
ATOM   1899  HN  LEU A 135      -5.481   1.852  -4.759  1.00 91.88           H
ATOM   1900  N   LEU A 136      -5.236   2.262  -7.842  1.00 91.27           N
ATOM   1901  CA  LEU A 136      -4.679   2.506  -9.162  1.00 91.27           C
ATOM   1902  C   LEU A 136      -4.495   1.171  -9.887  1.00 91.27           C
ATOM   1903  O   LEU A 136      -4.834   1.048 -11.063  1.00 91.27           O
ATOM   1904  HA  LEU A 136      -5.403   3.103  -9.717  1.00 91.27           H
ATOM   1905  CB  LEU A 136      -3.396   3.332  -9.058  1.00 91.27           C
ATOM   1906 1HB  LEU A 136      -2.788   2.923  -8.250  1.00 91.27           H
ATOM   1907 2HB  LEU A 136      -2.829   3.203  -9.980  1.00 91.27           H
ATOM   1908  CG  LEU A 136      -3.581   4.830  -8.811  1.00 91.27           C
ATOM   1909  HG  LEU A 136      -4.284   4.956  -7.988  1.00 91.27           H
ATOM   1910  CD1 LEU A 136      -2.264   5.482  -8.384  1.00 91.27           C
ATOM   1911 1HD1 LEU A 136      -1.910   5.017  -7.463  1.00 91.27           H
ATOM   1912 2HD1 LEU A 136      -1.520   5.347  -9.169  1.00 91.27           H
ATOM   1913 3HD1 LEU A 136      -2.424   6.547  -8.214  1.00 91.27           H
ATOM   1914  CD2 LEU A 136      -4.190   5.517 -10.035  1.00 91.27           C
ATOM   1915 1HD2 LEU A 136      -3.530   5.383 -10.892  1.00 91.27           H
ATOM   1916 2HD2 LEU A 136      -5.162   5.076 -10.252  1.00 91.27           H
ATOM   1917 3HD2 LEU A 136      -4.310   6.581  -9.832  1.00 91.27           H
ATOM   1918  HN  LEU A 136      -4.627   2.481  -7.080  1.00 91.27           H
ATOM   1919  N   ILE A 137      -3.957   0.206  -9.156  1.00 86.35           N
ATOM   1920  CA  ILE A 137      -3.699  -1.107  -9.722  1.00 86.35           C
ATOM   1921  C   ILE A 137      -5.020  -1.731 -10.176  1.00 86.35           C
ATOM   1922  O   ILE A 137      -5.086  -2.353 -11.235  1.00 86.35           O
ATOM   1923  HA  ILE A 137      -3.065  -0.966 -10.598  1.00 86.35           H
ATOM   1924  CB  ILE A 137      -2.918  -1.973  -8.733  1.00 86.35           C
ATOM   1925  HB  ILE A 137      -3.397  -1.894  -7.757  1.00 86.35           H
ATOM   1926  CG1 ILE A 137      -1.483  -1.466  -8.573  1.00 86.35           C
ATOM   1927 1HG1 ILE A 137      -0.921  -1.661  -9.487  1.00 86.35           H
ATOM   1928 2HG1 ILE A 137      -1.490  -0.386  -8.427  1.00 86.35           H
ATOM   1929  CG2 ILE A 137      -2.962  -3.447  -9.140  1.00 86.35           C
ATOM   1930 1HG2 ILE A 137      -3.998  -3.787  -9.161  1.00 86.35           H
ATOM   1931 2HG2 ILE A 137      -2.522  -3.564 -10.130  1.00 86.35           H
ATOM   1932 3HG2 ILE A 137      -2.399  -4.041  -8.420  1.00 86.35           H
ATOM   1933  CD1 ILE A 137      -0.791  -2.142  -7.388  1.00 86.35           C
ATOM   1934 1HD1 ILE A 137      -1.342  -1.924  -6.473  1.00 86.35           H
ATOM   1935 2HD1 ILE A 137      -0.765  -3.219  -7.549  1.00 86.35           H
ATOM   1936 3HD1 ILE A 137       0.227  -1.763  -7.297  1.00 86.35           H
ATOM   1937  HN  ILE A 137      -3.700   0.310  -8.195  1.00 86.35           H
ATOM   1938  N   MET A 138      -6.041  -1.542  -9.352  1.00 88.17           N
ATOM   1939  CA  MET A 138      -7.367  -2.037  -9.678  1.00 88.17           C
ATOM   1940  C   MET A 138      -7.878  -1.418 -10.981  1.00 88.17           C
ATOM   1941  O   MET A 138      -8.425  -2.118 -11.832  1.00 88.17           O
ATOM   1942  HA  MET A 138      -7.257  -3.115  -9.799  1.00 88.17           H
ATOM   1943  CB  MET A 138      -8.332  -1.700  -8.539  1.00 88.17           C
ATOM   1944 1HB  MET A 138      -7.942  -2.091  -7.600  1.00 88.17           H
ATOM   1945 2HB  MET A 138      -8.406  -0.618  -8.429  1.00 88.17           H
ATOM   1946  CG  MET A 138      -9.720  -2.287  -8.805  1.00 88.17           C
ATOM   1947 1HG  MET A 138     -10.102  -1.922  -9.759  1.00 88.17           H
ATOM   1948 2HG  MET A 138      -9.656  -3.372  -8.882  1.00 88.17           H
ATOM   1949  SD  MET A 138     -10.837  -1.834  -7.488  1.00 88.17           S
ATOM   1950  CE  MET A 138     -11.010  -0.088  -7.816  1.00 88.17           C
ATOM   1951 1HE  MET A 138     -10.034   0.392  -7.754  1.00 88.17           H
ATOM   1952 2HE  MET A 138     -11.422   0.055  -8.815  1.00 88.17           H
ATOM   1953 3HE  MET A 138     -11.681   0.355  -7.080  1.00 88.17           H
ATOM   1954  HN  MET A 138      -5.972  -1.063  -8.477  1.00 88.17           H
ATOM   1955  N   CYS A 139      -7.682  -0.113 -11.095  1.00 91.08           N
ATOM   1956  CA  CYS A 139      -8.191   0.623 -12.240  1.00 91.08           C
ATOM   1957  C   CYS A 139      -7.458   0.132 -13.490  1.00 91.08           C
ATOM   1958  O   CYS A 139      -8.049   0.043 -14.566  1.00 91.08           O
ATOM   1959  HA  CYS A 139      -9.257   0.403 -12.305  1.00 91.08           H
ATOM   1960  CB  CYS A 139      -8.048   2.134 -12.051  1.00 91.08           C
ATOM   1961 1HB  CYS A 139      -7.049   2.370 -11.684  1.00 91.08           H
ATOM   1962 2HB  CYS A 139      -8.164   2.641 -13.009  1.00 91.08           H
ATOM   1963  SG  CYS A 139      -9.306   2.739 -10.868  1.00 91.08           S
ATOM   1964  HG  CYS A 139      -8.695   2.292  -9.774  1.00 91.08           H
ATOM   1965  HN  CYS A 139      -7.187   0.439 -10.424  1.00 91.08           H
ATOM   1966  N   ILE A 140      -6.182  -0.173 -13.308  1.00 85.16           N
ATOM   1967  CA  ILE A 140      -5.370  -0.681 -14.400  1.00 85.16           C
ATOM   1968  C   ILE A 140      -6.000  -1.965 -14.944  1.00 85.16           C
ATOM   1969  O   ILE A 140      -6.084  -2.154 -16.157  1.00 85.16           O
ATOM   1970  HA  ILE A 140      -5.379   0.069 -15.190  1.00 85.16           H
ATOM   1971  CB  ILE A 140      -3.917  -0.852 -13.954  1.00 85.16           C
ATOM   1972  HB  ILE A 140      -3.913  -1.349 -12.983  1.00 85.16           H
ATOM   1973  CG1 ILE A 140      -3.237   0.506 -13.768  1.00 85.16           C
ATOM   1974 1HG1 ILE A 140      -3.033   0.951 -14.742  1.00 85.16           H
ATOM   1975 2HG1 ILE A 140      -3.909   1.185 -13.243  1.00 85.16           H
ATOM   1976  CG2 ILE A 140      -3.147  -1.750 -14.924  1.00 85.16           C
ATOM   1977 1HG2 ILE A 140      -3.618  -2.732 -14.961  1.00 85.16           H
ATOM   1978 2HG2 ILE A 140      -3.157  -1.304 -15.918  1.00 85.16           H
ATOM   1979 3HG2 ILE A 140      -2.117  -1.854 -14.583  1.00 85.16           H
ATOM   1980  CD1 ILE A 140      -1.931   0.364 -12.983  1.00 85.16           C
ATOM   1981 1HD1 ILE A 140      -2.142  -0.059 -12.001  1.00 85.16           H
ATOM   1982 2HD1 ILE A 140      -1.253  -0.296 -13.524  1.00 85.16           H
ATOM   1983 3HD1 ILE A 140      -1.469   1.344 -12.866  1.00 85.16           H
ATOM   1984  HN  ILE A 140      -5.704  -0.079 -12.434  1.00 85.16           H
ATOM   1985  N   SER A 141      -6.428  -2.814 -14.021  1.00 85.90           N
ATOM   1986  CA  SER A 141      -6.973  -4.109 -14.391  1.00 85.90           C
ATOM   1987  C   SER A 141      -8.276  -3.925 -15.170  1.00 85.90           C
ATOM   1988  O   SER A 141      -8.523  -4.629 -16.149  1.00 85.90           O
ATOM   1989  HA  SER A 141      -6.213  -4.573 -15.020  1.00 85.90           H
ATOM   1990  CB  SER A 141      -7.212  -4.979 -13.155  1.00 85.90           C
ATOM   1991 1HB  SER A 141      -7.956  -4.504 -12.516  1.00 85.90           H
ATOM   1992 2HB  SER A 141      -7.622  -5.941 -13.462  1.00 85.90           H
ATOM   1993  OG  SER A 141      -6.014  -5.190 -12.411  1.00 85.90           O
ATOM   1994  HG  SER A 141      -5.887  -4.450 -11.751  1.00 85.90           H
ATOM   1995  HN  SER A 141      -6.406  -2.629 -13.039  1.00 85.90           H
ATOM   1996  N   VAL A 142      -9.077  -2.977 -14.707  1.00 88.14           N
ATOM   1997  CA  VAL A 142     -10.353  -2.698 -15.344  1.00 88.14           C
ATOM   1998  C   VAL A 142     -10.107  -2.165 -16.757  1.00 88.14           C
ATOM   1999  O   VAL A 142     -10.809  -2.538 -17.695  1.00 88.14           O
ATOM   2000  HA  VAL A 142     -10.898  -3.639 -15.414  1.00 88.14           H
ATOM   2001  CB  VAL A 142     -11.172  -1.739 -14.477  1.00 88.14           C
ATOM   2002  HB  VAL A 142     -10.578  -0.838 -14.322  1.00 88.14           H
ATOM   2003  CG1 VAL A 142     -12.467  -1.333 -15.182  1.00 88.14           C
ATOM   2004 1HG1 VAL A 142     -12.229  -0.837 -16.123  1.00 88.14           H
ATOM   2005 2HG1 VAL A 142     -13.066  -2.222 -15.381  1.00 88.14           H
ATOM   2006 3HG1 VAL A 142     -13.030  -0.651 -14.544  1.00 88.14           H
ATOM   2007  CG2 VAL A 142     -11.462  -2.352 -13.106  1.00 88.14           C
ATOM   2008 1HG2 VAL A 142     -12.026  -3.276 -13.233  1.00 88.14           H
ATOM   2009 2HG2 VAL A 142     -10.522  -2.567 -12.597  1.00 88.14           H
ATOM   2010 3HG2 VAL A 142     -12.045  -1.650 -12.510  1.00 88.14           H
ATOM   2011  HN  VAL A 142      -8.867  -2.405 -13.914  1.00 88.14           H
ATOM   2012  N   ASP A 143      -9.109  -1.300 -16.863  1.00 82.77           N
ATOM   2013  CA  ASP A 143      -8.793  -0.675 -18.136  1.00 82.77           C
ATOM   2014  C   ASP A 143      -8.425  -1.756 -19.154  1.00 82.77           C
ATOM   2015  O   ASP A 143      -8.849  -1.698 -20.307  1.00 82.77           O
ATOM   2016  HA  ASP A 143      -9.693  -0.127 -18.417  1.00 82.77           H
ATOM   2017  CB  ASP A 143      -7.601   0.274 -18.003  1.00 82.77           C
ATOM   2018 1HB  ASP A 143      -7.841   1.069 -17.297  1.00 82.77           H
ATOM   2019 2HB  ASP A 143      -6.746  -0.265 -17.597  1.00 82.77           H
ATOM   2020  CG  ASP A 143      -7.230   0.883 -19.357  1.00 82.77           C
ATOM   2021  OD1 ASP A 143      -8.123   1.521 -19.956  1.00 82.77           O
ATOM   2022  OD2 ASP A 143      -6.063   0.696 -19.763  1.00 82.77           O
ATOM   2023  HN  ASP A 143      -8.522  -1.027 -16.101  1.00 82.77           H
ATOM   2024  N   ARG A 144      -7.641  -2.718 -18.690  1.00 73.11           N
ATOM   2025  CA  ARG A 144      -7.184  -3.793 -19.554  1.00 73.11           C
ATOM   2026  C   ARG A 144      -8.369  -4.644 -20.015  1.00 73.11           C
ATOM   2027  O   ARG A 144      -8.443  -5.033 -21.179  1.00 73.11           O
ATOM   2028  HA  ARG A 144      -6.710  -3.290 -20.398  1.00 73.11           H
ATOM   2029  CB  ARG A 144      -6.172  -4.687 -18.833  1.00 73.11           C
ATOM   2030 1HB  ARG A 144      -6.563  -4.969 -17.856  1.00 73.11           H
ATOM   2031 2HB  ARG A 144      -6.029  -5.608 -19.398  1.00 73.11           H
ATOM   2032  CG  ARG A 144      -4.831  -3.971 -18.665  1.00 73.11           C
ATOM   2033 1HG  ARG A 144      -4.960  -3.091 -18.034  1.00 73.11           H
ATOM   2034 2HG  ARG A 144      -4.126  -4.627 -18.155  1.00 73.11           H
ATOM   2035  CD  ARG A 144      -4.258  -3.553 -20.020  1.00 73.11           C
ATOM   2036 1HD  ARG A 144      -4.169  -4.423 -20.671  1.00 73.11           H
ATOM   2037 2HD  ARG A 144      -4.936  -2.856 -20.512  1.00 73.11           H
ATOM   2038  NE  ARG A 144      -2.931  -2.923 -19.837  1.00 73.11           N
ATOM   2039  HE  ARG A 144      -2.556  -2.882 -18.911  1.00 73.11           H
ATOM   2040  CZ  ARG A 144      -2.202  -2.403 -20.834  1.00 73.11           C
ATOM   2041  NH1 ARG A 144      -2.657  -2.429 -22.094  1.00 73.11           N
ATOM   2042 1HH1 ARG A 144      -3.546  -2.840 -22.297  1.00 73.11           H
ATOM   2043 2HH1 ARG A 144      -2.106  -2.039 -22.832  1.00 73.11           H
ATOM   2044  NH2 ARG A 144      -1.012  -1.855 -20.551  1.00 73.11           N
ATOM   2045 1HH2 ARG A 144      -0.456  -1.463 -21.284  1.00 73.11           H
ATOM   2046 2HH2 ARG A 144      -0.681  -1.839 -19.608  1.00 73.11           H
ATOM   2047  HN  ARG A 144      -7.319  -2.770 -17.745  1.00 73.11           H
ATOM   2048  N   TYR A 145      -9.267  -4.908 -19.077  1.00 84.57           N
ATOM   2049  CA  TYR A 145     -10.478  -5.648 -19.387  1.00 84.57           C
ATOM   2050  C   TYR A 145     -11.237  -4.995 -20.544  1.00 84.57           C
ATOM   2051  O   TYR A 145     -11.589  -5.663 -21.516  1.00 84.57           O
ATOM   2052  HA  TYR A 145     -10.190  -6.659 -19.676  1.00 84.57           H
ATOM   2053  CB  TYR A 145     -11.344  -5.588 -18.127  1.00 84.57           C
ATOM   2054 1HB  TYR A 145     -10.913  -6.245 -17.372  1.00 84.57           H
ATOM   2055 2HB  TYR A 145     -11.312  -4.575 -17.724  1.00 84.57           H
ATOM   2056  CG  TYR A 145     -12.804  -5.985 -18.355  1.00 84.57           C
ATOM   2057  CD1 TYR A 145     -13.785  -5.015 -18.384  1.00 84.57           C
ATOM   2058  HD1 TYR A 145     -13.521  -3.967 -18.244  1.00 84.57           H
ATOM   2059  CD2 TYR A 145     -13.138  -7.312 -18.533  1.00 84.57           C
ATOM   2060  HD2 TYR A 145     -12.363  -8.077 -18.510  1.00 84.57           H
ATOM   2061  CE1 TYR A 145     -15.160  -5.389 -18.599  1.00 84.57           C
ATOM   2062  HE1 TYR A 145     -15.945  -4.633 -18.623  1.00 84.57           H
ATOM   2063  CE2 TYR A 145     -14.512  -7.685 -18.748  1.00 84.57           C
ATOM   2064  HE2 TYR A 145     -14.790  -8.729 -18.889  1.00 84.57           H
ATOM   2065  CZ  TYR A 145     -15.455  -6.705 -18.770  1.00 84.57           C
ATOM   2066  OH  TYR A 145     -16.753  -7.058 -18.973  1.00 84.57           O
ATOM   2067  HH  TYR A 145     -16.822  -8.047 -19.100  1.00 84.57           H
ATOM   2068  HN  TYR A 145      -9.177  -4.626 -18.121  1.00 84.57           H
ATOM   2069  N   ILE A 146     -11.468  -3.698 -20.402  1.00 81.70           N
ATOM   2070  CA  ILE A 146     -12.246  -2.964 -21.386  1.00 81.70           C
ATOM   2071  C   ILE A 146     -11.515  -2.989 -22.730  1.00 81.70           C
ATOM   2072  O   ILE A 146     -12.143  -3.121 -23.779  1.00 81.70           O
ATOM   2073  HA  ILE A 146     -13.198  -3.482 -21.501  1.00 81.70           H
ATOM   2074  CB  ILE A 146     -12.555  -1.554 -20.879  1.00 81.70           C
ATOM   2075  HB  ILE A 146     -11.616  -1.077 -20.600  1.00 81.70           H
ATOM   2076  CG1 ILE A 146     -13.430  -1.601 -19.625  1.00 81.70           C
ATOM   2077 1HG1 ILE A 146     -14.445  -1.892 -19.895  1.00 81.70           H
ATOM   2078 2HG1 ILE A 146     -13.051  -2.362 -18.942  1.00 81.70           H
ATOM   2079  CG2 ILE A 146     -13.183  -0.701 -21.984  1.00 81.70           C
ATOM   2080 1HG2 ILE A 146     -12.492  -0.627 -22.823  1.00 81.70           H
ATOM   2081 2HG2 ILE A 146     -14.112  -1.164 -22.317  1.00 81.70           H
ATOM   2082 3HG2 ILE A 146     -13.393   0.297 -21.597  1.00 81.70           H
ATOM   2083  CD1 ILE A 146     -13.452  -0.243 -18.921  1.00 81.70           C
ATOM   2084 1HD1 ILE A 146     -12.438   0.033 -18.630  1.00 81.70           H
ATOM   2085 2HD1 ILE A 146     -13.854   0.511 -19.598  1.00 81.70           H
ATOM   2086 3HD1 ILE A 146     -14.081  -0.304 -18.032  1.00 81.70           H
ATOM   2087  HN  ILE A 146     -11.133  -3.152 -19.634  1.00 81.70           H
ATOM   2088  N   ALA A 147     -10.199  -2.858 -22.654  1.00 80.55           N
ATOM   2089  CA  ALA A 147      -9.390  -2.725 -23.853  1.00 80.55           C
ATOM   2090  C   ALA A 147      -9.477  -4.017 -24.668  1.00 80.55           C
ATOM   2091  O   ALA A 147      -9.344  -3.994 -25.891  1.00 80.55           O
ATOM   2092  HA  ALA A 147      -9.802  -1.906 -24.442  1.00 80.55           H
ATOM   2093  CB  ALA A 147      -7.952  -2.377 -23.463  1.00 80.55           C
ATOM   2094 1HB  ALA A 147      -7.942  -1.437 -22.912  1.00 80.55           H
ATOM   2095 2HB  ALA A 147      -7.544  -3.170 -22.836  1.00 80.55           H
ATOM   2096 3HB  ALA A 147      -7.345  -2.277 -24.363  1.00 80.55           H
ATOM   2097  HN  ALA A 147      -9.687  -2.843 -21.795  1.00 80.55           H
ATOM   2098  N   ILE A 148      -9.699  -5.113 -23.958  1.00 76.76           N
ATOM   2099  CA  ILE A 148      -9.569  -6.431 -24.556  1.00 76.76           C
ATOM   2100  C   ILE A 148     -10.962  -6.988 -24.860  1.00 76.76           C
ATOM   2101  O   ILE A 148     -11.231  -7.417 -25.980  1.00 76.76           O
ATOM   2102  HA  ILE A 148      -9.032  -6.312 -25.496  1.00 76.76           H
ATOM   2103  CB  ILE A 148      -8.724  -7.343 -23.664  1.00 76.76           C
ATOM   2104  HB  ILE A 148      -9.113  -7.282 -22.647  1.00 76.76           H
ATOM   2105  CG1 ILE A 148      -7.269  -6.871 -23.620  1.00 76.76           C
ATOM   2106 1HG1 ILE A 148      -6.785  -7.087 -24.573  1.00 76.76           H
ATOM   2107 2HG1 ILE A 148      -7.237  -5.790 -23.484  1.00 76.76           H
ATOM   2108  CG2 ILE A 148      -8.840  -8.803 -24.105  1.00 76.76           C
ATOM   2109 1HG2 ILE A 148      -9.881  -9.120 -24.042  1.00 76.76           H
ATOM   2110 2HG2 ILE A 148      -8.493  -8.900 -25.134  1.00 76.76           H
ATOM   2111 3HG2 ILE A 148      -8.230  -9.429 -23.455  1.00 76.76           H
ATOM   2112  CD1 ILE A 148      -6.504  -7.557 -22.487  1.00 76.76           C
ATOM   2113 1HD1 ILE A 148      -6.977  -7.319 -21.534  1.00 76.76           H
ATOM   2114 2HD1 ILE A 148      -6.518  -8.636 -22.640  1.00 76.76           H
ATOM   2115 3HD1 ILE A 148      -5.473  -7.204 -22.478  1.00 76.76           H
ATOM   2116  HN  ILE A 148      -9.963  -5.111 -22.993  1.00 76.76           H
ATOM   2117  N   ALA A 149     -11.810  -6.963 -23.842  1.00 76.96           N
ATOM   2118  CA  ALA A 149     -13.117  -7.590 -23.941  1.00 76.96           C
ATOM   2119  C   ALA A 149     -14.031  -6.719 -24.805  1.00 76.96           C
ATOM   2120  O   ALA A 149     -14.856  -7.235 -25.557  1.00 76.96           O
ATOM   2121  HA  ALA A 149     -12.985  -8.557 -24.427  1.00 76.96           H
ATOM   2122  CB  ALA A 149     -13.682  -7.816 -22.537  1.00 76.96           C
ATOM   2123 1HB  ALA A 149     -13.010  -8.464 -21.975  1.00 76.96           H
ATOM   2124 2HB  ALA A 149     -13.777  -6.858 -22.025  1.00 76.96           H
ATOM   2125 3HB  ALA A 149     -14.662  -8.286 -22.612  1.00 76.96           H
ATOM   2126  HN  ALA A 149     -11.616  -6.525 -22.964  1.00 76.96           H
ATOM   2127  N   GLN A 150     -13.855  -5.413 -24.667  1.00 68.55           N
ATOM   2128  CA  GLN A 150     -14.721  -4.465 -25.347  1.00 68.55           C
ATOM   2129  C   GLN A 150     -13.916  -3.633 -26.347  1.00 68.55           C
ATOM   2130  O   GLN A 150     -14.111  -2.423 -26.453  1.00 68.55           O
ATOM   2131  HA  GLN A 150     -15.455  -5.072 -25.876  1.00 68.55           H
ATOM   2132  CB  GLN A 150     -15.444  -3.565 -24.342  1.00 68.55           C
ATOM   2133 1HB  GLN A 150     -14.717  -2.960 -23.802  1.00 68.55           H
ATOM   2134 2HB  GLN A 150     -16.101  -2.876 -24.873  1.00 68.55           H
ATOM   2135  CG  GLN A 150     -16.261  -4.396 -23.351  1.00 68.55           C
ATOM   2136 1HG  GLN A 150     -16.850  -5.138 -23.891  1.00 68.55           H
ATOM   2137 2HG  GLN A 150     -15.589  -4.944 -22.689  1.00 68.55           H
ATOM   2138  CD  GLN A 150     -17.188  -3.505 -22.522  1.00 68.55           C
ATOM   2139  OE1 GLN A 150     -17.245  -2.298 -22.690  1.00 68.55           O
ATOM   2140  NE2 GLN A 150     -17.909  -4.166 -21.620  1.00 68.55           N
ATOM   2141 1HE2 GLN A 150     -17.815  -5.158 -21.534  1.00 68.55           H
ATOM   2142 2HE2 GLN A 150     -18.546  -3.670 -21.029  1.00 68.55           H
ATOM   2143  HN  GLN A 150     -13.137  -5.002 -24.105  1.00 68.55           H
ATOM   2144  N   ALA A 151     -13.029  -4.315 -27.057  1.00 68.28           N
ATOM   2145  CA  ALA A 151     -12.035  -3.633 -27.867  1.00 68.28           C
ATOM   2146  C   ALA A 151     -12.739  -2.680 -28.835  1.00 68.28           C
ATOM   2147  O   ALA A 151     -12.260  -1.573 -29.081  1.00 68.28           O
ATOM   2148  HA  ALA A 151     -11.401  -3.053 -27.197  1.00 68.28           H
ATOM   2149  CB  ALA A 151     -11.170  -4.666 -28.592  1.00 68.28           C
ATOM   2150 1HB  ALA A 151     -10.669  -5.299 -27.860  1.00 68.28           H
ATOM   2151 2HB  ALA A 151     -11.801  -5.282 -29.234  1.00 68.28           H
ATOM   2152 3HB  ALA A 151     -10.425  -4.154 -29.200  1.00 68.28           H
ATOM   2153  HN  ALA A 151     -12.983  -5.314 -27.084  1.00 68.28           H
ATOM   2154  N   MET A 152     -13.864  -3.143 -29.358  1.00 57.81           N
ATOM   2155  CA  MET A 152     -14.613  -2.366 -30.331  1.00 57.81           C
ATOM   2156  C   MET A 152     -15.089  -1.044 -29.728  1.00 57.81           C
ATOM   2157  O   MET A 152     -14.838   0.023 -30.286  1.00 57.81           O
ATOM   2158  HA  MET A 152     -13.919  -2.172 -31.148  1.00 57.81           H
ATOM   2159  CB  MET A 152     -15.822  -3.174 -30.809  1.00 57.81           C
ATOM   2160 1HB  MET A 152     -16.195  -3.793 -29.993  1.00 57.81           H
ATOM   2161 2HB  MET A 152     -16.628  -2.497 -31.090  1.00 57.81           H
ATOM   2162  CG  MET A 152     -15.454  -4.060 -32.001  1.00 57.81           C
ATOM   2163 1HG  MET A 152     -14.963  -3.463 -32.770  1.00 57.81           H
ATOM   2164 2HG  MET A 152     -14.743  -4.825 -31.690  1.00 57.81           H
ATOM   2165  SD  MET A 152     -16.921  -4.826 -32.668  1.00 57.81           S
ATOM   2166  CE  MET A 152     -16.405  -5.061 -34.361  1.00 57.81           C
ATOM   2167 1HE  MET A 152     -16.168  -4.095 -34.806  1.00 57.81           H
ATOM   2168 2HE  MET A 152     -15.522  -5.699 -34.386  1.00 57.81           H
ATOM   2169 3HE  MET A 152     -17.210  -5.533 -34.924  1.00 57.81           H
ATOM   2170  HN  MET A 152     -14.264  -4.031 -29.128  1.00 57.81           H
ATOM   2171  N   ARG A 153     -15.767  -1.157 -28.595  1.00 56.44           N
ATOM   2172  CA  ARG A 153     -16.299   0.016 -27.921  1.00 56.44           C
ATOM   2173  C   ARG A 153     -15.158   0.915 -27.441  1.00 56.44           C
ATOM   2174  O   ARG A 153     -15.332   2.125 -27.307  1.00 56.44           O
ATOM   2175  HA  ARG A 153     -16.905   0.519 -28.674  1.00 56.44           H
ATOM   2176  CB  ARG A 153     -17.164  -0.383 -26.724  1.00 56.44           C
ATOM   2177 1HB  ARG A 153     -16.640  -1.126 -26.123  1.00 56.44           H
ATOM   2178 2HB  ARG A 153     -17.329   0.485 -26.085  1.00 56.44           H
ATOM   2179  CG  ARG A 153     -18.510  -0.947 -27.183  1.00 56.44           C
ATOM   2180 1HG  ARG A 153     -18.995  -0.239 -27.855  1.00 56.44           H
ATOM   2181 2HG  ARG A 153     -18.350  -1.865 -27.749  1.00 56.44           H
ATOM   2182  CD  ARG A 153     -19.422  -1.231 -25.988  1.00 56.44           C
ATOM   2183 1HD  ARG A 153     -18.969  -1.985 -25.345  1.00 56.44           H
ATOM   2184 2HD  ARG A 153     -19.540  -0.329 -25.387  1.00 56.44           H
ATOM   2185  NE  ARG A 153     -20.744  -1.699 -26.460  1.00 56.44           N
ATOM   2186  HE  ARG A 153     -20.901  -1.744 -27.447  1.00 56.44           H
ATOM   2187  CZ  ARG A 153     -21.745  -2.067 -25.649  1.00 56.44           C
ATOM   2188  NH1 ARG A 153     -21.591  -2.027 -24.318  1.00 56.44           N
ATOM   2189 1HH1 ARG A 153     -20.725  -1.721 -23.924  1.00 56.44           H
ATOM   2190 2HH1 ARG A 153     -22.343  -2.303 -23.719  1.00 56.44           H
ATOM   2191  NH2 ARG A 153     -22.902  -2.475 -26.188  1.00 56.44           N
ATOM   2192 1HH2 ARG A 153     -23.659  -2.753 -25.596  1.00 56.44           H
ATOM   2193 2HH2 ARG A 153     -23.009  -2.502 -27.182  1.00 56.44           H
ATOM   2194  HN  ARG A 153     -15.955  -2.027 -28.140  1.00 56.44           H
ATOM   2195  N   ALA A 154     -14.017   0.288 -27.195  1.00 60.59           N
ATOM   2196  CA  ALA A 154     -12.871   1.003 -26.659  1.00 60.59           C
ATOM   2197  C   ALA A 154     -12.355   1.990 -27.708  1.00 60.59           C
ATOM   2198  O   ALA A 154     -11.874   3.069 -27.366  1.00 60.59           O
ATOM   2199  HA  ALA A 154     -13.207   1.559 -25.783  1.00 60.59           H
ATOM   2200  CB  ALA A 154     -11.801   0.000 -26.225  1.00 60.59           C
ATOM   2201 1HB  ALA A 154     -12.209  -0.658 -25.458  1.00 60.59           H
ATOM   2202 2HB  ALA A 154     -11.489  -0.593 -27.085  1.00 60.59           H
ATOM   2203 3HB  ALA A 154     -10.941   0.537 -25.823  1.00 60.59           H
ATOM   2204  HN  ALA A 154     -13.869  -0.688 -27.355  1.00 60.59           H
ATOM   2205  N   HIS A 155     -12.472   1.584 -28.964  1.00 56.36           N
ATOM   2206  CA  HIS A 155     -11.830   2.309 -30.047  1.00 56.36           C
ATOM   2207  C   HIS A 155     -12.543   3.645 -30.265  1.00 56.36           C
ATOM   2208  O   HIS A 155     -11.899   4.666 -30.500  1.00 56.36           O
ATOM   2209  HA  HIS A 155     -10.805   2.502 -29.730  1.00 56.36           H
ATOM   2210  CB  HIS A 155     -11.773   1.453 -31.314  1.00 56.36           C
ATOM   2211 1HB  HIS A 155     -12.111   0.445 -31.075  1.00 56.36           H
ATOM   2212 2HB  HIS A 155     -12.473   1.858 -32.045  1.00 56.36           H
ATOM   2213  CG  HIS A 155     -10.402   1.374 -31.941  1.00 56.36           C
ATOM   2214  ND1 HIS A 155      -9.857   2.406 -32.686  1.00 56.36           N
ATOM   2215  HD1 HIS A 155     -10.298   3.283 -32.881  1.00 56.36           H
ATOM   2216  CD2 HIS A 155      -9.471   0.377 -31.926  1.00 56.36           C
ATOM   2217  HD2 HIS A 155      -9.577  -0.585 -31.427  1.00 56.36           H
ATOM   2218  CE1 HIS A 155      -8.653   2.036 -33.096  1.00 56.36           C
ATOM   2219  HE1 HIS A 155      -7.972   2.632 -33.703  1.00 56.36           H
ATOM   2220  NE2 HIS A 155      -8.416   0.778 -32.625  1.00 56.36           N
ATOM   2221  HN  HIS A 155     -12.994   0.779 -29.245  1.00 56.36           H
ATOM   2222  N   THR A 156     -13.865   3.594 -30.180  1.00 61.87           N
ATOM   2223  CA  THR A 156     -14.680   4.754 -30.499  1.00 61.87           C
ATOM   2224  C   THR A 156     -14.551   5.814 -29.404  1.00 61.87           C
ATOM   2225  O   THR A 156     -14.760   7.000 -29.655  1.00 61.87           O
ATOM   2226  HA  THR A 156     -14.301   5.198 -31.420  1.00 61.87           H
ATOM   2227  CB  THR A 156     -16.117   4.276 -30.716  1.00 61.87           C
ATOM   2228  HB  THR A 156     -16.803   5.121 -30.775  1.00 61.87           H
ATOM   2229  OG1 THR A 156     -16.348   3.370 -29.641  1.00 61.87           O
ATOM   2230  HG1 THR A 156     -17.319   3.137 -29.593  1.00 61.87           H
ATOM   2231  CG2 THR A 156     -16.264   3.412 -31.970  1.00 61.87           C
ATOM   2232 1HG2 THR A 156     -15.627   2.532 -31.881  1.00 61.87           H
ATOM   2233 2HG2 THR A 156     -15.966   3.989 -32.846  1.00 61.87           H
ATOM   2234 3HG2 THR A 156     -17.303   3.100 -32.077  1.00 61.87           H
ATOM   2235  HN  THR A 156     -14.376   2.782 -29.900  1.00 61.87           H
ATOM   2236  N   TRP A 157     -14.207   5.349 -28.212  1.00 56.47           N
ATOM   2237  CA  TRP A 157     -14.248   6.201 -27.036  1.00 56.47           C
ATOM   2238  C   TRP A 157     -12.813   6.612 -26.699  1.00 56.47           C
ATOM   2239  O   TRP A 157     -12.522   6.996 -25.568  1.00 56.47           O
ATOM   2240  HA  TRP A 157     -14.839   7.083 -27.283  1.00 56.47           H
ATOM   2241  CB  TRP A 157     -14.957   5.501 -25.875  1.00 56.47           C
ATOM   2242 1HB  TRP A 157     -14.494   4.526 -25.715  1.00 56.47           H
ATOM   2243 2HB  TRP A 157     -14.801   6.080 -24.965  1.00 56.47           H
ATOM   2244  CG  TRP A 157     -16.459   5.307 -26.089  1.00 56.47           C
ATOM   2245  CD1 TRP A 157     -17.071   4.471 -26.939  1.00 56.47           C
ATOM   2246  HD1 TRP A 157     -16.549   3.794 -27.615  1.00 56.47           H
ATOM   2247  CD2 TRP A 157     -17.522   6.002 -25.402  1.00 56.47           C
ATOM   2248  NE1 TRP A 157     -18.444   4.576 -26.851  1.00 56.47           N
ATOM   2249  HE1 TRP A 157     -19.112   4.056 -27.383  1.00 56.47           H
ATOM   2250  CE2 TRP A 157     -18.727   5.536 -25.887  1.00 56.47           C
ATOM   2251  CE3 TRP A 157     -17.466   6.991 -24.405  1.00 56.47           C
ATOM   2252  HE3 TRP A 157     -16.527   7.375 -24.005  1.00 56.47           H
ATOM   2253  CZ2 TRP A 157     -19.967   6.002 -25.434  1.00 56.47           C
ATOM   2254  HZ2 TRP A 157     -20.906   5.618 -25.833  1.00 56.47           H
ATOM   2255  CZ3 TRP A 157     -18.714   7.446 -23.962  1.00 56.47           C
ATOM   2256  HZ3 TRP A 157     -18.728   8.214 -23.189  1.00 56.47           H
ATOM   2257  CH2 TRP A 157     -19.936   6.988 -24.440  1.00 56.47           C
ATOM   2258  HH2 TRP A 157     -20.866   7.394 -24.043  1.00 56.47           H
ATOM   2259  HN  TRP A 157     -13.906   4.411 -28.043  1.00 56.47           H
ATOM   2260  N   ARG A 158     -11.953   6.516 -27.703  1.00 56.12           N
ATOM   2261  CA  ARG A 158     -10.521   6.610 -27.474  1.00 56.12           C
ATOM   2262  C   ARG A 158     -10.179   7.937 -26.794  1.00 56.12           C
ATOM   2263  O   ARG A 158      -9.434   7.963 -25.815  1.00 56.12           O
ATOM   2264  HA  ARG A 158     -10.287   5.765 -26.826  1.00 56.12           H
ATOM   2265  CB  ARG A 158      -9.745   6.503 -28.788  1.00 56.12           C
ATOM   2266 1HB  ARG A 158     -10.433   6.286 -29.605  1.00 56.12           H
ATOM   2267 2HB  ARG A 158      -9.273   7.459 -29.015  1.00 56.12           H
ATOM   2268  CG  ARG A 158      -8.679   5.408 -28.708  1.00 56.12           C
ATOM   2269 1HG  ARG A 158      -8.025   5.595 -27.856  1.00 56.12           H
ATOM   2270 2HG  ARG A 158      -9.156   4.443 -28.538  1.00 56.12           H
ATOM   2271  CD  ARG A 158      -7.850   5.355 -29.992  1.00 56.12           C
ATOM   2272 1HD  ARG A 158      -8.501   5.178 -30.848  1.00 56.12           H
ATOM   2273 2HD  ARG A 158      -7.359   6.314 -30.158  1.00 56.12           H
ATOM   2274  NE  ARG A 158      -6.838   4.279 -29.897  1.00 56.12           N
ATOM   2275  HE  ARG A 158      -6.813   3.732 -29.061  1.00 56.12           H
ATOM   2276  CZ  ARG A 158      -5.953   3.993 -30.862  1.00 56.12           C
ATOM   2277  NH1 ARG A 158      -5.941   4.694 -32.003  1.00 56.12           N
ATOM   2278 1HH1 ARG A 158      -6.595   5.437 -32.141  1.00 56.12           H
ATOM   2279 2HH1 ARG A 158      -5.277   4.474 -32.718  1.00 56.12           H
ATOM   2280  NH2 ARG A 158      -5.080   2.995 -30.667  1.00 56.12           N
ATOM   2281 1HH2 ARG A 158      -4.412   2.769 -31.377  1.00 56.12           H
ATOM   2282 2HH2 ARG A 158      -5.095   2.477 -29.812  1.00 56.12           H
ATOM   2283  HN  ARG A 158     -12.220   6.377 -28.657  1.00 56.12           H
ATOM   2284  N   GLU A 159     -10.739   9.007 -27.339  1.00 61.31           N
ATOM   2285  CA  GLU A 159     -10.409  10.343 -26.874  1.00 61.31           C
ATOM   2286  C   GLU A 159     -10.974  10.571 -25.471  1.00 61.31           C
ATOM   2287  O   GLU A 159     -10.279  11.081 -24.593  1.00 61.31           O
ATOM   2288  HA  GLU A 159      -9.320  10.380 -26.845  1.00 61.31           H
ATOM   2289  CB  GLU A 159     -10.921  11.405 -27.850  1.00 61.31           C
ATOM   2290 1HB  GLU A 159     -11.951  11.182 -28.128  1.00 61.31           H
ATOM   2291 2HB  GLU A 159     -10.797  12.396 -27.413  1.00 61.31           H
ATOM   2292  CG  GLU A 159     -10.103  11.400 -29.143  1.00 61.31           C
ATOM   2293 1HG  GLU A 159      -9.040  11.437 -28.906  1.00 61.31           H
ATOM   2294 2HG  GLU A 159     -10.277  10.470 -29.684  1.00 61.31           H
ATOM   2295  CD  GLU A 159     -10.475  12.589 -30.031  1.00 61.31           C
ATOM   2296  OE1 GLU A 159      -9.634  12.944 -30.886  1.00 61.31           O
ATOM   2297  OE2 GLU A 159     -11.591  13.117 -29.836  1.00 61.31           O
ATOM   2298  HN  GLU A 159     -11.405   8.971 -28.084  1.00 61.31           H
ATOM   2299  N   LYS A 160     -12.230  10.183 -25.302  1.00 68.48           N
ATOM   2300  CA  LYS A 160     -12.921  10.410 -24.045  1.00 68.48           C
ATOM   2301  C   LYS A 160     -12.203   9.650 -22.928  1.00 68.48           C
ATOM   2302  O   LYS A 160     -12.253  10.053 -21.767  1.00 68.48           O
ATOM   2303  HA  LYS A 160     -12.864  11.477 -23.829  1.00 68.48           H
ATOM   2304  CB  LYS A 160     -14.403  10.053 -24.176  1.00 68.48           C
ATOM   2305 1HB  LYS A 160     -14.504   9.042 -24.570  1.00 68.48           H
ATOM   2306 2HB  LYS A 160     -14.871  10.059 -23.192  1.00 68.48           H
ATOM   2307  CG  LYS A 160     -15.125  11.039 -25.096  1.00 68.48           C
ATOM   2308 1HG  LYS A 160     -14.925  12.060 -24.770  1.00 68.48           H
ATOM   2309 2HG  LYS A 160     -14.737  10.947 -26.111  1.00 68.48           H
ATOM   2310  CD  LYS A 160     -16.634  10.785 -25.096  1.00 68.48           C
ATOM   2311 1HD  LYS A 160     -16.836   9.774 -25.450  1.00 68.48           H
ATOM   2312 2HD  LYS A 160     -17.017  10.849 -24.078  1.00 68.48           H
ATOM   2313  CE  LYS A 160     -17.360  11.797 -25.985  1.00 68.48           C
ATOM   2314 1HE  LYS A 160     -17.168  12.809 -25.627  1.00 68.48           H
ATOM   2315 2HE  LYS A 160     -16.974  11.741 -27.002  1.00 68.48           H
ATOM   2316  NZ  LYS A 160     -18.817  11.534 -25.986  1.00 68.48           N
ATOM   2317 1HZ  LYS A 160     -19.283  12.220 -26.570  1.00 68.48           H
ATOM   2318 2HZ  LYS A 160     -18.992  10.604 -26.350  1.00 68.48           H
ATOM   2319 3HZ  LYS A 160     -19.173  11.599 -25.039  1.00 68.48           H
ATOM   2320  HN  LYS A 160     -12.771   9.721 -26.005  1.00 68.48           H
ATOM   2321  N   ARG A 161     -11.550   8.565 -23.319  1.00 67.22           N
ATOM   2322  CA  ARG A 161     -10.904   7.693 -22.353  1.00 67.22           C
ATOM   2323  C   ARG A 161      -9.845   8.466 -21.564  1.00 67.22           C
ATOM   2324  O   ARG A 161      -9.679   8.249 -20.365  1.00 67.22           O
ATOM   2325  HA  ARG A 161     -11.709   7.354 -21.701  1.00 67.22           H
ATOM   2326  CB  ARG A 161     -10.244   6.499 -23.046  1.00 67.22           C
ATOM   2327 1HB  ARG A 161      -9.844   6.809 -24.011  1.00 67.22           H
ATOM   2328 2HB  ARG A 161      -9.401   6.148 -22.449  1.00 67.22           H
ATOM   2329  CG  ARG A 161     -11.244   5.359 -23.245  1.00 67.22           C
ATOM   2330 1HG  ARG A 161     -11.526   4.943 -22.277  1.00 67.22           H
ATOM   2331 2HG  ARG A 161     -12.155   5.745 -23.703  1.00 67.22           H
ATOM   2332  CD  ARG A 161     -10.652   4.257 -24.126  1.00 67.22           C
ATOM   2333 1HD  ARG A 161     -10.638   4.580 -25.167  1.00 67.22           H
ATOM   2334 2HD  ARG A 161      -9.618   4.066 -23.838  1.00 67.22           H
ATOM   2335  NE  ARG A 161     -11.451   3.018 -23.993  1.00 67.22           N
ATOM   2336  HE  ARG A 161     -12.434   3.109 -23.832  1.00 67.22           H
ATOM   2337  CZ  ARG A 161     -10.940   1.782 -24.075  1.00 67.22           C
ATOM   2338  NH1 ARG A 161      -9.630   1.601 -24.290  1.00 67.22           N
ATOM   2339 1HH1 ARG A 161      -9.025   2.391 -24.391  1.00 67.22           H
ATOM   2340 2HH1 ARG A 161      -9.256   0.675 -24.351  1.00 67.22           H
ATOM   2341  NH2 ARG A 161     -11.758   0.730 -23.939  1.00 67.22           N
ATOM   2342 1HH2 ARG A 161     -11.393  -0.199 -23.998  1.00 67.22           H
ATOM   2343 2HH2 ARG A 161     -12.735   0.874 -23.779  1.00 67.22           H
ATOM   2344  HN  ARG A 161     -11.459   8.281 -24.273  1.00 67.22           H
ATOM   2345  N   LEU A 162      -9.156   9.350 -22.270  1.00 78.33           N
ATOM   2346  CA  LEU A 162      -8.059  10.093 -21.673  1.00 78.33           C
ATOM   2347  C   LEU A 162      -8.616  11.073 -20.639  1.00 78.33           C
ATOM   2348  O   LEU A 162      -7.993  11.310 -19.605  1.00 78.33           O
ATOM   2349  HA  LEU A 162      -7.420   9.375 -21.159  1.00 78.33           H
ATOM   2350  CB  LEU A 162      -7.210  10.760 -22.758  1.00 78.33           C
ATOM   2351 1HB  LEU A 162      -6.988  10.017 -23.525  1.00 78.33           H
ATOM   2352 2HB  LEU A 162      -7.808  11.538 -23.232  1.00 78.33           H
ATOM   2353  CG  LEU A 162      -5.892  11.380 -22.291  1.00 78.33           C
ATOM   2354  HG  LEU A 162      -6.092  11.977 -21.401  1.00 78.33           H
ATOM   2355  CD1 LEU A 162      -4.887  10.298 -21.893  1.00 78.33           C
ATOM   2356 1HD1 LEU A 162      -5.299   9.700 -21.080  1.00 78.33           H
ATOM   2357 2HD1 LEU A 162      -4.686   9.655 -22.751  1.00 78.33           H
ATOM   2358 3HD1 LEU A 162      -3.959  10.767 -21.566  1.00 78.33           H
ATOM   2359  CD2 LEU A 162      -5.326  12.327 -23.352  1.00 78.33           C
ATOM   2360 1HD2 LEU A 162      -5.145  11.773 -24.273  1.00 78.33           H
ATOM   2361 2HD2 LEU A 162      -6.041  13.127 -23.543  1.00 78.33           H
ATOM   2362 3HD2 LEU A 162      -4.389  12.754 -22.994  1.00 78.33           H
ATOM   2363  HN  LEU A 162      -9.336   9.562 -23.231  1.00 78.33           H
ATOM   2364  N   LEU A 163      -9.782  11.617 -20.954  1.00 81.12           N
ATOM   2365  CA  LEU A 163     -10.442  12.546 -20.053  1.00 81.12           C
ATOM   2366  C   LEU A 163     -10.877  11.802 -18.789  1.00 81.12           C
ATOM   2367  O   LEU A 163     -10.610  12.253 -17.676  1.00 81.12           O
ATOM   2368  HA  LEU A 163      -9.711  13.305 -19.772  1.00 81.12           H
ATOM   2369  CB  LEU A 163     -11.588  13.265 -20.769  1.00 81.12           C
ATOM   2370 1HB  LEU A 163     -11.196  13.709 -21.683  1.00 81.12           H
ATOM   2371 2HB  LEU A 163     -12.327  12.521 -21.067  1.00 81.12           H
ATOM   2372  CG  LEU A 163     -12.299  14.357 -19.968  1.00 81.12           C
ATOM   2373  HG  LEU A 163     -12.599  13.936 -19.008  1.00 81.12           H
ATOM   2374  CD1 LEU A 163     -11.355  15.525 -19.674  1.00 81.12           C
ATOM   2375 1HD1 LEU A 163     -10.503  15.167 -19.096  1.00 81.12           H
ATOM   2376 2HD1 LEU A 163     -11.003  15.953 -20.613  1.00 81.12           H
ATOM   2377 3HD1 LEU A 163     -11.886  16.287 -19.104  1.00 81.12           H
ATOM   2378  CD2 LEU A 163     -13.574  14.816 -20.678  1.00 81.12           C
ATOM   2379 1HD2 LEU A 163     -13.320  15.212 -21.661  1.00 81.12           H
ATOM   2380 2HD2 LEU A 163     -14.251  13.969 -20.792  1.00 81.12           H
ATOM   2381 3HD2 LEU A 163     -14.060  15.592 -20.088  1.00 81.12           H
ATOM   2382  HN  LEU A 163     -10.274  11.432 -21.805  1.00 81.12           H
ATOM   2383  N   TYR A 164     -11.540  10.675 -19.002  1.00 75.00           N
ATOM   2384  CA  TYR A 164     -12.035   9.876 -17.894  1.00 75.00           C
ATOM   2385  C   TYR A 164     -10.886   9.411 -16.998  1.00 75.00           C
ATOM   2386  O   TYR A 164     -11.039   9.326 -15.780  1.00 75.00           O
ATOM   2387  HA  TYR A 164     -12.714  10.497 -17.309  1.00 75.00           H
ATOM   2388  CB  TYR A 164     -12.704   8.652 -18.523  1.00 75.00           C
ATOM   2389 1HB  TYR A 164     -12.045   8.245 -19.290  1.00 75.00           H
ATOM   2390 2HB  TYR A 164     -12.819   7.882 -17.760  1.00 75.00           H
ATOM   2391  CG  TYR A 164     -14.071   8.941 -19.146  1.00 75.00           C
ATOM   2392  CD1 TYR A 164     -15.057   9.549 -18.395  1.00 75.00           C
ATOM   2393  HD1 TYR A 164     -14.862   9.822 -17.358  1.00 75.00           H
ATOM   2394  CD2 TYR A 164     -14.318   8.595 -20.459  1.00 75.00           C
ATOM   2395  HD2 TYR A 164     -13.539   8.115 -21.052  1.00 75.00           H
ATOM   2396  CE1 TYR A 164     -16.344   9.821 -18.982  1.00 75.00           C
ATOM   2397  HE1 TYR A 164     -17.131  10.300 -18.400  1.00 75.00           H
ATOM   2398  CE2 TYR A 164     -15.605   8.867 -21.045  1.00 75.00           C
ATOM   2399  HE2 TYR A 164     -15.813   8.598 -22.081  1.00 75.00           H
ATOM   2400  CZ  TYR A 164     -16.554   9.466 -20.278  1.00 75.00           C
ATOM   2401  OH  TYR A 164     -17.769   9.723 -20.832  1.00 75.00           O
ATOM   2402  HH  TYR A 164     -18.371  10.146 -20.154  1.00 75.00           H
ATOM   2403  HN  TYR A 164     -11.740  10.308 -19.911  1.00 75.00           H
ATOM   2404  N   SER A 165      -9.761   9.122 -17.635  1.00 85.92           N
ATOM   2405  CA  SER A 165      -8.596   8.637 -16.914  1.00 85.92           C
ATOM   2406  C   SER A 165      -8.121   9.695 -15.915  1.00 85.92           C
ATOM   2407  O   SER A 165      -7.681   9.362 -14.816  1.00 85.92           O
ATOM   2408  HA  SER A 165      -8.932   7.741 -16.391  1.00 85.92           H
ATOM   2409  CB  SER A 165      -7.465   8.270 -17.877  1.00 85.92           C
ATOM   2410 1HB  SER A 165      -6.695   7.719 -17.338  1.00 85.92           H
ATOM   2411 2HB  SER A 165      -7.849   7.606 -18.651  1.00 85.92           H
ATOM   2412  OG  SER A 165      -6.887   9.422 -18.484  1.00 85.92           O
ATOM   2413  HG  SER A 165      -7.599  10.089 -18.700  1.00 85.92           H
ATOM   2414  HN  SER A 165      -9.638   9.213 -18.623  1.00 85.92           H
ATOM   2415  N   LYS A 166      -8.226  10.947 -16.334  1.00 83.25           N
ATOM   2416  CA  LYS A 166      -7.841  12.057 -15.480  1.00 83.25           C
ATOM   2417  C   LYS A 166      -8.797  12.133 -14.287  1.00 83.25           C
ATOM   2418  O   LYS A 166      -8.360  12.259 -13.144  1.00 83.25           O
ATOM   2419  HA  LYS A 166      -6.838  11.849 -15.105  1.00 83.25           H
ATOM   2420  CB  LYS A 166      -7.761  13.354 -16.288  1.00 83.25           C
ATOM   2421 1HB  LYS A 166      -8.673  13.479 -16.872  1.00 83.25           H
ATOM   2422 2HB  LYS A 166      -7.698  14.205 -15.611  1.00 83.25           H
ATOM   2423  CG  LYS A 166      -6.549  13.345 -17.221  1.00 83.25           C
ATOM   2424 1HG  LYS A 166      -5.638  13.210 -16.637  1.00 83.25           H
ATOM   2425 2HG  LYS A 166      -6.617  12.499 -17.905  1.00 83.25           H
ATOM   2426  CD  LYS A 166      -6.462  14.648 -18.019  1.00 83.25           C
ATOM   2427 1HD  LYS A 166      -7.359  14.767 -18.626  1.00 83.25           H
ATOM   2428 2HD  LYS A 166      -6.425  15.496 -17.335  1.00 83.25           H
ATOM   2429  CE  LYS A 166      -5.225  14.657 -18.919  1.00 83.25           C
ATOM   2430 1HE  LYS A 166      -4.333  14.462 -18.324  1.00 83.25           H
ATOM   2431 2HE  LYS A 166      -5.298  13.857 -19.656  1.00 83.25           H
ATOM   2432  NZ  LYS A 166      -5.094  15.961 -19.606  1.00 83.25           N
ATOM   2433 1HZ  LYS A 166      -4.275  15.948 -20.205  1.00 83.25           H
ATOM   2434 2HZ  LYS A 166      -5.921  16.132 -20.168  1.00 83.25           H
ATOM   2435 3HZ  LYS A 166      -4.996  16.698 -18.917  1.00 83.25           H
ATOM   2436  HN  LYS A 166      -8.567  11.208 -17.238  1.00 83.25           H
ATOM   2437  N   MET A 167     -10.083  12.053 -14.595  1.00 84.43           N
ATOM   2438  CA  MET A 167     -11.106  12.158 -13.569  1.00 84.43           C
ATOM   2439  C   MET A 167     -10.965  11.037 -12.537  1.00 84.43           C
ATOM   2440  O   MET A 167     -11.038  11.283 -11.334  1.00 84.43           O
ATOM   2441  HA  MET A 167     -10.943  13.124 -13.090  1.00 84.43           H
ATOM   2442  CB  MET A 167     -12.490  12.084 -14.217  1.00 84.43           C
ATOM   2443 1HB  MET A 167     -12.556  11.191 -14.839  1.00 84.43           H
ATOM   2444 2HB  MET A 167     -13.253  11.992 -13.445  1.00 84.43           H
ATOM   2445  CG  MET A 167     -12.764  13.326 -15.068  1.00 84.43           C
ATOM   2446 1HG  MET A 167     -12.701  14.222 -14.449  1.00 84.43           H
ATOM   2447 2HG  MET A 167     -12.004  13.421 -15.843  1.00 84.43           H
ATOM   2448  SD  MET A 167     -14.383  13.212 -15.811  1.00 84.43           S
ATOM   2449  CE  MET A 167     -15.404  13.477 -14.372  1.00 84.43           C
ATOM   2450 1HE  MET A 167     -15.200  12.702 -13.633  1.00 84.43           H
ATOM   2451 2HE  MET A 167     -15.182  14.454 -13.943  1.00 84.43           H
ATOM   2452 3HE  MET A 167     -16.455  13.437 -14.659  1.00 84.43           H
ATOM   2453  HN  MET A 167     -10.428  11.920 -15.524  1.00 84.43           H
ATOM   2454  N   VAL A 168     -10.765   9.830 -13.046  1.00 92.16           N
ATOM   2455  CA  VAL A 168     -10.670   8.662 -12.187  1.00 92.16           C
ATOM   2456  C   VAL A 168      -9.485   8.831 -11.233  1.00 92.16           C
ATOM   2457  O   VAL A 168      -9.593   8.535 -10.044  1.00 92.16           O
ATOM   2458  HA  VAL A 168     -11.587   8.610 -11.600  1.00 92.16           H
ATOM   2459  CB  VAL A 168     -10.577   7.394 -13.036  1.00 92.16           C
ATOM   2460  HB  VAL A 168      -9.771   7.531 -13.758  1.00 92.16           H
ATOM   2461  CG1 VAL A 168     -10.231   6.179 -12.172  1.00 92.16           C
ATOM   2462 1HG1 VAL A 168      -9.271   6.343 -11.683  1.00 92.16           H
ATOM   2463 2HG1 VAL A 168     -11.005   6.038 -11.417  1.00 92.16           H
ATOM   2464 3HG1 VAL A 168     -10.172   5.291 -12.801  1.00 92.16           H
ATOM   2465  CG2 VAL A 168     -11.872   7.161 -13.817  1.00 92.16           C
ATOM   2466 1HG2 VAL A 168     -12.703   7.054 -13.119  1.00 92.16           H
ATOM   2467 2HG2 VAL A 168     -12.057   8.009 -14.475  1.00 92.16           H
ATOM   2468 3HG2 VAL A 168     -11.779   6.252 -14.413  1.00 92.16           H
ATOM   2469  HN  VAL A 168     -10.669   9.644 -14.024  1.00 92.16           H
ATOM   2470  N   CYS A 169      -8.381   9.308 -11.791  1.00 93.58           N
ATOM   2471  CA  CYS A 169      -7.176   9.515 -11.006  1.00 93.58           C
ATOM   2472  C   CYS A 169      -7.501  10.496  -9.877  1.00 93.58           C
ATOM   2473  O   CYS A 169      -7.165  10.249  -8.720  1.00 93.58           O
ATOM   2474  HA  CYS A 169      -6.893   8.543 -10.604  1.00 93.58           H
ATOM   2475  CB  CYS A 169      -6.015  10.007 -11.872  1.00 93.58           C
ATOM   2476 1HB  CYS A 169      -6.345  10.833 -12.502  1.00 93.58           H
ATOM   2477 2HB  CYS A 169      -5.215  10.390 -11.238  1.00 93.58           H
ATOM   2478  SG  CYS A 169      -5.387   8.639 -12.912  1.00 93.58           S
ATOM   2479  HG  CYS A 169      -6.355   8.700 -13.822  1.00 93.58           H
ATOM   2480  HN  CYS A 169      -8.303   9.550 -12.758  1.00 93.58           H
ATOM   2481  N   PHE A 170      -8.151  11.587 -10.253  1.00 93.20           N
ATOM   2482  CA  PHE A 170      -8.492  12.623  -9.293  1.00 93.20           C
ATOM   2483  C   PHE A 170      -9.375  12.066  -8.175  1.00 93.20           C
ATOM   2484  O   PHE A 170      -9.139  12.336  -6.998  1.00 93.20           O
ATOM   2485  HA  PHE A 170      -7.558  12.989  -8.867  1.00 93.20           H
ATOM   2486  CB  PHE A 170      -9.270  13.699 -10.053  1.00 93.20           C
ATOM   2487 1HB  PHE A 170      -8.666  14.046 -10.891  1.00 93.20           H
ATOM   2488 2HB  PHE A 170     -10.172  13.253 -10.472  1.00 93.20           H
ATOM   2489  CG  PHE A 170      -9.666  14.903  -9.196  1.00 93.20           C
ATOM   2490  CD1 PHE A 170     -10.941  15.024  -8.740  1.00 93.20           C
ATOM   2491  HD1 PHE A 170     -11.682  14.263  -8.985  1.00 93.20           H
ATOM   2492  CD2 PHE A 170      -8.742  15.853  -8.890  1.00 93.20           C
ATOM   2493  HD2 PHE A 170      -7.719  15.757  -9.256  1.00 93.20           H
ATOM   2494  CE1 PHE A 170     -11.308  16.142  -7.945  1.00 93.20           C
ATOM   2495  HE1 PHE A 170     -12.331  16.238  -7.579  1.00 93.20           H
ATOM   2496  CE2 PHE A 170      -9.109  16.971  -8.095  1.00 93.20           C
ATOM   2497  HE2 PHE A 170      -8.368  17.733  -7.850  1.00 93.20           H
ATOM   2498  CZ  PHE A 170     -10.384  17.092  -7.639  1.00 93.20           C
ATOM   2499  HZ  PHE A 170     -10.666  17.950  -7.029  1.00 93.20           H
ATOM   2500  HN  PHE A 170      -8.444  11.768 -11.192  1.00 93.20           H
ATOM   2501  N   THR A 171     -10.376  11.298  -8.581  1.00 92.52           N
ATOM   2502  CA  THR A 171     -11.311  10.722  -7.631  1.00 92.52           C
ATOM   2503  C   THR A 171     -10.574   9.829  -6.631  1.00 92.52           C
ATOM   2504  O   THR A 171     -10.902   9.815  -5.446  1.00 92.52           O
ATOM   2505  HA  THR A 171     -11.765  11.532  -7.061  1.00 92.52           H
ATOM   2506  CB  THR A 171     -12.394   9.984  -8.421  1.00 92.52           C
ATOM   2507  HB  THR A 171     -11.983   9.105  -8.917  1.00 92.52           H
ATOM   2508  OG1 THR A 171     -12.934  10.981  -9.284  1.00 92.52           O
ATOM   2509  HG1 THR A 171     -12.450  10.974 -10.159  1.00 92.52           H
ATOM   2510  CG2 THR A 171     -13.578   9.568  -7.545  1.00 92.52           C
ATOM   2511 1HG2 THR A 171     -14.031  10.455  -7.102  1.00 92.52           H
ATOM   2512 2HG2 THR A 171     -13.229   8.905  -6.754  1.00 92.52           H
ATOM   2513 3HG2 THR A 171     -14.317   9.049  -8.155  1.00 92.52           H
ATOM   2514  HN  THR A 171     -10.551  11.069  -9.539  1.00 92.52           H
ATOM   2515  N   ILE A 172      -9.591   9.104  -7.146  1.00 93.22           N
ATOM   2516  CA  ILE A 172      -8.825   8.187  -6.319  1.00 93.22           C
ATOM   2517  C   ILE A 172      -8.082   8.979  -5.241  1.00 93.22           C
ATOM   2518  O   ILE A 172      -8.091   8.601  -4.071  1.00 93.22           O
ATOM   2519  HA  ILE A 172      -9.533   7.519  -5.830  1.00 93.22           H
ATOM   2520  CB  ILE A 172      -7.910   7.321  -7.187  1.00 93.22           C
ATOM   2521  HB  ILE A 172      -7.429   7.964  -7.924  1.00 93.22           H
ATOM   2522  CG1 ILE A 172      -8.716   6.273  -7.957  1.00 93.22           C
ATOM   2523 1HG1 ILE A 172      -9.083   5.513  -7.268  1.00 93.22           H
ATOM   2524 2HG1 ILE A 172      -9.589   6.742  -8.411  1.00 93.22           H
ATOM   2525  CG2 ILE A 172      -6.798   6.687  -6.348  1.00 93.22           C
ATOM   2526 1HG2 ILE A 172      -6.200   7.471  -5.885  1.00 93.22           H
ATOM   2527 2HG2 ILE A 172      -7.241   6.061  -5.573  1.00 93.22           H
ATOM   2528 3HG2 ILE A 172      -6.163   6.076  -6.990  1.00 93.22           H
ATOM   2529  CD1 ILE A 172      -7.862   5.615  -9.043  1.00 93.22           C
ATOM   2530 1HD1 ILE A 172      -7.516   6.375  -9.744  1.00 93.22           H
ATOM   2531 2HD1 ILE A 172      -7.003   5.126  -8.584  1.00 93.22           H
ATOM   2532 3HD1 ILE A 172      -8.459   4.874  -9.576  1.00 93.22           H
ATOM   2533  HN  ILE A 172      -9.317   9.137  -8.107  1.00 93.22           H
ATOM   2534  N   TRP A 173      -7.455  10.063  -5.675  1.00 91.84           N
ATOM   2535  CA  TRP A 173      -6.629  10.857  -4.781  1.00 91.84           C
ATOM   2536  C   TRP A 173      -7.531  11.427  -3.685  1.00 91.84           C
ATOM   2537  O   TRP A 173      -7.178  11.395  -2.507  1.00 91.84           O
ATOM   2538  HA  TRP A 173      -5.881  10.196  -4.343  1.00 91.84           H
ATOM   2539  CB  TRP A 173      -5.870  11.939  -5.553  1.00 91.84           C
ATOM   2540 1HB  TRP A 173      -6.550  12.408  -6.265  1.00 91.84           H
ATOM   2541 2HB  TRP A 173      -5.555  12.715  -4.855  1.00 91.84           H
ATOM   2542  CG  TRP A 173      -4.643  11.421  -6.306  1.00 91.84           C
ATOM   2543  CD1 TRP A 173      -4.480  11.298  -7.631  1.00 91.84           C
ATOM   2544  HD1 TRP A 173      -5.236  11.564  -8.370  1.00 91.84           H
ATOM   2545  CD2 TRP A 173      -3.407  10.959  -5.722  1.00 91.84           C
ATOM   2546  NE1 TRP A 173      -3.234  10.792  -7.942  1.00 91.84           N
ATOM   2547  HE1 TRP A 173      -2.881  10.612  -8.859  1.00 91.84           H
ATOM   2548  CE2 TRP A 173      -2.561  10.580  -6.744  1.00 91.84           C
ATOM   2549  CE3 TRP A 173      -3.017  10.865  -4.375  1.00 91.84           C
ATOM   2550  HE3 TRP A 173      -3.667  11.159  -3.550  1.00 91.84           H
ATOM   2551  CZ2 TRP A 173      -1.272  10.080  -6.526  1.00 91.84           C
ATOM   2552  HZ2 TRP A 173      -0.622   9.787  -7.351  1.00 91.84           H
ATOM   2553  CZ3 TRP A 173      -1.725  10.364  -4.173  1.00 91.84           C
ATOM   2554  HZ3 TRP A 173      -1.373  10.271  -3.146  1.00 91.84           H
ATOM   2555  CH2 TRP A 173      -0.861   9.978  -5.191  1.00 91.84           C
ATOM   2556  HH2 TRP A 173       0.131   9.596  -4.951  1.00 91.84           H
ATOM   2557  HN  TRP A 173      -7.505  10.400  -6.615  1.00 91.84           H
ATOM   2558  N   VAL A 174      -8.678  11.935  -4.111  1.00 95.03           N
ATOM   2559  CA  VAL A 174      -9.618  12.542  -3.184  1.00 95.03           C
ATOM   2560  C   VAL A 174     -10.070  11.495  -2.164  1.00 95.03           C
ATOM   2561  O   VAL A 174     -10.116  11.771  -0.966  1.00 95.03           O
ATOM   2562  HA  VAL A 174      -9.094  13.340  -2.659  1.00 95.03           H
ATOM   2563  CB  VAL A 174     -10.783  13.167  -3.955  1.00 95.03           C
ATOM   2564  HB  VAL A 174     -11.206  12.400  -4.604  1.00 95.03           H
ATOM   2565  CG1 VAL A 174     -11.884  13.634  -3.000  1.00 95.03           C
ATOM   2566 1HG1 VAL A 174     -12.258  12.782  -2.432  1.00 95.03           H
ATOM   2567 2HG1 VAL A 174     -11.479  14.378  -2.314  1.00 95.03           H
ATOM   2568 3HG1 VAL A 174     -12.699  14.074  -3.574  1.00 95.03           H
ATOM   2569  CG2 VAL A 174     -10.300  14.318  -4.839  1.00 95.03           C
ATOM   2570 1HG2 VAL A 174      -9.840  15.086  -4.218  1.00 95.03           H
ATOM   2571 2HG2 VAL A 174      -9.568  13.944  -5.555  1.00 95.03           H
ATOM   2572 3HG2 VAL A 174     -11.148  14.745  -5.376  1.00 95.03           H
ATOM   2573  HN  VAL A 174      -8.968  11.936  -5.068  1.00 95.03           H
ATOM   2574  N   LEU A 175     -10.392  10.316  -2.676  1.00 89.75           N
ATOM   2575  CA  LEU A 175     -10.907   9.250  -1.834  1.00 89.75           C
ATOM   2576  C   LEU A 175      -9.845   8.863  -0.802  1.00 89.75           C
ATOM   2577  O   LEU A 175     -10.147   8.725   0.382  1.00 89.75           O
ATOM   2578  HA  LEU A 175     -11.775   9.642  -1.305  1.00 89.75           H
ATOM   2579  CB  LEU A 175     -11.390   8.077  -2.689  1.00 89.75           C
ATOM   2580 1HB  LEU A 175     -12.147   8.446  -3.381  1.00 89.75           H
ATOM   2581 2HB  LEU A 175     -10.552   7.724  -3.292  1.00 89.75           H
ATOM   2582  CG  LEU A 175     -11.972   6.886  -1.927  1.00 89.75           C
ATOM   2583  HG  LEU A 175     -11.235   6.556  -1.194  1.00 89.75           H
ATOM   2584  CD1 LEU A 175     -13.229   7.290  -1.155  1.00 89.75           C
ATOM   2585 1HD1 LEU A 175     -12.980   8.074  -0.440  1.00 89.75           H
ATOM   2586 2HD1 LEU A 175     -13.981   7.660  -1.852  1.00 89.75           H
ATOM   2587 3HD1 LEU A 175     -13.622   6.424  -0.622  1.00 89.75           H
ATOM   2588  CD2 LEU A 175     -12.231   5.707  -2.867  1.00 89.75           C
ATOM   2589 1HD2 LEU A 175     -12.939   6.007  -3.640  1.00 89.75           H
ATOM   2590 2HD2 LEU A 175     -11.294   5.400  -3.332  1.00 89.75           H
ATOM   2591 3HD2 LEU A 175     -12.645   4.873  -2.299  1.00 89.75           H
ATOM   2592  HN  LEU A 175     -10.305  10.085  -3.645  1.00 89.75           H
ATOM   2593  N   ALA A 176      -8.625   8.698  -1.290  1.00 94.70           N
ATOM   2594  CA  ALA A 176      -7.534   8.247  -0.441  1.00 94.70           C
ATOM   2595  C   ALA A 176      -7.293   9.279   0.662  1.00 94.70           C
ATOM   2596  O   ALA A 176      -7.009   8.918   1.803  1.00 94.70           O
ATOM   2597  HA  ALA A 176      -7.836   7.304   0.014  1.00 94.70           H
ATOM   2598  CB  ALA A 176      -6.288   8.006  -1.296  1.00 94.70           C
ATOM   2599 1HB  ALA A 176      -6.504   7.244  -2.045  1.00 94.70           H
ATOM   2600 2HB  ALA A 176      -6.003   8.933  -1.792  1.00 94.70           H
ATOM   2601 3HB  ALA A 176      -5.471   7.668  -0.659  1.00 94.70           H
ATOM   2602  HN  ALA A 176      -8.376   8.866  -2.244  1.00 94.70           H
ATOM   2603  N   ALA A 177      -7.415  10.543   0.284  1.00 94.56           N
ATOM   2604  CA  ALA A 177      -7.189  11.630   1.221  1.00 94.56           C
ATOM   2605  C   ALA A 177      -8.202  11.532   2.363  1.00 94.56           C
ATOM   2606  O   ALA A 177      -7.839  11.654   3.532  1.00 94.56           O
ATOM   2607  HA  ALA A 177      -6.184  11.515   1.627  1.00 94.56           H
ATOM   2608  CB  ALA A 177      -7.271  12.967   0.482  1.00 94.56           C
ATOM   2609 1HB  ALA A 177      -6.512  12.998  -0.300  1.00 94.56           H
ATOM   2610 2HB  ALA A 177      -8.259  13.074   0.033  1.00 94.56           H
ATOM   2611 3HB  ALA A 177      -7.102  13.782   1.185  1.00 94.56           H
ATOM   2612  HN  ALA A 177      -7.663  10.828  -0.642  1.00 94.56           H
ATOM   2613  N   ALA A 178      -9.453  11.313   1.985  1.00 94.55           N
ATOM   2614  CA  ALA A 178     -10.531  11.266   2.958  1.00 94.55           C
ATOM   2615  C   ALA A 178     -10.301  10.093   3.912  1.00 94.55           C
ATOM   2616  O   ALA A 178     -10.610  10.183   5.099  1.00 94.55           O
ATOM   2617  HA  ALA A 178     -10.507  12.196   3.526  1.00 94.55           H
ATOM   2618  CB  ALA A 178     -11.873  11.169   2.228  1.00 94.55           C
ATOM   2619 1HB  ALA A 178     -12.001  12.041   1.586  1.00 94.55           H
ATOM   2620 2HB  ALA A 178     -11.892  10.264   1.621  1.00 94.55           H
ATOM   2621 3HB  ALA A 178     -12.682  11.134   2.958  1.00 94.55           H
ATOM   2622  HN  ALA A 178      -9.733  11.170   1.036  1.00 94.55           H
ATOM   2623  N   LEU A 179      -9.759   9.018   3.358  1.00 91.30           N
ATOM   2624  CA  LEU A 179      -9.559   7.800   4.125  1.00 91.30           C
ATOM   2625  C   LEU A 179      -8.396   8.001   5.098  1.00 91.30           C
ATOM   2626  O   LEU A 179      -8.112   7.130   5.919  1.00 91.30           O
ATOM   2627  HA  LEU A 179     -10.467   7.626   4.703  1.00 91.30           H
ATOM   2628  CB  LEU A 179      -9.380   6.602   3.190  1.00 91.30           C
ATOM   2629 1HB  LEU A 179      -8.575   6.829   2.491  1.00 91.30           H
ATOM   2630 2HB  LEU A 179      -9.053   5.749   3.785  1.00 91.30           H
ATOM   2631  CG  LEU A 179     -10.614   6.187   2.388  1.00 91.30           C
ATOM   2632  HG  LEU A 179     -10.998   7.067   1.872  1.00 91.30           H
ATOM   2633  CD1 LEU A 179     -10.250   5.157   1.316  1.00 91.30           C
ATOM   2634 1HD1 LEU A 179      -9.518   5.587   0.633  1.00 91.30           H
ATOM   2635 2HD1 LEU A 179      -9.828   4.272   1.791  1.00 91.30           H
ATOM   2636 3HD1 LEU A 179     -11.146   4.879   0.760  1.00 91.30           H
ATOM   2637  CD2 LEU A 179     -11.725   5.684   3.311  1.00 91.30           C
ATOM   2638 1HD2 LEU A 179     -11.368   4.821   3.874  1.00 91.30           H
ATOM   2639 2HD2 LEU A 179     -12.009   6.477   4.004  1.00 91.30           H
ATOM   2640 3HD2 LEU A 179     -12.591   5.395   2.715  1.00 91.30           H
ATOM   2641  HN  LEU A 179      -9.459   8.971   2.405  1.00 91.30           H
ATOM   2642  N   CYS A 180      -7.754   9.153   4.974  1.00 90.42           N
ATOM   2643  CA  CYS A 180      -6.583   9.449   5.782  1.00 90.42           C
ATOM   2644  C   CYS A 180      -7.013  10.356   6.937  1.00 90.42           C
ATOM   2645  O   CYS A 180      -6.191  10.745   7.764  1.00 90.42           O
ATOM   2646  HA  CYS A 180      -6.213   8.495   6.158  1.00 90.42           H
ATOM   2647  CB  CYS A 180      -5.464  10.076   4.949  1.00 90.42           C
ATOM   2648 1HB  CYS A 180      -5.809  11.012   4.509  1.00 90.42           H
ATOM   2649 2HB  CYS A 180      -4.616  10.318   5.588  1.00 90.42           H
ATOM   2650  SG  CYS A 180      -4.943   8.920   3.630  1.00 90.42           S
ATOM   2651  HG  CYS A 180      -5.750   9.406   2.692  1.00 90.42           H
ATOM   2652  HN  CYS A 180      -8.021   9.876   4.337  1.00 90.42           H
ATOM   2653  N   ILE A 181      -8.301  10.668   6.955  1.00 89.89           N
ATOM   2654  CA  ILE A 181      -8.839  11.568   7.960  1.00 89.89           C
ATOM   2655  C   ILE A 181      -8.523  11.019   9.352  1.00 89.89           C
ATOM   2656  O   ILE A 181      -8.056  11.753  10.222  1.00 89.89           O
ATOM   2657  HA  ILE A 181      -8.334  12.527   7.844  1.00 89.89           H
ATOM   2658  CB  ILE A 181     -10.331  11.810   7.719  1.00 89.89           C
ATOM   2659  HB  ILE A 181     -10.813  10.845   7.567  1.00 89.89           H
ATOM   2660  CG1 ILE A 181     -10.554  12.633   6.448  1.00 89.89           C
ATOM   2661 1HG1 ILE A 181     -10.156  13.638   6.586  1.00 89.89           H
ATOM   2662 2HG1 ILE A 181     -10.006  12.184   5.619  1.00 89.89           H
ATOM   2663  CG2 ILE A 181     -10.986  12.456   8.942  1.00 89.89           C
ATOM   2664 1HG2 ILE A 181     -10.874  11.798   9.803  1.00 89.89           H
ATOM   2665 2HG2 ILE A 181     -10.506  13.412   9.149  1.00 89.89           H
ATOM   2666 3HG2 ILE A 181     -12.046  12.617   8.743  1.00 89.89           H
ATOM   2667  CD1 ILE A 181     -12.042  12.711   6.100  1.00 89.89           C
ATOM   2668 1HD1 ILE A 181     -12.431  11.706   5.939  1.00 89.89           H
ATOM   2669 2HD1 ILE A 181     -12.583  13.182   6.921  1.00 89.89           H
ATOM   2670 3HD1 ILE A 181     -12.173  13.301   5.193  1.00 89.89           H
ATOM   2671  HN  ILE A 181      -8.970  10.317   6.300  1.00 89.89           H
ATOM   2672  N   PRO A 182      -8.770   9.723   9.589  1.00 91.36           N
ATOM   2673  CA  PRO A 182      -8.523   9.136  10.908  1.00 91.36           C
ATOM   2674  C   PRO A 182      -7.109   9.400  11.401  1.00 91.36           C
ATOM   2675  O   PRO A 182      -6.911   9.777  12.555  1.00 91.36           O
ATOM   2676  HA  PRO A 182      -9.174   9.597  11.651  1.00 91.36           H
ATOM   2677  CB  PRO A 182      -8.780   7.643  10.695  1.00 91.36           C
ATOM   2678 1HB  PRO A 182      -7.866   7.112  10.433  1.00 91.36           H
ATOM   2679 2HB  PRO A 182      -9.175   7.172  11.594  1.00 91.36           H
ATOM   2680  CG  PRO A 182      -9.792   7.619   9.555  1.00 91.36           C
ATOM   2681 1HG  PRO A 182      -9.813   6.652   9.053  1.00 91.36           H
ATOM   2682 2HG  PRO A 182     -10.806   7.802   9.910  1.00 91.36           H
ATOM   2683  CD  PRO A 182      -9.299   8.727   8.639  1.00 91.36           C
ATOM   2684 1HD  PRO A 182      -8.525   8.374   7.957  1.00 91.36           H
ATOM   2685 2HD  PRO A 182     -10.102   9.131   8.024  1.00 91.36           H
ATOM   2686  N   GLU A 183      -6.156   9.193  10.505  1.00 87.62           N
ATOM   2687  CA  GLU A 183      -4.753   9.324  10.861  1.00 87.62           C
ATOM   2688  C   GLU A 183      -4.443  10.763  11.278  1.00 87.62           C
ATOM   2689  O   GLU A 183      -3.669  10.991  12.206  1.00 87.62           O
ATOM   2690  HA  GLU A 183      -4.605   8.653  11.708  1.00 87.62           H
ATOM   2691  CB  GLU A 183      -3.851   8.881   9.707  1.00 87.62           C
ATOM   2692 1HB  GLU A 183      -4.271   9.222   8.761  1.00 87.62           H
ATOM   2693 2HB  GLU A 183      -2.834   9.233   9.880  1.00 87.62           H
ATOM   2694  CG  GLU A 183      -3.771   7.355   9.629  1.00 87.62           C
ATOM   2695 1HG  GLU A 183      -2.933   7.063   8.995  1.00 87.62           H
ATOM   2696 2HG  GLU A 183      -3.578   6.946  10.620  1.00 87.62           H
ATOM   2697  CD  GLU A 183      -5.068   6.766   9.071  1.00 87.62           C
ATOM   2698  OE1 GLU A 183      -5.214   5.528   9.161  1.00 87.62           O
ATOM   2699  OE2 GLU A 183      -5.884   7.567   8.566  1.00 87.62           O
ATOM   2700  HN  GLU A 183      -6.328   8.940   9.553  1.00 87.62           H
ATOM   2701  N   ILE A 184      -5.064  11.696  10.571  1.00 89.13           N
ATOM   2702  CA  ILE A 184      -4.817  13.107  10.815  1.00 89.13           C
ATOM   2703  C   ILE A 184      -5.242  13.456  12.243  1.00 89.13           C
ATOM   2704  O   ILE A 184      -4.567  14.224  12.926  1.00 89.13           O
ATOM   2705  HA  ILE A 184      -3.743  13.271  10.725  1.00 89.13           H
ATOM   2706  CB  ILE A 184      -5.498  13.963   9.745  1.00 89.13           C
ATOM   2707  HB  ILE A 184      -6.545  13.667   9.686  1.00 89.13           H
ATOM   2708  CG1 ILE A 184      -4.879  13.713   8.368  1.00 89.13           C
ATOM   2709 1HG1 ILE A 184      -3.872  14.130   8.338  1.00 89.13           H
ATOM   2710 2HG1 ILE A 184      -4.786  12.641   8.196  1.00 89.13           H
ATOM   2711  CG2 ILE A 184      -5.468  15.444  10.127  1.00 89.13           C
ATOM   2712 1HG2 ILE A 184      -5.991  15.586  11.072  1.00 89.13           H
ATOM   2713 2HG2 ILE A 184      -4.434  15.772  10.231  1.00 89.13           H
ATOM   2714 3HG2 ILE A 184      -5.958  16.030   9.349  1.00 89.13           H
ATOM   2715  CD1 ILE A 184      -5.730  14.341   7.262  1.00 89.13           C
ATOM   2716 1HD1 ILE A 184      -6.728  13.905   7.281  1.00 89.13           H
ATOM   2717 2HD1 ILE A 184      -5.800  15.417   7.424  1.00 89.13           H
ATOM   2718 3HD1 ILE A 184      -5.267  14.149   6.294  1.00 89.13           H
ATOM   2719  HN  ILE A 184      -5.724  11.502   9.845  1.00 89.13           H
ATOM   2720  N   LEU A 185      -6.360  12.873  12.652  1.00 89.73           N
ATOM   2721  CA  LEU A 185      -7.000  13.272  13.894  1.00 89.73           C
ATOM   2722  C   LEU A 185      -6.237  12.668  15.074  1.00 89.73           C
ATOM   2723  O   LEU A 185      -5.890  13.373  16.021  1.00 89.73           O
ATOM   2724  HA  LEU A 185      -6.936  14.358  13.961  1.00 89.73           H
ATOM   2725  CB  LEU A 185      -8.486  12.908  13.872  1.00 89.73           C
ATOM   2726 1HB  LEU A 185      -8.576  11.847  13.636  1.00 89.73           H
ATOM   2727 2HB  LEU A 185      -8.889  13.047  14.875  1.00 89.73           H
ATOM   2728  CG  LEU A 185      -9.355  13.695  12.890  1.00 89.73           C
ATOM   2729  HG  LEU A 185      -8.960  13.542  11.885  1.00 89.73           H
ATOM   2730  CD1 LEU A 185     -10.795  13.177  12.893  1.00 89.73           C
ATOM   2731 1HD1 LEU A 185     -10.803  12.126  12.603  1.00 89.73           H
ATOM   2732 2HD1 LEU A 185     -11.216  13.280  13.894  1.00 89.73           H
ATOM   2733 3HD1 LEU A 185     -11.391  13.754  12.187  1.00 89.73           H
ATOM   2734  CD2 LEU A 185      -9.286  15.196  13.178  1.00 89.73           C
ATOM   2735 1HD2 LEU A 185      -9.641  15.389  14.191  1.00 89.73           H
ATOM   2736 2HD2 LEU A 185      -8.255  15.537  13.084  1.00 89.73           H
ATOM   2737 3HD2 LEU A 185      -9.913  15.733  12.466  1.00 89.73           H
ATOM   2738  HN  LEU A 185      -6.825  12.143  12.153  1.00 89.73           H
ATOM   2739  N   TYR A 186      -5.996  11.368  14.979  1.00 90.21           N
ATOM   2740  CA  TYR A 186      -5.693  10.575  16.158  1.00 90.21           C
ATOM   2741  C   TYR A 186      -4.210  10.203  16.203  1.00 90.21           C
ATOM   2742  O   TYR A 186      -3.761   9.537  17.134  1.00 90.21           O
ATOM   2743  HA  TYR A 186      -5.937  11.172  17.037  1.00 90.21           H
ATOM   2744  CB  TYR A 186      -6.524   9.296  16.031  1.00 90.21           C
ATOM   2745 1HB  TYR A 186      -6.187   8.742  15.155  1.00 90.21           H
ATOM   2746 2HB  TYR A 186      -6.336   8.665  16.900  1.00 90.21           H
ATOM   2747  CG  TYR A 186      -8.030   9.541  15.913  1.00 90.21           C
ATOM   2748  CD1 TYR A 186      -8.676  10.327  16.846  1.00 90.21           C
ATOM   2749  HD1 TYR A 186      -8.113  10.773  17.666  1.00 90.21           H
ATOM   2750  CD2 TYR A 186      -8.741   8.977  14.875  1.00 90.21           C
ATOM   2751  HD2 TYR A 186      -8.231   8.356  14.138  1.00 90.21           H
ATOM   2752  CE1 TYR A 186     -10.093  10.558  16.735  1.00 90.21           C
ATOM   2753  HE1 TYR A 186     -10.616  11.177  17.465  1.00 90.21           H
ATOM   2754  CE2 TYR A 186     -10.159   9.207  14.764  1.00 90.21           C
ATOM   2755  HE2 TYR A 186     -10.733   8.767  13.949  1.00 90.21           H
ATOM   2756  CZ  TYR A 186     -10.764   9.987  15.700  1.00 90.21           C
ATOM   2757  OH  TYR A 186     -12.103  10.205  15.595  1.00 90.21           O
ATOM   2758  HH  TYR A 186     -12.472   9.696  14.817  1.00 90.21           H
ATOM   2759  HN  TYR A 186      -6.006  10.859  14.118  1.00 90.21           H
ATOM   2760  N   SER A 187      -3.490  10.650  15.184  1.00 90.58           N
ATOM   2761  CA  SER A 187      -2.041  10.546  15.189  1.00 90.58           C
ATOM   2762  C   SER A 187      -1.450  11.523  16.208  1.00 90.58           C
ATOM   2763  O   SER A 187      -1.682  12.728  16.124  1.00 90.58           O
ATOM   2764  HA  SER A 187      -1.826   9.517  15.478  1.00 90.58           H
ATOM   2765  CB  SER A 187      -1.464  10.816  13.798  1.00 90.58           C
ATOM   2766 1HB  SER A 187      -1.772  11.807  13.464  1.00 90.58           H
ATOM   2767 2HB  SER A 187      -0.375  10.822  13.852  1.00 90.58           H
ATOM   2768  OG  SER A 187      -1.886   9.843  12.847  1.00 90.58           O
ATOM   2769  HG  SER A 187      -2.392  10.285  12.106  1.00 90.58           H
ATOM   2770  HN  SER A 187      -3.880  11.076  14.368  1.00 90.58           H
ATOM   2771  N   GLN A 188      -0.697  10.967  17.146  1.00 84.12           N
ATOM   2772  CA  GLN A 188       0.047  11.784  18.090  1.00 84.12           C
ATOM   2773  C   GLN A 188       1.284  11.031  18.583  1.00 84.12           C
ATOM   2774  O   GLN A 188       1.434   9.838  18.322  1.00 84.12           O
ATOM   2775  HA  GLN A 188       0.350  12.669  17.531  1.00 84.12           H
ATOM   2776  CB  GLN A 188      -0.839  12.210  19.263  1.00 84.12           C
ATOM   2777 1HB  GLN A 188      -0.262  12.826  19.953  1.00 84.12           H
ATOM   2778 2HB  GLN A 188      -1.661  12.826  18.897  1.00 84.12           H
ATOM   2779  CG  GLN A 188      -1.396  10.992  20.001  1.00 84.12           C
ATOM   2780 1HG  GLN A 188      -1.926  10.348  19.298  1.00 84.12           H
ATOM   2781 2HG  GLN A 188      -0.576  10.405  20.414  1.00 84.12           H
ATOM   2782  CD  GLN A 188      -2.343  11.417  21.125  1.00 84.12           C
ATOM   2783  OE1 GLN A 188      -2.537  12.590  21.397  1.00 84.12           O
ATOM   2784  NE2 GLN A 188      -2.918  10.401  21.761  1.00 84.12           N
ATOM   2785 1HE2 GLN A 188      -2.715   9.460  21.488  1.00 84.12           H
ATOM   2786 2HE2 GLN A 188      -3.554  10.577  22.513  1.00 84.12           H
ATOM   2787  HN  GLN A 188      -0.592   9.980  17.266  1.00 84.12           H
ATOM   2788  N   ILE A 189       2.139  11.758  19.287  1.00 87.71           N
ATOM   2789  CA  ILE A 189       3.297  11.150  19.918  1.00 87.71           C
ATOM   2790  C   ILE A 189       2.895  10.595  21.286  1.00 87.71           C
ATOM   2791  O   ILE A 189       2.346  11.318  22.116  1.00 87.71           O
ATOM   2792  HA  ILE A 189       3.614  10.318  19.288  1.00 87.71           H
ATOM   2793  CB  ILE A 189       4.460  12.142  19.975  1.00 87.71           C
ATOM   2794  HB  ILE A 189       4.126  13.029  20.514  1.00 87.71           H
ATOM   2795  CG1 ILE A 189       4.865  12.594  18.570  1.00 87.71           C
ATOM   2796 1HG1 ILE A 189       5.233  11.740  18.002  1.00 87.71           H
ATOM   2797 2HG1 ILE A 189       3.991  12.975  18.041  1.00 87.71           H
ATOM   2798  CG2 ILE A 189       5.642  11.559  20.752  1.00 87.71           C
ATOM   2799 1HG2 ILE A 189       5.329  11.329  21.770  1.00 87.71           H
ATOM   2800 2HG2 ILE A 189       5.984  10.647  20.262  1.00 87.71           H
ATOM   2801 3HG2 ILE A 189       6.454  12.285  20.777  1.00 87.71           H
ATOM   2802  CD1 ILE A 189       5.944  13.677  18.632  1.00 87.71           C
ATOM   2803 1HD1 ILE A 189       5.563  14.538  19.179  1.00 87.71           H
ATOM   2804 2HD1 ILE A 189       6.825  13.283  19.140  1.00 87.71           H
ATOM   2805 3HD1 ILE A 189       6.213  13.979  17.620  1.00 87.71           H
ATOM   2806  HN  ILE A 189       2.050  12.744  19.428  1.00 87.71           H
ATOM   2807  N   LYS A 190       3.183   9.317  21.479  1.00 83.53           N
ATOM   2808  CA  LYS A 190       2.988   8.693  22.777  1.00 83.53           C
ATOM   2809  C   LYS A 190       4.351   8.374  23.395  1.00 83.53           C
ATOM   2810  O   LYS A 190       5.230   7.834  22.724  1.00 83.53           O
ATOM   2811  HA  LYS A 190       2.481   9.417  23.414  1.00 83.53           H
ATOM   2812  CB  LYS A 190       2.069   7.476  22.654  1.00 83.53           C
ATOM   2813 1HB  LYS A 190       1.137   7.767  22.171  1.00 83.53           H
ATOM   2814 2HB  LYS A 190       2.537   6.725  22.017  1.00 83.53           H
ATOM   2815  CG  LYS A 190       1.772   6.872  24.028  1.00 83.53           C
ATOM   2816 1HG  LYS A 190       2.704   6.577  24.509  1.00 83.53           H
ATOM   2817 2HG  LYS A 190       1.308   7.624  24.667  1.00 83.53           H
ATOM   2818  CD  LYS A 190       0.848   5.659  23.906  1.00 83.53           C
ATOM   2819 1HD  LYS A 190      -0.122   5.973  23.520  1.00 83.53           H
ATOM   2820 2HD  LYS A 190       1.263   4.953  23.186  1.00 83.53           H
ATOM   2821  CE  LYS A 190       0.666   4.969  25.259  1.00 83.53           C
ATOM   2822 1HE  LYS A 190       1.631   4.874  25.758  1.00 83.53           H
ATOM   2823 2HE  LYS A 190       0.034   5.580  25.903  1.00 83.53           H
ATOM   2824  NZ  LYS A 190       0.059   3.632  25.082  1.00 83.53           N
ATOM   2825 1HZ  LYS A 190       0.003   3.164  25.980  1.00 83.53           H
ATOM   2826 2HZ  LYS A 190      -0.873   3.732  24.695  1.00 83.53           H
ATOM   2827 3HZ  LYS A 190       0.630   3.082  24.450  1.00 83.53           H
ATOM   2828  HN  LYS A 190       3.543   8.711  20.769  1.00 83.53           H
ATOM   2829  N   GLU A 191       4.485   8.723  24.666  1.00 75.39           N
ATOM   2830  CA  GLU A 191       5.684   8.382  25.413  1.00 75.39           C
ATOM   2831  C   GLU A 191       5.437   7.145  26.279  1.00 75.39           C
ATOM   2832  O   GLU A 191       4.507   7.122  27.084  1.00 75.39           O
ATOM   2833  HA  GLU A 191       6.441   8.162  24.661  1.00 75.39           H
ATOM   2834  CB  GLU A 191       6.153   9.563  26.265  1.00 75.39           C
ATOM   2835 1HB  GLU A 191       6.190  10.465  25.654  1.00 75.39           H
ATOM   2836 2HB  GLU A 191       5.511   9.662  27.141  1.00 75.39           H
ATOM   2837  CG  GLU A 191       7.569   9.330  26.794  1.00 75.39           C
ATOM   2838 1HG  GLU A 191       7.570   8.485  27.481  1.00 75.39           H
ATOM   2839 2HG  GLU A 191       8.231   9.070  25.968  1.00 75.39           H
ATOM   2840  CD  GLU A 191       8.100  10.575  27.507  1.00 75.39           C
ATOM   2841  OE1 GLU A 191       9.278  10.532  27.923  1.00 75.39           O
ATOM   2842  OE2 GLU A 191       7.316  11.542  27.620  1.00 75.39           O
ATOM   2843  HN  GLU A 191       3.794   9.227  25.183  1.00 75.39           H
ATOM   2844  N   GLU A 192       6.285   6.147  26.084  1.00 71.76           N
ATOM   2845  CA  GLU A 192       6.151   4.897  26.814  1.00 71.76           C
ATOM   2846  C   GLU A 192       7.523   4.403  27.277  1.00 71.76           C
ATOM   2847  O   GLU A 192       8.416   4.185  26.460  1.00 71.76           O
ATOM   2848  HA  GLU A 192       5.531   5.132  27.679  1.00 71.76           H
ATOM   2849  CB  GLU A 192       5.445   3.839  25.963  1.00 71.76           C
ATOM   2850 1HB  GLU A 192       4.445   4.186  25.701  1.00 71.76           H
ATOM   2851 2HB  GLU A 192       6.058   3.596  25.096  1.00 71.76           H
ATOM   2852  CG  GLU A 192       5.267   2.536  26.745  1.00 71.76           C
ATOM   2853 1HG  GLU A 192       6.169   1.929  26.657  1.00 71.76           H
ATOM   2854 2HG  GLU A 192       5.136   2.759  27.804  1.00 71.76           H
ATOM   2855  CD  GLU A 192       4.062   1.747  26.230  1.00 71.76           C
ATOM   2856  OE1 GLU A 192       3.394   1.116  27.077  1.00 71.76           O
ATOM   2857  OE2 GLU A 192       3.836   1.794  25.002  1.00 71.76           O
ATOM   2858  HN  GLU A 192       7.052   6.182  25.443  1.00 71.76           H
ATOM   2859  N   SER A 193       7.647   4.240  28.586  1.00 72.25           N
ATOM   2860  CA  SER A 193       8.875   3.719  29.162  1.00 72.25           C
ATOM   2861  C   SER A 193      10.063   4.579  28.727  1.00 72.25           C
ATOM   2862  O   SER A 193      11.162   4.066  28.520  1.00 72.25           O
ATOM   2863  HA  SER A 193       8.735   3.778  30.241  1.00 72.25           H
ATOM   2864  CB  SER A 193       9.098   2.261  28.757  1.00 72.25           C
ATOM   2865 1HB  SER A 193       9.290   2.208  27.685  1.00 72.25           H
ATOM   2866 2HB  SER A 193       9.986   1.876  29.259  1.00 72.25           H
ATOM   2867  OG  SER A 193       7.978   1.440  29.078  1.00 72.25           O
ATOM   2868  HG  SER A 193       8.115   0.518  28.716  1.00 72.25           H
ATOM   2869  HN  SER A 193       6.928   4.457  29.247  1.00 72.25           H
ATOM   2870  N   GLY A 194       9.802   5.872  28.601  1.00 79.77           N
ATOM   2871  CA  GLY A 194      10.850   6.816  28.252  1.00 79.77           C
ATOM   2872  C   GLY A 194      11.160   6.762  26.754  1.00 79.77           C
ATOM   2873  O   GLY A 194      12.108   7.393  26.290  1.00 79.77           O
ATOM   2874 1HA  GLY A 194      10.542   7.825  28.527  1.00 79.77           H
ATOM   2875 2HA  GLY A 194      11.752   6.591  28.821  1.00 79.77           H
ATOM   2876  HN  GLY A 194       8.897   6.275  28.733  1.00 79.77           H
ATOM   2877  N   ILE A 195      10.342   6.002  26.041  1.00 78.08           N
ATOM   2878  CA  ILE A 195      10.470   5.916  24.596  1.00 78.08           C
ATOM   2879  C   ILE A 195       9.327   6.694  23.940  1.00 78.08           C
ATOM   2880  O   ILE A 195       8.158   6.449  24.231  1.00 78.08           O
ATOM   2881  HA  ILE A 195      11.412   6.391  24.322  1.00 78.08           H
ATOM   2882  CB  ILE A 195      10.554   4.455  24.151  1.00 78.08           C
ATOM   2883  HB  ILE A 195       9.646   3.947  24.474  1.00 78.08           H
ATOM   2884  CG1 ILE A 195      11.732   3.744  24.820  1.00 78.08           C
ATOM   2885 1HG1 ILE A 195      12.665   4.230  24.533  1.00 78.08           H
ATOM   2886 2HG1 ILE A 195      11.647   3.834  25.903  1.00 78.08           H
ATOM   2887  CG2 ILE A 195      10.612   4.349  22.625  1.00 78.08           C
ATOM   2888 1HG2 ILE A 195       9.715   4.794  22.196  1.00 78.08           H
ATOM   2889 2HG2 ILE A 195      11.492   4.877  22.258  1.00 78.08           H
ATOM   2890 3HG2 ILE A 195      10.672   3.299  22.336  1.00 78.08           H
ATOM   2891  CD1 ILE A 195      11.777   2.267  24.426  1.00 78.08           C
ATOM   2892 1HD1 ILE A 195      10.853   1.780  24.737  1.00 78.08           H
ATOM   2893 2HD1 ILE A 195      11.886   2.182  23.345  1.00 78.08           H
ATOM   2894 3HD1 ILE A 195      12.624   1.786  24.916  1.00 78.08           H
ATOM   2895  HN  ILE A 195       9.605   5.452  26.433  1.00 78.08           H
ATOM   2896  N   ALA A 196       9.706   7.616  23.067  1.00 88.76           N
ATOM   2897  CA  ALA A 196       8.727   8.368  22.300  1.00 88.76           C
ATOM   2898  C   ALA A 196       8.309   7.551  21.076  1.00 88.76           C
ATOM   2899  O   ALA A 196       9.157   7.083  20.318  1.00 88.76           O
ATOM   2900  HA  ALA A 196       7.857   8.525  22.937  1.00 88.76           H
ATOM   2901  CB  ALA A 196       9.313   9.730  21.920  1.00 88.76           C
ATOM   2902 1HB  ALA A 196       9.566  10.282  22.826  1.00 88.76           H
ATOM   2903 2HB  ALA A 196      10.211   9.584  21.320  1.00 88.76           H
ATOM   2904 3HB  ALA A 196       8.578  10.293  21.345  1.00 88.76           H
ATOM   2905  HN  ALA A 196      10.660   7.852  22.882  1.00 88.76           H
ATOM   2906  N   ILE A 197       7.001   7.405  20.921  1.00 84.51           N
ATOM   2907  CA  ILE A 197       6.462   6.585  19.850  1.00 84.51           C
ATOM   2908  C   ILE A 197       5.399   7.381  19.089  1.00 84.51           C
ATOM   2909  O   ILE A 197       4.503   7.965  19.696  1.00 84.51           O
ATOM   2910  HA  ILE A 197       7.280   6.361  19.166  1.00 84.51           H
ATOM   2911  CB  ILE A 197       5.953   5.251  20.400  1.00 84.51           C
ATOM   2912  HB  ILE A 197       5.133   5.456  21.088  1.00 84.51           H
ATOM   2913  CG1 ILE A 197       7.045   4.536  21.199  1.00 84.51           C
ATOM   2914 1HG1 ILE A 197       7.889   4.310  20.547  1.00 84.51           H
ATOM   2915 2HG1 ILE A 197       7.416   5.194  21.984  1.00 84.51           H
ATOM   2916  CG2 ILE A 197       5.394   4.373  19.279  1.00 84.51           C
ATOM   2917 1HG2 ILE A 197       4.566   4.888  18.792  1.00 84.51           H
ATOM   2918 2HG2 ILE A 197       6.178   4.173  18.548  1.00 84.51           H
ATOM   2919 3HG2 ILE A 197       5.040   3.431  19.698  1.00 84.51           H
ATOM   2920  CD1 ILE A 197       6.513   3.242  21.818  1.00 84.51           C
ATOM   2921 1HD1 ILE A 197       5.685   3.474  22.488  1.00 84.51           H
ATOM   2922 2HD1 ILE A 197       6.165   2.577  21.028  1.00 84.51           H
ATOM   2923 3HD1 ILE A 197       7.309   2.754  22.380  1.00 84.51           H
ATOM   2924  HN  ILE A 197       6.317   7.834  21.510  1.00 84.51           H
ATOM   2925  N   CYS A 198       5.535   7.380  17.771  1.00 90.18           N
ATOM   2926  CA  CYS A 198       4.507   7.941  16.912  1.00 90.18           C
ATOM   2927  C   CYS A 198       3.466   6.854  16.635  1.00 90.18           C
ATOM   2928  O   CYS A 198       3.739   5.899  15.910  1.00 90.18           O
ATOM   2929  HA  CYS A 198       4.062   8.773  17.459  1.00 90.18           H
ATOM   2930  CB  CYS A 198       5.097   8.508  15.620  1.00 90.18           C
ATOM   2931 1HB  CYS A 198       5.701   9.388  15.841  1.00 90.18           H
ATOM   2932 2HB  CYS A 198       5.759   7.775  15.160  1.00 90.18           H
ATOM   2933  SG  CYS A 198       3.753   8.950  14.459  1.00 90.18           S
ATOM   2934  HN  CYS A 198       6.328   7.005  17.291  1.00 90.18           H
ATOM   2935  N   THR A 199       2.295   7.036  17.228  1.00 88.38           N
ATOM   2936  CA  THR A 199       1.215   6.079  17.061  1.00 88.38           C
ATOM   2937  C   THR A 199      -0.129   6.804  16.960  1.00 88.38           C
ATOM   2938  O   THR A 199      -0.219   7.996  17.250  1.00 88.38           O
ATOM   2939  HA  THR A 199       1.365   5.552  16.118  1.00 88.38           H
ATOM   2940  CB  THR A 199       1.282   5.082  18.219  1.00 88.38           C
ATOM   2941  HB  THR A 199       2.307   4.751  18.388  1.00 88.38           H
ATOM   2942  OG1 THR A 199       0.358   4.062  17.854  1.00 88.38           O
ATOM   2943  HG1 THR A 199       0.583   3.210  18.328  1.00 88.38           H
ATOM   2944  CG2 THR A 199       0.712   5.655  19.518  1.00 88.38           C
ATOM   2945 1HG2 THR A 199      -0.334   5.924  19.368  1.00 88.38           H
ATOM   2946 2HG2 THR A 199       1.278   6.541  19.805  1.00 88.38           H
ATOM   2947 3HG2 THR A 199       0.784   4.907  20.308  1.00 88.38           H
ATOM   2948  HN  THR A 199       2.080   7.819  17.812  1.00 88.38           H
ATOM   2949  N   MET A 200      -1.141   6.053  16.549  1.00 87.61           N
ATOM   2950  CA  MET A 200      -2.513   6.511  16.678  1.00 87.61           C
ATOM   2951  C   MET A 200      -3.060   6.216  18.076  1.00 87.61           C
ATOM   2952  O   MET A 200      -2.886   5.114  18.594  1.00 87.61           O
ATOM   2953  HA  MET A 200      -2.480   7.588  16.514  1.00 87.61           H
ATOM   2954  CB  MET A 200      -3.385   5.815  15.631  1.00 87.61           C
ATOM   2955 1HB  MET A 200      -3.265   4.735  15.712  1.00 87.61           H
ATOM   2956 2HB  MET A 200      -4.435   6.035  15.823  1.00 87.61           H
ATOM   2957  CG  MET A 200      -3.013   6.270  14.218  1.00 87.61           C
ATOM   2958 1HG  MET A 200      -3.062   7.357  14.153  1.00 87.61           H
ATOM   2959 2HG  MET A 200      -1.986   5.983  13.993  1.00 87.61           H
ATOM   2960  SD  MET A 200      -4.125   5.539  13.029  1.00 87.61           S
ATOM   2961  CE  MET A 200      -5.644   6.361  13.477  1.00 87.61           C
ATOM   2962 1HE  MET A 200      -5.890   6.131  14.514  1.00 87.61           H
ATOM   2963 2HE  MET A 200      -5.521   7.439  13.364  1.00 87.61           H
ATOM   2964 3HE  MET A 200      -6.449   6.018  12.828  1.00 87.61           H
ATOM   2965  HN  MET A 200      -1.034   5.150  16.134  1.00 87.61           H
ATOM   2966  N   VAL A 201      -3.711   7.219  18.647  1.00 90.14           N
ATOM   2967  CA  VAL A 201      -4.385   7.045  19.922  1.00 90.14           C
ATOM   2968  C   VAL A 201      -5.872   7.363  19.756  1.00 90.14           C
ATOM   2969  O   VAL A 201      -6.235   8.479  19.386  1.00 90.14           O
ATOM   2970  HA  VAL A 201      -4.280   5.999  20.210  1.00 90.14           H
ATOM   2971  CB  VAL A 201      -3.707   7.902  20.993  1.00 90.14           C
ATOM   2972  HB  VAL A 201      -3.844   8.948  20.722  1.00 90.14           H
ATOM   2973  CG1 VAL A 201      -4.355   7.682  22.362  1.00 90.14           C
ATOM   2974 1HG1 VAL A 201      -5.409   7.955  22.312  1.00 90.14           H
ATOM   2975 2HG1 VAL A 201      -4.263   6.633  22.643  1.00 90.14           H
ATOM   2976 3HG1 VAL A 201      -3.854   8.303  23.104  1.00 90.14           H
ATOM   2977  CG2 VAL A 201      -2.203   7.623  21.047  1.00 90.14           C
ATOM   2978 1HG2 VAL A 201      -2.037   6.572  21.284  1.00 90.14           H
ATOM   2979 2HG2 VAL A 201      -1.756   7.853  20.081  1.00 90.14           H
ATOM   2980 3HG2 VAL A 201      -1.746   8.245  21.817  1.00 90.14           H
ATOM   2981  HN  VAL A 201      -3.782   8.136  18.253  1.00 90.14           H
ATOM   2982  N   TYR A 202      -6.694   6.362  20.037  1.00 90.15           N
ATOM   2983  CA  TYR A 202      -8.128   6.494  19.846  1.00 90.15           C
ATOM   2984  C   TYR A 202      -8.808   6.984  21.126  1.00 90.15           C
ATOM   2985  O   TYR A 202      -8.396   6.627  22.228  1.00 90.15           O
ATOM   2986  HA  TYR A 202      -8.296   7.223  19.052  1.00 90.15           H
ATOM   2987  CB  TYR A 202      -8.641   5.091  19.515  1.00 90.15           C
ATOM   2988 1HB  TYR A 202      -8.379   4.418  20.331  1.00 90.15           H
ATOM   2989 2HB  TYR A 202      -9.729   5.117  19.459  1.00 90.15           H
ATOM   2990  CG  TYR A 202      -8.091   4.521  18.206  1.00 90.15           C
ATOM   2991  CD1 TYR A 202      -8.725   4.800  17.012  1.00 90.15           C
ATOM   2992  HD1 TYR A 202      -9.617   5.426  17.001  1.00 90.15           H
ATOM   2993  CD2 TYR A 202      -6.962   3.727  18.219  1.00 90.15           C
ATOM   2994  HD2 TYR A 202      -6.462   3.507  19.162  1.00 90.15           H
ATOM   2995  CE1 TYR A 202      -8.208   4.263  15.780  1.00 90.15           C
ATOM   2996  HE1 TYR A 202      -8.698   4.475  14.830  1.00 90.15           H
ATOM   2997  CE2 TYR A 202      -6.445   3.191  16.987  1.00 90.15           C
ATOM   2998  HE2 TYR A 202      -5.554   2.562  16.983  1.00 90.15           H
ATOM   2999  CZ  TYR A 202      -7.093   3.485  15.828  1.00 90.15           C
ATOM   3000  OH  TYR A 202      -6.605   2.978  14.665  1.00 90.15           O
ATOM   3001  HH  TYR A 202      -7.175   3.273  13.897  1.00 90.15           H
ATOM   3002  HN  TYR A 202      -6.394   5.474  20.388  1.00 90.15           H
ATOM   3003  N   PRO A 203      -9.859   7.807  21.004  1.00 85.17           N
ATOM   3004  CA  PRO A 203     -10.517   8.369  22.186  1.00 85.17           C
ATOM   3005  C   PRO A 203     -11.260   7.314  22.989  1.00 85.17           C
ATOM   3006  O   PRO A 203     -11.709   6.310  22.437  1.00 85.17           O
ATOM   3007  HA  PRO A 203      -9.775   8.778  22.872  1.00 85.17           H
ATOM   3008  CB  PRO A 203     -11.470   9.416  21.606  1.00 85.17           C
ATOM   3009 1HB  PRO A 203     -12.376   9.510  22.205  1.00 85.17           H
ATOM   3010 2HB  PRO A 203     -11.009  10.403  21.571  1.00 85.17           H
ATOM   3011  CG  PRO A 203     -11.771   8.899  20.228  1.00 85.17           C
ATOM   3012 1HG  PRO A 203     -12.586   8.176  20.248  1.00 85.17           H
ATOM   3013 2HG  PRO A 203     -12.078   9.706  19.563  1.00 85.17           H
ATOM   3014  CD  PRO A 203     -10.495   8.265  19.756  1.00 85.17           C
ATOM   3015 1HD  PRO A 203     -10.688   7.435  19.076  1.00 85.17           H
ATOM   3016 2HD  PRO A 203      -9.867   8.977  19.222  1.00 85.17           H
ATOM   3017  N   SER A 204     -11.371   7.571  24.284  1.00 76.87           N
ATOM   3018  CA  SER A 204     -11.701   6.519  25.230  1.00 76.87           C
ATOM   3019  C   SER A 204     -13.099   5.970  24.936  1.00 76.87           C
ATOM   3020  O   SER A 204     -13.349   4.777  25.103  1.00 76.87           O
ATOM   3021  HA  SER A 204     -10.947   5.747  25.078  1.00 76.87           H
ATOM   3022  CB  SER A 204     -11.624   7.029  26.670  1.00 76.87           C
ATOM   3023 1HB  SER A 204     -12.008   6.265  27.347  1.00 76.87           H
ATOM   3024 2HB  SER A 204     -10.581   7.198  26.940  1.00 76.87           H
ATOM   3025  OG  SER A 204     -12.361   8.235  26.850  1.00 76.87           O
ATOM   3026  HG  SER A 204     -13.341   8.035  26.884  1.00 76.87           H
ATOM   3027  HN  SER A 204     -11.241   8.476  24.688  1.00 76.87           H
ATOM   3028  N   ASP A 205     -13.973   6.866  24.503  1.00 71.57           N
ATOM   3029  CA  ASP A 205     -15.402   6.614  24.576  1.00 71.57           C
ATOM   3030  C   ASP A 205     -15.744   5.388  23.726  1.00 71.57           C
ATOM   3031  O   ASP A 205     -16.410   4.468  24.197  1.00 71.57           O
ATOM   3032  HA  ASP A 205     -15.612   6.459  25.634  1.00 71.57           H
ATOM   3033  CB  ASP A 205     -16.199   7.802  24.034  1.00 71.57           C
ATOM   3034 1HB  ASP A 205     -15.886   8.020  23.013  1.00 71.57           H
ATOM   3035 2HB  ASP A 205     -17.258   7.546  23.995  1.00 71.57           H
ATOM   3036  CG  ASP A 205     -16.001   9.041  24.910  1.00 71.57           C
ATOM   3037  OD1 ASP A 205     -15.463   8.867  26.025  1.00 71.57           O
ATOM   3038  OD2 ASP A 205     -16.391  10.133  24.445  1.00 71.57           O
ATOM   3039  HN  ASP A 205     -13.719   7.749  24.108  1.00 71.57           H
ATOM   3040  N   GLU A 206     -15.271   5.416  22.489  1.00 75.04           N
ATOM   3041  CA  GLU A 206     -15.550   4.336  21.557  1.00 75.04           C
ATOM   3042  C   GLU A 206     -14.257   3.860  20.894  1.00 75.04           C
ATOM   3043  O   GLU A 206     -14.256   3.488  19.721  1.00 75.04           O
ATOM   3044  HA  GLU A 206     -15.974   3.534  22.162  1.00 75.04           H
ATOM   3045  CB  GLU A 206     -16.577   4.769  20.508  1.00 75.04           C
ATOM   3046 1HB  GLU A 206     -16.253   5.698  20.039  1.00 75.04           H
ATOM   3047 2HB  GLU A 206     -16.738   3.960  19.796  1.00 75.04           H
ATOM   3048  CG  GLU A 206     -17.935   5.051  21.154  1.00 75.04           C
ATOM   3049 1HG  GLU A 206     -17.973   4.595  22.144  1.00 75.04           H
ATOM   3050 2HG  GLU A 206     -18.060   6.125  21.293  1.00 75.04           H
ATOM   3051  CD  GLU A 206     -19.076   4.506  20.292  1.00 75.04           C
ATOM   3052  OE1 GLU A 206     -20.030   3.965  20.890  1.00 75.04           O
ATOM   3053  OE2 GLU A 206     -18.967   4.644  19.055  1.00 75.04           O
ATOM   3054  HN  GLU A 206     -14.708   6.156  22.121  1.00 75.04           H
ATOM   3055  N   SER A 207     -13.185   3.885  21.673  1.00 86.33           N
ATOM   3056  CA  SER A 207     -11.861   3.632  21.133  1.00 86.33           C
ATOM   3057  C   SER A 207     -11.851   2.307  20.369  1.00 86.33           C
ATOM   3058  O   SER A 207     -11.299   2.222  19.273  1.00 86.33           O
ATOM   3059  HA  SER A 207     -11.661   4.464  20.458  1.00 86.33           H
ATOM   3060  CB  SER A 207     -10.808   3.613  22.243  1.00 86.33           C
ATOM   3061 1HB  SER A 207      -9.848   3.304  21.827  1.00 86.33           H
ATOM   3062 2HB  SER A 207     -10.675   4.621  22.635  1.00 86.33           H
ATOM   3063  OG  SER A 207     -11.168   2.734  23.305  1.00 86.33           O
ATOM   3064  HG  SER A 207     -10.591   2.907  24.103  1.00 86.33           H
ATOM   3065  HN  SER A 207     -13.212   4.074  22.655  1.00 86.33           H
ATOM   3066  N   THR A 208     -12.470   1.305  20.977  1.00 85.65           N
ATOM   3067  CA  THR A 208     -12.449  -0.036  20.420  1.00 85.65           C
ATOM   3068  C   THR A 208     -13.152  -0.060  19.061  1.00 85.65           C
ATOM   3069  O   THR A 208     -12.629  -0.617  18.097  1.00 85.65           O
ATOM   3070  HA  THR A 208     -11.411  -0.321  20.248  1.00 85.65           H
ATOM   3071  CB  THR A 208     -13.076  -0.984  21.444  1.00 85.65           C
ATOM   3072  HB  THR A 208     -14.146  -0.800  21.540  1.00 85.65           H
ATOM   3073  OG1 THR A 208     -12.307  -0.775  22.626  1.00 85.65           O
ATOM   3074  HG1 THR A 208     -11.345  -0.980  22.449  1.00 85.65           H
ATOM   3075  CG2 THR A 208     -12.840  -2.456  21.101  1.00 85.65           C
ATOM   3076 1HG2 THR A 208     -11.768  -2.655  21.072  1.00 85.65           H
ATOM   3077 2HG2 THR A 208     -13.277  -2.677  20.128  1.00 85.65           H
ATOM   3078 3HG2 THR A 208     -13.305  -3.085  21.860  1.00 85.65           H
ATOM   3079  HN  THR A 208     -12.977   1.399  21.834  1.00 85.65           H
ATOM   3080  N   LYS A 209     -14.326   0.553  19.027  1.00 81.69           N
ATOM   3081  CA  LYS A 209     -15.129   0.565  17.816  1.00 81.69           C
ATOM   3082  C   LYS A 209     -14.344   1.251  16.696  1.00 81.69           C
ATOM   3083  O   LYS A 209     -14.307   0.760  15.569  1.00 81.69           O
ATOM   3084  HA  LYS A 209     -15.304  -0.472  17.529  1.00 81.69           H
ATOM   3085  CB  LYS A 209     -16.496   1.198  18.086  1.00 81.69           C
ATOM   3086 1HB  LYS A 209     -16.363   2.180  18.540  1.00 81.69           H
ATOM   3087 2HB  LYS A 209     -17.022   1.351  17.144  1.00 81.69           H
ATOM   3088  CG  LYS A 209     -17.337   0.313  19.008  1.00 81.69           C
ATOM   3089 1HG  LYS A 209     -17.396  -0.695  18.596  1.00 81.69           H
ATOM   3090 2HG  LYS A 209     -16.853   0.231  19.981  1.00 81.69           H
ATOM   3091  CD  LYS A 209     -18.747   0.883  19.179  1.00 81.69           C
ATOM   3092 1HD  LYS A 209     -18.687   1.949  19.399  1.00 81.69           H
ATOM   3093 2HD  LYS A 209     -19.300   0.781  18.245  1.00 81.69           H
ATOM   3094  CE  LYS A 209     -19.496   0.165  20.303  1.00 81.69           C
ATOM   3095 1HE  LYS A 209     -19.771  -0.839  19.982  1.00 81.69           H
ATOM   3096 2HE  LYS A 209     -18.844   0.054  21.170  1.00 81.69           H
ATOM   3097  NZ  LYS A 209     -20.710   0.921  20.683  1.00 81.69           N
ATOM   3098 1HZ  LYS A 209     -21.216   0.412  21.399  1.00 81.69           H
ATOM   3099 2HZ  LYS A 209     -20.443   1.832  21.040  1.00 81.69           H
ATOM   3100 3HZ  LYS A 209     -21.303   1.039  19.869  1.00 81.69           H
ATOM   3101  HN  LYS A 209     -14.729   1.033  19.806  1.00 81.69           H
ATOM   3102  N   LEU A 210     -13.737   2.376  17.045  1.00 87.79           N
ATOM   3103  CA  LEU A 210     -13.069   3.204  16.056  1.00 87.79           C
ATOM   3104  C   LEU A 210     -11.913   2.418  15.435  1.00 87.79           C
ATOM   3105  O   LEU A 210     -11.780   2.362  14.214  1.00 87.79           O
ATOM   3106  HA  LEU A 210     -13.794   3.427  15.274  1.00 87.79           H
ATOM   3107  CB  LEU A 210     -12.644   4.538  16.673  1.00 87.79           C
ATOM   3108 1HB  LEU A 210     -13.503   4.968  17.189  1.00 87.79           H
ATOM   3109 2HB  LEU A 210     -11.885   4.340  17.430  1.00 87.79           H
ATOM   3110  CG  LEU A 210     -12.094   5.582  15.700  1.00 87.79           C
ATOM   3111  HG  LEU A 210     -11.262   5.136  15.155  1.00 87.79           H
ATOM   3112  CD1 LEU A 210     -13.150   5.979  14.667  1.00 87.79           C
ATOM   3113 1HD1 LEU A 210     -13.453   5.099  14.100  1.00 87.79           H
ATOM   3114 2HD1 LEU A 210     -14.017   6.399  15.176  1.00 87.79           H
ATOM   3115 3HD1 LEU A 210     -12.733   6.723  13.987  1.00 87.79           H
ATOM   3116  CD2 LEU A 210     -11.543   6.796  16.451  1.00 87.79           C
ATOM   3117 1HD2 LEU A 210     -12.339   7.252  17.039  1.00 87.79           H
ATOM   3118 2HD2 LEU A 210     -10.738   6.478  17.114  1.00 87.79           H
ATOM   3119 3HD2 LEU A 210     -11.158   7.523  15.736  1.00 87.79           H
ATOM   3120  HN  LEU A 210     -13.697   2.722  17.983  1.00 87.79           H
ATOM   3121  N   LYS A 211     -11.106   1.828  16.305  1.00 92.31           N
ATOM   3122  CA  LYS A 211      -9.962   1.051  15.858  1.00 92.31           C
ATOM   3123  C   LYS A 211     -10.439  -0.047  14.905  1.00 92.31           C
ATOM   3124  O   LYS A 211      -9.897  -0.204  13.812  1.00 92.31           O
ATOM   3125  HA  LYS A 211      -9.305   1.724  15.307  1.00 92.31           H
ATOM   3126  CB  LYS A 211      -9.170   0.525  17.056  1.00 92.31           C
ATOM   3127 1HB  LYS A 211      -8.806   1.361  17.652  1.00 92.31           H
ATOM   3128 2HB  LYS A 211      -9.825  -0.063  17.699  1.00 92.31           H
ATOM   3129  CG  LYS A 211      -7.990  -0.334  16.598  1.00 92.31           C
ATOM   3130 1HG  LYS A 211      -8.359  -1.260  16.156  1.00 92.31           H
ATOM   3131 2HG  LYS A 211      -7.433   0.190  15.822  1.00 92.31           H
ATOM   3132  CD  LYS A 211      -7.061  -0.659  17.770  1.00 92.31           C
ATOM   3133 1HD  LYS A 211      -6.714   0.267  18.230  1.00 92.31           H
ATOM   3134 2HD  LYS A 211      -7.611  -1.208  18.534  1.00 92.31           H
ATOM   3135  CE  LYS A 211      -5.860  -1.485  17.305  1.00 92.31           C
ATOM   3136 1HE  LYS A 211      -6.198  -2.452  16.935  1.00 92.31           H
ATOM   3137 2HE  LYS A 211      -5.364  -0.981  16.475  1.00 92.31           H
ATOM   3138  NZ  LYS A 211      -4.903  -1.679  18.417  1.00 92.31           N
ATOM   3139 1HZ  LYS A 211      -4.208  -2.367  18.149  1.00 92.31           H
ATOM   3140 2HZ  LYS A 211      -4.444  -0.799  18.626  1.00 92.31           H
ATOM   3141 3HZ  LYS A 211      -5.401  -2.004  19.238  1.00 92.31           H
ATOM   3142  HN  LYS A 211     -11.222   1.876  17.297  1.00 92.31           H
ATOM   3143  N   SER A 212     -11.448  -0.779  15.355  1.00 90.12           N
ATOM   3144  CA  SER A 212     -11.950  -1.910  14.593  1.00 90.12           C
ATOM   3145  C   SER A 212     -12.437  -1.442  13.220  1.00 90.12           C
ATOM   3146  O   SER A 212     -12.207  -2.111  12.214  1.00 90.12           O
ATOM   3147  HA  SER A 212     -11.101  -2.586  14.488  1.00 90.12           H
ATOM   3148  CB  SER A 212     -13.078  -2.622  15.342  1.00 90.12           C
ATOM   3149 1HB  SER A 212     -13.898  -1.924  15.511  1.00 90.12           H
ATOM   3150 2HB  SER A 212     -13.470  -3.430  14.725  1.00 90.12           H
ATOM   3151  OG  SER A 212     -12.640  -3.149  16.591  1.00 90.12           O
ATOM   3152  HG  SER A 212     -12.746  -2.461  17.309  1.00 90.12           H
ATOM   3153  HN  SER A 212     -11.920  -0.610  16.220  1.00 90.12           H
ATOM   3154  N   ALA A 213     -13.102  -0.296  13.223  1.00 93.67           N
ATOM   3155  CA  ALA A 213     -13.653   0.253  11.995  1.00 93.67           C
ATOM   3156  C   ALA A 213     -12.510   0.609  11.043  1.00 93.67           C
ATOM   3157  O   ALA A 213     -12.558   0.279   9.859  1.00 93.67           O
ATOM   3158  HA  ALA A 213     -14.271  -0.518  11.535  1.00 93.67           H
ATOM   3159  CB  ALA A 213     -14.534   1.459  12.325  1.00 93.67           C
ATOM   3160 1HB  ALA A 213     -15.347   1.147  12.981  1.00 93.67           H
ATOM   3161 2HB  ALA A 213     -13.935   2.220  12.826  1.00 93.67           H
ATOM   3162 3HB  ALA A 213     -14.947   1.870  11.404  1.00 93.67           H
ATOM   3163  HN  ALA A 213     -13.265   0.254  14.042  1.00 93.67           H
ATOM   3164  N   VAL A 214     -11.508   1.277  11.595  1.00 91.65           N
ATOM   3165  CA  VAL A 214     -10.387   1.741  10.796  1.00 91.65           C
ATOM   3166  C   VAL A 214      -9.693   0.538  10.152  1.00 91.65           C
ATOM   3167  O   VAL A 214      -9.352   0.573   8.971  1.00 91.65           O
ATOM   3168  HA  VAL A 214     -10.786   2.378  10.007  1.00 91.65           H
ATOM   3169  CB  VAL A 214      -9.444   2.585  11.656  1.00 91.65           C
ATOM   3170  HB  VAL A 214      -9.201   2.010  12.550  1.00 91.65           H
ATOM   3171  CG1 VAL A 214      -8.138   2.876  10.915  1.00 91.65           C
ATOM   3172 1HG1 VAL A 214      -7.641   1.937  10.671  1.00 91.65           H
ATOM   3173 2HG1 VAL A 214      -8.355   3.421   9.996  1.00 91.65           H
ATOM   3174 3HG1 VAL A 214      -7.487   3.477  11.549  1.00 91.65           H
ATOM   3175  CG2 VAL A 214     -10.123   3.882  12.102  1.00 91.65           C
ATOM   3176 1HG2 VAL A 214     -10.409   4.462  11.224  1.00 91.65           H
ATOM   3177 2HG2 VAL A 214     -11.012   3.645  12.686  1.00 91.65           H
ATOM   3178 3HG2 VAL A 214      -9.431   4.463  12.711  1.00 91.65           H
ATOM   3179  HN  VAL A 214     -11.455   1.502  12.568  1.00 91.65           H
ATOM   3180  N   LEU A 215      -9.504  -0.497  10.958  1.00 90.85           N
ATOM   3181  CA  LEU A 215      -8.779  -1.673  10.508  1.00 90.85           C
ATOM   3182  C   LEU A 215      -9.600  -2.394   9.437  1.00 90.85           C
ATOM   3183  O   LEU A 215      -9.063  -2.805   8.410  1.00 90.85           O
ATOM   3184  HA  LEU A 215      -7.848  -1.330  10.057  1.00 90.85           H
ATOM   3185  CB  LEU A 215      -8.407  -2.560  11.698  1.00 90.85           C
ATOM   3186 1HB  LEU A 215      -9.303  -2.730  12.294  1.00 90.85           H
ATOM   3187 2HB  LEU A 215      -8.089  -3.530  11.316  1.00 90.85           H
ATOM   3188  CG  LEU A 215      -7.310  -2.021  12.619  1.00 90.85           C
ATOM   3189  HG  LEU A 215      -7.654  -1.078  13.043  1.00 90.85           H
ATOM   3190  CD1 LEU A 215      -7.057  -2.977  13.787  1.00 90.85           C
ATOM   3191 1HD1 LEU A 215      -7.973  -3.094  14.365  1.00 90.85           H
ATOM   3192 2HD1 LEU A 215      -6.744  -3.947  13.401  1.00 90.85           H
ATOM   3193 3HD1 LEU A 215      -6.273  -2.570  14.425  1.00 90.85           H
ATOM   3194  CD2 LEU A 215      -6.031  -1.725  11.833  1.00 90.85           C
ATOM   3195 1HD2 LEU A 215      -5.674  -2.640  11.362  1.00 90.85           H
ATOM   3196 2HD2 LEU A 215      -6.241  -0.979  11.066  1.00 90.85           H
ATOM   3197 3HD2 LEU A 215      -5.268  -1.343  12.511  1.00 90.85           H
ATOM   3198  HN  LEU A 215      -9.836  -0.539  11.900  1.00 90.85           H
ATOM   3199  N   THR A 216     -10.890  -2.524   9.713  1.00 90.55           N
ATOM   3200  CA  THR A 216     -11.783  -3.219   8.802  1.00 90.55           C
ATOM   3201  C   THR A 216     -11.775  -2.545   7.429  1.00 90.55           C
ATOM   3202  O   THR A 216     -11.708  -3.219   6.403  1.00 90.55           O
ATOM   3203  HA  THR A 216     -11.411  -4.234   8.662  1.00 90.55           H
ATOM   3204  CB  THR A 216     -13.170  -3.268   9.446  1.00 90.55           C
ATOM   3205  HB  THR A 216     -13.572  -2.264   9.584  1.00 90.55           H
ATOM   3206  OG1 THR A 216     -12.972  -4.020  10.641  1.00 90.55           O
ATOM   3207  HG1 THR A 216     -12.898  -3.404  11.425  1.00 90.55           H
ATOM   3208  CG2 THR A 216     -14.162  -4.108   8.638  1.00 90.55           C
ATOM   3209 1HG2 THR A 216     -13.792  -5.130   8.559  1.00 90.55           H
ATOM   3210 2HG2 THR A 216     -14.270  -3.682   7.641  1.00 90.55           H
ATOM   3211 3HG2 THR A 216     -15.130  -4.109   9.140  1.00 90.55           H
ATOM   3212  HN  THR A 216     -11.324  -2.166  10.540  1.00 90.55           H
ATOM   3213  N   LEU A 217     -11.845  -1.222   7.454  1.00 88.19           N
ATOM   3214  CA  LEU A 217     -11.872  -0.450   6.223  1.00 88.19           C
ATOM   3215  C   LEU A 217     -10.584  -0.706   5.437  1.00 88.19           C
ATOM   3216  O   LEU A 217     -10.612  -0.822   4.213  1.00 88.19           O
ATOM   3217  HA  LEU A 217     -12.714  -0.808   5.631  1.00 88.19           H
ATOM   3218  CB  LEU A 217     -12.125   1.028   6.523  1.00 88.19           C
ATOM   3219 1HB  LEU A 217     -12.925   1.097   7.260  1.00 88.19           H
ATOM   3220 2HB  LEU A 217     -11.230   1.444   6.985  1.00 88.19           H
ATOM   3221  CG  LEU A 217     -12.498   1.902   5.323  1.00 88.19           C
ATOM   3222  HG  LEU A 217     -11.802   1.684   4.513  1.00 88.19           H
ATOM   3223  CD1 LEU A 217     -13.902   1.566   4.816  1.00 88.19           C
ATOM   3224 1HD1 LEU A 217     -13.938   0.520   4.511  1.00 88.19           H
ATOM   3225 2HD1 LEU A 217     -14.627   1.737   5.612  1.00 88.19           H
ATOM   3226 3HD1 LEU A 217     -14.142   2.201   3.963  1.00 88.19           H
ATOM   3227  CD2 LEU A 217     -12.350   3.387   5.660  1.00 88.19           C
ATOM   3228 1HD2 LEU A 217     -13.007   3.638   6.492  1.00 88.19           H
ATOM   3229 2HD2 LEU A 217     -11.317   3.596   5.936  1.00 88.19           H
ATOM   3230 3HD2 LEU A 217     -12.621   3.985   4.790  1.00 88.19           H
ATOM   3231  HN  LEU A 217     -11.883  -0.680   8.293  1.00 88.19           H
ATOM   3232  N   LYS A 218      -9.486  -0.788   6.174  1.00 86.07           N
ATOM   3233  CA  LYS A 218      -8.185  -0.986   5.558  1.00 86.07           C
ATOM   3234  C   LYS A 218      -8.175  -2.324   4.815  1.00 86.07           C
ATOM   3235  O   LYS A 218      -7.703  -2.405   3.682  1.00 86.07           O
ATOM   3236  HA  LYS A 218      -8.042  -0.186   4.831  1.00 86.07           H
ATOM   3237  CB  LYS A 218      -7.072  -0.853   6.600  1.00 86.07           C
ATOM   3238 1HB  LYS A 218      -7.220   0.057   7.181  1.00 86.07           H
ATOM   3239 2HB  LYS A 218      -7.123  -1.688   7.299  1.00 86.07           H
ATOM   3240  CG  LYS A 218      -5.696  -0.822   5.933  1.00 86.07           C
ATOM   3241 1HG  LYS A 218      -5.580  -1.694   5.290  1.00 86.07           H
ATOM   3242 2HG  LYS A 218      -5.618   0.058   5.293  1.00 86.07           H
ATOM   3243  CD  LYS A 218      -4.580  -0.799   6.979  1.00 86.07           C
ATOM   3244 1HD  LYS A 218      -4.672   0.095   7.595  1.00 86.07           H
ATOM   3245 2HD  LYS A 218      -4.682  -1.657   7.644  1.00 86.07           H
ATOM   3246  CE  LYS A 218      -3.203  -0.826   6.312  1.00 86.07           C
ATOM   3247 1HE  LYS A 218      -3.160  -1.638   5.586  1.00 86.07           H
ATOM   3248 2HE  LYS A 218      -3.040   0.101   5.763  1.00 86.07           H
ATOM   3249  NZ  LYS A 218      -2.139  -1.002   7.326  1.00 86.07           N
ATOM   3250 1HZ  LYS A 218      -1.315  -1.395   6.885  1.00 86.07           H
ATOM   3251 2HZ  LYS A 218      -1.909  -0.103   7.733  1.00 86.07           H
ATOM   3252 3HZ  LYS A 218      -2.466  -1.630   8.052  1.00 86.07           H
ATOM   3253  HN  LYS A 218      -9.475  -0.721   7.172  1.00 86.07           H
ATOM   3254  N   VAL A 219      -8.702  -3.339   5.484  1.00 90.30           N
ATOM   3255  CA  VAL A 219      -8.632  -4.694   4.964  1.00 90.30           C
ATOM   3256  C   VAL A 219      -9.531  -4.810   3.731  1.00 90.30           C
ATOM   3257  O   VAL A 219      -9.128  -5.372   2.714  1.00 90.30           O
ATOM   3258  HA  VAL A 219      -7.601  -4.879   4.664  1.00 90.30           H
ATOM   3259  CB  VAL A 219      -8.993  -5.695   6.063  1.00 90.30           C
ATOM   3260  HB  VAL A 219      -9.966  -5.415   6.466  1.00 90.30           H
ATOM   3261  CG1 VAL A 219      -9.109  -7.112   5.497  1.00 90.30           C
ATOM   3262 1HG1 VAL A 219      -9.886  -7.136   4.734  1.00 90.30           H
ATOM   3263 2HG1 VAL A 219      -8.157  -7.406   5.055  1.00 90.30           H
ATOM   3264 3HG1 VAL A 219      -9.365  -7.804   6.299  1.00 90.30           H
ATOM   3265  CG2 VAL A 219      -7.978  -5.643   7.207  1.00 90.30           C
ATOM   3266 1HG2 VAL A 219      -6.986  -5.886   6.824  1.00 90.30           H
ATOM   3267 2HG2 VAL A 219      -7.966  -4.641   7.636  1.00 90.30           H
ATOM   3268 3HG2 VAL A 219      -8.257  -6.365   7.974  1.00 90.30           H
ATOM   3269  HN  VAL A 219      -9.169  -3.247   6.363  1.00 90.30           H
ATOM   3270  N   ILE A 220     -10.734  -4.269   3.863  1.00 90.54           N
ATOM   3271  CA  ILE A 220     -11.737  -4.413   2.822  1.00 90.54           C
ATOM   3272  C   ILE A 220     -11.259  -3.700   1.556  1.00 90.54           C
ATOM   3273  O   ILE A 220     -11.128  -4.320   0.501  1.00 90.54           O
ATOM   3274  HA  ILE A 220     -11.832  -5.477   2.604  1.00 90.54           H
ATOM   3275  CB  ILE A 220     -13.101  -3.931   3.321  1.00 90.54           C
ATOM   3276  HB  ILE A 220     -12.969  -2.951   3.781  1.00 90.54           H
ATOM   3277  CG1 ILE A 220     -13.652  -4.866   4.399  1.00 90.54           C
ATOM   3278 1HG1 ILE A 220     -13.810  -5.859   3.978  1.00 90.54           H
ATOM   3279 2HG1 ILE A 220     -12.922  -4.972   5.202  1.00 90.54           H
ATOM   3280  CG2 ILE A 220     -14.080  -3.756   2.159  1.00 90.54           C
ATOM   3281 1HG2 ILE A 220     -13.684  -3.020   1.458  1.00 90.54           H
ATOM   3282 2HG2 ILE A 220     -14.212  -4.710   1.648  1.00 90.54           H
ATOM   3283 3HG2 ILE A 220     -15.041  -3.412   2.542  1.00 90.54           H
ATOM   3284  CD1 ILE A 220     -14.969  -4.332   4.967  1.00 90.54           C
ATOM   3285 1HD1 ILE A 220     -14.802  -3.350   5.408  1.00 90.54           H
ATOM   3286 2HD1 ILE A 220     -15.703  -4.251   4.166  1.00 90.54           H
ATOM   3287 3HD1 ILE A 220     -15.339  -5.016   5.731  1.00 90.54           H
ATOM   3288  HN  ILE A 220     -11.026  -3.741   4.661  1.00 90.54           H
ATOM   3289  N   LEU A 221     -11.010  -2.407   1.701  1.00 89.45           N
ATOM   3290  CA  LEU A 221     -10.711  -1.569   0.553  1.00 89.45           C
ATOM   3291  C   LEU A 221      -9.259  -1.795   0.126  1.00 89.45           C
ATOM   3292  O   LEU A 221      -8.906  -1.569  -1.030  1.00 89.45           O
ATOM   3293  HA  LEU A 221     -11.363  -1.885  -0.261  1.00 89.45           H
ATOM   3294  CB  LEU A 221     -11.042  -0.106   0.857  1.00 89.45           C
ATOM   3295 1HB  LEU A 221     -10.453   0.208   1.719  1.00 89.45           H
ATOM   3296 2HB  LEU A 221     -10.719   0.502   0.012  1.00 89.45           H
ATOM   3297  CG  LEU A 221     -12.513   0.204   1.139  1.00 89.45           C
ATOM   3298  HG  LEU A 221     -12.808  -0.332   2.042  1.00 89.45           H
ATOM   3299  CD1 LEU A 221     -12.716   1.695   1.413  1.00 89.45           C
ATOM   3300 1HD1 LEU A 221     -12.125   1.990   2.279  1.00 89.45           H
ATOM   3301 2HD1 LEU A 221     -12.399   2.271   0.543  1.00 89.45           H
ATOM   3302 3HD1 LEU A 221     -13.771   1.888   1.610  1.00 89.45           H
ATOM   3303  CD2 LEU A 221     -13.407  -0.298   0.003  1.00 89.45           C
ATOM   3304 1HD2 LEU A 221     -13.120   0.190  -0.928  1.00 89.45           H
ATOM   3305 2HD2 LEU A 221     -13.291  -1.377  -0.101  1.00 89.45           H
ATOM   3306 3HD2 LEU A 221     -14.447  -0.065   0.230  1.00 89.45           H
ATOM   3307  HN  LEU A 221     -11.010  -1.933   2.582  1.00 89.45           H
ATOM   3308  N   GLY A 222      -8.456  -2.238   1.083  1.00 88.01           N
ATOM   3309  CA  GLY A 222      -7.019  -2.310   0.881  1.00 88.01           C
ATOM   3310  C   GLY A 222      -6.642  -3.546   0.062  1.00 88.01           C
ATOM   3311  O   GLY A 222      -5.606  -3.563  -0.600  1.00 88.01           O
ATOM   3312 1HA  GLY A 222      -6.675  -1.411   0.368  1.00 88.01           H
ATOM   3313 2HA  GLY A 222      -6.514  -2.340   1.846  1.00 88.01           H
ATOM   3314  HN  GLY A 222      -8.773  -2.544   1.981  1.00 88.01           H
ATOM   3315  N   PHE A 223      -7.503  -4.551   0.136  1.00 83.55           N
ATOM   3316  CA  PHE A 223      -7.200  -5.841  -0.460  1.00 83.55           C
ATOM   3317  C   PHE A 223      -8.442  -6.447  -1.116  1.00 83.55           C
ATOM   3318  O   PHE A 223      -8.478  -6.633  -2.331  1.00 83.55           O
ATOM   3319  HA  PHE A 223      -6.434  -5.675  -1.218  1.00 83.55           H
ATOM   3320  CB  PHE A 223      -6.737  -6.759   0.674  1.00 83.55           C
ATOM   3321 1HB  PHE A 223      -5.972  -6.243   1.255  1.00 83.55           H
ATOM   3322 2HB  PHE A 223      -7.576  -6.944   1.343  1.00 83.55           H
ATOM   3323  CG  PHE A 223      -6.176  -8.101   0.198  1.00 83.55           C
ATOM   3324  CD1 PHE A 223      -6.895  -9.241   0.381  1.00 83.55           C
ATOM   3325  HD1 PHE A 223      -7.870  -9.198   0.867  1.00 83.55           H
ATOM   3326  CD2 PHE A 223      -4.960  -8.154  -0.408  1.00 83.55           C
ATOM   3327  HD2 PHE A 223      -4.384  -7.240  -0.554  1.00 83.55           H
ATOM   3328  CE1 PHE A 223      -6.375 -10.486  -0.060  1.00 83.55           C
ATOM   3329  HE1 PHE A 223      -6.951 -11.400   0.087  1.00 83.55           H
ATOM   3330  CE2 PHE A 223      -4.440  -9.399  -0.849  1.00 83.55           C
ATOM   3331  HE2 PHE A 223      -3.465  -9.442  -1.335  1.00 83.55           H
ATOM   3332  CZ  PHE A 223      -5.159 -10.539  -0.666  1.00 83.55           C
ATOM   3333  HZ  PHE A 223      -4.760 -11.495  -1.005  1.00 83.55           H
ATOM   3334  HN  PHE A 223      -8.391  -4.493   0.590  1.00 83.55           H
ATOM   3335  N   PHE A 224      -9.429  -6.739  -0.282  1.00 83.88           N
ATOM   3336  CA  PHE A 224     -10.510  -7.623  -0.683  1.00 83.88           C
ATOM   3337  C   PHE A 224     -11.225  -7.087  -1.925  1.00 83.88           C
ATOM   3338  O   PHE A 224     -11.393  -7.807  -2.908  1.00 83.88           O
ATOM   3339  HA  PHE A 224     -10.067  -8.593  -0.911  1.00 83.88           H
ATOM   3340  CB  PHE A 224     -11.502  -7.673   0.480  1.00 83.88           C
ATOM   3341 1HB  PHE A 224     -11.557  -6.687   0.941  1.00 83.88           H
ATOM   3342 2HB  PHE A 224     -12.495  -7.898   0.089  1.00 83.88           H
ATOM   3343  CG  PHE A 224     -11.149  -8.703   1.556  1.00 83.88           C
ATOM   3344  CD1 PHE A 224     -11.315 -10.030   1.307  1.00 83.88           C
ATOM   3345  HD1 PHE A 224     -11.700 -10.359   0.342  1.00 83.88           H
ATOM   3346  CD2 PHE A 224     -10.669  -8.291   2.760  1.00 83.88           C
ATOM   3347  HD2 PHE A 224     -10.536  -7.228   2.959  1.00 83.88           H
ATOM   3348  CE1 PHE A 224     -10.987 -10.985   2.305  1.00 83.88           C
ATOM   3349  HE1 PHE A 224     -11.121 -12.049   2.106  1.00 83.88           H
ATOM   3350  CE2 PHE A 224     -10.342  -9.247   3.758  1.00 83.88           C
ATOM   3351  HE2 PHE A 224      -9.957  -8.917   4.723  1.00 83.88           H
ATOM   3352  CZ  PHE A 224     -10.508 -10.574   3.509  1.00 83.88           C
ATOM   3353  HZ  PHE A 224     -10.256 -11.307   4.275  1.00 83.88           H
ATOM   3354  HN  PHE A 224      -9.498  -6.383   0.650  1.00 83.88           H
ATOM   3355  N   LEU A 225     -11.628  -5.828  -1.839  1.00 89.78           N
ATOM   3356  CA  LEU A 225     -12.377  -5.207  -2.918  1.00 89.78           C
ATOM   3357  C   LEU A 225     -11.535  -5.227  -4.196  1.00 89.78           C
ATOM   3358  O   LEU A 225     -11.973  -5.738  -5.225  1.00 89.78           O
ATOM   3359  HA  LEU A 225     -13.271  -5.808  -3.085  1.00 89.78           H
ATOM   3360  CB  LEU A 225     -12.843  -3.807  -2.511  1.00 89.78           C
ATOM   3361 1HB  LEU A 225     -13.505  -3.903  -1.651  1.00 89.78           H
ATOM   3362 2HB  LEU A 225     -11.973  -3.238  -2.182  1.00 89.78           H
ATOM   3363  CG  LEU A 225     -13.567  -3.001  -3.591  1.00 89.78           C
ATOM   3364  HG  LEU A 225     -12.974  -3.043  -4.504  1.00 89.78           H
ATOM   3365  CD1 LEU A 225     -14.932  -3.614  -3.910  1.00 89.78           C
ATOM   3366 1HD1 LEU A 225     -14.798  -4.634  -4.268  1.00 89.78           H
ATOM   3367 2HD1 LEU A 225     -15.546  -3.622  -3.009  1.00 89.78           H
ATOM   3368 3HD1 LEU A 225     -15.425  -3.021  -4.680  1.00 89.78           H
ATOM   3369  CD2 LEU A 225     -13.679  -1.528  -3.192  1.00 89.78           C
ATOM   3370 1HD2 LEU A 225     -14.238  -1.445  -2.260  1.00 89.78           H
ATOM   3371 2HD2 LEU A 225     -12.681  -1.112  -3.055  1.00 89.78           H
ATOM   3372 3HD2 LEU A 225     -14.198  -0.978  -3.977  1.00 89.78           H
ATOM   3373  HN  LEU A 225     -11.451  -5.236  -1.053  1.00 89.78           H
ATOM   3374  N   PRO A 226     -10.315  -4.673  -4.154  1.00 90.48           N
ATOM   3375  CA  PRO A 226      -9.440  -4.684  -5.329  1.00 90.48           C
ATOM   3376  C   PRO A 226      -9.257  -6.082  -5.898  1.00 90.48           C
ATOM   3377  O   PRO A 226      -9.338  -6.278  -7.110  1.00 90.48           O
ATOM   3378  HA  PRO A 226      -9.889  -4.105  -6.135  1.00 90.48           H
ATOM   3379  CB  PRO A 226      -8.124  -4.107  -4.806  1.00 90.48           C
ATOM   3380 1HB  PRO A 226      -7.450  -4.892  -4.461  1.00 90.48           H
ATOM   3381 2HB  PRO A 226      -7.594  -3.552  -5.580  1.00 90.48           H
ATOM   3382  CG  PRO A 226      -8.564  -3.201  -3.663  1.00 90.48           C
ATOM   3383 1HG  PRO A 226      -7.747  -2.994  -2.972  1.00 90.48           H
ATOM   3384 2HG  PRO A 226      -8.912  -2.233  -4.025  1.00 90.48           H
ATOM   3385  CD  PRO A 226      -9.679  -3.999  -3.007  1.00 90.48           C
ATOM   3386 1HD  PRO A 226      -9.292  -4.717  -2.285  1.00 90.48           H
ATOM   3387 2HD  PRO A 226     -10.376  -3.355  -2.470  1.00 90.48           H
ATOM   3388  N   PHE A 227      -9.013  -7.025  -5.000  1.00 86.17           N
ATOM   3389  CA  PHE A 227      -8.677  -8.378  -5.408  1.00 86.17           C
ATOM   3390  C   PHE A 227      -9.816  -9.008  -6.212  1.00 86.17           C
ATOM   3391  O   PHE A 227      -9.586  -9.591  -7.270  1.00 86.17           O
ATOM   3392  HA  PHE A 227      -7.786  -8.315  -6.033  1.00 86.17           H
ATOM   3393  CB  PHE A 227      -8.461  -9.190  -4.130  1.00 86.17           C
ATOM   3394 1HB  PHE A 227      -7.662  -8.729  -3.549  1.00 86.17           H
ATOM   3395 2HB  PHE A 227      -9.365  -9.142  -3.523  1.00 86.17           H
ATOM   3396  CG  PHE A 227      -8.109 -10.659  -4.377  1.00 86.17           C
ATOM   3397  CD1 PHE A 227      -9.063 -11.619  -4.239  1.00 86.17           C
ATOM   3398  HD1 PHE A 227     -10.077 -11.342  -3.952  1.00 86.17           H
ATOM   3399  CD2 PHE A 227      -6.844 -11.004  -4.736  1.00 86.17           C
ATOM   3400  HD2 PHE A 227      -6.080 -10.234  -4.847  1.00 86.17           H
ATOM   3401  CE1 PHE A 227      -8.736 -12.982  -4.469  1.00 86.17           C
ATOM   3402  HE1 PHE A 227      -9.500 -13.751  -4.358  1.00 86.17           H
ATOM   3403  CE2 PHE A 227      -6.517 -12.367  -4.966  1.00 86.17           C
ATOM   3404  HE2 PHE A 227      -5.503 -12.643  -5.253  1.00 86.17           H
ATOM   3405  CZ  PHE A 227      -7.470 -13.327  -4.827  1.00 86.17           C
ATOM   3406  HZ  PHE A 227      -7.220 -14.373  -5.004  1.00 86.17           H
ATOM   3407  HN  PHE A 227      -9.043  -6.877  -4.011  1.00 86.17           H
ATOM   3408  N   VAL A 228     -11.021  -8.868  -5.679  1.00 92.17           N
ATOM   3409  CA  VAL A 228     -12.191  -9.456  -6.309  1.00 92.17           C
ATOM   3410  C   VAL A 228     -12.342  -8.891  -7.723  1.00 92.17           C
ATOM   3411  O   VAL A 228     -12.586  -9.636  -8.671  1.00 92.17           O
ATOM   3412  HA  VAL A 228     -12.023 -10.531  -6.377  1.00 92.17           H
ATOM   3413  CB  VAL A 228     -13.427  -9.224  -5.438  1.00 92.17           C
ATOM   3414  HB  VAL A 228     -13.480  -8.160  -5.208  1.00 92.17           H
ATOM   3415  CG1 VAL A 228     -14.705  -9.608  -6.186  1.00 92.17           C
ATOM   3416 1HG1 VAL A 228     -14.795  -9.001  -7.087  1.00 92.17           H
ATOM   3417 2HG1 VAL A 228     -14.664 -10.662  -6.460  1.00 92.17           H
ATOM   3418 3HG1 VAL A 228     -15.569  -9.433  -5.544  1.00 92.17           H
ATOM   3419  CG2 VAL A 228     -13.316  -9.986  -4.115  1.00 92.17           C
ATOM   3420 1HG2 VAL A 228     -13.227 -11.053  -4.317  1.00 92.17           H
ATOM   3421 2HG2 VAL A 228     -12.436  -9.644  -3.571  1.00 92.17           H
ATOM   3422 3HG2 VAL A 228     -14.208  -9.803  -3.515  1.00 92.17           H
ATOM   3423  HN  VAL A 228     -11.204  -8.366  -4.834  1.00 92.17           H
ATOM   3424  N   VAL A 229     -12.190  -7.578  -7.820  1.00 91.96           N
ATOM   3425  CA  VAL A 229     -12.382  -6.894  -9.088  1.00 91.96           C
ATOM   3426  C   VAL A 229     -11.345  -7.396 -10.095  1.00 91.96           C
ATOM   3427  O   VAL A 229     -11.680  -7.694 -11.240  1.00 91.96           O
ATOM   3428  HA  VAL A 229     -13.377  -7.150  -9.452  1.00 91.96           H
ATOM   3429  CB  VAL A 229     -12.328  -5.379  -8.879  1.00 91.96           C
ATOM   3430  HB  VAL A 229     -11.400  -5.146  -8.357  1.00 91.96           H
ATOM   3431  CG1 VAL A 229     -12.313  -4.641 -10.219  1.00 91.96           C
ATOM   3432 1HG1 VAL A 229     -11.438  -4.946 -10.792  1.00 91.96           H
ATOM   3433 2HG1 VAL A 229     -13.217  -4.885 -10.778  1.00 91.96           H
ATOM   3434 3HG1 VAL A 229     -12.275  -3.567 -10.041  1.00 91.96           H
ATOM   3435  CG2 VAL A 229     -13.491  -4.905  -8.004  1.00 91.96           C
ATOM   3436 1HG2 VAL A 229     -14.435  -5.158  -8.486  1.00 91.96           H
ATOM   3437 2HG2 VAL A 229     -13.437  -5.395  -7.032  1.00 91.96           H
ATOM   3438 3HG2 VAL A 229     -13.428  -3.825  -7.871  1.00 91.96           H
ATOM   3439  HN  VAL A 229     -11.941  -6.986  -7.054  1.00 91.96           H
ATOM   3440  N   MET A 230     -10.106  -7.472  -9.631  1.00 84.57           N
ATOM   3441  CA  MET A 230      -9.008  -7.878 -10.493  1.00 84.57           C
ATOM   3442  C   MET A 230      -9.202  -9.312 -10.990  1.00 84.57           C
ATOM   3443  O   MET A 230      -9.033  -9.590 -12.176  1.00 84.57           O
ATOM   3444  HA  MET A 230      -9.028  -7.188 -11.337  1.00 84.57           H
ATOM   3445  CB  MET A 230      -7.690  -7.778  -9.723  1.00 84.57           C
ATOM   3446 1HB  MET A 230      -7.798  -8.253  -8.747  1.00 84.57           H
ATOM   3447 2HB  MET A 230      -6.911  -8.321 -10.257  1.00 84.57           H
ATOM   3448  CG  MET A 230      -7.270  -6.318  -9.542  1.00 84.57           C
ATOM   3449 1HG  MET A 230      -7.280  -5.806 -10.504  1.00 84.57           H
ATOM   3450 2HG  MET A 230      -7.983  -5.803  -8.899  1.00 84.57           H
ATOM   3451  SD  MET A 230      -5.636  -6.237  -8.827  1.00 84.57           S
ATOM   3452  CE  MET A 230      -5.979  -6.883  -7.198  1.00 84.57           C
ATOM   3453 1HE  MET A 230      -6.712  -6.247  -6.702  1.00 84.57           H
ATOM   3454 2HE  MET A 230      -6.375  -7.895  -7.285  1.00 84.57           H
ATOM   3455 3HE  MET A 230      -5.059  -6.902  -6.614  1.00 84.57           H
ATOM   3456  HN  MET A 230      -9.847  -7.264  -8.688  1.00 84.57           H
ATOM   3457  N   ALA A 231      -9.555 -10.185 -10.058  1.00 90.53           N
ATOM   3458  CA  ALA A 231      -9.699 -11.596 -10.370  1.00 90.53           C
ATOM   3459  C   ALA A 231     -10.762 -11.768 -11.457  1.00 90.53           C
ATOM   3460  O   ALA A 231     -10.568 -12.527 -12.406  1.00 90.53           O
ATOM   3461  HA  ALA A 231      -8.741 -11.951 -10.751  1.00 90.53           H
ATOM   3462  CB  ALA A 231     -10.039 -12.370  -9.095  1.00 90.53           C
ATOM   3463 1HB  ALA A 231      -9.239 -12.239  -8.366  1.00 90.53           H
ATOM   3464 2HB  ALA A 231     -10.974 -11.992  -8.680  1.00 90.53           H
ATOM   3465 3HB  ALA A 231     -10.147 -13.428  -9.330  1.00 90.53           H
ATOM   3466  HN  ALA A 231      -9.740  -9.941  -9.106  1.00 90.53           H
ATOM   3467  N   CYS A 232     -11.862 -11.050 -11.283  1.00 89.81           N
ATOM   3468  CA  CYS A 232     -12.967 -11.135 -12.222  1.00 89.81           C
ATOM   3469  C   CYS A 232     -12.483 -10.625 -13.581  1.00 89.81           C
ATOM   3470  O   CYS A 232     -12.714 -11.264 -14.606  1.00 89.81           O
ATOM   3471  HA  CYS A 232     -13.248 -12.186 -12.281  1.00 89.81           H
ATOM   3472  CB  CYS A 232     -14.191 -10.363 -11.726  1.00 89.81           C
ATOM   3473 1HB  CYS A 232     -13.904  -9.350 -11.445  1.00 89.81           H
ATOM   3474 2HB  CYS A 232     -14.925 -10.275 -12.527  1.00 89.81           H
ATOM   3475  SG  CYS A 232     -14.933 -11.222 -10.290  1.00 89.81           S
ATOM   3476  HG  CYS A 232     -14.095 -10.727  -9.384  1.00 89.81           H
ATOM   3477  HN  CYS A 232     -12.003 -10.420 -10.519  1.00 89.81           H
ATOM   3478  N   CYS A 233     -11.821  -9.478 -13.545  1.00 88.70           N
ATOM   3479  CA  CYS A 233     -11.418  -8.808 -14.770  1.00 88.70           C
ATOM   3480  C   CYS A 233     -10.564  -9.777 -15.590  1.00 88.70           C
ATOM   3481  O   CYS A 233     -10.830  -9.998 -16.770  1.00 88.70           O
ATOM   3482  HA  CYS A 233     -12.334  -8.553 -15.303  1.00 88.70           H
ATOM   3483  CB  CYS A 233     -10.679  -7.499 -14.482  1.00 88.70           C
ATOM   3484 1HB  CYS A 233      -9.924  -7.660 -13.714  1.00 88.70           H
ATOM   3485 2HB  CYS A 233     -10.156  -7.163 -15.378  1.00 88.70           H
ATOM   3486  SG  CYS A 233     -11.865  -6.218 -13.933  1.00 88.70           S
ATOM   3487  HG  CYS A 233     -11.978  -6.659 -12.684  1.00 88.70           H
ATOM   3488  HN  CYS A 233     -11.561  -9.008 -12.702  1.00 88.70           H
ATOM   3489  N   TYR A 234      -9.556 -10.330 -14.931  1.00 75.87           N
ATOM   3490  CA  TYR A 234      -8.553 -11.120 -15.624  1.00 75.87           C
ATOM   3491  C   TYR A 234      -9.111 -12.487 -16.024  1.00 75.87           C
ATOM   3492  O   TYR A 234      -8.682 -13.069 -17.019  1.00 75.87           O
ATOM   3493  HA  TYR A 234      -8.260 -10.578 -16.523  1.00 75.87           H
ATOM   3494  CB  TYR A 234      -7.411 -11.321 -14.625  1.00 75.87           C
ATOM   3495 1HB  TYR A 234      -7.824 -11.348 -13.617  1.00 75.87           H
ATOM   3496 2HB  TYR A 234      -6.950 -12.291 -14.807  1.00 75.87           H
ATOM   3497  CG  TYR A 234      -6.331 -10.239 -14.689  1.00 75.87           C
ATOM   3498  CD1 TYR A 234      -5.225 -10.415 -15.495  1.00 75.87           C
ATOM   3499  HD1 TYR A 234      -5.120 -11.325 -16.086  1.00 75.87           H
ATOM   3500  CD2 TYR A 234      -6.463  -9.087 -13.941  1.00 75.87           C
ATOM   3501  HD2 TYR A 234      -7.337  -8.948 -13.304  1.00 75.87           H
ATOM   3502  CE1 TYR A 234      -4.208  -9.397 -15.555  1.00 75.87           C
ATOM   3503  HE1 TYR A 234      -3.329  -9.524 -16.187  1.00 75.87           H
ATOM   3504  CE2 TYR A 234      -5.446  -8.069 -14.001  1.00 75.87           C
ATOM   3505  HE2 TYR A 234      -5.538  -7.154 -13.415  1.00 75.87           H
ATOM   3506  CZ  TYR A 234      -4.369  -8.274 -14.805  1.00 75.87           C
ATOM   3507  OH  TYR A 234      -3.409  -7.313 -14.861  1.00 75.87           O
ATOM   3508  HH  TYR A 234      -3.580  -6.617 -14.163  1.00 75.87           H
ATOM   3509  HN  TYR A 234      -9.420 -10.245 -13.944  1.00 75.87           H
ATOM   3510  N   THR A 235     -10.060 -12.959 -15.228  1.00 85.74           N
ATOM   3511  CA  THR A 235     -10.754 -14.195 -15.544  1.00 85.74           C
ATOM   3512  C   THR A 235     -11.410 -14.101 -16.923  1.00 85.74           C
ATOM   3513  O   THR A 235     -11.295 -15.020 -17.733  1.00 85.74           O
ATOM   3514  HA  THR A 235     -10.020 -14.999 -15.594  1.00 85.74           H
ATOM   3515  CB  THR A 235     -11.748 -14.481 -14.416  1.00 85.74           C
ATOM   3516  HB  THR A 235     -12.511 -13.703 -14.364  1.00 85.74           H
ATOM   3517  OG1 THR A 235     -10.929 -14.618 -13.258  1.00 85.74           O
ATOM   3518  HG1 THR A 235     -11.010 -13.803 -12.684  1.00 85.74           H
ATOM   3519  CG2 THR A 235     -12.421 -15.847 -14.561  1.00 85.74           C
ATOM   3520 1HG2 THR A 235     -11.663 -16.629 -14.545  1.00 85.74           H
ATOM   3521 2HG2 THR A 235     -12.965 -15.886 -15.505  1.00 85.74           H
ATOM   3522 3HG2 THR A 235     -13.117 -15.998 -13.735  1.00 85.74           H
ATOM   3523  HN  THR A 235     -10.354 -12.513 -14.383  1.00 85.74           H
ATOM   3524  N   ILE A 236     -12.085 -12.983 -17.147  1.00 84.89           N
ATOM   3525  CA  ILE A 236     -12.781 -12.768 -18.404  1.00 84.89           C
ATOM   3526  C   ILE A 236     -11.756 -12.547 -19.519  1.00 84.89           C
ATOM   3527  O   ILE A 236     -11.942 -13.017 -20.640  1.00 84.89           O
ATOM   3528  HA  ILE A 236     -13.342 -13.676 -18.626  1.00 84.89           H
ATOM   3529  CB  ILE A 236     -13.796 -11.631 -18.267  1.00 84.89           C
ATOM   3530  HB  ILE A 236     -13.265 -10.737 -17.940  1.00 84.89           H
ATOM   3531  CG1 ILE A 236     -14.839 -11.954 -17.196  1.00 84.89           C
ATOM   3532 1HG1 ILE A 236     -15.537 -12.700 -17.577  1.00 84.89           H
ATOM   3533 2HG1 ILE A 236     -14.350 -12.390 -16.326  1.00 84.89           H
ATOM   3534  CG2 ILE A 236     -14.440 -11.306 -19.616  1.00 84.89           C
ATOM   3535 1HG2 ILE A 236     -13.668 -11.002 -20.324  1.00 84.89           H
ATOM   3536 2HG2 ILE A 236     -14.954 -12.189 -19.996  1.00 84.89           H
ATOM   3537 3HG2 ILE A 236     -15.157 -10.494 -19.490  1.00 84.89           H
ATOM   3538  CD1 ILE A 236     -15.606 -10.697 -16.781  1.00 84.89           C
ATOM   3539 1HD1 ILE A 236     -14.908  -9.962 -16.379  1.00 84.89           H
ATOM   3540 2HD1 ILE A 236     -16.114 -10.278 -17.650  1.00 84.89           H
ATOM   3541 3HD1 ILE A 236     -16.341 -10.954 -16.019  1.00 84.89           H
ATOM   3542  HN  ILE A 236     -12.159 -12.233 -16.489  1.00 84.89           H
ATOM   3543  N   ILE A 237     -10.696 -11.831 -19.171  1.00 81.11           N
ATOM   3544  CA  ILE A 237      -9.647 -11.533 -20.131  1.00 81.11           C
ATOM   3545  C   ILE A 237      -9.104 -12.841 -20.710  1.00 81.11           C
ATOM   3546  O   ILE A 237      -9.057 -13.013 -21.927  1.00 81.11           O
ATOM   3547  HA  ILE A 237     -10.099 -10.958 -20.940  1.00 81.11           H
ATOM   3548  CB  ILE A 237      -8.573 -10.650 -19.493  1.00 81.11           C
ATOM   3549  HB  ILE A 237      -8.381 -11.019 -18.486  1.00 81.11           H
ATOM   3550  CG1 ILE A 237      -9.059  -9.205 -19.359  1.00 81.11           C
ATOM   3551 1HG1 ILE A 237      -9.084  -8.734 -20.342  1.00 81.11           H
ATOM   3552 2HG1 ILE A 237     -10.079  -9.195 -18.975  1.00 81.11           H
ATOM   3553  CG2 ILE A 237      -7.257 -10.742 -20.267  1.00 81.11           C
ATOM   3554 1HG2 ILE A 237      -6.906 -11.774 -20.266  1.00 81.11           H
ATOM   3555 2HG2 ILE A 237      -7.415 -10.413 -21.294  1.00 81.11           H
ATOM   3556 3HG2 ILE A 237      -6.510 -10.105 -19.792  1.00 81.11           H
ATOM   3557  CD1 ILE A 237      -8.148  -8.404 -18.427  1.00 81.11           C
ATOM   3558 1HD1 ILE A 237      -8.144  -8.865 -17.439  1.00 81.11           H
ATOM   3559 2HD1 ILE A 237      -7.134  -8.396 -18.828  1.00 81.11           H
ATOM   3560 3HD1 ILE A 237      -8.516  -7.381 -18.349  1.00 81.11           H
ATOM   3561  HN  ILE A 237     -10.549 -11.459 -18.255  1.00 81.11           H
ATOM   3562  N   ILE A 238      -8.708 -13.729 -19.810  1.00 78.56           N
ATOM   3563  CA  ILE A 238      -8.076 -14.974 -20.215  1.00 78.56           C
ATOM   3564  C   ILE A 238      -9.021 -15.743 -21.141  1.00 78.56           C
ATOM   3565  O   ILE A 238      -8.599 -16.262 -22.173  1.00 78.56           O
ATOM   3566  HA  ILE A 238      -7.178 -14.717 -20.776  1.00 78.56           H
ATOM   3567  CB  ILE A 238      -7.631 -15.773 -18.989  1.00 78.56           C
ATOM   3568  HB  ILE A 238      -8.458 -15.799 -18.280  1.00 78.56           H
ATOM   3569  CG1 ILE A 238      -6.455 -15.090 -18.287  1.00 78.56           C
ATOM   3570 1HG1 ILE A 238      -5.546 -15.233 -18.871  1.00 78.56           H
ATOM   3571 2HG1 ILE A 238      -6.633 -14.016 -18.233  1.00 78.56           H
ATOM   3572  CG2 ILE A 238      -7.312 -17.221 -19.365  1.00 78.56           C
ATOM   3573 1HG2 ILE A 238      -8.201 -17.692 -19.785  1.00 78.56           H
ATOM   3574 2HG2 ILE A 238      -6.509 -17.237 -20.102  1.00 78.56           H
ATOM   3575 3HG2 ILE A 238      -6.998 -17.766 -18.474  1.00 78.56           H
ATOM   3576  CD1 ILE A 238      -6.257 -15.652 -16.878  1.00 78.56           C
ATOM   3577 1HD1 ILE A 238      -7.160 -15.485 -16.290  1.00 78.56           H
ATOM   3578 2HD1 ILE A 238      -6.055 -16.721 -16.938  1.00 78.56           H
ATOM   3579 3HD1 ILE A 238      -5.416 -15.149 -16.401  1.00 78.56           H
ATOM   3580  HN  ILE A 238      -8.811 -13.610 -18.823  1.00 78.56           H
ATOM   3581  N   HIS A 239     -10.283 -15.791 -20.738  1.00 77.79           N
ATOM   3582  CA  HIS A 239     -11.282 -16.528 -21.493  1.00 77.79           C
ATOM   3583  C   HIS A 239     -11.359 -15.975 -22.917  1.00 77.79           C
ATOM   3584  O   HIS A 239     -11.411 -16.738 -23.881  1.00 77.79           O
ATOM   3585  HA  HIS A 239     -10.944 -17.563 -21.532  1.00 77.79           H
ATOM   3586  CB  HIS A 239     -12.632 -16.504 -20.774  1.00 77.79           C
ATOM   3587 1HB  HIS A 239     -12.482 -16.784 -19.731  1.00 77.79           H
ATOM   3588 2HB  HIS A 239     -13.017 -15.485 -20.778  1.00 77.79           H
ATOM   3589  CG  HIS A 239     -13.667 -17.420 -21.382  1.00 77.79           C
ATOM   3590  ND1 HIS A 239     -13.606 -18.799 -21.272  1.00 77.79           N
ATOM   3591  HD1 HIS A 239     -12.896 -19.316 -20.795  1.00 77.79           H
ATOM   3592  CD2 HIS A 239     -14.790 -17.141 -22.106  1.00 77.79           C
ATOM   3593  HD2 HIS A 239     -15.140 -16.146 -22.379  1.00 77.79           H
ATOM   3594  CE1 HIS A 239     -14.649 -19.315 -21.906  1.00 77.79           C
ATOM   3595  HE1 HIS A 239     -14.881 -20.376 -21.998  1.00 77.79           H
ATOM   3596  NE2 HIS A 239     -15.381 -18.287 -22.422  1.00 77.79           N
ATOM   3597  HN  HIS A 239     -10.624 -15.339 -19.913  1.00 77.79           H
ATOM   3598  N   THR A 240     -11.363 -14.653 -23.006  1.00 79.33           N
ATOM   3599  CA  THR A 240     -11.503 -13.989 -24.291  1.00 79.33           C
ATOM   3600  C   THR A 240     -10.306 -14.308 -25.189  1.00 79.33           C
ATOM   3601  O   THR A 240     -10.457 -14.457 -26.400  1.00 79.33           O
ATOM   3602  HA  THR A 240     -12.389 -14.385 -24.787  1.00 79.33           H
ATOM   3603  CB  THR A 240     -11.688 -12.493 -24.032  1.00 79.33           C
ATOM   3604  HB  THR A 240     -10.768 -12.046 -23.656  1.00 79.33           H
ATOM   3605  OG1 THR A 240     -12.807 -12.428 -23.153  1.00 79.33           O
ATOM   3606  HG1 THR A 240     -12.495 -12.326 -22.208  1.00 79.33           H
ATOM   3607  CG2 THR A 240     -12.150 -11.736 -25.279  1.00 79.33           C
ATOM   3608 1HG2 THR A 240     -13.105 -12.139 -25.616  1.00 79.33           H
ATOM   3609 2HG2 THR A 240     -11.408 -11.851 -26.069  1.00 79.33           H
ATOM   3610 3HG2 THR A 240     -12.265 -10.678 -25.040  1.00 79.33           H
ATOM   3611  HN  THR A 240     -11.273 -14.040 -22.221  1.00 79.33           H
ATOM   3612  N   LEU A 241      -9.144 -14.402 -24.560  1.00 75.35           N
ATOM   3613  CA  LEU A 241      -7.905 -14.576 -25.299  1.00 75.35           C
ATOM   3614  C   LEU A 241      -7.857 -15.990 -25.881  1.00 75.35           C
ATOM   3615  O   LEU A 241      -7.448 -16.181 -27.024  1.00 75.35           O
ATOM   3616  HA  LEU A 241      -7.914 -13.863 -26.124  1.00 75.35           H
ATOM   3617  CB  LEU A 241      -6.703 -14.233 -24.417  1.00 75.35           C
ATOM   3618 1HB  LEU A 241      -6.809 -14.761 -23.470  1.00 75.35           H
ATOM   3619 2HB  LEU A 241      -5.803 -14.618 -24.898  1.00 75.35           H
ATOM   3620  CG  LEU A 241      -6.491 -12.747 -24.120  1.00 75.35           C
ATOM   3621  HG  LEU A 241      -7.460 -12.303 -23.890  1.00 75.35           H
ATOM   3622  CD1 LEU A 241      -5.602 -12.555 -22.890  1.00 75.35           C
ATOM   3623 1HD1 LEU A 241      -6.074 -13.020 -22.025  1.00 75.35           H
ATOM   3624 2HD1 LEU A 241      -4.631 -13.017 -23.067  1.00 75.35           H
ATOM   3625 3HD1 LEU A 241      -5.468 -11.489 -22.701  1.00 75.35           H
ATOM   3626  CD2 LEU A 241      -5.940 -12.015 -25.346  1.00 75.35           C
ATOM   3627 1HD2 LEU A 241      -4.983 -12.454 -25.631  1.00 75.35           H
ATOM   3628 2HD2 LEU A 241      -6.644 -12.110 -26.172  1.00 75.35           H
ATOM   3629 3HD2 LEU A 241      -5.799 -10.961 -25.107  1.00 75.35           H
ATOM   3630  HN  LEU A 241      -9.041 -14.362 -23.566  1.00 75.35           H
ATOM   3631  N   ILE A 242      -8.282 -16.945 -25.066  1.00 75.60           N
ATOM   3632  CA  ILE A 242      -8.301 -18.335 -25.489  1.00 75.60           C
ATOM   3633  C   ILE A 242      -9.151 -18.468 -26.754  1.00 75.60           C
ATOM   3634  O   ILE A 242      -8.786 -19.192 -27.679  1.00 75.60           O
ATOM   3635  HA  ILE A 242      -7.276 -18.617 -25.730  1.00 75.60           H
ATOM   3636  CB  ILE A 242      -8.760 -19.238 -24.342  1.00 75.60           C
ATOM   3637  HB  ILE A 242      -9.668 -18.812 -23.915  1.00 75.60           H
ATOM   3638  CG1 ILE A 242      -7.714 -19.282 -23.226  1.00 75.60           C
ATOM   3639 1HG1 ILE A 242      -6.853 -19.865 -23.554  1.00 75.60           H
ATOM   3640 2HG1 ILE A 242      -7.356 -18.274 -23.018  1.00 75.60           H
ATOM   3641  CG2 ILE A 242      -9.114 -20.636 -24.852  1.00 75.60           C
ATOM   3642 1HG2 ILE A 242      -9.919 -20.563 -25.583  1.00 75.60           H
ATOM   3643 2HG2 ILE A 242      -8.238 -21.084 -25.320  1.00 75.60           H
ATOM   3644 3HG2 ILE A 242      -9.438 -21.257 -24.017  1.00 75.60           H
ATOM   3645  CD1 ILE A 242      -8.297 -19.895 -21.952  1.00 75.60           C
ATOM   3646 1HD1 ILE A 242      -9.143 -19.296 -21.614  1.00 75.60           H
ATOM   3647 2HD1 ILE A 242      -8.632 -20.912 -22.158  1.00 75.60           H
ATOM   3648 3HD1 ILE A 242      -7.533 -19.915 -21.175  1.00 75.60           H
ATOM   3649  HN  ILE A 242      -8.608 -16.782 -24.135  1.00 75.60           H
ATOM   3650  N   GLN A 243     -10.269 -17.757 -26.754  1.00 71.17           N
ATOM   3651  CA  GLN A 243     -11.186 -17.804 -27.880  1.00 71.17           C
ATOM   3652  C   GLN A 243     -10.561 -17.127 -29.102  1.00 71.17           C
ATOM   3653  O   GLN A 243     -10.799 -17.541 -30.235  1.00 71.17           O
ATOM   3654  HA  GLN A 243     -11.341 -18.864 -28.084  1.00 71.17           H
ATOM   3655  CB  GLN A 243     -12.527 -17.161 -27.523  1.00 71.17           C
ATOM   3656 1HB  GLN A 243     -12.359 -16.168 -27.106  1.00 71.17           H
ATOM   3657 2HB  GLN A 243     -13.124 -17.030 -28.426  1.00 71.17           H
ATOM   3658  CG  GLN A 243     -13.296 -18.019 -26.516  1.00 71.17           C
ATOM   3659 1HG  GLN A 243     -13.426 -19.025 -26.915  1.00 71.17           H
ATOM   3660 2HG  GLN A 243     -12.718 -18.112 -25.597  1.00 71.17           H
ATOM   3661  CD  GLN A 243     -14.663 -17.407 -26.206  1.00 71.17           C
ATOM   3662  OE1 GLN A 243     -14.978 -16.295 -26.598  1.00 71.17           O
ATOM   3663  NE2 GLN A 243     -15.455 -18.192 -25.481  1.00 71.17           N
ATOM   3664 1HE2 GLN A 243     -15.136 -19.094 -25.191  1.00 71.17           H
ATOM   3665 2HE2 GLN A 243     -16.371 -17.880 -25.227  1.00 71.17           H
ATOM   3666  HN  GLN A 243     -10.551 -17.158 -26.004  1.00 71.17           H
ATOM   3667  N   ALA A 244      -9.774 -16.096 -28.829  1.00 71.71           N
ATOM   3668  CA  ALA A 244      -9.294 -15.221 -29.885  1.00 71.71           C
ATOM   3669  C   ALA A 244      -8.195 -15.936 -30.674  1.00 71.71           C
ATOM   3670  O   ALA A 244      -7.859 -15.530 -31.785  1.00 71.71           O
ATOM   3671  HA  ALA A 244     -10.131 -15.015 -30.552  1.00 71.71           H
ATOM   3672  CB  ALA A 244      -8.812 -13.903 -29.277  1.00 71.71           C
ATOM   3673 1HB  ALA A 244      -9.637 -13.421 -28.753  1.00 71.71           H
ATOM   3674 2HB  ALA A 244      -8.002 -14.102 -28.574  1.00 71.71           H
ATOM   3675 3HB  ALA A 244      -8.452 -13.247 -30.069  1.00 71.71           H
ATOM   3676  HN  ALA A 244      -9.465 -15.856 -27.909  1.00 71.71           H
ATOM   3677  N   LYS A 245      -7.664 -16.988 -30.067  1.00 60.00           N
ATOM   3678  CA  LYS A 245      -6.622 -17.774 -30.706  1.00 60.00           C
ATOM   3679  C   LYS A 245      -5.534 -16.836 -31.234  1.00 60.00           C
ATOM   3680  O   LYS A 245      -4.612 -17.274 -31.921  1.00 60.00           O
ATOM   3681  HA  LYS A 245      -6.183 -18.416 -29.943  1.00 60.00           H
ATOM   3682  CB  LYS A 245      -7.220 -18.687 -31.778  1.00 60.00           C
ATOM   3683 1HB  LYS A 245      -7.878 -18.110 -32.428  1.00 60.00           H
ATOM   3684 2HB  LYS A 245      -6.424 -19.088 -32.405  1.00 60.00           H
ATOM   3685  CG  LYS A 245      -8.003 -19.838 -31.142  1.00 60.00           C
ATOM   3686 1HG  LYS A 245      -7.411 -20.289 -30.346  1.00 60.00           H
ATOM   3687 2HG  LYS A 245      -8.914 -19.453 -30.683  1.00 60.00           H
ATOM   3688  CD  LYS A 245      -8.360 -20.900 -32.185  1.00 60.00           C
ATOM   3689 1HD  LYS A 245      -9.051 -20.479 -32.915  1.00 60.00           H
ATOM   3690 2HD  LYS A 245      -7.463 -21.197 -32.728  1.00 60.00           H
ATOM   3691  CE  LYS A 245      -8.993 -22.126 -31.524  1.00 60.00           C
ATOM   3692 1HE  LYS A 245      -8.357 -22.477 -30.711  1.00 60.00           H
ATOM   3693 2HE  LYS A 245      -9.952 -21.854 -31.083  1.00 60.00           H
ATOM   3694  NZ  LYS A 245      -9.184 -23.208 -32.515  1.00 60.00           N
ATOM   3695 1HZ  LYS A 245      -9.626 -24.003 -32.066  1.00 60.00           H
ATOM   3696 2HZ  LYS A 245      -9.775 -22.875 -33.269  1.00 60.00           H
ATOM   3697 3HZ  LYS A 245      -8.284 -23.487 -32.888  1.00 60.00           H
ATOM   3698  HN  LYS A 245      -7.935 -17.305 -29.158  1.00 60.00           H
ATOM   3699  N   LYS A 246      -5.679 -15.564 -30.895  1.00 52.70           N
ATOM   3700  CA  LYS A 246      -4.787 -14.543 -31.419  1.00 52.70           C
ATOM   3701  C   LYS A 246      -3.586 -14.392 -30.484  1.00 52.70           C
ATOM   3702  O   LYS A 246      -3.695 -13.782 -29.421  1.00 52.70           O
ATOM   3703  HA  LYS A 246      -4.428 -14.890 -32.388  1.00 52.70           H
ATOM   3704  CB  LYS A 246      -5.548 -13.238 -31.659  1.00 52.70           C
ATOM   3705 1HB  LYS A 246      -6.229 -13.052 -30.828  1.00 52.70           H
ATOM   3706 2HB  LYS A 246      -4.847 -12.404 -31.689  1.00 52.70           H
ATOM   3707  CG  LYS A 246      -6.337 -13.296 -32.969  1.00 52.70           C
ATOM   3708 1HG  LYS A 246      -5.697 -13.674 -33.766  1.00 52.70           H
ATOM   3709 2HG  LYS A 246      -7.167 -13.995 -32.867  1.00 52.70           H
ATOM   3710  CD  LYS A 246      -6.871 -11.913 -33.349  1.00 52.70           C
ATOM   3711 1HD  LYS A 246      -7.572 -11.569 -32.589  1.00 52.70           H
ATOM   3712 2HD  LYS A 246      -6.050 -11.197 -33.373  1.00 52.70           H
ATOM   3713  CE  LYS A 246      -7.565 -11.949 -34.712  1.00 52.70           C
ATOM   3714 1HE  LYS A 246      -6.902 -12.398 -35.452  1.00 52.70           H
ATOM   3715 2HE  LYS A 246      -8.454 -12.577 -34.658  1.00 52.70           H
ATOM   3716  NZ  LYS A 246      -7.941 -10.583 -35.138  1.00 52.70           N
ATOM   3717 1HZ  LYS A 246      -8.420 -10.627 -36.031  1.00 52.70           H
ATOM   3718 2HZ  LYS A 246      -8.555 -10.170 -34.445  1.00 52.70           H
ATOM   3719 3HZ  LYS A 246      -7.105 -10.016 -35.231  1.00 52.70           H
ATOM   3720  HN  LYS A 246      -6.387 -15.227 -30.274  1.00 52.70           H
ATOM   3721  N   SER A 247      -2.467 -14.957 -30.912  1.00 56.00           N
ATOM   3722  CA  SER A 247      -1.259 -14.931 -30.106  1.00 56.00           C
ATOM   3723  C   SER A 247      -0.874 -13.485 -29.787  1.00 56.00           C
ATOM   3724  O   SER A 247      -0.455 -13.183 -28.670  1.00 56.00           O
ATOM   3725  HA  SER A 247      -1.509 -15.471 -29.193  1.00 56.00           H
ATOM   3726  CB  SER A 247      -0.106 -15.643 -30.818  1.00 56.00           C
ATOM   3727 1HB  SER A 247      -0.274 -16.719 -30.793  1.00 56.00           H
ATOM   3728 2HB  SER A 247      -0.090 -15.347 -31.867  1.00 56.00           H
ATOM   3729  OG  SER A 247       1.154 -15.346 -30.222  1.00 56.00           O
ATOM   3730  HG  SER A 247       1.886 -15.814 -30.718  1.00 56.00           H
ATOM   3731  HN  SER A 247      -2.379 -15.426 -31.791  1.00 56.00           H
ATOM   3732  N   SER A 248      -1.029 -12.631 -30.787  1.00 56.17           N
ATOM   3733  CA  SER A 248      -0.424 -11.310 -30.744  1.00 56.17           C
ATOM   3734  C   SER A 248      -0.784 -10.612 -29.431  1.00 56.17           C
ATOM   3735  O   SER A 248       0.016  -9.850 -28.890  1.00 56.17           O
ATOM   3736  HA  SER A 248       0.651 -11.483 -30.804  1.00 56.17           H
ATOM   3737  CB  SER A 248      -0.870 -10.461 -31.936  1.00 56.17           C
ATOM   3738 1HB  SER A 248      -0.464 -10.885 -32.855  1.00 56.17           H
ATOM   3739 2HB  SER A 248      -1.956 -10.497 -32.022  1.00 56.17           H
ATOM   3740  OG  SER A 248      -0.449  -9.105 -31.813  1.00 56.17           O
ATOM   3741  HG  SER A 248      -0.737  -8.583 -32.616  1.00 56.17           H
ATOM   3742  HN  SER A 248      -1.556 -12.827 -31.614  1.00 56.17           H
ATOM   3743  N   LYS A 249      -1.988 -10.897 -28.957  1.00 52.48           N
ATOM   3744  CA  LYS A 249      -2.544 -10.161 -27.835  1.00 52.48           C
ATOM   3745  C   LYS A 249      -1.821 -10.574 -26.551  1.00 52.48           C
ATOM   3746  O   LYS A 249      -1.934  -9.902 -25.527  1.00 52.48           O
ATOM   3747  HA  LYS A 249      -2.354  -9.102 -28.012  1.00 52.48           H
ATOM   3748  CB  LYS A 249      -4.061 -10.344 -27.772  1.00 52.48           C
ATOM   3749 1HB  LYS A 249      -4.310 -11.398 -27.897  1.00 52.48           H
ATOM   3750 2HB  LYS A 249      -4.427 -10.046 -26.790  1.00 52.48           H
ATOM   3751  CG  LYS A 249      -4.758  -9.519 -28.855  1.00 52.48           C
ATOM   3752 1HG  LYS A 249      -4.376  -8.498 -28.842  1.00 52.48           H
ATOM   3753 2HG  LYS A 249      -4.529  -9.932 -29.837  1.00 52.48           H
ATOM   3754  CD  LYS A 249      -6.274  -9.504 -28.644  1.00 52.48           C
ATOM   3755 1HD  LYS A 249      -6.669 -10.514 -28.753  1.00 52.48           H
ATOM   3756 2HD  LYS A 249      -6.499  -9.182 -27.627  1.00 52.48           H
ATOM   3757  CE  LYS A 249      -6.958  -8.571 -29.644  1.00 52.48           C
ATOM   3758 1HE  LYS A 249      -6.496  -7.584 -29.605  1.00 52.48           H
ATOM   3759 2HE  LYS A 249      -6.818  -8.948 -30.657  1.00 52.48           H
ATOM   3760  NZ  LYS A 249      -8.403  -8.461 -29.345  1.00 52.48           N
ATOM   3761 1HZ  LYS A 249      -8.843  -7.847 -30.022  1.00 52.48           H
ATOM   3762 2HZ  LYS A 249      -8.830  -9.379 -29.395  1.00 52.48           H
ATOM   3763 3HZ  LYS A 249      -8.528  -8.081 -28.413  1.00 52.48           H
ATOM   3764  HN  LYS A 249      -2.579 -11.615 -29.326  1.00 52.48           H
ATOM   3765  N   HIS A 250      -1.094 -11.678 -26.648  1.00 54.68           N
ATOM   3766  CA  HIS A 250      -0.492 -12.283 -25.472  1.00 54.68           C
ATOM   3767  C   HIS A 250       0.594 -11.358 -24.918  1.00 54.68           C
ATOM   3768  O   HIS A 250       0.739 -11.223 -23.704  1.00 54.68           O
ATOM   3769  HA  HIS A 250      -1.285 -12.384 -24.731  1.00 54.68           H
ATOM   3770  CB  HIS A 250       0.030 -13.686 -25.790  1.00 54.68           C
ATOM   3771 1HB  HIS A 250       0.474 -13.680 -26.786  1.00 54.68           H
ATOM   3772 2HB  HIS A 250       0.826 -13.934 -25.088  1.00 54.68           H
ATOM   3773  CG  HIS A 250      -1.027 -14.762 -25.732  1.00 54.68           C
ATOM   3774  ND1 HIS A 250      -1.480 -15.305 -24.543  1.00 54.68           N
ATOM   3775  HD1 HIS A 250      -1.167 -15.051 -23.627  1.00 54.68           H
ATOM   3776  CD2 HIS A 250      -1.716 -15.390 -26.729  1.00 54.68           C
ATOM   3777  HD2 HIS A 250      -1.604 -15.202 -27.796  1.00 54.68           H
ATOM   3778  CE1 HIS A 250      -2.399 -16.218 -24.822  1.00 54.68           C
ATOM   3779  HE1 HIS A 250      -2.944 -16.821 -24.096  1.00 54.68           H
ATOM   3780  NE2 HIS A 250      -2.543 -16.269 -26.177  1.00 54.68           N
ATOM   3781  HN  HIS A 250      -0.915 -12.156 -27.508  1.00 54.68           H
ATOM   3782  N   LYS A 251       1.328 -10.745 -25.835  1.00 57.59           N
ATOM   3783  CA  LYS A 251       2.508  -9.983 -25.461  1.00 57.59           C
ATOM   3784  C   LYS A 251       2.091  -8.804 -24.580  1.00 57.59           C
ATOM   3785  O   LYS A 251       2.775  -8.476 -23.612  1.00 57.59           O
ATOM   3786  HA  LYS A 251       3.150 -10.642 -24.876  1.00 57.59           H
ATOM   3787  CB  LYS A 251       3.297  -9.572 -26.706  1.00 57.59           C
ATOM   3788 1HB  LYS A 251       2.616  -9.167 -27.455  1.00 57.59           H
ATOM   3789 2HB  LYS A 251       3.999  -8.778 -26.451  1.00 57.59           H
ATOM   3790  CG  LYS A 251       4.057 -10.764 -27.292  1.00 57.59           C
ATOM   3791 1HG  LYS A 251       4.656 -11.236 -26.513  1.00 57.59           H
ATOM   3792 2HG  LYS A 251       3.349 -11.513 -27.647  1.00 57.59           H
ATOM   3793  CD  LYS A 251       4.963 -10.324 -28.444  1.00 57.59           C
ATOM   3794 1HD  LYS A 251       4.358  -9.892 -29.242  1.00 57.59           H
ATOM   3795 2HD  LYS A 251       5.641  -9.543 -28.100  1.00 57.59           H
ATOM   3796  CE  LYS A 251       5.769 -11.504 -28.989  1.00 57.59           C
ATOM   3797 1HE  LYS A 251       6.440 -11.882 -28.217  1.00 57.59           H
ATOM   3798 2HE  LYS A 251       5.097 -12.321 -29.253  1.00 57.59           H
ATOM   3799  NZ  LYS A 251       6.551 -11.094 -30.176  1.00 57.59           N
ATOM   3800 1HZ  LYS A 251       7.082 -11.885 -30.522  1.00 57.59           H
ATOM   3801 2HZ  LYS A 251       5.921 -10.767 -30.900  1.00 57.59           H
ATOM   3802 3HZ  LYS A 251       7.187 -10.346 -29.920  1.00 57.59           H
ATOM   3803  HN  LYS A 251       1.129 -10.762 -26.814  1.00 57.59           H
ATOM   3804  N   ALA A 252       0.971  -8.199 -24.948  1.00 64.96           N
ATOM   3805  CA  ALA A 252       0.530  -6.979 -24.294  1.00 64.96           C
ATOM   3806  C   ALA A 252       0.096  -7.300 -22.863  1.00 64.96           C
ATOM   3807  O   ALA A 252       0.064  -6.418 -22.006  1.00 64.96           O
ATOM   3808  HA  ALA A 252       1.379  -6.295 -24.262  1.00 64.96           H
ATOM   3809  CB  ALA A 252      -0.590  -6.336 -25.113  1.00 64.96           C
ATOM   3810 1HB  ALA A 252      -0.222  -6.101 -26.112  1.00 64.96           H
ATOM   3811 2HB  ALA A 252      -1.428  -7.030 -25.190  1.00 64.96           H
ATOM   3812 3HB  ALA A 252      -0.921  -5.421 -24.623  1.00 64.96           H
ATOM   3813  HN  ALA A 252       0.370  -8.529 -25.676  1.00 64.96           H
ATOM   3814  N   LEU A 253      -0.229  -8.566 -22.647  1.00 68.47           N
ATOM   3815  CA  LEU A 253      -0.818  -8.984 -21.386  1.00 68.47           C
ATOM   3816  C   LEU A 253       0.297  -9.332 -20.398  1.00 68.47           C
ATOM   3817  O   LEU A 253       0.093  -9.287 -19.186  1.00 68.47           O
ATOM   3818  HA  LEU A 253      -1.378  -8.136 -20.991  1.00 68.47           H
ATOM   3819  CB  LEU A 253      -1.817 -10.121 -21.612  1.00 68.47           C
ATOM   3820 1HB  LEU A 253      -1.389 -10.816 -22.333  1.00 68.47           H
ATOM   3821 2HB  LEU A 253      -1.935 -10.666 -20.675  1.00 68.47           H
ATOM   3822  CG  LEU A 253      -3.204  -9.706 -22.106  1.00 68.47           C
ATOM   3823  HG  LEU A 253      -3.085  -8.873 -22.799  1.00 68.47           H
ATOM   3824  CD1 LEU A 253      -3.874 -10.845 -22.879  1.00 68.47           C
ATOM   3825 1HD1 LEU A 253      -3.260 -11.109 -23.741  1.00 68.47           H
ATOM   3826 2HD1 LEU A 253      -3.979 -11.713 -22.229  1.00 68.47           H
ATOM   3827 3HD1 LEU A 253      -4.858 -10.523 -23.219  1.00 68.47           H
ATOM   3828  CD2 LEU A 253      -4.074  -9.211 -20.949  1.00 68.47           C
ATOM   3829 1HD2 LEU A 253      -4.188 -10.008 -20.213  1.00 68.47           H
ATOM   3830 2HD2 LEU A 253      -3.598  -8.350 -20.480  1.00 68.47           H
ATOM   3831 3HD2 LEU A 253      -5.054  -8.923 -21.328  1.00 68.47           H
ATOM   3832  HN  LEU A 253      -0.097  -9.299 -23.315  1.00 68.47           H
ATOM   3833  N   LYS A 254       1.451  -9.671 -20.953  1.00 71.34           N
ATOM   3834  CA  LYS A 254       2.558 -10.153 -20.144  1.00 71.34           C
ATOM   3835  C   LYS A 254       2.802  -9.178 -18.989  1.00 71.34           C
ATOM   3836  O   LYS A 254       2.929  -9.593 -17.838  1.00 71.34           O
ATOM   3837  HA  LYS A 254       2.262 -11.115 -19.726  1.00 71.34           H
ATOM   3838  CB  LYS A 254       3.792 -10.396 -21.014  1.00 71.34           C
ATOM   3839 1HB  LYS A 254       3.914  -9.572 -21.718  1.00 71.34           H
ATOM   3840 2HB  LYS A 254       4.684 -10.415 -20.389  1.00 71.34           H
ATOM   3841  CG  LYS A 254       3.671 -11.715 -21.781  1.00 71.34           C
ATOM   3842 1HG  LYS A 254       3.407 -12.517 -21.091  1.00 71.34           H
ATOM   3843 2HG  LYS A 254       2.864 -11.643 -22.510  1.00 71.34           H
ATOM   3844  CD  LYS A 254       4.981 -12.057 -22.493  1.00 71.34           C
ATOM   3845 1HD  LYS A 254       5.195 -11.302 -23.250  1.00 71.34           H
ATOM   3846 2HD  LYS A 254       5.804 -12.035 -21.779  1.00 71.34           H
ATOM   3847  CE  LYS A 254       4.904 -13.437 -23.150  1.00 71.34           C
ATOM   3848 1HE  LYS A 254       4.575 -14.176 -22.419  1.00 71.34           H
ATOM   3849 2HE  LYS A 254       4.161 -13.425 -23.948  1.00 71.34           H
ATOM   3850  NZ  LYS A 254       6.223 -13.825 -23.697  1.00 71.34           N
ATOM   3851 1HZ  LYS A 254       6.147 -14.727 -24.154  1.00 71.34           H
ATOM   3852 2HZ  LYS A 254       6.528 -13.130 -24.369  1.00 71.34           H
ATOM   3853 3HZ  LYS A 254       6.898 -13.884 -22.942  1.00 71.34           H
ATOM   3854  HN  LYS A 254       1.636  -9.621 -21.934  1.00 71.34           H
ATOM   3855  N   VAL A 255       2.860  -7.901 -19.337  1.00 74.04           N
ATOM   3856  CA  VAL A 255       3.202  -6.876 -18.366  1.00 74.04           C
ATOM   3857  C   VAL A 255       2.178  -6.893 -17.230  1.00 74.04           C
ATOM   3858  O   VAL A 255       2.545  -6.969 -16.059  1.00 74.04           O
ATOM   3859  HA  VAL A 255       4.182  -7.123 -17.958  1.00 74.04           H
ATOM   3860  CB  VAL A 255       3.306  -5.515 -19.057  1.00 74.04           C
ATOM   3861  HB  VAL A 255       2.331  -5.280 -19.485  1.00 74.04           H
ATOM   3862  CG1 VAL A 255       3.655  -4.415 -18.052  1.00 74.04           C
ATOM   3863 1HG1 VAL A 255       2.879  -4.361 -17.289  1.00 74.04           H
ATOM   3864 2HG1 VAL A 255       4.612  -4.643 -17.583  1.00 74.04           H
ATOM   3865 3HG1 VAL A 255       3.723  -3.458 -18.570  1.00 74.04           H
ATOM   3866  CG2 VAL A 255       4.322  -5.556 -20.200  1.00 74.04           C
ATOM   3867 1HG2 VAL A 255       5.303  -5.823 -19.805  1.00 74.04           H
ATOM   3868 2HG2 VAL A 255       4.012  -6.299 -20.936  1.00 74.04           H
ATOM   3869 3HG2 VAL A 255       4.376  -4.576 -20.674  1.00 74.04           H
ATOM   3870  HN  VAL A 255       2.678  -7.565 -20.261  1.00 74.04           H
ATOM   3871  N   THR A 256       0.912  -6.822 -17.616  1.00 71.39           N
ATOM   3872  CA  THR A 256      -0.153  -6.602 -16.653  1.00 71.39           C
ATOM   3873  C   THR A 256      -0.319  -7.828 -15.753  1.00 71.39           C
ATOM   3874  O   THR A 256      -0.613  -7.696 -14.566  1.00 71.39           O
ATOM   3875  HA  THR A 256       0.132  -5.769 -16.009  1.00 71.39           H
ATOM   3876  CB  THR A 256      -1.423  -6.239 -17.426  1.00 71.39           C
ATOM   3877  HB  THR A 256      -2.287  -6.207 -16.762  1.00 71.39           H
ATOM   3878  OG1 THR A 256      -1.483  -7.209 -18.468  1.00 71.39           O
ATOM   3879  HG1 THR A 256      -1.813  -8.080 -18.106  1.00 71.39           H
ATOM   3880  CG2 THR A 256      -1.297  -4.905 -18.164  1.00 71.39           C
ATOM   3881 1HG2 THR A 256      -0.474  -4.960 -18.877  1.00 71.39           H
ATOM   3882 2HG2 THR A 256      -1.103  -4.109 -17.446  1.00 71.39           H
ATOM   3883 3HG2 THR A 256      -2.225  -4.696 -18.696  1.00 71.39           H
ATOM   3884  HN  THR A 256       0.611  -6.911 -18.566  1.00 71.39           H
ATOM   3885  N   ILE A 257      -0.124  -8.993 -16.352  1.00 77.01           N
ATOM   3886  CA  ILE A 257      -0.214 -10.240 -15.612  1.00 77.01           C
ATOM   3887  C   ILE A 257       0.855 -10.257 -14.518  1.00 77.01           C
ATOM   3888  O   ILE A 257       0.563 -10.570 -13.364  1.00 77.01           O
ATOM   3889  HA  ILE A 257      -1.195 -10.268 -15.137  1.00 77.01           H
ATOM   3890  CB  ILE A 257      -0.138 -11.436 -16.564  1.00 77.01           C
ATOM   3891  HB  ILE A 257       0.711 -11.287 -17.231  1.00 77.01           H
ATOM   3892  CG1 ILE A 257      -1.390 -11.521 -17.439  1.00 77.01           C
ATOM   3893 1HG1 ILE A 257      -2.258 -11.740 -16.816  1.00 77.01           H
ATOM   3894 2HG1 ILE A 257      -1.574 -10.557 -17.912  1.00 77.01           H
ATOM   3895  CG2 ILE A 257       0.114 -12.734 -15.795  1.00 77.01           C
ATOM   3896 1HG2 ILE A 257       1.057 -12.658 -15.253  1.00 77.01           H
ATOM   3897 2HG2 ILE A 257      -0.699 -12.901 -15.088  1.00 77.01           H
ATOM   3898 3HG2 ILE A 257       0.164 -13.567 -16.496  1.00 77.01           H
ATOM   3899  CD1 ILE A 257      -1.238 -12.602 -18.511  1.00 77.01           C
ATOM   3900 1HD1 ILE A 257      -0.384 -12.366 -19.146  1.00 77.01           H
ATOM   3901 2HD1 ILE A 257      -1.079 -13.568 -18.032  1.00 77.01           H
ATOM   3902 3HD1 ILE A 257      -2.142 -12.641 -19.118  1.00 77.01           H
ATOM   3903  HN  ILE A 257       0.091  -9.093 -17.324  1.00 77.01           H
ATOM   3904  N   THR A 258       2.071  -9.915 -14.918  1.00 81.66           N
ATOM   3905  CA  THR A 258       3.200  -9.958 -14.003  1.00 81.66           C
ATOM   3906  C   THR A 258       2.962  -9.020 -12.818  1.00 81.66           C
ATOM   3907  O   THR A 258       3.166  -9.403 -11.668  1.00 81.66           O
ATOM   3908  HA  THR A 258       3.277 -10.968 -13.601  1.00 81.66           H
ATOM   3909  CB  THR A 258       4.465  -9.626 -14.797  1.00 81.66           C
ATOM   3910  HB  THR A 258       4.446  -8.593 -15.145  1.00 81.66           H
ATOM   3911  OG1 THR A 258       4.504 -10.618 -15.819  1.00 81.66           O
ATOM   3912  HG1 THR A 258       4.051 -10.279 -16.643  1.00 81.66           H
ATOM   3913  CG2 THR A 258       5.742  -9.870 -13.991  1.00 81.66           C
ATOM   3914 1HG2 THR A 258       5.794 -10.919 -13.701  1.00 81.66           H
ATOM   3915 2HG2 THR A 258       5.733  -9.245 -13.098  1.00 81.66           H
ATOM   3916 3HG2 THR A 258       6.610  -9.618 -14.601  1.00 81.66           H
ATOM   3917  HN  THR A 258       2.291  -9.614 -15.846  1.00 81.66           H
ATOM   3918  N   VAL A 259       2.534  -7.808 -13.141  1.00 78.31           N
ATOM   3919  CA  VAL A 259       2.314  -6.796 -12.121  1.00 78.31           C
ATOM   3920  C   VAL A 259       1.275  -7.305 -11.119  1.00 78.31           C
ATOM   3921  O   VAL A 259       1.444  -7.147  -9.911  1.00 78.31           O
ATOM   3922  HA  VAL A 259       3.259  -6.644 -11.600  1.00 78.31           H
ATOM   3923  CB  VAL A 259       1.914  -5.472 -12.776  1.00 78.31           C
ATOM   3924  HB  VAL A 259       1.092  -5.673 -13.463  1.00 78.31           H
ATOM   3925  CG1 VAL A 259       1.418  -4.471 -11.730  1.00 78.31           C
ATOM   3926 1HG1 VAL A 259       0.550  -4.883 -11.216  1.00 78.31           H
ATOM   3927 2HG1 VAL A 259       2.211  -4.279 -11.007  1.00 78.31           H
ATOM   3928 3HG1 VAL A 259       1.141  -3.539 -12.222  1.00 78.31           H
ATOM   3929  CG2 VAL A 259       3.073  -4.890 -13.587  1.00 78.31           C
ATOM   3930 1HG2 VAL A 259       3.924  -4.711 -12.928  1.00 78.31           H
ATOM   3931 2HG2 VAL A 259       3.360  -5.593 -14.368  1.00 78.31           H
ATOM   3932 3HG2 VAL A 259       2.762  -3.949 -14.041  1.00 78.31           H
ATOM   3933  HN  VAL A 259       2.338  -7.515 -14.077  1.00 78.31           H
ATOM   3934  N   LEU A 260       0.225  -7.906 -11.658  1.00 76.40           N
ATOM   3935  CA  LEU A 260      -0.860  -8.403 -10.829  1.00 76.40           C
ATOM   3936  C   LEU A 260      -0.323  -9.481  -9.886  1.00 76.40           C
ATOM   3937  O   LEU A 260      -0.566  -9.435  -8.681  1.00 76.40           O
ATOM   3938  HA  LEU A 260      -1.221  -7.568 -10.229  1.00 76.40           H
ATOM   3939  CB  LEU A 260      -2.027  -8.873 -11.699  1.00 76.40           C
ATOM   3940 1HB  LEU A 260      -2.375  -8.029 -12.294  1.00 76.40           H
ATOM   3941 2HB  LEU A 260      -1.655  -9.623 -12.398  1.00 76.40           H
ATOM   3942  CG  LEU A 260      -3.225  -9.463 -10.953  1.00 76.40           C
ATOM   3943  HG  LEU A 260      -2.856 -10.212 -10.252  1.00 76.40           H
ATOM   3944  CD1 LEU A 260      -3.942  -8.390 -10.132  1.00 76.40           C
ATOM   3945 1HD1 LEU A 260      -3.250  -7.967  -9.403  1.00 76.40           H
ATOM   3946 2HD1 LEU A 260      -4.298  -7.602 -10.795  1.00 76.40           H
ATOM   3947 3HD1 LEU A 260      -4.790  -8.836  -9.611  1.00 76.40           H
ATOM   3948  CD2 LEU A 260      -4.175 -10.177 -11.917  1.00 76.40           C
ATOM   3949 1HD2 LEU A 260      -4.541  -9.467 -12.659  1.00 76.40           H
ATOM   3950 2HD2 LEU A 260      -3.643 -10.986 -12.418  1.00 76.40           H
ATOM   3951 3HD2 LEU A 260      -5.018 -10.587 -11.360  1.00 76.40           H
ATOM   3952  HN  LEU A 260       0.108  -8.055 -12.640  1.00 76.40           H
ATOM   3953  N   THR A 261       0.399 -10.427 -10.470  1.00 84.53           N
ATOM   3954  CA  THR A 261       0.868 -11.580  -9.720  1.00 84.53           C
ATOM   3955  C   THR A 261       1.777 -11.136  -8.572  1.00 84.53           C
ATOM   3956  O   THR A 261       1.648 -11.623  -7.450  1.00 84.53           O
ATOM   3957  HA  THR A 261       0.005 -12.073  -9.273  1.00 84.53           H
ATOM   3958  CB  THR A 261       1.551 -12.535 -10.701  1.00 84.53           C
ATOM   3959  HB  THR A 261       2.444 -12.081 -11.129  1.00 84.53           H
ATOM   3960  OG1 THR A 261       0.525 -12.870 -11.632  1.00 84.53           O
ATOM   3961  HG1 THR A 261       0.515 -12.209 -12.382  1.00 84.53           H
ATOM   3962  CG2 THR A 261       1.919 -13.873 -10.056  1.00 84.53           C
ATOM   3963 1HG2 THR A 261       1.016 -14.359  -9.687  1.00 84.53           H
ATOM   3964 2HG2 THR A 261       2.603 -13.699  -9.225  1.00 84.53           H
ATOM   3965 3HG2 THR A 261       2.400 -14.513 -10.795  1.00 84.53           H
ATOM   3966  HN  THR A 261       0.662 -10.414 -11.434  1.00 84.53           H
ATOM   3967  N   VAL A 262       2.675 -10.217  -8.893  1.00 87.49           N
ATOM   3968  CA  VAL A 262       3.641  -9.742  -7.917  1.00 87.49           C
ATOM   3969  C   VAL A 262       2.903  -9.039  -6.776  1.00 87.49           C
ATOM   3970  O   VAL A 262       3.244  -9.219  -5.607  1.00 87.49           O
ATOM   3971  HA  VAL A 262       4.159 -10.613  -7.515  1.00 87.49           H
ATOM   3972  CB  VAL A 262       4.678  -8.847  -8.599  1.00 87.49           C
ATOM   3973  HB  VAL A 262       4.142  -8.068  -9.142  1.00 87.49           H
ATOM   3974  CG1 VAL A 262       5.578  -8.166  -7.566  1.00 87.49           C
ATOM   3975 1HG1 VAL A 262       4.970  -7.552  -6.902  1.00 87.49           H
ATOM   3976 2HG1 VAL A 262       6.101  -8.924  -6.983  1.00 87.49           H
ATOM   3977 3HG1 VAL A 262       6.306  -7.536  -8.078  1.00 87.49           H
ATOM   3978  CG2 VAL A 262       5.506  -9.640  -9.611  1.00 87.49           C
ATOM   3979 1HG2 VAL A 262       6.027 -10.450  -9.099  1.00 87.49           H
ATOM   3980 2HG2 VAL A 262       4.848 -10.056 -10.373  1.00 87.49           H
ATOM   3981 3HG2 VAL A 262       6.235  -8.980 -10.081  1.00 87.49           H
ATOM   3982  HN  VAL A 262       2.750  -9.799  -9.799  1.00 87.49           H
ATOM   3983  N   PHE A 263       1.905  -8.254  -7.154  1.00 81.40           N
ATOM   3984  CA  PHE A 263       1.112  -7.527  -6.177  1.00 81.40           C
ATOM   3985  C   PHE A 263       0.452  -8.486  -5.184  1.00 81.40           C
ATOM   3986  O   PHE A 263       0.598  -8.330  -3.973  1.00 81.40           O
ATOM   3987  HA  PHE A 263       1.790  -6.863  -5.641  1.00 81.40           H
ATOM   3988  CB  PHE A 263       0.023  -6.781  -6.950  1.00 81.40           C
ATOM   3989 1HB  PHE A 263       0.494  -6.063  -7.620  1.00 81.40           H
ATOM   3990 2HB  PHE A 263      -0.518  -7.493  -7.574  1.00 81.40           H
ATOM   3991  CG  PHE A 263      -0.979  -6.044  -6.058  1.00 81.40           C
ATOM   3992  CD1 PHE A 263      -2.195  -6.595  -5.802  1.00 81.40           C
ATOM   3993  HD1 PHE A 263      -2.457  -7.562  -6.232  1.00 81.40           H
ATOM   3994  CD2 PHE A 263      -0.652  -4.838  -5.522  1.00 81.40           C
ATOM   3995  HD2 PHE A 263       0.323  -4.396  -5.728  1.00 81.40           H
ATOM   3996  CE1 PHE A 263      -3.125  -5.910  -4.975  1.00 81.40           C
ATOM   3997  HE1 PHE A 263      -4.100  -6.352  -4.770  1.00 81.40           H
ATOM   3998  CE2 PHE A 263      -1.581  -4.153  -4.695  1.00 81.40           C
ATOM   3999  HE2 PHE A 263      -1.319  -3.186  -4.265  1.00 81.40           H
ATOM   4000  CZ  PHE A 263      -2.798  -4.704  -4.439  1.00 81.40           C
ATOM   4001  HZ  PHE A 263      -3.511  -4.179  -3.804  1.00 81.40           H
ATOM   4002  HN  PHE A 263       1.636  -8.111  -8.107  1.00 81.40           H
ATOM   4003  N   VAL A 264      -0.261  -9.458  -5.735  1.00 86.75           N
ATOM   4004  CA  VAL A 264      -1.043 -10.369  -4.916  1.00 86.75           C
ATOM   4005  C   VAL A 264      -0.110 -11.120  -3.964  1.00 86.75           C
ATOM   4006  O   VAL A 264      -0.403 -11.252  -2.777  1.00 86.75           O
ATOM   4007  HA  VAL A 264      -1.736  -9.769  -4.327  1.00 86.75           H
ATOM   4008  CB  VAL A 264      -1.864 -11.302  -5.809  1.00 86.75           C
ATOM   4009  HB  VAL A 264      -1.181 -11.778  -6.513  1.00 86.75           H
ATOM   4010  CG1 VAL A 264      -2.532 -12.403  -4.983  1.00 86.75           C
ATOM   4011 1HG1 VAL A 264      -1.767 -12.990  -4.474  1.00 86.75           H
ATOM   4012 2HG1 VAL A 264      -3.195 -11.953  -4.245  1.00 86.75           H
ATOM   4013 3HG1 VAL A 264      -3.109 -13.052  -5.642  1.00 86.75           H
ATOM   4014  CG2 VAL A 264      -2.900 -10.517  -6.616  1.00 86.75           C
ATOM   4015 1HG2 VAL A 264      -3.576 -10.001  -5.935  1.00 86.75           H
ATOM   4016 2HG2 VAL A 264      -2.392  -9.787  -7.247  1.00 86.75           H
ATOM   4017 3HG2 VAL A 264      -3.469 -11.204  -7.242  1.00 86.75           H
ATOM   4018  HN  VAL A 264      -0.310  -9.627  -6.719  1.00 86.75           H
ATOM   4019  N   LEU A 265       0.996 -11.593  -4.521  1.00 88.27           N
ATOM   4020  CA  LEU A 265       1.906 -12.444  -3.773  1.00 88.27           C
ATOM   4021  C   LEU A 265       2.511 -11.644  -2.617  1.00 88.27           C
ATOM   4022  O   LEU A 265       2.760 -12.189  -1.543  1.00 88.27           O
ATOM   4023  HA  LEU A 265       1.319 -13.263  -3.356  1.00 88.27           H
ATOM   4024  CB  LEU A 265       2.949 -13.063  -4.705  1.00 88.27           C
ATOM   4025 1HB  LEU A 265       3.382 -12.268  -5.312  1.00 88.27           H
ATOM   4026 2HB  LEU A 265       3.755 -13.472  -4.095  1.00 88.27           H
ATOM   4027  CG  LEU A 265       2.445 -14.164  -5.639  1.00 88.27           C
ATOM   4028  HG  LEU A 265       1.621 -13.760  -6.229  1.00 88.27           H
ATOM   4029  CD1 LEU A 265       3.537 -14.592  -6.622  1.00 88.27           C
ATOM   4030 1HD1 LEU A 265       3.841 -13.736  -7.223  1.00 88.27           H
ATOM   4031 2HD1 LEU A 265       4.395 -14.971  -6.067  1.00 88.27           H
ATOM   4032 3HD1 LEU A 265       3.151 -15.376  -7.274  1.00 88.27           H
ATOM   4033  CD2 LEU A 265       1.892 -15.348  -4.844  1.00 88.27           C
ATOM   4034 1HD2 LEU A 265       2.679 -15.760  -4.212  1.00 88.27           H
ATOM   4035 2HD2 LEU A 265       1.064 -15.012  -4.220  1.00 88.27           H
ATOM   4036 3HD2 LEU A 265       1.540 -16.116  -5.532  1.00 88.27           H
ATOM   4037  HN  LEU A 265       1.272 -11.405  -5.463  1.00 88.27           H
ATOM   4038  N   SER A 266       2.729 -10.363  -2.877  1.00 89.68           N
ATOM   4039  CA  SER A 266       3.403  -9.508  -1.914  1.00 89.68           C
ATOM   4040  C   SER A 266       2.408  -9.023  -0.858  1.00 89.68           C
ATOM   4041  O   SER A 266       2.757  -8.891   0.314  1.00 89.68           O
ATOM   4042  HA  SER A 266       4.170 -10.136  -1.459  1.00 89.68           H
ATOM   4043  CB  SER A 266       4.067  -8.316  -2.606  1.00 89.68           C
ATOM   4044 1HB  SER A 266       4.531  -7.675  -1.857  1.00 89.68           H
ATOM   4045 2HB  SER A 266       4.863  -8.672  -3.259  1.00 89.68           H
ATOM   4046  OG  SER A 266       3.134  -7.554  -3.368  1.00 89.68           O
ATOM   4047  HG  SER A 266       3.202  -7.800  -4.335  1.00 89.68           H
ATOM   4048  HN  SER A 266       2.455  -9.910  -3.725  1.00 89.68           H
ATOM   4049  N   GLN A 267       1.189  -8.772  -1.311  1.00 84.91           N
ATOM   4050  CA  GLN A 267       0.206  -8.098  -0.480  1.00 84.91           C
ATOM   4051  C   GLN A 267      -0.544  -9.114   0.385  1.00 84.91           C
ATOM   4052  O   GLN A 267      -0.982  -8.791   1.488  1.00 84.91           O
ATOM   4053  HA  GLN A 267       0.778  -7.422   0.155  1.00 84.91           H
ATOM   4054  CB  GLN A 267      -0.766  -7.281  -1.334  1.00 84.91           C
ATOM   4055 1HB  GLN A 267      -1.209  -7.919  -2.098  1.00 84.91           H
ATOM   4056 2HB  GLN A 267      -1.583  -6.916  -0.712  1.00 84.91           H
ATOM   4057  CG  GLN A 267      -0.055  -6.100  -1.996  1.00 84.91           C
ATOM   4058 1HG  GLN A 267       0.794  -6.462  -2.577  1.00 84.91           H
ATOM   4059 2HG  GLN A 267      -0.732  -5.609  -2.695  1.00 84.91           H
ATOM   4060  CD  GLN A 267       0.427  -5.093  -0.950  1.00 84.91           C
ATOM   4061  OE1 GLN A 267      -0.148  -4.943   0.115  1.00 84.91           O
ATOM   4062  NE2 GLN A 267       1.511  -4.414  -1.313  1.00 84.91           N
ATOM   4063 1HE2 GLN A 267       1.935  -4.585  -2.202  1.00 84.91           H
ATOM   4064 2HE2 GLN A 267       1.903  -3.731  -0.696  1.00 84.91           H
ATOM   4065  HN  GLN A 267       0.870  -9.020  -2.226  1.00 84.91           H
ATOM   4066  N   PHE A 268      -0.668 -10.320  -0.149  1.00 90.69           N
ATOM   4067  CA  PHE A 268      -1.537 -11.318   0.452  1.00 90.69           C
ATOM   4068  C   PHE A 268      -1.097 -11.640   1.881  1.00 90.69           C
ATOM   4069  O   PHE A 268      -1.888 -11.531   2.817  1.00 90.69           O
ATOM   4070  HA  PHE A 268      -2.544 -10.902   0.468  1.00 90.69           H
ATOM   4071  CB  PHE A 268      -1.421 -12.583  -0.402  1.00 90.69           C
ATOM   4072 1HB  PHE A 268      -1.679 -12.339  -1.432  1.00 90.69           H
ATOM   4073 2HB  PHE A 268      -0.383 -12.914  -0.403  1.00 90.69           H
ATOM   4074  CG  PHE A 268      -2.309 -13.736   0.072  1.00 90.69           C
ATOM   4075  CD1 PHE A 268      -1.770 -14.759   0.787  1.00 90.69           C
ATOM   4076  HD1 PHE A 268      -0.706 -14.758   1.023  1.00 90.69           H
ATOM   4077  CD2 PHE A 268      -3.637 -13.737  -0.223  1.00 90.69           C
ATOM   4078  HD2 PHE A 268      -4.068 -12.917  -0.797  1.00 90.69           H
ATOM   4079  CE1 PHE A 268      -2.594 -15.829   1.226  1.00 90.69           C
ATOM   4080  HE1 PHE A 268      -2.163 -16.650   1.799  1.00 90.69           H
ATOM   4081  CE2 PHE A 268      -4.461 -14.807   0.216  1.00 90.69           C
ATOM   4082  HE2 PHE A 268      -5.525 -14.808  -0.020  1.00 90.69           H
ATOM   4083  CZ  PHE A 268      -3.922 -15.830   0.931  1.00 90.69           C
ATOM   4084  HZ  PHE A 268      -4.555 -16.652   1.268  1.00 90.69           H
ATOM   4085  HN  PHE A 268      -0.188 -10.619  -0.974  1.00 90.69           H
ATOM   4086  N   PRO A 269       0.167 -12.040   2.076  1.00 93.85           N
ATOM   4087  CA  PRO A 269       0.645 -12.408   3.411  1.00 93.85           C
ATOM   4088  C   PRO A 269       0.377 -11.321   4.439  1.00 93.85           C
ATOM   4089  O   PRO A 269      -0.053 -11.610   5.555  1.00 93.85           O
ATOM   4090  HA  PRO A 269       0.106 -13.283   3.774  1.00 93.85           H
ATOM   4091  CB  PRO A 269       2.143 -12.640   3.208  1.00 93.85           C
ATOM   4092 1HB  PRO A 269       2.719 -11.734   3.395  1.00 93.85           H
ATOM   4093 2HB  PRO A 269       2.526 -13.405   3.884  1.00 93.85           H
ATOM   4094  CG  PRO A 269       2.239 -13.077   1.751  1.00 93.85           C
ATOM   4095 1HG  PRO A 269       3.245 -12.942   1.353  1.00 93.85           H
ATOM   4096 2HG  PRO A 269       2.000 -14.133   1.628  1.00 93.85           H
ATOM   4097  CD  PRO A 269       1.226 -12.178   1.060  1.00 93.85           C
ATOM   4098 1HD  PRO A 269       1.656 -11.212   0.796  1.00 93.85           H
ATOM   4099 2HD  PRO A 269       0.856 -12.622   0.136  1.00 93.85           H
ATOM   4100  N   TYR A 270       0.640 -10.088   4.032  1.00 90.92           N
ATOM   4101  CA  TYR A 270       0.494  -8.956   4.931  1.00 90.92           C
ATOM   4102  C   TYR A 270      -0.962  -8.786   5.368  1.00 90.92           C
ATOM   4103  O   TYR A 270      -1.240  -8.582   6.548  1.00 90.92           O
ATOM   4104  HA  TYR A 270       1.110  -9.144   5.811  1.00 90.92           H
ATOM   4105  CB  TYR A 270       0.921  -7.724   4.131  1.00 90.92           C
ATOM   4106 1HB  TYR A 270       1.978  -7.814   3.881  1.00 90.92           H
ATOM   4107 2HB  TYR A 270       0.372  -7.706   3.189  1.00 90.92           H
ATOM   4108  CG  TYR A 270       0.695  -6.398   4.861  1.00 90.92           C
ATOM   4109  CD1 TYR A 270      -0.110  -5.429   4.298  1.00 90.92           C
ATOM   4110  HD1 TYR A 270      -0.585  -5.608   3.334  1.00 90.92           H
ATOM   4111  CD2 TYR A 270       1.297  -6.172   6.082  1.00 90.92           C
ATOM   4112  HD2 TYR A 270       1.933  -6.938   6.527  1.00 90.92           H
ATOM   4113  CE1 TYR A 270      -0.323  -4.182   4.985  1.00 90.92           C
ATOM   4114  HE1 TYR A 270      -0.956  -3.408   4.552  1.00 90.92           H
ATOM   4115  CE2 TYR A 270       1.084  -4.925   6.769  1.00 90.92           C
ATOM   4116  HE2 TYR A 270       1.553  -4.733   7.735  1.00 90.92           H
ATOM   4117  CZ  TYR A 270       0.285  -3.991   6.187  1.00 90.92           C
ATOM   4118  OH  TYR A 270       0.084  -2.813   6.836  1.00 90.92           O
ATOM   4119  HH  TYR A 270       0.462  -2.863   7.761  1.00 90.92           H
ATOM   4120  HN  TYR A 270       0.947  -9.857   3.109  1.00 90.92           H
ATOM   4121  N   ASN A 271      -1.853  -8.877   4.392  1.00 89.37           N
ATOM   4122  CA  ASN A 271      -3.265  -8.641   4.643  1.00 89.37           C
ATOM   4123  C   ASN A 271      -3.830  -9.793   5.478  1.00 89.37           C
ATOM   4124  O   ASN A 271      -4.829  -9.626   6.176  1.00 89.37           O
ATOM   4125  HA  ASN A 271      -3.307  -7.687   5.167  1.00 89.37           H
ATOM   4126  CB  ASN A 271      -4.054  -8.575   3.334  1.00 89.37           C
ATOM   4127 1HB  ASN A 271      -3.713  -9.361   2.660  1.00 89.37           H
ATOM   4128 2HB  ASN A 271      -5.110  -8.760   3.531  1.00 89.37           H
ATOM   4129  CG  ASN A 271      -3.887  -7.211   2.661  1.00 89.37           C
ATOM   4130  OD1 ASN A 271      -4.506  -6.227   3.032  1.00 89.37           O
ATOM   4131  ND2 ASN A 271      -3.019  -7.208   1.654  1.00 89.37           N
ATOM   4132 1HD2 ASN A 271      -2.544  -8.050   1.400  1.00 89.37           H
ATOM   4133 2HD2 ASN A 271      -2.841  -6.362   1.150  1.00 89.37           H
ATOM   4134  HN  ASN A 271      -1.625  -9.107   3.446  1.00 89.37           H
ATOM   4135  N   CYS A 272      -3.165 -10.935   5.378  1.00 93.86           N
ATOM   4136  CA  CYS A 272      -3.505 -12.074   6.214  1.00 93.86           C
ATOM   4137  C   CYS A 272      -3.319 -11.667   7.677  1.00 93.86           C
ATOM   4138  O   CYS A 272      -4.190 -11.916   8.509  1.00 93.86           O
ATOM   4139  HA  CYS A 272      -4.548 -12.313   6.008  1.00 93.86           H
ATOM   4140  CB  CYS A 272      -2.674 -13.307   5.854  1.00 93.86           C
ATOM   4141 1HB  CYS A 272      -1.617 -13.044   5.812  1.00 93.86           H
ATOM   4142 2HB  CYS A 272      -2.783 -14.067   6.628  1.00 93.86           H
ATOM   4143  SG  CYS A 272      -3.216 -13.978   4.240  1.00 93.86           S
ATOM   4144  HG  CYS A 272      -2.638 -13.038   3.498  1.00 93.86           H
ATOM   4145  HN  CYS A 272      -2.409 -11.088   4.742  1.00 93.86           H
ATOM   4146  N   ILE A 273      -2.178 -11.050   7.947  1.00 92.43           N
ATOM   4147  CA  ILE A 273      -1.853 -10.636   9.301  1.00 92.43           C
ATOM   4148  C   ILE A 273      -2.781  -9.492   9.717  1.00 92.43           C
ATOM   4149  O   ILE A 273      -3.241  -9.444  10.857  1.00 92.43           O
ATOM   4150  HA  ILE A 273      -2.039 -11.486   9.956  1.00 92.43           H
ATOM   4151  CB  ILE A 273      -0.366 -10.293   9.414  1.00 92.43           C
ATOM   4152  HB  ILE A 273      -0.141  -9.507   8.693  1.00 92.43           H
ATOM   4153  CG1 ILE A 273       0.503 -11.499   9.054  1.00 92.43           C
ATOM   4154 1HG1 ILE A 273       0.309 -11.797   8.023  1.00 92.43           H
ATOM   4155 2HG1 ILE A 273       1.556 -11.223   9.112  1.00 92.43           H
ATOM   4156  CG2 ILE A 273      -0.035  -9.741  10.802  1.00 92.43           C
ATOM   4157 1HG2 ILE A 273      -0.617  -8.837  10.982  1.00 92.43           H
ATOM   4158 2HG2 ILE A 273      -0.280 -10.487  11.558  1.00 92.43           H
ATOM   4159 3HG2 ILE A 273       1.028  -9.505  10.855  1.00 92.43           H
ATOM   4160  CD1 ILE A 273       0.226 -12.675   9.992  1.00 92.43           C
ATOM   4161 1HD1 ILE A 273       0.444 -12.380  11.018  1.00 92.43           H
ATOM   4162 2HD1 ILE A 273      -0.823 -12.963   9.912  1.00 92.43           H
ATOM   4163 3HD1 ILE A 273       0.857 -13.519   9.713  1.00 92.43           H
ATOM   4164  HN  ILE A 273      -1.484 -10.833   7.260  1.00 92.43           H
ATOM   4165  N   LEU A 274      -3.029  -8.600   8.769  1.00 89.74           N
ATOM   4166  CA  LEU A 274      -3.910  -7.471   9.017  1.00 89.74           C
ATOM   4167  C   LEU A 274      -5.283  -7.987   9.454  1.00 89.74           C
ATOM   4168  O   LEU A 274      -5.917  -7.406  10.333  1.00 89.74           O
ATOM   4169  HA  LEU A 274      -3.481  -6.895   9.837  1.00 89.74           H
ATOM   4170  CB  LEU A 274      -3.959  -6.552   7.795  1.00 89.74           C
ATOM   4171 1HB  LEU A 274      -4.049  -7.171   6.902  1.00 89.74           H
ATOM   4172 2HB  LEU A 274      -4.864  -5.947   7.856  1.00 89.74           H
ATOM   4173  CG  LEU A 274      -2.764  -5.614   7.613  1.00 89.74           C
ATOM   4174  HG  LEU A 274      -1.869  -6.223   7.482  1.00 89.74           H
ATOM   4175  CD1 LEU A 274      -2.921  -4.765   6.349  1.00 89.74           C
ATOM   4176 1HD1 LEU A 274      -2.989  -5.418   5.479  1.00 89.74           H
ATOM   4177 2HD1 LEU A 274      -3.828  -4.165   6.425  1.00 89.74           H
ATOM   4178 3HD1 LEU A 274      -2.058  -4.108   6.244  1.00 89.74           H
ATOM   4179  CD2 LEU A 274      -2.548  -4.753   8.859  1.00 89.74           C
ATOM   4180 1HD2 LEU A 274      -3.438  -4.152   9.044  1.00 89.74           H
ATOM   4181 2HD2 LEU A 274      -2.359  -5.397   9.717  1.00 89.74           H
ATOM   4182 3HD2 LEU A 274      -1.692  -4.096   8.702  1.00 89.74           H
ATOM   4183  HN  LEU A 274      -2.641  -8.639   7.849  1.00 89.74           H
ATOM   4184  N   LEU A 275      -5.701  -9.073   8.820  1.00 91.68           N
ATOM   4185  CA  LEU A 275      -6.998  -9.659   9.113  1.00 91.68           C
ATOM   4186  C   LEU A 275      -7.022 -10.130  10.569  1.00 91.68           C
ATOM   4187  O   LEU A 275      -7.977  -9.861  11.296  1.00 91.68           O
ATOM   4188  HA  LEU A 275      -7.745  -8.875   8.992  1.00 91.68           H
ATOM   4189  CB  LEU A 275      -7.329 -10.760   8.105  1.00 91.68           C
ATOM   4190 1HB  LEU A 275      -7.278 -10.335   7.102  1.00 91.68           H
ATOM   4191 2HB  LEU A 275      -6.555 -11.526   8.166  1.00 91.68           H
ATOM   4192  CG  LEU A 275      -8.691 -11.436   8.273  1.00 91.68           C
ATOM   4193  HG  LEU A 275      -8.753 -11.831   9.287  1.00 91.68           H
ATOM   4194  CD1 LEU A 275      -9.828 -10.426   8.110  1.00 91.68           C
ATOM   4195 1HD1 LEU A 275      -9.731  -9.644   8.863  1.00 91.68           H
ATOM   4196 2HD1 LEU A 275      -9.779  -9.981   7.116  1.00 91.68           H
ATOM   4197 3HD1 LEU A 275     -10.785 -10.933   8.234  1.00 91.68           H
ATOM   4198  CD2 LEU A 275      -8.836 -12.622   7.317  1.00 91.68           C
ATOM   4199 1HD2 LEU A 275      -8.744 -12.274   6.289  1.00 91.68           H
ATOM   4200 2HD2 LEU A 275      -8.055 -13.354   7.525  1.00 91.68           H
ATOM   4201 3HD2 LEU A 275      -9.813 -13.085   7.458  1.00 91.68           H
ATOM   4202  HN  LEU A 275      -5.171  -9.550   8.118  1.00 91.68           H
ATOM   4203  N   VAL A 276      -5.960 -10.824  10.950  1.00 93.40           N
ATOM   4204  CA  VAL A 276      -5.849 -11.338  12.305  1.00 93.40           C
ATOM   4205  C   VAL A 276      -5.923 -10.175  13.295  1.00 93.40           C
ATOM   4206  O   VAL A 276      -6.645 -10.245  14.288  1.00 93.40           O
ATOM   4207  HA  VAL A 276      -6.699 -11.999  12.476  1.00 93.40           H
ATOM   4208  CB  VAL A 276      -4.570 -12.165  12.448  1.00 93.40           C
ATOM   4209  HB  VAL A 276      -3.732 -11.542  12.135  1.00 93.40           H
ATOM   4210  CG1 VAL A 276      -4.338 -12.568  13.905  1.00 93.40           C
ATOM   4211 1HG1 VAL A 276      -4.246 -11.673  14.520  1.00 93.40           H
ATOM   4212 2HG1 VAL A 276      -5.180 -13.165  14.256  1.00 93.40           H
ATOM   4213 3HG1 VAL A 276      -3.422 -13.155  13.978  1.00 93.40           H
ATOM   4214  CG2 VAL A 276      -4.607 -13.394  11.538  1.00 93.40           C
ATOM   4215 1HG2 VAL A 276      -5.458 -14.020  11.806  1.00 93.40           H
ATOM   4216 2HG2 VAL A 276      -4.703 -13.076  10.500  1.00 93.40           H
ATOM   4217 3HG2 VAL A 276      -3.686 -13.964  11.659  1.00 93.40           H
ATOM   4218  HN  VAL A 276      -5.186 -11.036  10.353  1.00 93.40           H
ATOM   4219  N   GLN A 277      -5.166  -9.131  12.990  1.00 90.05           N
ATOM   4220  CA  GLN A 277      -5.105  -7.970  13.861  1.00 90.05           C
ATOM   4221  C   GLN A 277      -6.483  -7.313  13.967  1.00 90.05           C
ATOM   4222  O   GLN A 277      -6.849  -6.797  15.021  1.00 90.05           O
ATOM   4223  HA  GLN A 277      -4.803  -8.354  14.836  1.00 90.05           H
ATOM   4224  CB  GLN A 277      -4.057  -6.970  13.370  1.00 90.05           C
ATOM   4225 1HB  GLN A 277      -4.188  -6.794  12.302  1.00 90.05           H
ATOM   4226 2HB  GLN A 277      -4.200  -6.012  13.870  1.00 90.05           H
ATOM   4227  CG  GLN A 277      -2.641  -7.484  13.637  1.00 90.05           C
ATOM   4228 1HG  GLN A 277      -2.520  -7.692  14.700  1.00 90.05           H
ATOM   4229 2HG  GLN A 277      -2.486  -8.424  13.109  1.00 90.05           H
ATOM   4230  CD  GLN A 277      -1.593  -6.462  13.190  1.00 90.05           C
ATOM   4231  OE1 GLN A 277      -1.836  -5.614  12.348  1.00 90.05           O
ATOM   4232  NE2 GLN A 277      -0.417  -6.591  13.798  1.00 90.05           N
ATOM   4233 1HE2 GLN A 277      -0.284  -7.310  14.480  1.00 90.05           H
ATOM   4234 2HE2 GLN A 277       0.333  -5.970  13.573  1.00 90.05           H
ATOM   4235  HN  GLN A 277      -4.601  -9.071  12.166  1.00 90.05           H
ATOM   4236  N   THR A 278      -7.209  -7.353  12.859  1.00 90.72           N
ATOM   4237  CA  THR A 278      -8.522  -6.734  12.802  1.00 90.72           C
ATOM   4238  C   THR A 278      -9.499  -7.469  13.720  1.00 90.72           C
ATOM   4239  O   THR A 278     -10.254  -6.841  14.460  1.00 90.72           O
ATOM   4240  HA  THR A 278      -8.437  -5.714  13.176  1.00 90.72           H
ATOM   4241  CB  THR A 278      -8.967  -6.705  11.338  1.00 90.72           C
ATOM   4242  HB  THR A 278      -9.112  -7.715  10.956  1.00 90.72           H
ATOM   4243  OG1 THR A 278      -7.960  -5.938  10.684  1.00 90.72           O
ATOM   4244  HG1 THR A 278      -7.297  -6.546  10.246  1.00 90.72           H
ATOM   4245  CG2 THR A 278     -10.247  -5.892  11.132  1.00 90.72           C
ATOM   4246 1HG2 THR A 278     -10.080  -4.864  11.452  1.00 90.72           H
ATOM   4247 2HG2 THR A 278     -11.054  -6.330  11.720  1.00 90.72           H
ATOM   4248 3HG2 THR A 278     -10.519  -5.905  10.076  1.00 90.72           H
ATOM   4249  HN  THR A 278      -6.914  -7.798  12.013  1.00 90.72           H
ATOM   4250  N   ILE A 279      -9.454  -8.791  13.642  1.00 91.29           N
ATOM   4251  CA  ILE A 279     -10.332  -9.619  14.452  1.00 91.29           C
ATOM   4252  C   ILE A 279      -9.971  -9.446  15.928  1.00 91.29           C
ATOM   4253  O   ILE A 279     -10.853  -9.316  16.776  1.00 91.29           O
ATOM   4254  HA  ILE A 279     -11.350  -9.260  14.301  1.00 91.29           H
ATOM   4255  CB  ILE A 279     -10.289 -11.072  13.974  1.00 91.29           C
ATOM   4256  HB  ILE A 279      -9.249 -11.398  13.966  1.00 91.29           H
ATOM   4257  CG1 ILE A 279     -10.812 -11.194  12.542  1.00 91.29           C
ATOM   4258 1HG1 ILE A 279     -11.895 -11.069  12.535  1.00 91.29           H
ATOM   4259 2HG1 ILE A 279     -10.395 -10.395  11.929  1.00 91.29           H
ATOM   4260  CG2 ILE A 279     -11.042 -11.989  14.940  1.00 91.29           C
ATOM   4261 1HG2 ILE A 279     -10.584 -11.932  15.927  1.00 91.29           H
ATOM   4262 2HG2 ILE A 279     -12.083 -11.673  15.004  1.00 91.29           H
ATOM   4263 3HG2 ILE A 279     -10.996 -13.016  14.576  1.00 91.29           H
ATOM   4264  CD1 ILE A 279     -10.446 -12.551  11.938  1.00 91.29           C
ATOM   4265 1HD1 ILE A 279      -9.361 -12.662  11.924  1.00 91.29           H
ATOM   4266 2HD1 ILE A 279     -10.884 -13.347  12.539  1.00 91.29           H
ATOM   4267 3HD1 ILE A 279     -10.830 -12.611  10.919  1.00 91.29           H
ATOM   4268  HN  ILE A 279      -8.833  -9.295  13.042  1.00 91.29           H
ATOM   4269  N   ASP A 280      -8.672  -9.450  16.191  1.00 90.41           N
ATOM   4270  CA  ASP A 280      -8.184  -9.343  17.556  1.00 90.41           C
ATOM   4271  C   ASP A 280      -8.576  -7.979  18.127  1.00 90.41           C
ATOM   4272  O   ASP A 280      -8.866  -7.860  19.317  1.00 90.41           O
ATOM   4273  HA  ASP A 280      -8.651 -10.169  18.093  1.00 90.41           H
ATOM   4274  CB  ASP A 280      -6.659  -9.457  17.607  1.00 90.41           C
ATOM   4275 1HB  ASP A 280      -6.342 -10.372  17.107  1.00 90.41           H
ATOM   4276 2HB  ASP A 280      -6.211  -8.625  17.063  1.00 90.41           H
ATOM   4277  CG  ASP A 280      -6.157  -9.458  19.052  1.00 90.41           C
ATOM   4278  OD1 ASP A 280      -6.707 -10.255  19.843  1.00 90.41           O
ATOM   4279  OD2 ASP A 280      -5.236  -8.662  19.333  1.00 90.41           O
ATOM   4280  HN  ASP A 280      -7.960  -9.525  15.493  1.00 90.41           H
ATOM   4281  N   ALA A 281      -8.573  -6.984  17.253  1.00 90.00           N
ATOM   4282  CA  ALA A 281      -8.932  -5.634  17.653  1.00 90.00           C
ATOM   4283  C   ALA A 281     -10.367  -5.630  18.185  1.00 90.00           C
ATOM   4284  O   ALA A 281     -10.710  -4.822  19.047  1.00 90.00           O
ATOM   4285  HA  ALA A 281      -8.256  -5.334  18.454  1.00 90.00           H
ATOM   4286  CB  ALA A 281      -8.746  -4.683  16.469  1.00 90.00           C
ATOM   4287 1HB  ALA A 281      -7.704  -4.702  16.149  1.00 90.00           H
ATOM   4288 2HB  ALA A 281      -9.386  -5.000  15.645  1.00 90.00           H
ATOM   4289 3HB  ALA A 281      -9.016  -3.671  16.770  1.00 90.00           H
ATOM   4290  HN  ALA A 281      -8.330  -7.088  16.288  1.00 90.00           H
ATOM   4291  N   TYR A 282     -11.165  -6.541  17.649  1.00 77.92           N
ATOM   4292  CA  TYR A 282     -12.566  -6.624  18.028  1.00 77.92           C
ATOM   4293  C   TYR A 282     -12.768  -7.632  19.161  1.00 77.92           C
ATOM   4294  O   TYR A 282     -13.447  -7.339  20.144  1.00 77.92           O
ATOM   4295  HA  TYR A 282     -12.881  -5.638  18.368  1.00 77.92           H
ATOM   4296  CB  TYR A 282     -13.310  -7.116  16.785  1.00 77.92           C
ATOM   4297 1HB  TYR A 282     -13.053  -6.474  15.942  1.00 77.92           H
ATOM   4298 2HB  TYR A 282     -12.963  -8.119  16.539  1.00 77.92           H
ATOM   4299  CG  TYR A 282     -14.832  -7.142  16.941  1.00 77.92           C
ATOM   4300  CD1 TYR A 282     -15.480  -8.337  17.184  1.00 77.92           C
ATOM   4301  HD1 TYR A 282     -14.907  -9.261  17.264  1.00 77.92           H
ATOM   4302  CD2 TYR A 282     -15.557  -5.972  16.839  1.00 77.92           C
ATOM   4303  HD2 TYR A 282     -15.045  -5.029  16.647  1.00 77.92           H
ATOM   4304  CE1 TYR A 282     -16.912  -8.362  17.331  1.00 77.92           C
ATOM   4305  HE1 TYR A 282     -17.436  -9.298  17.522  1.00 77.92           H
ATOM   4306  CE2 TYR A 282     -16.989  -5.998  16.986  1.00 77.92           C
ATOM   4307  HE2 TYR A 282     -17.573  -5.081  16.907  1.00 77.92           H
ATOM   4308  CZ  TYR A 282     -17.596  -7.191  17.224  1.00 77.92           C
ATOM   4309  OH  TYR A 282     -18.948  -7.215  17.363  1.00 77.92           O
ATOM   4310  HH  TYR A 282     -19.255  -8.145  17.568  1.00 77.92           H
ATOM   4311  HN  TYR A 282     -10.871  -7.212  16.969  1.00 77.92           H
ATOM   4312  N   ALA A 283     -12.167  -8.800  18.986  1.00 88.08           N
ATOM   4313  CA  ALA A 283     -12.486  -9.940  19.828  1.00 88.08           C
ATOM   4314  C   ALA A 283     -11.495 -10.002  20.992  1.00 88.08           C
ATOM   4315  O   ALA A 283     -11.773 -10.626  22.015  1.00 88.08           O
ATOM   4316  HA  ALA A 283     -13.490  -9.789  20.224  1.00 88.08           H
ATOM   4317  CB  ALA A 283     -12.476 -11.216  18.984  1.00 88.08           C
ATOM   4318 1HB  ALA A 283     -13.218 -11.133  18.189  1.00 88.08           H
ATOM   4319 2HB  ALA A 283     -11.488 -11.354  18.546  1.00 88.08           H
ATOM   4320 3HB  ALA A 283     -12.716 -12.072  19.616  1.00 88.08           H
ATOM   4321  HN  ALA A 283     -11.474  -8.972  18.285  1.00 88.08           H
ATOM   4322  N   MET A 284     -10.360  -9.348  20.796  1.00 81.18           N
ATOM   4323  CA  MET A 284      -9.318  -9.338  21.809  1.00 81.18           C
ATOM   4324  C   MET A 284      -9.035 -10.753  22.318  1.00 81.18           C
ATOM   4325  O   MET A 284      -8.923 -10.972  23.523  1.00 81.18           O
ATOM   4326  HA  MET A 284      -8.432  -8.939  21.315  1.00 81.18           H
ATOM   4327  CB  MET A 284      -9.751  -8.452  22.978  1.00 81.18           C
ATOM   4328 1HB  MET A 284     -10.641  -8.871  23.448  1.00 81.18           H
ATOM   4329 2HB  MET A 284      -8.968  -8.436  23.737  1.00 81.18           H
ATOM   4330  CG  MET A 284     -10.040  -7.025  22.507  1.00 81.18           C
ATOM   4331 1HG  MET A 284      -9.146  -6.594  22.057  1.00 81.18           H
ATOM   4332 2HG  MET A 284     -10.811  -7.037  21.737  1.00 81.18           H
ATOM   4333  SD  MET A 284     -10.572  -6.023  23.886  1.00 81.18           S
ATOM   4334  CE  MET A 284     -10.863  -4.474  23.048  1.00 81.18           C
ATOM   4335 1HE  MET A 284      -9.938  -4.133  22.584  1.00 81.18           H
ATOM   4336 2HE  MET A 284     -11.625  -4.613  22.282  1.00 81.18           H
ATOM   4337 3HE  MET A 284     -11.204  -3.730  23.769  1.00 81.18           H
ATOM   4338  HN  MET A 284     -10.148  -8.832  19.966  1.00 81.18           H
ATOM   4339  N   PHE A 285      -8.927 -11.677  21.374  1.00 83.76           N
ATOM   4340  CA  PHE A 285      -8.839 -13.087  21.713  1.00 83.76           C
ATOM   4341  C   PHE A 285      -7.393 -13.489  22.012  1.00 83.76           C
ATOM   4342  O   PHE A 285      -7.145 -14.559  22.566  1.00 83.76           O
ATOM   4343  HA  PHE A 285      -9.449 -13.244  22.602  1.00 83.76           H
ATOM   4344  CB  PHE A 285      -9.332 -13.871  20.496  1.00 83.76           C
ATOM   4345 1HB  PHE A 285      -9.468 -14.915  20.780  1.00 83.76           H
ATOM   4346 2HB  PHE A 285     -10.311 -13.491  20.203  1.00 83.76           H
ATOM   4347  CG  PHE A 285      -8.393 -13.804  19.290  1.00 83.76           C
ATOM   4348  CD1 PHE A 285      -8.539 -12.814  18.369  1.00 83.76           C
ATOM   4349  HD1 PHE A 285      -9.325 -12.068  18.490  1.00 83.76           H
ATOM   4350  CD2 PHE A 285      -7.413 -14.735  19.138  1.00 83.76           C
ATOM   4351  HD2 PHE A 285      -7.296 -15.528  19.876  1.00 83.76           H
ATOM   4352  CE1 PHE A 285      -7.668 -12.751  17.249  1.00 83.76           C
ATOM   4353  HE1 PHE A 285      -7.785 -11.958  16.511  1.00 83.76           H
ATOM   4354  CE2 PHE A 285      -6.542 -14.672  18.019  1.00 83.76           C
ATOM   4355  HE2 PHE A 285      -5.756 -15.418  17.897  1.00 83.76           H
ATOM   4356  CZ  PHE A 285      -6.688 -13.682  17.098  1.00 83.76           C
ATOM   4357  HZ  PHE A 285      -6.019 -13.634  16.238  1.00 83.76           H
ATOM   4358  HN  PHE A 285      -8.900 -11.475  20.395  1.00 83.76           H
ATOM   4359  N   ILE A 286      -6.477 -12.610  21.633  1.00 85.04           N
ATOM   4360  CA  ILE A 286      -5.065 -12.849  21.875  1.00 85.04           C
ATOM   4361  C   ILE A 286      -4.703 -12.362  23.280  1.00 85.04           C
ATOM   4362  O   ILE A 286      -4.529 -11.164  23.500  1.00 85.04           O
ATOM   4363  HA  ILE A 286      -4.903 -13.926  21.831  1.00 85.04           H
ATOM   4364  CB  ILE A 286      -4.217 -12.218  20.768  1.00 85.04           C
ATOM   4365  HB  ILE A 286      -4.401 -11.144  20.767  1.00 85.04           H
ATOM   4366  CG1 ILE A 286      -4.628 -12.749  19.393  1.00 85.04           C
ATOM   4367 1HG1 ILE A 286      -4.426 -13.818  19.337  1.00 85.04           H
ATOM   4368 2HG1 ILE A 286      -5.702 -12.619  19.256  1.00 85.04           H
ATOM   4369  CG2 ILE A 286      -2.725 -12.421  21.038  1.00 85.04           C
ATOM   4370 1HG2 ILE A 286      -2.461 -11.956  21.988  1.00 85.04           H
ATOM   4371 2HG2 ILE A 286      -2.505 -13.487  21.082  1.00 85.04           H
ATOM   4372 3HG2 ILE A 286      -2.145 -11.963  20.236  1.00 85.04           H
ATOM   4373  CD1 ILE A 286      -3.875 -12.022  18.277  1.00 85.04           C
ATOM   4374 1HD1 ILE A 286      -4.099 -10.956  18.322  1.00 85.04           H
ATOM   4375 2HD1 ILE A 286      -2.803 -12.174  18.404  1.00 85.04           H
ATOM   4376 3HD1 ILE A 286      -4.186 -12.418  17.311  1.00 85.04           H
ATOM   4377  HN  ILE A 286      -6.687 -11.749  21.169  1.00 85.04           H
ATOM   4378  N   SER A 287      -4.600 -13.315  24.194  1.00 83.48           N
ATOM   4379  CA  SER A 287      -4.259 -12.999  25.570  1.00 83.48           C
ATOM   4380  C   SER A 287      -2.835 -13.468  25.878  1.00 83.48           C
ATOM   4381  O   SER A 287      -2.247 -13.063  26.879  1.00 83.48           O
ATOM   4382  HA  SER A 287      -4.327 -11.913  25.642  1.00 83.48           H
ATOM   4383  CB  SER A 287      -5.251 -13.638  26.544  1.00 83.48           C
ATOM   4384 1HB  SER A 287      -4.951 -13.410  27.567  1.00 83.48           H
ATOM   4385 2HB  SER A 287      -6.238 -13.200  26.396  1.00 83.48           H
ATOM   4386  OG  SER A 287      -5.329 -15.051  26.377  1.00 83.48           O
ATOM   4387  HG  SER A 287      -6.014 -15.431  26.997  1.00 83.48           H
ATOM   4388  HN  SER A 287      -4.745 -14.287  24.007  1.00 83.48           H
ATOM   4389  N   ASN A 288      -2.323 -14.316  24.998  1.00 84.85           N
ATOM   4390  CA  ASN A 288      -1.016 -14.916  25.209  1.00 84.85           C
ATOM   4391  C   ASN A 288       0.061 -14.000  24.626  1.00 84.85           C
ATOM   4392  O   ASN A 288       0.030 -13.675  23.440  1.00 84.85           O
ATOM   4393  HA  ASN A 288      -0.926 -15.031  26.290  1.00 84.85           H
ATOM   4394  CB  ASN A 288      -0.913 -16.272  24.510  1.00 84.85           C
ATOM   4395 1HB  ASN A 288      -1.772 -16.889  24.775  1.00 84.85           H
ATOM   4396 2HB  ASN A 288      -0.944 -16.131  23.429  1.00 84.85           H
ATOM   4397  CG  ASN A 288       0.379 -16.993  24.899  1.00 84.85           C
ATOM   4398  OD1 ASN A 288       1.448 -16.411  24.968  1.00 84.85           O
ATOM   4399  ND2 ASN A 288       0.221 -18.290  25.148  1.00 84.85           N
ATOM   4400 1HD2 ASN A 288      -0.685 -18.707  25.073  1.00 84.85           H
ATOM   4401 2HD2 ASN A 288       1.007 -18.848  25.411  1.00 84.85           H
ATOM   4402  HN  ASN A 288      -2.783 -14.593  24.154  1.00 84.85           H
ATOM   4403  N   CYS A 289       0.990 -13.608  25.487  1.00 89.53           N
ATOM   4404  CA  CYS A 289       2.009 -12.647  25.103  1.00 89.53           C
ATOM   4405  C   CYS A 289       2.890 -13.285  24.027  1.00 89.53           C
ATOM   4406  O   CYS A 289       3.323 -12.611  23.094  1.00 89.53           O
ATOM   4407  HA  CYS A 289       1.485 -11.776  24.708  1.00 89.53           H
ATOM   4408  CB  CYS A 289       2.828 -12.179  26.307  1.00 89.53           C
ATOM   4409 1HB  CYS A 289       2.165 -11.773  27.072  1.00 89.53           H
ATOM   4410 2HB  CYS A 289       3.350 -13.025  26.753  1.00 89.53           H
ATOM   4411  SG  CYS A 289       4.034 -10.905  25.787  1.00 89.53           S
ATOM   4412  HN  CYS A 289       1.052 -13.936  26.430  1.00 89.53           H
ATOM   4413  N   ALA A 290       3.129 -14.578  24.193  1.00 91.72           N
ATOM   4414  CA  ALA A 290       4.009 -15.298  23.289  1.00 91.72           C
ATOM   4415  C   ALA A 290       3.420 -15.265  21.877  1.00 91.72           C
ATOM   4416  O   ALA A 290       4.139 -15.034  20.906  1.00 91.72           O
ATOM   4417  HA  ALA A 290       4.971 -14.786  23.284  1.00 91.72           H
ATOM   4418  CB  ALA A 290       4.212 -16.725  23.802  1.00 91.72           C
ATOM   4419 1HB  ALA A 290       4.659 -16.693  24.796  1.00 91.72           H
ATOM   4420 2HB  ALA A 290       3.249 -17.233  23.854  1.00 91.72           H
ATOM   4421 3HB  ALA A 290       4.872 -17.265  23.124  1.00 91.72           H
ATOM   4422  HN  ALA A 290       2.734 -15.129  24.927  1.00 91.72           H
ATOM   4423  N   VAL A 291       2.118 -15.500  21.807  1.00 91.96           N
ATOM   4424  CA  VAL A 291       1.423 -15.495  20.531  1.00 91.96           C
ATOM   4425  C   VAL A 291       1.475 -14.087  19.934  1.00 91.96           C
ATOM   4426  O   VAL A 291       1.721 -13.924  18.740  1.00 91.96           O
ATOM   4427  HA  VAL A 291       1.952 -16.178  19.866  1.00 91.96           H
ATOM   4428  CB  VAL A 291      -0.004 -16.016  20.710  1.00 91.96           C
ATOM   4429  HB  VAL A 291      -0.503 -15.384  21.444  1.00 91.96           H
ATOM   4430  CG1 VAL A 291      -0.789 -15.925  19.400  1.00 91.96           C
ATOM   4431 1HG1 VAL A 291      -0.835 -14.885  19.076  1.00 91.96           H
ATOM   4432 2HG1 VAL A 291      -0.292 -16.522  18.636  1.00 91.96           H
ATOM   4433 3HG1 VAL A 291      -1.800 -16.302  19.555  1.00 91.96           H
ATOM   4434  CG2 VAL A 291      -0.001 -17.448  21.249  1.00 91.96           C
ATOM   4435 1HG2 VAL A 291       0.524 -18.099  20.549  1.00 91.96           H
ATOM   4436 2HG2 VAL A 291       0.504 -17.472  22.215  1.00 91.96           H
ATOM   4437 3HG2 VAL A 291      -1.028 -17.795  21.366  1.00 91.96           H
ATOM   4438  HN  VAL A 291       1.541 -15.691  22.602  1.00 91.96           H
ATOM   4439  N   SER A 292       1.238 -13.106  20.792  1.00 92.24           N
ATOM   4440  CA  SER A 292       1.211 -11.720  20.355  1.00 92.24           C
ATOM   4441  C   SER A 292       2.576 -11.323  19.790  1.00 92.24           C
ATOM   4442  O   SER A 292       2.655 -10.607  18.793  1.00 92.24           O
ATOM   4443  HA  SER A 292       0.448 -11.677  19.577  1.00 92.24           H
ATOM   4444  CB  SER A 292       0.820 -10.788  21.503  1.00 92.24           C
ATOM   4445 1HB  SER A 292      -0.149 -11.090  21.902  1.00 92.24           H
ATOM   4446 2HB  SER A 292       1.543 -10.887  22.313  1.00 92.24           H
ATOM   4447  OG  SER A 292       0.757  -9.426  21.088  1.00 92.24           O
ATOM   4448  HG  SER A 292      -0.066  -9.273  20.541  1.00 92.24           H
ATOM   4449  HN  SER A 292       1.067 -13.244  21.767  1.00 92.24           H
ATOM   4450  N   THR A 293       3.618 -11.804  20.452  1.00 88.66           N
ATOM   4451  CA  THR A 293       4.976 -11.478  20.051  1.00 88.66           C
ATOM   4452  C   THR A 293       5.265 -12.029  18.653  1.00 88.66           C
ATOM   4453  O   THR A 293       5.826 -11.330  17.811  1.00 88.66           O
ATOM   4454  HA  THR A 293       5.066 -10.394  19.992  1.00 88.66           H
ATOM   4455  CB  THR A 293       5.927 -12.012  21.124  1.00 88.66           C
ATOM   4456  HB  THR A 293       5.841 -13.095  21.216  1.00 88.66           H
ATOM   4457  OG1 THR A 293       5.589 -11.266  22.290  1.00 88.66           O
ATOM   4458  HG1 THR A 293       4.902 -11.759  22.824  1.00 88.66           H
ATOM   4459  CG2 THR A 293       7.385 -11.638  20.852  1.00 88.66           C
ATOM   4460 1HG2 THR A 293       7.483 -10.553  20.827  1.00 88.66           H
ATOM   4461 2HG2 THR A 293       7.694 -12.054  19.893  1.00 88.66           H
ATOM   4462 3HG2 THR A 293       8.017 -12.042  21.643  1.00 88.66           H
ATOM   4463  HN  THR A 293       3.545 -12.405  21.248  1.00 88.66           H
ATOM   4464  N   ASN A 294       4.870 -13.277  18.450  1.00 90.60           N
ATOM   4465  CA  ASN A 294       5.124 -13.947  17.186  1.00 90.60           C
ATOM   4466  C   ASN A 294       4.352 -13.235  16.073  1.00 90.60           C
ATOM   4467  O   ASN A 294       4.850 -13.098  14.957  1.00 90.60           O
ATOM   4468  HA  ASN A 294       6.204 -13.892  17.045  1.00 90.60           H
ATOM   4469  CB  ASN A 294       4.656 -15.403  17.230  1.00 90.60           C
ATOM   4470 1HB  ASN A 294       3.647 -15.452  17.639  1.00 90.60           H
ATOM   4471 2HB  ASN A 294       4.609 -15.804  16.217  1.00 90.60           H
ATOM   4472  CG  ASN A 294       5.600 -16.257  18.079  1.00 90.60           C
ATOM   4473  OD1 ASN A 294       6.737 -15.899  18.340  1.00 90.60           O
ATOM   4474  ND2 ASN A 294       5.066 -17.402  18.494  1.00 90.60           N
ATOM   4475 1HD2 ASN A 294       4.126 -17.635  18.245  1.00 90.60           H
ATOM   4476 2HD2 ASN A 294       5.605 -18.029  19.056  1.00 90.60           H
ATOM   4477  HN  ASN A 294       4.385 -13.828  19.130  1.00 90.60           H
ATOM   4478  N   ILE A 295       3.149 -12.800  16.416  1.00 91.03           N
ATOM   4479  CA  ILE A 295       2.299 -12.114  15.457  1.00 91.03           C
ATOM   4480  C   ILE A 295       2.974 -10.810  15.027  1.00 91.03           C
ATOM   4481  O   ILE A 295       2.963 -10.461  13.848  1.00 91.03           O
ATOM   4482  HA  ILE A 295       2.206 -12.759  14.584  1.00 91.03           H
ATOM   4483  CB  ILE A 295       0.894 -11.920  16.029  1.00 91.03           C
ATOM   4484  HB  ILE A 295       0.988 -11.566  17.056  1.00 91.03           H
ATOM   4485  CG1 ILE A 295       0.133 -13.247  16.077  1.00 91.03           C
ATOM   4486 1HG1 ILE A 295      -0.092 -13.577  15.063  1.00 91.03           H
ATOM   4487 2HG1 ILE A 295       0.761 -14.014  16.530  1.00 91.03           H
ATOM   4488  CG2 ILE A 295       0.128 -10.848  15.251  1.00 91.03           C
ATOM   4489 1HG2 ILE A 295       0.664  -9.901  15.313  1.00 91.03           H
ATOM   4490 2HG2 ILE A 295       0.042 -11.149  14.207  1.00 91.03           H
ATOM   4491 3HG2 ILE A 295      -0.868 -10.730  15.679  1.00 91.03           H
ATOM   4492  CD1 ILE A 295      -1.166 -13.106  16.874  1.00 91.03           C
ATOM   4493 1HD1 ILE A 295      -0.935 -12.799  17.894  1.00 91.03           H
ATOM   4494 2HD1 ILE A 295      -1.801 -12.356  16.403  1.00 91.03           H
ATOM   4495 3HD1 ILE A 295      -1.686 -14.064  16.892  1.00 91.03           H
ATOM   4496  HN  ILE A 295       2.753 -12.910  17.328  1.00 91.03           H
ATOM   4497  N   ASP A 296       3.544 -10.124  16.007  1.00 91.87           N
ATOM   4498  CA  ASP A 296       4.163  -8.834  15.757  1.00 91.87           C
ATOM   4499  C   ASP A 296       5.366  -9.022  14.829  1.00 91.87           C
ATOM   4500  O   ASP A 296       5.611  -8.198  13.950  1.00 91.87           O
ATOM   4501  HA  ASP A 296       3.381  -8.223  15.306  1.00 91.87           H
ATOM   4502  CB  ASP A 296       4.664  -8.201  17.056  1.00 91.87           C
ATOM   4503 1HB  ASP A 296       5.252  -8.929  17.616  1.00 91.87           H
ATOM   4504 2HB  ASP A 296       5.325  -7.366  16.827  1.00 91.87           H
ATOM   4505  CG  ASP A 296       3.495  -7.714  17.914  1.00 91.87           C
ATOM   4506  OD1 ASP A 296       2.384  -7.607  17.352  1.00 91.87           O
ATOM   4507  OD2 ASP A 296       3.739  -7.458  19.113  1.00 91.87           O
ATOM   4508  HN  ASP A 296       3.587 -10.436  16.957  1.00 91.87           H
ATOM   4509  N   ILE A 297       6.083 -10.113  15.056  1.00 90.86           N
ATOM   4510  CA  ILE A 297       7.238 -10.434  14.234  1.00 90.86           C
ATOM   4511  C   ILE A 297       6.773 -10.746  12.810  1.00 90.86           C
ATOM   4512  O   ILE A 297       7.359 -10.263  11.843  1.00 90.86           O
ATOM   4513  HA  ILE A 297       7.873  -9.549  14.204  1.00 90.86           H
ATOM   4514  CB  ILE A 297       8.055 -11.557  14.875  1.00 90.86           C
ATOM   4515  HB  ILE A 297       7.376 -12.368  15.136  1.00 90.86           H
ATOM   4516  CG1 ILE A 297       8.715 -11.085  16.172  1.00 90.86           C
ATOM   4517 1HG1 ILE A 297       9.488 -10.351  15.945  1.00 90.86           H
ATOM   4518 2HG1 ILE A 297       7.976 -10.584  16.798  1.00 90.86           H
ATOM   4519  CG2 ILE A 297       9.077 -12.124  13.886  1.00 90.86           C
ATOM   4520 1HG2 ILE A 297       8.557 -12.523  13.016  1.00 90.86           H
ATOM   4521 2HG2 ILE A 297       9.757 -11.332  13.572  1.00 90.86           H
ATOM   4522 3HG2 ILE A 297       9.644 -12.921  14.367  1.00 90.86           H
ATOM   4523  CD1 ILE A 297       9.327 -12.260  16.936  1.00 90.86           C
ATOM   4524 1HD1 ILE A 297       8.545 -12.980  17.183  1.00 90.86           H
ATOM   4525 2HD1 ILE A 297      10.082 -12.743  16.316  1.00 90.86           H
ATOM   4526 3HD1 ILE A 297       9.788 -11.896  17.854  1.00 90.86           H
ATOM   4527  HN  ILE A 297       5.888 -10.769  15.785  1.00 90.86           H
ATOM   4528  N   CYS A 298       5.725 -11.552  12.727  1.00 93.16           N
ATOM   4529  CA  CYS A 298       5.170 -11.928  11.438  1.00 93.16           C
ATOM   4530  C   CYS A 298       4.755 -10.651  10.703  1.00 93.16           C
ATOM   4531  O   CYS A 298       4.950 -10.535   9.494  1.00 93.16           O
ATOM   4532  HA  CYS A 298       5.961 -12.446  10.896  1.00 93.16           H
ATOM   4533  CB  CYS A 298       4.003 -12.905  11.588  1.00 93.16           C
ATOM   4534 1HB  CYS A 298       3.318 -12.552  12.359  1.00 93.16           H
ATOM   4535 2HB  CYS A 298       3.437 -12.954  10.657  1.00 93.16           H
ATOM   4536  SG  CYS A 298       4.631 -14.568  12.025  1.00 93.16           S
ATOM   4537  HG  CYS A 298       4.857 -14.298  13.307  1.00 93.16           H
ATOM   4538  HN  CYS A 298       5.257 -11.945  13.519  1.00 93.16           H
ATOM   4539  N   PHE A 299       4.190  -9.725  11.464  1.00 92.79           N
ATOM   4540  CA  PHE A 299       3.738  -8.466  10.899  1.00 92.79           C
ATOM   4541  C   PHE A 299       4.900  -7.702  10.261  1.00 92.79           C
ATOM   4542  O   PHE A 299       4.781  -7.205   9.142  1.00 92.79           O
ATOM   4543  HA  PHE A 299       2.997  -8.702  10.135  1.00 92.79           H
ATOM   4544  CB  PHE A 299       3.171  -7.636  12.053  1.00 92.79           C
ATOM   4545 1HB  PHE A 299       2.347  -8.184  12.510  1.00 92.79           H
ATOM   4546 2HB  PHE A 299       3.940  -7.521  12.816  1.00 92.79           H
ATOM   4547  CG  PHE A 299       2.674  -6.250  11.637  1.00 92.79           C
ATOM   4548  CD1 PHE A 299       3.450  -5.155  11.858  1.00 92.79           C
ATOM   4549  HD1 PHE A 299       4.425  -5.265  12.332  1.00 92.79           H
ATOM   4550  CD2 PHE A 299       1.457  -6.113  11.045  1.00 92.79           C
ATOM   4551  HD2 PHE A 299       0.835  -6.990  10.868  1.00 92.79           H
ATOM   4552  CE1 PHE A 299       2.989  -3.868  11.472  1.00 92.79           C
ATOM   4553  HE1 PHE A 299       3.610  -2.991  11.649  1.00 92.79           H
ATOM   4554  CE2 PHE A 299       0.996  -4.826  10.659  1.00 92.79           C
ATOM   4555  HE2 PHE A 299       0.020  -4.717  10.186  1.00 92.79           H
ATOM   4556  CZ  PHE A 299       1.771  -3.731  10.881  1.00 92.79           C
ATOM   4557  HZ  PHE A 299       1.418  -2.744  10.584  1.00 92.79           H
ATOM   4558  HN  PHE A 299       4.041  -9.825  12.448  1.00 92.79           H
ATOM   4559  N   GLN A 300       5.998  -7.634  10.999  1.00 88.82           N
ATOM   4560  CA  GLN A 300       7.166  -6.903  10.538  1.00 88.82           C
ATOM   4561  C   GLN A 300       7.635  -7.450   9.188  1.00 88.82           C
ATOM   4562  O   GLN A 300       7.896  -6.684   8.261  1.00 88.82           O
ATOM   4563  HA  GLN A 300       6.836  -5.871  10.425  1.00 88.82           H
ATOM   4564  CB  GLN A 300       8.292  -6.959  11.573  1.00 88.82           C
ATOM   4565 1HB  GLN A 300       8.455  -7.991  11.882  1.00 88.82           H
ATOM   4566 2HB  GLN A 300       9.221  -6.610  11.123  1.00 88.82           H
ATOM   4567  CG  GLN A 300       7.956  -6.101  12.794  1.00 88.82           C
ATOM   4568 1HG  GLN A 300       7.801  -5.067  12.485  1.00 88.82           H
ATOM   4569 2HG  GLN A 300       7.022  -6.444  13.239  1.00 88.82           H
ATOM   4570  CD  GLN A 300       9.077  -6.165  13.834  1.00 88.82           C
ATOM   4571  OE1 GLN A 300      10.249  -6.010  13.532  1.00 88.82           O
ATOM   4572  NE2 GLN A 300       8.653  -6.403  15.072  1.00 88.82           N
ATOM   4573 1HE2 GLN A 300       7.676  -6.521  15.252  1.00 88.82           H
ATOM   4574 2HE2 GLN A 300       9.311  -6.463  15.823  1.00 88.82           H
ATOM   4575  HN  GLN A 300       6.096  -8.065  11.896  1.00 88.82           H
ATOM   4576  N   VAL A 301       7.727  -8.770   9.120  1.00 93.60           N
ATOM   4577  CA  VAL A 301       8.277  -9.421   7.943  1.00 93.60           C
ATOM   4578  C   VAL A 301       7.358  -9.163   6.747  1.00 93.60           C
ATOM   4579  O   VAL A 301       7.813  -8.716   5.695  1.00 93.60           O
ATOM   4580  HA  VAL A 301       9.249  -8.972   7.742  1.00 93.60           H
ATOM   4581  CB  VAL A 301       8.491 -10.910   8.222  1.00 93.60           C
ATOM   4582  HB  VAL A 301       7.533 -11.337   8.520  1.00 93.60           H
ATOM   4583  CG1 VAL A 301       8.959 -11.642   6.962  1.00 93.60           C
ATOM   4584 1HG1 VAL A 301       8.207 -11.538   6.181  1.00 93.60           H
ATOM   4585 2HG1 VAL A 301       9.901 -11.211   6.621  1.00 93.60           H
ATOM   4586 3HG1 VAL A 301       9.104 -12.698   7.189  1.00 93.60           H
ATOM   4587  CG2 VAL A 301       9.476 -11.116   9.374  1.00 93.60           C
ATOM   4588 1HG2 VAL A 301      10.436 -10.667   9.116  1.00 93.60           H
ATOM   4589 2HG2 VAL A 301       9.085 -10.644  10.275  1.00 93.60           H
ATOM   4590 3HG2 VAL A 301       9.610 -12.183   9.551  1.00 93.60           H
ATOM   4591  HN  VAL A 301       7.435  -9.389   9.848  1.00 93.60           H
ATOM   4592  N   THR A 302       6.082  -9.456   6.947  1.00 93.03           N
ATOM   4593  CA  THR A 302       5.125  -9.423   5.854  1.00 93.03           C
ATOM   4594  C   THR A 302       4.922  -7.987   5.367  1.00 93.03           C
ATOM   4595  O   THR A 302       4.702  -7.756   4.179  1.00 93.03           O
ATOM   4596  HA  THR A 302       5.539  -9.988   5.018  1.00 93.03           H
ATOM   4597  CB  THR A 302       3.835 -10.091   6.333  1.00 93.03           C
ATOM   4598  HB  THR A 302       3.075 -10.074   5.553  1.00 93.03           H
ATOM   4599  OG1 THR A 302       3.505  -9.389   7.529  1.00 93.03           O
ATOM   4600  HG1 THR A 302       2.539  -9.525   7.749  1.00 93.03           H
ATOM   4601  CG2 THR A 302       4.059 -11.532   6.797  1.00 93.03           C
ATOM   4602 1HG2 THR A 302       4.769 -11.542   7.624  1.00 93.03           H
ATOM   4603 2HG2 THR A 302       4.455 -12.122   5.970  1.00 93.03           H
ATOM   4604 3HG2 THR A 302       3.112 -11.959   7.127  1.00 93.03           H
ATOM   4605  HN  THR A 302       5.699  -9.712   7.835  1.00 93.03           H
ATOM   4606  N   GLN A 303       5.001  -7.060   6.310  1.00 89.95           N
ATOM   4607  CA  GLN A 303       4.872  -5.649   5.985  1.00 89.95           C
ATOM   4608  C   GLN A 303       6.016  -5.209   5.069  1.00 89.95           C
ATOM   4609  O   GLN A 303       5.801  -4.464   4.114  1.00 89.95           O
ATOM   4610  HA  GLN A 303       3.922  -5.559   5.459  1.00 89.95           H
ATOM   4611  CB  GLN A 303       4.826  -4.796   7.254  1.00 89.95           C
ATOM   4612 1HB  GLN A 303       3.961  -5.078   7.854  1.00 89.95           H
ATOM   4613 2HB  GLN A 303       5.712  -4.990   7.859  1.00 89.95           H
ATOM   4614  CG  GLN A 303       4.752  -3.307   6.911  1.00 89.95           C
ATOM   4615 1HG  GLN A 303       5.702  -2.980   6.486  1.00 89.95           H
ATOM   4616 2HG  GLN A 303       3.989  -3.142   6.150  1.00 89.95           H
ATOM   4617  CD  GLN A 303       4.430  -2.474   8.153  1.00 89.95           C
ATOM   4618  OE1 GLN A 303       5.220  -2.353   9.074  1.00 89.95           O
ATOM   4619  NE2 GLN A 303       3.227  -1.907   8.126  1.00 89.95           N
ATOM   4620 1HE2 GLN A 303       2.626  -2.045   7.339  1.00 89.95           H
ATOM   4621 2HE2 GLN A 303       2.923  -1.342   8.893  1.00 89.95           H
ATOM   4622  HN  GLN A 303       5.150  -7.258   7.278  1.00 89.95           H
ATOM   4623  N   THR A 304       7.208  -5.688   5.393  1.00 91.16           N
ATOM   4624  CA  THR A 304       8.394  -5.317   4.639  1.00 91.16           C
ATOM   4625  C   THR A 304       8.288  -5.816   3.197  1.00 91.16           C
ATOM   4626  O   THR A 304       8.601  -5.086   2.259  1.00 91.16           O
ATOM   4627  HA  THR A 304       8.448  -4.229   4.598  1.00 91.16           H
ATOM   4628  CB  THR A 304       9.616  -5.860   5.383  1.00 91.16           C
ATOM   4629  HB  THR A 304       9.620  -6.950   5.381  1.00 91.16           H
ATOM   4630  OG1 THR A 304       9.542  -5.248   6.667  1.00 91.16           O
ATOM   4631  HG1 THR A 304       9.161  -5.891   7.331  1.00 91.16           H
ATOM   4632  CG2 THR A 304      10.933  -5.345   4.799  1.00 91.16           C
ATOM   4633 1HG2 THR A 304      10.958  -4.257   4.863  1.00 91.16           H
ATOM   4634 2HG2 THR A 304      11.012  -5.649   3.755  1.00 91.16           H
ATOM   4635 3HG2 THR A 304      11.768  -5.761   5.363  1.00 91.16           H
ATOM   4636  HN  THR A 304       7.371  -6.318   6.153  1.00 91.16           H
ATOM   4637  N   ILE A 305       7.845  -7.058   3.066  1.00 91.76           N
ATOM   4638  CA  ILE A 305       7.672  -7.656   1.753  1.00 91.76           C
ATOM   4639  C   ILE A 305       6.713  -6.796   0.928  1.00 91.76           C
ATOM   4640  O   ILE A 305       6.921  -6.600  -0.268  1.00 91.76           O
ATOM   4641  HA  ILE A 305       8.645  -7.655   1.263  1.00 91.76           H
ATOM   4642  CB  ILE A 305       7.232  -9.116   1.883  1.00 91.76           C
ATOM   4643  HB  ILE A 305       6.373  -9.155   2.553  1.00 91.76           H
ATOM   4644  CG1 ILE A 305       8.336  -9.967   2.513  1.00 91.76           C
ATOM   4645 1HG1 ILE A 305       9.133 -10.129   1.788  1.00 91.76           H
ATOM   4646 2HG1 ILE A 305       8.774  -9.434   3.357  1.00 91.76           H
ATOM   4647  CG2 ILE A 305       6.777  -9.674   0.533  1.00 91.76           C
ATOM   4648 1HG2 ILE A 305       5.937  -9.087   0.162  1.00 91.76           H
ATOM   4649 2HG2 ILE A 305       7.601  -9.619  -0.178  1.00 91.76           H
ATOM   4650 3HG2 ILE A 305       6.470 -10.712   0.654  1.00 91.76           H
ATOM   4651  CD1 ILE A 305       7.787 -11.315   2.985  1.00 91.76           C
ATOM   4652 1HD1 ILE A 305       7.006 -11.150   3.727  1.00 91.76           H
ATOM   4653 2HD1 ILE A 305       7.371 -11.856   2.134  1.00 91.76           H
ATOM   4654 3HD1 ILE A 305       8.592 -11.901   3.428  1.00 91.76           H
ATOM   4655  HN  ILE A 305       7.607  -7.651   3.835  1.00 91.76           H
ATOM   4656  N   ALA A 306       5.682  -6.304   1.601  1.00 92.11           N
ATOM   4657  CA  ALA A 306       4.664  -5.510   0.934  1.00 92.11           C
ATOM   4658  C   ALA A 306       5.294  -4.218   0.409  1.00 92.11           C
ATOM   4659  O   ALA A 306       4.929  -3.736  -0.662  1.00 92.11           O
ATOM   4660  HA  ALA A 306       4.289  -6.090   0.091  1.00 92.11           H
ATOM   4661  CB  ALA A 306       3.509  -5.244   1.902  1.00 92.11           C
ATOM   4662 1HB  ALA A 306       3.078  -6.193   2.222  1.00 92.11           H
ATOM   4663 2HB  ALA A 306       3.881  -4.702   2.772  1.00 92.11           H
ATOM   4664 3HB  ALA A 306       2.746  -4.648   1.402  1.00 92.11           H
ATOM   4665  HN  ALA A 306       5.537  -6.441   2.581  1.00 92.11           H
ATOM   4666  N   PHE A 307       6.229  -3.694   1.188  1.00 90.28           N
ATOM   4667  CA  PHE A 307       6.866  -2.434   0.848  1.00 90.28           C
ATOM   4668  C   PHE A 307       7.800  -2.599  -0.353  1.00 90.28           C
ATOM   4669  O   PHE A 307       7.966  -1.673  -1.146  1.00 90.28           O
ATOM   4670  HA  PHE A 307       6.075  -1.728   0.596  1.00 90.28           H
ATOM   4671  CB  PHE A 307       7.690  -2.007   2.064  1.00 90.28           C
ATOM   4672 1HB  PHE A 307       8.302  -2.848   2.390  1.00 90.28           H
ATOM   4673 2HB  PHE A 307       8.374  -1.212   1.766  1.00 90.28           H
ATOM   4674  CG  PHE A 307       6.849  -1.519   3.246  1.00 90.28           C
ATOM   4675  CD1 PHE A 307       5.494  -1.460   3.137  1.00 90.28           C
ATOM   4676  HD1 PHE A 307       5.008  -1.760   2.209  1.00 90.28           H
ATOM   4677  CD2 PHE A 307       7.455  -1.144   4.404  1.00 90.28           C
ATOM   4678  HD2 PHE A 307       8.541  -1.191   4.490  1.00 90.28           H
ATOM   4679  CE1 PHE A 307       4.714  -1.008   4.234  1.00 90.28           C
ATOM   4680  HE1 PHE A 307       3.628  -0.960   4.147  1.00 90.28           H
ATOM   4681  CE2 PHE A 307       6.675  -0.692   5.500  1.00 90.28           C
ATOM   4682  HE2 PHE A 307       7.161  -0.392   6.428  1.00 90.28           H
ATOM   4683  CZ  PHE A 307       5.320  -0.633   5.392  1.00 90.28           C
ATOM   4684  HZ  PHE A 307       4.721  -0.286   6.234  1.00 90.28           H
ATOM   4685  HN  PHE A 307       6.550  -4.115   2.037  1.00 90.28           H
ATOM   4686  N   PHE A 308       8.385  -3.783  -0.449  1.00 86.66           N
ATOM   4687  CA  PHE A 308       9.276  -4.091  -1.555  1.00 86.66           C
ATOM   4688  C   PHE A 308       8.540  -3.997  -2.893  1.00 86.66           C
ATOM   4689  O   PHE A 308       9.159  -3.765  -3.931  1.00 86.66           O
ATOM   4690  HA  PHE A 308      10.083  -3.358  -1.534  1.00 86.66           H
ATOM   4691  CB  PHE A 308       9.760  -5.528  -1.353  1.00 86.66           C
ATOM   4692 1HB  PHE A 308       8.993  -6.088  -0.819  1.00 86.66           H
ATOM   4693 2HB  PHE A 308       9.880  -6.001  -2.328  1.00 86.66           H
ATOM   4694  CG  PHE A 308      11.079  -5.638  -0.585  1.00 86.66           C
ATOM   4695  CD1 PHE A 308      12.251  -5.319  -1.196  1.00 86.66           C
ATOM   4696  HD1 PHE A 308      12.251  -4.985  -2.234  1.00 86.66           H
ATOM   4697  CD2 PHE A 308      11.079  -6.054   0.710  1.00 86.66           C
ATOM   4698  HD2 PHE A 308      10.139  -6.309   1.200  1.00 86.66           H
ATOM   4699  CE1 PHE A 308      13.475  -5.421  -0.483  1.00 86.66           C
ATOM   4700  HE1 PHE A 308      14.414  -5.166  -0.973  1.00 86.66           H
ATOM   4701  CE2 PHE A 308      12.302  -6.156   1.423  1.00 86.66           C
ATOM   4702  HE2 PHE A 308      12.302  -6.489   2.461  1.00 86.66           H
ATOM   4703  CZ  PHE A 308      13.474  -5.837   0.812  1.00 86.66           C
ATOM   4704  HZ  PHE A 308      14.414  -5.915   1.359  1.00 86.66           H
ATOM   4705  HN  PHE A 308       8.260  -4.524   0.211  1.00 86.66           H
ATOM   4706  N   HIS A 309       7.230  -4.181  -2.826  1.00 80.03           N
ATOM   4707  CA  HIS A 309       6.405  -4.136  -4.022  1.00 80.03           C
ATOM   4708  C   HIS A 309       6.572  -2.780  -4.710  1.00 80.03           C
ATOM   4709  O   HIS A 309       6.566  -2.697  -5.937  1.00 80.03           O
ATOM   4710  HA  HIS A 309       6.774  -4.918  -4.686  1.00 80.03           H
ATOM   4711  CB  HIS A 309       4.947  -4.457  -3.689  1.00 80.03           C
ATOM   4712 1HB  HIS A 309       4.886  -5.480  -3.317  1.00 80.03           H
ATOM   4713 2HB  HIS A 309       4.618  -3.804  -2.881  1.00 80.03           H
ATOM   4714  CG  HIS A 309       4.002  -4.304  -4.857  1.00 80.03           C
ATOM   4715  ND1 HIS A 309       3.262  -3.155  -5.077  1.00 80.03           N
ATOM   4716  HD1 HIS A 309       3.274  -2.334  -4.507  1.00 80.03           H
ATOM   4717  CD2 HIS A 309       3.686  -5.165  -5.866  1.00 80.03           C
ATOM   4718  HD2 HIS A 309       4.091  -6.168  -5.998  1.00 80.03           H
ATOM   4719  CE1 HIS A 309       2.536  -3.329  -6.172  1.00 80.03           C
ATOM   4720  HE1 HIS A 309       1.849  -2.604  -6.607  1.00 80.03           H
ATOM   4721  NE2 HIS A 309       2.800  -4.576  -6.659  1.00 80.03           N
ATOM   4722  HN  HIS A 309       6.733  -4.357  -1.977  1.00 80.03           H
ATOM   4723  N   SER A 310       6.716  -1.750  -3.889  1.00 83.79           N
ATOM   4724  CA  SER A 310       6.728  -0.387  -4.393  1.00 83.79           C
ATOM   4725  C   SER A 310       7.997  -0.143  -5.213  1.00 83.79           C
ATOM   4726  O   SER A 310       8.012   0.707  -6.102  1.00 83.79           O
ATOM   4727  HA  SER A 310       5.843  -0.305  -5.024  1.00 83.79           H
ATOM   4728  CB  SER A 310       6.633   0.624  -3.249  1.00 83.79           C
ATOM   4729 1HB  SER A 310       6.512   1.627  -3.660  1.00 83.79           H
ATOM   4730 2HB  SER A 310       5.745   0.415  -2.653  1.00 83.79           H
ATOM   4731  OG  SER A 310       7.785   0.592  -2.411  1.00 83.79           O
ATOM   4732  HG  SER A 310       7.665  -0.091  -1.691  1.00 83.79           H
ATOM   4733  HN  SER A 310       6.824  -1.835  -2.898  1.00 83.79           H
ATOM   4734  N   CYS A 311       9.030  -0.905  -4.885  1.00 87.02           N
ATOM   4735  CA  CYS A 311      10.312  -0.754  -5.553  1.00 87.02           C
ATOM   4736  C   CYS A 311      10.365  -1.744  -6.719  1.00 87.02           C
ATOM   4737  O   CYS A 311      11.222  -1.632  -7.594  1.00 87.02           O
ATOM   4738  HA  CYS A 311      10.358   0.273  -5.915  1.00 87.02           H
ATOM   4739  CB  CYS A 311      11.481  -0.949  -4.585  1.00 87.02           C
ATOM   4740 1HB  CYS A 311      12.399  -0.565  -5.028  1.00 87.02           H
ATOM   4741 2HB  CYS A 311      11.306  -0.380  -3.672  1.00 87.02           H
ATOM   4742  SG  CYS A 311      11.674  -2.725  -4.187  1.00 87.02           S
ATOM   4743  HG  CYS A 311      12.711  -2.572  -3.368  1.00 87.02           H
ATOM   4744  HN  CYS A 311       9.002  -1.612  -4.179  1.00 87.02           H
ATOM   4745  N   LEU A 312       9.439  -2.691  -6.692  1.00 85.09           N
ATOM   4746  CA  LEU A 312       9.472  -3.797  -7.634  1.00 85.09           C
ATOM   4747  C   LEU A 312       8.861  -3.348  -8.963  1.00 85.09           C
ATOM   4748  O   LEU A 312       9.306  -3.772 -10.029  1.00 85.09           O
ATOM   4749  HA  LEU A 312      10.518  -4.051  -7.803  1.00 85.09           H
ATOM   4750  CB  LEU A 312       8.798  -5.032  -7.033  1.00 85.09           C
ATOM   4751 1HB  LEU A 312       7.875  -4.717  -6.545  1.00 85.09           H
ATOM   4752 2HB  LEU A 312       8.515  -5.699  -7.848  1.00 85.09           H
ATOM   4753  CG  LEU A 312       9.630  -5.827  -6.025  1.00 85.09           C
ATOM   4754  HG  LEU A 312       9.920  -5.156  -5.217  1.00 85.09           H
ATOM   4755  CD1 LEU A 312       8.805  -6.955  -5.401  1.00 85.09           C
ATOM   4756 1HD1 LEU A 312       7.942  -6.532  -4.886  1.00 85.09           H
ATOM   4757 2HD1 LEU A 312       8.464  -7.632  -6.185  1.00 85.09           H
ATOM   4758 3HD1 LEU A 312       9.420  -7.504  -4.689  1.00 85.09           H
ATOM   4759  CD2 LEU A 312      10.918  -6.347  -6.666  1.00 85.09           C
ATOM   4760 1HD2 LEU A 312      10.670  -6.997  -7.505  1.00 85.09           H
ATOM   4761 2HD2 LEU A 312      11.512  -5.505  -7.023  1.00 85.09           H
ATOM   4762 3HD2 LEU A 312      11.491  -6.908  -5.928  1.00 85.09           H
ATOM   4763  HN  LEU A 312       8.677  -2.710  -6.044  1.00 85.09           H
ATOM   4764  N   ASN A 313       7.852  -2.496  -8.856  1.00 79.76           N
ATOM   4765  CA  ASN A 313       7.069  -2.114 -10.019  1.00 79.76           C
ATOM   4766  C   ASN A 313       8.009  -1.622 -11.122  1.00 79.76           C
ATOM   4767  O   ASN A 313       7.977  -2.130 -12.241  1.00 79.76           O
ATOM   4768  HA  ASN A 313       6.524  -3.013 -10.306  1.00 79.76           H
ATOM   4769  CB  ASN A 313       6.101  -0.978  -9.682  1.00 79.76           C
ATOM   4770 1HB  ASN A 313       6.604  -0.240  -9.057  1.00 79.76           H
ATOM   4771 2HB  ASN A 313       5.801  -0.468 -10.597  1.00 79.76           H
ATOM   4772  CG  ASN A 313       4.863  -1.510  -8.958  1.00 79.76           C
ATOM   4773  OD1 ASN A 313       4.453  -2.647  -9.127  1.00 79.76           O
ATOM   4774  ND2 ASN A 313       4.291  -0.627  -8.144  1.00 79.76           N
ATOM   4775 1HD2 ASN A 313       4.678   0.291  -8.051  1.00 79.76           H
ATOM   4776 2HD2 ASN A 313       3.475  -0.880  -7.625  1.00 79.76           H
ATOM   4777  HN  ASN A 313       7.568  -2.071  -7.997  1.00 79.76           H
ATOM   4778  N   PRO A 314       8.859  -0.629 -10.828  1.00 80.77           N
ATOM   4779  CA  PRO A 314       9.750  -0.072 -11.848  1.00 80.77           C
ATOM   4780  C   PRO A 314      10.570  -1.144 -12.546  1.00 80.77           C
ATOM   4781  O   PRO A 314      10.747  -1.102 -13.763  1.00 80.77           O
ATOM   4782  HA  PRO A 314       9.166   0.400 -12.638  1.00 80.77           H
ATOM   4783  CB  PRO A 314      10.636   0.899 -11.064  1.00 80.77           C
ATOM   4784 1HB  PRO A 314      11.550   0.418 -10.717  1.00 80.77           H
ATOM   4785 2HB  PRO A 314      10.937   1.750 -11.676  1.00 80.77           H
ATOM   4786  CG  PRO A 314       9.748   1.327  -9.902  1.00 80.77           C
ATOM   4787 1HG  PRO A 314      10.332   1.730  -9.074  1.00 80.77           H
ATOM   4788 2HG  PRO A 314       9.048   2.110 -10.194  1.00 80.77           H
ATOM   4789  CD  PRO A 314       9.038   0.037  -9.525  1.00 80.77           C
ATOM   4790 1HD  PRO A 314       9.634  -0.569  -8.843  1.00 80.77           H
ATOM   4791 2HD  PRO A 314       8.087   0.230  -9.027  1.00 80.77           H
ATOM   4792  N   VAL A 315      11.054  -2.087 -11.750  1.00 82.74           N
ATOM   4793  CA  VAL A 315      11.920  -3.132 -12.267  1.00 82.74           C
ATOM   4794  C   VAL A 315      11.139  -3.990 -13.264  1.00 82.74           C
ATOM   4795  O   VAL A 315      11.670  -4.384 -14.301  1.00 82.74           O
ATOM   4796  HA  VAL A 315      12.743  -2.646 -12.793  1.00 82.74           H
ATOM   4797  CB  VAL A 315      12.509  -3.943 -11.112  1.00 82.74           C
ATOM   4798  HB  VAL A 315      11.682  -4.392 -10.562  1.00 82.74           H
ATOM   4799  CG1 VAL A 315      13.395  -5.076 -11.633  1.00 82.74           C
ATOM   4800 1HG1 VAL A 315      12.803  -5.741 -12.261  1.00 82.74           H
ATOM   4801 2HG1 VAL A 315      14.214  -4.657 -12.218  1.00 82.74           H
ATOM   4802 3HG1 VAL A 315      13.801  -5.637 -10.791  1.00 82.74           H
ATOM   4803  CG2 VAL A 315      13.282  -3.042 -10.147  1.00 82.74           C
ATOM   4804 1HG2 VAL A 315      14.097  -2.553 -10.680  1.00 82.74           H
ATOM   4805 2HG2 VAL A 315      12.610  -2.288  -9.737  1.00 82.74           H
ATOM   4806 3HG2 VAL A 315      13.690  -3.645  -9.335  1.00 82.74           H
ATOM   4807  HN  VAL A 315      10.862  -2.143 -10.770  1.00 82.74           H
ATOM   4808  N   LEU A 316       9.888  -4.255 -12.914  1.00 80.67           N
ATOM   4809  CA  LEU A 316       9.040  -5.093 -13.745  1.00 80.67           C
ATOM   4810  C   LEU A 316       8.922  -4.469 -15.137  1.00 80.67           C
ATOM   4811  O   LEU A 316       8.974  -5.174 -16.144  1.00 80.67           O
ATOM   4812  HA  LEU A 316       9.532  -6.061 -13.842  1.00 80.67           H
ATOM   4813  CB  LEU A 316       7.693  -5.335 -13.063  1.00 80.67           C
ATOM   4814 1HB  LEU A 316       7.243  -4.368 -12.838  1.00 80.67           H
ATOM   4815 2HB  LEU A 316       7.034  -5.836 -13.772  1.00 80.67           H
ATOM   4816  CG  LEU A 316       7.732  -6.160 -11.775  1.00 80.67           C
ATOM   4817  HG  LEU A 316       8.390  -5.657 -11.067  1.00 80.67           H
ATOM   4818  CD1 LEU A 316       6.346  -6.235 -11.129  1.00 80.67           C
ATOM   4819 1HD1 LEU A 316       6.002  -5.229 -10.890  1.00 80.67           H
ATOM   4820 2HD1 LEU A 316       5.647  -6.702 -11.823  1.00 80.67           H
ATOM   4821 3HD1 LEU A 316       6.403  -6.827 -10.216  1.00 80.67           H
ATOM   4822  CD2 LEU A 316       8.321  -7.549 -12.031  1.00 80.67           C
ATOM   4823 1HD2 LEU A 316       7.708  -8.074 -12.763  1.00 80.67           H
ATOM   4824 2HD2 LEU A 316       9.337  -7.448 -12.412  1.00 80.67           H
ATOM   4825 3HD2 LEU A 316       8.337  -8.114 -11.099  1.00 80.67           H
ATOM   4826  HN  LEU A 316       9.455  -3.909 -12.082  1.00 80.67           H
ATOM   4827  N   TYR A 317       8.764  -3.153 -15.149  1.00 71.25           N
ATOM   4828  CA  TYR A 317       8.582  -2.433 -16.398  1.00 71.25           C
ATOM   4829  C   TYR A 317       9.829  -2.540 -17.279  1.00 71.25           C
ATOM   4830  O   TYR A 317       9.724  -2.615 -18.502  1.00 71.25           O
ATOM   4831  HA  TYR A 317       7.736  -2.877 -16.923  1.00 71.25           H
ATOM   4832  CB  TYR A 317       8.369  -0.968 -16.012  1.00 71.25           C
ATOM   4833 1HB  TYR A 317       9.263  -0.602 -15.508  1.00 71.25           H
ATOM   4834 2HB  TYR A 317       8.251  -0.377 -16.921  1.00 71.25           H
ATOM   4835  CG  TYR A 317       7.157  -0.733 -15.108  1.00 71.25           C
ATOM   4836  CD1 TYR A 317       6.105  -1.625 -15.119  1.00 71.25           C
ATOM   4837  HD1 TYR A 317       6.136  -2.497 -15.772  1.00 71.25           H
ATOM   4838  CD2 TYR A 317       7.118   0.372 -14.281  1.00 71.25           C
ATOM   4839  HD2 TYR A 317       7.950   1.076 -14.272  1.00 71.25           H
ATOM   4840  CE1 TYR A 317       4.965  -1.403 -14.267  1.00 71.25           C
ATOM   4841  HE1 TYR A 317       4.126  -2.100 -14.266  1.00 71.25           H
ATOM   4842  CE2 TYR A 317       5.978   0.593 -13.429  1.00 71.25           C
ATOM   4843  HE2 TYR A 317       5.934   1.461 -12.772  1.00 71.25           H
ATOM   4844  CZ  TYR A 317       4.958  -0.305 -13.465  1.00 71.25           C
ATOM   4845  OH  TYR A 317       3.881  -0.096 -12.660  1.00 71.25           O
ATOM   4846  HH  TYR A 317       3.289  -0.902 -12.665  1.00 71.25           H
ATOM   4847  HN  TYR A 317       8.759  -2.583 -14.328  1.00 71.25           H
ATOM   4848  N   VAL A 318      10.980  -2.543 -16.622  1.00 73.87           N
ATOM   4849  CA  VAL A 318      12.246  -2.598 -17.332  1.00 73.87           C
ATOM   4850  C   VAL A 318      12.354  -3.934 -18.070  1.00 73.87           C
ATOM   4851  O   VAL A 318      12.659  -3.967 -19.261  1.00 73.87           O
ATOM   4852  HA  VAL A 318      12.248  -1.792 -18.066  1.00 73.87           H
ATOM   4853  CB  VAL A 318      13.402  -2.357 -16.360  1.00 73.87           C
ATOM   4854  HB  VAL A 318      13.300  -3.064 -15.536  1.00 73.87           H
ATOM   4855  CG1 VAL A 318      14.750  -2.616 -17.036  1.00 73.87           C
ATOM   4856 1HG1 VAL A 318      14.792  -3.650 -17.379  1.00 73.87           H
ATOM   4857 2HG1 VAL A 318      14.864  -1.945 -17.888  1.00 73.87           H
ATOM   4858 3HG1 VAL A 318      15.555  -2.437 -16.322  1.00 73.87           H
ATOM   4859  CG2 VAL A 318      13.343  -0.944 -15.777  1.00 73.87           C
ATOM   4860 1HG2 VAL A 318      13.408  -0.215 -16.585  1.00 73.87           H
ATOM   4861 2HG2 VAL A 318      12.403  -0.810 -15.243  1.00 73.87           H
ATOM   4862 3HG2 VAL A 318      14.176  -0.799 -15.090  1.00 73.87           H
ATOM   4863  HN  VAL A 318      11.055  -2.508 -15.626  1.00 73.87           H
ATOM   4864  N   PHE A 319      12.098  -5.004 -17.332  1.00 73.04           N
ATOM   4865  CA  PHE A 319      12.365  -6.341 -17.833  1.00 73.04           C
ATOM   4866  C   PHE A 319      11.247  -6.811 -18.766  1.00 73.04           C
ATOM   4867  O   PHE A 319      11.505  -7.492 -19.757  1.00 73.04           O
ATOM   4868  HA  PHE A 319      13.303  -6.298 -18.387  1.00 73.04           H
ATOM   4869  CB  PHE A 319      12.425  -7.271 -16.619  1.00 73.04           C
ATOM   4870 1HB  PHE A 319      11.624  -7.003 -15.930  1.00 73.04           H
ATOM   4871 2HB  PHE A 319      12.234  -8.293 -16.948  1.00 73.04           H
ATOM   4872  CG  PHE A 319      13.758  -7.232 -15.870  1.00 73.04           C
ATOM   4873  CD1 PHE A 319      14.866  -7.795 -16.423  1.00 73.04           C
ATOM   4874  HD1 PHE A 319      14.803  -8.274 -17.400  1.00 73.04           H
ATOM   4875  CD2 PHE A 319      13.836  -6.634 -14.651  1.00 73.04           C
ATOM   4876  HD2 PHE A 319      12.948  -6.183 -14.208  1.00 73.04           H
ATOM   4877  CE1 PHE A 319      16.103  -7.758 -15.728  1.00 73.04           C
ATOM   4878  HE1 PHE A 319      16.991  -8.210 -16.171  1.00 73.04           H
ATOM   4879  CE2 PHE A 319      15.073  -6.598 -13.956  1.00 73.04           C
ATOM   4880  HE2 PHE A 319      15.135  -6.119 -12.978  1.00 73.04           H
ATOM   4881  CZ  PHE A 319      16.181  -7.161 -14.509  1.00 73.04           C
ATOM   4882  HZ  PHE A 319      17.131  -7.132 -13.975  1.00 73.04           H
ATOM   4883  HN  PHE A 319      11.716  -4.968 -16.408  1.00 73.04           H
ATOM   4884  N   VAL A 320      10.028  -6.427 -18.416  1.00 76.18           N
ATOM   4885  CA  VAL A 320       8.853  -6.990 -19.059  1.00 76.18           C
ATOM   4886  C   VAL A 320       8.361  -6.030 -20.144  1.00 76.18           C
ATOM   4887  O   VAL A 320       7.753  -6.455 -21.125  1.00 76.18           O
ATOM   4888  HA  VAL A 320       9.152  -7.927 -19.529  1.00 76.18           H
ATOM   4889  CB  VAL A 320       7.784  -7.306 -18.011  1.00 76.18           C
ATOM   4890  HB  VAL A 320       7.382  -6.360 -17.646  1.00 76.18           H
ATOM   4891  CG1 VAL A 320       6.630  -8.099 -18.627  1.00 76.18           C
ATOM   4892 1HG1 VAL A 320       6.174  -7.516 -19.427  1.00 76.18           H
ATOM   4893 2HG1 VAL A 320       7.009  -9.037 -19.032  1.00 76.18           H
ATOM   4894 3HG1 VAL A 320       5.884  -8.310 -17.860  1.00 76.18           H
ATOM   4895  CG2 VAL A 320       8.387  -8.051 -16.819  1.00 76.18           C
ATOM   4896 1HG2 VAL A 320       8.828  -8.987 -17.162  1.00 76.18           H
ATOM   4897 2HG2 VAL A 320       9.158  -7.434 -16.357  1.00 76.18           H
ATOM   4898 3HG2 VAL A 320       7.606  -8.263 -16.089  1.00 76.18           H
ATOM   4899  HN  VAL A 320       9.837  -5.746 -17.709  1.00 76.18           H
ATOM   4900  N   GLY A 321       8.643  -4.753 -19.931  1.00 77.52           N
ATOM   4901  CA  GLY A 321       8.098  -3.714 -20.788  1.00 77.52           C
ATOM   4902  C   GLY A 321       9.034  -3.424 -21.962  1.00 77.52           C
ATOM   4903  O   GLY A 321       9.967  -2.632 -21.836  1.00 77.52           O
ATOM   4904 1HA  GLY A 321       7.122  -4.022 -21.164  1.00 77.52           H
ATOM   4905 2HA  GLY A 321       7.943  -2.803 -20.208  1.00 77.52           H
ATOM   4906  HN  GLY A 321       9.230  -4.426 -19.191  1.00 77.52           H
ATOM   4907  N   GLU A 322       8.753  -4.080 -23.078  1.00 67.89           N
ATOM   4908  CA  GLU A 322       9.481  -3.814 -24.307  1.00 67.89           C
ATOM   4909  C   GLU A 322       9.372  -2.334 -24.678  1.00 67.89           C
ATOM   4910  O   GLU A 322      10.353  -1.721 -25.097  1.00 67.89           O
ATOM   4911  HA  GLU A 322      10.519  -4.065 -24.089  1.00 67.89           H
ATOM   4912  CB  GLU A 322       8.979  -4.704 -25.446  1.00 67.89           C
ATOM   4913 1HB  GLU A 322       7.889  -4.702 -25.460  1.00 67.89           H
ATOM   4914 2HB  GLU A 322       9.423  -4.380 -26.388  1.00 67.89           H
ATOM   4915  CG  GLU A 322       9.415  -6.156 -25.240  1.00 67.89           C
ATOM   4916 1HG  GLU A 322      10.489  -6.195 -25.063  1.00 67.89           H
ATOM   4917 2HG  GLU A 322       8.930  -6.562 -24.353  1.00 67.89           H
ATOM   4918  CD  GLU A 322       9.061  -7.012 -26.458  1.00 67.89           C
ATOM   4919  OE1 GLU A 322       9.397  -8.215 -26.423  1.00 67.89           O
ATOM   4920  OE2 GLU A 322       8.463  -6.443 -27.397  1.00 67.89           O
ATOM   4921  HN  GLU A 322       8.044  -4.782 -23.151  1.00 67.89           H
ATOM   4922  N   ARG A 323       8.170  -1.802 -24.512  1.00 64.80           N
ATOM   4923  CA  ARG A 323       7.911  -0.415 -24.860  1.00 64.80           C
ATOM   4924  C   ARG A 323       8.699   0.519 -23.940  1.00 64.80           C
ATOM   4925  O   ARG A 323       9.312   1.480 -24.403  1.00 64.80           O
ATOM   4926  HA  ARG A 323       8.243  -0.320 -25.893  1.00 64.80           H
ATOM   4927  CB  ARG A 323       6.420  -0.089 -24.750  1.00 64.80           C
ATOM   4928 1HB  ARG A 323       5.846  -0.783 -25.365  1.00 64.80           H
ATOM   4929 2HB  ARG A 323       6.089  -0.227 -23.721  1.00 64.80           H
ATOM   4930  CG  ARG A 323       6.138   1.347 -25.194  1.00 64.80           C
ATOM   4931 1HG  ARG A 323       6.665   2.043 -24.541  1.00 64.80           H
ATOM   4932 2HG  ARG A 323       6.524   1.502 -26.202  1.00 64.80           H
ATOM   4933  CD  ARG A 323       4.638   1.646 -25.164  1.00 64.80           C
ATOM   4934 1HD  ARG A 323       4.122   1.034 -25.904  1.00 64.80           H
ATOM   4935 2HD  ARG A 323       4.226   1.384 -24.190  1.00 64.80           H
ATOM   4936  NE  ARG A 323       4.403   3.081 -25.443  1.00 64.80           N
ATOM   4937  HE  ARG A 323       5.092   3.575 -25.972  1.00 64.80           H
ATOM   4938  CZ  ARG A 323       3.323   3.758 -25.031  1.00 64.80           C
ATOM   4939  NH1 ARG A 323       2.367   3.147 -24.319  1.00 64.80           N
ATOM   4940 1HH1 ARG A 323       2.456   2.177 -24.091  1.00 64.80           H
ATOM   4941 2HH1 ARG A 323       1.564   3.660 -24.015  1.00 64.80           H
ATOM   4942  NH2 ARG A 323       3.213   5.057 -25.342  1.00 64.80           N
ATOM   4943 1HH2 ARG A 323       2.413   5.578 -25.042  1.00 64.80           H
ATOM   4944 2HH2 ARG A 323       3.931   5.506 -25.874  1.00 64.80           H
ATOM   4945  HN  ARG A 323       7.384  -2.300 -24.147  1.00 64.80           H
ATOM   4946  N   PHE A 324       8.658   0.205 -22.653  1.00 78.25           N
ATOM   4947  CA  PHE A 324       9.305   1.042 -21.657  1.00 78.25           C
ATOM   4948  C   PHE A 324      10.825   1.017 -21.824  1.00 78.25           C
ATOM   4949  O   PHE A 324      11.485   2.046 -21.691  1.00 78.25           O
ATOM   4950  HA  PHE A 324       8.942   2.059 -21.805  1.00 78.25           H
ATOM   4951  CB  PHE A 324       8.944   0.466 -20.287  1.00 78.25           C
ATOM   4952 1HB  PHE A 324       7.861   0.365 -20.220  1.00 78.25           H
ATOM   4953 2HB  PHE A 324       9.363  -0.537 -20.204  1.00 78.25           H
ATOM   4954  CG  PHE A 324       9.437   1.308 -19.108  1.00 78.25           C
ATOM   4955  CD1 PHE A 324      10.604   0.990 -18.486  1.00 78.25           C
ATOM   4956  HD1 PHE A 324      11.188   0.135 -18.827  1.00 78.25           H
ATOM   4957  CD2 PHE A 324       8.708   2.375 -18.683  1.00 78.25           C
ATOM   4958  HD2 PHE A 324       7.773   2.630 -19.181  1.00 78.25           H
ATOM   4959  CE1 PHE A 324      11.061   1.772 -17.393  1.00 78.25           C
ATOM   4960  HE1 PHE A 324      11.997   1.517 -16.894  1.00 78.25           H
ATOM   4961  CE2 PHE A 324       9.166   3.157 -17.589  1.00 78.25           C
ATOM   4962  HE2 PHE A 324       8.582   4.012 -17.248  1.00 78.25           H
ATOM   4963  CZ  PHE A 324      10.333   2.839 -16.967  1.00 78.25           C
ATOM   4964  HZ  PHE A 324      10.684   3.439 -16.128  1.00 78.25           H
ATOM   4965  HN  PHE A 324       8.194  -0.603 -22.290  1.00 78.25           H
ATOM   4966  N   ARG A 325      11.337  -0.171 -22.113  1.00 75.52           N
ATOM   4967  CA  ARG A 325      12.766  -0.341 -22.313  1.00 75.52           C
ATOM   4968  C   ARG A 325      13.261   0.588 -23.424  1.00 75.52           C
ATOM   4969  O   ARG A 325      14.267   1.276 -23.260  1.00 75.52           O
ATOM   4970  HA  ARG A 325      13.215  -0.080 -21.355  1.00 75.52           H
ATOM   4971  CB  ARG A 325      13.102  -1.788 -22.681  1.00 75.52           C
ATOM   4972 1HB  ARG A 325      12.397  -2.150 -23.429  1.00 75.52           H
ATOM   4973 2HB  ARG A 325      14.094  -1.831 -23.130  1.00 75.52           H
ATOM   4974  CG  ARG A 325      13.055  -2.692 -21.448  1.00 75.52           C
ATOM   4975 1HG  ARG A 325      13.494  -2.174 -20.595  1.00 75.52           H
ATOM   4976 2HG  ARG A 325      12.018  -2.907 -21.190  1.00 75.52           H
ATOM   4977  CD  ARG A 325      13.806  -4.001 -21.698  1.00 75.52           C
ATOM   4978 1HD  ARG A 325      14.844  -3.790 -21.956  1.00 75.52           H
ATOM   4979 2HD  ARG A 325      13.819  -4.602 -20.789  1.00 75.52           H
ATOM   4980  NE  ARG A 325      13.157  -4.756 -22.793  1.00 75.52           N
ATOM   4981  HE  ARG A 325      13.161  -4.351 -23.708  1.00 75.52           H
ATOM   4982  CZ  ARG A 325      12.565  -5.947 -22.636  1.00 75.52           C
ATOM   4983  NH1 ARG A 325      12.530  -6.536 -21.433  1.00 75.52           N
ATOM   4984 1HH1 ARG A 325      12.948  -6.086 -20.644  1.00 75.52           H
ATOM   4985 2HH1 ARG A 325      12.086  -7.426 -21.325  1.00 75.52           H
ATOM   4986  NH2 ARG A 325      12.008  -6.541 -23.701  1.00 75.52           N
ATOM   4987 1HH2 ARG A 325      11.562  -7.431 -23.601  1.00 75.52           H
ATOM   4988 2HH2 ARG A 325      12.038  -6.095 -24.595  1.00 75.52           H
ATOM   4989  HN  ARG A 325      10.795  -1.005 -22.210  1.00 75.52           H
ATOM   4990  N   ARG A 326      12.530   0.578 -24.529  1.00 68.92           N
ATOM   4991  CA  ARG A 326      12.901   1.386 -25.679  1.00 68.92           C
ATOM   4992  C   ARG A 326      12.849   2.872 -25.322  1.00 68.92           C
ATOM   4993  O   ARG A 326      13.761   3.627 -25.654  1.00 68.92           O
ATOM   4994  HA  ARG A 326      13.917   1.076 -25.921  1.00 68.92           H
ATOM   4995  CB  ARG A 326      11.968   1.120 -26.862  1.00 68.92           C
ATOM   4996 1HB  ARG A 326      10.971   0.875 -26.497  1.00 68.92           H
ATOM   4997 2HB  ARG A 326      11.874   2.023 -27.466  1.00 68.92           H
ATOM   4998  CG  ARG A 326      12.495  -0.026 -27.729  1.00 68.92           C
ATOM   4999 1HG  ARG A 326      13.505   0.205 -28.068  1.00 68.92           H
ATOM   5000 2HG  ARG A 326      12.559  -0.937 -27.134  1.00 68.92           H
ATOM   5001  CD  ARG A 326      11.587  -0.262 -28.938  1.00 68.92           C
ATOM   5002 1HD  ARG A 326      11.001   0.634 -29.143  1.00 68.92           H
ATOM   5003 2HD  ARG A 326      12.191  -0.458 -29.824  1.00 68.92           H
ATOM   5004  NE  ARG A 326      10.685  -1.406 -28.677  1.00 68.92           N
ATOM   5005  HE  ARG A 326      10.891  -1.997 -27.898  1.00 68.92           H
ATOM   5006  CZ  ARG A 326       9.610  -1.699 -29.421  1.00 68.92           C
ATOM   5007  NH1 ARG A 326       9.287  -0.941 -30.478  1.00 68.92           N
ATOM   5008 1HH1 ARG A 326       9.850  -0.150 -30.717  1.00 68.92           H
ATOM   5009 2HH1 ARG A 326       8.483  -1.167 -31.028  1.00 68.92           H
ATOM   5010  NH2 ARG A 326       8.863  -2.762 -29.093  1.00 68.92           N
ATOM   5011 1HH2 ARG A 326       8.058  -2.995 -29.638  1.00 68.92           H
ATOM   5012 2HH2 ARG A 326       9.111  -3.323 -28.303  1.00 68.92           H
ATOM   5013  HN  ARG A 326      11.700   0.032 -24.646  1.00 68.92           H
ATOM   5014  N   ASP A 327      11.771   3.249 -24.648  1.00 79.03           N
ATOM   5015  CA  ASP A 327      11.545   4.646 -24.320  1.00 79.03           C
ATOM   5016  C   ASP A 327      12.589   5.102 -23.299  1.00 79.03           C
ATOM   5017  O   ASP A 327      13.014   6.256 -23.312  1.00 79.03           O
ATOM   5018  HA  ASP A 327      11.627   5.180 -25.267  1.00 79.03           H
ATOM   5019  CB  ASP A 327      10.160   4.850 -23.703  1.00 79.03           C
ATOM   5020 1HB  ASP A 327      10.003   4.124 -22.905  1.00 79.03           H
ATOM   5021 2HB  ASP A 327      10.101   5.839 -23.250  1.00 79.03           H
ATOM   5022  CG  ASP A 327       9.062   4.700 -24.758  1.00 79.03           C
ATOM   5023  OD1 ASP A 327       9.415   4.753 -25.956  1.00 79.03           O
ATOM   5024  OD2 ASP A 327       7.894   4.535 -24.343  1.00 79.03           O
ATOM   5025  HN  ASP A 327      11.063   2.620 -24.330  1.00 79.03           H
ATOM   5026  N   LEU A 328      12.973   4.171 -22.437  1.00 81.31           N
ATOM   5027  CA  LEU A 328      13.995   4.447 -21.443  1.00 81.31           C
ATOM   5028  C   LEU A 328      15.315   4.763 -22.150  1.00 81.31           C
ATOM   5029  O   LEU A 328      15.915   5.810 -21.914  1.00 81.31           O
ATOM   5030  HA  LEU A 328      13.681   5.331 -20.888  1.00 81.31           H
ATOM   5031  CB  LEU A 328      14.094   3.295 -20.441  1.00 81.31           C
ATOM   5032 1HB  LEU A 328      13.152   3.231 -19.898  1.00 81.31           H
ATOM   5033 2HB  LEU A 328      14.206   2.365 -20.998  1.00 81.31           H
ATOM   5034  CG  LEU A 328      15.232   3.388 -19.423  1.00 81.31           C
ATOM   5035  HG  LEU A 328      16.174   3.458 -19.968  1.00 81.31           H
ATOM   5036  CD1 LEU A 328      15.106   4.654 -18.573  1.00 81.31           C
ATOM   5037 1HD1 LEU A 328      15.144   5.531 -19.220  1.00 81.31           H
ATOM   5038 2HD1 LEU A 328      14.158   4.639 -18.037  1.00 81.31           H
ATOM   5039 3HD1 LEU A 328      15.928   4.695 -17.858  1.00 81.31           H
ATOM   5040  CD2 LEU A 328      15.302   2.125 -18.562  1.00 81.31           C
ATOM   5041 1HD2 LEU A 328      14.362   1.999 -18.025  1.00 81.31           H
ATOM   5042 2HD2 LEU A 328      15.474   1.259 -19.201  1.00 81.31           H
ATOM   5043 3HD2 LEU A 328      16.119   2.217 -17.847  1.00 81.31           H
ATOM   5044  HN  LEU A 328      12.598   3.244 -22.411  1.00 81.31           H
ATOM   5045  N   VAL A 329      15.729   3.837 -23.003  1.00 81.54           N
ATOM   5046  CA  VAL A 329      17.007   3.963 -23.681  1.00 81.54           C
ATOM   5047  C   VAL A 329      17.015   5.248 -24.512  1.00 81.54           C
ATOM   5048  O   VAL A 329      18.037   5.927 -24.602  1.00 81.54           O
ATOM   5049  HA  VAL A 329      17.781   4.035 -22.917  1.00 81.54           H
ATOM   5050  CB  VAL A 329      17.282   2.710 -24.516  1.00 81.54           C
ATOM   5051  HB  VAL A 329      16.416   2.536 -25.155  1.00 81.54           H
ATOM   5052  CG1 VAL A 329      18.500   2.910 -25.420  1.00 81.54           C
ATOM   5053 1HG1 VAL A 329      18.319   3.746 -26.094  1.00 81.54           H
ATOM   5054 2HG1 VAL A 329      19.377   3.120 -24.807  1.00 81.54           H
ATOM   5055 3HG1 VAL A 329      18.673   2.004 -26.002  1.00 81.54           H
ATOM   5056  CG2 VAL A 329      17.459   1.482 -23.620  1.00 81.54           C
ATOM   5057 1HG2 VAL A 329      18.299   1.643 -22.945  1.00 81.54           H
ATOM   5058 2HG2 VAL A 329      16.551   1.323 -23.039  1.00 81.54           H
ATOM   5059 3HG2 VAL A 329      17.653   0.606 -24.239  1.00 81.54           H
ATOM   5060  HN  VAL A 329      15.208   3.014 -23.231  1.00 81.54           H
ATOM   5061  N   LYS A 330      15.864   5.543 -25.097  1.00 74.95           N
ATOM   5062  CA  LYS A 330      15.723   6.738 -25.912  1.00 74.95           C
ATOM   5063  C   LYS A 330      15.959   7.974 -25.042  1.00 74.95           C
[truncated: 117,162 more chars]
