# Supplementary material for: Noncanonical roles of chemokine regions in CCR9 activation revealed by structural modeling and mutational mapping
Source: Nat Commun. 2025 Aug 18;16:7695. doi: 10.1038/s41467-025-62321-9 (PMC12361432; doi:10.1038/s41467-025-62321-9)
Supplement: Supplementary file 5 — Supplementary Data 3 [file 41467_2025_62321_MOESM5_ESM.zip › CCR9_CCL25_16_rnk4.pdb]

ATOM      1  N   GLU A  20      -4.586  -5.113  57.838  1.00 50.99           N
ATOM      2  CA  GLU A  20      -4.742  -6.153  56.837  1.00 50.99           C
ATOM      3  C   GLU A  20      -5.330  -7.416  57.470  1.00 50.99           C
ATOM      4  O   GLU A  20      -4.604  -8.214  58.060  1.00 50.99           O
ATOM      5  HA  GLU A  20      -5.440  -5.747  56.104  1.00 50.99           H
ATOM      6  CB  GLU A  20      -3.411  -6.455  56.147  1.00 50.99           C
ATOM      7 1HB  GLU A  20      -2.603  -6.425  56.878  1.00 50.99           H
ATOM      8 2HB  GLU A  20      -3.478  -7.405  55.618  1.00 50.99           H
ATOM      9  CG  GLU A  20      -3.088  -5.396  55.091  1.00 50.99           C
ATOM     10 1HG  GLU A  20      -4.000  -5.106  54.570  1.00 50.99           H
ATOM     11 2HG  GLU A  20      -2.699  -4.500  55.576  1.00 50.99           H
ATOM     12  CD  GLU A  20      -2.064  -5.921  54.082  1.00 50.99           C
ATOM     13  OE1 GLU A  20      -1.997  -5.331  52.982  1.00 50.99           O
ATOM     14  OE2 GLU A  20      -1.372  -6.901  54.434  1.00 50.99           O
ATOM     15  HN  GLU A  20      -4.894  -5.360  58.757  1.00 50.99           H
ATOM     16  N   SER A  21      -6.640  -7.557  57.326  1.00 59.50           N
ATOM     17  CA  SER A  21      -7.307  -8.789  57.712  1.00 59.50           C
ATOM     18  C   SER A  21      -6.672  -9.977  56.986  1.00 59.50           C
ATOM     19  O   SER A  21      -6.332  -9.879  55.807  1.00 59.50           O
ATOM     20  HA  SER A  21      -7.156  -8.874  58.788  1.00 59.50           H
ATOM     21  CB  SER A  21      -8.805  -8.722  57.411  1.00 59.50           C
ATOM     22 1HB  SER A  21      -9.284  -9.642  57.745  1.00 59.50           H
ATOM     23 2HB  SER A  21      -9.253  -7.906  57.979  1.00 59.50           H
ATOM     24  OG  SER A  21      -9.063  -8.531  56.023  1.00 59.50           O
ATOM     25  HG  SER A  21      -9.581  -9.306  55.661  1.00 59.50           H
ATOM     26  HN  SER A  21      -7.241  -6.850  56.954  1.00 59.50           H
ATOM     27  N   THR A  22      -6.532 -11.072  57.719  1.00 59.92           N
ATOM     28  CA  THR A  22      -5.947 -12.278  57.159  1.00 59.92           C
ATOM     29  C   THR A  22      -6.626 -12.634  55.835  1.00 59.92           C
ATOM     30  O   THR A  22      -5.979 -13.137  54.917  1.00 59.92           O
ATOM     31  HA  THR A  22      -4.899 -12.081  56.937  1.00 59.92           H
ATOM     32  CB  THR A  22      -6.048 -13.385  58.210  1.00 59.92           C
ATOM     33  HB  THR A  22      -6.043 -14.369  57.741  1.00 59.92           H
ATOM     34  OG1 THR A  22      -7.225 -13.060  58.945  1.00 59.92           O
ATOM     35  HG1 THR A  22      -8.035 -13.381  58.453  1.00 59.92           H
ATOM     36  CG2 THR A  22      -4.928 -13.309  59.250  1.00 59.92           C
ATOM     37 1HG2 THR A  22      -4.976 -12.350  59.766  1.00 59.92           H
ATOM     38 2HG2 THR A  22      -3.963 -13.406  58.752  1.00 59.92           H
ATOM     39 3HG2 THR A  22      -5.047 -14.116  59.972  1.00 59.92           H
ATOM     40  HN  THR A  22      -6.810 -11.142  58.677  1.00 59.92           H
ATOM     41  N   SER A  23      -7.921 -12.360  55.777  1.00 63.22           N
ATOM     42  CA  SER A  23      -8.689 -12.621  54.572  1.00 63.22           C
ATOM     43  C   SER A  23      -8.131 -11.798  53.408  1.00 63.22           C
ATOM     44  O   SER A  23      -8.004 -12.301  52.293  1.00 63.22           O
ATOM     45  HA  SER A  23      -8.570 -13.687  54.378  1.00 63.22           H
ATOM     46  CB  SER A  23     -10.171 -12.304  54.783  1.00 63.22           C
ATOM     47 1HB  SER A  23     -10.733 -12.591  53.894  1.00 63.22           H
ATOM     48 2HB  SER A  23     -10.555 -12.901  55.610  1.00 63.22           H
ATOM     49  OG  SER A  23     -10.388 -10.922  55.055  1.00 63.22           O
ATOM     50  HG  SER A  23     -11.368 -10.734  55.111  1.00 63.22           H
ATOM     51  HN  SER A  23      -8.443 -11.967  56.534  1.00 63.22           H
ATOM     52  N   SER A  24      -7.813 -10.548  53.708  1.00 68.79           N
ATOM     53  CA  SER A  24      -7.333  -9.632  52.687  1.00 68.79           C
ATOM     54  C   SER A  24      -5.989 -10.116  52.139  1.00 68.79           C
ATOM     55  O   SER A  24      -5.687  -9.919  50.963  1.00 68.79           O
ATOM     56  HA  SER A  24      -8.093  -9.648  51.905  1.00 68.79           H
ATOM     57  CB  SER A  24      -7.200  -8.211  53.239  1.00 68.79           C
ATOM     58 1HB  SER A  24      -7.280  -7.495  52.421  1.00 68.79           H
ATOM     59 2HB  SER A  24      -8.026  -8.009  53.921  1.00 68.79           H
ATOM     60  OG  SER A  24      -5.964  -8.017  53.921  1.00 68.79           O
ATOM     61  HG  SER A  24      -5.920  -8.610  54.725  1.00 68.79           H
ATOM     62  HN  SER A  24      -7.878 -10.159  54.627  1.00 68.79           H
ATOM     63  N   MET A  25      -5.218 -10.740  53.018  1.00 65.28           N
ATOM     64  CA  MET A  25      -3.898 -11.221  52.647  1.00 65.28           C
ATOM     65  C   MET A  25      -3.993 -12.529  51.858  1.00 65.28           C
ATOM     66  O   MET A  25      -3.226 -12.751  50.923  1.00 65.28           O
ATOM     67  HA  MET A  25      -3.467 -10.441  52.019  1.00 65.28           H
ATOM     68  CB  MET A  25      -3.063 -11.445  53.909  1.00 65.28           C
ATOM     69 1HB  MET A  25      -3.328 -10.703  54.661  1.00 65.28           H
ATOM     70 2HB  MET A  25      -3.292 -12.424  54.332  1.00 65.28           H
ATOM     71  CG  MET A  25      -1.567 -11.355  53.600  1.00 65.28           C
ATOM     72 1HG  MET A  25      -1.253 -12.226  53.025  1.00 65.28           H
ATOM     73 2HG  MET A  25      -1.367 -10.478  52.984  1.00 65.28           H
ATOM     74  SD  MET A  25      -0.635 -11.260  55.119  1.00 65.28           S
ATOM     75  CE  MET A  25       0.992 -10.926  54.463  1.00 65.28           C
ATOM     76 1HE  MET A  25       1.294 -11.743  53.808  1.00 65.28           H
ATOM     77 2HE  MET A  25       0.971  -9.995  53.897  1.00 65.28           H
ATOM     78 3HE  MET A  25       1.703 -10.836  55.284  1.00 65.28           H
ATOM     79  HN  MET A  25      -5.482 -10.918  53.966  1.00 65.28           H
ATOM     80  N   GLU A  26      -4.941 -13.361  52.265  1.00 60.40           N
ATOM     81  CA  GLU A  26      -5.204 -14.601  51.555  1.00 60.40           C
ATOM     82  C   GLU A  26      -5.697 -14.306  50.137  1.00 60.40           C
ATOM     83  O   GLU A  26      -5.284 -14.964  49.183  1.00 60.40           O
ATOM     84  HA  GLU A  26      -4.246 -15.119  51.513  1.00 60.40           H
ATOM     85  CB  GLU A  26      -6.210 -15.466  52.316  1.00 60.40           C
ATOM     86 1HB  GLU A  26      -7.012 -14.840  52.706  1.00 60.40           H
ATOM     87 2HB  GLU A  26      -6.565 -16.270  51.672  1.00 60.40           H
ATOM     88  CG  GLU A  26      -5.551 -16.140  53.522  1.00 60.40           C
ATOM     89 1HG  GLU A  26      -4.735 -16.779  53.185  1.00 60.40           H
ATOM     90 2HG  GLU A  26      -5.115 -15.382  54.173  1.00 60.40           H
ATOM     91  CD  GLU A  26      -6.567 -16.973  54.307  1.00 60.40           C
ATOM     92  OE1 GLU A  26      -6.110 -17.803  55.122  1.00 60.40           O
ATOM     93  OE2 GLU A  26      -7.776 -16.760  54.074  1.00 60.40           O
ATOM     94  HN  GLU A  26      -5.523 -13.199  53.062  1.00 60.40           H
ATOM     95  N   ASP A  27      -6.574 -13.318  50.043  1.00 67.31           N
ATOM     96  CA  ASP A  27      -7.159 -12.956  48.763  1.00 67.31           C
ATOM     97  C   ASP A  27      -6.045 -12.569  47.788  1.00 67.31           C
ATOM     98  O   ASP A  27      -6.110 -12.897  46.604  1.00 67.31           O
ATOM     99  HA  ASP A  27      -7.709 -13.840  48.439  1.00 67.31           H
ATOM    100  CB  ASP A  27      -8.099 -11.757  48.907  1.00 67.31           C
ATOM    101 1HB  ASP A  27      -7.626 -10.991  49.522  1.00 67.31           H
ATOM    102 2HB  ASP A  27      -8.279 -11.312  47.928  1.00 67.31           H
ATOM    103  CG  ASP A  27      -9.429 -12.175  49.536  1.00 67.31           C
ATOM    104  OD1 ASP A  27      -9.737 -13.384  49.462  1.00 67.31           O
ATOM    105  OD2 ASP A  27     -10.109 -11.276  50.077  1.00 67.31           O
ATOM    106  HN  ASP A  27      -6.884 -12.769  50.819  1.00 67.31           H
ATOM    107  N   TYR A  28      -5.049 -11.877  48.322  1.00 66.38           N
ATOM    108  CA  TYR A  28      -3.943 -11.407  47.506  1.00 66.38           C
ATOM    109  C   TYR A  28      -3.026 -12.565  47.106  1.00 66.38           C
ATOM    110  O   TYR A  28      -2.517 -12.601  45.987  1.00 66.38           O
ATOM    111  HA  TYR A  28      -4.358 -10.955  46.605  1.00 66.38           H
ATOM    112  CB  TYR A  28      -3.158 -10.430  48.382  1.00 66.38           C
ATOM    113 1HB  TYR A  28      -3.826  -9.633  48.708  1.00 66.38           H
ATOM    114 2HB  TYR A  28      -2.822 -10.951  49.279  1.00 66.38           H
ATOM    115  CG  TYR A  28      -1.946  -9.806  47.687  1.00 66.38           C
ATOM    116  CD1 TYR A  28      -0.685 -10.325  47.902  1.00 66.38           C
ATOM    117  HD1 TYR A  28      -0.553 -11.179  48.566  1.00 66.38           H
ATOM    118  CD2 TYR A  28      -2.113  -8.725  46.846  1.00 66.38           C
ATOM    119  HD2 TYR A  28      -3.109  -8.315  46.677  1.00 66.38           H
ATOM    120  CE1 TYR A  28       0.456  -9.738  47.247  1.00 66.38           C
ATOM    121  HE1 TYR A  28       1.457 -10.138  47.408  1.00 66.38           H
ATOM    122  CE2 TYR A  28      -0.972  -8.138  46.192  1.00 66.38           C
ATOM    123  HE2 TYR A  28      -1.090  -7.284  45.525  1.00 66.38           H
ATOM    124  CZ  TYR A  28       0.256  -8.674  46.425  1.00 66.38           C
ATOM    125  OH  TYR A  28       1.333  -8.120  45.807  1.00 66.38           O
ATOM    126  HH  TYR A  28       1.125  -7.181  45.534  1.00 66.38           H
ATOM    127  HN  TYR A  28      -4.991 -11.638  49.291  1.00 66.38           H
ATOM    128  N   VAL A  29      -2.843 -13.483  48.044  1.00 66.47           N
ATOM    129  CA  VAL A  29      -1.940 -14.602  47.829  1.00 66.47           C
ATOM    130  C   VAL A  29      -2.577 -15.583  46.843  1.00 66.47           C
ATOM    131  O   VAL A  29      -1.885 -16.168  46.010  1.00 66.47           O
ATOM    132  HA  VAL A  29      -1.025 -14.207  47.390  1.00 66.47           H
ATOM    133  CB  VAL A  29      -1.582 -15.249  49.168  1.00 66.47           C
ATOM    134  HB  VAL A  29      -2.511 -15.474  49.692  1.00 66.47           H
ATOM    135  CG1 VAL A  29      -0.831 -16.566  48.958  1.00 66.47           C
ATOM    136 1HG1 VAL A  29      -1.459 -17.255  48.393  1.00 66.47           H
ATOM    137 2HG1 VAL A  29       0.088 -16.375  48.404  1.00 66.47           H
ATOM    138 3HG1 VAL A  29      -0.589 -17.005  49.925  1.00 66.47           H
ATOM    139  CG2 VAL A  29      -0.771 -14.290  50.042  1.00 66.47           C
ATOM    140 1HG2 VAL A  29       0.150 -14.020  49.526  1.00 66.47           H
ATOM    141 2HG2 VAL A  29      -1.357 -13.390  50.234  1.00 66.47           H
ATOM    142 3HG2 VAL A  29      -0.530 -14.775  50.987  1.00 66.47           H
ATOM    143  HN  VAL A  29      -3.297 -13.472  48.934  1.00 66.47           H
ATOM    144  N   ASN A  30      -3.887 -15.732  46.968  1.00 60.99           N
ATOM    145  CA  ASN A  30      -4.609 -16.711  46.172  1.00 60.99           C
ATOM    146  C   ASN A  30      -4.924 -16.114  44.799  1.00 60.99           C
ATOM    147  O   ASN A  30      -5.394 -16.816  43.906  1.00 60.99           O
ATOM    148  HA  ASN A  30      -3.945 -17.574  46.109  1.00 60.99           H
ATOM    149  CB  ASN A  30      -5.933 -17.093  46.836  1.00 60.99           C
ATOM    150 1HB  ASN A  30      -6.489 -16.192  47.093  1.00 60.99           H
ATOM    151 2HB  ASN A  30      -6.547 -17.657  46.134  1.00 60.99           H
ATOM    152  CG  ASN A  30      -5.693 -17.927  48.097  1.00 60.99           C
ATOM    153  OD1 ASN A  30      -4.682 -18.592  48.250  1.00 60.99           O
ATOM    154  ND2 ASN A  30      -6.678 -17.855  48.988  1.00 60.99           N
ATOM    155 1HD2 ASN A  30      -7.481 -17.290  48.801  1.00 60.99           H
ATOM    156 2HD2 ASN A  30      -6.614 -18.365  49.846  1.00 60.99           H
ATOM    157  HN  ASN A  30      -4.453 -15.200  47.598  1.00 60.99           H
ATOM    158  N   PHE A  31      -4.651 -14.823  44.675  1.00 69.11           N
ATOM    159  CA  PHE A  31      -4.875 -14.129  43.418  1.00 69.11           C
ATOM    160  C   PHE A  31      -3.950 -14.664  42.323  1.00 69.11           C
ATOM    161  O   PHE A  31      -2.734 -14.715  42.504  1.00 69.11           O
ATOM    162  HA  PHE A  31      -5.912 -14.304  43.132  1.00 69.11           H
ATOM    163  CB  PHE A  31      -4.558 -12.652  43.660  1.00 69.11           C
ATOM    164 1HB  PHE A  31      -5.081 -12.321  44.557  1.00 69.11           H
ATOM    165 2HB  PHE A  31      -3.491 -12.547  43.856  1.00 69.11           H
ATOM    166  CG  PHE A  31      -4.940 -11.734  42.497  1.00 69.11           C
ATOM    167  CD1 PHE A  31      -3.992 -11.327  41.612  1.00 69.11           C
ATOM    168  HD1 PHE A  31      -2.959 -11.655  41.731  1.00 69.11           H
ATOM    169  CD2 PHE A  31      -6.229 -11.326  42.348  1.00 69.11           C
ATOM    170  HD2 PHE A  31      -6.989 -11.652  43.058  1.00 69.11           H
ATOM    171  CE1 PHE A  31      -4.346 -10.476  40.532  1.00 69.11           C
ATOM    172  HE1 PHE A  31      -3.586 -10.149  39.823  1.00 69.11           H
ATOM    173  CE2 PHE A  31      -6.584 -10.474  41.268  1.00 69.11           C
ATOM    174  HE2 PHE A  31      -7.617 -10.147  41.149  1.00 69.11           H
ATOM    175  CZ  PHE A  31      -5.635 -10.067  40.383  1.00 69.11           C
ATOM    176  HZ  PHE A  31      -5.908  -9.414  39.554  1.00 69.11           H
ATOM    177  HN  PHE A  31      -4.285 -14.255  45.412  1.00 69.11           H
ATOM    178  N   ASN A  32      -4.561 -15.049  41.213  1.00 62.10           N
ATOM    179  CA  ASN A  32      -3.807 -15.583  40.091  1.00 62.10           C
ATOM    180  C   ASN A  32      -3.225 -14.426  39.276  1.00 62.10           C
ATOM    181  O   ASN A  32      -3.911 -13.847  38.435  1.00 62.10           O
ATOM    182  HA  ASN A  32      -3.034 -16.209  40.536  1.00 62.10           H
ATOM    183  CB  ASN A  32      -4.705 -16.407  39.166  1.00 62.10           C
ATOM    184 1HB  ASN A  32      -5.309 -17.095  39.758  1.00 62.10           H
ATOM    185 2HB  ASN A  32      -5.397 -15.747  38.642  1.00 62.10           H
ATOM    186  CG  ASN A  32      -3.873 -17.193  38.151  1.00 62.10           C
ATOM    187  OD1 ASN A  32      -2.656 -17.123  38.120  1.00 62.10           O
ATOM    188  ND2 ASN A  32      -4.596 -17.943  37.324  1.00 62.10           N
ATOM    189 1HD2 ASN A  32      -5.593 -17.956  37.403  1.00 62.10           H
ATOM    190 2HD2 ASN A  32      -4.143 -18.495  36.624  1.00 62.10           H
ATOM    191  HN  ASN A  32      -5.550 -15.002  41.073  1.00 62.10           H
ATOM    192  N   PHE A  33      -1.966 -14.123  39.556  1.00 64.94           N
ATOM    193  CA  PHE A  33      -1.255 -13.106  38.799  1.00 64.94           C
ATOM    194  C   PHE A  33      -0.767 -13.660  37.459  1.00 64.94           C
ATOM    195  O   PHE A  33       0.436 -13.713  37.207  1.00 64.94           O
ATOM    196  HA  PHE A  33      -1.955 -12.289  38.619  1.00 64.94           H
ATOM    197  CB  PHE A  33      -0.045 -12.689  39.637  1.00 64.94           C
ATOM    198 1HB  PHE A  33       0.522 -13.580  39.906  1.00 64.94           H
ATOM    199 2HB  PHE A  33       0.610 -12.067  39.027  1.00 64.94           H
ATOM    200  CG  PHE A  33      -0.404 -11.926  40.914  1.00 64.94           C
ATOM    201  CD1 PHE A  33      -0.662 -10.592  40.859  1.00 64.94           C
ATOM    202  HD1 PHE A  33      -0.612 -10.066  39.906  1.00 64.94           H
ATOM    203  CD2 PHE A  33      -0.466 -12.583  42.103  1.00 64.94           C
ATOM    204  HD2 PHE A  33      -0.260 -13.652  42.147  1.00 64.94           H
ATOM    205  CE1 PHE A  33      -0.995  -9.884  42.044  1.00 64.94           C
ATOM    206  HE1 PHE A  33      -1.202  -8.815  42.000  1.00 64.94           H
ATOM    207  CE2 PHE A  33      -0.800 -11.875  43.288  1.00 64.94           C
ATOM    208  HE2 PHE A  33      -0.850 -12.401  44.241  1.00 64.94           H
ATOM    209  CZ  PHE A  33      -1.058 -10.541  43.234  1.00 64.94           C
ATOM    210  HZ  PHE A  33      -1.314  -9.998  44.143  1.00 64.94           H
ATOM    211  HN  PHE A  33      -1.433 -14.558  40.282  1.00 64.94           H
ATOM    212  N   THR A  34      -1.725 -14.058  36.635  1.00 63.75           N
ATOM    213  CA  THR A  34      -1.445 -14.323  35.234  1.00 63.75           C
ATOM    214  C   THR A  34      -0.921 -13.061  34.547  1.00 63.75           C
ATOM    215  O   THR A  34      -1.546 -12.004  34.622  1.00 63.75           O
ATOM    216  HA  THR A  34      -0.654 -15.070  35.177  1.00 63.75           H
ATOM    217  CB  THR A  34      -2.719 -14.878  34.594  1.00 63.75           C
ATOM    218  HB  THR A  34      -3.391 -14.071  34.302  1.00 63.75           H
ATOM    219  OG1 THR A  34      -3.232 -15.782  35.569  1.00 63.75           O
ATOM    220  HG1 THR A  34      -2.517 -16.422  35.852  1.00 63.75           H
ATOM    221  CG2 THR A  34      -2.427 -15.764  33.382  1.00 63.75           C
ATOM    222 1HG2 THR A  34      -1.811 -16.609  33.689  1.00 63.75           H
ATOM    223 2HG2 THR A  34      -1.898 -15.183  32.626  1.00 63.75           H
ATOM    224 3HG2 THR A  34      -3.365 -16.132  32.966  1.00 63.75           H
ATOM    225  HN  THR A  34      -2.676 -14.200  36.910  1.00 63.75           H
ATOM    226  N   ASP A  35       0.222 -13.212  33.894  1.00 67.72           N
ATOM    227  CA  ASP A  35       0.847 -12.093  33.209  1.00 67.72           C
ATOM    228  C   ASP A  35       0.121 -11.842  31.886  1.00 67.72           C
ATOM    229  O   ASP A  35       0.528 -12.353  30.843  1.00 67.72           O
ATOM    230  HA  ASP A  35       0.762 -11.253  33.897  1.00 67.72           H
ATOM    231  CB  ASP A  35       2.314 -12.390  32.894  1.00 67.72           C
ATOM    232 1HB  ASP A  35       2.434 -13.449  32.663  1.00 67.72           H
ATOM    233 2HB  ASP A  35       2.619 -11.834  32.008  1.00 67.72           H
ATOM    234  CG  ASP A  35       3.214 -12.015  34.073  1.00 67.72           C
ATOM    235  OD1 ASP A  35       2.798 -11.124  34.844  1.00 67.72           O
ATOM    236  OD2 ASP A  35       4.299 -12.629  34.177  1.00 67.72           O
ATOM    237  HN  ASP A  35       0.718 -14.078  33.829  1.00 67.72           H
ATOM    238  N   PHE A  36      -0.942 -11.055  31.971  1.00 81.60           N
ATOM    239  CA  PHE A  36      -1.633 -10.599  30.777  1.00 81.60           C
ATOM    240  C   PHE A  36      -0.921  -9.394  30.158  1.00 81.60           C
ATOM    241  O   PHE A  36      -1.243  -8.983  29.045  1.00 81.60           O
ATOM    242  HA  PHE A  36      -1.629 -11.425  30.066  1.00 81.60           H
ATOM    243  CB  PHE A  36      -3.040 -10.179  31.207  1.00 81.60           C
ATOM    244 1HB  PHE A  36      -2.961  -9.488  32.046  1.00 81.60           H
ATOM    245 2HB  PHE A  36      -3.512  -9.635  30.388  1.00 81.60           H
ATOM    246  CG  PHE A  36      -3.941 -11.348  31.610  1.00 81.60           C
ATOM    247  CD1 PHE A  36      -3.962 -12.481  30.859  1.00 81.60           C
ATOM    248  HD1 PHE A  36      -3.337 -12.558  29.970  1.00 81.60           H
ATOM    249  CD2 PHE A  36      -4.722 -11.253  32.720  1.00 81.60           C
ATOM    250  HD2 PHE A  36      -4.705 -10.344  33.322  1.00 81.60           H
ATOM    251  CE1 PHE A  36      -4.799 -13.566  31.234  1.00 81.60           C
ATOM    252  HE1 PHE A  36      -4.816 -14.474  30.632  1.00 81.60           H
ATOM    253  CE2 PHE A  36      -5.559 -12.337  33.094  1.00 81.60           C
ATOM    254  HE2 PHE A  36      -6.185 -12.261  33.984  1.00 81.60           H
ATOM    255  CZ  PHE A  36      -5.580 -13.471  32.343  1.00 81.60           C
ATOM    256  HZ  PHE A  36      -6.222 -14.303  32.631  1.00 81.60           H
ATOM    257  HN  PHE A  36      -1.330 -10.731  32.834  1.00 81.60           H
ATOM    258  N   TYR A  37       0.034  -8.862  30.908  1.00 86.17           N
ATOM    259  CA  TYR A  37       0.866  -7.782  30.405  1.00 86.17           C
ATOM    260  C   TYR A  37       2.041  -8.329  29.592  1.00 86.17           C
ATOM    261  O   TYR A  37       2.872  -9.070  30.116  1.00 86.17           O
ATOM    262  HA  TYR A  37       0.249  -7.154  29.762  1.00 86.17           H
ATOM    263  CB  TYR A  37       1.408  -7.058  31.639  1.00 86.17           C
ATOM    264 1HB  TYR A  37       0.579  -6.840  32.313  1.00 86.17           H
ATOM    265 2HB  TYR A  37       2.085  -7.726  32.171  1.00 86.17           H
ATOM    266  CG  TYR A  37       2.145  -5.755  31.322  1.00 86.17           C
ATOM    267  CD1 TYR A  37       3.522  -5.744  31.236  1.00 86.17           C
ATOM    268  HD1 TYR A  37       4.085  -6.664  31.394  1.00 86.17           H
ATOM    269  CD2 TYR A  37       1.432  -4.590  31.121  1.00 86.17           C
ATOM    270  HD2 TYR A  37       0.344  -4.599  31.189  1.00 86.17           H
ATOM    271  CE1 TYR A  37       4.215  -4.518  30.938  1.00 86.17           C
ATOM    272  HE1 TYR A  37       5.303  -4.496  30.867  1.00 86.17           H
ATOM    273  CE2 TYR A  37       2.125  -3.364  30.823  1.00 86.17           C
ATOM    274  HE2 TYR A  37       1.574  -2.437  30.663  1.00 86.17           H
ATOM    275  CZ  TYR A  37       3.483  -3.389  30.746  1.00 86.17           C
ATOM    276  OH  TYR A  37       4.137  -2.230  30.464  1.00 86.17           O
ATOM    277  HH  TYR A  37       3.485  -1.530  30.177  1.00 86.17           H
ATOM    278  HN  TYR A  37       0.241  -9.156  31.841  1.00 86.17           H
ATOM    279  N   CYS A  38       2.073  -7.942  28.325  1.00 89.33           N
ATOM    280  CA  CYS A  38       3.072  -8.465  27.408  1.00 89.33           C
ATOM    281  C   CYS A  38       4.110  -7.371  27.154  1.00 89.33           C
ATOM    282  O   CYS A  38       3.792  -6.328  26.586  1.00 89.33           O
ATOM    283  HA  CYS A  38       3.528  -9.325  27.899  1.00 89.33           H
ATOM    284  CB  CYS A  38       2.439  -8.965  26.108  1.00 89.33           C
ATOM    285 1HB  CYS A  38       1.642  -9.674  26.330  1.00 89.33           H
ATOM    286 2HB  CYS A  38       1.984  -8.132  25.571  1.00 89.33           H
ATOM    287  SG  CYS A  38       3.710  -9.762  25.060  1.00 89.33           S
ATOM    288  HN  CYS A  38       1.434  -7.286  27.924  1.00 89.33           H
ATOM    289  N   GLU A  39       5.332  -7.647  27.587  1.00 81.38           N
ATOM    290  CA  GLU A  39       6.458  -6.795  27.244  1.00 81.38           C
ATOM    291  C   GLU A  39       7.043  -7.207  25.892  1.00 81.38           C
ATOM    292  O   GLU A  39       7.407  -8.366  25.697  1.00 81.38           O
ATOM    293  HA  GLU A  39       6.048  -5.787  27.178  1.00 81.38           H
ATOM    294  CB  GLU A  39       7.526  -6.831  28.339  1.00 81.38           C
ATOM    295 1HB  GLU A  39       7.851  -7.859  28.501  1.00 81.38           H
ATOM    296 2HB  GLU A  39       8.342  -6.157  28.078  1.00 81.38           H
ATOM    297  CG  GLU A  39       6.964  -6.330  29.671  1.00 81.38           C
ATOM    298 1HG  GLU A  39       6.494  -5.357  29.529  1.00 81.38           H
ATOM    299 2HG  GLU A  39       6.188  -7.011  30.021  1.00 81.38           H
ATOM    300  CD  GLU A  39       8.067  -6.221  30.725  1.00 81.38           C
ATOM    301  OE1 GLU A  39       7.774  -5.645  31.795  1.00 81.38           O
ATOM    302  OE2 GLU A  39       9.178  -6.716  30.437  1.00 81.38           O
ATOM    303  HN  GLU A  39       5.557  -8.434  28.161  1.00 81.38           H
ATOM    304  N   LYS A  40       7.116  -6.236  24.994  1.00 87.24           N
ATOM    305  CA  LYS A  40       7.469  -6.519  23.613  1.00 87.24           C
ATOM    306  C   LYS A  40       8.889  -6.020  23.341  1.00 87.24           C
ATOM    307  O   LYS A  40       9.199  -5.594  22.230  1.00 87.24           O
ATOM    308  HA  LYS A  40       7.454  -7.602  23.487  1.00 87.24           H
ATOM    309  CB  LYS A  40       6.420  -5.938  22.662  1.00 87.24           C
ATOM    310 1HB  LYS A  40       6.327  -4.865  22.829  1.00 87.24           H
ATOM    311 2HB  LYS A  40       6.745  -6.073  21.631  1.00 87.24           H
ATOM    312  CG  LYS A  40       5.061  -6.611  22.867  1.00 87.24           C
ATOM    313 1HG  LYS A  40       5.178  -7.694  22.823  1.00 87.24           H
ATOM    314 2HG  LYS A  40       4.679  -6.372  23.859  1.00 87.24           H
ATOM    315  CD  LYS A  40       4.059  -6.157  21.805  1.00 87.24           C
ATOM    316 1HD  LYS A  40       3.894  -5.083  21.890  1.00 87.24           H
ATOM    317 2HD  LYS A  40       4.469  -6.338  20.811  1.00 87.24           H
ATOM    318  CE  LYS A  40       2.728  -6.897  21.955  1.00 87.24           C
ATOM    319 1HE  LYS A  40       2.901  -7.973  21.954  1.00 87.24           H
ATOM    320 2HE  LYS A  40       2.273  -6.648  22.914  1.00 87.24           H
ATOM    321  NZ  LYS A  40       1.806  -6.535  20.855  1.00 87.24           N
ATOM    322 1HZ  LYS A  40       0.981  -7.123  20.898  1.00 87.24           H
ATOM    323 2HZ  LYS A  40       1.534  -5.562  20.948  1.00 87.24           H
ATOM    324 3HZ  LYS A  40       2.273  -6.671  19.965  1.00 87.24           H
ATOM    325  HN  LYS A  40       6.940  -5.273  25.196  1.00 87.24           H
ATOM    326  N   ASN A  41       9.714  -6.088  24.375  1.00 82.51           N
ATOM    327  CA  ASN A  41      11.076  -5.591  24.281  1.00 82.51           C
ATOM    328  C   ASN A  41      11.804  -6.321  23.150  1.00 82.51           C
ATOM    329  O   ASN A  41      12.538  -5.704  22.379  1.00 82.51           O
ATOM    330  HA  ASN A  41      10.978  -4.522  24.091  1.00 82.51           H
ATOM    331  CB  ASN A  41      11.846  -5.843  25.578  1.00 82.51           C
ATOM    332 1HB  ASN A  41      11.729  -6.884  25.879  1.00 82.51           H
ATOM    333 2HB  ASN A  41      12.911  -5.677  25.412  1.00 82.51           H
ATOM    334  CG  ASN A  41      11.351  -4.925  26.697  1.00 82.51           C
ATOM    335  OD1 ASN A  41      10.869  -3.828  26.468  1.00 82.51           O
ATOM    336  ND2 ASN A  41      11.495  -5.433  27.918  1.00 82.51           N
ATOM    337 1HD2 ASN A  41      11.899  -6.340  28.037  1.00 82.51           H
ATOM    338 2HD2 ASN A  41      11.200  -4.908  28.716  1.00 82.51           H
ATOM    339  HN  ASN A  41       9.466  -6.474  25.264  1.00 82.51           H
ATOM    340  N   ASN A  42      11.575  -7.624  23.086  1.00 83.33           N
ATOM    341  CA  ASN A  42      12.244  -8.454  22.100  1.00 83.33           C
ATOM    342  C   ASN A  42      11.792  -8.039  20.698  1.00 83.33           C
ATOM    343  O   ASN A  42      12.585  -8.047  19.758  1.00 83.33           O
ATOM    344  HA  ASN A  42      13.310  -8.287  22.260  1.00 83.33           H
ATOM    345  CB  ASN A  42      11.893  -9.931  22.292  1.00 83.33           C
ATOM    346 1HB  ASN A  42      10.810 -10.056  22.270  1.00 83.33           H
ATOM    347 2HB  ASN A  42      12.298 -10.516  21.467  1.00 83.33           H
ATOM    348  CG  ASN A  42      12.446 -10.458  23.618  1.00 83.33           C
ATOM    349  OD1 ASN A  42      13.227  -9.811  24.295  1.00 83.33           O
ATOM    350  ND2 ASN A  42      11.998 -11.666  23.949  1.00 83.33           N
ATOM    351 1HD2 ASN A  42      11.357 -12.143  23.348  1.00 83.33           H
ATOM    352 2HD2 ASN A  42      12.301 -12.096  24.799  1.00 83.33           H
ATOM    353  HN  ASN A  42      10.946  -8.112  23.692  1.00 83.33           H
ATOM    354  N   VAL A  43      10.518  -7.687  20.602  1.00 90.58           N
ATOM    355  CA  VAL A  43       9.937  -7.321  19.322  1.00 90.58           C
ATOM    356  C   VAL A  43      10.562  -6.011  18.839  1.00 90.58           C
ATOM    357  O   VAL A  43      10.844  -5.854  17.652  1.00 90.58           O
ATOM    358  HA  VAL A  43      10.184  -8.110  18.611  1.00 90.58           H
ATOM    359  CB  VAL A  43       8.414  -7.249  19.440  1.00 90.58           C
ATOM    360  HB  VAL A  43       8.168  -6.436  20.123  1.00 90.58           H
ATOM    361  CG1 VAL A  43       7.773  -6.935  18.087  1.00 90.58           C
ATOM    362 1HG1 VAL A  43       8.141  -5.975  17.724  1.00 90.58           H
ATOM    363 2HG1 VAL A  43       8.031  -7.716  17.372  1.00 90.58           H
ATOM    364 3HG1 VAL A  43       6.690  -6.890  18.199  1.00 90.58           H
ATOM    365  CG2 VAL A  43       7.847  -8.543  20.028  1.00 90.58           C
ATOM    366 1HG2 VAL A  43       8.108  -9.381  19.381  1.00 90.58           H
ATOM    367 2HG2 VAL A  43       8.268  -8.706  21.020  1.00 90.58           H
ATOM    368 3HG2 VAL A  43       6.763  -8.465  20.101  1.00 90.58           H
ATOM    369  HN  VAL A  43       9.889  -7.648  21.378  1.00 90.58           H
ATOM    370  N   ARG A  44      10.760  -5.103  19.783  1.00 86.10           N
ATOM    371  CA  ARG A  44      11.334  -3.806  19.467  1.00 86.10           C
ATOM    372  C   ARG A  44      12.793  -3.964  19.032  1.00 86.10           C
ATOM    373  O   ARG A  44      13.251  -3.276  18.121  1.00 86.10           O
ATOM    374  HA  ARG A  44      10.721  -3.421  18.651  1.00 86.10           H
ATOM    375  CB  ARG A  44      11.268  -2.865  20.671  1.00 86.10           C
ATOM    376 1HB  ARG A  44      11.679  -3.363  21.549  1.00 86.10           H
ATOM    377 2HB  ARG A  44      11.884  -1.986  20.485  1.00 86.10           H
ATOM    378  CG  ARG A  44       9.826  -2.434  20.951  1.00 86.10           C
ATOM    379 1HG  ARG A  44       9.350  -2.121  20.021  1.00 86.10           H
ATOM    380 2HG  ARG A  44       9.257  -3.282  21.331  1.00 86.10           H
ATOM    381  CD  ARG A  44       9.784  -1.288  21.963  1.00 86.10           C
ATOM    382 1HD  ARG A  44      10.486  -0.507  21.671  1.00 86.10           H
ATOM    383 2HD  ARG A  44       8.791  -0.837  21.973  1.00 86.10           H
ATOM    384  NE  ARG A  44      10.123  -1.792  23.313  1.00 86.10           N
ATOM    385  HE  ARG A  44      11.090  -1.877  23.552  1.00 86.10           H
ATOM    386  CZ  ARG A  44       9.215  -2.142  24.234  1.00 86.10           C
ATOM    387  NH1 ARG A  44       7.905  -2.049  23.967  1.00 86.10           N
ATOM    388 1HH1 ARG A  44       7.598  -1.716  23.076  1.00 86.10           H
ATOM    389 2HH1 ARG A  44       7.233  -2.313  24.660  1.00 86.10           H
ATOM    390  NH2 ARG A  44       9.636  -2.587  25.426  1.00 86.10           N
ATOM    391 1HH2 ARG A  44       8.971  -2.852  26.124  1.00 86.10           H
ATOM    392 2HH2 ARG A  44      10.616  -2.653  25.617  1.00 86.10           H
ATOM    393  HN  ARG A  44      10.535  -5.241  20.748  1.00 86.10           H
ATOM    394  N   GLN A  45      13.482  -4.875  19.703  1.00 83.49           N
ATOM    395  CA  GLN A  45      14.873  -5.146  19.384  1.00 83.49           C
ATOM    396  C   GLN A  45      14.999  -5.657  17.948  1.00 83.49           C
ATOM    397  O   GLN A  45      15.856  -5.198  17.194  1.00 83.49           O
ATOM    398  HA  GLN A  45      15.385  -4.188  19.482  1.00 83.49           H
ATOM    399  CB  GLN A  45      15.479  -6.142  20.375  1.00 83.49           C
ATOM    400 1HB  GLN A  45      14.751  -6.919  20.607  1.00 83.49           H
ATOM    401 2HB  GLN A  45      16.338  -6.636  19.921  1.00 83.49           H
ATOM    402  CG  GLN A  45      15.911  -5.439  21.664  1.00 83.49           C
ATOM    403 1HG  GLN A  45      16.579  -4.612  21.425  1.00 83.49           H
ATOM    404 2HG  GLN A  45      15.039  -5.012  22.159  1.00 83.49           H
ATOM    405  CD  GLN A  45      16.614  -6.414  22.610  1.00 83.49           C
ATOM    406  OE1 GLN A  45      16.580  -7.621  22.438  1.00 83.49           O
ATOM    407  NE2 GLN A  45      17.253  -5.824  23.617  1.00 83.49           N
ATOM    408 1HE2 GLN A  45      17.242  -4.828  23.701  1.00 83.49           H
ATOM    409 2HE2 GLN A  45      17.744  -6.378  24.290  1.00 83.49           H
ATOM    410  HN  GLN A  45      13.106  -5.421  20.452  1.00 83.49           H
ATOM    411  N   PHE A  46      14.131  -6.600  17.611  1.00 92.38           N
ATOM    412  CA  PHE A  46      14.123  -7.166  16.273  1.00 92.38           C
ATOM    413  C   PHE A  46      13.878  -6.083  15.221  1.00 92.38           C
ATOM    414  O   PHE A  46      14.561  -6.040  14.199  1.00 92.38           O
ATOM    415  HA  PHE A  46      15.101  -7.617  16.107  1.00 92.38           H
ATOM    416  CB  PHE A  46      12.977  -8.179  16.223  1.00 92.38           C
ATOM    417 1HB  PHE A  46      13.147  -8.943  16.981  1.00 92.38           H
ATOM    418 2HB  PHE A  46      12.047  -7.672  16.483  1.00 92.38           H
ATOM    419  CG  PHE A  46      12.806  -8.859  14.863  1.00 92.38           C
ATOM    420  CD1 PHE A  46      11.859  -8.414  13.994  1.00 92.38           C
ATOM    421  HD1 PHE A  46      11.221  -7.573  14.266  1.00 92.38           H
ATOM    422  CD2 PHE A  46      13.602  -9.908  14.523  1.00 92.38           C
ATOM    423  HD2 PHE A  46      14.361 -10.264  15.219  1.00 92.38           H
ATOM    424  CE1 PHE A  46      11.701  -9.045  12.732  1.00 92.38           C
ATOM    425  HE1 PHE A  46      10.942  -8.689  12.036  1.00 92.38           H
ATOM    426  CE2 PHE A  46      13.444 -10.539  13.261  1.00 92.38           C
ATOM    427  HE2 PHE A  46      14.082 -11.380  12.988  1.00 92.38           H
ATOM    428  CZ  PHE A  46      12.497 -10.094  12.392  1.00 92.38           C
ATOM    429  HZ  PHE A  46      12.376 -10.579  11.423  1.00 92.38           H
ATOM    430  HN  PHE A  46      13.444  -6.976  18.233  1.00 92.38           H
ATOM    431  N   ALA A  47      12.901  -5.235  15.507  1.00 92.43           N
ATOM    432  CA  ALA A  47      12.524  -4.186  14.576  1.00 92.43           C
ATOM    433  C   ALA A  47      13.723  -3.266  14.338  1.00 92.43           C
ATOM    434  O   ALA A  47      13.976  -2.848  13.209  1.00 92.43           O
ATOM    435  HA  ALA A  47      12.249  -4.661  13.634  1.00 92.43           H
ATOM    436  CB  ALA A  47      11.309  -3.431  15.120  1.00 92.43           C
ATOM    437 1HB  ALA A  47      10.477  -4.124  15.243  1.00 92.43           H
ATOM    438 2HB  ALA A  47      11.559  -2.989  16.085  1.00 92.43           H
ATOM    439 3HB  ALA A  47      11.027  -2.644  14.421  1.00 92.43           H
ATOM    440  HN  ALA A  47      12.372  -5.257  16.356  1.00 92.43           H
ATOM    441  N   SER A  48      14.430  -2.977  15.421  1.00 90.68           N
ATOM    442  CA  SER A  48      15.490  -1.984  15.379  1.00 90.68           C
ATOM    443  C   SER A  48      16.641  -2.483  14.502  1.00 90.68           C
ATOM    444  O   SER A  48      17.407  -1.686  13.964  1.00 90.68           O
ATOM    445  HA  SER A  48      15.036  -1.094  14.943  1.00 90.68           H
ATOM    446  CB  SER A  48      15.997  -1.660  16.786  1.00 90.68           C
ATOM    447 1HB  SER A  48      16.640  -0.781  16.746  1.00 90.68           H
ATOM    448 2HB  SER A  48      15.152  -1.408  17.427  1.00 90.68           H
ATOM    449  OG  SER A  48      16.718  -2.749  17.357  1.00 90.68           O
ATOM    450  HG  SER A  48      16.310  -3.616  17.072  1.00 90.68           H
ATOM    451  HN  SER A  48      14.289  -3.407  16.312  1.00 90.68           H
ATOM    452  N   HIS A  49      16.725  -3.801  14.386  1.00 87.06           N
ATOM    453  CA  HIS A  49      17.804  -4.418  13.634  1.00 87.06           C
ATOM    454  C   HIS A  49      17.340  -4.695  12.203  1.00 87.06           C
ATOM    455  O   HIS A  49      18.105  -4.523  11.254  1.00 87.06           O
ATOM    456  HA  HIS A  49      18.621  -3.696  13.609  1.00 87.06           H
ATOM    457  CB  HIS A  49      18.313  -5.673  14.346  1.00 87.06           C
ATOM    458 1HB  HIS A  49      17.463  -6.313  14.585  1.00 87.06           H
ATOM    459 2HB  HIS A  49      18.951  -6.233  13.661  1.00 87.06           H
ATOM    460  CG  HIS A  49      19.085  -5.391  15.613  1.00 87.06           C
ATOM    461  ND1 HIS A  49      20.214  -4.591  15.640  1.00 87.06           N
ATOM    462  HD1 HIS A  49      20.625  -4.132  14.853  1.00 87.06           H
ATOM    463  CD2 HIS A  49      18.877  -5.809  16.895  1.00 87.06           C
ATOM    464  HD2 HIS A  49      18.068  -6.457  17.230  1.00 87.06           H
ATOM    465  CE1 HIS A  49      20.658  -4.538  16.888  1.00 87.06           C
ATOM    466  HE1 HIS A  49      21.533  -3.987  17.233  1.00 87.06           H
ATOM    467  NE2 HIS A  49      19.829  -5.294  17.663  1.00 87.06           N
ATOM    468  HN  HIS A  49      16.074  -4.441  14.793  1.00 87.06           H
ATOM    469  N   PHE A  50      16.090  -5.118  12.092  1.00 89.05           N
ATOM    470  CA  PHE A  50      15.599  -5.683  10.846  1.00 89.05           C
ATOM    471  C   PHE A  50      15.081  -4.586   9.913  1.00 89.05           C
ATOM    472  O   PHE A  50      15.387  -4.584   8.722  1.00 89.05           O
ATOM    473  HA  PHE A  50      16.436  -6.196  10.371  1.00 89.05           H
ATOM    474  CB  PHE A  50      14.443  -6.619  11.204  1.00 89.05           C
ATOM    475 1HB  PHE A  50      14.797  -7.357  11.924  1.00 89.05           H
ATOM    476 2HB  PHE A  50      13.661  -6.042  11.697  1.00 89.05           H
ATOM    477  CG  PHE A  50      13.839  -7.349  10.003  1.00 89.05           C
ATOM    478  CD1 PHE A  50      12.639  -6.953   9.500  1.00 89.05           C
ATOM    479  HD1 PHE A  50      12.108  -6.116   9.952  1.00 89.05           H
ATOM    480  CD2 PHE A  50      14.501  -8.394   9.438  1.00 89.05           C
ATOM    481  HD2 PHE A  50      15.463  -8.712   9.842  1.00 89.05           H
ATOM    482  CE1 PHE A  50      12.078  -7.631   8.385  1.00 89.05           C
ATOM    483  HE1 PHE A  50      11.116  -7.314   7.982  1.00 89.05           H
ATOM    484  CE2 PHE A  50      13.940  -9.072   8.324  1.00 89.05           C
ATOM    485  HE2 PHE A  50      14.471  -9.910   7.871  1.00 89.05           H
ATOM    486  CZ  PHE A  50      12.741  -8.676   7.820  1.00 89.05           C
ATOM    487  HZ  PHE A  50      12.310  -9.196   6.965  1.00 89.05           H
ATOM    488  HN  PHE A  50      15.419  -5.081  12.832  1.00 89.05           H
ATOM    489  N   LEU A  51      14.306  -3.680  10.491  1.00 92.40           N
ATOM    490  CA  LEU A  51      13.503  -2.766   9.696  1.00 92.40           C
ATOM    491  C   LEU A  51      14.415  -1.718   9.056  1.00 92.40           C
ATOM    492  O   LEU A  51      14.327  -1.463   7.855  1.00 92.40           O
ATOM    493  HA  LEU A  51      13.035  -3.348   8.902  1.00 92.40           H
ATOM    494  CB  LEU A  51      12.378  -2.167  10.542  1.00 92.40           C
ATOM    495 1HB  LEU A  51      12.823  -1.665  11.401  1.00 92.40           H
ATOM    496 2HB  LEU A  51      11.874  -1.402   9.952  1.00 92.40           H
ATOM    497  CG  LEU A  51      11.325  -3.153  11.053  1.00 92.40           C
ATOM    498  HG  LEU A  51      11.818  -3.869  11.710  1.00 92.40           H
ATOM    499  CD1 LEU A  51      10.259  -2.435  11.884  1.00 92.40           C
ATOM    500 1HD1 LEU A  51      10.730  -1.953  12.740  1.00 92.40           H
ATOM    501 2HD1 LEU A  51       9.765  -1.683  11.269  1.00 92.40           H
ATOM    502 3HD1 LEU A  51       9.523  -3.159  12.234  1.00 92.40           H
ATOM    503  CD2 LEU A  51      10.712  -3.947   9.898  1.00 92.40           C
ATOM    504 1HD2 LEU A  51      10.237  -3.261   9.196  1.00 92.40           H
ATOM    505 2HD2 LEU A  51      11.495  -4.506   9.386  1.00 92.40           H
ATOM    506 3HD2 LEU A  51       9.967  -4.640  10.288  1.00 92.40           H
ATOM    507  HN  LEU A  51      14.221  -3.566  11.481  1.00 92.40           H
ATOM    508  N   PRO A  52      15.305  -1.094   9.840  1.00 94.26           N
ATOM    509  CA  PRO A  52      16.019   0.096   9.372  1.00 94.26           C
ATOM    510  C   PRO A  52      16.712  -0.135   8.038  1.00 94.26           C
ATOM    511  O   PRO A  52      16.559   0.658   7.111  1.00 94.26           O
ATOM    512  HA  PRO A  52      15.316   0.908   9.191  1.00 94.26           H
ATOM    513  CB  PRO A  52      17.023   0.379  10.491  1.00 94.26           C
ATOM    514 1HB  PRO A  52      17.980  -0.108  10.304  1.00 94.26           H
ATOM    515 2HB  PRO A  52      17.224   1.446  10.590  1.00 94.26           H
ATOM    516  CG  PRO A  52      16.338  -0.183  11.731  1.00 94.26           C
ATOM    517 1HG  PRO A  52      17.049  -0.378  12.533  1.00 94.26           H
ATOM    518 2HG  PRO A  52      15.602   0.512  12.136  1.00 94.26           H
ATOM    519  CD  PRO A  52      15.694  -1.459  11.214  1.00 94.26           C
ATOM    520 1HD  PRO A  52      16.392  -2.296  11.223  1.00 94.26           H
ATOM    521 2HD  PRO A  52      14.838  -1.755  11.820  1.00 94.26           H
ATOM    522  N   PRO A  53      17.486  -1.221   7.911  1.00 95.15           N
ATOM    523  CA  PRO A  53      18.279  -1.444   6.699  1.00 95.15           C
ATOM    524  C   PRO A  53      17.411  -1.750   5.490  1.00 95.15           C
ATOM    525  O   PRO A  53      17.734  -1.350   4.372  1.00 95.15           O
ATOM    526  HA  PRO A  53      18.826  -0.539   6.435  1.00 95.15           H
ATOM    527  CB  PRO A  53      19.177  -2.627   7.067  1.00 95.15           C
ATOM    528 1HB  PRO A  53      19.389  -3.254   6.201  1.00 95.15           H
ATOM    529 2HB  PRO A  53      20.137  -2.294   7.461  1.00 95.15           H
ATOM    530  CG  PRO A  53      18.382  -3.368   8.104  1.00 95.15           C
ATOM    531 1HG  PRO A  53      17.674  -4.056   7.640  1.00 95.15           H
ATOM    532 2HG  PRO A  53      19.031  -3.964   8.746  1.00 95.15           H
ATOM    533  CD  PRO A  53      17.669  -2.307   8.890  1.00 95.15           C
ATOM    534 1HD  PRO A  53      16.715  -2.666   9.276  1.00 95.15           H
ATOM    535 2HD  PRO A  53      18.258  -1.980   9.747  1.00 95.15           H
ATOM    536  N   LEU A  54      16.320  -2.457   5.747  1.00 92.53           N
ATOM    537  CA  LEU A  54      15.434  -2.881   4.678  1.00 92.53           C
ATOM    538  C   LEU A  54      14.711  -1.660   4.106  1.00 92.53           C
ATOM    539  O   LEU A  54      14.568  -1.532   2.891  1.00 92.53           O
ATOM    540  HA  LEU A  54      16.053  -3.315   3.892  1.00 92.53           H
ATOM    541  CB  LEU A  54      14.490  -3.981   5.169  1.00 92.53           C
ATOM    542 1HB  LEU A  54      13.989  -3.626   6.070  1.00 92.53           H
ATOM    543 2HB  LEU A  54      13.718  -4.133   4.414  1.00 92.53           H
ATOM    544  CG  LEU A  54      15.137  -5.332   5.477  1.00 92.53           C
ATOM    545  HG  LEU A  54      15.882  -5.184   6.258  1.00 92.53           H
ATOM    546  CD1 LEU A  54      14.105  -6.324   6.018  1.00 92.53           C
ATOM    547 1HD1 LEU A  54      13.668  -5.928   6.935  1.00 92.53           H
ATOM    548 2HD1 LEU A  54      13.320  -6.473   5.277  1.00 92.53           H
ATOM    549 3HD1 LEU A  54      14.592  -7.276   6.229  1.00 92.53           H
ATOM    550  CD2 LEU A  54      15.870  -5.881   4.251  1.00 92.53           C
ATOM    551 1HD2 LEU A  54      15.163  -6.011   3.432  1.00 92.53           H
ATOM    552 2HD2 LEU A  54      16.650  -5.181   3.950  1.00 92.53           H
ATOM    553 3HD2 LEU A  54      16.321  -6.842   4.497  1.00 92.53           H
ATOM    554  HN  LEU A  54      16.040  -2.738   6.665  1.00 92.53           H
ATOM    555  N   TYR A  55      14.273  -0.794   5.008  1.00 93.07           N
ATOM    556  CA  TYR A  55      13.535   0.392   4.611  1.00 93.07           C
ATOM    557  C   TYR A  55      14.424   1.351   3.817  1.00 93.07           C
ATOM    558  O   TYR A  55      13.973   1.968   2.853  1.00 93.07           O
ATOM    559  HA  TYR A  55      12.703   0.076   3.982  1.00 93.07           H
ATOM    560  CB  TYR A  55      13.102   1.074   5.911  1.00 93.07           C
ATOM    561 1HB  TYR A  55      13.946   1.088   6.600  1.00 93.07           H
ATOM    562 2HB  TYR A  55      12.849   2.113   5.697  1.00 93.07           H
ATOM    563  CG  TYR A  55      11.911   0.404   6.598  1.00 93.07           C
ATOM    564  CD1 TYR A  55      11.376  -0.756   6.076  1.00 93.07           C
ATOM    565  HD1 TYR A  55      11.802  -1.194   5.174  1.00 93.07           H
ATOM    566  CD2 TYR A  55      11.371   0.960   7.740  1.00 93.07           C
ATOM    567  HD2 TYR A  55      11.794   1.876   8.153  1.00 93.07           H
ATOM    568  CE1 TYR A  55      10.254  -1.386   6.723  1.00 93.07           C
ATOM    569  HE1 TYR A  55       9.822  -2.303   6.321  1.00 93.07           H
ATOM    570  CE2 TYR A  55      10.250   0.329   8.387  1.00 93.07           C
ATOM    571  HE2 TYR A  55       9.814   0.758   9.290  1.00 93.07           H
ATOM    572  CZ  TYR A  55       9.747  -0.813   7.847  1.00 93.07           C
ATOM    573  OH  TYR A  55       8.688  -1.408   8.458  1.00 93.07           O
ATOM    574  HH  TYR A  55       8.362  -2.176   7.906  1.00 93.07           H
ATOM    575  HN  TYR A  55      14.416  -0.893   5.993  1.00 93.07           H
ATOM    576  N   TRP A  56      15.672   1.448   4.253  1.00 91.70           N
ATOM    577  CA  TRP A  56      16.642   2.284   3.566  1.00 91.70           C
ATOM    578  C   TRP A  56      16.847   1.714   2.161  1.00 91.70           C
ATOM    579  O   TRP A  56      16.884   2.460   1.184  1.00 91.70           O
ATOM    580  HA  TRP A  56      16.228   3.291   3.503  1.00 91.70           H
ATOM    581  CB  TRP A  56      17.942   2.387   4.366  1.00 91.70           C
ATOM    582 1HB  TRP A  56      18.146   1.423   4.832  1.00 91.70           H
ATOM    583 2HB  TRP A  56      18.764   2.589   3.680  1.00 91.70           H
ATOM    584  CG  TRP A  56      17.923   3.467   5.449  1.00 91.70           C
ATOM    585  CD1 TRP A  56      18.001   3.306   6.777  1.00 91.70           C
ATOM    586  HD1 TRP A  56      18.093   2.340   7.273  1.00 91.70           H
ATOM    587  CD2 TRP A  56      17.815   4.891   5.241  1.00 91.70           C
ATOM    588  NE1 TRP A  56      17.952   4.517   7.437  1.00 91.70           N
ATOM    589  HE1 TRP A  56      17.993   4.654   8.427  1.00 91.70           H
ATOM    590  CE2 TRP A  56      17.835   5.512   6.473  1.00 91.70           C
ATOM    591  CE3 TRP A  56      17.704   5.631   4.050  1.00 91.70           C
ATOM    592  HE3 TRP A  56      17.686   5.165   3.065  1.00 91.70           H
ATOM    593  CZ2 TRP A  56      17.748   6.899   6.634  1.00 91.70           C
ATOM    594  HZ2 TRP A  56      17.766   7.365   7.620  1.00 91.70           H
ATOM    595  CZ3 TRP A  56      17.618   7.017   4.228  1.00 91.70           C
ATOM    596  HZ3 TRP A  56      17.530   7.638   3.337  1.00 91.70           H
ATOM    597  CH2 TRP A  56      17.637   7.657   5.462  1.00 91.70           C
ATOM    598  HH2 TRP A  56      17.565   8.743   5.517  1.00 91.70           H
ATOM    599  HN  TRP A  56      16.022   0.968   5.057  1.00 91.70           H
ATOM    600  N   LEU A  57      16.976   0.396   2.105  1.00 92.09           N
ATOM    601  CA  LEU A  57      17.175  -0.283   0.836  1.00 92.09           C
ATOM    602  C   LEU A  57      15.973  -0.019  -0.073  1.00 92.09           C
ATOM    603  O   LEU A  57      16.138   0.354  -1.233  1.00 92.09           O
ATOM    604  HA  LEU A  57      18.061   0.149   0.370  1.00 92.09           H
ATOM    605  CB  LEU A  57      17.461  -1.768   1.063  1.00 92.09           C
ATOM    606 1HB  LEU A  57      18.336  -1.856   1.708  1.00 92.09           H
ATOM    607 2HB  LEU A  57      16.621  -2.201   1.605  1.00 92.09           H
ATOM    608  CG  LEU A  57      17.705  -2.604  -0.195  1.00 92.09           C
ATOM    609  HG  LEU A  57      16.878  -2.432  -0.885  1.00 92.09           H
ATOM    610  CD1 LEU A  57      18.986  -2.163  -0.907  1.00 92.09           C
ATOM    611 1HD1 LEU A  57      18.899  -1.116  -1.195  1.00 92.09           H
ATOM    612 2HD1 LEU A  57      19.835  -2.287  -0.236  1.00 92.09           H
ATOM    613 3HD1 LEU A  57      19.135  -2.774  -1.798  1.00 92.09           H
ATOM    614  CD2 LEU A  57      17.717  -4.099   0.133  1.00 92.09           C
ATOM    615 1HD2 LEU A  57      18.511  -4.307   0.850  1.00 92.09           H
ATOM    616 2HD2 LEU A  57      16.756  -4.384   0.561  1.00 92.09           H
ATOM    617 3HD2 LEU A  57      17.892  -4.669  -0.779  1.00 92.09           H
ATOM    618  HN  LEU A  57      16.946  -0.203   2.905  1.00 92.09           H
ATOM    619  N   VAL A  58      14.791  -0.224   0.489  1.00 94.25           N
ATOM    620  CA  VAL A  58      13.563  -0.058  -0.269  1.00 94.25           C
ATOM    621  C   VAL A  58      13.481   1.378  -0.791  1.00 94.25           C
ATOM    622  O   VAL A  58      13.154   1.601  -1.956  1.00 94.25           O
ATOM    623  HA  VAL A  58      13.607  -0.738  -1.120  1.00 94.25           H
ATOM    624  CB  VAL A  58      12.360  -0.452   0.590  1.00 94.25           C
ATOM    625  HB  VAL A  58      12.430   0.090   1.533  1.00 94.25           H
ATOM    626  CG1 VAL A  58      11.048  -0.050  -0.087  1.00 94.25           C
ATOM    627 1HG1 VAL A  58      11.032   1.030  -0.237  1.00 94.25           H
ATOM    628 2HG1 VAL A  58      10.968  -0.551  -1.051  1.00 94.25           H
ATOM    629 3HG1 VAL A  58      10.209  -0.341   0.545  1.00 94.25           H
ATOM    630  CG2 VAL A  58      12.378  -1.949   0.905  1.00 94.25           C
ATOM    631 1HG2 VAL A  58      12.344  -2.516  -0.025  1.00 94.25           H
ATOM    632 2HG2 VAL A  58      13.290  -2.195   1.448  1.00 94.25           H
ATOM    633 3HG2 VAL A  58      11.512  -2.201   1.517  1.00 94.25           H
ATOM    634  HN  VAL A  58      14.665  -0.498   1.443  1.00 94.25           H
ATOM    635  N   PHE A  59      13.783   2.314   0.097  1.00 95.21           N
ATOM    636  CA  PHE A  59      13.695   3.724  -0.244  1.00 95.21           C
ATOM    637  C   PHE A  59      14.599   4.059  -1.432  1.00 95.21           C
ATOM    638  O   PHE A  59      14.149   4.651  -2.411  1.00 95.21           O
ATOM    639  HA  PHE A  59      12.658   3.929  -0.509  1.00 95.21           H
ATOM    640  CB  PHE A  59      14.170   4.510   0.980  1.00 95.21           C
ATOM    641 1HB  PHE A  59      13.463   4.356   1.795  1.00 95.21           H
ATOM    642 2HB  PHE A  59      15.128   4.107   1.309  1.00 95.21           H
ATOM    643  CG  PHE A  59      14.323   6.012   0.734  1.00 95.21           C
ATOM    644  CD1 PHE A  59      15.561   6.576   0.716  1.00 95.21           C
ATOM    645  HD1 PHE A  59      16.444   5.957   0.877  1.00 95.21           H
ATOM    646  CD2 PHE A  59      13.221   6.784   0.534  1.00 95.21           C
ATOM    647  HD2 PHE A  59      12.229   6.332   0.548  1.00 95.21           H
ATOM    648  CE1 PHE A  59      15.702   7.970   0.488  1.00 95.21           C
ATOM    649  HE1 PHE A  59      16.694   8.422   0.473  1.00 95.21           H
ATOM    650  CE2 PHE A  59      13.363   8.178   0.305  1.00 95.21           C
ATOM    651  HE2 PHE A  59      12.480   8.797   0.145  1.00 95.21           H
ATOM    652  CZ  PHE A  59      14.601   8.742   0.287  1.00 95.21           C
ATOM    653  HZ  PHE A  59      14.710   9.812   0.112  1.00 95.21           H
ATOM    654  HN  PHE A  59      14.082   2.123   1.031  1.00 95.21           H
ATOM    655  N   ILE A  60      15.858   3.664  -1.307  1.00 93.23           N
ATOM    656  CA  ILE A  60      16.866   4.058  -2.276  1.00 93.23           C
ATOM    657  C   ILE A  60      16.479   3.519  -3.655  1.00 93.23           C
ATOM    658  O   ILE A  60      16.432   4.270  -4.628  1.00 93.23           O
ATOM    659  HA  ILE A  60      16.869   5.147  -2.320  1.00 93.23           H
ATOM    660  CB  ILE A  60      18.256   3.619  -1.812  1.00 93.23           C
ATOM    661  HB  ILE A  60      18.204   2.570  -1.521  1.00 93.23           H
ATOM    662  CG1 ILE A  60      18.697   4.409  -0.578  1.00 93.23           C
ATOM    663 1HG1 ILE A  60      18.929   5.435  -0.863  1.00 93.23           H
ATOM    664 2HG1 ILE A  60      17.879   4.454   0.140  1.00 93.23           H
ATOM    665  CG2 ILE A  60      19.272   3.722  -2.952  1.00 93.23           C
ATOM    666 1HG2 ILE A  60      18.960   3.080  -3.776  1.00 93.23           H
ATOM    667 2HG2 ILE A  60      19.328   4.754  -3.297  1.00 93.23           H
ATOM    668 3HG2 ILE A  60      20.252   3.404  -2.595  1.00 93.23           H
ATOM    669  CD1 ILE A  60      19.922   3.766   0.075  1.00 93.23           C
ATOM    670 1HD1 ILE A  60      19.679   2.748   0.380  1.00 93.23           H
ATOM    671 2HD1 ILE A  60      20.746   3.745  -0.639  1.00 93.23           H
ATOM    672 3HD1 ILE A  60      20.215   4.348   0.949  1.00 93.23           H
ATOM    673  HN  ILE A  60      16.191   3.087  -0.561  1.00 93.23           H
ATOM    674  N   VAL A  61      16.212   2.222  -3.694  1.00 92.89           N
ATOM    675  CA  VAL A  61      15.964   1.547  -4.957  1.00 92.89           C
ATOM    676  C   VAL A  61      14.659   2.068  -5.562  1.00 92.89           C
ATOM    677  O   VAL A  61      14.588   2.329  -6.762  1.00 92.89           O
ATOM    678  HA  VAL A  61      16.786   1.795  -5.629  1.00 92.89           H
ATOM    679  CB  VAL A  61      15.963   0.031  -4.749  1.00 92.89           C
ATOM    680  HB  VAL A  61      15.209  -0.203  -3.997  1.00 92.89           H
ATOM    681  CG1 VAL A  61      15.583  -0.699  -6.038  1.00 92.89           C
ATOM    682 1HG1 VAL A  61      14.586  -0.388  -6.352  1.00 92.89           H
ATOM    683 2HG1 VAL A  61      16.303  -0.454  -6.820  1.00 92.89           H
ATOM    684 3HG1 VAL A  61      15.590  -1.775  -5.862  1.00 92.89           H
ATOM    685  CG2 VAL A  61      17.317  -0.451  -4.224  1.00 92.89           C
ATOM    686 1HG2 VAL A  61      18.096  -0.198  -4.942  1.00 92.89           H
ATOM    687 2HG2 VAL A  61      17.530   0.033  -3.270  1.00 92.89           H
ATOM    688 3HG2 VAL A  61      17.288  -1.532  -4.084  1.00 92.89           H
ATOM    689  HN  VAL A  61      16.163   1.636  -2.885  1.00 92.89           H
ATOM    690  N   GLY A  62      13.659   2.205  -4.704  1.00 94.51           N
ATOM    691  CA  GLY A  62      12.329   2.574  -5.157  1.00 94.51           C
ATOM    692  C   GLY A  62      12.298   4.025  -5.641  1.00 94.51           C
ATOM    693  O   GLY A  62      11.672   4.332  -6.654  1.00 94.51           O
ATOM    694 1HA  GLY A  62      12.019   1.911  -5.964  1.00 94.51           H
ATOM    695 2HA  GLY A  62      11.614   2.443  -4.344  1.00 94.51           H
ATOM    696  HN  GLY A  62      13.747   2.068  -3.717  1.00 94.51           H
ATOM    697  N   ALA A  63      12.981   4.880  -4.894  1.00 94.67           N
ATOM    698  CA  ALA A  63      13.014   6.296  -5.216  1.00 94.67           C
ATOM    699  C   ALA A  63      13.654   6.486  -6.593  1.00 94.67           C
ATOM    700  O   ALA A  63      13.144   7.240  -7.420  1.00 94.67           O
ATOM    701  HA  ALA A  63      11.985   6.652  -5.251  1.00 94.67           H
ATOM    702  CB  ALA A  63      13.761   7.053  -4.116  1.00 94.67           C
ATOM    703 1HB  ALA A  63      13.249   6.909  -3.165  1.00 94.67           H
ATOM    704 2HB  ALA A  63      14.780   6.674  -4.042  1.00 94.67           H
ATOM    705 3HB  ALA A  63      13.785   8.116  -4.359  1.00 94.67           H
ATOM    706  HN  ALA A  63      13.505   4.619  -4.083  1.00 94.67           H
ATOM    707  N   LEU A  64      14.763   5.790  -6.796  1.00 88.52           N
ATOM    708  CA  LEU A  64      15.474   5.866  -8.061  1.00 88.52           C
ATOM    709  C   LEU A  64      14.570   5.346  -9.181  1.00 88.52           C
ATOM    710  O   LEU A  64      14.438   5.984 -10.224  1.00 88.52           O
ATOM    711  HA  LEU A  64      15.689   6.918  -8.252  1.00 88.52           H
ATOM    712  CB  LEU A  64      16.816   5.138  -7.966  1.00 88.52           C
ATOM    713 1HB  LEU A  64      16.639   4.144  -7.558  1.00 88.52           H
ATOM    714 2HB  LEU A  64      17.206   5.004  -8.976  1.00 88.52           H
ATOM    715  CG  LEU A  64      17.892   5.823  -7.121  1.00 88.52           C
ATOM    716  HG  LEU A  64      17.468   6.043  -6.141  1.00 88.52           H
ATOM    717  CD1 LEU A  64      19.088   4.894  -6.899  1.00 88.52           C
ATOM    718 1HD1 LEU A  64      18.757   3.994  -6.381  1.00 88.52           H
ATOM    719 2HD1 LEU A  64      19.520   4.622  -7.861  1.00 88.52           H
ATOM    720 3HD1 LEU A  64      19.837   5.406  -6.295  1.00 88.52           H
ATOM    721  CD2 LEU A  64      18.310   7.157  -7.742  1.00 88.52           C
ATOM    722 1HD2 LEU A  64      18.709   6.984  -8.742  1.00 88.52           H
ATOM    723 2HD2 LEU A  64      17.444   7.816  -7.805  1.00 88.52           H
ATOM    724 3HD2 LEU A  64      19.076   7.623  -7.121  1.00 88.52           H
ATOM    725  HN  LEU A  64      15.175   5.184  -6.116  1.00 88.52           H
ATOM    726  N   GLY A  65      13.970   4.193  -8.926  1.00 91.18           N
ATOM    727  CA  GLY A  65      13.198   3.508  -9.949  1.00 91.18           C
ATOM    728  C   GLY A  65      11.997   4.349 -10.385  1.00 91.18           C
ATOM    729  O   GLY A  65      11.805   4.595 -11.574  1.00 91.18           O
ATOM    730 1HA  GLY A  65      13.833   3.301 -10.810  1.00 91.18           H
ATOM    731 2HA  GLY A  65      12.855   2.546  -9.568  1.00 91.18           H
ATOM    732  HN  GLY A  65      14.004   3.728  -8.041  1.00 91.18           H
ATOM    733  N   ASN A  66      11.219   4.767  -9.397  1.00 89.01           N
ATOM    734  CA  ASN A  66       9.969   5.457  -9.670  1.00 89.01           C
ATOM    735  C   ASN A  66      10.271   6.839 -10.253  1.00 89.01           C
ATOM    736  O   ASN A  66       9.543   7.325 -11.117  1.00 89.01           O
ATOM    737  HA  ASN A  66       9.435   4.816 -10.371  1.00 89.01           H
ATOM    738  CB  ASN A  66       9.157   5.652  -8.388  1.00 89.01           C
ATOM    739 1HB  ASN A  66       9.814   5.983  -7.583  1.00 89.01           H
ATOM    740 2HB  ASN A  66       8.417   6.438  -8.538  1.00 89.01           H
ATOM    741  CG  ASN A  66       8.455   4.355  -7.981  1.00 89.01           C
ATOM    742  OD1 ASN A  66       7.551   3.873  -8.643  1.00 89.01           O
ATOM    743  ND2 ASN A  66       8.921   3.818  -6.857  1.00 89.01           N
ATOM    744 1HD2 ASN A  66       9.666   4.264  -6.361  1.00 89.01           H
ATOM    745 2HD2 ASN A  66       8.527   2.968  -6.508  1.00 89.01           H
ATOM    746  HN  ASN A  66      11.429   4.642  -8.428  1.00 89.01           H
ATOM    747  N   SER A  67      11.347   7.433  -9.757  1.00 90.25           N
ATOM    748  CA  SER A  67      11.792   8.719 -10.265  1.00 90.25           C
ATOM    749  C   SER A  67      12.113   8.610 -11.757  1.00 90.25           C
ATOM    750  O   SER A  67      11.816   9.522 -12.528  1.00 90.25           O
ATOM    751  HA  SER A  67      10.956   9.399 -10.102  1.00 90.25           H
ATOM    752  CB  SER A  67      13.015   9.222  -9.495  1.00 90.25           C
ATOM    753 1HB  SER A  67      13.822   8.495  -9.582  1.00 90.25           H
ATOM    754 2HB  SER A  67      13.371  10.149  -9.945  1.00 90.25           H
ATOM    755  OG  SER A  67      12.724   9.444  -8.118  1.00 90.25           O
ATOM    756  HG  SER A  67      13.246   8.807  -7.551  1.00 90.25           H
ATOM    757  HN  SER A  67      11.909   7.051  -9.024  1.00 90.25           H
ATOM    758  N   LEU A  68      12.715   7.487 -12.120  1.00 84.38           N
ATOM    759  CA  LEU A  68      13.079   7.247 -13.506  1.00 84.38           C
ATOM    760  C   LEU A  68      11.808   7.115 -14.347  1.00 84.38           C
ATOM    761  O   LEU A  68      11.741   7.632 -15.462  1.00 84.38           O
ATOM    762  HA  LEU A  68      13.634   8.118 -13.853  1.00 84.38           H
ATOM    763  CB  LEU A  68      14.015   6.042 -13.613  1.00 84.38           C
ATOM    764 1HB  LEU A  68      14.696   6.059 -12.762  1.00 84.38           H
ATOM    765 2HB  LEU A  68      13.418   5.134 -13.525  1.00 84.38           H
ATOM    766  CG  LEU A  68      14.847   5.950 -14.894  1.00 84.38           C
ATOM    767  HG  LEU A  68      14.213   6.235 -15.733  1.00 84.38           H
ATOM    768  CD1 LEU A  68      16.019   6.932 -14.858  1.00 84.38           C
ATOM    769 1HD1 LEU A  68      15.638   7.949 -14.761  1.00 84.38           H
ATOM    770 2HD1 LEU A  68      16.661   6.702 -14.008  1.00 84.38           H
ATOM    771 3HD1 LEU A  68      16.594   6.846 -15.780  1.00 84.38           H
ATOM    772  CD2 LEU A  68      15.311   4.513 -15.144  1.00 84.38           C
ATOM    773 1HD2 LEU A  68      15.921   4.177 -14.306  1.00 84.38           H
ATOM    774 2HD2 LEU A  68      14.442   3.863 -15.245  1.00 84.38           H
ATOM    775 3HD2 LEU A  68      15.900   4.476 -16.061  1.00 84.38           H
ATOM    776  HN  LEU A  68      12.952   6.750 -11.487  1.00 84.38           H
ATOM    777  N   VAL A  69      10.832   6.420 -13.782  1.00 86.06           N
ATOM    778  CA  VAL A  69       9.568   6.212 -14.467  1.00 86.06           C
ATOM    779  C   VAL A  69       8.946   7.569 -14.805  1.00 86.06           C
ATOM    780  O   VAL A  69       8.554   7.809 -15.945  1.00 86.06           O
ATOM    781  HA  VAL A  69       9.780   5.683 -15.396  1.00 86.06           H
ATOM    782  CB  VAL A  69       8.651   5.329 -13.618  1.00 86.06           C
ATOM    783  HB  VAL A  69       8.577   5.778 -12.627  1.00 86.06           H
ATOM    784  CG1 VAL A  69       7.243   5.269 -14.212  1.00 86.06           C
ATOM    785 1HG1 VAL A  69       6.822   6.274 -14.252  1.00 86.06           H
ATOM    786 2HG1 VAL A  69       7.291   4.856 -15.219  1.00 86.06           H
ATOM    787 3HG1 VAL A  69       6.612   4.636 -13.589  1.00 86.06           H
ATOM    788  CG2 VAL A  69       9.238   3.926 -13.455  1.00 86.06           C
ATOM    789 1HG2 VAL A  69       9.355   3.465 -14.436  1.00 86.06           H
ATOM    790 2HG2 VAL A  69      10.210   3.993 -12.966  1.00 86.06           H
ATOM    791 3HG2 VAL A  69       8.566   3.320 -12.847  1.00 86.06           H
ATOM    792  HN  VAL A  69      10.895   6.004 -12.875  1.00 86.06           H
ATOM    793  N   ILE A  70       8.876   8.420 -13.792  1.00 88.13           N
ATOM    794  CA  ILE A  70       8.225   9.710 -13.942  1.00 88.13           C
ATOM    795  C   ILE A  70       8.940  10.515 -15.029  1.00 88.13           C
ATOM    796  O   ILE A  70       8.295  11.144 -15.867  1.00 88.13           O
ATOM    797  HA  ILE A  70       7.201   9.523 -14.268  1.00 88.13           H
ATOM    798  CB  ILE A  70       8.146  10.431 -12.595  1.00 88.13           C
ATOM    799  HB  ILE A  70       9.142  10.437 -12.152  1.00 88.13           H
ATOM    800  CG1 ILE A  70       7.226   9.685 -11.626  1.00 88.13           C
ATOM    801 1HG1 ILE A  70       6.187   9.831 -11.921  1.00 88.13           H
ATOM    802 2HG1 ILE A  70       7.426   8.615 -11.681  1.00 88.13           H
ATOM    803  CG2 ILE A  70       7.724  11.890 -12.777  1.00 88.13           C
ATOM    804 1HG2 ILE A  70       8.451  12.403 -13.406  1.00 88.13           H
ATOM    805 2HG2 ILE A  70       6.743  11.928 -13.252  1.00 88.13           H
ATOM    806 3HG2 ILE A  70       7.676  12.379 -11.804  1.00 88.13           H
ATOM    807  CD1 ILE A  70       7.428  10.174 -10.191  1.00 88.13           C
ATOM    808 1HD1 ILE A  70       8.462  10.004  -9.891  1.00 88.13           H
ATOM    809 2HD1 ILE A  70       7.204  11.239 -10.135  1.00 88.13           H
ATOM    810 3HD1 ILE A  70       6.762   9.627  -9.524  1.00 88.13           H
ATOM    811  HN  ILE A  70       9.254   8.241 -12.883  1.00 88.13           H
ATOM    812  N   LEU A  71      10.263  10.468 -14.980  1.00 83.63           N
ATOM    813  CA  LEU A  71      11.074  11.207 -15.934  1.00 83.63           C
ATOM    814  C   LEU A  71      10.733  10.745 -17.352  1.00 83.63           C
ATOM    815  O   LEU A  71      10.550  11.566 -18.249  1.00 83.63           O
ATOM    816  HA  LEU A  71      10.809  12.260 -15.841  1.00 83.63           H
ATOM    817  CB  LEU A  71      12.558  11.081 -15.587  1.00 83.63           C
ATOM    818 1HB  LEU A  71      12.739  10.073 -15.213  1.00 83.63           H
ATOM    819 2HB  LEU A  71      13.136  11.189 -16.504  1.00 83.63           H
ATOM    820  CG  LEU A  71      13.094  12.080 -14.559  1.00 83.63           C
ATOM    821  HG  LEU A  71      12.361  12.172 -13.758  1.00 83.63           H
ATOM    822  CD1 LEU A  71      14.392  11.574 -13.927  1.00 83.63           C
ATOM    823 1HD1 LEU A  71      14.207  10.623 -13.427  1.00 83.63           H
ATOM    824 2HD1 LEU A  71      15.144  11.434 -14.704  1.00 83.63           H
ATOM    825 3HD1 LEU A  71      14.751  12.303 -13.201  1.00 83.63           H
ATOM    826  CD2 LEU A  71      13.261  13.468 -15.180  1.00 83.63           C
ATOM    827 1HD2 LEU A  71      13.964  13.412 -16.011  1.00 83.63           H
ATOM    828 2HD2 LEU A  71      12.297  13.823 -15.542  1.00 83.63           H
ATOM    829 3HD2 LEU A  71      13.643  14.158 -14.428  1.00 83.63           H
ATOM    830  HN  LEU A  71      10.780   9.940 -14.307  1.00 83.63           H
ATOM    831  N   VAL A  72      10.657   9.431 -17.510  1.00 82.30           N
ATOM    832  CA  VAL A  72      10.459   8.846 -18.825  1.00 82.30           C
ATOM    833  C   VAL A  72       9.125   9.329 -19.398  1.00 82.30           C
ATOM    834  O   VAL A  72       9.054   9.735 -20.557  1.00 82.30           O
ATOM    835  HA  VAL A  72      11.266   9.200 -19.468  1.00 82.30           H
ATOM    836  CB  VAL A  72      10.557   7.322 -18.740  1.00 82.30           C
ATOM    837  HB  VAL A  72       9.873   6.985 -17.960  1.00 82.30           H
ATOM    838  CG1 VAL A  72      10.126   6.670 -20.055  1.00 82.30           C
ATOM    839 1HG1 VAL A  72       9.093   6.943 -20.275  1.00 82.30           H
ATOM    840 2HG1 VAL A  72      10.772   7.017 -20.861  1.00 82.30           H
ATOM    841 3HG1 VAL A  72      10.205   5.586 -19.967  1.00 82.30           H
ATOM    842  CG2 VAL A  72      11.969   6.883 -18.348  1.00 82.30           C
ATOM    843 1HG2 VAL A  72      12.680   7.237 -19.094  1.00 82.30           H
ATOM    844 2HG2 VAL A  72      12.224   7.305 -17.375  1.00 82.30           H
ATOM    845 3HG2 VAL A  72      12.010   5.796 -18.294  1.00 82.30           H
ATOM    846  HN  VAL A  72      10.729   8.773 -16.761  1.00 82.30           H
ATOM    847  N   TYR A  73       8.101   9.268 -18.560  1.00 78.61           N
ATOM    848  CA  TYR A  73       6.760   9.628 -18.989  1.00 78.61           C
ATOM    849  C   TYR A  73       6.658  11.129 -19.265  1.00 78.61           C
ATOM    850  O   TYR A  73       5.944  11.549 -20.175  1.00 78.61           O
ATOM    851  HA  TYR A  73       6.543   9.081 -19.906  1.00 78.61           H
ATOM    852  CB  TYR A  73       5.835   9.272 -17.824  1.00 78.61           C
ATOM    853 1HB  TYR A  73       6.400   9.330 -16.893  1.00 78.61           H
ATOM    854 2HB  TYR A  73       5.041  10.016 -17.763  1.00 78.61           H
ATOM    855  CG  TYR A  73       5.204   7.882 -17.933  1.00 78.61           C
ATOM    856  CD1 TYR A  73       4.226   7.641 -18.877  1.00 78.61           C
ATOM    857  HD1 TYR A  73       3.904   8.440 -19.545  1.00 78.61           H
ATOM    858  CD2 TYR A  73       5.612   6.870 -17.088  1.00 78.61           C
ATOM    859  HD2 TYR A  73       6.384   7.061 -16.342  1.00 78.61           H
ATOM    860  CE1 TYR A  73       3.632   6.333 -18.980  1.00 78.61           C
ATOM    861  HE1 TYR A  73       2.859   6.129 -19.721  1.00 78.61           H
ATOM    862  CE2 TYR A  73       5.017   5.563 -17.191  1.00 78.61           C
ATOM    863  HE2 TYR A  73       5.330   4.755 -16.529  1.00 78.61           H
ATOM    864  CZ  TYR A  73       4.057   5.359 -18.132  1.00 78.61           C
ATOM    865  OH  TYR A  73       3.496   4.124 -18.229  1.00 78.61           O
ATOM    866  HH  TYR A  73       2.918   4.074 -19.043  1.00 78.61           H
ATOM    867  HN  TYR A  73       8.176   8.980 -17.605  1.00 78.61           H
ATOM    868  N   TRP A  74       7.381  11.897 -18.464  1.00 71.25           N
ATOM    869  CA  TRP A  74       7.288  13.346 -18.531  1.00 71.25           C
ATOM    870  C   TRP A  74       7.851  13.794 -19.881  1.00 71.25           C
ATOM    871  O   TRP A  74       7.211  14.558 -20.602  1.00 71.25           O
ATOM    872  HA  TRP A  74       6.234  13.615 -18.458  1.00 71.25           H
ATOM    873  CB  TRP A  74       7.997  13.996 -17.341  1.00 71.25           C
ATOM    874 1HB  TRP A  74       7.656  13.519 -16.422  1.00 71.25           H
ATOM    875 2HB  TRP A  74       9.067  13.805 -17.420  1.00 71.25           H
ATOM    876  CG  TRP A  74       7.770  15.505 -17.230  1.00 71.25           C
ATOM    877  CD1 TRP A  74       8.446  16.488 -17.839  1.00 71.25           C
ATOM    878  HD1 TRP A  74       9.281  16.327 -18.521  1.00 71.25           H
ATOM    879  CD2 TRP A  74       6.765  16.167 -16.433  1.00 71.25           C
ATOM    880  NE1 TRP A  74       7.953  17.730 -17.495  1.00 71.25           N
ATOM    881  HE1 TRP A  74       8.292  18.613 -17.820  1.00 71.25           H
ATOM    882  CE2 TRP A  74       6.898  17.528 -16.613  1.00 71.25           C
ATOM    883  CE3 TRP A  74       5.776  15.632 -15.589  1.00 71.25           C
ATOM    884  HE3 TRP A  74       5.650  14.561 -15.431  1.00 71.25           H
ATOM    885  CZ2 TRP A  74       6.076  18.469 -15.981  1.00 71.25           C
ATOM    886  HZ2 TRP A  74       6.201  19.540 -16.139  1.00 71.25           H
ATOM    887  CZ3 TRP A  74       4.962  16.585 -14.965  1.00 71.25           C
ATOM    888  HZ3 TRP A  74       4.178  16.224 -14.299  1.00 71.25           H
ATOM    889  CH2 TRP A  74       5.083  17.959 -15.135  1.00 71.25           C
ATOM    890  HH2 TRP A  74       4.409  18.637 -14.612  1.00 71.25           H
ATOM    891  HN  TRP A  74       8.020  11.546 -17.780  1.00 71.25           H
ATOM    892  N   TYR A  75       9.043  13.300 -20.182  1.00 68.97           N
ATOM    893  CA  TYR A  75       9.828  13.851 -21.274  1.00 68.97           C
ATOM    894  C   TYR A  75       9.555  13.100 -22.578  1.00 68.97           C
ATOM    895  O   TYR A  75       9.590  13.689 -23.657  1.00 68.97           O
ATOM    896  HA  TYR A  75       9.543  14.896 -21.399  1.00 68.97           H
ATOM    897  CB  TYR A  75      11.293  13.654 -20.882  1.00 68.97           C
ATOM    898 1HB  TYR A  75      11.406  12.676 -20.415  1.00 68.97           H
ATOM    899 2HB  TYR A  75      11.903  13.648 -21.785  1.00 68.97           H
ATOM    900  CG  TYR A  75      11.832  14.723 -19.928  1.00 68.97           C
ATOM    901  CD1 TYR A  75      12.225  15.951 -20.419  1.00 68.97           C
ATOM    902  HD1 TYR A  75      12.152  16.160 -21.487  1.00 68.97           H
ATOM    903  CD2 TYR A  75      11.924  14.458 -18.577  1.00 68.97           C
ATOM    904  HD2 TYR A  75      11.613  13.488 -18.189  1.00 68.97           H
ATOM    905  CE1 TYR A  75      12.732  16.957 -19.522  1.00 68.97           C
ATOM    906  HE1 TYR A  75      13.046  17.931 -19.896  1.00 68.97           H
ATOM    907  CE2 TYR A  75      12.430  15.464 -17.679  1.00 68.97           C
ATOM    908  HE2 TYR A  75      12.508  15.268 -16.610  1.00 68.97           H
ATOM    909  CZ  TYR A  75      12.809  16.663 -18.196  1.00 68.97           C
ATOM    910  OH  TYR A  75      13.288  17.613 -17.348  1.00 68.97           O
ATOM    911  HH  TYR A  75      13.256  17.278 -16.407  1.00 68.97           H
ATOM    912  HN  TYR A  75       9.473  12.539 -19.695  1.00 68.97           H
ATOM    913  N   CYS A  76       9.291  11.809 -22.436  1.00 68.43           N
ATOM    914  CA  CYS A  76       9.405  10.894 -23.559  1.00 68.43           C
ATOM    915  C   CYS A  76       8.001  10.412 -23.930  1.00 68.43           C
ATOM    916  O   CYS A  76       7.518  10.682 -25.028  1.00 68.43           O
ATOM    917  HA  CYS A  76       9.849  11.458 -24.379  1.00 68.43           H
ATOM    918  CB  CYS A  76      10.344   9.728 -23.245  1.00 68.43           C
ATOM    919 1HB  CYS A  76      10.926   9.949 -22.350  1.00 68.43           H
ATOM    920 2HB  CYS A  76       9.764   8.829 -23.033  1.00 68.43           H
ATOM    921  SG  CYS A  76      11.465   9.429 -24.660  1.00 68.43           S
ATOM    922  HG  CYS A  76      12.294   8.616 -24.012  1.00 68.43           H
ATOM    923  HN  CYS A  76       9.004  11.389 -21.575  1.00 68.43           H
ATOM    924  N   THR A  77       7.385   9.706 -22.992  1.00 61.01           N
ATOM    925  CA  THR A  77       6.191   8.937 -23.298  1.00 61.01           C
ATOM    926  C   THR A  77       5.014   9.872 -23.584  1.00 61.01           C
ATOM    927  O   THR A  77       4.236   9.631 -24.506  1.00 61.01           O
ATOM    928  HA  THR A  77       6.373   8.365 -24.207  1.00 61.01           H
ATOM    929  CB  THR A  77       5.935   7.978 -22.133  1.00 61.01           C
ATOM    930  HB  THR A  77       5.558   8.514 -21.263  1.00 61.01           H
ATOM    931  OG1 THR A  77       7.182   7.312 -21.952  1.00 61.01           O
ATOM    932  HG1 THR A  77       7.328   6.653 -22.690  1.00 61.01           H
ATOM    933  CG2 THR A  77       4.963   6.855 -22.502  1.00 61.01           C
ATOM    934 1HG2 THR A  77       5.373   6.277 -23.329  1.00 61.01           H
ATOM    935 2HG2 THR A  77       4.006   7.286 -22.798  1.00 61.01           H
ATOM    936 3HG2 THR A  77       4.817   6.204 -21.640  1.00 61.01           H
ATOM    937  HN  THR A  77       7.689   9.654 -22.041  1.00 61.01           H
ATOM    938  N   ARG A  78       4.920  10.918 -22.777  1.00 55.58           N
ATOM    939  CA  ARG A  78       3.683  11.672 -22.669  1.00 55.58           C
ATOM    940  C   ARG A  78       2.505  10.726 -22.427  1.00 55.58           C
ATOM    941  O   ARG A  78       2.446   9.641 -23.003  1.00 55.58           O
ATOM    942  HA  ARG A  78       3.834  12.336 -21.818  1.00 55.58           H
ATOM    943  CB  ARG A  78       3.421  12.486 -23.938  1.00 55.58           C
ATOM    944 1HB  ARG A  78       3.372  11.819 -24.799  1.00 55.58           H
ATOM    945 2HB  ARG A  78       2.454  12.982 -23.863  1.00 55.58           H
ATOM    946  CG  ARG A  78       4.520  13.529 -24.156  1.00 55.58           C
ATOM    947 1HG  ARG A  78       4.633  14.136 -23.258  1.00 55.58           H
ATOM    948 2HG  ARG A  78       5.473  13.028 -24.325  1.00 55.58           H
ATOM    949  CD  ARG A  78       4.191  14.430 -25.348  1.00 55.58           C
ATOM    950 1HD  ARG A  78       4.114  13.831 -26.256  1.00 55.58           H
ATOM    951 2HD  ARG A  78       3.224  14.908 -25.198  1.00 55.58           H
ATOM    952  NE  ARG A  78       5.243  15.458 -25.510  1.00 55.58           N
ATOM    953  HE  ARG A  78       6.046  15.405 -24.917  1.00 55.58           H
ATOM    954  CZ  ARG A  78       5.187  16.456 -26.403  1.00 55.58           C
ATOM    955  NH1 ARG A  78       4.135  16.576 -27.224  1.00 55.58           N
ATOM    956 1HH1 ARG A  78       3.384  15.917 -27.174  1.00 55.58           H
ATOM    957 2HH1 ARG A  78       4.101  17.323 -27.888  1.00 55.58           H
ATOM    958  NH2 ARG A  78       6.199  17.332 -26.462  1.00 55.58           N
ATOM    959 1HH2 ARG A  78       6.173  18.083 -27.123  1.00 55.58           H
ATOM    960 2HH2 ARG A  78       6.981  17.236 -25.846  1.00 55.58           H
ATOM    961  HN  ARG A  78       5.669  11.252 -22.205  1.00 55.58           H
ATOM    962  N   VAL A  79       1.595  11.172 -21.574  1.00 70.74           N
ATOM    963  CA  VAL A  79       0.422  10.378 -21.246  1.00 70.74           C
ATOM    964  C   VAL A  79      -0.548  10.398 -22.429  1.00 70.74           C
ATOM    965  O   VAL A  79      -1.262  11.379 -22.635  1.00 70.74           O
ATOM    966  HA  VAL A  79       0.755   9.353 -21.083  1.00 70.74           H
ATOM    967  CB  VAL A  79      -0.207  10.886 -19.948  1.00 70.74           C
ATOM    968  HB  VAL A  79      -0.560  11.903 -20.121  1.00 70.74           H
ATOM    969  CG1 VAL A  79      -1.414  10.031 -19.553  1.00 70.74           C
ATOM    970 1HG1 VAL A  79      -2.163  10.073 -20.344  1.00 70.74           H
ATOM    971 2HG1 VAL A  79      -1.096   8.999 -19.407  1.00 70.74           H
ATOM    972 3HG1 VAL A  79      -1.842  10.414 -18.627  1.00 70.74           H
ATOM    973  CG2 VAL A  79       0.825  10.932 -18.819  1.00 70.74           C
ATOM    974 1HG2 VAL A  79       1.220   9.931 -18.648  1.00 70.74           H
ATOM    975 2HG2 VAL A  79       1.638  11.601 -19.098  1.00 70.74           H
ATOM    976 3HG2 VAL A  79       0.350  11.296 -17.908  1.00 70.74           H
ATOM    977  HN  VAL A  79       1.649  12.057 -21.110  1.00 70.74           H
ATOM    978  N   LYS A  80      -0.543   9.303 -23.176  1.00 63.53           N
ATOM    979  CA  LYS A  80      -1.349   9.217 -24.382  1.00 63.53           C
ATOM    980  C   LYS A  80      -2.540   8.291 -24.128  1.00 63.53           C
ATOM    981  O   LYS A  80      -3.588   8.435 -24.757  1.00 63.53           O
ATOM    982  HA  LYS A  80      -1.728  10.216 -24.594  1.00 63.53           H
ATOM    983  CB  LYS A  80      -0.486   8.796 -25.573  1.00 63.53           C
ATOM    984 1HB  LYS A  80       0.073   7.895 -25.323  1.00 63.53           H
ATOM    985 2HB  LYS A  80      -1.126   8.549 -26.421  1.00 63.53           H
ATOM    986  CG  LYS A  80       0.484   9.912 -25.968  1.00 63.53           C
ATOM    987 1HG  LYS A  80      -0.073  10.823 -26.186  1.00 63.53           H
ATOM    988 2HG  LYS A  80       1.146  10.135 -25.132  1.00 63.53           H
ATOM    989  CD  LYS A  80       1.313   9.510 -27.190  1.00 63.53           C
ATOM    990 1HD  LYS A  80       1.854   8.587 -26.979  1.00 63.53           H
ATOM    991 2HD  LYS A  80       0.652   9.307 -28.032  1.00 63.53           H
ATOM    992  CE  LYS A  80       2.304  10.613 -27.567  1.00 63.53           C
ATOM    993 1HE  LYS A  80       1.767  11.543 -27.757  1.00 63.53           H
ATOM    994 2HE  LYS A  80       2.982  10.801 -26.734  1.00 63.53           H
ATOM    995  NZ  LYS A  80       3.078  10.226 -28.767  1.00 63.53           N
ATOM    996 1HZ  LYS A  80       3.727  10.969 -29.005  1.00 63.53           H
ATOM    997 2HZ  LYS A  80       3.594   9.375 -28.577  1.00 63.53           H
ATOM    998 3HZ  LYS A  80       2.444  10.071 -29.543  1.00 63.53           H
ATOM    999  HN  LYS A  80      -0.003   8.488 -22.969  1.00 63.53           H
ATOM   1000  N   THR A  81      -2.341   7.361 -23.206  1.00 73.83           N
ATOM   1001  CA  THR A  81      -3.325   6.319 -22.968  1.00 73.83           C
ATOM   1002  C   THR A  81      -3.801   6.357 -21.514  1.00 73.83           C
ATOM   1003  O   THR A  81      -3.154   6.963 -20.661  1.00 73.83           O
ATOM   1004  HA  THR A  81      -4.195   6.519 -23.594  1.00 73.83           H
ATOM   1005  CB  THR A  81      -2.703   4.980 -23.369  1.00 73.83           C
ATOM   1006  HB  THR A  81      -3.469   4.211 -23.472  1.00 73.83           H
ATOM   1007  OG1 THR A  81      -1.720   4.739 -22.366  1.00 73.83           O
ATOM   1008  HG1 THR A  81      -1.399   3.794 -22.422  1.00 73.83           H
ATOM   1009  CG2 THR A  81      -1.898   5.074 -24.666  1.00 73.83           C
ATOM   1010 1HG2 THR A  81      -1.090   5.795 -24.541  1.00 73.83           H
ATOM   1011 2HG2 THR A  81      -2.550   5.397 -25.477  1.00 73.83           H
ATOM   1012 3HG2 THR A  81      -1.478   4.097 -24.905  1.00 73.83           H
ATOM   1013  HN  THR A  81      -1.526   7.312 -22.628  1.00 73.83           H
ATOM   1014  N   MET A  82      -4.927   5.702 -21.276  1.00 74.26           N
ATOM   1015  CA  MET A  82      -5.465   5.601 -19.930  1.00 74.26           C
ATOM   1016  C   MET A  82      -4.495   4.862 -19.006  1.00 74.26           C
ATOM   1017  O   MET A  82      -4.347   5.222 -17.839  1.00 74.26           O
ATOM   1018  HA  MET A  82      -5.592   6.628 -19.587  1.00 74.26           H
ATOM   1019  CB  MET A  82      -6.801   4.858 -19.967  1.00 74.26           C
ATOM   1020 1HB  MET A  82      -7.418   5.251 -20.775  1.00 74.26           H
ATOM   1021 2HB  MET A  82      -6.629   3.803 -20.183  1.00 74.26           H
ATOM   1022  CG  MET A  82      -7.544   4.997 -18.637  1.00 74.26           C
ATOM   1023 1HG  MET A  82      -6.999   4.476 -17.850  1.00 74.26           H
ATOM   1024 2HG  MET A  82      -7.595   6.047 -18.348  1.00 74.26           H
ATOM   1025  SD  MET A  82      -9.191   4.325 -18.784  1.00 74.26           S
ATOM   1026  CE  MET A  82      -9.802   4.639 -17.137  1.00 74.26           C
ATOM   1027 1HE  MET A  82      -9.176   4.121 -16.411  1.00 74.26           H
ATOM   1028 2HE  MET A  82      -9.778   5.711 -16.938  1.00 74.26           H
ATOM   1029 3HE  MET A  82     -10.828   4.278 -17.055  1.00 74.26           H
ATOM   1030  HN  MET A  82      -5.469   5.245 -21.982  1.00 74.26           H
ATOM   1031  N   THR A  83      -3.859   3.842 -19.563  1.00 74.52           N
ATOM   1032  CA  THR A  83      -2.875   3.076 -18.817  1.00 74.52           C
ATOM   1033  C   THR A  83      -1.725   3.979 -18.367  1.00 74.52           C
ATOM   1034  O   THR A  83      -1.293   3.914 -17.217  1.00 74.52           O
ATOM   1035  HA  THR A  83      -3.351   2.691 -17.914  1.00 74.52           H
ATOM   1036  CB  THR A  83      -2.422   1.906 -19.693  1.00 74.52           C
ATOM   1037  HB  THR A  83      -1.664   2.226 -20.408  1.00 74.52           H
ATOM   1038  OG1 THR A  83      -3.631   1.409 -20.260  1.00 74.52           O
ATOM   1039  HG1 THR A  83      -4.283   1.185 -19.535  1.00 74.52           H
ATOM   1040  CG2 THR A  83      -1.885   0.732 -18.872  1.00 74.52           C
ATOM   1041 1HG2 THR A  83      -2.667   0.369 -18.204  1.00 74.52           H
ATOM   1042 2HG2 THR A  83      -1.029   1.062 -18.283  1.00 74.52           H
ATOM   1043 3HG2 THR A  83      -1.578  -0.070 -19.543  1.00 74.52           H
ATOM   1044  HN  THR A  83      -4.006   3.537 -20.504  1.00 74.52           H
ATOM   1045  N   ASP A  84      -1.261   4.800 -19.298  1.00 77.76           N
ATOM   1046  CA  ASP A  84      -0.139   5.682 -19.026  1.00 77.76           C
ATOM   1047  C   ASP A  84      -0.483   6.589 -17.842  1.00 77.76           C
ATOM   1048  O   ASP A  84       0.375   6.885 -17.012  1.00 77.76           O
ATOM   1049  HA  ASP A  84       0.701   5.020 -18.813  1.00 77.76           H
ATOM   1050  CB  ASP A  84       0.166   6.574 -20.231  1.00 77.76           C
ATOM   1051 1HB  ASP A  84      -0.699   7.199 -20.454  1.00 77.76           H
ATOM   1052 2HB  ASP A  84       0.991   7.245 -19.992  1.00 77.76           H
ATOM   1053  CG  ASP A  84       0.524   5.733 -21.458  1.00 77.76           C
ATOM   1054  OD1 ASP A  84       1.092   4.639 -21.250  1.00 77.76           O
ATOM   1055  OD2 ASP A  84       0.222   6.203 -22.576  1.00 77.76           O
ATOM   1056  HN  ASP A  84      -1.638   4.869 -20.221  1.00 77.76           H
ATOM   1057  N   MET A  85      -1.741   7.005 -17.803  1.00 83.28           N
ATOM   1058  CA  MET A  85      -2.199   7.905 -16.758  1.00 83.28           C
ATOM   1059  C   MET A  85      -2.089   7.248 -15.381  1.00 83.28           C
ATOM   1060  O   MET A  85      -1.583   7.854 -14.438  1.00 83.28           O
ATOM   1061  HA  MET A  85      -1.540   8.772 -16.808  1.00 83.28           H
ATOM   1062  CB  MET A  85      -3.654   8.295 -17.023  1.00 83.28           C
ATOM   1063 1HB  MET A  85      -3.775   8.576 -18.069  1.00 83.28           H
ATOM   1064 2HB  MET A  85      -4.303   7.437 -16.846  1.00 83.28           H
ATOM   1065  CG  MET A  85      -4.082   9.458 -16.125  1.00 83.28           C
ATOM   1066 1HG  MET A  85      -5.148   9.649 -16.246  1.00 83.28           H
ATOM   1067 2HG  MET A  85      -3.921   9.199 -15.079  1.00 83.28           H
ATOM   1068  SD  MET A  85      -3.150  10.923 -16.539  1.00 83.28           S
ATOM   1069  CE  MET A  85      -4.094  12.152 -15.651  1.00 83.28           C
ATOM   1070 1HE  MET A  85      -5.119  12.159 -16.021  1.00 83.28           H
ATOM   1071 2HE  MET A  85      -4.093  11.912 -14.588  1.00 83.28           H
ATOM   1072 3HE  MET A  85      -3.645  13.134 -15.803  1.00 83.28           H
ATOM   1073  HN  MET A  85      -2.439   6.737 -18.467  1.00 83.28           H
ATOM   1074  N   PHE A  86      -2.571   6.016 -15.308  1.00 86.03           N
ATOM   1075  CA  PHE A  86      -2.571   5.285 -14.052  1.00 86.03           C
ATOM   1076  C   PHE A  86      -1.146   4.935 -13.621  1.00 86.03           C
ATOM   1077  O   PHE A  86      -0.821   4.987 -12.436  1.00 86.03           O
ATOM   1078  HA  PHE A  86      -3.028   5.931 -13.302  1.00 86.03           H
ATOM   1079  CB  PHE A  86      -3.352   3.990 -14.288  1.00 86.03           C
ATOM   1080 1HB  PHE A  86      -2.947   3.488 -15.166  1.00 86.03           H
ATOM   1081 2HB  PHE A  86      -3.196   3.324 -13.439  1.00 86.03           H
ATOM   1082  CG  PHE A  86      -4.855   4.197 -14.485  1.00 86.03           C
ATOM   1083  CD1 PHE A  86      -5.534   5.059 -13.681  1.00 86.03           C
ATOM   1084  HD1 PHE A  86      -5.007   5.602 -12.897  1.00 86.03           H
ATOM   1085  CD2 PHE A  86      -5.512   3.519 -15.464  1.00 86.03           C
ATOM   1086  HD2 PHE A  86      -4.968   2.829 -16.108  1.00 86.03           H
ATOM   1087  CE1 PHE A  86      -6.929   5.251 -13.864  1.00 86.03           C
ATOM   1088  HE1 PHE A  86      -7.473   5.942 -13.220  1.00 86.03           H
ATOM   1089  CE2 PHE A  86      -6.907   3.711 -15.646  1.00 86.03           C
ATOM   1090  HE2 PHE A  86      -7.434   3.168 -16.431  1.00 86.03           H
ATOM   1091  CZ  PHE A  86      -7.586   4.573 -14.843  1.00 86.03           C
ATOM   1092  HZ  PHE A  86      -8.657   4.721 -14.983  1.00 86.03           H
ATOM   1093  HN  PHE A  86      -2.956   5.519 -16.086  1.00 86.03           H
ATOM   1094  N   LEU A  87      -0.332   4.588 -14.607  1.00 80.50           N
ATOM   1095  CA  LEU A  87       1.038   4.184 -14.340  1.00 80.50           C
ATOM   1096  C   LEU A  87       1.814   5.374 -13.771  1.00 80.50           C
ATOM   1097  O   LEU A  87       2.649   5.207 -12.883  1.00 80.50           O
ATOM   1098  HA  LEU A  87       1.006   3.400 -13.584  1.00 80.50           H
ATOM   1099  CB  LEU A  87       1.673   3.579 -15.594  1.00 80.50           C
ATOM   1100 1HB  LEU A  87       1.548   4.283 -16.416  1.00 80.50           H
ATOM   1101 2HB  LEU A  87       2.744   3.476 -15.421  1.00 80.50           H
ATOM   1102  CG  LEU A  87       1.123   2.220 -16.034  1.00 80.50           C
ATOM   1103  HG  LEU A  87       0.065   2.339 -16.267  1.00 80.50           H
ATOM   1104  CD1 LEU A  87       1.815   1.737 -17.310  1.00 80.50           C
ATOM   1105 1HD1 LEU A  87       1.648   2.458 -18.110  1.00 80.50           H
ATOM   1106 2HD1 LEU A  87       2.886   1.639 -17.128  1.00 80.50           H
ATOM   1107 3HD1 LEU A  87       1.406   0.769 -17.602  1.00 80.50           H
ATOM   1108  CD2 LEU A  87       1.225   1.195 -14.904  1.00 80.50           C
ATOM   1109 1HD2 LEU A  87       2.269   1.073 -14.616  1.00 80.50           H
ATOM   1110 2HD2 LEU A  87       0.650   1.543 -14.045  1.00 80.50           H
ATOM   1111 3HD2 LEU A  87       0.827   0.239 -15.244  1.00 80.50           H
ATOM   1112  HN  LEU A  87      -0.594   4.579 -15.572  1.00 80.50           H
ATOM   1113  N   LEU A  88       1.511   6.547 -14.307  1.00 86.90           N
ATOM   1114  CA  LEU A  88       2.159   7.766 -13.852  1.00 86.90           C
ATOM   1115  C   LEU A  88       1.761   8.039 -12.400  1.00 86.90           C
ATOM   1116  O   LEU A  88       2.619   8.294 -11.556  1.00 86.90           O
ATOM   1117  HA  LEU A  88       3.235   7.598 -13.890  1.00 86.90           H
ATOM   1118  CB  LEU A  88       1.848   8.924 -14.803  1.00 86.90           C
ATOM   1119 1HB  LEU A  88       2.219   8.664 -15.794  1.00 86.90           H
ATOM   1120 2HB  LEU A  88       0.765   9.021 -14.884  1.00 86.90           H
ATOM   1121  CG  LEU A  88       2.426  10.286 -14.413  1.00 86.90           C
ATOM   1122  HG  LEU A  88       2.082  10.527 -13.407  1.00 86.90           H
ATOM   1123  CD1 LEU A  88       3.954  10.241 -14.369  1.00 86.90           C
ATOM   1124 1HD1 LEU A  88       4.275   9.501 -13.635  1.00 86.90           H
ATOM   1125 2HD1 LEU A  88       4.338   9.967 -15.352  1.00 86.90           H
ATOM   1126 3HD1 LEU A  88       4.339  11.221 -14.089  1.00 86.90           H
ATOM   1127  CD2 LEU A  88       1.911  11.387 -15.342  1.00 86.90           C
ATOM   1128 1HD2 LEU A  88       2.205  11.163 -16.368  1.00 86.90           H
ATOM   1129 2HD2 LEU A  88       0.824  11.437 -15.279  1.00 86.90           H
ATOM   1130 3HD2 LEU A  88       2.337  12.344 -15.043  1.00 86.90           H
ATOM   1131  HN  LEU A  88       0.839   6.672 -15.036  1.00 86.90           H
ATOM   1132  N   ASN A  89       0.461   7.976 -12.154  1.00 89.17           N
ATOM   1133  CA  ASN A  89      -0.066   8.274 -10.833  1.00 89.17           C
ATOM   1134  C   ASN A  89       0.438   7.226  -9.839  1.00 89.17           C
ATOM   1135  O   ASN A  89       0.676   7.536  -8.673  1.00 89.17           O
ATOM   1136  HA  ASN A  89       0.294   9.276 -10.601  1.00 89.17           H
ATOM   1137  CB  ASN A  89      -1.595   8.234 -10.829  1.00 89.17           C
ATOM   1138 1HB  ASN A  89      -1.943   7.398 -11.436  1.00 89.17           H
ATOM   1139 2HB  ASN A  89      -1.955   8.062  -9.814  1.00 89.17           H
ATOM   1140  CG  ASN A  89      -2.180   9.541 -11.369  1.00 89.17           C
ATOM   1141  OD1 ASN A  89      -2.386  10.503 -10.648  1.00 89.17           O
ATOM   1142  ND2 ASN A  89      -2.435   9.521 -12.674  1.00 89.17           N
ATOM   1143 1HD2 ASN A  89      -2.242   8.698 -13.208  1.00 89.17           H
ATOM   1144 2HD2 ASN A  89      -2.819  10.329 -13.121  1.00 89.17           H
ATOM   1145  HN  ASN A  89      -0.226   7.726 -12.837  1.00 89.17           H
ATOM   1146  N   LEU A  90       0.585   6.007 -10.337  1.00 86.11           N
ATOM   1147  CA  LEU A  90       1.076   4.916  -9.512  1.00 86.11           C
ATOM   1148  C   LEU A  90       2.507   5.224  -9.066  1.00 86.11           C
ATOM   1149  O   LEU A  90       2.848   5.047  -7.898  1.00 86.11           O
ATOM   1150  HA  LEU A  90       0.442   4.865  -8.627  1.00 86.11           H
ATOM   1151  CB  LEU A  90       0.935   3.582 -10.249  1.00 86.11           C
ATOM   1152 1HB  LEU A  90      -0.110   3.455 -10.532  1.00 86.11           H
ATOM   1153 2HB  LEU A  90       1.511   3.638 -11.172  1.00 86.11           H
ATOM   1154  CG  LEU A  90       1.381   2.339  -9.476  1.00 86.11           C
ATOM   1155  HG  LEU A  90       2.413   2.488  -9.157  1.00 86.11           H
ATOM   1156  CD1 LEU A  90       0.540   2.148  -8.212  1.00 86.11           C
ATOM   1157 1HD1 LEU A  90       0.651   3.020  -7.567  1.00 86.11           H
ATOM   1158 2HD1 LEU A  90      -0.508   2.031  -8.488  1.00 86.11           H
ATOM   1159 3HD1 LEU A  90       0.878   1.258  -7.682  1.00 86.11           H
ATOM   1160  CD2 LEU A  90       1.359   1.100 -10.372  1.00 86.11           C
ATOM   1161 1HD2 LEU A  90       0.347   0.937 -10.742  1.00 86.11           H
ATOM   1162 2HD2 LEU A  90       2.035   1.248 -11.215  1.00 86.11           H
ATOM   1163 3HD2 LEU A  90       1.680   0.231  -9.798  1.00 86.11           H
ATOM   1164  HN  LEU A  90       0.375   5.760 -11.283  1.00 86.11           H
ATOM   1165  N   ALA A  91       3.305   5.680 -10.020  1.00 90.46           N
ATOM   1166  CA  ALA A  91       4.702   5.976  -9.749  1.00 90.46           C
ATOM   1167  C   ALA A  91       4.789   7.121  -8.737  1.00 90.46           C
ATOM   1168  O   ALA A  91       5.661   7.122  -7.871  1.00 90.46           O
ATOM   1169  HA  ALA A  91       5.152   5.084  -9.315  1.00 90.46           H
ATOM   1170  CB  ALA A  91       5.418   6.302 -11.061  1.00 90.46           C
ATOM   1171 1HB  ALA A  91       5.352   5.447 -11.734  1.00 90.46           H
ATOM   1172 2HB  ALA A  91       4.947   7.168 -11.527  1.00 90.46           H
ATOM   1173 3HB  ALA A  91       6.466   6.524 -10.858  1.00 90.46           H
ATOM   1174  HN  ALA A  91       3.013   5.847 -10.962  1.00 90.46           H
ATOM   1175  N   ILE A  92       3.872   8.067  -8.881  1.00 90.71           N
ATOM   1176  CA  ILE A  92       3.813   9.196  -7.969  1.00 90.71           C
ATOM   1177  C   ILE A  92       3.464   8.695  -6.566  1.00 90.71           C
ATOM   1178  O   ILE A  92       4.079   9.110  -5.585  1.00 90.71           O
ATOM   1179  HA  ILE A  92       4.806   9.644  -7.939  1.00 90.71           H
ATOM   1180  CB  ILE A  92       2.852  10.262  -8.499  1.00 90.71           C
ATOM   1181  HB  ILE A  92       1.913   9.775  -8.762  1.00 90.71           H
ATOM   1182  CG1 ILE A  92       3.398  10.909  -9.773  1.00 90.71           C
ATOM   1183 1HG1 ILE A  92       4.241  11.555  -9.524  1.00 90.71           H
ATOM   1184 2HG1 ILE A  92       3.775  10.138 -10.444  1.00 90.71           H
ATOM   1185  CG2 ILE A  92       2.535  11.299  -7.419  1.00 90.71           C
ATOM   1186 1HG2 ILE A  92       2.072  10.805  -6.565  1.00 90.71           H
ATOM   1187 2HG2 ILE A  92       3.457  11.787  -7.102  1.00 90.71           H
ATOM   1188 3HG2 ILE A  92       1.850  12.045  -7.822  1.00 90.71           H
ATOM   1189  CD1 ILE A  92       2.315  11.726 -10.481  1.00 90.71           C
ATOM   1190 1HD1 ILE A  92       1.485  11.072 -10.749  1.00 90.71           H
ATOM   1191 2HD1 ILE A  92       1.959  12.511  -9.815  1.00 90.71           H
ATOM   1192 3HD1 ILE A  92       2.730  12.175 -11.383  1.00 90.71           H
ATOM   1193  HN  ILE A  92       3.180   8.070  -9.603  1.00 90.71           H
ATOM   1194  N   ALA A  93       2.478   7.811  -6.516  1.00 92.12           N
ATOM   1195  CA  ALA A  93       1.983   7.315  -5.244  1.00 92.12           C
ATOM   1196  C   ALA A  93       3.099   6.549  -4.531  1.00 92.12           C
ATOM   1197  O   ALA A  93       3.308   6.724  -3.331  1.00 92.12           O
ATOM   1198  HA  ALA A  93       1.700   8.176  -4.639  1.00 92.12           H
ATOM   1199  CB  ALA A  93       0.742   6.451  -5.482  1.00 92.12           C
ATOM   1200 1HB  ALA A  93      -0.030   7.049  -5.964  1.00 92.12           H
ATOM   1201 2HB  ALA A  93       1.003   5.609  -6.123  1.00 92.12           H
ATOM   1202 3HB  ALA A  93       0.371   6.078  -4.527  1.00 92.12           H
ATOM   1203  HN  ALA A  93       2.022   7.437  -7.323  1.00 92.12           H
ATOM   1204  N   ASP A  94       3.786   5.716  -5.299  1.00 88.46           N
ATOM   1205  CA  ASP A  94       4.858   4.904  -4.750  1.00 88.46           C
ATOM   1206  C   ASP A  94       5.950   5.819  -4.190  1.00 88.46           C
ATOM   1207  O   ASP A  94       6.488   5.564  -3.114  1.00 88.46           O
ATOM   1208  HA  ASP A  94       4.390   4.294  -3.977  1.00 88.46           H
ATOM   1209  CB  ASP A  94       5.489   4.021  -5.829  1.00 88.46           C
ATOM   1210 1HB  ASP A  94       5.591   4.589  -6.754  1.00 88.46           H
ATOM   1211 2HB  ASP A  94       6.493   3.728  -5.523  1.00 88.46           H
ATOM   1212  CG  ASP A  94       4.641   2.773  -6.080  1.00 88.46           C
ATOM   1213  OD1 ASP A  94       4.006   2.312  -5.107  1.00 88.46           O
ATOM   1214  OD2 ASP A  94       4.647   2.307  -7.240  1.00 88.46           O
ATOM   1215  HN  ASP A  94       3.620   5.591  -6.277  1.00 88.46           H
ATOM   1216  N   LEU A  95       6.244   6.867  -4.946  1.00 90.62           N
ATOM   1217  CA  LEU A  95       7.313   7.779  -4.578  1.00 90.62           C
ATOM   1218  C   LEU A  95       6.959   8.465  -3.256  1.00 90.62           C
ATOM   1219  O   LEU A  95       7.804   8.589  -2.372  1.00 90.62           O
ATOM   1220  HA  LEU A  95       8.213   7.184  -4.427  1.00 90.62           H
ATOM   1221  CB  LEU A  95       7.601   8.756  -5.719  1.00 90.62           C
ATOM   1222 1HB  LEU A  95       7.724   8.183  -6.639  1.00 90.62           H
ATOM   1223 2HB  LEU A  95       6.727   9.393  -5.855  1.00 90.62           H
ATOM   1224  CG  LEU A  95       8.828   9.652  -5.542  1.00 90.62           C
ATOM   1225  HG  LEU A  95       8.769  10.122  -4.560  1.00 90.62           H
ATOM   1226  CD1 LEU A  95      10.117   8.828  -5.571  1.00 90.62           C
ATOM   1227 1HD1 LEU A  95      10.099   8.096  -4.763  1.00 90.62           H
ATOM   1228 2HD1 LEU A  95      10.197   8.312  -6.527  1.00 90.62           H
ATOM   1229 3HD1 LEU A  95      10.974   9.490  -5.442  1.00 90.62           H
ATOM   1230  CD2 LEU A  95       8.843  10.775  -6.581  1.00 90.62           C
ATOM   1231 1HD2 LEU A  95       8.867  10.344  -7.582  1.00 90.62           H
ATOM   1232 2HD2 LEU A  95       7.946  11.384  -6.469  1.00 90.62           H
ATOM   1233 3HD2 LEU A  95       9.725  11.397  -6.432  1.00 90.62           H
ATOM   1234  HN  LEU A  95       5.767   7.095  -5.795  1.00 90.62           H
ATOM   1235  N   LEU A  96       5.708   8.892  -3.165  1.00 88.42           N
ATOM   1236  CA  LEU A  96       5.243   9.597  -1.982  1.00 88.42           C
ATOM   1237  C   LEU A  96       5.368   8.678  -0.765  1.00 88.42           C
ATOM   1238  O   LEU A  96       5.743   9.125   0.318  1.00 88.42           O
ATOM   1239  HA  LEU A  96       5.897  10.456  -1.835  1.00 88.42           H
ATOM   1240  CB  LEU A  96       3.828  10.136  -2.202  1.00 88.42           C
ATOM   1241 1HB  LEU A  96       3.212   9.332  -2.605  1.00 88.42           H
ATOM   1242 2HB  LEU A  96       3.408  10.404  -1.232  1.00 88.42           H
ATOM   1243  CG  LEU A  96       3.709  11.347  -3.130  1.00 88.42           C
ATOM   1244  HG  LEU A  96       4.192  11.101  -4.076  1.00 88.42           H
ATOM   1245  CD1 LEU A  96       2.243  11.659  -3.438  1.00 88.42           C
ATOM   1246 1HD1 LEU A  96       1.783  10.799  -3.925  1.00 88.42           H
ATOM   1247 2HD1 LEU A  96       1.715  11.876  -2.510  1.00 88.42           H
ATOM   1248 3HD1 LEU A  96       2.187  12.523  -4.100  1.00 88.42           H
ATOM   1249  CD2 LEU A  96       4.442  12.557  -2.549  1.00 88.42           C
ATOM   1250 1HD2 LEU A  96       4.010  12.815  -1.582  1.00 88.42           H
ATOM   1251 2HD2 LEU A  96       5.498  12.316  -2.423  1.00 88.42           H
ATOM   1252 3HD2 LEU A  96       4.342  13.404  -3.229  1.00 88.42           H
ATOM   1253  HN  LEU A  96       5.020   8.765  -3.879  1.00 88.42           H
ATOM   1254  N   PHE A  97       5.048   7.411  -0.983  1.00 89.29           N
ATOM   1255  CA  PHE A  97       5.152   6.420   0.074  1.00 89.29           C
ATOM   1256  C   PHE A  97       6.598   6.277   0.551  1.00 89.29           C
ATOM   1257  O   PHE A  97       6.862   6.268   1.752  1.00 89.29           O
ATOM   1258  HA  PHE A  97       4.531   6.763   0.901  1.00 89.29           H
ATOM   1259  CB  PHE A  97       4.687   5.087  -0.516  1.00 89.29           C
ATOM   1260 1HB  PHE A  97       3.602   5.104  -0.617  1.00 89.29           H
ATOM   1261 2HB  PHE A  97       5.099   4.983  -1.520  1.00 89.29           H
ATOM   1262  CG  PHE A  97       5.090   3.866   0.313  1.00 89.29           C
ATOM   1263  CD1 PHE A  97       6.069   3.034  -0.132  1.00 89.29           C
ATOM   1264  HD1 PHE A  97       6.567   3.237  -1.080  1.00 89.29           H
ATOM   1265  CD2 PHE A  97       4.468   3.612   1.496  1.00 89.29           C
ATOM   1266  HD2 PHE A  97       3.683   4.279   1.852  1.00 89.29           H
ATOM   1267  CE1 PHE A  97       6.442   1.900   0.637  1.00 89.29           C
ATOM   1268  HE1 PHE A  97       7.227   1.233   0.280  1.00 89.29           H
ATOM   1269  CE2 PHE A  97       4.841   2.479   2.265  1.00 89.29           C
ATOM   1270  HE2 PHE A  97       4.342   2.275   3.213  1.00 89.29           H
ATOM   1271  CZ  PHE A  97       5.820   1.647   1.820  1.00 89.29           C
ATOM   1272  HZ  PHE A  97       6.107   0.777   2.411  1.00 89.29           H
ATOM   1273  HN  PHE A  97       4.723   7.060  -1.862  1.00 89.29           H
ATOM   1274  N   LEU A  98       7.498   6.168  -0.416  1.00 92.55           N
ATOM   1275  CA  LEU A  98       8.883   5.844  -0.116  1.00 92.55           C
ATOM   1276  C   LEU A  98       9.488   6.956   0.743  1.00 92.55           C
ATOM   1277  O   LEU A  98      10.338   6.696   1.593  1.00 92.55           O
ATOM   1278  HA  LEU A  98       8.884   4.921   0.464  1.00 92.55           H
ATOM   1279  CB  LEU A  98       9.660   5.570  -1.405  1.00 92.55           C
ATOM   1280 1HB  LEU A  98       9.509   6.410  -2.082  1.00 92.55           H
ATOM   1281 2HB  LEU A  98      10.723   5.541  -1.165  1.00 92.55           H
ATOM   1282  CG  LEU A  98       9.297   4.281  -2.146  1.00 92.55           C
ATOM   1283  HG  LEU A  98       8.211   4.196  -2.171  1.00 92.55           H
ATOM   1284  CD1 LEU A  98       9.780   4.329  -3.597  1.00 92.55           C
ATOM   1285 1HD1 LEU A  98       9.312   5.170  -4.108  1.00 92.55           H
ATOM   1286 2HD1 LEU A  98      10.863   4.449  -3.615  1.00 92.55           H
ATOM   1287 3HD1 LEU A  98       9.509   3.401  -4.100  1.00 92.55           H
ATOM   1288  CD2 LEU A  98       9.830   3.054  -1.404  1.00 92.55           C
ATOM   1289 1HD2 LEU A  98      10.915   3.118  -1.327  1.00 92.55           H
ATOM   1290 2HD2 LEU A  98       9.396   3.016  -0.405  1.00 92.55           H
ATOM   1291 3HD2 LEU A  98       9.558   2.152  -1.952  1.00 92.55           H
ATOM   1292  HN  LEU A  98       7.295   6.297  -1.386  1.00 92.55           H
ATOM   1293  N   VAL A  99       9.026   8.172   0.491  1.00 90.21           N
ATOM   1294  CA  VAL A  99       9.548   9.332   1.193  1.00 90.21           C
ATOM   1295  C   VAL A  99       9.280   9.178   2.692  1.00 90.21           C
ATOM   1296  O   VAL A  99       9.940   9.814   3.513  1.00 90.21           O
ATOM   1297  HA  VAL A  99      10.626   9.357   1.031  1.00 90.21           H
ATOM   1298  CB  VAL A  99       8.950  10.612   0.607  1.00 90.21           C
ATOM   1299  HB  VAL A  99       7.866  10.504   0.602  1.00 90.21           H
ATOM   1300  CG1 VAL A  99       9.297  11.825   1.473  1.00 90.21           C
ATOM   1301 1HG1 VAL A  99       8.898  11.681   2.477  1.00 90.21           H
ATOM   1302 2HG1 VAL A  99      10.380  11.937   1.525  1.00 90.21           H
ATOM   1303 3HG1 VAL A  99       8.859  12.722   1.034  1.00 90.21           H
ATOM   1304  CG2 VAL A  99       9.409  10.820  -0.837  1.00 90.21           C
ATOM   1305 1HG2 VAL A  99      10.496  10.898  -0.866  1.00 90.21           H
ATOM   1306 2HG2 VAL A  99       9.089   9.975  -1.446  1.00 90.21           H
ATOM   1307 3HG2 VAL A  99       8.969  11.737  -1.230  1.00 90.21           H
ATOM   1308  HN  VAL A  99       8.310   8.371  -0.178  1.00 90.21           H
ATOM   1309  N   THR A 100       8.310   8.330   3.003  1.00 89.17           N
ATOM   1310  CA  THR A 100       7.912   8.123   4.385  1.00 89.17           C
ATOM   1311  C   THR A 100       8.856   7.131   5.069  1.00 89.17           C
ATOM   1312  O   THR A 100       9.003   7.149   6.290  1.00 89.17           O
ATOM   1313  HA  THR A 100       8.006   9.071   4.915  1.00 89.17           H
ATOM   1314  CB  THR A 100       6.450   7.675   4.394  1.00 89.17           C
ATOM   1315  HB  THR A 100       6.021   7.766   5.391  1.00 89.17           H
ATOM   1316  OG1 THR A 100       6.488   6.355   3.858  1.00 89.17           O
ATOM   1317  HG1 THR A 100       6.697   5.698   4.583  1.00 89.17           H
ATOM   1318  CG2 THR A 100       5.592   8.456   3.397  1.00 89.17           C
ATOM   1319 1HG2 THR A 100       5.982   8.310   2.389  1.00 89.17           H
ATOM   1320 2HG2 THR A 100       5.619   9.517   3.647  1.00 89.17           H
ATOM   1321 3HG2 THR A 100       4.563   8.099   3.443  1.00 89.17           H
ATOM   1322  HN  THR A 100       7.802   7.792   2.331  1.00 89.17           H
ATOM   1323  N   LEU A 101       9.471   6.289   4.251  1.00 91.47           N
ATOM   1324  CA  LEU A 101      10.204   5.146   4.768  1.00 91.47           C
ATOM   1325  C   LEU A 101      11.367   5.639   5.631  1.00 91.47           C
ATOM   1326  O   LEU A 101      11.642   5.076   6.690  1.00 91.47           O
ATOM   1327  HA  LEU A 101       9.521   4.579   5.400  1.00 91.47           H
ATOM   1328  CB  LEU A 101      10.634   4.224   3.625  1.00 91.47           C
ATOM   1329 1HB  LEU A 101      11.131   4.828   2.865  1.00 91.47           H
ATOM   1330 2HB  LEU A 101      11.375   3.523   4.009  1.00 91.47           H
ATOM   1331  CG  LEU A 101       9.517   3.425   2.951  1.00 91.47           C
ATOM   1332  HG  LEU A 101       8.831   4.128   2.478  1.00 91.47           H
ATOM   1333  CD1 LEU A 101      10.075   2.526   1.846  1.00 91.47           C
ATOM   1334 1HD1 LEU A 101      10.569   3.140   1.093  1.00 91.47           H
ATOM   1335 2HD1 LEU A 101      10.795   1.828   2.275  1.00 91.47           H
ATOM   1336 3HD1 LEU A 101       9.260   1.969   1.384  1.00 91.47           H
ATOM   1337  CD2 LEU A 101       8.711   2.633   3.983  1.00 91.47           C
ATOM   1338 1HD2 LEU A 101       9.371   1.939   4.505  1.00 91.47           H
ATOM   1339 2HD2 LEU A 101       8.265   3.320   4.701  1.00 91.47           H
ATOM   1340 3HD2 LEU A 101       7.924   2.074   3.477  1.00 91.47           H
ATOM   1341  HN  LEU A 101       9.474   6.378   3.255  1.00 91.47           H
ATOM   1342  N   PRO A 102      12.069   6.695   5.197  1.00 93.50           N
ATOM   1343  CA  PRO A 102      13.226   7.192   5.946  1.00 93.50           C
ATOM   1344  C   PRO A 102      12.893   7.468   7.403  1.00 93.50           C
ATOM   1345  O   PRO A 102      13.666   7.125   8.296  1.00 93.50           O
ATOM   1346  HA  PRO A 102      14.009   6.435   5.972  1.00 93.50           H
ATOM   1347  CB  PRO A 102      13.619   8.469   5.201  1.00 93.50           C
ATOM   1348 1HB  PRO A 102      13.132   9.347   5.626  1.00 93.50           H
ATOM   1349 2HB  PRO A 102      14.693   8.647   5.249  1.00 93.50           H
ATOM   1350  CG  PRO A 102      13.154   8.203   3.774  1.00 93.50           C
ATOM   1351 1HG  PRO A 102      13.038   9.126   3.207  1.00 93.50           H
ATOM   1352 2HG  PRO A 102      13.870   7.592   3.223  1.00 93.50           H
ATOM   1353  CD  PRO A 102      11.829   7.487   3.977  1.00 93.50           C
ATOM   1354 1HD  PRO A 102      11.006   8.189   4.111  1.00 93.50           H
ATOM   1355 2HD  PRO A 102      11.573   6.860   3.123  1.00 93.50           H
ATOM   1356  N   PHE A 103      11.739   8.088   7.607  1.00 91.92           N
ATOM   1357  CA  PHE A 103      11.324   8.476   8.944  1.00 91.92           C
ATOM   1358  C   PHE A 103      11.066   7.246   9.817  1.00 91.92           C
ATOM   1359  O   PHE A 103      11.428   7.228  10.992  1.00 91.92           O
ATOM   1360  HA  PHE A 103      12.134   9.063   9.376  1.00 91.92           H
ATOM   1361  CB  PHE A 103      10.020   9.264   8.796  1.00 91.92           C
ATOM   1362 1HB  PHE A 103       9.300   8.655   8.250  1.00 91.92           H
ATOM   1363 2HB  PHE A 103       9.601   9.442   9.786  1.00 91.92           H
ATOM   1364  CG  PHE A 103      10.182  10.604   8.077  1.00 91.92           C
ATOM   1365  CD1 PHE A 103      10.507  11.720   8.784  1.00 91.92           C
ATOM   1366  HD1 PHE A 103      10.652  11.659   9.862  1.00 91.92           H
ATOM   1367  CD2 PHE A 103      10.000  10.681   6.731  1.00 91.92           C
ATOM   1368  HD2 PHE A 103       9.739   9.787   6.165  1.00 91.92           H
ATOM   1369  CE1 PHE A 103      10.656  12.965   8.117  1.00 91.92           C
ATOM   1370  HE1 PHE A 103      10.917  13.859   8.683  1.00 91.92           H
ATOM   1371  CE2 PHE A 103      10.149  11.925   6.064  1.00 91.92           C
ATOM   1372  HE2 PHE A 103      10.004  11.987   4.986  1.00 91.92           H
ATOM   1373  CZ  PHE A 103      10.474  13.041   6.771  1.00 91.92           C
ATOM   1374  HZ  PHE A 103      10.589  13.996   6.259  1.00 91.92           H
ATOM   1375  HN  PHE A 103      11.095   8.323   6.879  1.00 91.92           H
ATOM   1376  N   TRP A 104      10.443   6.248   9.208  1.00 86.28           N
ATOM   1377  CA  TRP A 104      10.083   5.039   9.930  1.00 86.28           C
ATOM   1378  C   TRP A 104      11.369   4.266  10.228  1.00 86.28           C
ATOM   1379  O   TRP A 104      11.463   3.578  11.243  1.00 86.28           O
ATOM   1380  HA  TRP A 104       9.604   5.338  10.862  1.00 86.28           H
ATOM   1381  CB  TRP A 104       9.059   4.217   9.145  1.00 86.28           C
ATOM   1382 1HB  TRP A 104       9.432   4.060   8.133  1.00 86.28           H
ATOM   1383 2HB  TRP A 104       8.968   3.233   9.607  1.00 86.28           H
ATOM   1384  CG  TRP A 104       7.673   4.859   9.068  1.00 86.28           C
ATOM   1385  CD1 TRP A 104       7.036   5.320   7.983  1.00 86.28           C
ATOM   1386  HD1 TRP A 104       7.447   5.293   6.974  1.00 86.28           H
ATOM   1387  CD2 TRP A 104       6.771   5.094  10.171  1.00 86.28           C
ATOM   1388  NE1 TRP A 104       5.796   5.833   8.304  1.00 86.28           N
ATOM   1389  HE1 TRP A 104       5.138   6.233   7.666  1.00 86.28           H
ATOM   1390  CE2 TRP A 104       5.630   5.691   9.676  1.00 86.28           C
ATOM   1391  CE3 TRP A 104       6.916   4.811  11.540  1.00 86.28           C
ATOM   1392  HE3 TRP A 104       7.807   4.340  11.955  1.00 86.28           H
ATOM   1393  CZ2 TRP A 104       4.545   6.056  10.483  1.00 86.28           C
ATOM   1394  HZ2 TRP A 104       3.654   6.527  10.068  1.00 86.28           H
ATOM   1395  CZ3 TRP A 104       5.823   5.182  12.333  1.00 86.28           C
ATOM   1396  HZ3 TRP A 104       5.883   4.985  13.403  1.00 86.28           H
ATOM   1397  CH2 TRP A 104       4.667   5.784  11.850  1.00 86.28           C
ATOM   1398  HH2 TRP A 104       3.858   6.043  12.534  1.00 86.28           H
ATOM   1399  HN  TRP A 104      10.186   6.256   8.242  1.00 86.28           H
ATOM   1400  N   ALA A 105      12.328   4.404   9.324  1.00 93.67           N
ATOM   1401  CA  ALA A 105      13.614   3.749   9.491  1.00 93.67           C
ATOM   1402  C   ALA A 105      14.295   4.284  10.753  1.00 93.67           C
ATOM   1403  O   ALA A 105      14.803   3.511  11.563  1.00 93.67           O
ATOM   1404  HA  ALA A 105      13.429   2.682   9.613  1.00 93.67           H
ATOM   1405  CB  ALA A 105      14.463   3.962   8.236  1.00 93.67           C
ATOM   1406 1HB  ALA A 105      13.949   3.538   7.374  1.00 93.67           H
ATOM   1407 2HB  ALA A 105      14.617   5.030   8.079  1.00 93.67           H
ATOM   1408 3HB  ALA A 105      15.427   3.470   8.362  1.00 93.67           H
ATOM   1409  HN  ALA A 105      12.238   4.951   8.492  1.00 93.67           H
ATOM   1410  N   ILE A 106      14.282   5.603  10.880  1.00 90.43           N
ATOM   1411  CA  ILE A 106      14.904   6.251  12.022  1.00 90.43           C
ATOM   1412  C   ILE A 106      14.140   5.876  13.294  1.00 90.43           C
ATOM   1413  O   ILE A 106      14.747   5.571  14.319  1.00 90.43           O
ATOM   1414  HA  ILE A 106      15.920   5.865  12.103  1.00 90.43           H
ATOM   1415  CB  ILE A 106      15.010   7.759  11.790  1.00 90.43           C
ATOM   1416  HB  ILE A 106      14.032   8.126  11.477  1.00 90.43           H
ATOM   1417  CG1 ILE A 106      15.992   8.073  10.659  1.00 90.43           C
ATOM   1418 1HG1 ILE A 106      17.014   7.938  11.013  1.00 90.43           H
ATOM   1419 2HG1 ILE A 106      15.843   7.371   9.838  1.00 90.43           H
ATOM   1420  CG2 ILE A 106      15.374   8.489  13.084  1.00 90.43           C
ATOM   1421 1HG2 ILE A 106      14.605   8.304  13.834  1.00 90.43           H
ATOM   1422 2HG2 ILE A 106      16.333   8.124  13.449  1.00 90.43           H
ATOM   1423 3HG2 ILE A 106      15.442   9.560  12.891  1.00 90.43           H
ATOM   1424  CD1 ILE A 106      15.806   9.505  10.153  1.00 90.43           C
ATOM   1425 1HD1 ILE A 106      14.791   9.629   9.778  1.00 90.43           H
ATOM   1426 2HD1 ILE A 106      15.980  10.204  10.970  1.00 90.43           H
ATOM   1427 3HD1 ILE A 106      16.517   9.701   9.350  1.00 90.43           H
ATOM   1428  HN  ILE A 106      13.857   6.224  10.221  1.00 90.43           H
ATOM   1429  N   ALA A 107      12.820   5.912  13.185  1.00 91.50           N
ATOM   1430  CA  ALA A 107      11.968   5.666  14.336  1.00 91.50           C
ATOM   1431  C   ALA A 107      12.197   4.239  14.839  1.00 91.50           C
ATOM   1432  O   ALA A 107      12.196   3.994  16.044  1.00 91.50           O
ATOM   1433  HA  ALA A 107      12.256   6.368  15.119  1.00 91.50           H
ATOM   1434  CB  ALA A 107      10.509   5.923  13.955  1.00 91.50           C
ATOM   1435 1HB  ALA A 107      10.394   6.958  13.633  1.00 91.50           H
ATOM   1436 2HB  ALA A 107      10.223   5.256  13.142  1.00 91.50           H
ATOM   1437 3HB  ALA A 107       9.870   5.738  14.819  1.00 91.50           H
ATOM   1438  HN  ALA A 107      12.334   6.105  12.333  1.00 91.50           H
ATOM   1439  N   ALA A 108      12.387   3.335  13.889  1.00 90.91           N
ATOM   1440  CA  ALA A 108      12.566   1.931  14.218  1.00 90.91           C
ATOM   1441  C   ALA A 108      13.954   1.727  14.829  1.00 90.91           C
ATOM   1442  O   ALA A 108      14.147   0.838  15.657  1.00 90.91           O
ATOM   1443  HA  ALA A 108      11.810   1.664  14.957  1.00 90.91           H
ATOM   1444  CB  ALA A 108      12.350   1.081  12.964  1.00 90.91           C
ATOM   1445 1HB  ALA A 108      11.340   1.240  12.587  1.00 90.91           H
ATOM   1446 2HB  ALA A 108      13.073   1.370  12.201  1.00 90.91           H
ATOM   1447 3HB  ALA A 108      12.484   0.028  13.211  1.00 90.91           H
ATOM   1448  HN  ALA A 108      12.421   3.547  12.913  1.00 90.91           H
ATOM   1449  N   ALA A 109      14.885   2.564  14.396  1.00 89.48           N
ATOM   1450  CA  ALA A 109      16.270   2.422  14.809  1.00 89.48           C
ATOM   1451  C   ALA A 109      16.401   2.811  16.283  1.00 89.48           C
ATOM   1452  O   ALA A 109      17.197   2.226  17.015  1.00 89.48           O
ATOM   1453  HA  ALA A 109      16.545   1.373  14.693  1.00 89.48           H
ATOM   1454  CB  ALA A 109      17.164   3.269  13.901  1.00 89.48           C
ATOM   1455 1HB  ALA A 109      17.056   2.933  12.869  1.00 89.48           H
ATOM   1456 2HB  ALA A 109      16.869   4.316  13.974  1.00 89.48           H
ATOM   1457 3HB  ALA A 109      18.203   3.162  14.211  1.00 89.48           H
ATOM   1458  HN  ALA A 109      14.705   3.327  13.775  1.00 89.48           H
ATOM   1459  N   ASP A 110      15.607   3.797  16.674  1.00 80.75           N
ATOM   1460  CA  ASP A 110      15.742   4.388  17.995  1.00 80.75           C
ATOM   1461  C   ASP A 110      14.366   4.839  18.490  1.00 80.75           C
ATOM   1462  O   ASP A 110      13.624   4.052  19.074  1.00 80.75           O
ATOM   1463  HA  ASP A 110      16.172   3.602  18.617  1.00 80.75           H
ATOM   1464  CB  ASP A 110      16.658   5.613  17.960  1.00 80.75           C
ATOM   1465 1HB  ASP A 110      17.588   5.361  17.452  1.00 80.75           H
ATOM   1466 2HB  ASP A 110      16.185   6.408  17.384  1.00 80.75           H
ATOM   1467  CG  ASP A 110      16.961   6.111  19.374  1.00 80.75           C
ATOM   1468  OD1 ASP A 110      16.606   5.378  20.323  1.00 80.75           O
ATOM   1469  OD2 ASP A 110      17.540   7.214  19.475  1.00 80.75           O
ATOM   1470  HN  ASP A 110      14.884   4.192  16.107  1.00 80.75           H
ATOM   1471  N   GLN A 111      14.069   6.105  18.238  1.00 82.65           N
ATOM   1472  CA  GLN A 111      12.806   6.678  18.671  1.00 82.65           C
ATOM   1473  C   GLN A 111      12.345   7.755  17.688  1.00 82.65           C
ATOM   1474  O   GLN A 111      13.105   8.166  16.812  1.00 82.65           O
ATOM   1475  HA  GLN A 111      12.097   5.850  18.671  1.00 82.65           H
ATOM   1476  CB  GLN A 111      12.917   7.241  20.089  1.00 82.65           C
ATOM   1477 1HB  GLN A 111      11.963   7.676  20.388  1.00 82.65           H
ATOM   1478 2HB  GLN A 111      13.133   6.434  20.790  1.00 82.65           H
ATOM   1479  CG  GLN A 111      14.016   8.303  20.173  1.00 82.65           C
ATOM   1480 1HG  GLN A 111      14.976   7.860  19.908  1.00 82.65           H
ATOM   1481 2HG  GLN A 111      13.819   9.093  19.448  1.00 82.65           H
ATOM   1482  CD  GLN A 111      14.095   8.901  21.579  1.00 82.65           C
ATOM   1483  OE1 GLN A 111      13.177   8.802  22.376  1.00 82.65           O
ATOM   1484  NE2 GLN A 111      15.240   9.525  21.837  1.00 82.65           N
ATOM   1485 1HE2 GLN A 111      15.954   9.570  21.138  1.00 82.65           H
ATOM   1486 2HE2 GLN A 111      15.388   9.950  22.731  1.00 82.65           H
ATOM   1487  HN  GLN A 111      14.672   6.735  17.748  1.00 82.65           H
ATOM   1488  N   TRP A 112      11.104   8.182  17.865  1.00 88.75           N
ATOM   1489  CA  TRP A 112      10.554   9.247  17.043  1.00 88.75           C
ATOM   1490  C   TRP A 112      11.195  10.564  17.484  1.00 88.75           C
ATOM   1491  O   TRP A 112      10.935  11.047  18.585  1.00 88.75           O
ATOM   1492  HA  TRP A 112      10.813   9.034  16.006  1.00 88.75           H
ATOM   1493  CB  TRP A 112       9.026   9.268  17.125  1.00 88.75           C
ATOM   1494 1HB  TRP A 112       8.647   8.267  16.921  1.00 88.75           H
ATOM   1495 2HB  TRP A 112       8.730   9.520  18.143  1.00 88.75           H
ATOM   1496  CG  TRP A 112       8.365  10.255  16.159  1.00 88.75           C
ATOM   1497  CD1 TRP A 112       7.948  11.503  16.412  1.00 88.75           C
ATOM   1498  HD1 TRP A 112       8.032  11.993  17.382  1.00 88.75           H
ATOM   1499  CD2 TRP A 112       8.060  10.022  14.768  1.00 88.75           C
ATOM   1500  NE1 TRP A 112       7.399  12.089  15.290  1.00 88.75           N
ATOM   1501  HE1 TRP A 112       7.021  13.013  15.230  1.00 88.75           H
ATOM   1502  CE2 TRP A 112       7.470  11.160  14.258  1.00 88.75           C
ATOM   1503  CE3 TRP A 112       8.277   8.887  13.966  1.00 88.75           C
ATOM   1504  HE3 TRP A 112       8.741   7.977  14.345  1.00 88.75           H
ATOM   1505  CZ2 TRP A 112       7.046  11.275  12.929  1.00 88.75           C
ATOM   1506  HZ2 TRP A 112       6.582  12.186  12.550  1.00 88.75           H
ATOM   1507  CZ3 TRP A 112       7.848   9.018  12.640  1.00 88.75           C
ATOM   1508  HZ3 TRP A 112       7.992   8.167  11.975  1.00 88.75           H
ATOM   1509  CH2 TRP A 112       7.252  10.157  12.112  1.00 88.75           C
ATOM   1510  HH2 TRP A 112       6.945  10.180  11.066  1.00 88.75           H
ATOM   1511  HN  TRP A 112      10.479   7.815  18.554  1.00 88.75           H
ATOM   1512  N   LYS A 113      12.020  11.108  16.601  1.00 81.35           N
ATOM   1513  CA  LYS A 113      12.836  12.259  16.949  1.00 81.35           C
ATOM   1514  C   LYS A 113      12.200  13.524  16.370  1.00 81.35           C
ATOM   1515  O   LYS A 113      12.792  14.601  16.423  1.00 81.35           O
ATOM   1516  HA  LYS A 113      12.838  12.340  18.036  1.00 81.35           H
ATOM   1517  CB  LYS A 113      14.285  12.041  16.509  1.00 81.35           C
ATOM   1518 1HB  LYS A 113      14.325  11.919  15.426  1.00 81.35           H
ATOM   1519 2HB  LYS A 113      14.879  12.922  16.752  1.00 81.35           H
ATOM   1520  CG  LYS A 113      14.886  10.809  17.189  1.00 81.35           C
ATOM   1521 1HG  LYS A 113      14.765  10.891  18.269  1.00 81.35           H
ATOM   1522 2HG  LYS A 113      14.346   9.916  16.875  1.00 81.35           H
ATOM   1523  CD  LYS A 113      16.369  10.663  16.846  1.00 81.35           C
ATOM   1524 1HD  LYS A 113      16.488  10.558  15.768  1.00 81.35           H
ATOM   1525 2HD  LYS A 113      16.905  11.565  17.140  1.00 81.35           H
ATOM   1526  CE  LYS A 113      16.978   9.449  17.552  1.00 81.35           C
ATOM   1527 1HE  LYS A 113      16.832   9.536  18.628  1.00 81.35           H
ATOM   1528 2HE  LYS A 113      16.466   8.541  17.233  1.00 81.35           H
ATOM   1529  NZ  LYS A 113      18.422   9.343  17.248  1.00 81.35           N
ATOM   1530 1HZ  LYS A 113      18.813   8.546  17.738  1.00 81.35           H
ATOM   1531 2HZ  LYS A 113      18.550   9.222  16.249  1.00 81.35           H
ATOM   1532 3HZ  LYS A 113      18.894  10.189  17.548  1.00 81.35           H
ATOM   1533  HN  LYS A 113      12.134  10.776  15.664  1.00 81.35           H
ATOM   1534  N   PHE A 114      11.003  13.352  15.828  1.00 87.21           N
ATOM   1535  CA  PHE A 114      10.362  14.416  15.076  1.00 87.21           C
ATOM   1536  C   PHE A 114       9.154  14.972  15.832  1.00 87.21           C
ATOM   1537  O   PHE A 114       8.719  14.391  16.826  1.00 87.21           O
ATOM   1538  HA  PHE A 114      11.100  15.208  14.942  1.00 87.21           H
ATOM   1539  CB  PHE A 114       9.886  13.807  13.755  1.00 87.21           C
ATOM   1540 1HB  PHE A 114       9.089  13.093  13.963  1.00 87.21           H
ATOM   1541 2HB  PHE A 114       9.455  14.595  13.138  1.00 87.21           H
ATOM   1542  CG  PHE A 114      10.988  13.103  12.962  1.00 87.21           C
ATOM   1543  CD1 PHE A 114      11.894  13.835  12.260  1.00 87.21           C
ATOM   1544  HD1 PHE A 114      11.835  14.923  12.262  1.00 87.21           H
ATOM   1545  CD2 PHE A 114      11.062  11.745  12.959  1.00 87.21           C
ATOM   1546  HD2 PHE A 114      10.336  11.158  13.522  1.00 87.21           H
ATOM   1547  CE1 PHE A 114      12.917  13.181  11.523  1.00 87.21           C
ATOM   1548  HE1 PHE A 114      13.643  13.768  10.960  1.00 87.21           H
ATOM   1549  CE2 PHE A 114      12.085  11.091  12.222  1.00 87.21           C
ATOM   1550  HE2 PHE A 114      12.145  10.003  12.220  1.00 87.21           H
ATOM   1551  CZ  PHE A 114      12.991  11.823  11.520  1.00 87.21           C
ATOM   1552  HZ  PHE A 114      13.777  11.321  10.955  1.00 87.21           H
ATOM   1553  HN  PHE A 114      10.475  12.505  15.897  1.00 87.21           H
ATOM   1554  N   GLN A 115       8.646  16.089  15.333  1.00 80.22           N
ATOM   1555  CA  GLN A 115       7.526  16.755  15.978  1.00 80.22           C
ATOM   1556  C   GLN A 115       6.229  15.988  15.715  1.00 80.22           C
ATOM   1557  O   GLN A 115       6.175  15.140  14.826  1.00 80.22           O
ATOM   1558  HA  GLN A 115       7.756  16.741  17.043  1.00 80.22           H
ATOM   1559  CB  GLN A 115       7.409  18.207  15.509  1.00 80.22           C
ATOM   1560 1HB  GLN A 115       7.345  18.238  14.421  1.00 80.22           H
ATOM   1561 2HB  GLN A 115       6.488  18.644  15.895  1.00 80.22           H
ATOM   1562  CG  GLN A 115       8.608  19.033  15.978  1.00 80.22           C
ATOM   1563 1HG  GLN A 115       8.719  18.939  17.058  1.00 80.22           H
ATOM   1564 2HG  GLN A 115       9.521  18.643  15.529  1.00 80.22           H
ATOM   1565  CD  GLN A 115       8.438  20.507  15.604  1.00 80.22           C
ATOM   1566  OE1 GLN A 115       7.516  20.895  14.905  1.00 80.22           O
ATOM   1567  NE2 GLN A 115       9.377  21.304  16.106  1.00 80.22           N
ATOM   1568 1HE2 GLN A 115      10.107  20.922  16.672  1.00 80.22           H
ATOM   1569 2HE2 GLN A 115       9.353  22.286  15.917  1.00 80.22           H
ATOM   1570  HN  GLN A 115       8.985  16.537  14.506  1.00 80.22           H
ATOM   1571  N   THR A 116       5.217  16.313  16.505  1.00 86.55           N
ATOM   1572  CA  THR A 116       3.924  15.664  16.370  1.00 86.55           C
ATOM   1573  C   THR A 116       3.368  15.870  14.960  1.00 86.55           C
ATOM   1574  O   THR A 116       2.765  14.964  14.387  1.00 86.55           O
ATOM   1575  HA  THR A 116       4.062  14.591  16.506  1.00 86.55           H
ATOM   1576  CB  THR A 116       3.007  16.203  17.470  1.00 86.55           C
ATOM   1577  HB  THR A 116       2.674  17.215  17.238  1.00 86.55           H
ATOM   1578  OG1 THR A 116       3.776  16.067  18.662  1.00 86.55           O
ATOM   1579  HG1 THR A 116       3.387  16.636  19.386  1.00 86.55           H
ATOM   1580  CG2 THR A 116       1.789  15.308  17.708  1.00 86.55           C
ATOM   1581 1HG2 THR A 116       2.121  14.314  18.006  1.00 86.55           H
ATOM   1582 2HG2 THR A 116       1.206  15.236  16.790  1.00 86.55           H
ATOM   1583 3HG2 THR A 116       1.172  15.737  18.498  1.00 86.55           H
ATOM   1584  HN  THR A 116       5.269  17.004  17.226  1.00 86.55           H
ATOM   1585  N   PHE A 117       3.590  17.069  14.440  1.00 89.78           N
ATOM   1586  CA  PHE A 117       3.109  17.410  13.112  1.00 89.78           C
ATOM   1587  C   PHE A 117       3.610  16.405  12.073  1.00 89.78           C
ATOM   1588  O   PHE A 117       2.836  15.922  11.248  1.00 89.78           O
ATOM   1589  HA  PHE A 117       2.020  17.382  13.146  1.00 89.78           H
ATOM   1590  CB  PHE A 117       3.667  18.794  12.776  1.00 89.78           C
ATOM   1591 1HB  PHE A 117       3.304  19.510  13.514  1.00 89.78           H
ATOM   1592 2HB  PHE A 117       4.753  18.768  12.865  1.00 89.78           H
ATOM   1593  CG  PHE A 117       3.295  19.292  11.378  1.00 89.78           C
ATOM   1594  CD1 PHE A 117       4.230  19.306  10.391  1.00 89.78           C
ATOM   1595  HD1 PHE A 117       5.244  18.963  10.595  1.00 89.78           H
ATOM   1596  CD2 PHE A 117       2.030  19.721  11.123  1.00 89.78           C
ATOM   1597  HD2 PHE A 117       1.280  19.710  11.915  1.00 89.78           H
ATOM   1598  CE1 PHE A 117       3.885  19.769   9.093  1.00 89.78           C
ATOM   1599  HE1 PHE A 117       4.634  19.780   8.302  1.00 89.78           H
ATOM   1600  CE2 PHE A 117       1.685  20.183   9.826  1.00 89.78           C
ATOM   1601  HE2 PHE A 117       0.671  20.527   9.621  1.00 89.78           H
ATOM   1602  CZ  PHE A 117       2.620  20.197   8.838  1.00 89.78           C
ATOM   1603  HZ  PHE A 117       2.355  20.552   7.842  1.00 89.78           H
ATOM   1604  HN  PHE A 117       4.088  17.798  14.910  1.00 89.78           H
ATOM   1605  N   MET A 118       4.902  16.120  12.147  1.00 87.04           N
ATOM   1606  CA  MET A 118       5.516  15.183  11.222  1.00 87.04           C
ATOM   1607  C   MET A 118       4.918  13.783  11.381  1.00 87.04           C
ATOM   1608  O   MET A 118       4.789  13.045  10.406  1.00 87.04           O
ATOM   1609  HA  MET A 118       5.296  15.568  10.226  1.00 87.04           H
ATOM   1610  CB  MET A 118       7.023  15.127  11.477  1.00 87.04           C
ATOM   1611 1HB  MET A 118       7.223  15.301  12.534  1.00 87.04           H
ATOM   1612 2HB  MET A 118       7.399  14.131  11.241  1.00 87.04           H
ATOM   1613  CG  MET A 118       7.761  16.169  10.634  1.00 87.04           C
ATOM   1614 1HG  MET A 118       7.459  17.172  10.935  1.00 87.04           H
ATOM   1615 2HG  MET A 118       8.835  16.094  10.807  1.00 87.04           H
ATOM   1616  SD  MET A 118       7.404  15.918   8.903  1.00 87.04           S
ATOM   1617  CE  MET A 118       8.776  16.795   8.173  1.00 87.04           C
ATOM   1618 1HE  MET A 118       8.748  17.839   8.485  1.00 87.04           H
ATOM   1619 2HE  MET A 118       9.712  16.343   8.502  1.00 87.04           H
ATOM   1620 3HE  MET A 118       8.707  16.738   7.087  1.00 87.04           H
ATOM   1621  HN  MET A 118       5.524  16.516  12.823  1.00 87.04           H
ATOM   1622  N   CYS A 119       4.570  13.461  12.618  1.00 91.93           N
ATOM   1623  CA  CYS A 119       3.949  12.180  12.911  1.00 91.93           C
ATOM   1624  C   CYS A 119       2.632  12.097  12.136  1.00 91.93           C
ATOM   1625  O   CYS A 119       2.358  11.094  11.478  1.00 91.93           O
ATOM   1626  HA  CYS A 119       4.645  11.411  12.576  1.00 91.93           H
ATOM   1627  CB  CYS A 119       3.739  11.984  14.414  1.00 91.93           C
ATOM   1628 1HB  CYS A 119       4.702  11.957  14.923  1.00 91.93           H
ATOM   1629 2HB  CYS A 119       3.185  12.827  14.825  1.00 91.93           H
ATOM   1630  SG  CYS A 119       2.827  10.427  14.720  1.00 91.93           S
ATOM   1631  HN  CYS A 119       4.706  14.056  13.411  1.00 91.93           H
ATOM   1632  N   LYS A 120       1.853  13.163  12.239  1.00 90.36           N
ATOM   1633  CA  LYS A 120       0.563  13.214  11.572  1.00 90.36           C
ATOM   1634  C   LYS A 120       0.767  13.068  10.063  1.00 90.36           C
ATOM   1635  O   LYS A 120       0.084  12.276   9.414  1.00 90.36           O
ATOM   1636  HA  LYS A 120      -0.022  12.365  11.925  1.00 90.36           H
ATOM   1637  CB  LYS A 120      -0.196  14.482  11.969  1.00 90.36           C
ATOM   1638 1HB  LYS A 120       0.456  15.349  11.863  1.00 90.36           H
ATOM   1639 2HB  LYS A 120      -1.038  14.633  11.295  1.00 90.36           H
ATOM   1640  CG  LYS A 120      -0.700  14.391  13.411  1.00 90.36           C
ATOM   1641 1HG  LYS A 120      -1.386  13.549  13.507  1.00 90.36           H
ATOM   1642 2HG  LYS A 120       0.138  14.197  14.081  1.00 90.36           H
ATOM   1643  CD  LYS A 120      -1.406  15.682  13.828  1.00 90.36           C
ATOM   1644 1HD  LYS A 120      -0.709  16.517  13.770  1.00 90.36           H
ATOM   1645 2HD  LYS A 120      -2.219  15.897  13.134  1.00 90.36           H
ATOM   1646  CE  LYS A 120      -1.959  15.570  15.251  1.00 90.36           C
ATOM   1647 1HE  LYS A 120      -1.267  15.000  15.872  1.00 90.36           H
ATOM   1648 2HE  LYS A 120      -2.042  16.562  15.694  1.00 90.36           H
ATOM   1649  NZ  LYS A 120      -3.284  14.912  15.242  1.00 90.36           N
ATOM   1650 1HZ  LYS A 120      -3.735  15.048  16.140  1.00 90.36           H
ATOM   1651 2HZ  LYS A 120      -3.858  15.318  14.510  1.00 90.36           H
ATOM   1652 3HZ  LYS A 120      -3.168  13.920  15.069  1.00 90.36           H
ATOM   1653  HN  LYS A 120       2.090  13.980  12.765  1.00 90.36           H
ATOM   1654  N   VAL A 121       1.710  13.843   9.548  1.00 91.78           N
ATOM   1655  CA  VAL A 121       1.938  13.892   8.113  1.00 91.78           C
ATOM   1656  C   VAL A 121       2.380  12.511   7.624  1.00 91.78           C
ATOM   1657  O   VAL A 121       1.829  11.985   6.659  1.00 91.78           O
ATOM   1658  HA  VAL A 121       0.990  14.145   7.638  1.00 91.78           H
ATOM   1659  CB  VAL A 121       2.945  14.994   7.780  1.00 91.78           C
ATOM   1660  HB  VAL A 121       3.828  14.840   8.400  1.00 91.78           H
ATOM   1661  CG1 VAL A 121       3.378  14.917   6.315  1.00 91.78           C
ATOM   1662 1HG1 VAL A 121       3.844  13.950   6.125  1.00 91.78           H
ATOM   1663 2HG1 VAL A 121       2.507  15.034   5.672  1.00 91.78           H
ATOM   1664 3HG1 VAL A 121       4.094  15.712   6.106  1.00 91.78           H
ATOM   1665  CG2 VAL A 121       2.375  16.375   8.111  1.00 91.78           C
ATOM   1666 1HG2 VAL A 121       1.468  16.543   7.530  1.00 91.78           H
ATOM   1667 2HG2 VAL A 121       2.139  16.426   9.174  1.00 91.78           H
ATOM   1668 3HG2 VAL A 121       3.111  17.141   7.865  1.00 91.78           H
ATOM   1669  HN  VAL A 121       2.311  14.429  10.091  1.00 91.78           H
ATOM   1670  N   VAL A 122       3.371  11.964   8.313  1.00 90.51           N
ATOM   1671  CA  VAL A 122       4.024  10.751   7.850  1.00 90.51           C
ATOM   1672  C   VAL A 122       3.017   9.600   7.857  1.00 90.51           C
ATOM   1673  O   VAL A 122       2.948   8.824   6.905  1.00 90.51           O
ATOM   1674  HA  VAL A 122       4.351  10.925   6.824  1.00 90.51           H
ATOM   1675  CB  VAL A 122       5.264  10.467   8.700  1.00 90.51           C
ATOM   1676  HB  VAL A 122       4.961  10.479   9.748  1.00 90.51           H
ATOM   1677  CG1 VAL A 122       5.834   9.081   8.392  1.00 90.51           C
ATOM   1678 1HG1 VAL A 122       5.082   8.323   8.606  1.00 90.51           H
ATOM   1679 2HG1 VAL A 122       6.113   9.030   7.339  1.00 90.51           H
ATOM   1680 3HG1 VAL A 122       6.714   8.905   9.010  1.00 90.51           H
ATOM   1681  CG2 VAL A 122       6.324  11.553   8.505  1.00 90.51           C
ATOM   1682 1HG2 VAL A 122       6.620  11.587   7.457  1.00 90.51           H
ATOM   1683 2HG2 VAL A 122       5.913  12.519   8.798  1.00 90.51           H
ATOM   1684 3HG2 VAL A 122       7.194  11.326   9.121  1.00 90.51           H
ATOM   1685  HN  VAL A 122       3.727  12.334   9.171  1.00 90.51           H
ATOM   1686  N   ASN A 123       2.260   9.524   8.942  1.00 89.66           N
ATOM   1687  CA  ASN A 123       1.249   8.490   9.079  1.00 89.66           C
ATOM   1688  C   ASN A 123       0.192   8.669   7.986  1.00 89.66           C
ATOM   1689  O   ASN A 123      -0.233   7.697   7.364  1.00 89.66           O
ATOM   1690  HA  ASN A 123       1.788   7.548   8.987  1.00 89.66           H
ATOM   1691  CB  ASN A 123       0.547   8.582  10.435  1.00 89.66           C
ATOM   1692 1HB  ASN A 123       0.602   9.605  10.809  1.00 89.66           H
ATOM   1693 2HB  ASN A 123      -0.510   8.343  10.318  1.00 89.66           H
ATOM   1694  CG  ASN A 123       1.183   7.628  11.448  1.00 89.66           C
ATOM   1695  OD1 ASN A 123       1.942   6.736  11.107  1.00 89.66           O
ATOM   1696  ND2 ASN A 123       0.833   7.865  12.709  1.00 89.66           N
ATOM   1697 1HD2 ASN A 123       0.205   8.615  12.921  1.00 89.66           H
ATOM   1698 2HD2 ASN A 123       1.197   7.295  13.445  1.00 89.66           H
ATOM   1699  HN  ASN A 123       2.330  10.152   9.717  1.00 89.66           H
ATOM   1700  N   SER A 124      -0.201   9.918   7.787  1.00 90.65           N
ATOM   1701  CA  SER A 124      -1.250  10.229   6.830  1.00 90.65           C
ATOM   1702  C   SER A 124      -0.789   9.875   5.415  1.00 90.65           C
ATOM   1703  O   SER A 124      -1.529   9.254   4.654  1.00 90.65           O
ATOM   1704  HA  SER A 124      -2.098   9.610   7.122  1.00 90.65           H
ATOM   1705  CB  SER A 124      -1.645  11.705   6.906  1.00 90.65           C
ATOM   1706 1HB  SER A 124      -0.792  12.324   6.627  1.00 90.65           H
ATOM   1707 2HB  SER A 124      -2.435  11.906   6.183  1.00 90.65           H
ATOM   1708  OG  SER A 124      -2.090  12.072   8.210  1.00 90.65           O
ATOM   1709  HG  SER A 124      -1.445  12.715   8.623  1.00 90.65           H
ATOM   1710  HN  SER A 124       0.184  10.709   8.264  1.00 90.65           H
ATOM   1711  N   MET A 125       0.432  10.286   5.105  1.00 84.85           N
ATOM   1712  CA  MET A 125       0.995  10.033   3.789  1.00 84.85           C
ATOM   1713  C   MET A 125       1.061   8.532   3.501  1.00 84.85           C
ATOM   1714  O   MET A 125       0.649   8.083   2.432  1.00 84.85           O
ATOM   1715  HA  MET A 125       0.320  10.516   3.083  1.00 84.85           H
ATOM   1716  CB  MET A 125       2.402  10.630   3.712  1.00 84.85           C
ATOM   1717 1HB  MET A 125       2.951  10.395   4.625  1.00 84.85           H
ATOM   1718 2HB  MET A 125       2.949  10.176   2.886  1.00 84.85           H
ATOM   1719  CG  MET A 125       2.344  12.147   3.521  1.00 84.85           C
ATOM   1720 1HG  MET A 125       1.742  12.388   2.645  1.00 84.85           H
ATOM   1721 2HG  MET A 125       1.859  12.612   4.379  1.00 84.85           H
ATOM   1722  SD  MET A 125       3.994  12.800   3.326  1.00 84.85           S
ATOM   1723  CE  MET A 125       4.356  12.240   1.670  1.00 84.85           C
ATOM   1724 1HE  MET A 125       4.304  11.152   1.636  1.00 84.85           H
ATOM   1725 2HE  MET A 125       3.628  12.660   0.977  1.00 84.85           H
ATOM   1726 3HE  MET A 125       5.357  12.565   1.387  1.00 84.85           H
ATOM   1727  HN  MET A 125       1.032  10.783   5.732  1.00 84.85           H
ATOM   1728  N   TYR A 126       1.582   7.797   4.473  1.00 85.68           N
ATOM   1729  CA  TYR A 126       1.732   6.359   4.326  1.00 85.68           C
ATOM   1730  C   TYR A 126       0.407   5.707   3.927  1.00 85.68           C
ATOM   1731  O   TYR A 126       0.361   4.903   2.998  1.00 85.68           O
ATOM   1732  HA  TYR A 126       2.468   6.176   3.543  1.00 85.68           H
ATOM   1733  CB  TYR A 126       2.151   5.836   5.701  1.00 85.68           C
ATOM   1734 1HB  TYR A 126       3.180   6.139   5.896  1.00 85.68           H
ATOM   1735 2HB  TYR A 126       1.530   6.308   6.463  1.00 85.68           H
ATOM   1736  CG  TYR A 126       2.046   4.317   5.847  1.00 85.68           C
ATOM   1737  CD1 TYR A 126       0.968   3.760   6.504  1.00 85.68           C
ATOM   1738  HD1 TYR A 126       0.191   4.402   6.919  1.00 85.68           H
ATOM   1739  CD2 TYR A 126       3.030   3.504   5.322  1.00 85.68           C
ATOM   1740  HD2 TYR A 126       3.881   3.944   4.803  1.00 85.68           H
ATOM   1741  CE1 TYR A 126       0.869   2.330   6.642  1.00 85.68           C
ATOM   1742  HE1 TYR A 126       0.023   1.877   7.159  1.00 85.68           H
ATOM   1743  CE2 TYR A 126       2.931   2.074   5.460  1.00 85.68           C
ATOM   1744  HE2 TYR A 126       3.701   1.420   5.050  1.00 85.68           H
ATOM   1745  CZ  TYR A 126       1.855   1.557   6.113  1.00 85.68           C
ATOM   1746  OH  TYR A 126       1.762   0.207   6.243  1.00 85.68           O
ATOM   1747  HH  TYR A 126       0.934  -0.032   6.750  1.00 85.68           H
ATOM   1748  HN  TYR A 126       1.898   8.168   5.346  1.00 85.68           H
ATOM   1749  N   LYS A 127      -0.640   6.079   4.650  1.00 84.89           N
ATOM   1750  CA  LYS A 127      -1.919   5.403   4.518  1.00 84.89           C
ATOM   1751  C   LYS A 127      -2.589   5.840   3.214  1.00 84.89           C
ATOM   1752  O   LYS A 127      -3.204   5.027   2.525  1.00 84.89           O
ATOM   1753  HA  LYS A 127      -1.719   4.333   4.461  1.00 84.89           H
ATOM   1754  CB  LYS A 127      -2.780   5.637   5.760  1.00 84.89           C
ATOM   1755 1HB  LYS A 127      -2.154   5.613   6.652  1.00 84.89           H
ATOM   1756 2HB  LYS A 127      -3.229   6.629   5.714  1.00 84.89           H
ATOM   1757  CG  LYS A 127      -3.879   4.579   5.873  1.00 84.89           C
ATOM   1758 1HG  LYS A 127      -4.738   4.876   5.271  1.00 84.89           H
ATOM   1759 2HG  LYS A 127      -3.520   3.632   5.471  1.00 84.89           H
ATOM   1760  CD  LYS A 127      -4.311   4.390   7.329  1.00 84.89           C
ATOM   1761 1HD  LYS A 127      -3.487   3.968   7.905  1.00 84.89           H
ATOM   1762 2HD  LYS A 127      -4.545   5.358   7.771  1.00 84.89           H
ATOM   1763  CE  LYS A 127      -5.531   3.471   7.424  1.00 84.89           C
ATOM   1764 1HE  LYS A 127      -6.280   3.775   6.693  1.00 84.89           H
ATOM   1765 2HE  LYS A 127      -5.243   2.449   7.180  1.00 84.89           H
ATOM   1766  NZ  LYS A 127      -6.110   3.518   8.786  1.00 84.89           N
ATOM   1767 1HZ  LYS A 127      -6.492   2.609   9.022  1.00 84.89           H
ATOM   1768 2HZ  LYS A 127      -5.386   3.764   9.452  1.00 84.89           H
ATOM   1769 3HZ  LYS A 127      -6.847   4.213   8.815  1.00 84.89           H
ATOM   1770  HN  LYS A 127      -0.623   6.825   5.316  1.00 84.89           H
ATOM   1771  N   MET A 128      -2.447   7.122   2.914  1.00 85.77           N
ATOM   1772  CA  MET A 128      -2.977   7.664   1.674  1.00 85.77           C
ATOM   1773  C   MET A 128      -2.374   6.950   0.462  1.00 85.77           C
ATOM   1774  O   MET A 128      -3.089   6.605  -0.478  1.00 85.77           O
ATOM   1775  HA  MET A 128      -4.052   7.486   1.712  1.00 85.77           H
ATOM   1776  CB  MET A 128      -2.663   9.159   1.594  1.00 85.77           C
ATOM   1777 1HB  MET A 128      -3.028   9.659   2.491  1.00 85.77           H
ATOM   1778 2HB  MET A 128      -1.583   9.307   1.565  1.00 85.77           H
ATOM   1779  CG  MET A 128      -3.303   9.789   0.356  1.00 85.77           C
ATOM   1780 1HG  MET A 128      -2.930   9.301  -0.545  1.00 85.77           H
ATOM   1781 2HG  MET A 128      -4.382   9.637   0.377  1.00 85.77           H
ATOM   1782  SD  MET A 128      -2.935  11.535   0.298  1.00 85.77           S
ATOM   1783  CE  MET A 128      -3.768  11.978  -1.217  1.00 85.77           C
ATOM   1784 1HE  MET A 128      -3.344  11.408  -2.044  1.00 85.77           H
ATOM   1785 2HE  MET A 128      -4.830  11.752  -1.127  1.00 85.77           H
ATOM   1786 3HE  MET A 128      -3.637  13.043  -1.405  1.00 85.77           H
ATOM   1787  HN  MET A 128      -1.981   7.785   3.500  1.00 85.77           H
ATOM   1788  N   ASN A 129      -1.066   6.750   0.523  1.00 81.43           N
ATOM   1789  CA  ASN A 129      -0.345   6.167  -0.595  1.00 81.43           C
ATOM   1790  C   ASN A 129      -0.675   4.676  -0.688  1.00 81.43           C
ATOM   1791  O   ASN A 129      -0.756   4.121  -1.782  1.00 81.43           O
ATOM   1792  HA  ASN A 129      -0.678   6.723  -1.472  1.00 81.43           H
ATOM   1793  CB  ASN A 129       1.167   6.306  -0.408  1.00 81.43           C
ATOM   1794 1HB  ASN A 129       1.461   5.865   0.545  1.00 81.43           H
ATOM   1795 2HB  ASN A 129       1.686   5.750  -1.190  1.00 81.43           H
ATOM   1796  CG  ASN A 129       1.593   7.775  -0.450  1.00 81.43           C
ATOM   1797  OD1 ASN A 129       1.008   8.598  -1.135  1.00 81.43           O
ATOM   1798  ND2 ASN A 129       2.641   8.056   0.318  1.00 81.43           N
ATOM   1799 1HD2 ASN A 129       3.076   7.334   0.855  1.00 81.43           H
ATOM   1800 2HD2 ASN A 129       2.995   8.991   0.358  1.00 81.43           H
ATOM   1801  HN  ASN A 129      -0.502   6.979   1.316  1.00 81.43           H
ATOM   1802  N   PHE A 130      -0.858   4.070   0.476  1.00 85.80           N
ATOM   1803  CA  PHE A 130      -1.232   2.667   0.539  1.00 85.80           C
ATOM   1804  C   PHE A 130      -2.497   2.400  -0.279  1.00 85.80           C
ATOM   1805  O   PHE A 130      -2.510   1.521  -1.140  1.00 85.80           O
ATOM   1806  HA  PHE A 130      -0.404   2.093   0.124  1.00 85.80           H
ATOM   1807  CB  PHE A 130      -1.512   2.344   2.008  1.00 85.80           C
ATOM   1808 1HB  PHE A 130      -0.590   2.460   2.578  1.00 85.80           H
ATOM   1809 2HB  PHE A 130      -2.222   3.073   2.401  1.00 85.80           H
ATOM   1810  CG  PHE A 130      -2.066   0.937   2.242  1.00 85.80           C
ATOM   1811  CD1 PHE A 130      -3.403   0.752   2.412  1.00 85.80           C
ATOM   1812  HD1 PHE A 130      -4.079   1.606   2.382  1.00 85.80           H
ATOM   1813  CD2 PHE A 130      -1.222  -0.128   2.279  1.00 85.80           C
ATOM   1814  HD2 PHE A 130      -0.151   0.020   2.143  1.00 85.80           H
ATOM   1815  CE1 PHE A 130      -3.917  -0.554   2.628  1.00 85.80           C
ATOM   1816  HE1 PHE A 130      -4.988  -0.702   2.765  1.00 85.80           H
ATOM   1817  CE2 PHE A 130      -1.736  -1.434   2.495  1.00 85.80           C
ATOM   1818  HE2 PHE A 130      -1.059  -2.288   2.525  1.00 85.80           H
ATOM   1819  CZ  PHE A 130      -3.072  -1.619   2.666  1.00 85.80           C
ATOM   1820  HZ  PHE A 130      -3.467  -2.622   2.832  1.00 85.80           H
ATOM   1821  HN  PHE A 130      -0.754   4.520   1.364  1.00 85.80           H
ATOM   1822  N   TYR A 131      -3.530   3.175   0.017  1.00 90.97           N
ATOM   1823  CA  TYR A 131      -4.812   2.997  -0.642  1.00 90.97           C
ATOM   1824  C   TYR A 131      -4.724   3.368  -2.124  1.00 90.97           C
ATOM   1825  O   TYR A 131      -5.262   2.665  -2.977  1.00 90.97           O
ATOM   1826  HA  TYR A 131      -5.093   1.947  -0.555  1.00 90.97           H
ATOM   1827  CB  TYR A 131      -5.781   3.955   0.054  1.00 90.97           C
ATOM   1828 1HB  TYR A 131      -5.280   4.910   0.214  1.00 90.97           H
ATOM   1829 2HB  TYR A 131      -6.627   4.145  -0.607  1.00 90.97           H
ATOM   1830  CG  TYR A 131      -6.307   3.441   1.396  1.00 90.97           C
ATOM   1831  CD1 TYR A 131      -6.946   2.220   1.465  1.00 90.97           C
ATOM   1832  HD1 TYR A 131      -7.076   1.621   0.563  1.00 90.97           H
ATOM   1833  CD2 TYR A 131      -6.143   4.199   2.538  1.00 90.97           C
ATOM   1834  HD2 TYR A 131      -5.638   5.164   2.483  1.00 90.97           H
ATOM   1835  CE1 TYR A 131      -7.441   1.736   2.728  1.00 90.97           C
ATOM   1836  HE1 TYR A 131      -7.948   0.773   2.796  1.00 90.97           H
ATOM   1837  CE2 TYR A 131      -6.638   3.716   3.800  1.00 90.97           C
ATOM   1838  HE2 TYR A 131      -6.515   4.304   4.709  1.00 90.97           H
ATOM   1839  CZ  TYR A 131      -7.263   2.508   3.833  1.00 90.97           C
ATOM   1840  OH  TYR A 131      -7.730   2.051   5.026  1.00 90.97           O
ATOM   1841  HH  TYR A 131      -7.960   2.821   5.621  1.00 90.97           H
ATOM   1842  HN  TYR A 131      -3.501   3.912   0.692  1.00 90.97           H
ATOM   1843  N   SER A 132      -4.040   4.473  -2.384  1.00 90.36           N
ATOM   1844  CA  SER A 132      -3.964   5.006  -3.734  1.00 90.36           C
ATOM   1845  C   SER A 132      -3.267   4.002  -4.654  1.00 90.36           C
ATOM   1846  O   SER A 132      -3.703   3.784  -5.784  1.00 90.36           O
ATOM   1847  HA  SER A 132      -4.999   5.155  -4.043  1.00 90.36           H
ATOM   1848  CB  SER A 132      -3.228   6.347  -3.756  1.00 90.36           C
ATOM   1849 1HB  SER A 132      -3.198   6.727  -4.777  1.00 90.36           H
ATOM   1850 2HB  SER A 132      -3.782   7.074  -3.162  1.00 90.36           H
ATOM   1851  OG  SER A 132      -1.900   6.235  -3.252  1.00 90.36           O
ATOM   1852  HG  SER A 132      -1.427   7.112  -3.339  1.00 90.36           H
ATOM   1853  HN  SER A 132      -3.544   5.000  -1.693  1.00 90.36           H
ATOM   1854  N   CYS A 133      -2.196   3.418  -4.137  1.00 87.79           N
ATOM   1855  CA  CYS A 133      -1.424   2.457  -4.906  1.00 87.79           C
ATOM   1856  C   CYS A 133      -2.346   1.297  -5.288  1.00 87.79           C
ATOM   1857  O   CYS A 133      -2.434   0.930  -6.459  1.00 87.79           O
ATOM   1858  HA  CYS A 133      -1.069   2.978  -5.794  1.00 87.79           H
ATOM   1859  CB  CYS A 133      -0.192   1.977  -4.136  1.00 87.79           C
ATOM   1860 1HB  CYS A 133      -0.477   1.676  -3.128  1.00 87.79           H
ATOM   1861 2HB  CYS A 133       0.231   1.098  -4.623  1.00 87.79           H
ATOM   1862  SG  CYS A 133       1.058   3.311  -4.060  1.00 87.79           S
ATOM   1863  HG  CYS A 133       0.513   3.954  -3.031  1.00 87.79           H
ATOM   1864  HN  CYS A 133      -1.855   3.593  -3.214  1.00 87.79           H
ATOM   1865  N   VAL A 134      -3.008   0.751  -4.278  1.00 86.60           N
ATOM   1866  CA  VAL A 134      -3.792  -0.458  -4.464  1.00 86.60           C
ATOM   1867  C   VAL A 134      -4.955  -0.167  -5.414  1.00 86.60           C
ATOM   1868  O   VAL A 134      -5.269  -0.978  -6.283  1.00 86.60           O
ATOM   1869  HA  VAL A 134      -3.142  -1.204  -4.922  1.00 86.60           H
ATOM   1870  CB  VAL A 134      -4.249  -0.998  -3.107  1.00 86.60           C
ATOM   1871  HB  VAL A 134      -4.813  -0.211  -2.606  1.00 86.60           H
ATOM   1872  CG1 VAL A 134      -5.178  -2.202  -3.281  1.00 86.60           C
ATOM   1873 1HG1 VAL A 134      -6.056  -1.903  -3.853  1.00 86.60           H
ATOM   1874 2HG1 VAL A 134      -4.650  -2.994  -3.813  1.00 86.60           H
ATOM   1875 3HG1 VAL A 134      -5.488  -2.566  -2.302  1.00 86.60           H
ATOM   1876  CG2 VAL A 134      -3.050  -1.353  -2.226  1.00 86.60           C
ATOM   1877 1HG2 VAL A 134      -2.449  -2.115  -2.720  1.00 86.60           H
ATOM   1878 2HG2 VAL A 134      -2.444  -0.462  -2.061  1.00 86.60           H
ATOM   1879 3HG2 VAL A 134      -3.404  -1.734  -1.268  1.00 86.60           H
ATOM   1880  HN  VAL A 134      -3.015   1.121  -3.349  1.00 86.60           H
ATOM   1881  N   LEU A 135      -5.562   0.994  -5.217  1.00 91.18           N
ATOM   1882  CA  LEU A 135      -6.719   1.378  -6.008  1.00 91.18           C
ATOM   1883  C   LEU A 135      -6.289   1.602  -7.459  1.00 91.18           C
ATOM   1884  O   LEU A 135      -7.039   1.303  -8.386  1.00 91.18           O
ATOM   1885  HA  LEU A 135      -7.423   0.546  -5.981  1.00 91.18           H
ATOM   1886  CB  LEU A 135      -7.421   2.584  -5.381  1.00 91.18           C
ATOM   1887 1HB  LEU A 135      -6.676   3.359  -5.201  1.00 91.18           H
ATOM   1888 2HB  LEU A 135      -8.129   2.984  -6.106  1.00 91.18           H
ATOM   1889  CG  LEU A 135      -8.167   2.320  -4.072  1.00 91.18           C
ATOM   1890  HG  LEU A 135      -7.471   1.865  -3.367  1.00 91.18           H
ATOM   1891  CD1 LEU A 135      -8.654   3.628  -3.445  1.00 91.18           C
ATOM   1892 1HD1 LEU A 135      -7.799   4.271  -3.236  1.00 91.18           H
ATOM   1893 2HD1 LEU A 135      -9.328   4.133  -4.136  1.00 91.18           H
ATOM   1894 3HD1 LEU A 135      -9.181   3.411  -2.516  1.00 91.18           H
ATOM   1895  CD2 LEU A 135      -9.310   1.325  -4.283  1.00 91.18           C
ATOM   1896 1HD2 LEU A 135     -10.014   1.730  -5.011  1.00 91.18           H
ATOM   1897 2HD2 LEU A 135      -8.908   0.382  -4.652  1.00 91.18           H
ATOM   1898 3HD2 LEU A 135      -9.824   1.156  -3.337  1.00 91.18           H
ATOM   1899  HN  LEU A 135      -5.276   1.666  -4.534  1.00 91.18           H
ATOM   1900  N   LEU A 136      -5.082   2.128  -7.610  1.00 89.87           N
ATOM   1901  CA  LEU A 136      -4.543   2.398  -8.932  1.00 89.87           C
ATOM   1902  C   LEU A 136      -4.305   1.074  -9.661  1.00 89.87           C
ATOM   1903  O   LEU A 136      -4.629   0.944 -10.841  1.00 89.87           O
ATOM   1904  HA  LEU A 136      -5.295   2.964  -9.481  1.00 89.87           H
ATOM   1905  CB  LEU A 136      -3.296   3.279  -8.833  1.00 89.87           C
ATOM   1906 1HB  LEU A 136      -2.671   2.899  -8.025  1.00 89.87           H
ATOM   1907 2HB  LEU A 136      -2.725   3.171  -9.755  1.00 89.87           H
ATOM   1908  CG  LEU A 136      -3.545   4.769  -8.591  1.00 89.87           C
ATOM   1909  HG  LEU A 136      -4.247   4.868  -7.762  1.00 89.87           H
ATOM   1910  CD1 LEU A 136      -2.255   5.480  -8.177  1.00 89.87           C
ATOM   1911 1HD1 LEU A 136      -1.873   5.035  -7.258  1.00 89.87           H
ATOM   1912 2HD1 LEU A 136      -1.512   5.374  -8.968  1.00 89.87           H
ATOM   1913 3HD1 LEU A 136      -2.460   6.538  -8.011  1.00 89.87           H
ATOM   1914  CD2 LEU A 136      -4.193   5.422  -9.813  1.00 89.87           C
ATOM   1915 1HD2 LEU A 136      -3.535   5.313 -10.675  1.00 89.87           H
ATOM   1916 2HD2 LEU A 136      -5.147   4.938 -10.020  1.00 89.87           H
ATOM   1917 3HD2 LEU A 136      -4.359   6.481  -9.614  1.00 89.87           H
ATOM   1918  HN  LEU A 136      -4.477   2.367  -6.850  1.00 89.87           H
ATOM   1919  N   ILE A 137      -3.740   0.125  -8.929  1.00 84.15           N
ATOM   1920  CA  ILE A 137      -3.439  -1.178  -9.496  1.00 84.15           C
ATOM   1921  C   ILE A 137      -4.741  -1.850  -9.939  1.00 84.15           C
ATOM   1922  O   ILE A 137      -4.788  -2.489 -10.988  1.00 84.15           O
ATOM   1923  HA  ILE A 137      -2.818  -1.016 -10.377  1.00 84.15           H
ATOM   1924  CB  ILE A 137      -2.620  -2.015  -8.511  1.00 84.15           C
ATOM   1925  HB  ILE A 137      -3.086  -1.940  -7.529  1.00 84.15           H
ATOM   1926  CG1 ILE A 137      -1.197  -1.468  -8.379  1.00 84.15           C
ATOM   1927 1HG1 ILE A 137      -0.640  -1.669  -9.294  1.00 84.15           H
ATOM   1928 2HG1 ILE A 137      -1.230  -0.386  -8.257  1.00 84.15           H
ATOM   1929  CG2 ILE A 137      -2.632  -3.493  -8.906  1.00 84.15           C
ATOM   1930 1HG2 ILE A 137      -3.658  -3.861  -8.907  1.00 84.15           H
ATOM   1931 2HG2 ILE A 137      -2.204  -3.607  -9.902  1.00 84.15           H
ATOM   1932 3HG2 ILE A 137      -2.042  -4.065  -8.189  1.00 84.15           H
ATOM   1933  CD1 ILE A 137      -0.476  -2.100  -7.186  1.00 84.15           C
ATOM   1934 1HD1 ILE A 137      -1.023  -1.876  -6.271  1.00 84.15           H
ATOM   1935 2HD1 ILE A 137      -0.424  -3.180  -7.324  1.00 84.15           H
ATOM   1936 3HD1 ILE A 137       0.533  -1.694  -7.115  1.00 84.15           H
ATOM   1937  HN  ILE A 137      -3.489   0.236  -7.967  1.00 84.15           H
ATOM   1938  N   MET A 138      -5.766  -1.681  -9.116  1.00 87.20           N
ATOM   1939  CA  MET A 138      -7.082  -2.201  -9.444  1.00 87.20           C
ATOM   1940  C   MET A 138      -7.611  -1.578 -10.737  1.00 87.20           C
ATOM   1941  O   MET A 138      -8.149  -2.279 -11.594  1.00 87.20           O
ATOM   1942  HA  MET A 138      -6.949  -3.275  -9.578  1.00 87.20           H
ATOM   1943  CB  MET A 138      -8.051  -1.900  -8.298  1.00 87.20           C
ATOM   1944 1HB  MET A 138      -7.649  -2.293  -7.365  1.00 87.20           H
ATOM   1945 2HB  MET A 138      -8.148  -0.821  -8.174  1.00 87.20           H
ATOM   1946  CG  MET A 138      -9.426  -2.515  -8.567  1.00 87.20           C
ATOM   1947 1HG  MET A 138      -9.799  -2.183  -9.536  1.00 87.20           H
ATOM   1948 2HG  MET A 138      -9.346  -3.601  -8.611  1.00 87.20           H
ATOM   1949  SD  MET A 138     -10.568  -2.040  -7.280  1.00 87.20           S
ATOM   1950  CE  MET A 138     -10.783  -0.313  -7.678  1.00 87.20           C
ATOM   1951 1HE  MET A 138      -9.820   0.195  -7.624  1.00 87.20           H
ATOM   1952 2HE  MET A 138     -11.187  -0.220  -8.686  1.00 87.20           H
ATOM   1953 3HE  MET A 138     -11.473   0.141  -6.966  1.00 87.20           H
ATOM   1954  HN  MET A 138      -5.708  -1.200  -8.241  1.00 87.20           H
ATOM   1955  N   CYS A 139      -7.441  -0.268 -10.838  1.00 89.56           N
ATOM   1956  CA  CYS A 139      -7.963   0.469 -11.977  1.00 89.56           C
ATOM   1957  C   CYS A 139      -7.202   0.023 -13.227  1.00 89.56           C
ATOM   1958  O   CYS A 139      -7.780  -0.072 -14.309  1.00 89.56           O
ATOM   1959  HA  CYS A 139      -9.020   0.215 -12.056  1.00 89.56           H
ATOM   1960  CB  CYS A 139      -7.872   1.981 -11.761  1.00 89.56           C
ATOM   1961 1HB  CYS A 139      -6.888   2.243 -11.373  1.00 89.56           H
ATOM   1962 2HB  CYS A 139      -7.988   2.499 -12.713  1.00 89.56           H
ATOM   1963  SG  CYS A 139      -9.169   2.526 -10.591  1.00 89.56           S
ATOM   1964  HG  CYS A 139      -8.571   2.066  -9.496  1.00 89.56           H
ATOM   1965  HN  CYS A 139      -6.957   0.287 -10.161  1.00 89.56           H
ATOM   1966  N   ILE A 140      -5.917  -0.238 -13.037  1.00 82.92           N
ATOM   1967  CA  ILE A 140      -5.085  -0.727 -14.123  1.00 82.92           C
ATOM   1968  C   ILE A 140      -5.671  -2.033 -14.661  1.00 82.92           C
ATOM   1969  O   ILE A 140      -5.741  -2.234 -15.873  1.00 82.92           O
ATOM   1970  HA  ILE A 140      -5.114   0.018 -14.919  1.00 82.92           H
ATOM   1971  CB  ILE A 140      -3.628  -0.847 -13.670  1.00 82.92           C
ATOM   1972  HB  ILE A 140      -3.613  -1.336 -12.696  1.00 82.92           H
ATOM   1973  CG1 ILE A 140      -2.994   0.534 -13.492  1.00 82.92           C
ATOM   1974 1HG1 ILE A 140      -2.806   0.980 -14.469  1.00 82.92           H
ATOM   1975 2HG1 ILE A 140      -3.687   1.192 -12.969  1.00 82.92           H
ATOM   1976  CG2 ILE A 140      -2.826  -1.728 -14.630  1.00 82.92           C
ATOM   1977 1HG2 ILE A 140      -3.266  -2.724 -14.661  1.00 82.92           H
ATOM   1978 2HG2 ILE A 140      -2.846  -1.289 -15.627  1.00 82.92           H
ATOM   1979 3HG2 ILE A 140      -1.795  -1.796 -14.284  1.00 82.92           H
ATOM   1980  CD1 ILE A 140      -1.683   0.438 -12.709  1.00 82.92           C
ATOM   1981 1HD1 ILE A 140      -1.878   0.014 -11.724  1.00 82.92           H
ATOM   1982 2HD1 ILE A 140      -0.984  -0.202 -13.248  1.00 82.92           H
ATOM   1983 3HD1 ILE A 140      -1.253   1.433 -12.597  1.00 82.92           H
ATOM   1984  HN  ILE A 140      -5.446  -0.120 -12.163  1.00 82.92           H
ATOM   1985  N   SER A 141      -6.077  -2.888 -13.734  1.00 84.81           N
ATOM   1986  CA  SER A 141      -6.607  -4.191 -14.098  1.00 84.81           C
ATOM   1987  C   SER A 141      -7.913  -4.026 -14.878  1.00 84.81           C
ATOM   1988  O   SER A 141      -8.152  -4.737 -15.853  1.00 84.81           O
ATOM   1989  HA  SER A 141      -5.842  -4.649 -14.726  1.00 84.81           H
ATOM   1990  CB  SER A 141      -6.834  -5.059 -12.859  1.00 84.81           C
ATOM   1991 1HB  SER A 141      -7.595  -4.599 -12.228  1.00 84.81           H
ATOM   1992 2HB  SER A 141      -7.220  -6.032 -13.164  1.00 84.81           H
ATOM   1993  OG  SER A 141      -5.638  -5.238 -12.105  1.00 84.81           O
ATOM   1994  HG  SER A 141      -5.524  -4.483 -11.460  1.00 84.81           H
ATOM   1995  HN  SER A 141      -6.049  -2.703 -12.752  1.00 84.81           H
ATOM   1996  N   VAL A 142      -8.724  -3.085 -14.419  1.00 86.94           N
ATOM   1997  CA  VAL A 142      -9.997  -2.812 -15.065  1.00 86.94           C
ATOM   1998  C   VAL A 142      -9.743  -2.286 -16.479  1.00 86.94           C
ATOM   1999  O   VAL A 142     -10.418  -2.688 -17.426  1.00 86.94           O
ATOM   2000  HA  VAL A 142     -10.539  -3.755 -15.134  1.00 86.94           H
ATOM   2001  CB  VAL A 142     -10.824  -1.851 -14.209  1.00 86.94           C
ATOM   2002  HB  VAL A 142     -10.234  -0.947 -14.055  1.00 86.94           H
ATOM   2003  CG1 VAL A 142     -12.116  -1.454 -14.924  1.00 86.94           C
ATOM   2004 1HG1 VAL A 142     -11.874  -0.962 -15.866  1.00 86.94           H
ATOM   2005 2HG1 VAL A 142     -12.711  -2.345 -15.122  1.00 86.94           H
ATOM   2006 3HG1 VAL A 142     -12.685  -0.770 -14.293  1.00 86.94           H
ATOM   2007  CG2 VAL A 142     -11.121  -2.458 -12.836  1.00 86.94           C
ATOM   2008 1HG2 VAL A 142     -11.681  -3.384 -12.961  1.00 86.94           H
ATOM   2009 2HG2 VAL A 142     -10.183  -2.667 -12.320  1.00 86.94           H
ATOM   2010 3HG2 VAL A 142     -11.710  -1.754 -12.248  1.00 86.94           H
ATOM   2011  HN  VAL A 142      -8.524  -2.515 -13.622  1.00 86.94           H
ATOM   2012  N   ASP A 143      -8.768  -1.394 -16.578  1.00 81.53           N
ATOM   2013  CA  ASP A 143      -8.451  -0.770 -17.851  1.00 81.53           C
ATOM   2014  C   ASP A 143      -8.027  -1.847 -18.851  1.00 81.53           C
ATOM   2015  O   ASP A 143      -8.446  -1.826 -20.007  1.00 81.53           O
ATOM   2016  HA  ASP A 143      -9.364  -0.256 -18.154  1.00 81.53           H
ATOM   2017  CB  ASP A 143      -7.295   0.222 -17.706  1.00 81.53           C
ATOM   2018 1HB  ASP A 143      -7.555   0.984 -16.971  1.00 81.53           H
ATOM   2019 2HB  ASP A 143      -6.412  -0.296 -17.330  1.00 81.53           H
ATOM   2020  CG  ASP A 143      -6.971   0.886 -19.045  1.00 81.53           C
ATOM   2021  OD1 ASP A 143      -7.905   1.482 -19.624  1.00 81.53           O
ATOM   2022  OD2 ASP A 143      -5.796   0.783 -19.461  1.00 81.53           O
ATOM   2023  HN  ASP A 143      -8.201  -1.097 -15.809  1.00 81.53           H
ATOM   2024  N   ARG A 144      -7.201  -2.764 -18.369  1.00 71.44           N
ATOM   2025  CA  ARG A 144      -6.714  -3.847 -19.207  1.00 71.44           C
ATOM   2026  C   ARG A 144      -7.882  -4.697 -19.709  1.00 71.44           C
ATOM   2027  O   ARG A 144      -7.921  -5.076 -20.878  1.00 71.44           O
ATOM   2028  HA  ARG A 144      -6.205  -3.351 -20.034  1.00 71.44           H
ATOM   2029  CB  ARG A 144      -5.735  -4.739 -18.440  1.00 71.44           C
ATOM   2030 1HB  ARG A 144      -6.162  -5.006 -17.474  1.00 71.44           H
ATOM   2031 2HB  ARG A 144      -5.579  -5.668 -18.988  1.00 71.44           H
ATOM   2032  CG  ARG A 144      -4.394  -4.031 -18.234  1.00 71.44           C
ATOM   2033 1HG  ARG A 144      -4.559  -3.063 -17.761  1.00 71.44           H
ATOM   2034 2HG  ARG A 144      -3.771  -4.615 -17.557  1.00 71.44           H
ATOM   2035  CD  ARG A 144      -3.666  -3.836 -19.566  1.00 71.44           C
ATOM   2036 1HD  ARG A 144      -3.532  -4.798 -20.060  1.00 71.44           H
ATOM   2037 2HD  ARG A 144      -4.268  -3.217 -20.231  1.00 71.44           H
ATOM   2038  NE  ARG A 144      -2.351  -3.199 -19.335  1.00 71.44           N
ATOM   2039  HE  ARG A 144      -2.117  -2.931 -18.400  1.00 71.44           H
ATOM   2040  CZ  ARG A 144      -1.453  -2.959 -20.300  1.00 71.44           C
ATOM   2041  NH1 ARG A 144      -1.713  -3.297 -21.570  1.00 71.44           N
ATOM   2042 1HH1 ARG A 144      -2.582  -3.733 -21.804  1.00 71.44           H
ATOM   2043 2HH1 ARG A 144      -1.037  -3.115 -22.285  1.00 71.44           H
ATOM   2044  NH2 ARG A 144      -0.291  -2.375 -19.976  1.00 71.44           N
ATOM   2045 1HH2 ARG A 144       0.390  -2.189 -20.684  1.00 71.44           H
ATOM   2046 2HH2 ARG A 144      -0.105  -2.126 -19.026  1.00 71.44           H
ATOM   2047  HN  ARG A 144      -6.866  -2.776 -17.427  1.00 71.44           H
ATOM   2048  N   TYR A 145      -8.806  -4.972 -18.799  1.00 83.79           N
ATOM   2049  CA  TYR A 145     -10.001  -5.721 -19.149  1.00 83.79           C
ATOM   2050  C   TYR A 145     -10.751  -5.051 -20.302  1.00 83.79           C
ATOM   2051  O   TYR A 145     -11.050  -5.691 -21.308  1.00 83.79           O
ATOM   2052  HA  TYR A 145      -9.693  -6.720 -19.458  1.00 83.79           H
ATOM   2053  CB  TYR A 145     -10.887  -5.707 -17.902  1.00 83.79           C
ATOM   2054 1HB  TYR A 145     -10.461  -6.380 -17.158  1.00 83.79           H
ATOM   2055 2HB  TYR A 145     -10.874  -4.706 -17.471  1.00 83.79           H
ATOM   2056  CG  TYR A 145     -12.338  -6.114 -18.166  1.00 83.79           C
ATOM   2057  CD1 TYR A 145     -13.337  -5.162 -18.142  1.00 83.79           C
ATOM   2058  HD1 TYR A 145     -13.093  -4.121 -17.935  1.00 83.79           H
ATOM   2059  CD2 TYR A 145     -12.648  -7.433 -18.428  1.00 83.79           C
ATOM   2060  HD2 TYR A 145     -11.859  -8.185 -18.447  1.00 83.79           H
ATOM   2061  CE1 TYR A 145     -14.703  -5.546 -18.390  1.00 83.79           C
ATOM   2062  HE1 TYR A 145     -15.502  -4.804 -18.374  1.00 83.79           H
ATOM   2063  CE2 TYR A 145     -14.014  -7.817 -18.676  1.00 83.79           C
ATOM   2064  HE2 TYR A 145     -14.272  -8.855 -18.884  1.00 83.79           H
ATOM   2065  CZ  TYR A 145     -14.974  -6.854 -18.645  1.00 83.79           C
ATOM   2066  OH  TYR A 145     -16.264  -7.216 -18.879  1.00 83.79           O
ATOM   2067  HH  TYR A 145     -16.316  -8.199 -19.056  1.00 83.79           H
ATOM   2068  HN  TYR A 145      -8.748  -4.692 -17.841  1.00 83.79           H
ATOM   2069  N   ILE A 146     -11.034  -3.770 -20.116  1.00 80.82           N
ATOM   2070  CA  ILE A 146     -11.834  -3.032 -21.079  1.00 80.82           C
ATOM   2071  C   ILE A 146     -11.102  -2.996 -22.422  1.00 80.82           C
ATOM   2072  O   ILE A 146     -11.729  -3.073 -23.477  1.00 80.82           O
ATOM   2073  HA  ILE A 146     -12.770  -3.576 -21.210  1.00 80.82           H
ATOM   2074  CB  ILE A 146     -12.187  -1.647 -20.533  1.00 80.82           C
ATOM   2075  HB  ILE A 146     -11.261  -1.138 -20.269  1.00 80.82           H
ATOM   2076  CG1 ILE A 146     -13.022  -1.758 -19.256  1.00 80.82           C
ATOM   2077 1HG1 ILE A 146     -14.032  -2.085 -19.504  1.00 80.82           H
ATOM   2078 2HG1 ILE A 146     -12.593  -2.517 -18.601  1.00 80.82           H
ATOM   2079  CG2 ILE A 146     -12.882  -0.799 -21.600  1.00 80.82           C
ATOM   2080 1HG2 ILE A 146     -12.219  -0.678 -22.457  1.00 80.82           H
ATOM   2081 2HG2 ILE A 146     -13.800  -1.294 -21.918  1.00 80.82           H
ATOM   2082 3HG2 ILE A 146     -13.122   0.180 -21.186  1.00 80.82           H
ATOM   2083  CD1 ILE A 146     -13.081  -0.417 -18.522  1.00 80.82           C
ATOM   2084 1HD1 ILE A 146     -12.071  -0.105 -18.254  1.00 80.82           H
ATOM   2085 2HD1 ILE A 146     -13.533   0.333 -19.171  1.00 80.82           H
ATOM   2086 3HD1 ILE A 146     -13.680  -0.524 -17.617  1.00 80.82           H
ATOM   2087  HN  ILE A 146     -10.727  -3.238 -19.326  1.00 80.82           H
ATOM   2088  N   ALA A 147      -9.785  -2.878 -22.339  1.00 79.37           N
ATOM   2089  CA  ALA A 147      -8.970  -2.731 -23.533  1.00 79.37           C
ATOM   2090  C   ALA A 147      -9.037  -4.021 -24.353  1.00 79.37           C
ATOM   2091  O   ALA A 147      -8.934  -3.988 -25.578  1.00 79.37           O
ATOM   2092  HA  ALA A 147      -9.388  -1.915 -24.121  1.00 79.37           H
ATOM   2093  CB  ALA A 147      -7.538  -2.369 -23.133  1.00 79.37           C
ATOM   2094 1HB  ALA A 147      -7.543  -1.430 -22.578  1.00 79.37           H
ATOM   2095 2HB  ALA A 147      -7.125  -3.159 -22.506  1.00 79.37           H
ATOM   2096 3HB  ALA A 147      -6.927  -2.259 -24.029  1.00 79.37           H
ATOM   2097  HN  ALA A 147      -9.276  -2.882 -21.478  1.00 79.37           H
ATOM   2098  N   ILE A 148      -9.210  -5.127 -23.644  1.00 76.01           N
ATOM   2099  CA  ILE A 148      -9.115  -6.437 -24.266  1.00 76.01           C
ATOM   2100  C   ILE A 148     -10.518  -6.924 -24.634  1.00 76.01           C
ATOM   2101  O   ILE A 148     -10.750  -7.368 -25.757  1.00 76.01           O
ATOM   2102  HA  ILE A 148      -8.538  -6.323 -25.183  1.00 76.01           H
ATOM   2103  CB  ILE A 148      -8.346  -7.404 -23.364  1.00 76.01           C
ATOM   2104  HB  ILE A 148      -8.766  -7.342 -22.360  1.00 76.01           H
ATOM   2105  CG1 ILE A 148      -6.873  -7.005 -23.262  1.00 76.01           C
ATOM   2106 1HG1 ILE A 148      -6.388  -7.142 -24.229  1.00 76.01           H
ATOM   2107 2HG1 ILE A 148      -6.795  -5.947 -23.014  1.00 76.01           H
ATOM   2108  CG2 ILE A 148      -8.517  -8.849 -23.837  1.00 76.01           C
ATOM   2109 1HG2 ILE A 148      -9.574  -9.116 -23.814  1.00 76.01           H
ATOM   2110 2HG2 ILE A 148      -8.140  -8.945 -24.855  1.00 76.01           H
ATOM   2111 3HG2 ILE A 148      -7.960  -9.516 -23.178  1.00 76.01           H
ATOM   2112  CD1 ILE A 148      -6.150  -7.838 -22.201  1.00 76.01           C
ATOM   2113 1HD1 ILE A 148      -6.623  -7.680 -21.232  1.00 76.01           H
ATOM   2114 2HD1 ILE A 148      -6.209  -8.894 -22.466  1.00 76.01           H
ATOM   2115 3HD1 ILE A 148      -5.105  -7.534 -22.150  1.00 76.01           H
ATOM   2116  HN  ILE A 148      -9.410  -5.138 -22.664  1.00 76.01           H
ATOM   2117  N   ALA A 149     -11.418  -6.824 -23.666  1.00 76.40           N
ATOM   2118  CA  ALA A 149     -12.740  -7.410 -23.810  1.00 76.40           C
ATOM   2119  C   ALA A 149     -13.588  -6.526 -24.726  1.00 76.40           C
ATOM   2120  O   ALA A 149     -14.364  -7.031 -25.536  1.00 76.40           O
ATOM   2121  HA  ALA A 149     -12.620  -8.390 -24.273  1.00 76.40           H
ATOM   2122  CB  ALA A 149     -13.370  -7.592 -22.428  1.00 76.40           C
ATOM   2123 1HB  ALA A 149     -12.744  -8.252 -21.827  1.00 76.40           H
ATOM   2124 2HB  ALA A 149     -13.454  -6.623 -21.936  1.00 76.40           H
ATOM   2125 3HB  ALA A 149     -14.362  -8.032 -22.536  1.00 76.40           H
ATOM   2126  HN  ALA A 149     -11.256  -6.354 -22.799  1.00 76.40           H
ATOM   2127  N   GLN A 150     -13.412  -5.223 -24.567  1.00 67.71           N
ATOM   2128  CA  GLN A 150     -14.241  -4.263 -25.276  1.00 67.71           C
ATOM   2129  C   GLN A 150     -13.401  -3.481 -26.287  1.00 67.71           C
ATOM   2130  O   GLN A 150     -13.614  -2.285 -26.484  1.00 67.71           O
ATOM   2131  HA  GLN A 150     -14.990  -4.858 -25.799  1.00 67.71           H
ATOM   2132  CB  GLN A 150     -14.944  -3.319 -24.299  1.00 67.71           C
ATOM   2133 1HB  GLN A 150     -14.202  -2.742 -23.748  1.00 67.71           H
ATOM   2134 2HB  GLN A 150     -15.555  -2.606 -24.853  1.00 67.71           H
ATOM   2135  CG  GLN A 150     -15.823  -4.098 -23.319  1.00 67.71           C
ATOM   2136 1HG  GLN A 150     -16.456  -4.796 -23.868  1.00 67.71           H
ATOM   2137 2HG  GLN A 150     -15.195  -4.693 -22.656  1.00 67.71           H
ATOM   2138  CD  GLN A 150     -16.695  -3.152 -22.492  1.00 67.71           C
ATOM   2139  OE1 GLN A 150     -16.632  -1.940 -22.617  1.00 67.71           O
ATOM   2140  NE2 GLN A 150     -17.510  -3.770 -21.642  1.00 67.71           N
ATOM   2141 1HE2 GLN A 150     -17.512  -4.769 -21.589  1.00 67.71           H
ATOM   2142 2HE2 GLN A 150     -18.120  -3.237 -21.057  1.00 67.71           H
ATOM   2143  HN  GLN A 150     -12.719  -4.821 -23.968  1.00 67.71           H
ATOM   2144  N   ALA A 151     -12.463  -4.187 -26.902  1.00 67.72           N
ATOM   2145  CA  ALA A 151     -11.448  -3.537 -27.713  1.00 67.72           C
ATOM   2146  C   ALA A 151     -12.128  -2.650 -28.759  1.00 67.72           C
ATOM   2147  O   ALA A 151     -11.690  -1.527 -29.005  1.00 67.72           O
ATOM   2148  HA  ALA A 151     -10.847  -2.910 -27.054  1.00 67.72           H
ATOM   2149  CB  ALA A 151     -10.544  -4.596 -28.346  1.00 67.72           C
ATOM   2150 1HB  ALA A 151     -10.063  -5.179 -27.560  1.00 67.72           H
ATOM   2151 2HB  ALA A 151     -11.142  -5.257 -28.973  1.00 67.72           H
ATOM   2152 3HB  ALA A 151      -9.782  -4.108 -28.954  1.00 67.72           H
ATOM   2153  HN  ALA A 151     -12.391  -5.183 -26.853  1.00 67.72           H
ATOM   2154  N   MET A 152     -13.185  -3.189 -29.348  1.00 57.08           N
ATOM   2155  CA  MET A 152     -13.882  -2.494 -30.417  1.00 57.08           C
ATOM   2156  C   MET A 152     -14.443  -1.158 -29.928  1.00 57.08           C
ATOM   2157  O   MET A 152     -14.180  -0.115 -30.525  1.00 57.08           O
ATOM   2158  HA  MET A 152     -13.134  -2.321 -31.190  1.00 57.08           H
ATOM   2159  CB  MET A 152     -15.025  -3.369 -30.935  1.00 57.08           C
ATOM   2160 1HB  MET A 152     -15.501  -3.883 -30.100  1.00 57.08           H
ATOM   2161 2HB  MET A 152     -15.786  -2.742 -31.399  1.00 57.08           H
ATOM   2162  CG  MET A 152     -14.514  -4.396 -31.948  1.00 57.08           C
ATOM   2163 1HG  MET A 152     -13.858  -3.910 -32.670  1.00 57.08           H
ATOM   2164 2HG  MET A 152     -13.922  -5.157 -31.440  1.00 57.08           H
ATOM   2165  SD  MET A 152     -15.890  -5.158 -32.792  1.00 57.08           S
ATOM   2166  CE  MET A 152     -15.012  -6.123 -34.010  1.00 57.08           C
ATOM   2167 1HE  MET A 152     -14.418  -5.460 -34.639  1.00 57.08           H
ATOM   2168 2HE  MET A 152     -14.353  -6.831 -33.506  1.00 57.08           H
ATOM   2169 3HE  MET A 152     -15.726  -6.667 -34.627  1.00 57.08           H
ATOM   2170  HN  MET A 152     -13.566  -4.082 -29.105  1.00 57.08           H
ATOM   2171  N   ARG A 153     -15.206  -1.232 -28.847  1.00 55.10           N
ATOM   2172  CA  ARG A 153     -15.851  -0.049 -28.303  1.00 55.10           C
ATOM   2173  C   ARG A 153     -14.803   0.921 -27.752  1.00 55.10           C
ATOM   2174  O   ARG A 153     -15.039   2.126 -27.692  1.00 55.10           O
ATOM   2175  HA  ARG A 153     -16.386   0.388 -29.146  1.00 55.10           H
ATOM   2176  CB  ARG A 153     -16.830  -0.420 -27.187  1.00 55.10           C
ATOM   2177 1HB  ARG A 153     -16.361  -1.133 -26.509  1.00 55.10           H
ATOM   2178 2HB  ARG A 153     -17.070   0.467 -26.600  1.00 55.10           H
ATOM   2179  CG  ARG A 153     -18.113  -1.022 -27.761  1.00 55.10           C
ATOM   2180 1HG  ARG A 153     -18.523  -0.357 -28.521  1.00 55.10           H
ATOM   2181 2HG  ARG A 153     -17.887  -1.968 -28.254  1.00 55.10           H
ATOM   2182  CD  ARG A 153     -19.152  -1.250 -26.661  1.00 55.10           C
ATOM   2183 1HD  ARG A 153     -18.775  -1.973 -25.938  1.00 55.10           H
ATOM   2184 2HD  ARG A 153     -19.330  -0.320 -26.120  1.00 55.10           H
ATOM   2185  NE  ARG A 153     -20.417  -1.740 -27.253  1.00 55.10           N
ATOM   2186  HE  ARG A 153     -20.472  -1.812 -28.249  1.00 55.10           H
ATOM   2187  CZ  ARG A 153     -21.494  -2.093 -26.538  1.00 55.10           C
ATOM   2188  NH1 ARG A 153     -21.477  -2.016 -25.200  1.00 55.10           N
ATOM   2189 1HH1 ARG A 153     -20.656  -1.694 -24.728  1.00 55.10           H
ATOM   2190 2HH1 ARG A 153     -22.285  -2.282 -24.674  1.00 55.10           H
ATOM   2191  NH2 ARG A 153     -22.588  -2.523 -27.181  1.00 55.10           N
ATOM   2192 1HH2 ARG A 153     -23.400  -2.791 -26.662  1.00 55.10           H
ATOM   2193 2HH2 ARG A 153     -22.592  -2.578 -28.179  1.00 55.10           H
ATOM   2194  HN  ARG A 153     -15.385  -2.079 -28.346  1.00 55.10           H
ATOM   2195  N   ALA A 154     -13.668   0.358 -27.364  1.00 59.89           N
ATOM   2196  CA  ALA A 154     -12.646   1.130 -26.680  1.00 59.89           C
ATOM   2197  C   ALA A 154     -12.028   2.131 -27.659  1.00 59.89           C
ATOM   2198  O   ALA A 154     -11.610   3.217 -27.261  1.00 59.89           O
ATOM   2199  HA  ALA A 154     -13.129   1.678 -25.871  1.00 59.89           H
ATOM   2200  CB  ALA A 154     -11.605   0.182 -26.080  1.00 59.89           C
ATOM   2201 1HB  ALA A 154     -12.090  -0.487 -25.370  1.00 59.89           H
ATOM   2202 2HB  ALA A 154     -11.145  -0.403 -26.877  1.00 59.89           H
ATOM   2203 3HB  ALA A 154     -10.838   0.762 -25.567  1.00 59.89           H
ATOM   2204  HN  ALA A 154     -13.443  -0.606 -27.510  1.00 59.89           H
ATOM   2205  N   HIS A 155     -11.989   1.728 -28.921  1.00 55.95           N
ATOM   2206  CA  HIS A 155     -11.248   2.476 -29.922  1.00 55.95           C
ATOM   2207  C   HIS A 155     -11.942   3.814 -30.182  1.00 55.95           C
ATOM   2208  O   HIS A 155     -11.284   4.844 -30.314  1.00 55.95           O
ATOM   2209  HA  HIS A 155     -10.259   2.665 -29.503  1.00 55.95           H
ATOM   2210  CB  HIS A 155     -11.065   1.646 -31.194  1.00 55.95           C
ATOM   2211 1HB  HIS A 155     -11.040   0.590 -30.927  1.00 55.95           H
ATOM   2212 2HB  HIS A 155     -11.932   1.791 -31.838  1.00 55.95           H
ATOM   2213  CG  HIS A 155      -9.816   1.983 -31.973  1.00 55.95           C
ATOM   2214  ND1 HIS A 155      -9.681   3.149 -32.707  1.00 55.95           N
ATOM   2215  HD1 HIS A 155     -10.372   3.867 -32.796  1.00 55.95           H
ATOM   2216  CD2 HIS A 155      -8.647   1.296 -32.124  1.00 55.95           C
ATOM   2217  HD2 HIS A 155      -8.414   0.330 -31.677  1.00 55.95           H
ATOM   2218  CE1 HIS A 155      -8.482   3.152 -33.270  1.00 55.95           C
ATOM   2219  HE1 HIS A 155      -8.078   3.936 -33.911  1.00 55.95           H
ATOM   2220  NE2 HIS A 155      -7.843   2.003 -32.908  1.00 55.95           N
ATOM   2221  HN  HIS A 155     -12.452   0.910 -29.261  1.00 55.95           H
ATOM   2222  N   THR A 156     -13.265   3.755 -30.247  1.00 62.19           N
ATOM   2223  CA  THR A 156     -14.050   4.931 -30.581  1.00 62.19           C
ATOM   2224  C   THR A 156     -14.003   5.946 -29.437  1.00 62.19           C
ATOM   2225  O   THR A 156     -14.156   7.146 -29.661  1.00 62.19           O
ATOM   2226  HA  THR A 156     -13.601   5.409 -31.451  1.00 62.19           H
ATOM   2227  CB  THR A 156     -15.468   4.470 -30.926  1.00 62.19           C
ATOM   2228  HB  THR A 156     -16.202   4.956 -30.284  1.00 62.19           H
ATOM   2229  OG1 THR A 156     -15.406   3.050 -30.824  1.00 62.19           O
ATOM   2230  HG1 THR A 156     -16.325   2.675 -30.706  1.00 62.19           H
ATOM   2231  CG2 THR A 156     -15.825   4.723 -32.392  1.00 62.19           C
ATOM   2232 1HG2 THR A 156     -15.130   4.182 -33.034  1.00 62.19           H
ATOM   2233 2HG2 THR A 156     -15.758   5.791 -32.604  1.00 62.19           H
ATOM   2234 3HG2 THR A 156     -16.841   4.378 -32.584  1.00 62.19           H
ATOM   2235  HN  THR A 156     -13.797   2.926 -30.078  1.00 62.19           H
ATOM   2236  N   TRP A 157     -13.791   5.428 -28.237  1.00 57.14           N
ATOM   2237  CA  TRP A 157     -13.995   6.217 -27.034  1.00 57.14           C
ATOM   2238  C   TRP A 157     -12.621   6.590 -26.474  1.00 57.14           C
ATOM   2239  O   TRP A 157     -12.478   6.826 -25.276  1.00 57.14           O
ATOM   2240  HA  TRP A 157     -14.540   7.118 -27.315  1.00 57.14           H
ATOM   2241  CB  TRP A 157     -14.867   5.465 -26.026  1.00 57.14           C
ATOM   2242 1HB  TRP A 157     -14.445   4.473 -25.864  1.00 57.14           H
ATOM   2243 2HB  TRP A 157     -14.831   5.987 -25.070  1.00 57.14           H
ATOM   2244  CG  TRP A 157     -16.329   5.318 -26.455  1.00 57.14           C
ATOM   2245  CD1 TRP A 157     -16.810   4.719 -27.553  1.00 57.14           C
ATOM   2246  HD1 TRP A 157     -16.191   4.241 -28.312  1.00 57.14           H
ATOM   2247  CD2 TRP A 157     -17.486   5.806 -25.745  1.00 57.14           C
ATOM   2248  NE1 TRP A 157     -18.187   4.785 -27.603  1.00 57.14           N
ATOM   2249  HE1 TRP A 157     -18.772   4.411 -28.322  1.00 57.14           H
ATOM   2250  CE2 TRP A 157     -18.612   5.467 -26.468  1.00 57.14           C
ATOM   2251  CE3 TRP A 157     -17.580   6.510 -24.532  1.00 57.14           C
ATOM   2252  HE3 TRP A 157     -16.706   6.789 -23.942  1.00 57.14           H
ATOM   2253  CZ2 TRP A 157     -19.911   5.790 -26.060  1.00 57.14           C
ATOM   2254  HZ2 TRP A 157     -20.785   5.511 -26.650  1.00 57.14           H
ATOM   2255  CZ3 TRP A 157     -18.886   6.825 -24.138  1.00 57.14           C
ATOM   2256  HZ3 TRP A 157     -19.015   7.372 -23.203  1.00 57.14           H
ATOM   2257  CH2 TRP A 157     -20.029   6.491 -24.854  1.00 57.14           C
ATOM   2258  HH2 TRP A 157     -21.012   6.774 -24.479  1.00 57.14           H
ATOM   2259  HN  TRP A 157     -13.487   4.488 -28.079  1.00 57.14           H
ATOM   2260  N   ARG A 158     -11.644   6.631 -27.369  1.00 58.27           N
ATOM   2261  CA  ARG A 158     -10.256   6.748 -26.956  1.00 58.27           C
ATOM   2262  C   ARG A 158     -10.041   8.047 -26.179  1.00 58.27           C
ATOM   2263  O   ARG A 158      -9.362   8.056 -25.153  1.00 58.27           O
ATOM   2264  HA  ARG A 158     -10.079   5.878 -26.324  1.00 58.27           H
ATOM   2265  CB  ARG A 158      -9.319   6.723 -28.165  1.00 58.27           C
ATOM   2266 1HB  ARG A 158      -9.728   6.068 -28.934  1.00 58.27           H
ATOM   2267 2HB  ARG A 158      -9.253   7.721 -28.599  1.00 58.27           H
ATOM   2268  CG  ARG A 158      -7.922   6.241 -27.767  1.00 58.27           C
ATOM   2269 1HG  ARG A 158      -7.485   6.936 -27.050  1.00 58.27           H
ATOM   2270 2HG  ARG A 158      -7.996   5.274 -27.269  1.00 58.27           H
ATOM   2271  CD  ARG A 158      -7.013   6.123 -28.991  1.00 58.27           C
ATOM   2272 1HD  ARG A 158      -7.499   5.521 -29.759  1.00 58.27           H
ATOM   2273 2HD  ARG A 158      -6.839   7.109 -29.422  1.00 58.27           H
ATOM   2274  NE  ARG A 158      -5.724   5.505 -28.607  1.00 58.27           N
ATOM   2275  HE  ARG A 158      -5.580   5.282 -27.643  1.00 58.27           H
ATOM   2276  CZ  ARG A 158      -4.738   5.224 -29.470  1.00 58.27           C
ATOM   2277  NH1 ARG A 158      -4.877   5.501 -30.774  1.00 58.27           N
ATOM   2278 1HH1 ARG A 158      -5.721   5.920 -31.109  1.00 58.27           H
ATOM   2279 2HH1 ARG A 158      -4.136   5.289 -31.411  1.00 58.27           H
ATOM   2280  NH2 ARG A 158      -3.612   4.664 -29.010  1.00 58.27           N
ATOM   2281 1HH2 ARG A 158      -2.866   4.448 -29.641  1.00 58.27           H
ATOM   2282 2HH2 ARG A 158      -3.516   4.460 -28.035  1.00 58.27           H
ATOM   2283  HN  ARG A 158     -11.789   6.586 -28.357  1.00 58.27           H
ATOM   2284  N   GLU A 159     -10.631   9.114 -26.697  1.00 63.94           N
ATOM   2285  CA  GLU A 159     -10.481  10.424 -26.086  1.00 63.94           C
ATOM   2286  C   GLU A 159     -11.223  10.474 -24.748  1.00 63.94           C
ATOM   2287  O   GLU A 159     -10.677  10.939 -23.749  1.00 63.94           O
ATOM   2288  HA  GLU A 159      -9.410  10.545 -25.919  1.00 63.94           H
ATOM   2289  CB  GLU A 159     -10.970  11.527 -27.026  1.00 63.94           C
ATOM   2290 1HB  GLU A 159     -11.936  11.250 -27.447  1.00 63.94           H
ATOM   2291 2HB  GLU A 159     -10.989  12.480 -26.496  1.00 63.94           H
ATOM   2292  CG  GLU A 159     -10.011  11.709 -28.204  1.00 63.94           C
ATOM   2293 1HG  GLU A 159      -8.990  11.808 -27.835  1.00 63.94           H
ATOM   2294 2HG  GLU A 159     -10.036  10.822 -28.838  1.00 63.94           H
ATOM   2295  CD  GLU A 159     -10.383  12.943 -29.029  1.00 63.94           C
ATOM   2296  OE1 GLU A 159      -9.495  13.421 -29.767  1.00 63.94           O
ATOM   2297  OE2 GLU A 159     -11.548  13.379 -28.903  1.00 63.94           O
ATOM   2298  HN  GLU A 159     -11.202   9.094 -27.518  1.00 63.94           H
ATOM   2299  N   LYS A 160     -12.455   9.988 -24.774  1.00 68.81           N
ATOM   2300  CA  LYS A 160     -13.285   9.991 -23.581  1.00 68.81           C
ATOM   2301  C   LYS A 160     -12.585   9.198 -22.476  1.00 68.81           C
ATOM   2302  O   LYS A 160     -12.683   9.546 -21.300  1.00 68.81           O
ATOM   2303  HA  LYS A 160     -13.383  11.026 -23.254  1.00 68.81           H
ATOM   2304  CB  LYS A 160     -14.692   9.484 -23.906  1.00 68.81           C
ATOM   2305 1HB  LYS A 160     -14.626   8.536 -24.440  1.00 68.81           H
ATOM   2306 2HB  LYS A 160     -15.235   9.291 -22.981  1.00 68.81           H
ATOM   2307  CG  LYS A 160     -15.459  10.501 -24.753  1.00 68.81           C
ATOM   2308 1HG  LYS A 160     -15.395  11.486 -24.291  1.00 68.81           H
ATOM   2309 2HG  LYS A 160     -15.000  10.580 -25.738  1.00 68.81           H
ATOM   2310  CD  LYS A 160     -16.927  10.095 -24.900  1.00 68.81           C
ATOM   2311 1HD  LYS A 160     -16.991   9.107 -25.357  1.00 68.81           H
ATOM   2312 2HD  LYS A 160     -17.388  10.021 -23.915  1.00 68.81           H
ATOM   2313  CE  LYS A 160     -17.693  11.108 -25.753  1.00 68.81           C
ATOM   2314 1HE  LYS A 160     -17.653  12.091 -25.284  1.00 68.81           H
ATOM   2315 2HE  LYS A 160     -17.220  11.201 -26.730  1.00 68.81           H
ATOM   2316  NZ  LYS A 160     -19.103  10.688 -25.916  1.00 68.81           N
ATOM   2317 1HZ  LYS A 160     -19.597  11.373 -26.477  1.00 68.81           H
ATOM   2318 2HZ  LYS A 160     -19.136   9.786 -26.377  1.00 68.81           H
ATOM   2319 3HZ  LYS A 160     -19.542  10.617 -25.004  1.00 68.81           H
ATOM   2320  HN  LYS A 160     -12.886   9.598 -25.587  1.00 68.81           H
ATOM   2321  N   ARG A 161     -11.895   8.147 -22.892  1.00 67.05           N
ATOM   2322  CA  ARG A 161     -11.200   7.287 -21.949  1.00 67.05           C
ATOM   2323  C   ARG A 161     -10.148   8.086 -21.178  1.00 67.05           C
ATOM   2324  O   ARG A 161      -9.949   7.866 -19.984  1.00 67.05           O
ATOM   2325  HA  ARG A 161     -11.979   6.917 -21.282  1.00 67.05           H
ATOM   2326  CB  ARG A 161     -10.519   6.120 -22.667  1.00 67.05           C
ATOM   2327 1HB  ARG A 161     -10.150   6.451 -23.638  1.00 67.05           H
ATOM   2328 2HB  ARG A 161      -9.653   5.791 -22.093  1.00 67.05           H
ATOM   2329  CG  ARG A 161     -11.488   4.951 -22.855  1.00 67.05           C
ATOM   2330 1HG  ARG A 161     -11.793   4.567 -21.881  1.00 67.05           H
ATOM   2331 2HG  ARG A 161     -12.390   5.299 -23.358  1.00 67.05           H
ATOM   2332  CD  ARG A 161     -10.842   3.830 -23.672  1.00 67.05           C
ATOM   2333 1HD  ARG A 161     -10.983   4.017 -24.736  1.00 67.05           H
ATOM   2334 2HD  ARG A 161      -9.767   3.809 -23.491  1.00 67.05           H
ATOM   2335  NE  ARG A 161     -11.441   2.527 -23.305  1.00 67.05           N
ATOM   2336  HE  ARG A 161     -12.378   2.523 -22.957  1.00 67.05           H
ATOM   2337  CZ  ARG A 161     -10.804   1.352 -23.408  1.00 67.05           C
ATOM   2338  NH1 ARG A 161      -9.547   1.298 -23.868  1.00 67.05           N
ATOM   2339 1HH1 ARG A 161      -9.076   2.138 -24.136  1.00 67.05           H
ATOM   2340 2HH1 ARG A 161      -9.079   0.417 -23.942  1.00 67.05           H
ATOM   2341  NH2 ARG A 161     -11.445   0.232 -23.046  1.00 67.05           N
ATOM   2342 1HH2 ARG A 161     -10.984  -0.653 -23.117  1.00 67.05           H
ATOM   2343 2HH2 ARG A 161     -12.383   0.281 -22.704  1.00 67.05           H
ATOM   2344  HN  ARG A 161     -11.807   7.880 -23.852  1.00 67.05           H
ATOM   2345  N   LEU A 162      -9.502   8.997 -21.891  1.00 78.28           N
ATOM   2346  CA  LEU A 162      -8.449   9.803 -21.298  1.00 78.28           C
ATOM   2347  C   LEU A 162      -9.060  10.750 -20.262  1.00 78.28           C
ATOM   2348  O   LEU A 162      -8.461  11.003 -19.218  1.00 78.28           O
ATOM   2349  HA  LEU A 162      -7.767   9.125 -20.786  1.00 78.28           H
ATOM   2350  CB  LEU A 162      -7.645  10.518 -22.386  1.00 78.28           C
ATOM   2351 1HB  LEU A 162      -7.370   9.787 -23.146  1.00 78.28           H
ATOM   2352 2HB  LEU A 162      -8.293  11.250 -22.867  1.00 78.28           H
ATOM   2353  CG  LEU A 162      -6.374  11.231 -21.920  1.00 78.28           C
ATOM   2354  HG  LEU A 162      -6.621  11.834 -21.046  1.00 78.28           H
ATOM   2355  CD1 LEU A 162      -5.307  10.224 -21.488  1.00 78.28           C
ATOM   2356 1HD1 LEU A 162      -5.690   9.619 -20.666  1.00 78.28           H
ATOM   2357 2HD1 LEU A 162      -5.057   9.576 -22.329  1.00 78.28           H
ATOM   2358 3HD1 LEU A 162      -4.414  10.757 -21.162  1.00 78.28           H
ATOM   2359  CD2 LEU A 162      -5.857  12.188 -22.997  1.00 78.28           C
ATOM   2360 1HD2 LEU A 162      -5.630  11.626 -23.903  1.00 78.28           H
ATOM   2361 2HD2 LEU A 162      -6.618  12.937 -23.214  1.00 78.28           H
ATOM   2362 3HD2 LEU A 162      -4.953  12.681 -22.640  1.00 78.28           H
ATOM   2363  HN  LEU A 162      -9.688   9.187 -22.855  1.00 78.28           H
ATOM   2364  N   LEU A 163     -10.244  11.248 -20.588  1.00 81.10           N
ATOM   2365  CA  LEU A 163     -10.953  12.142 -19.689  1.00 81.10           C
ATOM   2366  C   LEU A 163     -11.349  11.378 -18.424  1.00 81.10           C
ATOM   2367  O   LEU A 163     -11.094  11.837 -17.312  1.00 81.10           O
ATOM   2368  HA  LEU A 163     -10.263  12.938 -19.409  1.00 81.10           H
ATOM   2369  CB  LEU A 163     -12.134  12.798 -20.407  1.00 81.10           C
ATOM   2370 1HB  LEU A 163     -11.771  13.237 -21.336  1.00 81.10           H
ATOM   2371 2HB  LEU A 163     -12.846  12.019 -20.679  1.00 81.10           H
ATOM   2372  CG  LEU A 163     -12.880  13.879 -19.621  1.00 81.10           C
ATOM   2373  HG  LEU A 163     -13.131  13.476 -18.640  1.00 81.10           H
ATOM   2374  CD1 LEU A 163     -11.991  15.103 -19.394  1.00 81.10           C
ATOM   2375 1HD1 LEU A 163     -11.106  14.810 -18.830  1.00 81.10           H
ATOM   2376 2HD1 LEU A 163     -11.689  15.516 -20.356  1.00 81.10           H
ATOM   2377 3HD1 LEU A 163     -12.546  15.856 -18.834  1.00 81.10           H
ATOM   2378  CD2 LEU A 163     -14.197  14.246 -20.309  1.00 81.10           C
ATOM   2379 1HD2 LEU A 163     -13.991  14.621 -21.311  1.00 81.10           H
ATOM   2380 2HD2 LEU A 163     -14.831  13.361 -20.375  1.00 81.10           H
ATOM   2381 3HD2 LEU A 163     -14.706  15.016 -19.730  1.00 81.10           H
ATOM   2382  HN  LEU A 163     -10.717  11.049 -21.447  1.00 81.10           H
ATOM   2383  N   TYR A 164     -11.966  10.225 -18.636  1.00 74.01           N
ATOM   2384  CA  TYR A 164     -12.405   9.396 -17.527  1.00 74.01           C
ATOM   2385  C   TYR A 164     -11.221   8.974 -16.655  1.00 74.01           C
ATOM   2386  O   TYR A 164     -11.349   8.872 -15.436  1.00 74.01           O
ATOM   2387  HA  TYR A 164     -13.101   9.981 -16.925  1.00 74.01           H
ATOM   2388  CB  TYR A 164     -13.031   8.148 -18.155  1.00 74.01           C
ATOM   2389 1HB  TYR A 164     -12.379   7.790 -18.952  1.00 74.01           H
ATOM   2390 2HB  TYR A 164     -13.078   7.361 -17.403  1.00 74.01           H
ATOM   2391  CG  TYR A 164     -14.433   8.374 -18.724  1.00 74.01           C
ATOM   2392  CD1 TYR A 164     -15.425   8.905 -17.925  1.00 74.01           C
ATOM   2393  HD1 TYR A 164     -15.209   9.163 -16.888  1.00 74.01           H
ATOM   2394  CD2 TYR A 164     -14.705   8.048 -20.037  1.00 74.01           C
ATOM   2395  HD2 TYR A 164     -13.921   7.629 -20.668  1.00 74.01           H
ATOM   2396  CE1 TYR A 164     -16.744   9.118 -18.461  1.00 74.01           C
ATOM   2397  HE1 TYR A 164     -17.537   9.536 -17.841  1.00 74.01           H
ATOM   2398  CE2 TYR A 164     -16.024   8.261 -20.573  1.00 74.01           C
ATOM   2399  HE2 TYR A 164     -16.253   8.007 -21.608  1.00 74.01           H
ATOM   2400  CZ  TYR A 164     -16.979   8.785 -19.759  1.00 74.01           C
ATOM   2401  OH  TYR A 164     -18.225   8.986 -20.265  1.00 74.01           O
ATOM   2402  HH  TYR A 164     -18.822   9.370 -19.561  1.00 74.01           H
ATOM   2403  HN  TYR A 164     -12.165   9.856 -19.544  1.00 74.01           H
ATOM   2404  N   SER A 165     -10.095   8.741 -17.313  1.00 85.19           N
ATOM   2405  CA  SER A 165      -8.895   8.314 -16.615  1.00 85.19           C
ATOM   2406  C   SER A 165      -8.448   9.397 -15.631  1.00 85.19           C
ATOM   2407  O   SER A 165      -7.976   9.091 -14.538  1.00 85.19           O
ATOM   2408  HA  SER A 165      -9.178   7.406 -16.083  1.00 85.19           H
ATOM   2409  CB  SER A 165      -7.768   7.996 -17.601  1.00 85.19           C
ATOM   2410 1HB  SER A 165      -6.988   7.432 -17.090  1.00 85.19           H
ATOM   2411 2HB  SER A 165      -8.153   7.359 -18.397  1.00 85.19           H
ATOM   2412  OG  SER A 165      -7.206   9.176 -18.168  1.00 85.19           O
ATOM   2413  HG  SER A 165      -7.931   9.824 -18.399  1.00 85.19           H
ATOM   2414  HN  SER A 165      -9.996   8.840 -18.303  1.00 85.19           H
ATOM   2415  N   LYS A 166      -8.614  10.642 -16.054  1.00 82.69           N
ATOM   2416  CA  LYS A 166      -8.283  11.772 -15.204  1.00 82.69           C
ATOM   2417  C   LYS A 166      -9.226  11.793 -14.000  1.00 82.69           C
ATOM   2418  O   LYS A 166      -8.782  11.926 -12.861  1.00 82.69           O
ATOM   2419  HA  LYS A 166      -7.265  11.622 -14.843  1.00 82.69           H
ATOM   2420  CB  LYS A 166      -8.289  13.071 -16.013  1.00 82.69           C
ATOM   2421 1HB  LYS A 166      -9.215  13.145 -16.583  1.00 82.69           H
ATOM   2422 2HB  LYS A 166      -8.262  13.925 -15.336  1.00 82.69           H
ATOM   2423  CG  LYS A 166      -7.092  13.130 -16.964  1.00 82.69           C
ATOM   2424 1HG  LYS A 166      -6.166  13.036 -16.396  1.00 82.69           H
ATOM   2425 2HG  LYS A 166      -7.129  12.287 -17.654  1.00 82.69           H
ATOM   2426  CD  LYS A 166      -7.082  14.441 -17.752  1.00 82.69           C
ATOM   2427 1HD  LYS A 166      -7.994  14.521 -18.343  1.00 82.69           H
ATOM   2428 2HD  LYS A 166      -7.074  15.285 -17.062  1.00 82.69           H
ATOM   2429  CE  LYS A 166      -5.863  14.518 -18.674  1.00 82.69           C
ATOM   2430 1HE  LYS A 166      -4.952  14.366 -18.095  1.00 82.69           H
ATOM   2431 2HE  LYS A 166      -5.908  13.718 -19.413  1.00 82.69           H
ATOM   2432  NZ  LYS A 166      -5.811  15.830 -19.357  1.00 82.69           N
ATOM   2433 1HZ  LYS A 166      -5.006  15.859 -19.972  1.00 82.69           H
ATOM   2434 2HZ  LYS A 166      -6.657  15.961 -19.901  1.00 82.69           H
ATOM   2435 3HZ  LYS A 166      -5.736  16.568 -18.665  1.00 82.69           H
ATOM   2436  HN  LYS A 166      -8.968  10.882 -16.959  1.00 82.69           H
ATOM   2437  N   MET A 167     -10.512  11.660 -14.293  1.00 83.87           N
ATOM   2438  CA  MET A 167     -11.525  11.703 -13.253  1.00 83.87           C
ATOM   2439  C   MET A 167     -11.310  10.585 -12.231  1.00 83.87           C
ATOM   2440  O   MET A 167     -11.373  10.821 -11.025  1.00 83.87           O
ATOM   2441  HA  MET A 167     -11.408  12.674 -12.770  1.00 83.87           H
ATOM   2442  CB  MET A 167     -12.911  11.559 -13.884  1.00 83.87           C
ATOM   2443 1HB  MET A 167     -12.936  10.672 -14.517  1.00 83.87           H
ATOM   2444 2HB  MET A 167     -13.657  11.413 -13.102  1.00 83.87           H
ATOM   2445  CG  MET A 167     -13.268  12.794 -14.714  1.00 83.87           C
ATOM   2446 1HG  MET A 167     -13.247  13.683 -14.084  1.00 83.87           H
ATOM   2447 2HG  MET A 167     -12.525  12.942 -15.498  1.00 83.87           H
ATOM   2448  SD  MET A 167     -14.887  12.597 -15.437  1.00 83.87           S
ATOM   2449  CE  MET A 167     -15.902  12.777 -13.980  1.00 83.87           C
ATOM   2450 1HE  MET A 167     -15.642  12.003 -13.258  1.00 83.87           H
ATOM   2451 2HE  MET A 167     -15.731  13.759 -13.537  1.00 83.87           H
ATOM   2452 3HE  MET A 167     -16.953  12.681 -14.254  1.00 83.87           H
ATOM   2453  HN  MET A 167     -10.863  11.526 -15.220  1.00 83.87           H
ATOM   2454  N   VAL A 168     -11.059   9.392 -12.751  1.00 91.29           N
ATOM   2455  CA  VAL A 168     -10.889   8.226 -11.901  1.00 91.29           C
ATOM   2456  C   VAL A 168      -9.692   8.446 -10.974  1.00 91.29           C
ATOM   2457  O   VAL A 168      -9.759   8.141  -9.784  1.00 91.29           O
ATOM   2458  HA  VAL A 168     -11.789   8.128 -11.294  1.00 91.29           H
ATOM   2459  CB  VAL A 168     -10.757   6.967 -12.760  1.00 91.29           C
ATOM   2460  HB  VAL A 168      -9.975   7.145 -13.497  1.00 91.29           H
ATOM   2461  CG1 VAL A 168     -10.337   5.766 -11.910  1.00 91.29           C
ATOM   2462 1HG1 VAL A 168      -9.375   5.971 -11.441  1.00 91.29           H
ATOM   2463 2HG1 VAL A 168     -11.087   5.586 -11.140  1.00 91.29           H
ATOM   2464 3HG1 VAL A 168     -10.251   4.884 -12.546  1.00 91.29           H
ATOM   2465  CG2 VAL A 168     -12.057   6.679 -13.514  1.00 91.29           C
ATOM   2466 1HG2 VAL A 168     -12.866   6.530 -12.799  1.00 91.29           H
ATOM   2467 2HG2 VAL A 168     -12.295   7.521 -14.163  1.00 91.29           H
ATOM   2468 3HG2 VAL A 168     -11.935   5.779 -14.116  1.00 91.29           H
ATOM   2469  HN  VAL A 168     -10.972   9.217 -13.731  1.00 91.29           H
ATOM   2470  N   CYS A 169      -8.624   8.975 -11.554  1.00 92.93           N
ATOM   2471  CA  CYS A 169      -7.416   9.245 -10.794  1.00 92.93           C
ATOM   2472  C   CYS A 169      -7.767  10.212  -9.662  1.00 92.93           C
ATOM   2473  O   CYS A 169      -7.398   9.986  -8.510  1.00 92.93           O
ATOM   2474  HA  CYS A 169      -7.077   8.289 -10.395  1.00 92.93           H
ATOM   2475  CB  CYS A 169      -6.297   9.789 -11.684  1.00 92.93           C
ATOM   2476 1HB  CYS A 169      -6.678  10.599 -12.306  1.00 92.93           H
ATOM   2477 2HB  CYS A 169      -5.502  10.208 -11.068  1.00 92.93           H
ATOM   2478  SG  CYS A 169      -5.630   8.452 -12.740  1.00 92.93           S
ATOM   2479  HG  CYS A 169      -6.628   8.459 -13.620  1.00 92.93           H
ATOM   2480  HN  CYS A 169      -8.577   9.217 -12.523  1.00 92.93           H
ATOM   2481  N   PHE A 170      -8.476  11.270 -10.029  1.00 92.73           N
ATOM   2482  CA  PHE A 170      -8.852  12.290  -9.064  1.00 92.73           C
ATOM   2483  C   PHE A 170      -9.694  11.692  -7.935  1.00 92.73           C
ATOM   2484  O   PHE A 170      -9.454  11.973  -6.762  1.00 92.73           O
ATOM   2485  HA  PHE A 170      -7.931  12.699  -8.651  1.00 92.73           H
ATOM   2486  CB  PHE A 170      -9.690  13.327  -9.815  1.00 92.73           C
ATOM   2487 1HB  PHE A 170      -9.114  13.701 -10.661  1.00 92.73           H
ATOM   2488 2HB  PHE A 170     -10.575  12.838 -10.222  1.00 92.73           H
ATOM   2489  CG  PHE A 170     -10.131  14.512  -8.953  1.00 92.73           C
ATOM   2490  CD1 PHE A 170     -11.405  14.572  -8.481  1.00 92.73           C
ATOM   2491  HD1 PHE A 170     -12.112  13.777  -8.716  1.00 92.73           H
ATOM   2492  CD2 PHE A 170      -9.249  15.504  -8.659  1.00 92.73           C
ATOM   2493  HD2 PHE A 170      -8.228  15.456  -9.037  1.00 92.73           H
ATOM   2494  CE1 PHE A 170     -11.814  15.672  -7.681  1.00 92.73           C
ATOM   2495  HE1 PHE A 170     -12.835  15.721  -7.303  1.00 92.73           H
ATOM   2496  CE2 PHE A 170      -9.658  16.604  -7.859  1.00 92.73           C
ATOM   2497  HE2 PHE A 170      -8.951  17.400  -7.624  1.00 92.73           H
ATOM   2498  CZ  PHE A 170     -10.932  16.665  -7.387  1.00 92.73           C
ATOM   2499  HZ  PHE A 170     -11.246  17.509  -6.773  1.00 92.73           H
ATOM   2500  HN  PHE A 170      -8.791  11.435 -10.963  1.00 92.73           H
ATOM   2501  N   THR A 171     -10.662  10.878  -8.329  1.00 92.08           N
ATOM   2502  CA  THR A 171     -11.550  10.250  -7.365  1.00 92.08           C
ATOM   2503  C   THR A 171     -10.749   9.397  -6.379  1.00 92.08           C
ATOM   2504  O   THR A 171     -11.055   9.367  -5.188  1.00 92.08           O
ATOM   2505  HA  THR A 171     -12.039  11.034  -6.786  1.00 92.08           H
ATOM   2506  CB  THR A 171     -12.603   9.456  -8.140  1.00 92.08           C
ATOM   2507  HB  THR A 171     -12.155   8.594  -8.633  1.00 92.08           H
ATOM   2508  OG1 THR A 171     -13.198  10.419  -9.005  1.00 92.08           O
ATOM   2509  HG1 THR A 171     -12.724  10.428  -9.885  1.00 92.08           H
ATOM   2510  CG2 THR A 171     -13.758   8.991  -7.250  1.00 92.08           C
ATOM   2511 1HG2 THR A 171     -14.249   9.858  -6.809  1.00 92.08           H
ATOM   2512 2HG2 THR A 171     -13.371   8.351  -6.457  1.00 92.08           H
ATOM   2513 3HG2 THR A 171     -14.477   8.432  -7.850  1.00 92.08           H
ATOM   2514  HN  THR A 171     -10.845  10.647  -9.284  1.00 92.08           H
ATOM   2515  N   ILE A 172      -9.740   8.724  -6.912  1.00 92.69           N
ATOM   2516  CA  ILE A 172      -8.911   7.850  -6.100  1.00 92.69           C
ATOM   2517  C   ILE A 172      -8.180   8.683  -5.045  1.00 92.69           C
ATOM   2518  O   ILE A 172      -8.146   8.314  -3.872  1.00 92.69           O
ATOM   2519  HA  ILE A 172      -9.575   7.152  -5.589  1.00 92.69           H
ATOM   2520  CB  ILE A 172      -7.978   7.021  -6.985  1.00 92.69           C
ATOM   2521  HB  ILE A 172      -7.539   7.683  -7.732  1.00 92.69           H
ATOM   2522  CG1 ILE A 172      -8.755   5.941  -7.739  1.00 92.69           C
ATOM   2523 1HG1 ILE A 172      -9.072   5.163  -7.044  1.00 92.69           H
ATOM   2524 2HG1 ILE A 172      -9.659   6.371  -8.170  1.00 92.69           H
ATOM   2525  CG2 ILE A 172      -6.826   6.434  -6.168  1.00 92.69           C
ATOM   2526 1HG2 ILE A 172      -6.252   7.243  -5.716  1.00 92.69           H
ATOM   2527 2HG2 ILE A 172      -7.226   5.791  -5.384  1.00 92.69           H
ATOM   2528 3HG2 ILE A 172      -6.178   5.850  -6.821  1.00 92.69           H
ATOM   2529  CD1 ILE A 172      -7.899   5.323  -8.848  1.00 92.69           C
ATOM   2530 1HD1 ILE A 172      -7.605   6.100  -9.554  1.00 92.69           H
ATOM   2531 2HD1 ILE A 172      -7.008   4.873  -8.410  1.00 92.69           H
ATOM   2532 3HD1 ILE A 172      -8.475   4.558  -9.368  1.00 92.69           H
ATOM   2533  HN  ILE A 172      -9.486   8.770  -7.878  1.00 92.69           H
ATOM   2534  N   TRP A 173      -7.613   9.790  -5.500  1.00 91.54           N
ATOM   2535  CA  TRP A 173      -6.806  10.630  -4.631  1.00 91.54           C
ATOM   2536  C   TRP A 173      -7.712  11.175  -3.526  1.00 91.54           C
ATOM   2537  O   TRP A 173      -7.334  11.183  -2.355  1.00 91.54           O
ATOM   2538  HA  TRP A 173      -6.024  10.006  -4.198  1.00 91.54           H
ATOM   2539  CB  TRP A 173      -6.107  11.732  -5.429  1.00 91.54           C
ATOM   2540 1HB  TRP A 173      -6.816  12.161  -6.136  1.00 91.54           H
ATOM   2541 2HB  TRP A 173      -5.815  12.531  -4.747  1.00 91.54           H
ATOM   2542  CG  TRP A 173      -4.870  11.258  -6.194  1.00 91.54           C
ATOM   2543  CD1 TRP A 173      -4.713  11.142  -7.520  1.00 91.54           C
ATOM   2544  HD1 TRP A 173      -5.485  11.383  -8.252  1.00 91.54           H
ATOM   2545  CD2 TRP A 173      -3.613  10.837  -5.621  1.00 91.54           C
ATOM   2546  NE1 TRP A 173      -3.454  10.680  -7.843  1.00 91.54           N
ATOM   2547  HE1 TRP A 173      -3.103  10.513  -8.764  1.00 91.54           H
ATOM   2548  CE2 TRP A 173      -2.764  10.489  -6.651  1.00 91.54           C
ATOM   2549  CE3 TRP A 173      -3.208  10.754  -4.278  1.00 91.54           C
ATOM   2550  HE3 TRP A 173      -3.860  11.024  -3.447  1.00 91.54           H
ATOM   2551  CZ2 TRP A 173      -1.456  10.033  -6.445  1.00 91.54           C
ATOM   2552  HZ2 TRP A 173      -0.804   9.763  -7.276  1.00 91.54           H
ATOM   2553  CZ3 TRP A 173      -1.899  10.297  -4.089  1.00 91.54           C
ATOM   2554  HZ3 TRP A 173      -1.534  10.214  -3.065  1.00 91.54           H
ATOM   2555  CH2 TRP A 173      -1.031   9.942  -5.115  1.00 91.54           C
ATOM   2556  HH2 TRP A 173      -0.024   9.594  -4.884  1.00 91.54           H
ATOM   2557  HN  TRP A 173      -7.697  10.115  -6.442  1.00 91.54           H
ATOM   2558  N   VAL A 174      -8.892  11.617  -3.936  1.00 94.86           N
ATOM   2559  CA  VAL A 174      -9.847  12.183  -2.998  1.00 94.86           C
ATOM   2560  C   VAL A 174     -10.237  11.118  -1.971  1.00 94.86           C
ATOM   2561  O   VAL A 174     -10.283  11.394  -0.773  1.00 94.86           O
ATOM   2562  HA  VAL A 174      -9.352  13.005  -2.481  1.00 94.86           H
ATOM   2563  CB  VAL A 174     -11.048  12.753  -3.754  1.00 94.86           C
ATOM   2564  HB  VAL A 174     -11.440  11.968  -4.402  1.00 94.86           H
ATOM   2565  CG1 VAL A 174     -12.161  13.162  -2.787  1.00 94.86           C
ATOM   2566 1HG1 VAL A 174     -12.487  12.291  -2.218  1.00 94.86           H
ATOM   2567 2HG1 VAL A 174     -11.785  13.923  -2.103  1.00 94.86           H
ATOM   2568 3HG1 VAL A 174     -13.003  13.564  -3.351  1.00 94.86           H
ATOM   2569  CG2 VAL A 174     -10.631  13.928  -4.640  1.00 94.86           C
ATOM   2570 1HG2 VAL A 174     -10.203  14.716  -4.020  1.00 94.86           H
ATOM   2571 2HG2 VAL A 174      -9.890  13.592  -5.365  1.00 94.86           H
ATOM   2572 3HG2 VAL A 174     -11.505  14.314  -5.166  1.00 94.86           H
ATOM   2573  HN  VAL A 174      -9.197  11.594  -4.888  1.00 94.86           H
ATOM   2574  N   LEU A 175     -10.508   9.924  -2.477  1.00 89.55           N
ATOM   2575  CA  LEU A 175     -10.957   8.835  -1.626  1.00 89.55           C
ATOM   2576  C   LEU A 175      -9.859   8.495  -0.618  1.00 89.55           C
ATOM   2577  O   LEU A 175     -10.131   8.333   0.571  1.00 89.55           O
ATOM   2578  HA  LEU A 175     -11.832   9.187  -1.079  1.00 89.55           H
ATOM   2579  CB  LEU A 175     -11.405   7.642  -2.474  1.00 89.55           C
ATOM   2580 1HB  LEU A 175     -12.145   7.991  -3.194  1.00 89.55           H
ATOM   2581 2HB  LEU A 175     -10.547   7.287  -3.046  1.00 89.55           H
ATOM   2582  CG  LEU A 175     -11.998   6.459  -1.707  1.00 89.55           C
ATOM   2583  HG  LEU A 175     -11.313   6.198  -0.899  1.00 89.55           H
ATOM   2584  CD1 LEU A 175     -13.333   6.836  -1.064  1.00 89.55           C
ATOM   2585 1HD1 LEU A 175     -13.181   7.663  -0.369  1.00 89.55           H
ATOM   2586 2HD1 LEU A 175     -14.038   7.139  -1.839  1.00 89.55           H
ATOM   2587 3HD1 LEU A 175     -13.733   5.977  -0.525  1.00 89.55           H
ATOM   2588  CD2 LEU A 175     -12.123   5.229  -2.608  1.00 89.55           C
ATOM   2589 1HD2 LEU A 175     -12.774   5.461  -3.451  1.00 89.55           H
ATOM   2590 2HD2 LEU A 175     -11.137   4.947  -2.977  1.00 89.55           H
ATOM   2591 3HD2 LEU A 175     -12.547   4.402  -2.038  1.00 89.55           H
ATOM   2592  HN  LEU A 175     -10.425   9.696  -3.447  1.00 89.55           H
ATOM   2593  N   ALA A 176      -8.640   8.397  -1.129  1.00 94.44           N
ATOM   2594  CA  ALA A 176      -7.511   8.008  -0.301  1.00 94.44           C
ATOM   2595  C   ALA A 176      -7.301   9.056   0.793  1.00 94.44           C
ATOM   2596  O   ALA A 176      -7.002   8.714   1.936  1.00 94.44           O
ATOM   2597  HA  ALA A 176      -7.753   7.053   0.164  1.00 94.44           H
ATOM   2598  CB  ALA A 176      -6.272   7.828  -1.181  1.00 94.44           C
ATOM   2599 1HB  ALA A 176      -6.462   7.052  -1.923  1.00 94.44           H
ATOM   2600 2HB  ALA A 176      -6.045   8.767  -1.686  1.00 94.44           H
ATOM   2601 3HB  ALA A 176      -5.425   7.536  -0.560  1.00 94.44           H
ATOM   2602  HN  ALA A 176      -8.419   8.577  -2.087  1.00 94.44           H
ATOM   2603  N   ALA A 177      -7.467  10.312   0.405  1.00 94.51           N
ATOM   2604  CA  ALA A 177      -7.276  11.414   1.333  1.00 94.51           C
ATOM   2605  C   ALA A 177      -8.278  11.287   2.482  1.00 94.51           C
ATOM   2606  O   ALA A 177      -7.912  11.423   3.648  1.00 94.51           O
ATOM   2607  HA  ALA A 177      -6.265  11.338   1.735  1.00 94.51           H
ATOM   2608  CB  ALA A 177      -7.410  12.741   0.585  1.00 94.51           C
ATOM   2609 1HB  ALA A 177      -6.657  12.793  -0.201  1.00 94.51           H
ATOM   2610 2HB  ALA A 177      -8.404  12.809   0.141  1.00 94.51           H
ATOM   2611 3HB  ALA A 177      -7.267  13.567   1.282  1.00 94.51           H
ATOM   2612  HN  ALA A 177      -7.727  10.581  -0.522  1.00 94.51           H
ATOM   2613  N   ALA A 178      -9.524  11.029   2.112  1.00 94.61           N
ATOM   2614  CA  ALA A 178     -10.595  10.949   3.091  1.00 94.61           C
ATOM   2615  C   ALA A 178     -10.315   9.792   4.053  1.00 94.61           C
ATOM   2616  O   ALA A 178     -10.609   9.886   5.243  1.00 94.61           O
ATOM   2617  HA  ALA A 178     -10.601  11.883   3.652  1.00 94.61           H
ATOM   2618  CB  ALA A 178     -11.936  10.797   2.370  1.00 94.61           C
ATOM   2619 1HB  ALA A 178     -12.099  11.658   1.722  1.00 94.61           H
ATOM   2620 2HB  ALA A 178     -11.924   9.887   1.770  1.00 94.61           H
ATOM   2621 3HB  ALA A 178     -12.738  10.737   3.105  1.00 94.61           H
ATOM   2622  HN  ALA A 178      -9.805  10.875   1.164  1.00 94.61           H
ATOM   2623  N   LEU A 179      -9.751   8.728   3.500  1.00 91.23           N
ATOM   2624  CA  LEU A 179      -9.494   7.528   4.278  1.00 91.23           C
ATOM   2625  C   LEU A 179      -8.318   7.781   5.224  1.00 91.23           C
ATOM   2626  O   LEU A 179      -8.015   6.950   6.078  1.00 91.23           O
ATOM   2627  HA  LEU A 179     -10.383   7.331   4.878  1.00 91.23           H
ATOM   2628  CB  LEU A 179      -9.294   6.324   3.356  1.00 91.23           C
ATOM   2629 1HB  LEU A 179      -8.532   6.579   2.619  1.00 91.23           H
ATOM   2630 2HB  LEU A 179      -8.900   5.499   3.949  1.00 91.23           H
ATOM   2631  CG  LEU A 179     -10.539   5.834   2.613  1.00 91.23           C
ATOM   2632  HG  LEU A 179     -11.011   6.692   2.135  1.00 91.23           H
ATOM   2633  CD1 LEU A 179     -10.163   4.848   1.505  1.00 91.23           C
ATOM   2634 1HD1 LEU A 179      -9.501   5.338   0.792  1.00 91.23           H
ATOM   2635 2HD1 LEU A 179      -9.655   3.988   1.941  1.00 91.23           H
ATOM   2636 3HD1 LEU A 179     -11.066   4.515   0.994  1.00 91.23           H
ATOM   2637  CD2 LEU A 179     -11.560   5.241   3.586  1.00 91.23           C
ATOM   2638 1HD2 LEU A 179     -11.112   4.398   4.113  1.00 91.23           H
ATOM   2639 2HD2 LEU A 179     -11.860   6.002   4.307  1.00 91.23           H
ATOM   2640 3HD2 LEU A 179     -12.434   4.900   3.032  1.00 91.23           H
ATOM   2641  HN  LEU A 179      -9.472   8.678   2.541  1.00 91.23           H
ATOM   2642  N   CYS A 180      -7.689   8.932   5.039  1.00 90.40           N
ATOM   2643  CA  CYS A 180      -6.514   9.276   5.822  1.00 90.40           C
ATOM   2644  C   CYS A 180      -6.946  10.221   6.946  1.00 90.40           C
ATOM   2645  O   CYS A 180      -6.125  10.636   7.763  1.00 90.40           O
ATOM   2646  HA  CYS A 180      -6.125   8.343   6.229  1.00 90.40           H
ATOM   2647  CB  CYS A 180      -5.414   9.889   4.953  1.00 90.40           C
ATOM   2648 1HB  CYS A 180      -5.787  10.787   4.459  1.00 90.40           H
ATOM   2649 2HB  CYS A 180      -4.574  10.194   5.576  1.00 90.40           H
ATOM   2650  SG  CYS A 180      -4.856   8.675   3.702  1.00 90.40           S
ATOM   2651  HG  CYS A 180      -6.034   8.546   3.098  1.00 90.40           H
ATOM   2652  HN  CYS A 180      -7.968   9.621   4.371  1.00 90.40           H
ATOM   2653  N   ILE A 181      -8.234  10.533   6.951  1.00 90.08           N
ATOM   2654  CA  ILE A 181      -8.778  11.446   7.941  1.00 90.08           C
ATOM   2655  C   ILE A 181      -8.466  10.918   9.343  1.00 90.08           C
ATOM   2656  O   ILE A 181      -8.006  11.666  10.204  1.00 90.08           O
ATOM   2657  HA  ILE A 181      -8.275  12.405   7.814  1.00 90.08           H
ATOM   2658  CB  ILE A 181     -10.269  11.682   7.691  1.00 90.08           C
ATOM   2659  HB  ILE A 181     -10.748  10.713   7.549  1.00 90.08           H
ATOM   2660  CG1 ILE A 181     -10.489  12.487   6.409  1.00 90.08           C
ATOM   2661 1HG1 ILE A 181     -10.090  13.493   6.534  1.00 90.08           H
ATOM   2662 2HG1 ILE A 181      -9.941  12.026   5.587  1.00 90.08           H
ATOM   2663  CG2 ILE A 181     -10.931  12.340   8.903  1.00 90.08           C
ATOM   2664 1HG2 ILE A 181     -10.821  11.694   9.773  1.00 90.08           H
ATOM   2665 2HG2 ILE A 181     -10.454  13.300   9.100  1.00 90.08           H
ATOM   2666 3HG2 ILE A 181     -11.991  12.496   8.698  1.00 90.08           H
ATOM   2667  CD1 ILE A 181     -11.977  12.562   6.057  1.00 90.08           C
ATOM   2668 1HD1 ILE A 181     -12.366  11.555   5.909  1.00 90.08           H
ATOM   2669 2HD1 ILE A 181     -12.518  13.045   6.871  1.00 90.08           H
ATOM   2670 3HD1 ILE A 181     -12.105  13.140   5.142  1.00 90.08           H
ATOM   2671  HN  ILE A 181      -8.899  10.174   6.297  1.00 90.08           H
ATOM   2672  N   PRO A 182      -8.709   9.625   9.596  1.00 91.48           N
ATOM   2673  CA  PRO A 182      -8.446   9.053  10.919  1.00 91.48           C
ATOM   2674  C   PRO A 182      -7.027   9.323  11.393  1.00 91.48           C
ATOM   2675  O   PRO A 182      -6.813   9.685  12.549  1.00 91.48           O
ATOM   2676  HA  PRO A 182      -9.089   9.521  11.664  1.00 91.48           H
ATOM   2677  CB  PRO A 182      -8.704   7.557  10.725  1.00 91.48           C
ATOM   2678 1HB  PRO A 182      -7.792   7.024  10.458  1.00 91.48           H
ATOM   2679 2HB  PRO A 182      -9.088   7.095  11.635  1.00 91.48           H
ATOM   2680  CG  PRO A 182      -9.729   7.520   9.598  1.00 91.48           C
ATOM   2681 1HG  PRO A 182      -9.755   6.547   9.107  1.00 91.48           H
ATOM   2682 2HG  PRO A 182     -10.739   7.706   9.963  1.00 91.48           H
ATOM   2683  CD  PRO A 182      -9.248   8.618   8.664  1.00 91.48           C
ATOM   2684 1HD  PRO A 182      -8.482   8.258   7.977  1.00 91.48           H
ATOM   2685 2HD  PRO A 182     -10.059   9.015   8.053  1.00 91.48           H
ATOM   2686  N   GLU A 183      -6.086   9.138  10.478  1.00 87.84           N
ATOM   2687  CA  GLU A 183      -4.681   9.305  10.806  1.00 87.84           C
ATOM   2688  C   GLU A 183      -4.405  10.745  11.243  1.00 87.84           C
ATOM   2689  O   GLU A 183      -3.672  10.977  12.203  1.00 87.84           O
ATOM   2690  HA  GLU A 183      -4.494   8.624  11.636  1.00 87.84           H
ATOM   2691  CB  GLU A 183      -3.792   8.912   9.624  1.00 87.84           C
ATOM   2692 1HB  GLU A 183      -4.278   9.191   8.689  1.00 87.84           H
ATOM   2693 2HB  GLU A 183      -2.803   9.354   9.745  1.00 87.84           H
ATOM   2694  CG  GLU A 183      -3.583   7.397   9.576  1.00 87.84           C
ATOM   2695 1HG  GLU A 183      -2.912   7.144   8.755  1.00 87.84           H
ATOM   2696 2HG  GLU A 183      -3.100   7.063  10.495  1.00 87.84           H
ATOM   2697  CD  GLU A 183      -4.914   6.665   9.399  1.00 87.84           C
ATOM   2698  OE1 GLU A 183      -5.049   5.578  10.001  1.00 87.84           O
ATOM   2699  OE2 GLU A 183      -5.767   7.209   8.665  1.00 87.84           O
ATOM   2700  HN  GLU A 183      -6.272   8.879   9.530  1.00 87.84           H
ATOM   2701  N   ILE A 184      -5.008  11.676  10.517  1.00 89.31           N
ATOM   2702  CA  ILE A 184      -4.772  13.088  10.765  1.00 89.31           C
ATOM   2703  C   ILE A 184      -5.201  13.429  12.194  1.00 89.31           C
ATOM   2704  O   ILE A 184      -4.537  14.207  12.876  1.00 89.31           O
ATOM   2705  HA  ILE A 184      -3.699  13.260  10.677  1.00 89.31           H
ATOM   2706  CB  ILE A 184      -5.457  13.942   9.696  1.00 89.31           C
ATOM   2707  HB  ILE A 184      -6.507  13.655   9.652  1.00 89.31           H
ATOM   2708  CG1 ILE A 184      -4.857  13.676   8.314  1.00 89.31           C
ATOM   2709 1HG1 ILE A 184      -3.845  14.079   8.270  1.00 89.31           H
ATOM   2710 2HG1 ILE A 184      -4.780  12.601   8.148  1.00 89.31           H
ATOM   2711  CG2 ILE A 184      -5.409  15.426  10.066  1.00 89.31           C
ATOM   2712 1HG2 ILE A 184      -5.919  15.580  11.017  1.00 89.31           H
ATOM   2713 2HG2 ILE A 184      -4.370  15.745  10.156  1.00 89.31           H
ATOM   2714 3HG2 ILE A 184      -5.903  16.010   9.290  1.00 89.31           H
ATOM   2715  CD1 ILE A 184      -5.712  14.308   7.214  1.00 89.31           C
ATOM   2716 1HD1 ILE A 184      -6.716  13.885   7.247  1.00 89.31           H
ATOM   2717 2HD1 ILE A 184      -5.766  15.385   7.370  1.00 89.31           H
ATOM   2718 3HD1 ILE A 184      -5.263  14.103   6.242  1.00 89.31           H
ATOM   2719  HN  ILE A 184      -5.645  11.479   9.773  1.00 89.31           H
ATOM   2720  N   LEU A 185      -6.310  12.830  12.603  1.00 89.59           N
ATOM   2721  CA  LEU A 185      -6.949  13.210  13.851  1.00 89.59           C
ATOM   2722  C   LEU A 185      -6.182  12.592  15.021  1.00 89.59           C
ATOM   2723  O   LEU A 185      -5.834  13.285  15.976  1.00 89.59           O
ATOM   2724  HA  LEU A 185      -6.887  14.295  13.932  1.00 89.59           H
ATOM   2725  CB  LEU A 185      -8.434  12.843  13.826  1.00 89.59           C
ATOM   2726 1HB  LEU A 185      -8.522  11.782  13.589  1.00 89.59           H
ATOM   2727 2HB  LEU A 185      -8.839  12.979  14.829  1.00 89.59           H
ATOM   2728  CG  LEU A 185      -9.304  13.630  12.845  1.00 89.59           C
ATOM   2729  HG  LEU A 185      -8.911  13.475  11.840  1.00 89.59           H
ATOM   2730  CD1 LEU A 185     -10.744  13.114  12.851  1.00 89.59           C
ATOM   2731 1HD1 LEU A 185     -10.755  12.063  12.562  1.00 89.59           H
ATOM   2732 2HD1 LEU A 185     -11.163  13.219  13.852  1.00 89.59           H
ATOM   2733 3HD1 LEU A 185     -11.341  13.691  12.145  1.00 89.59           H
ATOM   2734  CD2 LEU A 185      -9.232  15.132  13.131  1.00 89.59           C
ATOM   2735 1HD2 LEU A 185      -9.585  15.325  14.144  1.00 89.59           H
ATOM   2736 2HD2 LEU A 185      -8.201  15.471  13.034  1.00 89.59           H
ATOM   2737 3HD2 LEU A 185      -9.860  15.668  12.419  1.00 89.59           H
ATOM   2738  HN  LEU A 185      -6.769  12.099  12.099  1.00 89.59           H
ATOM   2739  N   TYR A 186      -5.940  11.294  14.909  1.00 90.14           N
ATOM   2740  CA  TYR A 186      -5.625  10.487  16.076  1.00 90.14           C
ATOM   2741  C   TYR A 186      -4.141  10.116  16.101  1.00 90.14           C
ATOM   2742  O   TYR A 186      -3.682   9.443  17.023  1.00 90.14           O
ATOM   2743  HA  TYR A 186      -5.861  11.074  16.964  1.00 90.14           H
ATOM   2744  CB  TYR A 186      -6.456   9.209  15.942  1.00 90.14           C
ATOM   2745 1HB  TYR A 186      -6.105   8.649  15.075  1.00 90.14           H
ATOM   2746 2HB  TYR A 186      -6.284   8.583  16.817  1.00 90.14           H
ATOM   2747  CG  TYR A 186      -7.959   9.456  15.797  1.00 90.14           C
ATOM   2748  CD1 TYR A 186      -8.611  10.286  16.687  1.00 90.14           C
ATOM   2749  HD1 TYR A 186      -8.055  10.765  17.493  1.00 90.14           H
ATOM   2750  CD2 TYR A 186      -8.662   8.850  14.776  1.00 90.14           C
ATOM   2751  HD2 TYR A 186      -8.148   8.195  14.074  1.00 90.14           H
ATOM   2752  CE1 TYR A 186     -10.025  10.518  16.550  1.00 90.14           C
ATOM   2753  HE1 TYR A 186     -10.552  11.171  17.246  1.00 90.14           H
ATOM   2754  CE2 TYR A 186     -10.077   9.082  14.640  1.00 90.14           C
ATOM   2755  HE2 TYR A 186     -10.645   8.609  13.839  1.00 90.14           H
ATOM   2756  CZ  TYR A 186     -10.689   9.905  15.534  1.00 90.14           C
ATOM   2757  OH  TYR A 186     -12.025  10.125  15.405  1.00 90.14           O
ATOM   2758  HH  TYR A 186     -12.383   9.608  14.627  1.00 90.14           H
ATOM   2759  HN  TYR A 186      -5.957  10.795  14.042  1.00 90.14           H
ATOM   2760  N   SER A 187      -3.432  10.572  15.079  1.00 90.74           N
ATOM   2761  CA  SER A 187      -1.983  10.469  15.067  1.00 90.74           C
ATOM   2762  C   SER A 187      -1.385  11.375  16.145  1.00 90.74           C
ATOM   2763  O   SER A 187      -1.618  12.583  16.144  1.00 90.74           O
ATOM   2764  HA  SER A 187      -1.767   9.422  15.284  1.00 90.74           H
ATOM   2765  CB  SER A 187      -1.416  10.832  13.694  1.00 90.74           C
ATOM   2766 1HB  SER A 187      -1.732  11.840  13.426  1.00 90.74           H
ATOM   2767 2HB  SER A 187      -0.327  10.842  13.742  1.00 90.74           H
ATOM   2768  OG  SER A 187      -1.836   9.919  12.684  1.00 90.74           O
ATOM   2769  HG  SER A 187      -2.407  10.391  12.012  1.00 90.74           H
ATOM   2770  HN  SER A 187      -3.832  11.004  14.270  1.00 90.74           H
ATOM   2771  N   GLN A 188      -0.627  10.758  17.039  1.00 84.31           N
ATOM   2772  CA  GLN A 188      -0.017  11.489  18.136  1.00 84.31           C
ATOM   2773  C   GLN A 188       1.374  10.930  18.439  1.00 84.31           C
ATOM   2774  O   GLN A 188       1.707   9.823  18.017  1.00 84.31           O
ATOM   2775  HA  GLN A 188       0.066  12.519  17.788  1.00 84.31           H
ATOM   2776  CB  GLN A 188      -0.906  11.452  19.381  1.00 84.31           C
ATOM   2777 1HB  GLN A 188      -1.002  10.425  19.733  1.00 84.31           H
ATOM   2778 2HB  GLN A 188      -0.438  12.021  20.184  1.00 84.31           H
ATOM   2779  CG  GLN A 188      -2.292  12.026  19.083  1.00 84.31           C
ATOM   2780 1HG  GLN A 188      -2.191  12.997  18.598  1.00 84.31           H
ATOM   2781 2HG  GLN A 188      -2.817  11.375  18.385  1.00 84.31           H
ATOM   2782  CD  GLN A 188      -3.112  12.174  20.366  1.00 84.31           C
ATOM   2783  OE1 GLN A 188      -2.606  12.075  21.472  1.00 84.31           O
ATOM   2784  NE2 GLN A 188      -4.403  12.417  20.158  1.00 84.31           N
ATOM   2785 1HE2 GLN A 188      -4.755  12.487  19.225  1.00 84.31           H
ATOM   2786 2HE2 GLN A 188      -5.022  12.530  20.936  1.00 84.31           H
ATOM   2787  HN  GLN A 188      -0.428   9.778  17.022  1.00 84.31           H
ATOM   2788  N   ILE A 189       2.149  11.720  19.167  1.00 87.98           N
ATOM   2789  CA  ILE A 189       3.362  11.214  19.787  1.00 87.98           C
ATOM   2790  C   ILE A 189       3.034  10.691  21.187  1.00 87.98           C
ATOM   2791  O   ILE A 189       2.562  11.441  22.039  1.00 87.98           O
ATOM   2792  HA  ILE A 189       3.715  10.380  19.181  1.00 87.98           H
ATOM   2793  CB  ILE A 189       4.458  12.281  19.770  1.00 87.98           C
ATOM   2794  HB  ILE A 189       4.078  13.169  20.276  1.00 87.98           H
ATOM   2795  CG1 ILE A 189       4.802  12.691  18.337  1.00 87.98           C
ATOM   2796 1HG1 ILE A 189       5.193  11.831  17.793  1.00 87.98           H
ATOM   2797 2HG1 ILE A 189       3.898  13.012  17.819  1.00 87.98           H
ATOM   2798  CG2 ILE A 189       5.692  11.813  20.545  1.00 87.98           C
ATOM   2799 1HG2 ILE A 189       5.416  11.612  21.580  1.00 87.98           H
ATOM   2800 2HG2 ILE A 189       6.083  10.903  20.089  1.00 87.98           H
ATOM   2801 3HG2 ILE A 189       6.455  12.591  20.517  1.00 87.98           H
ATOM   2802  CD1 ILE A 189       5.833  13.821  18.323  1.00 87.98           C
ATOM   2803 1HD1 ILE A 189       5.430  14.688  18.846  1.00 87.98           H
ATOM   2804 2HD1 ILE A 189       6.745  13.488  18.820  1.00 87.98           H
ATOM   2805 3HD1 ILE A 189       6.060  14.093  17.292  1.00 87.98           H
ATOM   2806  HN  ILE A 189       1.960  12.687  19.336  1.00 87.98           H
ATOM   2807  N   LYS A 190       3.298   9.407  21.381  1.00 83.62           N
ATOM   2808  CA  LYS A 190       3.144   8.801  22.693  1.00 83.62           C
ATOM   2809  C   LYS A 190       4.526   8.554  23.301  1.00 83.62           C
ATOM   2810  O   LYS A 190       5.412   8.015  22.640  1.00 83.62           O
ATOM   2811  HA  LYS A 190       2.612   9.515  23.322  1.00 83.62           H
ATOM   2812  CB  LYS A 190       2.277   7.543  22.603  1.00 83.62           C
ATOM   2813 1HB  LYS A 190       1.358   7.767  22.062  1.00 83.62           H
ATOM   2814 2HB  LYS A 190       2.802   6.775  22.035  1.00 83.62           H
ATOM   2815  CG  LYS A 190       1.938   7.011  23.997  1.00 83.62           C
ATOM   2816 1HG  LYS A 190       2.857   6.782  24.536  1.00 83.62           H
ATOM   2817 2HG  LYS A 190       1.417   7.780  24.567  1.00 83.62           H
ATOM   2818  CD  LYS A 190       1.067   5.756  23.907  1.00 83.62           C
ATOM   2819 1HD  LYS A 190       0.110   6.005  23.448  1.00 83.62           H
ATOM   2820 2HD  LYS A 190       1.548   5.020  23.263  1.00 83.62           H
ATOM   2821  CE  LYS A 190       0.831   5.152  25.293  1.00 83.62           C
ATOM   2822 1HE  LYS A 190       1.768   5.129  25.850  1.00 83.62           H
ATOM   2823 2HE  LYS A 190       0.141   5.780  25.857  1.00 83.62           H
ATOM   2824  NZ  LYS A 190       0.283   3.783  25.176  1.00 83.62           N
ATOM   2825 1HZ  LYS A 190       0.121   3.403  26.102  1.00 83.62           H
ATOM   2826 2HZ  LYS A 190      -0.592   3.812  24.664  1.00 83.62           H
ATOM   2827 3HZ  LYS A 190       0.945   3.195  24.680  1.00 83.62           H
ATOM   2828  HN  LYS A 190       3.611   8.786  20.663  1.00 83.62           H
ATOM   2829  N   GLU A 191       4.666   8.959  24.555  1.00 74.95           N
ATOM   2830  CA  GLU A 191       5.883   8.683  25.299  1.00 74.95           C
ATOM   2831  C   GLU A 191       5.680   7.476  26.218  1.00 74.95           C
ATOM   2832  O   GLU A 191       4.803   7.487  27.079  1.00 74.95           O
ATOM   2833  HA  GLU A 191       6.637   8.453  24.546  1.00 74.95           H
ATOM   2834  CB  GLU A 191       6.329   9.910  26.097  1.00 74.95           C
ATOM   2835 1HB  GLU A 191       6.293  10.794  25.460  1.00 74.95           H
ATOM   2836 2HB  GLU A 191       5.722  10.003  26.997  1.00 74.95           H
ATOM   2837  CG  GLU A 191       7.777   9.762  26.566  1.00 74.95           C
ATOM   2838 1HG  GLU A 191       7.846   8.955  27.295  1.00 74.95           H
ATOM   2839 2HG  GLU A 191       8.410   9.486  25.723  1.00 74.95           H
ATOM   2840  CD  GLU A 191       8.287  11.064  27.189  1.00 74.95           C
ATOM   2841  OE1 GLU A 191       9.496  11.106  27.503  1.00 74.95           O
ATOM   2842  OE2 GLU A 191       7.457  11.986  27.336  1.00 74.95           O
ATOM   2843  HN  GLU A 191       3.968   9.467  25.060  1.00 74.95           H
ATOM   2844  N   GLU A 192       6.508   6.464  26.002  1.00 71.60           N
ATOM   2845  CA  GLU A 192       6.398   5.232  26.765  1.00 71.60           C
ATOM   2846  C   GLU A 192       7.781   4.766  27.224  1.00 71.60           C
ATOM   2847  O   GLU A 192       8.662   4.521  26.401  1.00 71.60           O
ATOM   2848  HA  GLU A 192       5.785   5.482  27.632  1.00 71.60           H
ATOM   2849  CB  GLU A 192       5.695   4.144  25.951  1.00 71.60           C
ATOM   2850 1HB  GLU A 192       4.701   4.485  25.662  1.00 71.60           H
ATOM   2851 2HB  GLU A 192       6.317   3.860  25.102  1.00 71.60           H
ATOM   2852  CG  GLU A 192       5.500   2.875  26.785  1.00 71.60           C
ATOM   2853 1HG  GLU A 192       6.381   2.240  26.698  1.00 71.60           H
ATOM   2854 2HG  GLU A 192       5.400   3.140  27.837  1.00 71.60           H
ATOM   2855  CD  GLU A 192       4.261   2.103  26.327  1.00 71.60           C
ATOM   2856  OE1 GLU A 192       3.720   1.350  27.165  1.00 71.60           O
ATOM   2857  OE2 GLU A 192       3.883   2.284  25.149  1.00 71.60           O
ATOM   2858  HN  GLU A 192       7.241   6.475  25.322  1.00 71.60           H
ATOM   2859  N   SER A 193       7.929   4.659  28.536  1.00 72.00           N
ATOM   2860  CA  SER A 193       9.180   4.197  29.113  1.00 72.00           C
ATOM   2861  C   SER A 193      10.333   5.084  28.640  1.00 72.00           C
ATOM   2862  O   SER A 193      11.449   4.605  28.443  1.00 72.00           O
ATOM   2863  HA  SER A 193       9.049   4.282  30.192  1.00 72.00           H
ATOM   2864  CB  SER A 193       9.449   2.736  28.746  1.00 72.00           C
ATOM   2865 1HB  SER A 193       9.645   2.661  27.677  1.00 72.00           H
ATOM   2866 2HB  SER A 193      10.347   2.393  29.260  1.00 72.00           H
ATOM   2867  OG  SER A 193       8.355   1.889  29.089  1.00 72.00           O
ATOM   2868  HG  SER A 193       8.535   0.956  28.779  1.00 72.00           H
ATOM   2869  HN  SER A 193       7.214   4.881  29.200  1.00 72.00           H
ATOM   2870  N   GLY A 194      10.025   6.361  28.472  1.00 79.49           N
ATOM   2871  CA  GLY A 194      11.036   7.331  28.086  1.00 79.49           C
ATOM   2872  C   GLY A 194      11.338   7.241  26.588  1.00 79.49           C
ATOM   2873  O   GLY A 194      12.254   7.898  26.096  1.00 79.49           O
ATOM   2874 1HA  GLY A 194      10.693   8.336  28.332  1.00 79.49           H
ATOM   2875 2HA  GLY A 194      11.948   7.157  28.656  1.00 79.49           H
ATOM   2876  HN  GLY A 194       9.105   6.735  28.594  1.00 79.49           H
ATOM   2877  N   ILE A 195      10.550   6.423  25.906  1.00 78.19           N
ATOM   2878  CA  ILE A 195      10.672   6.296  24.464  1.00 78.19           C
ATOM   2879  C   ILE A 195       9.501   7.017  23.792  1.00 78.19           C
ATOM   2880  O   ILE A 195       8.341   6.735  24.091  1.00 78.19           O
ATOM   2881  HA  ILE A 195      11.597   6.792  24.169  1.00 78.19           H
ATOM   2882  CB  ILE A 195      10.800   4.825  24.064  1.00 78.19           C
ATOM   2883  HB  ILE A 195       9.912   4.298  24.413  1.00 78.19           H
ATOM   2884  CG1 ILE A 195      12.008   4.176  24.742  1.00 78.19           C
ATOM   2885 1HG1 ILE A 195      12.920   4.684  24.432  1.00 78.19           H
ATOM   2886 2HG1 ILE A 195      11.929   4.293  25.823  1.00 78.19           H
ATOM   2887  CG2 ILE A 195      10.846   4.673  22.542  1.00 78.19           C
ATOM   2888 1HG2 ILE A 195       9.930   5.074  22.109  1.00 78.19           H
ATOM   2889 2HG2 ILE A 195      11.704   5.218  22.148  1.00 78.19           H
ATOM   2890 3HG2 ILE A 195      10.937   3.617  22.286  1.00 78.19           H
ATOM   2891  CD1 ILE A 195      12.100   2.689  24.391  1.00 78.19           C
ATOM   2892 1HD1 ILE A 195      11.196   2.180  24.725  1.00 78.19           H
ATOM   2893 2HD1 ILE A 195      12.203   2.577  23.312  1.00 78.19           H
ATOM   2894 3HD1 ILE A 195      12.967   2.252  24.886  1.00 78.19           H
ATOM   2895  HN  ILE A 195       9.840   5.854  26.322  1.00 78.19           H
ATOM   2896  N   ALA A 196       9.845   7.932  22.898  1.00 88.93           N
ATOM   2897  CA  ALA A 196       8.838   8.640  22.126  1.00 88.93           C
ATOM   2898  C   ALA A 196       8.410   7.774  20.939  1.00 88.93           C
ATOM   2899  O   ALA A 196       9.252   7.274  20.196  1.00 88.93           O
ATOM   2900  HA  ALA A 196       7.977   8.804  22.774  1.00 88.93           H
ATOM   2901  CB  ALA A 196       9.391   9.997  21.688  1.00 88.93           C
ATOM   2902 1HB  ALA A 196       9.652  10.584  22.568  1.00 88.93           H
ATOM   2903 2HB  ALA A 196      10.279   9.847  21.074  1.00 88.93           H
ATOM   2904 3HB  ALA A 196       8.635  10.528  21.109  1.00 88.93           H
ATOM   2905  HN  ALA A 196      10.790   8.191  22.699  1.00 88.93           H
ATOM   2906  N   ILE A 197       7.101   7.623  20.800  1.00 84.84           N
ATOM   2907  CA  ILE A 197       6.553   6.752  19.774  1.00 84.84           C
ATOM   2908  C   ILE A 197       5.453   7.495  19.013  1.00 84.84           C
ATOM   2909  O   ILE A 197       4.541   8.053  19.621  1.00 84.84           O
ATOM   2910  HA  ILE A 197       7.359   6.520  19.077  1.00 84.84           H
ATOM   2911  CB  ILE A 197       6.090   5.428  20.387  1.00 84.84           C
ATOM   2912  HB  ILE A 197       5.283   5.640  21.088  1.00 84.84           H
ATOM   2913  CG1 ILE A 197       7.218   4.768  21.182  1.00 84.84           C
ATOM   2914 1HG1 ILE A 197       8.048   4.532  20.516  1.00 84.84           H
ATOM   2915 2HG1 ILE A 197       7.598   5.466  21.929  1.00 84.84           H
ATOM   2916  CG2 ILE A 197       5.523   4.496  19.314  1.00 84.84           C
ATOM   2917 1HG2 ILE A 197       4.672   4.974  18.830  1.00 84.84           H
ATOM   2918 2HG2 ILE A 197       6.293   4.287  18.571  1.00 84.84           H
ATOM   2919 3HG2 ILE A 197       5.202   3.563  19.777  1.00 84.84           H
ATOM   2920  CD1 ILE A 197       6.730   3.492  21.870  1.00 84.84           C
ATOM   2921 1HD1 ILE A 197       5.916   3.736  22.554  1.00 84.84           H
ATOM   2922 2HD1 ILE A 197       6.373   2.788  21.118  1.00 84.84           H
ATOM   2923 3HD1 ILE A 197       7.551   3.043  22.429  1.00 84.84           H
ATOM   2924  HN  ILE A 197       6.421   8.083  21.371  1.00 84.84           H
ATOM   2925  N   CYS A 198       5.576   7.479  17.694  1.00 90.42           N
ATOM   2926  CA  CYS A 198       4.520   7.992  16.838  1.00 90.42           C
ATOM   2927  C   CYS A 198       3.520   6.863  16.580  1.00 90.42           C
ATOM   2928  O   CYS A 198       3.830   5.902  15.877  1.00 90.42           O
ATOM   2929  HA  CYS A 198       4.048   8.811  17.380  1.00 90.42           H
ATOM   2930  CB  CYS A 198       5.078   8.568  15.535  1.00 90.42           C
ATOM   2931 1HB  CYS A 198       5.665   9.463  15.745  1.00 90.42           H
ATOM   2932 2HB  CYS A 198       5.750   7.849  15.068  1.00 90.42           H
ATOM   2933  SG  CYS A 198       3.707   8.975  14.393  1.00 90.42           S
ATOM   2934  HN  CYS A 198       6.377   7.124  17.211  1.00 90.42           H
ATOM   2935  N   THR A 199       2.340   7.017  17.162  1.00 88.53           N
ATOM   2936  CA  THR A 199       1.305   6.004  17.036  1.00 88.53           C
ATOM   2937  C   THR A 199      -0.069   6.660  16.891  1.00 88.53           C
ATOM   2938  O   THR A 199      -0.222   7.853  17.152  1.00 88.53           O
ATOM   2939  HA  THR A 199       1.487   5.438  16.122  1.00 88.53           H
ATOM   2940  CB  THR A 199       1.409   5.070  18.244  1.00 88.53           C
ATOM   2941  HB  THR A 199       2.446   4.800  18.440  1.00 88.53           H
ATOM   2942  OG1 THR A 199       0.542   3.986  17.919  1.00 88.53           O
ATOM   2943  HG1 THR A 199       0.748   3.198  18.500  1.00 88.53           H
ATOM   2944  CG2 THR A 199       0.792   5.675  19.506  1.00 88.53           C
ATOM   2945 1HG2 THR A 199      -0.264   5.882  19.332  1.00 88.53           H
ATOM   2946 2HG2 THR A 199       1.308   6.603  19.754  1.00 88.53           H
ATOM   2947 3HG2 THR A 199       0.892   4.971  20.333  1.00 88.53           H
ATOM   2948  HN  THR A 199       2.086   7.813  17.711  1.00 88.53           H
ATOM   2949  N   MET A 200      -1.034   5.853  16.476  1.00 87.67           N
ATOM   2950  CA  MET A 200      -2.431   6.242  16.578  1.00 87.67           C
ATOM   2951  C   MET A 200      -2.945   6.067  18.008  1.00 87.67           C
ATOM   2952  O   MET A 200      -2.742   5.020  18.621  1.00 87.67           O
ATOM   2953  HA  MET A 200      -2.463   7.295  16.300  1.00 87.67           H
ATOM   2954  CB  MET A 200      -3.269   5.388  15.625  1.00 87.67           C
ATOM   2955 1HB  MET A 200      -3.086   4.331  15.821  1.00 87.67           H
ATOM   2956 2HB  MET A 200      -4.329   5.566  15.808  1.00 87.67           H
ATOM   2957  CG  MET A 200      -2.937   5.707  14.166  1.00 87.67           C
ATOM   2958 1HG  MET A 200      -1.865   5.869  14.056  1.00 87.67           H
ATOM   2959 2HG  MET A 200      -3.198   4.860  13.532  1.00 87.67           H
ATOM   2960  SD  MET A 200      -3.830   7.160  13.641  1.00 87.67           S
ATOM   2961  CE  MET A 200      -5.441   6.448  13.354  1.00 87.67           C
ATOM   2962 1HE  MET A 200      -5.366   5.674  12.591  1.00 87.67           H
ATOM   2963 2HE  MET A 200      -5.814   6.009  14.280  1.00 87.67           H
ATOM   2964 3HE  MET A 200      -6.128   7.225  13.018  1.00 87.67           H
ATOM   2965  HN  MET A 200      -0.875   4.950  16.077  1.00 87.67           H
ATOM   2966  N   VAL A 201      -3.602   7.108  18.498  1.00 90.02           N
ATOM   2967  CA  VAL A 201      -4.288   7.026  19.777  1.00 90.02           C
ATOM   2968  C   VAL A 201      -5.778   7.305  19.571  1.00 90.02           C
ATOM   2969  O   VAL A 201      -6.158   8.406  19.174  1.00 90.02           O
ATOM   2970  HA  VAL A 201      -4.170   6.008  20.149  1.00 90.02           H
ATOM   2971  CB  VAL A 201      -3.635   7.977  20.782  1.00 90.02           C
ATOM   2972  HB  VAL A 201      -3.779   8.996  20.423  1.00 90.02           H
ATOM   2973  CG1 VAL A 201      -4.301   7.864  22.155  1.00 90.02           C
ATOM   2974 1HG1 VAL A 201      -5.357   8.119  22.068  1.00 90.02           H
ATOM   2975 2HG1 VAL A 201      -4.202   6.844  22.525  1.00 90.02           H
ATOM   2976 3HG1 VAL A 201      -3.818   8.551  22.851  1.00 90.02           H
ATOM   2977  CG2 VAL A 201      -2.129   7.721  20.881  1.00 90.02           C
ATOM   2978 1HG2 VAL A 201      -1.956   6.695  21.206  1.00 90.02           H
ATOM   2979 2HG2 VAL A 201      -1.670   7.876  19.905  1.00 90.02           H
ATOM   2980 3HG2 VAL A 201      -1.690   8.410  21.602  1.00 90.02           H
ATOM   2981  HN  VAL A 201      -3.670   7.993  18.038  1.00 90.02           H
ATOM   2982  N   TYR A 202      -6.582   6.290  19.849  1.00 90.14           N
ATOM   2983  CA  TYR A 202      -8.018   6.398  19.658  1.00 90.14           C
ATOM   2984  C   TYR A 202      -8.704   6.892  20.934  1.00 90.14           C
ATOM   2985  O   TYR A 202      -8.289   6.549  22.039  1.00 90.14           O
ATOM   2986  HA  TYR A 202      -8.198   7.115  18.857  1.00 90.14           H
ATOM   2987  CB  TYR A 202      -8.510   4.984  19.344  1.00 90.14           C
ATOM   2988 1HB  TYR A 202      -8.218   4.319  20.157  1.00 90.14           H
ATOM   2989 2HB  TYR A 202      -9.599   4.988  19.311  1.00 90.14           H
ATOM   2990  CG  TYR A 202      -7.977   4.418  18.026  1.00 90.14           C
ATOM   2991  CD1 TYR A 202      -8.622   4.706  16.841  1.00 90.14           C
ATOM   2992  HD1 TYR A 202      -9.511   5.335  16.843  1.00 90.14           H
ATOM   2993  CD2 TYR A 202      -6.850   3.621  18.023  1.00 90.14           C
ATOM   2994  HD2 TYR A 202      -6.340   3.394  18.960  1.00 90.14           H
ATOM   2995  CE1 TYR A 202      -8.120   4.173  15.600  1.00 90.14           C
ATOM   2996  HE1 TYR A 202      -8.620   4.392  14.657  1.00 90.14           H
ATOM   2997  CE2 TYR A 202      -6.348   3.089  16.783  1.00 90.14           C
ATOM   2998  HE2 TYR A 202      -5.460   2.457  16.766  1.00 90.14           H
ATOM   2999  CZ  TYR A 202      -7.008   3.391  15.633  1.00 90.14           C
ATOM   3000  OH  TYR A 202      -6.534   2.888  14.461  1.00 90.14           O
ATOM   3001  HH  TYR A 202      -5.695   2.369  14.626  1.00 90.14           H
ATOM   3002  HN  TYR A 202      -6.267   5.407  20.198  1.00 90.14           H
ATOM   3003  N   PRO A 203      -9.763   7.703  20.804  1.00 84.79           N
ATOM   3004  CA  PRO A 203     -10.433   8.262  21.981  1.00 84.79           C
ATOM   3005  C   PRO A 203     -11.168   7.202  22.784  1.00 84.79           C
ATOM   3006  O   PRO A 203     -11.640   6.212  22.227  1.00 84.79           O
ATOM   3007  HA  PRO A 203      -9.699   8.681  22.669  1.00 84.79           H
ATOM   3008  CB  PRO A 203     -11.395   9.297  21.393  1.00 84.79           C
ATOM   3009 1HB  PRO A 203     -12.304   9.383  21.987  1.00 84.79           H
ATOM   3010 2HB  PRO A 203     -10.944  10.289  21.357  1.00 84.79           H
ATOM   3011  CG  PRO A 203     -11.684   8.772  20.015  1.00 84.79           C
ATOM   3012 1HG  PRO A 203     -12.491   8.039  20.034  1.00 84.79           H
ATOM   3013 2HG  PRO A 203     -11.996   9.573  19.346  1.00 84.79           H
ATOM   3014  CD  PRO A 203     -10.399   8.149  19.552  1.00 84.79           C
ATOM   3015 1HD  PRO A 203     -10.579   7.316  18.873  1.00 84.79           H
ATOM   3016 2HD  PRO A 203      -9.775   8.867  19.018  1.00 84.79           H
ATOM   3017  N   SER A 204     -11.247   7.439  24.085  1.00 76.41           N
ATOM   3018  CA  SER A 204     -11.540   6.370  25.025  1.00 76.41           C
ATOM   3019  C   SER A 204     -12.912   5.766  24.718  1.00 76.41           C
ATOM   3020  O   SER A 204     -13.081   4.548  24.755  1.00 76.41           O
ATOM   3021  HA  SER A 204     -10.754   5.630  24.874  1.00 76.41           H
ATOM   3022  CB  SER A 204     -11.493   6.876  26.468  1.00 76.41           C
ATOM   3023 1HB  SER A 204     -11.848   6.094  27.138  1.00 76.41           H
ATOM   3024 2HB  SER A 204     -10.461   7.089  26.744  1.00 76.41           H
ATOM   3025  OG  SER A 204     -12.283   8.048  26.648  1.00 76.41           O
ATOM   3026  HG  SER A 204     -13.241   7.797  26.787  1.00 76.41           H
ATOM   3027  HN  SER A 204     -11.114   8.340  24.498  1.00 76.41           H
ATOM   3028  N   ASP A 205     -13.858   6.646  24.423  1.00 70.71           N
ATOM   3029  CA  ASP A 205     -15.264   6.300  24.539  1.00 70.71           C
ATOM   3030  C   ASP A 205     -15.606   5.218  23.513  1.00 70.71           C
ATOM   3031  O   ASP A 205     -16.302   4.255  23.830  1.00 70.71           O
ATOM   3032  HA  ASP A 205     -15.391   5.956  25.566  1.00 70.71           H
ATOM   3033  CB  ASP A 205     -16.155   7.513  24.261  1.00 70.71           C
ATOM   3034 1HB  ASP A 205     -15.920   7.923  23.279  1.00 70.71           H
ATOM   3035 2HB  ASP A 205     -17.199   7.204  24.237  1.00 70.71           H
ATOM   3036  CG  ASP A 205     -15.961   8.591  25.330  1.00 70.71           C
ATOM   3037  OD1 ASP A 205     -15.317   8.269  26.351  1.00 70.71           O
ATOM   3038  OD2 ASP A 205     -16.462   9.714  25.100  1.00 70.71           O
ATOM   3039  HN  ASP A 205     -13.676   7.578  24.110  1.00 70.71           H
ATOM   3040  N   GLU A 206     -15.100   5.413  22.304  1.00 73.96           N
ATOM   3041  CA  GLU A 206     -15.409   4.511  21.209  1.00 73.96           C
ATOM   3042  C   GLU A 206     -14.121   3.947  20.605  1.00 73.96           C
ATOM   3043  O   GLU A 206     -14.098   3.553  19.440  1.00 73.96           O
ATOM   3044  HA  GLU A 206     -15.993   3.705  21.653  1.00 73.96           H
ATOM   3045  CB  GLU A 206     -16.254   5.212  20.142  1.00 73.96           C
ATOM   3046 1HB  GLU A 206     -15.749   6.120  19.814  1.00 73.96           H
ATOM   3047 2HB  GLU A 206     -16.467   4.519  19.328  1.00 73.96           H
ATOM   3048  CG  GLU A 206     -17.608   5.640  20.710  1.00 73.96           C
ATOM   3049 1HG  GLU A 206     -17.868   5.006  21.558  1.00 73.96           H
ATOM   3050 2HG  GLU A 206     -17.544   6.662  21.083  1.00 73.96           H
ATOM   3051  CD  GLU A 206     -18.703   5.548  19.645  1.00 73.96           C
ATOM   3052  OE1 GLU A 206     -19.750   4.941  19.957  1.00 73.96           O
ATOM   3053  OE2 GLU A 206     -18.468   6.087  18.542  1.00 73.96           O
ATOM   3054  HN  GLU A 206     -14.490   6.170  22.069  1.00 73.96           H
ATOM   3055  N   SER A 207     -13.081   3.927  21.425  1.00 85.90           N
ATOM   3056  CA  SER A 207     -11.750   3.604  20.938  1.00 85.90           C
ATOM   3057  C   SER A 207     -11.782   2.281  20.169  1.00 85.90           C
ATOM   3058  O   SER A 207     -11.232   2.183  19.073  1.00 85.90           O
ATOM   3059  HA  SER A 207     -11.478   4.425  20.275  1.00 85.90           H
ATOM   3060  CB  SER A 207     -10.746   3.524  22.090  1.00 85.90           C
ATOM   3061 1HB  SER A 207      -9.786   3.176  21.710  1.00 85.90           H
ATOM   3062 2HB  SER A 207     -10.585   4.521  22.499  1.00 85.90           H
ATOM   3063  OG  SER A 207     -11.191   2.653  23.126  1.00 85.90           O
ATOM   3064  HG  SER A 207     -11.608   3.183  23.863  1.00 85.90           H
ATOM   3065  HN  SER A 207     -13.135   4.127  22.403  1.00 85.90           H
ATOM   3066  N   THR A 208     -12.431   1.297  20.774  1.00 85.65           N
ATOM   3067  CA  THR A 208     -12.448  -0.044  20.215  1.00 85.65           C
ATOM   3068  C   THR A 208     -13.160  -0.048  18.861  1.00 85.65           C
ATOM   3069  O   THR A 208     -12.673  -0.644  17.901  1.00 85.65           O
ATOM   3070  HA  THR A 208     -11.418  -0.354  20.035  1.00 85.65           H
ATOM   3071  CB  THR A 208     -13.090  -0.977  21.242  1.00 85.65           C
ATOM   3072  HB  THR A 208     -14.160  -0.784  21.328  1.00 85.65           H
ATOM   3073  OG1 THR A 208     -12.330  -0.763  22.429  1.00 85.65           O
ATOM   3074  HG1 THR A 208     -11.370  -0.988  22.265  1.00 85.65           H
ATOM   3075  CG2 THR A 208     -12.863  -2.454  20.915  1.00 85.65           C
ATOM   3076 1HG2 THR A 208     -11.793  -2.661  20.896  1.00 85.65           H
ATOM   3077 2HG2 THR A 208     -13.294  -2.681  19.940  1.00 85.65           H
ATOM   3078 3HG2 THR A 208     -13.339  -3.073  21.676  1.00 85.65           H
ATOM   3079  HN  THR A 208     -12.939   1.405  21.629  1.00 85.65           H
ATOM   3080  N   LYS A 209     -14.302   0.623  18.827  1.00 81.52           N
ATOM   3081  CA  LYS A 209     -15.106   0.672  17.617  1.00 81.52           C
ATOM   3082  C   LYS A 209     -14.293   1.322  16.496  1.00 81.52           C
ATOM   3083  O   LYS A 209     -14.277   0.829  15.369  1.00 81.52           O
ATOM   3084  HA  LYS A 209     -15.328  -0.356  17.330  1.00 81.52           H
ATOM   3085  CB  LYS A 209     -16.442   1.365  17.889  1.00 81.52           C
ATOM   3086 1HB  LYS A 209     -16.265   2.337  18.348  1.00 81.52           H
ATOM   3087 2HB  LYS A 209     -16.960   1.547  16.947  1.00 81.52           H
ATOM   3088  CG  LYS A 209     -17.324   0.515  18.806  1.00 81.52           C
ATOM   3089 1HG  LYS A 209     -17.436  -0.485  18.384  1.00 81.52           H
ATOM   3090 2HG  LYS A 209     -16.841   0.399  19.776  1.00 81.52           H
ATOM   3091  CD  LYS A 209     -18.702   1.154  18.988  1.00 81.52           C
ATOM   3092 1HD  LYS A 209     -18.587   2.209  19.237  1.00 81.52           H
ATOM   3093 2HD  LYS A 209     -19.256   1.106  18.051  1.00 81.52           H
ATOM   3094  CE  LYS A 209     -19.493   0.447  20.091  1.00 81.52           C
ATOM   3095 1HE  LYS A 209     -19.820  -0.532  19.742  1.00 81.52           H
ATOM   3096 2HE  LYS A 209     -18.851   0.279  20.956  1.00 81.52           H
ATOM   3097  NZ  LYS A 209     -20.667   1.256  20.487  1.00 81.52           N
ATOM   3098 1HZ  LYS A 209     -21.194   0.762  21.198  1.00 81.52           H
ATOM   3099 2HZ  LYS A 209     -20.354   2.148  20.856  1.00 81.52           H
ATOM   3100 3HZ  LYS A 209     -21.257   1.414  19.678  1.00 81.52           H
ATOM   3101  HN  LYS A 209     -14.679   1.126  19.605  1.00 81.52           H
ATOM   3102  N   LEU A 210     -13.637   2.420  16.844  1.00 87.74           N
ATOM   3103  CA  LEU A 210     -12.949   3.227  15.851  1.00 87.74           C
ATOM   3104  C   LEU A 210     -11.808   2.413  15.239  1.00 87.74           C
ATOM   3105  O   LEU A 210     -11.670   2.348  14.019  1.00 87.74           O
ATOM   3106  HA  LEU A 210     -13.667   3.459  15.064  1.00 87.74           H
ATOM   3107  CB  LEU A 210     -12.499   4.557  16.459  1.00 87.74           C
ATOM   3108 1HB  LEU A 210     -13.330   4.972  17.031  1.00 87.74           H
ATOM   3109 2HB  LEU A 210     -11.695   4.356  17.166  1.00 87.74           H
ATOM   3110  CG  LEU A 210     -12.017   5.619  15.469  1.00 87.74           C
ATOM   3111  HG  LEU A 210     -11.255   5.171  14.832  1.00 87.74           H
ATOM   3112  CD1 LEU A 210     -13.158   6.076  14.557  1.00 87.74           C
ATOM   3113 1HD1 LEU A 210     -13.539   5.223  13.996  1.00 87.74           H
ATOM   3114 2HD1 LEU A 210     -13.959   6.500  15.162  1.00 87.74           H
ATOM   3115 3HD1 LEU A 210     -12.788   6.831  13.863  1.00 87.74           H
ATOM   3116  CD2 LEU A 210     -11.362   6.793  16.200  1.00 87.74           C
ATOM   3117 1HD2 LEU A 210     -12.085   7.248  16.877  1.00 87.74           H
ATOM   3118 2HD2 LEU A 210     -10.506   6.433  16.770  1.00 87.74           H
ATOM   3119 3HD2 LEU A 210     -11.029   7.533  15.472  1.00 87.74           H
ATOM   3120  HN  LEU A 210     -13.572   2.759  17.782  1.00 87.74           H
ATOM   3121  N   LYS A 211     -11.017   1.812  16.116  1.00 92.41           N
ATOM   3122  CA  LYS A 211      -9.894   1.000  15.678  1.00 92.41           C
ATOM   3123  C   LYS A 211     -10.400  -0.101  14.744  1.00 92.41           C
ATOM   3124  O   LYS A 211      -9.855  -0.299  13.659  1.00 92.41           O
ATOM   3125  HA  LYS A 211      -9.222   1.648  15.116  1.00 92.41           H
ATOM   3126  CB  LYS A 211      -9.112   0.473  16.883  1.00 92.41           C
ATOM   3127 1HB  LYS A 211      -8.739   1.309  17.474  1.00 92.41           H
ATOM   3128 2HB  LYS A 211      -9.776  -0.102  17.529  1.00 92.41           H
ATOM   3129  CG  LYS A 211      -7.941  -0.405  16.435  1.00 92.41           C
ATOM   3130 1HG  LYS A 211      -8.320  -1.338  16.018  1.00 92.41           H
ATOM   3131 2HG  LYS A 211      -7.388   0.098  15.641  1.00 92.41           H
ATOM   3132  CD  LYS A 211      -7.003  -0.707  17.605  1.00 92.41           C
ATOM   3133 1HD  LYS A 211      -6.651   0.226  18.044  1.00 92.41           H
ATOM   3134 2HD  LYS A 211      -7.548  -1.240  18.385  1.00 92.41           H
ATOM   3135  CE  LYS A 211      -5.808  -1.545  17.148  1.00 92.41           C
ATOM   3136 1HE  LYS A 211      -6.149  -2.527  16.820  1.00 92.41           H
ATOM   3137 2HE  LYS A 211      -5.331  -1.071  16.290  1.00 92.41           H
ATOM   3138  NZ  LYS A 211      -4.829  -1.696  18.247  1.00 92.41           N
ATOM   3139 1HZ  LYS A 211      -4.128  -2.379  17.984  1.00 92.41           H
ATOM   3140 2HZ  LYS A 211      -4.382  -0.803  18.426  1.00 92.41           H
ATOM   3141 3HZ  LYS A 211      -5.307  -2.008  19.085  1.00 92.41           H
ATOM   3142  HN  LYS A 211     -11.133   1.872  17.108  1.00 92.41           H
ATOM   3143  N   SER A 212     -11.437  -0.789  15.199  1.00 90.13           N
ATOM   3144  CA  SER A 212     -11.971  -1.918  14.456  1.00 90.13           C
ATOM   3145  C   SER A 212     -12.443  -1.459  13.075  1.00 90.13           C
ATOM   3146  O   SER A 212     -12.202  -2.134  12.076  1.00 90.13           O
ATOM   3147  HA  SER A 212     -11.142  -2.619  14.363  1.00 90.13           H
ATOM   3148  CB  SER A 212     -13.119  -2.584  15.215  1.00 90.13           C
ATOM   3149 1HB  SER A 212     -13.927  -1.865  15.355  1.00 90.13           H
ATOM   3150 2HB  SER A 212     -13.522  -3.403  14.619  1.00 90.13           H
ATOM   3151  OG  SER A 212     -12.703  -3.081  16.484  1.00 90.13           O
ATOM   3152  HG  SER A 212     -12.880  -2.399  17.194  1.00 90.13           H
ATOM   3153  HN  SER A 212     -11.910  -0.586  16.056  1.00 90.13           H
ATOM   3154  N   ALA A 213     -13.109  -0.313  13.063  1.00 93.56           N
ATOM   3155  CA  ALA A 213     -13.642   0.230  11.825  1.00 93.56           C
ATOM   3156  C   ALA A 213     -12.485   0.590  10.891  1.00 93.56           C
ATOM   3157  O   ALA A 213     -12.522   0.278   9.702  1.00 93.56           O
ATOM   3158  HA  ALA A 213     -14.248  -0.546  11.356  1.00 93.56           H
ATOM   3159  CB  ALA A 213     -14.535   1.432  12.137  1.00 93.56           C
ATOM   3160 1HB  ALA A 213     -15.357   1.117  12.780  1.00 93.56           H
ATOM   3161 2HB  ALA A 213     -13.949   2.197  12.647  1.00 93.56           H
ATOM   3162 3HB  ALA A 213     -14.935   1.839  11.209  1.00 93.56           H
ATOM   3163  HN  ALA A 213     -13.285   0.240  13.877  1.00 93.56           H
ATOM   3164  N   VAL A 214     -11.485   1.242  11.464  1.00 91.59           N
ATOM   3165  CA  VAL A 214     -10.350   1.708  10.685  1.00 91.59           C
ATOM   3166  C   VAL A 214      -9.647   0.507  10.048  1.00 91.59           C
ATOM   3167  O   VAL A 214      -9.270   0.553   8.879  1.00 91.59           O
ATOM   3168  HA  VAL A 214     -10.736   2.349   9.893  1.00 91.59           H
ATOM   3169  CB  VAL A 214      -9.421   2.547  11.564  1.00 91.59           C
ATOM   3170  HB  VAL A 214      -9.235   1.991  12.483  1.00 91.59           H
ATOM   3171  CG1 VAL A 214      -8.074   2.778  10.874  1.00 91.59           C
ATOM   3172 1HG1 VAL A 214      -7.597   1.818  10.678  1.00 91.59           H
ATOM   3173 2HG1 VAL A 214      -8.234   3.303   9.932  1.00 91.59           H
ATOM   3174 3HG1 VAL A 214      -7.433   3.377  11.520  1.00 91.59           H
ATOM   3175  CG2 VAL A 214     -10.077   3.876  11.943  1.00 91.59           C
ATOM   3176 1HG2 VAL A 214     -10.306   4.440  11.038  1.00 91.59           H
ATOM   3177 2HG2 VAL A 214     -10.998   3.683  12.493  1.00 91.59           H
ATOM   3178 3HG2 VAL A 214      -9.395   4.453  12.567  1.00 91.59           H
ATOM   3179  HN  VAL A 214     -11.441   1.453  12.441  1.00 91.59           H
ATOM   3180  N   LEU A 215      -9.493  -0.539  10.846  1.00 90.88           N
ATOM   3181  CA  LEU A 215      -8.786  -1.726  10.396  1.00 90.88           C
ATOM   3182  C   LEU A 215      -9.621  -2.437   9.329  1.00 90.88           C
ATOM   3183  O   LEU A 215      -9.087  -2.893   8.319  1.00 90.88           O
ATOM   3184  HA  LEU A 215      -7.852  -1.398   9.941  1.00 90.88           H
ATOM   3185  CB  LEU A 215      -8.422  -2.617  11.585  1.00 90.88           C
ATOM   3186 1HB  LEU A 215      -9.318  -2.771  12.187  1.00 90.88           H
ATOM   3187 2HB  LEU A 215      -8.122  -3.593  11.205  1.00 90.88           H
ATOM   3188  CG  LEU A 215      -7.312  -2.094  12.500  1.00 90.88           C
ATOM   3189  HG  LEU A 215      -7.629  -1.133  12.905  1.00 90.88           H
ATOM   3190  CD1 LEU A 215      -7.090  -3.034  13.686  1.00 90.88           C
ATOM   3191 1HD1 LEU A 215      -8.011  -3.114  14.264  1.00 90.88           H
ATOM   3192 2HD1 LEU A 215      -6.805  -4.021  13.319  1.00 90.88           H
ATOM   3193 3HD1 LEU A 215      -6.296  -2.639  14.319  1.00 90.88           H
ATOM   3194  CD2 LEU A 215      -6.023  -1.850  11.713  1.00 90.88           C
ATOM   3195 1HD2 LEU A 215      -5.691  -2.784  11.260  1.00 90.88           H
ATOM   3196 2HD2 LEU A 215      -6.209  -1.113  10.931  1.00 90.88           H
ATOM   3197 3HD2 LEU A 215      -5.251  -1.478  12.386  1.00 90.88           H
ATOM   3198  HN  LEU A 215      -9.840  -0.584  11.783  1.00 90.88           H
ATOM   3199  N   THR A 216     -10.918  -2.509   9.589  1.00 90.58           N
ATOM   3200  CA  THR A 216     -11.826  -3.195   8.684  1.00 90.58           C
ATOM   3201  C   THR A 216     -11.808  -2.531   7.306  1.00 90.58           C
ATOM   3202  O   THR A 216     -11.749  -3.214   6.285  1.00 90.58           O
ATOM   3203  HA  THR A 216     -11.472  -4.217   8.552  1.00 90.58           H
ATOM   3204  CB  THR A 216     -13.212  -3.215   9.331  1.00 90.58           C
ATOM   3205  HB  THR A 216     -13.600  -2.203   9.452  1.00 90.58           H
ATOM   3206  OG1 THR A 216     -13.023  -3.949  10.537  1.00 90.58           O
ATOM   3207  HG1 THR A 216     -13.028  -3.328  11.321  1.00 90.58           H
ATOM   3208  CG2 THR A 216     -14.217  -4.053   8.538  1.00 90.58           C
ATOM   3209 1HG2 THR A 216     -13.861  -5.082   8.474  1.00 90.58           H
ATOM   3210 2HG2 THR A 216     -14.320  -3.642   7.534  1.00 90.58           H
ATOM   3211 3HG2 THR A 216     -15.184  -4.033   9.040  1.00 90.58           H
ATOM   3212  HN  THR A 216     -11.350  -2.111  10.398  1.00 90.58           H
ATOM   3213  N   LEU A 217     -11.858  -1.207   7.321  1.00 88.01           N
ATOM   3214  CA  LEU A 217     -11.816  -0.443   6.087  1.00 88.01           C
ATOM   3215  C   LEU A 217     -10.529  -0.775   5.330  1.00 88.01           C
ATOM   3216  O   LEU A 217     -10.545  -0.933   4.110  1.00 88.01           O
ATOM   3217  HA  LEU A 217     -12.665  -0.756   5.479  1.00 88.01           H
ATOM   3218  CB  LEU A 217     -11.993   1.050   6.374  1.00 88.01           C
ATOM   3219 1HB  LEU A 217     -11.448   1.290   7.287  1.00 88.01           H
ATOM   3220 2HB  LEU A 217     -11.526   1.613   5.566  1.00 88.01           H
ATOM   3221  CG  LEU A 217     -13.435   1.537   6.531  1.00 88.01           C
ATOM   3222  HG  LEU A 217     -13.964   0.834   7.174  1.00 88.01           H
ATOM   3223  CD1 LEU A 217     -13.480   2.902   7.220  1.00 88.01           C
ATOM   3224 1HD1 LEU A 217     -13.028   2.826   8.208  1.00 88.01           H
ATOM   3225 2HD1 LEU A 217     -12.929   3.629   6.623  1.00 88.01           H
ATOM   3226 3HD1 LEU A 217     -14.517   3.225   7.318  1.00 88.01           H
ATOM   3227  CD2 LEU A 217     -14.159   1.550   5.183  1.00 88.01           C
ATOM   3228 1HD2 LEU A 217     -13.637   2.217   4.497  1.00 88.01           H
ATOM   3229 2HD2 LEU A 217     -14.173   0.542   4.769  1.00 88.01           H
ATOM   3230 3HD2 LEU A 217     -15.181   1.900   5.323  1.00 88.01           H
ATOM   3231  HN  LEU A 217     -11.927  -0.660   8.155  1.00 88.01           H
ATOM   3232  N   LYS A 218      -9.444  -0.871   6.085  1.00 86.17           N
ATOM   3233  CA  LYS A 218      -8.139  -1.109   5.493  1.00 86.17           C
ATOM   3234  C   LYS A 218      -8.145  -2.464   4.783  1.00 86.17           C
ATOM   3235  O   LYS A 218      -7.641  -2.588   3.668  1.00 86.17           O
ATOM   3236  HA  LYS A 218      -7.971  -0.330   4.748  1.00 86.17           H
ATOM   3237  CB  LYS A 218      -7.039  -0.971   6.547  1.00 86.17           C
ATOM   3238 1HB  LYS A 218      -7.192  -0.057   7.121  1.00 86.17           H
ATOM   3239 2HB  LYS A 218      -7.099  -1.802   7.250  1.00 86.17           H
ATOM   3240  CG  LYS A 218      -5.655  -0.945   5.896  1.00 86.17           C
ATOM   3241 1HG  LYS A 218      -5.521  -1.836   5.282  1.00 86.17           H
ATOM   3242 2HG  LYS A 218      -5.578  -0.086   5.230  1.00 86.17           H
ATOM   3243  CD  LYS A 218      -4.552  -0.879   6.954  1.00 86.17           C
ATOM   3244 1HD  LYS A 218      -4.653   0.040   7.532  1.00 86.17           H
ATOM   3245 2HD  LYS A 218      -4.662  -1.709   7.652  1.00 86.17           H
ATOM   3246  CE  LYS A 218      -3.167  -0.930   6.306  1.00 86.17           C
ATOM   3247 1HE  LYS A 218      -3.110  -1.775   5.621  1.00 86.17           H
ATOM   3248 2HE  LYS A 218      -3.002  -0.029   5.715  1.00 86.17           H
ATOM   3249  NZ  LYS A 218      -2.115  -1.051   7.341  1.00 86.17           N
ATOM   3250 1HZ  LYS A 218      -1.277  -1.444   6.926  1.00 86.17           H
ATOM   3251 2HZ  LYS A 218      -1.906  -0.134   7.720  1.00 86.17           H
ATOM   3252 3HZ  LYS A 218      -2.441  -1.658   8.085  1.00 86.17           H
ATOM   3253  HN  LYS A 218      -9.448  -0.789   7.081  1.00 86.17           H
ATOM   3254  N   VAL A 219      -8.720  -3.448   5.460  1.00 90.17           N
ATOM   3255  CA  VAL A 219      -8.705  -4.811   4.957  1.00 90.17           C
ATOM   3256  C   VAL A 219      -9.599  -4.903   3.719  1.00 90.17           C
ATOM   3257  O   VAL A 219      -9.205  -5.477   2.705  1.00 90.17           O
ATOM   3258  HA  VAL A 219      -7.680  -5.043   4.668  1.00 90.17           H
ATOM   3259  CB  VAL A 219      -9.116  -5.782   6.066  1.00 90.17           C
ATOM   3260  HB  VAL A 219     -10.073  -5.447   6.467  1.00 90.17           H
ATOM   3261  CG1 VAL A 219      -9.309  -7.195   5.513  1.00 90.17           C
ATOM   3262 1HG1 VAL A 219     -10.088  -7.185   4.751  1.00 90.17           H
ATOM   3263 2HG1 VAL A 219      -8.374  -7.543   5.072  1.00 90.17           H
ATOM   3264 3HG1 VAL A 219      -9.601  -7.865   6.322  1.00 90.17           H
ATOM   3265  CG2 VAL A 219      -8.098  -5.773   7.208  1.00 90.17           C
ATOM   3266 1HG2 VAL A 219      -7.122  -6.072   6.826  1.00 90.17           H
ATOM   3267 2HG2 VAL A 219      -8.032  -4.770   7.628  1.00 90.17           H
ATOM   3268 3HG2 VAL A 219      -8.415  -6.472   7.982  1.00 90.17           H
ATOM   3269  HN  VAL A 219      -9.190  -3.325   6.334  1.00 90.17           H
ATOM   3270  N   ILE A 220     -10.788  -4.330   3.843  1.00 90.30           N
ATOM   3271  CA  ILE A 220     -11.787  -4.447   2.795  1.00 90.30           C
ATOM   3272  C   ILE A 220     -11.280  -3.746   1.532  1.00 90.30           C
ATOM   3273  O   ILE A 220     -11.174  -4.366   0.475  1.00 90.30           O
ATOM   3274  HA  ILE A 220     -11.909  -5.508   2.575  1.00 90.30           H
ATOM   3275  CB  ILE A 220     -13.141  -3.928   3.285  1.00 90.30           C
ATOM   3276  HB  ILE A 220     -12.986  -2.952   3.745  1.00 90.30           H
ATOM   3277  CG1 ILE A 220     -13.724  -4.847   4.360  1.00 90.30           C
ATOM   3278 1HG1 ILE A 220     -13.902  -5.836   3.939  1.00 90.30           H
ATOM   3279 2HG1 ILE A 220     -13.003  -4.969   5.168  1.00 90.30           H
ATOM   3280  CG2 ILE A 220     -14.107  -3.728   2.116  1.00 90.30           C
ATOM   3281 1HG2 ILE A 220     -13.687  -3.004   1.417  1.00 90.30           H
ATOM   3282 2HG2 ILE A 220     -14.261  -4.678   1.605  1.00 90.30           H
ATOM   3283 3HG2 ILE A 220     -15.061  -3.358   2.492  1.00 90.30           H
ATOM   3284  CD1 ILE A 220     -15.031  -4.279   4.916  1.00 90.30           C
ATOM   3285 1HD1 ILE A 220     -14.844  -3.300   5.357  1.00 90.30           H
ATOM   3286 2HD1 ILE A 220     -15.757  -4.181   4.109  1.00 90.30           H
ATOM   3287 3HD1 ILE A 220     -15.424  -4.952   5.678  1.00 90.30           H
ATOM   3288  HN  ILE A 220     -11.071  -3.795   4.639  1.00 90.30           H
ATOM   3289  N   LEU A 221     -10.982  -2.465   1.685  1.00 89.10           N
ATOM   3290  CA  LEU A 221     -10.672  -1.627   0.539  1.00 89.10           C
ATOM   3291  C   LEU A 221      -9.222  -1.867   0.114  1.00 89.10           C
ATOM   3292  O   LEU A 221      -8.870  -1.664  -1.047  1.00 89.10           O
ATOM   3293  HA  LEU A 221     -11.326  -1.934  -0.277  1.00 89.10           H
ATOM   3294  CB  LEU A 221     -10.988  -0.162   0.845  1.00 89.10           C
ATOM   3295 1HB  LEU A 221     -10.386   0.149   1.698  1.00 89.10           H
ATOM   3296 2HB  LEU A 221     -10.672   0.443  -0.005  1.00 89.10           H
ATOM   3297  CG  LEU A 221     -12.453   0.159   1.147  1.00 89.10           C
ATOM   3298  HG  LEU A 221     -12.769  -0.452   1.993  1.00 89.10           H
ATOM   3299  CD1 LEU A 221     -12.620   1.623   1.560  1.00 89.10           C
ATOM   3300 1HD1 LEU A 221     -12.028   1.818   2.454  1.00 89.10           H
ATOM   3301 2HD1 LEU A 221     -12.280   2.270   0.751  1.00 89.10           H
ATOM   3302 3HD1 LEU A 221     -13.671   1.824   1.769  1.00 89.10           H
ATOM   3303  CD2 LEU A 221     -13.351  -0.208  -0.036  1.00 89.10           C
ATOM   3304 1HD2 LEU A 221     -13.043   0.358  -0.915  1.00 89.10           H
ATOM   3305 2HD2 LEU A 221     -13.262  -1.275  -0.242  1.00 89.10           H
ATOM   3306 3HD2 LEU A 221     -14.386   0.030   0.205  1.00 89.10           H
ATOM   3307  HN  LEU A 221     -10.949  -1.999   2.569  1.00 89.10           H
ATOM   3308  N   GLY A 222      -8.420  -2.296   1.077  1.00 87.62           N
ATOM   3309  CA  GLY A 222      -6.987  -2.409   0.863  1.00 87.62           C
ATOM   3310  C   GLY A 222      -6.641  -3.709   0.136  1.00 87.62           C
ATOM   3311  O   GLY A 222      -5.602  -3.803  -0.516  1.00 87.62           O
ATOM   3312 1HA  GLY A 222      -6.635  -1.557   0.281  1.00 87.62           H
ATOM   3313 2HA  GLY A 222      -6.469  -2.375   1.822  1.00 87.62           H
ATOM   3314  HN  GLY A 222      -8.734  -2.564   1.988  1.00 87.62           H
ATOM   3315  N   PHE A 223      -7.532  -4.681   0.272  1.00 82.87           N
ATOM   3316  CA  PHE A 223      -7.260  -6.020  -0.221  1.00 82.87           C
ATOM   3317  C   PHE A 223      -8.481  -6.599  -0.938  1.00 82.87           C
ATOM   3318  O   PHE A 223      -8.453  -6.809  -2.150  1.00 82.87           O
ATOM   3319  HA  PHE A 223      -6.431  -5.944  -0.924  1.00 82.87           H
ATOM   3320  CB  PHE A 223      -6.939  -6.889   0.997  1.00 82.87           C
ATOM   3321 1HB  PHE A 223      -6.143  -6.414   1.570  1.00 82.87           H
ATOM   3322 2HB  PHE A 223      -7.816  -6.929   1.643  1.00 82.87           H
ATOM   3323  CG  PHE A 223      -6.514  -8.317   0.648  1.00 82.87           C
ATOM   3324  CD1 PHE A 223      -7.292  -9.368   1.021  1.00 82.87           C
ATOM   3325  HD1 PHE A 223      -8.219  -9.193   1.568  1.00 82.87           H
ATOM   3326  CD2 PHE A 223      -5.358  -8.535  -0.035  1.00 82.87           C
ATOM   3327  HD2 PHE A 223      -4.735  -7.692  -0.334  1.00 82.87           H
ATOM   3328  CE1 PHE A 223      -6.898 -10.693   0.698  1.00 82.87           C
ATOM   3329  HE1 PHE A 223      -7.522 -11.536   0.997  1.00 82.87           H
ATOM   3330  CE2 PHE A 223      -4.964  -9.860  -0.358  1.00 82.87           C
ATOM   3331  HE2 PHE A 223      -4.038 -10.035  -0.906  1.00 82.87           H
ATOM   3332  CZ  PHE A 223      -5.742 -10.911   0.015  1.00 82.87           C
ATOM   3333  HZ  PHE A 223      -5.440 -11.929  -0.234  1.00 82.87           H
ATOM   3334  HN  PHE A 223      -8.424  -4.565   0.709  1.00 82.87           H
ATOM   3335  N   PHE A 224      -9.525  -6.841  -0.159  1.00 84.04           N
ATOM   3336  CA  PHE A 224     -10.619  -7.683  -0.613  1.00 84.04           C
ATOM   3337  C   PHE A 224     -11.239  -7.131  -1.898  1.00 84.04           C
ATOM   3338  O   PHE A 224     -11.367  -7.849  -2.888  1.00 84.04           O
ATOM   3339  HA  PHE A 224     -10.205  -8.673  -0.807  1.00 84.04           H
ATOM   3340  CB  PHE A 224     -11.676  -7.679   0.493  1.00 84.04           C
ATOM   3341 1HB  PHE A 224     -11.661  -6.709   0.992  1.00 84.04           H
ATOM   3342 2HB  PHE A 224     -12.661  -7.789   0.040  1.00 84.04           H
ATOM   3343  CG  PHE A 224     -11.486  -8.778   1.540  1.00 84.04           C
ATOM   3344  CD1 PHE A 224     -11.869 -10.053   1.264  1.00 84.04           C
ATOM   3345  HD1 PHE A 224     -12.311 -10.292   0.297  1.00 84.04           H
ATOM   3346  CD2 PHE A 224     -10.934  -8.479   2.747  1.00 84.04           C
ATOM   3347  HD2 PHE A 224     -10.628  -7.457   2.968  1.00 84.04           H
ATOM   3348  CE1 PHE A 224     -11.692 -11.073   2.236  1.00 84.04           C
ATOM   3349  HE1 PHE A 224     -11.999 -12.096   2.015  1.00 84.04           H
ATOM   3350  CE2 PHE A 224     -10.758  -9.499   3.719  1.00 84.04           C
ATOM   3351  HE2 PHE A 224     -10.316  -9.260   4.686  1.00 84.04           H
ATOM   3352  CZ  PHE A 224     -11.141 -10.775   3.443  1.00 84.04           C
ATOM   3353  HZ  PHE A 224     -11.005 -11.558   4.189  1.00 84.04           H
ATOM   3354  HN  PHE A 224      -9.631  -6.473   0.765  1.00 84.04           H
ATOM   3355  N   LEU A 225     -11.608  -5.860  -1.840  1.00 89.75           N
ATOM   3356  CA  LEU A 225     -12.269  -5.220  -2.965  1.00 89.75           C
ATOM   3357  C   LEU A 225     -11.353  -5.281  -4.190  1.00 89.75           C
ATOM   3358  O   LEU A 225     -11.745  -5.793  -5.237  1.00 89.75           O
ATOM   3359  HA  LEU A 225     -13.172  -5.790  -3.181  1.00 89.75           H
ATOM   3360  CB  LEU A 225     -12.706  -3.802  -2.594  1.00 89.75           C
ATOM   3361 1HB  LEU A 225     -13.406  -3.865  -1.761  1.00 89.75           H
ATOM   3362 2HB  LEU A 225     -11.833  -3.256  -2.236  1.00 89.75           H
ATOM   3363  CG  LEU A 225     -13.359  -2.987  -3.712  1.00 89.75           C
ATOM   3364  HG  LEU A 225     -12.741  -3.077  -4.606  1.00 89.75           H
ATOM   3365  CD1 LEU A 225     -14.741  -3.543  -4.061  1.00 89.75           C
ATOM   3366 1HD1 LEU A 225     -14.644  -4.577  -4.392  1.00 89.75           H
ATOM   3367 2HD1 LEU A 225     -15.381  -3.503  -3.180  1.00 89.75           H
ATOM   3368 3HD1 LEU A 225     -15.182  -2.945  -4.858  1.00 89.75           H
ATOM   3369  CD2 LEU A 225     -13.413  -1.502  -3.349  1.00 89.75           C
ATOM   3370 1HD2 LEU A 225     -13.996  -1.372  -2.436  1.00 89.75           H
ATOM   3371 2HD2 LEU A 225     -12.402  -1.129  -3.190  1.00 89.75           H
ATOM   3372 3HD2 LEU A 225     -13.882  -0.946  -4.161  1.00 89.75           H
ATOM   3373  HN  LEU A 225     -11.463  -5.271  -1.045  1.00 89.75           H
ATOM   3374  N   PRO A 226     -10.123  -4.762  -4.081  1.00 90.20           N
ATOM   3375  CA  PRO A 226      -9.183  -4.806  -5.205  1.00 90.20           C
ATOM   3376  C   PRO A 226      -9.009  -6.213  -5.755  1.00 90.20           C
ATOM   3377  O   PRO A 226      -9.032  -6.416  -6.968  1.00 90.20           O
ATOM   3378  HA  PRO A 226      -9.569  -4.220  -6.039  1.00 90.20           H
ATOM   3379  CB  PRO A 226      -7.882  -4.263  -4.611  1.00 90.20           C
ATOM   3380 1HB  PRO A 226      -7.253  -5.064  -4.224  1.00 90.20           H
ATOM   3381 2HB  PRO A 226      -7.293  -3.729  -5.357  1.00 90.20           H
ATOM   3382  CG  PRO A 226      -8.361  -3.336  -3.501  1.00 90.20           C
ATOM   3383 1HG  PRO A 226      -7.578  -3.148  -2.765  1.00 90.20           H
ATOM   3384 2HG  PRO A 226      -8.659  -2.361  -3.887  1.00 90.20           H
ATOM   3385  CD  PRO A 226      -9.534  -4.097  -2.905  1.00 90.20           C
ATOM   3386 1HD  PRO A 226      -9.209  -4.821  -2.157  1.00 90.20           H
ATOM   3387 2HD  PRO A 226     -10.241  -3.430  -2.411  1.00 90.20           H
ATOM   3388  N   PHE A 227      -8.836  -7.155  -4.839  1.00 85.99           N
ATOM   3389  CA  PHE A 227      -8.517  -8.520  -5.221  1.00 85.99           C
ATOM   3390  C   PHE A 227      -9.646  -9.136  -6.049  1.00 85.99           C
ATOM   3391  O   PHE A 227      -9.398  -9.737  -7.093  1.00 85.99           O
ATOM   3392  HA  PHE A 227      -7.607  -8.484  -5.820  1.00 85.99           H
ATOM   3393  CB  PHE A 227      -8.356  -9.320  -3.927  1.00 85.99           C
ATOM   3394 1HB  PHE A 227      -7.582  -8.853  -3.317  1.00 85.99           H
ATOM   3395 2HB  PHE A 227      -9.285  -9.265  -3.359  1.00 85.99           H
ATOM   3396  CG  PHE A 227      -7.994 -10.790  -4.145  1.00 85.99           C
ATOM   3397  CD1 PHE A 227      -8.959 -11.746  -4.071  1.00 85.99           C
ATOM   3398  HD1 PHE A 227      -9.990 -11.464  -3.857  1.00 85.99           H
ATOM   3399  CD2 PHE A 227      -6.708 -11.142  -4.413  1.00 85.99           C
ATOM   3400  HD2 PHE A 227      -5.935 -10.376  -4.472  1.00 85.99           H
ATOM   3401  CE1 PHE A 227      -8.624 -13.111  -4.274  1.00 85.99           C
ATOM   3402  HE1 PHE A 227      -9.397 -13.877  -4.215  1.00 85.99           H
ATOM   3403  CE2 PHE A 227      -6.373 -12.507  -4.616  1.00 85.99           C
ATOM   3404  HE2 PHE A 227      -5.342 -12.789  -4.831  1.00 85.99           H
ATOM   3405  CZ  PHE A 227      -7.338 -13.463  -4.542  1.00 85.99           C
ATOM   3406  HZ  PHE A 227      -7.080 -14.510  -4.698  1.00 85.99           H
ATOM   3407  HN  PHE A 227      -8.911  -6.998  -3.854  1.00 85.99           H
ATOM   3408  N   VAL A 228     -10.863  -8.965  -5.553  1.00 91.94           N
ATOM   3409  CA  VAL A 228     -12.027  -9.534  -6.211  1.00 91.94           C
ATOM   3410  C   VAL A 228     -12.142  -8.957  -7.623  1.00 91.94           C
ATOM   3411  O   VAL A 228     -12.378  -9.692  -8.581  1.00 91.94           O
ATOM   3412  HA  VAL A 228     -11.870 -10.610  -6.284  1.00 91.94           H
ATOM   3413  CB  VAL A 228     -13.277  -9.294  -5.363  1.00 91.94           C
ATOM   3414  HB  VAL A 228     -13.322  -8.231  -5.125  1.00 91.94           H
ATOM   3415  CG1 VAL A 228     -14.544  -9.656  -6.140  1.00 91.94           C
ATOM   3416 1HG1 VAL A 228     -14.608  -9.041  -7.038  1.00 91.94           H
ATOM   3417 2HG1 VAL A 228     -14.510 -10.708  -6.421  1.00 91.94           H
ATOM   3418 3HG1 VAL A 228     -15.418  -9.475  -5.513  1.00 91.94           H
ATOM   3419  CG2 VAL A 228     -13.202 -10.067  -4.044  1.00 91.94           C
ATOM   3420 1HG2 VAL A 228     -13.121 -11.134  -4.253  1.00 91.94           H
ATOM   3421 2HG2 VAL A 228     -12.329  -9.740  -3.480  1.00 91.94           H
ATOM   3422 3HG2 VAL A 228     -14.104  -9.878  -3.461  1.00 91.94           H
ATOM   3423  HN  VAL A 228     -11.059  -8.449  -4.719  1.00 91.94           H
ATOM   3424  N   VAL A 229     -11.971  -7.646  -7.708  1.00 91.66           N
ATOM   3425  CA  VAL A 229     -12.123  -6.952  -8.975  1.00 91.66           C
ATOM   3426  C   VAL A 229     -11.065  -7.457  -9.959  1.00 91.66           C
ATOM   3427  O   VAL A 229     -11.376  -7.755 -11.111  1.00 91.66           O
ATOM   3428  HA  VAL A 229     -13.110  -7.195  -9.367  1.00 91.66           H
ATOM   3429  CB  VAL A 229     -12.060  -5.439  -8.754  1.00 91.66           C
ATOM   3430  HB  VAL A 229     -11.145  -5.218  -8.204  1.00 91.66           H
ATOM   3431  CG1 VAL A 229     -11.997  -4.692 -10.088  1.00 91.66           C
ATOM   3432 1HG1 VAL A 229     -11.108  -5.003 -10.637  1.00 91.66           H
ATOM   3433 2HG1 VAL A 229     -12.886  -4.923 -10.676  1.00 91.66           H
ATOM   3434 3HG1 VAL A 229     -11.953  -3.619  -9.902  1.00 91.66           H
ATOM   3435  CG2 VAL A 229     -13.243  -4.958  -7.911  1.00 91.66           C
ATOM   3436 1HG2 VAL A 229     -14.175  -5.198  -8.423  1.00 91.66           H
ATOM   3437 2HG2 VAL A 229     -13.223  -5.454  -6.941  1.00 91.66           H
ATOM   3438 3HG2 VAL A 229     -13.173  -3.880  -7.770  1.00 91.66           H
ATOM   3439  HN  VAL A 229     -11.733  -7.062  -6.932  1.00 91.66           H
ATOM   3440  N   MET A 230      -9.837  -7.537  -9.468  1.00 84.14           N
ATOM   3441  CA  MET A 230      -8.728  -7.980 -10.295  1.00 84.14           C
ATOM   3442  C   MET A 230      -8.951  -9.410 -10.793  1.00 84.14           C
ATOM   3443  O   MET A 230      -8.794  -9.689 -11.980  1.00 84.14           O
ATOM   3444  HA  MET A 230      -8.701  -7.294 -11.141  1.00 84.14           H
ATOM   3445  CB  MET A 230      -7.431  -7.918  -9.486  1.00 84.14           C
ATOM   3446 1HB  MET A 230      -7.593  -8.351  -8.499  1.00 84.14           H
ATOM   3447 2HB  MET A 230      -6.664  -8.518  -9.975  1.00 84.14           H
ATOM   3448  CG  MET A 230      -6.943  -6.475  -9.342  1.00 84.14           C
ATOM   3449 1HG  MET A 230      -6.903  -5.997 -10.321  1.00 84.14           H
ATOM   3450 2HG  MET A 230      -7.645  -5.904  -8.736  1.00 84.14           H
ATOM   3451  SD  MET A 230      -5.326  -6.450  -8.587  1.00 84.14           S
ATOM   3452  CE  MET A 230      -5.748  -6.970  -6.932  1.00 84.14           C
ATOM   3453 1HE  MET A 230      -6.452  -6.260  -6.497  1.00 84.14           H
ATOM   3454 2HE  MET A 230      -6.205  -7.959  -6.968  1.00 84.14           H
ATOM   3455 3HE  MET A 230      -4.846  -7.009  -6.322  1.00 84.14           H
ATOM   3456  HN  MET A 230      -9.595  -7.307  -8.525  1.00 84.14           H
ATOM   3457  N   ALA A 231      -9.315 -10.277  -9.859  1.00 89.97           N
ATOM   3458  CA  ALA A 231      -9.477 -11.687 -10.170  1.00 89.97           C
ATOM   3459  C   ALA A 231     -10.526 -11.844 -11.273  1.00 89.97           C
ATOM   3460  O   ALA A 231     -10.327 -12.603 -12.221  1.00 89.97           O
ATOM   3461  HA  ALA A 231      -8.520 -12.058 -10.536  1.00 89.97           H
ATOM   3462  CB  ALA A 231      -9.850 -12.451  -8.898  1.00 89.97           C
ATOM   3463 1HB  ALA A 231      -9.059 -12.331  -8.158  1.00 89.97           H
ATOM   3464 2HB  ALA A 231     -10.785 -12.058  -8.499  1.00 89.97           H
ATOM   3465 3HB  ALA A 231      -9.971 -13.509  -9.132  1.00 89.97           H
ATOM   3466  HN  ALA A 231      -9.498 -10.031  -8.907  1.00 89.97           H
ATOM   3467  N   CYS A 232     -11.621 -11.115 -11.113  1.00 89.58           N
ATOM   3468  CA  CYS A 232     -12.711 -11.182 -12.071  1.00 89.58           C
ATOM   3469  C   CYS A 232     -12.200 -10.664 -13.417  1.00 89.58           C
ATOM   3470  O   CYS A 232     -12.417 -11.294 -14.451  1.00 89.58           O
ATOM   3471  HA  CYS A 232     -13.000 -12.230 -12.144  1.00 89.58           H
ATOM   3472  CB  CYS A 232     -13.937 -10.403 -11.589  1.00 89.58           C
ATOM   3473 1HB  CYS A 232     -13.644  -9.395 -11.294  1.00 89.58           H
ATOM   3474 2HB  CYS A 232     -14.656 -10.302 -12.401  1.00 89.58           H
ATOM   3475  SG  CYS A 232     -14.710 -11.268 -10.174  1.00 89.58           S
ATOM   3476  HG  CYS A 232     -13.875 -10.800  -9.251  1.00 89.58           H
ATOM   3477  HN  CYS A 232     -11.769 -10.490 -10.347  1.00 89.58           H
ATOM   3478  N   CYS A 233     -11.530  -9.523 -13.360  1.00 87.75           N
ATOM   3479  CA  CYS A 233     -11.098  -8.847 -14.572  1.00 87.75           C
ATOM   3480  C   CYS A 233     -10.217  -9.810 -15.371  1.00 87.75           C
ATOM   3481  O   CYS A 233     -10.449 -10.029 -16.559  1.00 87.75           O
ATOM   3482  HA  CYS A 233     -12.001  -8.596 -15.129  1.00 87.75           H
ATOM   3483  CB  CYS A 233     -10.374  -7.536 -14.261  1.00 87.75           C
ATOM   3484 1HB  CYS A 233      -9.636  -7.696 -13.475  1.00 87.75           H
ATOM   3485 2HB  CYS A 233      -9.831  -7.193 -15.142  1.00 87.75           H
ATOM   3486  SG  CYS A 233     -11.580  -6.264 -13.737  1.00 87.75           S
ATOM   3487  HG  CYS A 233     -11.734  -6.721 -12.497  1.00 87.75           H
ATOM   3488  HN  CYS A 233     -11.283  -9.061 -12.508  1.00 87.75           H
ATOM   3489  N   TYR A 234      -9.224 -10.359 -14.687  1.00 75.10           N
ATOM   3490  CA  TYR A 234      -8.218 -11.171 -15.349  1.00 75.10           C
ATOM   3491  C   TYR A 234      -8.799 -12.519 -15.783  1.00 75.10           C
ATOM   3492  O   TYR A 234      -8.371 -13.090 -16.785  1.00 75.10           O
ATOM   3493  HA  TYR A 234      -7.877 -10.630 -16.232  1.00 75.10           H
ATOM   3494  CB  TYR A 234      -7.120 -11.413 -14.311  1.00 75.10           C
ATOM   3495 1HB  TYR A 234      -7.575 -11.464 -13.322  1.00 75.10           H
ATOM   3496 2HB  TYR A 234      -6.662 -12.384 -14.501  1.00 75.10           H
ATOM   3497  CG  TYR A 234      -6.028 -10.342 -14.300  1.00 75.10           C
ATOM   3498  CD1 TYR A 234      -4.922 -10.476 -15.116  1.00 75.10           C
ATOM   3499  HD1 TYR A 234      -4.828 -11.345 -15.768  1.00 75.10           H
ATOM   3500  CD2 TYR A 234      -6.147  -9.243 -13.475  1.00 75.10           C
ATOM   3501  HD2 TYR A 234      -7.020  -9.137 -12.831  1.00 75.10           H
ATOM   3502  CE1 TYR A 234      -3.894  -9.468 -15.106  1.00 75.10           C
ATOM   3503  HE1 TYR A 234      -3.016  -9.562 -15.745  1.00 75.10           H
ATOM   3504  CE2 TYR A 234      -5.119  -8.235 -13.464  1.00 75.10           C
ATOM   3505  HE2 TYR A 234      -5.200  -7.362 -12.817  1.00 75.10           H
ATOM   3506  CZ  TYR A 234      -4.043  -8.398 -14.280  1.00 75.10           C
ATOM   3507  OH  TYR A 234      -3.071  -7.446 -14.271  1.00 75.10           O
ATOM   3508  HH  TYR A 234      -3.313  -6.717 -13.630  1.00 75.10           H
ATOM   3509  HN  TYR A 234      -9.102 -10.257 -13.699  1.00 75.10           H
ATOM   3510  N   THR A 235      -9.765 -12.988 -15.007  1.00 85.54           N
ATOM   3511  CA  THR A 235     -10.471 -14.211 -15.348  1.00 85.54           C
ATOM   3512  C   THR A 235     -11.113 -14.088 -16.731  1.00 85.54           C
ATOM   3513  O   THR A 235     -11.006 -14.998 -17.553  1.00 85.54           O
ATOM   3514  HA  THR A 235      -9.746 -15.023 -15.403  1.00 85.54           H
ATOM   3515  CB  THR A 235     -11.479 -14.501 -14.234  1.00 85.54           C
ATOM   3516  HB  THR A 235     -12.233 -13.716 -14.177  1.00 85.54           H
ATOM   3517  OG1 THR A 235     -10.673 -14.665 -13.071  1.00 85.54           O
ATOM   3518  HG1 THR A 235     -10.805 -13.892 -12.451  1.00 85.54           H
ATOM   3519  CG2 THR A 235     -12.167 -15.857 -14.405  1.00 85.54           C
ATOM   3520 1HG2 THR A 235     -11.418 -16.648 -14.395  1.00 85.54           H
ATOM   3521 2HG2 THR A 235     -12.702 -15.876 -15.355  1.00 85.54           H
ATOM   3522 3HG2 THR A 235     -12.872 -16.013 -13.589  1.00 85.54           H
ATOM   3523  HN  THR A 235     -10.066 -12.548 -14.161  1.00 85.54           H
ATOM   3524  N   ILE A 236     -11.767 -12.956 -16.947  1.00 84.61           N
ATOM   3525  CA  ILE A 236     -12.446 -12.712 -18.208  1.00 84.61           C
ATOM   3526  C   ILE A 236     -11.406 -12.469 -19.304  1.00 84.61           C
ATOM   3527  O   ILE A 236     -11.578 -12.914 -20.438  1.00 84.61           O
ATOM   3528  HA  ILE A 236     -13.006 -13.614 -18.458  1.00 84.61           H
ATOM   3529  CB  ILE A 236     -13.460 -11.576 -18.060  1.00 84.61           C
ATOM   3530  HB  ILE A 236     -12.927 -10.684 -17.732  1.00 84.61           H
ATOM   3531  CG1 ILE A 236     -14.498 -11.904 -16.985  1.00 84.61           C
ATOM   3532 1HG1 ILE A 236     -15.189 -12.659 -17.360  1.00 84.61           H
ATOM   3533 2HG1 ILE A 236     -14.002 -12.331 -16.114  1.00 84.61           H
ATOM   3534  CG2 ILE A 236     -14.112 -11.244 -19.404  1.00 84.61           C
ATOM   3535 1HG2 ILE A 236     -13.344 -10.937 -20.114  1.00 84.61           H
ATOM   3536 2HG2 ILE A 236     -14.628 -12.126 -19.785  1.00 84.61           H
ATOM   3537 3HG2 ILE A 236     -14.828 -10.433 -19.270  1.00 84.61           H
ATOM   3538  CD1 ILE A 236     -15.275 -10.652 -16.573  1.00 84.61           C
ATOM   3539 1HD1 ILE A 236     -14.584  -9.909 -16.176  1.00 84.61           H
ATOM   3540 2HD1 ILE A 236     -15.790 -10.242 -17.442  1.00 84.61           H
ATOM   3541 3HD1 ILE A 236     -16.006 -10.914 -15.808  1.00 84.61           H
ATOM   3542  HN  ILE A 236     -11.837 -12.215 -16.279  1.00 84.61           H
ATOM   3543  N   ILE A 237     -10.349 -11.765 -18.926  1.00 80.13           N
ATOM   3544  CA  ILE A 237      -9.272 -11.474 -19.857  1.00 80.13           C
ATOM   3545  C   ILE A 237      -8.730 -12.786 -20.428  1.00 80.13           C
ATOM   3546  O   ILE A 237      -8.637 -12.947 -21.644  1.00 80.13           O
ATOM   3547  HA  ILE A 237      -9.695 -10.891 -20.675  1.00 80.13           H
ATOM   3548  CB  ILE A 237      -8.204 -10.607 -19.187  1.00 80.13           C
ATOM   3549  HB  ILE A 237      -8.036 -10.989 -18.180  1.00 80.13           H
ATOM   3550  CG1 ILE A 237      -8.680  -9.160 -19.048  1.00 80.13           C
ATOM   3551 1HG1 ILE A 237      -8.678  -8.678 -20.026  1.00 80.13           H
ATOM   3552 2HG1 ILE A 237      -9.709  -9.145 -18.688  1.00 80.13           H
ATOM   3553  CG2 ILE A 237      -6.872 -10.703 -19.934  1.00 80.13           C
ATOM   3554 1HG2 ILE A 237      -6.531 -11.738 -19.937  1.00 80.13           H
ATOM   3555 2HG2 ILE A 237      -7.006 -10.362 -20.961  1.00 80.13           H
ATOM   3556 3HG2 ILE A 237      -6.131 -10.078 -19.437  1.00 80.13           H
ATOM   3557  CD1 ILE A 237      -7.785  -8.378 -18.085  1.00 80.13           C
ATOM   3558 1HD1 ILE A 237      -7.809  -8.850 -17.103  1.00 80.13           H
ATOM   3559 2HD1 ILE A 237      -6.762  -8.375 -18.462  1.00 80.13           H
ATOM   3560 3HD1 ILE A 237      -8.146  -7.353 -18.005  1.00 80.13           H
ATOM   3561  HN  ILE A 237     -10.223 -11.396 -18.005  1.00 80.13           H
ATOM   3562  N   ILE A 238      -8.386 -13.691 -19.524  1.00 78.09           N
ATOM   3563  CA  ILE A 238      -7.782 -14.952 -19.919  1.00 78.09           C
ATOM   3564  C   ILE A 238      -8.721 -15.683 -20.880  1.00 78.09           C
ATOM   3565  O   ILE A 238      -8.289 -16.182 -21.918  1.00 78.09           O
ATOM   3566  HA  ILE A 238      -6.858 -14.720 -20.449  1.00 78.09           H
ATOM   3567  CB  ILE A 238      -7.402 -15.774 -18.686  1.00 78.09           C
ATOM   3568  HB  ILE A 238      -8.251 -15.775 -18.001  1.00 78.09           H
ATOM   3569  CG1 ILE A 238      -6.224 -15.138 -17.944  1.00 78.09           C
ATOM   3570 1HG1 ILE A 238      -5.301 -15.326 -18.493  1.00 78.09           H
ATOM   3571 2HG1 ILE A 238      -6.357 -14.057 -17.903  1.00 78.09           H
ATOM   3572  CG2 ILE A 238      -7.124 -17.231 -19.062  1.00 78.09           C
ATOM   3573 1HG2 ILE A 238      -8.016 -17.667 -19.511  1.00 78.09           H
ATOM   3574 2HG2 ILE A 238      -6.301 -17.271 -19.775  1.00 78.09           H
ATOM   3575 3HG2 ILE A 238      -6.856 -17.792 -18.167  1.00 78.09           H
ATOM   3576  CD1 ILE A 238      -6.104 -15.697 -16.525  1.00 78.09           C
ATOM   3577 1HD1 ILE A 238      -7.019 -15.487 -15.973  1.00 78.09           H
ATOM   3578 2HD1 ILE A 238      -5.947 -16.775 -16.571  1.00 78.09           H
ATOM   3579 3HD1 ILE A 238      -5.259 -15.229 -16.021  1.00 78.09           H
ATOM   3580  HN  ILE A 238      -8.513 -13.573 -18.539  1.00 78.09           H
ATOM   3581  N   HIS A 239      -9.990 -15.724 -20.500  1.00 77.83           N
ATOM   3582  CA  HIS A 239     -10.983 -16.441 -21.282  1.00 77.83           C
ATOM   3583  C   HIS A 239     -11.033 -15.866 -22.699  1.00 77.83           C
ATOM   3584  O   HIS A 239     -11.071 -16.614 -23.675  1.00 77.83           O
ATOM   3585  HA  HIS A 239     -10.652 -17.479 -21.332  1.00 77.83           H
ATOM   3586  CB  HIS A 239     -12.344 -16.419 -20.584  1.00 77.83           C
ATOM   3587 1HB  HIS A 239     -12.208 -16.689 -19.537  1.00 77.83           H
ATOM   3588 2HB  HIS A 239     -12.734 -15.401 -20.603  1.00 77.83           H
ATOM   3589  CG  HIS A 239     -13.365 -17.346 -21.199  1.00 77.83           C
ATOM   3590  ND1 HIS A 239     -13.269 -18.724 -21.122  1.00 77.83           N
ATOM   3591  HD1 HIS A 239     -12.540 -19.235 -20.666  1.00 77.83           H
ATOM   3592  CD2 HIS A 239     -14.503 -17.078 -21.902  1.00 77.83           C
ATOM   3593  HD2 HIS A 239     -14.882 -16.086 -22.147  1.00 77.83           H
ATOM   3594  CE1 HIS A 239     -14.307 -19.252 -21.753  1.00 77.83           C
ATOM   3595  HE1 HIS A 239     -14.515 -20.316 -21.867  1.00 77.83           H
ATOM   3596  NE2 HIS A 239     -15.071 -18.230 -22.236  1.00 77.83           N
ATOM   3597  HN  HIS A 239     -10.342 -15.279 -19.677  1.00 77.83           H
ATOM   3598  N   THR A 240     -11.033 -14.543 -22.767  1.00 79.47           N
ATOM   3599  CA  THR A 240     -11.140 -13.859 -24.044  1.00 79.47           C
ATOM   3600  C   THR A 240      -9.907 -14.142 -24.905  1.00 79.47           C
ATOM   3601  O   THR A 240     -10.018 -14.309 -26.118  1.00 79.47           O
ATOM   3602  HA  THR A 240     -12.001 -14.260 -24.578  1.00 79.47           H
ATOM   3603  CB  THR A 240     -11.359 -12.370 -23.766  1.00 79.47           C
ATOM   3604  HB  THR A 240     -10.449 -11.908 -23.382  1.00 79.47           H
ATOM   3605  OG1 THR A 240     -12.481 -12.342 -22.889  1.00 79.47           O
ATOM   3606  HG1 THR A 240     -12.175 -12.225 -21.945  1.00 79.47           H
ATOM   3607  CG2 THR A 240     -11.834 -11.608 -25.004  1.00 79.47           C
ATOM   3608 1HG2 THR A 240     -12.779 -12.027 -25.349  1.00 79.47           H
ATOM   3609 2HG2 THR A 240     -11.088 -11.695 -25.794  1.00 79.47           H
ATOM   3610 3HG2 THR A 240     -11.974 -10.556 -24.752  1.00 79.47           H
ATOM   3611  HN  THR A 240     -10.962 -13.942 -21.970  1.00 79.47           H
ATOM   3612  N   LEU A 241      -8.760 -14.186 -24.243  1.00 74.56           N
ATOM   3613  CA  LEU A 241      -7.495 -14.319 -24.946  1.00 74.56           C
ATOM   3614  C   LEU A 241      -7.376 -15.737 -25.508  1.00 74.56           C
ATOM   3615  O   LEU A 241      -6.877 -15.930 -26.616  1.00 74.56           O
ATOM   3616  HA  LEU A 241      -7.509 -13.617 -25.779  1.00 74.56           H
ATOM   3617  CB  LEU A 241      -6.332 -13.919 -24.036  1.00 74.56           C
ATOM   3618 1HB  LEU A 241      -6.480 -14.388 -23.063  1.00 74.56           H
ATOM   3619 2HB  LEU A 241      -5.413 -14.331 -24.452  1.00 74.56           H
ATOM   3620  CG  LEU A 241      -6.134 -12.417 -23.822  1.00 74.56           C
ATOM   3621  HG  LEU A 241      -7.068 -11.999 -23.446  1.00 74.56           H
ATOM   3622  CD1 LEU A 241      -5.060 -12.150 -22.765  1.00 74.56           C
ATOM   3623 1HD1 LEU A 241      -5.362 -12.601 -21.820  1.00 74.56           H
ATOM   3624 2HD1 LEU A 241      -4.115 -12.585 -23.090  1.00 74.56           H
ATOM   3625 3HD1 LEU A 241      -4.940 -11.075 -22.633  1.00 74.56           H
ATOM   3626  CD2 LEU A 241      -5.824 -11.711 -25.144  1.00 74.56           C
ATOM   3627 1HD2 LEU A 241      -4.912 -12.127 -25.573  1.00 74.56           H
ATOM   3628 2HD2 LEU A 241      -6.652 -11.860 -25.838  1.00 74.56           H
ATOM   3629 3HD2 LEU A 241      -5.688 -10.645 -24.964  1.00 74.56           H
ATOM   3630  HN  LEU A 241      -8.687 -14.133 -23.247  1.00 74.56           H
ATOM   3631  N   ILE A 242      -7.843 -16.694 -24.719  1.00 75.73           N
ATOM   3632  CA  ILE A 242      -7.830 -18.084 -25.140  1.00 75.73           C
ATOM   3633  C   ILE A 242      -8.651 -18.231 -26.423  1.00 75.73           C
ATOM   3634  O   ILE A 242      -8.235 -18.916 -27.356  1.00 75.73           O
ATOM   3635  HA  ILE A 242      -6.796 -18.350 -25.360  1.00 75.73           H
ATOM   3636  CB  ILE A 242      -8.300 -18.993 -24.002  1.00 75.73           C
ATOM   3637  HB  ILE A 242      -9.212 -18.571 -23.582  1.00 75.73           H
ATOM   3638  CG1 ILE A 242      -7.264 -19.041 -22.877  1.00 75.73           C
ATOM   3639 1HG1 ILE A 242      -6.387 -19.596 -23.209  1.00 75.73           H
ATOM   3640 2HG1 ILE A 242      -6.932 -18.031 -22.640  1.00 75.73           H
ATOM   3641  CG2 ILE A 242      -8.646 -20.390 -24.523  1.00 75.73           C
ATOM   3642 1HG2 ILE A 242      -9.444 -20.314 -25.262  1.00 75.73           H
ATOM   3643 2HG2 ILE A 242      -7.764 -20.834 -24.985  1.00 75.73           H
ATOM   3644 3HG2 ILE A 242      -8.976 -21.015 -23.694  1.00 75.73           H
ATOM   3645  CD1 ILE A 242      -7.846 -19.700 -21.624  1.00 75.73           C
ATOM   3646 1HD1 ILE A 242      -8.709 -19.128 -21.281  1.00 75.73           H
ATOM   3647 2HD1 ILE A 242      -8.155 -20.718 -21.859  1.00 75.73           H
ATOM   3648 3HD1 ILE A 242      -7.090 -19.721 -20.840  1.00 75.73           H
ATOM   3649  HN  ILE A 242      -8.223 -16.532 -23.808  1.00 75.73           H
ATOM   3650  N   GLN A 243      -9.804 -17.577 -26.428  1.00 71.66           N
ATOM   3651  CA  GLN A 243     -10.705 -17.658 -27.565  1.00 71.66           C
ATOM   3652  C   GLN A 243     -10.075 -16.991 -28.790  1.00 71.66           C
ATOM   3653  O   GLN A 243     -10.308 -17.416 -29.921  1.00 71.66           O
ATOM   3654  HA  GLN A 243     -10.840 -18.723 -27.752  1.00 71.66           H
ATOM   3655  CB  GLN A 243     -12.061 -17.030 -27.236  1.00 71.66           C
ATOM   3656 1HB  GLN A 243     -11.912 -16.042 -26.799  1.00 71.66           H
ATOM   3657 2HB  GLN A 243     -12.633 -16.890 -28.153  1.00 71.66           H
ATOM   3658  CG  GLN A 243     -12.851 -17.909 -26.264  1.00 71.66           C
ATOM   3659 1HG  GLN A 243     -12.944 -18.915 -26.673  1.00 71.66           H
ATOM   3660 2HG  GLN A 243     -12.308 -17.996 -25.323  1.00 71.66           H
ATOM   3661  CD  GLN A 243     -14.242 -17.327 -26.006  1.00 71.66           C
ATOM   3662  OE1 GLN A 243     -14.566 -16.223 -26.411  1.00 71.66           O
ATOM   3663  NE2 GLN A 243     -15.043 -18.129 -25.310  1.00 71.66           N
ATOM   3664 1HE2 GLN A 243     -14.714 -19.024 -25.007  1.00 71.66           H
ATOM   3665 2HE2 GLN A 243     -15.974 -17.838 -25.090  1.00 71.66           H
ATOM   3666  HN  GLN A 243     -10.123 -17.001 -25.676  1.00 71.66           H
ATOM   3667  N   ALA A 244      -9.289 -15.958 -28.524  1.00 72.10           N
ATOM   3668  CA  ALA A 244      -8.775 -15.115 -29.589  1.00 72.10           C
ATOM   3669  C   ALA A 244      -7.695 -15.876 -30.361  1.00 72.10           C
ATOM   3670  O   ALA A 244      -7.343 -15.499 -31.478  1.00 72.10           O
ATOM   3671  HA  ALA A 244      -9.602 -14.891 -30.264  1.00 72.10           H
ATOM   3672  CB  ALA A 244      -8.254 -13.804 -28.997  1.00 72.10           C
ATOM   3673 1HB  ALA A 244      -9.066 -13.288 -28.485  1.00 72.10           H
ATOM   3674 2HB  ALA A 244      -7.455 -14.019 -28.286  1.00 72.10           H
ATOM   3675 3HB  ALA A 244      -7.868 -13.172 -29.796  1.00 72.10           H
ATOM   3676  HN  ALA A 244      -9.004 -15.695 -27.602  1.00 72.10           H
ATOM   3677  N   LYS A 245      -7.200 -16.933 -29.735  1.00 60.64           N
ATOM   3678  CA  LYS A 245      -6.191 -17.770 -30.362  1.00 60.64           C
ATOM   3679  C   LYS A 245      -5.084 -16.884 -30.936  1.00 60.64           C
ATOM   3680  O   LYS A 245      -4.221 -17.360 -31.671  1.00 60.64           O
ATOM   3681  HA  LYS A 245      -5.761 -18.401 -29.585  1.00 60.64           H
ATOM   3682  CB  LYS A 245      -6.833 -18.699 -31.395  1.00 60.64           C
ATOM   3683 1HB  LYS A 245      -7.492 -18.125 -32.046  1.00 60.64           H
ATOM   3684 2HB  LYS A 245      -6.060 -19.133 -32.029  1.00 60.64           H
ATOM   3685  CG  LYS A 245      -7.627 -19.814 -30.712  1.00 60.64           C
ATOM   3686 1HG  LYS A 245      -7.031 -20.251 -29.911  1.00 60.64           H
ATOM   3687 2HG  LYS A 245      -8.523 -19.398 -30.252  1.00 60.64           H
ATOM   3688  CD  LYS A 245      -8.018 -20.901 -31.714  1.00 60.64           C
ATOM   3689 1HD  LYS A 245      -8.720 -20.494 -32.443  1.00 60.64           H
ATOM   3690 2HD  LYS A 245      -7.137 -21.226 -32.268  1.00 60.64           H
ATOM   3691  CE  LYS A 245      -8.651 -22.100 -31.004  1.00 60.64           C
ATOM   3692 1HE  LYS A 245      -8.003 -22.433 -30.194  1.00 60.64           H
ATOM   3693 2HE  LYS A 245      -9.598 -21.804 -30.553  1.00 60.64           H
ATOM   3694  NZ  LYS A 245      -8.873 -23.209 -31.958  1.00 60.64           N
ATOM   3695 1HZ  LYS A 245      -9.316 -23.985 -31.477  1.00 60.64           H
ATOM   3696 2HZ  LYS A 245      -9.473 -22.892 -32.711  1.00 60.64           H
ATOM   3697 3HZ  LYS A 245      -7.983 -23.511 -32.339  1.00 60.64           H
ATOM   3698  HN  LYS A 245      -7.476 -17.220 -28.817  1.00 60.64           H
ATOM   3699  N   LYS A 246      -5.144 -15.610 -30.577  1.00 53.16           N
ATOM   3700  CA  LYS A 246      -4.203 -14.638 -31.107  1.00 53.16           C
ATOM   3701  C   LYS A 246      -2.934 -14.644 -30.252  1.00 53.16           C
ATOM   3702  O   LYS A 246      -2.967 -14.266 -29.082  1.00 53.16           O
ATOM   3703  HA  LYS A 246      -3.941 -14.953 -32.116  1.00 53.16           H
ATOM   3704  CB  LYS A 246      -4.862 -13.261 -31.219  1.00 53.16           C
ATOM   3705 1HB  LYS A 246      -5.461 -13.066 -30.330  1.00 53.16           H
ATOM   3706 2HB  LYS A 246      -4.093 -12.489 -31.260  1.00 53.16           H
ATOM   3707  CG  LYS A 246      -5.745 -13.176 -32.466  1.00 53.16           C
ATOM   3708 1HG  LYS A 246      -5.216 -13.597 -33.320  1.00 53.16           H
ATOM   3709 2HG  LYS A 246      -6.644 -13.775 -32.320  1.00 53.16           H
ATOM   3710  CD  LYS A 246      -6.134 -11.727 -32.764  1.00 53.16           C
ATOM   3711 1HD  LYS A 246      -6.744 -11.335 -31.950  1.00 53.16           H
ATOM   3712 2HD  LYS A 246      -5.237 -11.109 -32.816  1.00 53.16           H
ATOM   3713  CE  LYS A 246      -6.906 -11.626 -34.081  1.00 53.16           C
ATOM   3714 1HE  LYS A 246      -6.366 -12.155 -34.867  1.00 53.16           H
ATOM   3715 2HE  LYS A 246      -7.876 -12.112 -33.978  1.00 53.16           H
ATOM   3716  NZ  LYS A 246      -7.093 -10.209 -34.466  1.00 53.16           N
ATOM   3717 1HZ  LYS A 246      -7.627 -10.160 -35.326  1.00 53.16           H
ATOM   3718 2HZ  LYS A 246      -7.591  -9.722 -33.729  1.00 53.16           H
ATOM   3719 3HZ  LYS A 246      -6.187  -9.775 -34.605  1.00 53.16           H
ATOM   3720  HN  LYS A 246      -5.819 -15.240 -29.937  1.00 53.16           H
ATOM   3721  N   SER A 247      -1.845 -15.078 -30.870  1.00 56.33           N
ATOM   3722  CA  SER A 247      -0.605 -15.285 -30.143  1.00 56.33           C
ATOM   3723  C   SER A 247      -0.150 -13.974 -29.500  1.00 56.33           C
ATOM   3724  O   SER A 247       0.240 -13.953 -28.333  1.00 56.33           O
ATOM   3725  HA  SER A 247      -0.838 -16.026 -29.378  1.00 56.33           H
ATOM   3726  CB  SER A 247       0.489 -15.832 -31.064  1.00 56.33           C
ATOM   3727 1HB  SER A 247       0.188 -16.808 -31.443  1.00 56.33           H
ATOM   3728 2HB  SER A 247       0.598 -15.175 -31.926  1.00 56.33           H
ATOM   3729  OG  SER A 247       1.741 -15.948 -30.394  1.00 56.33           O
ATOM   3730  HG  SER A 247       2.431 -16.311 -31.021  1.00 56.33           H
ATOM   3731  HN  SER A 247      -1.803 -15.287 -31.847  1.00 56.33           H
ATOM   3732  N   SER A 248      -0.215 -12.911 -30.288  1.00 57.82           N
ATOM   3733  CA  SER A 248       0.324 -11.630 -29.864  1.00 57.82           C
ATOM   3734  C   SER A 248      -0.303 -11.213 -28.533  1.00 57.82           C
ATOM   3735  O   SER A 248       0.322 -10.509 -27.742  1.00 57.82           O
ATOM   3736  HA  SER A 248       1.396 -11.793 -29.748  1.00 57.82           H
ATOM   3737  CB  SER A 248       0.085 -10.554 -30.925  1.00 57.82           C
ATOM   3738 1HB  SER A 248       0.533  -9.616 -30.597  1.00 57.82           H
ATOM   3739 2HB  SER A 248       0.585 -10.839 -31.850  1.00 57.82           H
ATOM   3740  OG  SER A 248      -1.303 -10.353 -31.178  1.00 57.82           O
ATOM   3741  HG  SER A 248      -1.426  -9.634 -31.862  1.00 57.82           H
ATOM   3742  HN  SER A 248      -0.627 -12.915 -31.200  1.00 57.82           H
ATOM   3743  N   LYS A 249      -1.532 -11.665 -28.327  1.00 53.66           N
ATOM   3744  CA  LYS A 249      -2.261 -11.324 -27.117  1.00 53.66           C
ATOM   3745  C   LYS A 249      -1.680 -12.109 -25.939  1.00 53.66           C
ATOM   3746  O   LYS A 249      -1.827 -11.705 -24.787  1.00 53.66           O
ATOM   3747  HA  LYS A 249      -2.109 -10.261 -26.932  1.00 53.66           H
ATOM   3748  CB  LYS A 249      -3.763 -11.539 -27.318  1.00 53.66           C
ATOM   3749 1HB  LYS A 249      -3.939 -12.524 -27.750  1.00 53.66           H
ATOM   3750 2HB  LYS A 249      -4.269 -11.519 -26.353  1.00 53.66           H
ATOM   3751  CG  LYS A 249      -4.352 -10.463 -28.233  1.00 53.66           C
ATOM   3752 1HG  LYS A 249      -4.067  -9.476 -27.870  1.00 53.66           H
ATOM   3753 2HG  LYS A 249      -3.938 -10.566 -29.236  1.00 53.66           H
ATOM   3754  CD  LYS A 249      -5.878 -10.569 -28.291  1.00 53.66           C
ATOM   3755 1HD  LYS A 249      -6.162 -11.481 -28.817  1.00 53.66           H
ATOM   3756 2HD  LYS A 249      -6.280 -10.645 -27.281  1.00 53.66           H
ATOM   3757  CE  LYS A 249      -6.485  -9.356 -28.998  1.00 53.66           C
ATOM   3758 1HE  LYS A 249      -6.049  -8.439 -28.599  1.00 53.66           H
ATOM   3759 2HE  LYS A 249      -6.243  -9.387 -30.060  1.00 53.66           H
ATOM   3760  NZ  LYS A 249      -7.954  -9.332 -28.818  1.00 53.66           N
ATOM   3761 1HZ  LYS A 249      -8.345  -8.551 -29.333  1.00 53.66           H
ATOM   3762 2HZ  LYS A 249      -8.350 -10.199 -29.165  1.00 53.66           H
ATOM   3763 3HZ  LYS A 249      -8.172  -9.231 -27.833  1.00 53.66           H
ATOM   3764  HN  LYS A 249      -2.027 -12.252 -28.968  1.00 53.66           H
ATOM   3765  N   HIS A 250      -1.033 -13.217 -26.269  1.00 53.55           N
ATOM   3766  CA  HIS A 250      -0.511 -14.110 -25.249  1.00 53.55           C
ATOM   3767  C   HIS A 250       0.650 -13.433 -24.518  1.00 53.55           C
ATOM   3768  O   HIS A 250       0.813 -13.603 -23.311  1.00 53.55           O
ATOM   3769  HA  HIS A 250      -1.322 -14.285 -24.541  1.00 53.55           H
ATOM   3770  CB  HIS A 250      -0.123 -15.460 -25.856  1.00 53.55           C
ATOM   3771 1HB  HIS A 250       0.395 -15.287 -26.799  1.00 53.55           H
ATOM   3772 2HB  HIS A 250       0.583 -15.957 -25.190  1.00 53.55           H
ATOM   3773  CG  HIS A 250      -1.294 -16.382 -26.103  1.00 53.55           C
ATOM   3774  ND1 HIS A 250      -1.953 -17.046 -25.083  1.00 53.55           N
ATOM   3775  HD1 HIS A 250      -1.733 -16.988 -24.109  1.00 53.55           H
ATOM   3776  CD2 HIS A 250      -1.916 -16.742 -27.262  1.00 53.55           C
ATOM   3777  HD2 HIS A 250      -1.648 -16.399 -28.261  1.00 53.55           H
ATOM   3778  CE1 HIS A 250      -2.925 -17.771 -25.616  1.00 53.55           C
ATOM   3779  HE1 HIS A 250      -3.623 -18.407 -25.072  1.00 53.55           H
ATOM   3780  NE2 HIS A 250      -2.900 -17.581 -26.967  1.00 53.55           N
ATOM   3781  HN  HIS A 250      -0.864 -13.506 -27.211  1.00 53.55           H
ATOM   3782  N   LYS A 251       1.428 -12.679 -25.281  1.00 56.42           N
ATOM   3783  CA  LYS A 251       2.556 -11.958 -24.717  1.00 56.42           C
ATOM   3784  C   LYS A 251       2.045 -10.933 -23.703  1.00 56.42           C
ATOM   3785  O   LYS A 251       2.566 -10.841 -22.592  1.00 56.42           O
ATOM   3786  HA  LYS A 251       3.178 -12.683 -24.192  1.00 56.42           H
ATOM   3787  CB  LYS A 251       3.412 -11.348 -25.830  1.00 56.42           C
ATOM   3788 1HB  LYS A 251       2.767 -10.920 -26.597  1.00 56.42           H
ATOM   3789 2HB  LYS A 251       4.011 -10.532 -25.426  1.00 56.42           H
ATOM   3790  CG  LYS A 251       4.329 -12.401 -26.455  1.00 56.42           C
ATOM   3791 1HG  LYS A 251       4.903 -12.899 -25.673  1.00 56.42           H
ATOM   3792 2HG  LYS A 251       3.729 -13.167 -26.946  1.00 56.42           H
ATOM   3793  CD  LYS A 251       5.282 -11.765 -27.469  1.00 56.42           C
ATOM   3794 1HD  LYS A 251       4.710 -11.322 -28.284  1.00 56.42           H
ATOM   3795 2HD  LYS A 251       5.838 -10.956 -26.994  1.00 56.42           H
ATOM   3796  CE  LYS A 251       6.259 -12.802 -28.029  1.00 56.42           C
ATOM   3797 1HE  LYS A 251       6.906 -13.167 -27.232  1.00 56.42           H
ATOM   3798 2HE  LYS A 251       5.707 -13.661 -28.411  1.00 56.42           H
ATOM   3799  NZ  LYS A 251       7.078 -12.211 -29.111  1.00 56.42           N
ATOM   3800 1HZ  LYS A 251       7.722 -12.909 -29.467  1.00 56.42           H
ATOM   3801 2HZ  LYS A 251       6.472 -11.896 -29.860  1.00 56.42           H
ATOM   3802 3HZ  LYS A 251       7.602 -11.423 -28.746  1.00 56.42           H
ATOM   3803  HN  LYS A 251       1.297 -12.557 -26.265  1.00 56.42           H
ATOM   3804  N   ALA A 252       1.032 -10.188 -24.121  1.00 63.11           N
ATOM   3805  CA  ALA A 252       0.451  -9.168 -23.265  1.00 63.11           C
ATOM   3806  C   ALA A 252      -0.147  -9.830 -22.022  1.00 63.11           C
ATOM   3807  O   ALA A 252      -0.173  -9.232 -20.948  1.00 63.11           O
ATOM   3808  HA  ALA A 252       1.252  -8.495 -22.959  1.00 63.11           H
ATOM   3809  CB  ALA A 252      -0.587  -8.369 -24.056  1.00 63.11           C
ATOM   3810 1HB  ALA A 252      -0.106  -7.895 -24.912  1.00 63.11           H
ATOM   3811 2HB  ALA A 252      -1.372  -9.040 -24.406  1.00 63.11           H
ATOM   3812 3HB  ALA A 252      -1.023  -7.604 -23.414  1.00 63.11           H
ATOM   3813  HN  ALA A 252       0.611 -10.273 -25.024  1.00 63.11           H
ATOM   3814  N   LEU A 253      -0.612 -11.057 -22.210  1.00 63.58           N
ATOM   3815  CA  LEU A 253      -1.219 -11.802 -21.121  1.00 63.58           C
ATOM   3816  C   LEU A 253      -0.146 -12.151 -20.087  1.00 63.58           C
ATOM   3817  O   LEU A 253      -0.322 -11.902 -18.896  1.00 63.58           O
ATOM   3818  HA  LEU A 253      -1.954 -11.150 -20.649  1.00 63.58           H
ATOM   3819  CB  LEU A 253      -1.973 -13.019 -21.659  1.00 63.58           C
ATOM   3820 1HB  LEU A 253      -2.648 -12.685 -22.447  1.00 63.58           H
ATOM   3821 2HB  LEU A 253      -1.252 -13.693 -22.123  1.00 63.58           H
ATOM   3822  CG  LEU A 253      -2.784 -13.813 -20.634  1.00 63.58           C
ATOM   3823  HG  LEU A 253      -2.131 -14.058 -19.797  1.00 63.58           H
ATOM   3824  CD1 LEU A 253      -3.936 -12.974 -20.077  1.00 63.58           C
ATOM   3825 1HD1 LEU A 253      -3.535 -12.083 -19.592  1.00 63.58           H
ATOM   3826 2HD1 LEU A 253      -4.597 -12.677 -20.892  1.00 63.58           H
ATOM   3827 3HD1 LEU A 253      -4.496 -13.562 -19.350  1.00 63.58           H
ATOM   3828  CD2 LEU A 253      -3.274 -15.136 -21.227  1.00 63.58           C
ATOM   3829 1HD2 LEU A 253      -3.906 -14.934 -22.092  1.00 63.58           H
ATOM   3830 2HD2 LEU A 253      -2.417 -15.735 -21.535  1.00 63.58           H
ATOM   3831 3HD2 LEU A 253      -3.848 -15.680 -20.477  1.00 63.58           H
ATOM   3832  HN  LEU A 253      -0.579 -11.539 -23.086  1.00 63.58           H
ATOM   3833  N   LYS A 254       0.943 -12.722 -20.582  1.00 63.38           N
ATOM   3834  CA  LYS A 254       2.030 -13.138 -19.712  1.00 63.38           C
ATOM   3835  C   LYS A 254       2.444 -11.964 -18.823  1.00 63.38           C
ATOM   3836  O   LYS A 254       2.621 -12.126 -17.617  1.00 63.38           O
ATOM   3837  HA  LYS A 254       1.651 -13.937 -19.075  1.00 63.38           H
ATOM   3838  CB  LYS A 254       3.181 -13.722 -20.535  1.00 63.38           C
ATOM   3839 1HB  LYS A 254       3.089 -13.404 -21.573  1.00 63.38           H
ATOM   3840 2HB  LYS A 254       4.130 -13.334 -20.166  1.00 63.38           H
ATOM   3841  CG  LYS A 254       3.185 -15.251 -20.463  1.00 63.38           C
ATOM   3842 1HG  LYS A 254       3.167 -15.569 -19.421  1.00 63.38           H
ATOM   3843 2HG  LYS A 254       2.283 -15.643 -20.932  1.00 63.38           H
ATOM   3844  CD  LYS A 254       4.420 -15.828 -21.157  1.00 63.38           C
ATOM   3845 1HD  LYS A 254       4.397 -15.577 -22.217  1.00 63.38           H
ATOM   3846 2HD  LYS A 254       5.321 -15.375 -20.742  1.00 63.38           H
ATOM   3847  CE  LYS A 254       4.483 -17.348 -20.989  1.00 63.38           C
ATOM   3848 1HE  LYS A 254       4.496 -17.602 -19.930  1.00 63.38           H
ATOM   3849 2HE  LYS A 254       3.589 -17.804 -21.416  1.00 63.38           H
ATOM   3850  NZ  LYS A 254       5.689 -17.893 -21.652  1.00 63.38           N
ATOM   3851 1HZ  LYS A 254       5.708 -18.901 -21.543  1.00 63.38           H
ATOM   3852 2HZ  LYS A 254       5.668 -17.659 -22.638  1.00 63.38           H
ATOM   3853 3HZ  LYS A 254       6.518 -17.492 -21.227  1.00 63.38           H
ATOM   3854  HN  LYS A 254       1.088 -12.901 -21.555  1.00 63.38           H
ATOM   3855  N   VAL A 255       2.586 -10.807 -19.453  1.00 62.46           N
ATOM   3856  CA  VAL A 255       2.993  -9.610 -18.738  1.00 62.46           C
ATOM   3857  C   VAL A 255       2.040  -9.374 -17.564  1.00 62.46           C
ATOM   3858  O   VAL A 255       2.473  -9.296 -16.415  1.00 62.46           O
ATOM   3859  HA  VAL A 255       3.995  -9.785 -18.346  1.00 62.46           H
ATOM   3860  CB  VAL A 255       3.061  -8.423 -19.700  1.00 62.46           C
ATOM   3861  HB  VAL A 255       2.277  -8.550 -20.446  1.00 62.46           H
ATOM   3862  CG1 VAL A 255       2.802  -7.106 -18.966  1.00 62.46           C
ATOM   3863 1HG1 VAL A 255       1.811  -7.132 -18.512  1.00 62.46           H
ATOM   3864 2HG1 VAL A 255       3.554  -6.969 -18.188  1.00 62.46           H
ATOM   3865 3HG1 VAL A 255       2.856  -6.279 -19.673  1.00 62.46           H
ATOM   3866  CG2 VAL A 255       4.404  -8.387 -20.432  1.00 62.46           C
ATOM   3867 1HG2 VAL A 255       5.212  -8.294 -19.706  1.00 62.46           H
ATOM   3868 2HG2 VAL A 255       4.532  -9.307 -21.003  1.00 62.46           H
ATOM   3869 3HG2 VAL A 255       4.426  -7.533 -21.110  1.00 62.46           H
ATOM   3870  HN  VAL A 255       2.429 -10.681 -20.433  1.00 62.46           H
ATOM   3871  N   THR A 256       0.762  -9.268 -17.893  1.00 62.29           N
ATOM   3872  CA  THR A 256      -0.228  -8.837 -16.921  1.00 62.29           C
ATOM   3873  C   THR A 256      -0.357  -9.868 -15.798  1.00 62.29           C
ATOM   3874  O   THR A 256      -0.557  -9.508 -14.640  1.00 62.29           O
ATOM   3875  HA  THR A 256       0.119  -7.910 -16.465  1.00 62.29           H
ATOM   3876  CB  THR A 256      -1.541  -8.580 -17.665  1.00 62.29           C
ATOM   3877  HB  THR A 256      -2.358  -8.407 -16.964  1.00 62.29           H
ATOM   3878  OG1 THR A 256      -1.688  -9.717 -18.512  1.00 62.29           O
ATOM   3879  HG1 THR A 256      -1.800 -10.543 -17.959  1.00 62.29           H
ATOM   3880  CG2 THR A 256      -1.443  -7.402 -18.636  1.00 62.29           C
ATOM   3881 1HG2 THR A 256      -0.672  -7.606 -19.378  1.00 62.29           H
ATOM   3882 2HG2 THR A 256      -1.188  -6.497 -18.084  1.00 62.29           H
ATOM   3883 3HG2 THR A 256      -2.402  -7.264 -19.136  1.00 62.29           H
ATOM   3884  HN  THR A 256       0.400  -9.470 -18.804  1.00 62.29           H
ATOM   3885  N   ILE A 257      -0.238 -11.131 -16.182  1.00 72.34           N
ATOM   3886  CA  ILE A 257      -0.281 -12.214 -15.214  1.00 72.34           C
ATOM   3887  C   ILE A 257       0.854 -12.035 -14.203  1.00 72.34           C
ATOM   3888  O   ILE A 257       0.636 -12.132 -12.997  1.00 72.34           O
ATOM   3889  HA  ILE A 257      -1.230 -12.140 -14.683  1.00 72.34           H
ATOM   3890  CB  ILE A 257      -0.263 -13.569 -15.925  1.00 72.34           C
ATOM   3891  HB  ILE A 257       0.523 -13.548 -16.679  1.00 72.34           H
ATOM   3892  CG1 ILE A 257      -1.583 -13.822 -16.656  1.00 72.34           C
ATOM   3893 1HG1 ILE A 257      -2.394 -13.904 -15.932  1.00 72.34           H
ATOM   3894 2HG1 ILE A 257      -1.815 -12.973 -17.299  1.00 72.34           H
ATOM   3895  CG2 ILE A 257       0.076 -14.696 -14.948  1.00 72.34           C
ATOM   3896 1HG2 ILE A 257       1.059 -14.517 -14.513  1.00 72.34           H
ATOM   3897 2HG2 ILE A 257      -0.672 -14.727 -14.155  1.00 72.34           H
ATOM   3898 3HG2 ILE A 257       0.082 -15.648 -15.479  1.00 72.34           H
ATOM   3899  CD1 ILE A 257      -1.510 -15.099 -17.494  1.00 72.34           C
ATOM   3900 1HD1 ILE A 257      -0.714 -15.004 -18.233  1.00 72.34           H
ATOM   3901 2HD1 ILE A 257      -1.302 -15.949 -16.844  1.00 72.34           H
ATOM   3902 3HD1 ILE A 257      -2.461 -15.255 -18.003  1.00 72.34           H
ATOM   3903  HN  ILE A 257      -0.114 -11.418 -17.132  1.00 72.34           H
ATOM   3904  N   THR A 258       2.040 -11.776 -14.734  1.00 75.10           N
ATOM   3905  CA  THR A 258       3.223 -11.656 -13.899  1.00 75.10           C
ATOM   3906  C   THR A 258       3.036 -10.541 -12.867  1.00 75.10           C
ATOM   3907  O   THR A 258       3.297 -10.737 -11.681  1.00 75.10           O
ATOM   3908  HA  THR A 258       3.349 -12.586 -13.345  1.00 75.10           H
ATOM   3909  CB  THR A 258       4.429 -11.439 -14.815  1.00 75.10           C
ATOM   3910  HB  THR A 258       4.361 -10.480 -15.328  1.00 75.10           H
ATOM   3911  OG1 THR A 258       4.435 -12.589 -15.657  1.00 75.10           O
ATOM   3912  HG1 THR A 258       3.880 -12.419 -16.472  1.00 75.10           H
ATOM   3913  CG2 THR A 258       5.758 -11.522 -14.062  1.00 75.10           C
ATOM   3914 1HG2 THR A 258       5.857 -12.506 -13.605  1.00 75.10           H
ATOM   3915 2HG2 THR A 258       5.785 -10.756 -13.287  1.00 75.10           H
ATOM   3916 3HG2 THR A 258       6.581 -11.361 -14.759  1.00 75.10           H
ATOM   3917  HN  THR A 258       2.199 -11.650 -15.713  1.00 75.10           H
ATOM   3918  N   VAL A 259       2.585  -9.395 -13.357  1.00 70.69           N
ATOM   3919  CA  VAL A 259       2.400  -8.236 -12.500  1.00 70.69           C
ATOM   3920  C   VAL A 259       1.391  -8.577 -11.400  1.00 70.69           C
ATOM   3921  O   VAL A 259       1.611  -8.260 -10.232  1.00 70.69           O
ATOM   3922  HA  VAL A 259       3.361  -8.013 -12.037  1.00 70.69           H
ATOM   3923  CB  VAL A 259       1.984  -7.026 -13.338  1.00 70.69           C
ATOM   3924  HB  VAL A 259       1.100  -7.303 -13.912  1.00 70.69           H
ATOM   3925  CG1 VAL A 259       1.612  -5.841 -12.445  1.00 70.69           C
ATOM   3926 1HG1 VAL A 259       0.780  -6.121 -11.798  1.00 70.69           H
ATOM   3927 2HG1 VAL A 259       2.471  -5.564 -11.833  1.00 70.69           H
ATOM   3928 3HG1 VAL A 259       1.321  -4.995 -13.066  1.00 70.69           H
ATOM   3929  CG2 VAL A 259       3.085  -6.641 -14.329  1.00 70.69           C
ATOM   3930 1HG2 VAL A 259       3.995  -6.392 -13.782  1.00 70.69           H
ATOM   3931 2HG2 VAL A 259       3.282  -7.480 -14.998  1.00 70.69           H
ATOM   3932 3HG2 VAL A 259       2.764  -5.779 -14.912  1.00 70.69           H
ATOM   3933  HN  VAL A 259       2.349  -9.252 -14.318  1.00 70.69           H
ATOM   3934  N   LEU A 260       0.307  -9.217 -11.814  1.00 71.26           N
ATOM   3935  CA  LEU A 260      -0.750  -9.575 -10.884  1.00 71.26           C
ATOM   3936  C   LEU A 260      -0.184 -10.503  -9.807  1.00 71.26           C
ATOM   3937  O   LEU A 260      -0.402 -10.284  -8.617  1.00 71.26           O
ATOM   3938  HA  LEU A 260      -1.089  -8.657 -10.404  1.00 71.26           H
ATOM   3939  CB  LEU A 260      -1.947 -10.162 -11.634  1.00 71.26           C
ATOM   3940 1HB  LEU A 260      -2.272  -9.439 -12.382  1.00 71.26           H
ATOM   3941 2HB  LEU A 260      -1.613 -11.049 -12.173  1.00 71.26           H
ATOM   3942  CG  LEU A 260      -3.155 -10.545 -10.776  1.00 71.26           C
ATOM   3943  HG  LEU A 260      -2.793 -11.069  -9.891  1.00 71.26           H
ATOM   3944  CD1 LEU A 260      -3.900  -9.300 -10.291  1.00 71.26           C
ATOM   3945 1HD1 LEU A 260      -3.227  -8.684  -9.694  1.00 71.26           H
ATOM   3946 2HD1 LEU A 260      -4.249  -8.728 -11.151  1.00 71.26           H
ATOM   3947 3HD1 LEU A 260      -4.753  -9.600  -9.684  1.00 71.26           H
ATOM   3948  CD2 LEU A 260      -4.076 -11.509 -11.526  1.00 71.26           C
ATOM   3949 1HD2 LEU A 260      -4.434 -11.034 -12.439  1.00 71.26           H
ATOM   3950 2HD2 LEU A 260      -3.526 -12.415 -11.779  1.00 71.26           H
ATOM   3951 3HD2 LEU A 260      -4.926 -11.765 -10.893  1.00 71.26           H
ATOM   3952  HN  LEU A 260       0.146  -9.489 -12.762  1.00 71.26           H
ATOM   3953  N   THR A 261       0.533 -11.520 -10.265  1.00 81.67           N
ATOM   3954  CA  THR A 261       1.022 -12.553  -9.368  1.00 81.67           C
ATOM   3955  C   THR A 261       1.966 -11.951  -8.325  1.00 81.67           C
ATOM   3956  O   THR A 261       1.883 -12.281  -7.143  1.00 81.67           O
ATOM   3957  HA  THR A 261       0.173 -12.970  -8.828  1.00 81.67           H
ATOM   3958  CB  THR A 261       1.674 -13.646 -10.218  1.00 81.67           C
ATOM   3959  HB  THR A 261       2.559 -13.267 -10.728  1.00 81.67           H
ATOM   3960  OG1 THR A 261       0.622 -14.100 -11.066  1.00 81.67           O
ATOM   3961  HG1 THR A 261       0.597 -13.553 -11.903  1.00 81.67           H
ATOM   3962  CG2 THR A 261       2.049 -14.881  -9.396  1.00 81.67           C
ATOM   3963 1HG2 THR A 261       1.152 -15.300  -8.940  1.00 81.67           H
ATOM   3964 2HG2 THR A 261       2.755 -14.597  -8.616  1.00 81.67           H
ATOM   3965 3HG2 THR A 261       2.507 -15.625 -10.048  1.00 81.67           H
ATOM   3966  HN  THR A 261       0.778 -11.643 -11.226  1.00 81.67           H
ATOM   3967  N   VAL A 262       2.842 -11.079  -8.800  1.00 83.97           N
ATOM   3968  CA  VAL A 262       3.831 -10.462  -7.932  1.00 83.97           C
ATOM   3969  C   VAL A 262       3.117  -9.644  -6.854  1.00 83.97           C
ATOM   3970  O   VAL A 262       3.477  -9.709  -5.680  1.00 83.97           O
ATOM   3971  HA  VAL A 262       4.391 -11.264  -7.450  1.00 83.97           H
ATOM   3972  CB  VAL A 262       4.811  -9.631  -8.762  1.00 83.97           C
ATOM   3973  HB  VAL A 262       4.230  -8.947  -9.381  1.00 83.97           H
ATOM   3974  CG1 VAL A 262       5.719  -8.792  -7.861  1.00 83.97           C
ATOM   3975 1HG1 VAL A 262       5.111  -8.117  -7.259  1.00 83.97           H
ATOM   3976 2HG1 VAL A 262       6.288  -9.451  -7.204  1.00 83.97           H
ATOM   3977 3HG1 VAL A 262       6.406  -8.212  -8.476  1.00 83.97           H
ATOM   3978  CG2 VAL A 262       5.635 -10.523  -9.693  1.00 83.97           C
ATOM   3979 1HG2 VAL A 262       6.201 -11.242  -9.100  1.00 83.97           H
ATOM   3980 2HG2 VAL A 262       4.968 -11.056 -10.370  1.00 83.97           H
ATOM   3981 3HG2 VAL A 262       6.323  -9.907 -10.271  1.00 83.97           H
ATOM   3982  HN  VAL A 262       2.884 -10.792  -9.758  1.00 83.97           H
ATOM   3983  N   PHE A 263       2.118  -8.892  -7.292  1.00 77.01           N
ATOM   3984  CA  PHE A 263       1.360  -8.051  -6.381  1.00 77.01           C
ATOM   3985  C   PHE A 263       0.671  -8.890  -5.303  1.00 77.01           C
ATOM   3986  O   PHE A 263       0.809  -8.612  -4.113  1.00 77.01           O
ATOM   3987  HA  PHE A 263       2.066  -7.366  -5.911  1.00 77.01           H
ATOM   3988  CB  PHE A 263       0.293  -7.338  -7.214  1.00 77.01           C
ATOM   3989 1HB  PHE A 263       0.785  -6.737  -7.979  1.00 77.01           H
ATOM   3990 2HB  PHE A 263      -0.308  -8.085  -7.733  1.00 77.01           H
ATOM   3991  CG  PHE A 263      -0.635  -6.436  -6.398  1.00 77.01           C
ATOM   3992  CD1 PHE A 263      -1.894  -6.851  -6.096  1.00 77.01           C
ATOM   3993  HD1 PHE A 263      -2.243  -7.827  -6.437  1.00 77.01           H
ATOM   3994  CD2 PHE A 263      -0.200  -5.219  -5.973  1.00 77.01           C
ATOM   3995  HD2 PHE A 263       0.809  -4.887  -6.214  1.00 77.01           H
ATOM   3996  CE1 PHE A 263      -2.756  -6.015  -5.338  1.00 77.01           C
ATOM   3997  HE1 PHE A 263      -3.765  -6.348  -5.097  1.00 77.01           H
ATOM   3998  CE2 PHE A 263      -1.061  -4.383  -5.215  1.00 77.01           C
ATOM   3999  HE2 PHE A 263      -0.713  -3.408  -4.874  1.00 77.01           H
ATOM   4000  CZ  PHE A 263      -2.321  -4.798  -4.913  1.00 77.01           C
ATOM   4001  HZ  PHE A 263      -2.982  -4.156  -4.331  1.00 77.01           H
ATOM   4002  HN  PHE A 263       1.824  -8.853  -8.247  1.00 77.01           H
ATOM   4003  N   VAL A 264      -0.055  -9.900  -5.759  1.00 84.38           N
ATOM   4004  CA  VAL A 264      -0.851 -10.716  -4.858  1.00 84.38           C
ATOM   4005  C   VAL A 264       0.072 -11.403  -3.850  1.00 84.38           C
ATOM   4006  O   VAL A 264      -0.223 -11.439  -2.656  1.00 84.38           O
ATOM   4007  HA  VAL A 264      -1.525 -10.050  -4.319  1.00 84.38           H
ATOM   4008  CB  VAL A 264      -1.701 -11.704  -5.659  1.00 84.38           C
ATOM   4009  HB  VAL A 264      -1.037 -12.255  -6.325  1.00 84.38           H
ATOM   4010  CG1 VAL A 264      -2.385 -12.714  -4.736  1.00 84.38           C
ATOM   4011 1HG1 VAL A 264      -1.629 -13.272  -4.184  1.00 84.38           H
ATOM   4012 2HG1 VAL A 264      -3.031 -12.186  -4.035  1.00 84.38           H
ATOM   4013 3HG1 VAL A 264      -2.983 -13.404  -5.331  1.00 84.38           H
ATOM   4014  CG2 VAL A 264      -2.727 -10.969  -6.524  1.00 84.38           C
ATOM   4015 1HG2 VAL A 264      -3.385 -10.380  -5.885  1.00 84.38           H
ATOM   4016 2HG2 VAL A 264      -2.210 -10.308  -7.219  1.00 84.38           H
ATOM   4017 3HG2 VAL A 264      -3.318 -11.694  -7.083  1.00 84.38           H
ATOM   4018  HN  VAL A 264      -0.105 -10.163  -6.723  1.00 84.38           H
ATOM   4019  N   LEU A 265       1.172 -11.932  -4.367  1.00 87.29           N
ATOM   4020  CA  LEU A 265       2.090 -12.701  -3.545  1.00 87.29           C
ATOM   4021  C   LEU A 265       2.696 -11.790  -2.475  1.00 87.29           C
ATOM   4022  O   LEU A 265       2.967 -12.232  -1.360  1.00 87.29           O
ATOM   4023  HA  LEU A 265       1.511 -13.479  -3.048  1.00 87.29           H
ATOM   4024  CB  LEU A 265       3.133 -13.402  -4.418  1.00 87.29           C
ATOM   4025 1HB  LEU A 265       3.534 -12.675  -5.124  1.00 87.29           H
ATOM   4026 2HB  LEU A 265       3.959 -13.717  -3.781  1.00 87.29           H
ATOM   4027  CG  LEU A 265       2.641 -14.618  -5.206  1.00 87.29           C
ATOM   4028  HG  LEU A 265       1.797 -14.307  -5.821  1.00 87.29           H
ATOM   4029  CD1 LEU A 265       3.726 -15.133  -6.153  1.00 87.29           C
ATOM   4030 1HD1 LEU A 265       3.997 -14.347  -6.858  1.00 87.29           H
ATOM   4031 2HD1 LEU A 265       4.604 -15.423  -5.576  1.00 87.29           H
ATOM   4032 3HD1 LEU A 265       3.350 -15.998  -6.700  1.00 87.29           H
ATOM   4033  CD2 LEU A 265       2.135 -15.712  -4.264  1.00 87.29           C
ATOM   4034 1HD2 LEU A 265       2.943 -16.027  -3.605  1.00 87.29           H
ATOM   4035 2HD2 LEU A 265       1.309 -15.325  -3.667  1.00 87.29           H
ATOM   4036 3HD2 LEU A 265       1.791 -16.565  -4.850  1.00 87.29           H
ATOM   4037  HN  LEU A 265       1.437 -11.843  -5.327  1.00 87.29           H
ATOM   4038  N   SER A 266       2.890 -10.535  -2.853  1.00 88.99           N
ATOM   4039  CA  SER A 266       3.529  -9.577  -1.967  1.00 88.99           C
ATOM   4040  C   SER A 266       2.520  -9.060  -0.941  1.00 88.99           C
ATOM   4041  O   SER A 266       2.864  -8.848   0.221  1.00 88.99           O
ATOM   4042  HA  SER A 266       4.329 -10.130  -1.473  1.00 88.99           H
ATOM   4043  CB  SER A 266       4.129  -8.412  -2.757  1.00 88.99           C
ATOM   4044 1HB  SER A 266       4.567  -7.693  -2.065  1.00 88.99           H
ATOM   4045 2HB  SER A 266       4.937  -8.779  -3.389  1.00 88.99           H
ATOM   4046  OG  SER A 266       3.154  -7.758  -3.566  1.00 88.99           O
ATOM   4047  HG  SER A 266       3.195  -8.110  -4.501  1.00 88.99           H
ATOM   4048  HN  SER A 266       2.620 -10.172  -3.745  1.00 88.99           H
ATOM   4049  N   GLN A 267       1.294  -8.870  -1.406  1.00 84.16           N
ATOM   4050  CA  GLN A 267       0.292  -8.178  -0.615  1.00 84.16           C
ATOM   4051  C   GLN A 267      -0.459  -9.170   0.276  1.00 84.16           C
ATOM   4052  O   GLN A 267      -0.895  -8.819   1.371  1.00 84.16           O
ATOM   4053  HA  GLN A 267       0.847  -7.472   0.003  1.00 84.16           H
ATOM   4054  CB  GLN A 267      -0.677  -7.405  -1.512  1.00 84.16           C
ATOM   4055 1HB  GLN A 267      -1.095  -8.074  -2.264  1.00 84.16           H
ATOM   4056 2HB  GLN A 267      -1.511  -7.033  -0.917  1.00 84.16           H
ATOM   4057  CG  GLN A 267       0.028  -6.234  -2.199  1.00 84.16           C
ATOM   4058 1HG  GLN A 267       0.898  -6.599  -2.746  1.00 84.16           H
ATOM   4059 2HG  GLN A 267      -0.641  -5.780  -2.930  1.00 84.16           H
ATOM   4060  CD  GLN A 267       0.465  -5.182  -1.178  1.00 84.16           C
ATOM   4061  OE1 GLN A 267      -0.110  -5.037  -0.112  1.00 84.16           O
ATOM   4062  NE2 GLN A 267       1.512  -4.457  -1.563  1.00 84.16           N
ATOM   4063 1HE2 GLN A 267       1.938  -4.626  -2.451  1.00 84.16           H
ATOM   4064 2HE2 GLN A 267       1.873  -3.743  -0.963  1.00 84.16           H
ATOM   4065  HN  GLN A 267       0.984  -9.180  -2.305  1.00 84.16           H
ATOM   4066  N   PHE A 268      -0.586 -10.389  -0.227  1.00 90.42           N
ATOM   4067  CA  PHE A 268      -1.464 -11.367   0.394  1.00 90.42           C
ATOM   4068  C   PHE A 268      -1.031 -11.655   1.833  1.00 90.42           C
ATOM   4069  O   PHE A 268      -1.829 -11.529   2.761  1.00 90.42           O
ATOM   4070  HA  PHE A 268      -2.469 -10.945   0.396  1.00 90.42           H
ATOM   4071  CB  PHE A 268      -1.352 -12.653  -0.427  1.00 90.42           C
ATOM   4072 1HB  PHE A 268      -1.606 -12.434  -1.464  1.00 90.42           H
ATOM   4073 2HB  PHE A 268      -0.315 -12.989  -0.417  1.00 90.42           H
ATOM   4074  CG  PHE A 268      -2.245 -13.790   0.073  1.00 90.42           C
ATOM   4075  CD1 PHE A 268      -1.717 -14.785   0.836  1.00 90.42           C
ATOM   4076  HD1 PHE A 268      -0.658 -14.772   1.091  1.00 90.42           H
ATOM   4077  CD2 PHE A 268      -3.567 -13.806  -0.245  1.00 90.42           C
ATOM   4078  HD2 PHE A 268      -3.990 -13.009  -0.856  1.00 90.42           H
ATOM   4079  CE1 PHE A 268      -2.547 -15.840   1.299  1.00 90.42           C
ATOM   4080  HE1 PHE A 268      -2.124 -16.638   1.910  1.00 90.42           H
ATOM   4081  CE2 PHE A 268      -4.397 -14.861   0.219  1.00 90.42           C
ATOM   4082  HE2 PHE A 268      -5.456 -14.874  -0.036  1.00 90.42           H
ATOM   4083  CZ  PHE A 268      -3.869 -15.856   0.981  1.00 90.42           C
ATOM   4084  HZ  PHE A 268      -4.506 -16.666   1.337  1.00 90.42           H
ATOM   4085  HN  PHE A 268      -0.104 -10.711  -1.042  1.00 90.42           H
ATOM   4086  N   PRO A 269       0.233 -12.046   2.044  1.00 93.78           N
ATOM   4087  CA  PRO A 269       0.701 -12.394   3.388  1.00 93.78           C
ATOM   4088  C   PRO A 269       0.417 -11.296   4.400  1.00 93.78           C
ATOM   4089  O   PRO A 269      -0.030 -11.572   5.512  1.00 93.78           O
ATOM   4090  HA  PRO A 269       0.163 -13.267   3.757  1.00 93.78           H
ATOM   4091  CB  PRO A 269       2.203 -12.619   3.202  1.00 93.78           C
ATOM   4092 1HB  PRO A 269       2.771 -11.707   3.383  1.00 93.78           H
ATOM   4093 2HB  PRO A 269       2.583 -13.373   3.891  1.00 93.78           H
ATOM   4094  CG  PRO A 269       2.314 -13.074   1.752  1.00 93.78           C
ATOM   4095 1HG  PRO A 269       3.323 -12.938   1.361  1.00 93.78           H
ATOM   4096 2HG  PRO A 269       2.082 -14.133   1.640  1.00 93.78           H
ATOM   4097  CD  PRO A 269       1.303 -12.190   1.040  1.00 93.78           C
ATOM   4098 1HD  PRO A 269       1.729 -11.225   0.768  1.00 93.78           H
ATOM   4099 2HD  PRO A 269       0.943 -12.647   0.118  1.00 93.78           H
ATOM   4100  N   TYR A 270       0.687 -10.067   3.984  1.00 91.10           N
ATOM   4101  CA  TYR A 270       0.523  -8.925   4.867  1.00 91.10           C
ATOM   4102  C   TYR A 270      -0.940  -8.756   5.280  1.00 91.10           C
ATOM   4103  O   TYR A 270      -1.237  -8.554   6.456  1.00 91.10           O
ATOM   4104  HA  TYR A 270       1.127  -9.099   5.758  1.00 91.10           H
ATOM   4105  CB  TYR A 270       0.956  -7.701   4.058  1.00 91.10           C
ATOM   4106 1HB  TYR A 270       2.018  -7.787   3.827  1.00 91.10           H
ATOM   4107 2HB  TYR A 270       0.423  -7.699   3.107  1.00 91.10           H
ATOM   4108  CG  TYR A 270       0.710  -6.367   4.766  1.00 91.10           C
ATOM   4109  CD1 TYR A 270      -0.081  -5.405   4.171  1.00 91.10           C
ATOM   4110  HD1 TYR A 270      -0.530  -5.596   3.197  1.00 91.10           H
ATOM   4111  CD2 TYR A 270       1.279  -6.126   6.001  1.00 91.10           C
ATOM   4112  HD2 TYR A 270       1.903  -6.886   6.471  1.00 91.10           H
ATOM   4113  CE1 TYR A 270      -0.312  -4.150   4.838  1.00 91.10           C
ATOM   4114  HE1 TYR A 270      -0.935  -3.382   4.379  1.00 91.10           H
ATOM   4115  CE2 TYR A 270       1.047  -4.871   6.668  1.00 91.10           C
ATOM   4116  HE2 TYR A 270       1.490  -4.668   7.643  1.00 91.10           H
ATOM   4117  CZ  TYR A 270       0.263  -3.945   6.054  1.00 91.10           C
ATOM   4118  OH  TYR A 270       0.043  -2.760   6.684  1.00 91.10           O
ATOM   4119  HH  TYR A 270       0.410  -2.794   7.613  1.00 91.10           H
ATOM   4120  HN  TYR A 270       1.012  -9.847   3.064  1.00 91.10           H
ATOM   4121  N   ASN A 271      -1.815  -8.846   4.290  1.00 89.43           N
ATOM   4122  CA  ASN A 271      -3.230  -8.606   4.517  1.00 89.43           C
ATOM   4123  C   ASN A 271      -3.812  -9.755   5.344  1.00 89.43           C
ATOM   4124  O   ASN A 271      -4.817  -9.583   6.031  1.00 89.43           O
ATOM   4125  HA  ASN A 271      -3.278  -7.651   5.040  1.00 89.43           H
ATOM   4126  CB  ASN A 271      -3.997  -8.539   3.195  1.00 89.43           C
ATOM   4127 1HB  ASN A 271      -3.663  -9.341   2.536  1.00 89.43           H
ATOM   4128 2HB  ASN A 271      -5.060  -8.700   3.378  1.00 89.43           H
ATOM   4129  CG  ASN A 271      -3.791  -7.188   2.509  1.00 89.43           C
ATOM   4130  OD1 ASN A 271      -4.359  -6.177   2.888  1.00 89.43           O
ATOM   4131  ND2 ASN A 271      -2.948  -7.226   1.480  1.00 89.43           N
ATOM   4132 1HD2 ASN A 271      -2.515  -8.089   1.221  1.00 89.43           H
ATOM   4133 2HD2 ASN A 271      -2.748  -6.392   0.967  1.00 89.43           H
ATOM   4134  HN  ASN A 271      -1.572  -9.078   3.348  1.00 89.43           H
ATOM   4135  N   CYS A 272      -3.154 -10.901   5.250  1.00 93.96           N
ATOM   4136  CA  CYS A 272      -3.509 -12.038   6.082  1.00 93.96           C
ATOM   4137  C   CYS A 272      -3.323 -11.638   7.547  1.00 93.96           C
ATOM   4138  O   CYS A 272      -4.198 -11.880   8.376  1.00 93.96           O
ATOM   4139  HA  CYS A 272      -4.554 -12.265   5.872  1.00 93.96           H
ATOM   4140  CB  CYS A 272      -2.692 -13.280   5.721  1.00 93.96           C
ATOM   4141 1HB  CYS A 272      -1.634 -13.025   5.660  1.00 93.96           H
ATOM   4142 2HB  CYS A 272      -2.793 -14.032   6.504  1.00 93.96           H
ATOM   4143  SG  CYS A 272      -3.262 -13.962   4.122  1.00 93.96           S
ATOM   4144  HG  CYS A 272      -2.700 -13.026   3.363  1.00 93.96           H
ATOM   4145  HN  CYS A 272      -2.393 -11.059   4.621  1.00 93.96           H
ATOM   4146  N   ILE A 273      -2.176 -11.032   7.820  1.00 92.74           N
ATOM   4147  CA  ILE A 273      -1.855 -10.615   9.175  1.00 92.74           C
ATOM   4148  C   ILE A 273      -2.785  -9.472   9.586  1.00 92.74           C
ATOM   4149  O   ILE A 273      -3.245  -9.421  10.725  1.00 92.74           O
ATOM   4150  HA  ILE A 273      -2.042 -11.465   9.831  1.00 92.74           H
ATOM   4151  CB  ILE A 273      -0.369 -10.272   9.291  1.00 92.74           C
ATOM   4152  HB  ILE A 273      -0.141  -9.491   8.566  1.00 92.74           H
ATOM   4153  CG1 ILE A 273       0.502 -11.480   8.942  1.00 92.74           C
ATOM   4154 1HG1 ILE A 273       0.299 -11.796   7.919  1.00 92.74           H
ATOM   4155 2HG1 ILE A 273       1.555 -11.199   8.986  1.00 92.74           H
ATOM   4156  CG2 ILE A 273      -0.042  -9.711  10.677  1.00 92.74           C
ATOM   4157 1HG2 ILE A 273      -0.625  -8.806  10.848  1.00 92.74           H
ATOM   4158 2HG2 ILE A 273      -0.290 -10.452  11.436  1.00 92.74           H
ATOM   4159 3HG2 ILE A 273       1.020  -9.475  10.732  1.00 92.74           H
ATOM   4160  CD1 ILE A 273       0.239 -12.642   9.903  1.00 92.74           C
ATOM   4161 1HD1 ILE A 273       0.467 -12.329  10.922  1.00 92.74           H
ATOM   4162 2HD1 ILE A 273      -0.809 -12.936   9.838  1.00 92.74           H
ATOM   4163 3HD1 ILE A 273       0.871 -13.488   9.632  1.00 92.74           H
ATOM   4164  HN  ILE A 273      -1.476 -10.826   7.137  1.00 92.74           H
ATOM   4165  N   LEU A 274      -3.033  -8.583   8.636  1.00 89.98           N
ATOM   4166  CA  LEU A 274      -3.919  -7.457   8.877  1.00 89.98           C
ATOM   4167  C   LEU A 274      -5.292  -7.977   9.306  1.00 89.98           C
ATOM   4168  O   LEU A 274      -5.929  -7.405  10.189  1.00 89.98           O
ATOM   4169  HA  LEU A 274      -3.496  -6.879   9.700  1.00 89.98           H
ATOM   4170  CB  LEU A 274      -3.963  -6.538   7.655  1.00 89.98           C
ATOM   4171 1HB  LEU A 274      -4.015  -7.159   6.760  1.00 89.98           H
ATOM   4172 2HB  LEU A 274      -4.885  -5.958   7.694  1.00 89.98           H
ATOM   4173  CG  LEU A 274      -2.790  -5.568   7.501  1.00 89.98           C
ATOM   4174  HG  LEU A 274      -1.872  -6.151   7.432  1.00 89.98           H
ATOM   4175  CD1 LEU A 274      -2.911  -4.761   6.207  1.00 89.98           C
ATOM   4176 1HD1 LEU A 274      -2.918  -5.440   5.355  1.00 89.98           H
ATOM   4177 2HD1 LEU A 274      -3.839  -4.188   6.222  1.00 89.98           H
ATOM   4178 3HD1 LEU A 274      -2.065  -4.079   6.123  1.00 89.98           H
ATOM   4179  CD2 LEU A 274      -2.660  -4.666   8.730  1.00 89.98           C
ATOM   4180 1HD2 LEU A 274      -3.576  -4.089   8.855  1.00 89.98           H
ATOM   4181 2HD2 LEU A 274      -2.493  -5.279   9.615  1.00 89.98           H
ATOM   4182 3HD2 LEU A 274      -1.819  -3.986   8.594  1.00 89.98           H
ATOM   4183  HN  LEU A 274      -2.641  -8.622   7.717  1.00 89.98           H
ATOM   4184  N   LEU A 275      -5.709  -9.056   8.660  1.00 91.92           N
ATOM   4185  CA  LEU A 275      -7.004  -9.648   8.949  1.00 91.92           C
ATOM   4186  C   LEU A 275      -7.028 -10.128  10.402  1.00 91.92           C
ATOM   4187  O   LEU A 275      -7.982  -9.864  11.131  1.00 91.92           O
ATOM   4188  HA  LEU A 275      -7.754  -8.866   8.832  1.00 91.92           H
ATOM   4189  CB  LEU A 275      -7.331 -10.744   7.933  1.00 91.92           C
ATOM   4190 1HB  LEU A 275      -7.281 -10.312   6.934  1.00 91.92           H
ATOM   4191 2HB  LEU A 275      -6.555 -11.507   7.990  1.00 91.92           H
ATOM   4192  CG  LEU A 275      -8.691 -11.426   8.097  1.00 91.92           C
ATOM   4193  HG  LEU A 275      -8.755 -11.820   9.111  1.00 91.92           H
ATOM   4194  CD1 LEU A 275      -9.832 -10.421   7.928  1.00 91.92           C
ATOM   4195 1HD1 LEU A 275      -9.740  -9.638   8.682  1.00 91.92           H
ATOM   4196 2HD1 LEU A 275      -9.781  -9.976   6.935  1.00 91.92           H
ATOM   4197 3HD1 LEU A 275     -10.787 -10.932   8.049  1.00 91.92           H
ATOM   4198  CD2 LEU A 275      -8.827 -12.613   7.141  1.00 91.92           C
ATOM   4199 1HD2 LEU A 275      -8.732 -12.265   6.113  1.00 91.92           H
ATOM   4200 2HD2 LEU A 275      -8.043 -13.341   7.352  1.00 91.92           H
ATOM   4201 3HD2 LEU A 275      -9.802 -13.080   7.278  1.00 91.92           H
ATOM   4202  HN  LEU A 275      -5.179  -9.524   7.952  1.00 91.92           H
ATOM   4203  N   VAL A 276      -5.966 -10.825  10.778  1.00 93.70           N
ATOM   4204  CA  VAL A 276      -5.852 -11.343  12.131  1.00 93.70           C
ATOM   4205  C   VAL A 276      -5.922 -10.182  13.125  1.00 93.70           C
ATOM   4206  O   VAL A 276      -6.641 -10.256  14.120  1.00 93.70           O
ATOM   4207  HA  VAL A 276      -6.701 -12.005  12.303  1.00 93.70           H
ATOM   4208  CB  VAL A 276      -4.572 -12.171  12.268  1.00 93.70           C
ATOM   4209  HB  VAL A 276      -3.734 -11.546  11.959  1.00 93.70           H
ATOM   4210  CG1 VAL A 276      -4.339 -12.583  13.723  1.00 93.70           C
ATOM   4211 1HG1 VAL A 276      -4.247 -11.691  14.343  1.00 93.70           H
ATOM   4212 2HG1 VAL A 276      -5.181 -13.181  14.071  1.00 93.70           H
ATOM   4213 3HG1 VAL A 276      -3.423 -13.169  13.793  1.00 93.70           H
ATOM   4214  CG2 VAL A 276      -4.609 -13.395  11.351  1.00 93.70           C
ATOM   4215 1HG2 VAL A 276      -5.460 -14.022  11.616  1.00 93.70           H
ATOM   4216 2HG2 VAL A 276      -4.706 -13.070  10.315  1.00 93.70           H
ATOM   4217 3HG2 VAL A 276      -3.688 -13.965  11.469  1.00 93.70           H
ATOM   4218  HN  VAL A 276      -5.194 -11.037  10.178  1.00 93.70           H
ATOM   4219  N   GLN A 277      -5.167  -9.137  12.820  1.00 90.36           N
ATOM   4220  CA  GLN A 277      -5.112  -7.974  13.689  1.00 90.36           C
ATOM   4221  C   GLN A 277      -6.494  -7.326  13.796  1.00 90.36           C
ATOM   4222  O   GLN A 277      -6.862  -6.810  14.850  1.00 90.36           O
ATOM   4223  HA  GLN A 277      -4.806  -8.355  14.663  1.00 90.36           H
ATOM   4224  CB  GLN A 277      -4.071  -6.969  13.194  1.00 90.36           C
ATOM   4225 1HB  GLN A 277      -4.197  -6.806  12.124  1.00 90.36           H
ATOM   4226 2HB  GLN A 277      -4.228  -6.007  13.683  1.00 90.36           H
ATOM   4227  CG  GLN A 277      -2.652  -7.465  13.476  1.00 90.36           C
ATOM   4228 1HG  GLN A 277      -2.541  -7.677  14.540  1.00 90.36           H
ATOM   4229 2HG  GLN A 277      -2.478  -8.401  12.945  1.00 90.36           H
ATOM   4230  CD  GLN A 277      -1.612  -6.428  13.047  1.00 90.36           C
ATOM   4231  OE1 GLN A 277      -1.862  -5.567  12.219  1.00 90.36           O
ATOM   4232  NE2 GLN A 277      -0.436  -6.557  13.655  1.00 90.36           N
ATOM   4233 1HE2 GLN A 277      -0.297  -7.285  14.325  1.00 90.36           H
ATOM   4234 2HE2 GLN A 277       0.309  -5.925  13.441  1.00 90.36           H
ATOM   4235  HN  GLN A 277      -4.601  -9.077  11.998  1.00 90.36           H
ATOM   4236  N   THR A 278      -7.222  -7.373  12.689  1.00 91.11           N
ATOM   4237  CA  THR A 278      -8.540  -6.766  12.635  1.00 91.11           C
ATOM   4238  C   THR A 278      -9.511  -7.515  13.550  1.00 91.11           C
ATOM   4239  O   THR A 278     -10.265  -6.896  14.300  1.00 91.11           O
ATOM   4240  HA  THR A 278      -8.465  -5.747  13.013  1.00 91.11           H
ATOM   4241  CB  THR A 278      -8.987  -6.736  11.172  1.00 91.11           C
ATOM   4242  HB  THR A 278      -9.128  -7.746  10.787  1.00 91.11           H
ATOM   4243  OG1 THR A 278      -7.982  -5.964  10.518  1.00 91.11           O
ATOM   4244  HG1 THR A 278      -7.075  -6.267  10.810  1.00 91.11           H
ATOM   4245  CG2 THR A 278     -10.269  -5.927  10.967  1.00 91.11           C
ATOM   4246 1HG2 THR A 278     -10.106  -4.899  11.290  1.00 91.11           H
ATOM   4247 2HG2 THR A 278     -11.075  -6.369  11.555  1.00 91.11           H
ATOM   4248 3HG2 THR A 278     -10.542  -5.938   9.912  1.00 91.11           H
ATOM   4249  HN  THR A 278      -6.925  -7.815  11.843  1.00 91.11           H
ATOM   4250  N   ILE A 279      -9.460  -8.836  13.460  1.00 91.50           N
ATOM   4251  CA  ILE A 279     -10.330  -9.675  14.266  1.00 91.50           C
ATOM   4252  C   ILE A 279      -9.964  -9.511  15.743  1.00 91.50           C
ATOM   4253  O   ILE A 279     -10.844  -9.403  16.596  1.00 91.50           O
ATOM   4254  HA  ILE A 279     -11.350  -9.321  14.122  1.00 91.50           H
ATOM   4255  CB  ILE A 279     -10.279 -11.124  13.778  1.00 91.50           C
ATOM   4256  HB  ILE A 279      -9.238 -11.445  13.766  1.00 91.50           H
ATOM   4257  CG1 ILE A 279     -10.803 -11.238  12.344  1.00 91.50           C
ATOM   4258 1HG1 ILE A 279     -11.886 -11.116  12.339  1.00 91.50           H
ATOM   4259 2HG1 ILE A 279     -10.389 -10.433  11.737  1.00 91.50           H
ATOM   4260  CG2 ILE A 279     -11.027 -12.052  14.737  1.00 91.50           C
ATOM   4261 1HG2 ILE A 279     -10.569 -12.001  15.724  1.00 91.50           H
ATOM   4262 2HG2 ILE A 279     -12.070 -11.742  14.804  1.00 91.50           H
ATOM   4263 3HG2 ILE A 279     -10.976 -13.076  14.365  1.00 91.50           H
ATOM   4264  CD1 ILE A 279     -10.433 -12.590  11.731  1.00 91.50           C
ATOM   4265 1HD1 ILE A 279      -9.349 -12.697  11.716  1.00 91.50           H
ATOM   4266 2HD1 ILE A 279     -10.870 -13.391  12.327  1.00 91.50           H
ATOM   4267 3HD1 ILE A 279     -10.818 -12.644  10.713  1.00 91.50           H
ATOM   4268  HN  ILE A 279      -8.840  -9.331  12.851  1.00 91.50           H
ATOM   4269  N   ASP A 280      -8.664  -9.498  16.000  1.00 90.53           N
ATOM   4270  CA  ASP A 280      -8.172  -9.395  17.363  1.00 90.53           C
ATOM   4271  C   ASP A 280      -8.563  -8.033  17.940  1.00 90.53           C
ATOM   4272  O   ASP A 280      -8.851  -7.920  19.131  1.00 90.53           O
ATOM   4273  HA  ASP A 280      -8.635 -10.224  17.898  1.00 90.53           H
ATOM   4274  CB  ASP A 280      -6.646  -9.507  17.407  1.00 90.53           C
ATOM   4275 1HB  ASP A 280      -6.331 -10.424  16.911  1.00 90.53           H
ATOM   4276 2HB  ASP A 280      -6.201  -8.677  16.858  1.00 90.53           H
ATOM   4277  CG  ASP A 280      -6.138  -9.501  18.851  1.00 90.53           C
ATOM   4278  OD1 ASP A 280      -6.685 -10.293  19.648  1.00 90.53           O
ATOM   4279  OD2 ASP A 280      -5.214  -8.705  19.124  1.00 90.53           O
ATOM   4280  HN  ASP A 280      -7.955  -9.557  15.297  1.00 90.53           H
ATOM   4281  N   ALA A 281      -8.561  -7.034  17.070  1.00 90.19           N
ATOM   4282  CA  ALA A 281      -8.921  -5.687  17.476  1.00 90.19           C
ATOM   4283  C   ALA A 281     -10.352  -5.687  18.017  1.00 90.19           C
ATOM   4284  O   ALA A 281     -10.688  -4.893  18.895  1.00 90.19           O
ATOM   4285  HA  ALA A 281      -8.240  -5.388  18.274  1.00 90.19           H
ATOM   4286  CB  ALA A 281      -8.744  -4.732  16.294  1.00 90.19           C
ATOM   4287 1HB  ALA A 281      -7.705  -4.747  15.967  1.00 90.19           H
ATOM   4288 2HB  ALA A 281      -9.388  -5.048  15.473  1.00 90.19           H
ATOM   4289 3HB  ALA A 281      -9.015  -3.721  16.599  1.00 90.19           H
ATOM   4290  HN  ALA A 281      -8.319  -7.134  16.105  1.00 90.19           H
ATOM   4291  N   TYR A 282     -11.157  -6.586  17.471  1.00 77.74           N
ATOM   4292  CA  TYR A 282     -12.556  -6.670  17.854  1.00 77.74           C
ATOM   4293  C   TYR A 282     -12.758  -7.695  18.972  1.00 77.74           C
ATOM   4294  O   TYR A 282     -13.419  -7.410  19.969  1.00 77.74           O
ATOM   4295  HA  TYR A 282     -12.866  -5.688  18.212  1.00 77.74           H
ATOM   4296  CB  TYR A 282     -13.308  -7.138  16.607  1.00 77.74           C
ATOM   4297 1HB  TYR A 282     -13.049  -6.486  15.773  1.00 77.74           H
ATOM   4298 2HB  TYR A 282     -12.969  -8.140  16.345  1.00 77.74           H
ATOM   4299  CG  TYR A 282     -14.829  -7.157  16.768  1.00 77.74           C
ATOM   4300  CD1 TYR A 282     -15.484  -8.348  17.004  1.00 77.74           C
ATOM   4301  HD1 TYR A 282     -14.917  -9.276  17.076  1.00 77.74           H
ATOM   4302  CD2 TYR A 282     -15.547  -5.981  16.676  1.00 77.74           C
ATOM   4303  HD2 TYR A 282     -15.030  -5.040  16.490  1.00 77.74           H
ATOM   4304  CE1 TYR A 282     -16.916  -8.365  17.156  1.00 77.74           C
ATOM   4305  HE1 TYR A 282     -17.445  -9.300  17.342  1.00 77.74           H
ATOM   4306  CE2 TYR A 282     -16.979  -5.998  16.828  1.00 77.74           C
ATOM   4307  HE2 TYR A 282     -17.558  -5.078  16.758  1.00 77.74           H
ATOM   4308  CZ  TYR A 282     -17.593  -7.190  17.060  1.00 77.74           C
ATOM   4309  OH  TYR A 282     -18.945  -7.206  17.203  1.00 77.74           O
ATOM   4310  HH  TYR A 282     -19.308  -6.278  17.124  1.00 77.74           H
ATOM   4311  HN  TYR A 282     -10.868  -7.249  16.779  1.00 77.74           H
ATOM   4312  N   ALA A 283     -12.176  -8.868  18.767  1.00 88.11           N
ATOM   4313  CA  ALA A 283     -12.496 -10.017  19.598  1.00 88.11           C
ATOM   4314  C   ALA A 283     -11.510 -10.087  20.766  1.00 88.11           C
ATOM   4315  O   ALA A 283     -11.792 -10.716  21.784  1.00 88.11           O
ATOM   4316  HA  ALA A 283     -13.502  -9.872  19.991  1.00 88.11           H
ATOM   4317  CB  ALA A 283     -12.478 -11.286  18.743  1.00 88.11           C
ATOM   4318 1HB  ALA A 283     -13.216 -11.197  17.946  1.00 88.11           H
ATOM   4319 2HB  ALA A 283     -11.487 -11.417  18.308  1.00 88.11           H
ATOM   4320 3HB  ALA A 283     -12.718 -12.147  19.366  1.00 88.11           H
ATOM   4321  HN  ALA A 283     -11.499  -9.039  18.052  1.00 88.11           H
ATOM   4322  N   MET A 284     -10.373  -9.432  20.579  1.00 81.35           N
ATOM   4323  CA  MET A 284      -9.331  -9.438  21.591  1.00 81.35           C
ATOM   4324  C   MET A 284      -9.054 -10.859  22.086  1.00 81.35           C
ATOM   4325  O   MET A 284      -8.935 -11.089  23.288  1.00 81.35           O
ATOM   4326  HA  MET A 284      -8.443  -9.037  21.101  1.00 81.35           H
ATOM   4327  CB  MET A 284      -9.760  -8.561  22.770  1.00 81.35           C
ATOM   4328 1HB  MET A 284     -10.646  -8.986  23.240  1.00 81.35           H
ATOM   4329 2HB  MET A 284      -8.973  -8.550  23.524  1.00 81.35           H
ATOM   4330  CG  MET A 284     -10.054  -7.131  22.311  1.00 81.35           C
ATOM   4331 1HG  MET A 284      -9.158  -6.688  21.876  1.00 81.35           H
ATOM   4332 2HG  MET A 284     -10.816  -7.140  21.532  1.00 81.35           H
ATOM   4333  SD  MET A 284     -10.609  -6.149  23.694  1.00 81.35           S
ATOM   4334  CE  MET A 284     -10.963  -4.611  22.860  1.00 81.35           C
ATOM   4335 1HE  MET A 284     -10.054  -4.237  22.387  1.00 81.35           H
ATOM   4336 2HE  MET A 284     -11.726  -4.777  22.099  1.00 81.35           H
ATOM   4337 3HE  MET A 284     -11.323  -3.880  23.583  1.00 81.35           H
ATOM   4338  HN  MET A 284     -10.159  -8.906  19.755  1.00 81.35           H
ATOM   4339  N   PHE A 285      -8.961 -11.775  21.133  1.00 83.93           N
ATOM   4340  CA  PHE A 285      -8.879 -13.188  21.460  1.00 83.93           C
ATOM   4341  C   PHE A 285      -7.443 -13.590  21.801  1.00 83.93           C
ATOM   4342  O   PHE A 285      -7.210 -14.663  22.355  1.00 83.93           O
ATOM   4343  HA  PHE A 285      -9.518 -13.358  22.327  1.00 83.93           H
ATOM   4344  CB  PHE A 285      -9.332 -13.961  20.219  1.00 83.93           C
ATOM   4345 1HB  PHE A 285      -9.476 -15.008  20.487  1.00 83.93           H
ATOM   4346 2HB  PHE A 285     -10.300 -13.578  19.898  1.00 83.93           H
ATOM   4347  CG  PHE A 285      -8.353 -13.881  19.045  1.00 83.93           C
ATOM   4348  CD1 PHE A 285      -8.472 -12.884  18.128  1.00 83.93           C
ATOM   4349  HD1 PHE A 285      -9.264 -12.143  18.228  1.00 83.93           H
ATOM   4350  CD2 PHE A 285      -7.365 -14.807  18.920  1.00 83.93           C
ATOM   4351  HD2 PHE A 285      -7.270 -15.606  19.655  1.00 83.93           H
ATOM   4352  CE1 PHE A 285      -7.564 -12.810  17.038  1.00 83.93           C
ATOM   4353  HE1 PHE A 285      -7.660 -12.012  16.303  1.00 83.93           H
ATOM   4354  CE2 PHE A 285      -6.457 -14.733  17.830  1.00 83.93           C
ATOM   4355  HE2 PHE A 285      -5.665 -15.474  17.730  1.00 83.93           H
ATOM   4356  CZ  PHE A 285      -6.576 -13.736  16.913  1.00 83.93           C
ATOM   4357  HZ  PHE A 285      -5.879 -13.679  16.077  1.00 83.93           H
ATOM   4358  HN  PHE A 285      -8.941 -11.565  20.156  1.00 83.93           H
ATOM   4359  N   ILE A 286      -6.518 -12.707  21.455  1.00 85.21           N
ATOM   4360  CA  ILE A 286      -5.112 -12.948  21.733  1.00 85.21           C
ATOM   4361  C   ILE A 286      -4.792 -12.490  23.157  1.00 85.21           C
ATOM   4362  O   ILE A 286      -4.672 -11.293  23.416  1.00 85.21           O
ATOM   4363  HA  ILE A 286      -4.947 -14.024  21.672  1.00 85.21           H
ATOM   4364  CB  ILE A 286      -4.234 -12.294  20.664  1.00 85.21           C
ATOM   4365  HB  ILE A 286      -4.437 -11.223  20.665  1.00 85.21           H
ATOM   4366  CG1 ILE A 286      -4.583 -12.819  19.271  1.00 85.21           C
ATOM   4367 1HG1 ILE A 286      -4.347 -13.882  19.209  1.00 85.21           H
ATOM   4368 2HG1 ILE A 286      -5.655 -12.721  19.099  1.00 85.21           H
ATOM   4369  CG2 ILE A 286      -2.750 -12.472  20.989  1.00 85.21           C
ATOM   4370 1HG2 ILE A 286      -2.531 -12.011  21.952  1.00 85.21           H
ATOM   4371 2HG2 ILE A 286      -2.513 -13.535  21.033  1.00 85.21           H
ATOM   4372 3HG2 ILE A 286      -2.149 -11.998  20.214  1.00 85.21           H
ATOM   4373  CD1 ILE A 286      -3.816 -12.057  18.189  1.00 85.21           C
ATOM   4374 1HD1 ILE A 286      -4.074 -10.999  18.238  1.00 85.21           H
ATOM   4375 2HD1 ILE A 286      -2.745 -12.177  18.350  1.00 85.21           H
ATOM   4376 3HD1 ILE A 286      -4.083 -12.450  17.208  1.00 85.21           H
ATOM   4377  HN  ILE A 286      -6.715 -11.842  20.994  1.00 85.21           H
ATOM   4378  N   SER A 287      -4.663 -13.465  24.044  1.00 83.75           N
ATOM   4379  CA  SER A 287      -4.351 -13.177  25.434  1.00 83.75           C
ATOM   4380  C   SER A 287      -2.920 -13.618  25.751  1.00 83.75           C
ATOM   4381  O   SER A 287      -2.357 -13.224  26.771  1.00 83.75           O
ATOM   4382  HA  SER A 287      -4.449 -12.096  25.533  1.00 83.75           H
ATOM   4383  CB  SER A 287      -5.340 -13.868  26.375  1.00 83.75           C
ATOM   4384 1HB  SER A 287      -5.051 -13.675  27.408  1.00 83.75           H
ATOM   4385 2HB  SER A 287      -6.332 -13.440  26.236  1.00 83.75           H
ATOM   4386  OG  SER A 287      -5.395 -15.274  26.153  1.00 83.75           O
ATOM   4387  HG  SER A 287      -6.082 -15.688  26.750  1.00 83.75           H
ATOM   4388  HN  SER A 287      -4.768 -14.436  23.827  1.00 83.75           H
ATOM   4389  N   ASN A 288      -2.373 -14.429  24.857  1.00 85.21           N
ATOM   4390  CA  ASN A 288      -1.055 -15.000  25.073  1.00 85.21           C
ATOM   4391  C   ASN A 288       0.004 -14.062  24.491  1.00 85.21           C
ATOM   4392  O   ASN A 288      -0.034 -13.737  23.305  1.00 85.21           O
ATOM   4393  HA  ASN A 288      -0.964 -15.111  26.153  1.00 85.21           H
ATOM   4394  CB  ASN A 288      -0.920 -16.355  24.376  1.00 85.21           C
ATOM   4395 1HB  ASN A 288      -1.770 -16.987  24.635  1.00 85.21           H
ATOM   4396 2HB  ASN A 288      -0.944 -16.216  23.295  1.00 85.21           H
ATOM   4397  CG  ASN A 288       0.382 -17.052  24.777  1.00 85.21           C
ATOM   4398  OD1 ASN A 288       1.387 -16.425  25.067  1.00 85.21           O
ATOM   4399  ND2 ASN A 288       0.307 -18.380  24.777  1.00 85.21           N
ATOM   4400 1HD2 ASN A 288      -0.549 -18.832  24.528  1.00 85.21           H
ATOM   4401 2HD2 ASN A 288       1.107 -18.925  25.025  1.00 85.21           H
ATOM   4402  HN  ASN A 288      -2.814 -14.696  24.000  1.00 85.21           H
ATOM   4403  N   CYS A 289       0.925 -13.653  25.352  1.00 90.03           N
ATOM   4404  CA  CYS A 289       1.942 -12.693  24.960  1.00 90.03           C
ATOM   4405  C   CYS A 289       2.801 -13.323  23.862  1.00 90.03           C
ATOM   4406  O   CYS A 289       3.198 -12.648  22.914  1.00 90.03           O
ATOM   4407  HA  CYS A 289       1.416 -11.815  24.584  1.00 90.03           H
ATOM   4408  CB  CYS A 289       2.785 -12.242  26.155  1.00 90.03           C
ATOM   4409 1HB  CYS A 289       2.138 -11.842  26.936  1.00 90.03           H
ATOM   4410 2HB  CYS A 289       3.311 -13.095  26.582  1.00 90.03           H
ATOM   4411  SG  CYS A 289       3.987 -10.967  25.627  1.00 90.03           S
ATOM   4412  HN  CYS A 289       0.982 -13.966  26.300  1.00 90.03           H
ATOM   4413  N   ALA A 290       3.062 -14.612  24.027  1.00 92.20           N
ATOM   4414  CA  ALA A 290       3.934 -15.322  23.106  1.00 92.20           C
ATOM   4415  C   ALA A 290       3.337 -15.266  21.699  1.00 92.20           C
ATOM   4416  O   ALA A 290       4.057 -15.061  20.723  1.00 92.20           O
ATOM   4417  HA  ALA A 290       4.898 -14.814  23.103  1.00 92.20           H
ATOM   4418  CB  ALA A 290       4.135 -16.757  23.598  1.00 92.20           C
ATOM   4419 1HB  ALA A 290       4.589 -16.742  24.589  1.00 92.20           H
ATOM   4420 2HB  ALA A 290       3.171 -17.262  23.647  1.00 92.20           H
ATOM   4421 3HB  ALA A 290       4.789 -17.289  22.907  1.00 92.20           H
ATOM   4422  HN  ALA A 290       2.691 -15.167  24.770  1.00 92.20           H
ATOM   4423  N   VAL A 291       2.026 -15.452  21.639  1.00 92.31           N
ATOM   4424  CA  VAL A 291       1.325 -15.431  20.367  1.00 92.31           C
ATOM   4425  C   VAL A 291       1.378 -14.018  19.783  1.00 92.31           C
ATOM   4426  O   VAL A 291       1.610 -13.844  18.588  1.00 92.31           O
ATOM   4427  HA  VAL A 291       1.847 -16.109  19.692  1.00 92.31           H
ATOM   4428  CB  VAL A 291      -0.103 -15.950  20.548  1.00 92.31           C
ATOM   4429  HB  VAL A 291      -0.600 -15.314  21.281  1.00 92.31           H
ATOM   4430  CG1 VAL A 291      -0.889 -15.860  19.238  1.00 92.31           C
ATOM   4431 1HG1 VAL A 291      -0.933 -14.821  18.912  1.00 92.31           H
ATOM   4432 2HG1 VAL A 291      -0.394 -16.460  18.475  1.00 92.31           H
ATOM   4433 3HG1 VAL A 291      -1.901 -16.234  19.395  1.00 92.31           H
ATOM   4434  CG2 VAL A 291      -0.102 -17.381  21.089  1.00 92.31           C
ATOM   4435 1HG2 VAL A 291       0.420 -18.033  20.390  1.00 92.31           H
ATOM   4436 2HG2 VAL A 291       0.403 -17.403  22.055  1.00 92.31           H
ATOM   4437 3HG2 VAL A 291      -1.130 -17.724  21.209  1.00 92.31           H
ATOM   4438  HN  VAL A 291       1.448 -15.615  22.438  1.00 92.31           H
ATOM   4439  N   SER A 292       1.160 -13.044  20.655  1.00 92.57           N
ATOM   4440  CA  SER A 292       1.149 -11.653  20.235  1.00 92.57           C
ATOM   4441  C   SER A 292       2.512 -11.270  19.654  1.00 92.57           C
ATOM   4442  O   SER A 292       2.586 -10.601  18.624  1.00 92.57           O
ATOM   4443  HA  SER A 292       0.375 -11.589  19.470  1.00 92.57           H
ATOM   4444  CB  SER A 292       0.791 -10.729  21.400  1.00 92.57           C
ATOM   4445 1HB  SER A 292      -0.125 -11.081  21.874  1.00 92.57           H
ATOM   4446 2HB  SER A 292       1.577 -10.774  22.154  1.00 92.57           H
ATOM   4447  OG  SER A 292       0.616  -9.379  20.977  1.00 92.57           O
ATOM   4448  HG  SER A 292      -0.213  -9.299  20.424  1.00 92.57           H
ATOM   4449  HN  SER A 292       0.994 -13.192  21.629  1.00 92.57           H
ATOM   4450  N   THR A 293       3.556 -11.712  20.339  1.00 89.27           N
ATOM   4451  CA  THR A 293       4.912 -11.391  19.926  1.00 89.27           C
ATOM   4452  C   THR A 293       5.184 -11.936  18.522  1.00 89.27           C
ATOM   4453  O   THR A 293       5.720 -11.228  17.671  1.00 89.27           O
ATOM   4454  HA  THR A 293       5.008 -10.307  19.872  1.00 89.27           H
ATOM   4455  CB  THR A 293       5.871 -11.937  20.986  1.00 89.27           C
ATOM   4456  HB  THR A 293       5.771 -13.018  21.081  1.00 89.27           H
ATOM   4457  OG1 THR A 293       5.560 -11.185  22.155  1.00 89.27           O
ATOM   4458  HG1 THR A 293       4.859 -11.657  22.689  1.00 89.27           H
ATOM   4459  CG2 THR A 293       7.330 -11.584  20.692  1.00 89.27           C
ATOM   4460 1HG2 THR A 293       7.443 -10.500  20.664  1.00 89.27           H
ATOM   4461 2HG2 THR A 293       7.620 -12.005  19.729  1.00 89.27           H
ATOM   4462 3HG2 THR A 293       7.968 -11.995  21.475  1.00 89.27           H
ATOM   4463  HN  THR A 293       3.488 -12.277  21.161  1.00 89.27           H
ATOM   4464  N   ASN A 294       4.803 -13.189  18.324  1.00 91.16           N
ATOM   4465  CA  ASN A 294       5.059 -13.858  17.060  1.00 91.16           C
ATOM   4466  C   ASN A 294       4.284 -13.150  15.947  1.00 91.16           C
ATOM   4467  O   ASN A 294       4.783 -13.007  14.832  1.00 91.16           O
ATOM   4468  HA  ASN A 294       6.138 -13.800  16.918  1.00 91.16           H
ATOM   4469  CB  ASN A 294       4.596 -15.316  17.104  1.00 91.16           C
ATOM   4470 1HB  ASN A 294       3.596 -15.371  17.536  1.00 91.16           H
ATOM   4471 2HB  ASN A 294       4.527 -15.711  16.091  1.00 91.16           H
ATOM   4472  CG  ASN A 294       5.560 -16.172  17.927  1.00 91.16           C
ATOM   4473  OD1 ASN A 294       6.704 -15.818  18.158  1.00 91.16           O
ATOM   4474  ND2 ASN A 294       5.036 -17.317  18.356  1.00 91.16           N
ATOM   4475 1HD2 ASN A 294       4.089 -17.548  18.132  1.00 91.16           H
ATOM   4476 2HD2 ASN A 294       5.588 -17.946  18.903  1.00 91.16           H
ATOM   4477  HN  ASN A 294       4.328 -13.744  19.007  1.00 91.16           H
ATOM   4478  N   ILE A 295       3.076 -12.725  16.288  1.00 91.53           N
ATOM   4479  CA  ILE A 295       2.222 -12.048  15.327  1.00 91.53           C
ATOM   4480  C   ILE A 295       2.880 -10.735  14.902  1.00 91.53           C
ATOM   4481  O   ILE A 295       2.868 -10.383  13.723  1.00 91.53           O
ATOM   4482  HA  ILE A 295       2.140 -12.693  14.452  1.00 91.53           H
ATOM   4483  CB  ILE A 295       0.811 -11.874  15.894  1.00 91.53           C
ATOM   4484  HB  ILE A 295       0.898 -11.525  16.924  1.00 91.53           H
ATOM   4485  CG1 ILE A 295       0.066 -13.209  15.931  1.00 91.53           C
ATOM   4486 1HG1 ILE A 295      -0.158 -13.533  14.914  1.00 91.53           H
ATOM   4487 2HG1 ILE A 295       0.703 -13.973  16.376  1.00 91.53           H
ATOM   4488  CG2 ILE A 295       0.037 -10.806  15.119  1.00 91.53           C
ATOM   4489 1HG2 ILE A 295       0.562  -9.853  15.190  1.00 91.53           H
ATOM   4490 2HG2 ILE A 295      -0.041 -11.101  14.073  1.00 91.53           H
ATOM   4491 3HG2 ILE A 295      -0.962 -10.702  15.543  1.00 91.53           H
ATOM   4492  CD1 ILE A 295      -1.233 -13.090  16.731  1.00 91.53           C
ATOM   4493 1HD1 ILE A 295      -1.003 -12.790  17.754  1.00 91.53           H
ATOM   4494 2HD1 ILE A 295      -1.877 -12.342  16.269  1.00 91.53           H
ATOM   4495 3HD1 ILE A 295      -1.743 -14.053  16.741  1.00 91.53           H
ATOM   4496  HN  ILE A 295       2.681 -12.836  17.200  1.00 91.53           H
ATOM   4497  N   ASP A 296       3.440 -10.045  15.885  1.00 92.34           N
ATOM   4498  CA  ASP A 296       4.045  -8.746  15.638  1.00 92.34           C
ATOM   4499  C   ASP A 296       5.259  -8.919  14.724  1.00 92.34           C
ATOM   4500  O   ASP A 296       5.492  -8.102  13.834  1.00 92.34           O
ATOM   4501  HA  ASP A 296       3.259  -8.147  15.178  1.00 92.34           H
ATOM   4502  CB  ASP A 296       4.522  -8.104  16.942  1.00 92.34           C
ATOM   4503 1HB  ASP A 296       5.087  -8.833  17.525  1.00 92.34           H
ATOM   4504 2HB  ASP A 296       5.200  -7.280  16.719  1.00 92.34           H
ATOM   4505  CG  ASP A 296       3.339  -7.591  17.765  1.00 92.34           C
ATOM   4506  OD1 ASP A 296       2.268  -7.388  17.154  1.00 92.34           O
ATOM   4507  OD2 ASP A 296       3.533  -7.413  18.987  1.00 92.34           O
ATOM   4508  HN  ASP A 296       3.485 -10.358  16.833  1.00 92.34           H
ATOM   4509  N   ILE A 297       6.001  -9.988  14.974  1.00 91.66           N
ATOM   4510  CA  ILE A 297       7.165 -10.299  14.161  1.00 91.66           C
ATOM   4511  C   ILE A 297       6.714 -10.620  12.735  1.00 91.66           C
ATOM   4512  O   ILE A 297       7.299 -10.130  11.770  1.00 91.66           O
ATOM   4513  HA  ILE A 297       7.791  -9.407  14.133  1.00 91.66           H
ATOM   4514  CB  ILE A 297       7.990 -11.411  14.811  1.00 91.66           C
ATOM   4515  HB  ILE A 297       7.317 -12.227  15.074  1.00 91.66           H
ATOM   4516  CG1 ILE A 297       8.641 -10.926  16.108  1.00 91.66           C
ATOM   4517 1HG1 ILE A 297       9.399 -10.176  15.880  1.00 91.66           H
ATOM   4518 2HG1 ILE A 297       7.892 -10.441  16.735  1.00 91.66           H
ATOM   4519  CG2 ILE A 297       9.020 -11.974  13.829  1.00 91.66           C
ATOM   4520 1HG2 ILE A 297       8.506 -12.383  12.958  1.00 91.66           H
ATOM   4521 2HG2 ILE A 297       9.694 -11.178  13.513  1.00 91.66           H
ATOM   4522 3HG2 ILE A 297       9.593 -12.763  14.316  1.00 91.66           H
ATOM   4523  CD1 ILE A 297       9.278 -12.089  16.870  1.00 91.66           C
ATOM   4524 1HD1 ILE A 297       8.513 -12.824  17.117  1.00 91.66           H
ATOM   4525 2HD1 ILE A 297      10.043 -12.555  16.249  1.00 91.66           H
ATOM   4526 3HD1 ILE A 297       9.733 -11.716  17.788  1.00 91.66           H
ATOM   4527  HN  ILE A 297       5.819 -10.634  15.715  1.00 91.66           H
ATOM   4528  N   CYS A 298       5.678 -11.441  12.647  1.00 93.59           N
ATOM   4529  CA  CYS A 298       5.138 -11.829  11.354  1.00 93.59           C
ATOM   4530  C   CYS A 298       4.704 -10.561  10.615  1.00 93.59           C
ATOM   4531  O   CYS A 298       4.909 -10.442   9.408  1.00 93.59           O
ATOM   4532  HA  CYS A 298       5.942 -12.333  10.818  1.00 93.59           H
ATOM   4533  CB  CYS A 298       3.989 -12.828  11.498  1.00 93.59           C
ATOM   4534 1HB  CYS A 298       3.292 -12.486  12.264  1.00 93.59           H
ATOM   4535 2HB  CYS A 298       3.430 -12.888  10.564  1.00 93.59           H
ATOM   4536  SG  CYS A 298       4.644 -14.477  11.942  1.00 93.59           S
ATOM   4537  HG  CYS A 298       4.855 -14.202  13.226  1.00 93.59           H
ATOM   4538  HN  CYS A 298       5.210 -11.838  13.436  1.00 93.59           H
ATOM   4539  N   PHE A 299       4.113  -9.647  11.370  1.00 93.26           N
ATOM   4540  CA  PHE A 299       3.642  -8.396  10.800  1.00 93.26           C
ATOM   4541  C   PHE A 299       4.794  -7.613  10.169  1.00 93.26           C
ATOM   4542  O   PHE A 299       4.674  -7.118   9.050  1.00 93.26           O
ATOM   4543  HA  PHE A 299       2.911  -8.647  10.031  1.00 93.26           H
ATOM   4544  CB  PHE A 299       3.051  -7.576  11.949  1.00 93.26           C
ATOM   4545 1HB  PHE A 299       2.238  -8.141  12.405  1.00 93.26           H
ATOM   4546 2HB  PHE A 299       3.814  -7.441  12.715  1.00 93.26           H
ATOM   4547  CG  PHE A 299       2.524  -6.203  11.526  1.00 93.26           C
ATOM   4548  CD1 PHE A 299       3.270  -5.089  11.754  1.00 93.26           C
ATOM   4549  HD1 PHE A 299       4.243  -5.174  12.238  1.00 93.26           H
ATOM   4550  CD2 PHE A 299       1.310  -6.097  10.922  1.00 93.26           C
ATOM   4551  HD2 PHE A 299       0.713  -6.990  10.740  1.00 93.26           H
ATOM   4552  CE1 PHE A 299       2.781  -3.815  11.362  1.00 93.26           C
ATOM   4553  HE1 PHE A 299       3.378  -2.922  11.545  1.00 93.26           H
ATOM   4554  CE2 PHE A 299       0.821  -4.823  10.530  1.00 93.26           C
ATOM   4555  HE2 PHE A 299      -0.152  -4.738  10.046  1.00 93.26           H
ATOM   4556  CZ  PHE A 299       1.567  -3.709  10.758  1.00 93.26           C
ATOM   4557  HZ  PHE A 299       1.191  -2.731  10.457  1.00 93.26           H
ATOM   4558  HN  PHE A 299       3.955  -9.750  12.352  1.00 93.26           H
ATOM   4559  N   GLN A 300       5.886  -7.524  10.915  1.00 89.38           N
ATOM   4560  CA  GLN A 300       7.043  -6.772  10.461  1.00 89.38           C
ATOM   4561  C   GLN A 300       7.541  -7.321   9.122  1.00 89.38           C
ATOM   4562  O   GLN A 300       7.795  -6.559   8.191  1.00 89.38           O
ATOM   4563  HA  GLN A 300       6.693  -5.748  10.334  1.00 89.38           H
ATOM   4564  CB  GLN A 300       8.157  -6.794  11.510  1.00 89.38           C
ATOM   4565 1HB  GLN A 300       8.338  -7.819  11.833  1.00 89.38           H
ATOM   4566 2HB  GLN A 300       9.085  -6.430  11.069  1.00 89.38           H
ATOM   4567  CG  GLN A 300       7.789  -5.931  12.719  1.00 89.38           C
ATOM   4568 1HG  GLN A 300       7.578  -4.913  12.392  1.00 89.38           H
ATOM   4569 2HG  GLN A 300       6.878  -6.313  13.179  1.00 89.38           H
ATOM   4570  CD  GLN A 300       8.920  -5.918  13.749  1.00 89.38           C
ATOM   4571  OE1 GLN A 300      10.080  -5.709  13.433  1.00 89.38           O
ATOM   4572  NE2 GLN A 300       8.520  -6.153  14.995  1.00 89.38           N
ATOM   4573 1HE2 GLN A 300       7.552  -6.318  15.187  1.00 89.38           H
ATOM   4574 2HE2 GLN A 300       9.187  -6.166  15.740  1.00 89.38           H
ATOM   4575  HN  GLN A 300       5.986  -7.953  11.813  1.00 89.38           H
ATOM   4576  N   VAL A 301       7.664  -8.639   9.069  1.00 94.23           N
ATOM   4577  CA  VAL A 301       8.240  -9.290   7.904  1.00 94.23           C
ATOM   4578  C   VAL A 301       7.327  -9.065   6.697  1.00 94.23           C
ATOM   4579  O   VAL A 301       7.782  -8.621   5.644  1.00 94.23           O
ATOM   4580  HA  VAL A 301       9.204  -8.820   7.707  1.00 94.23           H
ATOM   4581  CB  VAL A 301       8.486 -10.771   8.200  1.00 94.23           C
ATOM   4582  HB  VAL A 301       7.536 -11.215   8.497  1.00 94.23           H
ATOM   4583  CG1 VAL A 301       8.978 -11.505   6.952  1.00 94.23           C
ATOM   4584 1HG1 VAL A 301       8.229 -11.426   6.164  1.00 94.23           H
ATOM   4585 2HG1 VAL A 301       9.912 -11.057   6.611  1.00 94.23           H
ATOM   4586 3HG1 VAL A 301       9.145 -12.555   7.190  1.00 94.23           H
ATOM   4587  CG2 VAL A 301       9.469 -10.942   9.360  1.00 94.23           C
ATOM   4588 1HG2 VAL A 301      10.419 -10.474   9.103  1.00 94.23           H
ATOM   4589 2HG2 VAL A 301       9.061 -10.470  10.254  1.00 94.23           H
ATOM   4590 3HG2 VAL A 301       9.626 -12.004   9.550  1.00 94.23           H
ATOM   4591  HN  VAL A 301       7.380  -9.258   9.801  1.00 94.23           H
ATOM   4592  N   THR A 302       6.055  -9.383   6.889  1.00 93.24           N
ATOM   4593  CA  THR A 302       5.107  -9.375   5.789  1.00 93.24           C
ATOM   4594  C   THR A 302       4.896  -7.949   5.276  1.00 93.24           C
ATOM   4595  O   THR A 302       4.695  -7.738   4.081  1.00 93.24           O
ATOM   4596  HA  THR A 302       5.531  -9.951   4.966  1.00 93.24           H
ATOM   4597  CB  THR A 302       3.818 -10.045   6.270  1.00 93.24           C
ATOM   4598  HB  THR A 302       3.063 -10.045   5.484  1.00 93.24           H
ATOM   4599  OG1 THR A 302       3.475  -9.327   7.453  1.00 93.24           O
ATOM   4600  HG1 THR A 302       3.765  -9.840   8.260  1.00 93.24           H
ATOM   4601  CG2 THR A 302       4.048 -11.477   6.757  1.00 93.24           C
ATOM   4602 1HG2 THR A 302       4.753 -11.469   7.588  1.00 93.24           H
ATOM   4603 2HG2 THR A 302       4.454 -12.077   5.942  1.00 93.24           H
ATOM   4604 3HG2 THR A 302       3.102 -11.905   7.087  1.00 93.24           H
ATOM   4605  HN  THR A 302       5.672  -9.642   7.776  1.00 93.24           H
ATOM   4606  N   GLN A 303       4.950  -7.007   6.206  1.00 90.19           N
ATOM   4607  CA  GLN A 303       4.817  -5.603   5.857  1.00 90.19           C
ATOM   4608  C   GLN A 303       5.971  -5.169   4.950  1.00 90.19           C
ATOM   4609  O   GLN A 303       5.761  -4.459   3.969  1.00 90.19           O
ATOM   4610  HA  GLN A 303       3.873  -5.527   5.316  1.00 90.19           H
ATOM   4611  CB  GLN A 303       4.748  -4.730   7.111  1.00 90.19           C
ATOM   4612 1HB  GLN A 303       3.900  -5.035   7.725  1.00 90.19           H
ATOM   4613 2HB  GLN A 303       5.645  -4.877   7.711  1.00 90.19           H
ATOM   4614  CG  GLN A 303       4.610  -3.251   6.743  1.00 90.19           C
ATOM   4615 1HG  GLN A 303       5.539  -2.896   6.295  1.00 90.19           H
ATOM   4616 2HG  GLN A 303       3.828  -3.130   5.994  1.00 90.19           H
ATOM   4617  CD  GLN A 303       4.279  -2.408   7.976  1.00 90.19           C
ATOM   4618  OE1 GLN A 303       5.067  -2.272   8.898  1.00 90.19           O
ATOM   4619  NE2 GLN A 303       3.072  -1.850   7.941  1.00 90.19           N
ATOM   4620 1HE2 GLN A 303       2.473  -2.002   7.155  1.00 90.19           H
ATOM   4621 2HE2 GLN A 303       2.762  -1.280   8.702  1.00 90.19           H
ATOM   4622  HN  GLN A 303       5.082  -7.189   7.180  1.00 90.19           H
ATOM   4623  N   THR A 304       7.165  -5.615   5.312  1.00 91.51           N
ATOM   4624  CA  THR A 304       8.359  -5.241   4.574  1.00 91.51           C
ATOM   4625  C   THR A 304       8.287  -5.770   3.140  1.00 91.51           C
ATOM   4626  O   THR A 304       8.620  -5.057   2.194  1.00 91.51           O
ATOM   4627  HA  THR A 304       8.398  -4.153   4.512  1.00 91.51           H
ATOM   4628  CB  THR A 304       9.574  -5.752   5.350  1.00 91.51           C
ATOM   4629  HB  THR A 304       9.601  -6.842   5.358  1.00 91.51           H
ATOM   4630  OG1 THR A 304       9.458  -5.130   6.626  1.00 91.51           O
ATOM   4631  HG1 THR A 304       9.064  -5.772   7.285  1.00 91.51           H
ATOM   4632  CG2 THR A 304      10.894  -5.214   4.792  1.00 91.51           C
ATOM   4633 1HG2 THR A 304      10.894  -4.126   4.847  1.00 91.51           H
ATOM   4634 2HG2 THR A 304      11.003  -5.526   3.753  1.00 91.51           H
ATOM   4635 3HG2 THR A 304      11.724  -5.608   5.379  1.00 91.51           H
ATOM   4636  HN  THR A 304       7.323  -6.221   6.092  1.00 91.51           H
ATOM   4637  N   ILE A 305       7.850  -7.015   3.023  1.00 91.76           N
ATOM   4638  CA  ILE A 305       7.697  -7.636   1.718  1.00 91.76           C
ATOM   4639  C   ILE A 305       6.734  -6.801   0.871  1.00 91.76           C
ATOM   4640  O   ILE A 305       6.951  -6.622  -0.326  1.00 91.76           O
ATOM   4641  HA  ILE A 305       8.675  -7.629   1.237  1.00 91.76           H
ATOM   4642  CB  ILE A 305       7.275  -9.099   1.867  1.00 91.76           C
ATOM   4643  HB  ILE A 305       6.407  -9.139   2.525  1.00 91.76           H
ATOM   4644  CG1 ILE A 305       8.382  -9.924   2.527  1.00 91.76           C
ATOM   4645 1HG1 ILE A 305       9.194 -10.082   1.818  1.00 91.76           H
ATOM   4646 2HG1 ILE A 305       8.798  -9.372   3.371  1.00 91.76           H
ATOM   4647  CG2 ILE A 305       6.849  -9.686   0.520  1.00 91.76           C
ATOM   4648 1HG2 ILE A 305       6.006  -9.118   0.127  1.00 91.76           H
ATOM   4649 2HG2 ILE A 305       7.682  -9.632  -0.180  1.00 91.76           H
ATOM   4650 3HG2 ILE A 305       6.554 -10.727   0.655  1.00 91.76           H
ATOM   4651  CD1 ILE A 305       7.846 -11.274   3.008  1.00 91.76           C
ATOM   4652 1HD1 ILE A 305       7.051 -11.111   3.735  1.00 91.76           H
ATOM   4653 2HD1 ILE A 305       7.454 -11.832   2.158  1.00 91.76           H
ATOM   4654 3HD1 ILE A 305       8.653 -11.840   3.473  1.00 91.76           H
ATOM   4655  HN  ILE A 305       7.603  -7.596   3.799  1.00 91.76           H
ATOM   4656  N   ALA A 306       5.691  -6.314   1.526  1.00 91.84           N
ATOM   4657  CA  ALA A 306       4.669  -5.542   0.839  1.00 91.84           C
ATOM   4658  C   ALA A 306       5.289  -4.252   0.298  1.00 91.84           C
ATOM   4659  O   ALA A 306       4.924  -3.788  -0.781  1.00 91.84           O
ATOM   4660  HA  ALA A 306       4.308  -6.140   0.002  1.00 91.84           H
ATOM   4661  CB  ALA A 306       3.503  -5.274   1.792  1.00 91.84           C
ATOM   4662 1HB  ALA A 306       3.080  -6.222   2.124  1.00 91.84           H
ATOM   4663 2HB  ALA A 306       3.862  -4.714   2.656  1.00 91.84           H
ATOM   4664 3HB  ALA A 306       2.737  -4.695   1.276  1.00 91.84           H
ATOM   4665  HN  ALA A 306       5.538  -6.438   2.507  1.00 91.84           H
ATOM   4666  N   PHE A 307       6.216  -3.708   1.073  1.00 90.18           N
ATOM   4667  CA  PHE A 307       6.846  -2.448   0.716  1.00 90.18           C
ATOM   4668  C   PHE A 307       7.785  -2.625  -0.479  1.00 90.18           C
ATOM   4669  O   PHE A 307       7.936  -1.716  -1.294  1.00 90.18           O
ATOM   4670  HA  PHE A 307       6.050  -1.753   0.450  1.00 90.18           H
ATOM   4671  CB  PHE A 307       7.662  -1.996   1.928  1.00 90.18           C
ATOM   4672 1HB  PHE A 307       8.299  -2.819   2.252  1.00 90.18           H
ATOM   4673 2HB  PHE A 307       8.321  -1.182   1.627  1.00 90.18           H
ATOM   4674  CG  PHE A 307       6.811  -1.533   3.113  1.00 90.18           C
ATOM   4675  CD1 PHE A 307       5.459  -1.457   2.991  1.00 90.18           C
ATOM   4676  HD1 PHE A 307       4.981  -1.726   2.049  1.00 90.18           H
ATOM   4677  CD2 PHE A 307       7.408  -1.197   4.288  1.00 90.18           C
ATOM   4678  HD2 PHE A 307       8.492  -1.258   4.386  1.00 90.18           H
ATOM   4679  CE1 PHE A 307       4.670  -1.027   4.090  1.00 90.18           C
ATOM   4680  HE1 PHE A 307       3.586  -0.965   3.992  1.00 90.18           H
ATOM   4681  CE2 PHE A 307       6.619  -0.767   5.387  1.00 90.18           C
ATOM   4682  HE2 PHE A 307       7.097  -0.498   6.329  1.00 90.18           H
ATOM   4683  CZ  PHE A 307       5.267  -0.691   5.265  1.00 90.18           C
ATOM   4684  HZ  PHE A 307       4.661  -0.361   6.109  1.00 90.18           H
ATOM   4685  HN  PHE A 307       6.536  -4.112   1.930  1.00 90.18           H
ATOM   4686  N   PHE A 308       8.391  -3.801  -0.546  1.00 86.34           N
ATOM   4687  CA  PHE A 308       9.287  -4.120  -1.645  1.00 86.34           C
ATOM   4688  C   PHE A 308       8.553  -4.058  -2.986  1.00 86.34           C
ATOM   4689  O   PHE A 308       9.177  -3.882  -4.031  1.00 86.34           O
ATOM   4690  HA  PHE A 308      10.087  -3.379  -1.635  1.00 86.34           H
ATOM   4691  CB  PHE A 308       9.786  -5.548  -1.415  1.00 86.34           C
ATOM   4692 1HB  PHE A 308       9.022  -6.107  -0.875  1.00 86.34           H
ATOM   4693 2HB  PHE A 308       9.915  -6.037  -2.380  1.00 86.34           H
ATOM   4694  CG  PHE A 308      11.102  -5.630  -0.638  1.00 86.34           C
ATOM   4695  CD1 PHE A 308      12.267  -5.258  -1.233  1.00 86.34           C
ATOM   4696  HD1 PHE A 308      12.263  -4.902  -2.263  1.00 86.34           H
ATOM   4697  CD2 PHE A 308      11.106  -6.075   0.647  1.00 86.34           C
ATOM   4698  HD2 PHE A 308      10.172  -6.373   1.124  1.00 86.34           H
ATOM   4699  CE1 PHE A 308      13.488  -5.335  -0.512  1.00 86.34           C
ATOM   4700  HE1 PHE A 308      14.422  -5.037  -0.989  1.00 86.34           H
ATOM   4701  CE2 PHE A 308      12.327  -6.151   1.368  1.00 86.34           C
ATOM   4702  HE2 PHE A 308      12.330  -6.507   2.398  1.00 86.34           H
ATOM   4703  CZ  PHE A 308      13.492  -5.779   0.773  1.00 86.34           C
ATOM   4704  HZ  PHE A 308      14.429  -5.838   1.327  1.00 86.34           H
ATOM   4705  HN  PHE A 308       8.279  -4.527   0.132  1.00 86.34           H
ATOM   4706  N   HIS A 309       7.239  -4.207  -2.912  1.00 78.46           N
ATOM   4707  CA  HIS A 309       6.415  -4.185  -4.109  1.00 78.46           C
ATOM   4708  C   HIS A 309       6.584  -2.843  -4.824  1.00 78.46           C
ATOM   4709  O   HIS A 309       6.638  -2.793  -6.052  1.00 78.46           O
ATOM   4710  HA  HIS A 309       6.784  -4.981  -4.757  1.00 78.46           H
ATOM   4711  CB  HIS A 309       4.956  -4.497  -3.771  1.00 78.46           C
ATOM   4712 1HB  HIS A 309       4.911  -5.454  -3.251  1.00 78.46           H
ATOM   4713 2HB  HIS A 309       4.585  -3.741  -3.079  1.00 78.46           H
ATOM   4714  CG  HIS A 309       4.044  -4.550  -4.973  1.00 78.46           C
ATOM   4715  ND1 HIS A 309       4.186  -5.488  -5.981  1.00 78.46           N
ATOM   4716  HD1 HIS A 309       4.883  -6.205  -6.019  1.00 78.46           H
ATOM   4717  CD2 HIS A 309       2.978  -3.773  -5.318  1.00 78.46           C
ATOM   4718  HD2 HIS A 309       2.589  -2.933  -4.742  1.00 78.46           H
ATOM   4719  CE1 HIS A 309       3.243  -5.275  -6.886  1.00 78.46           C
ATOM   4720  HE1 HIS A 309       3.091  -5.849  -7.800  1.00 78.46           H
ATOM   4721  NE2 HIS A 309       2.495  -4.211  -6.474  1.00 78.46           N
ATOM   4722  HN  HIS A 309       6.738  -4.340  -2.057  1.00 78.46           H
ATOM   4723  N   SER A 310       6.663  -1.789  -4.026  1.00 82.45           N
ATOM   4724  CA  SER A 310       6.752  -0.444  -4.568  1.00 82.45           C
ATOM   4725  C   SER A 310       8.083  -0.262  -5.300  1.00 82.45           C
ATOM   4726  O   SER A 310       8.213   0.616  -6.151  1.00 82.45           O
ATOM   4727  HA  SER A 310       5.918  -0.358  -5.264  1.00 82.45           H
ATOM   4728  CB  SER A 310       6.605   0.606  -3.465  1.00 82.45           C
ATOM   4729 1HB  SER A 310       7.345   0.419  -2.687  1.00 82.45           H
ATOM   4730 2HB  SER A 310       6.815   1.594  -3.874  1.00 82.45           H
ATOM   4731  OG  SER A 310       5.301   0.597  -2.890  1.00 82.45           O
ATOM   4732  HG  SER A 310       4.654   1.049  -3.504  1.00 82.45           H
ATOM   4733  HN  SER A 310       6.667  -1.843  -3.027  1.00 82.45           H
ATOM   4734  N   CYS A 311       9.039  -1.107  -4.942  1.00 85.23           N
ATOM   4735  CA  CYS A 311      10.336  -1.091  -5.597  1.00 85.23           C
ATOM   4736  C   CYS A 311      10.239  -1.927  -6.875  1.00 85.23           C
ATOM   4737  O   CYS A 311      10.919  -1.643  -7.860  1.00 85.23           O
ATOM   4738  HA  CYS A 311      10.555  -0.049  -5.832  1.00 85.23           H
ATOM   4739  CB  CYS A 311      11.445  -1.593  -4.670  1.00 85.23           C
ATOM   4740 1HB  CYS A 311      11.243  -2.621  -4.372  1.00 85.23           H
ATOM   4741 2HB  CYS A 311      12.398  -1.595  -5.198  1.00 85.23           H
ATOM   4742  SG  CYS A 311      11.554  -0.523  -3.189  1.00 85.23           S
ATOM   4743  HG  CYS A 311      12.818  -0.153  -3.377  1.00 85.23           H
ATOM   4744  HN  CYS A 311       8.939  -1.791  -4.220  1.00 85.23           H
ATOM   4745  N   LEU A 312       9.388  -2.940  -6.818  1.00 83.14           N
ATOM   4746  CA  LEU A 312       9.345  -3.942  -7.869  1.00 83.14           C
ATOM   4747  C   LEU A 312       8.573  -3.386  -9.067  1.00 83.14           C
ATOM   4748  O   LEU A 312       8.866  -3.728 -10.212  1.00 83.14           O
ATOM   4749  HA  LEU A 312      10.372  -4.134  -8.179  1.00 83.14           H
ATOM   4750  CB  LEU A 312       8.781  -5.259  -7.332  1.00 83.14           C
ATOM   4751 1HB  LEU A 312       7.858  -5.043  -6.793  1.00 83.14           H
ATOM   4752 2HB  LEU A 312       8.515  -5.890  -8.180  1.00 83.14           H
ATOM   4753  CG  LEU A 312       9.703  -6.057  -6.407  1.00 83.14           C
ATOM   4754  HG  LEU A 312      10.006  -5.408  -5.585  1.00 83.14           H
ATOM   4755  CD1 LEU A 312       8.967  -7.250  -5.795  1.00 83.14           C
ATOM   4756 1HD1 LEU A 312       8.115  -6.893  -5.216  1.00 83.14           H
ATOM   4757 2HD1 LEU A 312       8.616  -7.907  -6.591  1.00 83.14           H
ATOM   4758 3HD1 LEU A 312       9.646  -7.800  -5.143  1.00 83.14           H
ATOM   4759  CD2 LEU A 312      10.977  -6.483  -7.139  1.00 83.14           C
ATOM   4760 1HD2 LEU A 312      10.714  -7.107  -7.994  1.00 83.14           H
ATOM   4761 2HD2 LEU A 312      11.511  -5.598  -7.486  1.00 83.14           H
ATOM   4762 3HD2 LEU A 312      11.615  -7.048  -6.459  1.00 83.14           H
ATOM   4763  HN  LEU A 312       8.736  -3.082  -6.072  1.00 83.14           H
ATOM   4764  N   ASN A 313       7.602  -2.538  -8.763  1.00 76.43           N
ATOM   4765  CA  ASN A 313       6.711  -2.021  -9.787  1.00 76.43           C
ATOM   4766  C   ASN A 313       7.541  -1.485 -10.956  1.00 76.43           C
ATOM   4767  O   ASN A 313       7.400  -1.949 -12.086  1.00 76.43           O
ATOM   4768  HA  ASN A 313       6.084  -2.866 -10.074  1.00 76.43           H
ATOM   4769  CB  ASN A 313       5.857  -0.872  -9.247  1.00 76.43           C
ATOM   4770 1HB  ASN A 313       6.463  -0.237  -8.600  1.00 76.43           H
ATOM   4771 2HB  ASN A 313       5.514  -0.250 -10.073  1.00 76.43           H
ATOM   4772  CG  ASN A 313       4.653  -1.403  -8.466  1.00 76.43           C
ATOM   4773  OD1 ASN A 313       4.215  -2.529  -8.640  1.00 76.43           O
ATOM   4774  ND2 ASN A 313       4.145  -0.533  -7.598  1.00 76.43           N
ATOM   4775 1HD2 ASN A 313       4.552   0.375  -7.504  1.00 76.43           H
ATOM   4776 2HD2 ASN A 313       3.355  -0.787  -7.040  1.00 76.43           H
ATOM   4777  HN  ASN A 313       7.420  -2.205  -7.837  1.00 76.43           H
ATOM   4778  N   PRO A 314       8.417  -0.502 -10.706  1.00 76.95           N
ATOM   4779  CA  PRO A 314       9.212   0.092 -11.784  1.00 76.95           C
ATOM   4780  C   PRO A 314       9.960  -0.955 -12.593  1.00 76.95           C
ATOM   4781  O   PRO A 314       9.981  -0.897 -13.821  1.00 76.95           O
ATOM   4782  HA  PRO A 314       8.558   0.591 -12.499  1.00 76.95           H
ATOM   4783  CB  PRO A 314      10.168   1.035 -11.051  1.00 76.95           C
ATOM   4784 1HB  PRO A 314      11.109   0.542 -10.808  1.00 76.95           H
ATOM   4785 2HB  PRO A 314      10.414   1.907 -11.657  1.00 76.95           H
ATOM   4786  CG  PRO A 314       9.393   1.420  -9.797  1.00 76.95           C
ATOM   4787 1HG  PRO A 314      10.052   1.794  -9.013  1.00 76.95           H
ATOM   4788 2HG  PRO A 314       8.671   2.213  -9.995  1.00 76.95           H
ATOM   4789  CD  PRO A 314       8.717   0.117  -9.402  1.00 76.95           C
ATOM   4790 1HD  PRO A 314       9.372  -0.513  -8.801  1.00 76.95           H
ATOM   4791 2HD  PRO A 314       7.817   0.291  -8.812  1.00 76.95           H
ATOM   4792  N   VAL A 315      10.562  -1.892 -11.875  1.00 78.13           N
ATOM   4793  CA  VAL A 315      11.396  -2.899 -12.509  1.00 78.13           C
ATOM   4794  C   VAL A 315      10.533  -3.766 -13.428  1.00 78.13           C
ATOM   4795  O   VAL A 315      10.942  -4.095 -14.540  1.00 78.13           O
ATOM   4796  HA  VAL A 315      12.139  -2.379 -13.113  1.00 78.13           H
ATOM   4797  CB  VAL A 315      12.136  -3.711 -11.443  1.00 78.13           C
ATOM   4798  HB  VAL A 315      11.391  -4.186 -10.806  1.00 78.13           H
ATOM   4799  CG1 VAL A 315      12.980  -4.815 -12.084  1.00 78.13           C
ATOM   4800 1HG1 VAL A 315      12.332  -5.487 -12.647  1.00 78.13           H
ATOM   4801 2HG1 VAL A 315      13.713  -4.369 -12.755  1.00 78.13           H
ATOM   4802 3HG1 VAL A 315      13.495  -5.377 -11.304  1.00 78.13           H
ATOM   4803  CG2 VAL A 315      12.998  -2.803 -10.563  1.00 78.13           C
ATOM   4804 1HG2 VAL A 315      13.732  -2.287 -11.182  1.00 78.13           H
ATOM   4805 2HG2 VAL A 315      12.363  -2.071 -10.065  1.00 78.13           H
ATOM   4806 3HG2 VAL A 315      13.513  -3.406  -9.815  1.00 78.13           H
ATOM   4807  HN  VAL A 315      10.486  -1.971 -10.881  1.00 78.13           H
ATOM   4808  N   LEU A 316       9.355  -4.111 -12.929  1.00 75.91           N
ATOM   4809  CA  LEU A 316       8.439  -4.949 -13.684  1.00 75.91           C
ATOM   4810  C   LEU A 316       8.143  -4.289 -15.032  1.00 75.91           C
ATOM   4811  O   LEU A 316       8.198  -4.943 -16.072  1.00 75.91           O
ATOM   4812  HA  LEU A 316       8.942  -5.899 -13.867  1.00 75.91           H
ATOM   4813  CB  LEU A 316       7.187  -5.252 -12.859  1.00 75.91           C
ATOM   4814 1HB  LEU A 316       6.791  -4.311 -12.477  1.00 75.91           H
ATOM   4815 2HB  LEU A 316       6.430  -5.670 -13.523  1.00 75.91           H
ATOM   4816  CG  LEU A 316       7.374  -6.209 -11.680  1.00 75.91           C
ATOM   4817  HG  LEU A 316       8.188  -5.833 -11.061  1.00 75.91           H
ATOM   4818  CD1 LEU A 316       6.121  -6.252 -10.803  1.00 75.91           C
ATOM   4819 1HD1 LEU A 316       5.916  -5.254 -10.414  1.00 75.91           H
ATOM   4820 2HD1 LEU A 316       5.273  -6.591 -11.397  1.00 75.91           H
ATOM   4821 3HD1 LEU A 316       6.282  -6.939  -9.973  1.00 75.91           H
ATOM   4822  CD2 LEU A 316       7.783  -7.602 -12.165  1.00 75.91           C
ATOM   4823 1HD2 LEU A 316       7.007  -8.001 -12.819  1.00 75.91           H
ATOM   4824 2HD2 LEU A 316       8.722  -7.535 -12.714  1.00 75.91           H
ATOM   4825 3HD2 LEU A 316       7.909  -8.262 -11.307  1.00 75.91           H
ATOM   4826  HN  LEU A 316       9.024  -3.828 -12.029  1.00 75.91           H
ATOM   4827  N   TYR A 317       7.836  -3.002 -14.970  1.00 64.93           N
ATOM   4828  CA  TYR A 317       7.470  -2.262 -16.165  1.00 64.93           C
ATOM   4829  C   TYR A 317       8.655  -2.153 -17.127  1.00 64.93           C
ATOM   4830  O   TYR A 317       8.470  -2.113 -18.342  1.00 64.93           O
ATOM   4831  HA  TYR A 317       6.659  -2.798 -16.658  1.00 64.93           H
ATOM   4832  CB  TYR A 317       7.083  -0.859 -15.690  1.00 64.93           C
ATOM   4833 1HB  TYR A 317       7.902  -0.448 -15.101  1.00 64.93           H
ATOM   4834 2HB  TYR A 317       6.961  -0.214 -16.560  1.00 64.93           H
ATOM   4835  CG  TYR A 317       5.801  -0.816 -14.856  1.00 64.93           C
ATOM   4836  CD1 TYR A 317       4.656  -1.430 -15.319  1.00 64.93           C
ATOM   4837  HD1 TYR A 317       4.664  -1.946 -16.280  1.00 64.93           H
ATOM   4838  CD2 TYR A 317       5.791  -0.163 -13.641  1.00 64.93           C
ATOM   4839  HD2 TYR A 317       6.696   0.322 -13.275  1.00 64.93           H
ATOM   4840  CE1 TYR A 317       3.449  -1.389 -14.534  1.00 64.93           C
ATOM   4841  HE1 TYR A 317       2.537  -1.870 -14.888  1.00 64.93           H
ATOM   4842  CE2 TYR A 317       4.585  -0.122 -12.855  1.00 64.93           C
ATOM   4843  HE2 TYR A 317       4.563   0.390 -11.894  1.00 64.93           H
ATOM   4844  CZ  TYR A 317       3.473  -0.737 -13.341  1.00 64.93           C
ATOM   4845  OH  TYR A 317       2.334  -0.699 -12.599  1.00 64.93           O
ATOM   4846  HH  TYR A 317       1.625  -1.256 -13.032  1.00 64.93           H
ATOM   4847  HN  TYR A 317       7.834  -2.468 -14.124  1.00 64.93           H
ATOM   4848  N   VAL A 318       9.845  -2.109 -16.546  1.00 67.39           N
ATOM   4849  CA  VAL A 318      11.061  -2.022 -17.337  1.00 67.39           C
ATOM   4850  C   VAL A 318      11.231  -3.310 -18.145  1.00 67.39           C
ATOM   4851  O   VAL A 318      11.453  -3.264 -19.354  1.00 67.39           O
ATOM   4852  HA  VAL A 318      10.944  -1.187 -18.029  1.00 67.39           H
ATOM   4853  CB  VAL A 318      12.255  -1.723 -16.430  1.00 67.39           C
ATOM   4854  HB  VAL A 318      12.245  -2.445 -15.613  1.00 67.39           H
ATOM   4855  CG1 VAL A 318      13.574  -1.889 -17.187  1.00 67.39           C
ATOM   4856 1HG1 VAL A 318      13.659  -2.913 -17.549  1.00 67.39           H
ATOM   4857 2HG1 VAL A 318      13.597  -1.201 -18.032  1.00 67.39           H
ATOM   4858 3HG1 VAL A 318      14.407  -1.670 -16.518  1.00 67.39           H
ATOM   4859  CG2 VAL A 318      12.145  -0.323 -15.821  1.00 67.39           C
ATOM   4860 1HG2 VAL A 318      12.117   0.419 -16.619  1.00 67.39           H
ATOM   4861 2HG2 VAL A 318      11.231  -0.255 -15.230  1.00 67.39           H
ATOM   4862 3HG2 VAL A 318      13.006  -0.137 -15.180  1.00 67.39           H
ATOM   4863  HN  VAL A 318       9.985  -2.131 -15.556  1.00 67.39           H
ATOM   4864  N   PHE A 319      11.121  -4.429 -17.444  1.00 66.16           N
ATOM   4865  CA  PHE A 319      11.350  -5.725 -18.061  1.00 66.16           C
ATOM   4866  C   PHE A 319      10.187  -6.108 -18.979  1.00 66.16           C
ATOM   4867  O   PHE A 319      10.382  -6.791 -19.982  1.00 66.16           O
ATOM   4868  HA  PHE A 319      12.264  -5.645 -18.650  1.00 66.16           H
ATOM   4869  CB  PHE A 319      11.449  -6.749 -16.929  1.00 66.16           C
ATOM   4870 1HB  PHE A 319      10.743  -6.477 -16.144  1.00 66.16           H
ATOM   4871 2HB  PHE A 319      11.145  -7.724 -17.308  1.00 66.16           H
ATOM   4872  CG  PHE A 319      12.847  -6.868 -16.319  1.00 66.16           C
ATOM   4873  CD1 PHE A 319      13.850  -7.453 -17.026  1.00 66.16           C
ATOM   4874  HD1 PHE A 319      13.658  -7.838 -18.028  1.00 66.16           H
ATOM   4875  CD2 PHE A 319      13.087  -6.388 -15.069  1.00 66.16           C
ATOM   4876  HD2 PHE A 319      12.283  -5.919 -14.502  1.00 66.16           H
ATOM   4877  CE1 PHE A 319      15.148  -7.564 -16.460  1.00 66.16           C
ATOM   4878  HE1 PHE A 319      15.952  -8.033 -17.027  1.00 66.16           H
ATOM   4879  CE2 PHE A 319      14.384  -6.499 -14.503  1.00 66.16           C
ATOM   4880  HE2 PHE A 319      14.576  -6.114 -13.501  1.00 66.16           H
ATOM   4881  CZ  PHE A 319      15.387  -7.084 -15.210  1.00 66.16           C
ATOM   4882  HZ  PHE A 319      16.383  -7.169 -14.775  1.00 66.16           H
ATOM   4883  HN  PHE A 319      10.882  -4.460 -16.474  1.00 66.16           H
ATOM   4884  N   VAL A 320       9.002  -5.650 -18.601  1.00 70.10           N
ATOM   4885  CA  VAL A 320       7.776  -6.203 -19.151  1.00 70.10           C
ATOM   4886  C   VAL A 320       7.286  -5.311 -20.293  1.00 70.10           C
ATOM   4887  O   VAL A 320       6.709  -5.799 -21.264  1.00 70.10           O
ATOM   4888  HA  VAL A 320       8.011  -7.189 -19.553  1.00 70.10           H
ATOM   4889  CB  VAL A 320       6.738  -6.379 -18.041  1.00 70.10           C
ATOM   4890  HB  VAL A 320       6.712  -5.460 -17.457  1.00 70.10           H
ATOM   4891  CG1 VAL A 320       5.342  -6.603 -18.627  1.00 70.10           C
ATOM   4892 1HG1 VAL A 320       5.061  -5.743 -19.235  1.00 70.10           H
ATOM   4893 2HG1 VAL A 320       5.347  -7.499 -19.246  1.00 70.10           H
ATOM   4894 3HG1 VAL A 320       4.623  -6.725 -17.817  1.00 70.10           H
ATOM   4895  CG2 VAL A 320       7.127  -7.523 -17.102  1.00 70.10           C
ATOM   4896 1HG2 VAL A 320       7.194  -8.451 -17.668  1.00 70.10           H
ATOM   4897 2HG2 VAL A 320       8.093  -7.305 -16.646  1.00 70.10           H
ATOM   4898 3HG2 VAL A 320       6.372  -7.626 -16.323  1.00 70.10           H
ATOM   4899  HN  VAL A 320       8.872  -4.916 -17.934  1.00 70.10           H
ATOM   4900  N   GLY A 321       7.532  -4.018 -20.138  1.00 71.09           N
ATOM   4901  CA  GLY A 321       7.027  -3.041 -21.088  1.00 71.09           C
ATOM   4902  C   GLY A 321       8.065  -2.742 -22.172  1.00 71.09           C
ATOM   4903  O   GLY A 321       8.975  -1.942 -21.961  1.00 71.09           O
ATOM   4904 1HA  GLY A 321       6.113  -3.416 -21.549  1.00 71.09           H
ATOM   4905 2HA  GLY A 321       6.767  -2.121 -20.565  1.00 71.09           H
ATOM   4906  HN  GLY A 321       8.065  -3.637 -19.383  1.00 71.09           H
ATOM   4907  N   GLU A 322       7.894  -3.402 -23.308  1.00 63.02           N
ATOM   4908  CA  GLU A 322       8.730  -3.129 -24.465  1.00 63.02           C
ATOM   4909  C   GLU A 322       8.720  -1.633 -24.786  1.00 63.02           C
ATOM   4910  O   GLU A 322       9.766  -1.046 -25.058  1.00 63.02           O
ATOM   4911  HA  GLU A 322       9.735  -3.438 -24.175  1.00 63.02           H
ATOM   4912  CB  GLU A 322       8.281  -3.953 -25.673  1.00 63.02           C
ATOM   4913 1HB  GLU A 322       7.196  -3.900 -25.770  1.00 63.02           H
ATOM   4914 2HB  GLU A 322       8.810  -3.617 -26.564  1.00 63.02           H
ATOM   4915  CG  GLU A 322       8.635  -5.430 -25.492  1.00 63.02           C
ATOM   4916 1HG  GLU A 322       9.678  -5.523 -25.188  1.00 63.02           H
ATOM   4917 2HG  GLU A 322       8.031  -5.858 -24.692  1.00 63.02           H
ATOM   4918  CD  GLU A 322       8.405  -6.212 -26.787  1.00 63.02           C
ATOM   4919  OE1 GLU A 322       8.758  -7.411 -26.796  1.00 63.02           O
ATOM   4920  OE2 GLU A 322       7.881  -5.592 -27.738  1.00 63.02           O
ATOM   4921  HN  GLU A 322       7.201  -4.109 -23.445  1.00 63.02           H
ATOM   4922  N   ARG A 323       7.526  -1.060 -24.745  1.00 60.94           N
ATOM   4923  CA  ARG A 323       7.357   0.341 -25.090  1.00 60.94           C
ATOM   4924  C   ARG A 323       8.127   1.227 -24.108  1.00 60.94           C
ATOM   4925  O   ARG A 323       8.852   2.131 -24.520  1.00 60.94           O
ATOM   4926  HA  ARG A 323       7.760   0.431 -26.099  1.00 60.94           H
ATOM   4927  CB  ARG A 323       5.879   0.738 -25.071  1.00 60.94           C
ATOM   4928 1HB  ARG A 323       5.309   0.061 -25.707  1.00 60.94           H
ATOM   4929 2HB  ARG A 323       5.484   0.635 -24.061  1.00 60.94           H
ATOM   4930  CG  ARG A 323       5.692   2.178 -25.554  1.00 60.94           C
ATOM   4931 1HG  ARG A 323       6.216   2.861 -24.885  1.00 60.94           H
ATOM   4932 2HG  ARG A 323       6.137   2.295 -26.542  1.00 60.94           H
ATOM   4933  CD  ARG A 323       4.209   2.549 -25.610  1.00 60.94           C
ATOM   4934 1HD  ARG A 323       3.694   1.917 -26.333  1.00 60.94           H
ATOM   4935 2HD  ARG A 323       3.744   2.370 -24.641  1.00 60.94           H
ATOM   4936  NE  ARG A 323       4.057   3.973 -25.986  1.00 60.94           N
ATOM   4937  HE  ARG A 323       4.806   4.408 -26.487  1.00 60.94           H
ATOM   4938  CZ  ARG A 323       2.979   4.715 -25.699  1.00 60.94           C
ATOM   4939  NH1 ARG A 323       1.946   4.184 -25.030  1.00 60.94           N
ATOM   4940 1HH1 ARG A 323       1.976   3.227 -24.742  1.00 60.94           H
ATOM   4941 2HH1 ARG A 323       1.146   4.745 -24.820  1.00 60.94           H
ATOM   4942  NH2 ARG A 323       2.950   5.997 -26.089  1.00 60.94           N
ATOM   4943 1HH2 ARG A 323       2.153   6.564 -25.883  1.00 60.94           H
ATOM   4944 2HH2 ARG A 323       3.725   6.385 -26.588  1.00 60.94           H
ATOM   4945  HN  ARG A 323       6.686  -1.535 -24.483  1.00 60.94           H
ATOM   4946  N   PHE A 324       7.945   0.935 -22.829  1.00 72.19           N
ATOM   4947  CA  PHE A 324       8.590   1.712 -21.784  1.00 72.19           C
ATOM   4948  C   PHE A 324      10.112   1.566 -21.853  1.00 72.19           C
ATOM   4949  O   PHE A 324      10.842   2.533 -21.642  1.00 72.19           O
ATOM   4950  HA  PHE A 324       8.320   2.756 -21.944  1.00 72.19           H
ATOM   4951  CB  PHE A 324       8.097   1.159 -20.446  1.00 72.19           C
ATOM   4952 1HB  PHE A 324       7.007   1.156 -20.445  1.00 72.19           H
ATOM   4953 2HB  PHE A 324       8.419   0.122 -20.352  1.00 72.19           H
ATOM   4954  CG  PHE A 324       8.590   1.944 -19.229  1.00 72.19           C
ATOM   4955  CD1 PHE A 324       9.692   1.525 -18.550  1.00 72.19           C
ATOM   4956  HD1 PHE A 324      10.223   0.629 -18.873  1.00 72.19           H
ATOM   4957  CD2 PHE A 324       7.928   3.061 -18.826  1.00 72.19           C
ATOM   4958  HD2 PHE A 324       7.045   3.398 -19.370  1.00 72.19           H
ATOM   4959  CE1 PHE A 324      10.150   2.253 -17.420  1.00 72.19           C
ATOM   4960  HE1 PHE A 324      11.032   1.917 -16.876  1.00 72.19           H
ATOM   4961  CE2 PHE A 324       8.386   3.790 -17.696  1.00 72.19           C
ATOM   4962  HE2 PHE A 324       7.855   4.685 -17.373  1.00 72.19           H
ATOM   4963  CZ  PHE A 324       9.487   3.370 -17.017  1.00 72.19           C
ATOM   4964  HZ  PHE A 324       9.839   3.930 -16.150  1.00 72.19           H
ATOM   4965  HN  PHE A 324       7.369   0.185 -22.503  1.00 72.19           H
ATOM   4966  N   ARG A 325      10.544   0.349 -22.151  1.00 70.84           N
ATOM   4967  CA  ARG A 325      11.966   0.060 -22.235  1.00 70.84           C
ATOM   4968  C   ARG A 325      12.618   0.916 -23.323  1.00 70.84           C
ATOM   4969  O   ARG A 325      13.717   1.436 -23.133  1.00 70.84           O
ATOM   4970  HA  ARG A 325      12.360   0.311 -21.250  1.00 70.84           H
ATOM   4971  CB  ARG A 325      12.210  -1.418 -22.543  1.00 70.84           C
ATOM   4972 1HB  ARG A 325      11.464  -2.028 -22.034  1.00 70.84           H
ATOM   4973 2HB  ARG A 325      12.090  -1.595 -23.612  1.00 70.84           H
ATOM   4974  CG  ARG A 325      13.612  -1.846 -22.104  1.00 70.84           C
ATOM   4975 1HG  ARG A 325      14.356  -1.199 -22.569  1.00 70.84           H
ATOM   4976 2HG  ARG A 325      13.712  -1.723 -21.025  1.00 70.84           H
ATOM   4977  CD  ARG A 325      13.886  -3.302 -22.484  1.00 70.84           C
ATOM   4978 1HD  ARG A 325      13.889  -3.409 -23.569  1.00 70.84           H
ATOM   4979 2HD  ARG A 325      14.873  -3.599 -22.132  1.00 70.84           H
ATOM   4980  NE  ARG A 325      12.853  -4.182 -21.894  1.00 70.84           N
ATOM   4981  HE  ARG A 325      12.201  -3.776 -21.253  1.00 70.84           H
ATOM   4982  CZ  ARG A 325      12.735  -5.489 -22.165  1.00 70.84           C
ATOM   4983  NH1 ARG A 325      13.580  -6.086 -23.016  1.00 70.84           N
ATOM   4984 1HH1 ARG A 325      14.306  -5.556 -23.455  1.00 70.84           H
ATOM   4985 2HH1 ARG A 325      13.486  -7.062 -23.213  1.00 70.84           H
ATOM   4986  NH2 ARG A 325      11.760  -6.191 -21.571  1.00 70.84           N
ATOM   4987 1HH2 ARG A 325      11.658  -7.167 -21.763  1.00 70.84           H
ATOM   4988 2HH2 ARG A 325      11.133  -5.738 -20.937  1.00 70.84           H
ATOM   4989  HN  ARG A 325       9.944  -0.429 -22.332  1.00 70.84           H
ATOM   4990  N   ARG A 326      11.914   1.035 -24.439  1.00 67.72           N
ATOM   4991  CA  ARG A 326      12.391   1.851 -25.541  1.00 67.72           C
ATOM   4992  C   ARG A 326      12.445   3.324 -25.128  1.00 67.72           C
ATOM   4993  O   ARG A 326      13.447   4.000 -25.354  1.00 67.72           O
ATOM   4994  HA  ARG A 326      13.388   1.469 -25.760  1.00 67.72           H
ATOM   4995  CB  ARG A 326      11.487   1.706 -26.767  1.00 67.72           C
ATOM   4996 1HB  ARG A 326      10.442   1.749 -26.459  1.00 67.72           H
ATOM   4997 2HB  ARG A 326      11.653   2.541 -27.448  1.00 67.72           H
ATOM   4998  CG  ARG A 326      11.756   0.386 -27.493  1.00 67.72           C
ATOM   4999 1HG  ARG A 326      12.799   0.348 -27.810  1.00 67.72           H
ATOM   5000 2HG  ARG A 326      11.600  -0.448 -26.810  1.00 67.72           H
ATOM   5001  CD  ARG A 326      10.842   0.234 -28.711  1.00 67.72           C
ATOM   5002 1HD  ARG A 326       9.800   0.343 -28.409  1.00 67.72           H
ATOM   5003 2HD  ARG A 326      11.049   1.024 -29.433  1.00 67.72           H
ATOM   5004  NE  ARG A 326      11.050  -1.090 -29.337  1.00 67.72           N
ATOM   5005  HE  ARG A 326      11.636  -1.747 -28.863  1.00 67.72           H
ATOM   5006  CZ  ARG A 326      10.502  -1.465 -30.501  1.00 67.72           C
ATOM   5007  NH1 ARG A 326       9.708  -0.626 -31.180  1.00 67.72           N
ATOM   5008 1HH1 ARG A 326       9.520   0.287 -30.819  1.00 67.72           H
ATOM   5009 2HH1 ARG A 326       9.303  -0.914 -32.048  1.00 67.72           H
ATOM   5010  NH2 ARG A 326      10.760  -2.691 -30.976  1.00 67.72           N
ATOM   5011 1HH2 ARG A 326      10.359  -2.987 -31.843  1.00 67.72           H
ATOM   5012 2HH2 ARG A 326      11.353  -3.311 -30.463  1.00 67.72           H
ATOM   5013  HN  ARG A 326      11.034   0.586 -24.595  1.00 67.72           H
ATOM   5014  N   ASP A 327      11.353   3.777 -24.529  1.00 77.05           N
ATOM   5015  CA  ASP A 327      11.218   5.181 -24.182  1.00 77.05           C
ATOM   5016  C   ASP A 327      12.252   5.539 -23.112  1.00 77.05           C
ATOM   5017  O   ASP A 327      12.764   6.657 -23.088  1.00 77.05           O
ATOM   5018  HA  ASP A 327      11.378   5.723 -25.114  1.00 77.05           H
ATOM   5019  CB  ASP A 327       9.829   5.477 -23.614  1.00 77.05           C
ATOM   5020 1HB  ASP A 327       9.599   4.770 -22.817  1.00 77.05           H
ATOM   5021 2HB  ASP A 327       9.818   6.473 -23.170  1.00 77.05           H
ATOM   5022  CG  ASP A 327       8.760   5.388 -24.706  1.00 77.05           C
ATOM   5023  OD1 ASP A 327       9.157   5.414 -25.891  1.00 77.05           O
ATOM   5024  OD2 ASP A 327       7.572   5.297 -24.330  1.00 77.05           O
ATOM   5025  HN  ASP A 327      10.572   3.204 -24.282  1.00 77.05           H
ATOM   5026  N   LEU A 328      12.528   4.569 -22.253  1.00 78.76           N
ATOM   5027  CA  LEU A 328      13.543   4.743 -21.228  1.00 78.76           C
ATOM   5028  C   LEU A 328      14.894   5.013 -21.894  1.00 78.76           C
ATOM   5029  O   LEU A 328      15.533   6.027 -21.619  1.00 78.76           O
ATOM   5030  HA  LEU A 328      13.266   5.618 -20.640  1.00 78.76           H
ATOM   5031  CB  LEU A 328      13.555   3.544 -20.277  1.00 78.76           C
ATOM   5032 1HB  LEU A 328      12.597   3.507 -19.759  1.00 78.76           H
ATOM   5033 2HB  LEU A 328      13.631   2.634 -20.872  1.00 78.76           H
ATOM   5034  CG  LEU A 328      14.670   3.530 -19.230  1.00 78.76           C
ATOM   5035  HG  LEU A 328      15.627   3.595 -19.748  1.00 78.76           H
ATOM   5036  CD1 LEU A 328      14.572   4.748 -18.308  1.00 78.76           C
ATOM   5037 1HD1 LEU A 328      14.659   5.659 -18.899  1.00 78.76           H
ATOM   5038 2HD1 LEU A 328      13.611   4.738 -17.795  1.00 78.76           H
ATOM   5039 3HD1 LEU A 328      15.377   4.713 -17.573  1.00 78.76           H
ATOM   5040  CD2 LEU A 328      14.670   2.216 -18.446  1.00 78.76           C
ATOM   5041 1HD2 LEU A 328      13.713   2.096 -17.939  1.00 78.76           H
ATOM   5042 2HD2 LEU A 328      14.825   1.384 -19.132  1.00 78.76           H
ATOM   5043 3HD2 LEU A 328      15.472   2.233 -17.708  1.00 78.76           H
ATOM   5044  HN  LEU A 328      12.073   3.678 -22.250  1.00 78.76           H
ATOM   5045  N   VAL A 329      15.288   4.088 -22.756  1.00 79.64           N
ATOM   5046  CA  VAL A 329      16.592   4.164 -23.392  1.00 79.64           C
ATOM   5047  C   VAL A 329      16.673   5.443 -24.228  1.00 79.64           C
ATOM   5048  O   VAL A 329      17.731   6.064 -24.318  1.00 79.64           O
ATOM   5049  HA  VAL A 329      17.341   4.215 -22.601  1.00 79.64           H
ATOM   5050  CB  VAL A 329      16.851   2.897 -24.209  1.00 79.64           C
ATOM   5051  HB  VAL A 329      16.025   2.775 -24.909  1.00 79.64           H
ATOM   5052  CG1 VAL A 329      18.141   3.024 -25.022  1.00 79.64           C
ATOM   5053 1HG1 VAL A 329      18.059   3.869 -25.705  1.00 79.64           H
ATOM   5054 2HG1 VAL A 329      18.982   3.182 -24.347  1.00 79.64           H
ATOM   5055 3HG1 VAL A 329      18.301   2.109 -25.594  1.00 79.64           H
ATOM   5056  CG2 VAL A 329      16.890   1.662 -23.307  1.00 79.64           C
ATOM   5057 1HG2 VAL A 329      17.688   1.773 -22.573  1.00 79.64           H
ATOM   5058 2HG2 VAL A 329      15.935   1.557 -22.793  1.00 79.64           H
ATOM   5059 3HG2 VAL A 329      17.076   0.775 -23.914  1.00 79.64           H
ATOM   5060  HN  VAL A 329      14.734   3.299 -23.022  1.00 79.64           H
ATOM   5061  N   LYS A 330      15.542   5.797 -24.820  1.00 74.27           N
ATOM   5062  CA  LYS A 330      15.464   7.006 -25.623  1.00 74.27           C
ATOM   5063  C   LYS A 330      15.726   8.222 -24.733  1.00 74.27           C
[truncated: 117,162 more chars]
