# Supplementary material for: Noncanonical roles of chemokine regions in CCR9 activation revealed by structural modeling and mutational mapping
Source: Nat Commun. 2025 Aug 18;16:7695. doi: 10.1038/s41467-025-62321-9 (PMC12361432; doi:10.1038/s41467-025-62321-9)
Supplement: Supplementary file 5 — Supplementary Data 3 [file 41467_2025_62321_MOESM5_ESM.zip › CCR9_CCL25_17_rnk0.pdb]

ATOM      1  N   GLU A  20      -5.710  -7.059  58.628  1.00 51.16           N
ATOM      2  CA  GLU A  20      -5.729  -7.821  57.391  1.00 51.16           C
ATOM      3  C   GLU A  20      -6.088  -9.281  57.672  1.00 51.16           C
ATOM      4  O   GLU A  20      -5.228 -10.073  58.052  1.00 51.16           O
ATOM      5  HA  GLU A  20      -6.506  -7.360  56.780  1.00 51.16           H
ATOM      6  CB  GLU A  20      -4.389  -7.716  56.662  1.00 51.16           C
ATOM      7 1HB  GLU A  20      -3.578  -7.664  57.389  1.00 51.16           H
ATOM      8 2HB  GLU A  20      -4.286  -8.545  55.961  1.00 51.16           H
ATOM      9  CG  GLU A  20      -4.316  -6.435  55.828  1.00 51.16           C
ATOM     10 1HG  GLU A  20      -5.297  -6.214  55.408  1.00 51.16           H
ATOM     11 2HG  GLU A  20      -4.047  -5.595  56.468  1.00 51.16           H
ATOM     12  CD  GLU A  20      -3.292  -6.573  54.700  1.00 51.16           C
ATOM     13  OE1 GLU A  20      -3.522  -5.943  53.645  1.00 51.16           O
ATOM     14  OE2 GLU A  20      -2.302  -7.304  54.918  1.00 51.16           O
ATOM     15  HN  GLU A  20      -5.946  -7.579  59.449  1.00 51.16           H
ATOM     16  N   SER A  21      -7.361  -9.593  57.475  1.00 59.32           N
ATOM     17  CA  SER A  21      -7.848 -10.940  57.718  1.00 59.32           C
ATOM     18  C   SER A  21      -7.022 -11.947  56.914  1.00 59.32           C
ATOM     19  O   SER A  21      -6.665 -11.686  55.766  1.00 59.32           O
ATOM     20  HA  SER A  21      -7.718 -11.106  58.787  1.00 59.32           H
ATOM     21  CB  SER A  21      -9.330 -11.063  57.360  1.00 59.32           C
ATOM     22 1HB  SER A  21      -9.675 -12.072  57.586  1.00 59.32           H
ATOM     23 2HB  SER A  21      -9.911 -10.381  57.981  1.00 59.32           H
ATOM     24  OG  SER A  21      -9.573 -10.776  55.985  1.00 59.32           O
ATOM     25  HG  SER A  21      -9.883 -11.601  55.513  1.00 59.32           H
ATOM     26  HN  SER A  21      -8.053  -8.945  57.156  1.00 59.32           H
ATOM     27  N   THR A  22      -6.744 -13.077  57.548  1.00 61.47           N
ATOM     28  CA  THR A  22      -5.952 -14.116  56.913  1.00 61.47           C
ATOM     29  C   THR A  22      -6.532 -14.464  55.541  1.00 61.47           C
ATOM     30  O   THR A  22      -5.792 -14.800  54.617  1.00 61.47           O
ATOM     31  HA  THR A  22      -4.947 -13.729  56.747  1.00 61.47           H
ATOM     32  CB  THR A  22      -5.889 -15.311  57.867  1.00 61.47           C
ATOM     33  HB  THR A  22      -6.103 -16.241  57.340  1.00 61.47           H
ATOM     34  OG1 THR A  22      -6.798 -14.972  58.910  1.00 61.47           O
ATOM     35  HG1 THR A  22      -7.042 -15.790  59.431  1.00 61.47           H
ATOM     36  CG2 THR A  22      -4.536 -15.425  58.573  1.00 61.47           C
ATOM     37 1HG2 THR A  22      -4.353 -14.521  59.155  1.00 61.47           H
ATOM     38 2HG2 THR A  22      -3.747 -15.546  57.831  1.00 61.47           H
ATOM     39 3HG2 THR A  22      -4.545 -16.289  59.238  1.00 61.47           H
ATOM     40  HN  THR A  22      -7.049 -13.286  58.477  1.00 61.47           H
ATOM     41  N   SER A  23      -7.850 -14.372  55.450  1.00 63.11           N
ATOM     42  CA  SER A  23      -8.535 -14.642  54.197  1.00 63.11           C
ATOM     43  C   SER A  23      -8.040 -13.683  53.113  1.00 63.11           C
ATOM     44  O   SER A  23      -7.839 -14.085  51.968  1.00 63.11           O
ATOM     45  HA  SER A  23      -8.278 -15.671  53.944  1.00 63.11           H
ATOM     46  CB  SER A  23     -10.051 -14.522  54.361  1.00 63.11           C
ATOM     47 1HB  SER A  23     -10.542 -14.853  53.445  1.00 63.11           H
ATOM     48 2HB  SER A  23     -10.384 -15.186  55.158  1.00 63.11           H
ATOM     49  OG  SER A  23     -10.452 -13.187  54.658  1.00 63.11           O
ATOM     50  HG  SER A  23     -11.450 -13.122  54.659  1.00 63.11           H
ATOM     51  HN  SER A  23      -8.447 -14.118  56.211  1.00 63.11           H
ATOM     52  N   SER A  24      -7.859 -12.432  53.512  1.00 68.39           N
ATOM     53  CA  SER A  24      -7.429 -11.404  52.580  1.00 68.39           C
ATOM     54  C   SER A  24      -6.049 -11.753  52.017  1.00 68.39           C
ATOM     55  O   SER A  24      -5.759 -11.468  50.856  1.00 68.39           O
ATOM     56  HA  SER A  24      -8.176 -11.402  51.787  1.00 68.39           H
ATOM     57  CB  SER A  24      -7.395 -10.030  53.252  1.00 68.39           C
ATOM     58 1HB  SER A  24      -8.403  -9.754  53.564  1.00 68.39           H
ATOM     59 2HB  SER A  24      -6.786 -10.083  54.155  1.00 68.39           H
ATOM     60  OG  SER A  24      -6.875  -9.025  52.387  1.00 68.39           O
ATOM     61  HG  SER A  24      -6.816  -8.152  52.872  1.00 68.39           H
ATOM     62  HN  SER A  24      -8.001 -12.119  54.451  1.00 68.39           H
ATOM     63  N   MET A  25      -5.236 -12.364  52.865  1.00 65.50           N
ATOM     64  CA  MET A  25      -3.877 -12.709  52.483  1.00 65.50           C
ATOM     65  C   MET A  25      -3.855 -13.962  51.606  1.00 65.50           C
ATOM     66  O   MET A  25      -3.076 -14.047  50.658  1.00 65.50           O
ATOM     67  HA  MET A  25      -3.506 -11.855  51.917  1.00 65.50           H
ATOM     68  CB  MET A  25      -3.039 -12.950  53.740  1.00 65.50           C
ATOM     69 1HB  MET A  25      -3.414 -12.331  54.556  1.00 65.50           H
ATOM     70 2HB  MET A  25      -3.140 -13.988  54.055  1.00 65.50           H
ATOM     71  CG  MET A  25      -1.565 -12.629  53.486  1.00 65.50           C
ATOM     72 1HG  MET A  25      -1.149 -13.337  52.768  1.00 65.50           H
ATOM     73 2HG  MET A  25      -1.470 -11.637  53.045  1.00 65.50           H
ATOM     74  SD  MET A  25      -0.650 -12.706  55.017  1.00 65.50           S
ATOM     75  CE  MET A  25       0.888 -11.966  54.496  1.00 65.50           C
ATOM     76 1HE  MET A  25       1.323 -12.558  53.691  1.00 65.50           H
ATOM     77 2HE  MET A  25       0.702 -10.952  54.141  1.00 65.50           H
ATOM     78 3HE  MET A  25       1.580 -11.935  55.338  1.00 65.50           H
ATOM     79  HN  MET A  25      -5.492 -12.623  53.797  1.00 65.50           H
ATOM     80  N   GLU A  26      -4.719 -14.905  51.955  1.00 60.89           N
ATOM     81  CA  GLU A  26      -4.849 -16.125  51.177  1.00 60.89           C
ATOM     82  C   GLU A  26      -5.355 -15.807  49.769  1.00 60.89           C
ATOM     83  O   GLU A  26      -4.863 -16.363  48.788  1.00 60.89           O
ATOM     84  HA  GLU A  26      -3.843 -16.543  51.124  1.00 60.89           H
ATOM     85  CB  GLU A  26      -5.771 -17.126  51.878  1.00 60.89           C
ATOM     86 1HB  GLU A  26      -6.638 -16.605  52.284  1.00 60.89           H
ATOM     87 2HB  GLU A  26      -6.034 -17.928  51.188  1.00 60.89           H
ATOM     88  CG  GLU A  26      -5.062 -17.790  53.060  1.00 60.89           C
ATOM     89 1HG  GLU A  26      -4.162 -18.296  52.711  1.00 60.89           H
ATOM     90 2HG  GLU A  26      -4.744 -17.029  53.772  1.00 60.89           H
ATOM     91  CD  GLU A  26      -5.981 -18.795  53.756  1.00 60.89           C
ATOM     92  OE1 GLU A  26      -5.437 -19.653  54.485  1.00 60.89           O
ATOM     93  OE2 GLU A  26      -7.208 -18.684  53.543  1.00 60.89           O
ATOM     94  HN  GLU A  26      -5.322 -14.844  52.750  1.00 60.89           H
ATOM     95  N   ASP A  27      -6.330 -14.912  49.714  1.00 67.12           N
ATOM     96  CA  ASP A  27      -6.946 -14.553  48.447  1.00 67.12           C
ATOM     97  C   ASP A  27      -5.871 -14.023  47.495  1.00 67.12           C
ATOM     98  O   ASP A  27      -5.906 -14.301  46.298  1.00 67.12           O
ATOM     99  HA  ASP A  27      -7.409 -15.470  48.084  1.00 67.12           H
ATOM    100  CB  ASP A  27      -7.994 -13.454  48.636  1.00 67.12           C
ATOM    101 1HB  ASP A  27      -7.595 -12.674  49.284  1.00 67.12           H
ATOM    102 2HB  ASP A  27      -8.214 -12.988  47.675  1.00 67.12           H
ATOM    103  CG  ASP A  27      -9.279 -14.021  49.241  1.00 67.12           C
ATOM    104  OD1 ASP A  27      -9.463 -15.253  49.132  1.00 67.12           O
ATOM    105  OD2 ASP A  27     -10.050 -13.210  49.798  1.00 67.12           O
ATOM    106  HN  ASP A  27      -6.700 -14.437  50.512  1.00 67.12           H
ATOM    107  N   TYR A  28      -4.942 -13.269  48.064  1.00 66.64           N
ATOM    108  CA  TYR A  28      -3.882 -12.666  47.275  1.00 66.64           C
ATOM    109  C   TYR A  28      -2.873 -13.720  46.814  1.00 66.64           C
ATOM    110  O   TYR A  28      -2.370 -13.655  45.693  1.00 66.64           O
ATOM    111  HA  TYR A  28      -4.336 -12.202  46.399  1.00 66.64           H
ATOM    112  CB  TYR A  28      -3.177 -11.674  48.203  1.00 66.64           C
ATOM    113 1HB  TYR A  28      -3.906 -10.949  48.564  1.00 66.64           H
ATOM    114 2HB  TYR A  28      -2.802 -12.211  49.074  1.00 66.64           H
ATOM    115  CG  TYR A  28      -2.016 -10.925  47.546  1.00 66.64           C
ATOM    116  CD1 TYR A  28      -0.717 -11.341  47.759  1.00 66.64           C
ATOM    117  HD1 TYR A  28      -0.519 -12.203  48.395  1.00 66.64           H
ATOM    118  CD2 TYR A  28      -2.268  -9.832  46.741  1.00 66.64           C
ATOM    119  HD2 TYR A  28      -3.293  -9.504  46.573  1.00 66.64           H
ATOM    120  CE1 TYR A  28       0.375 -10.635  47.141  1.00 66.64           C
ATOM    121  HE1 TYR A  28       1.405 -10.953  47.301  1.00 66.64           H
ATOM    122  CE2 TYR A  28      -1.175  -9.127  46.123  1.00 66.64           C
ATOM    123  HE2 TYR A  28      -1.359  -8.262  45.485  1.00 66.64           H
ATOM    124  CZ  TYR A  28       0.092  -9.563  46.354  1.00 66.64           C
ATOM    125  OH  TYR A  28       1.124  -8.896  45.770  1.00 66.64           O
ATOM    126  HH  TYR A  28       0.811  -8.010  45.431  1.00 66.64           H
ATOM    127  HN  TYR A  28      -4.905 -13.070  49.043  1.00 66.64           H
ATOM    128  N   VAL A  29      -2.607 -14.667  47.702  1.00 67.64           N
ATOM    129  CA  VAL A  29      -1.602 -15.682  47.436  1.00 67.64           C
ATOM    130  C   VAL A  29      -2.140 -16.665  46.394  1.00 67.64           C
ATOM    131  O   VAL A  29      -1.393 -17.140  45.540  1.00 67.64           O
ATOM    132  HA  VAL A  29      -0.727 -15.179  47.024  1.00 67.64           H
ATOM    133  CB  VAL A  29      -1.187 -16.362  48.742  1.00 67.64           C
ATOM    134  HB  VAL A  29      -2.092 -16.708  49.242  1.00 67.64           H
ATOM    135  CG1 VAL A  29      -0.307 -17.583  48.468  1.00 67.64           C
ATOM    136 1HG1 VAL A  29      -0.859 -18.300  47.860  1.00 67.64           H
ATOM    137 2HG1 VAL A  29       0.592 -17.271  47.935  1.00 67.64           H
ATOM    138 3HG1 VAL A  29      -0.026 -18.048  49.413  1.00 67.64           H
ATOM    139  CG2 VAL A  29      -0.482 -15.375  49.674  1.00 67.64           C
ATOM    140 1HG2 VAL A  29       0.411 -14.987  49.183  1.00 67.64           H
ATOM    141 2HG2 VAL A  29      -1.156 -14.551  49.908  1.00 67.64           H
ATOM    142 3HG2 VAL A  29      -0.197 -15.885  50.595  1.00 67.64           H
ATOM    143  HN  VAL A  29      -3.064 -14.747  48.588  1.00 67.64           H
ATOM    144  N   ASN A  30      -3.432 -16.941  46.499  1.00 62.77           N
ATOM    145  CA  ASN A  30      -4.051 -17.954  45.661  1.00 62.77           C
ATOM    146  C   ASN A  30      -4.464 -17.324  44.328  1.00 62.77           C
ATOM    147  O   ASN A  30      -4.905 -18.024  43.418  1.00 62.77           O
ATOM    148  HA  ASN A  30      -3.293 -18.728  45.539  1.00 62.77           H
ATOM    149  CB  ASN A  30      -5.307 -18.524  46.323  1.00 62.77           C
ATOM    150 1HB  ASN A  30      -5.955 -17.709  46.644  1.00 62.77           H
ATOM    151 2HB  ASN A  30      -5.869 -19.112  45.598  1.00 62.77           H
ATOM    152  CG  ASN A  30      -4.944 -19.398  47.525  1.00 62.77           C
ATOM    153  OD1 ASN A  30      -3.860 -19.951  47.619  1.00 62.77           O
ATOM    154  ND2 ASN A  30      -5.907 -19.491  48.437  1.00 62.77           N
ATOM    155 1HD2 ASN A  30      -6.774 -19.011  48.299  1.00 62.77           H
ATOM    156 2HD2 ASN A  30      -5.765 -20.040  49.260  1.00 62.77           H
ATOM    157  HN  ASN A  30      -4.050 -16.487  47.140  1.00 62.77           H
ATOM    158  N   PHE A  31      -4.305 -16.011  44.257  1.00 70.21           N
ATOM    159  CA  PHE A  31      -4.635 -15.282  43.043  1.00 70.21           C
ATOM    160  C   PHE A  31      -3.733 -15.712  41.884  1.00 70.21           C
ATOM    161  O   PHE A  31      -2.509 -15.697  42.007  1.00 70.21           O
ATOM    162  HA  PHE A  31      -5.672 -15.513  42.799  1.00 70.21           H
ATOM    163  CB  PHE A  31      -4.400 -13.799  43.334  1.00 70.21           C
ATOM    164 1HB  PHE A  31      -4.912 -13.535  44.260  1.00 70.21           H
ATOM    165 2HB  PHE A  31      -3.335 -13.636  43.502  1.00 70.21           H
ATOM    166  CG  PHE A  31      -4.875 -12.863  42.221  1.00 70.21           C
ATOM    167  CD1 PHE A  31      -3.982 -12.360  41.328  1.00 70.21           C
ATOM    168  HD1 PHE A  31      -2.927 -12.624  41.405  1.00 70.21           H
ATOM    169  CD2 PHE A  31      -6.191 -12.535  42.125  1.00 70.21           C
ATOM    170  HD2 PHE A  31      -6.908 -12.938  42.841  1.00 70.21           H
ATOM    171  CE1 PHE A  31      -4.423 -11.492  40.294  1.00 70.21           C
ATOM    172  HE1 PHE A  31      -3.707 -11.089  39.578  1.00 70.21           H
ATOM    173  CE2 PHE A  31      -6.633 -11.666  41.092  1.00 70.21           C
ATOM    174  HE2 PHE A  31      -7.688 -11.403  41.015  1.00 70.21           H
ATOM    175  CZ  PHE A  31      -5.739 -11.163  40.198  1.00 70.21           C
ATOM    176  HZ  PHE A  31      -6.078 -10.497  39.405  1.00 70.21           H
ATOM    177  HN  PHE A  31      -3.960 -15.447  45.007  1.00 70.21           H
ATOM    178  N   ASN A  32      -4.372 -16.084  40.785  1.00 63.07           N
ATOM    179  CA  ASN A  32      -3.643 -16.514  39.605  1.00 63.07           C
ATOM    180  C   ASN A  32      -3.150 -15.285  38.839  1.00 63.07           C
ATOM    181  O   ASN A  32      -3.898 -14.691  38.064  1.00 63.07           O
ATOM    182  HA  ASN A  32      -2.823 -17.127  39.981  1.00 63.07           H
ATOM    183  CB  ASN A  32      -4.540 -17.326  38.668  1.00 63.07           C
ATOM    184 1HB  ASN A  32      -5.074 -18.086  39.239  1.00 63.07           H
ATOM    185 2HB  ASN A  32      -5.292 -16.675  38.224  1.00 63.07           H
ATOM    186  CG  ASN A  32      -3.718 -17.994  37.564  1.00 63.07           C
ATOM    187  OD1 ASN A  32      -2.512 -17.839  37.472  1.00 63.07           O
ATOM    188  ND2 ASN A  32      -4.437 -18.743  36.732  1.00 63.07           N
ATOM    189 1HD2 ASN A  32      -5.425 -18.828  36.863  1.00 63.07           H
ATOM    190 2HD2 ASN A  32      -3.990 -19.221  35.976  1.00 63.07           H
ATOM    191  HN  ASN A  32      -5.368 -16.095  40.694  1.00 63.07           H
ATOM    192  N   PHE A  33      -1.894 -14.940  39.082  1.00 66.31           N
ATOM    193  CA  PHE A  33      -1.262 -13.853  38.354  1.00 66.31           C
ATOM    194  C   PHE A  33      -0.789 -14.319  36.975  1.00 66.31           C
ATOM    195  O   PHE A  33       0.393 -14.212  36.652  1.00 66.31           O
ATOM    196  HA  PHE A  33      -2.008 -13.067  38.234  1.00 66.31           H
ATOM    197  CB  PHE A  33      -0.048 -13.411  39.174  1.00 66.31           C
ATOM    198 1HB  PHE A  33       0.563 -14.285  39.399  1.00 66.31           H
ATOM    199 2HB  PHE A  33       0.563 -12.742  38.568  1.00 66.31           H
ATOM    200  CG  PHE A  33      -0.406 -12.707  40.484  1.00 66.31           C
ATOM    201  CD1 PHE A  33      -0.718 -11.383  40.481  1.00 66.31           C
ATOM    202  HD1 PHE A  33      -0.714 -10.824  39.545  1.00 66.31           H
ATOM    203  CD2 PHE A  33      -0.411 -13.404  41.652  1.00 66.31           C
ATOM    204  HD2 PHE A  33      -0.161 -14.465  41.654  1.00 66.31           H
ATOM    205  CE1 PHE A  33      -1.050 -10.729  41.697  1.00 66.31           C
ATOM    206  HE1 PHE A  33      -1.300  -9.668  41.694  1.00 66.31           H
ATOM    207  CE2 PHE A  33      -0.743 -12.750  42.868  1.00 66.31           C
ATOM    208  HE2 PHE A  33      -0.747 -13.309  43.804  1.00 66.31           H
ATOM    209  CZ  PHE A  33      -1.055 -11.426  42.865  1.00 66.31           C
ATOM    210  HZ  PHE A  33      -1.310 -10.924  43.798  1.00 66.31           H
ATOM    211  HN  PHE A  33      -1.312 -15.388  39.761  1.00 66.31           H
ATOM    212  N   THR A  34      -1.736 -14.825  36.199  1.00 64.30           N
ATOM    213  CA  THR A  34      -1.527 -14.985  34.771  1.00 64.30           C
ATOM    214  C   THR A  34      -1.100 -13.657  34.142  1.00 64.30           C
ATOM    215  O   THR A  34      -1.798 -12.652  34.272  1.00 64.30           O
ATOM    216  HA  THR A  34      -0.708 -15.688  34.620  1.00 64.30           H
ATOM    217  CB  THR A  34      -2.810 -15.559  34.166  1.00 64.30           C
ATOM    218  HB  THR A  34      -3.591 -14.799  34.118  1.00 64.30           H
ATOM    219  OG1 THR A  34      -3.102 -16.690  34.982  1.00 64.30           O
ATOM    220  HG1 THR A  34      -2.293 -17.272  35.062  1.00 64.30           H
ATOM    221  CG2 THR A  34      -2.588 -16.151  32.773  1.00 64.30           C
ATOM    222 1HG2 THR A  34      -1.856 -16.956  32.833  1.00 64.30           H
ATOM    223 2HG2 THR A  34      -2.219 -15.374  32.103  1.00 64.30           H
ATOM    224 3HG2 THR A  34      -3.530 -16.544  32.391  1.00 64.30           H
ATOM    225  HN  THR A  34      -2.631 -15.122  36.532  1.00 64.30           H
ATOM    226  N   ASP A  35       0.043 -13.696  33.474  1.00 68.58           N
ATOM    227  CA  ASP A  35       0.652 -12.480  32.962  1.00 68.58           C
ATOM    228  C   ASP A  35       0.020 -12.126  31.615  1.00 68.58           C
ATOM    229  O   ASP A  35       0.491 -12.569  30.568  1.00 68.58           O
ATOM    230  HA  ASP A  35       0.463 -11.723  33.723  1.00 68.58           H
ATOM    231  CB  ASP A  35       2.155 -12.666  32.744  1.00 68.58           C
ATOM    232 1HB  ASP A  35       2.553 -13.349  33.495  1.00 68.58           H
ATOM    233 2HB  ASP A  35       2.331 -13.124  31.771  1.00 68.58           H
ATOM    234  CG  ASP A  35       2.891 -11.327  32.824  1.00 68.58           C
ATOM    235  OD1 ASP A  35       2.196 -10.309  33.031  1.00 68.58           O
ATOM    236  OD2 ASP A  35       4.132 -11.352  32.677  1.00 68.58           O
ATOM    237  HN  ASP A  35       0.550 -14.536  33.281  1.00 68.58           H
ATOM    238  N   PHE A  36      -1.038 -11.330  31.684  1.00 82.56           N
ATOM    239  CA  PHE A  36      -1.703 -10.863  30.480  1.00 82.56           C
ATOM    240  C   PHE A  36      -1.013  -9.617  29.920  1.00 82.56           C
ATOM    241  O   PHE A  36      -1.340  -9.162  28.826  1.00 82.56           O
ATOM    242  HA  PHE A  36      -1.647 -11.668  29.746  1.00 82.56           H
ATOM    243  CB  PHE A  36      -3.138 -10.504  30.872  1.00 82.56           C
ATOM    244 1HB  PHE A  36      -3.113  -9.846  31.741  1.00 82.56           H
ATOM    245 2HB  PHE A  36      -3.596  -9.942  30.059  1.00 82.56           H
ATOM    246  CG  PHE A  36      -4.016 -11.715  31.193  1.00 82.56           C
ATOM    247  CD1 PHE A  36      -3.971 -12.818  30.399  1.00 82.56           C
ATOM    248  HD1 PHE A  36      -3.308 -12.840  29.534  1.00 82.56           H
ATOM    249  CD2 PHE A  36      -4.843 -11.688  32.273  1.00 82.56           C
ATOM    250  HD2 PHE A  36      -4.880 -10.804  32.909  1.00 82.56           H
ATOM    251  CE1 PHE A  36      -4.786 -13.942  30.697  1.00 82.56           C
ATOM    252  HE1 PHE A  36      -4.749 -14.826  30.061  1.00 82.56           H
ATOM    253  CE2 PHE A  36      -5.659 -12.812  32.571  1.00 82.56           C
ATOM    254  HE2 PHE A  36      -6.321 -12.790  33.436  1.00 82.56           H
ATOM    255  CZ  PHE A  36      -5.613 -13.915  31.777  1.00 82.56           C
ATOM    256  HZ  PHE A  36      -6.239 -14.778  32.006  1.00 82.56           H
ATOM    257  HN  PHE A  36      -1.439 -11.007  32.541  1.00 82.56           H
ATOM    258  N   TYR A  37      -0.072  -9.102  30.698  1.00 86.97           N
ATOM    259  CA  TYR A  37       0.733  -7.978  30.252  1.00 86.97           C
ATOM    260  C   TYR A  37       1.937  -8.455  29.437  1.00 86.97           C
ATOM    261  O   TYR A  37       2.854  -9.069  29.979  1.00 86.97           O
ATOM    262  HA  TYR A  37       0.108  -7.343  29.625  1.00 86.97           H
ATOM    263  CB  TYR A  37       1.234  -7.288  31.523  1.00 86.97           C
ATOM    264 1HB  TYR A  37       0.386  -7.102  32.181  1.00 86.97           H
ATOM    265 2HB  TYR A  37       1.905  -7.966  32.051  1.00 86.97           H
ATOM    266  CG  TYR A  37       1.963  -5.967  31.268  1.00 86.97           C
ATOM    267  CD1 TYR A  37       3.341  -5.944  31.188  1.00 86.97           C
ATOM    268  HD1 TYR A  37       3.910  -6.866  31.307  1.00 86.97           H
ATOM    269  CD2 TYR A  37       1.243  -4.800  31.118  1.00 86.97           C
ATOM    270  HD2 TYR A  37       0.155  -4.818  31.181  1.00 86.97           H
ATOM    271  CE1 TYR A  37       4.027  -4.701  30.948  1.00 86.97           C
ATOM    272  HE1 TYR A  37       5.115  -4.668  30.883  1.00 86.97           H
ATOM    273  CE2 TYR A  37       1.930  -3.557  30.878  1.00 86.97           C
ATOM    274  HE2 TYR A  37       1.373  -2.627  30.757  1.00 86.97           H
ATOM    275  CZ  TYR A  37       3.288  -3.569  30.805  1.00 86.97           C
ATOM    276  OH  TYR A  37       3.936  -2.395  30.578  1.00 86.97           O
ATOM    277  HH  TYR A  37       3.284  -1.696  30.284  1.00 86.97           H
ATOM    278  HN  TYR A  37       0.143  -9.439  31.614  1.00 86.97           H
ATOM    279  N   CYS A  38       1.894  -8.153  28.147  1.00 90.14           N
ATOM    280  CA  CYS A  38       2.909  -8.644  27.230  1.00 90.14           C
ATOM    281  C   CYS A  38       3.937  -7.533  27.011  1.00 90.14           C
ATOM    282  O   CYS A  38       3.618  -6.490  26.443  1.00 90.14           O
ATOM    283  HA  CYS A  38       3.369  -9.510  27.707  1.00 90.14           H
ATOM    284  CB  CYS A  38       2.296  -9.122  25.912  1.00 90.14           C
ATOM    285 1HB  CYS A  38       1.503  -9.843  26.110  1.00 90.14           H
ATOM    286 2HB  CYS A  38       1.839  -8.282  25.388  1.00 90.14           H
ATOM    287  SG  CYS A  38       3.587  -9.885  24.862  1.00 90.14           S
ATOM    288  HN  CYS A  38       1.185  -7.586  27.728  1.00 90.14           H
ATOM    289  N   GLU A  39       5.151  -7.794  27.474  1.00 82.41           N
ATOM    290  CA  GLU A  39       6.275  -6.928  27.159  1.00 82.41           C
ATOM    291  C   GLU A  39       6.882  -7.316  25.809  1.00 82.41           C
ATOM    292  O   GLU A  39       7.272  -8.465  25.607  1.00 82.41           O
ATOM    293  HA  GLU A  39       5.858  -5.923  27.102  1.00 82.41           H
ATOM    294  CB  GLU A  39       7.328  -6.972  28.267  1.00 82.41           C
ATOM    295 1HB  GLU A  39       7.639  -8.003  28.438  1.00 82.41           H
ATOM    296 2HB  GLU A  39       8.156  -6.309  28.014  1.00 82.41           H
ATOM    297  CG  GLU A  39       6.755  -6.461  29.590  1.00 82.41           C
ATOM    298 1HG  GLU A  39       6.301  -5.481  29.439  1.00 82.41           H
ATOM    299 2HG  GLU A  39       5.964  -7.129  29.931  1.00 82.41           H
ATOM    300  CD  GLU A  39       7.845  -6.364  30.660  1.00 82.41           C
ATOM    301  OE1 GLU A  39       7.539  -5.800  31.733  1.00 82.41           O
ATOM    302  OE2 GLU A  39       8.959  -6.856  30.380  1.00 82.41           O
ATOM    303  HN  GLU A  39       5.372  -8.579  28.053  1.00 82.41           H
ATOM    304  N   LYS A  40       6.942  -6.336  24.920  1.00 87.93           N
ATOM    305  CA  LYS A  40       7.307  -6.600  23.539  1.00 87.93           C
ATOM    306  C   LYS A  40       8.728  -6.093  23.285  1.00 87.93           C
ATOM    307  O   LYS A  40       9.047  -5.656  22.181  1.00 87.93           O
ATOM    308  HA  LYS A  40       7.296  -7.681  23.399  1.00 87.93           H
ATOM    309  CB  LYS A  40       6.265  -6.009  22.587  1.00 87.93           C
ATOM    310 1HB  LYS A  40       6.157  -4.941  22.777  1.00 87.93           H
ATOM    311 2HB  LYS A  40       6.605  -6.116  21.557  1.00 87.93           H
ATOM    312  CG  LYS A  40       4.911  -6.702  22.757  1.00 87.93           C
ATOM    313 1HG  LYS A  40       5.039  -7.781  22.673  1.00 87.93           H
ATOM    314 2HG  LYS A  40       4.520  -6.504  23.755  1.00 87.93           H
ATOM    315  CD  LYS A  40       3.911  -6.218  21.706  1.00 87.93           C
ATOM    316 1HD  LYS A  40       3.736  -5.149  21.830  1.00 87.93           H
ATOM    317 2HD  LYS A  40       4.329  -6.358  20.709  1.00 87.93           H
ATOM    318  CE  LYS A  40       2.586  -6.974  21.820  1.00 87.93           C
ATOM    319 1HE  LYS A  40       2.769  -8.048  21.788  1.00 87.93           H
ATOM    320 2HE  LYS A  40       2.120  -6.759  22.782  1.00 87.93           H
ATOM    321  NZ  LYS A  40       1.672  -6.587  20.722  1.00 87.93           N
ATOM    322 1HZ  LYS A  40       0.832  -7.153  20.766  1.00 87.93           H
ATOM    323 2HZ  LYS A  40       1.425  -5.608  20.818  1.00 87.93           H
ATOM    324 3HZ  LYS A  40       2.133  -6.734  19.831  1.00 87.93           H
ATOM    325  HN  LYS A  40       6.747  -5.378  25.130  1.00 87.93           H
ATOM    326  N   ASN A  41       9.544  -6.169  24.327  1.00 83.20           N
ATOM    327  CA  ASN A  41      10.909  -5.680  24.245  1.00 83.20           C
ATOM    328  C   ASN A  41      11.638  -6.399  23.108  1.00 83.20           C
ATOM    329  O   ASN A  41      12.376  -5.776  22.347  1.00 83.20           O
ATOM    330  HA  ASN A  41      10.819  -4.608  24.070  1.00 83.20           H
ATOM    331  CB  ASN A  41      11.671  -5.955  25.543  1.00 83.20           C
ATOM    332 1HB  ASN A  41      11.553  -7.001  25.824  1.00 83.20           H
ATOM    333 2HB  ASN A  41      12.737  -5.786  25.387  1.00 83.20           H
ATOM    334  CG  ASN A  41      11.168  -5.057  26.675  1.00 83.20           C
ATOM    335  OD1 ASN A  41      10.722  -3.941  26.466  1.00 83.20           O
ATOM    336  ND2 ASN A  41      11.265  -5.604  27.884  1.00 83.20           N
ATOM    337 1HD2 ASN A  41      11.641  -6.525  27.987  1.00 83.20           H
ATOM    338 2HD2 ASN A  41      10.961  -5.095  28.689  1.00 83.20           H
ATOM    339  HN  ASN A  41       9.286  -6.556  25.212  1.00 83.20           H
ATOM    340  N   ASN A  42      11.404  -7.701  23.028  1.00 83.83           N
ATOM    341  CA  ASN A  42      12.075  -8.522  22.035  1.00 83.83           C
ATOM    342  C   ASN A  42      11.637  -8.084  20.637  1.00 83.83           C
ATOM    343  O   ASN A  42      12.436  -8.090  19.702  1.00 83.83           O
ATOM    344  HA  ASN A  42      13.140  -8.366  22.207  1.00 83.83           H
ATOM    345  CB  ASN A  42      11.710  -9.998  22.204  1.00 83.83           C
ATOM    346 1HB  ASN A  42      10.626 -10.114  22.180  1.00 83.83           H
ATOM    347 2HB  ASN A  42      12.111 -10.573  21.369  1.00 83.83           H
ATOM    348  CG  ASN A  42      12.258 -10.552  23.521  1.00 83.83           C
ATOM    349  OD1 ASN A  42      13.036  -9.918  24.215  1.00 83.83           O
ATOM    350  ND2 ASN A  42      11.811 -11.767  23.825  1.00 83.83           N
ATOM    351 1HD2 ASN A  42      11.174 -12.233  23.212  1.00 83.83           H
ATOM    352 2HD2 ASN A  42      12.112 -12.214  24.667  1.00 83.83           H
ATOM    353  HN  ASN A  42      10.770  -8.193  23.625  1.00 83.83           H
ATOM    354  N   VAL A  43      10.369  -7.713  20.537  1.00 91.25           N
ATOM    355  CA  VAL A  43       9.800  -7.329  19.257  1.00 91.25           C
ATOM    356  C   VAL A  43      10.444  -6.022  18.789  1.00 91.25           C
ATOM    357  O   VAL A  43      10.778  -5.877  17.614  1.00 91.25           O
ATOM    358  HA  VAL A  43      10.040  -8.115  18.541  1.00 91.25           H
ATOM    359  CB  VAL A  43       8.276  -7.239  19.367  1.00 91.25           C
ATOM    360  HB  VAL A  43       8.038  -6.446  20.076  1.00 91.25           H
ATOM    361  CG1 VAL A  43       7.650  -6.869  18.021  1.00 91.25           C
ATOM    362 1HG1 VAL A  43       8.034  -5.903  17.694  1.00 91.25           H
ATOM    363 2HG1 VAL A  43       7.902  -7.629  17.282  1.00 91.25           H
ATOM    364 3HG1 VAL A  43       6.567  -6.812  18.128  1.00 91.25           H
ATOM    365  CG2 VAL A  43       7.687  -8.544  19.906  1.00 91.25           C
ATOM    366 1HG2 VAL A  43       7.941  -9.362  19.233  1.00 91.25           H
ATOM    367 2HG2 VAL A  43       8.098  -8.747  20.895  1.00 91.25           H
ATOM    368 3HG2 VAL A  43       6.603  -8.452  19.975  1.00 91.25           H
ATOM    369  HN  VAL A  43       9.736  -7.673  21.310  1.00 91.25           H
ATOM    370  N   ARG A  44      10.598  -5.105  19.732  1.00 86.47           N
ATOM    371  CA  ARG A  44      11.190  -3.813  19.430  1.00 86.47           C
ATOM    372  C   ARG A  44      12.656  -3.983  19.027  1.00 86.47           C
ATOM    373  O   ARG A  44      13.143  -3.290  18.134  1.00 86.47           O
ATOM    374  HA  ARG A  44      10.599  -3.422  18.602  1.00 86.47           H
ATOM    375  CB  ARG A  44      11.105  -2.873  20.634  1.00 86.47           C
ATOM    376 1HB  ARG A  44      11.526  -3.362  21.512  1.00 86.47           H
ATOM    377 2HB  ARG A  44      11.705  -1.982  20.448  1.00 86.47           H
ATOM    378  CG  ARG A  44       9.656  -2.469  20.914  1.00 86.47           C
ATOM    379 1HG  ARG A  44       9.176  -2.160  19.985  1.00 86.47           H
ATOM    380 2HG  ARG A  44       9.101  -3.329  21.289  1.00 86.47           H
ATOM    381  CD  ARG A  44       9.591  -1.330  21.932  1.00 86.47           C
ATOM    382 1HD  ARG A  44      10.280  -0.535  21.646  1.00 86.47           H
ATOM    383 2HD  ARG A  44       8.591  -0.897  21.943  1.00 86.47           H
ATOM    384  NE  ARG A  44       9.937  -1.835  23.280  1.00 86.47           N
ATOM    385  HE  ARG A  44      10.905  -1.905  23.521  1.00 86.47           H
ATOM    386  CZ  ARG A  44       9.033  -2.206  24.198  1.00 86.47           C
ATOM    387  NH1 ARG A  44       7.722  -2.134  23.929  1.00 86.47           N
ATOM    388 1HH1 ARG A  44       7.412  -1.802  23.039  1.00 86.47           H
ATOM    389 2HH1 ARG A  44       7.055  -2.412  24.620  1.00 86.47           H
ATOM    390  NH2 ARG A  44       9.460  -2.650  25.388  1.00 86.47           N
ATOM    391 1HH2 ARG A  44       8.799  -2.930  26.083  1.00 86.47           H
ATOM    392 2HH2 ARG A  44      10.440  -2.700  25.580  1.00 86.47           H
ATOM    393  HN  ARG A  44      10.326  -5.232  20.686  1.00 86.47           H
ATOM    394  N   GLN A  45      13.320  -4.909  19.704  1.00 83.67           N
ATOM    395  CA  GLN A  45      14.728  -5.159  19.447  1.00 83.67           C
ATOM    396  C   GLN A  45      14.923  -5.676  18.020  1.00 83.67           C
ATOM    397  O   GLN A  45      15.829  -5.234  17.315  1.00 83.67           O
ATOM    398  HA  GLN A  45      15.219  -4.193  19.561  1.00 83.67           H
ATOM    399  CB  GLN A  45      15.306  -6.140  20.469  1.00 83.67           C
ATOM    400 1HB  GLN A  45      15.076  -5.797  21.478  1.00 83.67           H
ATOM    401 2HB  GLN A  45      14.834  -7.115  20.349  1.00 83.67           H
ATOM    402  CG  GLN A  45      16.821  -6.276  20.303  1.00 83.67           C
ATOM    403 1HG  GLN A  45      17.048  -6.654  19.306  1.00 83.67           H
ATOM    404 2HG  GLN A  45      17.288  -5.295  20.386  1.00 83.67           H
ATOM    405  CD  GLN A  45      17.406  -7.217  21.358  1.00 83.67           C
ATOM    406  OE1 GLN A  45      16.697  -7.886  22.091  1.00 83.67           O
ATOM    407  NE2 GLN A  45      18.735  -7.230  21.392  1.00 83.67           N
ATOM    408 1HE2 GLN A  45      19.258  -6.656  20.762  1.00 83.67           H
ATOM    409 2HE2 GLN A  45      19.212  -7.814  22.049  1.00 83.67           H
ATOM    410  HN  GLN A  45      12.912  -5.481  20.416  1.00 83.67           H
ATOM    411  N   PHE A  46      14.058  -6.603  17.637  1.00 92.77           N
ATOM    412  CA  PHE A  46      14.097  -7.154  16.293  1.00 92.77           C
ATOM    413  C   PHE A  46      13.886  -6.059  15.245  1.00 92.77           C
ATOM    414  O   PHE A  46      14.622  -5.984  14.263  1.00 92.77           O
ATOM    415  HA  PHE A  46      15.082  -7.601  16.155  1.00 92.77           H
ATOM    416  CB  PHE A  46      12.956  -8.168  16.191  1.00 92.77           C
ATOM    417 1HB  PHE A  46      13.120  -8.958  16.923  1.00 92.77           H
ATOM    418 2HB  PHE A  46      12.021  -7.675  16.458  1.00 92.77           H
ATOM    419  CG  PHE A  46      12.805  -8.798  14.805  1.00 92.77           C
ATOM    420  CD1 PHE A  46      11.851  -8.343  13.951  1.00 92.77           C
ATOM    421  HD1 PHE A  46      11.193  -7.528  14.253  1.00 92.77           H
ATOM    422  CD2 PHE A  46      13.626  -9.815  14.428  1.00 92.77           C
ATOM    423  HD2 PHE A  46      14.391 -10.181  15.113  1.00 92.77           H
ATOM    424  CE1 PHE A  46      11.711  -8.928  12.665  1.00 92.77           C
ATOM    425  HE1 PHE A  46      10.946  -8.563  11.980  1.00 92.77           H
ATOM    426  CE2 PHE A  46      13.487 -10.401  13.142  1.00 92.77           C
ATOM    427  HE2 PHE A  46      14.144 -11.215  12.840  1.00 92.77           H
ATOM    428  CZ  PHE A  46      12.532  -9.945  12.288  1.00 92.77           C
ATOM    429  HZ  PHE A  46      12.425 -10.394  11.300  1.00 92.77           H
ATOM    430  HN  PHE A  46      13.341  -6.977  18.226  1.00 92.77           H
ATOM    431  N   ALA A  47      12.876  -5.236  15.491  1.00 92.78           N
ATOM    432  CA  ALA A  47      12.522  -4.186  14.552  1.00 92.78           C
ATOM    433  C   ALA A  47      13.721  -3.257  14.356  1.00 92.78           C
ATOM    434  O   ALA A  47      14.007  -2.833  13.237  1.00 92.78           O
ATOM    435  HA  ALA A  47      12.280  -4.659  13.600  1.00 92.78           H
ATOM    436  CB  ALA A  47      11.285  -3.442  15.061  1.00 92.78           C
ATOM    437 1HB  ALA A  47      10.454  -4.140  15.155  1.00 92.78           H
ATOM    438 2HB  ALA A  47      11.502  -3.001  16.034  1.00 92.78           H
ATOM    439 3HB  ALA A  47      11.020  -2.654  14.357  1.00 92.78           H
ATOM    440  HN  ALA A  47      12.307  -5.279  16.312  1.00 92.78           H
ATOM    441  N   SER A  48      14.392  -2.967  15.461  1.00 91.12           N
ATOM    442  CA  SER A  48      15.441  -1.962  15.458  1.00 91.12           C
ATOM    443  C   SER A  48      16.613  -2.431  14.593  1.00 91.12           C
ATOM    444  O   SER A  48      17.388  -1.615  14.097  1.00 91.12           O
ATOM    445  HA  SER A  48      14.984  -1.069  15.032  1.00 91.12           H
ATOM    446  CB  SER A  48      15.919  -1.660  16.880  1.00 91.12           C
ATOM    447 1HB  SER A  48      16.568  -0.784  16.866  1.00 91.12           H
ATOM    448 2HB  SER A  48      15.062  -1.411  17.505  1.00 91.12           H
ATOM    449  OG  SER A  48      16.620  -2.761  17.453  1.00 91.12           O
ATOM    450  HG  SER A  48      16.210  -3.621  17.151  1.00 91.12           H
ATOM    451  HN  SER A  48      14.229  -3.405  16.345  1.00 91.12           H
ATOM    452  N   HIS A  49      16.705  -3.744  14.439  1.00 87.28           N
ATOM    453  CA  HIS A  49      17.800  -4.334  13.689  1.00 87.28           C
ATOM    454  C   HIS A  49      17.356  -4.594  12.248  1.00 87.28           C
ATOM    455  O   HIS A  49      18.127  -4.394  11.311  1.00 87.28           O
ATOM    456  HA  HIS A  49      18.607  -3.601  13.685  1.00 87.28           H
ATOM    457  CB  HIS A  49      18.318  -5.594  14.386  1.00 87.28           C
ATOM    458 1HB  HIS A  49      17.475  -6.251  14.601  1.00 87.28           H
ATOM    459 2HB  HIS A  49      18.975  -6.132  13.702  1.00 87.28           H
ATOM    460  CG  HIS A  49      19.066  -5.322  15.669  1.00 87.28           C
ATOM    461  ND1 HIS A  49      20.184  -4.507  15.728  1.00 87.28           N
ATOM    462  HD1 HIS A  49      20.599  -4.029  14.954  1.00 87.28           H
ATOM    463  CD2 HIS A  49      18.846  -5.765  16.941  1.00 87.28           C
ATOM    464  HD2 HIS A  49      18.041  -6.430  17.253  1.00 87.28           H
ATOM    465  CE1 HIS A  49      20.608  -4.469  16.982  1.00 87.28           C
ATOM    466  HE1 HIS A  49      21.470  -3.912  17.350  1.00 87.28           H
ATOM    467  NE2 HIS A  49      19.778  -5.250  17.732  1.00 87.28           N
ATOM    468  HN  HIS A  49      16.048  -4.398  14.814  1.00 87.28           H
ATOM    469  N   PHE A  50      16.113  -5.036  12.117  1.00 89.38           N
ATOM    470  CA  PHE A  50      15.645  -5.589  10.857  1.00 89.38           C
ATOM    471  C   PHE A  50      15.145  -4.484   9.925  1.00 89.38           C
ATOM    472  O   PHE A  50      15.465  -4.476   8.738  1.00 89.38           O
ATOM    473  HA  PHE A  50      16.490  -6.098  10.394  1.00 89.38           H
ATOM    474  CB  PHE A  50      14.483  -6.528  11.186  1.00 89.38           C
ATOM    475 1HB  PHE A  50      14.822  -7.272  11.906  1.00 89.38           H
ATOM    476 2HB  PHE A  50      13.692  -5.955  11.669  1.00 89.38           H
ATOM    477  CG  PHE A  50      13.900  -7.247   9.967  1.00 89.38           C
ATOM    478  CD1 PHE A  50      12.709  -6.847   9.447  1.00 89.38           C
ATOM    479  HD1 PHE A  50      12.169  -6.014   9.899  1.00 89.38           H
ATOM    480  CD2 PHE A  50      14.573  -8.285   9.404  1.00 89.38           C
ATOM    481  HD2 PHE A  50      15.528  -8.606   9.821  1.00 89.38           H
ATOM    482  CE1 PHE A  50      12.168  -7.514   8.316  1.00 89.38           C
ATOM    483  HE1 PHE A  50      11.213  -7.193   7.900  1.00 89.38           H
ATOM    484  CE2 PHE A  50      14.032  -8.952   8.273  1.00 89.38           C
ATOM    485  HE2 PHE A  50      14.572  -9.785   7.822  1.00 89.38           H
ATOM    486  CZ  PHE A  50      12.841  -8.552   7.753  1.00 89.38           C
ATOM    487  HZ  PHE A  50      12.426  -9.064   6.885  1.00 89.38           H
ATOM    488  HN  PHE A  50      15.434  -5.021  12.850  1.00 89.38           H
ATOM    489  N   LEU A  51      14.368  -3.577  10.499  1.00 92.96           N
ATOM    490  CA  LEU A  51      13.571  -2.661   9.700  1.00 92.96           C
ATOM    491  C   LEU A  51      14.486  -1.603   9.081  1.00 92.96           C
ATOM    492  O   LEU A  51      14.410  -1.336   7.882  1.00 92.96           O
ATOM    493  HA  LEU A  51      13.118  -3.240   8.895  1.00 92.96           H
ATOM    494  CB  LEU A  51      12.430  -2.075  10.535  1.00 92.96           C
ATOM    495 1HB  LEU A  51      12.861  -1.574  11.402  1.00 92.96           H
ATOM    496 2HB  LEU A  51      11.928  -1.312   9.942  1.00 92.96           H
ATOM    497  CG  LEU A  51      11.380  -3.072  11.028  1.00 92.96           C
ATOM    498  HG  LEU A  51      11.871  -3.788  11.687  1.00 92.96           H
ATOM    499  CD1 LEU A  51      10.299  -2.368  11.850  1.00 92.96           C
ATOM    500 1HD1 LEU A  51      10.756  -1.886  12.714  1.00 92.96           H
ATOM    501 2HD1 LEU A  51       9.805  -1.616  11.234  1.00 92.96           H
ATOM    502 3HD1 LEU A  51       9.565  -3.099  12.188  1.00 92.96           H
ATOM    503  CD2 LEU A  51      10.787  -3.865   9.862  1.00 92.96           C
ATOM    504 1HD2 LEU A  51      10.315  -3.179   9.158  1.00 92.96           H
ATOM    505 2HD2 LEU A  51      11.580  -4.416   9.356  1.00 92.96           H
ATOM    506 3HD2 LEU A  51      10.043  -4.567  10.240  1.00 92.96           H
ATOM    507  HN  LEU A  51      14.278  -3.462  11.488  1.00 92.96           H
ATOM    508  N   PRO A  52      15.363  -0.983   9.881  1.00 94.59           N
ATOM    509  CA  PRO A  52      16.074   0.218   9.435  1.00 94.59           C
ATOM    510  C   PRO A  52      16.781   0.010   8.106  1.00 94.59           C
ATOM    511  O   PRO A  52      16.637   0.818   7.189  1.00 94.59           O
ATOM    512  HA  PRO A  52      15.367   1.028   9.258  1.00 94.59           H
ATOM    513  CB  PRO A  52      17.065   0.494  10.568  1.00 94.59           C
ATOM    514 1HB  PRO A  52      18.028   0.016  10.384  1.00 94.59           H
ATOM    515 2HB  PRO A  52      17.257   1.561  10.682  1.00 94.59           H
ATOM    516  CG  PRO A  52      16.372  -0.088  11.794  1.00 94.59           C
ATOM    517 1HG  PRO A  52      17.077  -0.290  12.600  1.00 94.59           H
ATOM    518 2HG  PRO A  52      15.627   0.596  12.201  1.00 94.59           H
ATOM    519  CD  PRO A  52      15.743  -1.363  11.254  1.00 94.59           C
ATOM    520 1HD  PRO A  52      16.446  -2.195  11.259  1.00 94.59           H
ATOM    521 2HD  PRO A  52      14.883  -1.672  11.849  1.00 94.59           H
ATOM    522  N   PRO A  53      17.557  -1.074   7.969  1.00 95.44           N
ATOM    523  CA  PRO A  53      18.366  -1.275   6.764  1.00 95.44           C
ATOM    524  C   PRO A  53      17.514  -1.559   5.538  1.00 95.44           C
ATOM    525  O   PRO A  53      17.854  -1.142   4.432  1.00 95.44           O
ATOM    526  HA  PRO A  53      18.916  -0.365   6.524  1.00 95.44           H
ATOM    527  CB  PRO A  53      19.259  -2.465   7.122  1.00 95.44           C
ATOM    528 1HB  PRO A  53      19.483  -3.076   6.248  1.00 95.44           H
ATOM    529 2HB  PRO A  53      20.214  -2.140   7.536  1.00 95.44           H
ATOM    530  CG  PRO A  53      18.451  -3.225   8.134  1.00 95.44           C
ATOM    531 1HG  PRO A  53      17.749  -3.904   7.649  1.00 95.44           H
ATOM    532 2HG  PRO A  53      19.091  -3.832   8.774  1.00 95.44           H
ATOM    533  CD  PRO A  53      17.727  -2.178   8.931  1.00 95.44           C
ATOM    534 1HD  PRO A  53      16.768  -2.544   9.297  1.00 95.44           H
ATOM    535 2HD  PRO A  53      18.304  -1.867   9.802  1.00 95.44           H
ATOM    536  N   LEU A  54      16.419  -2.267   5.768  1.00 93.34           N
ATOM    537  CA  LEU A  54      15.552  -2.682   4.678  1.00 93.34           C
ATOM    538  C   LEU A  54      14.831  -1.457   4.112  1.00 93.34           C
ATOM    539  O   LEU A  54      14.689  -1.322   2.898  1.00 93.34           O
ATOM    540  HA  LEU A  54      16.187  -3.100   3.897  1.00 93.34           H
ATOM    541  CB  LEU A  54      14.608  -3.794   5.138  1.00 93.34           C
ATOM    542 1HB  LEU A  54      14.069  -3.445   6.019  1.00 93.34           H
ATOM    543 2HB  LEU A  54      13.867  -3.961   4.356  1.00 93.34           H
ATOM    544  CG  LEU A  54      15.263  -5.135   5.474  1.00 93.34           C
ATOM    545  HG  LEU A  54      15.974  -4.974   6.284  1.00 93.34           H
ATOM    546  CD1 LEU A  54      14.227  -6.142   5.976  1.00 93.34           C
ATOM    547 1HD1 LEU A  54      13.747  -5.753   6.874  1.00 93.34           H
ATOM    548 2HD1 LEU A  54      13.475  -6.305   5.203  1.00 93.34           H
ATOM    549 3HD1 LEU A  54      14.720  -7.086   6.207  1.00 93.34           H
ATOM    550  CD2 LEU A  54      16.054  -5.673   4.280  1.00 93.34           C
ATOM    551 1HD2 LEU A  54      15.382  -5.815   3.433  1.00 93.34           H
ATOM    552 2HD2 LEU A  54      16.834  -4.961   4.009  1.00 93.34           H
ATOM    553 3HD2 LEU A  54      16.510  -6.627   4.546  1.00 93.34           H
ATOM    554  HN  LEU A  54      16.121  -2.557   6.678  1.00 93.34           H
ATOM    555  N   TYR A  55      14.394  -0.596   5.019  1.00 93.48           N
ATOM    556  CA  TYR A  55      13.669   0.601   4.627  1.00 93.48           C
ATOM    557  C   TYR A  55      14.566   1.548   3.828  1.00 93.48           C
ATOM    558  O   TYR A  55      14.126   2.146   2.848  1.00 93.48           O
ATOM    559  HA  TYR A  55      12.829   0.296   4.003  1.00 93.48           H
ATOM    560  CB  TYR A  55      13.253   1.288   5.929  1.00 93.48           C
ATOM    561 1HB  TYR A  55      14.102   1.293   6.613  1.00 93.48           H
ATOM    562 2HB  TYR A  55      13.009   2.329   5.717  1.00 93.48           H
ATOM    563  CG  TYR A  55      12.060   0.632   6.626  1.00 93.48           C
ATOM    564  CD1 TYR A  55      11.492  -0.509   6.094  1.00 93.48           C
ATOM    565  HD1 TYR A  55      11.895  -0.942   5.179  1.00 93.48           H
ATOM    566  CD2 TYR A  55      11.550   1.180   7.785  1.00 93.48           C
ATOM    567  HD2 TYR A  55      11.998   2.081   8.204  1.00 93.48           H
ATOM    568  CE1 TYR A  55      10.369  -1.127   6.750  1.00 93.48           C
ATOM    569  HE1 TYR A  55       9.912  -2.028   6.341  1.00 93.48           H
ATOM    570  CE2 TYR A  55      10.427   0.562   8.441  1.00 93.48           C
ATOM    571  HE2 TYR A  55      10.014   0.985   9.357  1.00 93.48           H
ATOM    572  CZ  TYR A  55       9.892  -0.561   7.891  1.00 93.48           C
ATOM    573  OH  TYR A  55       8.831  -1.144   8.510  1.00 93.48           O
ATOM    574  HH  TYR A  55       8.491  -1.907   7.960  1.00 93.48           H
ATOM    575  HN  TYR A  55      14.527  -0.705   6.004  1.00 93.48           H
ATOM    576  N   TRP A  56      15.808   1.655   4.277  1.00 92.33           N
ATOM    577  CA  TRP A  56      16.782   2.490   3.595  1.00 92.33           C
ATOM    578  C   TRP A  56      16.992   1.920   2.190  1.00 92.33           C
ATOM    579  O   TRP A  56      17.048   2.668   1.215  1.00 92.33           O
ATOM    580  HA  TRP A  56      16.370   3.497   3.531  1.00 92.33           H
ATOM    581  CB  TRP A  56      18.079   2.589   4.400  1.00 92.33           C
ATOM    582 1HB  TRP A  56      18.287   1.621   4.856  1.00 92.33           H
ATOM    583 2HB  TRP A  56      18.902   2.803   3.718  1.00 92.33           H
ATOM    584  CG  TRP A  56      18.052   3.658   5.494  1.00 92.33           C
ATOM    585  CD1 TRP A  56      18.123   3.482   6.821  1.00 92.33           C
ATOM    586  HD1 TRP A  56      18.214   2.510   7.307  1.00 92.33           H
ATOM    587  CD2 TRP A  56      17.943   5.084   5.301  1.00 92.33           C
ATOM    588  NE1 TRP A  56      18.068   4.685   7.494  1.00 92.33           N
ATOM    589  HE1 TRP A  56      18.103   4.811   8.486  1.00 92.33           H
ATOM    590  CE2 TRP A  56      17.955   5.690   6.541  1.00 92.33           C
ATOM    591  CE3 TRP A  56      17.838   5.836   4.118  1.00 92.33           C
ATOM    592  HE3 TRP A  56      17.827   5.381   3.128  1.00 92.33           H
ATOM    593  CZ2 TRP A  56      17.865   7.076   6.717  1.00 92.33           C
ATOM    594  HZ2 TRP A  56      17.877   7.531   7.707  1.00 92.33           H
ATOM    595  CZ3 TRP A  56      17.749   7.220   4.312  1.00 92.33           C
ATOM    596  HZ3 TRP A  56      17.665   7.851   3.427  1.00 92.33           H
ATOM    597  CH2 TRP A  56      17.760   7.846   5.553  1.00 92.33           C
ATOM    598  HH2 TRP A  56      17.686   8.931   5.619  1.00 92.33           H
ATOM    599  HN  TRP A  56      16.151   1.184   5.090  1.00 92.33           H
ATOM    600  N   LEU A  57      17.102   0.601   2.132  1.00 92.98           N
ATOM    601  CA  LEU A  57      17.321  -0.076   0.865  1.00 92.98           C
ATOM    602  C   LEU A  57      16.151   0.219  -0.075  1.00 92.98           C
ATOM    603  O   LEU A  57      16.356   0.630  -1.216  1.00 92.98           O
ATOM    604  HA  LEU A  57      18.230   0.337   0.427  1.00 92.98           H
ATOM    605  CB  LEU A  57      17.567  -1.569   1.092  1.00 92.98           C
ATOM    606 1HB  LEU A  57      18.435  -1.680   1.742  1.00 92.98           H
ATOM    607 2HB  LEU A  57      16.712  -1.981   1.629  1.00 92.98           H
ATOM    608  CG  LEU A  57      17.796  -2.410  -0.166  1.00 92.98           C
ATOM    609  HG  LEU A  57      16.963  -2.237  -0.848  1.00 92.98           H
ATOM    610  CD1 LEU A  57      19.071  -1.976  -0.891  1.00 92.98           C
ATOM    611 1HD1 LEU A  57      18.986  -0.928  -1.181  1.00 92.98           H
ATOM    612 2HD1 LEU A  57      19.927  -2.100  -0.227  1.00 92.98           H
ATOM    613 3HD1 LEU A  57      19.210  -2.589  -1.781  1.00 92.98           H
ATOM    614  CD2 LEU A  57      17.806  -3.903   0.166  1.00 92.98           C
ATOM    615 1HD2 LEU A  57      18.606  -4.112   0.877  1.00 92.98           H
ATOM    616 2HD2 LEU A  57      16.848  -4.184   0.605  1.00 92.98           H
ATOM    617 3HD2 LEU A  57      17.970  -4.477  -0.745  1.00 92.98           H
ATOM    618  HN  LEU A  57      17.044  -0.001   2.928  1.00 92.98           H
ATOM    619  N   VAL A  58      14.950  -0.003   0.438  1.00 94.79           N
ATOM    620  CA  VAL A  58      13.750   0.168  -0.363  1.00 94.79           C
ATOM    621  C   VAL A  58      13.671   1.616  -0.851  1.00 94.79           C
ATOM    622  O   VAL A  58      13.346   1.867  -2.011  1.00 94.79           O
ATOM    623  HA  VAL A  58      13.836  -0.489  -1.228  1.00 94.79           H
ATOM    624  CB  VAL A  58      12.520  -0.261   0.439  1.00 94.79           C
ATOM    625  HB  VAL A  58      12.521   0.294   1.377  1.00 94.79           H
ATOM    626  CG1 VAL A  58      11.231   0.084  -0.310  1.00 94.79           C
ATOM    627 1HG1 VAL A  58      11.183   1.160  -0.474  1.00 94.79           H
ATOM    628 2HG1 VAL A  58      11.219  -0.432  -1.270  1.00 94.79           H
ATOM    629 3HG1 VAL A  58      10.372  -0.232   0.282  1.00 94.79           H
ATOM    630  CG2 VAL A  58      12.577  -1.752   0.775  1.00 94.79           C
ATOM    631 1HG2 VAL A  58      12.612  -2.331  -0.148  1.00 94.79           H
ATOM    632 2HG2 VAL A  58      13.469  -1.957   1.367  1.00 94.79           H
ATOM    633 3HG2 VAL A  58      11.691  -2.030   1.345  1.00 94.79           H
ATOM    634  HN  VAL A  58      14.790  -0.294   1.382  1.00 94.79           H
ATOM    635  N   PHE A  59      13.973   2.531   0.058  1.00 95.62           N
ATOM    636  CA  PHE A  59      13.907   3.948  -0.256  1.00 95.62           C
ATOM    637  C   PHE A  59      14.824   4.294  -1.431  1.00 95.62           C
ATOM    638  O   PHE A  59      14.384   4.890  -2.412  1.00 95.62           O
ATOM    639  HA  PHE A  59      12.875   4.172  -0.525  1.00 95.62           H
ATOM    640  CB  PHE A  59      14.383   4.704   0.987  1.00 95.62           C
ATOM    641 1HB  PHE A  59      13.667   4.545   1.793  1.00 95.62           H
ATOM    642 2HB  PHE A  59      15.332   4.281   1.315  1.00 95.62           H
ATOM    643  CG  PHE A  59      14.559   6.209   0.770  1.00 95.62           C
ATOM    644  CD1 PHE A  59      15.804   6.756   0.779  1.00 95.62           C
ATOM    645  HD1 PHE A  59      16.676   6.122   0.940  1.00 95.62           H
ATOM    646  CD2 PHE A  59      13.470   6.999   0.569  1.00 95.62           C
ATOM    647  HD2 PHE A  59      12.473   6.560   0.563  1.00 95.62           H
ATOM    648  CE1 PHE A  59      15.968   8.152   0.578  1.00 95.62           C
ATOM    649  HE1 PHE A  59      16.965   8.590   0.585  1.00 95.62           H
ATOM    650  CE2 PHE A  59      13.634   8.395   0.369  1.00 95.62           C
ATOM    651  HE2 PHE A  59      12.762   9.028   0.208  1.00 95.62           H
ATOM    652  CZ  PHE A  59      14.879   8.942   0.377  1.00 95.62           C
ATOM    653  HZ  PHE A  59      15.005  10.014   0.223  1.00 95.62           H
ATOM    654  HN  PHE A  59      14.258   2.318   0.992  1.00 95.62           H
ATOM    655  N   ILE A  60      16.083   3.904  -1.291  1.00 93.75           N
ATOM    656  CA  ILE A  60      17.101   4.306  -2.247  1.00 93.75           C
ATOM    657  C   ILE A  60      16.728   3.781  -3.635  1.00 93.75           C
ATOM    658  O   ILE A  60      16.671   4.545  -4.597  1.00 93.75           O
ATOM    659  HA  ILE A  60      17.106   5.396  -2.280  1.00 93.75           H
ATOM    660  CB  ILE A  60      18.486   3.862  -1.773  1.00 93.75           C
ATOM    661  HB  ILE A  60      18.431   2.808  -1.498  1.00 93.75           H
ATOM    662  CG1 ILE A  60      18.912   4.634  -0.523  1.00 93.75           C
ATOM    663 1HG1 ILE A  60      19.149   5.664  -0.791  1.00 93.75           H
ATOM    664 2HG1 ILE A  60      18.085   4.671   0.185  1.00 93.75           H
ATOM    665  CG2 ILE A  60      19.515   3.981  -2.899  1.00 93.75           C
ATOM    666 1HG2 ILE A  60      19.213   3.351  -3.736  1.00 93.75           H
ATOM    667 2HG2 ILE A  60      19.575   5.018  -3.229  1.00 93.75           H
ATOM    668 3HG2 ILE A  60      20.491   3.658  -2.535  1.00 93.75           H
ATOM    669  CD1 ILE A  60      20.127   3.980   0.138  1.00 93.75           C
ATOM    670 1HD1 ILE A  60      19.879   2.959   0.426  1.00 93.75           H
ATOM    671 2HD1 ILE A  60      20.960   3.967  -0.566  1.00 93.75           H
ATOM    672 3HD1 ILE A  60      20.409   4.550   1.023  1.00 93.75           H
ATOM    673  HN  ILE A  60      16.410   3.325  -0.544  1.00 93.75           H
ATOM    674  N   VAL A  61      16.483   2.480  -3.694  1.00 93.77           N
ATOM    675  CA  VAL A  61      16.260   1.818  -4.968  1.00 93.77           C
ATOM    676  C   VAL A  61      14.954   2.328  -5.581  1.00 93.77           C
ATOM    677  O   VAL A  61      14.890   2.597  -6.780  1.00 93.77           O
ATOM    678  HA  VAL A  61      17.085   2.086  -5.627  1.00 93.77           H
ATOM    679  CB  VAL A  61      16.278   0.300  -4.779  1.00 93.77           C
ATOM    680  HB  VAL A  61      15.513   0.044  -4.045  1.00 93.77           H
ATOM    681  CG1 VAL A  61      15.935  -0.420  -6.085  1.00 93.77           C
ATOM    682 1HG1 VAL A  61      14.940  -0.120  -6.414  1.00 93.77           H
ATOM    683 2HG1 VAL A  61      16.665  -0.154  -6.849  1.00 93.77           H
ATOM    684 3HG1 VAL A  61      15.955  -1.497  -5.922  1.00 93.77           H
ATOM    685  CG2 VAL A  61      17.628  -0.169  -4.233  1.00 93.77           C
ATOM    686 1HG2 VAL A  61      18.418   0.106  -4.932  1.00 93.77           H
ATOM    687 2HG2 VAL A  61      17.815   0.306  -3.270  1.00 93.77           H
ATOM    688 3HG2 VAL A  61      17.613  -1.251  -4.108  1.00 93.77           H
ATOM    689  HN  VAL A  61      16.437   1.883  -2.893  1.00 93.77           H
ATOM    690  N   GLY A  62      13.945   2.446  -4.731  1.00 95.29           N
ATOM    691  CA  GLY A  62      12.613   2.798  -5.194  1.00 95.29           C
ATOM    692  C   GLY A  62      12.568   4.246  -5.686  1.00 95.29           C
ATOM    693  O   GLY A  62      11.956   4.538  -6.712  1.00 95.29           O
ATOM    694 1HA  GLY A  62      12.316   2.127  -6.000  1.00 95.29           H
ATOM    695 2HA  GLY A  62      11.895   2.662  -4.386  1.00 95.29           H
ATOM    696  HN  GLY A  62      14.025   2.307  -3.744  1.00 95.29           H
ATOM    697  N   ALA A  63      13.224   5.115  -4.931  1.00 95.17           N
ATOM    698  CA  ALA A  63      13.227   6.532  -5.250  1.00 95.17           C
ATOM    699  C   ALA A  63      13.875   6.740  -6.621  1.00 95.17           C
ATOM    700  O   ALA A  63      13.353   7.481  -7.452  1.00 95.17           O
ATOM    701  HA  ALA A  63      12.190   6.865  -5.294  1.00 95.17           H
ATOM    702  CB  ALA A  63      13.947   7.304  -4.143  1.00 95.17           C
ATOM    703 1HB  ALA A  63      13.431   7.146  -3.196  1.00 95.17           H
ATOM    704 2HB  ALA A  63      14.974   6.948  -4.060  1.00 95.17           H
ATOM    705 3HB  ALA A  63      13.949   8.367  -4.383  1.00 95.17           H
ATOM    706  HN  ALA A  63      13.746   4.864  -4.115  1.00 95.17           H
ATOM    707  N   LEU A  64      15.003   6.072  -6.814  1.00 89.81           N
ATOM    708  CA  LEU A  64      15.727   6.175  -8.070  1.00 89.81           C
ATOM    709  C   LEU A  64      14.859   5.622  -9.202  1.00 89.81           C
ATOM    710  O   LEU A  64      14.735   6.245 -10.255  1.00 89.81           O
ATOM    711  HA  LEU A  64      15.907   7.233  -8.258  1.00 89.81           H
ATOM    712  CB  LEU A  64      17.094   5.497  -7.956  1.00 89.81           C
ATOM    713 1HB  LEU A  64      16.946   4.486  -7.576  1.00 89.81           H
ATOM    714 2HB  LEU A  64      17.515   5.402  -8.957  1.00 89.81           H
ATOM    715  CG  LEU A  64      18.121   6.201  -7.067  1.00 89.81           C
ATOM    716  HG  LEU A  64      17.673   6.356  -6.085  1.00 89.81           H
ATOM    717  CD1 LEU A  64      19.361   5.329  -6.864  1.00 89.81           C
ATOM    718 1HD1 LEU A  64      19.073   4.391  -6.390  1.00 89.81           H
ATOM    719 2HD1 LEU A  64      19.821   5.121  -7.831  1.00 89.81           H
ATOM    720 3HD1 LEU A  64      20.074   5.854  -6.229  1.00 89.81           H
ATOM    721  CD2 LEU A  64      18.475   7.581  -7.625  1.00 89.81           C
ATOM    722 1HD2 LEU A  64      18.895   7.472  -8.624  1.00 89.81           H
ATOM    723 2HD2 LEU A  64      17.575   8.195  -7.674  1.00 89.81           H
ATOM    724 3HD2 LEU A  64      19.206   8.060  -6.973  1.00 89.81           H
ATOM    725  HN  LEU A  64      15.421   5.471  -6.133  1.00 89.81           H
ATOM    726  N   GLY A  65      14.279   4.458  -8.946  1.00 93.10           N
ATOM    727  CA  GLY A  65      13.552   3.741  -9.979  1.00 93.10           C
ATOM    728  C   GLY A  65      12.327   4.534 -10.439  1.00 93.10           C
ATOM    729  O   GLY A  65      12.142   4.761 -11.633  1.00 93.10           O
ATOM    730 1HA  GLY A  65      14.209   3.555 -10.829  1.00 93.10           H
ATOM    731 2HA  GLY A  65      13.239   2.768  -9.600  1.00 93.10           H
ATOM    732  HN  GLY A  65      14.301   4.007  -8.054  1.00 93.10           H
ATOM    733  N   ASN A  66      11.522   4.934  -9.465  1.00 90.84           N
ATOM    734  CA  ASN A  66      10.253   5.578  -9.761  1.00 90.84           C
ATOM    735  C   ASN A  66      10.515   6.961 -10.358  1.00 90.84           C
ATOM    736  O   ASN A  66       9.780   7.411 -11.236  1.00 90.84           O
ATOM    737  HA  ASN A  66       9.749   4.910 -10.460  1.00 90.84           H
ATOM    738  CB  ASN A  66       9.420   5.761  -8.491  1.00 90.84           C
ATOM    739 1HB  ASN A  66      10.057   6.115  -7.681  1.00 90.84           H
ATOM    740 2HB  ASN A  66       8.661   6.526  -8.657  1.00 90.84           H
ATOM    741  CG  ASN A  66       8.748   4.448  -8.082  1.00 90.84           C
ATOM    742  OD1 ASN A  66       7.890   3.919  -8.769  1.00 90.84           O
ATOM    743  ND2 ASN A  66       9.184   3.955  -6.926  1.00 90.84           N
ATOM    744 1HD2 ASN A  66       9.891   4.439  -6.410  1.00 90.84           H
ATOM    745 2HD2 ASN A  66       8.805   3.099  -6.573  1.00 90.84           H
ATOM    746  HN  ASN A  66      11.724   4.826  -8.492  1.00 90.84           H
ATOM    747  N   SER A  67      11.564   7.598  -9.859  1.00 91.24           N
ATOM    748  CA  SER A  67      11.977   8.887 -10.386  1.00 91.24           C
ATOM    749  C   SER A  67      12.319   8.760 -11.872  1.00 91.24           C
ATOM    750  O   SER A  67      12.010   9.652 -12.661  1.00 91.24           O
ATOM    751  HA  SER A  67      11.120   9.545 -10.245  1.00 91.24           H
ATOM    752  CB  SER A  67      13.175   9.440  -9.611  1.00 91.24           C
ATOM    753 1HB  SER A  67      14.007   8.739  -9.681  1.00 91.24           H
ATOM    754 2HB  SER A  67      13.505  10.372 -10.070  1.00 91.24           H
ATOM    755  OG  SER A  67      12.864   9.671  -8.240  1.00 91.24           O
ATOM    756  HG  SER A  67      13.379   9.039  -7.661  1.00 91.24           H
ATOM    757  HN  SER A  67      12.126   7.248  -9.110  1.00 91.24           H
ATOM    758  N   LEU A  68      12.951   7.646 -12.208  1.00 86.08           N
ATOM    759  CA  LEU A  68      13.334   7.389 -13.586  1.00 86.08           C
ATOM    760  C   LEU A  68      12.075   7.185 -14.431  1.00 86.08           C
ATOM    761  O   LEU A  68      11.996   7.666 -15.560  1.00 86.08           O
ATOM    762  HA  LEU A  68      13.855   8.274 -13.951  1.00 86.08           H
ATOM    763  CB  LEU A  68      14.320   6.221 -13.659  1.00 86.08           C
ATOM    764 1HB  LEU A  68      15.132   6.412 -12.957  1.00 86.08           H
ATOM    765 2HB  LEU A  68      13.810   5.319 -13.319  1.00 86.08           H
ATOM    766  CG  LEU A  68      14.928   5.941 -15.035  1.00 86.08           C
ATOM    767  HG  LEU A  68      14.117   5.886 -15.762  1.00 86.08           H
ATOM    768  CD1 LEU A  68      15.847   7.084 -15.470  1.00 86.08           C
ATOM    769 1HD1 LEU A  68      15.276   8.011 -15.522  1.00 86.08           H
ATOM    770 2HD1 LEU A  68      16.655   7.195 -14.747  1.00 86.08           H
ATOM    771 3HD1 LEU A  68      16.266   6.860 -16.451  1.00 86.08           H
ATOM    772  CD2 LEU A  68      15.644   4.590 -15.054  1.00 86.08           C
ATOM    773 1HD2 LEU A  68      16.443   4.592 -14.312  1.00 86.08           H
ATOM    774 2HD2 LEU A  68      14.933   3.798 -14.819  1.00 86.08           H
ATOM    775 3HD2 LEU A  68      16.067   4.416 -16.043  1.00 86.08           H
ATOM    776  HN  LEU A  68      13.201   6.927 -11.559  1.00 86.08           H
ATOM    777  N   VAL A  69      11.121   6.470 -13.851  1.00 89.00           N
ATOM    778  CA  VAL A  69       9.871   6.193 -14.538  1.00 89.00           C
ATOM    779  C   VAL A  69       9.200   7.514 -14.918  1.00 89.00           C
ATOM    780  O   VAL A  69       8.804   7.706 -16.067  1.00 89.00           O
ATOM    781  HA  VAL A  69      10.111   5.647 -15.450  1.00 89.00           H
ATOM    782  CB  VAL A  69       8.984   5.300 -13.670  1.00 89.00           C
ATOM    783  HB  VAL A  69       8.902   5.762 -12.686  1.00 89.00           H
ATOM    784  CG1 VAL A  69       7.575   5.191 -14.256  1.00 89.00           C
ATOM    785 1HG1 VAL A  69       7.126   6.183 -14.309  1.00 89.00           H
ATOM    786 2HG1 VAL A  69       7.629   4.763 -15.257  1.00 89.00           H
ATOM    787 3HG1 VAL A  69       6.965   4.550 -13.619  1.00 89.00           H
ATOM    788  CG2 VAL A  69       9.610   3.916 -13.488  1.00 89.00           C
ATOM    789 1HG2 VAL A  69       9.735   3.443 -14.462  1.00 89.00           H
ATOM    790 2HG2 VAL A  69      10.582   4.017 -13.006  1.00 89.00           H
ATOM    791 3HG2 VAL A  69       8.959   3.301 -12.867  1.00 89.00           H
ATOM    792  HN  VAL A  69      11.192   6.085 -12.931  1.00 89.00           H
ATOM    793  N   ILE A  70       9.092   8.392 -13.931  1.00 89.45           N
ATOM    794  CA  ILE A  70       8.411   9.660 -14.129  1.00 89.45           C
ATOM    795  C   ILE A  70       9.118  10.448 -15.233  1.00 89.45           C
ATOM    796  O   ILE A  70       8.468  11.045 -16.089  1.00 89.45           O
ATOM    797  HA  ILE A  70       7.396   9.438 -14.459  1.00 89.45           H
ATOM    798  CB  ILE A  70       8.300  10.421 -12.806  1.00 89.45           C
ATOM    799  HB  ILE A  70       9.290  10.464 -12.353  1.00 89.45           H
ATOM    800  CG1 ILE A  70       7.387   9.683 -11.825  1.00 89.45           C
ATOM    801 1HG1 ILE A  70       6.348   9.795 -12.135  1.00 89.45           H
ATOM    802 2HG1 ILE A  70       7.612   8.617 -11.844  1.00 89.45           H
ATOM    803  CG2 ILE A  70       7.845  11.863 -13.039  1.00 89.45           C
ATOM    804 1HG2 ILE A  70       8.568  12.373 -13.676  1.00 89.45           H
ATOM    805 2HG2 ILE A  70       6.869  11.862 -13.524  1.00 89.45           H
ATOM    806 3HG2 ILE A  70       7.774  12.380 -12.082  1.00 89.45           H
ATOM    807  CD1 ILE A  70       7.561  10.221 -10.403  1.00 89.45           C
ATOM    808 1HD1 ILE A  70       8.596  10.085 -10.087  1.00 89.45           H
ATOM    809 2HD1 ILE A  70       7.312  11.282 -10.383  1.00 89.45           H
ATOM    810 3HD1 ILE A  70       6.901   9.679  -9.726  1.00 89.45           H
ATOM    811  HN  ILE A  70       9.459   8.248 -13.013  1.00 89.45           H
ATOM    812  N   LEU A  71      10.442  10.423 -15.178  1.00 84.87           N
ATOM    813  CA  LEU A  71      11.245  11.175 -16.128  1.00 84.87           C
ATOM    814  C   LEU A  71      10.960  10.669 -17.543  1.00 84.87           C
ATOM    815  O   LEU A  71      10.789  11.462 -18.467  1.00 84.87           O
ATOM    816  HA  LEU A  71      10.933  12.218 -16.065  1.00 84.87           H
ATOM    817  CB  LEU A  71      12.724  11.121 -15.741  1.00 84.87           C
ATOM    818 1HB  LEU A  71      12.825  11.485 -14.718  1.00 84.87           H
ATOM    819 2HB  LEU A  71      13.040  10.078 -15.740  1.00 84.87           H
ATOM    820  CG  LEU A  71      13.680  11.914 -16.633  1.00 84.87           C
ATOM    821  HG  LEU A  71      13.445  11.688 -17.673  1.00 84.87           H
ATOM    822  CD1 LEU A  71      13.485  13.420 -16.443  1.00 84.87           C
ATOM    823 1HD1 LEU A  71      12.461  13.689 -16.702  1.00 84.87           H
ATOM    824 2HD1 LEU A  71      13.678  13.683 -15.403  1.00 84.87           H
ATOM    825 3HD1 LEU A  71      14.178  13.960 -17.088  1.00 84.87           H
ATOM    826  CD2 LEU A  71      15.131  11.490 -16.395  1.00 84.87           C
ATOM    827 1HD2 LEU A  71      15.396  11.668 -15.353  1.00 84.87           H
ATOM    828 2HD2 LEU A  71      15.241  10.429 -16.622  1.00 84.87           H
ATOM    829 3HD2 LEU A  71      15.790  12.070 -17.042  1.00 84.87           H
ATOM    830  HN  LEU A  71      10.964   9.903 -14.502  1.00 84.87           H
ATOM    831  N   VAL A  72      10.919   9.351 -17.668  1.00 84.99           N
ATOM    832  CA  VAL A  72      10.759   8.727 -18.971  1.00 84.99           C
ATOM    833  C   VAL A  72       9.409   9.134 -19.564  1.00 84.99           C
ATOM    834  O   VAL A  72       9.323   9.487 -20.739  1.00 84.99           O
ATOM    835  HA  VAL A  72      11.553   9.104 -19.616  1.00 84.99           H
ATOM    836  CB  VAL A  72      10.926   7.211 -18.850  1.00 84.99           C
ATOM    837  HB  VAL A  72      10.264   6.863 -18.057  1.00 84.99           H
ATOM    838  CG1 VAL A  72      10.517   6.509 -20.146  1.00 84.99           C
ATOM    839 1HG1 VAL A  72       9.472   6.729 -20.364  1.00 84.99           H
ATOM    840 2HG1 VAL A  72      11.141   6.865 -20.965  1.00 84.99           H
ATOM    841 3HG1 VAL A  72      10.645   5.433 -20.033  1.00 84.99           H
ATOM    842  CG2 VAL A  72      12.360   6.847 -18.459  1.00 84.99           C
ATOM    843 1HG2 VAL A  72      13.049   7.215 -19.219  1.00 84.99           H
ATOM    844 2HG2 VAL A  72      12.602   7.303 -17.499  1.00 84.99           H
ATOM    845 3HG2 VAL A  72      12.451   5.764 -18.380  1.00 84.99           H
ATOM    846  HN  VAL A  72      10.993   8.713 -16.901  1.00 84.99           H
ATOM    847  N   TYR A  73       8.386   9.071 -18.723  1.00 81.88           N
ATOM    848  CA  TYR A  73       7.038   9.393 -19.159  1.00 81.88           C
ATOM    849  C   TYR A  73       6.914  10.878 -19.506  1.00 81.88           C
ATOM    850  O   TYR A  73       6.220  11.242 -20.454  1.00 81.88           O
ATOM    851  HA  TYR A  73       6.821   8.800 -20.048  1.00 81.88           H
ATOM    852  CB  TYR A  73       6.125   9.081 -17.971  1.00 81.88           C
ATOM    853 1HB  TYR A  73       6.710   9.132 -17.053  1.00 81.88           H
ATOM    854 2HB  TYR A  73       5.358   9.852 -17.904  1.00 81.88           H
ATOM    855  CG  TYR A  73       5.447   7.712 -18.051  1.00 81.88           C
ATOM    856  CD1 TYR A  73       4.474   7.478 -19.001  1.00 81.88           C
ATOM    857  HD1 TYR A  73       4.188   8.269 -19.695  1.00 81.88           H
ATOM    858  CD2 TYR A  73       5.808   6.711 -17.172  1.00 81.88           C
ATOM    859  HD2 TYR A  73       6.577   6.896 -16.422  1.00 81.88           H
ATOM    860  CE1 TYR A  73       3.835   6.190 -19.076  1.00 81.88           C
ATOM    861  HE1 TYR A  73       3.065   5.992 -19.821  1.00 81.88           H
ATOM    862  CE2 TYR A  73       5.169   5.423 -17.247  1.00 81.88           C
ATOM    863  HE2 TYR A  73       5.445   4.623 -16.559  1.00 81.88           H
ATOM    864  CZ  TYR A  73       4.214   5.226 -18.195  1.00 81.88           C
ATOM    865  OH  TYR A  73       3.611   4.009 -18.266  1.00 81.88           O
ATOM    866  HH  TYR A  73       3.031   3.961 -19.079  1.00 81.88           H
ATOM    867  HN  TYR A  73       8.468   8.806 -17.762  1.00 81.88           H
ATOM    868  N   TRP A  74       7.598  11.696 -18.720  1.00 72.48           N
ATOM    869  CA  TRP A  74       7.515  13.137 -18.886  1.00 72.48           C
ATOM    870  C   TRP A  74       8.092  13.489 -20.259  1.00 72.48           C
ATOM    871  O   TRP A  74       7.453  14.188 -21.043  1.00 72.48           O
ATOM    872  HA  TRP A  74       6.463  13.418 -18.840  1.00 72.48           H
ATOM    873  CB  TRP A  74       8.220  13.863 -17.738  1.00 72.48           C
ATOM    874 1HB  TRP A  74       7.837  13.482 -16.791  1.00 72.48           H
ATOM    875 2HB  TRP A  74       9.284  13.624 -17.769  1.00 72.48           H
ATOM    876  CG  TRP A  74       8.052  15.383 -17.766  1.00 72.48           C
ATOM    877  CD1 TRP A  74       8.139  16.203 -18.822  1.00 72.48           C
ATOM    878  HD1 TRP A  74       8.349  15.873 -19.840  1.00 72.48           H
ATOM    879  CD2 TRP A  74       7.764  16.237 -16.639  1.00 72.48           C
ATOM    880  NE1 TRP A  74       7.928  17.518 -18.460  1.00 72.48           N
ATOM    881  HE1 TRP A  74       7.942  18.310 -19.071  1.00 72.48           H
ATOM    882  CE2 TRP A  74       7.693  17.539 -17.091  1.00 72.48           C
ATOM    883  CE3 TRP A  74       7.569  15.920 -15.283  1.00 72.48           C
ATOM    884  HE3 TRP A  74       7.620  14.900 -14.902  1.00 72.48           H
ATOM    885  CZ2 TRP A  74       7.426  18.628 -16.252  1.00 72.48           C
ATOM    886  HZ2 TRP A  74       7.375  19.648 -16.633  1.00 72.48           H
ATOM    887  CZ3 TRP A  74       7.304  17.019 -14.458  1.00 72.48           C
ATOM    888  HZ3 TRP A  74       7.146  16.829 -13.396  1.00 72.48           H
ATOM    889  CH2 TRP A  74       7.229  18.336 -14.897  1.00 72.48           C
ATOM    890  HH2 TRP A  74       7.018  19.138 -14.189  1.00 72.48           H
ATOM    891  HN  TRP A  74       8.199  11.389 -17.982  1.00 72.48           H
ATOM    892  N   TYR A  75       9.293  12.988 -20.507  1.00 70.49           N
ATOM    893  CA  TYR A  75      10.119  13.520 -21.577  1.00 70.49           C
ATOM    894  C   TYR A  75       9.836  12.803 -22.898  1.00 70.49           C
ATOM    895  O   TYR A  75       9.848  13.422 -23.960  1.00 70.49           O
ATOM    896  HA  TYR A  75       9.883  14.579 -21.689  1.00 70.49           H
ATOM    897  CB  TYR A  75      11.568  13.251 -21.165  1.00 70.49           C
ATOM    898 1HB  TYR A  75      11.681  13.475 -20.104  1.00 70.49           H
ATOM    899 2HB  TYR A  75      11.779  12.189 -21.291  1.00 70.49           H
ATOM    900  CG  TYR A  75      12.600  14.059 -21.954  1.00 70.49           C
ATOM    901  CD1 TYR A  75      13.174  13.523 -23.089  1.00 70.49           C
ATOM    902  HD1 TYR A  75      12.893  12.525 -23.422  1.00 70.49           H
ATOM    903  CD2 TYR A  75      12.956  15.323 -21.531  1.00 70.49           C
ATOM    904  HD2 TYR A  75      12.502  15.746 -20.635  1.00 70.49           H
ATOM    905  CE1 TYR A  75      14.146  14.284 -23.831  1.00 70.49           C
ATOM    906  HE1 TYR A  75      14.607  13.873 -24.729  1.00 70.49           H
ATOM    907  CE2 TYR A  75      13.928  16.084 -22.274  1.00 70.49           C
ATOM    908  HE2 TYR A  75      14.218  17.084 -21.951  1.00 70.49           H
ATOM    909  CZ  TYR A  75      14.474  15.527 -23.387  1.00 70.49           C
ATOM    910  OH  TYR A  75      15.392  16.245 -24.089  1.00 70.49           O
ATOM    911  HH  TYR A  75      15.551  17.125 -23.642  1.00 70.49           H
ATOM    912  HN  TYR A  75       9.701  12.233 -19.993  1.00 70.49           H
ATOM    913  N   CYS A  76       9.586  11.506 -22.788  1.00 69.99           N
ATOM    914  CA  CYS A  76       9.619  10.636 -23.952  1.00 69.99           C
ATOM    915  C   CYS A  76       8.209  10.090 -24.184  1.00 69.99           C
ATOM    916  O   CYS A  76       7.575  10.406 -25.190  1.00 69.99           O
ATOM    917  HA  CYS A  76       9.939  11.251 -24.793  1.00 69.99           H
ATOM    918  CB  CYS A  76      10.646   9.514 -23.790  1.00 69.99           C
ATOM    919 1HB  CYS A  76      11.590   9.922 -23.429  1.00 69.99           H
ATOM    920 2HB  CYS A  76      10.301   8.799 -23.043  1.00 69.99           H
ATOM    921  SG  CYS A  76      10.905   8.667 -25.392  1.00 69.99           S
ATOM    922  HG  CYS A  76       9.743   8.020 -25.397  1.00 69.99           H
ATOM    923  HN  CYS A  76       9.365  11.050 -21.926  1.00 69.99           H
ATOM    924  N   THR A  77       7.759   9.280 -23.237  1.00 62.83           N
ATOM    925  CA  THR A  77       6.575   8.465 -23.449  1.00 62.83           C
ATOM    926  C   THR A  77       5.351   9.353 -23.681  1.00 62.83           C
ATOM    927  O   THR A  77       4.533   9.074 -24.556  1.00 62.83           O
ATOM    928  HA  THR A  77       6.720   7.878 -24.356  1.00 62.83           H
ATOM    929  CB  THR A  77       6.427   7.526 -22.251  1.00 62.83           C
ATOM    930  HB  THR A  77       6.156   8.081 -21.353  1.00 62.83           H
ATOM    931  OG1 THR A  77       7.671   6.834 -22.196  1.00 62.83           O
ATOM    932  HG1 THR A  77       7.776   6.253 -23.003  1.00 62.83           H
ATOM    933  CG2 THR A  77       5.397   6.421 -22.497  1.00 62.83           C
ATOM    934 1HG2 THR A  77       5.703   5.824 -23.356  1.00 62.83           H
ATOM    935 2HG2 THR A  77       4.423   6.870 -22.695  1.00 62.83           H
ATOM    936 3HG2 THR A  77       5.331   5.783 -21.616  1.00 62.83           H
ATOM    937  HN  THR A  77       8.188   9.176 -22.340  1.00 62.83           H
ATOM    938  N   ARG A  78       5.264  10.406 -22.881  1.00 57.31           N
ATOM    939  CA  ARG A  78       4.037  11.180 -22.794  1.00 57.31           C
ATOM    940  C   ARG A  78       2.851  10.263 -22.490  1.00 57.31           C
ATOM    941  O   ARG A  78       2.840   9.102 -22.896  1.00 57.31           O
ATOM    942  HA  ARG A  78       4.208  11.883 -21.979  1.00 57.31           H
ATOM    943  CB  ARG A  78       3.769  11.935 -24.098  1.00 57.31           C
ATOM    944 1HB  ARG A  78       3.615  11.224 -24.909  1.00 57.31           H
ATOM    945 2HB  ARG A  78       2.850  12.515 -24.004  1.00 57.31           H
ATOM    946  CG  ARG A  78       4.933  12.866 -24.442  1.00 57.31           C
ATOM    947 1HG  ARG A  78       5.145  13.518 -23.594  1.00 57.31           H
ATOM    948 2HG  ARG A  78       5.832  12.278 -24.625  1.00 57.31           H
ATOM    949  CD  ARG A  78       4.612  13.713 -25.675  1.00 57.31           C
ATOM    950 1HD  ARG A  78       4.405  13.066 -26.527  1.00 57.31           H
ATOM    951 2HD  ARG A  78       3.712  14.303 -25.497  1.00 57.31           H
ATOM    952  NE  ARG A  78       5.749  14.608 -25.984  1.00 57.31           N
ATOM    953  HE  ARG A  78       6.590  14.499 -25.454  1.00 57.31           H
ATOM    954  CZ  ARG A  78       5.723  15.556 -26.932  1.00 57.31           C
ATOM    955  NH1 ARG A  78       4.624  15.746 -27.673  1.00 57.31           N
ATOM    956 1HH1 ARG A  78       3.814  15.179 -27.522  1.00 57.31           H
ATOM    957 2HH1 ARG A  78       4.612  16.456 -28.378  1.00 57.31           H
ATOM    958  NH2 ARG A  78       6.814  16.310 -27.126  1.00 57.31           N
ATOM    959 1HH2 ARG A  78       6.811  17.021 -27.829  1.00 57.31           H
ATOM    960 2HH2 ARG A  78       7.630  16.161 -26.568  1.00 57.31           H
ATOM    961  HN  ARG A  78       6.010  10.731 -22.301  1.00 57.31           H
ATOM    962  N   VAL A  79       1.881  10.819 -21.779  1.00 72.47           N
ATOM    963  CA  VAL A  79       0.684  10.072 -21.433  1.00 72.47           C
ATOM    964  C   VAL A  79      -0.266  10.055 -22.633  1.00 72.47           C
ATOM    965  O   VAL A  79      -0.981  11.026 -22.876  1.00 72.47           O
ATOM    966  HA  VAL A  79       0.987   9.048 -21.213  1.00 72.47           H
ATOM    967  CB  VAL A  79       0.046  10.659 -20.173  1.00 72.47           C
ATOM    968  HB  VAL A  79      -0.296  11.667 -20.409  1.00 72.47           H
ATOM    969  CG1 VAL A  79      -1.171   9.839 -19.741  1.00 72.47           C
ATOM    970 1HG1 VAL A  79      -1.912   9.840 -20.541  1.00 72.47           H
ATOM    971 2HG1 VAL A  79      -0.863   8.815 -19.532  1.00 72.47           H
ATOM    972 3HG1 VAL A  79      -1.606  10.279 -18.843  1.00 72.47           H
ATOM    973  CG2 VAL A  79       1.067  10.764 -19.039  1.00 72.47           C
ATOM    974 1HG2 VAL A  79       1.453   9.771 -18.805  1.00 72.47           H
ATOM    975 2HG2 VAL A  79       1.889  11.409 -19.348  1.00 72.47           H
ATOM    976 3HG2 VAL A  79       0.587  11.184 -18.155  1.00 72.47           H
ATOM    977  HN  VAL A  79       1.904  11.760 -21.442  1.00 72.47           H
ATOM    978  N   LYS A  80      -0.243   8.942 -23.350  1.00 65.79           N
ATOM    979  CA  LYS A  80      -1.004   8.830 -24.583  1.00 65.79           C
ATOM    980  C   LYS A  80      -2.236   7.955 -24.340  1.00 65.79           C
ATOM    981  O   LYS A  80      -3.236   8.076 -25.045  1.00 65.79           O
ATOM    982  HA  LYS A  80      -1.340   9.832 -24.852  1.00 65.79           H
ATOM    983  CB  LYS A  80      -0.111   8.332 -25.721  1.00 65.79           C
ATOM    984 1HB  LYS A  80       0.411   7.427 -25.409  1.00 65.79           H
ATOM    985 2HB  LYS A  80      -0.725   8.065 -26.580  1.00 65.79           H
ATOM    986  CG  LYS A  80       0.907   9.400 -26.126  1.00 65.79           C
ATOM    987 1HG  LYS A  80       0.386  10.309 -26.427  1.00 65.79           H
ATOM    988 2HG  LYS A  80       1.530   9.658 -25.269  1.00 65.79           H
ATOM    989  CD  LYS A  80       1.790   8.908 -27.275  1.00 65.79           C
ATOM    990 1HD  LYS A  80       2.294   7.987 -26.983  1.00 65.79           H
ATOM    991 2HD  LYS A  80       1.169   8.670 -28.139  1.00 65.79           H
ATOM    992  CE  LYS A  80       2.827   9.964 -27.661  1.00 65.79           C
ATOM    993 1HE  LYS A  80       2.324  10.867 -28.008  1.00 65.79           H
ATOM    994 2HE  LYS A  80       3.414  10.243 -26.785  1.00 65.79           H
ATOM    995  NZ  LYS A  80       3.722   9.449 -28.721  1.00 65.79           N
ATOM    996 1HZ  LYS A  80       4.393  10.166 -28.975  1.00 65.79           H
ATOM    997 2HZ  LYS A  80       4.215   8.631 -28.379  1.00 65.79           H
ATOM    998 3HZ  LYS A  80       3.172   9.197 -29.534  1.00 65.79           H
ATOM    999  HN  LYS A  80       0.281   8.127 -23.102  1.00 65.79           H
ATOM   1000  N   THR A  81      -2.121   7.093 -23.340  1.00 76.90           N
ATOM   1001  CA  THR A  81      -3.163   6.116 -23.072  1.00 76.90           C
ATOM   1002  C   THR A  81      -3.633   6.222 -21.620  1.00 76.90           C
ATOM   1003  O   THR A  81      -2.964   6.837 -20.790  1.00 76.90           O
ATOM   1004  HA  THR A  81      -4.021   6.346 -23.703  1.00 76.90           H
ATOM   1005  CB  THR A  81      -2.618   4.733 -23.435  1.00 76.90           C
ATOM   1006  HB  THR A  81      -3.425   4.004 -23.508  1.00 76.90           H
ATOM   1007  OG1 THR A  81      -1.641   4.470 -22.431  1.00 76.90           O
ATOM   1008  HG1 THR A  81      -1.400   3.500 -22.434  1.00 76.90           H
ATOM   1009  CG2 THR A  81      -1.819   4.742 -24.739  1.00 76.90           C
ATOM   1010 1HG2 THR A  81      -0.972   5.422 -24.642  1.00 76.90           H
ATOM   1011 2HG2 THR A  81      -2.460   5.075 -25.556  1.00 76.90           H
ATOM   1012 3HG2 THR A  81      -1.455   3.737 -24.950  1.00 76.90           H
ATOM   1013  HN  THR A  81      -1.337   7.056 -22.721  1.00 76.90           H
ATOM   1014  N   MET A  82      -4.780   5.613 -21.357  1.00 77.15           N
ATOM   1015  CA  MET A  82      -5.334   5.609 -20.013  1.00 77.15           C
ATOM   1016  C   MET A  82      -4.400   4.890 -19.037  1.00 77.15           C
ATOM   1017  O   MET A  82      -4.249   5.312 -17.892  1.00 77.15           O
ATOM   1018  HA  MET A  82      -5.427   6.658 -19.731  1.00 77.15           H
ATOM   1019  CB  MET A  82      -6.696   4.912 -20.025  1.00 77.15           C
ATOM   1020 1HB  MET A  82      -7.295   5.292 -20.852  1.00 77.15           H
ATOM   1021 2HB  MET A  82      -6.560   3.844 -20.193  1.00 77.15           H
ATOM   1022  CG  MET A  82      -7.437   5.136 -18.705  1.00 77.15           C
ATOM   1023 1HG  MET A  82      -6.909   4.638 -17.892  1.00 77.15           H
ATOM   1024 2HG  MET A  82      -7.459   6.200 -18.467  1.00 77.15           H
ATOM   1025  SD  MET A  82      -9.103   4.505 -18.826  1.00 77.15           S
ATOM   1026  CE  MET A  82      -9.738   5.001 -17.234  1.00 77.15           C
ATOM   1027 1HE  MET A  82      -9.145   4.538 -16.445  1.00 77.15           H
ATOM   1028 2HE  MET A  82      -9.681   6.086 -17.141  1.00 77.15           H
ATOM   1029 3HE  MET A  82     -10.777   4.683 -17.142  1.00 77.15           H
ATOM   1030  HN  MET A  82      -5.326   5.130 -22.041  1.00 77.15           H
ATOM   1031  N   THR A  83      -3.799   3.816 -19.527  1.00 79.41           N
ATOM   1032  CA  THR A  83      -2.887   3.032 -18.711  1.00 79.41           C
ATOM   1033  C   THR A  83      -1.635   3.847 -18.377  1.00 79.41           C
ATOM   1034  O   THR A  83      -1.107   3.753 -17.271  1.00 79.41           O
ATOM   1035  HA  THR A  83      -3.380   2.803 -17.767  1.00 79.41           H
ATOM   1036  CB  THR A  83      -2.583   1.731 -19.458  1.00 79.41           C
ATOM   1037  HB  THR A  83      -2.002   1.926 -20.359  1.00 79.41           H
ATOM   1038  OG1 THR A  83      -3.865   1.145 -19.668  1.00 79.41           O
ATOM   1039  HG1 THR A  83      -4.436   1.271 -18.856  1.00 79.41           H
ATOM   1040  CG2 THR A  83      -1.846   0.714 -18.585  1.00 79.41           C
ATOM   1041 1HG2 THR A  83      -2.458   0.468 -17.717  1.00 79.41           H
ATOM   1042 2HG2 THR A  83      -0.899   1.138 -18.253  1.00 79.41           H
ATOM   1043 3HG2 THR A  83      -1.656  -0.191 -19.163  1.00 79.41           H
ATOM   1044  HN  THR A  83      -3.925   3.480 -20.460  1.00 79.41           H
ATOM   1045  N   ASP A  84      -1.198   4.627 -19.354  1.00 81.42           N
ATOM   1046  CA  ASP A  84      -0.043   5.488 -19.165  1.00 81.42           C
ATOM   1047  C   ASP A  84      -0.313   6.450 -18.006  1.00 81.42           C
ATOM   1048  O   ASP A  84       0.587   6.756 -17.226  1.00 81.42           O
ATOM   1049  HA  ASP A  84       0.787   4.811 -18.960  1.00 81.42           H
ATOM   1050  CB  ASP A  84       0.235   6.322 -20.417  1.00 81.42           C
ATOM   1051 1HB  ASP A  84      -0.641   6.926 -20.657  1.00 81.42           H
ATOM   1052 2HB  ASP A  84       1.055   7.013 -20.224  1.00 81.42           H
ATOM   1053  CG  ASP A  84       0.584   5.425 -21.607  1.00 81.42           C
ATOM   1054  OD1 ASP A  84       1.217   4.376 -21.360  1.00 81.42           O
ATOM   1055  OD2 ASP A  84       0.211   5.809 -22.736  1.00 81.42           O
ATOM   1056  HN  ASP A  84      -1.618   4.678 -20.260  1.00 81.42           H
ATOM   1057  N   MET A  85      -1.557   6.900 -17.931  1.00 85.73           N
ATOM   1058  CA  MET A  85      -1.955   7.827 -16.886  1.00 85.73           C
ATOM   1059  C   MET A  85      -1.853   7.175 -15.506  1.00 85.73           C
ATOM   1060  O   MET A  85      -1.293   7.758 -14.579  1.00 85.73           O
ATOM   1061  HA  MET A  85      -1.257   8.662 -16.953  1.00 85.73           H
ATOM   1062  CB  MET A  85      -3.394   8.285 -17.130  1.00 85.73           C
ATOM   1063 1HB  MET A  85      -3.479   8.714 -18.128  1.00 85.73           H
ATOM   1064 2HB  MET A  85      -4.064   7.425 -17.094  1.00 85.73           H
ATOM   1065  CG  MET A  85      -3.826   9.317 -16.086  1.00 85.73           C
ATOM   1066 1HG  MET A  85      -4.875   9.574 -16.229  1.00 85.73           H
ATOM   1067 2HG  MET A  85      -3.734   8.895 -15.086  1.00 85.73           H
ATOM   1068  SD  MET A  85      -2.816  10.783 -16.224  1.00 85.73           S
ATOM   1069  CE  MET A  85      -3.530  11.514 -17.688  1.00 85.73           C
ATOM   1070 1HE  MET A  85      -3.427  10.825 -18.526  1.00 85.73           H
ATOM   1071 2HE  MET A  85      -4.586  11.719 -17.514  1.00 85.73           H
ATOM   1072 3HE  MET A  85      -3.013  12.446 -17.918  1.00 85.73           H
ATOM   1073  HN  MET A  85      -2.284   6.642 -18.567  1.00 85.73           H
ATOM   1074  N   PHE A  86      -2.403   5.973 -15.413  1.00 89.17           N
ATOM   1075  CA  PHE A  86      -2.441   5.263 -14.145  1.00 89.17           C
ATOM   1076  C   PHE A  86      -1.033   4.868 -13.696  1.00 89.17           C
ATOM   1077  O   PHE A  86      -0.712   4.941 -12.511  1.00 89.17           O
ATOM   1078  HA  PHE A  86      -2.879   5.938 -13.410  1.00 89.17           H
ATOM   1079  CB  PHE A  86      -3.268   3.995 -14.367  1.00 89.17           C
ATOM   1080 1HB  PHE A  86      -2.863   3.455 -15.223  1.00 89.17           H
ATOM   1081 2HB  PHE A  86      -3.157   3.345 -13.499  1.00 89.17           H
ATOM   1082  CG  PHE A  86      -4.756   4.256 -14.604  1.00 89.17           C
ATOM   1083  CD1 PHE A  86      -5.408   5.195 -13.867  1.00 89.17           C
ATOM   1084  HD1 PHE A  86      -4.869   5.761 -13.107  1.00 89.17           H
ATOM   1085  CD2 PHE A  86      -5.428   3.550 -15.553  1.00 89.17           C
ATOM   1086  HD2 PHE A  86      -4.906   2.798 -16.144  1.00 89.17           H
ATOM   1087  CE1 PHE A  86      -6.790   5.437 -14.087  1.00 89.17           C
ATOM   1088  HE1 PHE A  86      -7.312   6.190 -13.496  1.00 89.17           H
ATOM   1089  CE2 PHE A  86      -6.810   3.793 -15.773  1.00 89.17           C
ATOM   1090  HE2 PHE A  86      -7.348   3.226 -16.533  1.00 89.17           H
ATOM   1091  CZ  PHE A  86      -7.461   4.731 -15.035  1.00 89.17           C
ATOM   1092  HZ  PHE A  86      -8.522   4.917 -15.204  1.00 89.17           H
ATOM   1093  HN  PHE A  86      -2.817   5.486 -16.182  1.00 89.17           H
ATOM   1094  N   LEU A  87      -0.230   4.458 -14.667  1.00 85.33           N
ATOM   1095  CA  LEU A  87       1.120   4.002 -14.380  1.00 85.33           C
ATOM   1096  C   LEU A  87       1.954   5.180 -13.872  1.00 85.33           C
ATOM   1097  O   LEU A  87       2.817   5.009 -13.013  1.00 85.33           O
ATOM   1098  HA  LEU A  87       1.052   3.259 -13.586  1.00 85.33           H
ATOM   1099  CB  LEU A  87       1.721   3.305 -15.602  1.00 85.33           C
ATOM   1100 1HB  LEU A  87       1.591   3.955 -16.467  1.00 85.33           H
ATOM   1101 2HB  LEU A  87       2.794   3.198 -15.443  1.00 85.33           H
ATOM   1102  CG  LEU A  87       1.145   1.929 -15.941  1.00 85.33           C
ATOM   1103  HG  LEU A  87       0.068   2.033 -16.072  1.00 85.33           H
ATOM   1104  CD1 LEU A  87       1.713   1.406 -17.262  1.00 85.33           C
ATOM   1105 1HD1 LEU A  87       1.460   2.099 -18.065  1.00 85.33           H
ATOM   1106 2HD1 LEU A  87       2.797   1.322 -17.183  1.00 85.33           H
ATOM   1107 3HD1 LEU A  87       1.286   0.427 -17.478  1.00 85.33           H
ATOM   1108  CD2 LEU A  87       1.367   0.944 -14.791  1.00 85.33           C
ATOM   1109 1HD2 LEU A  87       2.436   0.838 -14.605  1.00 85.33           H
ATOM   1110 2HD2 LEU A  87       0.876   1.317 -13.893  1.00 85.33           H
ATOM   1111 3HD2 LEU A  87       0.948  -0.027 -15.058  1.00 85.33           H
ATOM   1112  HN  LEU A  87      -0.487   4.433 -15.633  1.00 85.33           H
ATOM   1113  N   LEU A  88       1.665   6.350 -14.424  1.00 89.46           N
ATOM   1114  CA  LEU A  88       2.355   7.561 -14.013  1.00 89.46           C
ATOM   1115  C   LEU A  88       1.980   7.891 -12.567  1.00 89.46           C
ATOM   1116  O   LEU A  88       2.853   8.145 -11.739  1.00 89.46           O
ATOM   1117  HA  LEU A  88       3.425   7.358 -14.055  1.00 89.46           H
ATOM   1118  CB  LEU A  88       2.071   8.698 -14.996  1.00 89.46           C
ATOM   1119 1HB  LEU A  88       2.448   8.407 -15.977  1.00 89.46           H
ATOM   1120 2HB  LEU A  88       0.991   8.810 -15.090  1.00 89.46           H
ATOM   1121  CG  LEU A  88       2.666  10.061 -14.636  1.00 89.46           C
ATOM   1122  HG  LEU A  88       2.305  10.341 -13.647  1.00 89.46           H
ATOM   1123  CD1 LEU A  88       4.192   9.988 -14.556  1.00 89.46           C
ATOM   1124 1HD1 LEU A  88       4.482   9.267 -13.792  1.00 89.46           H
ATOM   1125 2HD1 LEU A  88       4.592   9.676 -15.521  1.00 89.46           H
ATOM   1126 3HD1 LEU A  88       4.590  10.970 -14.298  1.00 89.46           H
ATOM   1127  CD2 LEU A  88       2.194  11.141 -15.611  1.00 89.46           C
ATOM   1128 1HD2 LEU A  88       2.507  10.879 -16.622  1.00 89.46           H
ATOM   1129 2HD2 LEU A  88       1.107  11.214 -15.575  1.00 89.46           H
ATOM   1130 3HD2 LEU A  88       2.632  12.099 -15.332  1.00 89.46           H
ATOM   1131  HN  LEU A  88       0.976   6.477 -15.137  1.00 89.46           H
ATOM   1132  N   ASN A  89       0.681   7.876 -12.307  1.00 90.80           N
ATOM   1133  CA  ASN A  89       0.177   8.227 -10.991  1.00 90.80           C
ATOM   1134  C   ASN A  89       0.649   7.186  -9.974  1.00 90.80           C
ATOM   1135  O   ASN A  89       0.875   7.509  -8.809  1.00 90.80           O
ATOM   1136  HA  ASN A  89       0.577   9.220 -10.787  1.00 90.80           H
ATOM   1137  CB  ASN A  89      -1.353   8.245 -10.974  1.00 90.80           C
ATOM   1138 1HB  ASN A  89      -1.737   7.408 -11.557  1.00 90.80           H
ATOM   1139 2HB  ASN A  89      -1.710   8.112  -9.953  1.00 90.80           H
ATOM   1140  CG  ASN A  89      -1.892   9.560 -11.541  1.00 90.80           C
ATOM   1141  OD1 ASN A  89      -2.111  10.528 -10.832  1.00 90.80           O
ATOM   1142  ND2 ASN A  89      -2.094   9.539 -12.855  1.00 90.80           N
ATOM   1143 1HD2 ASN A  89      -1.894   8.711 -13.379  1.00 90.80           H
ATOM   1144 2HD2 ASN A  89      -2.445  10.352 -13.320  1.00 90.80           H
ATOM   1145  HN  ASN A  89      -0.020   7.629 -12.977  1.00 90.80           H
ATOM   1146  N   LEU A  90       0.783   5.958 -10.451  1.00 89.49           N
ATOM   1147  CA  LEU A  90       1.259   4.875  -9.608  1.00 89.49           C
ATOM   1148  C   LEU A  90       2.687   5.179  -9.151  1.00 89.49           C
ATOM   1149  O   LEU A  90       3.017   5.009  -7.979  1.00 89.49           O
ATOM   1150  HA  LEU A  90       0.616   4.839  -8.728  1.00 89.49           H
ATOM   1151  CB  LEU A  90       1.117   3.532 -10.328  1.00 89.49           C
ATOM   1152 1HB  LEU A  90       0.075   3.411 -10.627  1.00 89.49           H
ATOM   1153 2HB  LEU A  90       1.709   3.568 -11.242  1.00 89.49           H
ATOM   1154  CG  LEU A  90       1.536   2.295  -9.530  1.00 89.49           C
ATOM   1155  HG  LEU A  90       2.560   2.441  -9.187  1.00 89.49           H
ATOM   1156  CD1 LEU A  90       0.662   2.124  -8.286  1.00 89.49           C
ATOM   1157 1HD1 LEU A  90       0.762   3.002  -7.648  1.00 89.49           H
ATOM   1158 2HD1 LEU A  90      -0.380   2.010  -8.586  1.00 89.49           H
ATOM   1159 3HD1 LEU A  90       0.981   1.237  -7.737  1.00 89.49           H
ATOM   1160  CD2 LEU A  90       1.528   1.046 -10.413  1.00 89.49           C
ATOM   1161 1HD2 LEU A  90       0.525   0.884 -10.806  1.00 89.49           H
ATOM   1162 2HD2 LEU A  90       2.225   1.181 -11.240  1.00 89.49           H
ATOM   1163 3HD2 LEU A  90       1.830   0.181  -9.821  1.00 89.49           H
ATOM   1164  HN  LEU A  90       0.574   5.698 -11.394  1.00 89.49           H
ATOM   1165  N   ALA A  91       3.496   5.624 -10.102  1.00 92.82           N
ATOM   1166  CA  ALA A  91       4.890   5.920  -9.820  1.00 92.82           C
ATOM   1167  C   ALA A  91       4.970   7.089  -8.836  1.00 92.82           C
ATOM   1168  O   ALA A  91       5.838   7.114  -7.965  1.00 92.82           O
ATOM   1169  HA  ALA A  91       5.330   5.036  -9.357  1.00 92.82           H
ATOM   1170  CB  ALA A  91       5.626   6.209 -11.130  1.00 92.82           C
ATOM   1171 1HB  ALA A  91       5.565   5.337 -11.781  1.00 92.82           H
ATOM   1172 2HB  ALA A  91       5.166   7.064 -11.624  1.00 92.82           H
ATOM   1173 3HB  ALA A  91       6.672   6.431 -10.918  1.00 92.82           H
ATOM   1174  HN  ALA A  91       3.214   5.781 -11.048  1.00 92.82           H
ATOM   1175  N   ILE A  92       4.053   8.030  -9.009  1.00 91.66           N
ATOM   1176  CA  ILE A  92       3.996   9.189  -8.134  1.00 91.66           C
ATOM   1177  C   ILE A  92       3.640   8.735  -6.717  1.00 91.66           C
ATOM   1178  O   ILE A  92       4.247   9.185  -5.747  1.00 91.66           O
ATOM   1179  HA  ILE A  92       4.991   9.633  -8.115  1.00 91.66           H
ATOM   1180  CB  ILE A  92       3.040  10.241  -8.701  1.00 91.66           C
ATOM   1181  HB  ILE A  92       2.100   9.749  -8.950  1.00 91.66           H
ATOM   1182  CG1 ILE A  92       3.592  10.843  -9.995  1.00 91.66           C
ATOM   1183 1HG1 ILE A  92       4.440  11.489  -9.767  1.00 91.66           H
ATOM   1184 2HG1 ILE A  92       3.963  10.047 -10.641  1.00 91.66           H
ATOM   1185  CG2 ILE A  92       2.726  11.315  -7.658  1.00 91.66           C
ATOM   1186 1HG2 ILE A  92       2.260  10.852  -6.788  1.00 91.66           H
ATOM   1187 2HG2 ILE A  92       3.650  11.808  -7.355  1.00 91.66           H
ATOM   1188 3HG2 ILE A  92       2.045  12.050  -8.087  1.00 91.66           H
ATOM   1189  CD1 ILE A  92       2.516  11.644 -10.730  1.00 91.66           C
ATOM   1190 1HD1 ILE A  92       1.681  10.989 -10.978  1.00 91.66           H
ATOM   1191 2HD1 ILE A  92       2.165  12.453 -10.090  1.00 91.66           H
ATOM   1192 3HD1 ILE A  92       2.935  12.061 -11.646  1.00 91.66           H
ATOM   1193  HN  ILE A  92       3.360   8.009  -9.730  1.00 91.66           H
ATOM   1194  N   ALA A  93       2.658   7.849  -6.643  1.00 93.25           N
ATOM   1195  CA  ALA A  93       2.163   7.386  -5.357  1.00 93.25           C
ATOM   1196  C   ALA A  93       3.288   6.664  -4.613  1.00 93.25           C
ATOM   1197  O   ALA A  93       3.512   6.911  -3.429  1.00 93.25           O
ATOM   1198  HA  ALA A  93       1.863   8.262  -4.782  1.00 93.25           H
ATOM   1199  CB  ALA A  93       0.939   6.494  -5.572  1.00 93.25           C
ATOM   1200 1HB  ALA A  93       0.159   7.063  -6.078  1.00 93.25           H
ATOM   1201 2HB  ALA A  93       1.218   5.636  -6.184  1.00 93.25           H
ATOM   1202 3HB  ALA A  93       0.568   6.147  -4.607  1.00 93.25           H
ATOM   1203  HN  ALA A  93       2.203   7.450  -7.439  1.00 93.25           H
ATOM   1204  N   ASP A  94       3.966   5.787  -5.338  1.00 90.35           N
ATOM   1205  CA  ASP A  94       5.044   5.007  -4.754  1.00 90.35           C
ATOM   1206  C   ASP A  94       6.117   5.953  -4.212  1.00 90.35           C
ATOM   1207  O   ASP A  94       6.642   5.742  -3.120  1.00 90.35           O
ATOM   1208  HA  ASP A  94       4.575   4.414  -3.968  1.00 90.35           H
ATOM   1209  CB  ASP A  94       5.697   4.100  -5.799  1.00 90.35           C
ATOM   1210 1HB  ASP A  94       5.809   4.643  -6.737  1.00 90.35           H
ATOM   1211 2HB  ASP A  94       6.698   3.822  -5.470  1.00 90.35           H
ATOM   1212  CG  ASP A  94       4.862   2.839  -6.029  1.00 90.35           C
ATOM   1213  OD1 ASP A  94       4.178   2.427  -5.067  1.00 90.35           O
ATOM   1214  OD2 ASP A  94       4.926   2.316  -7.163  1.00 90.35           O
ATOM   1215  HN  ASP A  94       3.790   5.605  -6.305  1.00 90.35           H
ATOM   1216  N   LEU A  95       6.411   6.977  -5.001  1.00 91.03           N
ATOM   1217  CA  LEU A  95       7.470   7.909  -4.654  1.00 91.03           C
ATOM   1218  C   LEU A  95       7.107   8.624  -3.351  1.00 91.03           C
ATOM   1219  O   LEU A  95       7.956   8.799  -2.478  1.00 91.03           O
ATOM   1220  HA  LEU A  95       8.376   7.327  -4.488  1.00 91.03           H
ATOM   1221  CB  LEU A  95       7.750   8.859  -5.820  1.00 91.03           C
ATOM   1222 1HB  LEU A  95       7.903   8.264  -6.720  1.00 91.03           H
ATOM   1223 2HB  LEU A  95       6.861   9.468  -5.988  1.00 91.03           H
ATOM   1224  CG  LEU A  95       8.950   9.794  -5.650  1.00 91.03           C
ATOM   1225  HG  LEU A  95       8.835  10.328  -4.707  1.00 91.03           H
ATOM   1226  CD1 LEU A  95      10.255   9.000  -5.565  1.00 91.03           C
ATOM   1227 1HD1 LEU A  95      10.214   8.325  -4.710  1.00 91.03           H
ATOM   1228 2HD1 LEU A  95      10.389   8.422  -6.479  1.00 91.03           H
ATOM   1229 3HD1 LEU A  95      11.091   9.688  -5.445  1.00 91.03           H
ATOM   1230  CD2 LEU A  95       8.989  10.843  -6.763  1.00 91.03           C
ATOM   1231 1HD2 LEU A  95       9.067  10.346  -7.729  1.00 91.03           H
ATOM   1232 2HD2 LEU A  95       8.076  11.438  -6.733  1.00 91.03           H
ATOM   1233 3HD2 LEU A  95       9.851  11.494  -6.618  1.00 91.03           H
ATOM   1234  HN  LEU A  95       5.940   7.173  -5.861  1.00 91.03           H
ATOM   1235  N   LEU A  96       5.846   9.018  -3.261  1.00 87.67           N
ATOM   1236  CA  LEU A  96       5.372   9.751  -2.099  1.00 87.67           C
ATOM   1237  C   LEU A  96       5.529   8.878  -0.852  1.00 87.67           C
ATOM   1238  O   LEU A  96       5.908   9.370   0.210  1.00 87.67           O
ATOM   1239  HA  LEU A  96       6.005  10.631  -1.987  1.00 87.67           H
ATOM   1240  CB  LEU A  96       3.942  10.248  -2.325  1.00 87.67           C
ATOM   1241 1HB  LEU A  96       3.341   9.413  -2.685  1.00 87.67           H
ATOM   1242 2HB  LEU A  96       3.527  10.548  -1.363  1.00 87.67           H
ATOM   1243  CG  LEU A  96       3.784  11.413  -3.303  1.00 87.67           C
ATOM   1244  HG  LEU A  96       4.256  11.135  -4.246  1.00 87.67           H
ATOM   1245  CD1 LEU A  96       2.308  11.684  -3.600  1.00 87.67           C
ATOM   1246 1HD1 LEU A  96       1.857  10.795  -4.040  1.00 87.67           H
ATOM   1247 2HD1 LEU A  96       1.791  11.933  -2.673  1.00 87.67           H
ATOM   1248 3HD1 LEU A  96       2.224  12.517  -4.297  1.00 87.67           H
ATOM   1249  CD2 LEU A  96       4.504  12.662  -2.789  1.00 87.67           C
ATOM   1250 1HD2 LEU A  96       4.083  12.954  -1.827  1.00 87.67           H
ATOM   1251 2HD2 LEU A  96       5.566  12.446  -2.671  1.00 87.67           H
ATOM   1252 3HD2 LEU A  96       4.376  13.475  -3.504  1.00 87.67           H
ATOM   1253  HN  LEU A  96       5.154   8.845  -3.962  1.00 87.67           H
ATOM   1254  N   PHE A  97       5.231   7.599  -1.022  1.00 89.80           N
ATOM   1255  CA  PHE A  97       5.356   6.649   0.070  1.00 89.80           C
ATOM   1256  C   PHE A  97       6.808   6.541   0.539  1.00 89.80           C
ATOM   1257  O   PHE A  97       7.082   6.586   1.737  1.00 89.80           O
ATOM   1258  HA  PHE A  97       4.738   7.016   0.890  1.00 89.80           H
ATOM   1259  CB  PHE A  97       4.902   5.289  -0.465  1.00 89.80           C
ATOM   1260 1HB  PHE A  97       3.815   5.286  -0.546  1.00 89.80           H
ATOM   1261 2HB  PHE A  97       5.297   5.157  -1.472  1.00 89.80           H
ATOM   1262  CG  PHE A  97       5.338   4.104   0.398  1.00 89.80           C
ATOM   1263  CD1 PHE A  97       6.258   3.221  -0.074  1.00 89.80           C
ATOM   1264  HD1 PHE A  97       6.684   3.357  -1.068  1.00 89.80           H
ATOM   1265  CD2 PHE A  97       4.806   3.933   1.638  1.00 89.80           C
ATOM   1266  HD2 PHE A  97       4.069   4.641   2.017  1.00 89.80           H
ATOM   1267  CE1 PHE A  97       6.663   2.120   0.727  1.00 89.80           C
ATOM   1268  HE1 PHE A  97       7.400   1.412   0.348  1.00 89.80           H
ATOM   1269  CE2 PHE A  97       5.211   2.833   2.439  1.00 89.80           C
ATOM   1270  HE2 PHE A  97       4.784   2.696   3.433  1.00 89.80           H
ATOM   1271  CZ  PHE A  97       6.130   1.950   1.967  1.00 89.80           C
ATOM   1272  HZ  PHE A  97       6.441   1.105   2.582  1.00 89.80           H
ATOM   1273  HN  PHE A  97       4.909   7.210  -1.886  1.00 89.80           H
ATOM   1274  N   LEU A  98       7.700   6.399  -0.430  1.00 92.97           N
ATOM   1275  CA  LEU A  98       9.089   6.095  -0.131  1.00 92.97           C
ATOM   1276  C   LEU A  98       9.679   7.218   0.725  1.00 92.97           C
ATOM   1277  O   LEU A  98      10.532   6.971   1.576  1.00 92.97           O
ATOM   1278  HA  LEU A  98       9.104   5.174   0.451  1.00 92.97           H
ATOM   1279  CB  LEU A  98       9.870   5.830  -1.419  1.00 92.97           C
ATOM   1280 1HB  LEU A  98       9.704   6.665  -2.100  1.00 92.97           H
ATOM   1281 2HB  LEU A  98      10.933   5.820  -1.181  1.00 92.97           H
ATOM   1282  CG  LEU A  98       9.528   4.532  -2.155  1.00 92.97           C
ATOM   1283  HG  LEU A  98       8.443   4.435  -2.189  1.00 92.97           H
ATOM   1284  CD1 LEU A  98      10.024   4.576  -3.602  1.00 92.97           C
ATOM   1285 1HD1 LEU A  98       9.551   5.408  -4.123  1.00 92.97           H
ATOM   1286 2HD1 LEU A  98      11.106   4.709  -3.612  1.00 92.97           H
ATOM   1287 3HD1 LEU A  98       9.768   3.642  -4.102  1.00 92.97           H
ATOM   1288  CD2 LEU A  98      10.068   3.316  -1.401  1.00 92.97           C
ATOM   1289 1HD2 LEU A  98      11.152   3.394  -1.314  1.00 92.97           H
ATOM   1290 2HD2 LEU A  98       9.626   3.280  -0.405  1.00 92.97           H
ATOM   1291 3HD2 LEU A  98       9.812   2.407  -1.946  1.00 92.97           H
ATOM   1292  HN  LEU A  98       7.488   6.488  -1.404  1.00 92.97           H
ATOM   1293  N   VAL A  99       9.201   8.427   0.470  1.00 89.93           N
ATOM   1294  CA  VAL A  99       9.716   9.597   1.161  1.00 89.93           C
ATOM   1295  C   VAL A  99       9.464   9.449   2.663  1.00 89.93           C
ATOM   1296  O   VAL A  99      10.119  10.102   3.473  1.00 89.93           O
ATOM   1297  HA  VAL A  99      10.792   9.633   0.988  1.00 89.93           H
ATOM   1298  CB  VAL A  99       9.098  10.866   0.573  1.00 89.93           C
ATOM   1299  HB  VAL A  99       8.015  10.746   0.578  1.00 89.93           H
ATOM   1300  CG1 VAL A  99       9.439  12.089   1.427  1.00 89.93           C
ATOM   1301 1HG1 VAL A  99       9.051  11.947   2.436  1.00 89.93           H
ATOM   1302 2HG1 VAL A  99      10.521  12.213   1.468  1.00 89.93           H
ATOM   1303 3HG1 VAL A  99       8.987  12.978   0.986  1.00 89.93           H
ATOM   1304  CG2 VAL A  99       9.541  11.071  -0.878  1.00 89.93           C
ATOM   1305 1HG2 VAL A  99      10.626  11.160  -0.917  1.00 89.93           H
ATOM   1306 2HG2 VAL A  99       9.224  10.217  -1.478  1.00 89.93           H
ATOM   1307 3HG2 VAL A  99       9.087  11.980  -1.271  1.00 89.93           H
ATOM   1308  HN  VAL A  99       8.476   8.613  -0.193  1.00 89.93           H
ATOM   1309  N   THR A 100       8.511   8.587   2.988  1.00 89.37           N
ATOM   1310  CA  THR A 100       8.124   8.389   4.375  1.00 89.37           C
ATOM   1311  C   THR A 100       9.070   7.399   5.057  1.00 89.37           C
ATOM   1312  O   THR A 100       9.217   7.416   6.278  1.00 89.37           O
ATOM   1313  HA  THR A 100       8.224   9.340   4.899  1.00 89.37           H
ATOM   1314  CB  THR A 100       6.660   7.945   4.397  1.00 89.37           C
ATOM   1315  HB  THR A 100       6.238   8.044   5.398  1.00 89.37           H
ATOM   1316  OG1 THR A 100       6.690   6.621   3.871  1.00 89.37           O
ATOM   1317  HG1 THR A 100       6.668   6.649   2.872  1.00 89.37           H
ATOM   1318  CG2 THR A 100       5.797   8.722   3.401  1.00 89.37           C
ATOM   1319 1HG2 THR A 100       6.179   8.568   2.392  1.00 89.37           H
ATOM   1320 2HG2 THR A 100       5.829   9.784   3.643  1.00 89.37           H
ATOM   1321 3HG2 THR A 100       4.768   8.368   3.458  1.00 89.37           H
ATOM   1322  HN  THR A 100       8.009   8.032   2.326  1.00 89.37           H
ATOM   1323  N   LEU A 101       9.686   6.559   4.238  1.00 91.73           N
ATOM   1324  CA  LEU A 101      10.413   5.410   4.752  1.00 91.73           C
ATOM   1325  C   LEU A 101      11.568   5.895   5.631  1.00 91.73           C
ATOM   1326  O   LEU A 101      11.839   5.315   6.681  1.00 91.73           O
ATOM   1327  HA  LEU A 101       9.723   4.839   5.373  1.00 91.73           H
ATOM   1328  CB  LEU A 101      10.853   4.498   3.605  1.00 91.73           C
ATOM   1329 1HB  LEU A 101      11.332   5.111   2.842  1.00 91.73           H
ATOM   1330 2HB  LEU A 101      11.610   3.812   3.984  1.00 91.73           H
ATOM   1331  CG  LEU A 101       9.747   3.676   2.940  1.00 91.73           C
ATOM   1332  HG  LEU A 101       9.040   4.366   2.478  1.00 91.73           H
ATOM   1333  CD1 LEU A 101      10.314   2.796   1.824  1.00 91.73           C
ATOM   1334 1HD1 LEU A 101      10.785   3.425   1.069  1.00 91.73           H
ATOM   1335 2HD1 LEU A 101      11.055   2.113   2.241  1.00 91.73           H
ATOM   1336 3HD1 LEU A 101       9.507   2.223   1.368  1.00 91.73           H
ATOM   1337  CD2 LEU A 101       8.972   2.860   3.976  1.00 91.73           C
ATOM   1338 1HD2 LEU A 101       9.653   2.180   4.487  1.00 91.73           H
ATOM   1339 2HD2 LEU A 101       8.517   3.533   4.703  1.00 91.73           H
ATOM   1340 3HD2 LEU A 101       8.192   2.285   3.476  1.00 91.73           H
ATOM   1341  HN  LEU A 101       9.694   6.653   3.242  1.00 91.73           H
ATOM   1342  N   PRO A 102      12.267   6.962   5.219  1.00 93.72           N
ATOM   1343  CA  PRO A 102      13.415   7.452   5.985  1.00 93.72           C
ATOM   1344  C   PRO A 102      13.071   7.702   7.445  1.00 93.72           C
ATOM   1345  O   PRO A 102      13.839   7.348   8.337  1.00 93.72           O
ATOM   1346  HA  PRO A 102      14.203   6.699   6.004  1.00 93.72           H
ATOM   1347  CB  PRO A 102      13.806   8.744   5.265  1.00 93.72           C
ATOM   1348 1HB  PRO A 102      13.311   9.612   5.701  1.00 93.72           H
ATOM   1349 2HB  PRO A 102      14.879   8.928   5.323  1.00 93.72           H
ATOM   1350  CG  PRO A 102      13.353   8.500   3.831  1.00 93.72           C
ATOM   1351 1HG  PRO A 102      13.235   9.432   3.278  1.00 93.72           H
ATOM   1352 2HG  PRO A 102      14.075   7.903   3.274  1.00 93.72           H
ATOM   1353  CD  PRO A 102      12.030   7.773   4.012  1.00 93.72           C
ATOM   1354 1HD  PRO A 102      11.202   8.468   4.152  1.00 93.72           H
ATOM   1355 2HD  PRO A 102      11.784   7.159   3.145  1.00 93.72           H
ATOM   1356  N   PHE A 103      11.912   8.312   7.650  1.00 91.73           N
ATOM   1357  CA  PHE A 103      11.491   8.685   8.990  1.00 91.73           C
ATOM   1358  C   PHE A 103      11.205   7.446   9.840  1.00 91.73           C
ATOM   1359  O   PHE A 103      11.554   7.403  11.019  1.00 91.73           O
ATOM   1360  HA  PHE A 103      12.306   9.252   9.439  1.00 91.73           H
ATOM   1361  CB  PHE A 103      10.202   9.496   8.843  1.00 91.73           C
ATOM   1362 1HB  PHE A 103       9.465   8.895   8.310  1.00 91.73           H
ATOM   1363 2HB  PHE A 103       9.795   9.695   9.834  1.00 91.73           H
ATOM   1364  CG  PHE A 103      10.383  10.825   8.106  1.00 91.73           C
ATOM   1365  CD1 PHE A 103      10.789  11.930   8.787  1.00 91.73           C
ATOM   1366  HD1 PHE A 103      10.985  11.869   9.858  1.00 91.73           H
ATOM   1367  CD2 PHE A 103      10.139  10.901   6.771  1.00 91.73           C
ATOM   1368  HD2 PHE A 103       9.813  10.016   6.225  1.00 91.73           H
ATOM   1369  CE1 PHE A 103      10.957  13.163   8.104  1.00 91.73           C
ATOM   1370  HE1 PHE A 103      11.282  14.049   8.650  1.00 91.73           H
ATOM   1371  CE2 PHE A 103      10.307  12.134   6.087  1.00 91.73           C
ATOM   1372  HE2 PHE A 103      10.111  12.195   5.017  1.00 91.73           H
ATOM   1373  CZ  PHE A 103      10.713  13.239   6.768  1.00 91.73           C
ATOM   1374  HZ  PHE A 103      10.842  14.186   6.243  1.00 91.73           H
ATOM   1375  HN  PHE A 103      11.269   8.550   6.923  1.00 91.73           H
ATOM   1376  N   TRP A 104      10.573   6.467   9.208  1.00 86.16           N
ATOM   1377  CA  TRP A 104      10.198   5.248   9.904  1.00 86.16           C
ATOM   1378  C   TRP A 104      11.478   4.479  10.235  1.00 86.16           C
ATOM   1379  O   TRP A 104      11.548   3.792  11.253  1.00 86.16           O
ATOM   1380  HA  TRP A 104       9.685   5.532  10.822  1.00 86.16           H
ATOM   1381  CB  TRP A 104       9.206   4.428   9.076  1.00 86.16           C
ATOM   1382 1HB  TRP A 104       9.607   4.299   8.071  1.00 86.16           H
ATOM   1383 2HB  TRP A 104       9.117   3.434   9.514  1.00 86.16           H
ATOM   1384  CG  TRP A 104       7.812   5.052   8.978  1.00 86.16           C
ATOM   1385  CD1 TRP A 104       7.193   5.520   7.885  1.00 86.16           C
ATOM   1386  HD1 TRP A 104       7.626   5.513   6.885  1.00 86.16           H
ATOM   1387  CD2 TRP A 104       6.884   5.258  10.063  1.00 86.16           C
ATOM   1388  NE1 TRP A 104       5.939   6.010   8.186  1.00 86.16           N
ATOM   1389  HE1 TRP A 104       5.289   6.411   7.540  1.00 86.16           H
ATOM   1390  CE2 TRP A 104       5.745   5.846   9.552  1.00 86.16           C
ATOM   1391  CE3 TRP A 104       7.003   4.957  11.431  1.00 86.16           C
ATOM   1392  HE3 TRP A 104       7.891   4.492  11.859  1.00 86.16           H
ATOM   1393  CZ2 TRP A 104       4.638   6.184  10.340  1.00 86.16           C
ATOM   1394  HZ2 TRP A 104       3.749   6.649   9.912  1.00 86.16           H
ATOM   1395  CZ3 TRP A 104       5.888   5.301  12.205  1.00 86.16           C
ATOM   1396  HZ3 TRP A 104       5.928   5.090  13.273  1.00 86.16           H
ATOM   1397  CH2 TRP A 104       4.734   5.894  11.706  1.00 86.16           C
ATOM   1398  HH2 TRP A 104       3.907   6.132  12.376  1.00 86.16           H
ATOM   1399  HN  TRP A 104      10.319   6.497   8.242  1.00 86.16           H
ATOM   1400  N   ALA A 105      12.460   4.620   9.357  1.00 93.89           N
ATOM   1401  CA  ALA A 105      13.737   3.954   9.548  1.00 93.89           C
ATOM   1402  C   ALA A 105      14.393   4.477  10.827  1.00 93.89           C
ATOM   1403  O   ALA A 105      14.880   3.695  11.643  1.00 93.89           O
ATOM   1404  HA  ALA A 105      13.542   2.888   9.659  1.00 93.89           H
ATOM   1405  CB  ALA A 105      14.615   4.169   8.313  1.00 93.89           C
ATOM   1406 1HB  ALA A 105      14.116   3.754   7.437  1.00 93.89           H
ATOM   1407 2HB  ALA A 105      14.780   5.236   8.166  1.00 93.89           H
ATOM   1408 3HB  ALA A 105      15.573   3.669   8.457  1.00 93.89           H
ATOM   1409  HN  ALA A 105      12.393   5.177   8.528  1.00 93.89           H
ATOM   1410  N   ILE A 106      14.386   5.795  10.962  1.00 90.66           N
ATOM   1411  CA  ILE A 106      14.993   6.432  12.119  1.00 90.66           C
ATOM   1412  C   ILE A 106      14.216   6.040  13.377  1.00 90.66           C
ATOM   1413  O   ILE A 106      14.811   5.719  14.405  1.00 90.66           O
ATOM   1414  HA  ILE A 106      16.009   6.048  12.208  1.00 90.66           H
ATOM   1415  CB  ILE A 106      15.096   7.943  11.906  1.00 90.66           C
ATOM   1416  HB  ILE A 106      14.121   8.310  11.582  1.00 90.66           H
ATOM   1417  CG1 ILE A 106      16.094   8.273  10.795  1.00 90.66           C
ATOM   1418 1HG1 ILE A 106      17.111   8.135  11.162  1.00 90.66           H
ATOM   1419 2HG1 ILE A 106      15.959   7.583   9.962  1.00 90.66           H
ATOM   1420  CG2 ILE A 106      15.436   8.660  13.214  1.00 90.66           C
ATOM   1421 1HG2 ILE A 106      14.656   8.463  13.950  1.00 90.66           H
ATOM   1422 2HG2 ILE A 106      16.391   8.294  13.591  1.00 90.66           H
ATOM   1423 3HG2 ILE A 106      15.503   9.733  13.034  1.00 90.66           H
ATOM   1424  CD1 ILE A 106      15.915   9.712  10.306  1.00 90.66           C
ATOM   1425 1HD1 ILE A 106      14.905   9.840   9.917  1.00 90.66           H
ATOM   1426 2HD1 ILE A 106      16.075  10.400  11.136  1.00 90.66           H
ATOM   1427 3HD1 ILE A 106      16.637   9.920   9.517  1.00 90.66           H
ATOM   1428  HN  ILE A 106      13.977   6.423  10.300  1.00 90.66           H
ATOM   1429  N   ALA A 107      12.897   6.078  13.256  1.00 91.68           N
ATOM   1430  CA  ALA A 107      12.032   5.814  14.393  1.00 91.68           C
ATOM   1431  C   ALA A 107      12.264   4.383  14.883  1.00 91.68           C
ATOM   1432  O   ALA A 107      12.270   4.129  16.087  1.00 91.68           O
ATOM   1433  HA  ALA A 107      12.306   6.509  15.187  1.00 91.68           H
ATOM   1434  CB  ALA A 107      10.576   6.065  13.997  1.00 91.68           C
ATOM   1435 1HB  ALA A 107      10.458   7.103  13.685  1.00 91.68           H
ATOM   1436 2HB  ALA A 107      10.304   5.405  13.174  1.00 91.68           H
ATOM   1437 3HB  ALA A 107       9.928   5.867  14.851  1.00 91.68           H
ATOM   1438  HN  ALA A 107      12.420   6.284  12.401  1.00 91.68           H
ATOM   1439  N   ALA A 108      12.451   3.486  13.926  1.00 91.14           N
ATOM   1440  CA  ALA A 108      12.613   2.077  14.241  1.00 91.14           C
ATOM   1441  C   ALA A 108      13.994   1.854  14.862  1.00 91.14           C
ATOM   1442  O   ALA A 108      14.175   0.944  15.669  1.00 91.14           O
ATOM   1443  HA  ALA A 108      11.849   1.810  14.971  1.00 91.14           H
ATOM   1444  CB  ALA A 108      12.401   1.243  12.976  1.00 91.14           C
ATOM   1445 1HB  ALA A 108      11.396   1.416  12.592  1.00 91.14           H
ATOM   1446 2HB  ALA A 108      13.133   1.533  12.223  1.00 91.14           H
ATOM   1447 3HB  ALA A 108      12.523   0.186  13.214  1.00 91.14           H
ATOM   1448  HN  ALA A 108      12.491   3.709  12.952  1.00 91.14           H
ATOM   1449  N   ALA A 109      14.931   2.701  14.463  1.00 89.98           N
ATOM   1450  CA  ALA A 109      16.312   2.542  14.884  1.00 89.98           C
ATOM   1451  C   ALA A 109      16.432   2.893  16.369  1.00 89.98           C
ATOM   1452  O   ALA A 109      17.230   2.296  17.089  1.00 89.98           O
ATOM   1453  HA  ALA A 109      16.584   1.496  14.744  1.00 89.98           H
ATOM   1454  CB  ALA A 109      17.217   3.409  14.006  1.00 89.98           C
ATOM   1455 1HB  ALA A 109      17.117   3.100  12.966  1.00 89.98           H
ATOM   1456 2HB  ALA A 109      16.926   4.454  14.105  1.00 89.98           H
ATOM   1457 3HB  ALA A 109      18.254   3.289  14.323  1.00 89.98           H
ATOM   1458  HN  ALA A 109      14.760   3.483  13.863  1.00 89.98           H
ATOM   1459  N   ASP A 110      15.625   3.859  16.783  1.00 80.66           N
ATOM   1460  CA  ASP A 110      15.750   4.417  18.119  1.00 80.66           C
ATOM   1461  C   ASP A 110      14.369   4.848  18.617  1.00 80.66           C
ATOM   1462  O   ASP A 110      13.635   4.047  19.193  1.00 80.66           O
ATOM   1463  HA  ASP A 110      16.181   3.619  18.723  1.00 80.66           H
ATOM   1464  CB  ASP A 110      16.658   5.648  18.119  1.00 80.66           C
ATOM   1465 1HB  ASP A 110      17.597   5.412  17.618  1.00 80.66           H
ATOM   1466 2HB  ASP A 110      16.188   6.452  17.553  1.00 80.66           H
ATOM   1467  CG  ASP A 110      16.940   6.120  19.547  1.00 80.66           C
ATOM   1468  OD1 ASP A 110      16.612   5.350  20.475  1.00 80.66           O
ATOM   1469  OD2 ASP A 110      17.478   7.241  19.678  1.00 80.66           O
ATOM   1470  HN  ASP A 110      14.899   4.259  16.224  1.00 80.66           H
ATOM   1471  N   GLN A 111      14.057   6.113  18.377  1.00 83.45           N
ATOM   1472  CA  GLN A 111      12.778   6.661  18.796  1.00 83.45           C
ATOM   1473  C   GLN A 111      12.330   7.761  17.832  1.00 83.45           C
ATOM   1474  O   GLN A 111      13.102   8.196  16.979  1.00 83.45           O
ATOM   1475  HA  GLN A 111      12.078   5.826  18.757  1.00 83.45           H
ATOM   1476  CB  GLN A 111      12.851   7.186  20.231  1.00 83.45           C
ATOM   1477 1HB  GLN A 111      11.888   7.610  20.517  1.00 83.45           H
ATOM   1478 2HB  GLN A 111      13.051   6.361  20.915  1.00 83.45           H
ATOM   1479  CG  GLN A 111      13.943   8.249  20.372  1.00 83.45           C
ATOM   1480 1HG  GLN A 111      14.911   7.816  20.120  1.00 83.45           H
ATOM   1481 2HG  GLN A 111      13.761   9.058  19.664  1.00 83.45           H
ATOM   1482  CD  GLN A 111      13.983   8.809  21.795  1.00 83.45           C
ATOM   1483  OE1 GLN A 111      12.992   8.843  22.505  1.00 83.45           O
ATOM   1484  NE2 GLN A 111      15.183   9.244  22.171  1.00 83.45           N
ATOM   1485 1HE2 GLN A 111      15.956   9.186  21.540  1.00 83.45           H
ATOM   1486 2HE2 GLN A 111      15.311   9.628  23.085  1.00 83.45           H
ATOM   1487  HN  GLN A 111      14.659   6.758  17.907  1.00 83.45           H
ATOM   1488  N   TRP A 112      11.084   8.179  17.999  1.00 89.16           N
ATOM   1489  CA  TRP A 112      10.541   9.258  17.191  1.00 89.16           C
ATOM   1490  C   TRP A 112      11.174  10.567  17.665  1.00 89.16           C
ATOM   1491  O   TRP A 112      10.935  11.006  18.789  1.00 89.16           O
ATOM   1492  HA  TRP A 112      10.814   9.066  16.153  1.00 89.16           H
ATOM   1493  CB  TRP A 112       9.013   9.275  17.254  1.00 89.16           C
ATOM   1494 1HB  TRP A 112       8.638   8.278  17.021  1.00 89.16           H
ATOM   1495 2HB  TRP A 112       8.704   9.500  18.275  1.00 89.16           H
ATOM   1496  CG  TRP A 112       8.362  10.284  16.306  1.00 89.16           C
ATOM   1497  CD1 TRP A 112       7.922  11.518  16.590  1.00 89.16           C
ATOM   1498  HD1 TRP A 112       7.977  11.977  17.577  1.00 89.16           H
ATOM   1499  CD2 TRP A 112       8.094  10.094  14.901  1.00 89.16           C
ATOM   1500  NE1 TRP A 112       7.393  12.135  15.475  1.00 89.16           N
ATOM   1501  HE1 TRP A 112       7.003  13.055  15.436  1.00 89.16           H
ATOM   1502  CE2 TRP A 112       7.500  11.241  14.415  1.00 89.16           C
ATOM   1503  CE3 TRP A 112       8.345   8.990  14.068  1.00 89.16           C
ATOM   1504  HE3 TRP A 112       8.812   8.073  14.427  1.00 89.16           H
ATOM   1505  CZ2 TRP A 112       7.107  11.395  13.080  1.00 89.16           C
ATOM   1506  HZ2 TRP A 112       6.640  12.312  12.721  1.00 89.16           H
ATOM   1507  CZ3 TRP A 112       7.946   9.159  12.737  1.00 89.16           C
ATOM   1508  HZ3 TRP A 112       8.118   8.332  12.047  1.00 89.16           H
ATOM   1509  CH2 TRP A 112       7.347  10.307  12.232  1.00 89.16           C
ATOM   1510  HH2 TRP A 112       7.066  10.361  11.180  1.00 89.16           H
ATOM   1511  HN  TRP A 112      10.450   7.794  18.671  1.00 89.16           H
ATOM   1512  N   LYS A 113      11.970  11.156  16.784  1.00 81.87           N
ATOM   1513  CA  LYS A 113      12.776  12.306  17.155  1.00 81.87           C
ATOM   1514  C   LYS A 113      12.137  13.576  16.588  1.00 81.87           C
ATOM   1515  O   LYS A 113      12.709  14.660  16.686  1.00 81.87           O
ATOM   1516  HA  LYS A 113      12.769  12.373  18.243  1.00 81.87           H
ATOM   1517  CB  LYS A 113      14.230  12.104  16.723  1.00 81.87           C
ATOM   1518 1HB  LYS A 113      14.277  11.977  15.641  1.00 81.87           H
ATOM   1519 2HB  LYS A 113      14.812  12.993  16.965  1.00 81.87           H
ATOM   1520  CG  LYS A 113      14.842  10.883  17.412  1.00 81.87           C
ATOM   1521 1HG  LYS A 113      14.720  10.971  18.492  1.00 81.87           H
ATOM   1522 2HG  LYS A 113      14.310   9.982  17.104  1.00 81.87           H
ATOM   1523  CD  LYS A 113      16.327  10.747  17.070  1.00 81.87           C
ATOM   1524 1HD  LYS A 113      16.446  10.631  15.993  1.00 81.87           H
ATOM   1525 2HD  LYS A 113      16.854  11.658  17.353  1.00 81.87           H
ATOM   1526  CE  LYS A 113      16.948   9.548  17.789  1.00 81.87           C
ATOM   1527 1HE  LYS A 113      16.833   9.663  18.867  1.00 81.87           H
ATOM   1528 2HE  LYS A 113      16.421   8.635  17.509  1.00 81.87           H
ATOM   1529  NZ  LYS A 113      18.382   9.424  17.447  1.00 81.87           N
ATOM   1530 1HZ  LYS A 113      18.778   8.628  17.934  1.00 81.87           H
ATOM   1531 2HZ  LYS A 113      18.481   9.292  16.447  1.00 81.87           H
ATOM   1532 3HZ  LYS A 113      18.870  10.268  17.727  1.00 81.87           H
ATOM   1533  HN  LYS A 113      12.068  10.860  15.834  1.00 81.87           H
ATOM   1534  N   PHE A 114      10.959  13.399  16.008  1.00 87.97           N
ATOM   1535  CA  PHE A 114      10.317  14.475  15.274  1.00 87.97           C
ATOM   1536  C   PHE A 114       9.100  15.007  16.033  1.00 87.97           C
ATOM   1537  O   PHE A 114       8.670  14.412  17.020  1.00 87.97           O
ATOM   1538  HA  PHE A 114      11.051  15.274  15.162  1.00 87.97           H
ATOM   1539  CB  PHE A 114       9.855  13.892  13.937  1.00 87.97           C
ATOM   1540 1HB  PHE A 114       9.052  13.178  14.122  1.00 87.97           H
ATOM   1541 2HB  PHE A 114       9.435  14.692  13.328  1.00 87.97           H
ATOM   1542  CG  PHE A 114      10.964  13.196  13.145  1.00 87.97           C
ATOM   1543  CD1 PHE A 114      11.862  13.935  12.441  1.00 87.97           C
ATOM   1544  HD1 PHE A 114      11.793  15.023  12.441  1.00 87.97           H
ATOM   1545  CD2 PHE A 114      11.050  11.839  13.144  1.00 87.97           C
ATOM   1546  HD2 PHE A 114      10.330  11.247  13.708  1.00 87.97           H
ATOM   1547  CE1 PHE A 114      12.892  13.290  11.706  1.00 87.97           C
ATOM   1548  HE1 PHE A 114      13.612  13.882  11.141  1.00 87.97           H
ATOM   1549  CE2 PHE A 114      12.080  11.194  12.409  1.00 87.97           C
ATOM   1550  HE2 PHE A 114      12.149  10.106  12.408  1.00 87.97           H
ATOM   1551  CZ  PHE A 114      12.979  11.933  11.705  1.00 87.97           C
ATOM   1552  HZ  PHE A 114      13.769  11.437  11.141  1.00 87.97           H
ATOM   1553  HN  PHE A 114      10.446  12.540  16.034  1.00 87.97           H
ATOM   1554  N   GLN A 115       8.578  16.122  15.543  1.00 80.86           N
ATOM   1555  CA  GLN A 115       7.447  16.767  16.190  1.00 80.86           C
ATOM   1556  C   GLN A 115       6.158  16.000  15.891  1.00 80.86           C
ATOM   1557  O   GLN A 115       6.123  15.163  14.991  1.00 80.86           O
ATOM   1558  HA  GLN A 115       7.663  16.727  17.257  1.00 80.86           H
ATOM   1559  CB  GLN A 115       7.328  18.229  15.757  1.00 80.86           C
ATOM   1560 1HB  GLN A 115       7.272  18.287  14.670  1.00 80.86           H
ATOM   1561 2HB  GLN A 115       6.403  18.654  16.147  1.00 80.86           H
ATOM   1562  CG  GLN A 115       8.521  19.047  16.255  1.00 80.86           C
ATOM   1563 1HG  GLN A 115       8.627  18.924  17.333  1.00 80.86           H
ATOM   1564 2HG  GLN A 115       9.438  18.674  15.800  1.00 80.86           H
ATOM   1565  CD  GLN A 115       8.347  20.530  15.920  1.00 80.86           C
ATOM   1566  OE1 GLN A 115       7.431  20.932  15.222  1.00 80.86           O
ATOM   1567  NE2 GLN A 115       9.275  21.318  16.455  1.00 80.86           N
ATOM   1568 1HE2 GLN A 115      10.001  20.924  17.019  1.00 80.86           H
ATOM   1569 2HE2 GLN A 115       9.247  22.305  16.294  1.00 80.86           H
ATOM   1570  HN  GLN A 115       8.914  16.584  14.722  1.00 80.86           H
ATOM   1571  N   THR A 116       5.128  16.313  16.665  1.00 87.27           N
ATOM   1572  CA  THR A 116       3.847  15.644  16.513  1.00 87.27           C
ATOM   1573  C   THR A 116       3.299  15.856  15.101  1.00 87.27           C
ATOM   1574  O   THR A 116       2.732  14.940  14.507  1.00 87.27           O
ATOM   1575  HA  THR A 116       4.003  14.572  16.638  1.00 87.27           H
ATOM   1576  CB  THR A 116       2.913  16.156  17.611  1.00 87.27           C
ATOM   1577  HB  THR A 116       2.590  17.176  17.403  1.00 87.27           H
ATOM   1578  OG1 THR A 116       3.661  15.981  18.812  1.00 87.27           O
ATOM   1579  HG1 THR A 116       3.259  16.527  19.547  1.00 87.27           H
ATOM   1580  CG2 THR A 116       1.687  15.261  17.802  1.00 87.27           C
ATOM   1581 1HG2 THR A 116       2.010  14.257  18.077  1.00 87.27           H
ATOM   1582 2HG2 THR A 116       1.120  15.218  16.872  1.00 87.27           H
ATOM   1583 3HG2 THR A 116       1.058  15.670  18.592  1.00 87.27           H
ATOM   1584  HN  THR A 116       5.160  17.008  17.383  1.00 87.27           H
ATOM   1585  N   PHE A 117       3.487  17.070  14.604  1.00 90.06           N
ATOM   1586  CA  PHE A 117       3.007  17.418  13.277  1.00 90.06           C
ATOM   1587  C   PHE A 117       3.528  16.432  12.229  1.00 90.06           C
ATOM   1588  O   PHE A 117       2.772  15.970  11.376  1.00 90.06           O
ATOM   1589  HA  PHE A 117       1.918  17.374  13.305  1.00 90.06           H
ATOM   1590  CB  PHE A 117       3.545  18.814  12.959  1.00 90.06           C
ATOM   1591 1HB  PHE A 117       3.158  19.518  13.695  1.00 90.06           H
ATOM   1592 2HB  PHE A 117       4.630  18.807  13.065  1.00 90.06           H
ATOM   1593  CG  PHE A 117       3.188  19.314  11.558  1.00 90.06           C
ATOM   1594  CD1 PHE A 117       4.136  19.343  10.583  1.00 90.06           C
ATOM   1595  HD1 PHE A 117       5.151  19.009  10.800  1.00 90.06           H
ATOM   1596  CD2 PHE A 117       1.922  19.731  11.287  1.00 90.06           C
ATOM   1597  HD2 PHE A 117       1.162  19.708  12.068  1.00 90.06           H
ATOM   1598  CE1 PHE A 117       3.805  19.807   9.283  1.00 90.06           C
ATOM   1599  HE1 PHE A 117       4.565  19.830   8.502  1.00 90.06           H
ATOM   1600  CE2 PHE A 117       1.590  20.195   9.986  1.00 90.06           C
ATOM   1601  HE2 PHE A 117       0.576  20.529   9.769  1.00 90.06           H
ATOM   1602  CZ  PHE A 117       2.539  20.223   9.012  1.00 90.06           C
ATOM   1603  HZ  PHE A 117       2.284  20.579   8.014  1.00 90.06           H
ATOM   1604  HN  PHE A 117       3.957  17.807  15.090  1.00 90.06           H
ATOM   1605  N   MET A 118       4.817  16.139  12.328  1.00 87.22           N
ATOM   1606  CA  MET A 118       5.462  15.266  11.363  1.00 87.22           C
ATOM   1607  C   MET A 118       4.928  13.836  11.474  1.00 87.22           C
ATOM   1608  O   MET A 118       4.863  13.115  10.480  1.00 87.22           O
ATOM   1609  HA  MET A 118       5.215  15.677  10.384  1.00 87.22           H
ATOM   1610  CB  MET A 118       6.973  15.267  11.602  1.00 87.22           C
ATOM   1611 1HB  MET A 118       7.300  16.270  11.876  1.00 87.22           H
ATOM   1612 2HB  MET A 118       7.212  14.613  12.441  1.00 87.22           H
ATOM   1613  CG  MET A 118       7.726  14.801  10.355  1.00 87.22           C
ATOM   1614 1HG  MET A 118       8.795  14.755  10.562  1.00 87.22           H
ATOM   1615 2HG  MET A 118       7.410  13.794  10.084  1.00 87.22           H
ATOM   1616  SD  MET A 118       7.416  15.921   9.000  1.00 87.22           S
ATOM   1617  CE  MET A 118       8.100  14.974   7.651  1.00 87.22           C
ATOM   1618 1HE  MET A 118       9.158  14.787   7.838  1.00 87.22           H
ATOM   1619 2HE  MET A 118       7.573  14.023   7.570  1.00 87.22           H
ATOM   1620 3HE  MET A 118       7.989  15.532   6.722  1.00 87.22           H
ATOM   1621  HN  MET A 118       5.415  16.486  13.050  1.00 87.22           H
ATOM   1622  N   CYS A 119       4.560  13.469  12.693  1.00 92.25           N
ATOM   1623  CA  CYS A 119       3.954  12.170  12.932  1.00 92.25           C
ATOM   1624  C   CYS A 119       2.651  12.093  12.134  1.00 92.25           C
ATOM   1625  O   CYS A 119       2.403  11.109  11.438  1.00 92.25           O
ATOM   1626  HA  CYS A 119       4.667  11.423  12.583  1.00 92.25           H
ATOM   1627  CB  CYS A 119       3.726  11.919  14.424  1.00 92.25           C
ATOM   1628 1HB  CYS A 119       4.683  11.860  14.942  1.00 92.25           H
ATOM   1629 2HB  CYS A 119       3.177  12.754  14.862  1.00 92.25           H
ATOM   1630  SG  CYS A 119       2.790  10.364  14.661  1.00 92.25           S
ATOM   1631  HN  CYS A 119       4.669  14.041  13.506  1.00 92.25           H
ATOM   1632  N   LYS A 120       1.853  13.143  12.262  1.00 91.15           N
ATOM   1633  CA  LYS A 120       0.573  13.197  11.578  1.00 91.15           C
ATOM   1634  C   LYS A 120       0.798  13.064  10.070  1.00 91.15           C
ATOM   1635  O   LYS A 120       0.125  12.279   9.405  1.00 91.15           O
ATOM   1636  HA  LYS A 120      -0.014  12.342  11.915  1.00 91.15           H
ATOM   1637  CB  LYS A 120      -0.195  14.459  11.976  1.00 91.15           C
ATOM   1638 1HB  LYS A 120       0.451  15.331  11.869  1.00 91.15           H
ATOM   1639 2HB  LYS A 120      -1.039  14.604  11.302  1.00 91.15           H
ATOM   1640  CG  LYS A 120      -0.697  14.363  13.418  1.00 91.15           C
ATOM   1641 1HG  LYS A 120      -1.398  13.533  13.508  1.00 91.15           H
ATOM   1642 2HG  LYS A 120       0.138  14.148  14.084  1.00 91.15           H
ATOM   1643  CD  LYS A 120      -1.379  15.663  13.849  1.00 91.15           C
ATOM   1644 1HD  LYS A 120      -0.668  16.487  13.794  1.00 91.15           H
ATOM   1645 2HD  LYS A 120      -2.191  15.897  13.160  1.00 91.15           H
ATOM   1646  CE  LYS A 120      -1.928  15.549  15.272  1.00 91.15           C
ATOM   1647 1HE  LYS A 120      -1.226  14.994  15.895  1.00 91.15           H
ATOM   1648 2HE  LYS A 120      -2.027  16.542  15.711  1.00 91.15           H
ATOM   1649  NZ  LYS A 120      -3.242  14.868  15.269  1.00 91.15           N
ATOM   1650 1HZ  LYS A 120      -3.706  15.025  16.156  1.00 91.15           H
ATOM   1651 2HZ  LYS A 120      -3.813  15.240  14.518  1.00 91.15           H
ATOM   1652 3HZ  LYS A 120      -3.107  13.873  15.129  1.00 91.15           H
ATOM   1653  HN  LYS A 120       2.069  13.945  12.819  1.00 91.15           H
ATOM   1654  N   VAL A 121       1.748  13.844   9.576  1.00 92.07           N
ATOM   1655  CA  VAL A 121       1.994  13.909   8.145  1.00 92.07           C
ATOM   1656  C   VAL A 121       2.427  12.530   7.643  1.00 92.07           C
ATOM   1657  O   VAL A 121       1.877  12.020   6.669  1.00 92.07           O
ATOM   1658  HA  VAL A 121       1.055  14.179   7.662  1.00 92.07           H
ATOM   1659  CB  VAL A 121       3.017  15.005   7.839  1.00 92.07           C
ATOM   1660  HB  VAL A 121       3.889  14.835   8.470  1.00 92.07           H
ATOM   1661  CG1 VAL A 121       3.472  14.938   6.380  1.00 92.07           C
ATOM   1662 1HG1 VAL A 121       3.930  13.968   6.186  1.00 92.07           H
ATOM   1663 2HG1 VAL A 121       2.611  15.071   5.724  1.00 92.07           H
ATOM   1664 3HG1 VAL A 121       4.199  15.728   6.189  1.00 92.07           H
ATOM   1665  CG2 VAL A 121       2.456  16.388   8.176  1.00 92.07           C
ATOM   1666 1HG2 VAL A 121       1.560  16.571   7.582  1.00 92.07           H
ATOM   1667 2HG2 VAL A 121       2.205  16.431   9.235  1.00 92.07           H
ATOM   1668 3HG2 VAL A 121       3.203  17.149   7.948  1.00 92.07           H
ATOM   1669  HN  VAL A 121       2.343  14.424  10.133  1.00 92.07           H
ATOM   1670  N   VAL A 122       3.409  11.967   8.332  1.00 90.56           N
ATOM   1671  CA  VAL A 122       4.061  10.760   7.854  1.00 90.56           C
ATOM   1672  C   VAL A 122       3.049   9.612   7.835  1.00 90.56           C
ATOM   1673  O   VAL A 122       2.984   8.853   6.869  1.00 90.56           O
ATOM   1674  HA  VAL A 122       4.396  10.948   6.834  1.00 90.56           H
ATOM   1675  CB  VAL A 122       5.293  10.457   8.709  1.00 90.56           C
ATOM   1676  HB  VAL A 122       4.985  10.463   9.755  1.00 90.56           H
ATOM   1677  CG1 VAL A 122       5.852   9.068   8.393  1.00 90.56           C
ATOM   1678 1HG1 VAL A 122       5.092   8.315   8.596  1.00 90.56           H
ATOM   1679 2HG1 VAL A 122       6.137   9.023   7.341  1.00 90.56           H
ATOM   1680 3HG1 VAL A 122       6.727   8.879   9.014  1.00 90.56           H
ATOM   1681  CG2 VAL A 122       6.364  11.534   8.529  1.00 90.56           C
ATOM   1682 1HG2 VAL A 122       6.667  11.574   7.483  1.00 90.56           H
ATOM   1683 2HG2 VAL A 122       5.960  12.501   8.828  1.00 90.56           H
ATOM   1684 3HG2 VAL A 122       7.228  11.294   9.148  1.00 90.56           H
ATOM   1685  HN  VAL A 122       3.758  12.321   9.200  1.00 90.56           H
ATOM   1686  N   ASN A 123       2.285   9.521   8.914  1.00 90.00           N
ATOM   1687  CA  ASN A 123       1.270   8.488   9.027  1.00 90.00           C
ATOM   1688  C   ASN A 123       0.230   8.678   7.921  1.00 90.00           C
ATOM   1689  O   ASN A 123      -0.196   7.711   7.291  1.00 90.00           O
ATOM   1690  HA  ASN A 123       1.809   7.545   8.934  1.00 90.00           H
ATOM   1691  CB  ASN A 123       0.549   8.569  10.374  1.00 90.00           C
ATOM   1692 1HB  ASN A 123       0.607   9.586  10.761  1.00 90.00           H
ATOM   1693 2HB  ASN A 123      -0.508   8.340  10.239  1.00 90.00           H
ATOM   1694  CG  ASN A 123       1.162   7.597  11.384  1.00 90.00           C
ATOM   1695  OD1 ASN A 123       1.909   6.695  11.041  1.00 90.00           O
ATOM   1696  ND2 ASN A 123       0.806   7.830  12.644  1.00 90.00           N
ATOM   1697 1HD2 ASN A 123       0.189   8.588  12.857  1.00 90.00           H
ATOM   1698 2HD2 ASN A 123       1.155   7.248  13.378  1.00 90.00           H
ATOM   1699  HN  ASN A 123       2.351  10.136   9.699  1.00 90.00           H
ATOM   1700  N   SER A 124      -0.150   9.932   7.719  1.00 91.04           N
ATOM   1701  CA  SER A 124      -1.189  10.253   6.755  1.00 91.04           C
ATOM   1702  C   SER A 124      -0.719   9.900   5.343  1.00 91.04           C
ATOM   1703  O   SER A 124      -1.461   9.293   4.572  1.00 91.04           O
ATOM   1704  HA  SER A 124      -2.044   9.640   7.039  1.00 91.04           H
ATOM   1705  CB  SER A 124      -1.574  11.732   6.833  1.00 91.04           C
ATOM   1706 1HB  SER A 124      -0.713  12.345   6.567  1.00 91.04           H
ATOM   1707 2HB  SER A 124      -2.353  11.942   6.101  1.00 91.04           H
ATOM   1708  OG  SER A 124      -2.032  12.096   8.132  1.00 91.04           O
ATOM   1709  HG  SER A 124      -1.372  12.708   8.568  1.00 91.04           H
ATOM   1710  HN  SER A 124       0.239  10.718   8.199  1.00 91.04           H
ATOM   1711  N   MET A 125       0.510  10.296   5.046  1.00 85.20           N
ATOM   1712  CA  MET A 125       1.074  10.060   3.727  1.00 85.20           C
ATOM   1713  C   MET A 125       1.120   8.564   3.410  1.00 85.20           C
ATOM   1714  O   MET A 125       0.724   8.143   2.325  1.00 85.20           O
ATOM   1715  HA  MET A 125       0.408  10.566   3.028  1.00 85.20           H
ATOM   1716  CB  MET A 125       2.489  10.639   3.667  1.00 85.20           C
ATOM   1717 1HB  MET A 125       3.038  10.361   4.566  1.00 85.20           H
ATOM   1718 2HB  MET A 125       3.025  10.210   2.820  1.00 85.20           H
ATOM   1719  CG  MET A 125       2.452  12.163   3.534  1.00 85.20           C
ATOM   1720 1HG  MET A 125       1.858  12.447   2.666  1.00 85.20           H
ATOM   1721 2HG  MET A 125       1.969  12.600   4.408  1.00 85.20           H
ATOM   1722  SD  MET A 125       4.111  12.802   3.373  1.00 85.20           S
ATOM   1723  CE  MET A 125       4.479  12.290   1.703  1.00 85.20           C
ATOM   1724 1HE  MET A 125       4.414  11.205   1.633  1.00 85.20           H
ATOM   1725 2HE  MET A 125       3.762  12.743   1.018  1.00 85.20           H
ATOM   1726 3HE  MET A 125       5.487  12.612   1.438  1.00 85.20           H
ATOM   1727  HN  MET A 125       1.115  10.769   5.686  1.00 85.20           H
ATOM   1728  N   TYR A 126       1.607   7.801   4.378  1.00 85.26           N
ATOM   1729  CA  TYR A 126       1.722   6.362   4.212  1.00 85.26           C
ATOM   1730  C   TYR A 126       0.373   5.745   3.835  1.00 85.26           C
ATOM   1731  O   TYR A 126       0.291   4.947   2.903  1.00 85.26           O
ATOM   1732  HA  TYR A 126       2.436   6.173   3.411  1.00 85.26           H
ATOM   1733  CB  TYR A 126       2.158   5.814   5.571  1.00 85.26           C
ATOM   1734 1HB  TYR A 126       3.199   6.088   5.745  1.00 85.26           H
ATOM   1735 2HB  TYR A 126       1.568   6.293   6.352  1.00 85.26           H
ATOM   1736  CG  TYR A 126       2.017   4.296   5.704  1.00 85.26           C
ATOM   1737  CD1 TYR A 126       0.946   3.760   6.388  1.00 85.26           C
ATOM   1738  HD1 TYR A 126       0.199   4.418   6.834  1.00 85.26           H
ATOM   1739  CD2 TYR A 126       2.962   3.463   5.140  1.00 85.26           C
ATOM   1740  HD2 TYR A 126       3.809   3.887   4.599  1.00 85.26           H
ATOM   1741  CE1 TYR A 126       0.813   2.332   6.514  1.00 85.26           C
ATOM   1742  HE1 TYR A 126      -0.029   1.895   7.051  1.00 85.26           H
ATOM   1743  CE2 TYR A 126       2.829   2.035   5.265  1.00 85.26           C
ATOM   1744  HE2 TYR A 126       3.568   1.366   4.824  1.00 85.26           H
ATOM   1745  CZ  TYR A 126       1.761   1.539   5.946  1.00 85.26           C
ATOM   1746  OH  TYR A 126       1.636   0.190   6.064  1.00 85.26           O
ATOM   1747  HH  TYR A 126       0.892  -0.030   6.695  1.00 85.26           H
ATOM   1748  HN  TYR A 126       1.919   8.150   5.262  1.00 85.26           H
ATOM   1749  N   LYS A 127      -0.650   6.138   4.580  1.00 85.66           N
ATOM   1750  CA  LYS A 127      -1.957   5.518   4.443  1.00 85.66           C
ATOM   1751  C   LYS A 127      -2.586   5.953   3.118  1.00 85.66           C
ATOM   1752  O   LYS A 127      -3.228   5.153   2.439  1.00 85.66           O
ATOM   1753  HA  LYS A 127      -1.805   4.439   4.415  1.00 85.66           H
ATOM   1754  CB  LYS A 127      -2.825   5.822   5.665  1.00 85.66           C
ATOM   1755 1HB  LYS A 127      -2.241   5.684   6.575  1.00 85.66           H
ATOM   1756 2HB  LYS A 127      -3.138   6.866   5.643  1.00 85.66           H
ATOM   1757  CG  LYS A 127      -4.057   4.915   5.702  1.00 85.66           C
ATOM   1758 1HG  LYS A 127      -4.662   5.081   4.810  1.00 85.66           H
ATOM   1759 2HG  LYS A 127      -3.745   3.871   5.686  1.00 85.66           H
ATOM   1760  CD  LYS A 127      -4.898   5.183   6.951  1.00 85.66           C
ATOM   1761 1HD  LYS A 127      -4.299   4.999   7.843  1.00 85.66           H
ATOM   1762 2HD  LYS A 127      -5.194   6.232   6.977  1.00 85.66           H
ATOM   1763  CE  LYS A 127      -6.144   4.296   6.974  1.00 85.66           C
ATOM   1764 1HE  LYS A 127      -6.677   4.382   6.027  1.00 85.66           H
ATOM   1765 2HE  LYS A 127      -5.852   3.251   7.082  1.00 85.66           H
ATOM   1766  NZ  LYS A 127      -7.037   4.685   8.089  1.00 85.66           N
ATOM   1767 1HZ  LYS A 127      -7.931   4.219   7.984  1.00 85.66           H
ATOM   1768 2HZ  LYS A 127      -6.615   4.412   8.970  1.00 85.66           H
ATOM   1769 3HZ  LYS A 127      -7.175   5.689   8.077  1.00 85.66           H
ATOM   1770  HN  LYS A 127      -0.596   6.863   5.266  1.00 85.66           H
ATOM   1771  N   MET A 128      -2.380   7.219   2.789  1.00 85.95           N
ATOM   1772  CA  MET A 128      -2.903   7.765   1.548  1.00 85.95           C
ATOM   1773  C   MET A 128      -2.333   7.022   0.338  1.00 85.95           C
ATOM   1774  O   MET A 128      -3.063   6.700  -0.598  1.00 85.95           O
ATOM   1775  HA  MET A 128      -3.982   7.621   1.596  1.00 85.95           H
ATOM   1776  CB  MET A 128      -2.544   9.250   1.451  1.00 85.95           C
ATOM   1777 1HB  MET A 128      -2.902   9.772   2.338  1.00 85.95           H
ATOM   1778 2HB  MET A 128      -1.460   9.364   1.430  1.00 85.95           H
ATOM   1779  CG  MET A 128      -3.154   9.881   0.199  1.00 85.95           C
ATOM   1780 1HG  MET A 128      -2.770   9.385  -0.693  1.00 85.95           H
ATOM   1781 2HG  MET A 128      -4.235   9.741   0.201  1.00 85.95           H
ATOM   1782  SD  MET A 128      -2.767  11.623   0.142  1.00 85.95           S
ATOM   1783  CE  MET A 128      -3.520  12.057  -1.416  1.00 85.95           C
ATOM   1784 1HE  MET A 128      -3.062  11.475  -2.216  1.00 85.95           H
ATOM   1785 2HE  MET A 128      -4.588  11.842  -1.376  1.00 85.95           H
ATOM   1786 3HE  MET A 128      -3.370  13.120  -1.609  1.00 85.95           H
ATOM   1787  HN  MET A 128      -1.867   7.867   3.352  1.00 85.95           H
ATOM   1788  N   ASN A 129      -1.033   6.771   0.397  1.00 81.30           N
ATOM   1789  CA  ASN A 129      -0.341   6.142  -0.715  1.00 81.30           C
ATOM   1790  C   ASN A 129      -0.754   4.671  -0.800  1.00 81.30           C
ATOM   1791  O   ASN A 129      -0.849   4.111  -1.891  1.00 81.30           O
ATOM   1792  HA  ASN A 129      -0.640   6.710  -1.596  1.00 81.30           H
ATOM   1793  CB  ASN A 129       1.176   6.197  -0.523  1.00 81.30           C
ATOM   1794 1HB  ASN A 129       1.438   5.783   0.451  1.00 81.30           H
ATOM   1795 2HB  ASN A 129       1.664   5.578  -1.275  1.00 81.30           H
ATOM   1796  CG  ASN A 129       1.689   7.635  -0.626  1.00 81.30           C
ATOM   1797  OD1 ASN A 129       1.194   8.445  -1.392  1.00 81.30           O
ATOM   1798  ND2 ASN A 129       2.708   7.905   0.185  1.00 81.30           N
ATOM   1799 1HD2 ASN A 129       3.067   7.194   0.790  1.00 81.30           H
ATOM   1800 2HD2 ASN A 129       3.113   8.819   0.191  1.00 81.30           H
ATOM   1801  HN  ASN A 129      -0.456   6.990   1.184  1.00 81.30           H
ATOM   1802  N   PHE A 130      -0.987   4.087   0.366  1.00 85.84           N
ATOM   1803  CA  PHE A 130      -1.431   2.705   0.436  1.00 85.84           C
ATOM   1804  C   PHE A 130      -2.691   2.491  -0.405  1.00 85.84           C
ATOM   1805  O   PHE A 130      -2.731   1.604  -1.256  1.00 85.84           O
ATOM   1806  HA  PHE A 130      -0.624   2.086   0.042  1.00 85.84           H
ATOM   1807  CB  PHE A 130      -1.754   2.412   1.902  1.00 85.84           C
ATOM   1808 1HB  PHE A 130      -0.838   2.491   2.488  1.00 85.84           H
ATOM   1809 2HB  PHE A 130      -2.437   3.176   2.273  1.00 85.84           H
ATOM   1810  CG  PHE A 130      -2.376   1.034   2.139  1.00 85.84           C
ATOM   1811  CD1 PHE A 130      -3.719   0.917   2.321  1.00 85.84           C
ATOM   1812  HD1 PHE A 130      -4.352   1.804   2.298  1.00 85.84           H
ATOM   1813  CD2 PHE A 130      -1.587  -0.073   2.168  1.00 85.84           C
ATOM   1814  HD2 PHE A 130      -0.511   0.021   2.022  1.00 85.84           H
ATOM   1815  CE1 PHE A 130      -4.296  -0.361   2.541  1.00 85.84           C
ATOM   1816  HE1 PHE A 130      -5.372  -0.455   2.687  1.00 85.84           H
ATOM   1817  CE2 PHE A 130      -2.164  -1.351   2.387  1.00 85.84           C
ATOM   1818  HE2 PHE A 130      -1.532  -2.238   2.410  1.00 85.84           H
ATOM   1819  CZ  PHE A 130      -3.507  -1.468   2.570  1.00 85.84           C
ATOM   1820  HZ  PHE A 130      -3.950  -2.450   2.738  1.00 85.84           H
ATOM   1821  HN  PHE A 130      -0.878   4.540   1.251  1.00 85.84           H
ATOM   1822  N   TYR A 131      -3.690   3.318  -0.136  1.00 91.65           N
ATOM   1823  CA  TYR A 131      -4.969   3.193  -0.815  1.00 91.65           C
ATOM   1824  C   TYR A 131      -4.845   3.572  -2.292  1.00 91.65           C
ATOM   1825  O   TYR A 131      -5.412   2.906  -3.157  1.00 91.65           O
ATOM   1826  HA  TYR A 131      -5.289   2.154  -0.739  1.00 91.65           H
ATOM   1827  CB  TYR A 131      -5.911   4.181  -0.125  1.00 91.65           C
ATOM   1828 1HB  TYR A 131      -5.388   5.126   0.021  1.00 91.65           H
ATOM   1829 2HB  TYR A 131      -6.756   4.383  -0.784  1.00 91.65           H
ATOM   1830  CG  TYR A 131      -6.442   3.696   1.226  1.00 91.65           C
ATOM   1831  CD1 TYR A 131      -7.081   2.476   1.318  1.00 91.65           C
ATOM   1832  HD1 TYR A 131      -7.207   1.858   0.428  1.00 91.65           H
ATOM   1833  CD2 TYR A 131      -6.282   4.478   2.351  1.00 91.65           C
ATOM   1834  HD2 TYR A 131      -5.778   5.441   2.279  1.00 91.65           H
ATOM   1835  CE1 TYR A 131      -7.580   2.019   2.588  1.00 91.65           C
ATOM   1836  HE1 TYR A 131      -8.087   1.057   2.675  1.00 91.65           H
ATOM   1837  CE2 TYR A 131      -6.782   4.021   3.622  1.00 91.65           C
ATOM   1838  HE2 TYR A 131      -6.662   4.628   4.519  1.00 91.65           H
ATOM   1839  CZ  TYR A 131      -7.406   2.814   3.678  1.00 91.65           C
ATOM   1840  OH  TYR A 131      -7.878   2.382   4.878  1.00 91.65           O
ATOM   1841  HH  TYR A 131      -8.273   3.148   5.386  1.00 91.65           H
ATOM   1842  HN  TYR A 131      -3.637   4.062   0.530  1.00 91.65           H
ATOM   1843  N   SER A 132      -4.099   4.639  -2.536  1.00 91.31           N
ATOM   1844  CA  SER A 132      -3.988   5.184  -3.878  1.00 91.31           C
ATOM   1845  C   SER A 132      -3.360   4.149  -4.813  1.00 91.31           C
ATOM   1846  O   SER A 132      -3.813   3.973  -5.943  1.00 91.31           O
ATOM   1847  HA  SER A 132      -5.010   5.406  -4.184  1.00 91.31           H
ATOM   1848  CB  SER A 132      -3.164   6.473  -3.883  1.00 91.31           C
ATOM   1849 1HB  SER A 132      -3.131   6.879  -4.894  1.00 91.31           H
ATOM   1850 2HB  SER A 132      -3.653   7.219  -3.256  1.00 91.31           H
ATOM   1851  OG  SER A 132      -1.835   6.259  -3.415  1.00 91.31           O
ATOM   1852  HG  SER A 132      -1.306   7.104  -3.489  1.00 91.31           H
ATOM   1853  HN  SER A 132      -3.577   5.128  -1.837  1.00 91.31           H
ATOM   1854  N   CYS A 133      -2.327   3.491  -4.307  1.00 89.29           N
ATOM   1855  CA  CYS A 133      -1.620   2.492  -5.091  1.00 89.29           C
ATOM   1856  C   CYS A 133      -2.604   1.377  -5.449  1.00 89.29           C
ATOM   1857  O   CYS A 133      -2.717   0.994  -6.612  1.00 89.29           O
ATOM   1858  HA  CYS A 133      -1.261   2.995  -5.989  1.00 89.29           H
ATOM   1859  CB  CYS A 133      -0.395   1.955  -4.348  1.00 89.29           C
ATOM   1860 1HB  CYS A 133      -0.669   1.674  -3.332  1.00 89.29           H
ATOM   1861 2HB  CYS A 133      -0.027   1.054  -4.840  1.00 89.29           H
ATOM   1862  SG  CYS A 133       0.921   3.226  -4.310  1.00 89.29           S
ATOM   1863  HG  CYS A 133       0.442   3.891  -3.263  1.00 89.29           H
ATOM   1864  HN  CYS A 133      -1.973   3.631  -3.383  1.00 89.29           H
ATOM   1865  N   VAL A 134      -3.292   0.888  -4.427  1.00 88.16           N
ATOM   1866  CA  VAL A 134      -4.161  -0.264  -4.594  1.00 88.16           C
ATOM   1867  C   VAL A 134      -5.263   0.074  -5.600  1.00 88.16           C
ATOM   1868  O   VAL A 134      -5.572  -0.728  -6.480  1.00 88.16           O
ATOM   1869  HA  VAL A 134      -3.557  -1.077  -4.996  1.00 88.16           H
ATOM   1870  CB  VAL A 134      -4.709  -0.707  -3.235  1.00 88.16           C
ATOM   1871  HB  VAL A 134      -5.155   0.163  -2.754  1.00 88.16           H
ATOM   1872  CG1 VAL A 134      -5.802  -1.764  -3.403  1.00 88.16           C
ATOM   1873 1HG1 VAL A 134      -6.621  -1.350  -3.992  1.00 88.16           H
ATOM   1874 2HG1 VAL A 134      -5.391  -2.634  -3.915  1.00 88.16           H
ATOM   1875 3HG1 VAL A 134      -6.174  -2.062  -2.423  1.00 88.16           H
ATOM   1876  CG2 VAL A 134      -3.585  -1.220  -2.332  1.00 88.16           C
ATOM   1877 1HG2 VAL A 134      -3.097  -2.071  -2.807  1.00 88.16           H
ATOM   1878 2HG2 VAL A 134      -2.856  -0.425  -2.173  1.00 88.16           H
ATOM   1879 3HG2 VAL A 134      -4.002  -1.528  -1.373  1.00 88.16           H
ATOM   1880  HN  VAL A 134      -3.262   1.265  -3.501  1.00 88.16           H
ATOM   1881  N   LEU A 135      -5.824   1.263  -5.437  1.00 92.17           N
ATOM   1882  CA  LEU A 135      -6.955   1.674  -6.251  1.00 92.17           C
ATOM   1883  C   LEU A 135      -6.495   1.863  -7.698  1.00 92.17           C
ATOM   1884  O   LEU A 135      -7.229   1.545  -8.633  1.00 92.17           O
ATOM   1885  HA  LEU A 135      -7.688   0.867  -6.224  1.00 92.17           H
ATOM   1886  CB  LEU A 135      -7.624   2.913  -5.652  1.00 92.17           C
ATOM   1887 1HB  LEU A 135      -6.860   3.673  -5.492  1.00 92.17           H
ATOM   1888 2HB  LEU A 135      -8.324   3.314  -6.385  1.00 92.17           H
ATOM   1889  CG  LEU A 135      -8.375   2.699  -4.336  1.00 92.17           C
ATOM   1890  HG  LEU A 135      -7.687   2.250  -3.619  1.00 92.17           H
ATOM   1891  CD1 LEU A 135      -8.836   4.033  -3.745  1.00 92.17           C
ATOM   1892 1HD1 LEU A 135      -7.968   4.665  -3.554  1.00 92.17           H
ATOM   1893 2HD1 LEU A 135      -9.501   4.532  -4.449  1.00 92.17           H
ATOM   1894 3HD1 LEU A 135      -9.366   3.852  -2.810  1.00 92.17           H
ATOM   1895  CD2 LEU A 135      -9.537   1.722  -4.519  1.00 92.17           C
ATOM   1896 1HD2 LEU A 135     -10.233   2.119  -5.258  1.00 92.17           H
ATOM   1897 2HD2 LEU A 135      -9.153   0.761  -4.863  1.00 92.17           H
ATOM   1898 3HD2 LEU A 135     -10.053   1.588  -3.569  1.00 92.17           H
ATOM   1899  HN  LEU A 135      -5.519   1.938  -4.765  1.00 92.17           H
ATOM   1900  N   LEU A 136      -5.284   2.381  -7.837  1.00 91.93           N
ATOM   1901  CA  LEU A 136      -4.718   2.618  -9.154  1.00 91.93           C
ATOM   1902  C   LEU A 136      -4.542   1.281  -9.877  1.00 91.93           C
ATOM   1903  O   LEU A 136      -4.885   1.156 -11.052  1.00 91.93           O
ATOM   1904  HA  LEU A 136      -5.433   3.221  -9.714  1.00 91.93           H
ATOM   1905  CB  LEU A 136      -3.427   3.432  -9.045  1.00 91.93           C
ATOM   1906 1HB  LEU A 136      -2.832   3.024  -8.227  1.00 91.93           H
ATOM   1907 2HB  LEU A 136      -2.852   3.289  -9.959  1.00 91.93           H
ATOM   1908  CG  LEU A 136      -3.600   4.934  -8.814  1.00 91.93           C
ATOM   1909  HG  LEU A 136      -4.307   5.075  -7.996  1.00 91.93           H
ATOM   1910  CD1 LEU A 136      -2.279   5.578  -8.385  1.00 91.93           C
ATOM   1911 1HD1 LEU A 136      -1.935   5.119  -7.458  1.00 91.93           H
ATOM   1912 2HD1 LEU A 136      -1.532   5.428  -9.164  1.00 91.93           H
ATOM   1913 3HD1 LEU A 136      -2.430   6.646  -8.228  1.00 91.93           H
ATOM   1914  CD2 LEU A 136      -4.195   5.614 -10.048  1.00 91.93           C
ATOM   1915 1HD2 LEU A 136      -3.531   5.466 -10.900  1.00 91.93           H
ATOM   1916 2HD2 LEU A 136      -5.170   5.180 -10.267  1.00 91.93           H
ATOM   1917 3HD2 LEU A 136      -4.307   6.681  -9.857  1.00 91.93           H
ATOM   1918  HN  LEU A 136      -4.693   2.636  -7.072  1.00 91.93           H
ATOM   1919  N   ILE A 137      -4.007   0.314  -9.145  1.00 87.16           N
ATOM   1920  CA  ILE A 137      -3.725  -0.991  -9.718  1.00 87.16           C
ATOM   1921  C   ILE A 137      -5.038  -1.649 -10.147  1.00 87.16           C
ATOM   1922  O   ILE A 137      -5.104  -2.286 -11.197  1.00 87.16           O
ATOM   1923  HA  ILE A 137      -3.113  -0.832 -10.606  1.00 87.16           H
ATOM   1924  CB  ILE A 137      -2.902  -1.837  -8.746  1.00 87.16           C
ATOM   1925  HB  ILE A 137      -3.305  -1.693  -7.743  1.00 87.16           H
ATOM   1926  CG1 ILE A 137      -1.443  -1.376  -8.717  1.00 87.16           C
ATOM   1927 1HG1 ILE A 137      -0.978  -1.569  -9.684  1.00 87.16           H
ATOM   1928 2HG1 ILE A 137      -1.401  -0.300  -8.552  1.00 87.16           H
ATOM   1929  CG2 ILE A 137      -3.026  -3.326  -9.073  1.00 87.16           C
ATOM   1930 1HG2 ILE A 137      -4.071  -3.628  -9.001  1.00 87.16           H
ATOM   1931 2HG2 ILE A 137      -2.665  -3.507 -10.086  1.00 87.16           H
ATOM   1932 3HG2 ILE A 137      -2.431  -3.905  -8.367  1.00 87.16           H
ATOM   1933  CD1 ILE A 137      -0.662  -2.097  -7.616  1.00 87.16           C
ATOM   1934 1HD1 ILE A 137      -1.115  -1.882  -6.649  1.00 87.16           H
ATOM   1935 2HD1 ILE A 137      -0.686  -3.171  -7.798  1.00 87.16           H
ATOM   1936 3HD1 ILE A 137       0.372  -1.751  -7.618  1.00 87.16           H
ATOM   1937  HN  ILE A 137      -3.768   0.412  -8.179  1.00 87.16           H
ATOM   1938  N   MET A 138      -6.052  -1.472  -9.312  1.00 88.63           N
ATOM   1939  CA  MET A 138      -7.377  -1.980  -9.625  1.00 88.63           C
ATOM   1940  C   MET A 138      -7.904  -1.369 -10.925  1.00 88.63           C
ATOM   1941  O   MET A 138      -8.463  -2.074 -11.764  1.00 88.63           O
ATOM   1942  HA  MET A 138      -7.258  -3.057  -9.744  1.00 88.63           H
ATOM   1943  CB  MET A 138      -8.335  -1.648  -8.480  1.00 88.63           C
ATOM   1944 1HB  MET A 138      -7.938  -2.040  -7.544  1.00 88.63           H
ATOM   1945 2HB  MET A 138      -8.410  -0.567  -8.365  1.00 88.63           H
ATOM   1946  CG  MET A 138      -9.723  -2.237  -8.738  1.00 88.63           C
ATOM   1947 1HG  MET A 138     -10.106  -1.881  -9.695  1.00 88.63           H
ATOM   1948 2HG  MET A 138      -9.660  -3.323  -8.804  1.00 88.63           H
ATOM   1949  SD  MET A 138     -10.838  -1.770  -7.425  1.00 88.63           S
ATOM   1950  CE  MET A 138     -11.019  -0.029  -7.775  1.00 88.63           C
ATOM   1951 1HE  MET A 138     -10.044   0.455  -7.721  1.00 88.63           H
ATOM   1952 2HE  MET A 138     -11.434   0.099  -8.775  1.00 88.63           H
ATOM   1953 3HE  MET A 138     -11.689   0.421  -7.043  1.00 88.63           H
ATOM   1954  HN  MET A 138      -5.979  -0.994  -8.437  1.00 88.63           H
ATOM   1955  N   CYS A 139      -7.708  -0.065 -11.052  1.00 91.71           N
ATOM   1956  CA  CYS A 139      -8.227   0.662 -12.197  1.00 91.71           C
ATOM   1957  C   CYS A 139      -7.495   0.173 -13.449  1.00 91.71           C
ATOM   1958  O   CYS A 139      -8.079   0.114 -14.530  1.00 91.71           O
ATOM   1959  HA  CYS A 139      -9.291   0.434 -12.257  1.00 91.71           H
ATOM   1960  CB  CYS A 139      -8.094   2.176 -12.014  1.00 91.71           C
ATOM   1961 1HB  CYS A 139      -7.094   2.421 -11.658  1.00 91.71           H
ATOM   1962 2HB  CYS A 139      -8.223   2.679 -12.972  1.00 91.71           H
ATOM   1963  SG  CYS A 139      -9.346   2.774 -10.821  1.00 91.71           S
ATOM   1964  HG  CYS A 139      -8.723   2.331  -9.732  1.00 91.71           H
ATOM   1965  HN  CYS A 139      -7.206   0.492 -10.389  1.00 91.71           H
ATOM   1966  N   ILE A 140      -6.229  -0.166 -13.260  1.00 86.77           N
ATOM   1967  CA  ILE A 140      -5.425  -0.694 -14.349  1.00 86.77           C
ATOM   1968  C   ILE A 140      -6.071  -1.975 -14.880  1.00 86.77           C
ATOM   1969  O   ILE A 140      -6.166  -2.171 -16.091  1.00 86.77           O
ATOM   1970  HA  ILE A 140      -5.427   0.049 -15.147  1.00 86.77           H
ATOM   1971  CB  ILE A 140      -3.973  -0.877 -13.904  1.00 86.77           C
ATOM   1972  HB  ILE A 140      -3.973  -1.370 -12.932  1.00 86.77           H
ATOM   1973  CG1 ILE A 140      -3.280   0.475 -13.724  1.00 86.77           C
ATOM   1974 1HG1 ILE A 140      -3.093   0.925 -14.699  1.00 86.77           H
ATOM   1975 2HG1 ILE A 140      -3.936   1.155 -13.181  1.00 86.77           H
ATOM   1976  CG2 ILE A 140      -3.213  -1.786 -14.872  1.00 86.77           C
ATOM   1977 1HG2 ILE A 140      -3.693  -2.764 -14.906  1.00 86.77           H
ATOM   1978 2HG2 ILE A 140      -3.220  -1.343 -15.868  1.00 86.77           H
ATOM   1979 3HG2 ILE A 140      -2.183  -1.899 -14.532  1.00 86.77           H
ATOM   1980  CD1 ILE A 140      -1.959   0.319 -12.967  1.00 86.77           C
ATOM   1981 1HD1 ILE A 140      -2.153  -0.108 -11.983  1.00 86.77           H
ATOM   1982 2HD1 ILE A 140      -1.297  -0.342 -13.526  1.00 86.77           H
ATOM   1983 3HD1 ILE A 140      -1.488   1.295 -12.853  1.00 86.77           H
ATOM   1984  HN  ILE A 140      -5.753  -0.086 -12.384  1.00 86.77           H
ATOM   1985  N   SER A 141      -6.499  -2.814 -13.948  1.00 86.32           N
ATOM   1986  CA  SER A 141      -7.090  -4.092 -14.307  1.00 86.32           C
ATOM   1987  C   SER A 141      -8.357  -3.869 -15.135  1.00 86.32           C
ATOM   1988  O   SER A 141      -8.556  -4.521 -16.159  1.00 86.32           O
ATOM   1989  HA  SER A 141      -6.332  -4.606 -14.898  1.00 86.32           H
ATOM   1990  CB  SER A 141      -7.410  -4.920 -13.060  1.00 86.32           C
ATOM   1991 1HB  SER A 141      -8.240  -4.461 -12.524  1.00 86.32           H
ATOM   1992 2HB  SER A 141      -7.736  -5.916 -13.360  1.00 86.32           H
ATOM   1993  OG  SER A 141      -6.287  -5.030 -12.190  1.00 86.32           O
ATOM   1994  HG  SER A 141      -6.246  -4.238 -11.581  1.00 86.32           H
ATOM   1995  HN  SER A 141      -6.446  -2.633 -12.966  1.00 86.32           H
ATOM   1996  N   VAL A 142      -9.180  -2.946 -14.661  1.00 87.99           N
ATOM   1997  CA  VAL A 142     -10.451  -2.673 -15.310  1.00 87.99           C
ATOM   1998  C   VAL A 142     -10.195  -2.122 -16.714  1.00 87.99           C
ATOM   1999  O   VAL A 142     -10.880  -2.493 -17.665  1.00 87.99           O
ATOM   2000  HA  VAL A 142     -10.987  -3.618 -15.396  1.00 87.99           H
ATOM   2001  CB  VAL A 142     -11.290  -1.731 -14.442  1.00 87.99           C
ATOM   2002  HB  VAL A 142     -10.714  -0.820 -14.284  1.00 87.99           H
ATOM   2003  CG1 VAL A 142     -12.592  -1.348 -15.149  1.00 87.99           C
ATOM   2004 1HG1 VAL A 142     -12.360  -0.845 -16.088  1.00 87.99           H
ATOM   2005 2HG1 VAL A 142     -13.173  -2.248 -15.352  1.00 87.99           H
ATOM   2006 3HG1 VAL A 142     -13.168  -0.679 -14.511  1.00 87.99           H
ATOM   2007  CG2 VAL A 142     -11.572  -2.353 -13.073  1.00 87.99           C
ATOM   2008 1HG2 VAL A 142     -12.118  -3.287 -13.204  1.00 87.99           H
ATOM   2009 2HG2 VAL A 142     -10.630  -2.552 -12.563  1.00 87.99           H
ATOM   2010 3HG2 VAL A 142     -12.170  -1.664 -12.477  1.00 87.99           H
ATOM   2011  HN  VAL A 142      -8.991  -2.391 -13.851  1.00 87.99           H
ATOM   2012  N   ASP A 143      -9.205  -1.245 -16.799  1.00 82.96           N
ATOM   2013  CA  ASP A 143      -8.879  -0.604 -18.062  1.00 82.96           C
ATOM   2014  C   ASP A 143      -8.520  -1.675 -19.094  1.00 82.96           C
ATOM   2015  O   ASP A 143      -8.942  -1.597 -20.247  1.00 82.96           O
ATOM   2016  HA  ASP A 143      -9.772  -0.042 -18.337  1.00 82.96           H
ATOM   2017  CB  ASP A 143      -7.676   0.329 -17.911  1.00 82.96           C
ATOM   2018 1HB  ASP A 143      -7.912   1.121 -17.200  1.00 82.96           H
ATOM   2019 2HB  ASP A 143      -6.830  -0.224 -17.503  1.00 82.96           H
ATOM   2020  CG  ASP A 143      -7.288   0.944 -19.257  1.00 82.96           C
ATOM   2021  OD1 ASP A 143      -8.156   1.630 -19.839  1.00 82.96           O
ATOM   2022  OD2 ASP A 143      -6.132   0.715 -19.674  1.00 82.96           O
ATOM   2023  HN  ASP A 143      -8.632  -0.971 -16.026  1.00 82.96           H
ATOM   2024  N   ARG A 144      -7.745  -2.651 -18.643  1.00 73.60           N
ATOM   2025  CA  ARG A 144      -7.261  -3.693 -19.531  1.00 73.60           C
ATOM   2026  C   ARG A 144      -8.421  -4.576 -19.995  1.00 73.60           C
ATOM   2027  O   ARG A 144      -8.472  -4.982 -21.155  1.00 73.60           O
ATOM   2028  HA  ARG A 144      -6.814  -3.160 -20.370  1.00 73.60           H
ATOM   2029  CB  ARG A 144      -6.212  -4.565 -18.837  1.00 73.60           C
ATOM   2030 1HB  ARG A 144      -6.576  -4.865 -17.855  1.00 73.60           H
ATOM   2031 2HB  ARG A 144      -6.055  -5.478 -19.412  1.00 73.60           H
ATOM   2032  CG  ARG A 144      -4.887  -3.814 -18.689  1.00 73.60           C
ATOM   2033 1HG  ARG A 144      -5.063  -2.850 -18.211  1.00 73.60           H
ATOM   2034 2HG  ARG A 144      -4.218  -4.376 -18.036  1.00 73.60           H
ATOM   2035  CD  ARG A 144      -4.221  -3.602 -20.050  1.00 73.60           C
ATOM   2036 1HD  ARG A 144      -3.577  -4.449 -20.285  1.00 73.60           H
ATOM   2037 2HD  ARG A 144      -4.980  -3.552 -20.831  1.00 73.60           H
ATOM   2038  NE  ARG A 144      -3.428  -2.353 -20.036  1.00 73.60           N
ATOM   2039  HE  ARG A 144      -3.191  -1.958 -19.148  1.00 73.60           H
ATOM   2040  CZ  ARG A 144      -3.008  -1.718 -21.138  1.00 73.60           C
ATOM   2041  NH1 ARG A 144      -3.296  -2.202 -22.354  1.00 73.60           N
ATOM   2042 1HH1 ARG A 144      -3.829  -3.043 -22.444  1.00 73.60           H
ATOM   2043 2HH1 ARG A 144      -2.979  -1.722 -23.172  1.00 73.60           H
ATOM   2044  NH2 ARG A 144      -2.294  -0.591 -21.007  1.00 73.60           N
ATOM   2045 1HH2 ARG A 144      -1.973  -0.105 -21.820  1.00 73.60           H
ATOM   2046 2HH2 ARG A 144      -2.083  -0.236 -20.096  1.00 73.60           H
ATOM   2047  HN  ARG A 144      -7.449  -2.735 -17.691  1.00 73.60           H
ATOM   2048  N   TYR A 145      -9.325  -4.848 -19.065  1.00 83.30           N
ATOM   2049  CA  TYR A 145     -10.523  -5.605 -19.385  1.00 83.30           C
ATOM   2050  C   TYR A 145     -11.310  -4.935 -20.513  1.00 83.30           C
ATOM   2051  O   TYR A 145     -11.668  -5.584 -21.495  1.00 83.30           O
ATOM   2052  HA  TYR A 145     -10.216  -6.600 -19.707  1.00 83.30           H
ATOM   2053  CB  TYR A 145     -11.375  -5.603 -18.114  1.00 83.30           C
ATOM   2054 1HB  TYR A 145     -10.922  -6.273 -17.384  1.00 83.30           H
ATOM   2055 2HB  TYR A 145     -11.360  -4.603 -17.680  1.00 83.30           H
ATOM   2056  CG  TYR A 145     -12.829  -6.024 -18.338  1.00 83.30           C
ATOM   2057  CD1 TYR A 145     -13.839  -5.088 -18.253  1.00 83.30           C
ATOM   2058  HD1 TYR A 145     -13.602  -4.049 -18.026  1.00 83.30           H
ATOM   2059  CD2 TYR A 145     -13.129  -7.340 -18.626  1.00 83.30           C
ATOM   2060  HD2 TYR A 145     -12.331  -8.079 -18.693  1.00 83.30           H
ATOM   2061  CE1 TYR A 145     -15.207  -5.484 -18.464  1.00 83.30           C
ATOM   2062  HE1 TYR A 145     -16.015  -4.755 -18.399  1.00 83.30           H
ATOM   2063  CE2 TYR A 145     -14.497  -7.736 -18.837  1.00 83.30           C
ATOM   2064  HE2 TYR A 145     -14.749  -8.772 -19.065  1.00 83.30           H
ATOM   2065  CZ  TYR A 145     -15.469  -6.789 -18.746  1.00 83.30           C
ATOM   2066  OH  TYR A 145     -16.761  -7.163 -18.945  1.00 83.30           O
ATOM   2067  HH  TYR A 145     -16.807  -8.142 -19.144  1.00 83.30           H
ATOM   2068  HN  TYR A 145      -9.249  -4.560 -18.110  1.00 83.30           H
ATOM   2069  N   ILE A 146     -11.557  -3.646 -20.335  1.00 80.73           N
ATOM   2070  CA  ILE A 146     -12.364  -2.900 -21.286  1.00 80.73           C
ATOM   2071  C   ILE A 146     -11.649  -2.866 -22.638  1.00 80.73           C
ATOM   2072  O   ILE A 146     -12.284  -2.996 -23.684  1.00 80.73           O
ATOM   2073  HA  ILE A 146     -13.305  -3.436 -21.407  1.00 80.73           H
ATOM   2074  CB  ILE A 146     -12.699  -1.514 -20.733  1.00 80.73           C
ATOM   2075  HB  ILE A 146     -11.771  -1.039 -20.415  1.00 80.73           H
ATOM   2076  CG1 ILE A 146     -13.599  -1.618 -19.500  1.00 80.73           C
ATOM   2077 1HG1 ILE A 146     -14.601  -1.924 -19.801  1.00 80.73           H
ATOM   2078 2HG1 ILE A 146     -13.218  -2.391 -18.832  1.00 80.73           H
ATOM   2079  CG2 ILE A 146     -13.313  -0.625 -21.817  1.00 80.73           C
ATOM   2080 1HG2 ILE A 146     -12.605  -0.511 -22.638  1.00 80.73           H
ATOM   2081 2HG2 ILE A 146     -14.229  -1.084 -22.188  1.00 80.73           H
ATOM   2082 3HG2 ILE A 146     -13.542   0.355 -21.397  1.00 80.73           H
ATOM   2083  CD1 ILE A 146     -13.669  -0.282 -18.757  1.00 80.73           C
ATOM   2084 1HD1 ILE A 146     -12.668   0.008 -18.436  1.00 80.73           H
ATOM   2085 2HD1 ILE A 146     -14.073   0.482 -19.421  1.00 80.73           H
ATOM   2086 3HD1 ILE A 146     -14.315  -0.385 -17.885  1.00 80.73           H
ATOM   2087  HN  ILE A 146     -11.218  -3.113 -19.560  1.00 80.73           H
ATOM   2088  N   ALA A 147     -10.337  -2.691 -22.574  1.00 79.41           N
ATOM   2089  CA  ALA A 147      -9.545  -2.515 -23.780  1.00 79.41           C
ATOM   2090  C   ALA A 147      -9.645  -3.778 -24.638  1.00 79.41           C
ATOM   2091  O   ALA A 147      -9.490  -3.718 -25.857  1.00 79.41           O
ATOM   2092  HA  ALA A 147      -9.965  -1.676 -24.333  1.00 79.41           H
ATOM   2093  CB  ALA A 147      -8.101  -2.183 -23.398  1.00 79.41           C
ATOM   2094 1HB  ALA A 147      -8.083  -1.262 -22.815  1.00 79.41           H
ATOM   2095 2HB  ALA A 147      -7.685  -2.997 -22.806  1.00 79.41           H
ATOM   2096 3HB  ALA A 147      -7.508  -2.051 -24.303  1.00 79.41           H
ATOM   2097  HN  ALA A 147      -9.817  -2.667 -21.720  1.00 79.41           H
ATOM   2098  N   ILE A 148      -9.904  -4.891 -23.969  1.00 75.01           N
ATOM   2099  CA  ILE A 148      -9.958  -6.176 -24.645  1.00 75.01           C
ATOM   2100  C   ILE A 148     -11.382  -6.425 -25.146  1.00 75.01           C
ATOM   2101  O   ILE A 148     -11.580  -6.822 -26.294  1.00 75.01           O
ATOM   2102  HA  ILE A 148      -9.293  -6.119 -25.508  1.00 75.01           H
ATOM   2103  CB  ILE A 148      -9.423  -7.284 -23.735  1.00 75.01           C
ATOM   2104  HB  ILE A 148      -9.905  -7.188 -22.762  1.00 75.01           H
ATOM   2105  CG1 ILE A 148      -7.918  -7.130 -23.510  1.00 75.01           C
ATOM   2106 1HG1 ILE A 148      -7.385  -7.340 -24.437  1.00 75.01           H
ATOM   2107 2HG1 ILE A 148      -7.690  -6.099 -23.238  1.00 75.01           H
ATOM   2108  CG2 ILE A 148      -9.783  -8.666 -24.284  1.00 75.01           C
ATOM   2109 1HG2 ILE A 148     -10.867  -8.760 -24.349  1.00 75.01           H
ATOM   2110 2HG2 ILE A 148      -9.347  -8.788 -25.275  1.00 75.01           H
ATOM   2111 3HG2 ILE A 148      -9.391  -9.434 -23.617  1.00 75.01           H
ATOM   2112  CD1 ILE A 148      -7.429  -8.073 -22.409  1.00 75.01           C
ATOM   2113 1HD1 ILE A 148      -7.946  -7.844 -21.478  1.00 75.01           H
ATOM   2114 2HD1 ILE A 148      -7.636  -9.104 -22.696  1.00 75.01           H
ATOM   2115 3HD1 ILE A 148      -6.355  -7.944 -22.270  1.00 75.01           H
ATOM   2116  HN  ILE A 148     -10.076  -4.925 -22.984  1.00 75.01           H
ATOM   2117  N   ALA A 149     -12.337  -6.183 -24.261  1.00 72.76           N
ATOM   2118  CA  ALA A 149     -13.723  -6.512 -24.547  1.00 72.76           C
ATOM   2119  C   ALA A 149     -14.233  -5.616 -25.678  1.00 72.76           C
ATOM   2120  O   ALA A 149     -14.921  -6.085 -26.583  1.00 72.76           O
ATOM   2121  HA  ALA A 149     -13.757  -7.551 -24.874  1.00 72.76           H
ATOM   2122  CB  ALA A 149     -14.556  -6.370 -23.271  1.00 72.76           C
ATOM   2123 1HB  ALA A 149     -14.171  -7.048 -22.509  1.00 72.76           H
ATOM   2124 2HB  ALA A 149     -14.493  -5.343 -22.909  1.00 72.76           H
ATOM   2125 3HB  ALA A 149     -15.595  -6.616 -23.486  1.00 72.76           H
ATOM   2126  HN  ALA A 149     -12.177  -5.770 -23.364  1.00 72.76           H
ATOM   2127  N   GLN A 150     -13.874  -4.344 -25.589  1.00 62.27           N
ATOM   2128  CA  GLN A 150     -14.411  -3.350 -26.503  1.00 62.27           C
ATOM   2129  C   GLN A 150     -13.338  -2.914 -27.503  1.00 62.27           C
ATOM   2130  O   GLN A 150     -13.308  -1.758 -27.923  1.00 62.27           O
ATOM   2131  HA  GLN A 150     -15.225  -3.849 -27.028  1.00 62.27           H
ATOM   2132  CB  GLN A 150     -14.969  -2.147 -25.739  1.00 62.27           C
ATOM   2133 1HB  GLN A 150     -14.166  -1.658 -25.187  1.00 62.27           H
ATOM   2134 2HB  GLN A 150     -15.362  -1.415 -26.444  1.00 62.27           H
ATOM   2135  CG  GLN A 150     -16.073  -2.577 -24.772  1.00 62.27           C
ATOM   2136 1HG  GLN A 150     -16.815  -3.173 -25.303  1.00 62.27           H
ATOM   2137 2HG  GLN A 150     -15.652  -3.212 -23.993  1.00 62.27           H
ATOM   2138  CD  GLN A 150     -16.749  -1.360 -24.136  1.00 62.27           C
ATOM   2139  OE1 GLN A 150     -16.319  -0.229 -24.288  1.00 62.27           O
ATOM   2140  NE2 GLN A 150     -17.829  -1.655 -23.418  1.00 62.27           N
ATOM   2141 1HE2 GLN A 150     -18.129  -2.605 -23.333  1.00 62.27           H
ATOM   2142 2HE2 GLN A 150     -18.340  -0.927 -22.962  1.00 62.27           H
ATOM   2143  HN  GLN A 150     -13.231  -3.990 -24.910  1.00 62.27           H
ATOM   2144  N   ALA A 151     -12.483  -3.863 -27.856  1.00 64.15           N
ATOM   2145  CA  ALA A 151     -11.281  -3.545 -28.609  1.00 64.15           C
ATOM   2146  C   ALA A 151     -11.671  -2.826 -29.902  1.00 64.15           C
ATOM   2147  O   ALA A 151     -10.915  -1.998 -30.407  1.00 64.15           O
ATOM   2148  HA  ALA A 151     -10.675  -2.876 -27.999  1.00 64.15           H
ATOM   2149  CB  ALA A 151     -10.489  -4.828 -28.871  1.00 64.15           C
ATOM   2150 1HB  ALA A 151     -10.212  -5.284 -27.920  1.00 64.15           H
ATOM   2151 2HB  ALA A 151     -11.103  -5.524 -29.442  1.00 64.15           H
ATOM   2152 3HB  ALA A 151      -9.588  -4.589 -29.436  1.00 64.15           H
ATOM   2153  HN  ALA A 151     -12.600  -4.831 -27.635  1.00 64.15           H
ATOM   2154  N   MET A 152     -12.849  -3.170 -30.401  1.00 52.89           N
ATOM   2155  CA  MET A 152     -13.278  -2.692 -31.704  1.00 52.89           C
ATOM   2156  C   MET A 152     -13.460  -1.173 -31.700  1.00 52.89           C
ATOM   2157  O   MET A 152     -12.967  -0.483 -32.590  1.00 52.89           O
ATOM   2158  HA  MET A 152     -12.481  -2.968 -32.394  1.00 52.89           H
ATOM   2159  CB  MET A 152     -14.600  -3.364 -32.084  1.00 52.89           C
ATOM   2160 1HB  MET A 152     -15.205  -3.514 -31.191  1.00 52.89           H
ATOM   2161 2HB  MET A 152     -15.166  -2.709 -32.747  1.00 52.89           H
ATOM   2162  CG  MET A 152     -14.354  -4.707 -32.773  1.00 52.89           C
ATOM   2163 1HG  MET A 152     -13.369  -4.711 -33.241  1.00 52.89           H
ATOM   2164 2HG  MET A 152     -14.359  -5.510 -32.036  1.00 52.89           H
ATOM   2165  SD  MET A 152     -15.614  -5.002 -34.003  1.00 52.89           S
ATOM   2166  CE  MET A 152     -16.685  -6.101 -33.092  1.00 52.89           C
ATOM   2167 1HE  MET A 152     -16.130  -6.994 -32.803  1.00 52.89           H
ATOM   2168 2HE  MET A 152     -17.049  -5.595 -32.197  1.00 52.89           H
ATOM   2169 3HE  MET A 152     -17.531  -6.386 -33.717  1.00 52.89           H
ATOM   2170  HN  MET A 152     -13.505  -3.761 -29.930  1.00 52.89           H
ATOM   2171  N   ARG A 153     -14.169  -0.697 -30.687  1.00 50.08           N
ATOM   2172  CA  ARG A 153     -14.587   0.694 -30.655  1.00 50.08           C
ATOM   2173  C   ARG A 153     -13.592   1.530 -29.848  1.00 50.08           C
ATOM   2174  O   ARG A 153     -13.815   2.717 -29.619  1.00 50.08           O
ATOM   2175  HA  ARG A 153     -14.603   1.004 -31.700  1.00 50.08           H
ATOM   2176  CB  ARG A 153     -15.980   0.836 -30.038  1.00 50.08           C
ATOM   2177 1HB  ARG A 153     -16.027   0.276 -29.104  1.00 50.08           H
ATOM   2178 2HB  ARG A 153     -16.168   1.881 -29.793  1.00 50.08           H
ATOM   2179  CG  ARG A 153     -17.059   0.329 -30.997  1.00 50.08           C
ATOM   2180 1HG  ARG A 153     -16.922   0.784 -31.978  1.00 50.08           H
ATOM   2181 2HG  ARG A 153     -16.957  -0.748 -31.128  1.00 50.08           H
ATOM   2182  CD  ARG A 153     -18.458   0.654 -30.470  1.00 50.08           C
ATOM   2183 1HD  ARG A 153     -18.625   0.145 -29.520  1.00 50.08           H
ATOM   2184 2HD  ARG A 153     -18.544   1.723 -30.277  1.00 50.08           H
ATOM   2185  NE  ARG A 153     -19.480   0.234 -31.454  1.00 50.08           N
ATOM   2186  HE  ARG A 153     -19.166  -0.186 -32.306  1.00 50.08           H
ATOM   2187  CZ  ARG A 153     -20.800   0.381 -31.276  1.00 50.08           C
ATOM   2188  NH1 ARG A 153     -21.277   0.937 -30.154  1.00 50.08           N
ATOM   2189 1HH1 ARG A 153     -20.647   1.246 -29.442  1.00 50.08           H
ATOM   2190 2HH1 ARG A 153     -22.263   1.043 -30.029  1.00 50.08           H
ATOM   2191  NH2 ARG A 153     -21.636  -0.036 -32.237  1.00 50.08           N
ATOM   2192 1HH2 ARG A 153     -22.624   0.066 -32.119  1.00 50.08           H
ATOM   2193 2HH2 ARG A 153     -21.272  -0.450 -33.071  1.00 50.08           H
ATOM   2194  HN  ARG A 153     -14.456  -1.243 -29.900  1.00 50.08           H
ATOM   2195  N   ALA A 154     -12.515   0.876 -29.438  1.00 58.35           N
ATOM   2196  CA  ALA A 154     -11.634   1.441 -28.430  1.00 58.35           C
ATOM   2197  C   ALA A 154     -10.934   2.674 -29.003  1.00 58.35           C
ATOM   2198  O   ALA A 154     -10.523   3.562 -28.257  1.00 58.35           O
ATOM   2199  HA  ALA A 154     -12.251   1.744 -27.583  1.00 58.35           H
ATOM   2200  CB  ALA A 154     -10.644   0.373 -27.960  1.00 58.35           C
ATOM   2201 1HB  ALA A 154     -11.191  -0.468 -27.535  1.00 58.35           H
ATOM   2202 2HB  ALA A 154     -10.051   0.030 -28.808  1.00 58.35           H
ATOM   2203 3HB  ALA A 154      -9.984   0.798 -27.204  1.00 58.35           H
ATOM   2204  HN  ALA A 154     -12.241  -0.022 -29.783  1.00 58.35           H
ATOM   2205  N   HIS A 155     -10.821   2.691 -30.323  1.00 53.19           N
ATOM   2206  CA  HIS A 155      -9.949   3.644 -30.988  1.00 53.19           C
ATOM   2207  C   HIS A 155     -10.592   5.033 -30.961  1.00 53.19           C
ATOM   2208  O   HIS A 155      -9.927   6.023 -30.659  1.00 53.19           O
ATOM   2209  HA  HIS A 155      -9.022   3.672 -30.415  1.00 53.19           H
ATOM   2210  CB  HIS A 155      -9.609   3.175 -32.404  1.00 53.19           C
ATOM   2211 1HB  HIS A 155      -9.435   2.100 -32.387  1.00 53.19           H
ATOM   2212 2HB  HIS A 155     -10.471   3.348 -33.049  1.00 53.19           H
ATOM   2213  CG  HIS A 155      -8.404   3.858 -33.004  1.00 53.19           C
ATOM   2214  ND1 HIS A 155      -8.411   5.185 -33.396  1.00 53.19           N
ATOM   2215  HD1 HIS A 155      -9.188   5.811 -33.327  1.00 53.19           H
ATOM   2216  CD2 HIS A 155      -7.153   3.383 -33.274  1.00 53.19           C
ATOM   2217  HD2 HIS A 155      -6.803   2.368 -33.088  1.00 53.19           H
ATOM   2218  CE1 HIS A 155      -7.215   5.485 -33.880  1.00 53.19           C
ATOM   2219  HE1 HIS A 155      -6.906   6.455 -34.270  1.00 53.19           H
ATOM   2220  NE2 HIS A 155      -6.437   4.367 -33.804  1.00 53.19           N
ATOM   2221  HN  HIS A 155     -11.311   2.069 -30.934  1.00 53.19           H
ATOM   2222  N   THR A 156     -11.877   5.061 -31.282  1.00 60.51           N
ATOM   2223  CA  THR A 156     -12.574   6.322 -31.471  1.00 60.51           C
ATOM   2224  C   THR A 156     -12.758   7.035 -30.130  1.00 60.51           C
ATOM   2225  O   THR A 156     -12.895   8.257 -30.086  1.00 60.51           O
ATOM   2226  HA  THR A 156     -11.954   6.967 -32.094  1.00 60.51           H
ATOM   2227  CB  THR A 156     -13.892   6.030 -32.190  1.00 60.51           C
ATOM   2228  HB  THR A 156     -14.553   6.896 -32.157  1.00 60.51           H
ATOM   2229  OG1 THR A 156     -14.385   4.856 -31.550  1.00 60.51           O
ATOM   2230  HG1 THR A 156     -15.355   4.733 -31.760  1.00 60.51           H
ATOM   2231  CG2 THR A 156     -13.684   5.602 -33.644  1.00 60.51           C
ATOM   2232 1HG2 THR A 156     -13.079   4.696 -33.673  1.00 60.51           H
ATOM   2233 2HG2 THR A 156     -13.174   6.397 -34.187  1.00 60.51           H
ATOM   2234 3HG2 THR A 156     -14.651   5.408 -34.108  1.00 60.51           H
ATOM   2235  HN  THR A 156     -12.439   4.244 -31.412  1.00 60.51           H
ATOM   2236  N   TRP A 157     -12.756   6.242 -29.068  1.00 57.32           N
ATOM   2237  CA  TRP A 157     -13.095   6.753 -27.751  1.00 57.32           C
ATOM   2238  C   TRP A 157     -11.792   7.098 -27.027  1.00 57.32           C
ATOM   2239  O   TRP A 157     -11.788   7.308 -25.815  1.00 57.32           O
ATOM   2240  HA  TRP A 157     -13.695   7.653 -27.888  1.00 57.32           H
ATOM   2241  CB  TRP A 157     -13.961   5.754 -26.982  1.00 57.32           C
ATOM   2242 1HB  TRP A 157     -13.486   4.773 -27.019  1.00 57.32           H
ATOM   2243 2HB  TRP A 157     -13.996   6.051 -25.933  1.00 57.32           H
ATOM   2244  CG  TRP A 157     -15.391   5.632 -27.511  1.00 57.32           C
ATOM   2245  CD1 TRP A 157     -15.810   5.009 -28.621  1.00 57.32           C
ATOM   2246  HD1 TRP A 157     -15.153   4.488 -29.317  1.00 57.32           H
ATOM   2247  CD2 TRP A 157     -16.582   6.176 -26.903  1.00 57.32           C
ATOM   2248  NE1 TRP A 157     -17.178   5.111 -28.772  1.00 57.32           N
ATOM   2249  HE1 TRP A 157     -17.721   4.729 -29.520  1.00 57.32           H
ATOM   2250  CE2 TRP A 157     -17.662   5.843 -27.695  1.00 57.32           C
ATOM   2251  CE3 TRP A 157     -16.741   6.924 -25.723  1.00 57.32           C
ATOM   2252  HE3 TRP A 157     -15.904   7.199 -25.081  1.00 57.32           H
ATOM   2253  CZ2 TRP A 157     -18.978   6.216 -27.393  1.00 57.32           C
ATOM   2254  HZ2 TRP A 157     -19.814   5.941 -28.035  1.00 57.32           H
ATOM   2255  CZ3 TRP A 157     -18.062   7.289 -25.436  1.00 57.32           C
ATOM   2256  HZ3 TRP A 157     -18.241   7.871 -24.532  1.00 57.32           H
ATOM   2257  CH2 TRP A 157     -19.160   6.962 -26.222  1.00 57.32           C
ATOM   2258  HH2 TRP A 157     -20.159   7.285 -25.929  1.00 57.32           H
ATOM   2259  HN  TRP A 157     -12.528   5.269 -29.098  1.00 57.32           H
ATOM   2260  N   ARG A 158     -10.717   7.144 -27.801  1.00 59.13           N
ATOM   2261  CA  ARG A 158      -9.387   7.247 -27.227  1.00 59.13           C
ATOM   2262  C   ARG A 158      -9.276   8.506 -26.364  1.00 59.13           C
ATOM   2263  O   ARG A 158      -8.773   8.452 -25.243  1.00 59.13           O
ATOM   2264  HA  ARG A 158      -9.273   6.347 -26.623  1.00 59.13           H
ATOM   2265  CB  ARG A 158      -8.317   7.291 -28.320  1.00 59.13           C
ATOM   2266 1HB  ARG A 158      -8.452   6.450 -29.000  1.00 59.13           H
ATOM   2267 2HB  ARG A 158      -8.433   8.200 -28.911  1.00 59.13           H
ATOM   2268  CG  ARG A 158      -6.913   7.244 -27.715  1.00 59.13           C
ATOM   2269 1HG  ARG A 158      -6.757   8.117 -27.080  1.00 59.13           H
ATOM   2270 2HG  ARG A 158      -6.816   6.365 -27.078  1.00 59.13           H
ATOM   2271  CD  ARG A 158      -5.845   7.208 -28.811  1.00 59.13           C
ATOM   2272 1HD  ARG A 158      -5.987   6.328 -29.439  1.00 59.13           H
ATOM   2273 2HD  ARG A 158      -5.944   8.080 -29.456  1.00 59.13           H
ATOM   2274  NE  ARG A 158      -4.496   7.180 -28.202  1.00 59.13           N
ATOM   2275  HE  ARG A 158      -4.427   7.294 -27.211  1.00 59.13           H
ATOM   2276  CZ  ARG A 158      -3.362   7.013 -28.896  1.00 59.13           C
ATOM   2277  NH1 ARG A 158      -3.396   6.856 -30.226  1.00 59.13           N
ATOM   2278 1HH1 ARG A 158      -4.272   6.863 -30.709  1.00 59.13           H
ATOM   2279 2HH1 ARG A 158      -2.545   6.732 -30.737  1.00 59.13           H
ATOM   2280  NH2 ARG A 158      -2.194   7.005 -28.240  1.00 59.13           N
ATOM   2281 1HH2 ARG A 158      -1.339   6.881 -28.743  1.00 59.13           H
ATOM   2282 2HH2 ARG A 158      -2.178   7.123 -27.247  1.00 59.13           H
ATOM   2283  HN  ARG A 158     -10.746   7.113 -28.800  1.00 59.13           H
ATOM   2284  N   GLU A 159      -9.755   9.609 -26.920  1.00 65.37           N
ATOM   2285  CA  GLU A 159      -9.637  10.895 -26.253  1.00 65.37           C
ATOM   2286  C   GLU A 159     -10.498  10.917 -24.988  1.00 65.37           C
ATOM   2287  O   GLU A 159     -10.041  11.347 -23.930  1.00 65.37           O
ATOM   2288  HA  GLU A 159      -8.585  10.988 -25.987  1.00 65.37           H
ATOM   2289  CB  GLU A 159     -10.018  12.038 -27.196  1.00 65.37           C
ATOM   2290 1HB  GLU A 159     -10.958  11.805 -27.696  1.00 65.37           H
ATOM   2291 2HB  GLU A 159     -10.047  12.977 -26.642  1.00 65.37           H
ATOM   2292  CG  GLU A 159      -8.968  12.217 -28.294  1.00 65.37           C
ATOM   2293 1HG  GLU A 159      -7.976  12.278 -27.846  1.00 65.37           H
ATOM   2294 2HG  GLU A 159      -8.969  11.346 -28.949  1.00 65.37           H
ATOM   2295  CD  GLU A 159      -9.242  13.479 -29.114  1.00 65.37           C
ATOM   2296  OE1 GLU A 159      -8.305  13.911 -29.821  1.00 65.37           O
ATOM   2297  OE2 GLU A 159     -10.381  13.984 -29.016  1.00 65.37           O
ATOM   2298  HN  GLU A 159     -10.215   9.634 -27.808  1.00 65.37           H
ATOM   2299  N   LYS A 160     -11.728  10.449 -25.139  1.00 69.93           N
ATOM   2300  CA  LYS A 160     -12.664  10.431 -24.028  1.00 69.93           C
ATOM   2301  C   LYS A 160     -12.078   9.597 -22.887  1.00 69.93           C
ATOM   2302  O   LYS A 160     -12.182   9.974 -21.721  1.00 69.93           O
ATOM   2303  HA  LYS A 160     -12.778  11.458 -23.681  1.00 69.93           H
ATOM   2304  CB  LYS A 160     -14.041   9.955 -24.495  1.00 69.93           C
ATOM   2305 1HB  LYS A 160     -13.941   9.011 -25.031  1.00 69.93           H
ATOM   2306 2HB  LYS A 160     -14.676   9.764 -23.630  1.00 69.93           H
ATOM   2307  CG  LYS A 160     -14.703  10.995 -25.401  1.00 69.93           C
ATOM   2308 1HG  LYS A 160     -14.662  11.975 -24.925  1.00 69.93           H
ATOM   2309 2HG  LYS A 160     -14.150  11.072 -26.337  1.00 69.93           H
ATOM   2310  CD  LYS A 160     -16.158  10.623 -25.690  1.00 69.93           C
ATOM   2311 1HD  LYS A 160     -16.199   9.642 -26.162  1.00 69.93           H
ATOM   2312 2HD  LYS A 160     -16.712  10.550 -24.754  1.00 69.93           H
ATOM   2313  CE  LYS A 160     -16.819  11.661 -26.600  1.00 69.93           C
ATOM   2314 1HE  LYS A 160     -16.793  12.641 -26.123  1.00 69.93           H
ATOM   2315 2HE  LYS A 160     -16.258  11.746 -27.531  1.00 69.93           H
ATOM   2316  NZ  LYS A 160     -18.219  11.280 -26.890  1.00 69.93           N
ATOM   2317 1HZ  LYS A 160     -18.643  11.980 -27.489  1.00 69.93           H
ATOM   2318 2HZ  LYS A 160     -18.235  10.380 -27.358  1.00 69.93           H
ATOM   2319 3HZ  LYS A 160     -18.739  11.219 -26.022  1.00 69.93           H
ATOM   2320  HN  LYS A 160     -12.086  10.086 -26.000  1.00 69.93           H
ATOM   2321  N   ARG A 161     -11.477   8.478 -23.263  1.00 68.46           N
ATOM   2322  CA  ARG A 161     -10.899   7.573 -22.284  1.00 68.46           C
ATOM   2323  C   ARG A 161      -9.800   8.281 -21.490  1.00 68.46           C
ATOM   2324  O   ARG A 161      -9.633   8.033 -20.297  1.00 68.46           O
ATOM   2325  HA  ARG A 161     -11.732   7.293 -21.638  1.00 68.46           H
ATOM   2326  CB  ARG A 161     -10.313   6.332 -22.960  1.00 68.46           C
ATOM   2327 1HB  ARG A 161      -9.705   6.631 -23.814  1.00 68.46           H
ATOM   2328 2HB  ARG A 161      -9.652   5.813 -22.265  1.00 68.46           H
ATOM   2329  CG  ARG A 161     -11.421   5.384 -23.423  1.00 68.46           C
ATOM   2330 1HG  ARG A 161     -12.047   5.109 -22.574  1.00 68.46           H
ATOM   2331 2HG  ARG A 161     -12.063   5.893 -24.141  1.00 68.46           H
ATOM   2332  CD  ARG A 161     -10.833   4.123 -24.059  1.00 68.46           C
ATOM   2333 1HD  ARG A 161     -11.597   3.610 -24.643  1.00 68.46           H
ATOM   2334 2HD  ARG A 161     -10.033   4.392 -24.748  1.00 68.46           H
ATOM   2335  NE  ARG A 161     -10.312   3.221 -23.008  1.00 68.46           N
ATOM   2336  HE  ARG A 161     -10.184   3.596 -22.089  1.00 68.46           H
ATOM   2337  CZ  ARG A 161     -10.002   1.933 -23.209  1.00 68.46           C
ATOM   2338  NH1 ARG A 161     -10.153   1.378 -24.419  1.00 68.46           N
ATOM   2339 1HH1 ARG A 161     -10.501   1.925 -25.180  1.00 68.46           H
ATOM   2340 2HH1 ARG A 161      -9.919   0.416 -24.561  1.00 68.46           H
ATOM   2341  NH2 ARG A 161      -9.537   1.208 -22.182  1.00 68.46           N
ATOM   2342 1HH2 ARG A 161      -9.300   0.246 -22.315  1.00 68.46           H
ATOM   2343 2HH2 ARG A 161      -9.427   1.630 -21.282  1.00 68.46           H
ATOM   2344  HN  ARG A 161     -11.381   8.187 -24.215  1.00 68.46           H
ATOM   2345  N   LEU A 162      -9.078   9.148 -22.185  1.00 79.80           N
ATOM   2346  CA  LEU A 162      -7.988   9.882 -21.564  1.00 79.80           C
ATOM   2347  C   LEU A 162      -8.559  10.871 -20.546  1.00 79.80           C
ATOM   2348  O   LEU A 162      -7.995  11.055 -19.469  1.00 79.80           O
ATOM   2349  HA  LEU A 162      -7.369   9.159 -21.032  1.00 79.80           H
ATOM   2350  CB  LEU A 162      -7.107  10.535 -22.630  1.00 79.80           C
ATOM   2351 1HB  LEU A 162      -6.812   9.771 -23.348  1.00 79.80           H
ATOM   2352 2HB  LEU A 162      -7.707  11.267 -23.171  1.00 79.80           H
ATOM   2353  CG  LEU A 162      -5.843  11.231 -22.120  1.00 79.80           C
ATOM   2354  HG  LEU A 162      -6.130  11.930 -21.335  1.00 79.80           H
ATOM   2355  CD1 LEU A 162      -4.875  10.223 -21.497  1.00 79.80           C
ATOM   2356 1HD1 LEU A 162      -5.362   9.724 -20.658  1.00 79.80           H
ATOM   2357 2HD1 LEU A 162      -4.590   9.483 -22.244  1.00 79.80           H
ATOM   2358 3HD1 LEU A 162      -3.986  10.744 -21.143  1.00 79.80           H
ATOM   2359  CD2 LEU A 162      -5.181  12.048 -23.232  1.00 79.80           C
ATOM   2360 1HD2 LEU A 162      -4.909  11.388 -24.055  1.00 79.80           H
ATOM   2361 2HD2 LEU A 162      -5.877  12.807 -23.589  1.00 79.80           H
ATOM   2362 3HD2 LEU A 162      -4.285  12.532 -22.843  1.00 79.80           H
ATOM   2363  HN  LEU A 162      -9.228   9.352 -23.152  1.00 79.80           H
ATOM   2364  N   LEU A 163      -9.672  11.483 -20.924  1.00 82.58           N
ATOM   2365  CA  LEU A 163     -10.338  12.433 -20.050  1.00 82.58           C
ATOM   2366  C   LEU A 163     -10.801  11.715 -18.781  1.00 82.58           C
ATOM   2367  O   LEU A 163     -10.523  12.166 -17.671  1.00 82.58           O
ATOM   2368  HA  LEU A 163      -9.604  13.189 -19.770  1.00 82.58           H
ATOM   2369  CB  LEU A 163     -11.465  13.150 -20.796  1.00 82.58           C
ATOM   2370 1HB  LEU A 163     -11.047  13.605 -21.695  1.00 82.58           H
ATOM   2371 2HB  LEU A 163     -12.189  12.405 -21.124  1.00 82.58           H
ATOM   2372  CG  LEU A 163     -12.208  14.232 -20.010  1.00 82.58           C
ATOM   2373  HG  LEU A 163     -12.565  13.793 -19.078  1.00 82.58           H
ATOM   2374  CD1 LEU A 163     -11.270  15.382 -19.637  1.00 82.58           C
ATOM   2375 1HD1 LEU A 163     -10.455  15.000 -19.022  1.00 82.58           H
ATOM   2376 2HD1 LEU A 163     -10.863  15.827 -20.545  1.00 82.58           H
ATOM   2377 3HD1 LEU A 163     -11.824  16.136 -19.079  1.00 82.58           H
ATOM   2378  CD2 LEU A 163     -13.437  14.721 -20.778  1.00 82.58           C
ATOM   2379 1HD2 LEU A 163     -13.125  15.138 -21.736  1.00 82.58           H
ATOM   2380 2HD2 LEU A 163     -14.115  13.885 -20.950  1.00 82.58           H
ATOM   2381 3HD2 LEU A 163     -13.947  15.490 -20.197  1.00 82.58           H
ATOM   2382  HN  LEU A 163     -10.117  11.339 -21.808  1.00 82.58           H
ATOM   2383  N   TYR A 164     -11.499  10.608 -18.988  1.00 76.14           N
ATOM   2384  CA  TYR A 164     -12.005   9.823 -17.874  1.00 76.14           C
ATOM   2385  C   TYR A 164     -10.864   9.362 -16.965  1.00 76.14           C
ATOM   2386  O   TYR A 164     -11.025   9.293 -15.748  1.00 76.14           O
ATOM   2387  HA  TYR A 164     -12.685  10.454 -17.300  1.00 76.14           H
ATOM   2388  CB  TYR A 164     -12.677   8.596 -18.493  1.00 76.14           C
ATOM   2389 1HB  TYR A 164     -12.052   8.223 -19.305  1.00 76.14           H
ATOM   2390 2HB  TYR A 164     -12.730   7.807 -17.744  1.00 76.14           H
ATOM   2391  CG  TYR A 164     -14.083   8.863 -19.034  1.00 76.14           C
ATOM   2392  CD1 TYR A 164     -15.068   9.336 -18.191  1.00 76.14           C
ATOM   2393  HD1 TYR A 164     -14.844   9.520 -17.140  1.00 76.14           H
ATOM   2394  CD2 TYR A 164     -14.367   8.629 -20.364  1.00 76.14           C
ATOM   2395  HD2 TYR A 164     -13.589   8.255 -21.030  1.00 76.14           H
ATOM   2396  CE1 TYR A 164     -16.392   9.587 -18.700  1.00 76.14           C
ATOM   2397  HE1 TYR A 164     -17.179   9.961 -18.045  1.00 76.14           H
ATOM   2398  CE2 TYR A 164     -15.690   8.880 -20.873  1.00 76.14           C
ATOM   2399  HE2 TYR A 164     -15.928   8.700 -21.921  1.00 76.14           H
ATOM   2400  CZ  TYR A 164     -16.637   9.346 -20.016  1.00 76.14           C
ATOM   2401  OH  TYR A 164     -17.887   9.583 -20.496  1.00 76.14           O
ATOM   2402  HH  TYR A 164     -18.472   9.938 -19.767  1.00 76.14           H
ATOM   2403  HN  TYR A 164     -11.720  10.247 -19.894  1.00 76.14           H
ATOM   2404  N   SER A 165      -9.737   9.057 -17.592  1.00 86.94           N
ATOM   2405  CA  SER A 165      -8.578   8.580 -16.858  1.00 86.94           C
ATOM   2406  C   SER A 165      -8.103   9.652 -15.876  1.00 86.94           C
ATOM   2407  O   SER A 165      -7.645   9.336 -14.779  1.00 86.94           O
ATOM   2408  HA  SER A 165      -8.920   7.695 -16.322  1.00 86.94           H
ATOM   2409  CB  SER A 165      -7.444   8.192 -17.810  1.00 86.94           C
ATOM   2410 1HB  SER A 165      -6.708   7.596 -17.272  1.00 86.94           H
ATOM   2411 2HB  SER A 165      -7.840   7.566 -18.609  1.00 86.94           H
ATOM   2412  OG  SER A 165      -6.808   9.335 -18.375  1.00 86.94           O
ATOM   2413  HG  SER A 165      -7.495   9.982 -18.703  1.00 86.94           H
ATOM   2414  HN  SER A 165      -9.610   9.131 -18.581  1.00 86.94           H
ATOM   2415  N   LYS A 166      -8.229  10.900 -16.304  1.00 83.90           N
ATOM   2416  CA  LYS A 166      -7.843  12.022 -15.466  1.00 83.90           C
ATOM   2417  C   LYS A 166      -8.792  12.108 -14.268  1.00 83.90           C
ATOM   2418  O   LYS A 166      -8.348  12.246 -13.129  1.00 83.90           O
ATOM   2419  HA  LYS A 166      -6.838  11.823 -15.096  1.00 83.90           H
ATOM   2420  CB  LYS A 166      -7.776  13.309 -16.291  1.00 83.90           C
ATOM   2421 1HB  LYS A 166      -8.699  13.431 -16.857  1.00 83.90           H
ATOM   2422 2HB  LYS A 166      -7.695  14.168 -15.625  1.00 83.90           H
ATOM   2423  CG  LYS A 166      -6.583  13.285 -17.248  1.00 83.90           C
ATOM   2424 1HG  LYS A 166      -5.661  13.151 -16.683  1.00 83.90           H
ATOM   2425 2HG  LYS A 166      -6.671  12.432 -17.922  1.00 83.90           H
ATOM   2426  CD  LYS A 166      -6.507  14.579 -18.061  1.00 83.90           C
ATOM   2427 1HD  LYS A 166      -7.418  14.698 -18.648  1.00 83.90           H
ATOM   2428 2HD  LYS A 166      -6.447  15.433 -17.387  1.00 83.90           H
ATOM   2429  CE  LYS A 166      -5.292  14.570 -18.991  1.00 83.90           C
ATOM   2430 1HE  LYS A 166      -4.385  14.392 -18.414  1.00 83.90           H
ATOM   2431 2HE  LYS A 166      -5.380  13.753 -19.707  1.00 83.90           H
ATOM   2432  NZ  LYS A 166      -5.182  15.858 -19.712  1.00 83.90           N
ATOM   2433 1HZ  LYS A 166      -4.381  15.831 -20.333  1.00 83.90           H
ATOM   2434 2HZ  LYS A 166      -6.025  16.015 -20.255  1.00 83.90           H
ATOM   2435 3HZ  LYS A 166      -5.066  16.611 -19.043  1.00 83.90           H
ATOM   2436  HN  LYS A 166      -8.587  11.148 -17.205  1.00 83.90           H
ATOM   2437  N   MET A 167     -10.080  12.022 -14.567  1.00 85.23           N
ATOM   2438  CA  MET A 167     -11.096  12.137 -13.535  1.00 85.23           C
ATOM   2439  C   MET A 167     -10.952  11.022 -12.497  1.00 85.23           C
ATOM   2440  O   MET A 167     -11.016  11.276 -11.295  1.00 85.23           O
ATOM   2441  HA  MET A 167     -10.928  13.105 -13.063  1.00 85.23           H
ATOM   2442  CB  MET A 167     -12.484  12.062 -14.175  1.00 85.23           C
ATOM   2443 1HB  MET A 167     -12.570  11.147 -14.760  1.00 85.23           H
ATOM   2444 2HB  MET A 167     -13.245  12.016 -13.396  1.00 85.23           H
ATOM   2445  CG  MET A 167     -12.739  13.274 -15.073  1.00 85.23           C
ATOM   2446 1HG  MET A 167     -12.686  14.191 -14.485  1.00 85.23           H
ATOM   2447 2HG  MET A 167     -11.965  13.340 -15.837  1.00 85.23           H
ATOM   2448  SD  MET A 167     -14.344  13.137 -15.842  1.00 85.23           S
ATOM   2449  CE  MET A 167     -15.392  13.431 -14.427  1.00 85.23           C
ATOM   2450 1HE  MET A 167     -15.199  12.673 -13.668  1.00 85.23           H
ATOM   2451 2HE  MET A 167     -15.181  14.419 -14.017  1.00 85.23           H
ATOM   2452 3HE  MET A 167     -16.437  13.381 -14.732  1.00 85.23           H
ATOM   2453  HN  MET A 167     -10.431  11.878 -15.492  1.00 85.23           H
ATOM   2454  N   VAL A 168     -10.759   9.811 -12.999  1.00 92.54           N
ATOM   2455  CA  VAL A 168     -10.655   8.649 -12.132  1.00 92.54           C
ATOM   2456  C   VAL A 168      -9.463   8.828 -11.189  1.00 92.54           C
ATOM   2457  O   VAL A 168      -9.561   8.536  -9.998  1.00 92.54           O
ATOM   2458  HA  VAL A 168     -11.567   8.599 -11.539  1.00 92.54           H
ATOM   2459  CB  VAL A 168     -10.565   7.375 -12.974  1.00 92.54           C
ATOM   2460  HB  VAL A 168      -9.766   7.510 -13.703  1.00 92.54           H
ATOM   2461  CG1 VAL A 168     -10.208   6.168 -12.104  1.00 92.54           C
ATOM   2462 1HG1 VAL A 168      -9.244   6.338 -11.625  1.00 92.54           H
ATOM   2463 2HG1 VAL A 168     -10.975   6.030 -11.342  1.00 92.54           H
ATOM   2464 3HG1 VAL A 168     -10.151   5.275 -12.728  1.00 92.54           H
ATOM   2465  CG2 VAL A 168     -11.866   7.132 -13.742  1.00 92.54           C
ATOM   2466 1HG2 VAL A 168     -12.690   7.028 -13.036  1.00 92.54           H
ATOM   2467 2HG2 VAL A 168     -12.060   7.976 -14.404  1.00 92.54           H
ATOM   2468 3HG2 VAL A 168     -11.775   6.220 -14.331  1.00 92.54           H
ATOM   2469  HN  VAL A 168     -10.675   9.618 -13.977  1.00 92.54           H
ATOM   2470  N   CYS A 169      -8.366   9.306 -11.757  1.00 93.89           N
ATOM   2471  CA  CYS A 169      -7.155   9.520 -10.983  1.00 93.89           C
ATOM   2472  C   CYS A 169      -7.471  10.511  -9.861  1.00 93.89           C
ATOM   2473  O   CYS A 169      -7.115  10.282  -8.707  1.00 93.89           O
ATOM   2474  HA  CYS A 169      -6.869   8.551 -10.574  1.00 93.89           H
ATOM   2475  CB  CYS A 169      -6.000  10.003 -11.863  1.00 93.89           C
ATOM   2476 1HB  CYS A 169      -6.334  10.824 -12.498  1.00 93.89           H
ATOM   2477 2HB  CYS A 169      -5.194  10.391 -11.239  1.00 93.89           H
ATOM   2478  SG  CYS A 169      -5.382   8.625 -12.896  1.00 93.89           S
ATOM   2479  HG  CYS A 169      -6.367   8.668 -13.788  1.00 93.89           H
ATOM   2480  HN  CYS A 169      -8.296   9.545 -12.726  1.00 93.89           H
ATOM   2481  N   PHE A 170      -8.136  11.593 -10.241  1.00 93.37           N
ATOM   2482  CA  PHE A 170      -8.473  12.637  -9.288  1.00 93.37           C
ATOM   2483  C   PHE A 170      -9.346  12.088  -8.158  1.00 93.37           C
ATOM   2484  O   PHE A 170      -9.091  12.355  -6.985  1.00 93.37           O
ATOM   2485  HA  PHE A 170      -7.536  13.009  -8.872  1.00 93.37           H
ATOM   2486  CB  PHE A 170      -9.259  13.704 -10.052  1.00 93.37           C
ATOM   2487 1HB  PHE A 170      -8.659  14.049 -10.894  1.00 93.37           H
ATOM   2488 2HB  PHE A 170     -10.159  13.250 -10.467  1.00 93.37           H
ATOM   2489  CG  PHE A 170      -9.660  14.910  -9.201  1.00 93.37           C
ATOM   2490  CD1 PHE A 170     -10.934  15.023  -8.739  1.00 93.37           C
ATOM   2491  HD1 PHE A 170     -11.670  14.253  -8.974  1.00 93.37           H
ATOM   2492  CD2 PHE A 170      -8.743  15.870  -8.908  1.00 93.37           C
ATOM   2493  HD2 PHE A 170      -7.722  15.780  -9.278  1.00 93.37           H
ATOM   2494  CE1 PHE A 170     -11.307  16.143  -7.949  1.00 93.37           C
ATOM   2495  HE1 PHE A 170     -12.328  16.233  -7.578  1.00 93.37           H
ATOM   2496  CE2 PHE A 170      -9.115  16.990  -8.118  1.00 93.37           C
ATOM   2497  HE2 PHE A 170      -8.380  17.760  -7.882  1.00 93.37           H
ATOM   2498  CZ  PHE A 170     -10.389  17.103  -7.655  1.00 93.37           C
ATOM   2499  HZ  PHE A 170     -10.675  17.962  -7.049  1.00 93.37           H
ATOM   2500  HN  PHE A 170      -8.443  11.761 -11.177  1.00 93.37           H
ATOM   2501  N   THR A 171     -10.359  11.330  -8.552  1.00 92.88           N
ATOM   2502  CA  THR A 171     -11.282  10.754  -7.588  1.00 92.88           C
ATOM   2503  C   THR A 171     -10.529   9.867  -6.594  1.00 92.88           C
ATOM   2504  O   THR A 171     -10.844   9.856  -5.405  1.00 92.88           O
ATOM   2505  HA  THR A 171     -11.732  11.565  -7.016  1.00 92.88           H
ATOM   2506  CB  THR A 171     -12.371  10.009  -8.363  1.00 92.88           C
ATOM   2507  HB  THR A 171     -11.962   9.130  -8.860  1.00 92.88           H
ATOM   2508  OG1 THR A 171     -12.925  11.001  -9.223  1.00 92.88           O
ATOM   2509  HG1 THR A 171     -12.465  10.978 -10.111  1.00 92.88           H
ATOM   2510  CG2 THR A 171     -13.543   9.593  -7.471  1.00 92.88           C
ATOM   2511 1HG2 THR A 171     -13.994  10.480  -7.027  1.00 92.88           H
ATOM   2512 2HG2 THR A 171     -13.182   8.934  -6.682  1.00 92.88           H
ATOM   2513 3HG2 THR A 171     -14.287   9.069  -8.071  1.00 92.88           H
ATOM   2514  HN  THR A 171     -10.554  11.108  -9.507  1.00 92.88           H
ATOM   2515  N   ILE A 172      -9.549   9.145  -7.117  1.00 93.62           N
ATOM   2516  CA  ILE A 172      -8.774   8.230  -6.298  1.00 93.62           C
ATOM   2517  C   ILE A 172      -8.019   9.024  -5.229  1.00 93.62           C
ATOM   2518  O   ILE A 172      -8.018   8.649  -4.057  1.00 93.62           O
ATOM   2519  HA  ILE A 172      -9.476   7.562  -5.800  1.00 93.62           H
ATOM   2520  CB  ILE A 172      -7.867   7.363  -7.174  1.00 93.62           C
ATOM   2521  HB  ILE A 172      -7.403   8.003  -7.924  1.00 93.62           H
ATOM   2522  CG1 ILE A 172      -8.679   6.304  -7.923  1.00 93.62           C
ATOM   2523 1HG1 ILE A 172      -9.036   5.551  -7.221  1.00 93.62           H
ATOM   2524 2HG1 ILE A 172      -9.559   6.765  -8.371  1.00 93.62           H
ATOM   2525  CG2 ILE A 172      -6.738   6.742  -6.348  1.00 93.62           C
ATOM   2526 1HG2 ILE A 172      -6.138   7.534  -5.901  1.00 93.62           H
ATOM   2527 2HG2 ILE A 172      -7.164   6.119  -5.561  1.00 93.62           H
ATOM   2528 3HG2 ILE A 172      -6.109   6.131  -6.996  1.00 93.62           H
ATOM   2529  CD1 ILE A 172      -7.836   5.636  -9.011  1.00 93.62           C
ATOM   2530 1HD1 ILE A 172      -7.501   6.389  -9.725  1.00 93.62           H
ATOM   2531 2HD1 ILE A 172      -6.970   5.156  -8.557  1.00 93.62           H
ATOM   2532 3HD1 ILE A 172      -8.437   4.888  -9.528  1.00 93.62           H
ATOM   2533  HN  ILE A 172      -9.283   9.179  -8.081  1.00 93.62           H
ATOM   2534  N   TRP A 173      -7.396  10.106  -5.671  1.00 92.21           N
ATOM   2535  CA  TRP A 173      -6.557  10.900  -4.789  1.00 92.21           C
ATOM   2536  C   TRP A 173      -7.445  11.475  -3.684  1.00 92.21           C
ATOM   2537  O   TRP A 173      -7.075  11.455  -2.511  1.00 92.21           O
ATOM   2538  HA  TRP A 173      -5.807  10.237  -4.357  1.00 92.21           H
ATOM   2539  CB  TRP A 173      -5.803  11.976  -5.571  1.00 92.21           C
ATOM   2540 1HB  TRP A 173      -6.492  12.457  -6.265  1.00 92.21           H
ATOM   2541 2HB  TRP A 173      -5.462  12.744  -4.877  1.00 92.21           H
ATOM   2542  CG  TRP A 173      -4.599  11.448  -6.355  1.00 92.21           C
ATOM   2543  CD1 TRP A 173      -4.448  11.377  -7.684  1.00 92.21           C
ATOM   2544  HD1 TRP A 173      -5.198  11.701  -8.406  1.00 92.21           H
ATOM   2545  CD2 TRP A 173      -3.378  10.917  -5.800  1.00 92.21           C
ATOM   2546  NE1 TRP A 173      -3.223  10.841  -8.026  1.00 92.21           N
ATOM   2547  HE1 TRP A 173      -2.881  10.688  -8.953  1.00 92.21           H
ATOM   2548  CE2 TRP A 173      -2.551  10.552  -6.843  1.00 92.21           C
ATOM   2549  CE3 TRP A 173      -2.984  10.750  -4.461  1.00 92.21           C
ATOM   2550  HE3 TRP A 173      -3.618  11.031  -3.619  1.00 92.21           H
ATOM   2551  CZ2 TRP A 173      -1.280   9.998  -6.656  1.00 92.21           C
ATOM   2552  HZ2 TRP A 173      -0.646   9.717  -7.497  1.00 92.21           H
ATOM   2553  CZ3 TRP A 173      -1.710  10.195  -4.290  1.00 92.21           C
ATOM   2554  HZ3 TRP A 173      -1.355  10.044  -3.271  1.00 92.21           H
ATOM   2555  CH2 TRP A 173      -0.866   9.822  -5.330  1.00 92.21           C
ATOM   2556  HH2 TRP A 173       0.113   9.395  -5.114  1.00 92.21           H
ATOM   2557  HN  TRP A 173      -7.456  10.441  -6.611  1.00 92.21           H
ATOM   2558  N   VAL A 174      -8.600  11.976  -4.098  1.00 95.35           N
ATOM   2559  CA  VAL A 174      -9.528  12.588  -3.162  1.00 95.35           C
ATOM   2560  C   VAL A 174      -9.974  11.544  -2.136  1.00 95.35           C
ATOM   2561  O   VAL A 174     -10.002  11.820  -0.938  1.00 95.35           O
ATOM   2562  HA  VAL A 174      -8.995  13.385  -2.644  1.00 95.35           H
ATOM   2563  CB  VAL A 174     -10.698  13.217  -3.922  1.00 95.35           C
ATOM   2564  HB  VAL A 174     -11.129  12.451  -4.568  1.00 95.35           H
ATOM   2565  CG1 VAL A 174     -11.789  13.687  -2.958  1.00 95.35           C
ATOM   2566 1HG1 VAL A 174     -12.160  12.836  -2.387  1.00 95.35           H
ATOM   2567 2HG1 VAL A 174     -11.376  14.430  -2.276  1.00 95.35           H
ATOM   2568 3HG1 VAL A 174     -12.608  14.130  -3.524  1.00 95.35           H
ATOM   2569  CG2 VAL A 174     -10.220  14.366  -4.811  1.00 95.35           C
ATOM   2570 1HG2 VAL A 174      -9.752  15.133  -4.194  1.00 95.35           H
ATOM   2571 2HG2 VAL A 174      -9.496  13.990  -5.534  1.00 95.35           H
ATOM   2572 3HG2 VAL A 174     -11.071  14.795  -5.340  1.00 95.35           H
ATOM   2573  HN  VAL A 174      -8.904  11.968  -5.050  1.00 95.35           H
ATOM   2574  N   LEU A 175     -10.311  10.368  -2.644  1.00 90.17           N
ATOM   2575  CA  LEU A 175     -10.823   9.305  -1.795  1.00 90.17           C
ATOM   2576  C   LEU A 175      -9.750   8.909  -0.779  1.00 90.17           C
ATOM   2577  O   LEU A 175     -10.038   8.763   0.408  1.00 90.17           O
ATOM   2578  HA  LEU A 175     -11.681   9.704  -1.254  1.00 90.17           H
ATOM   2579  CB  LEU A 175     -11.327   8.137  -2.644  1.00 90.17           C
ATOM   2580 1HB  LEU A 175     -12.097   8.510  -3.320  1.00 90.17           H
ATOM   2581 2HB  LEU A 175     -10.504   7.783  -3.265  1.00 90.17           H
ATOM   2582  CG  LEU A 175     -11.897   6.945  -1.874  1.00 90.17           C
ATOM   2583  HG  LEU A 175     -11.140   6.600  -1.169  1.00 90.17           H
ATOM   2584  CD1 LEU A 175     -13.123   7.356  -1.056  1.00 90.17           C
ATOM   2585 1HD1 LEU A 175     -12.840   8.130  -0.342  1.00 90.17           H
ATOM   2586 2HD1 LEU A 175     -13.893   7.741  -1.724  1.00 90.17           H
ATOM   2587 3HD1 LEU A 175     -13.508   6.490  -0.518  1.00 90.17           H
ATOM   2588  CD2 LEU A 175     -12.202   5.778  -2.816  1.00 90.17           C
ATOM   2589 1HD2 LEU A 175     -12.932   6.094  -3.561  1.00 90.17           H
ATOM   2590 2HD2 LEU A 175     -11.285   5.465  -3.315  1.00 90.17           H
ATOM   2591 3HD2 LEU A 175     -12.606   4.944  -2.242  1.00 90.17           H
ATOM   2592  HN  LEU A 175     -10.240  10.136  -3.614  1.00 90.17           H
ATOM   2593  N   ALA A 176      -8.535   8.746  -1.282  1.00 94.85           N
ATOM   2594  CA  ALA A 176      -7.434   8.294  -0.448  1.00 94.85           C
ATOM   2595  C   ALA A 176      -7.190   9.316   0.664  1.00 94.85           C
ATOM   2596  O   ALA A 176      -6.903   8.944   1.801  1.00 94.85           O
ATOM   2597  HA  ALA A 176      -7.726   7.344   0.001  1.00 94.85           H
ATOM   2598  CB  ALA A 176      -6.195   8.069  -1.316  1.00 94.85           C
ATOM   2599 1HB  ALA A 176      -6.413   7.314  -2.071  1.00 94.85           H
ATOM   2600 2HB  ALA A 176      -5.920   9.003  -1.806  1.00 94.85           H
ATOM   2601 3HB  ALA A 176      -5.370   7.730  -0.690  1.00 94.85           H
ATOM   2602  HN  ALA A 176      -8.298   8.917  -2.238  1.00 94.85           H
ATOM   2603  N   ALA A 177      -7.311  10.583   0.297  1.00 94.82           N
ATOM   2604  CA  ALA A 177      -7.083  11.662   1.243  1.00 94.82           C
ATOM   2605  C   ALA A 177      -8.100  11.558   2.382  1.00 94.82           C
ATOM   2606  O   ALA A 177      -7.738  11.660   3.553  1.00 94.82           O
ATOM   2607  HA  ALA A 177      -6.080  11.539   1.651  1.00 94.82           H
ATOM   2608  CB  ALA A 177      -7.158  13.005   0.515  1.00 94.82           C
ATOM   2609 1HB  ALA A 177      -6.397  13.039  -0.265  1.00 94.82           H
ATOM   2610 2HB  ALA A 177      -8.144  13.119   0.064  1.00 94.82           H
ATOM   2611 3HB  ALA A 177      -6.987  13.814   1.225  1.00 94.82           H
ATOM   2612  HN  ALA A 177      -7.560  10.876  -0.626  1.00 94.82           H
ATOM   2613  N   ALA A 178      -9.352  11.357   1.998  1.00 95.05           N
ATOM   2614  CA  ALA A 178     -10.433  11.311   2.968  1.00 95.05           C
ATOM   2615  C   ALA A 178     -10.207  10.137   3.922  1.00 95.05           C
ATOM   2616  O   ALA A 178     -10.507  10.232   5.111  1.00 95.05           O
ATOM   2617  HA  ALA A 178     -10.409  12.240   3.536  1.00 95.05           H
ATOM   2618  CB  ALA A 178     -11.773  11.216   2.234  1.00 95.05           C
ATOM   2619 1HB  ALA A 178     -11.898  12.088   1.592  1.00 95.05           H
ATOM   2620 2HB  ALA A 178     -11.791  10.311   1.627  1.00 95.05           H
ATOM   2621 3HB  ALA A 178     -12.584  11.181   2.962  1.00 95.05           H
ATOM   2622  HN  ALA A 178      -9.631  11.227   1.047  1.00 95.05           H
ATOM   2623  N   LEU A 179      -9.680   9.056   3.366  1.00 91.97           N
ATOM   2624  CA  LEU A 179      -9.483   7.839   4.134  1.00 91.97           C
ATOM   2625  C   LEU A 179      -8.316   8.035   5.104  1.00 91.97           C
ATOM   2626  O   LEU A 179      -8.045   7.172   5.937  1.00 91.97           O
ATOM   2627  HA  LEU A 179     -10.390   7.669   4.715  1.00 91.97           H
ATOM   2628  CB  LEU A 179      -9.312   6.638   3.201  1.00 91.97           C
ATOM   2629 1HB  LEU A 179      -8.524   6.869   2.485  1.00 91.97           H
ATOM   2630 2HB  LEU A 179      -8.967   5.790   3.793  1.00 91.97           H
ATOM   2631  CG  LEU A 179     -10.558   6.209   2.424  1.00 91.97           C
ATOM   2632  HG  LEU A 179     -10.964   7.085   1.919  1.00 91.97           H
ATOM   2633  CD1 LEU A 179     -10.205   5.186   1.343  1.00 91.97           C
ATOM   2634 1HD1 LEU A 179      -9.493   5.627   0.645  1.00 91.97           H
ATOM   2635 2HD1 LEU A 179      -9.762   4.305   1.806  1.00 91.97           H
ATOM   2636 3HD1 LEU A 179     -11.109   4.899   0.806  1.00 91.97           H
ATOM   2637  CD2 LEU A 179     -11.643   5.691   3.371  1.00 91.97           C
ATOM   2638 1HD2 LEU A 179     -11.263   4.832   3.924  1.00 91.97           H
ATOM   2639 2HD2 LEU A 179     -11.921   6.479   4.071  1.00 91.97           H
ATOM   2640 3HD2 LEU A 179     -12.518   5.393   2.793  1.00 91.97           H
ATOM   2641  HN  LEU A 179      -9.390   9.004   2.410  1.00 91.97           H
ATOM   2642  N   CYS A 180      -7.658   9.176   4.964  1.00 90.99           N
ATOM   2643  CA  CYS A 180      -6.486   9.469   5.772  1.00 90.99           C
ATOM   2644  C   CYS A 180      -6.918  10.359   6.939  1.00 90.99           C
ATOM   2645  O   CYS A 180      -6.101  10.719   7.785  1.00 90.99           O
ATOM   2646  HA  CYS A 180      -6.109   8.512   6.134  1.00 90.99           H
ATOM   2647  CB  CYS A 180      -5.374  10.113   4.943  1.00 90.99           C
ATOM   2648 1HB  CYS A 180      -5.736  11.035   4.487  1.00 90.99           H
ATOM   2649 2HB  CYS A 180      -4.539  10.385   5.589  1.00 90.99           H
ATOM   2650  SG  CYS A 180      -4.808   8.954   3.645  1.00 90.99           S
ATOM   2651  HG  CYS A 180      -5.979   8.864   3.020  1.00 90.99           H
ATOM   2652  HN  CYS A 180      -7.912   9.892   4.314  1.00 90.99           H
ATOM   2653  N   ILE A 181      -8.201  10.689   6.947  1.00 90.77           N
ATOM   2654  CA  ILE A 181      -8.739  11.579   7.961  1.00 90.77           C
ATOM   2655  C   ILE A 181      -8.421  11.016   9.348  1.00 90.77           C
ATOM   2656  O   ILE A 181      -7.946  11.739  10.222  1.00 90.77           O
ATOM   2657  HA  ILE A 181      -8.233  12.539   7.855  1.00 90.77           H
ATOM   2658  CB  ILE A 181     -10.230  11.824   7.724  1.00 90.77           C
ATOM   2659  HB  ILE A 181     -10.711  10.862   7.550  1.00 90.77           H
ATOM   2660  CG1 ILE A 181     -10.453  12.673   6.470  1.00 90.77           C
ATOM   2661 1HG1 ILE A 181     -10.062  13.677   6.632  1.00 90.77           H
ATOM   2662 2HG1 ILE A 181      -9.899  12.246   5.634  1.00 90.77           H
ATOM   2663  CG2 ILE A 181     -10.888  12.442   8.959  1.00 90.77           C
ATOM   2664 1HG2 ILE A 181     -10.776  11.766   9.807  1.00 90.77           H
ATOM   2665 2HG2 ILE A 181     -10.410  13.395   9.187  1.00 90.77           H
ATOM   2666 3HG2 ILE A 181     -11.948  12.606   8.763  1.00 90.77           H
ATOM   2667  CD1 ILE A 181     -11.940  12.749   6.118  1.00 90.77           C
ATOM   2668 1HD1 ILE A 181     -12.322  11.745   5.932  1.00 90.77           H
ATOM   2669 2HD1 ILE A 181     -12.488  13.199   6.946  1.00 90.77           H
ATOM   2670 3HD1 ILE A 181     -12.071  13.358   5.223  1.00 90.77           H
ATOM   2671  HN  ILE A 181      -8.867  10.360   6.278  1.00 90.77           H
ATOM   2672  N   PRO A 182      -8.677   9.720   9.574  1.00 92.21           N
ATOM   2673  CA  PRO A 182      -8.441   9.123  10.891  1.00 92.21           C
ATOM   2674  C   PRO A 182      -7.029   9.376  11.394  1.00 92.21           C
ATOM   2675  O   PRO A 182      -6.833   9.716  12.560  1.00 92.21           O
ATOM   2676  HA  PRO A 182      -9.094   9.583  11.633  1.00 92.21           H
ATOM   2677  CB  PRO A 182      -8.706   7.633  10.666  1.00 92.21           C
ATOM   2678 1HB  PRO A 182      -7.793   7.098  10.406  1.00 92.21           H
ATOM   2679 2HB  PRO A 182      -9.109   7.158  11.561  1.00 92.21           H
ATOM   2680  CG  PRO A 182      -9.711   7.622   9.521  1.00 92.21           C
ATOM   2681 1HG  PRO A 182      -9.735   6.658   9.012  1.00 92.21           H
ATOM   2682 2HG  PRO A 182     -10.726   7.809   9.872  1.00 92.21           H
ATOM   2683  CD  PRO A 182      -9.206   8.734   8.615  1.00 92.21           C
ATOM   2684 1HD  PRO A 182      -8.431   8.381   7.935  1.00 92.21           H
ATOM   2685 2HD  PRO A 182     -10.004   9.146   7.998  1.00 92.21           H
ATOM   2686  N   GLU A 183      -6.074   9.200  10.493  1.00 88.66           N
ATOM   2687  CA  GLU A 183      -4.673   9.353  10.847  1.00 88.66           C
ATOM   2688  C   GLU A 183      -4.391  10.791  11.288  1.00 88.66           C
ATOM   2689  O   GLU A 183      -3.646  11.017  12.240  1.00 88.66           O
ATOM   2690  HA  GLU A 183      -4.510   8.671  11.682  1.00 88.66           H
ATOM   2691  CB  GLU A 183      -3.766   8.948   9.684  1.00 88.66           C
ATOM   2692 1HB  GLU A 183      -4.219   9.253   8.741  1.00 88.66           H
ATOM   2693 2HB  GLU A 183      -2.768   9.360   9.835  1.00 88.66           H
ATOM   2694  CG  GLU A 183      -3.600   7.428   9.622  1.00 88.66           C
ATOM   2695 1HG  GLU A 183      -2.894   7.168   8.833  1.00 88.66           H
ATOM   2696 2HG  GLU A 183      -3.177   7.066  10.559  1.00 88.66           H
ATOM   2697  CD  GLU A 183      -4.941   6.740   9.361  1.00 88.66           C
ATOM   2698  OE1 GLU A 183      -5.065   5.565   9.770  1.00 88.66           O
ATOM   2699  OE2 GLU A 183      -5.812   7.404   8.759  1.00 88.66           O
ATOM   2700  HN  GLU A 183      -6.244   8.959   9.537  1.00 88.66           H
ATOM   2701  N   ILE A 184      -5.001  11.725  10.574  1.00 90.27           N
ATOM   2702  CA  ILE A 184      -4.766  13.136  10.831  1.00 90.27           C
ATOM   2703  C   ILE A 184      -5.203  13.469  12.259  1.00 90.27           C
ATOM   2704  O   ILE A 184      -4.551  14.256  12.944  1.00 90.27           O
ATOM   2705  HA  ILE A 184      -3.693  13.309  10.749  1.00 90.27           H
ATOM   2706  CB  ILE A 184      -5.447  13.996   9.764  1.00 90.27           C
ATOM   2707  HB  ILE A 184      -6.495  13.702   9.707  1.00 90.27           H
ATOM   2708  CG1 ILE A 184      -4.832  13.747   8.385  1.00 90.27           C
ATOM   2709 1HG1 ILE A 184      -3.822  14.156   8.355  1.00 90.27           H
ATOM   2710 2HG1 ILE A 184      -4.747  12.675   8.209  1.00 90.27           H
ATOM   2711  CG2 ILE A 184      -5.413  15.476  10.149  1.00 90.27           C
ATOM   2712 1HG2 ILE A 184      -5.933  15.618  11.096  1.00 90.27           H
ATOM   2713 2HG2 ILE A 184      -4.377  15.801  10.251  1.00 90.27           H
ATOM   2714 3HG2 ILE A 184      -5.903  16.064   9.373  1.00 90.27           H
ATOM   2715  CD1 ILE A 184      -5.680  14.385   7.283  1.00 90.27           C
ATOM   2716 1HD1 ILE A 184      -6.682  13.957   7.302  1.00 90.27           H
ATOM   2717 2HD1 ILE A 184      -5.742  15.461   7.450  1.00 90.27           H
ATOM   2718 3HD1 ILE A 184      -5.220  14.194   6.314  1.00 90.27           H
ATOM   2719  HN  ILE A 184      -5.644  11.532   9.832  1.00 90.27           H
ATOM   2720  N   LEU A 185      -6.302  12.852  12.667  1.00 90.42           N
ATOM   2721  CA  LEU A 185      -6.950  13.223  13.914  1.00 90.42           C
ATOM   2722  C   LEU A 185      -6.186  12.602  15.085  1.00 90.42           C
ATOM   2723  O   LEU A 185      -5.835  13.295  16.039  1.00 90.42           O
ATOM   2724  HA  LEU A 185      -6.893  14.308  14.001  1.00 90.42           H
ATOM   2725  CB  LEU A 185      -8.433  12.848  13.879  1.00 90.42           C
ATOM   2726 1HB  LEU A 185      -8.514  11.789  13.634  1.00 90.42           H
ATOM   2727 2HB  LEU A 185      -8.843  12.976  14.881  1.00 90.42           H
ATOM   2728  CG  LEU A 185      -9.302  13.638  12.898  1.00 90.42           C
ATOM   2729  HG  LEU A 185      -8.909  13.484  11.893  1.00 90.42           H
ATOM   2730  CD1 LEU A 185     -10.743  13.124  12.905  1.00 90.42           C
ATOM   2731 1HD1 LEU A 185     -10.754  12.073  12.614  1.00 90.42           H
ATOM   2732 2HD1 LEU A 185     -11.161  13.229  13.906  1.00 90.42           H
ATOM   2733 3HD1 LEU A 185     -11.338  13.703  12.199  1.00 90.42           H
ATOM   2734  CD2 LEU A 185      -9.228  15.139  13.186  1.00 90.42           C
ATOM   2735 1HD2 LEU A 185      -9.580  15.333  14.200  1.00 90.42           H
ATOM   2736 2HD2 LEU A 185      -8.196  15.477  13.090  1.00 90.42           H
ATOM   2737 3HD2 LEU A 185      -9.854  15.677  12.475  1.00 90.42           H
ATOM   2738  HN  LEU A 185      -6.749  12.113  12.162  1.00 90.42           H
ATOM   2739  N   TYR A 186      -5.950  11.303  14.973  1.00 91.04           N
ATOM   2740  CA  TYR A 186      -5.653  10.494  16.143  1.00 91.04           C
ATOM   2741  C   TYR A 186      -4.170  10.123  16.191  1.00 91.04           C
ATOM   2742  O   TYR A 186      -3.722   9.461  17.127  1.00 91.04           O
ATOM   2743  HA  TYR A 186      -5.903  11.078  17.029  1.00 91.04           H
ATOM   2744  CB  TYR A 186      -6.482   9.216  15.993  1.00 91.04           C
ATOM   2745 1HB  TYR A 186      -6.128   8.667  15.120  1.00 91.04           H
ATOM   2746 2HB  TYR A 186      -6.310   8.580  16.861  1.00 91.04           H
ATOM   2747  CG  TYR A 186      -7.985   9.462  15.848  1.00 91.04           C
ATOM   2748  CD1 TYR A 186      -8.636  10.294  16.736  1.00 91.04           C
ATOM   2749  HD1 TYR A 186      -8.080  10.775  17.541  1.00 91.04           H
ATOM   2750  CD2 TYR A 186      -8.689   8.853  14.830  1.00 91.04           C
ATOM   2751  HD2 TYR A 186      -8.174   8.196  14.128  1.00 91.04           H
ATOM   2752  CE1 TYR A 186     -10.051  10.525  16.600  1.00 91.04           C
ATOM   2753  HE1 TYR A 186     -10.578  11.180  17.295  1.00 91.04           H
ATOM   2754  CE2 TYR A 186     -10.104   9.085  14.694  1.00 91.04           C
ATOM   2755  HE2 TYR A 186     -10.672   8.610  13.894  1.00 91.04           H
ATOM   2756  CZ  TYR A 186     -10.715   9.910  15.586  1.00 91.04           C
ATOM   2757  OH  TYR A 186     -12.051  10.129  15.457  1.00 91.04           O
ATOM   2758  HH  TYR A 186     -12.411   9.601  14.688  1.00 91.04           H
ATOM   2759  HN  TYR A 186      -5.959  10.805  14.106  1.00 91.04           H
ATOM   2760  N   SER A 187      -3.449  10.564  15.171  1.00 91.36           N
ATOM   2761  CA  SER A 187      -1.999  10.472  15.184  1.00 91.36           C
ATOM   2762  C   SER A 187      -1.421  11.450  16.209  1.00 91.36           C
ATOM   2763  O   SER A 187      -1.672  12.652  16.135  1.00 91.36           O
ATOM   2764  HA  SER A 187      -1.778   9.444  15.470  1.00 91.36           H
ATOM   2765  CB  SER A 187      -1.417  10.751  13.797  1.00 91.36           C
ATOM   2766 1HB  SER A 187      -1.718  11.747  13.471  1.00 91.36           H
ATOM   2767 2HB  SER A 187      -0.328  10.750  13.854  1.00 91.36           H
ATOM   2768  OG  SER A 187      -1.842   9.789  12.836  1.00 91.36           O
ATOM   2769  HG  SER A 187      -2.465  10.213  12.180  1.00 91.36           H
ATOM   2770  HN  SER A 187      -3.838  10.979  14.349  1.00 91.36           H
ATOM   2771  N   GLN A 188      -0.659  10.899  17.142  1.00 84.72           N
ATOM   2772  CA  GLN A 188       0.055  11.719  18.106  1.00 84.72           C
ATOM   2773  C   GLN A 188       1.321  11.002  18.579  1.00 84.72           C
ATOM   2774  O   GLN A 188       1.506   9.817  18.305  1.00 84.72           O
ATOM   2775  HA  GLN A 188       0.323  12.629  17.570  1.00 84.72           H
ATOM   2776  CB  GLN A 188      -0.844  12.081  19.290  1.00 84.72           C
ATOM   2777 1HB  GLN A 188      -0.310  12.749  19.966  1.00 84.72           H
ATOM   2778 2HB  GLN A 188      -1.720  12.622  18.934  1.00 84.72           H
ATOM   2779  CG  GLN A 188      -1.286  10.827  20.047  1.00 84.72           C
ATOM   2780 1HG  GLN A 188      -1.764  10.131  19.358  1.00 84.72           H
ATOM   2781 2HG  GLN A 188      -0.413  10.319  20.458  1.00 84.72           H
ATOM   2782  CD  GLN A 188      -2.254  11.181  21.177  1.00 84.72           C
ATOM   2783  OE1 GLN A 188      -2.720  12.302  21.302  1.00 84.72           O
ATOM   2784  NE2 GLN A 188      -2.531  10.166  21.991  1.00 84.72           N
ATOM   2785 1HE2 GLN A 188      -2.114   9.271  21.833  1.00 84.72           H
ATOM   2786 2HE2 GLN A 188      -3.155  10.299  22.761  1.00 84.72           H
ATOM   2787  HN  GLN A 188      -0.526   9.913  17.245  1.00 84.72           H
ATOM   2788  N   ILE A 189       2.160  11.750  19.279  1.00 88.55           N
ATOM   2789  CA  ILE A 189       3.333  11.169  19.911  1.00 88.55           C
ATOM   2790  C   ILE A 189       2.949  10.625  21.288  1.00 88.55           C
ATOM   2791  O   ILE A 189       2.352  11.335  22.095  1.00 88.55           O
ATOM   2792  HA  ILE A 189       3.659  10.335  19.289  1.00 88.55           H
ATOM   2793  CB  ILE A 189       4.479  12.182  19.947  1.00 88.55           C
ATOM   2794  HB  ILE A 189       4.135  13.068  20.482  1.00 88.55           H
ATOM   2795  CG1 ILE A 189       4.863  12.627  18.535  1.00 88.55           C
ATOM   2796 1HG1 ILE A 189       5.258  11.778  17.977  1.00 88.55           H
ATOM   2797 2HG1 ILE A 189       3.975  12.972  18.005  1.00 88.55           H
ATOM   2798  CG2 ILE A 189       5.678  11.626  20.719  1.00 88.55           C
ATOM   2799 1HG2 ILE A 189       5.378  11.400  21.742  1.00 88.55           H
ATOM   2800 2HG2 ILE A 189       6.031  10.716  20.234  1.00 88.55           H
ATOM   2801 3HG2 ILE A 189       6.478  12.366  20.730  1.00 88.55           H
ATOM   2802  CD1 ILE A 189       5.905  13.746  18.577  1.00 88.55           C
ATOM   2803 1HD1 ILE A 189       5.497  14.603  19.115  1.00 88.55           H
ATOM   2804 2HD1 ILE A 189       6.800  13.390  19.087  1.00 88.55           H
ATOM   2805 3HD1 ILE A 189       6.160  14.044  17.560  1.00 88.55           H
ATOM   2806  HN  ILE A 189       2.049  12.734  19.419  1.00 88.55           H
ATOM   2807  N   LYS A 190       3.307   9.369  21.514  1.00 83.85           N
ATOM   2808  CA  LYS A 190       3.098   8.754  22.814  1.00 83.85           C
ATOM   2809  C   LYS A 190       4.452   8.382  23.421  1.00 83.85           C
ATOM   2810  O   LYS A 190       5.323   7.856  22.730  1.00 83.85           O
ATOM   2811  HA  LYS A 190       2.624   9.497  23.455  1.00 83.85           H
ATOM   2812  CB  LYS A 190       2.131   7.574  22.698  1.00 83.85           C
ATOM   2813 1HB  LYS A 190       1.197   7.907  22.246  1.00 83.85           H
ATOM   2814 2HB  LYS A 190       2.553   6.817  22.037  1.00 83.85           H
ATOM   2815  CG  LYS A 190       1.849   6.960  24.071  1.00 83.85           C
ATOM   2816 1HG  LYS A 190       2.785   6.649  24.534  1.00 83.85           H
ATOM   2817 2HG  LYS A 190       1.405   7.711  24.725  1.00 83.85           H
ATOM   2818  CD  LYS A 190       0.908   5.760  23.952  1.00 83.85           C
ATOM   2819 1HD  LYS A 190      -0.080   6.097  23.637  1.00 83.85           H
ATOM   2820 2HD  LYS A 190       1.274   5.081  23.181  1.00 83.85           H
ATOM   2821  CE  LYS A 190       0.798   5.015  25.284  1.00 83.85           C
ATOM   2822 1HE  LYS A 190       1.779   4.952  25.755  1.00 83.85           H
ATOM   2823 2HE  LYS A 190       0.153   5.570  25.965  1.00 83.85           H
ATOM   2824  NZ  LYS A 190       0.254   3.655  25.074  1.00 83.85           N
ATOM   2825 1HZ  LYS A 190       0.253   3.152  25.954  1.00 83.85           H
ATOM   2826 2HZ  LYS A 190      -0.694   3.721  24.721  1.00 83.85           H
ATOM   2827 3HZ  LYS A 190       0.831   3.160  24.403  1.00 83.85           H
ATOM   2828  HN  LYS A 190       3.732   8.777  20.829  1.00 83.85           H
ATOM   2829  N   GLU A 191       4.587   8.671  24.707  1.00 75.07           N
ATOM   2830  CA  GLU A 191       5.756   8.235  25.453  1.00 75.07           C
ATOM   2831  C   GLU A 191       5.453   6.936  26.202  1.00 75.07           C
ATOM   2832  O   GLU A 191       4.494   6.866  26.968  1.00 75.07           O
ATOM   2833  HA  GLU A 191       6.528   8.060  24.704  1.00 75.07           H
ATOM   2834  CB  GLU A 191       6.229   9.326  26.416  1.00 75.07           C
ATOM   2835 1HB  GLU A 191       5.373   9.750  26.940  1.00 75.07           H
ATOM   2836 2HB  GLU A 191       6.987   8.920  27.086  1.00 75.07           H
ATOM   2837  CG  GLU A 191       6.896  10.475  25.657  1.00 75.07           C
ATOM   2838 1HG  GLU A 191       7.685  10.083  25.015  1.00 75.07           H
ATOM   2839 2HG  GLU A 191       6.166  10.958  25.007  1.00 75.07           H
ATOM   2840  CD  GLU A 191       7.484  11.503  26.626  1.00 75.07           C
ATOM   2841  OE1 GLU A 191       8.025  12.512  26.124  1.00 75.07           O
ATOM   2842  OE2 GLU A 191       7.379  11.257  27.847  1.00 75.07           O
ATOM   2843  HN  GLU A 191       3.917   9.191  25.237  1.00 75.07           H
ATOM   2844  N   GLU A 192       6.291   5.939  25.954  1.00 71.12           N
ATOM   2845  CA  GLU A 192       6.155   4.662  26.634  1.00 71.12           C
ATOM   2846  C   GLU A 192       7.532   4.118  27.020  1.00 71.12           C
ATOM   2847  O   GLU A 192       8.426   4.027  26.180  1.00 71.12           O
ATOM   2848  HA  GLU A 192       5.575   4.872  27.533  1.00 71.12           H
ATOM   2849  CB  GLU A 192       5.392   3.658  25.768  1.00 71.12           C
ATOM   2850 1HB  GLU A 192       4.440   4.089  25.458  1.00 71.12           H
ATOM   2851 2HB  GLU A 192       6.016   3.346  24.931  1.00 71.12           H
ATOM   2852  CG  GLU A 192       5.065   2.389  26.558  1.00 71.12           C
ATOM   2853 1HG  GLU A 192       5.956   1.767  26.639  1.00 71.12           H
ATOM   2854 2HG  GLU A 192       4.768   2.655  27.573  1.00 71.12           H
ATOM   2855  CD  GLU A 192       3.942   1.598  25.884  1.00 71.12           C
ATOM   2856  OE1 GLU A 192       2.987   1.240  26.607  1.00 71.12           O
ATOM   2857  OE2 GLU A 192       4.065   1.368  24.662  1.00 71.12           O
ATOM   2858  HN  GLU A 192       7.049   5.994  25.304  1.00 71.12           H
ATOM   2859  N   SER A 193       7.660   3.769  28.292  1.00 72.18           N
ATOM   2860  CA  SER A 193       8.902   3.205  28.792  1.00 72.18           C
ATOM   2861  C   SER A 193      10.067   4.149  28.484  1.00 72.18           C
ATOM   2862  O   SER A 193      11.195   3.702  28.281  1.00 72.18           O
ATOM   2863  HA  SER A 193       8.762   3.109  29.869  1.00 72.18           H
ATOM   2864  CB  SER A 193       9.163   1.825  28.187  1.00 72.18           C
ATOM   2865 1HB  SER A 193       9.344   1.926  27.117  1.00 72.18           H
ATOM   2866 2HB  SER A 193      10.068   1.402  28.624  1.00 72.18           H
ATOM   2867  OG  SER A 193       8.072   0.933  28.401  1.00 72.18           O
ATOM   2868  HG  SER A 193       8.240   0.068  27.927  1.00 72.18           H
ATOM   2869  HN  SER A 193       6.935   3.867  28.974  1.00 72.18           H
ATOM   2870  N   GLY A 194       9.753   5.436  28.460  1.00 80.66           N
ATOM   2871  CA  GLY A 194      10.771   6.450  28.241  1.00 80.66           C
ATOM   2872  C   GLY A 194      11.141   6.544  26.759  1.00 80.66           C
ATOM   2873  O   GLY A 194      12.094   7.232  26.396  1.00 80.66           O
ATOM   2874 1HA  GLY A 194      10.408   7.416  28.591  1.00 80.66           H
ATOM   2875 2HA  GLY A 194      11.659   6.212  28.827  1.00 80.66           H
ATOM   2876  HN  GLY A 194       8.826   5.788  28.586  1.00 80.66           H
ATOM   2877  N   ILE A 195      10.368   5.842  25.943  1.00 78.93           N
ATOM   2878  CA  ILE A 195      10.566   5.885  24.504  1.00 78.93           C
ATOM   2879  C   ILE A 195       9.407   6.647  23.857  1.00 78.93           C
ATOM   2880  O   ILE A 195       8.242   6.347  24.113  1.00 78.93           O
ATOM   2881  HA  ILE A 195      11.488   6.435  24.317  1.00 78.93           H
ATOM   2882  CB  ILE A 195      10.759   4.473  23.948  1.00 78.93           C
ATOM   2883  HB  ILE A 195       9.874   3.886  24.191  1.00 78.93           H
ATOM   2884  CG1 ILE A 195      11.954   3.783  24.609  1.00 78.93           C
ATOM   2885 1HG1 ILE A 195      12.866   4.337  24.389  1.00 78.93           H
ATOM   2886 2HG1 ILE A 195      11.830   3.790  25.692  1.00 78.93           H
ATOM   2887  CG2 ILE A 195      10.882   4.497  22.423  1.00 78.93           C
ATOM   2888 1HG2 ILE A 195       9.975   4.920  21.992  1.00 78.93           H
ATOM   2889 2HG2 ILE A 195      11.740   5.106  22.137  1.00 78.93           H
ATOM   2890 3HG2 ILE A 195      11.019   3.480  22.054  1.00 78.93           H
ATOM   2891  CD1 ILE A 195      12.096   2.341  24.116  1.00 78.93           C
ATOM   2892 1HD1 ILE A 195      11.192   1.783  24.359  1.00 78.93           H
ATOM   2893 2HD1 ILE A 195      12.244   2.339  23.036  1.00 78.93           H
ATOM   2894 3HD1 ILE A 195      12.953   1.874  24.601  1.00 78.93           H
ATOM   2895  HN  ILE A 195       9.620   5.254  26.250  1.00 78.93           H
ATOM   2896  N   ALA A 196       9.768   7.619  23.032  1.00 89.63           N
ATOM   2897  CA  ALA A 196       8.778   8.356  22.265  1.00 89.63           C
ATOM   2898  C   ALA A 196       8.403   7.553  21.018  1.00 89.63           C
ATOM   2899  O   ALA A 196       9.277   7.108  20.276  1.00 89.63           O
ATOM   2900  HA  ALA A 196       7.894   8.473  22.892  1.00 89.63           H
ATOM   2901  CB  ALA A 196       9.327   9.743  21.923  1.00 89.63           C
ATOM   2902 1HB  ALA A 196       9.550  10.283  22.843  1.00 89.63           H
ATOM   2903 2HB  ALA A 196      10.237   9.637  21.333  1.00 89.63           H
ATOM   2904 3HB  ALA A 196       8.584  10.295  21.348  1.00 89.63           H
ATOM   2905  HN  ALA A 196      10.716   7.903  22.883  1.00 89.63           H
ATOM   2906  N   ILE A 197       7.102   7.391  20.827  1.00 85.28           N
ATOM   2907  CA  ILE A 197       6.601   6.613  19.707  1.00 85.28           C
ATOM   2908  C   ILE A 197       5.501   7.401  18.995  1.00 85.28           C
ATOM   2909  O   ILE A 197       4.652   8.012  19.642  1.00 85.28           O
ATOM   2910  HA  ILE A 197       7.429   6.470  19.012  1.00 85.28           H
ATOM   2911  CB  ILE A 197       6.159   5.225  20.174  1.00 85.28           C
ATOM   2912  HB  ILE A 197       5.505   4.800  19.413  1.00 85.28           H
ATOM   2913  CG1 ILE A 197       5.347   5.315  21.468  1.00 85.28           C
ATOM   2914 1HG1 ILE A 197       5.988   5.655  22.281  1.00 85.28           H
ATOM   2915 2HG1 ILE A 197       4.556   6.056  21.354  1.00 85.28           H
ATOM   2916  CG2 ILE A 197       7.358   4.285  20.315  1.00 85.28           C
ATOM   2917 1HG2 ILE A 197       7.857   4.186  19.351  1.00 85.28           H
ATOM   2918 2HG2 ILE A 197       8.056   4.694  21.045  1.00 85.28           H
ATOM   2919 3HG2 ILE A 197       7.015   3.305  20.648  1.00 85.28           H
ATOM   2920  CD1 ILE A 197       4.735   3.959  21.827  1.00 85.28           C
ATOM   2921 1HD1 ILE A 197       4.076   3.634  21.023  1.00 85.28           H
ATOM   2922 2HD1 ILE A 197       5.530   3.226  21.964  1.00 85.28           H
ATOM   2923 3HD1 ILE A 197       4.163   4.052  22.750  1.00 85.28           H
ATOM   2924  HN  ILE A 197       6.397   7.780  21.420  1.00 85.28           H
ATOM   2925  N   CYS A 198       5.551   7.363  17.671  1.00 90.90           N
ATOM   2926  CA  CYS A 198       4.488   7.937  16.864  1.00 90.90           C
ATOM   2927  C   CYS A 198       3.444   6.850  16.601  1.00 90.90           C
ATOM   2928  O   CYS A 198       3.691   5.919  15.837  1.00 90.90           O
ATOM   2929  HA  CYS A 198       4.060   8.753  17.447  1.00 90.90           H
ATOM   2930  CB  CYS A 198       5.026   8.538  15.564  1.00 90.90           C
ATOM   2931 1HB  CYS A 198       5.618   9.427  15.783  1.00 90.90           H
ATOM   2932 2HB  CYS A 198       5.689   7.827  15.072  1.00 90.90           H
ATOM   2933  SG  CYS A 198       3.638   8.970  14.453  1.00 90.90           S
ATOM   2934  HN  CYS A 198       6.299   6.949  17.152  1.00 90.90           H
ATOM   2935  N   THR A 199       2.299   7.006  17.249  1.00 89.10           N
ATOM   2936  CA  THR A 199       1.227   6.034  17.118  1.00 89.10           C
ATOM   2937  C   THR A 199      -0.125   6.742  17.009  1.00 89.10           C
ATOM   2938  O   THR A 199      -0.227   7.939  17.276  1.00 89.10           O
ATOM   2939  HA  THR A 199       1.374   5.483  16.189  1.00 89.10           H
ATOM   2940  CB  THR A 199       1.314   5.071  18.303  1.00 89.10           C
ATOM   2941  HB  THR A 199       2.343   4.751  18.470  1.00 89.10           H
ATOM   2942  OG1 THR A 199       0.393   4.033  17.976  1.00 89.10           O
ATOM   2943  HG1 THR A 199       0.553   3.237  18.560  1.00 89.10           H
ATOM   2944  CG2 THR A 199       0.752   5.675  19.592  1.00 89.10           C
ATOM   2945 1HG2 THR A 199      -0.297   5.933  19.445  1.00 89.10           H
ATOM   2946 2HG2 THR A 199       1.314   6.573  19.847  1.00 89.10           H
ATOM   2947 3HG2 THR A 199       0.839   4.950  20.401  1.00 89.10           H
ATOM   2948  HN  THR A 199       2.098   7.777  17.853  1.00 89.10           H
ATOM   2949  N   MET A 200      -1.130   5.973  16.615  1.00 88.28           N
ATOM   2950  CA  MET A 200      -2.507   6.424  16.730  1.00 88.28           C
ATOM   2951  C   MET A 200      -3.071   6.115  18.119  1.00 88.28           C
ATOM   2952  O   MET A 200      -2.915   5.004  18.623  1.00 88.28           O
ATOM   2953  HA  MET A 200      -2.476   7.503  16.575  1.00 88.28           H
ATOM   2954  CB  MET A 200      -3.361   5.732  15.666  1.00 88.28           C
ATOM   2955 1HB  MET A 200      -3.223   4.653  15.729  1.00 88.28           H
ATOM   2956 2HB  MET A 200      -4.416   5.930  15.857  1.00 88.28           H
ATOM   2957  CG  MET A 200      -2.990   6.219  14.264  1.00 88.28           C
ATOM   2958 1HG  MET A 200      -3.067   7.305  14.215  1.00 88.28           H
ATOM   2959 2HG  MET A 200      -1.954   5.962  14.043  1.00 88.28           H
ATOM   2960  SD  MET A 200      -4.072   5.476  13.054  1.00 88.28           S
ATOM   2961  CE  MET A 200      -5.616   6.252  13.501  1.00 88.28           C
ATOM   2962 1HE  MET A 200      -5.865   5.999  14.532  1.00 88.28           H
ATOM   2963 2HE  MET A 200      -5.521   7.333  13.405  1.00 88.28           H
ATOM   2964 3HE  MET A 200      -6.406   5.897  12.839  1.00 88.28           H
ATOM   2965  HN  MET A 200      -1.016   5.060  16.225  1.00 88.28           H
ATOM   2966  N   VAL A 201      -3.714   7.118  18.698  1.00 90.66           N
ATOM   2967  CA  VAL A 201      -4.415   6.930  19.956  1.00 90.66           C
ATOM   2968  C   VAL A 201      -5.892   7.286  19.771  1.00 90.66           C
ATOM   2969  O   VAL A 201      -6.222   8.416  19.413  1.00 90.66           O
ATOM   2970  HA  VAL A 201      -4.339   5.876  20.221  1.00 90.66           H
ATOM   2971  CB  VAL A 201      -3.738   7.746  21.059  1.00 90.66           C
ATOM   2972  HB  VAL A 201      -3.819   8.800  20.794  1.00 90.66           H
ATOM   2973  CG1 VAL A 201      -4.442   7.544  22.402  1.00 90.66           C
ATOM   2974 1HG1 VAL A 201      -5.481   7.863  22.320  1.00 90.66           H
ATOM   2975 2HG1 VAL A 201      -4.407   6.489  22.676  1.00 90.66           H
ATOM   2976 3HG1 VAL A 201      -3.940   8.135  23.168  1.00 90.66           H
ATOM   2977  CG2 VAL A 201      -2.251   7.400  21.162  1.00 90.66           C
ATOM   2978 1HG2 VAL A 201      -2.139   6.341  21.393  1.00 90.66           H
ATOM   2979 2HG2 VAL A 201      -1.760   7.619  20.214  1.00 90.66           H
ATOM   2980 3HG2 VAL A 201      -1.794   7.994  21.954  1.00 90.66           H
ATOM   2981  HN  VAL A 201      -3.762   8.044  18.322  1.00 90.66           H
ATOM   2982  N   TYR A 202      -6.741   6.301  20.023  1.00 91.11           N
ATOM   2983  CA  TYR A 202      -8.169   6.473  19.819  1.00 91.11           C
ATOM   2984  C   TYR A 202      -8.847   6.985  21.092  1.00 91.11           C
ATOM   2985  O   TYR A 202      -8.458   6.615  22.198  1.00 91.11           O
ATOM   2986  HA  TYR A 202      -8.309   7.204  19.023  1.00 91.11           H
ATOM   2987  CB  TYR A 202      -8.718   5.085  19.486  1.00 91.11           C
ATOM   2988 1HB  TYR A 202      -8.473   4.403  20.300  1.00 91.11           H
ATOM   2989 2HB  TYR A 202      -9.806   5.139  19.432  1.00 91.11           H
ATOM   2990  CG  TYR A 202      -8.185   4.503  18.175  1.00 91.11           C
ATOM   2991  CD1 TYR A 202      -8.815   4.796  16.983  1.00 91.11           C
ATOM   2992  HD1 TYR A 202      -9.693   5.443  16.975  1.00 91.11           H
ATOM   2993  CD2 TYR A 202      -7.074   3.685  18.185  1.00 91.11           C
ATOM   2994  HD2 TYR A 202      -6.576   3.453  19.127  1.00 91.11           H
ATOM   2995  CE1 TYR A 202      -8.313   4.249  15.749  1.00 91.11           C
ATOM   2996  HE1 TYR A 202      -8.801   4.472  14.801  1.00 91.11           H
ATOM   2997  CE2 TYR A 202      -6.572   3.137  16.952  1.00 91.11           C
ATOM   2998  HE2 TYR A 202      -5.695   2.489  16.946  1.00 91.11           H
ATOM   2999  CZ  TYR A 202      -7.216   3.446  15.795  1.00 91.11           C
ATOM   3000  OH  TYR A 202      -6.742   2.929  14.630  1.00 91.11           O
ATOM   3001  HH  TYR A 202      -7.316   3.224  13.866  1.00 91.11           H
ATOM   3002  HN  TYR A 202      -6.468   5.400  20.360  1.00 91.11           H
ATOM   3003  N   PRO A 203      -9.870   7.841  20.960  1.00 86.51           N
ATOM   3004  CA  PRO A 203     -10.531   8.413  22.135  1.00 86.51           C
ATOM   3005  C   PRO A 203     -11.320   7.375  22.916  1.00 86.51           C
ATOM   3006  O   PRO A 203     -11.819   6.408  22.341  1.00 86.51           O
ATOM   3007  HA  PRO A 203      -9.789   8.793  22.837  1.00 86.51           H
ATOM   3008  CB  PRO A 203     -11.441   9.494  21.548  1.00 86.51           C
ATOM   3009 1HB  PRO A 203     -12.354   9.610  22.132  1.00 86.51           H
ATOM   3010 2HB  PRO A 203     -10.949  10.466  21.529  1.00 86.51           H
ATOM   3011  CG  PRO A 203     -11.734   8.997  20.161  1.00 86.51           C
ATOM   3012 1HG  PRO A 203     -12.571   8.299  20.160  1.00 86.51           H
ATOM   3013 2HG  PRO A 203     -12.004   9.819  19.497  1.00 86.51           H
ATOM   3014  CD  PRO A 203     -10.470   8.328  19.705  1.00 86.51           C
ATOM   3015 1HD  PRO A 203     -10.676   7.510  19.014  1.00 86.51           H
ATOM   3016 2HD  PRO A 203      -9.811   9.025  19.188  1.00 86.51           H
ATOM   3017  N   SER A 204     -11.411   7.603  24.218  1.00 78.44           N
ATOM   3018  CA  SER A 204     -11.803   6.549  25.137  1.00 78.44           C
ATOM   3019  C   SER A 204     -13.228   6.086  24.826  1.00 78.44           C
ATOM   3020  O   SER A 204     -13.570   4.925  25.049  1.00 78.44           O
ATOM   3021  HA  SER A 204     -11.092   5.740  24.968  1.00 78.44           H
ATOM   3022  CB  SER A 204     -11.702   7.019  26.590  1.00 78.44           C
ATOM   3023 1HB  SER A 204     -12.120   6.256  27.247  1.00 78.44           H
ATOM   3024 2HB  SER A 204     -10.653   7.134  26.862  1.00 78.44           H
ATOM   3025  OG  SER A 204     -12.385   8.252  26.800  1.00 78.44           O
ATOM   3026  HG  SER A 204     -13.367   8.129  26.656  1.00 78.44           H
ATOM   3027  HN  SER A 204     -11.223   8.488  24.644  1.00 78.44           H
ATOM   3028  N   ASP A 205     -14.020   7.017  24.317  1.00 71.84           N
ATOM   3029  CA  ASP A 205     -15.465   6.862  24.335  1.00 71.84           C
ATOM   3030  C   ASP A 205     -15.852   5.634  23.509  1.00 71.84           C
ATOM   3031  O   ASP A 205     -16.621   4.791  23.967  1.00 71.84           O
ATOM   3032  HA  ASP A 205     -15.729   6.757  25.387  1.00 71.84           H
ATOM   3033  CB  ASP A 205     -16.157   8.082  23.723  1.00 71.84           C
ATOM   3034 1HB  ASP A 205     -16.161   7.995  22.636  1.00 71.84           H
ATOM   3035 2HB  ASP A 205     -17.199   8.112  24.043  1.00 71.84           H
ATOM   3036  CG  ASP A 205     -15.454   9.376  24.135  1.00 71.84           C
ATOM   3037  OD1 ASP A 205     -14.609   9.295  25.052  1.00 71.84           O
ATOM   3038  OD2 ASP A 205     -15.776  10.417  23.522  1.00 71.84           O
ATOM   3039  HN  ASP A 205     -13.691   7.864  23.898  1.00 71.84           H
ATOM   3040  N   GLU A 206     -15.302   5.573  22.305  1.00 74.86           N
ATOM   3041  CA  GLU A 206     -15.618   4.488  21.392  1.00 74.86           C
ATOM   3042  C   GLU A 206     -14.336   3.916  20.784  1.00 74.86           C
ATOM   3043  O   GLU A 206     -14.328   3.492  19.629  1.00 74.86           O
ATOM   3044  HA  GLU A 206     -16.108   3.729  22.003  1.00 74.86           H
ATOM   3045  CB  GLU A 206     -16.583   4.953  20.300  1.00 74.86           C
ATOM   3046 1HB  GLU A 206     -16.178   5.835  19.803  1.00 74.86           H
ATOM   3047 2HB  GLU A 206     -16.788   4.129  19.616  1.00 74.86           H
ATOM   3048  CG  GLU A 206     -17.930   5.363  20.897  1.00 74.86           C
ATOM   3049 1HG  GLU A 206     -18.103   4.816  21.824  1.00 74.86           H
ATOM   3050 2HG  GLU A 206     -17.912   6.423  21.151  1.00 74.86           H
ATOM   3051  CD  GLU A 206     -19.072   5.089  19.916  1.00 74.86           C
ATOM   3052  OE1 GLU A 206     -20.072   4.487  20.363  1.00 74.86           O
ATOM   3053  OE2 GLU A 206     -18.918   5.486  18.741  1.00 74.86           O
ATOM   3054  HN  GLU A 206     -14.652   6.246  21.952  1.00 74.86           H
ATOM   3055  N   SER A 207     -13.283   3.921  21.588  1.00 87.08           N
ATOM   3056  CA  SER A 207     -11.957   3.600  21.088  1.00 87.08           C
ATOM   3057  C   SER A 207     -11.998   2.288  20.303  1.00 87.08           C
ATOM   3058  O   SER A 207     -11.460   2.203  19.200  1.00 87.08           O
ATOM   3059  HA  SER A 207     -11.687   4.429  20.434  1.00 87.08           H
ATOM   3060  CB  SER A 207     -10.946   3.503  22.232  1.00 87.08           C
ATOM   3061 1HB  SER A 207      -9.993   3.144  21.843  1.00 87.08           H
ATOM   3062 2HB  SER A 207     -10.768   4.496  22.645  1.00 87.08           H
ATOM   3063  OG  SER A 207     -11.393   2.632  23.268  1.00 87.08           O
ATOM   3064  HG  SER A 207     -10.809   2.731  24.073  1.00 87.08           H
ATOM   3065  HN  SER A 207     -13.325   4.140  22.563  1.00 87.08           H
ATOM   3066  N   THR A 208     -12.642   1.296  20.902  1.00 86.97           N
ATOM   3067  CA  THR A 208     -12.662  -0.038  20.327  1.00 86.97           C
ATOM   3068  C   THR A 208     -13.373  -0.024  18.972  1.00 86.97           C
ATOM   3069  O   THR A 208     -12.883  -0.604  18.004  1.00 86.97           O
ATOM   3070  HA  THR A 208     -11.633  -0.349  20.145  1.00 86.97           H
ATOM   3071  CB  THR A 208     -13.309  -0.981  21.343  1.00 86.97           C
ATOM   3072  HB  THR A 208     -14.376  -0.778  21.437  1.00 86.97           H
ATOM   3073  OG1 THR A 208     -12.541  -0.794  22.529  1.00 86.97           O
ATOM   3074  HG1 THR A 208     -11.584  -1.030  22.357  1.00 86.97           H
ATOM   3075  CG2 THR A 208     -13.099  -2.455  20.991  1.00 86.97           C
ATOM   3076 1HG2 THR A 208     -12.031  -2.673  20.964  1.00 86.97           H
ATOM   3077 2HG2 THR A 208     -13.537  -2.661  20.015  1.00 86.97           H
ATOM   3078 3HG2 THR A 208     -13.578  -3.080  21.745  1.00 86.97           H
ATOM   3079  HN  THR A 208     -13.142   1.394  21.762  1.00 86.97           H
ATOM   3080  N   LYS A 209     -14.517   0.644  18.947  1.00 82.75           N
ATOM   3081  CA  LYS A 209     -15.318   0.709  17.737  1.00 82.75           C
ATOM   3082  C   LYS A 209     -14.509   1.388  16.630  1.00 82.75           C
ATOM   3083  O   LYS A 209     -14.479   0.911  15.496  1.00 82.75           O
ATOM   3084  HA  LYS A 209     -15.532  -0.315  17.430  1.00 82.75           H
ATOM   3085  CB  LYS A 209     -16.661   1.387  18.019  1.00 82.75           C
ATOM   3086 1HB  LYS A 209     -16.492   2.358  18.484  1.00 82.75           H
ATOM   3087 2HB  LYS A 209     -17.185   1.570  17.081  1.00 82.75           H
ATOM   3088  CG  LYS A 209     -17.529   0.522  18.935  1.00 82.75           C
ATOM   3089 1HG  LYS A 209     -17.608  -0.484  18.523  1.00 82.75           H
ATOM   3090 2HG  LYS A 209     -17.055   0.430  19.912  1.00 82.75           H
ATOM   3091  CD  LYS A 209     -18.927   1.124  19.095  1.00 82.75           C
ATOM   3092 1HD  LYS A 209     -18.846   2.196  19.276  1.00 82.75           H
ATOM   3093 2HD  LYS A 209     -19.489   0.999  18.169  1.00 82.75           H
ATOM   3094  CE  LYS A 209     -19.681   0.461  20.249  1.00 82.75           C
ATOM   3095 1HE  LYS A 209     -20.005  -0.537  19.954  1.00 82.75           H
ATOM   3096 2HE  LYS A 209     -19.015   0.340  21.104  1.00 82.75           H
ATOM   3097  NZ  LYS A 209     -20.854   1.275  20.638  1.00 82.75           N
ATOM   3098 1HZ  LYS A 209     -21.309   0.852  21.439  1.00 82.75           H
ATOM   3099 2HZ  LYS A 209     -20.550   2.213  20.878  1.00 82.75           H
ATOM   3100 3HZ  LYS A 209     -21.506   1.320  19.863  1.00 82.75           H
ATOM   3101  HN  LYS A 209     -14.896   1.134  19.732  1.00 82.75           H
ATOM   3102  N   LEU A 210     -13.871   2.490  16.997  1.00 88.64           N
ATOM   3103  CA  LEU A 210     -13.189   3.321  16.019  1.00 88.64           C
ATOM   3104  C   LEU A 210     -12.043   2.526  15.392  1.00 88.64           C
ATOM   3105  O   LEU A 210     -11.905   2.488  14.170  1.00 88.64           O
ATOM   3106  HA  LEU A 210     -13.910   3.564  15.238  1.00 88.64           H
ATOM   3107  CB  LEU A 210     -12.748   4.641  16.654  1.00 88.64           C
ATOM   3108 1HB  LEU A 210     -13.605   5.081  17.163  1.00 88.64           H
ATOM   3109 2HB  LEU A 210     -12.001   4.422  17.418  1.00 88.64           H
ATOM   3110  CG  LEU A 210     -12.167   5.684  15.697  1.00 88.64           C
ATOM   3111  HG  LEU A 210     -11.333   5.230  15.162  1.00 88.64           H
ATOM   3112  CD1 LEU A 210     -13.201   6.102  14.649  1.00 88.64           C
ATOM   3113 1HD1 LEU A 210     -13.506   5.230  14.072  1.00 88.64           H
ATOM   3114 2HD1 LEU A 210     -14.070   6.531  15.148  1.00 88.64           H
ATOM   3115 3HD1 LEU A 210     -12.762   6.844  13.982  1.00 88.64           H
ATOM   3116  CD2 LEU A 210     -11.612   6.885  16.466  1.00 88.64           C
ATOM   3117 1HD2 LEU A 210     -12.412   7.348  17.043  1.00 88.64           H
ATOM   3118 2HD2 LEU A 210     -10.823   6.551  17.140  1.00 88.64           H
ATOM   3119 3HD2 LEU A 210     -11.206   7.611  15.761  1.00 88.64           H
ATOM   3120  HN  LEU A 210     -13.816   2.816  17.941  1.00 88.64           H
ATOM   3121  N   LYS A 211     -11.249   1.911  16.256  1.00 93.18           N
ATOM   3122  CA  LYS A 211     -10.122   1.114  15.801  1.00 93.18           C
ATOM   3123  C   LYS A 211     -10.623   0.032  14.842  1.00 93.18           C
ATOM   3124  O   LYS A 211     -10.083  -0.132  13.749  1.00 93.18           O
ATOM   3125  HA  LYS A 211      -9.452   1.777  15.254  1.00 93.18           H
ATOM   3126  CB  LYS A 211      -9.339   0.564  16.994  1.00 93.18           C
ATOM   3127 1HB  LYS A 211      -8.960   1.389  17.598  1.00 93.18           H
ATOM   3128 2HB  LYS A 211     -10.003  -0.018  17.633  1.00 93.18           H
ATOM   3129  CG  LYS A 211      -8.174  -0.312  16.529  1.00 93.18           C
ATOM   3130 1HG  LYS A 211      -8.558  -1.238  16.102  1.00 93.18           H
ATOM   3131 2HG  LYS A 211      -7.623   0.199  15.738  1.00 93.18           H
ATOM   3132  CD  LYS A 211      -7.230  -0.632  17.690  1.00 93.18           C
ATOM   3133 1HD  LYS A 211      -6.874   0.295  18.140  1.00 93.18           H
ATOM   3134 2HD  LYS A 211      -7.771  -1.175  18.464  1.00 93.18           H
ATOM   3135  CE  LYS A 211      -6.038  -1.464  17.214  1.00 93.18           C
ATOM   3136 1HE  LYS A 211      -6.381  -2.441  16.874  1.00 93.18           H
ATOM   3137 2HE  LYS A 211      -5.565  -0.978  16.360  1.00 93.18           H
ATOM   3138  NZ  LYS A 211      -5.053  -1.630  18.306  1.00 93.18           N
ATOM   3139 1HZ  LYS A 211      -4.326  -2.272  18.010  1.00 93.18           H
ATOM   3140 2HZ  LYS A 211      -4.640  -0.731  18.528  1.00 93.18           H
ATOM   3141 3HZ  LYS A 211      -5.518  -2.001  19.127  1.00 93.18           H
ATOM   3142  HN  LYS A 211     -11.365   1.951  17.248  1.00 93.18           H
ATOM   3143  N   SER A 212     -11.649  -0.678  15.286  1.00 91.22           N
ATOM   3144  CA  SER A 212     -12.174  -1.795  14.519  1.00 91.22           C
ATOM   3145  C   SER A 212     -12.654  -1.310  13.150  1.00 91.22           C
ATOM   3146  O   SER A 212     -12.420  -1.967  12.137  1.00 91.22           O
ATOM   3147  HA  SER A 212     -11.340  -2.487  14.409  1.00 91.22           H
ATOM   3148  CB  SER A 212     -13.316  -2.488  15.266  1.00 91.22           C
ATOM   3149 1HB  SER A 212     -14.135  -1.784  15.411  1.00 91.22           H
ATOM   3150 2HB  SER A 212     -13.702  -3.307  14.659  1.00 91.22           H
ATOM   3151  OG  SER A 212     -12.897  -2.994  16.531  1.00 91.22           O
ATOM   3152  HG  SER A 212     -13.102  -2.330  17.250  1.00 91.22           H
ATOM   3153  HN  SER A 212     -12.119  -0.502  16.151  1.00 91.22           H
ATOM   3154  N   ALA A 213     -13.317  -0.162  13.163  1.00 94.26           N
ATOM   3155  CA  ALA A 213     -13.862   0.401  11.940  1.00 94.26           C
ATOM   3156  C   ALA A 213     -12.714   0.768  10.996  1.00 94.26           C
ATOM   3157  O   ALA A 213     -12.760   0.456   9.807  1.00 94.26           O
ATOM   3158  HA  ALA A 213     -14.479  -0.364  11.468  1.00 94.26           H
ATOM   3159  CB  ALA A 213     -14.744   1.604  12.280  1.00 94.26           C
ATOM   3160 1HB  ALA A 213     -15.560   1.285  12.928  1.00 94.26           H
ATOM   3161 2HB  ALA A 213     -14.147   2.359  12.793  1.00 94.26           H
ATOM   3162 3HB  ALA A 213     -15.152   2.027  11.362  1.00 94.26           H
ATOM   3163  HN  ALA A 213     -13.483   0.378  13.988  1.00 94.26           H
ATOM   3164  N   VAL A 214     -11.712   1.424  11.563  1.00 92.39           N
ATOM   3165  CA  VAL A 214     -10.586   1.894  10.774  1.00 92.39           C
ATOM   3166  C   VAL A 214      -9.901   0.700  10.107  1.00 92.39           C
ATOM   3167  O   VAL A 214      -9.571   0.751   8.923  1.00 92.39           O
ATOM   3168  HA  VAL A 214     -10.979   2.552   9.999  1.00 92.39           H
ATOM   3169  CB  VAL A 214      -9.637   2.712  11.653  1.00 92.39           C
ATOM   3170  HB  VAL A 214      -9.432   2.133  12.554  1.00 92.39           H
ATOM   3171  CG1 VAL A 214      -8.307   2.961  10.941  1.00 92.39           C
ATOM   3172 1HG1 VAL A 214      -7.834   2.006  10.710  1.00 92.39           H
ATOM   3173 2HG1 VAL A 214      -8.487   3.509  10.016  1.00 92.39           H
ATOM   3174 3HG1 VAL A 214      -7.651   3.544  11.588  1.00 92.39           H
ATOM   3175  CG2 VAL A 214     -10.285   4.031  12.080  1.00 92.39           C
ATOM   3176 1HG2 VAL A 214     -10.534   4.616  11.195  1.00 92.39           H
ATOM   3177 2HG2 VAL A 214     -11.194   3.823  12.646  1.00 92.39           H
ATOM   3178 3HG2 VAL A 214      -9.590   4.592  12.704  1.00 92.39           H
ATOM   3179  HN  VAL A 214     -11.662   1.634  12.539  1.00 92.39           H
ATOM   3180  N   LEU A 215      -9.709  -0.348  10.895  1.00 91.89           N
ATOM   3181  CA  LEU A 215      -8.992  -1.519  10.422  1.00 91.89           C
ATOM   3182  C   LEU A 215      -9.833  -2.234   9.362  1.00 91.89           C
ATOM   3183  O   LEU A 215      -9.307  -2.681   8.344  1.00 91.89           O
ATOM   3184  HA  LEU A 215      -8.071  -1.171   9.954  1.00 91.89           H
ATOM   3185  CB  LEU A 215      -8.593  -2.414  11.596  1.00 91.89           C
ATOM   3186 1HB  LEU A 215      -9.477  -2.596  12.206  1.00 91.89           H
ATOM   3187 2HB  LEU A 215      -8.275  -3.379  11.201  1.00 91.89           H
ATOM   3188  CG  LEU A 215      -7.484  -1.876  12.503  1.00 91.89           C
ATOM   3189  HG  LEU A 215      -7.824  -0.937  12.938  1.00 91.89           H
ATOM   3190  CD1 LEU A 215      -7.209  -2.837  13.662  1.00 91.89           C
ATOM   3191 1HD1 LEU A 215      -8.115  -2.961  14.254  1.00 91.89           H
ATOM   3192 2HD1 LEU A 215      -6.898  -3.804  13.266  1.00 91.89           H
ATOM   3193 3HD1 LEU A 215      -6.417  -2.430  14.291  1.00 91.89           H
ATOM   3194  CD2 LEU A 215      -6.218  -1.571  11.700  1.00 91.89           C
ATOM   3195 1HD2 LEU A 215      -5.864  -2.482  11.218  1.00 91.89           H
ATOM   3196 2HD2 LEU A 215      -6.443  -0.822  10.940  1.00 91.89           H
ATOM   3197 3HD2 LEU A 215      -5.446  -1.190  12.368  1.00 91.89           H
ATOM   3198  HN  LEU A 215     -10.033  -0.404  11.840  1.00 91.89           H
ATOM   3199  N   THR A 216     -11.126  -2.319   9.638  1.00 91.40           N
ATOM   3200  CA  THR A 216     -12.041  -2.999   8.737  1.00 91.40           C
ATOM   3201  C   THR A 216     -12.030  -2.329   7.361  1.00 91.40           C
ATOM   3202  O   THR A 216     -11.953  -3.007   6.338  1.00 91.40           O
ATOM   3203  HA  THR A 216     -11.690  -4.021   8.598  1.00 91.40           H
ATOM   3204  CB  THR A 216     -13.423  -3.019   9.392  1.00 91.40           C
ATOM   3205  HB  THR A 216     -13.802  -2.006   9.532  1.00 91.40           H
ATOM   3206  OG1 THR A 216     -13.231  -3.774  10.585  1.00 91.40           O
ATOM   3207  HG1 THR A 216     -13.171  -3.160  11.373  1.00 91.40           H
ATOM   3208  CG2 THR A 216     -14.439  -3.837   8.593  1.00 91.40           C
ATOM   3209 1HG2 THR A 216     -14.091  -4.867   8.511  1.00 91.40           H
ATOM   3210 2HG2 THR A 216     -14.546  -3.409   7.596  1.00 91.40           H
ATOM   3211 3HG2 THR A 216     -15.402  -3.818   9.102  1.00 91.40           H
ATOM   3212  HN  THR A 216     -11.550  -1.934  10.459  1.00 91.40           H
ATOM   3213  N   LEU A 217     -12.109  -1.006   7.382  1.00 88.47           N
ATOM   3214  CA  LEU A 217     -12.090  -0.237   6.150  1.00 88.47           C
ATOM   3215  C   LEU A 217     -10.803  -0.545   5.381  1.00 88.47           C
ATOM   3216  O   LEU A 217     -10.828  -0.710   4.162  1.00 88.47           O
ATOM   3217  HA  LEU A 217     -12.938  -0.562   5.547  1.00 88.47           H
ATOM   3218  CB  LEU A 217     -12.288   1.252   6.444  1.00 88.47           C
ATOM   3219 1HB  LEU A 217     -12.453   1.371   7.515  1.00 88.47           H
ATOM   3220 2HB  LEU A 217     -11.363   1.776   6.204  1.00 88.47           H
ATOM   3221  CG  LEU A 217     -13.437   1.935   5.701  1.00 88.47           C
ATOM   3222  HG  LEU A 217     -13.619   1.388   4.776  1.00 88.47           H
ATOM   3223  CD1 LEU A 217     -14.729   1.882   6.520  1.00 88.47           C
ATOM   3224 1HD1 LEU A 217     -15.000   0.842   6.702  1.00 88.47           H
ATOM   3225 2HD1 LEU A 217     -14.577   2.390   7.472  1.00 88.47           H
ATOM   3226 3HD1 LEU A 217     -15.529   2.375   5.968  1.00 88.47           H
ATOM   3227  CD2 LEU A 217     -13.064   3.367   5.312  1.00 88.47           C
ATOM   3228 1HD2 LEU A 217     -12.839   3.941   6.211  1.00 88.47           H
ATOM   3229 2HD2 LEU A 217     -12.188   3.351   4.663  1.00 88.47           H
ATOM   3230 3HD2 LEU A 217     -13.898   3.830   4.785  1.00 88.47           H
ATOM   3231  HN  LEU A 217     -12.186  -0.464   8.218  1.00 88.47           H
ATOM   3232  N   LYS A 218      -9.709  -0.614   6.126  1.00 86.94           N
ATOM   3233  CA  LYS A 218      -8.403  -0.811   5.520  1.00 86.94           C
ATOM   3234  C   LYS A 218      -8.384  -2.154   4.786  1.00 86.94           C
ATOM   3235  O   LYS A 218      -7.893  -2.243   3.662  1.00 86.94           O
ATOM   3236  HA  LYS A 218      -8.258  -0.016   4.789  1.00 86.94           H
ATOM   3237  CB  LYS A 218      -7.299  -0.669   6.570  1.00 86.94           C
ATOM   3238 1HB  LYS A 218      -7.438   0.258   7.126  1.00 86.94           H
ATOM   3239 2HB  LYS A 218      -7.368  -1.485   7.289  1.00 86.94           H
ATOM   3240  CG  LYS A 218      -5.916  -0.674   5.915  1.00 86.94           C
ATOM   3241 1HG  LYS A 218      -5.793  -1.582   5.325  1.00 86.94           H
ATOM   3242 2HG  LYS A 218      -5.833   0.167   5.226  1.00 86.94           H
ATOM   3243  CD  LYS A 218      -4.810  -0.589   6.969  1.00 86.94           C
ATOM   3244 1HD  LYS A 218      -4.903   0.344   7.524  1.00 86.94           H
ATOM   3245 2HD  LYS A 218      -4.925  -1.400   7.688  1.00 86.94           H
ATOM   3246  CE  LYS A 218      -3.427  -0.668   6.319  1.00 86.94           C
ATOM   3247 1HE  LYS A 218      -3.375  -1.538   5.665  1.00 86.94           H
ATOM   3248 2HE  LYS A 218      -3.261   0.211   5.695  1.00 86.94           H
ATOM   3249  NZ  LYS A 218      -2.373  -0.754   7.354  1.00 86.94           N
ATOM   3250 1HZ  LYS A 218      -1.495  -1.019   6.921  1.00 86.94           H
ATOM   3251 2HZ  LYS A 218      -2.268   0.147   7.807  1.00 86.94           H
ATOM   3252 3HZ  LYS A 218      -2.632  -1.450   8.044  1.00 86.94           H
ATOM   3253  HN  LYS A 218      -9.705  -0.537   7.123  1.00 86.94           H
ATOM   3254  N   VAL A 219      -8.924  -3.164   5.452  1.00 90.76           N
ATOM   3255  CA  VAL A 219      -8.866  -4.519   4.932  1.00 90.76           C
ATOM   3256  C   VAL A 219      -9.782  -4.633   3.712  1.00 90.76           C
ATOM   3257  O   VAL A 219      -9.395  -5.198   2.691  1.00 90.76           O
ATOM   3258  HA  VAL A 219      -7.839  -4.708   4.618  1.00 90.76           H
ATOM   3259  CB  VAL A 219      -9.214  -5.519   6.036  1.00 90.76           C
ATOM   3260  HB  VAL A 219     -10.175  -5.229   6.460  1.00 90.76           H
ATOM   3261  CG1 VAL A 219      -9.358  -6.933   5.470  1.00 90.76           C
ATOM   3262 1HG1 VAL A 219     -10.152  -6.946   4.724  1.00 90.76           H
ATOM   3263 2HG1 VAL A 219      -8.419  -7.237   5.008  1.00 90.76           H
ATOM   3264 3HG1 VAL A 219      -9.606  -7.624   6.277  1.00 90.76           H
ATOM   3265  CG2 VAL A 219      -8.175  -5.481   7.158  1.00 90.76           C
ATOM   3266 1HG2 VAL A 219      -7.195  -5.734   6.754  1.00 90.76           H
ATOM   3267 2HG2 VAL A 219      -8.142  -4.481   7.590  1.00 90.76           H
ATOM   3268 3HG2 VAL A 219      -8.447  -6.201   7.930  1.00 90.76           H
ATOM   3269  HN  VAL A 219      -9.393  -3.068   6.330  1.00 90.76           H
ATOM   3270  N   ILE A 220     -10.980  -4.086   3.859  1.00 90.76           N
ATOM   3271  CA  ILE A 220     -11.995  -4.218   2.828  1.00 90.76           C
ATOM   3272  C   ILE A 220     -11.523  -3.506   1.559  1.00 90.76           C
ATOM   3273  O   ILE A 220     -11.418  -4.122   0.499  1.00 90.76           O
ATOM   3274  HA  ILE A 220     -12.101  -5.281   2.608  1.00 90.76           H
ATOM   3275  CB  ILE A 220     -13.349  -3.726   3.342  1.00 90.76           C
ATOM   3276  HB  ILE A 220     -13.204  -2.752   3.808  1.00 90.76           H
ATOM   3277  CG1 ILE A 220     -13.901  -4.664   4.418  1.00 90.76           C
ATOM   3278 1HG1 ILE A 220     -14.065  -5.654   3.993  1.00 90.76           H
ATOM   3279 2HG1 ILE A 220     -13.168  -4.777   5.217  1.00 90.76           H
ATOM   3280  CG2 ILE A 220     -14.337  -3.533   2.190  1.00 90.76           C
ATOM   3281 1HG2 ILE A 220     -13.940  -2.796   1.491  1.00 90.76           H
ATOM   3282 2HG2 ILE A 220     -14.483  -4.482   1.673  1.00 90.76           H
ATOM   3283 3HG2 ILE A 220     -15.291  -3.182   2.583  1.00 90.76           H
ATOM   3284  CD1 ILE A 220     -15.212  -4.126   4.994  1.00 90.76           C
ATOM   3285 1HD1 ILE A 220     -15.039  -3.146   5.440  1.00 90.76           H
ATOM   3286 2HD1 ILE A 220     -15.950  -4.037   4.197  1.00 90.76           H
ATOM   3287 3HD1 ILE A 220     -15.583  -4.811   5.757  1.00 90.76           H
ATOM   3288  HN  ILE A 220     -11.260  -3.560   4.663  1.00 90.76           H
ATOM   3289  N   LEU A 221     -11.252  -2.218   1.708  1.00 89.69           N
ATOM   3290  CA  LEU A 221     -10.960  -1.376   0.560  1.00 89.69           C
ATOM   3291  C   LEU A 221      -9.517  -1.616   0.111  1.00 89.69           C
ATOM   3292  O   LEU A 221      -9.183  -1.409  -1.054  1.00 89.69           O
ATOM   3293  HA  LEU A 221     -11.627  -1.680  -0.246  1.00 89.69           H
ATOM   3294  CB  LEU A 221     -11.270   0.088   0.876  1.00 89.69           C
ATOM   3295 1HB  LEU A 221     -10.663   0.392   1.730  1.00 89.69           H
ATOM   3296 2HB  LEU A 221     -10.955   0.697   0.029  1.00 89.69           H
ATOM   3297  CG  LEU A 221     -12.733   0.412   1.186  1.00 89.69           C
ATOM   3298  HG  LEU A 221     -13.040  -0.182   2.046  1.00 89.69           H
ATOM   3299  CD1 LEU A 221     -12.899   1.884   1.570  1.00 89.69           C
ATOM   3300 1HD1 LEU A 221     -12.299   2.098   2.455  1.00 89.69           H
ATOM   3301 2HD1 LEU A 221     -12.568   2.515   0.746  1.00 89.69           H
ATOM   3302 3HD1 LEU A 221     -13.948   2.087   1.785  1.00 89.69           H
ATOM   3303  CD2 LEU A 221     -13.640   0.019   0.018  1.00 89.69           C
ATOM   3304 1HD2 LEU A 221     -13.342   0.569  -0.875  1.00 89.69           H
ATOM   3305 2HD2 LEU A 221     -13.551  -1.051  -0.167  1.00 89.69           H
ATOM   3306 3HD2 LEU A 221     -14.674   0.260   0.264  1.00 89.69           H
ATOM   3307  HN  LEU A 221     -11.229  -1.750   2.592  1.00 89.69           H
ATOM   3308  N   GLY A 222      -8.700  -2.049   1.060  1.00 88.33           N
ATOM   3309  CA  GLY A 222      -7.268  -2.138   0.831  1.00 88.33           C
ATOM   3310  C   GLY A 222      -6.909  -3.432   0.098  1.00 88.33           C
ATOM   3311  O   GLY A 222      -5.882  -3.504  -0.575  1.00 88.33           O
ATOM   3312 1HA  GLY A 222      -6.935  -1.280   0.246  1.00 88.33           H
ATOM   3313 2HA  GLY A 222      -6.740  -2.098   1.784  1.00 88.33           H
ATOM   3314  HN  GLY A 222      -9.001  -2.336   1.969  1.00 88.33           H
ATOM   3315  N   PHE A 223      -7.775  -4.422   0.253  1.00 82.46           N
ATOM   3316  CA  PHE A 223      -7.481  -5.758  -0.238  1.00 82.46           C
ATOM   3317  C   PHE A 223      -8.694  -6.359  -0.952  1.00 82.46           C
ATOM   3318  O   PHE A 223      -8.672  -6.549  -2.167  1.00 82.46           O
ATOM   3319  HA  PHE A 223      -6.654  -5.669  -0.942  1.00 82.46           H
ATOM   3320  CB  PHE A 223      -7.144  -6.619   0.981  1.00 82.46           C
ATOM   3321 1HB  PHE A 223      -6.353  -6.130   1.550  1.00 82.46           H
ATOM   3322 2HB  PHE A 223      -8.018  -6.670   1.631  1.00 82.46           H
ATOM   3323  CG  PHE A 223      -6.700  -8.041   0.635  1.00 82.46           C
ATOM   3324  CD1 PHE A 223      -7.466  -9.102   1.008  1.00 82.46           C
ATOM   3325  HD1 PHE A 223      -8.395  -8.938   1.553  1.00 82.46           H
ATOM   3326  CD2 PHE A 223      -5.540  -8.245  -0.045  1.00 82.46           C
ATOM   3327  HD2 PHE A 223      -4.927  -7.395  -0.343  1.00 82.46           H
ATOM   3328  CE1 PHE A 223      -7.054 -10.422   0.687  1.00 82.46           C
ATOM   3329  HE1 PHE A 223      -7.667 -11.272   0.985  1.00 82.46           H
ATOM   3330  CE2 PHE A 223      -5.128  -9.566  -0.366  1.00 82.46           C
ATOM   3331  HE2 PHE A 223      -4.199  -9.729  -0.911  1.00 82.46           H
ATOM   3332  CZ  PHE A 223      -5.894 -10.626   0.007  1.00 82.46           C
ATOM   3333  HZ  PHE A 223      -5.578 -11.640  -0.240  1.00 82.46           H
ATOM   3334  HN  PHE A 223      -8.663  -4.324   0.704  1.00 82.46           H
ATOM   3335  N   PHE A 224      -9.723  -6.642  -0.166  1.00 84.43           N
ATOM   3336  CA  PHE A 224     -10.787  -7.524  -0.615  1.00 84.43           C
ATOM   3337  C   PHE A 224     -11.438  -6.991  -1.893  1.00 84.43           C
ATOM   3338  O   PHE A 224     -11.539  -7.707  -2.888  1.00 84.43           O
ATOM   3339  HA  PHE A 224     -10.337  -8.496  -0.817  1.00 84.43           H
ATOM   3340  CB  PHE A 224     -11.834  -7.564   0.499  1.00 84.43           C
ATOM   3341 1HB  PHE A 224     -11.932  -6.566   0.928  1.00 84.43           H
ATOM   3342 2HB  PHE A 224     -12.801  -7.821   0.066  1.00 84.43           H
ATOM   3343  CG  PHE A 224     -11.514  -8.556   1.619  1.00 84.43           C
ATOM   3344  CD1 PHE A 224     -11.640  -9.892   1.401  1.00 84.43           C
ATOM   3345  HD1 PHE A 224     -11.969 -10.257   0.428  1.00 84.43           H
ATOM   3346  CD2 PHE A 224     -11.103  -8.101   2.833  1.00 84.43           C
ATOM   3347  HD2 PHE A 224     -11.003  -7.030   3.008  1.00 84.43           H
ATOM   3348  CE1 PHE A 224     -11.343 -10.812   2.440  1.00 84.43           C
ATOM   3349  HE1 PHE A 224     -11.444 -11.883   2.265  1.00 84.43           H
ATOM   3350  CE2 PHE A 224     -10.806  -9.021   3.873  1.00 84.43           C
ATOM   3351  HE2 PHE A 224     -10.477  -8.656   4.846  1.00 84.43           H
ATOM   3352  CZ  PHE A 224     -10.932 -10.357   3.655  1.00 84.43           C
ATOM   3353  HZ  PHE A 224     -10.704 -11.064   4.453  1.00 84.43           H
ATOM   3354  HN  PHE A 224      -9.835  -6.281   0.759  1.00 84.43           H
ATOM   3355  N   LEU A 225     -11.862  -5.738  -1.824  1.00 89.97           N
ATOM   3356  CA  LEU A 225     -12.571  -5.126  -2.935  1.00 89.97           C
ATOM   3357  C   LEU A 225     -11.675  -5.140  -4.176  1.00 89.97           C
ATOM   3358  O   LEU A 225     -12.059  -5.670  -5.217  1.00 89.97           O
ATOM   3359  HA  LEU A 225     -13.451  -5.736  -3.138  1.00 89.97           H
ATOM   3360  CB  LEU A 225     -13.067  -3.730  -2.551  1.00 89.97           C
ATOM   3361 1HB  LEU A 225     -13.762  -3.830  -1.717  1.00 89.97           H
ATOM   3362 2HB  LEU A 225     -12.217  -3.151  -2.190  1.00 89.97           H
ATOM   3363  CG  LEU A 225     -13.757  -2.934  -3.661  1.00 89.97           C
ATOM   3364  HG  LEU A 225     -13.135  -2.984  -4.554  1.00 89.97           H
ATOM   3365  CD1 LEU A 225     -15.111  -3.552  -4.018  1.00 89.97           C
ATOM   3366 1HD1 LEU A 225     -14.964  -4.575  -4.362  1.00 89.97           H
ATOM   3367 2HD1 LEU A 225     -15.753  -3.553  -3.137  1.00 89.97           H
ATOM   3368 3HD1 LEU A 225     -15.579  -2.966  -4.809  1.00 89.97           H
ATOM   3369  CD2 LEU A 225     -13.883  -1.458  -3.280  1.00 89.97           C
ATOM   3370 1HD2 LEU A 225     -14.472  -1.367  -2.367  1.00 89.97           H
ATOM   3371 2HD2 LEU A 225     -12.890  -1.039  -3.115  1.00 89.97           H
ATOM   3372 3HD2 LEU A 225     -14.377  -0.915  -4.086  1.00 89.97           H
ATOM   3373  HN  LEU A 225     -11.730  -5.145  -1.030  1.00 89.97           H
ATOM   3374  N   PRO A 226     -10.471  -4.560  -4.088  1.00 90.58           N
ATOM   3375  CA  PRO A 226      -9.551  -4.556  -5.228  1.00 90.58           C
ATOM   3376  C   PRO A 226      -9.315  -5.952  -5.784  1.00 90.58           C
ATOM   3377  O   PRO A 226      -9.320  -6.149  -6.998  1.00 90.58           O
ATOM   3378  HA  PRO A 226      -9.980  -3.990  -6.055  1.00 90.58           H
ATOM   3379  CB  PRO A 226      -8.268  -3.949  -4.657  1.00 90.58           C
ATOM   3380 1HB  PRO A 226      -7.592  -4.717  -4.282  1.00 90.58           H
ATOM   3381 2HB  PRO A 226      -7.720  -3.385  -5.412  1.00 90.58           H
ATOM   3382  CG  PRO A 226      -8.773  -3.047  -3.536  1.00 90.58           C
ATOM   3383 1HG  PRO A 226      -7.988  -2.821  -2.815  1.00 90.58           H
ATOM   3384 2HG  PRO A 226      -9.127  -2.089  -3.916  1.00 90.58           H
ATOM   3385  CD  PRO A 226      -9.895  -3.867  -2.921  1.00 90.58           C
ATOM   3386 1HD  PRO A 226      -9.521  -4.574  -2.181  1.00 90.58           H
ATOM   3387 2HD  PRO A 226     -10.626  -3.237  -2.415  1.00 90.58           H
ATOM   3388  N   PHE A 227      -9.113  -6.891  -4.871  1.00 85.74           N
ATOM   3389  CA  PHE A 227      -8.735  -8.240  -5.256  1.00 85.74           C
ATOM   3390  C   PHE A 227      -9.845  -8.909  -6.069  1.00 85.74           C
ATOM   3391  O   PHE A 227      -9.580  -9.517  -7.105  1.00 85.74           O
ATOM   3392  HA  PHE A 227      -7.836  -8.161  -5.868  1.00 85.74           H
ATOM   3393  CB  PHE A 227      -8.517  -9.030  -3.964  1.00 85.74           C
ATOM   3394 1HB  PHE A 227      -7.768  -8.519  -3.359  1.00 85.74           H
ATOM   3395 2HB  PHE A 227      -9.444  -9.030  -3.390  1.00 85.74           H
ATOM   3396  CG  PHE A 227      -8.072 -10.476  -4.187  1.00 85.74           C
ATOM   3397  CD1 PHE A 227      -8.978 -11.487  -4.102  1.00 85.74           C
ATOM   3398  HD1 PHE A 227     -10.021 -11.267  -3.875  1.00 85.74           H
ATOM   3399  CD2 PHE A 227      -6.770 -10.751  -4.470  1.00 85.74           C
ATOM   3400  HD2 PHE A 227      -6.045  -9.941  -4.538  1.00 85.74           H
ATOM   3401  CE1 PHE A 227      -8.564 -12.830  -4.308  1.00 85.74           C
ATOM   3402  HE1 PHE A 227      -9.290 -13.640  -4.240  1.00 85.74           H
ATOM   3403  CE2 PHE A 227      -6.357 -12.094  -4.676  1.00 85.74           C
ATOM   3404  HE2 PHE A 227      -5.314 -12.315  -4.903  1.00 85.74           H
ATOM   3405  CZ  PHE A 227      -7.263 -13.105  -4.591  1.00 85.74           C
ATOM   3406  HZ  PHE A 227      -6.946 -14.136  -4.750  1.00 85.74           H
ATOM   3407  HN  PHE A 227      -9.203  -6.742  -3.886  1.00 85.74           H
ATOM   3408  N   VAL A 228     -11.064  -8.775  -5.568  1.00 92.24           N
ATOM   3409  CA  VAL A 228     -12.210  -9.390  -6.215  1.00 92.24           C
ATOM   3410  C   VAL A 228     -12.343  -8.841  -7.638  1.00 92.24           C
ATOM   3411  O   VAL A 228     -12.561  -9.599  -8.581  1.00 92.24           O
ATOM   3412  HA  VAL A 228     -12.022 -10.462  -6.269  1.00 92.24           H
ATOM   3413  CB  VAL A 228     -13.468  -9.171  -5.371  1.00 92.24           C
ATOM   3414  HB  VAL A 228     -13.540  -8.106  -5.147  1.00 92.24           H
ATOM   3415  CG1 VAL A 228     -14.724  -9.575  -6.144  1.00 92.24           C
ATOM   3416 1HG1 VAL A 228     -14.803  -8.974  -7.050  1.00 92.24           H
ATOM   3417 2HG1 VAL A 228     -14.663 -10.630  -6.412  1.00 92.24           H
ATOM   3418 3HG1 VAL A 228     -15.603  -9.409  -5.521  1.00 92.24           H
ATOM   3419  CG2 VAL A 228     -13.374  -9.925  -4.043  1.00 92.24           C
ATOM   3420 1HG2 VAL A 228     -13.266 -10.992  -4.238  1.00 92.24           H
ATOM   3421 2HG2 VAL A 228     -12.510  -9.569  -3.482  1.00 92.24           H
ATOM   3422 3HG2 VAL A 228     -14.281  -9.752  -3.463  1.00 92.24           H
ATOM   3423  HN  VAL A 228     -11.274  -8.259  -4.738  1.00 92.24           H
ATOM   3424  N   VAL A 229     -12.204  -7.528  -7.746  1.00 91.97           N
ATOM   3425  CA  VAL A 229     -12.363  -6.863  -9.028  1.00 91.97           C
ATOM   3426  C   VAL A 229     -11.290  -7.367  -9.996  1.00 91.97           C
ATOM   3427  O   VAL A 229     -11.586  -7.684 -11.146  1.00 91.97           O
ATOM   3428  HA  VAL A 229     -13.343  -7.133  -9.420  1.00 91.97           H
ATOM   3429  CB  VAL A 229     -12.330  -5.345  -8.838  1.00 91.97           C
ATOM   3430  HB  VAL A 229     -11.422  -5.095  -8.289  1.00 91.97           H
ATOM   3431  CG1 VAL A 229     -12.278  -4.624 -10.186  1.00 91.97           C
ATOM   3432 1HG1 VAL A 229     -11.381  -4.927 -10.726  1.00 91.97           H
ATOM   3433 2HG1 VAL A 229     -13.160  -4.884 -10.771  1.00 91.97           H
ATOM   3434 3HG1 VAL A 229     -12.256  -3.547 -10.021  1.00 91.97           H
ATOM   3435  CG2 VAL A 229     -13.525  -4.871  -8.008  1.00 91.97           C
ATOM   3436 1HG2 VAL A 229     -14.451  -5.139  -8.517  1.00 91.97           H
ATOM   3437 2HG2 VAL A 229     -13.499  -5.347  -7.028  1.00 91.97           H
ATOM   3438 3HG2 VAL A 229     -13.477  -3.789  -7.888  1.00 91.97           H
ATOM   3439  HN  VAL A 229     -11.989  -6.923  -6.980  1.00 91.97           H
ATOM   3440  N   MET A 230     -10.065  -7.425  -9.493  1.00 84.85           N
ATOM   3441  CA  MET A 230      -8.941  -7.853 -10.308  1.00 84.85           C
ATOM   3442  C   MET A 230      -9.133  -9.291 -10.795  1.00 84.85           C
ATOM   3443  O   MET A 230      -8.913  -9.587 -11.968  1.00 84.85           O
ATOM   3444  HA  MET A 230      -8.920  -7.174 -11.159  1.00 84.85           H
ATOM   3445  CB  MET A 230      -7.652  -7.760  -9.489  1.00 84.85           C
ATOM   3446 1HB  MET A 230      -7.813  -8.190  -8.500  1.00 84.85           H
ATOM   3447 2HB  MET A 230      -6.869  -8.347  -9.968  1.00 84.85           H
ATOM   3448  CG  MET A 230      -7.194  -6.306  -9.351  1.00 84.85           C
ATOM   3449 1HG  MET A 230      -7.176  -5.828 -10.330  1.00 84.85           H
ATOM   3450 2HG  MET A 230      -7.903  -5.750  -8.738  1.00 84.85           H
ATOM   3451  SD  MET A 230      -5.571  -6.245  -8.612  1.00 84.85           S
ATOM   3452  CE  MET A 230      -5.972  -6.727  -6.941  1.00 84.85           C
ATOM   3453 1HE  MET A 230      -6.679  -6.014  -6.517  1.00 84.85           H
ATOM   3454 2HE  MET A 230      -6.418  -7.722  -6.947  1.00 84.85           H
ATOM   3455 3HE  MET A 230      -5.063  -6.741  -6.339  1.00 84.85           H
ATOM   3456  HN  MET A 230      -9.836  -7.186  -8.549  1.00 84.85           H
ATOM   3457  N   ALA A 231      -9.543 -10.146  -9.869  1.00 90.38           N
ATOM   3458  CA  ALA A 231      -9.682 -11.561 -10.166  1.00 90.38           C
ATOM   3459  C   ALA A 231     -10.721 -11.746 -11.274  1.00 90.38           C
ATOM   3460  O   ALA A 231     -10.516 -12.530 -12.199  1.00 90.38           O
ATOM   3461  HA  ALA A 231      -8.717 -11.922 -10.522  1.00 90.38           H
ATOM   3462  CB  ALA A 231     -10.051 -12.318  -8.889  1.00 90.38           C
ATOM   3463 1HB  ALA A 231      -9.267 -12.178  -8.145  1.00 90.38           H
ATOM   3464 2HB  ALA A 231     -10.994 -11.934  -8.499  1.00 90.38           H
ATOM   3465 3HB  ALA A 231     -10.155 -13.380  -9.112  1.00 90.38           H
ATOM   3466  HN  ALA A 231      -9.777  -9.886  -8.932  1.00 90.38           H
ATOM   3467  N   CYS A 232     -11.815 -11.010 -11.143  1.00 89.50           N
ATOM   3468  CA  CYS A 232     -12.896 -11.097 -12.111  1.00 89.50           C
ATOM   3469  C   CYS A 232     -12.377 -10.590 -13.458  1.00 89.50           C
ATOM   3470  O   CYS A 232     -12.643 -11.193 -14.496  1.00 89.50           O
ATOM   3471  HA  CYS A 232     -13.175 -12.149 -12.174  1.00 89.50           H
ATOM   3472  CB  CYS A 232     -14.133 -10.325 -11.648  1.00 89.50           C
ATOM   3473 1HB  CYS A 232     -13.854  -9.308 -11.370  1.00 89.50           H
ATOM   3474 2HB  CYS A 232     -14.850 -10.246 -12.466  1.00 89.50           H
ATOM   3475  SG  CYS A 232     -14.904 -11.173 -10.222  1.00 89.50           S
ATOM   3476  HG  CYS A 232     -14.077 -10.681  -9.304  1.00 89.50           H
ATOM   3477  HN  CYS A 232     -11.969 -10.364 -10.395  1.00 89.50           H
ATOM   3478  N   CYS A 233     -11.646  -9.486 -13.397  1.00 87.85           N
ATOM   3479  CA  CYS A 233     -11.138  -8.858 -14.604  1.00 87.85           C
ATOM   3480  C   CYS A 233     -10.258  -9.870 -15.339  1.00 87.85           C
ATOM   3481  O   CYS A 233     -10.380 -10.039 -16.552  1.00 87.85           O
ATOM   3482  HA  CYS A 233     -12.006  -8.590 -15.206  1.00 87.85           H
ATOM   3483  CB  CYS A 233     -10.382  -7.564 -14.293  1.00 87.85           C
ATOM   3484 1HB  CYS A 233      -9.674  -7.733 -13.482  1.00 87.85           H
ATOM   3485 2HB  CYS A 233      -9.803  -7.254 -15.163  1.00 87.85           H
ATOM   3486  SG  CYS A 233     -11.563  -6.246 -13.827  1.00 87.85           S
ATOM   3487  HG  CYS A 233     -11.764  -6.673 -12.584  1.00 87.85           H
ATOM   3488  HN  CYS A 233     -11.401  -9.024 -12.544  1.00 87.85           H
ATOM   3489  N   TYR A 234      -9.391 -10.518 -14.575  1.00 74.98           N
ATOM   3490  CA  TYR A 234      -8.397 -11.404 -15.156  1.00 74.98           C
ATOM   3491  C   TYR A 234      -9.056 -12.649 -15.754  1.00 74.98           C
ATOM   3492  O   TYR A 234      -8.686 -13.090 -16.841  1.00 74.98           O
ATOM   3493  HA  TYR A 234      -7.882 -10.859 -15.947  1.00 74.98           H
ATOM   3494  CB  TYR A 234      -7.485 -11.828 -14.003  1.00 74.98           C
ATOM   3495 1HB  TYR A 234      -8.055 -11.803 -13.074  1.00 74.98           H
ATOM   3496 2HB  TYR A 234      -7.176 -12.862 -14.159  1.00 74.98           H
ATOM   3497  CG  TYR A 234      -6.238 -10.956 -13.843  1.00 74.98           C
ATOM   3498  CD1 TYR A 234      -5.356 -10.815 -14.895  1.00 74.98           C
ATOM   3499  HD1 TYR A 234      -5.547 -11.325 -15.839  1.00 74.98           H
ATOM   3500  CD2 TYR A 234      -5.995 -10.311 -12.648  1.00 74.98           C
ATOM   3501  HD2 TYR A 234      -6.692 -10.422 -11.817  1.00 74.98           H
ATOM   3502  CE1 TYR A 234      -4.182  -9.995 -14.745  1.00 74.98           C
ATOM   3503  HE1 TYR A 234      -3.477  -9.875 -15.568  1.00 74.98           H
ATOM   3504  CE2 TYR A 234      -4.822  -9.490 -12.498  1.00 74.98           C
ATOM   3505  HE2 TYR A 234      -4.618  -8.975 -11.559  1.00 74.98           H
ATOM   3506  CZ  TYR A 234      -3.973  -9.373 -13.554  1.00 74.98           C
ATOM   3507  OH  TYR A 234      -2.864  -8.598 -13.412  1.00 74.98           O
ATOM   3508  HH  TYR A 234      -2.687  -8.096 -14.259  1.00 74.98           H
ATOM   3509  HN  TYR A 234      -9.361 -10.445 -13.578  1.00 74.98           H
ATOM   3510  N   THR A 235     -10.020 -13.182 -15.017  1.00 84.98           N
ATOM   3511  CA  THR A 235     -10.698 -14.396 -15.437  1.00 84.98           C
ATOM   3512  C   THR A 235     -11.319 -14.208 -16.822  1.00 84.98           C
ATOM   3513  O   THR A 235     -11.244 -15.100 -17.666  1.00 84.98           O
ATOM   3514  HA  THR A 235      -9.958 -15.191 -15.523  1.00 84.98           H
ATOM   3515  CB  THR A 235     -11.719 -14.764 -14.358  1.00 84.98           C
ATOM   3516  HB  THR A 235     -12.340 -15.600 -14.679  1.00 84.98           H
ATOM   3517  OG1 THR A 235     -12.413 -13.545 -14.106  1.00 84.98           O
ATOM   3518  HG1 THR A 235     -13.201 -13.467 -14.717  1.00 84.98           H
ATOM   3519  CG2 THR A 235     -11.061 -15.102 -13.019  1.00 84.98           C
ATOM   3520 1HG2 THR A 235     -10.494 -14.240 -12.665  1.00 84.98           H
ATOM   3521 2HG2 THR A 235     -10.389 -15.950 -13.149  1.00 84.98           H
ATOM   3522 3HG2 THR A 235     -11.830 -15.355 -12.290  1.00 84.98           H
ATOM   3523  HN  THR A 235     -10.338 -12.798 -14.150  1.00 84.98           H
ATOM   3524  N   ILE A 236     -11.919 -13.042 -17.014  1.00 83.18           N
ATOM   3525  CA  ILE A 236     -12.565 -12.732 -18.278  1.00 83.18           C
ATOM   3526  C   ILE A 236     -11.496 -12.506 -19.350  1.00 83.18           C
ATOM   3527  O   ILE A 236     -11.640 -12.967 -20.481  1.00 83.18           O
ATOM   3528  HA  ILE A 236     -13.161 -13.599 -18.562  1.00 83.18           H
ATOM   3529  CB  ILE A 236     -13.528 -11.555 -18.113  1.00 83.18           C
ATOM   3530  HB  ILE A 236     -12.962 -10.699 -17.745  1.00 83.18           H
ATOM   3531  CG1 ILE A 236     -14.602 -11.868 -17.069  1.00 83.18           C
ATOM   3532 1HG1 ILE A 236     -15.299 -12.604 -17.469  1.00 83.18           H
ATOM   3533 2HG1 ILE A 236     -14.139 -12.313 -16.188  1.00 83.18           H
ATOM   3534  CG2 ILE A 236     -14.136 -11.151 -19.457  1.00 83.18           C
ATOM   3535 1HG2 ILE A 236     -13.341 -10.858 -20.142  1.00 83.18           H
ATOM   3536 2HG2 ILE A 236     -14.684 -11.995 -19.876  1.00 83.18           H
ATOM   3537 3HG2 ILE A 236     -14.817 -10.312 -19.311  1.00 83.18           H
ATOM   3538  CD1 ILE A 236     -15.361 -10.602 -16.667  1.00 83.18           C
ATOM   3539 1HD1 ILE A 236     -14.664  -9.878 -16.245  1.00 83.18           H
ATOM   3540 2HD1 ILE A 236     -15.843 -10.173 -17.546  1.00 83.18           H
ATOM   3541 3HD1 ILE A 236     -16.118 -10.853 -15.924  1.00 83.18           H
ATOM   3542  HN  ILE A 236     -11.967 -12.318 -16.326  1.00 83.18           H
ATOM   3543  N   ILE A 237     -10.449 -11.797 -18.956  1.00 80.46           N
ATOM   3544  CA  ILE A 237      -9.360 -11.499 -19.870  1.00 80.46           C
ATOM   3545  C   ILE A 237      -8.804 -12.806 -20.438  1.00 80.46           C
ATOM   3546  O   ILE A 237      -8.713 -12.970 -21.654  1.00 80.46           O
ATOM   3547  HA  ILE A 237      -9.774 -10.914 -20.692  1.00 80.46           H
ATOM   3548  CB  ILE A 237      -8.305 -10.629 -19.183  1.00 80.46           C
ATOM   3549  HB  ILE A 237      -8.167 -11.000 -18.167  1.00 80.46           H
ATOM   3550  CG1 ILE A 237      -8.777  -9.178 -19.074  1.00 80.46           C
ATOM   3551 1HG1 ILE A 237      -8.753  -8.710 -20.058  1.00 80.46           H
ATOM   3552 2HG1 ILE A 237      -9.812  -9.153 -18.733  1.00 80.46           H
ATOM   3553  CG2 ILE A 237      -6.954 -10.741 -19.893  1.00 80.46           C
ATOM   3554 1HG2 ILE A 237      -6.619 -11.778 -19.874  1.00 80.46           H
ATOM   3555 2HG2 ILE A 237      -7.059 -10.412 -20.926  1.00 80.46           H
ATOM   3556 3HG2 ILE A 237      -6.223 -10.114 -19.383  1.00 80.46           H
ATOM   3557  CD1 ILE A 237      -7.896  -8.387 -18.105  1.00 80.46           C
ATOM   3558 1HD1 ILE A 237      -7.941  -8.844 -17.116  1.00 80.46           H
ATOM   3559 2HD1 ILE A 237      -6.866  -8.394 -18.461  1.00 80.46           H
ATOM   3560 3HD1 ILE A 237      -8.253  -7.358 -18.046  1.00 80.46           H
ATOM   3561  HN  ILE A 237     -10.338 -11.429 -18.032  1.00 80.46           H
ATOM   3562  N   ILE A 238      -8.447 -13.703 -19.531  1.00 77.71           N
ATOM   3563  CA  ILE A 238      -7.807 -14.948 -19.922  1.00 77.71           C
ATOM   3564  C   ILE A 238      -8.722 -15.707 -20.884  1.00 77.71           C
ATOM   3565  O   ILE A 238      -8.266 -16.225 -21.902  1.00 77.71           O
ATOM   3566  HA  ILE A 238      -6.888 -14.692 -20.449  1.00 77.71           H
ATOM   3567  CB  ILE A 238      -7.408 -15.756 -18.685  1.00 77.71           C
ATOM   3568  HB  ILE A 238      -8.263 -15.791 -18.010  1.00 77.71           H
ATOM   3569  CG1 ILE A 238      -6.264 -15.077 -17.931  1.00 77.71           C
ATOM   3570 1HG1 ILE A 238      -5.333 -15.204 -18.483  1.00 77.71           H
ATOM   3571 2HG1 ILE A 238      -6.452 -14.005 -17.867  1.00 77.71           H
ATOM   3572  CG2 ILE A 238      -7.070 -17.201 -19.060  1.00 77.71           C
ATOM   3573 1HG2 ILE A 238      -7.940 -17.670 -19.519  1.00 77.71           H
ATOM   3574 2HG2 ILE A 238      -6.239 -17.208 -19.765  1.00 77.71           H
ATOM   3575 3HG2 ILE A 238      -6.790 -17.753 -18.163  1.00 77.71           H
ATOM   3576  CD1 ILE A 238      -6.112 -15.658 -16.524  1.00 77.71           C
ATOM   3577 1HD1 ILE A 238      -7.037 -15.507 -15.967  1.00 77.71           H
ATOM   3578 2HD1 ILE A 238      -5.901 -16.725 -16.593  1.00 77.71           H
ATOM   3579 3HD1 ILE A 238      -5.292 -15.157 -16.010  1.00 77.71           H
ATOM   3580  HN  ILE A 238      -8.588 -13.591 -18.548  1.00 77.71           H
ATOM   3581  N   HIS A 239      -9.998 -15.750 -20.527  1.00 76.44           N
ATOM   3582  CA  HIS A 239     -10.973 -16.478 -21.321  1.00 76.44           C
ATOM   3583  C   HIS A 239     -11.000 -15.915 -22.743  1.00 76.44           C
ATOM   3584  O   HIS A 239     -11.009 -16.670 -23.714  1.00 76.44           O
ATOM   3585  HA  HIS A 239     -10.637 -17.514 -21.356  1.00 76.44           H
ATOM   3586  CB  HIS A 239     -12.347 -16.456 -20.648  1.00 76.44           C
ATOM   3587 1HB  HIS A 239     -12.238 -16.775 -19.612  1.00 76.44           H
ATOM   3588 2HB  HIS A 239     -12.714 -15.430 -20.628  1.00 76.44           H
ATOM   3589  CG  HIS A 239     -13.376 -17.331 -21.323  1.00 76.44           C
ATOM   3590  ND1 HIS A 239     -13.352 -18.712 -21.246  1.00 76.44           N
ATOM   3591  HD1 HIS A 239     -12.676 -19.259 -20.752  1.00 76.44           H
ATOM   3592  CD2 HIS A 239     -14.458 -17.006 -22.088  1.00 76.44           C
ATOM   3593  HD2 HIS A 239     -14.772 -15.996 -22.351  1.00 76.44           H
ATOM   3594  CE1 HIS A 239     -14.378 -19.187 -21.937  1.00 76.44           C
ATOM   3595  HE1 HIS A 239     -14.631 -20.240 -22.066  1.00 76.44           H
ATOM   3596  NE2 HIS A 239     -15.062 -18.129 -22.458  1.00 76.44           N
ATOM   3597  HN  HIS A 239     -10.366 -15.299 -19.714  1.00 76.44           H
ATOM   3598  N   THR A 240     -11.013 -14.592 -22.822  1.00 78.37           N
ATOM   3599  CA  THR A 240     -11.103 -13.919 -24.106  1.00 78.37           C
ATOM   3600  C   THR A 240      -9.853 -14.200 -24.944  1.00 78.37           C
ATOM   3601  O   THR A 240      -9.943 -14.392 -26.155  1.00 78.37           O
ATOM   3602  HA  THR A 240     -11.952 -14.332 -24.652  1.00 78.37           H
ATOM   3603  CB  THR A 240     -11.337 -12.430 -23.845  1.00 78.37           C
ATOM   3604  HB  THR A 240     -10.441 -11.960 -23.441  1.00 78.37           H
ATOM   3605  OG1 THR A 240     -12.482 -12.403 -22.997  1.00 78.37           O
ATOM   3606  HG1 THR A 240     -12.199 -12.290 -22.044  1.00 78.37           H
ATOM   3607  CG2 THR A 240     -11.786 -11.679 -25.100  1.00 78.37           C
ATOM   3608 1HG2 THR A 240     -12.719 -12.107 -25.466  1.00 78.37           H
ATOM   3609 2HG2 THR A 240     -11.019 -11.768 -25.870  1.00 78.37           H
ATOM   3610 3HG2 THR A 240     -11.938 -10.627 -24.859  1.00 78.37           H
ATOM   3611  HN  THR A 240     -10.963 -13.985 -22.029  1.00 78.37           H
ATOM   3612  N   LEU A 241      -8.715 -14.214 -24.264  1.00 74.68           N
ATOM   3613  CA  LEU A 241      -7.441 -14.378 -24.942  1.00 74.68           C
ATOM   3614  C   LEU A 241      -7.366 -15.781 -25.547  1.00 74.68           C
ATOM   3615  O   LEU A 241      -6.895 -15.953 -26.670  1.00 74.68           O
ATOM   3616  HA  LEU A 241      -7.406 -13.650 -25.753  1.00 74.68           H
ATOM   3617  CB  LEU A 241      -6.284 -14.054 -23.994  1.00 74.68           C
ATOM   3618 1HB  LEU A 241      -6.453 -14.579 -23.054  1.00 74.68           H
ATOM   3619 2HB  LEU A 241      -5.366 -14.456 -24.423  1.00 74.68           H
ATOM   3620  CG  LEU A 241      -6.064 -12.572 -23.686  1.00 74.68           C
ATOM   3621  HG  LEU A 241      -6.993 -12.165 -23.287  1.00 74.68           H
ATOM   3622  CD1 LEU A 241      -4.991 -12.389 -22.611  1.00 74.68           C
ATOM   3623 1HD1 LEU A 241      -5.304 -12.893 -21.696  1.00 74.68           H
ATOM   3624 2HD1 LEU A 241      -4.051 -12.817 -22.959  1.00 74.68           H
ATOM   3625 3HD1 LEU A 241      -4.855 -11.326 -22.411  1.00 74.68           H
ATOM   3626  CD2 LEU A 241      -5.738 -11.790 -24.960  1.00 74.68           C
ATOM   3627 1HD2 LEU A 241      -4.831 -12.191 -25.411  1.00 74.68           H
ATOM   3628 2HD2 LEU A 241      -6.565 -11.881 -25.664  1.00 74.68           H
ATOM   3629 3HD2 LEU A 241      -5.586 -10.739 -24.712  1.00 74.68           H
ATOM   3630  HN  LEU A 241      -8.656 -14.117 -23.271  1.00 74.68           H
ATOM   3631  N   ILE A 242      -7.838 -16.749 -24.775  1.00 74.50           N
ATOM   3632  CA  ILE A 242      -7.827 -18.133 -25.219  1.00 74.50           C
ATOM   3633  C   ILE A 242      -8.633 -18.255 -26.514  1.00 74.50           C
ATOM   3634  O   ILE A 242      -8.220 -18.947 -27.443  1.00 74.50           O
ATOM   3635  HA  ILE A 242      -6.792 -18.400 -25.430  1.00 74.50           H
ATOM   3636  CB  ILE A 242      -8.315 -19.058 -24.102  1.00 74.50           C
ATOM   3637  HB  ILE A 242      -9.237 -18.643 -23.694  1.00 74.50           H
ATOM   3638  CG1 ILE A 242      -7.301 -19.118 -22.959  1.00 74.50           C
ATOM   3639 1HG1 ILE A 242      -6.421 -19.677 -23.278  1.00 74.50           H
ATOM   3640 2HG1 ILE A 242      -6.966 -18.111 -22.710  1.00 74.50           H
ATOM   3641  CG2 ILE A 242      -8.648 -20.448 -24.648  1.00 74.50           C
ATOM   3642 1HG2 ILE A 242      -9.432 -20.365 -25.400  1.00 74.50           H
ATOM   3643 2HG2 ILE A 242      -7.757 -20.884 -25.099  1.00 74.50           H
ATOM   3644 3HG2 ILE A 242      -8.992 -21.085 -23.833  1.00 74.50           H
ATOM   3645  CD1 ILE A 242      -7.909 -19.780 -21.720  1.00 74.50           C
ATOM   3646 1HD1 ILE A 242      -8.775 -19.205 -21.390  1.00 74.50           H
ATOM   3647 2HD1 ILE A 242      -8.220 -20.795 -21.966  1.00 74.50           H
ATOM   3648 3HD1 ILE A 242      -7.167 -19.810 -20.923  1.00 74.50           H
ATOM   3649  HN  ILE A 242      -8.223 -16.601 -23.864  1.00 74.50           H
ATOM   3650  N   GLN A 243      -9.768 -17.572 -26.534  1.00 69.71           N
ATOM   3651  CA  GLN A 243     -10.666 -17.644 -27.675  1.00 69.71           C
ATOM   3652  C   GLN A 243     -10.043 -16.947 -28.885  1.00 69.71           C
ATOM   3653  O   GLN A 243     -10.228 -17.383 -30.021  1.00 69.71           O
ATOM   3654  HA  GLN A 243     -10.785 -18.708 -27.881  1.00 69.71           H
ATOM   3655  CB  GLN A 243     -12.031 -17.042 -27.337  1.00 69.71           C
ATOM   3656 1HB  GLN A 243     -11.898 -16.054 -26.896  1.00 69.71           H
ATOM   3657 2HB  GLN A 243     -12.609 -16.908 -28.251  1.00 69.71           H
ATOM   3658  CG  GLN A 243     -12.801 -17.940 -26.367  1.00 69.71           C
ATOM   3659 1HG  GLN A 243     -12.867 -18.949 -26.774  1.00 69.71           H
ATOM   3660 2HG  GLN A 243     -12.260 -18.012 -25.424  1.00 69.71           H
ATOM   3661  CD  GLN A 243     -14.208 -17.394 -26.113  1.00 69.71           C
ATOM   3662  OE1 GLN A 243     -14.556 -16.294 -26.511  1.00 69.71           O
ATOM   3663  NE2 GLN A 243     -14.995 -18.221 -25.431  1.00 69.71           N
ATOM   3664 1HE2 GLN A 243     -14.647 -19.110 -25.133  1.00 69.71           H
ATOM   3665 2HE2 GLN A 243     -15.934 -17.953 -25.215  1.00 69.71           H
ATOM   3666  HN  GLN A 243     -10.076 -16.978 -25.791  1.00 69.71           H
ATOM   3667  N   ALA A 244      -9.318 -15.875 -28.602  1.00 70.83           N
ATOM   3668  CA  ALA A 244      -8.867 -14.977 -29.653  1.00 70.83           C
ATOM   3669  C   ALA A 244      -7.744 -15.650 -30.445  1.00 70.83           C
ATOM   3670  O   ALA A 244      -7.517 -15.320 -31.608  1.00 70.83           O
ATOM   3671  HA  ALA A 244      -9.711 -14.795 -30.318  1.00 70.83           H
ATOM   3672  CB  ALA A 244      -8.429 -13.648 -29.035  1.00 70.83           C
ATOM   3673 1HB  ALA A 244      -9.271 -13.197 -28.509  1.00 70.83           H
ATOM   3674 2HB  ALA A 244      -7.614 -13.824 -28.333  1.00 70.83           H
ATOM   3675 3HB  ALA A 244      -8.091 -12.975 -29.823  1.00 70.83           H
ATOM   3676  HN  ALA A 244      -9.039 -15.616 -27.677  1.00 70.83           H
ATOM   3677  N   LYS A 245      -7.071 -16.580 -29.783  1.00 58.98           N
ATOM   3678  CA  LYS A 245      -5.986 -17.311 -30.416  1.00 58.98           C
ATOM   3679  C   LYS A 245      -5.018 -16.318 -31.063  1.00 58.98           C
ATOM   3680  O   LYS A 245      -4.071 -16.720 -31.737  1.00 58.98           O
ATOM   3681  HA  LYS A 245      -5.455 -17.850 -29.631  1.00 58.98           H
ATOM   3682  CB  LYS A 245      -6.538 -18.355 -31.388  1.00 58.98           C
ATOM   3683 1HB  LYS A 245      -7.273 -17.892 -32.047  1.00 58.98           H
ATOM   3684 2HB  LYS A 245      -5.733 -18.728 -32.022  1.00 58.98           H
ATOM   3685  CG  LYS A 245      -7.183 -19.520 -30.635  1.00 58.98           C
ATOM   3686 1HG  LYS A 245      -6.520 -19.852 -29.836  1.00 58.98           H
ATOM   3687 2HG  LYS A 245      -8.107 -19.186 -30.164  1.00 58.98           H
ATOM   3688  CD  LYS A 245      -7.477 -20.688 -31.579  1.00 58.98           C
ATOM   3689 1HD  LYS A 245      -8.232 -20.390 -32.306  1.00 58.98           H
ATOM   3690 2HD  LYS A 245      -6.578 -20.942 -32.139  1.00 58.98           H
ATOM   3691  CE  LYS A 245      -7.964 -21.912 -30.801  1.00 58.98           C
ATOM   3692 1HE  LYS A 245      -7.261 -22.145 -30.001  1.00 58.98           H
ATOM   3693 2HE  LYS A 245      -8.922 -21.693 -30.329  1.00 58.98           H
ATOM   3694  NZ  LYS A 245      -8.103 -23.077 -31.703  1.00 58.98           N
ATOM   3695 1HZ  LYS A 245      -8.448 -23.872 -31.177  1.00 58.98           H
ATOM   3696 2HZ  LYS A 245      -8.757 -22.854 -32.445  1.00 58.98           H
ATOM   3697 3HZ  LYS A 245      -7.200 -23.303 -32.105  1.00 58.98           H
ATOM   3698  HN  LYS A 245      -7.257 -16.837 -28.835  1.00 58.98           H
ATOM   3699  N   LYS A 246      -5.290 -15.042 -30.835  1.00 52.56           N
ATOM   3700  CA  LYS A 246      -4.559 -13.988 -31.518  1.00 52.56           C
ATOM   3701  C   LYS A 246      -3.354 -13.576 -30.669  1.00 52.56           C
ATOM   3702  O   LYS A 246      -3.513 -12.968 -29.612  1.00 52.56           O
ATOM   3703  HA  LYS A 246      -4.194 -14.400 -32.458  1.00 52.56           H
ATOM   3704  CB  LYS A 246      -5.492 -12.826 -31.864  1.00 52.56           C
ATOM   3705 1HB  LYS A 246      -6.153 -12.622 -31.022  1.00 52.56           H
ATOM   3706 2HB  LYS A 246      -4.906 -11.923 -32.034  1.00 52.56           H
ATOM   3707  CG  LYS A 246      -6.324 -13.143 -33.108  1.00 52.56           C
ATOM   3708 1HG  LYS A 246      -5.672 -13.501 -33.905  1.00 52.56           H
ATOM   3709 2HG  LYS A 246      -7.026 -13.947 -32.885  1.00 52.56           H
ATOM   3710  CD  LYS A 246      -7.090 -11.908 -33.585  1.00 52.56           C
ATOM   3711 1HD  LYS A 246      -7.791 -11.590 -32.813  1.00 52.56           H
ATOM   3712 2HD  LYS A 246      -6.396 -11.083 -33.744  1.00 52.56           H
ATOM   3713  CE  LYS A 246      -7.849 -12.200 -34.881  1.00 52.56           C
ATOM   3714 1HE  LYS A 246      -7.162 -12.592 -35.631  1.00 52.56           H
ATOM   3715 2HE  LYS A 246      -8.600 -12.969 -34.704  1.00 52.56           H
ATOM   3716  NZ  LYS A 246      -8.499 -10.971 -35.390  1.00 52.56           N
ATOM   3717 1HZ  LYS A 246      -9.016 -11.187 -36.235  1.00 52.56           H
ATOM   3718 2HZ  LYS A 246      -9.135 -10.610 -34.687  1.00 52.56           H
ATOM   3719 3HZ  LYS A 246      -7.791 -10.275 -35.595  1.00 52.56           H
ATOM   3720  HN  LYS A 246      -5.993 -14.724 -30.199  1.00 52.56           H
ATOM   3721  N   SER A 247      -2.175 -13.925 -31.164  1.00 54.88           N
ATOM   3722  CA  SER A 247      -0.957 -13.746 -30.392  1.00 54.88           C
ATOM   3723  C   SER A 247      -0.733 -12.259 -30.106  1.00 54.88           C
ATOM   3724  O   SER A 247      -0.332 -11.889 -29.004  1.00 54.88           O
ATOM   3725  HA  SER A 247      -1.120 -14.293 -29.464  1.00 54.88           H
ATOM   3726  CB  SER A 247       0.251 -14.333 -31.125  1.00 54.88           C
ATOM   3727 1HB  SER A 247       0.205 -15.422 -31.084  1.00 54.88           H
ATOM   3728 2HB  SER A 247       0.209 -14.052 -32.177  1.00 54.88           H
ATOM   3729  OG  SER A 247       1.483 -13.890 -30.564  1.00 54.88           O
ATOM   3730  HG  SER A 247       1.599 -14.272 -29.648  1.00 54.88           H
ATOM   3731  HN  SER A 247      -2.045 -14.323 -32.072  1.00 54.88           H
ATOM   3732  N   SER A 248      -1.001 -11.448 -31.119  1.00 53.61           N
ATOM   3733  CA  SER A 248      -0.379 -10.138 -31.214  1.00 53.61           C
ATOM   3734  C   SER A 248      -0.685  -9.321 -29.957  1.00 53.61           C
ATOM   3735  O   SER A 248       0.195  -8.650 -29.419  1.00 53.61           O
ATOM   3736  HA  SER A 248       0.691 -10.332 -31.293  1.00 53.61           H
ATOM   3737  CB  SER A 248      -0.855  -9.391 -32.461  1.00 53.61           C
ATOM   3738 1HB  SER A 248      -0.555  -9.945 -33.351  1.00 53.61           H
ATOM   3739 2HB  SER A 248      -1.944  -9.348 -32.465  1.00 53.61           H
ATOM   3740  OG  SER A 248      -0.328  -8.069 -32.526  1.00 53.61           O
ATOM   3741  HG  SER A 248      -0.635  -7.619 -33.364  1.00 53.61           H
ATOM   3742  HN  SER A 248      -1.630 -11.672 -31.863  1.00 53.61           H
ATOM   3743  N   LYS A 249      -1.935  -9.404 -29.525  1.00 51.70           N
ATOM   3744  CA  LYS A 249      -2.439  -8.493 -28.512  1.00 51.70           C
ATOM   3745  C   LYS A 249      -1.788  -8.823 -27.167  1.00 51.70           C
ATOM   3746  O   LYS A 249      -1.943  -8.079 -26.200  1.00 51.70           O
ATOM   3747  HA  LYS A 249      -2.141  -7.485 -28.801  1.00 51.70           H
ATOM   3748  CB  LYS A 249      -3.968  -8.521 -28.479  1.00 51.70           C
ATOM   3749 1HB  LYS A 249      -4.317  -9.554 -28.500  1.00 51.70           H
ATOM   3750 2HB  LYS A 249      -4.323  -8.084 -27.546  1.00 51.70           H
ATOM   3751  CG  LYS A 249      -4.556  -7.754 -29.665  1.00 51.70           C
ATOM   3752 1HG  LYS A 249      -4.094  -6.769 -29.730  1.00 51.70           H
ATOM   3753 2HG  LYS A 249      -4.324  -8.277 -30.592  1.00 51.70           H
ATOM   3754  CD  LYS A 249      -6.072  -7.604 -29.523  1.00 51.70           C
ATOM   3755 1HD  LYS A 249      -6.540  -8.588 -29.518  1.00 51.70           H
ATOM   3756 2HD  LYS A 249      -6.307  -7.135 -28.567  1.00 51.70           H
ATOM   3757  CE  LYS A 249      -6.649  -6.764 -30.664  1.00 51.70           C
ATOM   3758 1HE  LYS A 249      -6.173  -5.783 -30.679  1.00 51.70           H
ATOM   3759 2HE  LYS A 249      -6.429  -7.239 -31.620  1.00 51.70           H
ATOM   3760  NZ  LYS A 249      -8.113  -6.609 -30.505  1.00 51.70           N
ATOM   3761 1HZ  LYS A 249      -8.458  -5.943 -31.187  1.00 51.70           H
ATOM   3762 2HZ  LYS A 249      -8.565  -7.506 -30.649  1.00 51.70           H
ATOM   3763 3HZ  LYS A 249      -8.318  -6.274 -29.571  1.00 51.70           H
ATOM   3764  HN  LYS A 249      -2.597 -10.077 -29.855  1.00 51.70           H
ATOM   3765  N   HIS A 250      -1.075  -9.939 -27.149  1.00 56.52           N
ATOM   3766  CA  HIS A 250      -0.639 -10.529 -25.894  1.00 56.52           C
ATOM   3767  C   HIS A 250       0.481  -9.680 -25.290  1.00 56.52           C
ATOM   3768  O   HIS A 250       0.571  -9.541 -24.071  1.00 56.52           O
ATOM   3769  HA  HIS A 250      -1.499 -10.510 -25.225  1.00 56.52           H
ATOM   3770  CB  HIS A 250      -0.234 -11.991 -26.092  1.00 56.52           C
ATOM   3771 1HB  HIS A 250       0.519 -12.045 -26.879  1.00 56.52           H
ATOM   3772 2HB  HIS A 250       0.234 -12.355 -25.178  1.00 56.52           H
ATOM   3773  CG  HIS A 250      -1.383 -12.903 -26.451  1.00 56.52           C
ATOM   3774  ND1 HIS A 250      -2.171 -13.526 -25.499  1.00 56.52           N
ATOM   3775  HD1 HIS A 250      -2.067 -13.442 -24.508  1.00 56.52           H
ATOM   3776  CD2 HIS A 250      -1.869 -13.290 -27.666  1.00 56.52           C
ATOM   3777  HD2 HIS A 250      -1.478 -12.982 -28.635  1.00 56.52           H
ATOM   3778  CE1 HIS A 250      -3.085 -14.254 -26.124  1.00 56.52           C
ATOM   3779  HE1 HIS A 250      -3.854 -14.863 -25.648  1.00 56.52           H
ATOM   3780  NE2 HIS A 250      -2.896 -14.106 -27.466  1.00 56.52           N
ATOM   3781  HN  HIS A 250      -0.795 -10.438 -27.969  1.00 56.52           H
ATOM   3782  N   LYS A 251       1.308  -9.135 -26.170  1.00 57.25           N
ATOM   3783  CA  LYS A 251       2.558  -8.529 -25.747  1.00 57.25           C
ATOM   3784  C   LYS A 251       2.260  -7.357 -24.809  1.00 57.25           C
ATOM   3785  O   LYS A 251       2.904  -7.208 -23.771  1.00 57.25           O
ATOM   3786  HA  LYS A 251       3.115  -9.283 -25.190  1.00 57.25           H
ATOM   3787  CB  LYS A 251       3.406  -8.144 -26.961  1.00 57.25           C
ATOM   3788 1HB  LYS A 251       2.786  -7.626 -27.693  1.00 57.25           H
ATOM   3789 2HB  LYS A 251       4.189  -7.450 -26.658  1.00 57.25           H
ATOM   3790  CG  LYS A 251       4.035  -9.382 -27.604  1.00 57.25           C
ATOM   3791 1HG  LYS A 251       4.502  -9.998 -26.835  1.00 57.25           H
ATOM   3792 2HG  LYS A 251       3.259  -9.988 -28.070  1.00 57.25           H
ATOM   3793  CD  LYS A 251       5.079  -8.985 -28.651  1.00 57.25           C
ATOM   3794 1HD  LYS A 251       4.597  -8.435 -29.459  1.00 57.25           H
ATOM   3795 2HD  LYS A 251       5.812  -8.315 -28.202  1.00 57.25           H
ATOM   3796  CE  LYS A 251       5.785 -10.219 -29.216  1.00 57.25           C
ATOM   3797 1HE  LYS A 251       6.191 -10.818 -28.401  1.00 57.25           H
ATOM   3798 2HE  LYS A 251       5.067 -10.846 -29.745  1.00 57.25           H
ATOM   3799  NZ  LYS A 251       6.874  -9.818 -30.134  1.00 57.25           N
ATOM   3800 1HZ  LYS A 251       7.326 -10.647 -30.504  1.00 57.25           H
ATOM   3801 2HZ  LYS A 251       6.488  -9.274 -30.898  1.00 57.25           H
ATOM   3802 3HZ  LYS A 251       7.552  -9.259 -29.630  1.00 57.25           H
ATOM   3803  HN  LYS A 251       1.135  -9.104 -27.155  1.00 57.25           H
ATOM   3804  N   ALA A 252       1.285  -6.554 -25.209  1.00 65.19           N
ATOM   3805  CA  ALA A 252       0.973  -5.336 -24.481  1.00 65.19           C
ATOM   3806  C   ALA A 252       0.399  -5.698 -23.110  1.00 65.19           C
ATOM   3807  O   ALA A 252       0.479  -4.908 -22.171  1.00 65.19           O
ATOM   3808  HA  ALA A 252       1.903  -4.785 -24.342  1.00 65.19           H
ATOM   3809  CB  ALA A 252       0.011  -4.479 -25.308  1.00 65.19           C
ATOM   3810 1HB  ALA A 252       0.478  -4.225 -26.260  1.00 65.19           H
ATOM   3811 2HB  ALA A 252      -0.907  -5.038 -25.492  1.00 65.19           H
ATOM   3812 3HB  ALA A 252      -0.222  -3.565 -24.762  1.00 65.19           H
ATOM   3813  HN  ALA A 252       0.713  -6.725 -26.012  1.00 65.19           H
ATOM   3814  N   LEU A 253      -0.168  -6.894 -23.038  1.00 69.40           N
ATOM   3815  CA  LEU A 253      -0.841  -7.331 -21.828  1.00 69.40           C
ATOM   3816  C   LEU A 253       0.198  -7.843 -20.828  1.00 69.40           C
ATOM   3817  O   LEU A 253      -0.040  -7.834 -19.621  1.00 69.40           O
ATOM   3818  HA  LEU A 253      -1.336  -6.461 -21.396  1.00 69.40           H
ATOM   3819  CB  LEU A 253      -1.931  -8.353 -22.160  1.00 69.40           C
ATOM   3820 1HB  LEU A 253      -2.402  -8.060 -23.098  1.00 69.40           H
ATOM   3821 2HB  LEU A 253      -1.456  -9.319 -22.329  1.00 69.40           H
ATOM   3822  CG  LEU A 253      -3.026  -8.532 -21.107  1.00 69.40           C
ATOM   3823  HG  LEU A 253      -2.557  -8.527 -20.122  1.00 69.40           H
ATOM   3824  CD1 LEU A 253      -4.017  -7.367 -21.142  1.00 69.40           C
ATOM   3825 1HD1 LEU A 253      -3.488  -6.434 -20.942  1.00 69.40           H
ATOM   3826 2HD1 LEU A 253      -4.483  -7.316 -22.126  1.00 69.40           H
ATOM   3827 3HD1 LEU A 253      -4.784  -7.519 -20.383  1.00 69.40           H
ATOM   3828  CD2 LEU A 253      -3.725  -9.884 -21.267  1.00 69.40           C
ATOM   3829 1HD2 LEU A 253      -4.179  -9.943 -22.256  1.00 69.40           H
ATOM   3830 2HD2 LEU A 253      -2.996 -10.686 -21.153  1.00 69.40           H
ATOM   3831 3HD2 LEU A 253      -4.499  -9.985 -20.506  1.00 69.40           H
ATOM   3832  HN  LEU A 253      -0.171  -7.557 -23.787  1.00 69.40           H
ATOM   3833  N   LYS A 254       1.327  -8.278 -21.367  1.00 71.90           N
ATOM   3834  CA  LYS A 254       2.316  -8.982 -20.569  1.00 71.90           C
ATOM   3835  C   LYS A 254       2.708  -8.115 -19.370  1.00 71.90           C
ATOM   3836  O   LYS A 254       2.765  -8.600 -18.241  1.00 71.90           O
ATOM   3837  HA  LYS A 254       1.847  -9.893 -20.197  1.00 71.90           H
ATOM   3838  CB  LYS A 254       3.503  -9.405 -21.436  1.00 71.90           C
ATOM   3839 1HB  LYS A 254       3.141  -9.885 -22.346  1.00 71.90           H
ATOM   3840 2HB  LYS A 254       4.066  -8.524 -21.743  1.00 71.90           H
ATOM   3841  CG  LYS A 254       4.421 -10.366 -20.678  1.00 71.90           C
ATOM   3842 1HG  LYS A 254       4.820  -9.871 -19.793  1.00 71.90           H
ATOM   3843 2HG  LYS A 254       3.847 -11.225 -20.331  1.00 71.90           H
ATOM   3844  CD  LYS A 254       5.573 -10.840 -21.566  1.00 71.90           C
ATOM   3845 1HD  LYS A 254       5.174 -11.314 -22.463  1.00 71.90           H
ATOM   3846 2HD  LYS A 254       6.161  -9.982 -21.894  1.00 71.90           H
ATOM   3847  CE  LYS A 254       6.472 -11.826 -20.819  1.00 71.90           C
ATOM   3848 1HE  LYS A 254       6.863 -11.358 -19.915  1.00 71.90           H
ATOM   3849 2HE  LYS A 254       5.890 -12.691 -20.502  1.00 71.90           H
ATOM   3850  NZ  LYS A 254       7.592 -12.264 -21.682  1.00 71.90           N
ATOM   3851 1HZ  LYS A 254       8.182 -12.909 -21.169  1.00 71.90           H
ATOM   3852 2HZ  LYS A 254       7.223 -12.725 -22.506  1.00 71.90           H
ATOM   3853 3HZ  LYS A 254       8.138 -11.456 -21.962  1.00 71.90           H
ATOM   3854  HN  LYS A 254       1.570  -8.156 -22.330  1.00 71.90           H
ATOM   3855  N   VAL A 255       2.968  -6.848 -19.657  1.00 76.33           N
ATOM   3856  CA  VAL A 255       3.455  -5.934 -18.637  1.00 76.33           C
ATOM   3857  C   VAL A 255       2.449  -5.881 -17.485  1.00 76.33           C
ATOM   3858  O   VAL A 255       2.814  -6.085 -16.328  1.00 76.33           O
ATOM   3859  HA  VAL A 255       4.397  -6.332 -18.262  1.00 76.33           H
ATOM   3860  CB  VAL A 255       3.731  -4.561 -19.253  1.00 76.33           C
ATOM   3861  HB  VAL A 255       2.795  -4.185 -19.667  1.00 76.33           H
ATOM   3862  CG1 VAL A 255       4.207  -3.570 -18.190  1.00 76.33           C
ATOM   3863 1HG1 VAL A 255       3.439  -3.461 -17.425  1.00 76.33           H
ATOM   3864 2HG1 VAL A 255       5.126  -3.939 -17.734  1.00 76.33           H
ATOM   3865 3HG1 VAL A 255       4.397  -2.602 -18.655  1.00 76.33           H
ATOM   3866  CG2 VAL A 255       4.742  -4.667 -20.397  1.00 76.33           C
ATOM   3867 1HG2 VAL A 255       5.679  -5.075 -20.018  1.00 76.33           H
ATOM   3868 2HG2 VAL A 255       4.347  -5.325 -21.172  1.00 76.33           H
ATOM   3869 3HG2 VAL A 255       4.920  -3.677 -20.817  1.00 76.33           H
ATOM   3870  HN  VAL A 255       2.853  -6.445 -20.565  1.00 76.33           H
ATOM   3871  N   THR A 256       1.203  -5.606 -17.842  1.00 74.27           N
ATOM   3872  CA  THR A 256       0.177  -5.354 -16.844  1.00 74.27           C
ATOM   3873  C   THR A 256      -0.070  -6.609 -16.005  1.00 74.27           C
ATOM   3874  O   THR A 256      -0.276  -6.521 -14.795  1.00 74.27           O
ATOM   3875  HA  THR A 256       0.541  -4.582 -16.165  1.00 74.27           H
ATOM   3876  CB  THR A 256      -1.073  -4.850 -17.568  1.00 74.27           C
ATOM   3877  HB  THR A 256      -1.937  -4.858 -16.904  1.00 74.27           H
ATOM   3878  OG1 THR A 256      -1.171  -5.689 -18.716  1.00 74.27           O
ATOM   3879  HG1 THR A 256      -1.419  -6.618 -18.440  1.00 74.27           H
ATOM   3880  CG2 THR A 256      -0.888  -3.446 -18.147  1.00 74.27           C
ATOM   3881 1HG2 THR A 256      -0.066  -3.453 -18.863  1.00 74.27           H
ATOM   3882 2HG2 THR A 256      -0.663  -2.747 -17.341  1.00 74.27           H
ATOM   3883 3HG2 THR A 256      -1.805  -3.137 -18.650  1.00 74.27           H
ATOM   3884  HN  THR A 256       0.891  -5.554 -18.791  1.00 74.27           H
ATOM   3885  N   ILE A 257      -0.043  -7.749 -16.680  1.00 77.86           N
ATOM   3886  CA  ILE A 257      -0.228  -9.022 -16.006  1.00 77.86           C
ATOM   3887  C   ILE A 257       0.831  -9.175 -14.913  1.00 77.86           C
ATOM   3888  O   ILE A 257       0.505  -9.479 -13.766  1.00 77.86           O
ATOM   3889  HA  ILE A 257      -1.211  -9.003 -15.535  1.00 77.86           H
ATOM   3890  CB  ILE A 257      -0.235 -10.169 -17.020  1.00 77.86           C
ATOM   3891  HB  ILE A 257       0.618 -10.041 -17.686  1.00 77.86           H
ATOM   3892  CG1 ILE A 257      -1.495 -10.126 -17.887  1.00 77.86           C
ATOM   3893 1HG1 ILE A 257      -2.379 -10.211 -17.254  1.00 77.86           H
ATOM   3894 2HG1 ILE A 257      -1.558  -9.165 -18.396  1.00 77.86           H
ATOM   3895  CG2 ILE A 257      -0.065 -11.519 -16.322  1.00 77.86           C
ATOM   3896 1HG2 ILE A 257       0.884 -11.533 -15.785  1.00 77.86           H
ATOM   3897 2HG2 ILE A 257      -0.883 -11.670 -15.618  1.00 77.86           H
ATOM   3898 3HG2 ILE A 257      -0.073 -12.316 -17.065  1.00 77.86           H
ATOM   3899  CD1 ILE A 257      -1.490 -11.257 -18.918  1.00 77.86           C
ATOM   3900 1HD1 ILE A 257      -0.618 -11.155 -19.564  1.00 77.86           H
ATOM   3901 2HD1 ILE A 257      -1.451 -12.217 -18.403  1.00 77.86           H
ATOM   3902 3HD1 ILE A 257      -2.396 -11.204 -19.520  1.00 77.86           H
ATOM   3903  HN  ILE A 257       0.103  -7.810 -17.668  1.00 77.86           H
ATOM   3904  N   THR A 258       2.077  -8.957 -15.306  1.00 82.25           N
ATOM   3905  CA  THR A 258       3.196  -9.181 -14.406  1.00 82.25           C
ATOM   3906  C   THR A 258       3.073  -8.287 -13.171  1.00 82.25           C
ATOM   3907  O   THR A 258       3.211  -8.759 -12.043  1.00 82.25           O
ATOM   3908  HA  THR A 258       3.157 -10.213 -14.059  1.00 82.25           H
ATOM   3909  CB  THR A 258       4.489  -8.955 -15.193  1.00 82.25           C
ATOM   3910  HB  THR A 258       4.593  -7.908 -15.478  1.00 82.25           H
ATOM   3911  OG1 THR A 258       4.404  -9.880 -16.274  1.00 82.25           O
ATOM   3912  HG1 THR A 258       3.928  -9.461 -17.047  1.00 82.25           H
ATOM   3913  CG2 THR A 258       5.731  -9.399 -14.419  1.00 82.25           C
ATOM   3914 1HG2 THR A 258       5.657 -10.463 -14.193  1.00 82.25           H
ATOM   3915 2HG2 THR A 258       5.801  -8.834 -13.489  1.00 82.25           H
ATOM   3916 3HG2 THR A 258       6.620  -9.216 -15.023  1.00 82.25           H
ATOM   3917  HN  THR A 258       2.327  -8.634 -16.219  1.00 82.25           H
ATOM   3918  N   VAL A 259       2.815  -7.013 -13.424  1.00 81.04           N
ATOM   3919  CA  VAL A 259       2.745  -6.035 -12.352  1.00 81.04           C
ATOM   3920  C   VAL A 259       1.674  -6.464 -11.346  1.00 81.04           C
ATOM   3921  O   VAL A 259       1.901  -6.423 -10.138  1.00 81.04           O
ATOM   3922  HA  VAL A 259       3.713  -6.026 -11.851  1.00 81.04           H
ATOM   3923  CB  VAL A 259       2.497  -4.640 -12.930  1.00 81.04           C
ATOM   3924  HB  VAL A 259       1.649  -4.706 -13.612  1.00 81.04           H
ATOM   3925  CG1 VAL A 259       2.135  -3.645 -11.826  1.00 81.04           C
ATOM   3926 1HG1 VAL A 259       1.230  -3.979 -11.318  1.00 81.04           H
ATOM   3927 2HG1 VAL A 259       2.953  -3.586 -11.108  1.00 81.04           H
ATOM   3928 3HG1 VAL A 259       1.964  -2.662 -12.264  1.00 81.04           H
ATOM   3929  CG2 VAL A 259       3.708  -4.156 -13.730  1.00 81.04           C
ATOM   3930 1HG2 VAL A 259       4.580  -4.114 -13.078  1.00 81.04           H
ATOM   3931 2HG2 VAL A 259       3.901  -4.845 -14.551  1.00 81.04           H
ATOM   3932 3HG2 VAL A 259       3.505  -3.162 -14.130  1.00 81.04           H
ATOM   3933  HN  VAL A 259       2.656  -6.646 -14.341  1.00 81.04           H
ATOM   3934  N   LEU A 260       0.531  -6.866 -11.882  1.00 77.17           N
ATOM   3935  CA  LEU A 260      -0.622  -7.163 -11.050  1.00 77.17           C
ATOM   3936  C   LEU A 260      -0.342  -8.424 -10.229  1.00 77.17           C
ATOM   3937  O   LEU A 260      -0.697  -8.495  -9.054  1.00 77.17           O
ATOM   3938  HA  LEU A 260      -0.754  -6.327 -10.364  1.00 77.17           H
ATOM   3939  CB  LEU A 260      -1.889  -7.253 -11.903  1.00 77.17           C
ATOM   3940 1HB  LEU A 260      -1.689  -7.912 -12.748  1.00 77.17           H
ATOM   3941 2HB  LEU A 260      -2.671  -7.727 -11.308  1.00 77.17           H
ATOM   3942  CG  LEU A 260      -2.431  -5.928 -12.442  1.00 77.17           C
ATOM   3943  HG  LEU A 260      -1.593  -5.350 -12.832  1.00 77.17           H
ATOM   3944  CD1 LEU A 260      -3.397  -6.163 -13.604  1.00 77.17           C
ATOM   3945 1HD1 LEU A 260      -2.878  -6.682 -14.410  1.00 77.17           H
ATOM   3946 2HD1 LEU A 260      -4.236  -6.769 -13.263  1.00 77.17           H
ATOM   3947 3HD1 LEU A 260      -3.767  -5.204 -13.969  1.00 77.17           H
ATOM   3948  CD2 LEU A 260      -3.068  -5.100 -11.324  1.00 77.17           C
ATOM   3949 1HD2 LEU A 260      -3.893  -5.661 -10.883  1.00 77.17           H
ATOM   3950 2HD2 LEU A 260      -2.322  -4.888 -10.559  1.00 77.17           H
ATOM   3951 3HD2 LEU A 260      -3.445  -4.164 -11.735  1.00 77.17           H
ATOM   3952  HN  LEU A 260       0.386  -6.988 -12.864  1.00 77.17           H
ATOM   3953  N   THR A 261       0.292  -9.387 -10.882  1.00 84.73           N
ATOM   3954  CA  THR A 261       0.615 -10.645 -10.230  1.00 84.73           C
ATOM   3955  C   THR A 261       1.576 -10.409  -9.063  1.00 84.73           C
ATOM   3956  O   THR A 261       1.362 -10.922  -7.965  1.00 84.73           O
ATOM   3957  HA  THR A 261      -0.301 -11.061  -9.812  1.00 84.73           H
ATOM   3958  CB  THR A 261       1.171 -11.598 -11.291  1.00 84.73           C
ATOM   3959  HB  THR A 261       2.107 -11.219 -11.702  1.00 84.73           H
ATOM   3960  OG1 THR A 261       0.103 -11.740 -12.223  1.00 84.73           O
ATOM   3961  HG1 THR A 261       0.152 -11.018 -12.913  1.00 84.73           H
ATOM   3962  CG2 THR A 261       1.386 -13.013 -10.751  1.00 84.73           C
ATOM   3963 1HG2 THR A 261       0.436 -13.417 -10.402  1.00 84.73           H
ATOM   3964 2HG2 THR A 261       2.095 -12.982  -9.923  1.00 84.73           H
ATOM   3965 3HG2 THR A 261       1.781 -13.648 -11.544  1.00 84.73           H
ATOM   3966  HN  THR A 261       0.582  -9.319 -11.836  1.00 84.73           H
ATOM   3967  N   VAL A 262       2.613  -9.631  -9.339  1.00 87.91           N
ATOM   3968  CA  VAL A 262       3.635  -9.366  -8.341  1.00 87.91           C
ATOM   3969  C   VAL A 262       3.003  -8.649  -7.147  1.00 87.91           C
ATOM   3970  O   VAL A 262       3.331  -8.941  -5.998  1.00 87.91           O
ATOM   3971  HA  VAL A 262       4.026 -10.327  -8.006  1.00 87.91           H
ATOM   3972  CB  VAL A 262       4.787  -8.579  -8.970  1.00 87.91           C
ATOM   3973  HB  VAL A 262       4.365  -7.704  -9.463  1.00 87.91           H
ATOM   3974  CG1 VAL A 262       5.764  -8.089  -7.899  1.00 87.91           C
ATOM   3975 1HG1 VAL A 262       5.240  -7.440  -7.198  1.00 87.91           H
ATOM   3976 2HG1 VAL A 262       6.177  -8.945  -7.364  1.00 87.91           H
ATOM   3977 3HG1 VAL A 262       6.573  -7.533  -8.373  1.00 87.91           H
ATOM   3978  CG2 VAL A 262       5.508  -9.415 -10.029  1.00 87.91           C
ATOM   3979 1HG2 VAL A 262       5.911 -10.316  -9.568  1.00 87.91           H
ATOM   3980 2HG2 VAL A 262       4.805  -9.691 -10.814  1.00 87.91           H
ATOM   3981 3HG2 VAL A 262       6.322  -8.831 -10.460  1.00 87.91           H
ATOM   3982  HN  VAL A 262       2.759  -9.188 -10.223  1.00 87.91           H
ATOM   3983  N   PHE A 263       2.107  -7.723  -7.459  1.00 82.91           N
ATOM   3984  CA  PHE A 263       1.422  -6.966  -6.426  1.00 82.91           C
ATOM   3985  C   PHE A 263       0.654  -7.895  -5.484  1.00 82.91           C
ATOM   3986  O   PHE A 263       0.836  -7.842  -4.269  1.00 82.91           O
ATOM   3987  HA  PHE A 263       2.183  -6.427  -5.861  1.00 82.91           H
ATOM   3988  CB  PHE A 263       0.429  -6.042  -7.133  1.00 82.91           C
ATOM   3989 1HB  PHE A 263       0.977  -5.386  -7.810  1.00 82.91           H
ATOM   3990 2HB  PHE A 263      -0.240  -6.645  -7.747  1.00 82.91           H
ATOM   3991  CG  PHE A 263      -0.409  -5.184  -6.183  1.00 82.91           C
ATOM   3992  CD1 PHE A 263      -1.693  -5.535  -5.904  1.00 82.91           C
ATOM   3993  HD1 PHE A 263      -2.126  -6.426  -6.358  1.00 82.91           H
ATOM   3994  CD2 PHE A 263       0.130  -4.072  -5.616  1.00 82.91           C
ATOM   3995  HD2 PHE A 263       1.160  -3.791  -5.839  1.00 82.91           H
ATOM   3996  CE1 PHE A 263      -2.471  -4.739  -5.022  1.00 82.91           C
ATOM   3997  HE1 PHE A 263      -3.500  -5.020  -4.799  1.00 82.91           H
ATOM   3998  CE2 PHE A 263      -0.647  -3.276  -4.734  1.00 82.91           C
ATOM   3999  HE2 PHE A 263      -0.215  -2.385  -4.279  1.00 82.91           H
ATOM   4000  CZ  PHE A 263      -1.932  -3.627  -4.455  1.00 82.91           C
ATOM   4001  HZ  PHE A 263      -2.528  -3.016  -3.778  1.00 82.91           H
ATOM   4002  HN  PHE A 263       1.849  -7.489  -8.397  1.00 82.91           H
ATOM   4003  N   VAL A 264      -0.190  -8.725  -6.081  1.00 87.06           N
ATOM   4004  CA  VAL A 264      -1.061  -9.592  -5.306  1.00 87.06           C
ATOM   4005  C   VAL A 264      -0.211 -10.475  -4.390  1.00 87.06           C
ATOM   4006  O   VAL A 264      -0.525 -10.638  -3.212  1.00 87.06           O
ATOM   4007  HA  VAL A 264      -1.695  -8.955  -4.689  1.00 87.06           H
ATOM   4008  CB  VAL A 264      -1.966 -10.396  -6.241  1.00 87.06           C
ATOM   4009  HB  VAL A 264      -1.333 -10.881  -6.984  1.00 87.06           H
ATOM   4010  CG1 VAL A 264      -2.713 -11.489  -5.475  1.00 87.06           C
ATOM   4011 1HG1 VAL A 264      -1.994 -12.168  -5.016  1.00 87.06           H
ATOM   4012 2HG1 VAL A 264      -3.329 -11.033  -4.700  1.00 87.06           H
ATOM   4013 3HG1 VAL A 264      -3.349 -12.046  -6.164  1.00 87.06           H
ATOM   4014  CG2 VAL A 264      -2.942  -9.480  -6.982  1.00 87.06           C
ATOM   4015 1HG2 VAL A 264      -3.566  -8.954  -6.259  1.00 87.06           H
ATOM   4016 2HG2 VAL A 264      -2.383  -8.756  -7.574  1.00 87.06           H
ATOM   4017 3HG2 VAL A 264      -3.573 -10.078  -7.640  1.00 87.06           H
ATOM   4018  HN  VAL A 264      -0.283  -8.810  -7.073  1.00 87.06           H
ATOM   4019  N   LEU A 265       0.849 -11.022  -4.966  1.00 88.50           N
ATOM   4020  CA  LEU A 265       1.675 -11.983  -4.256  1.00 88.50           C
ATOM   4021  C   LEU A 265       2.345 -11.293  -3.066  1.00 88.50           C
ATOM   4022  O   LEU A 265       2.507 -11.893  -2.005  1.00 88.50           O
ATOM   4023  HA  LEU A 265       1.015 -12.763  -3.875  1.00 88.50           H
ATOM   4024  CB  LEU A 265       2.662 -12.654  -5.214  1.00 88.50           C
ATOM   4025 1HB  LEU A 265       3.185 -11.875  -5.768  1.00 88.50           H
ATOM   4026 2HB  LEU A 265       3.410 -13.182  -4.622  1.00 88.50           H
ATOM   4027  CG  LEU A 265       2.058 -13.638  -6.217  1.00 88.50           C
ATOM   4028  HG  LEU A 265       1.288 -13.117  -6.786  1.00 88.50           H
ATOM   4029  CD1 LEU A 265       3.112 -14.117  -7.218  1.00 88.50           C
ATOM   4030 1HD1 LEU A 265       3.510 -13.261  -7.763  1.00 88.50           H
ATOM   4031 2HD1 LEU A 265       3.921 -14.614  -6.683  1.00 88.50           H
ATOM   4032 3HD1 LEU A 265       2.657 -14.815  -7.920  1.00 88.50           H
ATOM   4033  CD2 LEU A 265       1.378 -14.806  -5.499  1.00 88.50           C
ATOM   4034 1HD2 LEU A 265       2.111 -15.334  -4.889  1.00 88.50           H
ATOM   4035 2HD2 LEU A 265       0.581 -14.425  -4.861  1.00 88.50           H
ATOM   4036 3HD2 LEU A 265       0.958 -15.490  -6.236  1.00 88.50           H
ATOM   4037  HN  LEU A 265       1.146 -10.818  -5.900  1.00 88.50           H
ATOM   4038  N   SER A 266       2.717 -10.040  -3.284  1.00 89.80           N
ATOM   4039  CA  SER A 266       3.462  -9.295  -2.282  1.00 89.80           C
ATOM   4040  C   SER A 266       2.513  -8.792  -1.192  1.00 89.80           C
ATOM   4041  O   SER A 266       2.894  -8.703  -0.026  1.00 89.80           O
ATOM   4042  HA  SER A 266       4.178 -10.006  -1.868  1.00 89.80           H
ATOM   4043  CB  SER A 266       4.215  -8.123  -2.913  1.00 89.80           C
ATOM   4044 1HB  SER A 266       4.762  -7.585  -2.139  1.00 89.80           H
ATOM   4045 2HB  SER A 266       4.952  -8.504  -3.620  1.00 89.80           H
ATOM   4046  OG  SER A 266       3.336  -7.223  -3.584  1.00 89.80           O
ATOM   4047  HG  SER A 266       3.299  -7.444  -4.559  1.00 89.80           H
ATOM   4048  HN  SER A 266       2.519  -9.535  -4.124  1.00 89.80           H
ATOM   4049  N   GLN A 267       1.296  -8.476  -1.611  1.00 85.22           N
ATOM   4050  CA  GLN A 267       0.351  -7.812  -0.730  1.00 85.22           C
ATOM   4051  C   GLN A 267      -0.409  -8.844   0.107  1.00 85.22           C
ATOM   4052  O   GLN A 267      -0.851  -8.546   1.216  1.00 85.22           O
ATOM   4053  HA  GLN A 267       0.955  -7.181  -0.078  1.00 85.22           H
ATOM   4054  CB  GLN A 267      -0.616  -6.933  -1.525  1.00 85.22           C
ATOM   4055 1HB  GLN A 267      -1.102  -7.527  -2.298  1.00 85.22           H
ATOM   4056 2HB  GLN A 267      -1.401  -6.561  -0.867  1.00 85.22           H
ATOM   4057  CG  GLN A 267       0.119  -5.754  -2.168  1.00 85.22           C
ATOM   4058 1HG  GLN A 267       0.935  -6.124  -2.789  1.00 85.22           H
ATOM   4059 2HG  GLN A 267      -0.561  -5.212  -2.825  1.00 85.22           H
ATOM   4060  CD  GLN A 267       0.671  -4.805  -1.102  1.00 85.22           C
ATOM   4061  OE1 GLN A 267       0.105  -4.631  -0.036  1.00 85.22           O
ATOM   4062  NE2 GLN A 267       1.805  -4.204  -1.449  1.00 85.22           N
ATOM   4063 1HE2 GLN A 267       2.218  -4.391  -2.340  1.00 85.22           H
ATOM   4064 2HE2 GLN A 267       2.245  -3.564  -0.818  1.00 85.22           H
ATOM   4065  HN  GLN A 267       0.955  -8.665  -2.531  1.00 85.22           H
ATOM   4066  N   PHE A 268      -0.539 -10.036  -0.457  1.00 90.66           N
ATOM   4067  CA  PHE A 268      -1.419 -11.042   0.114  1.00 90.66           C
ATOM   4068  C   PHE A 268      -1.005 -11.383   1.547  1.00 90.66           C
ATOM   4069  O   PHE A 268      -1.813 -11.286   2.469  1.00 90.66           O
ATOM   4070  HA  PHE A 268      -2.426 -10.626   0.117  1.00 90.66           H
ATOM   4071  CB  PHE A 268      -1.288 -12.295  -0.754  1.00 90.66           C
ATOM   4072 1HB  PHE A 268      -1.530 -12.037  -1.785  1.00 90.66           H
ATOM   4073 2HB  PHE A 268      -0.249 -12.625  -0.744  1.00 90.66           H
ATOM   4074  CG  PHE A 268      -2.180 -13.456  -0.311  1.00 90.66           C
ATOM   4075  CD1 PHE A 268      -1.662 -14.463   0.442  1.00 90.66           C
ATOM   4076  HD1 PHE A 268      -0.611 -14.444   0.729  1.00 90.66           H
ATOM   4077  CD2 PHE A 268      -3.492 -13.480  -0.669  1.00 90.66           C
ATOM   4078  HD2 PHE A 268      -3.907 -12.673  -1.272  1.00 90.66           H
ATOM   4079  CE1 PHE A 268      -2.491 -15.540   0.854  1.00 90.66           C
ATOM   4080  HE1 PHE A 268      -2.075 -16.348   1.457  1.00 90.66           H
ATOM   4081  CE2 PHE A 268      -4.321 -14.557  -0.257  1.00 90.66           C
ATOM   4082  HE2 PHE A 268      -5.372 -14.576  -0.544  1.00 90.66           H
ATOM   4083  CZ  PHE A 268      -3.803 -15.564   0.496  1.00 90.66           C
ATOM   4084  HZ  PHE A 268      -4.439 -16.391   0.812  1.00 90.66           H
ATOM   4085  HN  PHE A 268      -0.056 -10.318  -1.286  1.00 90.66           H
ATOM   4086  N   PRO A 269       0.255 -11.787   1.759  1.00 94.20           N
ATOM   4087  CA  PRO A 269       0.707 -12.177   3.097  1.00 94.20           C
ATOM   4088  C   PRO A 269       0.419 -11.107   4.137  1.00 94.20           C
ATOM   4089  O   PRO A 269      -0.034 -11.413   5.239  1.00 94.20           O
ATOM   4090  HA  PRO A 269       0.161 -13.057   3.435  1.00 94.20           H
ATOM   4091  CB  PRO A 269       2.209 -12.406   2.919  1.00 94.20           C
ATOM   4092 1HB  PRO A 269       2.781 -11.503   3.132  1.00 94.20           H
ATOM   4093 2HB  PRO A 269       2.579 -13.182   3.589  1.00 94.20           H
ATOM   4094  CG  PRO A 269       2.333 -12.819   1.457  1.00 94.20           C
ATOM   4095 1HG  PRO A 269       3.346 -12.679   1.081  1.00 94.20           H
ATOM   4096 2HG  PRO A 269       2.096 -13.874   1.313  1.00 94.20           H
ATOM   4097  CD  PRO A 269       1.333 -11.909   0.762  1.00 94.20           C
ATOM   4098 1HD  PRO A 269       1.768 -10.939   0.522  1.00 94.20           H
ATOM   4099 2HD  PRO A 269       0.980 -12.337  -0.177  1.00 94.20           H
ATOM   4100  N   TYR A 270       0.693  -9.867   3.756  1.00 91.37           N
ATOM   4101  CA  TYR A 270       0.536  -8.751   4.673  1.00 91.37           C
ATOM   4102  C   TYR A 270      -0.926  -8.585   5.090  1.00 91.37           C
ATOM   4103  O   TYR A 270      -1.222  -8.398   6.270  1.00 91.37           O
ATOM   4104  HA  TYR A 270       1.138  -8.956   5.558  1.00 91.37           H
ATOM   4105  CB  TYR A 270       0.978  -7.506   3.901  1.00 91.37           C
ATOM   4106 1HB  TYR A 270       2.040  -7.592   3.671  1.00 91.37           H
ATOM   4107 2HB  TYR A 270       0.448  -7.474   2.949  1.00 91.37           H
ATOM   4108  CG  TYR A 270       0.736  -6.193   4.647  1.00 91.37           C
ATOM   4109  CD1 TYR A 270      -0.072  -5.222   4.092  1.00 91.37           C
ATOM   4110  HD1 TYR A 270      -0.538  -5.391   3.121  1.00 91.37           H
ATOM   4111  CD2 TYR A 270       1.327  -5.979   5.876  1.00 91.37           C
ATOM   4112  HD2 TYR A 270       1.965  -6.745   6.315  1.00 91.37           H
ATOM   4113  CE1 TYR A 270      -0.299  -3.986   4.794  1.00 91.37           C
ATOM   4114  HE1 TYR A 270      -0.936  -3.211   4.366  1.00 91.37           H
ATOM   4115  CE2 TYR A 270       1.099  -4.742   6.579  1.00 91.37           C
ATOM   4116  HE2 TYR A 270       1.560  -4.560   7.550  1.00 91.37           H
ATOM   4117  CZ  TYR A 270       0.297  -3.807   6.003  1.00 91.37           C
ATOM   4118  OH  TYR A 270       0.083  -2.639   6.666  1.00 91.37           O
ATOM   4119  HH  TYR A 270       0.307  -2.750   7.635  1.00 91.37           H
ATOM   4120  HN  TYR A 270       1.015  -9.622   2.842  1.00 91.37           H
ATOM   4121  N   ASN A 271      -1.803  -8.659   4.100  1.00 89.66           N
ATOM   4122  CA  ASN A 271      -3.217  -8.416   4.332  1.00 89.66           C
ATOM   4123  C   ASN A 271      -3.803  -9.576   5.140  1.00 89.66           C
ATOM   4124  O   ASN A 271      -4.812  -9.414   5.824  1.00 89.66           O
ATOM   4125  HA  ASN A 271      -3.260  -7.470   4.871  1.00 89.66           H
ATOM   4126  CB  ASN A 271      -3.984  -8.324   3.012  1.00 89.66           C
ATOM   4127 1HB  ASN A 271      -3.648  -9.110   2.336  1.00 89.66           H
ATOM   4128 2HB  ASN A 271      -5.046  -8.491   3.192  1.00 89.66           H
ATOM   4129  CG  ASN A 271      -3.782  -6.958   2.354  1.00 89.66           C
ATOM   4130  OD1 ASN A 271      -4.337  -5.953   2.767  1.00 89.66           O
ATOM   4131  ND2 ASN A 271      -2.957  -6.976   1.311  1.00 89.66           N
ATOM   4132 1HD2 ASN A 271      -2.534  -7.835   1.024  1.00 89.66           H
ATOM   4133 2HD2 ASN A 271      -2.761  -6.131   0.814  1.00 89.66           H
ATOM   4134  HN  ASN A 271      -1.562  -8.880   3.155  1.00 89.66           H
ATOM   4135  N   CYS A 272      -3.145 -10.722   5.033  1.00 94.42           N
ATOM   4136  CA  CYS A 272      -3.509 -11.871   5.844  1.00 94.42           C
ATOM   4137  C   CYS A 272      -3.338 -11.495   7.317  1.00 94.42           C
ATOM   4138  O   CYS A 272      -4.219 -11.756   8.134  1.00 94.42           O
ATOM   4139  HA  CYS A 272      -4.552 -12.095   5.620  1.00 94.42           H
ATOM   4140  CB  CYS A 272      -2.688 -13.108   5.472  1.00 94.42           C
ATOM   4141 1HB  CYS A 272      -1.628 -12.856   5.448  1.00 94.42           H
ATOM   4142 2HB  CYS A 272      -2.815 -13.880   6.230  1.00 94.42           H
ATOM   4143  SG  CYS A 272      -3.217 -13.743   3.839  1.00 94.42           S
ATOM   4144  HG  CYS A 272      -2.614 -12.799   3.121  1.00 94.42           H
ATOM   4145  HN  CYS A 272      -2.378 -10.870   4.409  1.00 94.42           H
ATOM   4146  N   ILE A 273      -2.198 -10.887   7.611  1.00 93.29           N
ATOM   4147  CA  ILE A 273      -1.890 -10.494   8.975  1.00 93.29           C
ATOM   4148  C   ILE A 273      -2.822  -9.357   9.397  1.00 93.29           C
ATOM   4149  O   ILE A 273      -3.294  -9.326  10.533  1.00 93.29           O
ATOM   4150  HA  ILE A 273      -2.083 -11.355   9.615  1.00 93.29           H
ATOM   4151  CB  ILE A 273      -0.404 -10.153   9.112  1.00 93.29           C
ATOM   4152  HB  ILE A 273      -0.171  -9.353   8.409  1.00 93.29           H
ATOM   4153  CG1 ILE A 273       0.470 -11.352   8.738  1.00 93.29           C
ATOM   4154 1HG1 ILE A 273       0.288 -11.629   7.699  1.00 93.29           H
ATOM   4155 2HG1 ILE A 273       1.522 -11.078   8.815  1.00 93.29           H
ATOM   4156  CG2 ILE A 273      -0.088  -9.629  10.514  1.00 93.29           C
ATOM   4157 1HG2 ILE A 273      -0.672  -8.729  10.705  1.00 93.29           H
ATOM   4158 2HG2 ILE A 273      -0.342 -10.390  11.252  1.00 93.29           H
ATOM   4159 3HG2 ILE A 273       0.974  -9.395  10.584  1.00 93.29           H
ATOM   4160  CD1 ILE A 273       0.180 -12.547   9.648  1.00 93.29           C
ATOM   4161 1HD1 ILE A 273       0.387 -12.274  10.683  1.00 93.29           H
ATOM   4162 2HD1 ILE A 273      -0.867 -12.834   9.550  1.00 93.29           H
ATOM   4163 3HD1 ILE A 273       0.815 -13.385   9.361  1.00 93.29           H
ATOM   4164  HN  ILE A 273      -1.494 -10.663   6.937  1.00 93.29           H
ATOM   4165  N   LEU A 274      -3.060  -8.451   8.460  1.00 90.19           N
ATOM   4166  CA  LEU A 274      -3.944  -7.325   8.715  1.00 90.19           C
ATOM   4167  C   LEU A 274      -5.320  -7.847   9.131  1.00 90.19           C
ATOM   4168  O   LEU A 274      -5.961  -7.282  10.016  1.00 90.19           O
ATOM   4169  HA  LEU A 274      -3.522  -6.761   9.547  1.00 90.19           H
ATOM   4170  CB  LEU A 274      -3.981  -6.389   7.505  1.00 90.19           C
ATOM   4171 1HB  LEU A 274      -4.073  -6.996   6.604  1.00 90.19           H
ATOM   4172 2HB  LEU A 274      -4.881  -5.778   7.571  1.00 90.19           H
ATOM   4173  CG  LEU A 274      -2.778  -5.459   7.339  1.00 90.19           C
ATOM   4174  HG  LEU A 274      -1.886  -6.073   7.216  1.00 90.19           H
ATOM   4175  CD1 LEU A 274      -2.915  -4.604   6.078  1.00 90.19           C
ATOM   4176 1HD1 LEU A 274      -2.978  -5.253   5.204  1.00 90.19           H
ATOM   4177 2HD1 LEU A 274      -3.818  -3.998   6.146  1.00 90.19           H
ATOM   4178 3HD1 LEU A 274      -2.046  -3.952   5.984  1.00 90.19           H
ATOM   4179  CD2 LEU A 274      -2.569  -4.605   8.591  1.00 90.19           C
ATOM   4180 1HD2 LEU A 274      -3.457  -3.998   8.770  1.00 90.19           H
ATOM   4181 2HD2 LEU A 274      -2.393  -5.254   9.449  1.00 90.19           H
ATOM   4182 3HD2 LEU A 274      -1.707  -3.953   8.446  1.00 90.19           H
ATOM   4183  HN  LEU A 274      -2.662  -8.476   7.543  1.00 90.19           H
ATOM   4184  N   LEU A 275      -5.735  -8.920   8.473  1.00 92.51           N
ATOM   4185  CA  LEU A 275      -7.033  -9.512   8.750  1.00 92.51           C
ATOM   4186  C   LEU A 275      -7.068  -9.998  10.200  1.00 92.51           C
ATOM   4187  O   LEU A 275      -8.022  -9.726  10.926  1.00 92.51           O
ATOM   4188  HA  LEU A 275      -7.781  -8.729   8.630  1.00 92.51           H
ATOM   4189  CB  LEU A 275      -7.352 -10.604   7.727  1.00 92.51           C
ATOM   4190 1HB  LEU A 275      -7.325 -10.162   6.731  1.00 92.51           H
ATOM   4191 2HB  LEU A 275      -6.560 -11.353   7.765  1.00 92.51           H
ATOM   4192  CG  LEU A 275      -8.696 -11.315   7.902  1.00 92.51           C
ATOM   4193  HG  LEU A 275      -8.733 -11.732   8.909  1.00 92.51           H
ATOM   4194  CD1 LEU A 275      -9.858 -10.328   7.777  1.00 92.51           C
ATOM   4195 1HD1 LEU A 275      -9.766  -9.560   8.545  1.00 92.51           H
ATOM   4196 2HD1 LEU A 275      -9.835  -9.862   6.792  1.00 92.51           H
ATOM   4197 3HD1 LEU A 275     -10.801 -10.860   7.906  1.00 92.51           H
ATOM   4198  CD2 LEU A 275      -8.829 -12.484   6.924  1.00 92.51           C
ATOM   4199 1HD2 LEU A 275      -8.761 -12.113   5.902  1.00 92.51           H
ATOM   4200 2HD2 LEU A 275      -8.028 -13.202   7.104  1.00 92.51           H
ATOM   4201 3HD2 LEU A 275      -9.793 -12.972   7.070  1.00 92.51           H
ATOM   4202  HN  LEU A 275      -5.202  -9.382   7.764  1.00 92.51           H
ATOM   4203  N   VAL A 276      -6.016 -10.710  10.578  1.00 94.23           N
ATOM   4204  CA  VAL A 276      -5.919 -11.244  11.925  1.00 94.23           C
ATOM   4205  C   VAL A 276      -5.997 -10.095  12.932  1.00 94.23           C
ATOM   4206  O   VAL A 276      -6.736 -10.173  13.913  1.00 94.23           O
ATOM   4207  HA  VAL A 276      -6.772 -11.905  12.080  1.00 94.23           H
ATOM   4208  CB  VAL A 276      -4.643 -12.077  12.067  1.00 94.23           C
ATOM   4209  HB  VAL A 276      -3.799 -11.450  11.781  1.00 94.23           H
ATOM   4210  CG1 VAL A 276      -4.433 -12.514  13.518  1.00 94.23           C
ATOM   4211 1HG1 VAL A 276      -4.347 -11.633  14.154  1.00 94.23           H
ATOM   4212 2HG1 VAL A 276      -5.281 -13.116  13.843  1.00 94.23           H
ATOM   4213 3HG1 VAL A 276      -3.519 -13.105  13.591  1.00 94.23           H
ATOM   4214  CG2 VAL A 276      -4.670 -13.285  11.129  1.00 94.23           C
ATOM   4215 1HG2 VAL A 276      -5.527 -13.914  11.371  1.00 94.23           H
ATOM   4216 2HG2 VAL A 276      -4.751 -12.943  10.097  1.00 94.23           H
ATOM   4217 3HG2 VAL A 276      -3.752 -13.860  11.250  1.00 94.23           H
ATOM   4218  HN  VAL A 276      -5.241 -10.922   9.982  1.00 94.23           H
ATOM   4219  N   GLN A 277      -5.226  -9.054  12.655  1.00 90.99           N
ATOM   4220  CA  GLN A 277      -5.171  -7.905  13.543  1.00 90.99           C
ATOM   4221  C   GLN A 277      -6.549  -7.249  13.647  1.00 90.99           C
ATOM   4222  O   GLN A 277      -6.927  -6.756  14.709  1.00 90.99           O
ATOM   4223  HA  GLN A 277      -4.877  -8.304  14.514  1.00 90.99           H
ATOM   4224  CB  GLN A 277      -4.119  -6.899  13.074  1.00 90.99           C
ATOM   4225 1HB  GLN A 277      -4.239  -6.712  12.007  1.00 90.99           H
ATOM   4226 2HB  GLN A 277      -4.268  -5.947  13.584  1.00 90.99           H
ATOM   4227  CG  GLN A 277      -2.705  -7.416  13.350  1.00 90.99           C
ATOM   4228 1HG  GLN A 277      -2.598  -7.643  14.411  1.00 90.99           H
ATOM   4229 2HG  GLN A 277      -2.541  -8.346  12.806  1.00 90.99           H
ATOM   4230  CD  GLN A 277      -1.654  -6.384  12.935  1.00 90.99           C
ATOM   4231  OE1 GLN A 277      -1.891  -5.514  12.114  1.00 90.99           O
ATOM   4232  NE2 GLN A 277      -0.482  -6.529  13.548  1.00 90.99           N
ATOM   4233 1HE2 GLN A 277      -0.354  -7.265  14.213  1.00 90.99           H
ATOM   4234 2HE2 GLN A 277       0.270  -5.903  13.344  1.00 90.99           H
ATOM   4235  HN  GLN A 277      -4.647  -8.988  11.842  1.00 90.99           H
ATOM   4236  N   THR A 278      -7.263  -7.264  12.531  1.00 91.74           N
ATOM   4237  CA  THR A 278      -8.571  -6.634  12.470  1.00 91.74           C
ATOM   4238  C   THR A 278      -9.566  -7.385  13.357  1.00 91.74           C
ATOM   4239  O   THR A 278     -10.329  -6.769  14.099  1.00 91.74           O
ATOM   4240  HA  THR A 278      -8.485  -5.624  12.871  1.00 91.74           H
ATOM   4241  CB  THR A 278      -8.995  -6.567  11.002  1.00 91.74           C
ATOM   4242  HB  THR A 278      -9.132  -7.567  10.590  1.00 91.74           H
ATOM   4243  OG1 THR A 278      -7.981  -5.780  10.383  1.00 91.74           O
ATOM   4244  HG1 THR A 278      -7.298  -6.374   9.959  1.00 91.74           H
ATOM   4245  CG2 THR A 278     -10.275  -5.753  10.799  1.00 91.74           C
ATOM   4246 1HG2 THR A 278     -10.116  -4.733  11.149  1.00 91.74           H
ATOM   4247 2HG2 THR A 278     -11.088  -6.208  11.363  1.00 91.74           H
ATOM   4248 3HG2 THR A 278     -10.531  -5.737   9.739  1.00 91.74           H
ATOM   4249  HN  THR A 278      -6.961  -7.694  11.680  1.00 91.74           H
ATOM   4250  N   ILE A 279      -9.525  -8.705  13.250  1.00 92.22           N
ATOM   4251  CA  ILE A 279     -10.418  -9.547  14.028  1.00 92.22           C
ATOM   4252  C   ILE A 279     -10.077  -9.408  15.513  1.00 92.22           C
ATOM   4253  O   ILE A 279     -10.971  -9.299  16.351  1.00 92.22           O
ATOM   4254  HA  ILE A 279     -11.433  -9.180  13.871  1.00 92.22           H
ATOM   4255  CB  ILE A 279     -10.375 -10.989  13.519  1.00 92.22           C
ATOM   4256  HB  ILE A 279      -9.336 -11.319  13.515  1.00 92.22           H
ATOM   4257  CG1 ILE A 279     -10.882 -11.077  12.078  1.00 92.22           C
ATOM   4258 1HG1 ILE A 279     -11.963 -10.935  12.060  1.00 92.22           H
ATOM   4259 2HG1 ILE A 279     -10.445 -10.274  11.485  1.00 92.22           H
ATOM   4260  CG2 ILE A 279     -11.142 -11.924  14.455  1.00 92.22           C
ATOM   4261 1HG2 ILE A 279     -10.695 -11.891  15.449  1.00 92.22           H
ATOM   4262 2HG2 ILE A 279     -12.183 -11.606  14.515  1.00 92.22           H
ATOM   4263 3HG2 ILE A 279     -11.095 -12.943  14.070  1.00 92.22           H
ATOM   4264  CD1 ILE A 279     -10.530 -12.430  11.455  1.00 92.22           C
ATOM   4265 1HD1 ILE A 279      -9.448 -12.558  11.453  1.00 92.22           H
ATOM   4266 2HD1 ILE A 279     -10.990 -13.229  12.037  1.00 92.22           H
ATOM   4267 3HD1 ILE A 279     -10.903 -12.466  10.431  1.00 92.22           H
ATOM   4268  HN  ILE A 279      -8.899  -9.199  12.647  1.00 92.22           H
ATOM   4269  N   ASP A 280      -8.782  -9.417  15.794  1.00 91.56           N
ATOM   4270  CA  ASP A 280      -8.314  -9.350  17.167  1.00 91.56           C
ATOM   4271  C   ASP A 280      -8.710  -8.002  17.771  1.00 91.56           C
ATOM   4272  O   ASP A 280      -9.009  -7.914  18.961  1.00 91.56           O
ATOM   4273  HA  ASP A 280      -8.790 -10.190  17.674  1.00 91.56           H
ATOM   4274  CB  ASP A 280      -6.790  -9.470  17.236  1.00 91.56           C
ATOM   4275 1HB  ASP A 280      -6.468 -10.369  16.710  1.00 91.56           H
ATOM   4276 2HB  ASP A 280      -6.332  -8.622  16.727  1.00 91.56           H
ATOM   4277  CG  ASP A 280      -6.309  -9.522  18.687  1.00 91.56           C
ATOM   4278  OD1 ASP A 280      -6.889 -10.325  19.449  1.00 91.56           O
ATOM   4279  OD2 ASP A 280      -5.372  -8.757  19.002  1.00 91.56           O
ATOM   4280  HN  ASP A 280      -8.061  -9.469  15.103  1.00 91.56           H
ATOM   4281  N   ALA A 281      -8.699  -6.983  16.924  1.00 90.93           N
ATOM   4282  CA  ALA A 281      -9.057  -5.644  17.358  1.00 90.93           C
ATOM   4283  C   ALA A 281     -10.493  -5.651  17.887  1.00 90.93           C
ATOM   4284  O   ALA A 281     -10.838  -4.863  18.767  1.00 90.93           O
ATOM   4285  HA  ALA A 281      -8.382  -5.366  18.167  1.00 90.93           H
ATOM   4286  CB  ALA A 281      -8.868  -4.663  16.199  1.00 90.93           C
ATOM   4287 1HB  ALA A 281      -7.826  -4.675  15.880  1.00 90.93           H
ATOM   4288 2HB  ALA A 281      -9.506  -4.958  15.366  1.00 90.93           H
ATOM   4289 3HB  ALA A 281      -9.137  -3.659  16.525  1.00 90.93           H
ATOM   4290  HN  ALA A 281      -8.452  -7.063  15.958  1.00 90.93           H
ATOM   4291  N   TYR A 282     -11.291  -6.550  17.330  1.00 80.97           N
ATOM   4292  CA  TYR A 282     -12.690  -6.647  17.710  1.00 80.97           C
ATOM   4293  C   TYR A 282     -12.889  -7.699  18.803  1.00 80.97           C
ATOM   4294  O   TYR A 282     -13.545  -7.437  19.810  1.00 80.97           O
ATOM   4295  HA  TYR A 282     -13.003  -5.675  18.091  1.00 80.97           H
ATOM   4296  CB  TYR A 282     -13.439  -7.088  16.452  1.00 80.97           C
ATOM   4297 1HB  TYR A 282     -13.221  -6.386  15.646  1.00 80.97           H
ATOM   4298 2HB  TYR A 282     -13.061  -8.061  16.138  1.00 80.97           H
ATOM   4299  CG  TYR A 282     -14.956  -7.180  16.631  1.00 80.97           C
ATOM   4300  CD1 TYR A 282     -15.558  -8.411  16.795  1.00 80.97           C
ATOM   4301  HD1 TYR A 282     -14.953  -9.318  16.797  1.00 80.97           H
ATOM   4302  CD2 TYR A 282     -15.722  -6.032  16.629  1.00 80.97           C
ATOM   4303  HD2 TYR A 282     -15.247  -5.060  16.499  1.00 80.97           H
ATOM   4304  CE1 TYR A 282     -16.985  -8.498  16.964  1.00 80.97           C
ATOM   4305  HE1 TYR A 282     -17.474  -9.463  17.094  1.00 80.97           H
ATOM   4306  CE2 TYR A 282     -17.149  -6.119  16.798  1.00 80.97           C
ATOM   4307  HE2 TYR A 282     -17.766  -5.220  16.798  1.00 80.97           H
ATOM   4308  CZ  TYR A 282     -17.711  -7.347  16.957  1.00 80.97           C
ATOM   4309  OH  TYR A 282     -19.059  -7.429  17.116  1.00 80.97           O
ATOM   4310  HH  TYR A 282     -19.460  -6.513  17.113  1.00 80.97           H
ATOM   4311  HN  TYR A 282     -10.996  -7.202  16.631  1.00 80.97           H
ATOM   4312  N   ALA A 283     -12.309  -8.868  18.567  1.00 89.47           N
ATOM   4313  CA  ALA A 283     -12.632 -10.037  19.366  1.00 89.47           C
ATOM   4314  C   ALA A 283     -11.643 -10.145  20.529  1.00 89.47           C
ATOM   4315  O   ALA A 283     -11.925 -10.801  21.530  1.00 89.47           O
ATOM   4316  HA  ALA A 283     -13.637  -9.899  19.767  1.00 89.47           H
ATOM   4317  CB  ALA A 283     -12.623 -11.282  18.477  1.00 89.47           C
ATOM   4318 1HB  ALA A 283     -13.363 -11.168  17.685  1.00 89.47           H
ATOM   4319 2HB  ALA A 283     -11.634 -11.406  18.035  1.00 89.47           H
ATOM   4320 3HB  ALA A 283     -12.865 -12.159  19.076  1.00 89.47           H
ATOM   4321  HN  ALA A 283     -11.632  -9.021  17.848  1.00 89.47           H
ATOM   4322  N   MET A 284     -10.504  -9.490  20.357  1.00 82.69           N
ATOM   4323  CA  MET A 284      -9.470  -9.508  21.377  1.00 82.69           C
ATOM   4324  C   MET A 284      -9.188 -10.936  21.847  1.00 82.69           C
ATOM   4325  O   MET A 284      -9.068 -11.186  23.046  1.00 82.69           O
ATOM   4326  HA  MET A 284      -8.581  -9.093  20.901  1.00 82.69           H
ATOM   4327  CB  MET A 284      -9.912  -8.655  22.568  1.00 82.69           C
ATOM   4328 1HB  MET A 284     -10.796  -9.097  23.027  1.00 82.69           H
ATOM   4329 2HB  MET A 284      -9.129  -8.650  23.327  1.00 82.69           H
ATOM   4330  CG  MET A 284     -10.218  -7.221  22.133  1.00 82.69           C
ATOM   4331 1HG  MET A 284      -9.311  -6.743  21.762  1.00 82.69           H
ATOM   4332 2HG  MET A 284     -10.934  -7.227  21.311  1.00 82.69           H
ATOM   4333  SD  MET A 284     -10.876  -6.293  23.508  1.00 82.69           S
ATOM   4334  CE  MET A 284     -11.240  -4.747  22.693  1.00 82.69           C
ATOM   4335 1HE  MET A 284     -10.323  -4.331  22.276  1.00 82.69           H
ATOM   4336 2HE  MET A 284     -11.958  -4.920  21.891  1.00 82.69           H
ATOM   4337 3HE  MET A 284     -11.662  -4.047  23.413  1.00 82.69           H
ATOM   4338  HN  MET A 284     -10.284  -8.955  19.541  1.00 82.69           H
ATOM   4339  N   PHE A 285      -9.092 -11.836  20.879  1.00 85.18           N
ATOM   4340  CA  PHE A 285      -9.017 -13.255  21.181  1.00 85.18           C
ATOM   4341  C   PHE A 285      -7.579 -13.674  21.496  1.00 85.18           C
ATOM   4342  O   PHE A 285      -7.348 -14.757  22.031  1.00 85.18           O
ATOM   4343  HA  PHE A 285      -9.645 -13.433  22.054  1.00 85.18           H
ATOM   4344  CB  PHE A 285      -9.492 -14.003  19.934  1.00 85.18           C
ATOM   4345 1HB  PHE A 285      -9.620 -15.057  20.182  1.00 85.18           H
ATOM   4346 2HB  PHE A 285     -10.473 -13.623  19.647  1.00 85.18           H
ATOM   4347  CG  PHE A 285      -8.545 -13.885  18.739  1.00 85.18           C
ATOM   4348  CD1 PHE A 285      -8.699 -12.871  17.847  1.00 85.18           C
ATOM   4349  HD1 PHE A 285      -9.497 -12.141  17.983  1.00 85.18           H
ATOM   4350  CD2 PHE A 285      -7.549 -14.795  18.568  1.00 85.18           C
ATOM   4351  HD2 PHE A 285      -7.426 -15.609  19.283  1.00 85.18           H
ATOM   4352  CE1 PHE A 285      -7.819 -12.761  16.737  1.00 85.18           C
ATOM   4353  HE1 PHE A 285      -7.943 -11.948  16.022  1.00 85.18           H
ATOM   4354  CE2 PHE A 285      -6.669 -14.686  17.459  1.00 85.18           C
ATOM   4355  HE2 PHE A 285      -5.871 -15.416  17.322  1.00 85.18           H
ATOM   4356  CZ  PHE A 285      -6.823 -13.671  16.567  1.00 85.18           C
ATOM   4357  HZ  PHE A 285      -6.148 -13.587  15.715  1.00 85.18           H
ATOM   4358  HN  PHE A 285      -9.064 -11.609  19.906  1.00 85.18           H
ATOM   4359  N   ILE A 286      -6.651 -12.793  21.150  1.00 86.89           N
ATOM   4360  CA  ILE A 286      -5.245 -13.046  21.414  1.00 86.89           C
ATOM   4361  C   ILE A 286      -4.909 -12.599  22.838  1.00 86.89           C
ATOM   4362  O   ILE A 286      -4.740 -11.408  23.095  1.00 86.89           O
ATOM   4363  HA  ILE A 286      -5.088 -14.123  21.344  1.00 86.89           H
ATOM   4364  CB  ILE A 286      -4.373 -12.391  20.341  1.00 86.89           C
ATOM   4365  HB  ILE A 286      -4.562 -11.317  20.356  1.00 86.89           H
ATOM   4366  CG1 ILE A 286      -4.746 -12.897  18.946  1.00 86.89           C
ATOM   4367 1HG1 ILE A 286      -4.517 -13.960  18.868  1.00 86.89           H
ATOM   4368 2HG1 ILE A 286      -5.819 -12.789  18.792  1.00 86.89           H
ATOM   4369  CG2 ILE A 286      -2.887 -12.591  20.645  1.00 86.89           C
ATOM   4370 1HG2 ILE A 286      -2.650 -12.143  21.610  1.00 86.89           H
ATOM   4371 2HG2 ILE A 286      -2.662 -13.657  20.675  1.00 86.89           H
ATOM   4372 3HG2 ILE A 286      -2.289 -12.115  19.868  1.00 86.89           H
ATOM   4373  CD1 ILE A 286      -3.989 -12.125  17.863  1.00 86.89           C
ATOM   4374 1HD1 ILE A 286      -4.239 -11.067  17.929  1.00 86.89           H
ATOM   4375 2HD1 ILE A 286      -2.916 -12.255  18.007  1.00 86.89           H
ATOM   4376 3HD1 ILE A 286      -4.273 -12.505  16.881  1.00 86.89           H
ATOM   4377  HN  ILE A 286      -6.847 -11.923  20.699  1.00 86.89           H
ATOM   4378  N   SER A 287      -4.822 -13.578  23.726  1.00 85.44           N
ATOM   4379  CA  SER A 287      -4.521 -13.299  25.120  1.00 85.44           C
ATOM   4380  C   SER A 287      -3.100 -13.761  25.451  1.00 85.44           C
ATOM   4381  O   SER A 287      -2.552 -13.398  26.491  1.00 85.44           O
ATOM   4382  HA  SER A 287      -4.605 -12.217  25.223  1.00 85.44           H
ATOM   4383  CB  SER A 287      -5.529 -13.979  26.048  1.00 85.44           C
ATOM   4384 1HB  SER A 287      -5.264 -13.773  27.085  1.00 85.44           H
ATOM   4385 2HB  SER A 287      -6.519 -13.553  25.882  1.00 85.44           H
ATOM   4386  OG  SER A 287      -5.579 -15.388  25.842  1.00 85.44           O
ATOM   4387  HG  SER A 287      -6.273 -15.796  26.436  1.00 85.44           H
ATOM   4388  HN  SER A 287      -4.953 -14.545  23.508  1.00 85.44           H
ATOM   4389  N   ASN A 288      -2.544 -14.554  24.547  1.00 86.19           N
ATOM   4390  CA  ASN A 288      -1.231 -15.135  24.768  1.00 86.19           C
ATOM   4391  C   ASN A 288      -0.161 -14.192  24.213  1.00 86.19           C
ATOM   4392  O   ASN A 288      -0.180 -13.851  23.031  1.00 86.19           O
ATOM   4393  HA  ASN A 288      -1.153 -15.265  25.847  1.00 86.19           H
ATOM   4394  CB  ASN A 288      -1.095 -16.478  24.049  1.00 86.19           C
ATOM   4395 1HB  ASN A 288      -1.947 -17.113  24.292  1.00 86.19           H
ATOM   4396 2HB  ASN A 288      -1.112 -16.321  22.970  1.00 86.19           H
ATOM   4397  CG  ASN A 288       0.203 -17.184  24.446  1.00 86.19           C
ATOM   4398  OD1 ASN A 288       1.228 -16.567  24.684  1.00 86.19           O
ATOM   4399  ND2 ASN A 288       0.103 -18.509  24.504  1.00 86.19           N
ATOM   4400 1HD2 ASN A 288      -0.769 -18.954  24.296  1.00 86.19           H
ATOM   4401 2HD2 ASN A 288       0.898 -19.060  24.755  1.00 86.19           H
ATOM   4402  HN  ASN A 288      -2.974 -14.799  23.678  1.00 86.19           H
ATOM   4403  N   CYS A 289       0.747 -13.796  25.093  1.00 90.88           N
ATOM   4404  CA  CYS A 289       1.767 -12.826  24.731  1.00 90.88           C
ATOM   4405  C   CYS A 289       2.644 -13.437  23.637  1.00 90.88           C
ATOM   4406  O   CYS A 289       3.053 -12.746  22.705  1.00 90.88           O
ATOM   4407  HA  CYS A 289       1.244 -11.945  24.361  1.00 90.88           H
ATOM   4408  CB  CYS A 289       2.590 -12.391  25.946  1.00 90.88           C
ATOM   4409 1HB  CYS A 289       1.933 -11.987  26.715  1.00 90.88           H
ATOM   4410 2HB  CYS A 289       3.097 -13.253  26.380  1.00 90.88           H
ATOM   4411  SG  CYS A 289       3.819 -11.130  25.449  1.00 90.88           S
ATOM   4412  HN  CYS A 289       0.793 -14.126  26.036  1.00 90.88           H
ATOM   4413  N   ALA A 290       2.908 -14.727  23.785  1.00 93.03           N
ATOM   4414  CA  ALA A 290       3.796 -15.420  22.867  1.00 93.03           C
ATOM   4415  C   ALA A 290       3.214 -15.353  21.454  1.00 93.03           C
ATOM   4416  O   ALA A 290       3.944 -15.131  20.489  1.00 93.03           O
ATOM   4417  HA  ALA A 290       4.756 -14.904  22.881  1.00 93.03           H
ATOM   4418  CB  ALA A 290       4.003 -16.859  23.345  1.00 93.03           C
ATOM   4419 1HB  ALA A 290       4.445 -16.851  24.342  1.00 93.03           H
ATOM   4420 2HB  ALA A 290       3.042 -17.373  23.378  1.00 93.03           H
ATOM   4421 3HB  ALA A 290       4.669 -17.379  22.656  1.00 93.03           H
ATOM   4422  HN  ALA A 290       2.528 -15.295  24.515  1.00 93.03           H
ATOM   4423  N   VAL A 291       1.906 -15.550  21.377  1.00 93.02           N
ATOM   4424  CA  VAL A 291       1.218 -15.513  20.097  1.00 93.02           C
ATOM   4425  C   VAL A 291       1.274 -14.092  19.535  1.00 93.02           C
ATOM   4426  O   VAL A 291       1.525 -13.900  18.346  1.00 93.02           O
ATOM   4427  HA  VAL A 291       1.750 -16.180  19.419  1.00 93.02           H
ATOM   4428  CB  VAL A 291      -0.210 -16.038  20.256  1.00 93.02           C
ATOM   4429  HB  VAL A 291      -0.715 -15.419  20.997  1.00 93.02           H
ATOM   4430  CG1 VAL A 291      -0.985 -15.924  18.942  1.00 93.02           C
ATOM   4431 1HG1 VAL A 291      -1.029 -14.879  18.636  1.00 93.02           H
ATOM   4432 2HG1 VAL A 291      -0.482 -16.508  18.171  1.00 93.02           H
ATOM   4433 3HG1 VAL A 291      -1.997 -16.304  19.083  1.00 93.02           H
ATOM   4434  CG2 VAL A 291      -0.211 -17.480  20.769  1.00 93.02           C
ATOM   4435 1HG2 VAL A 291       0.320 -18.117  20.062  1.00 93.02           H
ATOM   4436 2HG2 VAL A 291       0.287 -17.520  21.739  1.00 93.02           H
ATOM   4437 3HG2 VAL A 291      -1.238 -17.828  20.873  1.00 93.02           H
ATOM   4438  HN  VAL A 291       1.321 -15.732  22.166  1.00 93.02           H
ATOM   4439  N   SER A 292       1.034 -13.131  20.415  1.00 93.30           N
ATOM   4440  CA  SER A 292       1.021 -11.734  20.014  1.00 93.30           C
ATOM   4441  C   SER A 292       2.387 -11.340  19.449  1.00 93.30           C
ATOM   4442  O   SER A 292       2.468 -10.670  18.420  1.00 93.30           O
ATOM   4443  HA  SER A 292       0.253 -11.662  19.244  1.00 93.30           H
ATOM   4444  CB  SER A 292       0.651 -10.827  21.190  1.00 93.30           C
ATOM   4445 1HB  SER A 292      -0.273 -11.183  21.644  1.00 93.30           H
ATOM   4446 2HB  SER A 292       1.426 -10.889  21.953  1.00 93.30           H
ATOM   4447  OG  SER A 292       0.490  -9.470  20.786  1.00 93.30           O
ATOM   4448  HG  SER A 292      -0.334  -9.375  20.228  1.00 93.30           H
ATOM   4449  HN  SER A 292       0.851 -13.294  21.385  1.00 93.30           H
ATOM   4450  N   THR A 293       3.428 -11.772  20.146  1.00 89.63           N
ATOM   4451  CA  THR A 293       4.785 -11.431  19.755  1.00 89.63           C
ATOM   4452  C   THR A 293       5.082 -11.956  18.348  1.00 89.63           C
ATOM   4453  O   THR A 293       5.624 -11.233  17.514  1.00 89.63           O
ATOM   4454  HA  THR A 293       4.869 -10.345  19.715  1.00 89.63           H
ATOM   4455  CB  THR A 293       5.736 -11.978  20.821  1.00 89.63           C
ATOM   4456  HB  THR A 293       5.674 -13.065  20.877  1.00 89.63           H
ATOM   4457  OG1 THR A 293       5.368 -11.279  22.006  1.00 89.63           O
ATOM   4458  HG1 THR A 293       4.702 -11.813  22.526  1.00 89.63           H
ATOM   4459  CG2 THR A 293       7.189 -11.563  20.578  1.00 89.63           C
ATOM   4460 1HG2 THR A 293       7.262 -10.475  20.589  1.00 89.63           H
ATOM   4461 2HG2 THR A 293       7.518 -11.939  19.610  1.00 89.63           H
ATOM   4462 3HG2 THR A 293       7.821 -11.977  21.363  1.00 89.63           H
ATOM   4463  HN  THR A 293       3.355 -12.344  20.963  1.00 89.63           H
ATOM   4464  N   ASN A 294       4.713 -13.209  18.129  1.00 91.58           N
ATOM   4465  CA  ASN A 294       4.994 -13.861  16.861  1.00 91.58           C
ATOM   4466  C   ASN A 294       4.228 -13.147  15.745  1.00 91.58           C
ATOM   4467  O   ASN A 294       4.742 -12.987  14.639  1.00 91.58           O
ATOM   4468  HA  ASN A 294       6.074 -13.791  16.736  1.00 91.58           H
ATOM   4469  CB  ASN A 294       4.545 -15.323  16.882  1.00 91.58           C
ATOM   4470 1HB  ASN A 294       3.538 -15.393  17.294  1.00 91.58           H
ATOM   4471 2HB  ASN A 294       4.499 -15.708  15.863  1.00 91.58           H
ATOM   4472  CG  ASN A 294       5.502 -16.179  17.713  1.00 91.58           C
ATOM   4473  OD1 ASN A 294       6.642 -15.821  17.958  1.00 91.58           O
ATOM   4474  ND2 ASN A 294       4.977 -17.327  18.132  1.00 91.58           N
ATOM   4475 1HD2 ASN A 294       4.034 -17.561  17.896  1.00 91.58           H
ATOM   4476 2HD2 ASN A 294       5.525 -17.956  18.683  1.00 91.58           H
ATOM   4477  HN  ASN A 294       4.232 -13.776  18.798  1.00 91.58           H
ATOM   4478  N   ILE A 295       3.012 -12.737  16.074  1.00 91.74           N
ATOM   4479  CA  ILE A 295       2.164 -12.057  15.109  1.00 91.74           C
ATOM   4480  C   ILE A 295       2.816 -10.732  14.709  1.00 91.74           C
ATOM   4481  O   ILE A 295       2.819 -10.367  13.535  1.00 91.74           O
ATOM   4482  HA  ILE A 295       2.102 -12.692  14.225  1.00 91.74           H
ATOM   4483  CB  ILE A 295       0.744 -11.904  15.657  1.00 91.74           C
ATOM   4484  HB  ILE A 295       0.812 -11.575  16.694  1.00 91.74           H
ATOM   4485  CG1 ILE A 295       0.008 -13.245  15.656  1.00 91.74           C
ATOM   4486 1HG1 ILE A 295      -0.179 -13.560  14.629  1.00 91.74           H
ATOM   4487 2HG1 ILE A 295       0.636 -14.009  16.114  1.00 91.74           H
ATOM   4488  CG2 ILE A 295      -0.026 -10.826  14.891  1.00 91.74           C
ATOM   4489 1HG2 ILE A 295       0.492  -9.872  14.989  1.00 91.74           H
ATOM   4490 2HG2 ILE A 295      -0.085 -11.102  13.838  1.00 91.74           H
ATOM   4491 3HG2 ILE A 295      -1.032 -10.738  15.302  1.00 91.74           H
ATOM   4492  CD1 ILE A 295      -1.317 -13.144  16.414  1.00 91.74           C
ATOM   4493 1HD1 ILE A 295      -1.124 -12.852  17.446  1.00 91.74           H
ATOM   4494 2HD1 ILE A 295      -1.952 -12.396  15.938  1.00 91.74           H
ATOM   4495 3HD1 ILE A 295      -1.820 -14.111  16.397  1.00 91.74           H
ATOM   4496  HN  ILE A 295       2.605 -12.863  16.979  1.00 91.74           H
ATOM   4497  N   ASP A 296       3.353 -10.048  15.709  1.00 92.92           N
ATOM   4498  CA  ASP A 296       3.952  -8.743  15.486  1.00 92.92           C
ATOM   4499  C   ASP A 296       5.172  -8.897  14.575  1.00 92.92           C
ATOM   4500  O   ASP A 296       5.403  -8.067  13.697  1.00 92.92           O
ATOM   4501  HA  ASP A 296       3.166  -8.140  15.032  1.00 92.92           H
ATOM   4502  CB  ASP A 296       4.421  -8.120  16.803  1.00 92.92           C
ATOM   4503 1HB  ASP A 296       4.994  -8.852  17.372  1.00 92.92           H
ATOM   4504 2HB  ASP A 296       5.088  -7.284  16.596  1.00 92.92           H
ATOM   4505  CG  ASP A 296       3.231  -7.638  17.635  1.00 92.92           C
ATOM   4506  OD1 ASP A 296       2.154  -7.452  17.030  1.00 92.92           O
ATOM   4507  OD2 ASP A 296       3.426  -7.466  18.858  1.00 92.92           O
ATOM   4508  HN  ASP A 296       3.382 -10.370  16.655  1.00 92.92           H
ATOM   4509  N   ILE A 297       5.920  -9.963  14.816  1.00 91.93           N
ATOM   4510  CA  ILE A 297       7.094 -10.252  14.009  1.00 91.93           C
ATOM   4511  C   ILE A 297       6.658 -10.560  12.575  1.00 91.93           C
ATOM   4512  O   ILE A 297       7.246 -10.053  11.621  1.00 91.93           O
ATOM   4513  HA  ILE A 297       7.711  -9.354  13.997  1.00 91.93           H
ATOM   4514  CB  ILE A 297       7.925 -11.364  14.651  1.00 91.93           C
ATOM   4515  HB  ILE A 297       7.259 -12.191  14.897  1.00 91.93           H
ATOM   4516  CG1 ILE A 297       8.557 -10.889  15.961  1.00 91.93           C
ATOM   4517 1HG1 ILE A 297       9.310 -10.129  15.751  1.00 91.93           H
ATOM   4518 2HG1 ILE A 297       7.798 -10.421  16.587  1.00 91.93           H
ATOM   4519  CG2 ILE A 297       8.971 -11.902  13.672  1.00 91.93           C
ATOM   4520 1HG2 ILE A 297       8.471 -12.304  12.791  1.00 91.93           H
ATOM   4521 2HG2 ILE A 297       9.639 -11.094  13.374  1.00 91.93           H
ATOM   4522 3HG2 ILE A 297       9.548 -12.691  14.154  1.00 91.93           H
ATOM   4523  CD1 ILE A 297       9.199 -12.056  16.715  1.00 91.93           C
ATOM   4524 1HD1 ILE A 297       8.439 -12.802  16.944  1.00 91.93           H
ATOM   4525 2HD1 ILE A 297       9.975 -12.505  16.095  1.00 91.93           H
ATOM   4526 3HD1 ILE A 297       9.641 -11.690  17.642  1.00 91.93           H
ATOM   4527  HN  ILE A 297       5.736 -10.623  15.545  1.00 91.93           H
ATOM   4528  N   CYS A 298       5.630 -11.389  12.468  1.00 94.11           N
ATOM   4529  CA  CYS A 298       5.104 -11.765  11.167  1.00 94.11           C
ATOM   4530  C   CYS A 298       4.681 -10.490  10.434  1.00 94.11           C
ATOM   4531  O   CYS A 298       4.898 -10.360   9.230  1.00 94.11           O
ATOM   4532  HA  CYS A 298       5.912 -12.266  10.635  1.00 94.11           H
ATOM   4533  CB  CYS A 298       3.951 -12.763  11.289  1.00 94.11           C
ATOM   4534 1HB  CYS A 298       3.246 -12.425  12.050  1.00 94.11           H
ATOM   4535 2HB  CYS A 298       3.403 -12.815  10.349  1.00 94.11           H
ATOM   4536  SG  CYS A 298       4.598 -14.417  11.728  1.00 94.11           S
ATOM   4537  HG  CYS A 298       4.793 -14.153  13.017  1.00 94.11           H
ATOM   4538  HN  CYS A 298       5.161 -11.802  13.249  1.00 94.11           H
ATOM   4539  N   PHE A 299       4.083  -9.581  11.191  1.00 93.86           N
ATOM   4540  CA  PHE A 299       3.620  -8.325  10.627  1.00 93.86           C
ATOM   4541  C   PHE A 299       4.781  -7.536  10.018  1.00 93.86           C
ATOM   4542  O   PHE A 299       4.677  -7.036   8.899  1.00 93.86           O
ATOM   4543  HA  PHE A 299       2.899  -8.567   9.846  1.00 93.86           H
ATOM   4544  CB  PHE A 299       3.016  -7.515  11.775  1.00 93.86           C
ATOM   4545 1HB  PHE A 299       2.197  -8.084  12.217  1.00 93.86           H
ATOM   4546 2HB  PHE A 299       3.770  -7.386  12.552  1.00 93.86           H
ATOM   4547  CG  PHE A 299       2.494  -6.138  11.359  1.00 93.86           C
ATOM   4548  CD1 PHE A 299       3.247  -5.028  11.587  1.00 93.86           C
ATOM   4549  HD1 PHE A 299       4.221  -5.120  12.066  1.00 93.86           H
ATOM   4550  CD2 PHE A 299       1.278  -6.024  10.761  1.00 93.86           C
ATOM   4551  HD2 PHE A 299       0.675  -6.914  10.579  1.00 93.86           H
ATOM   4552  CE1 PHE A 299       2.762  -3.751  11.200  1.00 93.86           C
ATOM   4553  HE1 PHE A 299       3.365  -2.861  11.383  1.00 93.86           H
ATOM   4554  CE2 PHE A 299       0.794  -4.746  10.374  1.00 93.86           C
ATOM   4555  HE2 PHE A 299      -0.181  -4.655   9.895  1.00 93.86           H
ATOM   4556  CZ  PHE A 299       1.546  -3.637  10.602  1.00 93.86           C
ATOM   4557  HZ  PHE A 299       1.175  -2.656  10.305  1.00 93.86           H
ATOM   4558  HN  PHE A 299       3.915  -9.692  12.170  1.00 93.86           H
ATOM   4559  N   GLN A 300       5.861  -7.450  10.781  1.00 89.82           N
ATOM   4560  CA  GLN A 300       7.022  -6.690  10.351  1.00 89.82           C
ATOM   4561  C   GLN A 300       7.545  -7.229   9.018  1.00 89.82           C
ATOM   4562  O   GLN A 300       7.829  -6.460   8.101  1.00 89.82           O
ATOM   4563  HA  GLN A 300       6.668  -5.667  10.223  1.00 89.82           H
ATOM   4564  CB  GLN A 300       8.117  -6.711  11.419  1.00 89.82           C
ATOM   4565 1HB  GLN A 300       8.305  -7.738  11.732  1.00 89.82           H
ATOM   4566 2HB  GLN A 300       9.048  -6.331  10.998  1.00 89.82           H
ATOM   4567  CG  GLN A 300       7.717  -5.867  12.631  1.00 89.82           C
ATOM   4568 1HG  GLN A 300       7.514  -4.844  12.315  1.00 89.82           H
ATOM   4569 2HG  GLN A 300       6.795  -6.257  13.061  1.00 89.82           H
ATOM   4570  CD  GLN A 300       8.821  -5.871  13.690  1.00 89.82           C
ATOM   4571  OE1 GLN A 300       9.995  -5.709  13.400  1.00 89.82           O
ATOM   4572  NE2 GLN A 300       8.381  -6.064  14.930  1.00 89.82           N
ATOM   4573 1HE2 GLN A 300       7.404  -6.190  15.100  1.00 89.82           H
ATOM   4574 2HE2 GLN A 300       9.027  -6.083  15.693  1.00 89.82           H
ATOM   4575  HN  GLN A 300       5.949  -7.887  11.676  1.00 89.82           H
ATOM   4576  N   VAL A 301       7.658  -8.548   8.953  1.00 94.64           N
ATOM   4577  CA  VAL A 301       8.256  -9.191   7.796  1.00 94.64           C
ATOM   4578  C   VAL A 301       7.368  -8.958   6.572  1.00 94.64           C
ATOM   4579  O   VAL A 301       7.846  -8.513   5.530  1.00 94.64           O
ATOM   4580  HA  VAL A 301       9.224  -8.722   7.622  1.00 94.64           H
ATOM   4581  CB  VAL A 301       8.495 -10.674   8.087  1.00 94.64           C
ATOM   4582  HB  VAL A 301       7.541 -11.117   8.374  1.00 94.64           H
ATOM   4583  CG1 VAL A 301       8.996 -11.404   6.840  1.00 94.64           C
ATOM   4584 1HG1 VAL A 301       8.254 -11.319   6.046  1.00 94.64           H
ATOM   4585 2HG1 VAL A 301       9.934 -10.958   6.510  1.00 94.64           H
ATOM   4586 3HG1 VAL A 301       9.158 -12.456   7.075  1.00 94.64           H
ATOM   4587  CG2 VAL A 301       9.466 -10.854   9.256  1.00 94.64           C
ATOM   4588 1HG2 VAL A 301      10.420 -10.389   9.009  1.00 94.64           H
ATOM   4589 2HG2 VAL A 301       9.052 -10.385  10.148  1.00 94.64           H
ATOM   4590 3HG2 VAL A 301       9.618 -11.917   9.441  1.00 94.64           H
ATOM   4591  HN  VAL A 301       7.349  -9.171   9.671  1.00 94.64           H
ATOM   4592  N   THR A 302       6.091  -9.269   6.739  1.00 93.74           N
ATOM   4593  CA  THR A 302       5.163  -9.247   5.621  1.00 93.74           C
ATOM   4594  C   THR A 302       4.965  -7.815   5.120  1.00 93.74           C
ATOM   4595  O   THR A 302       4.778  -7.592   3.925  1.00 93.74           O
ATOM   4596  HA  THR A 302       5.601  -9.815   4.800  1.00 93.74           H
ATOM   4597  CB  THR A 302       3.864  -9.918   6.072  1.00 93.74           C
ATOM   4598  HB  THR A 302       3.122  -9.904   5.274  1.00 93.74           H
ATOM   4599  OG1 THR A 302       3.505  -9.217   7.259  1.00 93.74           O
ATOM   4600  HG1 THR A 302       3.777  -9.745   8.064  1.00 93.74           H
ATOM   4601  CG2 THR A 302       4.082 -11.359   6.541  1.00 93.74           C
ATOM   4602 1HG2 THR A 302       4.773 -11.366   7.383  1.00 93.74           H
ATOM   4603 2HG2 THR A 302       4.498 -11.948   5.724  1.00 93.74           H
ATOM   4604 3HG2 THR A 302       3.128 -11.788   6.849  1.00 93.74           H
ATOM   4605  HN  THR A 302       5.690  -9.531   7.616  1.00 93.74           H
ATOM   4606  N   GLN A 303       5.012  -6.882   6.059  1.00 90.69           N
ATOM   4607  CA  GLN A 303       4.892  -5.474   5.722  1.00 90.69           C
ATOM   4608  C   GLN A 303       6.062  -5.038   4.837  1.00 90.69           C
ATOM   4609  O   GLN A 303       5.871  -4.313   3.862  1.00 90.69           O
ATOM   4610  HA  GLN A 303       3.957  -5.387   5.168  1.00 90.69           H
ATOM   4611  CB  GLN A 303       4.809  -4.612   6.984  1.00 90.69           C
ATOM   4612 1HB  GLN A 303       3.937  -4.903   7.570  1.00 90.69           H
ATOM   4613 2HB  GLN A 303       5.686  -4.788   7.607  1.00 90.69           H
ATOM   4614  CG  GLN A 303       4.719  -3.127   6.629  1.00 90.69           C
ATOM   4615 1HG  GLN A 303       5.673  -2.787   6.226  1.00 90.69           H
ATOM   4616 2HG  GLN A 303       3.972  -2.981   5.848  1.00 90.69           H
ATOM   4617  CD  GLN A 303       4.351  -2.291   7.857  1.00 90.69           C
ATOM   4618  OE1 GLN A 303       5.155  -2.057   8.744  1.00 90.69           O
ATOM   4619  NE2 GLN A 303       3.094  -1.856   7.858  1.00 90.69           N
ATOM   4620 1HE2 GLN A 303       2.485  -2.084   7.098  1.00 90.69           H
ATOM   4621 2HE2 GLN A 303       2.758  -1.301   8.619  1.00 90.69           H
ATOM   4622  HN  GLN A 303       5.130  -7.074   7.034  1.00 90.69           H
ATOM   4623  N   THR A 304       7.247  -5.499   5.209  1.00 92.09           N
ATOM   4624  CA  THR A 304       8.455  -5.119   4.497  1.00 92.09           C
ATOM   4625  C   THR A 304       8.407  -5.630   3.055  1.00 92.09           C
ATOM   4626  O   THR A 304       8.757  -4.905   2.124  1.00 92.09           O
ATOM   4627  HA  THR A 304       8.499  -4.031   4.449  1.00 92.09           H
ATOM   4628  CB  THR A 304       9.655  -5.644   5.287  1.00 92.09           C
ATOM   4629  HB  THR A 304       9.671  -6.734   5.292  1.00 92.09           H
ATOM   4630  OG1 THR A 304       9.528  -5.025   6.564  1.00 92.09           O
ATOM   4631  HG1 THR A 304       9.102  -5.658   7.210  1.00 92.09           H
ATOM   4632  CG2 THR A 304      10.987  -5.117   4.749  1.00 92.09           C
ATOM   4633 1HG2 THR A 304      10.997  -4.029   4.807  1.00 92.09           H
ATOM   4634 2HG2 THR A 304      11.107  -5.427   3.711  1.00 92.09           H
ATOM   4635 3HG2 THR A 304      11.805  -5.520   5.345  1.00 92.09           H
ATOM   4636  HN  THR A 304       7.389  -6.120   5.980  1.00 92.09           H
ATOM   4637  N   ILE A 305       7.971  -6.873   2.916  1.00 92.50           N
ATOM   4638  CA  ILE A 305       7.843  -7.478   1.601  1.00 92.50           C
ATOM   4639  C   ILE A 305       6.916  -6.620   0.737  1.00 92.50           C
ATOM   4640  O   ILE A 305       7.165  -6.437  -0.454  1.00 92.50           O
ATOM   4641  HA  ILE A 305       8.833  -7.483   1.145  1.00 92.50           H
ATOM   4642  CB  ILE A 305       7.394  -8.936   1.723  1.00 92.50           C
ATOM   4643  HB  ILE A 305       6.516  -8.970   2.368  1.00 92.50           H
ATOM   4644  CG1 ILE A 305       8.477  -9.788   2.388  1.00 92.50           C
ATOM   4645 1HG1 ILE A 305       9.297  -9.952   1.689  1.00 92.50           H
ATOM   4646 2HG1 ILE A 305       8.890  -9.255   3.245  1.00 92.50           H
ATOM   4647  CG2 ILE A 305       6.978  -9.497   0.362  1.00 92.50           C
ATOM   4648 1HG2 ILE A 305       6.151  -8.910  -0.036  1.00 92.50           H
ATOM   4649 2HG2 ILE A 305       7.823  -9.448  -0.325  1.00 92.50           H
ATOM   4650 3HG2 ILE A 305       6.664 -10.535   0.478  1.00 92.50           H
ATOM   4651  CD1 ILE A 305       7.911 -11.135   2.843  1.00 92.50           C
ATOM   4652 1HD1 ILE A 305       7.108 -10.968   3.561  1.00 92.50           H
ATOM   4653 2HD1 ILE A 305       7.521 -11.676   1.981  1.00 92.50           H
ATOM   4654 3HD1 ILE A 305       8.701 -11.721   3.313  1.00 92.50           H
ATOM   4655  HN  ILE A 305       7.708  -7.462   3.679  1.00 92.50           H
ATOM   4656  N   ALA A 306       5.867  -6.117   1.370  1.00 92.61           N
ATOM   4657  CA  ALA A 306       4.877  -5.322   0.664  1.00 92.61           C
ATOM   4658  C   ALA A 306       5.535  -4.042   0.143  1.00 92.61           C
ATOM   4659  O   ALA A 306       5.213  -3.574  -0.948  1.00 92.61           O
ATOM   4660  HA  ALA A 306       4.523  -5.909  -0.183  1.00 92.61           H
ATOM   4661  CB  ALA A 306       3.696  -5.034   1.593  1.00 92.61           C
ATOM   4662 1HB  ALA A 306       3.246  -5.974   1.911  1.00 92.61           H
ATOM   4663 2HB  ALA A 306       4.047  -4.485   2.467  1.00 92.61           H
ATOM   4664 3HB  ALA A 306       2.954  -4.437   1.063  1.00 92.61           H
ATOM   4665  HN  ALA A 306       5.688  -6.245   2.346  1.00 92.61           H
ATOM   4666  N   PHE A 307       6.444  -3.512   0.948  1.00 90.88           N
ATOM   4667  CA  PHE A 307       7.091  -2.253   0.621  1.00 90.88           C
ATOM   4668  C   PHE A 307       8.051  -2.420  -0.559  1.00 90.88           C
ATOM   4669  O   PHE A 307       8.246  -1.491  -1.341  1.00 90.88           O
ATOM   4670  HA  PHE A 307       6.306  -1.547   0.350  1.00 90.88           H
ATOM   4671  CB  PHE A 307       7.887  -1.825   1.855  1.00 90.88           C
ATOM   4672 1HB  PHE A 307       8.520  -2.654   2.172  1.00 90.88           H
ATOM   4673 2HB  PHE A 307       8.551  -1.005   1.580  1.00 90.88           H
ATOM   4674  CG  PHE A 307       7.018  -1.385   3.035  1.00 90.88           C
ATOM   4675  CD1 PHE A 307       5.669  -1.293   2.889  1.00 90.88           C
ATOM   4676  HD1 PHE A 307       5.207  -1.532   1.931  1.00 90.88           H
ATOM   4677  CD2 PHE A 307       7.595  -1.086   4.230  1.00 90.88           C
ATOM   4678  HD2 PHE A 307       8.676  -1.160   4.347  1.00 90.88           H
ATOM   4679  CE1 PHE A 307       4.863  -0.885   3.984  1.00 90.88           C
ATOM   4680  HE1 PHE A 307       3.782  -0.811   3.867  1.00 90.88           H
ATOM   4681  CE2 PHE A 307       6.788  -0.678   5.325  1.00 90.88           C
ATOM   4682  HE2 PHE A 307       7.250  -0.439   6.283  1.00 90.88           H
ATOM   4683  CZ  PHE A 307       5.439  -0.586   5.179  1.00 90.88           C
ATOM   4684  HZ  PHE A 307       4.820  -0.273   6.020  1.00 90.88           H
ATOM   4685  HN  PHE A 307       6.739  -3.928   1.809  1.00 90.88           H
ATOM   4686  N   PHE A 308       8.625  -3.611  -0.649  1.00 88.11           N
ATOM   4687  CA  PHE A 308       9.549  -3.916  -1.728  1.00 88.11           C
ATOM   4688  C   PHE A 308       8.857  -3.808  -3.089  1.00 88.11           C
ATOM   4689  O   PHE A 308       9.514  -3.611  -4.109  1.00 88.11           O
ATOM   4690  HA  PHE A 308      10.359  -3.190  -1.676  1.00 88.11           H
ATOM   4691  CB  PHE A 308      10.017  -5.358  -1.521  1.00 88.11           C
ATOM   4692 1HB  PHE A 308       9.224  -5.920  -1.029  1.00 88.11           H
ATOM   4693 2HB  PHE A 308      10.178  -5.820  -2.495  1.00 88.11           H
ATOM   4694  CG  PHE A 308      11.299  -5.483  -0.695  1.00 88.11           C
ATOM   4695  CD1 PHE A 308      12.498  -5.151  -1.246  1.00 88.11           C
ATOM   4696  HD1 PHE A 308      12.545  -4.796  -2.276  1.00 88.11           H
ATOM   4697  CD2 PHE A 308      11.241  -5.925   0.589  1.00 88.11           C
ATOM   4698  HD2 PHE A 308      10.280  -6.191   1.030  1.00 88.11           H
ATOM   4699  CE1 PHE A 308      13.688  -5.267  -0.480  1.00 88.11           C
ATOM   4700  HE1 PHE A 308      14.648  -5.001  -0.921  1.00 88.11           H
ATOM   4701  CE2 PHE A 308      12.430  -6.041   1.356  1.00 88.11           C
ATOM   4702  HE2 PHE A 308      12.383  -6.396   2.385  1.00 88.11           H
ATOM   4703  CZ  PHE A 308      13.629  -5.709   0.805  1.00 88.11           C
ATOM   4704  HZ  PHE A 308      14.542  -5.798   1.393  1.00 88.11           H
ATOM   4705  HN  PHE A 308       8.469  -4.358  -0.003  1.00 88.11           H
ATOM   4706  N   HIS A 309       7.539  -3.942  -3.059  1.00 80.61           N
ATOM   4707  CA  HIS A 309       6.751  -3.860  -4.277  1.00 80.61           C
ATOM   4708  C   HIS A 309       6.977  -2.501  -4.944  1.00 80.61           C
ATOM   4709  O   HIS A 309       7.050  -2.411  -6.168  1.00 80.61           O
ATOM   4710  HA  HIS A 309       7.115  -4.645  -4.939  1.00 80.61           H
ATOM   4711  CB  HIS A 309       5.275  -4.140  -3.989  1.00 80.61           C
ATOM   4712 1HB  HIS A 309       5.180  -5.145  -3.579  1.00 80.61           H
ATOM   4713 2HB  HIS A 309       4.927  -3.448  -3.222  1.00 80.61           H
ATOM   4714  CG  HIS A 309       4.379  -4.019  -5.199  1.00 80.61           C
ATOM   4715  ND1 HIS A 309       4.479  -4.861  -6.293  1.00 80.61           N
ATOM   4716  HD1 HIS A 309       5.130  -5.613  -6.395  1.00 80.61           H
ATOM   4717  CD2 HIS A 309       3.367  -3.147  -5.475  1.00 80.61           C
ATOM   4718  HD2 HIS A 309       3.021  -2.345  -4.823  1.00 80.61           H
ATOM   4719  CE1 HIS A 309       3.563  -4.503  -7.181  1.00 80.61           C
ATOM   4720  HE1 HIS A 309       3.390  -4.974  -8.149  1.00 80.61           H
ATOM   4721  NE2 HIS A 309       2.876  -3.440  -6.673  1.00 80.61           N
ATOM   4722  HN  HIS A 309       7.012  -4.104  -2.225  1.00 80.61           H
ATOM   4723  N   SER A 310       7.082  -1.478  -4.109  1.00 84.72           N
ATOM   4724  CA  SER A 310       7.143  -0.113  -4.602  1.00 84.72           C
ATOM   4725  C   SER A 310       8.459   0.117  -5.348  1.00 84.72           C
ATOM   4726  O   SER A 310       8.553   1.010  -6.188  1.00 84.72           O
ATOM   4727  HA  SER A 310       6.296  -0.013  -5.280  1.00 84.72           H
ATOM   4728  CB  SER A 310       6.999   0.893  -3.457  1.00 84.72           C
ATOM   4729 1HB  SER A 310       7.782   0.716  -2.719  1.00 84.72           H
ATOM   4730 2HB  SER A 310       7.146   1.903  -3.841  1.00 84.72           H
ATOM   4731  OG  SER A 310       5.724   0.806  -2.827  1.00 84.72           O
ATOM   4732  HG  SER A 310       5.022   1.200  -3.420  1.00 84.72           H
ATOM   4733  HN  SER A 310       7.126  -1.570  -3.114  1.00 84.72           H
ATOM   4734  N   CYS A 311       9.443  -0.706  -5.014  1.00 87.43           N
ATOM   4735  CA  CYS A 311      10.751  -0.600  -5.637  1.00 87.43           C
ATOM   4736  C   CYS A 311      10.810  -1.593  -6.800  1.00 87.43           C
ATOM   4737  O   CYS A 311      11.683  -1.494  -7.661  1.00 87.43           O
ATOM   4738  HA  CYS A 311      10.844   0.424  -5.998  1.00 87.43           H
ATOM   4739  CB  CYS A 311      11.878  -0.832  -4.630  1.00 87.43           C
ATOM   4740 1HB  CYS A 311      12.828  -0.507  -5.053  1.00 87.43           H
ATOM   4741 2HB  CYS A 311      11.707  -0.234  -3.735  1.00 87.43           H
ATOM   4742  SG  CYS A 311      11.966  -2.606  -4.187  1.00 87.43           S
ATOM   4743  HG  CYS A 311      13.004  -2.492  -3.363  1.00 87.43           H
ATOM   4744  HN  CYS A 311       9.357  -1.432  -4.332  1.00 87.43           H
ATOM   4745  N   LEU A 312       9.871  -2.528  -6.787  1.00 85.52           N
ATOM   4746  CA  LEU A 312       9.883  -3.614  -7.751  1.00 85.52           C
ATOM   4747  C   LEU A 312       9.261  -3.133  -9.063  1.00 85.52           C
ATOM   4748  O   LEU A 312       9.692  -3.535 -10.143  1.00 85.52           O
ATOM   4749  HA  LEU A 312      10.925  -3.874  -7.938  1.00 85.52           H
ATOM   4750  CB  LEU A 312       9.205  -4.856  -7.168  1.00 85.52           C
ATOM   4751 1HB  LEU A 312       8.282  -4.545  -6.678  1.00 85.52           H
ATOM   4752 2HB  LEU A 312       8.923  -5.512  -7.991  1.00 85.52           H
ATOM   4753  CG  LEU A 312      10.033  -5.665  -6.168  1.00 85.52           C
ATOM   4754  HG  LEU A 312      10.330  -5.003  -5.355  1.00 85.52           H
ATOM   4755  CD1 LEU A 312       9.201  -6.792  -5.552  1.00 85.52           C
ATOM   4756 1HD1 LEU A 312       8.343  -6.367  -5.032  1.00 85.52           H
ATOM   4757 2HD1 LEU A 312       8.854  -7.460  -6.341  1.00 85.52           H
ATOM   4758 3HD1 LEU A 312       9.814  -7.352  -4.846  1.00 85.52           H
ATOM   4759  CD2 LEU A 312      11.316  -6.189  -6.816  1.00 85.52           C
ATOM   4760 1HD2 LEU A 312      11.062  -6.830  -7.660  1.00 85.52           H
ATOM   4761 2HD2 LEU A 312      11.915  -5.348  -7.167  1.00 85.52           H
ATOM   4762 3HD2 LEU A 312      11.886  -6.761  -6.084  1.00 85.52           H
ATOM   4763  HN  LEU A 312       9.114  -2.550  -6.134  1.00 85.52           H
ATOM   4764  N   ASN A 313       8.258  -2.279  -8.927  1.00 80.46           N
ATOM   4765  CA  ASN A 313       7.467  -1.864 -10.074  1.00 80.46           C
ATOM   4766  C   ASN A 313       8.402  -1.366 -11.178  1.00 80.46           C
ATOM   4767  O   ASN A 313       8.349  -1.852 -12.307  1.00 80.46           O
ATOM   4768  HA  ASN A 313       6.906  -2.750 -10.371  1.00 80.46           H
ATOM   4769  CB  ASN A 313       6.520  -0.721  -9.705  1.00 80.46           C
ATOM   4770 1HB  ASN A 313       7.026  -0.025  -9.035  1.00 80.46           H
ATOM   4771 2HB  ASN A 313       6.252  -0.162 -10.601  1.00 80.46           H
ATOM   4772  CG  ASN A 313       5.253  -1.254  -9.032  1.00 80.46           C
ATOM   4773  OD1 ASN A 313       4.830  -2.377  -9.249  1.00 80.46           O
ATOM   4774  ND2 ASN A 313       4.674  -0.387  -8.205  1.00 80.46           N
ATOM   4775 1HD2 ASN A 313       5.073   0.520  -8.072  1.00 80.46           H
ATOM   4776 2HD2 ASN A 313       3.839  -0.643  -7.718  1.00 80.46           H
ATOM   4777  HN  ASN A 313       7.983  -1.874  -8.055  1.00 80.46           H
ATOM   4778  N   PRO A 314       9.270  -0.391 -10.875  1.00 81.73           N
ATOM   4779  CA  PRO A 314      10.155   0.175 -11.896  1.00 81.73           C
ATOM   4780  C   PRO A 314      10.950  -0.895 -12.628  1.00 81.73           C
ATOM   4781  O   PRO A 314      11.115  -0.827 -13.844  1.00 81.73           O
ATOM   4782  HA  PRO A 314       9.567   0.671 -12.669  1.00 81.73           H
ATOM   4783  CB  PRO A 314      11.065   1.117 -11.105  1.00 81.73           C
ATOM   4784 1HB  PRO A 314      11.977   0.616 -10.781  1.00 81.73           H
ATOM   4785 2HB  PRO A 314      11.370   1.976 -11.703  1.00 81.73           H
ATOM   4786  CG  PRO A 314      10.199   1.533  -9.922  1.00 81.73           C
ATOM   4787 1HG  PRO A 314      10.799   1.911  -9.095  1.00 81.73           H
ATOM   4788 2HG  PRO A 314       9.507   2.332 -10.189  1.00 81.73           H
ATOM   4789  CD  PRO A 314       9.475   0.246  -9.562  1.00 81.73           C
ATOM   4790 1HD  PRO A 314      10.072  -0.382  -8.901  1.00 81.73           H
ATOM   4791 2HD  PRO A 314       8.534   0.442  -9.047  1.00 81.73           H
ATOM   4792  N   VAL A 315      11.425  -1.863 -11.858  1.00 82.83           N
ATOM   4793  CA  VAL A 315      12.266  -2.912 -12.409  1.00 82.83           C
ATOM   4794  C   VAL A 315      11.456  -3.736 -13.412  1.00 82.83           C
ATOM   4795  O   VAL A 315      11.964  -4.110 -14.467  1.00 82.83           O
ATOM   4796  HA  VAL A 315      13.090  -2.430 -12.936  1.00 82.83           H
ATOM   4797  CB  VAL A 315      12.857  -3.757 -11.279  1.00 82.83           C
ATOM   4798  HB  VAL A 315      12.030  -4.211 -10.733  1.00 82.83           H
ATOM   4799  CG1 VAL A 315      13.727  -4.886 -11.835  1.00 82.83           C
ATOM   4800 1HG1 VAL A 315      13.123  -5.530 -12.474  1.00 82.83           H
ATOM   4801 2HG1 VAL A 315      14.545  -4.460 -12.417  1.00 82.83           H
ATOM   4802 3HG1 VAL A 315      14.134  -5.471 -11.011  1.00 82.83           H
ATOM   4803  CG2 VAL A 315      13.646  -2.888 -10.299  1.00 82.83           C
ATOM   4804 1HG2 VAL A 315      14.461  -2.393 -10.827  1.00 82.83           H
ATOM   4805 2HG2 VAL A 315      12.986  -2.137  -9.865  1.00 82.83           H
ATOM   4806 3HG2 VAL A 315      14.055  -3.514  -9.505  1.00 82.83           H
ATOM   4807  HN  VAL A 315      11.244  -1.938 -10.877  1.00 82.83           H
ATOM   4808  N   LEU A 316      10.209  -3.995 -13.045  1.00 81.07           N
ATOM   4809  CA  LEU A 316       9.335  -4.801 -13.881  1.00 81.07           C
ATOM   4810  C   LEU A 316       9.202  -4.143 -15.256  1.00 81.07           C
ATOM   4811  O   LEU A 316       9.218  -4.826 -16.279  1.00 81.07           O
ATOM   4812  HA  LEU A 316       9.811  -5.773 -14.008  1.00 81.07           H
ATOM   4813  CB  LEU A 316       7.996  -5.040 -13.181  1.00 81.07           C
ATOM   4814 1HB  LEU A 316       7.560  -4.073 -12.934  1.00 81.07           H
ATOM   4815 2HB  LEU A 316       7.321  -5.522 -13.888  1.00 81.07           H
ATOM   4816  CG  LEU A 316       8.046  -5.887 -11.908  1.00 81.07           C
ATOM   4817  HG  LEU A 316       8.720  -5.403 -11.202  1.00 81.07           H
ATOM   4818  CD1 LEU A 316       6.670  -5.958 -11.243  1.00 81.07           C
ATOM   4819 1HD1 LEU A 316       6.341  -4.953 -10.981  1.00 81.07           H
ATOM   4820 2HD1 LEU A 316       5.955  -6.407 -11.933  1.00 81.07           H
ATOM   4821 3HD1 LEU A 316       6.734  -6.566 -10.340  1.00 81.07           H
ATOM   4822  CD2 LEU A 316       8.616  -7.277 -12.196  1.00 81.07           C
ATOM   4823 1HD2 LEU A 316       7.987  -7.784 -12.928  1.00 81.07           H
ATOM   4824 2HD2 LEU A 316       9.627  -7.181 -12.592  1.00 81.07           H
ATOM   4825 3HD2 LEU A 316       8.640  -7.858 -11.274  1.00 81.07           H
ATOM   4826  HN  LEU A 316       9.795  -3.664 -12.197  1.00 81.07           H
ATOM   4827  N   TYR A 317       9.075  -2.825 -15.236  1.00 72.36           N
ATOM   4828  CA  TYR A 317       8.883  -2.073 -16.464  1.00 72.36           C
ATOM   4829  C   TYR A 317      10.103  -2.195 -17.379  1.00 72.36           C
ATOM   4830  O   TYR A 317       9.965  -2.255 -18.600  1.00 72.36           O
ATOM   4831  HA  TYR A 317       8.012  -2.482 -16.977  1.00 72.36           H
ATOM   4832  CB  TYR A 317       8.721  -0.611 -16.043  1.00 72.36           C
ATOM   4833 1HB  TYR A 317       9.628  -0.288 -15.532  1.00 72.36           H
ATOM   4834 2HB  TYR A 317       8.621   0.005 -16.937  1.00 72.36           H
ATOM   4835  CG  TYR A 317       7.520  -0.356 -15.129  1.00 72.36           C
ATOM   4836  CD1 TYR A 317       6.448  -1.224 -15.141  1.00 72.36           C
ATOM   4837  HD1 TYR A 317       6.456  -2.092 -15.801  1.00 72.36           H
ATOM   4838  CD2 TYR A 317       7.510   0.742 -14.294  1.00 72.36           C
ATOM   4839  HD2 TYR A 317       8.357   1.428 -14.285  1.00 72.36           H
ATOM   4840  CE1 TYR A 317       5.318  -0.984 -14.281  1.00 72.36           C
ATOM   4841  HE1 TYR A 317       4.464  -1.662 -14.280  1.00 72.36           H
ATOM   4842  CE2 TYR A 317       6.380   0.982 -13.434  1.00 72.36           C
ATOM   4843  HE2 TYR A 317       6.359   1.846 -12.769  1.00 72.36           H
ATOM   4844  CZ  TYR A 317       5.340   0.107 -13.470  1.00 72.36           C
ATOM   4845  OH  TYR A 317       4.273   0.333 -12.658  1.00 72.36           O
ATOM   4846  HH  TYR A 317       4.409   1.180 -12.143  1.00 72.36           H
ATOM   4847  HN  TYR A 317       9.100  -2.273 -14.402  1.00 72.36           H
ATOM   4848  N   VAL A 318      11.271  -2.230 -16.753  1.00 74.79           N
ATOM   4849  CA  VAL A 318      12.517  -2.280 -17.497  1.00 74.79           C
ATOM   4850  C   VAL A 318      12.603  -3.608 -18.252  1.00 74.79           C
ATOM   4851  O   VAL A 318      12.882  -3.629 -19.450  1.00 74.79           O
ATOM   4852  HA  VAL A 318      12.501  -1.466 -18.221  1.00 74.79           H
ATOM   4853  CB  VAL A 318      13.700  -2.052 -16.553  1.00 74.79           C
ATOM   4854  HB  VAL A 318      13.623  -2.773 -15.739  1.00 74.79           H
ATOM   4855  CG1 VAL A 318      15.029  -2.294 -17.271  1.00 74.79           C
ATOM   4856 1HG1 VAL A 318      15.064  -3.322 -17.633  1.00 74.79           H
ATOM   4857 2HG1 VAL A 318      15.117  -1.608 -18.114  1.00 74.79           H
ATOM   4858 3HG1 VAL A 318      15.853  -2.125 -16.577  1.00 74.79           H
ATOM   4859  CG2 VAL A 318      13.653  -0.649 -15.945  1.00 74.79           C
ATOM   4860 1HG2 VAL A 318      13.693   0.094 -16.741  1.00 74.79           H
ATOM   4861 2HG2 VAL A 318      12.727  -0.528 -15.382  1.00 74.79           H
ATOM   4862 3HG2 VAL A 318      14.504  -0.513 -15.278  1.00 74.79           H
ATOM   4863  HN  VAL A 318      11.372  -2.224 -15.758  1.00 74.79           H
ATOM   4864  N   PHE A 319      12.357  -4.685 -17.520  1.00 73.73           N
ATOM   4865  CA  PHE A 319      12.606  -6.018 -18.042  1.00 73.73           C
ATOM   4866  C   PHE A 319      11.458  -6.476 -18.944  1.00 73.73           C
ATOM   4867  O   PHE A 319      11.680  -7.178 -19.929  1.00 73.73           O
ATOM   4868  HA  PHE A 319      13.526  -5.971 -18.624  1.00 73.73           H
ATOM   4869  CB  PHE A 319      12.701  -6.959 -16.840  1.00 73.73           C
ATOM   4870 1HB  PHE A 319      11.918  -6.702 -16.127  1.00 73.73           H
ATOM   4871 2HB  PHE A 319      12.506  -7.979 -17.173  1.00 73.73           H
ATOM   4872  CG  PHE A 319      14.054  -6.921 -16.126  1.00 73.73           C
ATOM   4873  CD1 PHE A 319      15.159  -7.425 -16.737  1.00 73.73           C
ATOM   4874  HD1 PHE A 319      15.082  -7.856 -17.735  1.00 73.73           H
ATOM   4875  CD2 PHE A 319      14.150  -6.384 -14.880  1.00 73.73           C
ATOM   4876  HD2 PHE A 319      13.264  -5.980 -14.391  1.00 73.73           H
ATOM   4877  CE1 PHE A 319      16.415  -7.390 -16.074  1.00 73.73           C
ATOM   4878  HE1 PHE A 319      17.301  -7.794 -16.563  1.00 73.73           H
ATOM   4879  CE2 PHE A 319      15.406  -6.349 -14.217  1.00 73.73           C
ATOM   4880  HE2 PHE A 319      15.483  -5.918 -13.219  1.00 73.73           H
ATOM   4881  CZ  PHE A 319      16.512  -6.853 -14.828  1.00 73.73           C
ATOM   4882  HZ  PHE A 319      17.475  -6.826 -14.320  1.00 73.73           H
ATOM   4883  HN  PHE A 319      11.996  -4.657 -16.588  1.00 73.73           H
ATOM   4884  N   VAL A 320      10.255  -6.061 -18.574  1.00 76.88           N
ATOM   4885  CA  VAL A 320       9.055  -6.590 -19.200  1.00 76.88           C
ATOM   4886  C   VAL A 320       8.577  -5.616 -20.279  1.00 76.88           C
ATOM   4887  O   VAL A 320       7.935  -6.022 -21.246  1.00 76.88           O
ATOM   4888  HA  VAL A 320       9.320  -7.535 -19.674  1.00 76.88           H
ATOM   4889  CB  VAL A 320       7.992  -6.874 -18.137  1.00 76.88           C
ATOM   4890  HB  VAL A 320       7.650  -5.917 -17.741  1.00 76.88           H
ATOM   4891  CG1 VAL A 320       6.784  -7.588 -18.747  1.00 76.88           C
ATOM   4892 1HG1 VAL A 320       6.345  -6.961 -19.523  1.00 76.88           H
ATOM   4893 2HG1 VAL A 320       7.104  -8.535 -19.183  1.00 76.88           H
ATOM   4894 3HG1 VAL A 320       6.044  -7.778 -17.970  1.00 76.88           H
ATOM   4895  CG2 VAL A 320       8.578  -7.680 -16.977  1.00 76.88           C
ATOM   4896 1HG2 VAL A 320       8.960  -8.630 -17.351  1.00 76.88           H
ATOM   4897 2HG2 VAL A 320       9.391  -7.118 -16.517  1.00 76.88           H
ATOM   4898 3HG2 VAL A 320       7.801  -7.868 -16.236  1.00 76.88           H
ATOM   4899  HN  VAL A 320      10.094  -5.378 -17.862  1.00 76.88           H
ATOM   4900  N   GLY A 321       8.909  -4.349 -20.077  1.00 78.33           N
ATOM   4901  CA  GLY A 321       8.367  -3.291 -20.913  1.00 78.33           C
ATOM   4902  C   GLY A 321       9.306  -2.980 -22.080  1.00 78.33           C
ATOM   4903  O   GLY A 321      10.224  -2.172 -21.945  1.00 78.33           O
ATOM   4904 1HA  GLY A 321       7.391  -3.589 -21.296  1.00 78.33           H
ATOM   4905 2HA  GLY A 321       8.214  -2.393 -20.315  1.00 78.33           H
ATOM   4906  HN  GLY A 321       9.534  -4.042 -19.359  1.00 78.33           H
ATOM   4907  N   GLU A 322       9.044  -3.637 -23.200  1.00 68.03           N
ATOM   4908  CA  GLU A 322       9.756  -3.334 -24.430  1.00 68.03           C
ATOM   4909  C   GLU A 322       9.645  -1.843 -24.754  1.00 68.03           C
ATOM   4910  O   GLU A 322      10.641  -1.199 -25.079  1.00 68.03           O
ATOM   4911  HA  GLU A 322      10.797  -3.593 -24.234  1.00 68.03           H
ATOM   4912  CB  GLU A 322       9.237  -4.187 -25.589  1.00 68.03           C
ATOM   4913 1HB  GLU A 322       8.148  -4.153 -25.611  1.00 68.03           H
ATOM   4914 2HB  GLU A 322       9.698  -3.860 -26.521  1.00 68.03           H
ATOM   4915  CG  GLU A 322       9.628  -5.655 -25.407  1.00 68.03           C
ATOM   4916 1HG  GLU A 322      10.707  -5.735 -25.280  1.00 68.03           H
ATOM   4917 2HG  GLU A 322       9.170  -6.047 -24.499  1.00 68.03           H
ATOM   4918  CD  GLU A 322       9.187  -6.493 -26.609  1.00 68.03           C
ATOM   4919  OE1 GLU A 322       9.503  -7.702 -26.604  1.00 68.03           O
ATOM   4920  OE2 GLU A 322       8.545  -5.905 -27.506  1.00 68.03           O
ATOM   4921  HN  GLU A 322       8.361  -4.364 -23.276  1.00 68.03           H
ATOM   4922  N   ARG A 323       8.424  -1.338 -24.654  1.00 65.19           N
ATOM   4923  CA  ARG A 323       8.160   0.053 -24.982  1.00 65.19           C
ATOM   4924  C   ARG A 323       8.942   0.977 -24.046  1.00 65.19           C
ATOM   4925  O   ARG A 323       9.595   1.916 -24.498  1.00 65.19           O
ATOM   4926  HA  ARG A 323       8.496   0.164 -26.013  1.00 65.19           H
ATOM   4927  CB  ARG A 323       6.668   0.371 -24.873  1.00 65.19           C
ATOM   4928 1HB  ARG A 323       6.100  -0.308 -25.509  1.00 65.19           H
ATOM   4929 2HB  ARG A 323       6.331   0.206 -23.849  1.00 65.19           H
ATOM   4930  CG  ARG A 323       6.385   1.818 -25.281  1.00 65.19           C
ATOM   4931 1HG  ARG A 323       6.921   2.498 -24.620  1.00 65.19           H
ATOM   4932 2HG  ARG A 323       6.757   1.994 -26.291  1.00 65.19           H
ATOM   4933  CD  ARG A 323       4.886   2.120 -25.225  1.00 65.19           C
ATOM   4934 1HD  ARG A 323       4.358   1.524 -25.969  1.00 65.19           H
ATOM   4935 2HD  ARG A 323       4.486   1.840 -24.250  1.00 65.19           H
ATOM   4936  NE  ARG A 323       4.650   3.560 -25.473  1.00 65.19           N
ATOM   4937  HE  ARG A 323       5.365   4.078 -25.942  1.00 65.19           H
ATOM   4938  CZ  ARG A 323       3.539   4.213 -25.107  1.00 65.19           C
ATOM   4939  NH1 ARG A 323       2.548   3.569 -24.475  1.00 65.19           N
ATOM   4940 1HH1 ARG A 323       2.635   2.594 -24.272  1.00 65.19           H
ATOM   4941 2HH1 ARG A 323       1.722   4.064 -24.205  1.00 65.19           H
ATOM   4942  NH2 ARG A 323       3.432   5.520 -25.383  1.00 65.19           N
ATOM   4943 1HH2 ARG A 323       2.610   6.022 -25.117  1.00 65.19           H
ATOM   4944 2HH2 ARG A 323       4.176   5.994 -25.855  1.00 65.19           H
ATOM   4945  HN  ARG A 323       7.625  -1.860 -24.356  1.00 65.19           H
ATOM   4946  N   PHE A 324       8.850   0.677 -22.759  1.00 78.85           N
ATOM   4947  CA  PHE A 324       9.500   1.498 -21.751  1.00 78.85           C
ATOM   4948  C   PHE A 324      11.022   1.444 -21.898  1.00 78.85           C
ATOM   4949  O   PHE A 324      11.696   2.467 -21.795  1.00 78.85           O
ATOM   4950  HA  PHE A 324       9.158   2.523 -21.899  1.00 78.85           H
ATOM   4951  CB  PHE A 324       9.110   0.924 -20.387  1.00 78.85           C
ATOM   4952 1HB  PHE A 324       8.023   0.879 -20.321  1.00 78.85           H
ATOM   4953 2HB  PHE A 324       9.477  -0.100 -20.317  1.00 78.85           H
ATOM   4954  CG  PHE A 324       9.646   1.725 -19.199  1.00 78.85           C
ATOM   4955  CD1 PHE A 324      10.813   1.359 -18.603  1.00 78.85           C
ATOM   4956  HD1 PHE A 324      11.366   0.495 -18.973  1.00 78.85           H
ATOM   4957  CD2 PHE A 324       8.957   2.803 -18.738  1.00 78.85           C
ATOM   4958  HD2 PHE A 324       8.022   3.096 -19.215  1.00 78.85           H
ATOM   4959  CE1 PHE A 324      11.311   2.102 -17.501  1.00 78.85           C
ATOM   4960  HE1 PHE A 324      12.246   1.808 -17.023  1.00 78.85           H
ATOM   4961  CE2 PHE A 324       9.455   3.546 -17.635  1.00 78.85           C
ATOM   4962  HE2 PHE A 324       8.902   4.410 -17.266  1.00 78.85           H
ATOM   4963  CZ  PHE A 324      10.621   3.180 -17.040  1.00 78.85           C
ATOM   4964  HZ  PHE A 324      11.003   3.750 -16.193  1.00 78.85           H
ATOM   4965  HN  PHE A 324       8.343  -0.107 -22.402  1.00 78.85           H
ATOM   4966  N   ARG A 325      11.518   0.239 -22.136  1.00 75.44           N
ATOM   4967  CA  ARG A 325      12.951   0.032 -22.268  1.00 75.44           C
ATOM   4968  C   ARG A 325      13.504   0.874 -23.419  1.00 75.44           C
ATOM   4969  O   ARG A 325      14.573   1.472 -23.298  1.00 75.44           O
ATOM   4970  HA  ARG A 325      13.367   0.352 -21.313  1.00 75.44           H
ATOM   4971  CB  ARG A 325      13.274  -1.441 -22.522  1.00 75.44           C
ATOM   4972 1HB  ARG A 325      12.787  -2.059 -21.768  1.00 75.44           H
ATOM   4973 2HB  ARG A 325      12.873  -1.744 -23.489  1.00 75.44           H
ATOM   4974  CG  ARG A 325      14.784  -1.685 -22.491  1.00 75.44           C
ATOM   4975 1HG  ARG A 325      15.252  -1.197 -23.346  1.00 75.44           H
ATOM   4976 2HG  ARG A 325      15.210  -1.235 -21.595  1.00 75.44           H
ATOM   4977  CD  ARG A 325      15.099  -3.182 -22.515  1.00 75.44           C
ATOM   4978 1HD  ARG A 325      16.176  -3.337 -22.449  1.00 75.44           H
ATOM   4979 2HD  ARG A 325      14.653  -3.670 -21.648  1.00 75.44           H
ATOM   4980  NE  ARG A 325      14.576  -3.789 -23.760  1.00 75.44           N
ATOM   4981  HE  ARG A 325      14.644  -3.258 -24.605  1.00 75.44           H
ATOM   4982  CZ  ARG A 325      14.019  -5.005 -23.826  1.00 75.44           C
ATOM   4983  NH1 ARG A 325      13.902  -5.761 -22.725  1.00 75.44           N
ATOM   4984 1HH1 ARG A 325      14.233  -5.418 -21.846  1.00 75.44           H
ATOM   4985 2HH1 ARG A 325      13.485  -6.668 -22.783  1.00 75.44           H
ATOM   4986  NH2 ARG A 325      13.579  -5.455 -25.009  1.00 75.44           N
ATOM   4987 1HH2 ARG A 325      13.161  -6.361 -25.076  1.00 75.44           H
ATOM   4988 2HH2 ARG A 325      13.670  -4.885 -25.826  1.00 75.44           H
ATOM   4989  HN  ARG A 325      10.962  -0.586 -22.238  1.00 75.44           H
ATOM   4990  N   ARG A 326      12.752   0.895 -24.510  1.00 68.95           N
ATOM   4991  CA  ARG A 326      13.153   1.657 -25.681  1.00 68.95           C
ATOM   4992  C   ARG A 326      13.133   3.155 -25.372  1.00 68.95           C
ATOM   4993  O   ARG A 326      14.064   3.878 -25.725  1.00 68.95           O
ATOM   4994  HA  ARG A 326      14.164   1.315 -25.903  1.00 68.95           H
ATOM   4995  CB  ARG A 326      12.226   1.375 -26.865  1.00 68.95           C
ATOM   4996 1HB  ARG A 326      12.172   0.301 -27.041  1.00 68.95           H
ATOM   4997 2HB  ARG A 326      11.216   1.710 -26.629  1.00 68.95           H
ATOM   4998  CG  ARG A 326      12.721   2.081 -28.129  1.00 68.95           C
ATOM   4999 1HG  ARG A 326      12.838   3.146 -27.932  1.00 68.95           H
ATOM   5000 2HG  ARG A 326      13.704   1.697 -28.403  1.00 68.95           H
ATOM   5001  CD  ARG A 326      11.746   1.875 -29.289  1.00 68.95           C
ATOM   5002 1HD  ARG A 326      12.152   2.316 -30.200  1.00 68.95           H
ATOM   5003 2HD  ARG A 326      11.616   0.810 -29.482  1.00 68.95           H
ATOM   5004  NE  ARG A 326      10.439   2.492 -28.969  1.00 68.95           N
ATOM   5005  HE  ARG A 326      10.374   3.046 -28.139  1.00 68.95           H
ATOM   5006  CZ  ARG A 326       9.339   2.356 -29.721  1.00 68.95           C
ATOM   5007  NH1 ARG A 326       9.368   1.625 -30.843  1.00 68.95           N
ATOM   5008 1HH1 ARG A 326      10.216   1.176 -31.126  1.00 68.95           H
ATOM   5009 2HH1 ARG A 326       8.543   1.528 -31.399  1.00 68.95           H
ATOM   5010  NH2 ARG A 326       8.208   2.961 -29.333  1.00 68.95           N
ATOM   5011 1HH2 ARG A 326       7.378   2.869 -29.883  1.00 68.95           H
ATOM   5012 2HH2 ARG A 326       8.194   3.505 -28.494  1.00 68.95           H
ATOM   5013  HN  ARG A 326      11.886   0.404 -24.601  1.00 68.95           H
ATOM   5014  N   ASP A 327      12.062   3.577 -24.715  1.00 79.27           N
ATOM   5015  CA  ASP A 327      11.851   4.991 -24.458  1.00 79.27           C
ATOM   5016  C   ASP A 327      12.860   5.471 -23.412  1.00 79.27           C
ATOM   5017  O   ASP A 327      13.282   6.626 -23.436  1.00 79.27           O
ATOM   5018  HA  ASP A 327      11.987   5.481 -25.423  1.00 79.27           H
ATOM   5019  CB  ASP A 327      10.445   5.248 -23.912  1.00 79.27           C
ATOM   5020 1HB  ASP A 327      10.245   4.574 -23.080  1.00 79.27           H
ATOM   5021 2HB  ASP A 327      10.383   6.264 -23.521  1.00 79.27           H
ATOM   5022  CG  ASP A 327       9.390   5.050 -25.002  1.00 79.27           C
ATOM   5023  OD1 ASP A 327       9.803   4.898 -26.172  1.00 79.27           O
ATOM   5024  OD2 ASP A 327       8.193   5.056 -24.640  1.00 79.27           O
ATOM   5025  HN  ASP A 327      11.348   2.972 -24.362  1.00 79.27           H
ATOM   5026  N   LEU A 328      13.216   4.560 -22.518  1.00 81.70           N
ATOM   5027  CA  LEU A 328      14.228   4.850 -21.517  1.00 81.70           C
ATOM   5028  C   LEU A 328      15.545   5.195 -22.214  1.00 81.70           C
ATOM   5029  O   LEU A 328      16.127   6.249 -21.962  1.00 81.70           O
ATOM   5030  HA  LEU A 328      13.894   5.723 -20.958  1.00 81.70           H
ATOM   5031  CB  LEU A 328      14.344   3.693 -20.522  1.00 81.70           C
ATOM   5032 1HB  LEU A 328      13.408   3.621 -19.968  1.00 81.70           H
ATOM   5033 2HB  LEU A 328      14.453   2.766 -21.085  1.00 81.70           H
ATOM   5034  CG  LEU A 328      15.494   3.785 -19.517  1.00 81.70           C
ATOM   5035  HG  LEU A 328      16.429   3.851 -20.073  1.00 81.70           H
ATOM   5036  CD1 LEU A 328      15.381   5.054 -18.670  1.00 81.70           C
ATOM   5037 1HD1 LEU A 328      15.414   5.929 -19.320  1.00 81.70           H
ATOM   5038 2HD1 LEU A 328      14.439   5.043 -18.123  1.00 81.70           H
ATOM   5039 3HD1 LEU A 328      16.211   5.095 -17.964  1.00 81.70           H
ATOM   5040  CD2 LEU A 328      15.570   2.524 -18.654  1.00 81.70           C
ATOM   5041 1HD2 LEU A 328      14.635   2.403 -18.105  1.00 81.70           H
ATOM   5042 2HD2 LEU A 328      15.732   1.656 -19.292  1.00 81.70           H
ATOM   5043 3HD2 LEU A 328      16.395   2.616 -17.948  1.00 81.70           H
ATOM   5044  HN  LEU A 328      12.827   3.640 -22.472  1.00 81.70           H
ATOM   5045  N   VAL A 329      15.977   4.287 -23.077  1.00 81.51           N
ATOM   5046  CA  VAL A 329      17.250   4.449 -23.759  1.00 81.51           C
ATOM   5047  C   VAL A 329      17.232   5.752 -24.561  1.00 81.51           C
ATOM   5048  O   VAL A 329      18.240   6.453 -24.635  1.00 81.51           O
ATOM   5049  HA  VAL A 329      18.025   4.517 -22.997  1.00 81.51           H
ATOM   5050  CB  VAL A 329      17.541   3.220 -24.622  1.00 81.51           C
ATOM   5051  HB  VAL A 329      16.686   3.062 -25.281  1.00 81.51           H
ATOM   5052  CG1 VAL A 329      18.774   3.445 -25.500  1.00 81.51           C
ATOM   5053 1HG1 VAL A 329      18.603   4.299 -26.154  1.00 81.51           H
ATOM   5054 2HG1 VAL A 329      19.639   3.640 -24.866  1.00 81.51           H
ATOM   5055 3HG1 VAL A 329      18.958   2.556 -26.103  1.00 81.51           H
ATOM   5056  CG2 VAL A 329      17.704   1.968 -23.757  1.00 81.51           C
ATOM   5057 1HG2 VAL A 329      18.533   2.112 -23.064  1.00 81.51           H
ATOM   5058 2HG2 VAL A 329      16.787   1.792 -23.196  1.00 81.51           H
ATOM   5059 3HG2 VAL A 329      17.910   1.109 -24.396  1.00 81.51           H
ATOM   5060  HN  VAL A 329      15.474   3.455 -23.312  1.00 81.51           H
ATOM   5061  N   LYS A 330      16.075   6.036 -25.142  1.00 75.44           N
ATOM   5062  CA  LYS A 330      15.911   7.246 -25.929  1.00 75.44           C
ATOM   5063  C   LYS A 330      16.119   8.467 -25.029  1.00 75.44           C
[truncated: 117,162 more chars]
