# Supplementary material for: Noncanonical roles of chemokine regions in CCR9 activation revealed by structural modeling and mutational mapping
Source: Nat Commun. 2025 Aug 18;16:7695. doi: 10.1038/s41467-025-62321-9 (PMC12361432; doi:10.1038/s41467-025-62321-9)
Supplement: Supplementary file 5 — Supplementary Data 3 [file 41467_2025_62321_MOESM5_ESM.zip › CCR9_CCL25_17_rnk1.pdb]

ATOM      1  N   GLU A  20      -5.382  -4.504  58.117  1.00 51.00           N
ATOM      2  CA  GLU A  20      -5.136  -5.587  57.180  1.00 51.00           C
ATOM      3  C   GLU A  20      -5.557  -6.924  57.792  1.00 51.00           C
ATOM      4  O   GLU A  20      -4.736  -7.629  58.377  1.00 51.00           O
ATOM      5  HA  GLU A  20      -5.758  -5.365  56.312  1.00 51.00           H
ATOM      6  CB  GLU A  20      -3.668  -5.618  56.751  1.00 51.00           C
ATOM      7 1HB  GLU A  20      -3.035  -5.319  57.586  1.00 51.00           H
ATOM      8 2HB  GLU A  20      -3.422  -6.602  56.354  1.00 51.00           H
ATOM      9  CG  GLU A  20      -3.406  -4.620  55.621  1.00 51.00           C
ATOM     10 1HG  GLU A  20      -4.253  -4.610  54.935  1.00 51.00           H
ATOM     11 2HG  GLU A  20      -3.317  -3.614  56.032  1.00 51.00           H
ATOM     12  CD  GLU A  20      -2.130  -4.979  54.857  1.00 51.00           C
ATOM     13  OE1 GLU A  20      -2.055  -4.601  53.668  1.00 51.00           O
ATOM     14  OE2 GLU A  20      -1.258  -5.624  55.480  1.00 51.00           O
ATOM     15  HN  GLU A  20      -5.798  -4.781  58.983  1.00 51.00           H
ATOM     16  N   SER A  21      -6.835  -7.235  57.635  1.00 58.89           N
ATOM     17  CA  SER A  21      -7.350  -8.526  58.058  1.00 58.89           C
ATOM     18  C   SER A  21      -6.581  -9.650  57.359  1.00 58.89           C
ATOM     19  O   SER A  21      -6.188  -9.512  56.202  1.00 58.89           O
ATOM     20  HA  SER A  21      -7.187  -8.563  59.135  1.00 58.89           H
ATOM     21  CB  SER A  21      -8.847  -8.646  57.765  1.00 58.89           C
ATOM     22 1HB  SER A  21      -9.233  -9.558  58.218  1.00 58.89           H
ATOM     23 2HB  SER A  21      -9.374  -7.812  58.227  1.00 58.89           H
ATOM     24  OG  SER A  21      -9.117  -8.661  56.366  1.00 58.89           O
ATOM     25  HG  SER A  21      -9.494  -9.548  56.100  1.00 58.89           H
ATOM     26  HN  SER A  21      -7.514  -6.622  57.228  1.00 58.89           H
ATOM     27  N   THR A  22      -6.389 -10.737  58.093  1.00 60.83           N
ATOM     28  CA  THR A  22      -5.688 -11.889  57.553  1.00 60.83           C
ATOM     29  C   THR A  22      -6.292 -12.300  56.209  1.00 60.83           C
ATOM     30  O   THR A  22      -5.577 -12.748  55.314  1.00 60.83           O
ATOM     31  HA  THR A  22      -4.653 -11.604  57.365  1.00 60.83           H
ATOM     32  CB  THR A  22      -5.728 -13.001  58.603  1.00 60.83           C
ATOM     33  HB  THR A  22      -5.975 -13.959  58.146  1.00 60.83           H
ATOM     34  OG1 THR A  22      -6.655 -12.527  59.576  1.00 60.83           O
ATOM     35  HG1 THR A  22      -6.966 -13.284  60.150  1.00 60.83           H
ATOM     36  CG2 THR A  22      -4.412 -13.128  59.373  1.00 60.83           C
ATOM     37 1HG2 THR A  22      -4.199 -12.190  59.886  1.00 60.83           H
ATOM     38 2HG2 THR A  22      -3.604 -13.353  58.677  1.00 60.83           H
ATOM     39 3HG2 THR A  22      -4.495 -13.931  60.105  1.00 60.83           H
ATOM     40  HN  THR A  22      -6.703 -10.837  59.037  1.00 60.83           H
ATOM     41  N   SER A  23      -7.603 -12.133  56.110  1.00 62.60           N
ATOM     42  CA  SER A  23      -8.311 -12.475  54.888  1.00 62.60           C
ATOM     43  C   SER A  23      -7.801 -11.616  53.730  1.00 62.60           C
ATOM     44  O   SER A  23      -7.639 -12.105  52.613  1.00 62.60           O
ATOM     45  HA  SER A  23      -8.088 -13.528  54.710  1.00 62.60           H
ATOM     46  CB  SER A  23      -9.821 -12.297  55.058  1.00 62.60           C
ATOM     47 1HB  SER A  23     -10.331 -12.657  54.164  1.00 62.60           H
ATOM     48 2HB  SER A  23     -10.167 -12.909  55.891  1.00 62.60           H
ATOM     49  OG  SER A  23     -10.174 -10.936  55.290  1.00 62.60           O
ATOM     50  HG  SER A  23     -11.169 -10.835  55.283  1.00 62.60           H
ATOM     51  HN  SER A  23      -8.178 -11.772  56.844  1.00 62.60           H
ATOM     52  N   SER A  24      -7.563 -10.349  54.035  1.00 68.04           N
ATOM     53  CA  SER A  24      -7.135  -9.401  53.020  1.00 68.04           C
ATOM     54  C   SER A  24      -5.755  -9.792  52.487  1.00 68.04           C
ATOM     55  O   SER A  24      -5.445  -9.552  51.321  1.00 68.04           O
ATOM     56  HA  SER A  24      -7.883  -9.468  52.230  1.00 68.04           H
ATOM     57  CB  SER A  24      -7.106  -7.976  53.574  1.00 68.04           C
ATOM     58 1HB  SER A  24      -7.164  -7.265  52.750  1.00 68.04           H
ATOM     59 2HB  SER A  24      -7.983  -7.811  54.200  1.00 68.04           H
ATOM     60  OG  SER A  24      -5.927  -7.723  54.335  1.00 68.04           O
ATOM     61  HG  SER A  24      -5.939  -8.266  55.175  1.00 68.04           H
ATOM     62  HN  SER A  24      -7.657  -9.968  54.955  1.00 68.04           H
ATOM     63  N   MET A  25      -4.964 -10.389  53.367  1.00 65.06           N
ATOM     64  CA  MET A  25      -3.618 -10.800  53.004  1.00 65.06           C
ATOM     65  C   MET A  25      -3.640 -12.104  52.204  1.00 65.06           C
ATOM     66  O   MET A  25      -2.866 -12.273  51.264  1.00 65.06           O
ATOM     67  HA  MET A  25      -3.221  -9.994  52.387  1.00 65.06           H
ATOM     68  CB  MET A  25      -2.784 -10.993  54.272  1.00 65.06           C
ATOM     69 1HB  MET A  25      -3.250 -10.462  55.102  1.00 65.06           H
ATOM     70 2HB  MET A  25      -2.763 -12.049  54.541  1.00 65.06           H
ATOM     71  CG  MET A  25      -1.355 -10.483  54.071  1.00 65.06           C
ATOM     72 1HG  MET A  25      -0.859 -11.065  53.294  1.00 65.06           H
ATOM     73 2HG  MET A  25      -1.374  -9.448  53.730  1.00 65.06           H
ATOM     74  SD  MET A  25      -0.443 -10.604  55.600  1.00 65.06           S
ATOM     75  CE  MET A  25       1.024  -9.688  55.160  1.00 65.06           C
ATOM     76 1HE  MET A  25       1.513 -10.170  54.313  1.00 65.06           H
ATOM     77 2HE  MET A  25       0.748  -8.669  54.888  1.00 65.06           H
ATOM     78 3HE  MET A  25       1.707  -9.665  56.009  1.00 65.06           H
ATOM     79  HN  MET A  25      -5.228 -10.590  54.310  1.00 65.06           H
ATOM     80  N   GLU A  26      -4.536 -12.993  52.608  1.00 60.67           N
ATOM     81  CA  GLU A  26      -4.722 -14.245  51.894  1.00 60.67           C
ATOM     82  C   GLU A  26      -5.203 -13.976  50.467  1.00 60.67           C
ATOM     83  O   GLU A  26      -4.737 -14.609  49.521  1.00 60.67           O
ATOM     84  HA  GLU A  26      -3.738 -14.714  51.871  1.00 60.67           H
ATOM     85  CB  GLU A  26      -5.697 -15.161  52.638  1.00 60.67           C
ATOM     86 1HB  GLU A  26      -6.526 -14.573  53.031  1.00 60.67           H
ATOM     87 2HB  GLU A  26      -6.015 -15.969  51.980  1.00 60.67           H
ATOM     88  CG  GLU A  26      -5.019 -15.824  53.839  1.00 60.67           C
ATOM     89 1HG  GLU A  26      -4.139 -16.374  53.506  1.00 60.67           H
ATOM     90 2HG  GLU A  26      -4.672 -15.058  54.533  1.00 60.67           H
ATOM     91  CD  GLU A  26      -5.980 -16.773  54.556  1.00 60.67           C
ATOM     92  OE1 GLU A  26      -5.471 -17.687  55.240  1.00 60.67           O
ATOM     93  OE2 GLU A  26      -7.203 -16.563  54.405  1.00 60.67           O
ATOM     94  HN  GLU A  26      -5.127 -12.870  53.405  1.00 60.67           H
ATOM     95  N   ASP A  27      -6.130 -13.036  50.356  1.00 66.55           N
ATOM     96  CA  ASP A  27      -6.714 -12.708  49.067  1.00 66.55           C
ATOM     97  C   ASP A  27      -5.606 -12.270  48.107  1.00 66.55           C
ATOM     98  O   ASP A  27      -5.629 -12.617  46.927  1.00 66.55           O
ATOM     99  HA  ASP A  27      -7.213 -13.620  48.739  1.00 66.55           H
ATOM    100  CB  ASP A  27      -7.714 -11.557  49.191  1.00 66.55           C
ATOM    101 1HB  ASP A  27      -7.295 -10.774  49.823  1.00 66.55           H
ATOM    102 2HB  ASP A  27      -7.890 -11.116  48.210  1.00 66.55           H
ATOM    103  CG  ASP A  27      -9.039 -12.044  49.782  1.00 66.55           C
ATOM    104  OD1 ASP A  27      -9.279 -13.268  49.705  1.00 66.55           O
ATOM    105  OD2 ASP A  27      -9.780 -11.180  50.299  1.00 66.55           O
ATOM    106  HN  ASP A  27      -6.481 -12.504  51.127  1.00 66.55           H
ATOM    107  N   TYR A  28      -4.662 -11.515  48.649  1.00 65.97           N
ATOM    108  CA  TYR A  28      -3.568 -10.994  47.846  1.00 65.97           C
ATOM    109  C   TYR A  28      -2.593 -12.108  47.459  1.00 65.97           C
ATOM    110  O   TYR A  28      -2.064 -12.116  46.349  1.00 65.97           O
ATOM    111  HA  TYR A  28      -3.992 -10.561  46.941  1.00 65.97           H
ATOM    112  CB  TYR A  28      -2.840  -9.982  48.733  1.00 65.97           C
ATOM    113 1HB  TYR A  28      -3.550  -9.221  49.057  1.00 65.97           H
ATOM    114 2HB  TYR A  28      -2.485 -10.489  49.630  1.00 65.97           H
ATOM    115  CG  TYR A  28      -1.656  -9.295  48.050  1.00 65.97           C
ATOM    116  CD1 TYR A  28      -0.373  -9.759  48.261  1.00 65.97           C
ATOM    117  HD1 TYR A  28      -0.204 -10.615  48.914  1.00 65.97           H
ATOM    118  CD2 TYR A  28      -1.870  -8.211  47.223  1.00 65.97           C
ATOM    119  HD2 TYR A  28      -2.883  -7.844  47.056  1.00 65.97           H
ATOM    120  CE1 TYR A  28       0.741  -9.113  47.618  1.00 65.97           C
ATOM    121  HE1 TYR A  28       1.759  -9.469  47.776  1.00 65.97           H
ATOM    122  CE2 TYR A  28      -0.755  -7.564  46.580  1.00 65.97           C
ATOM    123  HE2 TYR A  28      -0.910  -6.708  45.924  1.00 65.97           H
ATOM    124  CZ  TYR A  28       0.495  -8.047  46.809  1.00 65.97           C
ATOM    125  OH  TYR A  28       1.548  -7.437  46.202  1.00 65.97           O
ATOM    126  HH  TYR A  28       2.401  -7.889  46.460  1.00 65.97           H
ATOM    127  HN  TYR A  28      -4.637 -11.259  49.615  1.00 65.97           H
ATOM    128  N   VAL A  29      -2.386 -13.022  48.395  1.00 66.31           N
ATOM    129  CA  VAL A  29      -1.430 -14.097  48.194  1.00 66.31           C
ATOM    130  C   VAL A  29      -1.996 -15.094  47.181  1.00 66.31           C
ATOM    131  O   VAL A  29      -1.263 -15.618  46.344  1.00 66.31           O
ATOM    132  HA  VAL A  29      -0.522 -13.656  47.782  1.00 66.31           H
ATOM    133  CB  VAL A  29      -1.078 -14.743  49.535  1.00 66.31           C
ATOM    134  HB  VAL A  29      -2.010 -15.010  50.034  1.00 66.31           H
ATOM    135  CG1 VAL A  29      -0.270 -16.026  49.331  1.00 66.31           C
ATOM    136 1HG1 VAL A  29      -0.856 -16.734  48.745  1.00 66.31           H
ATOM    137 2HG1 VAL A  29       0.654 -15.793  48.802  1.00 66.31           H
ATOM    138 3HG1 VAL A  29      -0.033 -16.465  50.300  1.00 66.31           H
ATOM    139  CG2 VAL A  29      -0.327 -13.760  50.437  1.00 66.31           C
ATOM    140 1HG2 VAL A  29       0.595 -13.449  49.946  1.00 66.31           H
ATOM    141 2HG2 VAL A  29      -0.953 -12.887  50.622  1.00 66.31           H
ATOM    142 3HG2 VAL A  29      -0.089 -14.245  51.383  1.00 66.31           H
ATOM    143  HN  VAL A  29      -2.858 -13.036  49.277  1.00 66.31           H
ATOM    144  N   ASN A  30      -3.296 -15.326  47.289  1.00 61.74           N
ATOM    145  CA  ASN A  30      -3.945 -16.343  46.480  1.00 61.74           C
ATOM    146  C   ASN A  30      -4.318 -15.747  45.121  1.00 61.74           C
ATOM    147  O   ASN A  30      -4.776 -16.460  44.231  1.00 61.74           O
ATOM    148  HA  ASN A  30      -3.217 -17.150  46.396  1.00 61.74           H
ATOM    149  CB  ASN A  30      -5.229 -16.840  47.146  1.00 61.74           C
ATOM    150 1HB  ASN A  30      -5.849 -15.990  47.430  1.00 61.74           H
ATOM    151 2HB  ASN A  30      -5.806 -17.432  46.436  1.00 61.74           H
ATOM    152  CG  ASN A  30      -4.914 -17.684  48.384  1.00 61.74           C
ATOM    153  OD1 ASN A  30      -3.853 -18.272  48.512  1.00 61.74           O
ATOM    154  ND2 ASN A  30      -5.893 -17.709  49.284  1.00 61.74           N
ATOM    155 1HD2 ASN A  30      -6.739 -17.204  49.117  1.00 61.74           H
ATOM    156 2HD2 ASN A  30      -5.782 -18.234  50.128  1.00 61.74           H
ATOM    157  HN  ASN A  30      -3.901 -14.834  47.915  1.00 61.74           H
ATOM    158  N   PHE A  31      -4.107 -14.444  45.005  1.00 69.50           N
ATOM    159  CA  PHE A  31      -4.389 -13.748  43.761  1.00 69.50           C
ATOM    160  C   PHE A  31      -3.493 -14.260  42.631  1.00 69.50           C
ATOM    161  O   PHE A  31      -2.270 -14.270  42.760  1.00 69.50           O
ATOM    162  HA  PHE A  31      -5.432 -13.942  43.511  1.00 69.50           H
ATOM    163  CB  PHE A  31      -4.092 -12.266  44.000  1.00 69.50           C
ATOM    164 1HB  PHE A  31      -4.615 -11.941  44.899  1.00 69.50           H
ATOM    165 2HB  PHE A  31      -3.025 -12.146  44.191  1.00 69.50           H
ATOM    166  CG  PHE A  31      -4.492 -11.356  42.837  1.00 69.50           C
ATOM    167  CD1 PHE A  31      -3.549 -10.918  41.960  1.00 69.50           C
ATOM    168  HD1 PHE A  31      -2.508 -11.215  42.086  1.00 69.50           H
ATOM    169  CD2 PHE A  31      -5.791 -10.985  42.680  1.00 69.50           C
ATOM    170  HD2 PHE A  31      -6.547 -11.336  43.382  1.00 69.50           H
ATOM    171  CE1 PHE A  31      -3.921 -10.073  40.881  1.00 69.50           C
ATOM    172  HE1 PHE A  31      -3.165  -9.722  40.179  1.00 69.50           H
ATOM    173  CE2 PHE A  31      -6.163 -10.141  41.600  1.00 69.50           C
ATOM    174  HE2 PHE A  31      -7.204  -9.843  41.474  1.00 69.50           H
ATOM    175  CZ  PHE A  31      -5.220  -9.702  40.724  1.00 69.50           C
ATOM    176  HZ  PHE A  31      -5.505  -9.054  39.895  1.00 69.50           H
ATOM    177  HN  PHE A  31      -3.751 -13.867  45.740  1.00 69.50           H
ATOM    178  N   ASN A  32      -4.137 -14.674  41.550  1.00 62.22           N
ATOM    179  CA  ASN A  32      -3.414 -15.195  40.402  1.00 62.22           C
ATOM    180  C   ASN A  32      -2.903 -14.029  39.554  1.00 62.22           C
ATOM    181  O   ASN A  32      -3.641 -13.481  38.737  1.00 62.22           O
ATOM    182  HA  ASN A  32      -2.605 -15.793  40.821  1.00 62.22           H
ATOM    183  CB  ASN A  32      -4.324 -16.056  39.523  1.00 62.22           C
ATOM    184 1HB  ASN A  32      -4.882 -16.755  40.146  1.00 62.22           H
ATOM    185 2HB  ASN A  32      -5.055 -15.423  39.021  1.00 62.22           H
ATOM    186  CG  ASN A  32      -3.510 -16.829  38.483  1.00 62.22           C
ATOM    187  OD1 ASN A  32      -2.295 -16.738  38.415  1.00 62.22           O
ATOM    188  ND2 ASN A  32      -4.245 -17.592  37.679  1.00 62.22           N
ATOM    189 1HD2 ASN A  32      -5.239 -17.622  37.788  1.00 62.22           H
ATOM    190 2HD2 ASN A  32      -3.804 -18.137  36.966  1.00 62.22           H
ATOM    191  HN  ASN A  32      -5.132 -14.657  41.450  1.00 62.22           H
ATOM    192  N   PHE A  33      -1.643 -13.685  39.777  1.00 64.64           N
ATOM    193  CA  PHE A  33      -0.990 -12.671  38.967  1.00 64.64           C
ATOM    194  C   PHE A  33      -0.526 -13.252  37.630  1.00 64.64           C
ATOM    195  O   PHE A  33       0.669 -13.271  37.338  1.00 64.64           O
ATOM    196  HA  PHE A  33      -1.720 -11.882  38.785  1.00 64.64           H
ATOM    197  CB  PHE A  33       0.232 -12.190  39.752  1.00 64.64           C
ATOM    198 1HB  PHE A  33       0.837 -13.054  40.028  1.00 64.64           H
ATOM    199 2HB  PHE A  33       0.846 -11.565  39.103  1.00 64.64           H
ATOM    200  CG  PHE A  33      -0.112 -11.402  41.017  1.00 64.64           C
ATOM    201  CD1 PHE A  33      -0.362 -10.067  40.940  1.00 64.64           C
ATOM    202  HD1 PHE A  33      -0.317  -9.559  39.977  1.00 64.64           H
ATOM    203  CD2 PHE A  33      -0.167 -12.035  42.219  1.00 64.64           C
ATOM    204  HD2 PHE A  33       0.033 -13.105  42.281  1.00 64.64           H
ATOM    205  CE1 PHE A  33      -0.681  -9.335  42.115  1.00 64.64           C
ATOM    206  HE1 PHE A  33      -0.881  -8.266  42.053  1.00 64.64           H
ATOM    207  CE2 PHE A  33      -0.486 -11.304  43.394  1.00 64.64           C
ATOM    208  HE2 PHE A  33      -0.531 -11.812  44.357  1.00 64.64           H
ATOM    209  CZ  PHE A  33      -0.737  -9.969  43.317  1.00 64.64           C
ATOM    210  HZ  PHE A  33      -0.982  -9.408  44.218  1.00 64.64           H
ATOM    211  HN  PHE A  33      -1.072 -14.085  40.494  1.00 64.64           H
ATOM    212  N   THR A  34      -1.496 -13.711  36.852  1.00 63.18           N
ATOM    213  CA  THR A  34      -1.270 -13.951  35.437  1.00 63.18           C
ATOM    214  C   THR A  34      -0.802 -12.668  34.747  1.00 63.18           C
ATOM    215  O   THR A  34      -1.401 -11.608  34.926  1.00 63.18           O
ATOM    216  HA  THR A  34      -0.466 -14.679  35.336  1.00 63.18           H
ATOM    217  CB  THR A  34      -2.558 -14.525  34.844  1.00 63.18           C
ATOM    218  HB  THR A  34      -2.536 -14.486  33.754  1.00 63.18           H
ATOM    219  OG1 THR A  34      -3.594 -13.770  35.465  1.00 63.18           O
ATOM    220  HG1 THR A  34      -3.508 -12.805  35.219  1.00 63.18           H
ATOM    221  CG2 THR A  34      -2.821 -15.963  35.297  1.00 63.18           C
ATOM    222 1HG2 THR A  34      -2.910 -15.991  36.383  1.00 63.18           H
ATOM    223 2HG2 THR A  34      -1.993 -16.600  34.984  1.00 63.18           H
ATOM    224 3HG2 THR A  34      -3.746 -16.322  34.847  1.00 63.18           H
ATOM    225  HN  THR A  34      -2.420 -13.918  37.174  1.00 63.18           H
ATOM    226  N   ASP A  35       0.263 -12.806  33.971  1.00 67.34           N
ATOM    227  CA  ASP A  35       0.898 -11.651  33.360  1.00 67.34           C
ATOM    228  C   ASP A  35       0.213 -11.344  32.026  1.00 67.34           C
ATOM    229  O   ASP A  35       0.636 -11.833  30.980  1.00 67.34           O
ATOM    230  HA  ASP A  35       0.782 -10.844  34.083  1.00 67.34           H
ATOM    231  CB  ASP A  35       2.378 -11.919  33.080  1.00 67.34           C
ATOM    232 1HB  ASP A  35       2.793 -12.546  33.870  1.00 67.34           H
ATOM    233 2HB  ASP A  35       2.481 -12.473  32.147  1.00 67.34           H
ATOM    234  CG  ASP A  35       3.166 -10.611  32.992  1.00 67.34           C
ATOM    235  OD1 ASP A  35       2.525  -9.550  33.160  1.00 67.34           O
ATOM    236  OD2 ASP A  35       4.391 -10.700  32.759  1.00 67.34           O
ATOM    237  HN  ASP A  35       0.691 -13.684  33.759  1.00 67.34           H
ATOM    238  N   PHE A  36      -0.833 -10.535  32.107  1.00 81.62           N
ATOM    239  CA  PHE A  36      -1.542 -10.106  30.914  1.00 81.62           C
ATOM    240  C   PHE A  36      -0.872  -8.882  30.288  1.00 81.62           C
ATOM    241  O   PHE A  36      -1.224  -8.474  29.182  1.00 81.62           O
ATOM    242  HA  PHE A  36      -1.514 -10.935  30.206  1.00 81.62           H
ATOM    243  CB  PHE A  36      -2.961  -9.731  31.346  1.00 81.62           C
ATOM    244 1HB  PHE A  36      -2.902  -9.034  32.182  1.00 81.62           H
ATOM    245 2HB  PHE A  36      -3.452  -9.206  30.528  1.00 81.62           H
ATOM    246  CG  PHE A  36      -3.823 -10.926  31.757  1.00 81.62           C
ATOM    247  CD1 PHE A  36      -3.781 -12.076  31.032  1.00 81.62           C
ATOM    248  HD1 PHE A  36      -3.133 -12.146  30.159  1.00 81.62           H
ATOM    249  CD2 PHE A  36      -4.632 -10.839  32.847  1.00 81.62           C
ATOM    250  HD2 PHE A  36      -4.665  -9.917  33.428  1.00 81.62           H
ATOM    251  CE1 PHE A  36      -4.581 -13.185  31.414  1.00 81.62           C
ATOM    252  HE1 PHE A  36      -4.548 -14.107  30.833  1.00 81.62           H
ATOM    253  CE2 PHE A  36      -5.432 -11.948  33.229  1.00 81.62           C
ATOM    254  HE2 PHE A  36      -6.080 -11.878  34.102  1.00 81.62           H
ATOM    255  CZ  PHE A  36      -5.390 -13.098  32.504  1.00 81.62           C
ATOM    256  HZ  PHE A  36      -6.004 -13.949  32.796  1.00 81.62           H
ATOM    257  HN  PHE A  36      -1.197 -10.175  32.967  1.00 81.62           H
ATOM    258  N   TYR A  37       0.083  -8.330  31.022  1.00 86.57           N
ATOM    259  CA  TYR A  37       0.857  -7.206  30.522  1.00 86.57           C
ATOM    260  C   TYR A  37       2.053  -7.688  29.697  1.00 86.57           C
ATOM    261  O   TYR A  37       3.002  -8.248  30.243  1.00 86.57           O
ATOM    262  HA  TYR A  37       0.206  -6.606  29.887  1.00 86.57           H
ATOM    263  CB  TYR A  37       1.371  -6.464  31.757  1.00 86.57           C
ATOM    264 1HB  TYR A  37       0.535  -6.283  32.433  1.00 86.57           H
ATOM    265 2HB  TYR A  37       2.076  -7.105  32.286  1.00 86.57           H
ATOM    266  CG  TYR A  37       2.052  -5.131  31.443  1.00 86.57           C
ATOM    267  CD1 TYR A  37       3.425  -5.070  31.318  1.00 86.57           C
ATOM    268  HD1 TYR A  37       4.024  -5.972  31.443  1.00 86.57           H
ATOM    269  CD2 TYR A  37       1.293  -3.989  31.286  1.00 86.57           C
ATOM    270  HD2 TYR A  37       0.209  -4.037  31.384  1.00 86.57           H
ATOM    271  CE1 TYR A  37       4.066  -3.815  31.023  1.00 86.57           C
ATOM    272  HE1 TYR A  37       5.150  -3.753  30.922  1.00 86.57           H
ATOM    273  CE2 TYR A  37       1.935  -2.734  30.990  1.00 86.57           C
ATOM    274  HE2 TYR A  37       1.348  -1.824  30.863  1.00 86.57           H
ATOM    275  CZ  TYR A  37       3.289  -2.709  30.874  1.00 86.57           C
ATOM    276  OH  TYR A  37       3.895  -1.523  30.595  1.00 86.57           O
ATOM    277  HH  TYR A  37       3.210  -0.842  30.336  1.00 86.57           H
ATOM    278  HN  TYR A  37       0.330  -8.637  31.941  1.00 86.57           H
ATOM    279  N   CYS A  38       1.967  -7.453  28.396  1.00 89.80           N
ATOM    280  CA  CYS A  38       2.974  -7.955  27.477  1.00 89.80           C
ATOM    281  C   CYS A  38       3.993  -6.842  27.226  1.00 89.80           C
ATOM    282  O   CYS A  38       3.666  -5.819  26.626  1.00 89.80           O
ATOM    283  HA  CYS A  38       3.445  -8.808  27.965  1.00 89.80           H
ATOM    284  CB  CYS A  38       2.349  -8.461  26.175  1.00 89.80           C
ATOM    285 1HB  CYS A  38       1.548  -9.166  26.397  1.00 89.80           H
ATOM    286 2HB  CYS A  38       1.901  -7.631  25.630  1.00 89.80           H
ATOM    287  SG  CYS A  38       3.625  -9.271  25.142  1.00 89.80           S
ATOM    288  HN  CYS A  38       1.229  -6.930  27.970  1.00 89.80           H
ATOM    289  N   GLU A  39       5.209  -7.079  27.697  1.00 82.10           N
ATOM    290  CA  GLU A  39       6.325  -6.214  27.356  1.00 82.10           C
ATOM    291  C   GLU A  39       6.930  -6.632  26.014  1.00 82.10           C
ATOM    292  O   GLU A  39       7.351  -7.776  25.848  1.00 82.10           O
ATOM    293  HA  GLU A  39       5.902  -5.213  27.275  1.00 82.10           H
ATOM    294  CB  GLU A  39       7.384  -6.224  28.460  1.00 82.10           C
ATOM    295 1HB  GLU A  39       7.731  -7.243  28.628  1.00 82.10           H
ATOM    296 2HB  GLU A  39       8.187  -5.532  28.206  1.00 82.10           H
ATOM    297  CG  GLU A  39       6.797  -5.734  29.786  1.00 82.10           C
ATOM    298 1HG  GLU A  39       6.290  -4.782  29.633  1.00 82.10           H
ATOM    299 2HG  GLU A  39       6.047  -6.442  30.139  1.00 82.10           H
ATOM    300  CD  GLU A  39       7.891  -5.572  30.843  1.00 82.10           C
ATOM    301  OE1 GLU A  39       7.577  -4.982  31.899  1.00 82.10           O
ATOM    302  OE2 GLU A  39       9.017  -6.041  30.571  1.00 82.10           O
ATOM    303  HN  GLU A  39       5.436  -7.844  28.300  1.00 82.10           H
ATOM    304  N   LYS A  40       6.953  -5.682  25.090  1.00 87.71           N
ATOM    305  CA  LYS A  40       7.310  -5.985  23.714  1.00 87.71           C
ATOM    306  C   LYS A  40       8.737  -5.503  23.444  1.00 87.71           C
ATOM    307  O   LYS A  40       9.060  -5.107  22.325  1.00 87.71           O
ATOM    308  HA  LYS A  40       7.285  -7.069  23.601  1.00 87.71           H
ATOM    309  CB  LYS A  40       6.272  -5.405  22.752  1.00 87.71           C
ATOM    310 1HB  LYS A  40       6.180  -4.331  22.914  1.00 87.71           H
ATOM    311 2HB  LYS A  40       6.607  -5.544  21.724  1.00 87.71           H
ATOM    312  CG  LYS A  40       4.910  -6.075  22.945  1.00 87.71           C
ATOM    313 1HG  LYS A  40       5.022  -7.158  22.891  1.00 87.71           H
ATOM    314 2HG  LYS A  40       4.525  -5.843  23.939  1.00 87.71           H
ATOM    315  CD  LYS A  40       3.913  -5.606  21.884  1.00 87.71           C
ATOM    316 1HD  LYS A  40       3.752  -4.532  21.980  1.00 87.71           H
ATOM    317 2HD  LYS A  40       4.325  -5.779  20.890  1.00 87.71           H
ATOM    318  CE  LYS A  40       2.578  -6.341  22.023  1.00 87.71           C
ATOM    319 1HE  LYS A  40       2.749  -7.418  22.037  1.00 87.71           H
ATOM    320 2HE  LYS A  40       2.110  -6.080  22.972  1.00 87.71           H
ATOM    321  NZ  LYS A  40       1.674  -5.991  20.905  1.00 87.71           N
ATOM    322 1HZ  LYS A  40       0.805  -6.505  20.999  1.00 87.71           H
ATOM    323 2HZ  LYS A  40       1.482  -4.996  20.925  1.00 87.71           H
ATOM    324 3HZ  LYS A  40       2.116  -6.232  20.025  1.00 87.71           H
ATOM    325  HN  LYS A  40       6.735  -4.723  25.269  1.00 87.71           H
ATOM    326  N   ASN A  41       9.551  -5.551  24.488  1.00 82.99           N
ATOM    327  CA  ASN A  41      10.923  -5.082  24.389  1.00 82.99           C
ATOM    328  C   ASN A  41      11.643  -5.855  23.283  1.00 82.99           C
ATOM    329  O   ASN A  41      12.393  -5.273  22.500  1.00 82.99           O
ATOM    330  HA  ASN A  41      10.847  -4.017  24.171  1.00 82.99           H
ATOM    331  CB  ASN A  41      11.680  -5.314  25.698  1.00 82.99           C
ATOM    332 1HB  ASN A  41      11.538  -6.344  26.027  1.00 82.99           H
ATOM    333 2HB  ASN A  41      12.749  -5.177  25.533  1.00 82.99           H
ATOM    334  CG  ASN A  41      11.199  -4.354  26.787  1.00 82.99           C
ATOM    335  OD1 ASN A  41      10.719  -3.264  26.522  1.00 82.99           O
ATOM    336  ND2 ASN A  41      11.355  -4.817  28.024  1.00 82.99           N
ATOM    337 1HD2 ASN A  41      11.756  -5.721  28.173  1.00 82.99           H
ATOM    338 2HD2 ASN A  41      11.070  -4.262  28.806  1.00 82.99           H
ATOM    339  HN  ASN A  41       9.289  -5.902  25.386  1.00 82.99           H
ATOM    340  N   ASN A  42      11.391  -7.156  23.253  1.00 83.62           N
ATOM    341  CA  ASN A  42      12.052  -8.025  22.294  1.00 83.62           C
ATOM    342  C   ASN A  42      11.617  -7.639  20.879  1.00 83.62           C
ATOM    343  O   ASN A  42      12.415  -7.691  19.944  1.00 83.62           O
ATOM    344  HA  ASN A  42      13.119  -7.874  22.458  1.00 83.62           H
ATOM    345  CB  ASN A  42      11.671  -9.489  22.523  1.00 83.62           C
ATOM    346 1HB  ASN A  42      10.586  -9.594  22.500  1.00 83.62           H
ATOM    347 2HB  ASN A  42      12.067 -10.102  21.714  1.00 83.62           H
ATOM    348  CG  ASN A  42      12.209  -9.992  23.863  1.00 83.62           C
ATOM    349  OD1 ASN A  42      12.986  -9.335  24.536  1.00 83.62           O
ATOM    350  ND2 ASN A  42      11.755 -11.193  24.212  1.00 83.62           N
ATOM    351 1HD2 ASN A  42      11.118 -11.680  23.614  1.00 83.62           H
ATOM    352 2HD2 ASN A  42      12.049 -11.608  25.073  1.00 83.62           H
ATOM    353  HN  ASN A  42      10.750  -7.615  23.868  1.00 83.62           H
ATOM    354  N   VAL A  43      10.353  -7.259  20.765  1.00 91.15           N
ATOM    355  CA  VAL A  43       9.788  -6.915  19.471  1.00 91.15           C
ATOM    356  C   VAL A  43      10.451  -5.637  18.953  1.00 91.15           C
ATOM    357  O   VAL A  43      10.788  -5.543  17.774  1.00 91.15           O
ATOM    358  HA  VAL A  43      10.015  -7.731  18.786  1.00 91.15           H
ATOM    359  CB  VAL A  43       8.266  -6.797  19.580  1.00 91.15           C
ATOM    360  HB  VAL A  43       8.041  -5.964  20.245  1.00 91.15           H
ATOM    361  CG1 VAL A  43       7.642  -6.491  18.217  1.00 91.15           C
ATOM    362 1HG1 VAL A  43       8.039  -5.550  17.838  1.00 91.15           H
ATOM    363 2HG1 VAL A  43       7.881  -7.294  17.519  1.00 91.15           H
ATOM    364 3HG1 VAL A  43       6.560  -6.413  18.322  1.00 91.15           H
ATOM    365  CG2 VAL A  43       7.660  -8.063  20.189  1.00 91.15           C
ATOM    366 1HG2 VAL A  43       7.900  -8.920  19.559  1.00 91.15           H
ATOM    367 2HG2 VAL A  43       8.070  -8.219  21.186  1.00 91.15           H
ATOM    368 3HG2 VAL A  43       6.578  -7.953  20.254  1.00 91.15           H
ATOM    369  HN  VAL A  43       9.720  -7.185  21.536  1.00 91.15           H
ATOM    370  N   ARG A  44      10.618  -4.686  19.860  1.00 86.43           N
ATOM    371  CA  ARG A  44      11.225  -3.414  19.507  1.00 86.43           C
ATOM    372  C   ARG A  44      12.690  -3.615  19.116  1.00 86.43           C
ATOM    373  O   ARG A  44      13.191  -2.953  18.208  1.00 86.43           O
ATOM    374  HA  ARG A  44      10.640  -3.051  18.662  1.00 86.43           H
ATOM    375  CB  ARG A  44      11.146  -2.424  20.671  1.00 86.43           C
ATOM    376 1HB  ARG A  44      11.553  -2.884  21.572  1.00 86.43           H
ATOM    377 2HB  ARG A  44      11.762  -1.551  20.453  1.00 86.43           H
ATOM    378  CG  ARG A  44       9.702  -1.987  20.922  1.00 86.43           C
ATOM    379 1HG  ARG A  44       9.238  -1.693  19.980  1.00 86.43           H
ATOM    380 2HG  ARG A  44       9.126  -2.826  21.312  1.00 86.43           H
ATOM    381  CD  ARG A  44       9.646  -0.820  21.910  1.00 86.43           C
ATOM    382 1HD  ARG A  44      10.372  -0.057  21.627  1.00 86.43           H
ATOM    383 2HD  ARG A  44       8.663  -0.352  21.878  1.00 86.43           H
ATOM    384  NE  ARG A  44       9.931  -1.303  23.280  1.00 86.43           N
ATOM    385  HE  ARG A  44      10.888  -1.405  23.552  1.00 86.43           H
ATOM    386  CZ  ARG A  44       8.986  -1.612  24.179  1.00 86.43           C
ATOM    387  NH1 ARG A  44       7.688  -1.494  23.869  1.00 86.43           N
ATOM    388 1HH1 ARG A  44       7.418  -1.173  22.961  1.00 86.43           H
ATOM    389 2HH1 ARG A  44       6.989  -1.726  24.546  1.00 86.43           H
ATOM    390  NH2 ARG A  44       9.360  -2.040  25.392  1.00 86.43           N
ATOM    391 1HH2 ARG A  44       8.667  -2.275  26.075  1.00 86.43           H
ATOM    392 2HH2 ARG A  44      10.331  -2.126  25.616  1.00 86.43           H
ATOM    393  HN  ARG A  44      10.348  -4.774  20.819  1.00 86.43           H
ATOM    394  N   GLN A  45      13.337  -4.532  19.820  1.00 83.67           N
ATOM    395  CA  GLN A  45      14.742  -4.810  19.575  1.00 83.67           C
ATOM    396  C   GLN A  45      14.932  -5.391  18.173  1.00 83.67           C
ATOM    397  O   GLN A  45      15.855  -5.005  17.457  1.00 83.67           O
ATOM    398  HA  GLN A  45      15.245  -3.846  19.648  1.00 83.67           H
ATOM    399  CB  GLN A  45      15.308  -5.753  20.640  1.00 83.67           C
ATOM    400 1HB  GLN A  45      15.065  -5.374  21.632  1.00 83.67           H
ATOM    401 2HB  GLN A  45      14.839  -6.733  20.549  1.00 83.67           H
ATOM    402  CG  GLN A  45      16.825  -5.892  20.498  1.00 83.67           C
ATOM    403 1HG  GLN A  45      17.065  -6.321  19.526  1.00 83.67           H
ATOM    404 2HG  GLN A  45      17.289  -4.906  20.535  1.00 83.67           H
ATOM    405  CD  GLN A  45      17.401  -6.774  21.608  1.00 83.67           C
ATOM    406  OE1 GLN A  45      16.686  -7.426  22.352  1.00 83.67           O
ATOM    407  NE2 GLN A  45      18.729  -6.759  21.677  1.00 83.67           N
ATOM    408 1HE2 GLN A  45      19.256  -6.203  21.035  1.00 83.67           H
ATOM    409 2HE2 GLN A  45      19.199  -7.305  22.370  1.00 83.67           H
ATOM    410  HN  GLN A  45      12.918  -5.079  20.545  1.00 83.67           H
ATOM    411  N   PHE A  46      14.043  -6.308  17.821  1.00 92.72           N
ATOM    412  CA  PHE A  46      14.069  -6.907  16.497  1.00 92.72           C
ATOM    413  C   PHE A  46      13.867  -5.847  15.412  1.00 92.72           C
ATOM    414  O   PHE A  46      14.595  -5.821  14.422  1.00 92.72           O
ATOM    415  HA  PHE A  46      15.047  -7.371  16.371  1.00 92.72           H
ATOM    416  CB  PHE A  46      12.914  -7.909  16.437  1.00 92.72           C
ATOM    417 1HB  PHE A  46      13.072  -8.676  17.195  1.00 92.72           H
ATOM    418 2HB  PHE A  46      11.987  -7.395  16.692  1.00 92.72           H
ATOM    419  CG  PHE A  46      12.748  -8.585  15.074  1.00 92.72           C
ATOM    420  CD1 PHE A  46      11.795  -8.145  14.209  1.00 92.72           C
ATOM    421  HD1 PHE A  46      11.150  -7.311  14.486  1.00 92.72           H
ATOM    422  CD2 PHE A  46      13.553  -9.625  14.728  1.00 92.72           C
ATOM    423  HD2 PHE A  46      14.316  -9.977  15.422  1.00 92.72           H
ATOM    424  CE1 PHE A  46      11.640  -8.773  12.945  1.00 92.72           C
ATOM    425  HE1 PHE A  46      10.877  -8.420  12.251  1.00 92.72           H
ATOM    426  CE2 PHE A  46      13.398 -10.252  13.464  1.00 92.72           C
ATOM    427  HE2 PHE A  46      14.043 -11.086  13.187  1.00 92.72           H
ATOM    428  CZ  PHE A  46      12.445  -9.813  12.599  1.00 92.72           C
ATOM    429  HZ  PHE A  46      12.327 -10.295  11.628  1.00 92.72           H
ATOM    430  HN  PHE A  46      13.317  -6.642  18.422  1.00 92.72           H
ATOM    431  N   ALA A  47      12.873  -4.999  15.636  1.00 92.75           N
ATOM    432  CA  ALA A  47      12.528  -3.977  14.663  1.00 92.75           C
ATOM    433  C   ALA A  47      13.736  -3.066  14.436  1.00 92.75           C
ATOM    434  O   ALA A  47      14.016  -2.670  13.306  1.00 92.75           O
ATOM    435  HA  ALA A  47      12.282  -4.480  13.727  1.00 92.75           H
ATOM    436  CB  ALA A  47      11.299  -3.206  15.146  1.00 92.75           C
ATOM    437 1HB  ALA A  47      10.461  -3.893  15.263  1.00 92.75           H
ATOM    438 2HB  ALA A  47      11.519  -2.735  16.104  1.00 92.75           H
ATOM    439 3HB  ALA A  47      11.040  -2.439  14.416  1.00 92.75           H
ATOM    440  HN  ALA A  47      12.311  -5.003  16.463  1.00 92.75           H
ATOM    441  N   SER A  48      14.420  -2.760  15.529  1.00 91.03           N
ATOM    442  CA  SER A  48      15.486  -1.774  15.493  1.00 91.03           C
ATOM    443  C   SER A  48      16.644  -2.286  14.633  1.00 91.03           C
ATOM    444  O   SER A  48      17.429  -1.498  14.109  1.00 91.03           O
ATOM    445  HA  SER A  48      15.042  -0.885  15.046  1.00 91.03           H
ATOM    446  CB  SER A  48      15.979  -1.444  16.903  1.00 91.03           C
ATOM    447 1HB  SER A  48      16.623  -0.565  16.866  1.00 91.03           H
ATOM    448 2HB  SER A  48      15.127  -1.188  17.534  1.00 91.03           H
ATOM    449  OG  SER A  48      16.693  -2.530  17.488  1.00 91.03           O
ATOM    450  HG  SER A  48      16.266  -3.397  17.232  1.00 91.03           H
ATOM    451  HN  SER A  48      14.255  -3.172  16.425  1.00 91.03           H
ATOM    452  N   HIS A  49      16.713  -3.604  14.515  1.00 87.36           N
ATOM    453  CA  HIS A  49      17.800  -4.234  13.785  1.00 87.36           C
ATOM    454  C   HIS A  49      17.349  -4.539  12.355  1.00 87.36           C
ATOM    455  O   HIS A  49      18.120  -4.380  11.410  1.00 87.36           O
ATOM    456  HA  HIS A  49      18.615  -3.512  13.754  1.00 87.36           H
ATOM    457  CB  HIS A  49      18.303  -5.475  14.525  1.00 87.36           C
ATOM    458 1HB  HIS A  49      17.453  -6.115  14.762  1.00 87.36           H
ATOM    459 2HB  HIS A  49      18.954  -6.043  13.860  1.00 87.36           H
ATOM    460  CG  HIS A  49      19.055  -5.168  15.798  1.00 87.36           C
ATOM    461  ND1 HIS A  49      20.151  -4.324  15.837  1.00 87.36           N
ATOM    462  HD1 HIS A  49      20.548  -3.844  15.055  1.00 87.36           H
ATOM    463  CD2 HIS A  49      18.856  -5.600  17.077  1.00 87.36           C
ATOM    464  HD2 HIS A  49      18.071  -6.282  17.404  1.00 87.36           H
ATOM    465  CE1 HIS A  49      20.584  -4.259  17.087  1.00 87.36           C
ATOM    466  HE1 HIS A  49      21.434  -3.675  17.441  1.00 87.36           H
ATOM    467  NE2 HIS A  49      19.781  -5.051  17.854  1.00 87.36           N
ATOM    468  HN  HIS A  49      16.044  -4.237  14.906  1.00 87.36           H
ATOM    469  N   PHE A  50      16.102  -4.972  12.241  1.00 89.20           N
ATOM    470  CA  PHE A  50      15.624  -5.561  11.002  1.00 89.20           C
ATOM    471  C   PHE A  50      15.118  -4.482  10.042  1.00 89.20           C
ATOM    472  O   PHE A  50      15.436  -4.506   8.853  1.00 89.20           O
ATOM    473  HA  PHE A  50      16.465  -6.084  10.547  1.00 89.20           H
ATOM    474  CB  PHE A  50      14.463  -6.488  11.366  1.00 89.20           C
ATOM    475 1HB  PHE A  50      14.805  -7.208  12.109  1.00 89.20           H
ATOM    476 2HB  PHE A  50      13.673  -5.899  11.832  1.00 89.20           H
ATOM    477  CG  PHE A  50      13.876  -7.247  10.174  1.00 89.20           C
ATOM    478  CD1 PHE A  50      12.683  -6.864   9.644  1.00 89.20           C
ATOM    479  HD1 PHE A  50      12.145  -6.016  10.068  1.00 89.20           H
ATOM    480  CD2 PHE A  50      14.547  -8.305   9.644  1.00 89.20           C
ATOM    481  HD2 PHE A  50      15.502  -8.612  10.069  1.00 89.20           H
ATOM    482  CE1 PHE A  50      12.139  -7.569   8.538  1.00 89.20           C
ATOM    483  HE1 PHE A  50      11.183  -7.262   8.114  1.00 89.20           H
ATOM    484  CE2 PHE A  50      14.002  -9.010   8.538  1.00 89.20           C
ATOM    485  HE2 PHE A  50      14.540  -9.858   8.114  1.00 89.20           H
ATOM    486  CZ  PHE A  50      12.809  -8.627   8.009  1.00 89.20           C
ATOM    487  HZ  PHE A  50      12.392  -9.168   7.159  1.00 89.20           H
ATOM    488  HN  PHE A  50      15.424  -4.926  12.976  1.00 89.20           H
ATOM    489  N   LEU A  51      14.340  -3.562  10.592  1.00 92.86           N
ATOM    490  CA  LEU A  51      13.542  -2.668   9.771  1.00 92.86           C
ATOM    491  C   LEU A  51      14.458  -1.631   9.116  1.00 92.86           C
ATOM    492  O   LEU A  51      14.367  -1.390   7.914  1.00 92.86           O
ATOM    493  HA  LEU A  51      13.083  -3.268   8.986  1.00 92.86           H
ATOM    494  CB  LEU A  51      12.408  -2.054  10.594  1.00 92.86           C
ATOM    495 1HB  LEU A  51      12.844  -1.544  11.453  1.00 92.86           H
ATOM    496 2HB  LEU A  51      11.916  -1.293   9.988  1.00 92.86           H
ATOM    497  CG  LEU A  51      11.343  -3.029  11.101  1.00 92.86           C
ATOM    498  HG  LEU A  51      11.822  -3.736  11.778  1.00 92.86           H
ATOM    499  CD1 LEU A  51      10.265  -2.296  11.901  1.00 92.86           C
ATOM    500 1HD1 LEU A  51      10.722  -1.801  12.758  1.00 92.86           H
ATOM    501 2HD1 LEU A  51       9.784  -1.552  11.266  1.00 92.86           H
ATOM    502 3HD1 LEU A  51       9.521  -3.012  12.250  1.00 92.86           H
ATOM    503  CD2 LEU A  51      10.749  -3.840   9.947  1.00 92.86           C
ATOM    504 1HD2 LEU A  51      10.289  -3.164   9.227  1.00 92.86           H
ATOM    505 2HD2 LEU A  51      11.540  -4.409   9.458  1.00 92.86           H
ATOM    506 3HD2 LEU A  51       9.995  -4.525  10.336  1.00 92.86           H
ATOM    507  HN  LEU A  51      14.250  -3.423  11.579  1.00 92.86           H
ATOM    508  N   PRO A  52      15.352  -1.003   9.891  1.00 94.51           N
ATOM    509  CA  PRO A  52      16.080   0.171   9.403  1.00 94.51           C
ATOM    510  C   PRO A  52      16.772  -0.090   8.076  1.00 94.51           C
ATOM    511  O   PRO A  52      16.633   0.690   7.135  1.00 94.51           O
ATOM    512  HA  PRO A  52      15.385   0.988   9.207  1.00 94.51           H
ATOM    513  CB  PRO A  52      17.085   0.464  10.520  1.00 94.51           C
ATOM    514 1HB  PRO A  52      18.037  -0.036  10.344  1.00 94.51           H
ATOM    515 2HB  PRO A  52      17.296   1.531  10.600  1.00 94.51           H
ATOM    516  CG  PRO A  52      16.391  -0.068  11.768  1.00 94.51           C
ATOM    517 1HG  PRO A  52      17.099  -0.257  12.575  1.00 94.51           H
ATOM    518 2HG  PRO A  52      15.662   0.641  12.159  1.00 94.51           H
ATOM    519  CD  PRO A  52      15.735  -1.347  11.272  1.00 94.51           C
ATOM    520 1HD  PRO A  52      16.424  -2.191  11.298  1.00 94.51           H
ATOM    521 2HD  PRO A  52      14.875  -1.623  11.882  1.00 94.51           H
ATOM    522  N   PRO A  53      17.532  -1.188   7.968  1.00 95.33           N
ATOM    523  CA  PRO A  53      18.322  -1.444   6.761  1.00 95.33           C
ATOM    524  C   PRO A  53      17.451  -1.759   5.557  1.00 95.33           C
ATOM    525  O   PRO A  53      17.781  -1.387   4.432  1.00 95.33           O
ATOM    526  HA  PRO A  53      18.881  -0.551   6.481  1.00 95.33           H
ATOM    527  CB  PRO A  53      19.205  -2.632   7.150  1.00 95.33           C
ATOM    528 1HB  PRO A  53      19.408  -3.277   6.296  1.00 95.33           H
ATOM    529 2HB  PRO A  53      20.169  -2.305   7.539  1.00 95.33           H
ATOM    530  CG  PRO A  53      18.400  -3.344   8.199  1.00 95.33           C
ATOM    531 1HG  PRO A  53      17.683  -4.030   7.748  1.00 95.33           H
ATOM    532 2HG  PRO A  53      19.040  -3.937   8.852  1.00 95.33           H
ATOM    533  CD  PRO A  53      17.701  -2.259   8.966  1.00 95.33           C
ATOM    534 1HD  PRO A  53      16.742  -2.599   9.358  1.00 95.33           H
ATOM    535 2HD  PRO A  53      18.293  -1.925   9.818  1.00 95.33           H
ATOM    536  N   LEU A  54      16.349  -2.443   5.827  1.00 93.12           N
ATOM    537  CA  LEU A  54      15.459  -2.880   4.764  1.00 93.12           C
ATOM    538  C   LEU A  54      14.749  -1.663   4.168  1.00 93.12           C
ATOM    539  O   LEU A  54      14.590  -1.567   2.952  1.00 93.12           O
ATOM    540  HA  LEU A  54      16.075  -3.334   3.988  1.00 93.12           H
ATOM    541  CB  LEU A  54      14.504  -3.961   5.275  1.00 93.12           C
ATOM    542 1HB  LEU A  54      13.998  -3.581   6.162  1.00 93.12           H
ATOM    543 2HB  LEU A  54      13.737  -4.127   4.518  1.00 93.12           H
ATOM    544  CG  LEU A  54      15.140  -5.308   5.622  1.00 93.12           C
ATOM    545  HG  LEU A  54      15.882  -5.145   6.403  1.00 93.12           H
ATOM    546  CD1 LEU A  54      14.098  -6.278   6.183  1.00 93.12           C
ATOM    547 1HD1 LEU A  54      13.659  -5.856   7.087  1.00 93.12           H
ATOM    548 2HD1 LEU A  54      13.316  -6.441   5.442  1.00 93.12           H
ATOM    549 3HD1 LEU A  54      14.577  -7.228   6.422  1.00 93.12           H
ATOM    550  CD2 LEU A  54      15.876  -5.894   4.415  1.00 93.12           C
ATOM    551 1HD2 LEU A  54      15.172  -6.040   3.596  1.00 93.12           H
ATOM    552 2HD2 LEU A  54      16.662  -5.207   4.101  1.00 93.12           H
ATOM    553 3HD2 LEU A  54      16.319  -6.852   4.689  1.00 93.12           H
ATOM    554  HN  LEU A  54      16.061  -2.699   6.750  1.00 93.12           H
ATOM    555  N   TYR A  55      14.340  -0.765   5.052  1.00 93.34           N
ATOM    556  CA  TYR A  55      13.623   0.427   4.630  1.00 93.34           C
ATOM    557  C   TYR A  55      14.527   1.349   3.809  1.00 93.34           C
ATOM    558  O   TYR A  55      14.082   1.955   2.836  1.00 93.34           O
ATOM    559  HA  TYR A  55      12.781   0.113   4.014  1.00 93.34           H
ATOM    560  CB  TYR A  55      13.213   1.149   5.915  1.00 93.34           C
ATOM    561 1HB  TYR A  55      14.061   1.161   6.600  1.00 93.34           H
ATOM    562 2HB  TYR A  55      12.979   2.187   5.679  1.00 93.34           H
ATOM    563  CG  TYR A  55      12.012   0.520   6.625  1.00 93.34           C
ATOM    564  CD1 TYR A  55      11.440  -0.632   6.125  1.00 93.34           C
ATOM    565  HD1 TYR A  55      11.844  -1.094   5.224  1.00 93.34           H
ATOM    566  CD2 TYR A  55      11.501   1.105   7.766  1.00 93.34           C
ATOM    567  HD2 TYR A  55      11.952   2.015   8.161  1.00 93.34           H
ATOM    568  CE1 TYR A  55      10.310  -1.224   6.793  1.00 93.34           C
ATOM    569  HE1 TYR A  55       9.849  -2.134   6.409  1.00 93.34           H
ATOM    570  CE2 TYR A  55      10.371   0.513   8.434  1.00 93.34           C
ATOM    571  HE2 TYR A  55       9.957   0.965   9.336  1.00 93.34           H
ATOM    572  CZ  TYR A  55       9.831  -0.622   7.915  1.00 93.34           C
ATOM    573  OH  TYR A  55       8.764  -1.181   8.546  1.00 93.34           O
ATOM    574  HH  TYR A  55       8.417  -1.952   8.013  1.00 93.34           H
ATOM    575  HN  TYR A  55      14.490  -0.841   6.037  1.00 93.34           H
ATOM    576  N   TRP A  56      15.781   1.425   4.231  1.00 91.83           N
ATOM    577  CA  TRP A  56      16.766   2.216   3.513  1.00 91.83           C
ATOM    578  C   TRP A  56      16.938   1.605   2.121  1.00 91.83           C
ATOM    579  O   TRP A  56      16.999   2.325   1.126  1.00 91.83           O
ATOM    580  HA  TRP A  56      16.380   3.232   3.429  1.00 91.83           H
ATOM    581  CB  TRP A  56      18.078   2.300   4.295  1.00 91.83           C
ATOM    582 1HB  TRP A  56      18.264   1.340   4.777  1.00 91.83           H
ATOM    583 2HB  TRP A  56      18.896   2.470   3.595  1.00 91.83           H
ATOM    584  CG  TRP A  56      18.099   3.401   5.358  1.00 91.83           C
ATOM    585  CD1 TRP A  56      18.178   3.261   6.688  1.00 91.83           C
ATOM    586  HD1 TRP A  56      18.241   2.302   7.202  1.00 91.83           H
ATOM    587  CD2 TRP A  56      18.035   4.823   5.124  1.00 91.83           C
ATOM    588  NE1 TRP A  56      18.171   4.485   7.327  1.00 91.83           N
ATOM    589  HE1 TRP A  56      18.221   4.638   8.314  1.00 91.83           H
ATOM    590  CE2 TRP A  56      18.081   5.465   6.345  1.00 91.83           C
ATOM    591  CE3 TRP A  56      17.943   5.544   3.921  1.00 91.83           C
ATOM    592  HE3 TRP A  56      17.905   5.061   2.944  1.00 91.83           H
ATOM    593  CZ2 TRP A  56      18.040   6.857   6.481  1.00 91.83           C
ATOM    594  HZ2 TRP A  56      18.077   7.341   7.458  1.00 91.83           H
ATOM    595  CZ3 TRP A  56      17.902   6.935   4.074  1.00 91.83           C
ATOM    596  HZ3 TRP A  56      17.830   7.542   3.171  1.00 91.83           H
ATOM    597  CH2 TRP A  56      17.947   7.596   5.296  1.00 91.83           C
ATOM    598  HH2 TRP A  56      17.910   8.685   5.331  1.00 91.83           H
ATOM    599  HN  TRP A  56      16.126   0.959   5.046  1.00 91.83           H
ATOM    600  N   LEU A  57      17.013   0.282   2.095  1.00 92.30           N
ATOM    601  CA  LEU A  57      17.188  -0.433   0.842  1.00 92.30           C
ATOM    602  C   LEU A  57      15.998  -0.144  -0.075  1.00 92.30           C
ATOM    603  O   LEU A  57      16.179   0.210  -1.239  1.00 92.30           O
ATOM    604  HA  LEU A  57      18.091  -0.048   0.369  1.00 92.30           H
ATOM    605  CB  LEU A  57      17.414  -1.924   1.104  1.00 92.30           C
ATOM    606 1HB  LEU A  57      18.284  -2.031   1.752  1.00 92.30           H
ATOM    607 2HB  LEU A  57      16.557  -2.310   1.655  1.00 92.30           H
ATOM    608  CG  LEU A  57      17.625  -2.797  -0.135  1.00 92.30           C
ATOM    609  HG  LEU A  57      16.801  -2.616  -0.825  1.00 92.30           H
ATOM    610  CD1 LEU A  57      18.916  -2.415  -0.862  1.00 92.30           C
ATOM    611 1HD1 LEU A  57      18.862  -1.373  -1.175  1.00 92.30           H
ATOM    612 2HD1 LEU A  57      19.764  -2.550  -0.191  1.00 92.30           H
ATOM    613 3HD1 LEU A  57      19.041  -3.052  -1.738  1.00 92.30           H
ATOM    614  CD2 LEU A  57      17.591  -4.283   0.230  1.00 92.30           C
ATOM    615 1HD2 LEU A  57      18.381  -4.499   0.949  1.00 92.30           H
ATOM    616 2HD2 LEU A  57      16.624  -4.527   0.670  1.00 92.30           H
ATOM    617 3HD2 LEU A  57      17.743  -4.881  -0.668  1.00 92.30           H
ATOM    618  HN  LEU A  57      16.957  -0.297   2.908  1.00 92.30           H
ATOM    619  N   VAL A  58      14.807  -0.305   0.484  1.00 94.20           N
ATOM    620  CA  VAL A  58      13.589  -0.122  -0.286  1.00 94.20           C
ATOM    621  C   VAL A  58      13.540   1.310  -0.823  1.00 94.20           C
ATOM    622  O   VAL A  58      13.191   1.530  -1.981  1.00 94.20           O
ATOM    623  HA  VAL A  58      13.625  -0.812  -1.129  1.00 94.20           H
ATOM    624  CB  VAL A  58      12.371  -0.481   0.569  1.00 94.20           C
ATOM    625  HB  VAL A  58      12.428   0.096   1.492  1.00 94.20           H
ATOM    626  CG1 VAL A  58      11.071  -0.103  -0.143  1.00 94.20           C
ATOM    627 1HG1 VAL A  58      11.060   0.970  -0.333  1.00 94.20           H
ATOM    628 2HG1 VAL A  58      11.005  -0.641  -1.089  1.00 94.20           H
ATOM    629 3HG1 VAL A  58      10.222  -0.369   0.487  1.00 94.20           H
ATOM    630  CG2 VAL A  58      12.381  -1.965   0.941  1.00 94.20           C
ATOM    631 1HG2 VAL A  58      12.360  -2.567   0.033  1.00 94.20           H
ATOM    632 2HG2 VAL A  58      13.285  -2.192   1.507  1.00 94.20           H
ATOM    633 3HG2 VAL A  58      11.505  -2.193   1.548  1.00 94.20           H
ATOM    634  HN  VAL A  58      14.669  -0.557   1.442  1.00 94.20           H
ATOM    635  N   PHE A  59      13.897   2.246   0.045  1.00 95.08           N
ATOM    636  CA  PHE A  59      13.864   3.653  -0.317  1.00 95.08           C
ATOM    637  C   PHE A  59      14.754   3.928  -1.530  1.00 95.08           C
ATOM    638  O   PHE A  59      14.310   4.530  -2.506  1.00 95.08           O
ATOM    639  HA  PHE A  59      12.831   3.899  -0.563  1.00 95.08           H
ATOM    640  CB  PHE A  59      14.400   4.435   0.884  1.00 95.08           C
ATOM    641 1HB  PHE A  59      13.706   4.325   1.716  1.00 95.08           H
ATOM    642 2HB  PHE A  59      15.347   3.996   1.197  1.00 95.08           H
ATOM    643  CG  PHE A  59      14.613   5.926   0.610  1.00 95.08           C
ATOM    644  CD1 PHE A  59      15.873   6.430   0.532  1.00 95.08           C
ATOM    645  HD1 PHE A  59      16.732   5.772   0.665  1.00 95.08           H
ATOM    646  CD2 PHE A  59      13.541   6.746   0.444  1.00 95.08           C
ATOM    647  HD2 PHE A  59      12.530   6.342   0.506  1.00 95.08           H
ATOM    648  CE1 PHE A  59      16.070   7.813   0.278  1.00 95.08           C
ATOM    649  HE1 PHE A  59      17.081   8.217   0.217  1.00 95.08           H
ATOM    650  CE2 PHE A  59      13.738   8.129   0.190  1.00 95.08           C
ATOM    651  HE2 PHE A  59      12.879   8.787   0.057  1.00 95.08           H
ATOM    652  CZ  PHE A  59      14.999   8.634   0.113  1.00 95.08           C
ATOM    653  HZ  PHE A  59      15.150   9.695  -0.082  1.00 95.08           H
ATOM    654  HN  PHE A  59      14.203   2.056   0.978  1.00 95.08           H
ATOM    655  N   ILE A  60      15.995   3.475  -1.428  1.00 92.96           N
ATOM    656  CA  ILE A  60      16.994   3.797  -2.433  1.00 92.96           C
ATOM    657  C   ILE A  60      16.549   3.239  -3.786  1.00 92.96           C
ATOM    658  O   ILE A  60      16.493   3.969  -4.774  1.00 92.96           O
ATOM    659  HA  ILE A  60      17.045   4.883  -2.507  1.00 92.96           H
ATOM    660  CB  ILE A  60      18.375   3.308  -1.991  1.00 92.96           C
ATOM    661  HB  ILE A  60      18.284   2.270  -1.673  1.00 92.96           H
ATOM    662  CG1 ILE A  60      18.880   4.107  -0.787  1.00 92.96           C
ATOM    663 1HG1 ILE A  60      19.159   5.112  -1.104  1.00 92.96           H
ATOM    664 2HG1 ILE A  60      18.079   4.214  -0.056  1.00 92.96           H
ATOM    665  CG2 ILE A  60      19.366   3.339  -3.156  1.00 92.96           C
ATOM    666 1HG2 ILE A  60      19.006   2.693  -3.956  1.00 92.96           H
ATOM    667 2HG2 ILE A  60      19.459   4.360  -3.527  1.00 92.96           H
ATOM    668 3HG2 ILE A  60      20.340   2.987  -2.814  1.00 92.96           H
ATOM    669  CD1 ILE A  60      20.083   3.419  -0.139  1.00 92.96           C
ATOM    670 1HD1 ILE A  60      19.794   2.424   0.199  1.00 92.96           H
ATOM    671 2HD1 ILE A  60      20.890   3.336  -0.866  1.00 92.96           H
ATOM    672 3HD1 ILE A  60      20.422   4.008   0.714  1.00 92.96           H
ATOM    673  HN  ILE A  60      16.320   2.899  -0.678  1.00 92.96           H
ATOM    674  N   VAL A  61      16.242   1.950  -3.787  1.00 92.84           N
ATOM    675  CA  VAL A  61      15.940   1.254  -5.026  1.00 92.84           C
ATOM    676  C   VAL A  61      14.650   1.819  -5.623  1.00 92.84           C
ATOM    677  O   VAL A  61      14.571   2.058  -6.827  1.00 92.84           O
ATOM    678  HA  VAL A  61      16.760   1.444  -5.718  1.00 92.84           H
ATOM    679  CB  VAL A  61      15.873  -0.254  -4.775  1.00 92.84           C
ATOM    680  HB  VAL A  61      15.123  -0.433  -4.004  1.00 92.84           H
ATOM    681  CG1 VAL A  61      15.435  -1.000  -6.037  1.00 92.84           C
ATOM    682 1HG1 VAL A  61      14.448  -0.652  -6.341  1.00 92.84           H
ATOM    683 2HG1 VAL A  61      16.150  -0.811  -6.838  1.00 92.84           H
ATOM    684 3HG1 VAL A  61      15.395  -2.070  -5.831  1.00 92.84           H
ATOM    685  CG2 VAL A  61      17.212  -0.785  -4.261  1.00 92.84           C
ATOM    686 1HG2 VAL A  61      17.989  -0.588  -5.000  1.00 92.84           H
ATOM    687 2HG2 VAL A  61      17.466  -0.286  -3.325  1.00 92.84           H
ATOM    688 3HG2 VAL A  61      17.136  -1.859  -4.091  1.00 92.84           H
ATOM    689  HN  VAL A  61      16.198   1.385  -2.963  1.00 92.84           H
ATOM    690  N   GLY A  62      13.670   2.016  -4.753  1.00 94.56           N
ATOM    691  CA  GLY A  62      12.349   2.429  -5.195  1.00 94.56           C
ATOM    692  C   GLY A  62      12.373   3.863  -5.728  1.00 94.56           C
ATOM    693  O   GLY A  62      11.736   4.165  -6.736  1.00 94.56           O
ATOM    694 1HA  GLY A  62      11.994   1.754  -5.973  1.00 94.56           H
ATOM    695 2HA  GLY A  62      11.645   2.357  -4.366  1.00 94.56           H
ATOM    696  HN  GLY A  62      13.767   1.899  -3.765  1.00 94.56           H
ATOM    697  N   ALA A  63      13.113   4.709  -5.027  1.00 94.74           N
ATOM    698  CA  ALA A  63      13.202   6.111  -5.398  1.00 94.74           C
ATOM    699  C   ALA A  63      13.827   6.228  -6.789  1.00 94.74           C
ATOM    700  O   ALA A  63      13.340   6.981  -7.631  1.00 94.74           O
ATOM    701  HA  ALA A  63      12.188   6.511  -5.429  1.00 94.74           H
ATOM    702  CB  ALA A  63      13.998   6.871  -4.335  1.00 94.74           C
ATOM    703 1HB  ALA A  63      13.497   6.782  -3.372  1.00 94.74           H
ATOM    704 2HB  ALA A  63      15.001   6.451  -4.263  1.00 94.74           H
ATOM    705 3HB  ALA A  63      14.064   7.923  -4.614  1.00 94.74           H
ATOM    706  HN  ALA A  63      13.645   4.451  -4.220  1.00 94.74           H
ATOM    707  N   LEU A  64      14.895   5.470  -6.989  1.00 88.76           N
ATOM    708  CA  LEU A  64      15.591   5.478  -8.264  1.00 88.76           C
ATOM    709  C   LEU A  64      14.650   4.964  -9.356  1.00 88.76           C
ATOM    710  O   LEU A  64      14.540   5.569 -10.421  1.00 88.76           O
ATOM    711  HA  LEU A  64      15.849   6.512  -8.490  1.00 88.76           H
ATOM    712  CB  LEU A  64      16.902   4.696  -8.164  1.00 88.76           C
ATOM    713 1HB  LEU A  64      16.688   3.721  -7.724  1.00 88.76           H
ATOM    714 2HB  LEU A  64      17.272   4.516  -9.173  1.00 88.76           H
ATOM    715  CG  LEU A  64      18.017   5.357  -7.352  1.00 88.76           C
ATOM    716  HG  LEU A  64      17.618   5.617  -6.371  1.00 88.76           H
ATOM    717  CD1 LEU A  64      19.179   4.388  -7.125  1.00 88.76           C
ATOM    718 1HD1 LEU A  64      18.822   3.514  -6.581  1.00 88.76           H
ATOM    719 2HD1 LEU A  64      19.585   4.076  -8.087  1.00 88.76           H
ATOM    720 3HD1 LEU A  64      19.958   4.884  -6.545  1.00 88.76           H
ATOM    721  CD2 LEU A  64      18.477   6.659  -8.011  1.00 88.76           C
ATOM    722 1HD2 LEU A  64      18.852   6.447  -9.012  1.00 88.76           H
ATOM    723 2HD2 LEU A  64      17.636   7.350  -8.077  1.00 88.76           H
ATOM    724 3HD2 LEU A  64      19.270   7.109  -7.413  1.00 88.76           H
ATOM    725  HN  LEU A  64      15.285   4.860  -6.298  1.00 88.76           H
ATOM    726  N   GLY A  65      13.996   3.852  -9.054  1.00 91.65           N
ATOM    727  CA  GLY A  65      13.178   3.173 -10.044  1.00 91.65           C
ATOM    728  C   GLY A  65      12.009   4.054 -10.488  1.00 91.65           C
ATOM    729  O   GLY A  65      11.811   4.274 -11.682  1.00 91.65           O
ATOM    730 1HA  GLY A  65      13.788   2.910 -10.908  1.00 91.65           H
ATOM    731 2HA  GLY A  65      12.797   2.240  -9.628  1.00 91.65           H
ATOM    732  HN  GLY A  65      14.018   3.417  -8.154  1.00 91.65           H
ATOM    733  N   ASN A  66      11.265   4.536  -9.503  1.00 89.41           N
ATOM    734  CA  ASN A  66      10.046   5.277  -9.779  1.00 89.41           C
ATOM    735  C   ASN A  66      10.404   6.626 -10.404  1.00 89.41           C
ATOM    736  O   ASN A  66       9.686   7.124 -11.269  1.00 89.41           O
ATOM    737  HA  ASN A  66       9.473   4.643 -10.456  1.00 89.41           H
ATOM    738  CB  ASN A  66       9.261   5.545  -8.493  1.00 89.41           C
ATOM    739 1HB  ASN A  66       9.944   5.861  -7.705  1.00 89.41           H
ATOM    740 2HB  ASN A  66       8.560   6.364  -8.655  1.00 89.41           H
ATOM    741  CG  ASN A  66       8.500   4.295  -8.045  1.00 89.41           C
ATOM    742  OD1 ASN A  66       7.583   3.827  -8.700  1.00 89.41           O
ATOM    743  ND2 ASN A  66       8.929   3.784  -6.894  1.00 89.41           N
ATOM    744 1HD2 ASN A  66       9.686   4.218  -6.406  1.00 89.41           H
ATOM    745 2HD2 ASN A  66       8.494   2.966  -6.518  1.00 89.41           H
ATOM    746  HN  ASN A  66      11.483   4.427  -8.533  1.00 89.41           H
ATOM    747  N   SER A  67      11.516   7.180  -9.941  1.00 90.49           N
ATOM    748  CA  SER A  67      12.014   8.429 -10.490  1.00 90.49           C
ATOM    749  C   SER A  67      12.310   8.264 -11.982  1.00 90.49           C
ATOM    750  O   SER A  67      12.050   9.169 -12.774  1.00 90.49           O
ATOM    751  HA  SER A  67      11.212   9.152 -10.337  1.00 90.49           H
ATOM    752  CB  SER A  67      13.268   8.896  -9.749  1.00 90.49           C
ATOM    753 1HB  SER A  67      14.038   8.126  -9.818  1.00 90.49           H
ATOM    754 2HB  SER A  67      13.665   9.788 -10.233  1.00 90.49           H
ATOM    755  OG  SER A  67      13.004   9.178  -8.377  1.00 90.49           O
ATOM    756  HG  SER A  67      13.487   8.525  -7.794  1.00 90.49           H
ATOM    757  HN  SER A  67      12.071   6.790  -9.207  1.00 90.49           H
ATOM    758  N   LEU A  68      12.850   7.103 -12.321  1.00 84.65           N
ATOM    759  CA  LEU A  68      13.182   6.806 -13.704  1.00 84.65           C
ATOM    760  C   LEU A  68      11.896   6.740 -14.530  1.00 84.65           C
ATOM    761  O   LEU A  68      11.846   7.246 -15.650  1.00 84.65           O
ATOM    762  HA  LEU A  68      13.790   7.631 -14.078  1.00 84.65           H
ATOM    763  CB  LEU A  68      14.035   5.539 -13.791  1.00 84.65           C
ATOM    764 1HB  LEU A  68      14.802   5.588 -13.017  1.00 84.65           H
ATOM    765 2HB  LEU A  68      13.402   4.683 -13.559  1.00 84.65           H
ATOM    766  CG  LEU A  68      14.721   5.283 -15.134  1.00 84.65           C
ATOM    767  HG  LEU A  68      14.020   5.537 -15.929  1.00 84.65           H
ATOM    768  CD1 LEU A  68      15.945   6.185 -15.306  1.00 84.65           C
ATOM    769 1HD1 LEU A  68      15.636   7.229 -15.265  1.00 84.65           H
ATOM    770 2HD1 LEU A  68      16.658   5.985 -14.506  1.00 84.65           H
ATOM    771 3HD1 LEU A  68      16.414   5.982 -16.269  1.00 84.65           H
ATOM    772  CD2 LEU A  68      15.072   3.803 -15.297  1.00 84.65           C
ATOM    773 1HD2 LEU A  68      15.747   3.499 -14.497  1.00 84.65           H
ATOM    774 2HD2 LEU A  68      14.161   3.206 -15.251  1.00 84.65           H
ATOM    775 3HD2 LEU A  68      15.558   3.649 -16.261  1.00 84.65           H
ATOM    776  HN  LEU A  68      13.060   6.373 -11.670  1.00 84.65           H
ATOM    777  N   VAL A  69      10.887   6.110 -13.945  1.00 86.44           N
ATOM    778  CA  VAL A  69       9.612   5.948 -14.623  1.00 86.44           C
ATOM    779  C   VAL A  69       9.052   7.326 -14.983  1.00 86.44           C
ATOM    780  O   VAL A  69       8.675   7.566 -16.129  1.00 86.44           O
ATOM    781  HA  VAL A  69       9.796   5.393 -15.542  1.00 86.44           H
ATOM    782  CB  VAL A  69       8.659   5.125 -13.755  1.00 86.44           C
ATOM    783  HB  VAL A  69       8.617   5.588 -12.769  1.00 86.44           H
ATOM    784  CG1 VAL A  69       7.244   5.130 -14.337  1.00 86.44           C
ATOM    785 1HG1 VAL A  69       6.875   6.155 -14.386  1.00 86.44           H
ATOM    786 2HG1 VAL A  69       7.262   4.702 -15.339  1.00 86.44           H
ATOM    787 3HG1 VAL A  69       6.587   4.537 -13.701  1.00 86.44           H
ATOM    788  CG2 VAL A  69       9.174   3.695 -13.580  1.00 86.44           C
ATOM    789 1HG2 VAL A  69       9.259   3.217 -14.556  1.00 86.44           H
ATOM    790 2HG2 VAL A  69      10.153   3.717 -13.100  1.00 86.44           H
ATOM    791 3HG2 VAL A  69       8.478   3.131 -12.959  1.00 86.44           H
ATOM    792  HN  VAL A  69      10.931   5.716 -13.027  1.00 86.44           H
ATOM    793  N   ILE A  70       9.017   8.195 -13.984  1.00 88.21           N
ATOM    794  CA  ILE A  70       8.432   9.514 -14.159  1.00 88.21           C
ATOM    795  C   ILE A  70       9.193  10.264 -15.253  1.00 88.21           C
ATOM    796  O   ILE A  70       8.588  10.939 -16.084  1.00 88.21           O
ATOM    797  HA  ILE A  70       7.402   9.373 -14.489  1.00 88.21           H
ATOM    798  CB  ILE A  70       8.381  10.259 -12.823  1.00 88.21           C
ATOM    799  HB  ILE A  70       9.374  10.224 -12.375  1.00 88.21           H
ATOM    800  CG1 ILE A  70       7.421   9.574 -11.849  1.00 88.21           C
ATOM    801 1HG1 ILE A  70       6.392   9.763 -12.154  1.00 88.21           H
ATOM    802 2HG1 ILE A  70       7.571   8.495 -11.883  1.00 88.21           H
ATOM    803  CG2 ILE A  70       8.031  11.734 -13.032  1.00 88.21           C
ATOM    804 1HG2 ILE A  70       8.786  12.201 -13.664  1.00 88.21           H
ATOM    805 2HG2 ILE A  70       7.056  11.811 -13.512  1.00 88.21           H
ATOM    806 3HG2 ILE A  70       8.002  12.240 -12.067  1.00 88.21           H
ATOM    807  CD1 ILE A  70       7.637  10.079 -10.421  1.00 88.21           C
ATOM    808 1HD1 ILE A  70       8.660   9.867 -10.111  1.00 88.21           H
ATOM    809 2HD1 ILE A  70       7.462  11.155 -10.386  1.00 88.21           H
ATOM    810 3HD1 ILE A  70       6.941   9.576  -9.749  1.00 88.21           H
ATOM    811  HN  ILE A  70       9.378   8.011 -13.069  1.00 88.21           H
ATOM    812  N   LEU A  71      10.510  10.120 -15.218  1.00 84.04           N
ATOM    813  CA  LEU A  71      11.369  10.866 -16.123  1.00 84.04           C
ATOM    814  C   LEU A  71      11.114  10.403 -17.558  1.00 84.04           C
ATOM    815  O   LEU A  71      11.090  11.215 -18.481  1.00 84.04           O
ATOM    816  HA  LEU A  71      11.091  11.917 -16.044  1.00 84.04           H
ATOM    817  CB  LEU A  71      12.832  10.751 -15.689  1.00 84.04           C
ATOM    818 1HB  LEU A  71      12.891  10.960 -14.621  1.00 84.04           H
ATOM    819 2HB  LEU A  71      13.151   9.718 -15.830  1.00 84.04           H
ATOM    820  CG  LEU A  71      13.820  11.665 -16.416  1.00 84.04           C
ATOM    821  HG  LEU A  71      13.258  12.478 -16.876  1.00 84.04           H
ATOM    822  CD1 LEU A  71      14.806  12.298 -15.432  1.00 84.04           C
ATOM    823 1HD1 LEU A  71      14.258  12.889 -14.698  1.00 84.04           H
ATOM    824 2HD1 LEU A  71      15.366  11.513 -14.923  1.00 84.04           H
ATOM    825 3HD1 LEU A  71      15.497  12.943 -15.975  1.00 84.04           H
ATOM    826  CD2 LEU A  71      14.535  10.916 -17.542  1.00 84.04           C
ATOM    827 1HD2 LEU A  71      15.082  10.070 -17.125  1.00 84.04           H
ATOM    828 2HD2 LEU A  71      13.800  10.554 -18.261  1.00 84.04           H
ATOM    829 3HD2 LEU A  71      15.231  11.589 -18.041  1.00 84.04           H
ATOM    830  HN  LEU A  71      10.989   9.509 -14.588  1.00 84.04           H
ATOM    831  N   VAL A  72      10.931   9.098 -17.702  1.00 82.66           N
ATOM    832  CA  VAL A  72      10.688   8.516 -19.011  1.00 82.66           C
ATOM    833  C   VAL A  72       9.398   9.100 -19.592  1.00 82.66           C
ATOM    834  O   VAL A  72       9.359   9.491 -20.757  1.00 82.66           O
ATOM    835  HA  VAL A  72      11.521   8.796 -19.656  1.00 82.66           H
ATOM    836  CB  VAL A  72      10.660   6.990 -18.908  1.00 82.66           C
ATOM    837  HB  VAL A  72       9.956   6.720 -18.121  1.00 82.66           H
ATOM    838  CG1 VAL A  72      10.170   6.361 -20.214  1.00 82.66           C
ATOM    839 1HG1 VAL A  72       9.162   6.715 -20.432  1.00 82.66           H
ATOM    840 2HG1 VAL A  72      10.838   6.645 -21.027  1.00 82.66           H
ATOM    841 3HG1 VAL A  72      10.160   5.276 -20.113  1.00 82.66           H
ATOM    842  CG2 VAL A  72      12.034   6.442 -18.518  1.00 82.66           C
ATOM    843 1HG2 VAL A  72      12.767   6.728 -19.272  1.00 82.66           H
ATOM    844 2HG2 VAL A  72      12.328   6.852 -17.551  1.00 82.66           H
ATOM    845 3HG2 VAL A  72      11.987   5.355 -18.452  1.00 82.66           H
ATOM    846  HN  VAL A  72      10.946   8.445 -16.945  1.00 82.66           H
ATOM    847  N   TYR A  73       8.373   9.139 -18.753  1.00 78.75           N
ATOM    848  CA  TYR A  73       7.073   9.624 -19.182  1.00 78.75           C
ATOM    849  C   TYR A  73       7.117  11.125 -19.477  1.00 78.75           C
ATOM    850  O   TYR A  73       6.401  11.611 -20.351  1.00 78.75           O
ATOM    851  HA  TYR A  73       6.798   9.091 -20.092  1.00 78.75           H
ATOM    852  CB  TYR A  73       6.122   9.375 -18.010  1.00 78.75           C
ATOM    853 1HB  TYR A  73       6.692   9.397 -17.081  1.00 78.75           H
ATOM    854 2HB  TYR A  73       5.401  10.191 -17.960  1.00 78.75           H
ATOM    855  CG  TYR A  73       5.364   8.049 -18.094  1.00 78.75           C
ATOM    856  CD1 TYR A  73       4.395   7.868 -19.060  1.00 78.75           C
ATOM    857  HD1 TYR A  73       4.170   8.671 -19.763  1.00 78.75           H
ATOM    858  CD2 TYR A  73       5.649   7.033 -17.205  1.00 78.75           C
ATOM    859  HD2 TYR A  73       6.414   7.176 -16.442  1.00 78.75           H
ATOM    860  CE1 TYR A  73       3.682   6.620 -19.140  1.00 78.75           C
ATOM    861  HE1 TYR A  73       2.914   6.464 -19.898  1.00 78.75           H
ATOM    862  CE2 TYR A  73       4.936   5.785 -17.284  1.00 78.75           C
ATOM    863  HE2 TYR A  73       5.151   4.974 -16.588  1.00 78.75           H
ATOM    864  CZ  TYR A  73       3.987   5.640 -18.248  1.00 78.75           C
ATOM    865  OH  TYR A  73       3.314   4.461 -18.324  1.00 78.75           O
ATOM    866  HH  TYR A  73       2.838   4.394 -19.201  1.00 78.75           H
ATOM    867  HN  TYR A  73       8.422   8.848 -17.797  1.00 78.75           H
ATOM    868  N   TRP A  74       7.965  11.818 -18.730  1.00 71.25           N
ATOM    869  CA  TRP A  74       8.042  13.265 -18.832  1.00 71.25           C
ATOM    870  C   TRP A  74       8.617  13.613 -20.206  1.00 71.25           C
ATOM    871  O   TRP A  74       8.053  14.431 -20.931  1.00 71.25           O
ATOM    872  HA  TRP A  74       7.029  13.659 -18.741  1.00 71.25           H
ATOM    873  CB  TRP A  74       8.854  13.853 -17.677  1.00 71.25           C
ATOM    874 1HB  TRP A  74       8.453  13.478 -16.735  1.00 71.25           H
ATOM    875 2HB  TRP A  74       9.882  13.496 -17.750  1.00 71.25           H
ATOM    876  CG  TRP A  74       8.863  15.383 -17.638  1.00 71.25           C
ATOM    877  CD1 TRP A  74       9.576  16.224 -18.399  1.00 71.25           C
ATOM    878  HD1 TRP A  74      10.270  15.908 -19.178  1.00 71.25           H
ATOM    879  CD2 TRP A  74       8.090  16.225 -16.756  1.00 71.25           C
ATOM    880  NE1 TRP A  74       9.320  17.541 -18.075  1.00 71.25           N
ATOM    881  HE1 TRP A  74       9.730  18.346 -18.503  1.00 71.25           H
ATOM    882  CE2 TRP A  74       8.388  17.541 -17.044  1.00 71.25           C
ATOM    883  CE3 TRP A  74       7.169  15.885 -15.749  1.00 71.25           C
ATOM    884  HE3 TRP A  74       6.917  14.853 -15.503  1.00 71.25           H
ATOM    885  CZ2 TRP A  74       7.809  18.623 -16.369  1.00 71.25           C
ATOM    886  HZ2 TRP A  74       8.061  19.654 -16.615  1.00 71.25           H
ATOM    887  CZ3 TRP A  74       6.600  16.977 -15.084  1.00 71.25           C
ATOM    888  HZ3 TRP A  74       5.879  16.770 -14.294  1.00 71.25           H
ATOM    889  CH2 TRP A  74       6.889  18.308 -15.362  1.00 71.25           C
ATOM    890  HH2 TRP A  74       6.402  19.104 -14.798  1.00 71.25           H
ATOM    891  HN  TRP A  74       8.591  11.407 -18.067  1.00 71.25           H
ATOM    892  N   TYR A  75       9.734  12.974 -20.524  1.00 69.50           N
ATOM    893  CA  TYR A  75      10.555  13.411 -21.640  1.00 69.50           C
ATOM    894  C   TYR A  75      10.167  12.677 -22.926  1.00 69.50           C
ATOM    895  O   TYR A  75      10.294  13.225 -24.019  1.00 69.50           O
ATOM    896  HA  TYR A  75      10.393  14.480 -21.778  1.00 69.50           H
ATOM    897  CB  TYR A  75      11.994  13.046 -21.273  1.00 69.50           C
ATOM    898 1HB  TYR A  75      11.993  12.097 -20.738  1.00 69.50           H
ATOM    899 2HB  TYR A  75      12.565  12.894 -22.189  1.00 69.50           H
ATOM    900  CG  TYR A  75      12.703  14.097 -20.416  1.00 69.50           C
ATOM    901  CD1 TYR A  75      13.318  15.177 -21.017  1.00 69.50           C
ATOM    902  HD1 TYR A  75      13.299  15.281 -22.102  1.00 69.50           H
ATOM    903  CD2 TYR A  75      12.728  13.965 -19.043  1.00 69.50           C
ATOM    904  HD2 TYR A  75      12.242  13.112 -18.568  1.00 69.50           H
ATOM    905  CE1 TYR A  75      13.986  16.166 -20.211  1.00 69.50           C
ATOM    906  HE1 TYR A  75      14.475  17.023 -20.672  1.00 69.50           H
ATOM    907  CE2 TYR A  75      13.395  14.954 -18.236  1.00 69.50           C
ATOM    908  HE2 TYR A  75      13.422  14.862 -17.151  1.00 69.50           H
ATOM    909  CZ  TYR A  75      13.991  16.006 -18.860  1.00 69.50           C
ATOM    910  OH  TYR A  75      14.621  16.940 -18.098  1.00 69.50           O
ATOM    911  HH  TYR A  75      14.527  16.711 -17.129  1.00 69.50           H
ATOM    912  HN  TYR A  75      10.078  12.173 -20.034  1.00 69.50           H
ATOM    913  N   CYS A  76       9.702  11.449 -22.751  1.00 67.31           N
ATOM    914  CA  CYS A  76       9.562  10.535 -23.872  1.00 67.31           C
ATOM    915  C   CYS A  76       8.081  10.177 -24.018  1.00 67.31           C
ATOM    916  O   CYS A  76       7.457  10.502 -25.026  1.00 67.31           O
ATOM    917  HA  CYS A  76       9.921  11.065 -24.754  1.00 67.31           H
ATOM    918  CB  CYS A  76      10.436   9.291 -23.700  1.00 67.31           C
ATOM    919 1HB  CYS A  76      11.421   9.576 -23.331  1.00 67.31           H
ATOM    920 2HB  CYS A  76       9.996   8.628 -22.955  1.00 67.31           H
ATOM    921  SG  CYS A  76      10.597   8.414 -25.299  1.00 67.31           S
ATOM    922  HG  CYS A  76       9.339   7.988 -25.351  1.00 67.31           H
ATOM    923  HN  CYS A  76       9.425  11.077 -21.865  1.00 67.31           H
ATOM    924  N   THR A  77       7.563   9.513 -22.996  1.00 59.11           N
ATOM    925  CA  THR A  77       6.242   8.913 -23.086  1.00 59.11           C
ATOM    926  C   THR A  77       5.170   9.916 -22.655  1.00 59.11           C
ATOM    927  O   THR A  77       4.747   9.921 -21.500  1.00 59.11           O
ATOM    928  HA  THR A  77       6.048   8.665 -24.129  1.00 59.11           H
ATOM    929  CB  THR A  77       6.247   7.632 -22.249  1.00 59.11           C
ATOM    930  HB  THR A  77       6.101   7.857 -21.192  1.00 59.11           H
ATOM    931  OG1 THR A  77       7.483   7.005 -22.580  1.00 59.11           O
ATOM    932  HG1 THR A  77       7.401   6.529 -23.455  1.00 59.11           H
ATOM    933  CG2 THR A  77       5.186   6.629 -22.707  1.00 59.11           C
ATOM    934 1HG2 THR A  77       5.372   6.353 -23.745  1.00 59.11           H
ATOM    935 2HG2 THR A  77       4.198   7.082 -22.623  1.00 59.11           H
ATOM    936 3HG2 THR A  77       5.232   5.739 -22.080  1.00 59.11           H
ATOM    937  HN  THR A  77       8.028   9.381 -22.120  1.00 59.11           H
ATOM    938  N   ARG A  78       4.762  10.743 -23.607  1.00 52.38           N
ATOM    939  CA  ARG A  78       3.545  11.521 -23.452  1.00 52.38           C
ATOM    940  C   ARG A  78       2.373  10.606 -23.092  1.00 52.38           C
ATOM    941  O   ARG A  78       2.175   9.568 -23.721  1.00 52.38           O
ATOM    942  HA  ARG A  78       3.761  12.218 -22.642  1.00 52.38           H
ATOM    943  CB  ARG A  78       3.212  12.285 -24.735  1.00 52.38           C
ATOM    944 1HB  ARG A  78       3.308  11.620 -25.593  1.00 52.38           H
ATOM    945 2HB  ARG A  78       2.175  12.618 -24.705  1.00 52.38           H
ATOM    946  CG  ARG A  78       4.137  13.491 -24.911  1.00 52.38           C
ATOM    947 1HG  ARG A  78       4.192  14.050 -23.977  1.00 52.38           H
ATOM    948 2HG  ARG A  78       5.146  13.149 -25.138  1.00 52.38           H
ATOM    949  CD  ARG A  78       3.637  14.406 -26.031  1.00 52.38           C
ATOM    950 1HD  ARG A  78       3.582  13.851 -26.968  1.00 52.38           H
ATOM    951 2HD  ARG A  78       2.629  14.753 -25.806  1.00 52.38           H
ATOM    952  NE  ARG A  78       4.547  15.563 -26.183  1.00 52.38           N
ATOM    953  HE  ARG A  78       5.394  15.566 -25.651  1.00 52.38           H
ATOM    954  CZ  ARG A  78       4.307  16.607 -26.988  1.00 52.38           C
ATOM    955  NH1 ARG A  78       3.189  16.655 -27.724  1.00 52.38           N
ATOM    956 1HH1 ARG A  78       2.525  15.908 -27.674  1.00 52.38           H
ATOM    957 2HH1 ARG A  78       3.017  17.437 -28.323  1.00 52.38           H
ATOM    958  NH2 ARG A  78       5.203  17.602 -27.047  1.00 52.38           N
ATOM    959 1HH2 ARG A  78       5.039  18.388 -27.643  1.00 52.38           H
ATOM    960 2HH2 ARG A  78       6.036  17.558 -26.494  1.00 52.38           H
ATOM    961  HN  ARG A  78       5.247  10.884 -24.470  1.00 52.38           H
ATOM    962  N   VAL A  79       1.625  11.024 -22.081  1.00 69.78           N
ATOM    963  CA  VAL A  79       0.477  10.256 -21.631  1.00 69.78           C
ATOM    964  C   VAL A  79      -0.580  10.232 -22.736  1.00 69.78           C
ATOM    965  O   VAL A  79      -1.332  11.191 -22.902  1.00 69.78           O
ATOM    966  HA  VAL A  79       0.816   9.236 -21.447  1.00 69.78           H
ATOM    967  CB  VAL A  79      -0.049  10.826 -20.312  1.00 69.78           C
ATOM    968  HB  VAL A  79      -0.405  11.838 -20.503  1.00 69.78           H
ATOM    969  CG1 VAL A  79      -1.229  10.003 -19.792  1.00 69.78           C
ATOM    970 1HG1 VAL A  79      -2.035  10.019 -20.525  1.00 69.78           H
ATOM    971 2HG1 VAL A  79      -0.909   8.975 -19.625  1.00 69.78           H
ATOM    972 3HG1 VAL A  79      -1.584  10.430 -18.853  1.00 69.78           H
ATOM    973  CG2 VAL A  79       1.065  10.909 -19.267  1.00 69.78           C
ATOM    974 1HG2 VAL A  79       1.465   9.912 -19.082  1.00 69.78           H
ATOM    975 2HG2 VAL A  79       1.861  11.557 -19.635  1.00 69.78           H
ATOM    976 3HG2 VAL A  79       0.664  11.318 -18.340  1.00 69.78           H
ATOM    977  HN  VAL A  79       1.793  11.870 -21.574  1.00 69.78           H
ATOM    978  N   LYS A  80      -0.605   9.125 -23.464  1.00 63.52           N
ATOM    979  CA  LYS A  80      -1.459   9.017 -24.634  1.00 63.52           C
ATOM    980  C   LYS A  80      -2.656   8.123 -24.306  1.00 63.52           C
ATOM    981  O   LYS A  80      -3.712   8.241 -24.926  1.00 63.52           O
ATOM    982  HA  LYS A  80      -1.827  10.017 -24.863  1.00 63.52           H
ATOM    983  CB  LYS A  80      -0.652   8.544 -25.845  1.00 63.52           C
ATOM    984 1HB  LYS A  80      -0.062   7.669 -25.574  1.00 63.52           H
ATOM    985 2HB  LYS A  80      -1.330   8.237 -26.641  1.00 63.52           H
ATOM    986  CG  LYS A  80       0.273   9.652 -26.354  1.00 63.52           C
ATOM    987 1HG  LYS A  80      -0.317  10.526 -26.627  1.00 63.52           H
ATOM    988 2HG  LYS A  80       0.950   9.960 -25.557  1.00 63.52           H
ATOM    989  CD  LYS A  80       1.082   9.178 -27.563  1.00 63.52           C
ATOM    990 1HD  LYS A  80       1.644   8.282 -27.301  1.00 63.52           H
ATOM    991 2HD  LYS A  80       0.406   8.904 -28.373  1.00 63.52           H
ATOM    992  CE  LYS A  80       2.043  10.268 -28.041  1.00 63.52           C
ATOM    993 1HE  LYS A  80       1.485  11.172 -28.284  1.00 63.52           H
ATOM    994 2HE  LYS A  80       2.736  10.526 -27.241  1.00 63.52           H
ATOM    995  NZ  LYS A  80       2.798   9.809 -29.229  1.00 63.52           N
ATOM    996 1HZ  LYS A  80       3.436  10.539 -29.526  1.00 63.52           H
ATOM    997 2HZ  LYS A  80       3.324   8.975 -28.994  1.00 63.52           H
ATOM    998 3HZ  LYS A  80       2.150   9.599 -29.981  1.00 63.52           H
ATOM    999  HN  LYS A  80      -0.055   8.313 -23.265  1.00 63.52           H
ATOM   1000  N   THR A  81      -2.452   7.250 -23.331  1.00 73.99           N
ATOM   1001  CA  THR A  81      -3.440   6.230 -23.021  1.00 73.99           C
ATOM   1002  C   THR A  81      -3.871   6.333 -21.557  1.00 73.99           C
ATOM   1003  O   THR A  81      -3.179   6.943 -20.743  1.00 73.99           O
ATOM   1004  HA  THR A  81      -4.325   6.413 -23.629  1.00 73.99           H
ATOM   1005  CB  THR A  81      -2.844   4.868 -23.385  1.00 73.99           C
ATOM   1006  HB  THR A  81      -3.619   4.104 -23.431  1.00 73.99           H
ATOM   1007  OG1 THR A  81      -1.831   4.659 -22.404  1.00 73.99           O
ATOM   1008  HG1 THR A  81      -1.544   3.702 -22.408  1.00 73.99           H
ATOM   1009  CG2 THR A  81      -2.078   4.899 -24.709  1.00 73.99           C
ATOM   1010 1HG2 THR A  81      -1.260   5.616 -24.640  1.00 73.99           H
ATOM   1011 2HG2 THR A  81      -2.753   5.195 -25.512  1.00 73.99           H
ATOM   1012 3HG2 THR A  81      -1.676   3.908 -24.920  1.00 73.99           H
ATOM   1013  HN  THR A  81      -1.632   7.231 -22.759  1.00 73.99           H
ATOM   1014  N   MET A  82      -5.013   5.727 -21.265  1.00 75.06           N
ATOM   1015  CA  MET A  82      -5.520   5.701 -19.904  1.00 75.06           C
ATOM   1016  C   MET A  82      -4.555   4.964 -18.973  1.00 75.06           C
ATOM   1017  O   MET A  82      -4.377   5.357 -17.821  1.00 75.06           O
ATOM   1018  HA  MET A  82      -5.601   6.745 -19.602  1.00 75.06           H
ATOM   1019  CB  MET A  82      -6.883   5.007 -19.880  1.00 75.06           C
ATOM   1020 1HB  MET A  82      -7.515   5.411 -20.671  1.00 75.06           H
ATOM   1021 2HB  MET A  82      -6.758   3.944 -20.085  1.00 75.06           H
ATOM   1022  CG  MET A  82      -7.570   5.194 -18.526  1.00 75.06           C
ATOM   1023 1HG  MET A  82      -7.045   4.623 -17.761  1.00 75.06           H
ATOM   1024 2HG  MET A  82      -7.526   6.241 -18.228  1.00 75.06           H
ATOM   1025  SD  MET A  82      -9.270   4.659 -18.625  1.00 75.06           S
ATOM   1026  CE  MET A  82      -9.817   5.057 -16.973  1.00 75.06           C
ATOM   1027 1HE  MET A  82      -9.219   4.502 -16.249  1.00 75.06           H
ATOM   1028 2HE  MET A  82      -9.698   6.126 -16.798  1.00 75.06           H
ATOM   1029 3HE  MET A  82     -10.867   4.785 -16.862  1.00 75.06           H
ATOM   1030  HN  MET A  82      -5.586   5.260 -21.939  1.00 75.06           H
ATOM   1031  N   THR A  83      -3.958   3.909 -19.507  1.00 75.55           N
ATOM   1032  CA  THR A  83      -2.995   3.130 -18.748  1.00 75.55           C
ATOM   1033  C   THR A  83      -1.801   4.000 -18.348  1.00 75.55           C
ATOM   1034  O   THR A  83      -1.337   3.939 -17.211  1.00 75.55           O
ATOM   1035  HA  THR A  83      -3.472   2.799 -17.825  1.00 75.55           H
ATOM   1036  CB  THR A  83      -2.605   1.912 -19.587  1.00 75.55           C
ATOM   1037  HB  THR A  83      -1.845   2.174 -20.323  1.00 75.55           H
ATOM   1038  OG1 THR A  83      -3.842   1.446 -20.119  1.00 75.55           O
ATOM   1039  HG1 THR A  83      -4.535   1.418 -19.398  1.00 75.55           H
ATOM   1040  CG2 THR A  83      -2.105   0.747 -18.731  1.00 75.55           C
ATOM   1041 1HG2 THR A  83      -2.890   0.440 -18.040  1.00 75.55           H
ATOM   1042 2HG2 THR A  83      -1.226   1.061 -18.167  1.00 75.55           H
ATOM   1043 3HG2 THR A  83      -1.841  -0.092 -19.376  1.00 75.55           H
ATOM   1044  HN  THR A  83      -4.123   3.585 -20.439  1.00 75.55           H
ATOM   1045  N   ASP A  84      -1.340   4.791 -19.306  1.00 78.24           N
ATOM   1046  CA  ASP A  84      -0.172   5.627 -19.088  1.00 78.24           C
ATOM   1047  C   ASP A  84      -0.441   6.577 -17.919  1.00 78.24           C
ATOM   1048  O   ASP A  84       0.454   6.857 -17.123  1.00 78.24           O
ATOM   1049  HA  ASP A  84       0.643   4.933 -18.882  1.00 78.24           H
ATOM   1050  CB  ASP A  84       0.138   6.474 -20.324  1.00 78.24           C
ATOM   1051 1HB  ASP A  84      -0.708   7.125 -20.544  1.00 78.24           H
ATOM   1052 2HB  ASP A  84       0.992   7.120 -20.122  1.00 78.24           H
ATOM   1053  CG  ASP A  84       0.436   5.589 -21.535  1.00 78.24           C
ATOM   1054  OD1 ASP A  84       1.053   4.523 -21.321  1.00 78.24           O
ATOM   1055  OD2 ASP A  84       0.039   5.997 -22.648  1.00 78.24           O
ATOM   1056  HN  ASP A  84      -1.748   4.865 -20.216  1.00 78.24           H
ATOM   1057  N   MET A  85      -1.678   7.047 -17.853  1.00 84.07           N
ATOM   1058  CA  MET A  85      -2.070   7.979 -16.810  1.00 84.07           C
ATOM   1059  C   MET A  85      -1.973   7.329 -15.428  1.00 84.07           C
ATOM   1060  O   MET A  85      -1.432   7.922 -14.496  1.00 84.07           O
ATOM   1061  HA  MET A  85      -1.366   8.809 -16.879  1.00 84.07           H
ATOM   1062  CB  MET A  85      -3.506   8.446 -17.055  1.00 84.07           C
ATOM   1063 1HB  MET A  85      -3.598   8.836 -18.069  1.00 84.07           H
ATOM   1064 2HB  MET A  85      -4.186   7.597 -16.977  1.00 84.07           H
ATOM   1065  CG  MET A  85      -3.912   9.525 -16.049  1.00 84.07           C
ATOM   1066 1HG  MET A  85      -4.965   9.775 -16.175  1.00 84.07           H
ATOM   1067 2HG  MET A  85      -3.793   9.149 -15.033  1.00 84.07           H
ATOM   1068  SD  MET A  85      -2.908  10.983 -16.280  1.00 84.07           S
ATOM   1069  CE  MET A  85      -3.612  11.606 -17.798  1.00 84.07           C
ATOM   1070 1HE  MET A  85      -3.498  10.860 -18.584  1.00 84.07           H
ATOM   1071 2HE  MET A  85      -4.671  11.816 -17.647  1.00 84.07           H
ATOM   1072 3HE  MET A  85      -3.098  12.522 -18.088  1.00 84.07           H
ATOM   1073  HN  MET A  85      -2.405   6.801 -18.495  1.00 84.07           H
ATOM   1074  N   PHE A  86      -2.505   6.119 -15.341  1.00 86.84           N
ATOM   1075  CA  PHE A  86      -2.529   5.402 -14.077  1.00 86.84           C
ATOM   1076  C   PHE A  86      -1.115   5.009 -13.642  1.00 86.84           C
ATOM   1077  O   PHE A  86      -0.785   5.075 -12.459  1.00 86.84           O
ATOM   1078  HA  PHE A  86      -2.963   6.070 -13.334  1.00 86.84           H
ATOM   1079  CB  PHE A  86      -3.352   4.131 -14.299  1.00 86.84           C
ATOM   1080 1HB  PHE A  86      -2.961   3.604 -15.169  1.00 86.84           H
ATOM   1081 2HB  PHE A  86      -3.222   3.472 -13.441  1.00 86.84           H
ATOM   1082  CG  PHE A  86      -4.847   4.387 -14.505  1.00 86.84           C
ATOM   1083  CD1 PHE A  86      -5.496   5.292 -13.726  1.00 86.84           C
ATOM   1084  HD1 PHE A  86      -4.952   5.836 -12.954  1.00 86.84           H
ATOM   1085  CD2 PHE A  86      -5.526   3.708 -15.469  1.00 86.84           C
ATOM   1086  HD2 PHE A  86      -5.005   2.982 -16.094  1.00 86.84           H
ATOM   1087  CE1 PHE A  86      -6.883   5.529 -13.917  1.00 86.84           C
ATOM   1088  HE1 PHE A  86      -7.403   6.255 -13.292  1.00 86.84           H
ATOM   1089  CE2 PHE A  86      -6.913   3.945 -15.660  1.00 86.84           C
ATOM   1090  HE2 PHE A  86      -7.457   3.401 -16.432  1.00 86.84           H
ATOM   1091  CZ  PHE A  86      -7.562   4.850 -14.880  1.00 86.84           C
ATOM   1092  HZ  PHE A  86      -8.627   5.032 -15.028  1.00 86.84           H
ATOM   1093  HN  PHE A  86      -2.914   5.630 -16.111  1.00 86.84           H
ATOM   1094  N   LEU A  87      -0.318   4.610 -14.623  1.00 80.95           N
ATOM   1095  CA  LEU A  87       1.035   4.159 -14.350  1.00 80.95           C
ATOM   1096  C   LEU A  87       1.861   5.331 -13.814  1.00 80.95           C
ATOM   1097  O   LEU A  87       2.703   5.151 -12.936  1.00 80.95           O
ATOM   1098  HA  LEU A  87       0.975   3.396 -13.575  1.00 80.95           H
ATOM   1099  CB  LEU A  87       1.640   3.498 -15.590  1.00 80.95           C
ATOM   1100 1HB  LEU A  87       1.516   4.176 -16.435  1.00 80.95           H
ATOM   1101 2HB  LEU A  87       2.712   3.382 -15.430  1.00 80.95           H
ATOM   1102  CG  LEU A  87       1.059   2.136 -15.975  1.00 80.95           C
ATOM   1103  HG  LEU A  87      -0.012   2.255 -16.136  1.00 80.95           H
ATOM   1104  CD1 LEU A  87       1.661   1.635 -17.290  1.00 80.95           C
ATOM   1105 1HD1 LEU A  87       1.439   2.346 -18.085  1.00 80.95           H
ATOM   1106 2HD1 LEU A  87       2.741   1.536 -17.181  1.00 80.95           H
ATOM   1107 3HD1 LEU A  87       1.230   0.665 -17.540  1.00 80.95           H
ATOM   1108  CD2 LEU A  87       1.236   1.124 -14.841  1.00 80.95           C
ATOM   1109 1HD2 LEU A  87       2.298   1.003 -14.625  1.00 80.95           H
ATOM   1110 2HD2 LEU A  87       0.723   1.484 -13.950  1.00 80.95           H
ATOM   1111 3HD2 LEU A  87       0.815   0.165 -15.141  1.00 80.95           H
ATOM   1112  HN  LEU A  87      -0.584   4.592 -15.587  1.00 80.95           H
ATOM   1113  N   LEU A  88       1.590   6.505 -14.364  1.00 87.26           N
ATOM   1114  CA  LEU A  88       2.287   7.708 -13.943  1.00 87.26           C
ATOM   1115  C   LEU A  88       1.913   8.029 -12.495  1.00 87.26           C
ATOM   1116  O   LEU A  88       2.787   8.275 -11.664  1.00 87.26           O
ATOM   1117  HA  LEU A  88       3.356   7.497 -13.985  1.00 87.26           H
ATOM   1118  CB  LEU A  88       2.014   8.855 -14.917  1.00 87.26           C
ATOM   1119 1HB  LEU A  88       2.376   8.563 -15.903  1.00 87.26           H
ATOM   1120 2HB  LEU A  88       0.935   8.985 -15.000  1.00 87.26           H
ATOM   1121  CG  LEU A  88       2.636  10.205 -14.556  1.00 87.26           C
ATOM   1122  HG  LEU A  88       2.299  10.480 -13.556  1.00 87.26           H
ATOM   1123  CD1 LEU A  88       4.162  10.110 -14.508  1.00 87.26           C
ATOM   1124 1HD1 LEU A  88       4.457   9.377 -13.757  1.00 87.26           H
ATOM   1125 2HD1 LEU A  88       4.538   9.802 -15.484  1.00 87.26           H
ATOM   1126 3HD1 LEU A  88       4.579  11.084 -14.249  1.00 87.26           H
ATOM   1127  CD2 LEU A  88       2.159  11.302 -15.511  1.00 87.26           C
ATOM   1128 1HD2 LEU A  88       2.447  11.046 -16.530  1.00 87.26           H
ATOM   1129 2HD2 LEU A  88       1.075  11.390 -15.451  1.00 87.26           H
ATOM   1130 3HD2 LEU A  88       2.617  12.251 -15.231  1.00 87.26           H
ATOM   1131  HN  LEU A  88       0.909   6.642 -15.084  1.00 87.26           H
ATOM   1132  N   ASN A  89       0.614   8.016 -12.236  1.00 89.44           N
ATOM   1133  CA  ASN A  89       0.110   8.360 -10.917  1.00 89.44           C
ATOM   1134  C   ASN A  89       0.586   7.316  -9.905  1.00 89.44           C
ATOM   1135  O   ASN A  89       0.825   7.637  -8.742  1.00 89.44           O
ATOM   1136  HA  ASN A  89       0.508   9.353 -10.709  1.00 89.44           H
ATOM   1137  CB  ASN A  89      -1.420   8.374 -10.898  1.00 89.44           C
ATOM   1138 1HB  ASN A  89      -1.802   7.544 -11.493  1.00 89.44           H
ATOM   1139 2HB  ASN A  89      -1.776   8.226  -9.879  1.00 89.44           H
ATOM   1140  CG  ASN A  89      -1.963   9.694 -11.448  1.00 89.44           C
ATOM   1141  OD1 ASN A  89      -2.158  10.662 -10.731  1.00 89.44           O
ATOM   1142  ND2 ASN A  89      -2.195   9.681 -12.758  1.00 89.44           N
ATOM   1143 1HD2 ASN A  89      -2.013   8.853 -13.289  1.00 89.44           H
ATOM   1144 2HD2 ASN A  89      -2.552  10.497 -13.211  1.00 89.44           H
ATOM   1145  HN  ASN A  89      -0.088   7.776 -12.907  1.00 89.44           H
ATOM   1146  N   LEU A  90       0.708   6.086 -10.385  1.00 86.26           N
ATOM   1147  CA  LEU A  90       1.171   4.997  -9.542  1.00 86.26           C
ATOM   1148  C   LEU A  90       2.606   5.279  -9.093  1.00 86.26           C
ATOM   1149  O   LEU A  90       2.939   5.107  -7.922  1.00 86.26           O
ATOM   1150  HA  LEU A  90       0.532   4.973  -8.659  1.00 86.26           H
ATOM   1151  CB  LEU A  90       1.003   3.656 -10.259  1.00 86.26           C
ATOM   1152 1HB  LEU A  90      -0.040   3.555 -10.559  1.00 86.26           H
ATOM   1153 2HB  LEU A  90       1.596   3.679 -11.174  1.00 86.26           H
ATOM   1154  CG  LEU A  90       1.398   2.413  -9.459  1.00 86.26           C
ATOM   1155  HG  LEU A  90       2.424   2.541  -9.114  1.00 86.26           H
ATOM   1156  CD1 LEU A  90       0.518   2.259  -8.217  1.00 86.26           C
ATOM   1157 1HD1 LEU A  90       0.633   3.136  -7.579  1.00 86.26           H
ATOM   1158 2HD1 LEU A  90      -0.525   2.164  -8.519  1.00 86.26           H
ATOM   1159 3HD1 LEU A  90       0.820   1.368  -7.666  1.00 86.26           H
ATOM   1160  CD2 LEU A  90       1.369   1.162 -10.340  1.00 86.26           C
ATOM   1161 1HD2 LEU A  90       0.364   1.019 -10.735  1.00 86.26           H
ATOM   1162 2HD2 LEU A  90       2.071   1.284 -11.166  1.00 86.26           H
ATOM   1163 3HD2 LEU A  90       1.654   0.294  -9.746  1.00 86.26           H
ATOM   1164  HN  LEU A  90       0.499   5.831 -11.329  1.00 86.26           H
ATOM   1165  N   ALA A  91       3.418   5.707 -10.049  1.00 90.47           N
ATOM   1166  CA  ALA A  91       4.820   5.974  -9.777  1.00 90.47           C
ATOM   1167  C   ALA A  91       4.931   7.144  -8.798  1.00 90.47           C
ATOM   1168  O   ALA A  91       5.792   7.144  -7.919  1.00 90.47           O
ATOM   1169  HA  ALA A  91       5.243   5.082  -9.314  1.00 90.47           H
ATOM   1170  CB  ALA A  91       5.554   6.242 -11.092  1.00 90.47           C
ATOM   1171 1HB  ALA A  91       5.469   5.370 -11.740  1.00 90.47           H
ATOM   1172 2HB  ALA A  91       5.109   7.106 -11.586  1.00 90.47           H
ATOM   1173 3HB  ALA A  91       6.605   6.442 -10.887  1.00 90.47           H
ATOM   1174  HN  ALA A  91       3.132   5.871 -10.993  1.00 90.47           H
ATOM   1175  N   ILE A  92       4.048   8.114  -8.983  1.00 90.77           N
ATOM   1176  CA  ILE A  92       4.024   9.280  -8.115  1.00 90.77           C
ATOM   1177  C   ILE A  92       3.677   8.843  -6.690  1.00 90.77           C
ATOM   1178  O   ILE A  92       4.321   9.267  -5.733  1.00 90.77           O
ATOM   1179  HA  ILE A  92       5.028   9.705  -8.111  1.00 90.77           H
ATOM   1180  CB  ILE A  92       3.083  10.347  -8.677  1.00 90.77           C
ATOM   1181  HB  ILE A  92       2.133   9.871  -8.922  1.00 90.77           H
ATOM   1182  CG1 ILE A  92       3.638  10.939  -9.974  1.00 90.77           C
ATOM   1183 1HG1 ILE A  92       4.499  11.569  -9.751  1.00 90.77           H
ATOM   1184 2HG1 ILE A  92       3.990  10.137 -10.623  1.00 90.77           H
ATOM   1185  CG2 ILE A  92       2.791  11.426  -7.633  1.00 90.77           C
ATOM   1186 1HG2 ILE A  92       2.322  10.971  -6.761  1.00 90.77           H
ATOM   1187 2HG2 ILE A  92       3.724  11.905  -7.335  1.00 90.77           H
ATOM   1188 3HG2 ILE A  92       2.120  12.172  -8.059  1.00 90.77           H
ATOM   1189  CD1 ILE A  92       2.573  11.762 -10.702  1.00 90.77           C
ATOM   1190 1HD1 ILE A  92       1.724  11.123 -10.945  1.00 90.77           H
ATOM   1191 2HD1 ILE A  92       2.241  12.577 -10.059  1.00 90.77           H
ATOM   1192 3HD1 ILE A  92       2.994  12.171 -11.620  1.00 90.77           H
ATOM   1193  HN  ILE A  92       3.359   8.113  -9.707  1.00 90.77           H
ATOM   1194  N   ALA A  93       2.659   8.000  -6.596  1.00 91.72           N
ATOM   1195  CA  ALA A  93       2.171   7.558  -5.300  1.00 91.72           C
ATOM   1196  C   ALA A  93       3.294   6.833  -4.557  1.00 91.72           C
ATOM   1197  O   ALA A  93       3.560   7.121  -3.391  1.00 91.72           O
ATOM   1198  HA  ALA A  93       1.885   8.445  -4.734  1.00 91.72           H
ATOM   1199  CB  ALA A  93       0.935   6.677  -5.493  1.00 91.72           C
ATOM   1200 1HB  ALA A  93       0.157   7.248  -5.999  1.00 91.72           H
ATOM   1201 2HB  ALA A  93       1.199   5.809  -6.097  1.00 91.72           H
ATOM   1202 3HB  ALA A  93       0.570   6.346  -4.521  1.00 91.72           H
ATOM   1203  HN  ALA A  93       2.171   7.621  -7.382  1.00 91.72           H
ATOM   1204  N   ASP A  94       3.925   5.905  -5.263  1.00 88.51           N
ATOM   1205  CA  ASP A  94       4.975   5.097  -4.668  1.00 88.51           C
ATOM   1206  C   ASP A  94       6.082   6.014  -4.143  1.00 88.51           C
ATOM   1207  O   ASP A  94       6.605   5.800  -3.050  1.00 88.51           O
ATOM   1208  HA  ASP A  94       4.488   4.535  -3.871  1.00 88.51           H
ATOM   1209  CB  ASP A  94       5.594   4.151  -5.699  1.00 88.51           C
ATOM   1210 1HB  ASP A  94       5.737   4.679  -6.642  1.00 88.51           H
ATOM   1211 2HB  ASP A  94       6.579   3.832  -5.359  1.00 88.51           H
ATOM   1212  CG  ASP A  94       4.704   2.927  -5.923  1.00 88.51           C
ATOM   1213  OD1 ASP A  94       4.011   2.544  -4.955  1.00 88.51           O
ATOM   1214  OD2 ASP A  94       4.737   2.402  -7.057  1.00 88.51           O
ATOM   1215  HN  ASP A  94       3.728   5.703  -6.222  1.00 88.51           H
ATOM   1216  N   LEU A  95       6.407   7.016  -4.947  1.00 90.40           N
ATOM   1217  CA  LEU A  95       7.497   7.918  -4.616  1.00 90.40           C
ATOM   1218  C   LEU A  95       7.165   8.658  -3.318  1.00 90.40           C
ATOM   1219  O   LEU A  95       8.027   8.824  -2.456  1.00 90.40           O
ATOM   1220  HA  LEU A  95       8.386   7.309  -4.449  1.00 90.40           H
ATOM   1221  CB  LEU A  95       7.800   8.848  -5.793  1.00 90.40           C
ATOM   1222 1HB  LEU A  95       7.842   8.248  -6.702  1.00 90.40           H
ATOM   1223 2HB  LEU A  95       6.966   9.541  -5.906  1.00 90.40           H
ATOM   1224  CG  LEU A  95       9.092   9.660  -5.690  1.00 90.40           C
ATOM   1225  HG  LEU A  95       9.119  10.138  -4.711  1.00 90.40           H
ATOM   1226  CD1 LEU A  95      10.320   8.752  -5.783  1.00 90.40           C
ATOM   1227 1HD1 LEU A  95      10.298   8.027  -4.970  1.00 90.40           H
ATOM   1228 2HD1 LEU A  95      10.312   8.226  -6.738  1.00 90.40           H
ATOM   1229 3HD1 LEU A  95      11.225   9.355  -5.708  1.00 90.40           H
ATOM   1230  CD2 LEU A  95       9.124  10.775  -6.738  1.00 90.40           C
ATOM   1231 1HD2 LEU A  95       9.063  10.338  -7.735  1.00 90.40           H
ATOM   1232 2HD2 LEU A  95       8.277  11.444  -6.583  1.00 90.40           H
ATOM   1233 3HD2 LEU A  95      10.053  11.337  -6.643  1.00 90.40           H
ATOM   1234  HN  LEU A  95       5.941   7.216  -5.809  1.00 90.40           H
ATOM   1235  N   LEU A  96       5.914   9.081  -3.219  1.00 87.40           N
ATOM   1236  CA  LEU A  96       5.464   9.820  -2.052  1.00 87.40           C
ATOM   1237  C   LEU A  96       5.637   8.951  -0.805  1.00 87.40           C
ATOM   1238  O   LEU A  96       6.048   9.441   0.246  1.00 87.40           O
ATOM   1239  HA  LEU A  96       6.105  10.696  -1.953  1.00 87.40           H
ATOM   1240  CB  LEU A  96       4.034  10.325  -2.256  1.00 87.40           C
ATOM   1241 1HB  LEU A  96       3.425   9.496  -2.615  1.00 87.40           H
ATOM   1242 2HB  LEU A  96       3.632  10.620  -1.287  1.00 87.40           H
ATOM   1243  CG  LEU A  96       3.869  11.499  -3.223  1.00 87.40           C
ATOM   1244  HG  LEU A  96       4.331  11.227  -4.172  1.00 87.40           H
ATOM   1245  CD1 LEU A  96       2.391  11.776  -3.502  1.00 87.40           C
ATOM   1246 1HD1 LEU A  96       1.933  10.892  -3.945  1.00 87.40           H
ATOM   1247 2HD1 LEU A  96       1.884  12.019  -2.569  1.00 87.40           H
ATOM   1248 3HD1 LEU A  96       2.302  12.615  -4.193  1.00 87.40           H
ATOM   1249  CD2 LEU A  96       4.598  12.742  -2.707  1.00 87.40           C
ATOM   1250 1HD2 LEU A  96       4.187  13.027  -1.738  1.00 87.40           H
ATOM   1251 2HD2 LEU A  96       5.660  12.523  -2.601  1.00 87.40           H
ATOM   1252 3HD2 LEU A  96       4.464  13.561  -3.413  1.00 87.40           H
ATOM   1253  HN  LEU A  96       5.214   8.926  -3.917  1.00 87.40           H
ATOM   1254  N   PHE A  97       5.313   7.676  -0.962  1.00 89.55           N
ATOM   1255  CA  PHE A  97       5.432   6.732   0.137  1.00 89.55           C
ATOM   1256  C   PHE A  97       6.891   6.577   0.570  1.00 89.55           C
ATOM   1257  O   PHE A  97       7.195   6.608   1.762  1.00 89.55           O
ATOM   1258  HA  PHE A  97       4.848   7.128   0.968  1.00 89.55           H
ATOM   1259  CB  PHE A  97       4.918   5.384  -0.373  1.00 89.55           C
ATOM   1260 1HB  PHE A  97       3.830   5.421  -0.433  1.00 89.55           H
ATOM   1261 2HB  PHE A  97       5.288   5.226  -1.386  1.00 89.55           H
ATOM   1262  CG  PHE A  97       5.328   4.193   0.495  1.00 89.55           C
ATOM   1263  CD1 PHE A  97       6.157   3.239  -0.006  1.00 89.55           C
ATOM   1264  HD1 PHE A  97       6.530   3.323  -1.027  1.00 89.55           H
ATOM   1265  CD2 PHE A  97       4.863   4.088   1.769  1.00 89.55           C
ATOM   1266  HD2 PHE A  97       4.198   4.853   2.171  1.00 89.55           H
ATOM   1267  CE1 PHE A  97       6.537   2.134   0.800  1.00 89.55           C
ATOM   1268  HE1 PHE A  97       7.202   1.369   0.398  1.00 89.55           H
ATOM   1269  CE2 PHE A  97       5.243   2.983   2.575  1.00 89.55           C
ATOM   1270  HE2 PHE A  97       4.870   2.899   3.596  1.00 89.55           H
ATOM   1271  CZ  PHE A  97       6.072   2.029   2.073  1.00 89.55           C
ATOM   1272  HZ  PHE A  97       6.364   1.180   2.692  1.00 89.55           H
ATOM   1273  HN  PHE A  97       4.975   7.286  -1.819  1.00 89.55           H
ATOM   1274  N   LEU A  98       7.756   6.414  -0.420  1.00 92.34           N
ATOM   1275  CA  LEU A  98       9.142   6.069  -0.155  1.00 92.34           C
ATOM   1276  C   LEU A  98       9.788   7.178   0.678  1.00 92.34           C
ATOM   1277  O   LEU A  98      10.656   6.911   1.507  1.00 92.34           O
ATOM   1278  HA  LEU A  98       9.144   5.151   0.432  1.00 92.34           H
ATOM   1279  CB  LEU A  98       9.880   5.773  -1.462  1.00 92.34           C
ATOM   1280 1HB  LEU A  98       9.723   6.610  -2.142  1.00 92.34           H
ATOM   1281 2HB  LEU A  98      10.949   5.730  -1.251  1.00 92.34           H
ATOM   1282  CG  LEU A  98       9.478   4.484  -2.182  1.00 92.34           C
ATOM   1283  HG  LEU A  98       8.390   4.421  -2.187  1.00 92.34           H
ATOM   1284  CD1 LEU A  98       9.937   4.505  -3.641  1.00 92.34           C
ATOM   1285 1HD1 LEU A  98       9.478   5.350  -4.154  1.00 92.34           H
ATOM   1286 2HD1 LEU A  98      11.022   4.604  -3.680  1.00 92.34           H
ATOM   1287 3HD1 LEU A  98       9.639   3.578  -4.129  1.00 92.34           H
ATOM   1288  CD2 LEU A  98       9.999   3.254  -1.435  1.00 92.34           C
ATOM   1289 1HD2 LEU A  98      11.086   3.297  -1.377  1.00 92.34           H
ATOM   1290 2HD2 LEU A  98       9.581   3.237  -0.428  1.00 92.34           H
ATOM   1291 3HD2 LEU A  98       9.699   2.352  -1.968  1.00 92.34           H
ATOM   1292  HN  LEU A  98       7.523   6.512  -1.388  1.00 92.34           H
ATOM   1293  N   VAL A  99       9.339   8.400   0.429  1.00 89.59           N
ATOM   1294  CA  VAL A  99       9.888   9.554   1.119  1.00 89.59           C
ATOM   1295  C   VAL A  99       9.623   9.420   2.620  1.00 89.59           C
ATOM   1296  O   VAL A  99      10.299  10.049   3.433  1.00 89.59           O
ATOM   1297  HA  VAL A  99      10.965   9.555   0.953  1.00 89.59           H
ATOM   1298  CB  VAL A  99       9.315  10.842   0.524  1.00 89.59           C
ATOM   1299  HB  VAL A  99       8.228  10.763   0.538  1.00 89.59           H
ATOM   1300  CG1 VAL A  99       9.709  12.058   1.365  1.00 89.59           C
ATOM   1301 1HG1 VAL A  99       9.324  11.939   2.377  1.00 89.59           H
ATOM   1302 2HG1 VAL A  99      10.795  12.141   1.396  1.00 89.59           H
ATOM   1303 3HG1 VAL A  99       9.289  12.959   0.919  1.00 89.59           H
ATOM   1304  CG2 VAL A  99       9.754  11.015  -0.931  1.00 89.59           C
ATOM   1305 1HG2 VAL A  99      10.842  11.063  -0.979  1.00 89.59           H
ATOM   1306 2HG2 VAL A  99       9.401  10.170  -1.521  1.00 89.59           H
ATOM   1307 3HG2 VAL A  99       9.333  11.938  -1.330  1.00 89.59           H
ATOM   1308  HN  VAL A  99       8.615   8.606  -0.229  1.00 89.59           H
ATOM   1309  N   THR A 100       8.636   8.596   2.943  1.00 89.04           N
ATOM   1310  CA  THR A 100       8.240   8.409   4.328  1.00 89.04           C
ATOM   1311  C   THR A 100       9.153   7.388   5.011  1.00 89.04           C
ATOM   1312  O   THR A 100       9.299   7.400   6.232  1.00 89.04           O
ATOM   1313  HA  THR A 100       8.370   9.355   4.853  1.00 89.04           H
ATOM   1314  CB  THR A 100       6.763   8.012   4.348  1.00 89.04           C
ATOM   1315  HB  THR A 100       6.335   8.153   5.341  1.00 89.04           H
ATOM   1316  OG1 THR A 100       6.757   6.673   3.860  1.00 89.04           O
ATOM   1317  HG1 THR A 100       5.891   6.228   4.092  1.00 89.04           H
ATOM   1318  CG2 THR A 100       5.934   8.786   3.321  1.00 89.04           C
ATOM   1319 1HG2 THR A 100       6.321   8.591   2.321  1.00 89.04           H
ATOM   1320 2HG2 THR A 100       5.998   9.853   3.533  1.00 89.04           H
ATOM   1321 3HG2 THR A 100       4.894   8.466   3.377  1.00 89.04           H
ATOM   1322  HN  THR A 100       8.113   8.062   2.278  1.00 89.04           H
ATOM   1323  N   LEU A 101       9.743   6.529   4.193  1.00 91.45           N
ATOM   1324  CA  LEU A 101      10.447   5.367   4.708  1.00 91.45           C
ATOM   1325  C   LEU A 101      11.612   5.829   5.585  1.00 91.45           C
ATOM   1326  O   LEU A 101      11.871   5.246   6.637  1.00 91.45           O
ATOM   1327  HA  LEU A 101       9.746   4.810   5.330  1.00 91.45           H
ATOM   1328  CB  LEU A 101      10.867   4.444   3.563  1.00 91.45           C
ATOM   1329 1HB  LEU A 101      11.348   5.048   2.793  1.00 91.45           H
ATOM   1330 2HB  LEU A 101      11.619   3.750   3.939  1.00 91.45           H
ATOM   1331  CG  LEU A 101       9.747   3.633   2.909  1.00 91.45           C
ATOM   1332  HG  LEU A 101       9.040   4.329   2.458  1.00 91.45           H
ATOM   1333  CD1 LEU A 101      10.293   2.751   1.784  1.00 91.45           C
ATOM   1334 1HD1 LEU A 101      10.759   3.379   1.024  1.00 91.45           H
ATOM   1335 2HD1 LEU A 101      11.033   2.061   2.190  1.00 91.45           H
ATOM   1336 3HD1 LEU A 101       9.476   2.186   1.336  1.00 91.45           H
ATOM   1337  CD2 LEU A 101       8.978   2.820   3.952  1.00 91.45           C
ATOM   1338 1HD2 LEU A 101       9.660   2.133   4.453  1.00 91.45           H
ATOM   1339 2HD2 LEU A 101       8.538   3.495   4.686  1.00 91.45           H
ATOM   1340 3HD2 LEU A 101       8.187   2.253   3.460  1.00 91.45           H
ATOM   1341  HN  LEU A 101       9.746   6.618   3.196  1.00 91.45           H
ATOM   1342  N   PRO A 102      12.332   6.880   5.172  1.00 93.52           N
ATOM   1343  CA  PRO A 102      13.479   7.361   5.947  1.00 93.52           C
ATOM   1344  C   PRO A 102      13.120   7.632   7.399  1.00 93.52           C
ATOM   1345  O   PRO A 102      13.872   7.276   8.305  1.00 93.52           O
ATOM   1346  HA  PRO A 102      14.254   6.596   5.983  1.00 93.52           H
ATOM   1347  CB  PRO A 102      13.898   8.639   5.218  1.00 93.52           C
ATOM   1348 1HB  PRO A 102      13.412   9.519   5.639  1.00 93.52           H
ATOM   1349 2HB  PRO A 102      14.973   8.806   5.288  1.00 93.52           H
ATOM   1350  CG  PRO A 102      13.460   8.386   3.781  1.00 93.52           C
ATOM   1351 1HG  PRO A 102      13.364   9.314   3.218  1.00 93.52           H
ATOM   1352 2HG  PRO A 102      14.180   7.772   3.240  1.00 93.52           H
ATOM   1353  CD  PRO A 102      12.124   7.682   3.953  1.00 93.52           C
ATOM   1354 1HD  PRO A 102      11.305   8.391   4.075  1.00 93.52           H
ATOM   1355 2HD  PRO A 102      11.879   7.063   3.090  1.00 93.52           H
ATOM   1356  N   PHE A 103      11.968   8.261   7.584  1.00 91.47           N
ATOM   1357  CA  PHE A 103      11.529   8.643   8.915  1.00 91.47           C
ATOM   1358  C   PHE A 103      11.227   7.409   9.768  1.00 91.47           C
ATOM   1359  O   PHE A 103      11.562   7.370  10.950  1.00 91.47           O
ATOM   1360  HA  PHE A 103      12.340   9.209   9.373  1.00 91.47           H
ATOM   1361  CB  PHE A 103      10.246   9.458   8.746  1.00 91.47           C
ATOM   1362 1HB  PHE A 103       9.521   8.865   8.187  1.00 91.47           H
ATOM   1363 2HB  PHE A 103       9.814   9.645   9.729  1.00 91.47           H
ATOM   1364  CG  PHE A 103      10.448  10.796   8.031  1.00 91.47           C
ATOM   1365  CD1 PHE A 103      10.801  11.900   8.742  1.00 91.47           C
ATOM   1366  HD1 PHE A 103      10.941  11.832   9.820  1.00 91.47           H
ATOM   1367  CD2 PHE A 103      10.273  10.880   6.685  1.00 91.47           C
ATOM   1368  HD2 PHE A 103       9.990   9.995   6.115  1.00 91.47           H
ATOM   1369  CE1 PHE A 103      10.989  13.141   8.078  1.00 91.47           C
ATOM   1370  HE1 PHE A 103      11.272  14.026   8.648  1.00 91.47           H
ATOM   1371  CE2 PHE A 103      10.461  12.122   6.021  1.00 91.47           C
ATOM   1372  HE2 PHE A 103      10.321  12.189   4.942  1.00 91.47           H
ATOM   1373  CZ  PHE A 103      10.814  13.226   6.732  1.00 91.47           C
ATOM   1374  HZ  PHE A 103      10.958  14.179   6.222  1.00 91.47           H
ATOM   1375  HN  PHE A 103      11.342   8.509   6.845  1.00 91.47           H
ATOM   1376  N   TRP A 104      10.597   6.431   9.134  1.00 85.87           N
ATOM   1377  CA  TRP A 104      10.208   5.216   9.830  1.00 85.87           C
ATOM   1378  C   TRP A 104      11.482   4.450  10.192  1.00 85.87           C
ATOM   1379  O   TRP A 104      11.538   3.784  11.224  1.00 85.87           O
ATOM   1380  HA  TRP A 104       9.677   5.507  10.737  1.00 85.87           H
ATOM   1381  CB  TRP A 104       9.232   4.390   8.989  1.00 85.87           C
ATOM   1382 1HB  TRP A 104       9.659   4.243   7.997  1.00 85.87           H
ATOM   1383 2HB  TRP A 104       9.126   3.404   9.439  1.00 85.87           H
ATOM   1384  CG  TRP A 104       7.846   5.022   8.844  1.00 85.87           C
ATOM   1385  CD1 TRP A 104       7.252   5.459   7.726  1.00 85.87           C
ATOM   1386  HD1 TRP A 104       7.703   5.418   6.735  1.00 85.87           H
ATOM   1387  CD2 TRP A 104       6.900   5.270   9.905  1.00 85.87           C
ATOM   1388  NE1 TRP A 104       5.996   5.969   7.987  1.00 85.87           N
ATOM   1389  HE1 TRP A 104       5.362   6.354   7.316  1.00 85.87           H
ATOM   1390  CE2 TRP A 104       5.775   5.850   9.354  1.00 85.87           C
ATOM   1391  CE3 TRP A 104       6.990   5.012  11.284  1.00 85.87           C
ATOM   1392  HE3 TRP A 104       7.867   4.554  11.743  1.00 85.87           H
ATOM   1393  CZ2 TRP A 104       4.657   6.222  10.109  1.00 85.87           C
ATOM   1394  HZ2 TRP A 104       3.780   6.680   9.650  1.00 85.87           H
ATOM   1395  CZ3 TRP A 104       5.864   5.389  12.025  1.00 85.87           C
ATOM   1396  HZ3 TRP A 104       5.882   5.211  13.100  1.00 85.87           H
ATOM   1397  CH2 TRP A 104       4.724   5.975  11.486  1.00 85.87           C
ATOM   1398  HH2 TRP A 104       3.887   6.240  12.131  1.00 85.87           H
ATOM   1399  HN  TRP A 104      10.352   6.459   8.164  1.00 85.87           H
ATOM   1400  N   ALA A 105      12.474   4.571   9.322  1.00 93.85           N
ATOM   1401  CA  ALA A 105      13.744   3.899   9.537  1.00 93.85           C
ATOM   1402  C   ALA A 105      14.388   4.434  10.818  1.00 93.85           C
ATOM   1403  O   ALA A 105      14.873   3.661  11.643  1.00 93.85           O
ATOM   1404  HA  ALA A 105      13.540   2.835   9.661  1.00 93.85           H
ATOM   1405  CB  ALA A 105      14.638   4.091   8.311  1.00 93.85           C
ATOM   1406 1HB  ALA A 105      14.148   3.668   7.434  1.00 93.85           H
ATOM   1407 2HB  ALA A 105      14.812   5.155   8.151  1.00 93.85           H
ATOM   1408 3HB  ALA A 105      15.591   3.587   8.473  1.00 93.85           H
ATOM   1409  HN  ALA A 105      12.420   5.114   8.484  1.00 93.85           H
ATOM   1410  N   ILE A 106      14.373   5.753  10.943  1.00 90.56           N
ATOM   1411  CA  ILE A 106      14.976   6.402  12.095  1.00 90.56           C
ATOM   1412  C   ILE A 106      14.183   6.040  13.352  1.00 90.56           C
ATOM   1413  O   ILE A 106      14.765   5.731  14.390  1.00 90.56           O
ATOM   1414  HA  ILE A 106      15.987   6.009  12.200  1.00 90.56           H
ATOM   1415  CB  ILE A 106      15.098   7.909  11.858  1.00 90.56           C
ATOM   1416  HB  ILE A 106      14.132   8.281  11.519  1.00 90.56           H
ATOM   1417  CG1 ILE A 106      16.111   8.209  10.750  1.00 90.56           C
ATOM   1418 1HG1 ILE A 106      17.123   8.060  11.128  1.00 90.56           H
ATOM   1419 2HG1 ILE A 106      15.972   7.510   9.926  1.00 90.56           H
ATOM   1420  CG2 ILE A 106      15.435   8.643  13.157  1.00 90.56           C
ATOM   1421 1HG2 ILE A 106      14.647   8.467  13.888  1.00 90.56           H
ATOM   1422 2HG2 ILE A 106      16.383   8.273  13.548  1.00 90.56           H
ATOM   1423 3HG2 ILE A 106      15.517   9.712  12.960  1.00 90.56           H
ATOM   1424  CD1 ILE A 106      15.957   9.644  10.241  1.00 90.56           C
ATOM   1425 1HD1 ILE A 106      14.952   9.782   9.842  1.00 90.56           H
ATOM   1426 2HD1 ILE A 106      16.121  10.341  11.063  1.00 90.56           H
ATOM   1427 3HD1 ILE A 106      16.689   9.830   9.455  1.00 90.56           H
ATOM   1428  HN  ILE A 106      13.960   6.374  10.276  1.00 90.56           H
ATOM   1429  N   ALA A 107      12.865   6.091  13.217  1.00 91.69           N
ATOM   1430  CA  ALA A 107      11.987   5.858  14.351  1.00 91.69           C
ATOM   1431  C   ALA A 107      12.185   4.428  14.858  1.00 91.69           C
ATOM   1432  O   ALA A 107      12.145   4.182  16.062  1.00 91.69           O
ATOM   1433  HA  ALA A 107      12.270   6.556  15.138  1.00 91.69           H
ATOM   1434  CB  ALA A 107      10.540   6.137  13.941  1.00 91.69           C
ATOM   1435 1HB  ALA A 107      10.447   7.173  13.617  1.00 91.69           H
ATOM   1436 2HB  ALA A 107      10.260   5.474  13.123  1.00 91.69           H
ATOM   1437 3HB  ALA A 107       9.881   5.962  14.792  1.00 91.69           H
ATOM   1438  HN  ALA A 107      12.399   6.287  12.354  1.00 91.69           H
ATOM   1439  N   ALA A 108      12.394   3.523  13.913  1.00 91.25           N
ATOM   1440  CA  ALA A 108      12.548   2.117  14.245  1.00 91.25           C
ATOM   1441  C   ALA A 108      13.914   1.898  14.899  1.00 91.25           C
ATOM   1442  O   ALA A 108      14.073   1.006  15.731  1.00 91.25           O
ATOM   1443  HA  ALA A 108      11.767   1.857  14.960  1.00 91.25           H
ATOM   1444  CB  ALA A 108      12.363   1.271  12.984  1.00 91.25           C
ATOM   1445 1HB  ALA A 108      11.367   1.441  12.576  1.00 91.25           H
ATOM   1446 2HB  ALA A 108      13.112   1.554  12.244  1.00 91.25           H
ATOM   1447 3HB  ALA A 108      12.479   0.216  13.234  1.00 91.25           H
ATOM   1448  HN  ALA A 108      12.459   3.737  12.938  1.00 91.25           H
ATOM   1449  N   ALA A 109      14.866   2.728  14.497  1.00 89.92           N
ATOM   1450  CA  ALA A 109      16.236   2.573  14.956  1.00 89.92           C
ATOM   1451  C   ALA A 109      16.317   2.941  16.439  1.00 89.92           C
ATOM   1452  O   ALA A 109      17.107   2.363  17.184  1.00 89.92           O
ATOM   1453  HA  ALA A 109      16.510   1.525  14.836  1.00 89.92           H
ATOM   1454  CB  ALA A 109      17.164   3.429  14.092  1.00 89.92           C
ATOM   1455 1HB  ALA A 109      17.091   3.108  13.053  1.00 89.92           H
ATOM   1456 2HB  ALA A 109      16.871   4.476  14.170  1.00 89.92           H
ATOM   1457 3HB  ALA A 109      18.192   3.313  14.437  1.00 89.92           H
ATOM   1458  HN  ALA A 109      14.714   3.492  13.871  1.00 89.92           H
ATOM   1459  N   ASP A 110      15.488   3.901  16.824  1.00 80.43           N
ATOM   1460  CA  ASP A 110      15.566   4.466  18.161  1.00 80.43           C
ATOM   1461  C   ASP A 110      14.169   4.899  18.608  1.00 80.43           C
ATOM   1462  O   ASP A 110      13.377   4.078  19.068  1.00 80.43           O
ATOM   1463  HA  ASP A 110      15.975   3.671  18.784  1.00 80.43           H
ATOM   1464  CB  ASP A 110      16.474   5.696  18.186  1.00 80.43           C
ATOM   1465 1HB  ASP A 110      17.421   5.465  17.699  1.00 80.43           H
ATOM   1466 2HB  ASP A 110      16.013   6.505  17.619  1.00 80.43           H
ATOM   1467  CG  ASP A 110      16.733   6.156  19.623  1.00 80.43           C
ATOM   1468  OD1 ASP A 110      16.333   5.407  20.539  1.00 80.43           O
ATOM   1469  OD2 ASP A 110      17.326   7.247  19.771  1.00 80.43           O
ATOM   1470  HN  ASP A 110      14.775   4.291  16.241  1.00 80.43           H
ATOM   1471  N   GLN A 111      13.908   6.190  18.458  1.00 83.19           N
ATOM   1472  CA  GLN A 111      12.622   6.744  18.845  1.00 83.19           C
ATOM   1473  C   GLN A 111      12.204   7.847  17.871  1.00 83.19           C
ATOM   1474  O   GLN A 111      12.996   8.271  17.032  1.00 83.19           O
ATOM   1475  HA  GLN A 111      11.919   5.912  18.787  1.00 83.19           H
ATOM   1476  CB  GLN A 111      12.660   7.267  20.282  1.00 83.19           C
ATOM   1477 1HB  GLN A 111      11.689   7.685  20.547  1.00 83.19           H
ATOM   1478 2HB  GLN A 111      12.850   6.442  20.969  1.00 83.19           H
ATOM   1479  CG  GLN A 111      13.743   8.336  20.448  1.00 83.19           C
ATOM   1480 1HG  GLN A 111      14.719   7.908  20.219  1.00 83.19           H
ATOM   1481 2HG  GLN A 111      13.574   9.143  19.736  1.00 83.19           H
ATOM   1482  CD  GLN A 111      13.747   8.896  21.872  1.00 83.19           C
ATOM   1483  OE1 GLN A 111      12.779   8.798  22.608  1.00 83.19           O
ATOM   1484  NE2 GLN A 111      14.888   9.487  22.217  1.00 83.19           N
ATOM   1485 1HE2 GLN A 111      15.644   9.533  21.565  1.00 83.19           H
ATOM   1486 2HE2 GLN A 111      14.988   9.885  23.129  1.00 83.19           H
ATOM   1487  HN  GLN A 111      14.556   6.851  18.081  1.00 83.19           H
ATOM   1488  N   TRP A 112      10.959   8.279  18.015  1.00 88.62           N
ATOM   1489  CA  TRP A 112      10.436   9.345  17.178  1.00 88.62           C
ATOM   1490  C   TRP A 112      11.071  10.660  17.637  1.00 88.62           C
ATOM   1491  O   TRP A 112      10.815  11.123  18.748  1.00 88.62           O
ATOM   1492  HA  TRP A 112      10.723   9.133  16.148  1.00 88.62           H
ATOM   1493  CB  TRP A 112       8.907   9.374  17.218  1.00 88.62           C
ATOM   1494 1HB  TRP A 112       8.530   8.374  17.003  1.00 88.62           H
ATOM   1495 2HB  TRP A 112       8.585   9.626  18.228  1.00 88.62           H
ATOM   1496  CG  TRP A 112       8.277  10.362  16.235  1.00 88.62           C
ATOM   1497  CD1 TRP A 112       7.855  11.611  16.477  1.00 88.62           C
ATOM   1498  HD1 TRP A 112       7.911  12.099  17.449  1.00 88.62           H
ATOM   1499  CD2 TRP A 112       8.014  10.133  14.834  1.00 88.62           C
ATOM   1500  NE1 TRP A 112       7.341  12.200  15.340  1.00 88.62           N
ATOM   1501  HE1 TRP A 112       6.966  13.124  15.270  1.00 88.62           H
ATOM   1502  CE2 TRP A 112       7.441  11.273  14.309  1.00 88.62           C
ATOM   1503  CE3 TRP A 112       8.253   8.999  14.038  1.00 88.62           C
ATOM   1504  HE3 TRP A 112       8.704   8.087  14.429  1.00 88.62           H
ATOM   1505  CZ2 TRP A 112       7.058  11.390  12.968  1.00 88.62           C
ATOM   1506  HZ2 TRP A 112       6.606  12.302  12.577  1.00 88.62           H
ATOM   1507  CZ3 TRP A 112       7.864   9.132  12.699  1.00 88.62           C
ATOM   1508  HZ3 TRP A 112       8.027   8.282  12.037  1.00 88.62           H
ATOM   1509  CH2 TRP A 112       7.286  10.273  12.155  1.00 88.62           C
ATOM   1510  HH2 TRP A 112       7.011  10.298  11.101  1.00 88.62           H
ATOM   1511  HN  TRP A 112      10.315   7.914  18.686  1.00 88.62           H
ATOM   1512  N   LYS A 113      11.886  11.225  16.758  1.00 81.07           N
ATOM   1513  CA  LYS A 113      12.692  12.379  17.119  1.00 81.07           C
ATOM   1514  C   LYS A 113      12.089  13.635  16.487  1.00 81.07           C
ATOM   1515  O   LYS A 113      12.700  14.702  16.512  1.00 81.07           O
ATOM   1516  HA  LYS A 113      12.646  12.483  18.204  1.00 81.07           H
ATOM   1517  CB  LYS A 113      14.157  12.146  16.748  1.00 81.07           C
ATOM   1518 1HB  LYS A 113      14.244  11.991  15.672  1.00 81.07           H
ATOM   1519 2HB  LYS A 113      14.743  13.034  16.989  1.00 81.07           H
ATOM   1520  CG  LYS A 113      14.726  10.936  17.490  1.00 81.07           C
ATOM   1521 1HG  LYS A 113      14.566  11.055  18.562  1.00 81.07           H
ATOM   1522 2HG  LYS A 113      14.193  10.035  17.187  1.00 81.07           H
ATOM   1523  CD  LYS A 113      16.220  10.771  17.207  1.00 81.07           C
ATOM   1524 1HD  LYS A 113      16.379  10.638  16.137  1.00 81.07           H
ATOM   1525 2HD  LYS A 113      16.752  11.677  17.498  1.00 81.07           H
ATOM   1526  CE  LYS A 113      16.793   9.572  17.966  1.00 81.07           C
ATOM   1527 1HE  LYS A 113      16.627   9.698  19.036  1.00 81.07           H
ATOM   1528 2HE  LYS A 113      16.273   8.663  17.667  1.00 81.07           H
ATOM   1529  NZ  LYS A 113      18.242   9.432  17.696  1.00 81.07           N
ATOM   1530 1HZ  LYS A 113      18.602   8.626  18.195  1.00 81.07           H
ATOM   1531 2HZ  LYS A 113      18.390   9.308  16.701  1.00 81.07           H
ATOM   1532 3HZ  LYS A 113      18.726  10.267  18.008  1.00 81.07           H
ATOM   1533  HN  LYS A 113      12.000  10.908  15.817  1.00 81.07           H
ATOM   1534  N   PHE A 114      10.896  13.466  15.935  1.00 87.15           N
ATOM   1535  CA  PHE A 114      10.284  14.518  15.140  1.00 87.15           C
ATOM   1536  C   PHE A 114       9.065  15.105  15.853  1.00 87.15           C
ATOM   1537  O   PHE A 114       8.598  14.554  16.849  1.00 87.15           O
ATOM   1538  HA  PHE A 114      11.033  15.297  15.003  1.00 87.15           H
ATOM   1539  CB  PHE A 114       9.832  13.879  13.825  1.00 87.15           C
ATOM   1540 1HB  PHE A 114       9.025  13.176  14.033  1.00 87.15           H
ATOM   1541 2HB  PHE A 114       9.421  14.654  13.178  1.00 87.15           H
ATOM   1542  CG  PHE A 114      10.946  13.146  13.074  1.00 87.15           C
ATOM   1543  CD1 PHE A 114      11.871  13.852  12.371  1.00 87.15           C
ATOM   1544  HD1 PHE A 114      11.819  14.940  12.342  1.00 87.15           H
ATOM   1545  CD2 PHE A 114      11.011  11.788  13.111  1.00 87.15           C
ATOM   1546  HD2 PHE A 114      10.269  11.221  13.675  1.00 87.15           H
ATOM   1547  CE1 PHE A 114      12.904  13.172  11.674  1.00 87.15           C
ATOM   1548  HE1 PHE A 114      13.645  13.738  11.110  1.00 87.15           H
ATOM   1549  CE2 PHE A 114      12.044  11.107  12.414  1.00 87.15           C
ATOM   1550  HE2 PHE A 114      12.096  10.019  12.443  1.00 87.15           H
ATOM   1551  CZ  PHE A 114      12.969  11.814  11.710  1.00 87.15           C
ATOM   1552  HZ  PHE A 114      13.762  11.292  11.176  1.00 87.15           H
ATOM   1553  HN  PHE A 114      10.352  12.632  16.023  1.00 87.15           H
ATOM   1554  N   GLN A 115       8.583  16.216  15.316  1.00 80.54           N
ATOM   1555  CA  GLN A 115       7.451  16.906  15.911  1.00 80.54           C
ATOM   1556  C   GLN A 115       6.155  16.145  15.623  1.00 80.54           C
ATOM   1557  O   GLN A 115       6.119  15.283  14.746  1.00 80.54           O
ATOM   1558  HA  GLN A 115       7.646  16.912  16.983  1.00 80.54           H
ATOM   1559  CB  GLN A 115       7.362  18.349  15.409  1.00 80.54           C
ATOM   1560 1HB  GLN A 115       7.342  18.358  14.320  1.00 80.54           H
ATOM   1561 2HB  GLN A 115       6.430  18.799  15.749  1.00 80.54           H
ATOM   1562  CG  GLN A 115       8.547  19.177  15.910  1.00 80.54           C
ATOM   1563 1HG  GLN A 115       8.627  19.085  16.994  1.00 80.54           H
ATOM   1564 2HG  GLN A 115       9.473  18.787  15.488  1.00 80.54           H
ATOM   1565  CD  GLN A 115       8.387  20.650  15.528  1.00 80.54           C
ATOM   1566  OE1 GLN A 115       7.487  21.035  14.800  1.00 80.54           O
ATOM   1567  NE2 GLN A 115       9.308  21.449  16.059  1.00 80.54           N
ATOM   1568 1HE2 GLN A 115      10.020  21.069  16.649  1.00 80.54           H
ATOM   1569 2HE2 GLN A 115       9.288  22.431  15.868  1.00 80.54           H
ATOM   1570  HN  GLN A 115       8.953  16.644  14.491  1.00 80.54           H
ATOM   1571  N   THR A 116       5.123  16.491  16.378  1.00 87.16           N
ATOM   1572  CA  THR A 116       3.831  15.845  16.221  1.00 87.16           C
ATOM   1573  C   THR A 116       3.315  16.023  14.792  1.00 87.16           C
ATOM   1574  O   THR A 116       2.724  15.107  14.223  1.00 87.16           O
ATOM   1575  HA  THR A 116       3.961  14.774  16.383  1.00 87.16           H
ATOM   1576  CB  THR A 116       2.887  16.411  17.284  1.00 87.16           C
ATOM   1577  HB  THR A 116       2.573  17.422  17.025  1.00 87.16           H
ATOM   1578  OG1 THR A 116       3.618  16.286  18.500  1.00 87.16           O
ATOM   1579  HG1 THR A 116       3.217  16.874  19.203  1.00 87.16           H
ATOM   1580  CG2 THR A 116       1.653  15.533  17.499  1.00 87.16           C
ATOM   1581 1HG2 THR A 116       1.965  14.540  17.823  1.00 87.16           H
ATOM   1582 2HG2 THR A 116       1.097  15.452  16.565  1.00 87.16           H
ATOM   1583 3HG2 THR A 116       1.017  15.981  18.262  1.00 87.16           H
ATOM   1584  HN  THR A 116       5.159  17.198  17.084  1.00 87.16           H
ATOM   1585  N   PHE A 117       3.556  17.209  14.254  1.00 90.09           N
ATOM   1586  CA  PHE A 117       3.106  17.526  12.909  1.00 90.09           C
ATOM   1587  C   PHE A 117       3.628  16.501  11.900  1.00 90.09           C
ATOM   1588  O   PHE A 117       2.873  16.009  11.063  1.00 90.09           O
ATOM   1589  HA  PHE A 117       2.017  17.502  12.918  1.00 90.09           H
ATOM   1590  CB  PHE A 117       3.676  18.903  12.559  1.00 90.09           C
ATOM   1591 1HB  PHE A 117       3.306  19.632  13.280  1.00 90.09           H
ATOM   1592 2HB  PHE A 117       4.760  18.873  12.665  1.00 90.09           H
ATOM   1593  CG  PHE A 117       3.328  19.380  11.148  1.00 90.09           C
ATOM   1594  CD1 PHE A 117       4.280  19.383  10.177  1.00 90.09           C
ATOM   1595  HD1 PHE A 117       5.291  19.044  10.404  1.00 90.09           H
ATOM   1596  CD2 PHE A 117       2.067  19.802  10.865  1.00 90.09           C
ATOM   1597  HD2 PHE A 117       1.304  19.800  11.643  1.00 90.09           H
ATOM   1598  CE1 PHE A 117       3.957  19.826   8.867  1.00 90.09           C
ATOM   1599  HE1 PHE A 117       4.720  19.828   8.089  1.00 90.09           H
ATOM   1600  CE2 PHE A 117       1.744  20.245   9.555  1.00 90.09           C
ATOM   1601  HE2 PHE A 117       0.733  20.584   9.328  1.00 90.09           H
ATOM   1602  CZ  PHE A 117       2.696  20.248   8.584  1.00 90.09           C
ATOM   1603  HZ  PHE A 117       2.448  20.588   7.578  1.00 90.09           H
ATOM   1604  HN  PHE A 117       4.048  17.945  14.719  1.00 90.09           H
ATOM   1605  N   MET A 118       4.915  16.208  12.014  1.00 87.30           N
ATOM   1606  CA  MET A 118       5.550  15.262  11.112  1.00 87.30           C
ATOM   1607  C   MET A 118       4.959  13.862  11.281  1.00 87.30           C
ATOM   1608  O   MET A 118       4.867  13.102  10.318  1.00 87.30           O
ATOM   1609  HA  MET A 118       5.345  15.632  10.107  1.00 87.30           H
ATOM   1610  CB  MET A 118       7.054  15.219  11.393  1.00 87.30           C
ATOM   1611 1HB  MET A 118       7.224  15.100  12.463  1.00 87.30           H
ATOM   1612 2HB  MET A 118       7.494  14.352  10.902  1.00 87.30           H
ATOM   1613  CG  MET A 118       7.740  16.495  10.902  1.00 87.30           C
ATOM   1614 1HG  MET A 118       7.390  17.351  11.478  1.00 87.30           H
ATOM   1615 2HG  MET A 118       8.816  16.423  11.060  1.00 87.30           H
ATOM   1616  SD  MET A 118       7.395  16.745   9.168  1.00 87.30           S
ATOM   1617  CE  MET A 118       8.220  15.320   8.479  1.00 87.30           C
ATOM   1618 1HE  MET A 118       9.280  15.357   8.729  1.00 87.30           H
ATOM   1619 2HE  MET A 118       7.781  14.411   8.892  1.00 87.30           H
ATOM   1620 3HE  MET A 118       8.102  15.320   7.395  1.00 87.30           H
ATOM   1621  HN  MET A 118       5.520  16.605  12.705  1.00 87.30           H
ATOM   1622  N   CYS A 119       4.572  13.562  12.513  1.00 92.24           N
ATOM   1623  CA  CYS A 119       3.940  12.288  12.810  1.00 92.24           C
ATOM   1624  C   CYS A 119       2.645  12.194  12.001  1.00 92.24           C
ATOM   1625  O   CYS A 119       2.388  11.184  11.348  1.00 92.24           O
ATOM   1626  HA  CYS A 119       4.643  11.512  12.506  1.00 92.24           H
ATOM   1627  CB  CYS A 119       3.690  12.116  14.309  1.00 92.24           C
ATOM   1628 1HB  CYS A 119       4.640  12.098  14.845  1.00 92.24           H
ATOM   1629 2HB  CYS A 119       3.124  12.966  14.692  1.00 92.24           H
ATOM   1630  SG  CYS A 119       2.771  10.564  14.617  1.00 92.24           S
ATOM   1631  HN  CYS A 119       4.685  14.171  13.298  1.00 92.24           H
ATOM   1632  N   LYS A 120       1.862  13.261  12.071  1.00 91.09           N
ATOM   1633  CA  LYS A 120       0.590  13.304  11.371  1.00 91.09           C
ATOM   1634  C   LYS A 120       0.833  13.134   9.870  1.00 91.09           C
ATOM   1635  O   LYS A 120       0.164  12.336   9.216  1.00 91.09           O
ATOM   1636  HA  LYS A 120      -0.005  12.460  11.722  1.00 91.09           H
ATOM   1637  CB  LYS A 120      -0.177  14.578  11.730  1.00 91.09           C
ATOM   1638 1HB  LYS A 120       0.472  15.445  11.605  1.00 91.09           H
ATOM   1639 2HB  LYS A 120      -1.016  14.707  11.046  1.00 91.09           H
ATOM   1640  CG  LYS A 120      -0.690  14.522  13.170  1.00 91.09           C
ATOM   1641 1HG  LYS A 120      -1.377  13.683  13.283  1.00 91.09           H
ATOM   1642 2HG  LYS A 120       0.143  14.345  13.850  1.00 91.09           H
ATOM   1643  CD  LYS A 120      -1.399  15.823  13.551  1.00 91.09           C
ATOM   1644 1HD  LYS A 120      -0.702  16.658  13.473  1.00 91.09           H
ATOM   1645 2HD  LYS A 120      -2.210  16.019  12.849  1.00 91.09           H
ATOM   1646  CE  LYS A 120      -1.956  15.748  14.974  1.00 91.09           C
ATOM   1647 1HE  LYS A 120      -1.218  15.297  15.637  1.00 91.09           H
ATOM   1648 2HE  LYS A 120      -2.149  16.753  15.349  1.00 91.09           H
ATOM   1649  NZ  LYS A 120      -3.206  14.955  15.000  1.00 91.09           N
ATOM   1650 1HZ  LYS A 120      -3.689  15.114  15.877  1.00 91.09           H
ATOM   1651 2HZ  LYS A 120      -3.802  15.238  14.230  1.00 91.09           H
ATOM   1652 3HZ  LYS A 120      -2.983  13.970  14.910  1.00 91.09           H
ATOM   1653  HN  LYS A 120       2.085  14.085  12.594  1.00 91.09           H
ATOM   1654  N   VAL A 121       1.791  13.899   9.368  1.00 92.11           N
ATOM   1655  CA  VAL A 121       2.051  13.932   7.939  1.00 92.11           C
ATOM   1656  C   VAL A 121       2.478  12.540   7.470  1.00 92.11           C
ATOM   1657  O   VAL A 121       1.930  12.011   6.504  1.00 92.11           O
ATOM   1658  HA  VAL A 121       1.118  14.199   7.441  1.00 92.11           H
ATOM   1659  CB  VAL A 121       3.085  15.014   7.620  1.00 92.11           C
ATOM   1660  HB  VAL A 121       3.946  14.856   8.269  1.00 92.11           H
ATOM   1661  CG1 VAL A 121       3.563  14.904   6.171  1.00 92.11           C
ATOM   1662 1HG1 VAL A 121       4.019  13.927   6.011  1.00 92.11           H
ATOM   1663 2HG1 VAL A 121       2.714  15.023   5.498  1.00 92.11           H
ATOM   1664 3HG1 VAL A 121       4.297  15.685   5.970  1.00 92.11           H
ATOM   1665  CG2 VAL A 121       2.526  16.408   7.909  1.00 92.11           C
ATOM   1666 1HG2 VAL A 121       1.641  16.579   7.296  1.00 92.11           H
ATOM   1667 2HG2 VAL A 121       2.258  16.481   8.963  1.00 92.11           H
ATOM   1668 3HG2 VAL A 121       3.281  17.158   7.673  1.00 92.11           H
ATOM   1669  HN  VAL A 121       2.384  14.487   9.919  1.00 92.11           H
ATOM   1670  N   VAL A 122       3.453  11.986   8.176  1.00 90.45           N
ATOM   1671  CA  VAL A 122       4.102  10.766   7.727  1.00 90.45           C
ATOM   1672  C   VAL A 122       3.086   9.622   7.731  1.00 90.45           C
ATOM   1673  O   VAL A 122       3.022   8.841   6.783  1.00 90.45           O
ATOM   1674  HA  VAL A 122       4.441  10.930   6.705  1.00 90.45           H
ATOM   1675  CB  VAL A 122       5.330  10.477   8.593  1.00 90.45           C
ATOM   1676  HB  VAL A 122       5.016  10.493   9.637  1.00 90.45           H
ATOM   1677  CG1 VAL A 122       5.898   9.088   8.294  1.00 90.45           C
ATOM   1678 1HG1 VAL A 122       5.139   8.334   8.501  1.00 90.45           H
ATOM   1679 2HG1 VAL A 122       6.189   9.033   7.245  1.00 90.45           H
ATOM   1680 3HG1 VAL A 122       6.770   8.909   8.923  1.00 90.45           H
ATOM   1681  CG2 VAL A 122       6.398  11.558   8.408  1.00 90.45           C
ATOM   1682 1HG2 VAL A 122       6.706  11.588   7.363  1.00 90.45           H
ATOM   1683 2HG2 VAL A 122       5.988  12.526   8.694  1.00 90.45           H
ATOM   1684 3HG2 VAL A 122       7.259  11.328   9.034  1.00 90.45           H
ATOM   1685  HN  VAL A 122       3.799  12.356   9.038  1.00 90.45           H
ATOM   1686  N   ASN A 123       2.317   9.559   8.808  1.00 89.95           N
ATOM   1687  CA  ASN A 123       1.289   8.540   8.936  1.00 89.95           C
ATOM   1688  C   ASN A 123       0.261   8.716   7.816  1.00 89.95           C
ATOM   1689  O   ASN A 123      -0.179   7.738   7.215  1.00 89.95           O
ATOM   1690  HA  ASN A 123       1.819   7.590   8.871  1.00 89.95           H
ATOM   1691  CB  ASN A 123       0.557   8.661  10.274  1.00 89.95           C
ATOM   1692 1HB  ASN A 123       0.587   9.695  10.617  1.00 89.95           H
ATOM   1693 2HB  ASN A 123      -0.493   8.400  10.142  1.00 89.95           H
ATOM   1694  CG  ASN A 123       1.187   7.749  11.328  1.00 89.95           C
ATOM   1695  OD1 ASN A 123       1.953   6.848  11.029  1.00 89.95           O
ATOM   1696  ND2 ASN A 123       0.822   8.032  12.576  1.00 89.95           N
ATOM   1697 1HD2 ASN A 123       0.189   8.786  12.753  1.00 89.95           H
ATOM   1698 2HD2 ASN A 123       1.181   7.492  13.337  1.00 89.95           H
ATOM   1699  HN  ASN A 123       2.387  10.188   9.583  1.00 89.95           H
ATOM   1700  N   SER A 124      -0.091   9.969   7.571  1.00 91.07           N
ATOM   1701  CA  SER A 124      -1.115  10.280   6.588  1.00 91.07           C
ATOM   1702  C   SER A 124      -0.629   9.899   5.188  1.00 91.07           C
ATOM   1703  O   SER A 124      -1.372   9.304   4.410  1.00 91.07           O
ATOM   1704  HA  SER A 124      -1.978   9.678   6.870  1.00 91.07           H
ATOM   1705  CB  SER A 124      -1.491  11.762   6.634  1.00 91.07           C
ATOM   1706 1HB  SER A 124      -0.623  12.365   6.367  1.00 91.07           H
ATOM   1707 2HB  SER A 124      -2.261  11.965   5.889  1.00 91.07           H
ATOM   1708  OG  SER A 124      -1.962  12.154   7.921  1.00 91.07           O
ATOM   1709  HG  SER A 124      -1.309  12.779   8.349  1.00 91.07           H
ATOM   1710  HN  SER A 124       0.309  10.762   8.030  1.00 91.07           H
ATOM   1711  N   MET A 125       0.616  10.259   4.911  1.00 85.27           N
ATOM   1712  CA  MET A 125       1.199   9.991   3.607  1.00 85.27           C
ATOM   1713  C   MET A 125       1.228   8.489   3.317  1.00 85.27           C
ATOM   1714  O   MET A 125       0.890   8.060   2.215  1.00 85.27           O
ATOM   1715  HA  MET A 125       0.553  10.495   2.888  1.00 85.27           H
ATOM   1716  CB  MET A 125       2.624  10.548   3.561  1.00 85.27           C
ATOM   1717 1HB  MET A 125       3.153  10.277   4.474  1.00 85.27           H
ATOM   1718 2HB  MET A 125       3.168  10.096   2.731  1.00 85.27           H
ATOM   1719  CG  MET A 125       2.613  12.070   3.403  1.00 85.27           C
ATOM   1720 1HG  MET A 125       2.047  12.347   2.514  1.00 85.27           H
ATOM   1721 2HG  MET A 125       2.112  12.528   4.255  1.00 85.27           H
ATOM   1722  SD  MET A 125       4.285  12.682   3.278  1.00 85.27           S
ATOM   1723  CE  MET A 125       4.687  12.149   1.622  1.00 85.27           C
ATOM   1724 1HE  MET A 125       4.607  11.064   1.560  1.00 85.27           H
ATOM   1725 2HE  MET A 125       3.994  12.605   0.915  1.00 85.27           H
ATOM   1726 3HE  MET A 125       5.705  12.453   1.380  1.00 85.27           H
ATOM   1727  HN  MET A 125       1.221  10.724   5.557  1.00 85.27           H
ATOM   1728  N   TYR A 126       1.635   7.732   4.325  1.00 85.94           N
ATOM   1729  CA  TYR A 126       1.678   6.285   4.204  1.00 85.94           C
ATOM   1730  C   TYR A 126       0.296   5.722   3.863  1.00 85.94           C
ATOM   1731  O   TYR A 126       0.164   4.894   2.963  1.00 85.94           O
ATOM   1732  HA  TYR A 126       2.372   6.034   3.402  1.00 85.94           H
ATOM   1733  CB  TYR A 126       2.105   5.759   5.576  1.00 85.94           C
ATOM   1734 1HB  TYR A 126       3.166   5.962   5.717  1.00 85.94           H
ATOM   1735 2HB  TYR A 126       1.569   6.311   6.348  1.00 85.94           H
ATOM   1736  CG  TYR A 126       1.856   4.263   5.774  1.00 85.94           C
ATOM   1737  CD1 TYR A 126       0.829   3.836   6.592  1.00 85.94           C
ATOM   1738  HD1 TYR A 126       0.196   4.565   7.096  1.00 85.94           H
ATOM   1739  CD2 TYR A 126       2.658   3.339   5.135  1.00 85.94           C
ATOM   1740  HD2 TYR A 126       3.469   3.676   4.489  1.00 85.94           H
ATOM   1741  CE1 TYR A 126       0.595   2.428   6.778  1.00 85.94           C
ATOM   1742  HE1 TYR A 126      -0.212   2.077   7.422  1.00 85.94           H
ATOM   1743  CE2 TYR A 126       2.424   1.931   5.322  1.00 85.94           C
ATOM   1744  HE2 TYR A 126       3.050   1.191   4.823  1.00 85.94           H
ATOM   1745  CZ  TYR A 126       1.404   1.544   6.134  1.00 85.94           C
ATOM   1746  OH  TYR A 126       1.183   0.214   6.310  1.00 85.94           O
ATOM   1747  HH  TYR A 126       1.641  -0.307   5.590  1.00 85.94           H
ATOM   1748  HN  TYR A 126       1.932   8.091   5.210  1.00 85.94           H
ATOM   1749  N   LYS A 127      -0.698   6.195   4.600  1.00 85.83           N
ATOM   1750  CA  LYS A 127      -2.041   5.652   4.482  1.00 85.83           C
ATOM   1751  C   LYS A 127      -2.607   5.997   3.104  1.00 85.83           C
ATOM   1752  O   LYS A 127      -3.257   5.167   2.470  1.00 85.83           O
ATOM   1753  HA  LYS A 127      -1.963   4.567   4.562  1.00 85.83           H
ATOM   1754  CB  LYS A 127      -2.916   6.129   5.643  1.00 85.83           C
ATOM   1755 1HB  LYS A 127      -2.383   5.993   6.585  1.00 85.83           H
ATOM   1756 2HB  LYS A 127      -3.113   7.196   5.540  1.00 85.83           H
ATOM   1757  CG  LYS A 127      -4.239   5.361   5.684  1.00 85.83           C
ATOM   1758 1HG  LYS A 127      -4.931   5.860   6.362  1.00 85.83           H
ATOM   1759 2HG  LYS A 127      -4.699   5.369   4.696  1.00 85.83           H
ATOM   1760  CD  LYS A 127      -4.021   3.917   6.140  1.00 85.83           C
ATOM   1761 1HD  LYS A 127      -3.500   3.361   5.361  1.00 85.83           H
ATOM   1762 2HD  LYS A 127      -3.383   3.903   7.023  1.00 85.83           H
ATOM   1763  CE  LYS A 127      -5.354   3.235   6.456  1.00 85.83           C
ATOM   1764 1HE  LYS A 127      -6.130   3.616   5.793  1.00 85.83           H
ATOM   1765 2HE  LYS A 127      -5.274   2.164   6.270  1.00 85.83           H
ATOM   1766  NZ  LYS A 127      -5.736   3.473   7.866  1.00 85.83           N
ATOM   1767 1HZ  LYS A 127      -6.608   2.994   8.065  1.00 85.83           H
ATOM   1768 2HZ  LYS A 127      -5.009   3.119   8.477  1.00 85.83           H
ATOM   1769 3HZ  LYS A 127      -5.854   4.468   8.021  1.00 85.83           H
ATOM   1770  HN  LYS A 127      -0.598   6.933   5.267  1.00 85.83           H
ATOM   1771  N   MET A 128      -2.339   7.223   2.679  1.00 86.16           N
ATOM   1772  CA  MET A 128      -2.830   7.696   1.396  1.00 86.16           C
ATOM   1773  C   MET A 128      -2.228   6.885   0.246  1.00 86.16           C
ATOM   1774  O   MET A 128      -2.930   6.525  -0.698  1.00 86.16           O
ATOM   1775  HA  MET A 128      -3.910   7.552   1.425  1.00 86.16           H
ATOM   1776  CB  MET A 128      -2.470   9.172   1.223  1.00 86.16           C
ATOM   1777 1HB  MET A 128      -2.794   9.734   2.099  1.00 86.16           H
ATOM   1778 2HB  MET A 128      -1.387   9.281   1.158  1.00 86.16           H
ATOM   1779  CG  MET A 128      -3.122   9.753  -0.033  1.00 86.16           C
ATOM   1780 1HG  MET A 128      -2.714   9.269  -0.921  1.00 86.16           H
ATOM   1781 2HG  MET A 128      -4.193   9.550  -0.023  1.00 86.16           H
ATOM   1782  SD  MET A 128      -2.836  11.513  -0.112  1.00 86.16           S
ATOM   1783  CE  MET A 128      -1.074  11.528  -0.394  1.00 86.16           C
ATOM   1784 1HE  MET A 128      -0.569  11.034   0.437  1.00 86.16           H
ATOM   1785 2HE  MET A 128      -0.849  11.001  -1.321  1.00 86.16           H
ATOM   1786 3HE  MET A 128      -0.726  12.559  -0.469  1.00 86.16           H
ATOM   1787  HN  MET A 128      -1.797   7.887   3.195  1.00 86.16           H
ATOM   1788  N   ASN A 129      -0.935   6.622   0.364  1.00 81.44           N
ATOM   1789  CA  ASN A 129      -0.234   5.846  -0.645  1.00 81.44           C
ATOM   1790  C   ASN A 129      -0.832   4.439  -0.706  1.00 81.44           C
ATOM   1791  O   ASN A 129      -1.098   3.920  -1.789  1.00 81.44           O
ATOM   1792  HA  ASN A 129      -0.371   6.397  -1.576  1.00 81.44           H
ATOM   1793  CB  ASN A 129       1.252   5.715  -0.306  1.00 81.44           C
ATOM   1794 1HB  ASN A 129       1.732   6.691  -0.378  1.00 81.44           H
ATOM   1795 2HB  ASN A 129       1.365   5.379   0.724  1.00 81.44           H
ATOM   1796  CG  ASN A 129       1.944   4.729  -1.249  1.00 81.44           C
ATOM   1797  OD1 ASN A 129       2.107   3.556  -0.953  1.00 81.44           O
ATOM   1798  ND2 ASN A 129       2.342   5.267  -2.398  1.00 81.44           N
ATOM   1799 1HD2 ASN A 129       2.178   6.237  -2.579  1.00 81.44           H
ATOM   1800 2HD2 ASN A 129       2.806   4.703  -3.081  1.00 81.44           H
ATOM   1801  HN  ASN A 129      -0.369   6.928   1.129  1.00 81.44           H
ATOM   1802  N   PHE A 130      -1.024   3.861   0.471  1.00 86.70           N
ATOM   1803  CA  PHE A 130      -1.496   2.490   0.563  1.00 86.70           C
ATOM   1804  C   PHE A 130      -2.756   2.285  -0.281  1.00 86.70           C
ATOM   1805  O   PHE A 130      -2.831   1.348  -1.073  1.00 86.70           O
ATOM   1806  HA  PHE A 130      -0.700   1.848   0.185  1.00 86.70           H
ATOM   1807  CB  PHE A 130      -1.833   2.230   2.033  1.00 86.70           C
ATOM   1808 1HB  PHE A 130      -0.923   2.324   2.625  1.00 86.70           H
ATOM   1809 2HB  PHE A 130      -2.520   3.002   2.379  1.00 86.70           H
ATOM   1810  CG  PHE A 130      -2.456   0.858   2.295  1.00 86.70           C
ATOM   1811  CD1 PHE A 130      -3.798   0.747   2.490  1.00 86.70           C
ATOM   1812  HD1 PHE A 130      -4.429   1.635   2.458  1.00 86.70           H
ATOM   1813  CD2 PHE A 130      -1.669  -0.250   2.335  1.00 86.70           C
ATOM   1814  HD2 PHE A 130      -0.594  -0.161   2.179  1.00 86.70           H
ATOM   1815  CE1 PHE A 130      -4.376  -0.527   2.734  1.00 86.70           C
ATOM   1816  HE1 PHE A 130      -5.451  -0.616   2.890  1.00 86.70           H
ATOM   1817  CE2 PHE A 130      -2.248  -1.524   2.578  1.00 86.70           C
ATOM   1818  HE2 PHE A 130      -1.617  -2.412   2.610  1.00 86.70           H
ATOM   1819  CZ  PHE A 130      -3.589  -1.635   2.773  1.00 86.70           C
ATOM   1820  HZ  PHE A 130      -4.033  -2.613   2.960  1.00 86.70           H
ATOM   1821  HN  PHE A 130      -0.864   4.312   1.348  1.00 86.70           H
ATOM   1822  N   TYR A 131      -3.714   3.179  -0.082  1.00 91.82           N
ATOM   1823  CA  TYR A 131      -4.989   3.075  -0.771  1.00 91.82           C
ATOM   1824  C   TYR A 131      -4.847   3.454  -2.246  1.00 91.82           C
ATOM   1825  O   TYR A 131      -5.394   2.783  -3.119  1.00 91.82           O
ATOM   1826  HA  TYR A 131      -5.326   2.041  -0.701  1.00 91.82           H
ATOM   1827  CB  TYR A 131      -5.921   4.077  -0.087  1.00 91.82           C
ATOM   1828 1HB  TYR A 131      -5.382   5.011   0.070  1.00 91.82           H
ATOM   1829 2HB  TYR A 131      -6.754   4.297  -0.754  1.00 91.82           H
ATOM   1830  CG  TYR A 131      -6.476   3.594   1.255  1.00 91.82           C
ATOM   1831  CD1 TYR A 131      -7.169   2.403   1.326  1.00 91.82           C
ATOM   1832  HD1 TYR A 131      -7.322   1.806   0.427  1.00 91.82           H
ATOM   1833  CD2 TYR A 131      -6.283   4.349   2.394  1.00 91.82           C
ATOM   1834  HD2 TYR A 131      -5.735   5.290   2.337  1.00 91.82           H
ATOM   1835  CE1 TYR A 131      -7.692   1.948   2.589  1.00 91.82           C
ATOM   1836  HE1 TYR A 131      -8.241   1.010   2.659  1.00 91.82           H
ATOM   1837  CE2 TYR A 131      -6.805   3.895   3.656  1.00 91.82           C
ATOM   1838  HE2 TYR A 131      -6.660   4.482   4.563  1.00 91.82           H
ATOM   1839  CZ  TYR A 131      -7.484   2.717   3.692  1.00 91.82           C
ATOM   1840  OH  TYR A 131      -7.977   2.288   4.884  1.00 91.82           O
ATOM   1841  HH  TYR A 131      -8.168   3.070   5.477  1.00 91.82           H
ATOM   1842  HN  TYR A 131      -3.630   3.960   0.536  1.00 91.82           H
ATOM   1843  N   SER A 132      -4.109   4.530  -2.479  1.00 90.66           N
ATOM   1844  CA  SER A 132      -4.017   5.100  -3.813  1.00 90.66           C
ATOM   1845  C   SER A 132      -3.377   4.093  -4.770  1.00 90.66           C
ATOM   1846  O   SER A 132      -3.834   3.927  -5.899  1.00 90.66           O
ATOM   1847  HA  SER A 132      -5.045   5.309  -4.108  1.00 90.66           H
ATOM   1848  CB  SER A 132      -3.216   6.404  -3.800  1.00 90.66           C
ATOM   1849 1HB  SER A 132      -3.185   6.820  -4.807  1.00 90.66           H
ATOM   1850 2HB  SER A 132      -3.722   7.135  -3.169  1.00 90.66           H
ATOM   1851  OG  SER A 132      -1.886   6.209  -3.327  1.00 90.66           O
ATOM   1852  HG  SER A 132      -1.399   7.082  -3.305  1.00 90.66           H
ATOM   1853  HN  SER A 132      -3.581   5.009  -1.778  1.00 90.66           H
ATOM   1854  N   CYS A 133      -2.328   3.446  -4.283  1.00 87.25           N
ATOM   1855  CA  CYS A 133      -1.591   2.495  -5.097  1.00 87.25           C
ATOM   1856  C   CYS A 133      -2.543   1.364  -5.494  1.00 87.25           C
ATOM   1857  O   CYS A 133      -2.649   1.023  -6.671  1.00 87.25           O
ATOM   1858  HA  CYS A 133      -1.246   3.037  -5.977  1.00 87.25           H
ATOM   1859  CB  CYS A 133      -0.352   1.968  -4.370  1.00 87.25           C
ATOM   1860 1HB  CYS A 133      -0.611   1.689  -3.348  1.00 87.25           H
ATOM   1861 2HB  CYS A 133       0.014   1.068  -4.863  1.00 87.25           H
ATOM   1862  SG  CYS A 133       0.956   3.248  -4.356  1.00 87.25           S
ATOM   1863  HG  CYS A 133       1.971   2.407  -4.179  1.00 87.25           H
ATOM   1864  HN  CYS A 133      -1.982   3.563  -3.352  1.00 87.25           H
ATOM   1865  N   VAL A 134      -3.211   0.815  -4.490  1.00 86.64           N
ATOM   1866  CA  VAL A 134      -4.024  -0.372  -4.693  1.00 86.64           C
ATOM   1867  C   VAL A 134      -5.183  -0.037  -5.633  1.00 86.64           C
ATOM   1868  O   VAL A 134      -5.528  -0.832  -6.506  1.00 86.64           O
ATOM   1869  HA  VAL A 134      -3.394  -1.125  -5.166  1.00 86.64           H
ATOM   1870  CB  VAL A 134      -4.489  -0.924  -3.343  1.00 86.64           C
ATOM   1871  HB  VAL A 134      -5.008  -0.124  -2.815  1.00 86.64           H
ATOM   1872  CG1 VAL A 134      -5.475  -2.078  -3.534  1.00 86.64           C
ATOM   1873 1HG1 VAL A 134      -6.346  -1.724  -4.086  1.00 86.64           H
ATOM   1874 2HG1 VAL A 134      -4.992  -2.880  -4.092  1.00 86.64           H
ATOM   1875 3HG1 VAL A 134      -5.790  -2.451  -2.559  1.00 86.64           H
ATOM   1876  CG2 VAL A 134      -3.297  -1.356  -2.487  1.00 86.64           C
ATOM   1877 1HG2 VAL A 134      -2.738  -2.133  -3.009  1.00 86.64           H
ATOM   1878 2HG2 VAL A 134      -2.647  -0.499  -2.309  1.00 86.64           H
ATOM   1879 3HG2 VAL A 134      -3.656  -1.744  -1.534  1.00 86.64           H
ATOM   1880  HN  VAL A 134      -3.203   1.168  -3.554  1.00 86.64           H
ATOM   1881  N   LEU A 135      -5.751   1.141  -5.424  1.00 91.73           N
ATOM   1882  CA  LEU A 135      -6.886   1.577  -6.221  1.00 91.73           C
ATOM   1883  C   LEU A 135      -6.436   1.788  -7.668  1.00 91.73           C
ATOM   1884  O   LEU A 135      -7.191   1.519  -8.601  1.00 91.73           O
ATOM   1885  HA  LEU A 135      -7.625   0.776  -6.202  1.00 91.73           H
ATOM   1886  CB  LEU A 135      -7.539   2.810  -5.594  1.00 91.73           C
ATOM   1887 1HB  LEU A 135      -6.764   3.555  -5.414  1.00 91.73           H
ATOM   1888 2HB  LEU A 135      -8.231   3.238  -6.319  1.00 91.73           H
ATOM   1889  CG  LEU A 135      -8.295   2.576  -4.285  1.00 91.73           C
ATOM   1890  HG  LEU A 135      -7.615   2.102  -3.577  1.00 91.73           H
ATOM   1891  CD1 LEU A 135      -8.740   3.902  -3.664  1.00 91.73           C
ATOM   1892 1HD1 LEU A 135      -7.865   4.518  -3.457  1.00 91.73           H
ATOM   1893 2HD1 LEU A 135      -9.397   4.426  -4.358  1.00 91.73           H
ATOM   1894 3HD1 LEU A 135      -9.276   3.707  -2.735  1.00 91.73           H
ATOM   1895  CD2 LEU A 135      -9.470   1.618  -4.494  1.00 91.73           C
ATOM   1896 1HD2 LEU A 135     -10.159   2.042  -5.224  1.00 91.73           H
ATOM   1897 2HD2 LEU A 135      -9.097   0.661  -4.858  1.00 91.73           H
ATOM   1898 3HD2 LEU A 135      -9.990   1.469  -3.547  1.00 91.73           H
ATOM   1899  HN  LEU A 135      -5.450   1.792  -4.727  1.00 91.73           H
ATOM   1900  N   LEU A 136      -5.209   2.267  -7.809  1.00 90.21           N
ATOM   1901  CA  LEU A 136      -4.653   2.524  -9.127  1.00 90.21           C
ATOM   1902  C   LEU A 136      -4.463   1.196  -9.863  1.00 90.21           C
ATOM   1903  O   LEU A 136      -4.805   1.080 -11.039  1.00 90.21           O
ATOM   1904  HA  LEU A 136      -5.379   3.123  -9.676  1.00 90.21           H
ATOM   1905  CB  LEU A 136      -3.372   3.354  -9.015  1.00 90.21           C
ATOM   1906 1HB  LEU A 136      -2.763   2.940  -8.211  1.00 90.21           H
ATOM   1907 2HB  LEU A 136      -2.805   3.236  -9.938  1.00 90.21           H
ATOM   1908  CG  LEU A 136      -3.563   4.849  -8.754  1.00 90.21           C
ATOM   1909  HG  LEU A 136      -4.265   4.965  -7.928  1.00 90.21           H
ATOM   1910  CD1 LEU A 136      -2.248   5.503  -8.324  1.00 90.21           C
ATOM   1911 1HD1 LEU A 136      -1.890   5.031  -7.409  1.00 90.21           H
ATOM   1912 2HD1 LEU A 136      -1.506   5.377  -9.112  1.00 90.21           H
ATOM   1913 3HD1 LEU A 136      -2.412   6.565  -8.145  1.00 90.21           H
ATOM   1914  CD2 LEU A 136      -4.178   5.544  -9.970  1.00 90.21           C
ATOM   1915 1HD2 LEU A 136      -3.520   5.421 -10.830  1.00 90.21           H
ATOM   1916 2HD2 LEU A 136      -5.149   5.101 -10.189  1.00 90.21           H
ATOM   1917 3HD2 LEU A 136      -4.303   6.606  -9.757  1.00 90.21           H
ATOM   1918  HN  LEU A 136      -4.600   2.478  -7.045  1.00 90.21           H
ATOM   1919  N   ILE A 137      -3.918   0.228  -9.141  1.00 84.42           N
ATOM   1920  CA  ILE A 137      -3.662  -1.081  -9.717  1.00 84.42           C
ATOM   1921  C   ILE A 137      -4.986  -1.702 -10.168  1.00 84.42           C
ATOM   1922  O   ILE A 137      -5.058  -2.312 -11.234  1.00 84.42           O
ATOM   1923  HA  ILE A 137      -3.032  -0.935 -10.594  1.00 84.42           H
ATOM   1924  CB  ILE A 137      -2.877  -1.954  -8.735  1.00 84.42           C
ATOM   1925  HB  ILE A 137      -3.351  -1.879  -7.757  1.00 84.42           H
ATOM   1926  CG1 ILE A 137      -1.441  -1.448  -8.581  1.00 84.42           C
ATOM   1927 1HG1 ILE A 137      -0.881  -1.647  -9.495  1.00 84.42           H
ATOM   1928 2HG1 ILE A 137      -1.445  -0.368  -8.438  1.00 84.42           H
ATOM   1929  CG2 ILE A 137      -2.925  -3.425  -9.150  1.00 84.42           C
ATOM   1930 1HG2 ILE A 137      -3.961  -3.765  -9.167  1.00 84.42           H
ATOM   1931 2HG2 ILE A 137      -2.490  -3.537 -10.143  1.00 84.42           H
ATOM   1932 3HG2 ILE A 137      -2.359  -4.023  -8.436  1.00 84.42           H
ATOM   1933  CD1 ILE A 137      -0.747  -2.122  -7.395  1.00 84.42           C
ATOM   1934 1HD1 ILE A 137      -1.296  -1.900  -6.479  1.00 84.42           H
ATOM   1935 2HD1 ILE A 137      -0.723  -3.200  -7.552  1.00 84.42           H
ATOM   1936 3HD1 ILE A 137       0.272  -1.744  -7.308  1.00 84.42           H
ATOM   1937  HN  ILE A 137      -3.653   0.327  -8.182  1.00 84.42           H
ATOM   1938  N   MET A 138      -6.000  -1.525  -9.334  1.00 87.72           N
ATOM   1939  CA  MET A 138      -7.329  -2.015  -9.659  1.00 87.72           C
ATOM   1940  C   MET A 138      -7.850  -1.375 -10.948  1.00 87.72           C
ATOM   1941  O   MET A 138      -8.400  -2.061 -11.807  1.00 87.72           O
ATOM   1942  HA  MET A 138      -7.220  -3.090  -9.798  1.00 87.72           H
ATOM   1943  CB  MET A 138      -8.286  -1.696  -8.508  1.00 87.72           C
ATOM   1944 1HB  MET A 138      -7.896  -2.115  -7.580  1.00 87.72           H
ATOM   1945 2HB  MET A 138      -8.348  -0.617  -8.370  1.00 87.72           H
ATOM   1946  CG  MET A 138      -9.681  -2.261  -8.783  1.00 87.72           C
ATOM   1947 1HG  MET A 138     -10.054  -1.886  -9.736  1.00 87.72           H
ATOM   1948 2HG  MET A 138      -9.633  -3.347  -8.865  1.00 87.72           H
ATOM   1949  SD  MET A 138     -10.796  -1.799  -7.468  1.00 87.72           S
ATOM   1950  CE  MET A 138     -10.944  -0.049  -7.787  1.00 87.72           C
ATOM   1951 1HE  MET A 138      -9.961   0.417  -7.719  1.00 87.72           H
ATOM   1952 2HE  MET A 138     -11.350   0.105  -8.787  1.00 87.72           H
ATOM   1953 3HE  MET A 138     -11.611   0.400  -7.052  1.00 87.72           H
ATOM   1954  HN  MET A 138      -5.925  -1.058  -8.453  1.00 87.72           H
ATOM   1955  N   CYS A 139      -7.657  -0.067 -11.041  1.00 90.41           N
ATOM   1956  CA  CYS A 139      -8.175   0.687 -12.170  1.00 90.41           C
ATOM   1957  C   CYS A 139      -7.440   0.229 -13.431  1.00 90.41           C
ATOM   1958  O   CYS A 139      -8.031   0.160 -14.508  1.00 90.41           O
ATOM   1959  HA  CYS A 139      -9.239   0.458 -12.237  1.00 90.41           H
ATOM   1960  CB  CYS A 139      -8.046   2.195 -11.950  1.00 90.41           C
ATOM   1961 1HB  CYS A 139      -7.048   2.433 -11.579  1.00 90.41           H
ATOM   1962 2HB  CYS A 139      -8.168   2.721 -12.896  1.00 90.41           H
ATOM   1963  SG  CYS A 139      -9.308   2.764 -10.752  1.00 90.41           S
ATOM   1964  HG  CYS A 139      -8.694   2.295  -9.670  1.00 90.41           H
ATOM   1965  HN  CYS A 139      -7.158   0.474 -10.364  1.00 90.41           H
ATOM   1966  N   ILE A 140      -6.162  -0.072 -13.256  1.00 83.43           N
ATOM   1967  CA  ILE A 140      -5.354  -0.573 -14.355  1.00 83.43           C
ATOM   1968  C   ILE A 140      -5.983  -1.856 -14.902  1.00 83.43           C
ATOM   1969  O   ILE A 140      -6.081  -2.037 -16.114  1.00 83.43           O
ATOM   1970  HA  ILE A 140      -5.369   0.181 -15.142  1.00 83.43           H
ATOM   1971  CB  ILE A 140      -3.898  -0.741 -13.917  1.00 83.43           C
ATOM   1972  HB  ILE A 140      -3.888  -1.241 -12.949  1.00 83.43           H
ATOM   1973  CG1 ILE A 140      -3.222   0.619 -13.729  1.00 83.43           C
ATOM   1974 1HG1 ILE A 140      -3.027   1.070 -14.703  1.00 83.43           H
ATOM   1975 2HG1 ILE A 140      -3.893   1.292 -13.195  1.00 83.43           H
ATOM   1976  CG2 ILE A 140      -3.130  -1.632 -14.894  1.00 83.43           C
ATOM   1977 1HG2 ILE A 140      -3.598  -2.616 -14.934  1.00 83.43           H
ATOM   1978 2HG2 ILE A 140      -3.147  -1.182 -15.887  1.00 83.43           H
ATOM   1979 3HG2 ILE A 140      -2.098  -1.735 -14.559  1.00 83.43           H
ATOM   1980  CD1 ILE A 140      -1.910   0.477 -12.955  1.00 83.43           C
ATOM   1981 1HD1 ILE A 140      -2.112   0.049 -11.973  1.00 83.43           H
ATOM   1982 2HD1 ILE A 140      -1.233  -0.177 -13.505  1.00 83.43           H
ATOM   1983 3HD1 ILE A 140      -1.450   1.458 -12.836  1.00 83.43           H
ATOM   1984  HN  ILE A 140      -5.680   0.021 -12.385  1.00 83.43           H
ATOM   1985  N   SER A 141      -6.393  -2.715 -13.980  1.00 84.94           N
ATOM   1986  CA  SER A 141      -6.935  -4.011 -14.352  1.00 84.94           C
ATOM   1987  C   SER A 141      -8.243  -3.828 -15.126  1.00 84.94           C
ATOM   1988  O   SER A 141      -8.483  -4.516 -16.117  1.00 84.94           O
ATOM   1989  HA  SER A 141      -6.177  -4.470 -14.986  1.00 84.94           H
ATOM   1990  CB  SER A 141      -7.166  -4.887 -13.119  1.00 84.94           C
ATOM   1991 1HB  SER A 141      -7.934  -4.435 -12.492  1.00 84.94           H
ATOM   1992 2HB  SER A 141      -7.542  -5.861 -13.432  1.00 84.94           H
ATOM   1993  OG  SER A 141      -5.974  -5.061 -12.358  1.00 84.94           O
ATOM   1994  HG  SER A 141      -5.882  -4.320 -11.692  1.00 84.94           H
ATOM   1995  HN  SER A 141      -6.360  -2.538 -12.996  1.00 84.94           H
ATOM   1996  N   VAL A 142      -9.054  -2.899 -14.643  1.00 87.38           N
ATOM   1997  CA  VAL A 142     -10.329  -2.615 -15.279  1.00 87.38           C
ATOM   1998  C   VAL A 142     -10.082  -2.059 -16.683  1.00 87.38           C
ATOM   1999  O   VAL A 142     -10.785  -2.415 -17.627  1.00 87.38           O
ATOM   2000  HA  VAL A 142     -10.871  -3.557 -15.364  1.00 87.38           H
ATOM   2001  CB  VAL A 142     -11.154  -1.673 -14.399  1.00 87.38           C
ATOM   2002  HB  VAL A 142     -10.565  -0.772 -14.229  1.00 87.38           H
ATOM   2003  CG1 VAL A 142     -12.450  -1.261 -15.101  1.00 87.38           C
ATOM   2004 1HG1 VAL A 142     -12.211  -0.750 -16.034  1.00 87.38           H
ATOM   2005 2HG1 VAL A 142     -13.045  -2.149 -15.316  1.00 87.38           H
ATOM   2006 3HG1 VAL A 142     -13.017  -0.592 -14.454  1.00 87.38           H
ATOM   2007  CG2 VAL A 142     -11.446  -2.308 -13.038  1.00 87.38           C
ATOM   2008 1HG2 VAL A 142     -12.005  -3.232 -13.181  1.00 87.38           H
ATOM   2009 2HG2 VAL A 142     -10.506  -2.527 -12.531  1.00 87.38           H
ATOM   2010 3HG2 VAL A 142     -12.033  -1.617 -12.433  1.00 87.38           H
ATOM   2011  HN  VAL A 142      -8.852  -2.345 -13.835  1.00 87.38           H
ATOM   2012  N   ASP A 143      -9.082  -1.196 -16.775  1.00 81.99           N
ATOM   2013  CA  ASP A 143      -8.768  -0.547 -18.037  1.00 81.99           C
ATOM   2014  C   ASP A 143      -8.381  -1.608 -19.069  1.00 81.99           C
ATOM   2015  O   ASP A 143      -8.805  -1.541 -20.221  1.00 81.99           O
ATOM   2016  HA  ASP A 143      -9.673  -0.006 -18.314  1.00 81.99           H
ATOM   2017  CB  ASP A 143      -7.588   0.415 -17.882  1.00 81.99           C
ATOM   2018 1HB  ASP A 143      -7.826   1.171 -17.134  1.00 81.99           H
ATOM   2019 2HB  ASP A 143      -6.716  -0.129 -17.520  1.00 81.99           H
ATOM   2020  CG  ASP A 143      -7.256   1.093 -19.213  1.00 81.99           C
ATOM   2021  OD1 ASP A 143      -8.134   1.832 -19.708  1.00 81.99           O
ATOM   2022  OD2 ASP A 143      -6.131   0.857 -19.705  1.00 81.99           O
ATOM   2023  HN  ASP A 143      -8.493  -0.939 -16.009  1.00 81.99           H
ATOM   2024  N   ARG A 144      -7.580  -2.562 -18.617  1.00 71.97           N
ATOM   2025  CA  ARG A 144      -7.125  -3.632 -19.490  1.00 71.97           C
ATOM   2026  C   ARG A 144      -8.315  -4.462 -19.977  1.00 71.97           C
ATOM   2027  O   ARG A 144      -8.389  -4.815 -21.152  1.00 71.97           O
ATOM   2028  HA  ARG A 144      -6.635  -3.124 -20.320  1.00 71.97           H
ATOM   2029  CB  ARG A 144      -6.135  -4.547 -18.767  1.00 71.97           C
ATOM   2030 1HB  ARG A 144      -6.549  -4.851 -17.806  1.00 71.97           H
ATOM   2031 2HB  ARG A 144      -5.982  -5.456 -19.350  1.00 71.97           H
ATOM   2032  CG  ARG A 144      -4.794  -3.842 -18.551  1.00 71.97           C
ATOM   2033 1HG  ARG A 144      -4.948  -2.929 -17.977  1.00 71.97           H
ATOM   2034 2HG  ARG A 144      -4.134  -4.481 -17.964  1.00 71.97           H
ATOM   2035  CD  ARG A 144      -4.130  -3.506 -19.888  1.00 71.97           C
ATOM   2036 1HD  ARG A 144      -3.957  -4.419 -20.458  1.00 71.97           H
ATOM   2037 2HD  ARG A 144      -4.792  -2.878 -20.484  1.00 71.97           H
ATOM   2038  NE  ARG A 144      -2.847  -2.806 -19.653  1.00 71.97           N
ATOM   2039  HE  ARG A 144      -2.497  -2.770 -18.717  1.00 71.97           H
ATOM   2040  CZ  ARG A 144      -2.124  -2.219 -20.617  1.00 71.97           C
ATOM   2041  NH1 ARG A 144      -2.545  -2.237 -21.889  1.00 71.97           N
ATOM   2042 1HH1 ARG A 144      -3.404  -2.692 -22.125  1.00 71.97           H
ATOM   2043 2HH1 ARG A 144      -1.999  -1.797 -22.602  1.00 71.97           H
ATOM   2044  NH2 ARG A 144      -0.975  -1.613 -20.289  1.00 71.97           N
ATOM   2045 1HH2 ARG A 144      -0.424  -1.170 -20.996  1.00 71.97           H
ATOM   2046 2HH2 ARG A 144      -0.668  -1.604 -19.337  1.00 71.97           H
ATOM   2047  HN  ARG A 144      -7.245  -2.612 -17.677  1.00 71.97           H
ATOM   2048  N   TYR A 145      -9.215  -4.749 -19.048  1.00 83.56           N
ATOM   2049  CA  TYR A 145     -10.422  -5.488 -19.379  1.00 83.56           C
ATOM   2050  C   TYR A 145     -11.197  -4.796 -20.502  1.00 83.56           C
ATOM   2051  O   TYR A 145     -11.549  -5.427 -21.498  1.00 83.56           O
ATOM   2052  HA  TYR A 145     -10.126  -6.483 -19.710  1.00 83.56           H
ATOM   2053  CB  TYR A 145     -11.277  -5.488 -18.110  1.00 83.56           C
ATOM   2054 1HB  TYR A 145     -10.834  -6.172 -17.386  1.00 83.56           H
ATOM   2055 2HB  TYR A 145     -11.251  -4.493 -17.666  1.00 83.56           H
ATOM   2056  CG  TYR A 145     -12.735  -5.889 -18.343  1.00 83.56           C
ATOM   2057  CD1 TYR A 145     -13.733  -4.939 -18.263  1.00 83.56           C
ATOM   2058  HD1 TYR A 145     -13.482  -3.903 -18.035  1.00 83.56           H
ATOM   2059  CD2 TYR A 145     -13.052  -7.201 -18.632  1.00 83.56           C
ATOM   2060  HD2 TYR A 145     -12.264  -7.951 -18.694  1.00 83.56           H
ATOM   2061  CE1 TYR A 145     -15.105  -5.317 -18.482  1.00 83.56           C
ATOM   2062  HE1 TYR A 145     -15.903  -4.577 -18.423  1.00 83.56           H
ATOM   2063  CE2 TYR A 145     -14.424  -7.578 -18.851  1.00 83.56           C
ATOM   2064  HE2 TYR A 145     -14.689  -8.611 -19.079  1.00 83.56           H
ATOM   2065  CZ  TYR A 145     -15.383  -6.618 -18.765  1.00 83.56           C
ATOM   2066  OH  TYR A 145     -16.679  -6.974 -18.972  1.00 83.56           O
ATOM   2067  HH  TYR A 145     -16.736  -7.951 -19.178  1.00 83.56           H
ATOM   2068  HN  TYR A 145      -9.130  -4.486 -18.087  1.00 83.56           H
ATOM   2069  N   ILE A 146     -11.441  -3.509 -20.304  1.00 80.92           N
ATOM   2070  CA  ILE A 146     -12.233  -2.743 -21.252  1.00 80.92           C
ATOM   2071  C   ILE A 146     -11.531  -2.740 -22.611  1.00 80.92           C
ATOM   2072  O   ILE A 146     -12.178  -2.881 -23.648  1.00 80.92           O
ATOM   2073  HA  ILE A 146     -13.192  -3.249 -21.360  1.00 80.92           H
ATOM   2074  CB  ILE A 146     -12.518  -1.344 -20.704  1.00 80.92           C
ATOM   2075  HB  ILE A 146     -11.574  -0.904 -20.383  1.00 80.92           H
ATOM   2076  CG1 ILE A 146     -13.427  -1.411 -19.474  1.00 80.92           C
ATOM   2077 1HG1 ILE A 146     -14.436  -1.690 -19.778  1.00 80.92           H
ATOM   2078 2HG1 ILE A 146     -13.072  -2.189 -18.798  1.00 80.92           H
ATOM   2079  CG2 ILE A 146     -13.094  -0.435 -21.792  1.00 80.92           C
ATOM   2080 1HG2 ILE A 146     -12.379  -0.351 -22.610  1.00 80.92           H
ATOM   2081 2HG2 ILE A 146     -14.025  -0.861 -22.166  1.00 80.92           H
ATOM   2082 3HG2 ILE A 146     -13.287   0.553 -21.375  1.00 80.92           H
ATOM   2083  CD1 ILE A 146     -13.460  -0.068 -18.743  1.00 80.92           C
ATOM   2084 1HD1 ILE A 146     -12.453   0.195 -18.419  1.00 80.92           H
ATOM   2085 2HD1 ILE A 146     -13.839   0.702 -19.415  1.00 80.92           H
ATOM   2086 3HD1 ILE A 146     -14.113  -0.144 -17.873  1.00 80.92           H
ATOM   2087  HN  ILE A 146     -11.108  -2.992 -19.516  1.00 80.92           H
ATOM   2088  N   ALA A 147     -10.217  -2.578 -22.563  1.00 79.24           N
ATOM   2089  CA  ALA A 147      -9.436  -2.425 -23.779  1.00 79.24           C
ATOM   2090  C   ALA A 147      -9.541  -3.704 -24.611  1.00 79.24           C
ATOM   2091  O   ALA A 147      -9.426  -3.664 -25.835  1.00 79.24           O
ATOM   2092  HA  ALA A 147      -9.863  -1.597 -24.345  1.00 79.24           H
ATOM   2093  CB  ALA A 147      -7.990  -2.081 -23.417  1.00 79.24           C
ATOM   2094 1HB  ALA A 147      -7.968  -1.150 -22.852  1.00 79.24           H
ATOM   2095 2HB  ALA A 147      -7.566  -2.883 -22.812  1.00 79.24           H
ATOM   2096 3HB  ALA A 147      -7.404  -1.967 -24.329  1.00 79.24           H
ATOM   2097  HN  ALA A 147      -9.688  -2.550 -21.714  1.00 79.24           H
ATOM   2098  N   ILE A 148      -9.759  -4.810 -23.913  1.00 75.43           N
ATOM   2099  CA  ILE A 148      -9.740  -6.114 -24.553  1.00 75.43           C
ATOM   2100  C   ILE A 148     -11.165  -6.506 -24.946  1.00 75.43           C
ATOM   2101  O   ILE A 148     -11.410  -6.920 -26.078  1.00 75.43           O
ATOM   2102  HA  ILE A 148      -9.144  -6.024 -25.462  1.00 75.43           H
ATOM   2103  CB  ILE A 148      -9.044  -7.141 -23.656  1.00 75.43           C
ATOM   2104  HB  ILE A 148      -9.466  -7.060 -22.654  1.00 75.43           H
ATOM   2105  CG1 ILE A 148      -7.548  -6.844 -23.542  1.00 75.43           C
ATOM   2106 1HG1 ILE A 148      -7.064  -7.019 -24.503  1.00 75.43           H
ATOM   2107 2HG1 ILE A 148      -7.399  -5.793 -23.297  1.00 75.43           H
ATOM   2108  CG2 ILE A 148      -9.311  -8.566 -24.145  1.00 75.43           C
ATOM   2109 1HG2 ILE A 148     -10.384  -8.760 -24.132  1.00 75.43           H
ATOM   2110 2HG2 ILE A 148      -8.934  -8.678 -25.162  1.00 75.43           H
ATOM   2111 3HG2 ILE A 148      -8.806  -9.275 -23.490  1.00 75.43           H
ATOM   2112  CD1 ILE A 148      -6.896  -7.720 -22.470  1.00 75.43           C
ATOM   2113 1HD1 ILE A 148      -7.365  -7.525 -21.506  1.00 75.43           H
ATOM   2114 2HD1 ILE A 148      -7.025  -8.771 -22.731  1.00 75.43           H
ATOM   2115 3HD1 ILE A 148      -5.832  -7.489 -22.410  1.00 75.43           H
ATOM   2116  HN  ILE A 148      -9.945  -4.824 -22.931  1.00 75.43           H
ATOM   2117  N   ALA A 149     -12.070  -6.361 -23.988  1.00 74.78           N
ATOM   2118  CA  ALA A 149     -13.423  -6.864 -24.154  1.00 74.78           C
ATOM   2119  C   ALA A 149     -14.191  -5.943 -25.105  1.00 74.78           C
ATOM   2120  O   ALA A 149     -14.983  -6.410 -25.922  1.00 74.78           O
ATOM   2121  HA  ALA A 149     -13.356  -7.857 -24.599  1.00 74.78           H
ATOM   2122  CB  ALA A 149     -14.096  -6.980 -22.785  1.00 74.78           C
ATOM   2123 1HB  ALA A 149     -13.529  -7.667 -22.158  1.00 74.78           H
ATOM   2124 2HB  ALA A 149     -14.129  -5.999 -22.312  1.00 74.78           H
ATOM   2125 3HB  ALA A 149     -15.112  -7.357 -22.911  1.00 74.78           H
ATOM   2126  HN  ALA A 149     -11.890  -5.912 -23.113  1.00 74.78           H
ATOM   2127  N   GLN A 150     -13.928  -4.652 -24.968  1.00 65.64           N
ATOM   2128  CA  GLN A 150     -14.670  -3.653 -25.719  1.00 65.64           C
ATOM   2129  C   GLN A 150     -13.741  -2.922 -26.691  1.00 65.64           C
ATOM   2130  O   GLN A 150     -13.831  -1.705 -26.844  1.00 65.64           O
ATOM   2131  HA  GLN A 150     -15.423  -4.210 -26.276  1.00 65.64           H
ATOM   2132  CB  GLN A 150     -15.368  -2.667 -24.781  1.00 65.64           C
ATOM   2133 1HB  GLN A 150     -14.623  -2.134 -24.189  1.00 65.64           H
ATOM   2134 2HB  GLN A 150     -15.904  -1.920 -25.366  1.00 65.64           H
ATOM   2135  CG  GLN A 150     -16.343  -3.392 -23.851  1.00 65.64           C
ATOM   2136 1HG  GLN A 150     -16.964  -4.075 -24.431  1.00 65.64           H
ATOM   2137 2HG  GLN A 150     -15.787  -3.997 -23.135  1.00 65.64           H
ATOM   2138  CD  GLN A 150     -17.232  -2.395 -23.104  1.00 65.64           C
ATOM   2139  OE1 GLN A 150     -17.104  -1.189 -23.237  1.00 65.64           O
ATOM   2140  NE2 GLN A 150     -18.137  -2.964 -22.313  1.00 65.64           N
ATOM   2141 1HE2 GLN A 150     -18.189  -3.961 -22.249  1.00 65.64           H
ATOM   2142 2HE2 GLN A 150     -18.765  -2.395 -21.782  1.00 65.64           H
ATOM   2143  HN  GLN A 150     -13.225  -4.286 -24.358  1.00 65.64           H
ATOM   2144  N   ALA A 151     -12.870  -3.696 -27.322  1.00 65.92           N
ATOM   2145  CA  ALA A 151     -11.782  -3.121 -28.096  1.00 65.92           C
ATOM   2146  C   ALA A 151     -12.356  -2.154 -29.133  1.00 65.92           C
ATOM   2147  O   ALA A 151     -11.798  -1.082 -29.362  1.00 65.92           O
ATOM   2148  HA  ALA A 151     -11.143  -2.566 -27.409  1.00 65.92           H
ATOM   2149  CB  ALA A 151     -10.962  -4.243 -28.735  1.00 65.92           C
ATOM   2150 1HB  ALA A 151     -10.553  -4.885 -27.955  1.00 65.92           H
ATOM   2151 2HB  ALA A 151     -11.603  -4.833 -29.391  1.00 65.92           H
ATOM   2152 3HB  ALA A 151     -10.147  -3.812 -29.316  1.00 65.92           H
ATOM   2153  HN  ALA A 151     -12.898  -4.695 -27.310  1.00 65.92           H
ATOM   2154  N   MET A 152     -13.462  -2.568 -29.733  1.00 55.29           N
ATOM   2155  CA  MET A 152     -14.071  -1.791 -30.799  1.00 55.29           C
ATOM   2156  C   MET A 152     -14.495  -0.409 -30.298  1.00 55.29           C
ATOM   2157  O   MET A 152     -14.150   0.607 -30.900  1.00 55.29           O
ATOM   2158  HA  MET A 152     -13.300  -1.687 -31.563  1.00 55.29           H
ATOM   2159  CB  MET A 152     -15.294  -2.535 -31.340  1.00 55.29           C
ATOM   2160 1HB  MET A 152     -15.869  -2.947 -30.511  1.00 55.29           H
ATOM   2161 2HB  MET A 152     -15.946  -1.837 -31.864  1.00 55.29           H
ATOM   2162  CG  MET A 152     -14.875  -3.661 -32.287  1.00 55.29           C
ATOM   2163 1HG  MET A 152     -14.075  -3.318 -32.942  1.00 55.29           H
ATOM   2164 2HG  MET A 152     -14.481  -4.501 -31.715  1.00 55.29           H
ATOM   2165  SD  MET A 152     -16.274  -4.191 -33.261  1.00 55.29           S
ATOM   2166  CE  MET A 152     -15.503  -5.466 -34.243  1.00 55.29           C
ATOM   2167 1HE  MET A 152     -14.693  -5.033 -34.830  1.00 55.29           H
ATOM   2168 2HE  MET A 152     -15.103  -6.239 -33.587  1.00 55.29           H
ATOM   2169 3HE  MET A 152     -16.242  -5.906 -34.913  1.00 55.29           H
ATOM   2170  HN  MET A 152     -13.940  -3.415 -29.502  1.00 55.29           H
ATOM   2171  N   ARG A 153     -15.236  -0.415 -29.200  1.00 54.08           N
ATOM   2172  CA  ARG A 153     -15.777   0.819 -28.655  1.00 54.08           C
ATOM   2173  C   ARG A 153     -14.657   1.670 -28.054  1.00 54.08           C
ATOM   2174  O   ARG A 153     -14.785   2.889 -27.953  1.00 54.08           O
ATOM   2175  HA  ARG A 153     -16.237   1.321 -29.507  1.00 54.08           H
ATOM   2176  CB  ARG A 153     -16.826   0.532 -27.578  1.00 54.08           C
ATOM   2177 1HB  ARG A 153     -16.456  -0.237 -26.901  1.00 54.08           H
ATOM   2178 2HB  ARG A 153     -16.993   1.429 -26.981  1.00 54.08           H
ATOM   2179  CG  ARG A 153     -18.145   0.077 -28.205  1.00 54.08           C
ATOM   2180 1HG  ARG A 153     -18.461   0.797 -28.960  1.00 54.08           H
ATOM   2181 2HG  ARG A 153     -18.000  -0.876 -28.714  1.00 54.08           H
ATOM   2182  CD  ARG A 153     -19.236  -0.067 -27.142  1.00 54.08           C
ATOM   2183 1HD  ARG A 153     -18.968  -0.854 -26.438  1.00 54.08           H
ATOM   2184 2HD  ARG A 153     -19.322   0.857 -26.570  1.00 54.08           H
ATOM   2185  NE  ARG A 153     -20.531  -0.384 -27.785  1.00 54.08           N
ATOM   2186  HE  ARG A 153     -20.560  -0.428 -28.784  1.00 54.08           H
ATOM   2187  CZ  ARG A 153     -21.666  -0.617 -27.113  1.00 54.08           C
ATOM   2188  NH1 ARG A 153     -21.685  -0.572 -25.774  1.00 54.08           N
ATOM   2189 1HH1 ARG A 153     -20.848  -0.363 -25.268  1.00 54.08           H
ATOM   2190 2HH1 ARG A 153     -22.537  -0.747 -25.280  1.00 54.08           H
ATOM   2191  NH2 ARG A 153     -22.782  -0.895 -27.800  1.00 54.08           N
ATOM   2192 1HH2 ARG A 153     -23.638  -1.071 -27.314  1.00 54.08           H
ATOM   2193 2HH2 ARG A 153     -22.760  -0.927 -28.799  1.00 54.08           H
ATOM   2194  HN  ARG A 153     -15.467  -1.241 -28.686  1.00 54.08           H
ATOM   2195  N   ALA A 154     -13.585   0.993 -27.669  1.00 59.54           N
ATOM   2196  CA  ALA A 154     -12.510   1.645 -26.940  1.00 59.54           C
ATOM   2197  C   ALA A 154     -11.796   2.631 -27.866  1.00 59.54           C
ATOM   2198  O   ALA A 154     -11.219   3.615 -27.405  1.00 59.54           O
ATOM   2199  HA  ALA A 154     -12.958   2.196 -26.112  1.00 59.54           H
ATOM   2200  CB  ALA A 154     -11.563   0.586 -26.372  1.00 59.54           C
ATOM   2201 1HB  ALA A 154     -12.113  -0.070 -25.698  1.00 59.54           H
ATOM   2202 2HB  ALA A 154     -11.143  -0.001 -27.189  1.00 59.54           H
ATOM   2203 3HB  ALA A 154     -10.757   1.076 -25.825  1.00 59.54           H
ATOM   2204  HN  ALA A 154     -13.444   0.020 -27.848  1.00 59.54           H
ATOM   2205  N   HIS A 155     -11.857   2.333 -29.155  1.00 55.54           N
ATOM   2206  CA  HIS A 155     -11.100   3.092 -30.136  1.00 55.54           C
ATOM   2207  C   HIS A 155     -11.744   4.467 -30.330  1.00 55.54           C
ATOM   2208  O   HIS A 155     -11.053   5.484 -30.344  1.00 55.54           O
ATOM   2209  HA  HIS A 155     -10.099   3.224 -29.724  1.00 55.54           H
ATOM   2210  CB  HIS A 155     -10.967   2.310 -31.444  1.00 55.54           C
ATOM   2211 1HB  HIS A 155     -10.773   1.263 -31.211  1.00 55.54           H
ATOM   2212 2HB  HIS A 155     -11.917   2.348 -31.977  1.00 55.54           H
ATOM   2213  CG  HIS A 155      -9.875   2.818 -32.355  1.00 55.54           C
ATOM   2214  ND1 HIS A 155     -10.007   3.966 -33.116  1.00 55.54           N
ATOM   2215  HD1 HIS A 155     -10.811   4.560 -33.143  1.00 55.54           H
ATOM   2216  CD2 HIS A 155      -8.631   2.323 -32.617  1.00 55.54           C
ATOM   2217  HD2 HIS A 155      -8.199   1.421 -32.183  1.00 55.54           H
ATOM   2218  CE1 HIS A 155      -8.888   4.144 -33.803  1.00 55.54           C
ATOM   2219  HE1 HIS A 155      -8.683   4.961 -34.494  1.00 55.54           H
ATOM   2220  NE2 HIS A 155      -8.036   3.124 -33.493  1.00 55.54           N
ATOM   2221  HN  HIS A 155     -12.411   1.590 -29.532  1.00 55.54           H
ATOM   2222  N   THR A 156     -13.061   4.452 -30.475  1.00 61.91           N
ATOM   2223  CA  THR A 156     -13.795   5.671 -30.770  1.00 61.91           C
ATOM   2224  C   THR A 156     -13.792   6.602 -29.556  1.00 61.91           C
ATOM   2225  O   THR A 156     -13.897   7.819 -29.702  1.00 61.91           O
ATOM   2226  HA  THR A 156     -13.281   6.195 -31.576  1.00 61.91           H
ATOM   2227  CB  THR A 156     -15.199   5.278 -31.231  1.00 61.91           C
ATOM   2228  HB  THR A 156     -15.882   6.125 -31.167  1.00 61.91           H
ATOM   2229  OG1 THR A 156     -15.531   4.158 -30.416  1.00 61.91           O
ATOM   2230  HG1 THR A 156     -16.505   3.946 -30.505  1.00 61.91           H
ATOM   2231  CG2 THR A 156     -15.213   4.719 -32.656  1.00 61.91           C
ATOM   2232 1HG2 THR A 156     -14.583   3.831 -32.703  1.00 61.91           H
ATOM   2233 2HG2 THR A 156     -14.832   5.472 -33.345  1.00 61.91           H
ATOM   2234 3HG2 THR A 156     -16.234   4.456 -32.933  1.00 61.91           H
ATOM   2235  HN  THR A 156     -13.623   3.629 -30.395  1.00 61.91           H
ATOM   2236  N   TRP A 157     -13.670   5.995 -28.385  1.00 57.47           N
ATOM   2237  CA  TRP A 157     -13.829   6.729 -27.141  1.00 57.47           C
ATOM   2238  C   TRP A 157     -12.434   7.058 -26.605  1.00 57.47           C
ATOM   2239  O   TRP A 157     -12.267   7.313 -25.414  1.00 57.47           O
ATOM   2240  HA  TRP A 157     -14.369   7.649 -27.364  1.00 57.47           H
ATOM   2241  CB  TRP A 157     -14.682   5.941 -26.145  1.00 57.47           C
ATOM   2242 1HB  TRP A 157     -14.304   4.920 -26.086  1.00 57.47           H
ATOM   2243 2HB  TRP A 157     -14.565   6.382 -25.154  1.00 57.47           H
ATOM   2244  CG  TRP A 157     -16.170   5.900 -26.496  1.00 57.47           C
ATOM   2245  CD1 TRP A 157     -16.743   5.416 -27.606  1.00 57.47           C
ATOM   2246  HD1 TRP A 157     -16.193   4.970 -28.435  1.00 57.47           H
ATOM   2247  CD2 TRP A 157     -17.259   6.384 -25.682  1.00 57.47           C
ATOM   2248  NE1 TRP A 157     -18.116   5.552 -27.568  1.00 57.47           N
ATOM   2249  HE1 TRP A 157     -18.759   5.266 -28.278  1.00 57.47           H
ATOM   2250  CE2 TRP A 157     -18.440   6.160 -26.361  1.00 57.47           C
ATOM   2251  CE3 TRP A 157     -17.248   6.992 -24.414  1.00 57.47           C
ATOM   2252  HE3 TRP A 157     -16.329   7.180 -23.858  1.00 57.47           H
ATOM   2253  CZ2 TRP A 157     -19.696   6.512 -25.852  1.00 57.47           C
ATOM   2254  HZ2 TRP A 157     -20.614   6.323 -26.408  1.00 57.47           H
ATOM   2255  CZ3 TRP A 157     -18.511   7.338 -23.920  1.00 57.47           C
ATOM   2256  HZ3 TRP A 157     -18.559   7.813 -22.940  1.00 57.47           H
ATOM   2257  CH2 TRP A 157     -19.708   7.119 -24.591  1.00 57.47           C
ATOM   2258  HH2 TRP A 157     -20.653   7.418 -24.137  1.00 57.47           H
ATOM   2259  HN  TRP A 157     -13.468   5.021 -28.278  1.00 57.47           H
ATOM   2260  N   ARG A 158     -11.467   7.040 -27.511  1.00 58.51           N
ATOM   2261  CA  ARG A 158     -10.071   7.112 -27.117  1.00 58.51           C
ATOM   2262  C   ARG A 158      -9.806   8.397 -26.331  1.00 58.51           C
ATOM   2263  O   ARG A 158      -9.155   8.368 -25.287  1.00 58.51           O
ATOM   2264  HA  ARG A 158      -9.911   6.231 -26.495  1.00 58.51           H
ATOM   2265  CB  ARG A 158      -9.151   7.071 -28.339  1.00 58.51           C
ATOM   2266 1HB  ARG A 158      -9.453   6.258 -28.999  1.00 58.51           H
ATOM   2267 2HB  ARG A 158      -9.252   7.996 -28.906  1.00 58.51           H
ATOM   2268  CG  ARG A 158      -7.691   6.880 -27.921  1.00 58.51           C
ATOM   2269 1HG  ARG A 158      -7.360   7.741 -27.339  1.00 58.51           H
ATOM   2270 2HG  ARG A 158      -7.606   6.007 -27.274  1.00 58.51           H
ATOM   2271  CD  ARG A 158      -6.789   6.706 -29.143  1.00 58.51           C
ATOM   2272 1HD  ARG A 158      -7.111   5.840 -29.723  1.00 58.51           H
ATOM   2273 2HD  ARG A 158      -6.873   7.575 -29.795  1.00 58.51           H
ATOM   2274  NE  ARG A 158      -5.383   6.531 -28.714  1.00 58.51           N
ATOM   2275  HE  ARG A 158      -5.175   6.624 -27.741  1.00 58.51           H
ATOM   2276  CZ  ARG A 158      -4.371   6.256 -29.549  1.00 58.51           C
ATOM   2277  NH1 ARG A 158      -4.592   6.120 -30.864  1.00 58.51           N
ATOM   2278 1HH1 ARG A 158      -5.517   6.225 -31.229  1.00 58.51           H
ATOM   2279 2HH1 ARG A 158      -3.831   5.915 -31.480  1.00 58.51           H
ATOM   2280  NH2 ARG A 158      -3.136   6.119 -29.049  1.00 58.51           N
ATOM   2281 1HH2 ARG A 158      -2.370   5.913 -29.658  1.00 58.51           H
ATOM   2282 2HH2 ARG A 158      -2.980   6.221 -28.066  1.00 58.51           H
ATOM   2283  HN  ARG A 158     -11.626   6.979 -28.497  1.00 58.51           H
ATOM   2284  N   GLU A 159     -10.324   9.495 -26.862  1.00 65.04           N
ATOM   2285  CA  GLU A 159     -10.114  10.795 -26.247  1.00 65.04           C
ATOM   2286  C   GLU A 159     -10.865  10.881 -24.917  1.00 65.04           C
ATOM   2287  O   GLU A 159     -10.308  11.321 -23.913  1.00 65.04           O
ATOM   2288  HA  GLU A 159      -9.040  10.861 -26.071  1.00 65.04           H
ATOM   2289  CB  GLU A 159     -10.539  11.922 -27.190  1.00 65.04           C
ATOM   2290 1HB  GLU A 159     -11.520  11.700 -27.609  1.00 65.04           H
ATOM   2291 2HB  GLU A 159     -10.501  12.876 -26.663  1.00 65.04           H
ATOM   2292  CG  GLU A 159      -9.572  12.043 -28.370  1.00 65.04           C
ATOM   2293 1HG  GLU A 159      -8.545  12.048 -28.005  1.00 65.04           H
ATOM   2294 2HG  GLU A 159      -9.675  11.174 -29.020  1.00 65.04           H
ATOM   2295  CD  GLU A 159      -9.840  13.320 -29.170  1.00 65.04           C
ATOM   2296  OE1 GLU A 159      -8.912  13.743 -29.891  1.00 65.04           O
ATOM   2297  OE2 GLU A 159     -10.968  13.843 -29.042  1.00 65.04           O
ATOM   2298  HN  GLU A 159     -10.878   9.506 -27.694  1.00 65.04           H
ATOM   2299  N   LYS A 160     -12.119  10.453 -24.953  1.00 69.46           N
ATOM   2300  CA  LYS A 160     -12.958  10.496 -23.768  1.00 69.46           C
ATOM   2301  C   LYS A 160     -12.309   9.667 -22.657  1.00 69.46           C
ATOM   2302  O   LYS A 160     -12.379  10.031 -21.485  1.00 69.46           O
ATOM   2303  HA  LYS A 160     -13.008  11.534 -23.440  1.00 69.46           H
ATOM   2304  CB  LYS A 160     -14.385  10.060 -24.106  1.00 69.46           C
ATOM   2305 1HB  LYS A 160     -14.363   9.108 -24.637  1.00 69.46           H
ATOM   2306 2HB  LYS A 160     -14.947   9.898 -23.186  1.00 69.46           H
ATOM   2307  CG  LYS A 160     -15.091  11.111 -24.964  1.00 69.46           C
ATOM   2308 1HG  LYS A 160     -14.979  12.094 -24.506  1.00 69.46           H
ATOM   2309 2HG  LYS A 160     -14.620  11.161 -25.945  1.00 69.46           H
ATOM   2310  CD  LYS A 160     -16.577  10.783 -25.121  1.00 69.46           C
ATOM   2311 1HD  LYS A 160     -16.690   9.808 -25.596  1.00 69.46           H
ATOM   2312 2HD  LYS A 160     -17.044  10.715 -24.139  1.00 69.46           H
ATOM   2313  CE  LYS A 160     -17.289  11.848 -25.957  1.00 69.46           C
ATOM   2314 1HE  LYS A 160     -17.184  12.823 -25.481  1.00 69.46           H
ATOM   2315 2HE  LYS A 160     -16.820  11.922 -26.939  1.00 69.46           H
ATOM   2316  NZ  LYS A 160     -18.723  11.515 -26.110  1.00 69.46           N
ATOM   2317 1HZ  LYS A 160     -19.180  12.234 -26.660  1.00 69.46           H
ATOM   2318 2HZ  LYS A 160     -18.814  10.621 -26.580  1.00 69.46           H
ATOM   2319 3HZ  LYS A 160     -19.157  11.462 -25.195  1.00 69.46           H
ATOM   2320  HN  LYS A 160     -12.560  10.083 -25.770  1.00 69.46           H
ATOM   2321  N   ARG A 161     -11.691   8.569 -23.067  1.00 67.56           N
ATOM   2322  CA  ARG A 161     -11.061   7.667 -22.118  1.00 67.56           C
ATOM   2323  C   ARG A 161      -9.951   8.392 -21.353  1.00 67.56           C
ATOM   2324  O   ARG A 161      -9.739   8.135 -20.169  1.00 67.56           O
ATOM   2325  HA  ARG A 161     -11.864   7.362 -21.448  1.00 67.56           H
ATOM   2326  CB  ARG A 161     -10.469   6.447 -22.827  1.00 67.56           C
ATOM   2327 1HB  ARG A 161      -9.942   6.765 -23.726  1.00 67.56           H
ATOM   2328 2HB  ARG A 161      -9.735   5.967 -22.180  1.00 67.56           H
ATOM   2329  CG  ARG A 161     -11.563   5.444 -23.198  1.00 67.56           C
ATOM   2330 1HG  ARG A 161     -12.091   5.127 -22.299  1.00 67.56           H
ATOM   2331 2HG  ARG A 161     -12.298   5.925 -23.845  1.00 67.56           H
ATOM   2332  CD  ARG A 161     -10.972   4.224 -23.907  1.00 67.56           C
ATOM   2333 1HD  ARG A 161     -11.766   3.651 -24.386  1.00 67.56           H
ATOM   2334 2HD  ARG A 161     -10.291   4.546 -24.695  1.00 67.56           H
ATOM   2335  NE  ARG A 161     -10.251   3.374 -22.934  1.00 67.56           N
ATOM   2336  HE  ARG A 161     -10.355   3.583 -21.961  1.00 67.56           H
ATOM   2337  CZ  ARG A 161      -9.468   2.341 -23.274  1.00 67.56           C
ATOM   2338  NH1 ARG A 161      -9.293   2.015 -24.562  1.00 67.56           N
ATOM   2339 1HH1 ARG A 161      -9.748   2.545 -25.278  1.00 67.56           H
ATOM   2340 2HH1 ARG A 161      -8.707   1.243 -24.807  1.00 67.56           H
ATOM   2341  NH2 ARG A 161      -8.863   1.638 -22.307  1.00 67.56           N
ATOM   2342 1HH2 ARG A 161      -8.276   0.864 -22.543  1.00 67.56           H
ATOM   2343 2HH2 ARG A 161      -8.999   1.888 -21.348  1.00 67.56           H
ATOM   2344  HN  ARG A 161     -11.617   8.293 -24.025  1.00 67.56           H
ATOM   2345  N   LEU A 162      -9.273   9.282 -22.061  1.00 78.85           N
ATOM   2346  CA  LEU A 162      -8.177  10.031 -21.469  1.00 78.85           C
ATOM   2347  C   LEU A 162      -8.735  11.014 -20.438  1.00 78.85           C
ATOM   2348  O   LEU A 162      -8.143  11.209 -19.377  1.00 78.85           O
ATOM   2349  HA  LEU A 162      -7.534   9.317 -20.953  1.00 78.85           H
ATOM   2350  CB  LEU A 162      -7.332  10.696 -22.558  1.00 78.85           C
ATOM   2351 1HB  LEU A 162      -7.072   9.941 -23.300  1.00 78.85           H
ATOM   2352 2HB  LEU A 162      -7.947  11.440 -23.063  1.00 78.85           H
ATOM   2353  CG  LEU A 162      -6.044  11.373 -22.087  1.00 78.85           C
ATOM   2354  HG  LEU A 162      -6.291  12.040 -21.261  1.00 78.85           H
ATOM   2355  CD1 LEU A 162      -5.046  10.344 -21.554  1.00 78.85           C
ATOM   2356 1HD1 LEU A 162      -5.488   9.811 -20.712  1.00 78.85           H
ATOM   2357 2HD1 LEU A 162      -4.799   9.634 -22.344  1.00 78.85           H
ATOM   2358 3HD1 LEU A 162      -4.139  10.852 -21.226  1.00 78.85           H
ATOM   2359  CD2 LEU A 162      -5.440  12.235 -23.198  1.00 78.85           C
ATOM   2360 1HD2 LEU A 162      -5.211  11.608 -24.060  1.00 78.85           H
ATOM   2361 2HD2 LEU A 162      -6.154  13.005 -23.490  1.00 78.85           H
ATOM   2362 3HD2 LEU A 162      -4.525  12.705 -22.837  1.00 78.85           H
ATOM   2363  HN  LEU A 162      -9.460   9.495 -23.020  1.00 78.85           H
ATOM   2364  N   LEU A 163      -9.867  11.607 -20.786  1.00 81.93           N
ATOM   2365  CA  LEU A 163     -10.525  12.546 -19.893  1.00 81.93           C
ATOM   2366  C   LEU A 163     -10.971  11.812 -18.627  1.00 81.93           C
ATOM   2367  O   LEU A 163     -10.709  12.268 -17.515  1.00 81.93           O
ATOM   2368  HA  LEU A 163      -9.790  13.301 -19.613  1.00 81.93           H
ATOM   2369  CB  LEU A 163     -11.663  13.268 -20.618  1.00 81.93           C
ATOM   2370 1HB  LEU A 163     -11.266  13.698 -21.537  1.00 81.93           H
ATOM   2371 2HB  LEU A 163     -12.409  12.529 -20.907  1.00 81.93           H
ATOM   2372  CG  LEU A 163     -12.363  14.378 -19.830  1.00 81.93           C
ATOM   2373  HG  LEU A 163     -12.668  13.971 -18.866  1.00 81.93           H
ATOM   2374  CD1 LEU A 163     -11.406  15.538 -19.550  1.00 81.93           C
ATOM   2375 1HD1 LEU A 163     -10.558  15.178 -18.967  1.00 81.93           H
ATOM   2376 2HD1 LEU A 163     -11.049  15.951 -20.493  1.00 81.93           H
ATOM   2377 3HD1 LEU A 163     -11.929  16.313 -18.989  1.00 81.93           H
ATOM   2378  CD2 LEU A 163     -13.632  14.842 -20.547  1.00 81.93           C
ATOM   2379 1HD2 LEU A 163     -13.373  15.224 -21.534  1.00 81.93           H
ATOM   2380 2HD2 LEU A 163     -14.318  14.001 -20.651  1.00 81.93           H
ATOM   2381 3HD2 LEU A 163     -14.110  15.630 -19.966  1.00 81.93           H
ATOM   2382  HN  LEU A 163     -10.333  11.456 -21.657  1.00 81.93           H
ATOM   2383  N   TYR A 164     -11.638  10.686 -18.837  1.00 75.55           N
ATOM   2384  CA  TYR A 164     -12.124   9.885 -17.727  1.00 75.55           C
ATOM   2385  C   TYR A 164     -10.970   9.428 -16.833  1.00 75.55           C
ATOM   2386  O   TYR A 164     -11.119   9.343 -15.615  1.00 75.55           O
ATOM   2387  HA  TYR A 164     -12.806  10.502 -17.141  1.00 75.55           H
ATOM   2388  CB  TYR A 164     -12.787   8.656 -18.352  1.00 75.55           C
ATOM   2389 1HB  TYR A 164     -12.131   8.255 -19.124  1.00 75.55           H
ATOM   2390 2HB  TYR A 164     -12.891   7.885 -17.589  1.00 75.55           H
ATOM   2391  CG  TYR A 164     -14.161   8.935 -18.966  1.00 75.55           C
ATOM   2392  CD1 TYR A 164     -15.129   9.581 -18.225  1.00 75.55           C
ATOM   2393  HD1 TYR A 164     -14.916   9.893 -17.203  1.00 75.55           H
ATOM   2394  CD2 TYR A 164     -14.431   8.539 -20.260  1.00 75.55           C
ATOM   2395  HD2 TYR A 164     -13.666   8.028 -20.845  1.00 75.55           H
ATOM   2396  CE1 TYR A 164     -16.422   9.843 -18.803  1.00 75.55           C
ATOM   2397  HE1 TYR A 164     -17.196  10.353 -18.229  1.00 75.55           H
ATOM   2398  CE2 TYR A 164     -15.724   8.801 -20.838  1.00 75.55           C
ATOM   2399  HE2 TYR A 164     -15.951   8.494 -21.859  1.00 75.55           H
ATOM   2400  CZ  TYR A 164     -16.656   9.440 -20.081  1.00 75.55           C
ATOM   2401  OH  TYR A 164     -17.876   9.688 -20.627  1.00 75.55           O
ATOM   2402  HH  TYR A 164     -18.456  10.164 -19.965  1.00 75.55           H
ATOM   2403  HN  TYR A 164     -11.846  10.321 -19.745  1.00 75.55           H
ATOM   2404  N   SER A 165      -9.845   9.145 -17.473  1.00 85.94           N
ATOM   2405  CA  SER A 165      -8.671   8.681 -16.753  1.00 85.94           C
ATOM   2406  C   SER A 165      -8.209   9.751 -15.761  1.00 85.94           C
ATOM   2407  O   SER A 165      -7.765   9.430 -14.660  1.00 85.94           O
ATOM   2408  HA  SER A 165      -8.992   7.783 -16.226  1.00 85.94           H
ATOM   2409  CB  SER A 165      -7.537   8.327 -17.718  1.00 85.94           C
ATOM   2410 1HB  SER A 165      -6.769   7.768 -17.185  1.00 85.94           H
ATOM   2411 2HB  SER A 165      -7.920   7.675 -18.503  1.00 85.94           H
ATOM   2412  OG  SER A 165      -6.956   9.487 -18.307  1.00 85.94           O
ATOM   2413  HG  SER A 165      -7.672  10.133 -18.571  1.00 85.94           H
ATOM   2414  HN  SER A 165      -9.728   9.228 -18.463  1.00 85.94           H
ATOM   2415  N   LYS A 166      -8.330  11.000 -16.188  1.00 83.02           N
ATOM   2416  CA  LYS A 166      -7.953  12.119 -15.341  1.00 83.02           C
ATOM   2417  C   LYS A 166      -8.896  12.184 -14.138  1.00 83.02           C
ATOM   2418  O   LYS A 166      -8.449  12.308 -13.000  1.00 83.02           O
ATOM   2419  HA  LYS A 166      -6.943  11.929 -14.978  1.00 83.02           H
ATOM   2420  CB  LYS A 166      -7.905  13.414 -16.155  1.00 83.02           C
ATOM   2421 1HB  LYS A 166      -8.824  13.521 -16.730  1.00 83.02           H
ATOM   2422 2HB  LYS A 166      -7.848  14.269 -15.482  1.00 83.02           H
ATOM   2423  CG  LYS A 166      -6.702  13.422 -17.101  1.00 83.02           C
ATOM   2424 1HG  LYS A 166      -5.785  13.276 -16.530  1.00 83.02           H
ATOM   2425 2HG  LYS A 166      -6.779  12.589 -17.800  1.00 83.02           H
ATOM   2426  CD  LYS A 166      -6.622  14.739 -17.875  1.00 83.02           C
ATOM   2427 1HD  LYS A 166      -7.525  14.870 -18.472  1.00 83.02           H
ATOM   2428 2HD  LYS A 166      -6.580  15.574 -17.175  1.00 83.02           H
ATOM   2429  CE  LYS A 166      -5.393  14.767 -18.786  1.00 83.02           C
ATOM   2430 1HE  LYS A 166      -4.497  14.556 -18.203  1.00 83.02           H
ATOM   2431 2HE  LYS A 166      -5.475  13.984 -19.540  1.00 83.02           H
ATOM   2432  NZ  LYS A 166      -5.265  16.086 -19.444  1.00 83.02           N
ATOM   2433 1HZ  LYS A 166      -4.456  16.082 -20.055  1.00 83.02           H
ATOM   2434 2HZ  LYS A 166      -6.100  16.275 -19.988  1.00 83.02           H
ATOM   2435 3HZ  LYS A 166      -5.152  16.806 -18.739  1.00 83.02           H
ATOM   2436  HN  LYS A 166      -8.677  11.251 -17.091  1.00 83.02           H
ATOM   2437  N   MET A 167     -10.185  12.096 -14.433  1.00 84.62           N
ATOM   2438  CA  MET A 167     -11.198  12.197 -13.396  1.00 84.62           C
ATOM   2439  C   MET A 167     -11.060  11.059 -12.382  1.00 84.62           C
ATOM   2440  O   MET A 167     -11.157  11.282 -11.176  1.00 84.62           O
ATOM   2441  HA  MET A 167     -11.021  13.154 -12.904  1.00 84.62           H
ATOM   2442  CB  MET A 167     -12.588  12.148 -14.033  1.00 84.62           C
ATOM   2443 1HB  MET A 167     -12.663  11.278 -14.685  1.00 84.62           H
ATOM   2444 2HB  MET A 167     -13.344  12.030 -13.256  1.00 84.62           H
ATOM   2445  CG  MET A 167     -12.868  13.420 -14.836  1.00 84.62           C
ATOM   2446 1HG  MET A 167     -12.564  14.296 -14.263  1.00 84.62           H
ATOM   2447 2HG  MET A 167     -12.279  13.418 -15.753  1.00 84.62           H
ATOM   2448  SD  MET A 167     -14.606  13.522 -15.230  1.00 84.62           S
ATOM   2449  CE  MET A 167     -14.740  12.176 -16.394  1.00 84.62           C
ATOM   2450 1HE  MET A 167     -14.082  12.362 -17.243  1.00 84.62           H
ATOM   2451 2HE  MET A 167     -14.451  11.244 -15.907  1.00 84.62           H
ATOM   2452 3HE  MET A 167     -15.770  12.098 -16.743  1.00 84.62           H
ATOM   2453  HN  MET A 167     -10.540  11.959 -15.358  1.00 84.62           H
ATOM   2454  N   VAL A 168     -10.837   9.864 -12.909  1.00 92.14           N
ATOM   2455  CA  VAL A 168     -10.728   8.684 -12.068  1.00 92.14           C
ATOM   2456  C   VAL A 168      -9.535   8.843 -11.124  1.00 92.14           C
ATOM   2457  O   VAL A 168      -9.627   8.520  -9.941  1.00 92.14           O
ATOM   2458  HA  VAL A 168     -11.639   8.619 -11.473  1.00 92.14           H
ATOM   2459  CB  VAL A 168     -10.639   7.428 -12.938  1.00 92.14           C
ATOM   2460  HB  VAL A 168      -9.835   7.576 -13.659  1.00 92.14           H
ATOM   2461  CG1 VAL A 168     -10.292   6.200 -12.094  1.00 92.14           C
ATOM   2462 1HG1 VAL A 168      -9.331   6.356 -11.604  1.00 92.14           H
ATOM   2463 2HG1 VAL A 168     -11.064   6.049 -11.339  1.00 92.14           H
ATOM   2464 3HG1 VAL A 168     -10.235   5.322 -12.736  1.00 92.14           H
ATOM   2465  CG2 VAL A 168     -11.937   7.209 -13.718  1.00 92.14           C
ATOM   2466 1HG2 VAL A 168     -12.765   7.092 -13.020  1.00 92.14           H
ATOM   2467 2HG2 VAL A 168     -12.123   8.068 -14.363  1.00 92.14           H
ATOM   2468 3HG2 VAL A 168     -11.846   6.310 -14.328  1.00 92.14           H
ATOM   2469  HN  VAL A 168     -10.730   9.696 -13.889  1.00 92.14           H
ATOM   2470  N   CYS A 169      -8.442   9.342 -11.683  1.00 93.49           N
ATOM   2471  CA  CYS A 169      -7.236   9.561 -10.903  1.00 93.49           C
ATOM   2472  C   CYS A 169      -7.565  10.542  -9.776  1.00 93.49           C
ATOM   2473  O   CYS A 169      -7.215  10.306  -8.620  1.00 93.49           O
ATOM   2474  HA  CYS A 169      -6.943   8.592 -10.499  1.00 93.49           H
ATOM   2475  CB  CYS A 169      -6.081  10.060 -11.774  1.00 93.49           C
ATOM   2476 1HB  CYS A 169      -6.422  10.873 -12.415  1.00 93.49           H
ATOM   2477 2HB  CYS A 169      -5.287  10.462 -11.145  1.00 93.49           H
ATOM   2478  SG  CYS A 169      -5.433   8.688 -12.798  1.00 93.49           S
ATOM   2479  HG  CYS A 169      -6.409   8.715 -13.701  1.00 93.49           H
ATOM   2480  HN  CYS A 169      -8.372   9.594 -12.648  1.00 93.49           H
ATOM   2481  N   PHE A 170      -8.233  11.623 -10.151  1.00 93.16           N
ATOM   2482  CA  PHE A 170      -8.590  12.654  -9.191  1.00 93.16           C
ATOM   2483  C   PHE A 170      -9.462  12.082  -8.072  1.00 93.16           C
ATOM   2484  O   PHE A 170      -9.226  12.353  -6.896  1.00 93.16           O
ATOM   2485  HA  PHE A 170      -7.661  13.036  -8.766  1.00 93.16           H
ATOM   2486  CB  PHE A 170      -9.387  13.716  -9.951  1.00 93.16           C
ATOM   2487 1HB  PHE A 170      -8.789  14.075 -10.788  1.00 93.16           H
ATOM   2488 2HB  PHE A 170     -10.280  13.254 -10.372  1.00 93.16           H
ATOM   2489  CG  PHE A 170      -9.806  14.911  -9.092  1.00 93.16           C
ATOM   2490  CD1 PHE A 170     -11.085  15.008  -8.639  1.00 93.16           C
ATOM   2491  HD1 PHE A 170     -11.811  14.234  -8.888  1.00 93.16           H
ATOM   2492  CD2 PHE A 170      -8.900  15.877  -8.782  1.00 93.16           C
ATOM   2493  HD2 PHE A 170      -7.875  15.799  -9.146  1.00 93.16           H
ATOM   2494  CE1 PHE A 170     -11.474  16.118  -7.843  1.00 93.16           C
ATOM   2495  HE1 PHE A 170     -12.499  16.195  -7.480  1.00 93.16           H
ATOM   2496  CE2 PHE A 170      -9.289  16.986  -7.986  1.00 93.16           C
ATOM   2497  HE2 PHE A 170      -8.563  17.760  -7.738  1.00 93.16           H
ATOM   2498  CZ  PHE A 170     -10.568  17.083  -7.533  1.00 93.16           C
ATOM   2499  HZ  PHE A 170     -10.866  17.935  -6.922  1.00 93.16           H
ATOM   2500  HN  PHE A 170      -8.528  11.800 -11.090  1.00 93.16           H
ATOM   2501  N   THR A 171     -10.452  11.300  -8.478  1.00 92.66           N
ATOM   2502  CA  THR A 171     -11.367  10.695  -7.524  1.00 92.66           C
ATOM   2503  C   THR A 171     -10.601   9.815  -6.534  1.00 92.66           C
ATOM   2504  O   THR A 171     -10.915   9.794  -5.345  1.00 92.66           O
ATOM   2505  HA  THR A 171     -11.837  11.491  -6.947  1.00 92.66           H
ATOM   2506  CB  THR A 171     -12.436   9.935  -8.312  1.00 92.66           C
ATOM   2507  HB  THR A 171     -12.009   9.062  -8.805  1.00 92.66           H
ATOM   2508  OG1 THR A 171     -12.994  10.919  -9.178  1.00 92.66           O
ATOM   2509  HG1 THR A 171     -12.509  10.920 -10.052  1.00 92.66           H
ATOM   2510  CG2 THR A 171     -13.611   9.500  -7.434  1.00 92.66           C
ATOM   2511 1HG2 THR A 171     -14.081  10.380  -6.994  1.00 92.66           H
ATOM   2512 2HG2 THR A 171     -13.250   8.846  -6.641  1.00 92.66           H
ATOM   2513 3HG2 THR A 171     -14.341   8.965  -8.043  1.00 92.66           H
ATOM   2514  HN  THR A 171     -10.633  11.078  -9.436  1.00 92.66           H
ATOM   2515  N   ILE A 172      -9.610   9.111  -7.061  1.00 93.36           N
ATOM   2516  CA  ILE A 172      -8.819   8.205  -6.246  1.00 93.36           C
ATOM   2517  C   ILE A 172      -8.071   9.007  -5.179  1.00 93.36           C
ATOM   2518  O   ILE A 172      -8.048   8.623  -4.011  1.00 93.36           O
ATOM   2519  HA  ILE A 172      -9.511   7.527  -5.746  1.00 93.36           H
ATOM   2520  CB  ILE A 172      -7.905   7.351  -7.126  1.00 93.36           C
ATOM   2521  HB  ILE A 172      -7.446   7.999  -7.872  1.00 93.36           H
ATOM   2522  CG1 ILE A 172      -8.707   6.290  -7.882  1.00 93.36           C
ATOM   2523 1HG1 ILE A 172      -9.059   5.529  -7.184  1.00 93.36           H
ATOM   2524 2HG1 ILE A 172      -9.591   6.746  -8.328  1.00 93.36           H
ATOM   2525  CG2 ILE A 172      -6.771   6.735  -6.304  1.00 93.36           C
ATOM   2526 1HG2 ILE A 172      -6.178   7.529  -5.851  1.00 93.36           H
ATOM   2527 2HG2 ILE A 172      -7.192   6.104  -5.521  1.00 93.36           H
ATOM   2528 3HG2 ILE A 172      -6.137   6.133  -6.954  1.00 93.36           H
ATOM   2529  CD1 ILE A 172      -7.858   5.634  -8.973  1.00 93.36           C
ATOM   2530 1HD1 ILE A 172      -7.528   6.394  -9.682  1.00 93.36           H
ATOM   2531 2HD1 ILE A 172      -6.988   5.158  -8.520  1.00 93.36           H
ATOM   2532 3HD1 ILE A 172      -8.452   4.884  -9.495  1.00 93.36           H
ATOM   2533  HN  ILE A 172      -9.346   9.152  -8.025  1.00 93.36           H
ATOM   2534  N   TRP A 173      -7.478  10.107  -5.619  1.00 91.78           N
ATOM   2535  CA  TRP A 173      -6.654  10.917  -4.738  1.00 91.78           C
ATOM   2536  C   TRP A 173      -7.554  11.487  -3.640  1.00 91.78           C
ATOM   2537  O   TRP A 173      -7.188  11.480  -2.466  1.00 91.78           O
ATOM   2538  HA  TRP A 173      -5.897  10.267  -4.299  1.00 91.78           H
ATOM   2539  CB  TRP A 173      -5.910  11.999  -5.523  1.00 91.78           C
ATOM   2540 1HB  TRP A 173      -6.596  12.448  -6.242  1.00 91.78           H
ATOM   2541 2HB  TRP A 173      -5.607  12.789  -4.836  1.00 91.78           H
ATOM   2542  CG  TRP A 173      -4.675  11.489  -6.268  1.00 91.78           C
ATOM   2543  CD1 TRP A 173      -4.501  11.370  -7.591  1.00 91.78           C
ATOM   2544  HD1 TRP A 173      -5.252  11.635  -8.336  1.00 91.78           H
ATOM   2545  CD2 TRP A 173      -3.442  11.031  -5.675  1.00 91.78           C
ATOM   2546  NE1 TRP A 173      -3.250  10.871  -7.894  1.00 91.78           N
ATOM   2547  HE1 TRP A 173      -2.888  10.695  -8.809  1.00 91.78           H
ATOM   2548  CE2 TRP A 173      -2.586  10.658  -6.692  1.00 91.78           C
ATOM   2549  CE3 TRP A 173      -3.062  10.935  -4.325  1.00 91.78           C
ATOM   2550  HE3 TRP A 173      -3.719  11.223  -3.505  1.00 91.78           H
ATOM   2551  CZ2 TRP A 173      -1.296  10.164  -6.465  1.00 91.78           C
ATOM   2552  HZ2 TRP A 173      -0.638   9.876  -7.285  1.00 91.78           H
ATOM   2553  CZ3 TRP A 173      -1.769  10.439  -4.115  1.00 91.78           C
ATOM   2554  HZ3 TRP A 173      -1.424  10.344  -3.086  1.00 91.78           H
ATOM   2555  CH2 TRP A 173      -0.895  10.059  -5.127  1.00 91.78           C
ATOM   2556  HH2 TRP A 173       0.097   9.682  -4.881  1.00 91.78           H
ATOM   2557  HN  TRP A 173      -7.554  10.447  -6.557  1.00 91.78           H
ATOM   2558  N   VAL A 174      -8.715  11.968  -4.061  1.00 95.45           N
ATOM   2559  CA  VAL A 174      -9.663  12.557  -3.131  1.00 95.45           C
ATOM   2560  C   VAL A 174     -10.094  11.500  -2.112  1.00 95.45           C
ATOM   2561  O   VAL A 174     -10.143  11.772  -0.913  1.00 95.45           O
ATOM   2562  HA  VAL A 174      -9.151  13.363  -2.605  1.00 95.45           H
ATOM   2563  CB  VAL A 174     -10.840  13.164  -3.897  1.00 95.45           C
ATOM   2564  HB  VAL A 174     -11.247  12.393  -4.551  1.00 95.45           H
ATOM   2565  CG1 VAL A 174     -11.950  13.602  -2.939  1.00 95.45           C
ATOM   2566 1HG1 VAL A 174     -12.307  12.739  -2.377  1.00 95.45           H
ATOM   2567 2HG1 VAL A 174     -11.560  14.350  -2.249  1.00 95.45           H
ATOM   2568 3HG1 VAL A 174     -12.774  14.030  -3.510  1.00 95.45           H
ATOM   2569  CG2 VAL A 174     -10.380  14.330  -4.774  1.00 95.45           C
ATOM   2570 1HG2 VAL A 174      -9.936  15.103  -4.147  1.00 95.45           H
ATOM   2571 2HG2 VAL A 174      -9.641  13.975  -5.492  1.00 95.45           H
ATOM   2572 3HG2 VAL A 174     -11.236  14.743  -5.307  1.00 95.45           H
ATOM   2573  HN  VAL A 174      -9.010  11.960  -5.017  1.00 95.45           H
ATOM   2574  N   LEU A 175     -10.396  10.317  -2.626  1.00 90.25           N
ATOM   2575  CA  LEU A 175     -10.884   9.237  -1.784  1.00 90.25           C
ATOM   2576  C   LEU A 175      -9.802   8.859  -0.770  1.00 90.25           C
ATOM   2577  O   LEU A 175     -10.085   8.710   0.418  1.00 90.25           O
ATOM   2578  HA  LEU A 175     -11.750   9.613  -1.240  1.00 90.25           H
ATOM   2579  CB  LEU A 175     -11.361   8.063  -2.641  1.00 90.25           C
ATOM   2580 1HB  LEU A 175     -12.091   8.437  -3.360  1.00 90.25           H
ATOM   2581 2HB  LEU A 175     -10.512   7.689  -3.214  1.00 90.25           H
ATOM   2582  CG  LEU A 175     -11.986   6.890  -1.884  1.00 90.25           C
ATOM   2583  HG  LEU A 175     -11.300   6.591  -1.091  1.00 90.25           H
ATOM   2584  CD1 LEU A 175     -13.297   7.307  -1.214  1.00 90.25           C
ATOM   2585 1HD1 LEU A 175     -13.104   8.115  -0.509  1.00 90.25           H
ATOM   2586 2HD1 LEU A 175     -14.001   7.647  -1.973  1.00 90.25           H
ATOM   2587 3HD1 LEU A 175     -13.720   6.454  -0.682  1.00 90.25           H
ATOM   2588  CD2 LEU A 175     -12.170   5.680  -2.802  1.00 90.25           C
ATOM   2589 1HD2 LEU A 175     -12.825   5.950  -3.631  1.00 90.25           H
ATOM   2590 2HD2 LEU A 175     -11.201   5.368  -3.191  1.00 90.25           H
ATOM   2591 3HD2 LEU A 175     -12.616   4.861  -2.238  1.00 90.25           H
ATOM   2592  HN  LEU A 175     -10.312  10.091  -3.596  1.00 90.25           H
ATOM   2593  N   ALA A 176      -8.586   8.714  -1.276  1.00 94.97           N
ATOM   2594  CA  ALA A 176      -7.474   8.290  -0.442  1.00 94.97           C
ATOM   2595  C   ALA A 176      -7.245   9.325   0.660  1.00 94.97           C
ATOM   2596  O   ALA A 176      -6.954   8.969   1.801  1.00 94.97           O
ATOM   2597  HA  ALA A 176      -7.747   7.339   0.015  1.00 94.97           H
ATOM   2598  CB  ALA A 176      -6.234   8.081  -1.313  1.00 94.97           C
ATOM   2599 1HB  ALA A 176      -6.440   7.315  -2.061  1.00 94.97           H
ATOM   2600 2HB  ALA A 176      -5.978   9.016  -1.811  1.00 94.97           H
ATOM   2601 3HB  ALA A 176      -5.400   7.762  -0.687  1.00 94.97           H
ATOM   2602  HN  ALA A 176      -8.356   8.882  -2.235  1.00 94.97           H
ATOM   2603  N   ALA A 177      -7.385  10.587   0.281  1.00 94.97           N
ATOM   2604  CA  ALA A 177      -7.175  11.678   1.219  1.00 94.97           C
ATOM   2605  C   ALA A 177      -8.191  11.568   2.357  1.00 94.97           C
ATOM   2606  O   ALA A 177      -7.833  11.693   3.527  1.00 94.97           O
ATOM   2607  HA  ALA A 177      -6.170  11.574   1.628  1.00 94.97           H
ATOM   2608  CB  ALA A 177      -7.271  13.013   0.478  1.00 94.97           C
ATOM   2609 1HB  ALA A 177      -6.509  13.052  -0.301  1.00 94.97           H
ATOM   2610 2HB  ALA A 177      -8.258  13.108   0.026  1.00 94.97           H
ATOM   2611 3HB  ALA A 177      -7.113  13.831   1.181  1.00 94.97           H
ATOM   2612  HN  ALA A 177      -7.636  10.868  -0.645  1.00 94.97           H
ATOM   2613  N   ALA A 178      -9.438  11.336   1.974  1.00 95.29           N
ATOM   2614  CA  ALA A 178     -10.517  11.261   2.945  1.00 95.29           C
ATOM   2615  C   ALA A 178     -10.259  10.093   3.899  1.00 95.29           C
ATOM   2616  O   ALA A 178     -10.556  10.182   5.089  1.00 95.29           O
ATOM   2617  HA  ALA A 178     -10.517  12.191   3.514  1.00 95.29           H
ATOM   2618  CB  ALA A 178     -11.854  11.131   2.213  1.00 95.29           C
ATOM   2619 1HB  ALA A 178     -12.003  11.999   1.571  1.00 95.29           H
ATOM   2620 2HB  ALA A 178     -11.849  10.226   1.605  1.00 95.29           H
ATOM   2621 3HB  ALA A 178     -12.663  11.075   2.941  1.00 95.29           H
ATOM   2622  HN  ALA A 178      -9.715  11.201   1.023  1.00 95.29           H
ATOM   2623  N   LEU A 179      -9.708   9.025   3.340  1.00 92.17           N
ATOM   2624  CA  LEU A 179      -9.470   7.817   4.111  1.00 92.17           C
ATOM   2625  C   LEU A 179      -8.286   8.043   5.053  1.00 92.17           C
ATOM   2626  O   LEU A 179      -7.984   7.196   5.892  1.00 92.17           O
ATOM   2627  HA  LEU A 179     -10.359   7.632   4.713  1.00 92.17           H
ATOM   2628  CB  LEU A 179      -9.295   6.614   3.181  1.00 92.17           C
ATOM   2629 1HB  LEU A 179      -8.493   6.837   2.478  1.00 92.17           H
ATOM   2630 2HB  LEU A 179      -8.967   5.763   3.779  1.00 92.17           H
ATOM   2631  CG  LEU A 179     -10.532   6.196   2.385  1.00 92.17           C
ATOM   2632  HG  LEU A 179     -10.912   7.073   1.860  1.00 92.17           H
ATOM   2633  CD1 LEU A 179     -10.175   5.153   1.324  1.00 92.17           C
ATOM   2634 1HD1 LEU A 179      -9.441   5.572   0.635  1.00 92.17           H
ATOM   2635 2HD1 LEU A 179      -9.757   4.271   1.808  1.00 92.17           H
ATOM   2636 3HD1 LEU A 179     -11.073   4.874   0.773  1.00 92.17           H
ATOM   2637  CD2 LEU A 179     -11.645   5.709   3.316  1.00 92.17           C
ATOM   2638 1HD2 LEU A 179     -11.291   4.851   3.887  1.00 92.17           H
ATOM   2639 2HD2 LEU A 179     -11.923   6.511   3.999  1.00 92.17           H
ATOM   2640 3HD2 LEU A 179     -12.513   5.419   2.724  1.00 92.17           H
ATOM   2641  HN  LEU A 179      -9.428   8.977   2.382  1.00 92.17           H
ATOM   2642  N   CYS A 180      -7.646   9.191   4.882  1.00 91.08           N
ATOM   2643  CA  CYS A 180      -6.478   9.523   5.681  1.00 91.08           C
ATOM   2644  C   CYS A 180      -6.928  10.406   6.846  1.00 91.08           C
ATOM   2645  O   CYS A 180      -6.122  10.770   7.701  1.00 91.08           O
ATOM   2646  HA  CYS A 180      -6.070   8.580   6.045  1.00 91.08           H
ATOM   2647  CB  CYS A 180      -5.391  10.196   4.841  1.00 91.08           C
ATOM   2648 1HB  CYS A 180      -5.783  11.107   4.388  1.00 91.08           H
ATOM   2649 2HB  CYS A 180      -4.557  10.490   5.478  1.00 91.08           H
ATOM   2650  SG  CYS A 180      -4.808   9.052   3.537  1.00 91.08           S
ATOM   2651  HG  CYS A 180      -6.006   8.824   3.006  1.00 91.08           H
ATOM   2652  HN  CYS A 180      -7.913   9.886   4.215  1.00 91.08           H
ATOM   2653  N   ILE A 181      -8.214  10.726   6.842  1.00 90.89           N
ATOM   2654  CA  ILE A 181      -8.764  11.628   7.840  1.00 90.89           C
ATOM   2655  C   ILE A 181      -8.461  11.082   9.237  1.00 90.89           C
ATOM   2656  O   ILE A 181      -7.993  11.816  10.106  1.00 90.89           O
ATOM   2657  HA  ILE A 181      -8.258  12.587   7.727  1.00 90.89           H
ATOM   2658  CB  ILE A 181     -10.253  11.868   7.583  1.00 90.89           C
ATOM   2659  HB  ILE A 181     -10.729  10.903   7.410  1.00 90.89           H
ATOM   2660  CG1 ILE A 181     -10.463  12.708   6.321  1.00 90.89           C
ATOM   2661 1HG1 ILE A 181     -10.065  13.711   6.477  1.00 90.89           H
ATOM   2662 2HG1 ILE A 181      -9.907  12.270   5.492  1.00 90.89           H
ATOM   2663  CG2 ILE A 181     -10.927  12.493   8.806  1.00 90.89           C
ATOM   2664 1HG2 ILE A 181     -10.823  11.823   9.660  1.00 90.89           H
ATOM   2665 2HG2 ILE A 181     -10.453  13.448   9.034  1.00 90.89           H
ATOM   2666 3HG2 ILE A 181     -11.984  12.653   8.596  1.00 90.89           H
ATOM   2667  CD1 ILE A 181     -11.947  12.792   5.959  1.00 90.89           C
ATOM   2668 1HD1 ILE A 181     -12.334  11.789   5.780  1.00 90.89           H
ATOM   2669 2HD1 ILE A 181     -12.496  13.252   6.781  1.00 90.89           H
ATOM   2670 3HD1 ILE A 181     -12.068  13.394   5.059  1.00 90.89           H
ATOM   2671  HN  ILE A 181      -8.874  10.381   6.175  1.00 90.89           H
ATOM   2672  N   PRO A 182      -8.722   9.790   9.477  1.00 92.30           N
ATOM   2673  CA  PRO A 182      -8.479   9.204  10.798  1.00 92.30           C
ATOM   2674  C   PRO A 182      -7.062   9.454  11.288  1.00 92.30           C
ATOM   2675  O   PRO A 182      -6.858   9.838  12.439  1.00 92.30           O
ATOM   2676  HA  PRO A 182      -9.124   9.674  11.540  1.00 92.30           H
ATOM   2677  CB  PRO A 182      -8.754   7.714  10.589  1.00 92.30           C
ATOM   2678 1HB  PRO A 182      -7.845   7.171  10.328  1.00 92.30           H
ATOM   2679 2HB  PRO A 182      -9.152   7.249  11.491  1.00 92.30           H
ATOM   2680  CG  PRO A 182      -9.767   7.697   9.452  1.00 92.30           C
ATOM   2681 1HG  PRO A 182      -9.800   6.728   8.953  1.00 92.30           H
ATOM   2682 2HG  PRO A 182     -10.779   7.892   9.808  1.00 92.30           H
ATOM   2683  CD  PRO A 182      -9.263   8.797   8.532  1.00 92.30           C
ATOM   2684 1HD  PRO A 182      -8.495   8.434   7.850  1.00 92.30           H
ATOM   2685 2HD  PRO A 182     -10.063   9.208   7.916  1.00 92.30           H
ATOM   2686  N   GLU A 183      -6.112   9.227  10.393  1.00 88.73           N
ATOM   2687  CA  GLU A 183      -4.708   9.362  10.742  1.00 88.73           C
ATOM   2688  C   GLU A 183      -4.397  10.806  11.142  1.00 88.73           C
ATOM   2689  O   GLU A 183      -3.627  11.044  12.071  1.00 88.73           O
ATOM   2690  HA  GLU A 183      -4.556   8.701  11.595  1.00 88.73           H
ATOM   2691  CB  GLU A 183      -3.811   8.907   9.589  1.00 88.73           C
ATOM   2692 1HB  GLU A 183      -4.257   9.200   8.639  1.00 88.73           H
ATOM   2693 2HB  GLU A 183      -2.803   9.300   9.731  1.00 88.73           H
ATOM   2694  CG  GLU A 183      -3.680   7.383   9.564  1.00 88.73           C
ATOM   2695 1HG  GLU A 183      -2.847   7.097   8.921  1.00 88.73           H
ATOM   2696 2HG  GLU A 183      -3.450   7.018  10.565  1.00 88.73           H
ATOM   2697  CD  GLU A 183      -4.969   6.731   9.060  1.00 88.73           C
ATOM   2698  OE1 GLU A 183      -5.068   5.492   9.197  1.00 88.73           O
ATOM   2699  OE2 GLU A 183      -5.825   7.485   8.550  1.00 88.73           O
ATOM   2700  HN  GLU A 183      -6.288   8.955   9.447  1.00 88.73           H
ATOM   2701  N   ILE A 184      -5.013  11.731  10.421  1.00 90.26           N
ATOM   2702  CA  ILE A 184      -4.759  13.145  10.645  1.00 90.26           C
ATOM   2703  C   ILE A 184      -5.194  13.518  12.063  1.00 90.26           C
ATOM   2704  O   ILE A 184      -4.508  14.278  12.746  1.00 90.26           O
ATOM   2705  HA  ILE A 184      -3.684  13.301  10.561  1.00 90.26           H
ATOM   2706  CB  ILE A 184      -5.426  13.987   9.555  1.00 90.26           C
ATOM   2707  HB  ILE A 184      -6.473  13.692   9.488  1.00 90.26           H
ATOM   2708  CG1 ILE A 184      -4.791  13.719   8.189  1.00 90.26           C
ATOM   2709 1HG1 ILE A 184      -3.785  14.136   8.164  1.00 90.26           H
ATOM   2710 2HG1 ILE A 184      -4.695  12.644   8.034  1.00 90.26           H
ATOM   2711  CG2 ILE A 184      -5.399  15.473   9.918  1.00 90.26           C
ATOM   2712 1HG2 ILE A 184      -5.933  15.628  10.855  1.00 90.26           H
ATOM   2713 2HG2 ILE A 184      -4.365  15.801  10.030  1.00 90.26           H
ATOM   2714 3HG2 ILE A 184      -5.879  16.049   9.127  1.00 90.26           H
ATOM   2715  CD1 ILE A 184      -5.631  14.329   7.065  1.00 90.26           C
ATOM   2716 1HD1 ILE A 184      -6.629  13.891   7.079  1.00 90.26           H
ATOM   2717 2HD1 ILE A 184      -5.705  15.407   7.211  1.00 90.26           H
ATOM   2718 3HD1 ILE A 184      -5.157  14.123   6.105  1.00 90.26           H
ATOM   2719  HN  ILE A 184      -5.672  11.530   9.697  1.00 90.26           H
ATOM   2720  N   LEU A 185      -6.330  12.968  12.464  1.00 90.35           N
ATOM   2721  CA  LEU A 185      -6.978  13.398  13.691  1.00 90.35           C
ATOM   2722  C   LEU A 185      -6.250  12.787  14.890  1.00 90.35           C
ATOM   2723  O   LEU A 185      -5.912  13.491  15.840  1.00 90.35           O
ATOM   2724  HA  LEU A 185      -6.885  14.483  13.747  1.00 90.35           H
ATOM   2725  CB  LEU A 185      -8.473  13.074  13.650  1.00 90.35           C
ATOM   2726 1HB  LEU A 185      -8.589  12.014  13.425  1.00 90.35           H
ATOM   2727 2HB  LEU A 185      -8.887  13.236  14.645  1.00 90.35           H
ATOM   2728  CG  LEU A 185      -9.305  13.874  12.645  1.00 90.35           C
ATOM   2729  HG  LEU A 185      -8.907  13.689  11.648  1.00 90.35           H
ATOM   2730  CD1 LEU A 185     -10.762  13.405  12.644  1.00 90.35           C
ATOM   2731 1HD1 LEU A 185     -10.804  12.351  12.372  1.00 90.35           H
ATOM   2732 2HD1 LEU A 185     -11.188  13.542  13.638  1.00 90.35           H
ATOM   2733 3HD1 LEU A 185     -11.331  13.990  11.921  1.00 90.35           H
ATOM   2734  CD2 LEU A 185      -9.186  15.376  12.908  1.00 90.35           C
ATOM   2735 1HD2 LEU A 185      -9.544  15.599  13.913  1.00 90.35           H
ATOM   2736 2HD2 LEU A 185      -8.143  15.679  12.817  1.00 90.35           H
ATOM   2737 3HD2 LEU A 185      -9.787  15.921  12.180  1.00 90.35           H
ATOM   2738  HN  LEU A 185      -6.805  12.241  11.968  1.00 90.35           H
ATOM   2739  N   TYR A 186      -6.029  11.483  14.805  1.00 90.73           N
ATOM   2740  CA  TYR A 186      -5.747  10.694  15.992  1.00 90.73           C
ATOM   2741  C   TYR A 186      -4.265  10.321  16.063  1.00 90.73           C
ATOM   2742  O   TYR A 186      -3.829   9.673  17.014  1.00 90.73           O
ATOM   2743  HA  TYR A 186      -6.005  11.294  16.865  1.00 90.73           H
ATOM   2744  CB  TYR A 186      -6.576   9.416  15.855  1.00 90.73           C
ATOM   2745 1HB  TYR A 186      -6.208   8.845  15.003  1.00 90.73           H
ATOM   2746 2HB  TYR A 186      -6.425   8.799  16.741  1.00 90.73           H
ATOM   2747  CG  TYR A 186      -8.075   9.663  15.674  1.00 90.73           C
ATOM   2748  CD1 TYR A 186      -8.740  10.524  16.523  1.00 90.73           C
ATOM   2749  HD1 TYR A 186      -8.197  11.028  17.323  1.00 90.73           H
ATOM   2750  CD2 TYR A 186      -8.763   9.025  14.662  1.00 90.73           C
ATOM   2751  HD2 TYR A 186      -8.238   8.345  13.991  1.00 90.73           H
ATOM   2752  CE1 TYR A 186     -10.151  10.757  16.353  1.00 90.73           C
ATOM   2753  HE1 TYR A 186     -10.688  11.435  17.017  1.00 90.73           H
ATOM   2754  CE2 TYR A 186     -10.174   9.258  14.492  1.00 90.73           C
ATOM   2755  HE2 TYR A 186     -10.729   8.760  13.696  1.00 90.73           H
ATOM   2756  CZ  TYR A 186     -10.798  10.112  15.346  1.00 90.73           C
ATOM   2757  OH  TYR A 186     -12.130  10.333  15.185  1.00 90.73           O
ATOM   2758  HH  TYR A 186     -12.458   9.864  14.365  1.00 90.73           H
ATOM   2759  HN  TYR A 186      -6.040  10.969  13.948  1.00 90.73           H
ATOM   2760  N   SER A 187      -3.531  10.744  15.045  1.00 91.35           N
ATOM   2761  CA  SER A 187      -2.082  10.648  15.075  1.00 91.35           C
ATOM   2762  C   SER A 187      -1.511  11.659  16.072  1.00 91.35           C
ATOM   2763  O   SER A 187      -1.752  12.859  15.951  1.00 91.35           O
ATOM   2764  HA  SER A 187      -1.867   9.629  15.398  1.00 91.35           H
ATOM   2765  CB  SER A 187      -1.485  10.878  13.685  1.00 91.35           C
ATOM   2766 1HB  SER A 187      -1.783  11.861  13.321  1.00 91.35           H
ATOM   2767 2HB  SER A 187      -0.397  10.880  13.753  1.00 91.35           H
ATOM   2768  OG  SER A 187      -1.900   9.882  12.755  1.00 91.35           O
ATOM   2769  HG  SER A 187      -2.374  10.310  11.985  1.00 91.35           H
ATOM   2770  HN  SER A 187      -3.910  11.147  14.212  1.00 91.35           H
ATOM   2771  N   GLN A 188      -0.765  11.136  17.034  1.00 84.75           N
ATOM   2772  CA  GLN A 188      -0.053  11.986  17.974  1.00 84.75           C
ATOM   2773  C   GLN A 188       1.203  11.276  18.485  1.00 84.75           C
ATOM   2774  O   GLN A 188       1.372  10.076  18.271  1.00 84.75           O
ATOM   2775  HA  GLN A 188       0.229  12.873  17.406  1.00 84.75           H
ATOM   2776  CB  GLN A 188      -0.959  12.400  19.135  1.00 84.75           C
ATOM   2777 1HB  GLN A 188      -0.413  13.058  19.810  1.00 84.75           H
ATOM   2778 2HB  GLN A 188      -1.808  12.967  18.753  1.00 84.75           H
ATOM   2779  CG  GLN A 188      -1.461  11.175  19.902  1.00 84.75           C
ATOM   2780 1HG  GLN A 188      -1.929  10.474  19.211  1.00 84.75           H
ATOM   2781 2HG  GLN A 188      -0.617  10.657  20.359  1.00 84.75           H
ATOM   2782  CD  GLN A 188      -2.464  11.579  20.984  1.00 84.75           C
ATOM   2783  OE1 GLN A 188      -2.877  12.723  21.088  1.00 84.75           O
ATOM   2784  NE2 GLN A 188      -2.832  10.580  21.782  1.00 84.75           N
ATOM   2785 1HE2 GLN A 188      -2.455   9.665  21.642  1.00 84.75           H
ATOM   2786 2HE2 GLN A 188      -3.485  10.745  22.521  1.00 84.75           H
ATOM   2787  HN  GLN A 188      -0.644  10.154  17.177  1.00 84.75           H
ATOM   2788  N   ILE A 189       2.050  12.047  19.150  1.00 88.38           N
ATOM   2789  CA  ILE A 189       3.214  11.482  19.812  1.00 88.38           C
ATOM   2790  C   ILE A 189       2.813  10.983  21.201  1.00 88.38           C
ATOM   2791  O   ILE A 189       2.251  11.735  21.996  1.00 88.38           O
ATOM   2792  HA  ILE A 189       3.544  10.628  19.220  1.00 88.38           H
ATOM   2793  CB  ILE A 189       4.363  12.493  19.829  1.00 88.38           C
ATOM   2794  HB  ILE A 189       4.014  13.399  20.324  1.00 88.38           H
ATOM   2795  CG1 ILE A 189       4.772  12.883  18.407  1.00 88.38           C
ATOM   2796 1HG1 ILE A 189       5.168  12.011  17.886  1.00 88.38           H
ATOM   2797 2HG1 ILE A 189       3.895  13.214  17.851  1.00 88.38           H
ATOM   2798  CG2 ILE A 189       5.547  11.962  20.640  1.00 88.38           C
ATOM   2799 1HG2 ILE A 189       5.230  11.776  21.666  1.00 88.38           H
ATOM   2800 2HG2 ILE A 189       5.905  11.033  20.196  1.00 88.38           H
ATOM   2801 3HG2 ILE A 189       6.350  12.700  20.636  1.00 88.38           H
ATOM   2802  CD1 ILE A 189       5.822  13.995  18.424  1.00 88.38           C
ATOM   2803 1HD1 ILE A 189       5.414  14.873  18.924  1.00 88.38           H
ATOM   2804 2HD1 ILE A 189       6.707  13.651  18.960  1.00 88.38           H
ATOM   2805 3HD1 ILE A 189       6.094  14.253  17.401  1.00 88.38           H
ATOM   2806  HN  ILE A 189       1.952  13.038  19.240  1.00 88.38           H
ATOM   2807  N   LYS A 190       3.118   9.719  21.452  1.00 83.89           N
ATOM   2808  CA  LYS A 190       2.899   9.142  22.767  1.00 83.89           C
ATOM   2809  C   LYS A 190       4.251   8.850  23.423  1.00 83.89           C
ATOM   2810  O   LYS A 190       5.111   8.210  22.820  1.00 83.89           O
ATOM   2811  HA  LYS A 190       2.379   9.888  23.368  1.00 83.89           H
ATOM   2812  CB  LYS A 190       1.985   7.919  22.672  1.00 83.89           C
ATOM   2813 1HB  LYS A 190       1.073   8.183  22.137  1.00 83.89           H
ATOM   2814 2HB  LYS A 190       2.478   7.137  22.094  1.00 83.89           H
ATOM   2815  CG  LYS A 190       1.633   7.388  24.062  1.00 83.89           C
ATOM   2816 1HG  LYS A 190       2.546   7.138  24.602  1.00 83.89           H
ATOM   2817 2HG  LYS A 190       1.127   8.165  24.635  1.00 83.89           H
ATOM   2818  CD  LYS A 190       0.736   6.152  23.966  1.00 83.89           C
ATOM   2819 1HD  LYS A 190      -0.215   6.423  23.509  1.00 83.89           H
ATOM   2820 2HD  LYS A 190       1.202   5.410  23.317  1.00 83.89           H
ATOM   2821  CE  LYS A 190       0.490   5.544  25.349  1.00 83.89           C
ATOM   2822 1HE  LYS A 190       1.418   5.536  25.919  1.00 83.89           H
ATOM   2823 2HE  LYS A 190      -0.219   6.160  25.902  1.00 83.89           H
ATOM   2824  NZ  LYS A 190      -0.034   4.166  25.223  1.00 83.89           N
ATOM   2825 1HZ  LYS A 190      -0.310   3.824  26.137  1.00 83.89           H
ATOM   2826 2HZ  LYS A 190      -0.839   4.165  24.605  1.00 83.89           H
ATOM   2827 3HZ  LYS A 190       0.686   3.564  24.840  1.00 83.89           H
ATOM   2828  HN  LYS A 190       3.507   9.093  20.775  1.00 83.89           H
ATOM   2829  N   GLU A 191       4.396   9.334  24.647  1.00 74.81           N
ATOM   2830  CA  GLU A 191       5.558   8.999  25.452  1.00 74.81           C
ATOM   2831  C   GLU A 191       5.255   7.795  26.347  1.00 74.81           C
ATOM   2832  O   GLU A 191       4.326   7.834  27.151  1.00 74.81           O
ATOM   2833  HA  GLU A 191       6.340   8.741  24.738  1.00 74.81           H
ATOM   2834  CB  GLU A 191       6.014  10.199  26.284  1.00 74.81           C
ATOM   2835 1HB  GLU A 191       5.150  10.672  26.751  1.00 74.81           H
ATOM   2836 2HB  GLU A 191       6.772   9.883  27.000  1.00 74.81           H
ATOM   2837  CG  GLU A 191       6.672  11.261  25.400  1.00 74.81           C
ATOM   2838 1HG  GLU A 191       7.455  10.802  24.796  1.00 74.81           H
ATOM   2839 2HG  GLU A 191       5.936  11.671  24.709  1.00 74.81           H
ATOM   2840  CD  GLU A 191       7.268  12.387  26.247  1.00 74.81           C
ATOM   2841  OE1 GLU A 191       7.865  13.301  25.637  1.00 74.81           O
ATOM   2842  OE2 GLU A 191       7.114  12.308  27.484  1.00 74.81           O
ATOM   2843  HN  GLU A 191       3.737   9.943  25.090  1.00 74.81           H
ATOM   2844  N   GLU A 192       6.058   6.755  26.176  1.00 70.77           N
ATOM   2845  CA  GLU A 192       5.903   5.551  26.975  1.00 70.77           C
ATOM   2846  C   GLU A 192       7.269   5.037  27.432  1.00 70.77           C
ATOM   2847  O   GLU A 192       8.144   4.772  26.608  1.00 70.77           O
ATOM   2848  HA  GLU A 192       5.312   5.852  27.841  1.00 70.77           H
ATOM   2849  CB  GLU A 192       5.142   4.473  26.200  1.00 70.77           C
ATOM   2850 1HB  GLU A 192       4.163   4.852  25.909  1.00 70.77           H
ATOM   2851 2HB  GLU A 192       5.742   4.136  25.355  1.00 70.77           H
ATOM   2852  CG  GLU A 192       4.897   3.240  27.073  1.00 70.77           C
ATOM   2853 1HG  GLU A 192       5.768   2.586  27.037  1.00 70.77           H
ATOM   2854 2HG  GLU A 192       4.770   3.545  28.112  1.00 70.77           H
ATOM   2855  CD  GLU A 192       3.657   2.476  26.606  1.00 70.77           C
ATOM   2856  OE1 GLU A 192       3.212   1.594  27.372  1.00 70.77           O
ATOM   2857  OE2 GLU A 192       3.183   2.789  25.493  1.00 70.77           O
ATOM   2858  HN  GLU A 192       6.801   6.726  25.508  1.00 70.77           H
ATOM   2859  N   SER A 193       7.411   4.912  28.743  1.00 71.75           N
ATOM   2860  CA  SER A 193       8.640   4.391  29.317  1.00 71.75           C
ATOM   2861  C   SER A 193       9.832   5.231  28.854  1.00 71.75           C
ATOM   2862  O   SER A 193      10.935   4.713  28.691  1.00 71.75           O
ATOM   2863  HA  SER A 193       8.511   4.471  30.396  1.00 71.75           H
ATOM   2864  CB  SER A 193       8.846   2.923  28.936  1.00 71.75           C
ATOM   2865 1HB  SER A 193       9.033   2.849  27.865  1.00 71.75           H
ATOM   2866 2HB  SER A 193       9.731   2.538  29.442  1.00 71.75           H
ATOM   2867  OG  SER A 193       7.719   2.120  29.277  1.00 71.75           O
ATOM   2868  HG  SER A 193       7.848   1.188  28.938  1.00 71.75           H
ATOM   2869  HN  SER A 193       6.706   5.160  29.408  1.00 71.75           H
ATOM   2870  N   GLY A 194       9.568   6.514  28.655  1.00 80.09           N
ATOM   2871  CA  GLY A 194      10.619   7.445  28.281  1.00 80.09           C
ATOM   2872  C   GLY A 194      10.944   7.335  26.790  1.00 80.09           C
ATOM   2873  O   GLY A 194      11.887   7.961  26.308  1.00 80.09           O
ATOM   2874 1HA  GLY A 194      10.309   8.463  28.515  1.00 80.09           H
ATOM   2875 2HA  GLY A 194      11.516   7.242  28.867  1.00 80.09           H
ATOM   2876  HN  GLY A 194       8.658   6.919  28.746  1.00 80.09           H
ATOM   2877  N   ILE A 195      10.144   6.534  26.100  1.00 78.30           N
ATOM   2878  CA  ILE A 195      10.286   6.393  24.661  1.00 78.30           C
ATOM   2879  C   ILE A 195       9.160   7.159  23.964  1.00 78.30           C
ATOM   2880  O   ILE A 195       7.985   6.945  24.257  1.00 78.30           O
ATOM   2881  HA  ILE A 195      11.237   6.846  24.381  1.00 78.30           H
ATOM   2882  CB  ILE A 195      10.356   4.915  24.272  1.00 78.30           C
ATOM   2883  HB  ILE A 195       9.439   4.430  24.605  1.00 78.30           H
ATOM   2884  CG1 ILE A 195      11.519   4.216  24.980  1.00 78.30           C
ATOM   2885 1HG1 ILE A 195      12.461   4.676  24.680  1.00 78.30           H
ATOM   2886 2HG1 ILE A 195      11.428   4.352  26.058  1.00 78.30           H
ATOM   2887  CG2 ILE A 195      10.428   4.750  22.753  1.00 78.30           C
ATOM   2888 1HG2 ILE A 195       9.541   5.190  22.297  1.00 78.30           H
ATOM   2889 2HG2 ILE A 195      11.318   5.254  22.375  1.00 78.30           H
ATOM   2890 3HG2 ILE A 195      10.477   3.690  22.504  1.00 78.30           H
ATOM   2891  CD1 ILE A 195      11.545   2.723  24.649  1.00 78.30           C
ATOM   2892 1HD1 ILE A 195      10.612   2.263  24.973  1.00 78.30           H
ATOM   2893 2HD1 ILE A 195      11.661   2.591  23.573  1.00 78.30           H
ATOM   2894 3HD1 ILE A 195      12.381   2.251  25.165  1.00 78.30           H
ATOM   2895  HN  ILE A 195       9.411   5.990  26.508  1.00 78.30           H
ATOM   2896  N   ALA A 196       9.559   8.036  23.054  1.00 89.08           N
ATOM   2897  CA  ALA A 196       8.596   8.784  22.263  1.00 89.08           C
ATOM   2898  C   ALA A 196       8.151   7.932  21.072  1.00 89.08           C
ATOM   2899  O   ALA A 196       8.983   7.399  20.340  1.00 89.08           O
ATOM   2900  HA  ALA A 196       7.733   8.988  22.896  1.00 89.08           H
ATOM   2901  CB  ALA A 196       9.215  10.114  21.829  1.00 89.08           C
ATOM   2902 1HB  ALA A 196       9.487  10.693  22.712  1.00 89.08           H
ATOM   2903 2HB  ALA A 196      10.106   9.923  21.232  1.00 89.08           H
ATOM   2904 3HB  ALA A 196       8.493  10.674  21.236  1.00 89.08           H
ATOM   2905  HN  ALA A 196      10.518   8.238  22.855  1.00 89.08           H
ATOM   2906  N   ILE A 197       6.839   7.831  20.916  1.00 84.73           N
ATOM   2907  CA  ILE A 197       6.271   6.952  19.908  1.00 84.73           C
ATOM   2908  C   ILE A 197       5.217   7.718  19.105  1.00 84.73           C
ATOM   2909  O   ILE A 197       4.326   8.341  19.680  1.00 84.73           O
ATOM   2910  HA  ILE A 197       7.078   6.665  19.233  1.00 84.73           H
ATOM   2911  CB  ILE A 197       5.742   5.670  20.552  1.00 84.73           C
ATOM   2912  HB  ILE A 197       4.967   5.942  21.269  1.00 84.73           H
ATOM   2913  CG1 ILE A 197       6.845   4.952  21.332  1.00 84.73           C
ATOM   2914 1HG1 ILE A 197       7.629   4.629  20.646  1.00 84.73           H
ATOM   2915 2HG1 ILE A 197       7.305   5.642  22.039  1.00 84.73           H
ATOM   2916  CG2 ILE A 197       5.092   4.759  19.508  1.00 84.73           C
ATOM   2917 1HG2 ILE A 197       4.260   5.283  19.037  1.00 84.73           H
ATOM   2918 2HG2 ILE A 197       5.828   4.492  18.751  1.00 84.73           H
ATOM   2919 3HG2 ILE A 197       4.724   3.855  19.993  1.00 84.73           H
ATOM   2920  CD1 ILE A 197       6.287   3.741  22.082  1.00 84.73           C
ATOM   2921 1HD1 ILE A 197       5.521   4.070  22.784  1.00 84.73           H
ATOM   2922 2HD1 ILE A 197       5.851   3.041  21.370  1.00 84.73           H
ATOM   2923 3HD1 ILE A 197       7.093   3.249  22.628  1.00 84.73           H
ATOM   2924  HN  ILE A 197       6.170   8.336  21.462  1.00 84.73           H
ATOM   2925  N   CYS A 198       5.354   7.645  17.789  1.00 90.77           N
ATOM   2926  CA  CYS A 198       4.333   8.174  16.901  1.00 90.77           C
ATOM   2927  C   CYS A 198       3.295   7.077  16.654  1.00 90.77           C
ATOM   2928  O   CYS A 198       3.561   6.118  15.932  1.00 90.77           O
ATOM   2929  HA  CYS A 198       3.883   9.025  17.412  1.00 90.77           H
ATOM   2930  CB  CYS A 198       4.935   8.694  15.594  1.00 90.77           C
ATOM   2931 1HB  CYS A 198       5.546   9.575  15.790  1.00 90.77           H
ATOM   2932 2HB  CYS A 198       5.593   7.940  15.161  1.00 90.77           H
ATOM   2933  SG  CYS A 198       3.601   9.111  14.412  1.00 90.77           S
ATOM   2934  HN  CYS A 198       6.142   7.236  17.331  1.00 90.77           H
ATOM   2935  N   THR A 199       2.135   7.256  17.269  1.00 89.03           N
ATOM   2936  CA  THR A 199       1.070   6.274  17.156  1.00 89.03           C
ATOM   2937  C   THR A 199      -0.285   6.972  17.020  1.00 89.03           C
ATOM   2938  O   THR A 199      -0.399   8.170  17.273  1.00 89.03           O
ATOM   2939  HA  THR A 199       1.227   5.700  16.243  1.00 89.03           H
ATOM   2940  CB  THR A 199       1.154   5.343  18.366  1.00 89.03           C
ATOM   2941  HB  THR A 199       2.187   5.053  18.563  1.00 89.03           H
ATOM   2942  OG1 THR A 199       0.267   4.275  18.046  1.00 89.03           O
ATOM   2943  HG1 THR A 199       0.446   3.491  18.640  1.00 89.03           H
ATOM   2944  CG2 THR A 199       0.550   5.964  19.627  1.00 89.03           C
ATOM   2945 1HG2 THR A 199      -0.502   6.191  19.452  1.00 89.03           H
ATOM   2946 2HG2 THR A 199       1.084   6.882  19.872  1.00 89.03           H
ATOM   2947 3HG2 THR A 199       0.636   5.261  20.456  1.00 89.03           H
ATOM   2948  HN  THR A 199       1.919   8.051  17.835  1.00 89.03           H
ATOM   2949  N   MET A 200      -1.279   6.192  16.621  1.00 88.16           N
ATOM   2950  CA  MET A 200      -2.659   6.641  16.694  1.00 88.16           C
ATOM   2951  C   MET A 200      -3.260   6.343  18.070  1.00 88.16           C
ATOM   2952  O   MET A 200      -3.111   5.239  18.590  1.00 88.16           O
ATOM   2953  HA  MET A 200      -2.626   7.718  16.530  1.00 88.16           H
ATOM   2954  CB  MET A 200      -3.483   5.938  15.614  1.00 88.16           C
ATOM   2955 1HB  MET A 200      -3.366   4.858  15.707  1.00 88.16           H
ATOM   2956 2HB  MET A 200      -4.541   6.157  15.758  1.00 88.16           H
ATOM   2957  CG  MET A 200      -3.050   6.386  14.216  1.00 88.16           C
ATOM   2958 1HG  MET A 200      -3.095   7.472  14.143  1.00 88.16           H
ATOM   2959 2HG  MET A 200      -2.015   6.096  14.037  1.00 88.16           H
ATOM   2960  SD  MET A 200      -4.110   5.648  12.984  1.00 88.16           S
ATOM   2961  CE  MET A 200      -5.647   6.473  13.363  1.00 88.16           C
ATOM   2962 1HE  MET A 200      -5.937   6.247  14.389  1.00 88.16           H
ATOM   2963 2HE  MET A 200      -5.519   7.550  13.251  1.00 88.16           H
ATOM   2964 3HE  MET A 200      -6.424   6.126  12.681  1.00 88.16           H
ATOM   2965  HN  MET A 200      -1.154   5.270  16.254  1.00 88.16           H
ATOM   2966  N   VAL A 201      -3.927   7.348  18.619  1.00 90.69           N
ATOM   2967  CA  VAL A 201      -4.667   7.168  19.856  1.00 90.69           C
ATOM   2968  C   VAL A 201      -6.134   7.536  19.627  1.00 90.69           C
ATOM   2969  O   VAL A 201      -6.441   8.661  19.233  1.00 90.69           O
ATOM   2970  HA  VAL A 201      -4.608   6.113  20.124  1.00 90.69           H
ATOM   2971  CB  VAL A 201      -4.014   7.978  20.978  1.00 90.69           C
ATOM   2972  HB  VAL A 201      -4.091   9.034  20.717  1.00 90.69           H
ATOM   2973  CG1 VAL A 201      -4.748   7.767  22.304  1.00 90.69           C
ATOM   2974 1HG1 VAL A 201      -5.785   8.086  22.201  1.00 90.69           H
ATOM   2975 2HG1 VAL A 201      -4.717   6.711  22.573  1.00 90.69           H
ATOM   2976 3HG1 VAL A 201      -4.263   8.355  23.084  1.00 90.69           H
ATOM   2977  CG2 VAL A 201      -2.530   7.634  21.112  1.00 90.69           C
ATOM   2978 1HG2 VAL A 201      -2.422   6.573  21.339  1.00 90.69           H
ATOM   2979 2HG2 VAL A 201      -2.019   7.859  20.175  1.00 90.69           H
ATOM   2980 3HG2 VAL A 201      -2.091   8.224  21.916  1.00 90.69           H
ATOM   2981  HN  VAL A 201      -3.968   8.270  18.233  1.00 90.69           H
ATOM   2982  N   TYR A 202      -7.001   6.568  19.884  1.00 91.05           N
ATOM   2983  CA  TYR A 202      -8.414   6.730  19.584  1.00 91.05           C
ATOM   2984  C   TYR A 202      -9.173   7.273  20.797  1.00 91.05           C
ATOM   2985  O   TYR A 202      -8.868   6.918  21.934  1.00 91.05           O
ATOM   2986  HA  TYR A 202      -8.504   7.440  18.762  1.00 91.05           H
ATOM   2987  CB  TYR A 202      -8.938   5.331  19.254  1.00 91.05           C
ATOM   2988 1HB  TYR A 202      -8.738   4.671  20.097  1.00 91.05           H
ATOM   2989 2HB  TYR A 202     -10.020   5.379  19.135  1.00 91.05           H
ATOM   2990  CG  TYR A 202      -8.326   4.720  17.991  1.00 91.05           C
ATOM   2991  CD1 TYR A 202      -8.888   4.980  16.757  1.00 91.05           C
ATOM   2992  HD1 TYR A 202      -9.767   5.620  16.683  1.00 91.05           H
ATOM   2993  CD2 TYR A 202      -7.213   3.910  18.086  1.00 91.05           C
ATOM   2994  HD2 TYR A 202      -6.770   3.705  19.060  1.00 91.05           H
ATOM   2995  CE1 TYR A 202      -8.313   4.405  15.569  1.00 91.05           C
ATOM   2996  HE1 TYR A 202      -8.746   4.602  14.589  1.00 91.05           H
ATOM   2997  CE2 TYR A 202      -6.638   3.335  16.897  1.00 91.05           C
ATOM   2998  HE2 TYR A 202      -5.759   2.693  16.958  1.00 91.05           H
ATOM   2999  CZ  TYR A 202      -7.216   3.611  15.698  1.00 91.05           C
ATOM   3000  OH  TYR A 202      -6.673   3.068  14.575  1.00 91.05           O
ATOM   3001  HH  TYR A 202      -7.188   3.361  13.770  1.00 91.05           H
ATOM   3002  HN  TYR A 202      -6.753   5.688  20.289  1.00 91.05           H
ATOM   3003  N   PRO A 203     -10.171   8.139  20.578  1.00 86.28           N
ATOM   3004  CA  PRO A 203     -10.974   8.661  21.687  1.00 86.28           C
ATOM   3005  C   PRO A 203     -11.550   7.554  22.553  1.00 86.28           C
ATOM   3006  O   PRO A 203     -11.899   6.486  22.052  1.00 86.28           O
ATOM   3007  HA  PRO A 203     -10.348   9.251  22.357  1.00 86.28           H
ATOM   3008  CB  PRO A 203     -12.073   9.467  20.990  1.00 86.28           C
ATOM   3009 1HB  PRO A 203     -12.960   8.861  20.807  1.00 86.28           H
ATOM   3010 2HB  PRO A 203     -12.389  10.319  21.593  1.00 86.28           H
ATOM   3011  CG  PRO A 203     -11.415   9.911  19.689  1.00 86.28           C
ATOM   3012 1HG  PRO A 203     -12.153  10.186  18.936  1.00 86.28           H
ATOM   3013 2HG  PRO A 203     -10.783  10.787  19.834  1.00 86.28           H
ATOM   3014  CD  PRO A 203     -10.610   8.688  19.282  1.00 86.28           C
ATOM   3015 1HD  PRO A 203     -11.216   7.970  18.728  1.00 86.28           H
ATOM   3016 2HD  PRO A 203      -9.769   8.952  18.641  1.00 86.28           H
ATOM   3017  N   SER A 204     -11.636   7.840  23.844  1.00 78.37           N
ATOM   3018  CA  SER A 204     -11.932   6.807  24.822  1.00 78.37           C
ATOM   3019  C   SER A 204     -13.317   6.214  24.553  1.00 78.37           C
ATOM   3020  O   SER A 204     -13.520   5.010  24.702  1.00 78.37           O
ATOM   3021  HA  SER A 204     -11.159   6.050  24.686  1.00 78.37           H
ATOM   3022  CB  SER A 204     -11.859   7.359  26.247  1.00 78.37           C
ATOM   3023 1HB  SER A 204     -12.209   6.601  26.948  1.00 78.37           H
ATOM   3024 2HB  SER A 204     -10.821   7.573  26.500  1.00 78.37           H
ATOM   3025  OG  SER A 204     -12.638   8.543  26.401  1.00 78.37           O
ATOM   3026  HG  SER A 204     -13.607   8.307  26.479  1.00 78.37           H
ATOM   3027  HN  SER A 204     -11.507   8.756  24.224  1.00 78.37           H
ATOM   3028  N   ASP A 205     -14.234   7.086  24.162  1.00 71.43           N
ATOM   3029  CA  ASP A 205     -15.650   6.785  24.275  1.00 71.43           C
ATOM   3030  C   ASP A 205     -15.995   5.619  23.345  1.00 71.43           C
ATOM   3031  O   ASP A 205     -16.705   4.696  23.739  1.00 71.43           O
ATOM   3032  HA  ASP A 205     -15.809   6.541  25.325  1.00 71.43           H
ATOM   3033  CB  ASP A 205     -16.504   7.986  23.863  1.00 71.43           C
ATOM   3034 1HB  ASP A 205     -16.270   8.269  22.837  1.00 71.43           H
ATOM   3035 2HB  ASP A 205     -17.559   7.712  23.885  1.00 71.43           H
ATOM   3036  CG  ASP A 205     -16.260   9.176  24.793  1.00 71.43           C
ATOM   3037  OD1 ASP A 205     -15.578   8.964  25.819  1.00 71.43           O
ATOM   3038  OD2 ASP A 205     -16.763  10.271  24.458  1.00 71.43           O
ATOM   3039  HN  ASP A 205     -14.022   7.984  23.774  1.00 71.43           H
ATOM   3040  N   GLU A 206     -15.476   5.701  22.129  1.00 74.44           N
ATOM   3041  CA  GLU A 206     -15.769   4.696  21.121  1.00 74.44           C
ATOM   3042  C   GLU A 206     -14.471   4.148  20.525  1.00 74.44           C
ATOM   3043  O   GLU A 206     -14.438   3.747  19.362  1.00 74.44           O
ATOM   3044  HA  GLU A 206     -16.297   3.902  21.649  1.00 74.44           H
ATOM   3045  CB  GLU A 206     -16.677   5.264  20.029  1.00 74.44           C
ATOM   3046 1HB  GLU A 206     -16.244   6.181  19.630  1.00 74.44           H
ATOM   3047 2HB  GLU A 206     -16.854   4.504  19.267  1.00 74.44           H
ATOM   3048  CG  GLU A 206     -18.049   5.634  20.595  1.00 74.44           C
ATOM   3049 1HG  GLU A 206     -18.254   5.036  21.483  1.00 74.44           H
ATOM   3050 2HG  GLU A 206     -18.048   6.678  20.907  1.00 74.44           H
ATOM   3051  CD  GLU A 206     -19.150   5.408  19.556  1.00 74.44           C
ATOM   3052  OE1 GLU A 206     -20.151   4.755  19.923  1.00 74.44           O
ATOM   3053  OE2 GLU A 206     -18.966   5.894  18.419  1.00 74.44           O
ATOM   3054  HN  GLU A 206     -14.866   6.435  21.829  1.00 74.44           H
ATOM   3055  N   SER A 207     -13.432   4.149  21.348  1.00 86.63           N
ATOM   3056  CA  SER A 207     -12.100   3.817  20.872  1.00 86.63           C
ATOM   3057  C   SER A 207     -12.129   2.486  20.118  1.00 86.63           C
ATOM   3058  O   SER A 207     -11.562   2.370  19.033  1.00 86.63           O
ATOM   3059  HA  SER A 207     -11.822   4.630  20.201  1.00 86.63           H
ATOM   3060  CB  SER A 207     -11.102   3.749  22.030  1.00 86.63           C
ATOM   3061 1HB  SER A 207     -10.142   3.389  21.661  1.00 86.63           H
ATOM   3062 2HB  SER A 207     -10.936   4.752  22.424  1.00 86.63           H
ATOM   3063  OG  SER A 207     -11.558   2.897  23.077  1.00 86.63           O
ATOM   3064  HG  SER A 207     -11.004   3.039  23.898  1.00 86.63           H
ATOM   3065  HN  SER A 207     -13.490   4.370  22.321  1.00 86.63           H
ATOM   3066  N   THR A 208     -12.797   1.515  20.723  1.00 86.36           N
ATOM   3067  CA  THR A 208     -12.811   0.166  20.182  1.00 86.36           C
ATOM   3068  C   THR A 208     -13.487   0.149  18.810  1.00 86.36           C
ATOM   3069  O   THR A 208     -12.983  -0.468  17.873  1.00 86.36           O
ATOM   3070  HA  THR A 208     -11.780  -0.155  20.035  1.00 86.36           H
ATOM   3071  CB  THR A 208     -13.489  -0.747  21.206  1.00 86.36           C
ATOM   3072  HB  THR A 208     -14.558  -0.540  21.263  1.00 86.36           H
ATOM   3073  OG1 THR A 208     -12.755  -0.528  22.407  1.00 86.36           O
ATOM   3074  HG1 THR A 208     -11.788  -0.737  22.260  1.00 86.36           H
ATOM   3075  CG2 THR A 208     -13.272  -2.231  20.901  1.00 86.36           C
ATOM   3076 1HG2 THR A 208     -12.205  -2.451  20.910  1.00 86.36           H
ATOM   3077 2HG2 THR A 208     -13.683  -2.464  19.919  1.00 86.36           H
ATOM   3078 3HG2 THR A 208     -13.774  -2.834  21.657  1.00 86.36           H
ATOM   3079  HN  THR A 208     -13.320   1.637  21.567  1.00 86.36           H
ATOM   3080  N   LYS A 209     -14.618   0.834  18.735  1.00 82.20           N
ATOM   3081  CA  LYS A 209     -15.393   0.868  17.506  1.00 82.20           C
ATOM   3082  C   LYS A 209     -14.551   1.499  16.395  1.00 82.20           C
ATOM   3083  O   LYS A 209     -14.509   0.989  15.277  1.00 82.20           O
ATOM   3084  HA  LYS A 209     -15.611  -0.164  17.229  1.00 82.20           H
ATOM   3085  CB  LYS A 209     -16.733   1.568  17.736  1.00 82.20           C
ATOM   3086 1HB  LYS A 209     -16.564   2.551  18.177  1.00 82.20           H
ATOM   3087 2HB  LYS A 209     -17.232   1.730  16.780  1.00 82.20           H
ATOM   3088  CG  LYS A 209     -17.634   0.740  18.654  1.00 82.20           C
ATOM   3089 1HG  LYS A 209     -17.720  -0.275  18.266  1.00 82.20           H
ATOM   3090 2HG  LYS A 209     -17.182   0.666  19.643  1.00 82.20           H
ATOM   3091  CD  LYS A 209     -19.025   1.367  18.769  1.00 82.20           C
ATOM   3092 1HD  LYS A 209     -18.932   2.441  18.928  1.00 82.20           H
ATOM   3093 2HD  LYS A 209     -19.568   1.229  17.834  1.00 82.20           H
ATOM   3094  CE  LYS A 209     -19.815   0.742  19.921  1.00 82.20           C
ATOM   3095 1HE  LYS A 209     -20.149  -0.257  19.640  1.00 82.20           H
ATOM   3096 2HE  LYS A 209     -19.171   0.630  20.793  1.00 82.20           H
ATOM   3097  NZ  LYS A 209     -20.983   1.584  20.265  1.00 82.20           N
ATOM   3098 1HZ  LYS A 209     -21.452   1.195  21.075  1.00 82.20           H
ATOM   3099 2HZ  LYS A 209     -20.670   2.526  20.475  1.00 82.20           H
ATOM   3100 3HZ  LYS A 209     -21.625   1.608  19.481  1.00 82.20           H
ATOM   3101  HN  LYS A 209     -15.006   1.359  19.493  1.00 82.20           H
ATOM   3102  N   LEU A 210     -13.902   2.601  16.742  1.00 88.33           N
ATOM   3103  CA  LEU A 210     -13.197   3.397  15.752  1.00 88.33           C
ATOM   3104  C   LEU A 210     -12.044   2.576  15.171  1.00 88.33           C
ATOM   3105  O   LEU A 210     -11.882   2.503  13.954  1.00 88.33           O
ATOM   3106  HA  LEU A 210     -13.901   3.621  14.951  1.00 88.33           H
ATOM   3107  CB  LEU A 210     -12.758   4.734  16.354  1.00 88.33           C
ATOM   3108 1HB  LEU A 210     -13.462   5.005  17.140  1.00 88.33           H
ATOM   3109 2HB  LEU A 210     -11.787   4.594  16.830  1.00 88.33           H
ATOM   3110  CG  LEU A 210     -12.651   5.907  15.377  1.00 88.33           C
ATOM   3111  HG  LEU A 210     -12.343   5.516  14.407  1.00 88.33           H
ATOM   3112  CD1 LEU A 210     -14.010   6.582  15.181  1.00 88.33           C
ATOM   3113 1HD1 LEU A 210     -14.721   5.859  14.783  1.00 88.33           H
ATOM   3114 2HD1 LEU A 210     -14.371   6.957  16.139  1.00 88.33           H
ATOM   3115 3HD1 LEU A 210     -13.906   7.412  14.482  1.00 88.33           H
ATOM   3116  CD2 LEU A 210     -11.577   6.899  15.827  1.00 88.33           C
ATOM   3117 1HD2 LEU A 210     -11.831   7.288  16.813  1.00 88.33           H
ATOM   3118 2HD2 LEU A 210     -10.612   6.394  15.873  1.00 88.33           H
ATOM   3119 3HD2 LEU A 210     -11.522   7.722  15.115  1.00 88.33           H
ATOM   3120  HN  LEU A 210     -13.854   2.950  17.678  1.00 88.33           H
ATOM   3121  N   LYS A 211     -11.273   1.980  16.068  1.00 92.95           N
ATOM   3122  CA  LYS A 211     -10.141   1.167  15.659  1.00 92.95           C
ATOM   3123  C   LYS A 211     -10.625   0.058  14.723  1.00 92.95           C
ATOM   3124  O   LYS A 211     -10.057  -0.148  13.652  1.00 92.95           O
ATOM   3125  HA  LYS A 211      -9.458   1.812  15.106  1.00 92.95           H
ATOM   3126  CB  LYS A 211      -9.382   0.651  16.884  1.00 92.95           C
ATOM   3127 1HB  LYS A 211      -9.012   1.492  17.469  1.00 92.95           H
ATOM   3128 2HB  LYS A 211     -10.060   0.089  17.526  1.00 92.95           H
ATOM   3129  CG  LYS A 211      -8.211  -0.241  16.467  1.00 92.95           C
ATOM   3130 1HG  LYS A 211      -8.589  -1.183  16.071  1.00 92.95           H
ATOM   3131 2HG  LYS A 211      -7.650   0.240  15.665  1.00 92.95           H
ATOM   3132  CD  LYS A 211      -7.282  -0.516  17.652  1.00 92.95           C
ATOM   3133 1HD  LYS A 211      -6.934   0.427  18.072  1.00 92.95           H
ATOM   3134 2HD  LYS A 211      -7.834  -1.031  18.439  1.00 92.95           H
ATOM   3135  CE  LYS A 211      -6.083  -1.365  17.223  1.00 92.95           C
ATOM   3136 1HE  LYS A 211      -6.421  -2.356  16.922  1.00 92.95           H
ATOM   3137 2HE  LYS A 211      -5.603  -0.914  16.354  1.00 92.95           H
ATOM   3138  NZ  LYS A 211      -5.109  -1.481  18.331  1.00 92.95           N
ATOM   3139 1HZ  LYS A 211      -4.391  -2.151  18.080  1.00 92.95           H
ATOM   3140 2HZ  LYS A 211      -4.682  -0.577  18.502  1.00 92.95           H
ATOM   3141 3HZ  LYS A 211      -5.585  -1.794  19.169  1.00 92.95           H
ATOM   3142  HN  LYS A 211     -11.412   2.045  17.056  1.00 92.95           H
ATOM   3143  N   SER A 212     -11.671  -0.628  15.162  1.00 90.90           N
ATOM   3144  CA  SER A 212     -12.192  -1.759  14.414  1.00 90.90           C
ATOM   3145  C   SER A 212     -12.642  -1.305  13.024  1.00 90.90           C
ATOM   3146  O   SER A 212     -12.406  -1.995  12.034  1.00 90.90           O
ATOM   3147  HA  SER A 212     -11.361  -2.460  14.336  1.00 90.90           H
ATOM   3148  CB  SER A 212     -13.352  -2.424  15.157  1.00 90.90           C
ATOM   3149 1HB  SER A 212     -14.162  -1.706  15.281  1.00 90.90           H
ATOM   3150 2HB  SER A 212     -13.744  -3.246  14.557  1.00 90.90           H
ATOM   3151  OG  SER A 212     -12.955  -2.917  16.434  1.00 90.90           O
ATOM   3152  HG  SER A 212     -13.113  -2.220  17.134  1.00 90.90           H
ATOM   3153  HN  SER A 212     -12.159  -0.421  16.010  1.00 90.90           H
ATOM   3154  N   ALA A 213     -13.284  -0.146  12.995  1.00 94.11           N
ATOM   3155  CA  ALA A 213     -13.794   0.396  11.747  1.00 94.11           C
ATOM   3156  C   ALA A 213     -12.621   0.715  10.817  1.00 94.11           C
ATOM   3157  O   ALA A 213     -12.644   0.359   9.640  1.00 94.11           O
ATOM   3158  HA  ALA A 213     -14.417  -0.369  11.283  1.00 94.11           H
ATOM   3159  CB  ALA A 213     -14.658   1.625  12.038  1.00 94.11           C
ATOM   3160 1HB  ALA A 213     -15.493   1.338  12.678  1.00 94.11           H
ATOM   3161 2HB  ALA A 213     -14.056   2.380  12.543  1.00 94.11           H
ATOM   3162 3HB  ALA A 213     -15.040   2.031  11.102  1.00 94.11           H
ATOM   3163  HN  ALA A 213     -13.457   0.418  13.802  1.00 94.11           H
ATOM   3164  N   VAL A 214     -11.625   1.382  11.381  1.00 92.32           N
ATOM   3165  CA  VAL A 214     -10.479   1.817  10.601  1.00 92.32           C
ATOM   3166  C   VAL A 214      -9.791   0.595   9.988  1.00 92.32           C
ATOM   3167  O   VAL A 214      -9.426   0.608   8.814  1.00 92.32           O
ATOM   3168  HA  VAL A 214     -10.851   2.450   9.796  1.00 92.32           H
ATOM   3169  CB  VAL A 214      -9.542   2.657  11.471  1.00 92.32           C
ATOM   3170  HB  VAL A 214      -9.337   2.095  12.382  1.00 92.32           H
ATOM   3171  CG1 VAL A 214      -8.210   2.904  10.761  1.00 92.32           C
ATOM   3172 1HG1 VAL A 214      -7.728   1.949  10.550  1.00 92.32           H
ATOM   3173 2HG1 VAL A 214      -8.389   3.435   9.826  1.00 92.32           H
ATOM   3174 3HG1 VAL A 214      -7.563   3.503  11.401  1.00 92.32           H
ATOM   3175  CG2 VAL A 214     -10.203   3.978  11.871  1.00 92.32           C
ATOM   3176 1HG2 VAL A 214     -10.451   4.546  10.975  1.00 92.32           H
ATOM   3177 2HG2 VAL A 214     -11.113   3.773  12.435  1.00 92.32           H
ATOM   3178 3HG2 VAL A 214      -9.516   4.555  12.489  1.00 92.32           H
ATOM   3179  HN  VAL A 214     -11.593   1.624  12.351  1.00 92.32           H
ATOM   3180  N   LEU A 215      -9.635  -0.431  10.811  1.00 91.66           N
ATOM   3181  CA  LEU A 215      -8.926  -1.627  10.390  1.00 91.66           C
ATOM   3182  C   LEU A 215      -9.742  -2.348   9.316  1.00 91.66           C
ATOM   3183  O   LEU A 215      -9.195  -2.789   8.307  1.00 91.66           O
ATOM   3184  HA  LEU A 215      -7.981  -1.308   9.950  1.00 91.66           H
ATOM   3185  CB  LEU A 215      -8.589  -2.504  11.598  1.00 91.66           C
ATOM   3186 1HB  LEU A 215      -9.500  -2.657  12.176  1.00 91.66           H
ATOM   3187 2HB  LEU A 215      -8.273  -3.482  11.236  1.00 91.66           H
ATOM   3188  CG  LEU A 215      -7.508  -1.965  12.537  1.00 91.66           C
ATOM   3189  HG  LEU A 215      -7.853  -1.016  12.947  1.00 91.66           H
ATOM   3190  CD1 LEU A 215      -7.285  -2.912  13.718  1.00 91.66           C
ATOM   3191 1HD1 LEU A 215      -8.214  -3.019  14.279  1.00 91.66           H
ATOM   3192 2HD1 LEU A 215      -6.971  -3.888  13.347  1.00 91.66           H
ATOM   3193 3HD1 LEU A 215      -6.512  -2.505  14.369  1.00 91.66           H
ATOM   3194  CD2 LEU A 215      -6.211  -1.683  11.776  1.00 91.66           C
ATOM   3195 1HD2 LEU A 215      -5.850  -2.605  11.320  1.00 91.66           H
ATOM   3196 2HD2 LEU A 215      -6.399  -0.942  10.999  1.00 91.66           H
ATOM   3197 3HD2 LEU A 215      -5.459  -1.301  12.467  1.00 91.66           H
ATOM   3198  HN  LEU A 215      -9.983  -0.454  11.749  1.00 91.66           H
ATOM   3199  N   THR A 216     -11.039  -2.445   9.570  1.00 91.21           N
ATOM   3200  CA  THR A 216     -11.932  -3.132   8.652  1.00 91.21           C
ATOM   3201  C   THR A 216     -11.895  -2.468   7.274  1.00 91.21           C
ATOM   3202  O   THR A 216     -11.837  -3.152   6.253  1.00 91.21           O
ATOM   3203  HA  THR A 216     -11.574  -4.154   8.525  1.00 91.21           H
ATOM   3204  CB  THR A 216     -13.328  -3.155   9.279  1.00 91.21           C
ATOM   3205  HB  THR A 216     -13.717  -2.144   9.399  1.00 91.21           H
ATOM   3206  OG1 THR A 216     -13.155  -3.895  10.484  1.00 91.21           O
ATOM   3207  HG1 THR A 216     -13.100  -3.272  11.264  1.00 91.21           H
ATOM   3208  CG2 THR A 216     -14.320  -3.990   8.467  1.00 91.21           C
ATOM   3209 1HG2 THR A 216     -13.963  -5.019   8.404  1.00 91.21           H
ATOM   3210 2HG2 THR A 216     -14.409  -3.575   7.464  1.00 91.21           H
ATOM   3211 3HG2 THR A 216     -15.294  -3.973   8.956  1.00 91.21           H
ATOM   3212  HN  THR A 216     -11.480  -2.064  10.383  1.00 91.21           H
ATOM   3213  N   LEU A 217     -11.932  -1.144   7.290  1.00 88.65           N
ATOM   3214  CA  LEU A 217     -11.913  -0.380   6.054  1.00 88.65           C
ATOM   3215  C   LEU A 217     -10.611  -0.665   5.303  1.00 88.65           C
ATOM   3216  O   LEU A 217     -10.607  -0.766   4.077  1.00 88.65           O
ATOM   3217  HA  LEU A 217     -12.747  -0.727   5.443  1.00 88.65           H
ATOM   3218  CB  LEU A 217     -12.147   1.105   6.338  1.00 88.65           C
ATOM   3219 1HB  LEU A 217     -12.786   1.190   7.217  1.00 88.65           H
ATOM   3220 2HB  LEU A 217     -11.191   1.561   6.593  1.00 88.65           H
ATOM   3221  CG  LEU A 217     -12.779   1.913   5.203  1.00 88.65           C
ATOM   3222  HG  LEU A 217     -12.388   1.539   4.257  1.00 88.65           H
ATOM   3223  CD1 LEU A 217     -14.297   1.720   5.172  1.00 88.65           C
ATOM   3224 1HD1 LEU A 217     -14.526   0.666   5.019  1.00 88.65           H
ATOM   3225 2HD1 LEU A 217     -14.725   2.052   6.117  1.00 88.65           H
ATOM   3226 3HD1 LEU A 217     -14.721   2.306   4.356  1.00 88.65           H
ATOM   3227  CD2 LEU A 217     -12.391   3.390   5.299  1.00 88.65           C
ATOM   3228 1HD2 LEU A 217     -12.736   3.795   6.251  1.00 88.65           H
ATOM   3229 2HD2 LEU A 217     -11.307   3.486   5.235  1.00 88.65           H
ATOM   3230 3HD2 LEU A 217     -12.854   3.942   4.481  1.00 88.65           H
ATOM   3231  HN  LEU A 217     -11.973  -0.595   8.125  1.00 88.65           H
ATOM   3232  N   LYS A 218      -9.537  -0.786   6.070  1.00 87.03           N
ATOM   3233  CA  LYS A 218      -8.225  -1.012   5.489  1.00 87.03           C
ATOM   3234  C   LYS A 218      -8.221  -2.356   4.757  1.00 87.03           C
ATOM   3235  O   LYS A 218      -7.693  -2.462   3.651  1.00 87.03           O
ATOM   3236  HA  LYS A 218      -8.049  -0.221   4.760  1.00 87.03           H
ATOM   3237  CB  LYS A 218      -7.138  -0.892   6.559  1.00 87.03           C
ATOM   3238 1HB  LYS A 218      -7.314  -0.003   7.164  1.00 87.03           H
ATOM   3239 2HB  LYS A 218      -7.187  -1.749   7.231  1.00 87.03           H
ATOM   3240  CG  LYS A 218      -5.748  -0.815   5.923  1.00 87.03           C
ATOM   3241 1HG  LYS A 218      -5.588  -1.684   5.285  1.00 87.03           H
ATOM   3242 2HG  LYS A 218      -5.686   0.066   5.283  1.00 87.03           H
ATOM   3243  CD  LYS A 218      -4.657  -0.752   6.994  1.00 87.03           C
ATOM   3244 1HD  LYS A 218      -4.782   0.150   7.592  1.00 87.03           H
ATOM   3245 2HD  LYS A 218      -4.759  -1.600   7.671  1.00 87.03           H
ATOM   3246  CE  LYS A 218      -3.265  -0.762   6.359  1.00 87.03           C
ATOM   3247 1HE  LYS A 218      -3.189  -1.585   5.649  1.00 87.03           H
ATOM   3248 2HE  LYS A 218      -3.108   0.159   5.799  1.00 87.03           H
ATOM   3249  NZ  LYS A 218      -2.222  -0.900   7.401  1.00 87.03           N
ATOM   3250 1HZ  LYS A 218      -1.331  -1.103   6.961  1.00 87.03           H
ATOM   3251 2HZ  LYS A 218      -2.152  -0.035   7.925  1.00 87.03           H
ATOM   3252 3HZ  LYS A 218      -2.470  -1.657   8.029  1.00 87.03           H
ATOM   3253  HN  LYS A 218      -9.554  -0.732   7.068  1.00 87.03           H
ATOM   3254  N   VAL A 219      -8.815  -3.348   5.403  1.00 90.66           N
ATOM   3255  CA  VAL A 219      -8.815  -4.698   4.865  1.00 90.66           C
ATOM   3256  C   VAL A 219      -9.677  -4.738   3.602  1.00 90.66           C
ATOM   3257  O   VAL A 219      -9.250  -5.256   2.571  1.00 90.66           O
ATOM   3258  HA  VAL A 219      -7.788  -4.945   4.597  1.00 90.66           H
ATOM   3259  CB  VAL A 219      -9.278  -5.688   5.936  1.00 90.66           C
ATOM   3260  HB  VAL A 219     -10.241  -5.345   6.316  1.00 90.66           H
ATOM   3261  CG1 VAL A 219      -9.476  -7.084   5.343  1.00 90.66           C
ATOM   3262 1HG1 VAL A 219     -10.231  -7.041   4.557  1.00 90.66           H
ATOM   3263 2HG1 VAL A 219      -8.534  -7.438   4.923  1.00 90.66           H
ATOM   3264 3HG1 VAL A 219      -9.805  -7.768   6.125  1.00 90.66           H
ATOM   3265  CG2 VAL A 219      -8.296  -5.725   7.109  1.00 90.66           C
ATOM   3266 1HG2 VAL A 219      -7.313  -6.031   6.751  1.00 90.66           H
ATOM   3267 2HG2 VAL A 219      -8.227  -4.733   7.556  1.00 90.66           H
ATOM   3268 3HG2 VAL A 219      -8.649  -6.436   7.856  1.00 90.66           H
ATOM   3269  HN  VAL A 219      -9.288  -3.241   6.277  1.00 90.66           H
ATOM   3270  N   ILE A 220     -10.875  -4.184   3.723  1.00 90.93           N
ATOM   3271  CA  ILE A 220     -11.859  -4.291   2.660  1.00 90.93           C
ATOM   3272  C   ILE A 220     -11.340  -3.569   1.415  1.00 90.93           C
ATOM   3273  O   ILE A 220     -11.223  -4.170   0.348  1.00 90.93           O
ATOM   3274  HA  ILE A 220     -11.972  -5.349   2.424  1.00 90.93           H
ATOM   3275  CB  ILE A 220     -13.222  -3.786   3.139  1.00 90.93           C
ATOM   3276  HB  ILE A 220     -13.080  -2.811   3.606  1.00 90.93           H
ATOM   3277  CG1 ILE A 220     -13.808  -4.716   4.203  1.00 90.93           C
ATOM   3278 1HG1 ILE A 220     -13.980  -5.703   3.774  1.00 90.93           H
ATOM   3279 2HG1 ILE A 220     -13.091  -4.843   5.015  1.00 90.93           H
ATOM   3280  CG2 ILE A 220     -14.179  -3.589   1.962  1.00 90.93           C
ATOM   3281 1HG2 ILE A 220     -13.759  -2.857   1.271  1.00 90.93           H
ATOM   3282 2HG2 ILE A 220     -14.320  -4.538   1.444  1.00 90.93           H
ATOM   3283 3HG2 ILE A 220     -15.140  -3.230   2.330  1.00 90.93           H
ATOM   3284  CD1 ILE A 220     -15.120  -4.158   4.757  1.00 90.93           C
ATOM   3285 1HD1 ILE A 220     -14.939  -3.182   5.207  1.00 90.93           H
ATOM   3286 2HD1 ILE A 220     -15.842  -4.056   3.946  1.00 90.93           H
ATOM   3287 3HD1 ILE A 220     -15.515  -4.839   5.511  1.00 90.93           H
ATOM   3288  HN  ILE A 220     -11.175  -3.671   4.527  1.00 90.93           H
ATOM   3289  N   LEU A 221     -11.041  -2.291   1.592  1.00 89.78           N
ATOM   3290  CA  LEU A 221     -10.699  -1.439   0.466  1.00 89.78           C
ATOM   3291  C   LEU A 221      -9.234  -1.667   0.086  1.00 89.78           C
ATOM   3292  O   LEU A 221      -8.841  -1.432  -1.055  1.00 89.78           O
ATOM   3293  HA  LEU A 221     -11.324  -1.741  -0.374  1.00 89.78           H
ATOM   3294  CB  LEU A 221     -11.033   0.021   0.778  1.00 89.78           C
ATOM   3295 1HB  LEU A 221     -10.475   0.320   1.665  1.00 89.78           H
ATOM   3296 2HB  LEU A 221     -10.676   0.639  -0.047  1.00 89.78           H
ATOM   3297  CG  LEU A 221     -12.512   0.336   1.010  1.00 89.78           C
ATOM   3298  HG  LEU A 221     -12.854  -0.245   1.867  1.00 89.78           H
ATOM   3299  CD1 LEU A 221     -12.711   1.813   1.357  1.00 89.78           C
ATOM   3300 1HD1 LEU A 221     -12.156   2.051   2.265  1.00 89.78           H
ATOM   3301 2HD1 LEU A 221     -12.347   2.431   0.536  1.00 89.78           H
ATOM   3302 3HD1 LEU A 221     -13.771   2.009   1.517  1.00 89.78           H
ATOM   3303  CD2 LEU A 221     -13.359  -0.090  -0.191  1.00 89.78           C
ATOM   3304 1HD2 LEU A 221     -13.023   0.445  -1.080  1.00 89.78           H
ATOM   3305 2HD2 LEU A 221     -13.250  -1.163  -0.350  1.00 89.78           H
ATOM   3306 3HD2 LEU A 221     -14.406   0.145   0.001  1.00 89.78           H
ATOM   3307  HN  LEU A 221     -11.031  -1.837   2.484  1.00 89.78           H
ATOM   3308  N   GLY A 222      -8.466  -2.121   1.066  1.00 88.10           N
ATOM   3309  CA  GLY A 222      -7.023  -2.195   0.912  1.00 88.10           C
ATOM   3310  C   GLY A 222      -6.618  -3.442   0.124  1.00 88.10           C
ATOM   3311  O   GLY A 222      -5.557  -3.471  -0.497  1.00 88.10           O
ATOM   3312 1HA  GLY A 222      -6.662  -1.303   0.400  1.00 88.10           H
ATOM   3313 2HA  GLY A 222      -6.550  -2.212   1.894  1.00 88.10           H
ATOM   3314  HN  GLY A 222      -8.814  -2.435   1.949  1.00 88.10           H
ATOM   3315  N   PHE A 223      -7.486  -4.442   0.174  1.00 82.76           N
ATOM   3316  CA  PHE A 223      -7.175  -5.733  -0.417  1.00 82.76           C
ATOM   3317  C   PHE A 223      -8.410  -6.343  -1.082  1.00 82.76           C
ATOM   3318  O   PHE A 223      -8.418  -6.576  -2.289  1.00 82.76           O
ATOM   3319  HA  PHE A 223      -6.404  -5.567  -1.169  1.00 82.76           H
ATOM   3320  CB  PHE A 223      -6.719  -6.648   0.722  1.00 82.76           C
ATOM   3321 1HB  PHE A 223      -5.938  -6.143   1.290  1.00 82.76           H
ATOM   3322 2HB  PHE A 223      -7.555  -6.809   1.402  1.00 82.76           H
ATOM   3323  CG  PHE A 223      -6.192  -8.006   0.255  1.00 82.76           C
ATOM   3324  CD1 PHE A 223      -6.910  -9.135   0.500  1.00 82.76           C
ATOM   3325  HD1 PHE A 223      -7.861  -9.072   1.028  1.00 82.76           H
ATOM   3326  CD2 PHE A 223      -5.005  -8.085  -0.405  1.00 82.76           C
ATOM   3327  HD2 PHE A 223      -4.430  -7.180  -0.601  1.00 82.76           H
ATOM   3328  CE1 PHE A 223      -6.421 -10.396   0.066  1.00 82.76           C
ATOM   3329  HE1 PHE A 223      -6.996 -11.300   0.263  1.00 82.76           H
ATOM   3330  CE2 PHE A 223      -4.516  -9.346  -0.838  1.00 82.76           C
ATOM   3331  HE2 PHE A 223      -3.565  -9.409  -1.367  1.00 82.76           H
ATOM   3332  CZ  PHE A 223      -5.234 -10.474  -0.593  1.00 82.76           C
ATOM   3333  HZ  PHE A 223      -4.858 -11.442  -0.926  1.00 82.76           H
ATOM   3334  HN  PHE A 223      -8.385  -4.382   0.608  1.00 82.76           H
ATOM   3335  N   PHE A 224      -9.425  -6.584  -0.264  1.00 84.18           N
ATOM   3336  CA  PHE A 224     -10.493  -7.492  -0.645  1.00 84.18           C
ATOM   3337  C   PHE A 224     -11.192  -7.013  -1.919  1.00 84.18           C
ATOM   3338  O   PHE A 224     -11.302  -7.761  -2.890  1.00 84.18           O
ATOM   3339  HA  PHE A 224     -10.041  -8.467  -0.826  1.00 84.18           H
ATOM   3340  CB  PHE A 224     -11.504  -7.501   0.504  1.00 84.18           C
ATOM   3341 1HB  PHE A 224     -10.970  -7.652   1.442  1.00 84.18           H
ATOM   3342 2HB  PHE A 224     -11.981  -6.523   0.562  1.00 84.18           H
ATOM   3343  CG  PHE A 224     -12.587  -8.573   0.371  1.00 84.18           C
ATOM   3344  CD1 PHE A 224     -13.826  -8.236  -0.078  1.00 84.18           C
ATOM   3345  HD1 PHE A 224     -14.047  -7.203  -0.343  1.00 84.18           H
ATOM   3346  CD2 PHE A 224     -12.312  -9.863   0.703  1.00 84.18           C
ATOM   3347  HD2 PHE A 224     -11.319 -10.133   1.063  1.00 84.18           H
ATOM   3348  CE1 PHE A 224     -14.832  -9.231  -0.200  1.00 84.18           C
ATOM   3349  HE1 PHE A 224     -15.825  -8.961  -0.560  1.00 84.18           H
ATOM   3350  CE2 PHE A 224     -13.317 -10.858   0.580  1.00 84.18           C
ATOM   3351  HE2 PHE A 224     -13.096 -11.892   0.845  1.00 84.18           H
ATOM   3352  CZ  PHE A 224     -14.556 -10.521   0.131  1.00 84.18           C
ATOM   3353  HZ  PHE A 224     -15.328 -11.285   0.037  1.00 84.18           H
ATOM   3354  HN  PHE A 224      -9.523  -6.172   0.642  1.00 84.18           H
ATOM   3355  N   LEU A 225     -11.645  -5.769  -1.875  1.00 89.99           N
ATOM   3356  CA  LEU A 225     -12.375  -5.198  -2.994  1.00 89.99           C
ATOM   3357  C   LEU A 225     -11.490  -5.224  -4.242  1.00 89.99           C
ATOM   3358  O   LEU A 225     -11.889  -5.750  -5.280  1.00 89.99           O
ATOM   3359  HA  LEU A 225     -13.244  -5.831  -3.175  1.00 89.99           H
ATOM   3360  CB  LEU A 225     -12.896  -3.804  -2.640  1.00 89.99           C
ATOM   3361 1HB  LEU A 225     -13.588  -3.898  -1.802  1.00 89.99           H
ATOM   3362 2HB  LEU A 225     -12.056  -3.201  -2.293  1.00 89.99           H
ATOM   3363  CG  LEU A 225     -13.602  -3.045  -3.765  1.00 89.99           C
ATOM   3364  HG  LEU A 225     -12.982  -3.106  -4.659  1.00 89.99           H
ATOM   3365  CD1 LEU A 225     -14.947  -3.691  -4.102  1.00 89.99           C
ATOM   3366 1HD1 LEU A 225     -14.786  -4.720  -4.423  1.00 89.99           H
ATOM   3367 2HD1 LEU A 225     -15.586  -3.681  -3.220  1.00 89.99           H
ATOM   3368 3HD1 LEU A 225     -15.427  -3.132  -4.905  1.00 89.99           H
ATOM   3369  CD2 LEU A 225     -13.749  -1.562  -3.418  1.00 89.99           C
ATOM   3370 1HD2 LEU A 225     -14.336  -1.459  -2.506  1.00 89.99           H
ATOM   3371 2HD2 LEU A 225     -12.762  -1.125  -3.267  1.00 89.99           H
ATOM   3372 3HD2 LEU A 225     -14.254  -1.046  -4.235  1.00 89.99           H
ATOM   3373  HN  LEU A 225     -11.522  -5.156  -1.095  1.00 89.99           H
ATOM   3374  N   PRO A 226     -10.276  -4.661  -4.164  1.00 90.24           N
ATOM   3375  CA  PRO A 226      -9.370  -4.659  -5.315  1.00 90.24           C
ATOM   3376  C   PRO A 226      -9.159  -6.053  -5.884  1.00 90.24           C
ATOM   3377  O   PRO A 226      -9.184  -6.241  -7.100  1.00 90.24           O
ATOM   3378  HA  PRO A 226      -9.801  -4.080  -6.131  1.00 90.24           H
ATOM   3379  CB  PRO A 226      -8.073  -4.073  -4.754  1.00 90.24           C
ATOM   3380 1HB  PRO A 226      -7.403  -4.854  -4.393  1.00 90.24           H
ATOM   3381 2HB  PRO A 226      -7.527  -3.510  -5.510  1.00 90.24           H
ATOM   3382  CG  PRO A 226      -8.553  -3.175  -3.620  1.00 90.24           C
ATOM   3383 1HG  PRO A 226      -7.757  -2.964  -2.906  1.00 90.24           H
ATOM   3384 2HG  PRO A 226      -8.898  -2.209  -3.987  1.00 90.24           H
ATOM   3385  CD  PRO A 226      -9.678  -3.986  -2.998  1.00 90.24           C
ATOM   3386 1HD  PRO A 226      -9.305  -4.704  -2.268  1.00 90.24           H
ATOM   3387 2HD  PRO A 226     -10.395  -3.350  -2.478  1.00 90.24           H
ATOM   3388  N   PHE A 227      -8.955  -7.002  -4.982  1.00 85.63           N
ATOM   3389  CA  PHE A 227      -8.628  -8.359  -5.384  1.00 85.63           C
ATOM   3390  C   PHE A 227      -9.772  -8.984  -6.185  1.00 85.63           C
ATOM   3391  O   PHE A 227      -9.545  -9.585  -7.234  1.00 85.63           O
ATOM   3392  HA  PHE A 227      -7.736  -8.305  -6.010  1.00 85.63           H
ATOM   3393  CB  PHE A 227      -8.416  -9.167  -4.102  1.00 85.63           C
ATOM   3394 1HB  PHE A 227      -7.615  -8.708  -3.524  1.00 85.63           H
ATOM   3395 2HB  PHE A 227      -9.320  -9.110  -3.496  1.00 85.63           H
ATOM   3396  CG  PHE A 227      -8.073 -10.638  -4.344  1.00 85.63           C
ATOM   3397  CD1 PHE A 227      -9.029 -11.594  -4.187  1.00 85.63           C
ATOM   3398  HD1 PHE A 227     -10.039 -11.311  -3.890  1.00 85.63           H
ATOM   3399  CD2 PHE A 227      -6.813 -10.991  -4.714  1.00 85.63           C
ATOM   3400  HD2 PHE A 227      -6.048 -10.225  -4.840  1.00 85.63           H
ATOM   3401  CE1 PHE A 227      -8.710 -12.959  -4.411  1.00 85.63           C
ATOM   3402  HE1 PHE A 227      -9.476 -13.725  -4.285  1.00 85.63           H
ATOM   3403  CE2 PHE A 227      -6.495 -12.357  -4.938  1.00 85.63           C
ATOM   3404  HE2 PHE A 227      -5.485 -12.639  -5.235  1.00 85.63           H
ATOM   3405  CZ  PHE A 227      -7.450 -13.312  -4.782  1.00 85.63           C
ATOM   3406  HZ  PHE A 227      -7.206 -14.360  -4.954  1.00 85.63           H
ATOM   3407  HN  PHE A 227      -9.009  -6.855  -3.994  1.00 85.63           H
ATOM   3408  N   VAL A 228     -10.977  -8.822  -5.658  1.00 91.76           N
ATOM   3409  CA  VAL A 228     -12.153  -9.393  -6.292  1.00 91.76           C
ATOM   3410  C   VAL A 228     -12.302  -8.811  -7.700  1.00 91.76           C
ATOM   3411  O   VAL A 228     -12.552  -9.545  -8.655  1.00 91.76           O
ATOM   3412  HA  VAL A 228     -11.995 -10.468  -6.372  1.00 91.76           H
ATOM   3413  CB  VAL A 228     -13.386  -9.159  -5.416  1.00 91.76           C
ATOM   3414  HB  VAL A 228     -13.432  -8.096  -5.180  1.00 91.76           H
ATOM   3415  CG1 VAL A 228     -14.668  -9.531  -6.162  1.00 91.76           C
ATOM   3416 1HG1 VAL A 228     -14.757  -8.919  -7.060  1.00 91.76           H
ATOM   3417 2HG1 VAL A 228     -14.633 -10.584  -6.442  1.00 91.76           H
ATOM   3418 3HG1 VAL A 228     -15.528  -9.356  -5.517  1.00 91.76           H
ATOM   3419  CG2 VAL A 228     -13.275  -9.929  -4.098  1.00 91.76           C
ATOM   3420 1HG2 VAL A 228     -13.192 -10.995  -4.306  1.00 91.76           H
ATOM   3421 2HG2 VAL A 228     -12.391  -9.594  -3.555  1.00 91.76           H
ATOM   3422 3HG2 VAL A 228     -14.164  -9.745  -3.494  1.00 91.76           H
ATOM   3423  HN  VAL A 228     -11.156  -8.313  -4.817  1.00 91.76           H
ATOM   3424  N   VAL A 229     -12.142  -7.499  -7.783  1.00 91.68           N
ATOM   3425  CA  VAL A 229     -12.330  -6.800  -9.043  1.00 91.68           C
ATOM   3426  C   VAL A 229     -11.304  -7.305 -10.060  1.00 91.68           C
ATOM   3427  O   VAL A 229     -11.650  -7.595 -11.204  1.00 91.68           O
ATOM   3428  HA  VAL A 229     -13.330  -7.040  -9.406  1.00 91.68           H
ATOM   3429  CB  VAL A 229     -12.256  -5.289  -8.820  1.00 91.68           C
ATOM   3430  HB  VAL A 229     -11.327  -5.073  -8.292  1.00 91.68           H
ATOM   3431  CG1 VAL A 229     -12.225  -4.538 -10.153  1.00 91.68           C
ATOM   3432 1HG1 VAL A 229     -11.351  -4.850 -10.725  1.00 91.68           H
ATOM   3433 2HG1 VAL A 229     -13.129  -4.764 -10.718  1.00 91.68           H
ATOM   3434 3HG1 VAL A 229     -12.172  -3.466  -9.965  1.00 91.68           H
ATOM   3435  CG2 VAL A 229     -13.416  -4.806  -7.946  1.00 91.68           C
ATOM   3436 1HG2 VAL A 229     -14.361  -5.041  -8.435  1.00 91.68           H
ATOM   3437 2HG2 VAL A 229     -13.373  -5.305  -6.978  1.00 91.68           H
ATOM   3438 3HG2 VAL A 229     -13.339  -3.728  -7.803  1.00 91.68           H
ATOM   3439  HN  VAL A 229     -11.888  -6.916  -7.011  1.00 91.68           H
ATOM   3440  N   MET A 230     -10.063  -7.395  -9.605  1.00 83.81           N
ATOM   3441  CA  MET A 230      -8.981  -7.840 -10.467  1.00 83.81           C
ATOM   3442  C   MET A 230      -9.227  -9.265 -10.966  1.00 83.81           C
ATOM   3443  O   MET A 230      -9.113  -9.537 -12.160  1.00 83.81           O
ATOM   3444  HA  MET A 230      -8.974  -7.149 -11.310  1.00 83.81           H
ATOM   3445  CB  MET A 230      -7.660  -7.790  -9.695  1.00 83.81           C
ATOM   3446 1HB  MET A 230      -7.795  -8.231  -8.708  1.00 83.81           H
ATOM   3447 2HB  MET A 230      -6.910  -8.389 -10.212  1.00 83.81           H
ATOM   3448  CG  MET A 230      -7.162  -6.350  -9.553  1.00 83.81           C
ATOM   3449 1HG  MET A 230      -7.165  -5.858 -10.526  1.00 83.81           H
ATOM   3450 2HG  MET A 230      -7.836  -5.786  -8.908  1.00 83.81           H
ATOM   3451  SD  MET A 230      -5.513  -6.339  -8.870  1.00 83.81           S
ATOM   3452  CE  MET A 230      -5.861  -6.906  -7.213  1.00 83.81           C
ATOM   3453 1HE  MET A 230      -6.546  -6.211  -6.728  1.00 83.81           H
ATOM   3454 2HE  MET A 230      -6.316  -7.895  -7.255  1.00 83.81           H
ATOM   3455 3HE  MET A 230      -4.932  -6.957  -6.644  1.00 83.81           H
ATOM   3456  HN  MET A 230      -9.793  -7.171  -8.669  1.00 83.81           H
ATOM   3457  N   ALA A 231      -9.561 -10.137 -10.026  1.00 89.46           N
ATOM   3458  CA  ALA A 231      -9.732 -11.546 -10.339  1.00 89.46           C
ATOM   3459  C   ALA A 231     -10.803 -11.697 -11.421  1.00 89.46           C
ATOM   3460  O   ALA A 231     -10.637 -12.474 -12.360  1.00 89.46           O
ATOM   3461  HA  ALA A 231      -8.783 -11.918 -10.725  1.00 89.46           H
ATOM   3462  CB  ALA A 231     -10.080 -12.314  -9.062  1.00 89.46           C
ATOM   3463 1HB  ALA A 231      -9.274 -12.199  -8.338  1.00 89.46           H
ATOM   3464 2HB  ALA A 231     -11.006 -11.920  -8.642  1.00 89.46           H
ATOM   3465 3HB  ALA A 231     -10.209 -13.371  -9.298  1.00 89.46           H
ATOM   3466  HN  ALA A 231      -9.713  -9.896  -9.067  1.00 89.46           H
ATOM   3467  N   CYS A 232     -11.879 -10.941 -11.253  1.00 89.26           N
ATOM   3468  CA  CYS A 232     -12.980 -10.987 -12.199  1.00 89.26           C
ATOM   3469  C   CYS A 232     -12.473 -10.481 -13.551  1.00 89.26           C
ATOM   3470  O   CYS A 232     -12.702 -11.114 -14.581  1.00 89.26           O
ATOM   3471  HA  CYS A 232     -13.291 -12.029 -12.268  1.00 89.26           H
ATOM   3472  CB  CYS A 232     -14.185 -10.183 -11.705  1.00 89.26           C
ATOM   3473 1HB  CYS A 232     -13.874  -9.174 -11.438  1.00 89.26           H
ATOM   3474 2HB  CYS A 232     -14.922 -10.089 -12.502  1.00 89.26           H
ATOM   3475  SG  CYS A 232     -14.936 -11.010 -10.255  1.00 89.26           S
ATOM   3476  HG  CYS A 232     -15.854 -10.076 -10.023  1.00 89.26           H
ATOM   3477  HN  CYS A 232     -12.004 -10.308 -10.489  1.00 89.26           H
ATOM   3478  N   CYS A 233     -11.794  -9.345 -13.505  1.00 87.32           N
ATOM   3479  CA  CYS A 233     -11.352  -8.687 -14.723  1.00 87.32           C
ATOM   3480  C   CYS A 233     -10.484  -9.669 -15.512  1.00 87.32           C
ATOM   3481  O   CYS A 233     -10.706  -9.880 -16.703  1.00 87.32           O
ATOM   3482  HA  CYS A 233     -12.251  -8.428 -15.283  1.00 87.32           H
ATOM   3483  CB  CYS A 233     -10.610  -7.382 -14.424  1.00 87.32           C
ATOM   3484 1HB  CYS A 233      -9.872  -7.546 -13.639  1.00 87.32           H
ATOM   3485 2HB  CYS A 233     -10.066  -7.053 -15.309  1.00 87.32           H
ATOM   3486  SG  CYS A 233     -11.799  -6.091 -13.905  1.00 87.32           S
ATOM   3487  HG  CYS A 233     -11.942  -6.528 -12.657  1.00 87.32           H
ATOM   3488  HN  CYS A 233     -11.545  -8.876 -12.657  1.00 87.32           H
ATOM   3489  N   TYR A 234      -9.514 -10.243 -14.816  1.00 75.22           N
ATOM   3490  CA  TYR A 234      -8.526 -11.088 -15.465  1.00 75.22           C
ATOM   3491  C   TYR A 234      -9.156 -12.394 -15.952  1.00 75.22           C
ATOM   3492  O   TYR A 234      -8.767 -12.926 -16.990  1.00 75.22           O
ATOM   3493  HA  TYR A 234      -8.129 -10.543 -16.322  1.00 75.22           H
ATOM   3494  CB  TYR A 234      -7.478 -11.408 -14.398  1.00 75.22           C
ATOM   3495 1HB  TYR A 234      -7.979 -11.540 -13.439  1.00 75.22           H
ATOM   3496 2HB  TYR A 234      -7.002 -12.358 -14.643  1.00 75.22           H
ATOM   3497  CG  TYR A 234      -6.396 -10.337 -14.247  1.00 75.22           C
ATOM   3498  CD1 TYR A 234      -5.455 -10.161 -15.241  1.00 75.22           C
ATOM   3499  HD1 TYR A 234      -5.483 -10.785 -16.134  1.00 75.22           H
ATOM   3500  CD2 TYR A 234      -6.360  -9.546 -13.116  1.00 75.22           C
ATOM   3501  HD2 TYR A 234      -7.103  -9.685 -12.331  1.00 75.22           H
ATOM   3502  CE1 TYR A 234      -4.437  -9.153 -15.099  1.00 75.22           C
ATOM   3503  HE1 TYR A 234      -3.688  -9.004 -15.877  1.00 75.22           H
ATOM   3504  CE2 TYR A 234      -5.342  -8.538 -12.974  1.00 75.22           C
ATOM   3505  HE2 TYR A 234      -5.302  -7.907 -12.086  1.00 75.22           H
ATOM   3506  CZ  TYR A 234      -4.431  -8.391 -13.973  1.00 75.22           C
ATOM   3507  OH  TYR A 234      -3.469  -7.439 -13.839  1.00 75.22           O
ATOM   3508  HH  TYR A 234      -3.593  -6.946 -12.977  1.00 75.22           H
ATOM   3509  HN  TYR A 234      -9.397 -10.139 -13.828  1.00 75.22           H
ATOM   3510  N   THR A 235     -10.119 -12.873 -15.179  1.00 85.00           N
ATOM   3511  CA  THR A 235     -10.840 -14.081 -15.543  1.00 85.00           C
ATOM   3512  C   THR A 235     -11.466 -13.931 -16.930  1.00 85.00           C
ATOM   3513  O   THR A 235     -11.377 -14.837 -17.757  1.00 85.00           O
ATOM   3514  HA  THR A 235     -10.126 -14.903 -15.601  1.00 85.00           H
ATOM   3515  CB  THR A 235     -11.863 -14.371 -14.442  1.00 85.00           C
ATOM   3516  HB  THR A 235     -12.613 -13.581 -14.390  1.00 85.00           H
ATOM   3517  OG1 THR A 235     -11.072 -14.547 -13.270  1.00 85.00           O
ATOM   3518  HG1 THR A 235     -11.182 -13.761 -12.662  1.00 85.00           H
ATOM   3519  CG2 THR A 235     -12.558 -15.721 -14.630  1.00 85.00           C
ATOM   3520 1HG2 THR A 235     -11.814 -16.518 -14.614  1.00 85.00           H
ATOM   3521 2HG2 THR A 235     -13.081 -15.731 -15.586  1.00 85.00           H
ATOM   3522 3HG2 THR A 235     -13.273 -15.877 -13.822  1.00 85.00           H
ATOM   3523  HN  THR A 235     -10.408 -12.451 -14.319  1.00 85.00           H
ATOM   3524  N   ILE A 236     -12.087 -12.779 -17.143  1.00 83.72           N
ATOM   3525  CA  ILE A 236     -12.759 -12.513 -18.403  1.00 83.72           C
ATOM   3526  C   ILE A 236     -11.713 -12.287 -19.496  1.00 83.72           C
ATOM   3527  O   ILE A 236     -11.892 -12.724 -20.632  1.00 83.72           O
ATOM   3528  HA  ILE A 236     -13.339 -13.401 -18.658  1.00 83.72           H
ATOM   3529  CB  ILE A 236     -13.748 -11.356 -18.249  1.00 83.72           C
ATOM   3530  HB  ILE A 236     -13.195 -10.476 -17.921  1.00 83.72           H
ATOM   3531  CG1 ILE A 236     -14.788 -11.663 -17.170  1.00 83.72           C
ATOM   3532 1HG1 ILE A 236     -15.494 -12.406 -17.542  1.00 83.72           H
ATOM   3533 2HG1 ILE A 236     -14.297 -12.098 -16.300  1.00 83.72           H
ATOM   3534  CG2 ILE A 236     -14.398 -11.008 -19.590  1.00 83.72           C
ATOM   3535 1HG2 ILE A 236     -13.627 -10.716 -20.303  1.00 83.72           H
ATOM   3536 2HG2 ILE A 236     -14.935 -11.878 -19.970  1.00 83.72           H
ATOM   3537 3HG2 ILE A 236     -15.097 -10.182 -19.451  1.00 83.72           H
ATOM   3538  CD1 ILE A 236     -15.542 -10.397 -16.758  1.00 83.72           C
ATOM   3539 1HD1 ILE A 236     -14.835  -9.666 -16.364  1.00 83.72           H
ATOM   3540 2HD1 ILE A 236     -16.051  -9.979 -17.626  1.00 83.72           H
ATOM   3541 3HD1 ILE A 236     -16.275 -10.644 -15.990  1.00 83.72           H
ATOM   3542  HN  ILE A 236     -12.135 -12.038 -16.474  1.00 83.72           H
ATOM   3543  N   ILE A 237     -10.644 -11.603 -19.115  1.00 79.73           N
ATOM   3544  CA  ILE A 237      -9.569 -11.313 -20.049  1.00 79.73           C
ATOM   3545  C   ILE A 237      -9.044 -12.624 -20.639  1.00 79.73           C
ATOM   3546  O   ILE A 237      -8.957 -12.770 -21.857  1.00 79.73           O
ATOM   3547  HA  ILE A 237      -9.991 -10.716 -20.858  1.00 79.73           H
ATOM   3548  CB  ILE A 237      -8.488 -10.465 -19.376  1.00 79.73           C
ATOM   3549  HB  ILE A 237      -8.325 -10.855 -18.371  1.00 79.73           H
ATOM   3550  CG1 ILE A 237      -8.945  -9.012 -19.227  1.00 79.73           C
ATOM   3551 1HG1 ILE A 237      -8.939  -8.524 -20.202  1.00 79.73           H
ATOM   3552 2HG1 ILE A 237      -9.972  -8.985 -18.864  1.00 79.73           H
ATOM   3553  CG2 ILE A 237      -7.159 -10.574 -20.125  1.00 79.73           C
ATOM   3554 1HG2 ILE A 237      -6.832 -11.614 -20.135  1.00 79.73           H
ATOM   3555 2HG2 ILE A 237      -7.290 -10.225 -21.149  1.00 79.73           H
ATOM   3556 3HG2 ILE A 237      -6.409  -9.962 -19.625  1.00 79.73           H
ATOM   3557  CD1 ILE A 237      -8.037  -8.248 -18.262  1.00 79.73           C
ATOM   3558 1HD1 ILE A 237      -8.064  -8.725 -17.282  1.00 79.73           H
ATOM   3559 2HD1 ILE A 237      -7.015  -8.256 -18.641  1.00 79.73           H
ATOM   3560 3HD1 ILE A 237      -8.383  -7.218 -18.174  1.00 79.73           H
ATOM   3561  HN  ILE A 237     -10.506 -11.251 -18.190  1.00 79.73           H
ATOM   3562  N   ILE A 238      -8.708 -13.544 -19.746  1.00 77.76           N
ATOM   3563  CA  ILE A 238      -8.110 -14.802 -20.158  1.00 77.76           C
ATOM   3564  C   ILE A 238      -9.063 -15.527 -21.111  1.00 77.76           C
ATOM   3565  O   ILE A 238      -8.643 -16.031 -22.151  1.00 77.76           O
ATOM   3566  HA  ILE A 238      -7.194 -14.567 -20.700  1.00 77.76           H
ATOM   3567  CB  ILE A 238      -7.713 -15.633 -18.936  1.00 77.76           C
ATOM   3568  HB  ILE A 238      -8.555 -15.645 -18.244  1.00 77.76           H
ATOM   3569  CG1 ILE A 238      -6.533 -14.996 -18.200  1.00 77.76           C
ATOM   3570 1HG1 ILE A 238      -5.614 -15.170 -18.760  1.00 77.76           H
ATOM   3571 2HG1 ILE A 238      -6.673 -13.916 -18.146  1.00 77.76           H
ATOM   3572  CG2 ILE A 238      -7.429 -17.084 -19.328  1.00 77.76           C
ATOM   3573 1HG2 ILE A 238      -8.322 -17.522 -19.773  1.00 77.76           H
ATOM   3574 2HG2 ILE A 238      -6.613 -17.112 -20.049  1.00 77.76           H
ATOM   3575 3HG2 ILE A 238      -7.149 -17.652 -18.440  1.00 77.76           H
ATOM   3576  CD1 ILE A 238      -6.393 -15.569 -16.788  1.00 77.76           C
ATOM   3577 1HD1 ILE A 238      -7.305 -15.371 -16.224  1.00 77.76           H
ATOM   3578 2HD1 ILE A 238      -6.229 -16.645 -16.848  1.00 77.76           H
ATOM   3579 3HD1 ILE A 238      -5.547 -15.099 -16.288  1.00 77.76           H
ATOM   3580  HN  ILE A 238      -8.837 -13.440 -18.760  1.00 77.76           H
ATOM   3581  N   HIS A 239     -10.329 -15.556 -20.721  1.00 77.15           N
ATOM   3582  CA  HIS A 239     -11.335 -16.264 -21.496  1.00 77.15           C
ATOM   3583  C   HIS A 239     -11.386 -15.692 -22.914  1.00 77.15           C
ATOM   3584  O   HIS A 239     -11.433 -16.441 -23.888  1.00 77.15           O
ATOM   3585  HA  HIS A 239     -11.016 -17.305 -21.545  1.00 77.15           H
ATOM   3586  CB  HIS A 239     -12.692 -16.223 -20.791  1.00 77.15           C
ATOM   3587 1HB  HIS A 239     -12.558 -16.520 -19.751  1.00 77.15           H
ATOM   3588 2HB  HIS A 239     -13.056 -15.195 -20.785  1.00 77.15           H
ATOM   3589  CG  HIS A 239     -13.739 -17.109 -21.422  1.00 77.15           C
ATOM   3590  ND1 HIS A 239     -13.721 -18.488 -21.310  1.00 77.15           N
ATOM   3591  HD1 HIS A 239     -13.037 -19.026 -20.816  1.00 77.15           H
ATOM   3592  CD2 HIS A 239     -14.835 -16.799 -22.173  1.00 77.15           C
ATOM   3593  HD2 HIS A 239     -15.150 -15.794 -22.455  1.00 77.15           H
ATOM   3594  CE1 HIS A 239     -14.763 -18.975 -21.967  1.00 77.15           C
ATOM   3595  HE1 HIS A 239     -15.024 -20.029 -22.064  1.00 77.15           H
ATOM   3596  NE2 HIS A 239     -15.452 -17.927 -22.502  1.00 77.15           N
ATOM   3597  HN  HIS A 239     -10.670 -15.109 -19.894  1.00 77.15           H
ATOM   3598  N   THR A 240     -11.374 -14.369 -22.985  1.00 79.07           N
ATOM   3599  CA  THR A 240     -11.495 -13.687 -24.263  1.00 79.07           C
ATOM   3600  C   THR A 240     -10.277 -13.980 -25.141  1.00 79.07           C
ATOM   3601  O   THR A 240     -10.406 -14.144 -26.353  1.00 79.07           O
ATOM   3602  HA  THR A 240     -12.367 -14.083 -24.783  1.00 79.07           H
ATOM   3603  CB  THR A 240     -11.700 -12.196 -23.985  1.00 79.07           C
ATOM   3604  HB  THR A 240     -10.784 -11.742 -23.606  1.00 79.07           H
ATOM   3605  OG1 THR A 240     -12.817 -12.158 -23.102  1.00 79.07           O
ATOM   3606  HG1 THR A 240     -12.504 -12.044 -22.159  1.00 79.07           H
ATOM   3607  CG2 THR A 240     -12.175 -11.431 -25.222  1.00 79.07           C
ATOM   3608 1HG2 THR A 240     -13.126 -11.842 -25.561  1.00 79.07           H
ATOM   3609 2HG2 THR A 240     -11.434 -11.526 -26.015  1.00 79.07           H
ATOM   3610 3HG2 THR A 240     -12.305 -10.378 -24.970  1.00 79.07           H
ATOM   3611  HN  THR A 240     -11.285 -13.767 -22.192  1.00 79.07           H
ATOM   3612  N   LEU A 241      -9.122 -14.037 -24.494  1.00 74.34           N
ATOM   3613  CA  LEU A 241      -7.867 -14.170 -25.215  1.00 74.34           C
ATOM   3614  C   LEU A 241      -7.756 -15.587 -25.780  1.00 74.34           C
ATOM   3615  O   LEU A 241      -7.267 -15.779 -26.893  1.00 74.34           O
ATOM   3616  HA  LEU A 241      -7.892 -13.467 -26.048  1.00 74.34           H
ATOM   3617  CB  LEU A 241      -6.691 -13.770 -24.322  1.00 74.34           C
ATOM   3618 1HB  LEU A 241      -6.824 -14.240 -23.347  1.00 74.34           H
ATOM   3619 2HB  LEU A 241      -5.778 -14.181 -24.752  1.00 74.34           H
ATOM   3620  CG  LEU A 241      -6.490 -12.268 -24.109  1.00 74.34           C
ATOM   3621  HG  LEU A 241      -7.423 -11.850 -23.731  1.00 74.34           H
ATOM   3622  CD1 LEU A 241      -5.415 -12.003 -23.053  1.00 74.34           C
ATOM   3623 1HD1 LEU A 241      -5.716 -12.453 -22.107  1.00 74.34           H
ATOM   3624 2HD1 LEU A 241      -4.471 -12.439 -23.379  1.00 74.34           H
ATOM   3625 3HD1 LEU A 241      -5.293 -10.928 -22.922  1.00 74.34           H
ATOM   3626  CD2 LEU A 241      -6.182 -11.564 -25.431  1.00 74.34           C
ATOM   3627 1HD2 LEU A 241      -5.271 -11.980 -25.861  1.00 74.34           H
ATOM   3628 2HD2 LEU A 241      -7.011 -11.711 -26.124  1.00 74.34           H
ATOM   3629 3HD2 LEU A 241      -6.044 -10.498 -25.251  1.00 74.34           H
ATOM   3630  HN  LEU A 241      -9.035 -13.994 -23.499  1.00 74.34           H
ATOM   3631  N   ILE A 242      -8.217 -16.544 -24.988  1.00 75.36           N
ATOM   3632  CA  ILE A 242      -8.210 -17.934 -25.411  1.00 75.36           C
ATOM   3633  C   ILE A 242      -9.026 -18.076 -26.697  1.00 75.36           C
ATOM   3634  O   ILE A 242      -8.617 -18.775 -27.622  1.00 75.36           O
ATOM   3635  HA  ILE A 242      -7.177 -18.205 -25.626  1.00 75.36           H
ATOM   3636  CB  ILE A 242      -8.689 -18.841 -24.276  1.00 75.36           C
ATOM   3637  HB  ILE A 242      -9.601 -18.414 -23.858  1.00 75.36           H
ATOM   3638  CG1 ILE A 242      -7.659 -18.898 -23.147  1.00 75.36           C
ATOM   3639 1HG1 ILE A 242      -6.781 -19.454 -23.478  1.00 75.36           H
ATOM   3640 2HG1 ILE A 242      -7.324 -17.889 -22.904  1.00 75.36           H
ATOM   3641  CG2 ILE A 242      -9.042 -20.235 -24.800  1.00 75.36           C
ATOM   3642 1HG2 ILE A 242      -9.837 -20.154 -25.541  1.00 75.36           H
ATOM   3643 2HG2 ILE A 242      -8.162 -20.684 -25.259  1.00 75.36           H
ATOM   3644 3HG2 ILE A 242      -9.380 -20.859 -23.973  1.00 75.36           H
ATOM   3645  CD1 ILE A 242      -8.247 -19.560 -21.899  1.00 75.36           C
ATOM   3646 1HD1 ILE A 242      -9.110 -18.988 -21.557  1.00 75.36           H
ATOM   3647 2HD1 ILE A 242      -8.558 -20.576 -22.140  1.00 75.36           H
ATOM   3648 3HD1 ILE A 242      -7.494 -19.587 -21.112  1.00 75.36           H
ATOM   3649  HN  ILE A 242      -8.591 -16.382 -24.075  1.00 75.36           H
ATOM   3650  N   GLN A 243     -10.166 -17.400 -26.715  1.00 70.80           N
ATOM   3651  CA  GLN A 243     -11.063 -17.476 -27.855  1.00 70.80           C
ATOM   3652  C   GLN A 243     -10.428 -16.809 -29.077  1.00 70.80           C
ATOM   3653  O   GLN A 243     -10.684 -17.211 -30.211  1.00 70.80           O
ATOM   3654  HA  GLN A 243     -11.202 -18.540 -28.044  1.00 70.80           H
ATOM   3655  CB  GLN A 243     -12.419 -16.845 -27.529  1.00 70.80           C
ATOM   3656 1HB  GLN A 243     -12.269 -15.848 -27.114  1.00 70.80           H
ATOM   3657 2HB  GLN A 243     -12.998 -16.725 -28.445  1.00 70.80           H
ATOM   3658  CG  GLN A 243     -13.199 -17.706 -26.534  1.00 70.80           C
ATOM   3659 1HG  GLN A 243     -13.288 -18.722 -26.918  1.00 70.80           H
ATOM   3660 2HG  GLN A 243     -12.652 -17.767 -25.593  1.00 70.80           H
ATOM   3661  CD  GLN A 243     -14.593 -17.126 -26.283  1.00 70.80           C
ATOM   3662  OE1 GLN A 243     -14.932 -16.042 -26.729  1.00 70.80           O
ATOM   3663  NE2 GLN A 243     -15.378 -17.906 -25.546  1.00 70.80           N
ATOM   3664 1HE2 GLN A 243     -15.038 -18.785 -25.211  1.00 70.80           H
ATOM   3665 2HE2 GLN A 243     -16.309 -17.614 -25.327  1.00 70.80           H
ATOM   3666  HN  GLN A 243     -10.478 -16.810 -25.970  1.00 70.80           H
ATOM   3667  N   ALA A 244      -9.611 -15.802 -28.803  1.00 71.35           N
ATOM   3668  CA  ALA A 244      -9.106 -14.941 -29.859  1.00 71.35           C
ATOM   3669  C   ALA A 244      -8.056 -15.700 -30.672  1.00 71.35           C
ATOM   3670  O   ALA A 244      -7.734 -15.311 -31.794  1.00 71.35           O
ATOM   3671  HA  ALA A 244      -9.943 -14.687 -30.509  1.00 71.35           H
ATOM   3672  CB  ALA A 244      -8.550 -13.654 -29.246  1.00 71.35           C
ATOM   3673 1HB  ALA A 244      -9.343 -13.138 -28.704  1.00 71.35           H
ATOM   3674 2HB  ALA A 244      -7.741 -13.899 -28.559  1.00 71.35           H
ATOM   3675 3HB  ALA A 244      -8.172 -13.008 -30.038  1.00 71.35           H
ATOM   3676  HN  ALA A 244      -9.296 -15.572 -27.883  1.00 71.35           H
ATOM   3677  N   LYS A 245      -7.551 -16.769 -30.075  1.00 59.62           N
ATOM   3678  CA  LYS A 245      -6.581 -17.615 -30.750  1.00 59.62           C
ATOM   3679  C   LYS A 245      -5.469 -16.742 -31.336  1.00 59.62           C
ATOM   3680  O   LYS A 245      -4.581 -17.241 -32.025  1.00 59.62           O
ATOM   3681  HA  LYS A 245      -6.144 -18.274 -30.000  1.00 59.62           H
ATOM   3682  CB  LYS A 245      -7.274 -18.504 -31.785  1.00 59.62           C
ATOM   3683 1HB  LYS A 245      -7.950 -17.903 -32.393  1.00 59.62           H
ATOM   3684 2HB  LYS A 245      -6.531 -18.929 -32.460  1.00 59.62           H
ATOM   3685  CG  LYS A 245      -8.055 -19.630 -31.104  1.00 59.62           C
ATOM   3686 1HG  LYS A 245      -7.441 -20.086 -30.328  1.00 59.62           H
ATOM   3687 2HG  LYS A 245      -8.938 -19.220 -30.614  1.00 59.62           H
ATOM   3688  CD  LYS A 245      -8.477 -20.695 -32.119  1.00 59.62           C
ATOM   3689 1HD  LYS A 245      -9.196 -20.270 -32.819  1.00 59.62           H
ATOM   3690 2HD  LYS A 245      -7.612 -21.010 -32.702  1.00 59.62           H
ATOM   3691  CE  LYS A 245      -9.095 -21.906 -31.417  1.00 59.62           C
ATOM   3692 1HE  LYS A 245      -8.434 -22.250 -30.622  1.00 59.62           H
ATOM   3693 2HE  LYS A 245     -10.037 -21.621 -30.947  1.00 59.62           H
ATOM   3694  NZ  LYS A 245      -9.330 -23.002 -32.384  1.00 59.62           N
ATOM   3695 1HZ  LYS A 245      -9.762 -23.786 -31.909  1.00 59.62           H
ATOM   3696 2HZ  LYS A 245      -9.942 -22.675 -33.124  1.00 59.62           H
ATOM   3697 3HZ  LYS A 245      -8.445 -23.295 -32.783  1.00 59.62           H
ATOM   3698  HN  LYS A 245      -7.793 -17.060 -29.150  1.00 59.62           H
ATOM   3699  N   LYS A 246      -5.555 -15.453 -31.039  1.00 52.70           N
ATOM   3700  CA  LYS A 246      -4.632 -14.490 -31.616  1.00 52.70           C
ATOM   3701  C   LYS A 246      -3.373 -14.415 -30.750  1.00 52.70           C
ATOM   3702  O   LYS A 246      -3.430 -13.976 -29.602  1.00 52.70           O
ATOM   3703  HA  LYS A 246      -4.351 -14.857 -32.603  1.00 52.70           H
ATOM   3704  CB  LYS A 246      -5.323 -13.140 -31.815  1.00 52.70           C
ATOM   3705 1HB  LYS A 246      -5.953 -12.918 -30.953  1.00 52.70           H
ATOM   3706 2HB  LYS A 246      -4.574 -12.349 -31.874  1.00 52.70           H
ATOM   3707  CG  LYS A 246      -6.172 -13.141 -33.087  1.00 52.70           C
ATOM   3708 1HG  LYS A 246      -5.607 -13.586 -33.906  1.00 52.70           H
ATOM   3709 2HG  LYS A 246      -7.057 -13.759 -32.938  1.00 52.70           H
ATOM   3710  CD  LYS A 246      -6.595 -11.720 -33.465  1.00 52.70           C
ATOM   3711 1HD  LYS A 246      -7.245 -11.311 -32.691  1.00 52.70           H
ATOM   3712 2HD  LYS A 246      -5.717 -11.076 -33.516  1.00 52.70           H
ATOM   3713  CE  LYS A 246      -7.324 -11.704 -34.811  1.00 52.70           C
ATOM   3714 1HE  LYS A 246      -6.734 -12.236 -35.557  1.00 52.70           H
ATOM   3715 2HE  LYS A 246      -8.275 -12.230 -34.722  1.00 52.70           H
ATOM   3716  NZ  LYS A 246      -7.560 -10.313 -35.256  1.00 52.70           N
ATOM   3717 1HZ  LYS A 246      -8.064 -10.320 -36.136  1.00 52.70           H
ATOM   3718 2HZ  LYS A 246      -8.106  -9.822 -34.557  1.00 52.70           H
ATOM   3719 3HZ  LYS A 246      -6.670  -9.842 -35.381  1.00 52.70           H
ATOM   3720  HN  LYS A 246      -6.237 -15.066 -30.419  1.00 52.70           H
ATOM   3721  N   SER A 247      -2.266 -14.850 -31.333  1.00 55.79           N
ATOM   3722  CA  SER A 247      -1.019 -14.950 -30.593  1.00 55.79           C
ATOM   3723  C   SER A 247      -0.664 -13.593 -29.982  1.00 55.79           C
ATOM   3724  O   SER A 247      -0.296 -13.512 -28.811  1.00 55.79           O
ATOM   3725  HA  SER A 247      -1.207 -15.684 -29.810  1.00 55.79           H
ATOM   3726  CB  SER A 247       0.117 -15.442 -31.491  1.00 55.79           C
ATOM   3727 1HB  SER A 247       0.082 -16.529 -31.557  1.00 55.79           H
ATOM   3728 2HB  SER A 247      -0.026 -15.056 -32.501  1.00 55.79           H
ATOM   3729  OG  SER A 247       1.395 -15.038 -31.005  1.00 55.79           O
ATOM   3730  HG  SER A 247       2.112 -15.353 -31.627  1.00 55.79           H
ATOM   3731  HN  SER A 247      -2.212 -15.131 -32.291  1.00 55.79           H
ATOM   3732  N   SER A 248      -0.785 -12.560 -30.803  1.00 56.97           N
ATOM   3733  CA  SER A 248      -0.228 -11.262 -30.461  1.00 56.97           C
ATOM   3734  C   SER A 248      -0.773 -10.799 -29.109  1.00 56.97           C
ATOM   3735  O   SER A 248      -0.135 -10.007 -28.417  1.00 56.97           O
ATOM   3736  HA  SER A 248       0.849 -11.416 -30.407  1.00 56.97           H
ATOM   3737  CB  SER A 248      -0.541 -10.226 -31.543  1.00 56.97           C
ATOM   3738 1HB  SER A 248       0.016  -9.311 -31.340  1.00 56.97           H
ATOM   3739 2HB  SER A 248      -0.203 -10.598 -32.510  1.00 56.97           H
ATOM   3740  OG  SER A 248      -1.933  -9.928 -31.610  1.00 56.97           O
ATOM   3741  HG  SER A 248      -2.100  -9.230 -32.306  1.00 56.97           H
ATOM   3742  HN  SER A 248      -1.253 -12.600 -31.686  1.00 56.97           H
ATOM   3743  N   LYS A 249      -1.947 -11.312 -28.773  1.00 53.21           N
ATOM   3744  CA  LYS A 249      -2.625 -10.897 -27.556  1.00 53.21           C
ATOM   3745  C   LYS A 249      -1.968 -11.577 -26.354  1.00 53.21           C
ATOM   3746  O   LYS A 249      -2.137 -11.137 -25.218  1.00 53.21           O
ATOM   3747  HA  LYS A 249      -2.491  -9.819 -27.459  1.00 53.21           H
ATOM   3748  CB  LYS A 249      -4.129 -11.158 -27.665  1.00 53.21           C
ATOM   3749 1HB  LYS A 249      -4.301 -12.176 -28.014  1.00 53.21           H
ATOM   3750 2HB  LYS A 249      -4.587 -11.078 -26.679  1.00 53.21           H
ATOM   3751  CG  LYS A 249      -4.790 -10.166 -28.623  1.00 53.21           C
ATOM   3752 1HG  LYS A 249      -4.484  -9.151 -28.370  1.00 53.21           H
ATOM   3753 2HG  LYS A 249      -4.450 -10.356 -29.641  1.00 53.21           H
ATOM   3754  CD  LYS A 249      -6.315 -10.275 -28.560  1.00 53.21           C
ATOM   3755 1HD  LYS A 249      -6.630 -11.244 -28.945  1.00 53.21           H
ATOM   3756 2HD  LYS A 249      -6.644 -10.223 -27.522  1.00 53.21           H
ATOM   3757  CE  LYS A 249      -6.979  -9.158 -29.368  1.00 53.21           C
ATOM   3758 1HE  LYS A 249      -6.559  -8.194 -29.080  1.00 53.21           H
ATOM   3759 2HE  LYS A 249      -6.767  -9.294 -30.428  1.00 53.21           H
ATOM   3760  NZ  LYS A 249      -8.441  -9.155 -29.144  1.00 53.21           N
ATOM   3761 1HZ  LYS A 249      -8.868  -8.428 -29.707  1.00 53.21           H
ATOM   3762 2HZ  LYS A 249      -8.825 -10.056 -29.407  1.00 53.21           H
ATOM   3763 3HZ  LYS A 249      -8.633  -8.980 -28.163  1.00 53.21           H
ATOM   3764  HN  LYS A 249      -2.434 -11.998 -29.314  1.00 53.21           H
ATOM   3765  N   HIS A 250      -1.232 -12.640 -26.645  1.00 53.52           N
ATOM   3766  CA  HIS A 250      -0.664 -13.467 -25.594  1.00 53.52           C
ATOM   3767  C   HIS A 250       0.413 -12.679 -24.845  1.00 53.52           C
ATOM   3768  O   HIS A 250       0.570 -12.831 -23.635  1.00 53.52           O
ATOM   3769  HA  HIS A 250      -1.476 -13.700 -24.906  1.00 53.52           H
ATOM   3770  CB  HIS A 250      -0.142 -14.788 -26.164  1.00 53.52           C
ATOM   3771 1HB  HIS A 250       0.422 -14.581 -27.074  1.00 53.52           H
ATOM   3772 2HB  HIS A 250       0.553 -15.230 -25.451  1.00 53.52           H
ATOM   3773  CG  HIS A 250      -1.226 -15.791 -26.479  1.00 53.52           C
ATOM   3774  ND1 HIS A 250      -1.819 -16.582 -25.510  1.00 53.52           N
ATOM   3775  HD1 HIS A 250      -1.601 -16.574 -24.534  1.00 53.52           H
ATOM   3776  CD2 HIS A 250      -1.817 -16.124 -27.662  1.00 53.52           C
ATOM   3777  HD2 HIS A 250      -1.585 -15.688 -28.634  1.00 53.52           H
ATOM   3778  CE1 HIS A 250      -2.724 -17.352 -26.096  1.00 53.52           C
ATOM   3779  HE1 HIS A 250      -3.360 -18.085 -25.599  1.00 53.52           H
ATOM   3780  NE2 HIS A 250      -2.721 -17.067 -27.429  1.00 53.52           N
ATOM   3781  HN  HIS A 250      -1.023 -12.937 -27.576  1.00 53.52           H
ATOM   3782  N   LYS A 251       1.126 -11.853 -25.597  1.00 56.81           N
ATOM   3783  CA  LYS A 251       2.214 -11.074 -25.028  1.00 56.81           C
ATOM   3784  C   LYS A 251       1.653 -10.115 -23.976  1.00 56.81           C
ATOM   3785  O   LYS A 251       2.199 -10.002 -22.880  1.00 56.81           O
ATOM   3786  HA  LYS A 251       2.891 -11.771 -24.534  1.00 56.81           H
ATOM   3787  CB  LYS A 251       3.009 -10.378 -26.134  1.00 56.81           C
ATOM   3788 1HB  LYS A 251       2.325  -9.880 -26.821  1.00 56.81           H
ATOM   3789 2HB  LYS A 251       3.642  -9.604 -25.699  1.00 56.81           H
ATOM   3790  CG  LYS A 251       3.873 -11.380 -26.902  1.00 56.81           C
ATOM   3791 1HG  LYS A 251       4.457 -11.975 -26.200  1.00 56.81           H
ATOM   3792 2HG  LYS A 251       3.234 -12.071 -27.451  1.00 56.81           H
ATOM   3793  CD  LYS A 251       4.812 -10.662 -27.874  1.00 56.81           C
ATOM   3794 1HD  LYS A 251       4.227 -10.094 -28.598  1.00 56.81           H
ATOM   3795 2HD  LYS A 251       5.427  -9.945 -27.330  1.00 56.81           H
ATOM   3796  CE  LYS A 251       5.710 -11.660 -28.607  1.00 56.81           C
ATOM   3797 1HE  LYS A 251       6.305 -12.220 -27.886  1.00 56.81           H
ATOM   3798 2HE  LYS A 251       5.097 -12.384 -29.144  1.00 56.81           H
ATOM   3799  NZ  LYS A 251       6.602 -10.956 -29.555  1.00 56.81           N
ATOM   3800 1HZ  LYS A 251       7.191 -11.631 -30.030  1.00 56.81           H
ATOM   3801 2HZ  LYS A 251       6.043 -10.456 -30.237  1.00 56.81           H
ATOM   3802 3HZ  LYS A 251       7.184 -10.299 -29.047  1.00 56.81           H
ATOM   3803  HN  LYS A 251       0.972 -11.712 -26.575  1.00 56.81           H
ATOM   3804  N   ALA A 252       0.569  -9.449 -24.347  1.00 63.53           N
ATOM   3805  CA  ALA A 252      -0.062  -8.491 -23.455  1.00 63.53           C
ATOM   3806  C   ALA A 252      -0.569  -9.219 -22.208  1.00 63.53           C
ATOM   3807  O   ALA A 252      -0.507  -8.682 -21.104  1.00 63.53           O
ATOM   3808  HA  ALA A 252       0.694  -7.764 -23.160  1.00 63.53           H
ATOM   3809  CB  ALA A 252      -1.182  -7.762 -24.200  1.00 63.53           C
ATOM   3810 1HB  ALA A 252      -0.766  -7.237 -25.060  1.00 63.53           H
ATOM   3811 2HB  ALA A 252      -1.924  -8.485 -24.540  1.00 63.53           H
ATOM   3812 3HB  ALA A 252      -1.656  -7.043 -23.531  1.00 63.53           H
ATOM   3813  HN  ALA A 252       0.124  -9.555 -25.237  1.00 63.53           H
ATOM   3814  N   LEU A 253      -1.059 -10.430 -22.427  1.00 63.58           N
ATOM   3815  CA  LEU A 253      -1.592 -11.230 -21.337  1.00 63.58           C
ATOM   3816  C   LEU A 253      -0.481 -11.505 -20.322  1.00 63.58           C
ATOM   3817  O   LEU A 253      -0.684 -11.350 -19.118  1.00 63.58           O
ATOM   3818  HA  LEU A 253      -2.368 -10.641 -20.849  1.00 63.58           H
ATOM   3819  CB  LEU A 253      -2.258 -12.497 -21.878  1.00 63.58           C
ATOM   3820 1HB  LEU A 253      -2.996 -12.205 -22.626  1.00 63.58           H
ATOM   3821 2HB  LEU A 253      -1.501 -13.090 -22.392  1.00 63.58           H
ATOM   3822  CG  LEU A 253      -2.947 -13.387 -20.842  1.00 63.58           C
ATOM   3823  HG  LEU A 253      -2.236 -13.593 -20.042  1.00 63.58           H
ATOM   3824  CD1 LEU A 253      -4.142 -12.670 -20.211  1.00 63.58           C
ATOM   3825 1HD1 LEU A 253      -3.801 -11.759 -19.718  1.00 63.58           H
ATOM   3826 2HD1 LEU A 253      -4.863 -12.413 -20.987  1.00 63.58           H
ATOM   3827 3HD1 LEU A 253      -4.614 -13.325 -19.479  1.00 63.58           H
ATOM   3828  CD2 LEU A 253      -3.343 -14.733 -21.453  1.00 63.58           C
ATOM   3829 1HD2 LEU A 253      -4.030 -14.567 -22.283  1.00 63.58           H
ATOM   3830 2HD2 LEU A 253      -2.452 -15.244 -21.815  1.00 63.58           H
ATOM   3831 3HD2 LEU A 253      -3.831 -15.346 -20.695  1.00 63.58           H
ATOM   3832  HN  LEU A 253      -1.095 -10.865 -23.327  1.00 63.58           H
ATOM   3833  N   LYS A 254       0.668 -11.908 -20.844  1.00 65.11           N
ATOM   3834  CA  LYS A 254       1.768 -12.332 -19.994  1.00 65.11           C
ATOM   3835  C   LYS A 254       2.122 -11.202 -19.024  1.00 65.11           C
ATOM   3836  O   LYS A 254       2.344 -11.444 -17.839  1.00 65.11           O
ATOM   3837  HA  LYS A 254       1.423 -13.188 -19.416  1.00 65.11           H
ATOM   3838  CB  LYS A 254       2.949 -12.805 -20.844  1.00 65.11           C
ATOM   3839 1HB  LYS A 254       2.591 -13.459 -21.639  1.00 65.11           H
ATOM   3840 2HB  LYS A 254       3.422 -11.949 -21.325  1.00 65.11           H
ATOM   3841  CG  LYS A 254       3.976 -13.549 -19.988  1.00 65.11           C
ATOM   3842 1HG  LYS A 254       4.407 -12.867 -19.256  1.00 65.11           H
ATOM   3843 2HG  LYS A 254       3.483 -14.345 -19.430  1.00 65.11           H
ATOM   3844  CD  LYS A 254       5.088 -14.142 -20.857  1.00 65.11           C
ATOM   3845 1HD  LYS A 254       4.653 -14.792 -21.617  1.00 65.11           H
ATOM   3846 2HD  LYS A 254       5.609 -13.342 -21.383  1.00 65.11           H
ATOM   3847  CE  LYS A 254       6.083 -14.935 -20.008  1.00 65.11           C
ATOM   3848 1HE  LYS A 254       6.553 -14.277 -19.278  1.00 65.11           H
ATOM   3849 2HE  LYS A 254       5.557 -15.708 -19.448  1.00 65.11           H
ATOM   3850  NZ  LYS A 254       7.118 -15.554 -20.866  1.00 65.11           N
ATOM   3851 1HZ  LYS A 254       7.777 -16.062 -20.287  1.00 65.11           H
ATOM   3852 2HZ  LYS A 254       6.679 -16.193 -21.519  1.00 65.11           H
ATOM   3853 3HZ  LYS A 254       7.608 -14.830 -21.380  1.00 65.11           H
ATOM   3854  HN  LYS A 254       0.853 -11.947 -21.826  1.00 65.11           H
ATOM   3855  N   VAL A 255       2.163  -9.993 -19.564  1.00 64.62           N
ATOM   3856  CA  VAL A 255       2.462  -8.823 -18.756  1.00 64.62           C
ATOM   3857  C   VAL A 255       1.500  -8.770 -17.568  1.00 64.62           C
ATOM   3858  O   VAL A 255       1.931  -8.673 -16.420  1.00 64.62           O
ATOM   3859  HA  VAL A 255       3.479  -8.934 -18.380  1.00 64.62           H
ATOM   3860  CB  VAL A 255       2.412  -7.563 -19.622  1.00 64.62           C
ATOM   3861  HB  VAL A 255       1.398  -7.462 -20.009  1.00 64.62           H
ATOM   3862  CG1 VAL A 255       2.725  -6.315 -18.793  1.00 64.62           C
ATOM   3863 1HG1 VAL A 255       1.992  -6.218 -17.992  1.00 64.62           H
ATOM   3864 2HG1 VAL A 255       3.723  -6.405 -18.364  1.00 64.62           H
ATOM   3865 3HG1 VAL A 255       2.683  -5.434 -19.433  1.00 64.62           H
ATOM   3866  CG2 VAL A 255       3.361  -7.680 -20.816  1.00 64.62           C
ATOM   3867 1HG2 VAL A 255       4.381  -7.817 -20.457  1.00 64.62           H
ATOM   3868 2HG2 VAL A 255       3.073  -8.535 -21.427  1.00 64.62           H
ATOM   3869 3HG2 VAL A 255       3.306  -6.771 -21.415  1.00 64.62           H
ATOM   3870  HN  VAL A 255       1.997  -9.807 -20.532  1.00 64.62           H
ATOM   3871  N   THR A 256       0.215  -8.836 -17.884  1.00 63.09           N
ATOM   3872  CA  THR A 256      -0.813  -8.499 -16.913  1.00 63.09           C
ATOM   3873  C   THR A 256      -0.873  -9.560 -15.812  1.00 63.09           C
ATOM   3874  O   THR A 256      -1.057  -9.233 -14.640  1.00 63.09           O
ATOM   3875  HA  THR A 256      -0.540  -7.558 -16.436  1.00 63.09           H
ATOM   3876  CB  THR A 256      -2.134  -8.327 -17.664  1.00 63.09           C
ATOM   3877  HB  THR A 256      -2.697  -9.261 -17.681  1.00 63.09           H
ATOM   3878  OG1 THR A 256      -1.746  -7.820 -18.938  1.00 63.09           O
ATOM   3879  HG1 THR A 256      -1.636  -8.573 -19.587  1.00 63.09           H
ATOM   3880  CG2 THR A 256      -3.005  -7.218 -17.071  1.00 63.09           C
ATOM   3881 1HG2 THR A 256      -2.467  -6.271 -17.117  1.00 63.09           H
ATOM   3882 2HG2 THR A 256      -3.237  -7.454 -16.033  1.00 63.09           H
ATOM   3883 3HG2 THR A 256      -3.930  -7.138 -17.642  1.00 63.09           H
ATOM   3884  HN  THR A 256      -0.126  -9.112 -18.782  1.00 63.09           H
ATOM   3885  N   ILE A 257      -0.716 -10.808 -16.227  1.00 72.62           N
ATOM   3886  CA  ILE A 257      -0.693 -11.913 -15.283  1.00 72.62           C
ATOM   3887  C   ILE A 257       0.443 -11.699 -14.281  1.00 72.62           C
ATOM   3888  O   ILE A 257       0.252 -11.858 -13.077  1.00 72.62           O
ATOM   3889  HA  ILE A 257      -1.638 -11.899 -14.741  1.00 72.62           H
ATOM   3890  CB  ILE A 257      -0.616 -13.249 -16.025  1.00 72.62           C
ATOM   3891  HB  ILE A 257       0.177 -13.180 -16.770  1.00 72.62           H
ATOM   3892  CG1 ILE A 257      -1.918 -13.536 -16.775  1.00 72.62           C
ATOM   3893 1HG1 ILE A 257      -2.732 -13.662 -16.062  1.00 72.62           H
ATOM   3894 2HG1 ILE A 257      -2.174 -12.684 -17.405  1.00 72.62           H
ATOM   3895  CG2 ILE A 257      -0.241 -14.385 -15.071  1.00 72.62           C
ATOM   3896 1HG2 ILE A 257       0.730 -14.177 -14.622  1.00 72.62           H
ATOM   3897 2HG2 ILE A 257      -0.994 -14.463 -14.286  1.00 72.62           H
ATOM   3898 3HG2 ILE A 257      -0.193 -15.323 -15.624  1.00 72.62           H
ATOM   3899  CD1 ILE A 257      -1.789 -14.794 -17.637  1.00 72.62           C
ATOM   3900 1HD1 ILE A 257      -0.989 -14.655 -18.365  1.00 72.62           H
ATOM   3901 2HD1 ILE A 257      -1.556 -15.648 -17.000  1.00 72.62           H
ATOM   3902 3HD1 ILE A 257      -2.728 -14.975 -18.159  1.00 72.62           H
ATOM   3903  HN  ILE A 257      -0.605 -11.069 -17.186  1.00 72.62           H
ATOM   3904  N   THR A 258       1.602 -11.342 -14.816  1.00 76.32           N
ATOM   3905  CA  THR A 258       2.792 -11.197 -13.996  1.00 76.32           C
ATOM   3906  C   THR A 258       2.564 -10.149 -12.905  1.00 76.32           C
ATOM   3907  O   THR A 258       2.889 -10.378 -11.741  1.00 76.32           O
ATOM   3908  HA  THR A 258       2.980 -12.146 -13.493  1.00 76.32           H
ATOM   3909  CB  THR A 258       3.966 -10.867 -14.919  1.00 76.32           C
ATOM   3910  HB  THR A 258       3.844  -9.880 -15.366  1.00 76.32           H
ATOM   3911  OG1 THR A 258       4.004 -11.957 -15.836  1.00 76.32           O
ATOM   3912  HG1 THR A 258       3.549 -11.702 -16.690  1.00 76.32           H
ATOM   3913  CG2 THR A 258       5.315 -10.938 -14.201  1.00 76.32           C
ATOM   3914 1HG2 THR A 258       5.467 -11.945 -13.812  1.00 76.32           H
ATOM   3915 2HG2 THR A 258       5.325 -10.224 -13.376  1.00 76.32           H
ATOM   3916 3HG2 THR A 258       6.113 -10.695 -14.902  1.00 76.32           H
ATOM   3917  HN  THR A 258       1.734 -11.153 -15.789  1.00 76.32           H
ATOM   3918  N   VAL A 259       2.006  -9.021 -13.320  1.00 70.63           N
ATOM   3919  CA  VAL A 259       1.758  -7.925 -12.399  1.00 70.63           C
ATOM   3920  C   VAL A 259       0.812  -8.398 -11.293  1.00 70.63           C
ATOM   3921  O   VAL A 259       1.030  -8.107 -10.118  1.00 70.63           O
ATOM   3922  HA  VAL A 259       2.713  -7.651 -11.950  1.00 70.63           H
ATOM   3923  CB  VAL A 259       1.226  -6.710 -13.161  1.00 70.63           C
ATOM   3924  HB  VAL A 259       0.361  -7.031 -13.741  1.00 70.63           H
ATOM   3925  CG1 VAL A 259       0.766  -5.616 -12.197  1.00 70.63           C
ATOM   3926 1HG1 VAL A 259      -0.029  -6.004 -11.559  1.00 70.63           H
ATOM   3927 2HG1 VAL A 259       1.606  -5.300 -11.578  1.00 70.63           H
ATOM   3928 3HG1 VAL A 259       0.393  -4.764 -12.765  1.00 70.63           H
ATOM   3929  CG2 VAL A 259       2.274  -6.175 -14.139  1.00 70.63           C
ATOM   3930 1HG2 VAL A 259       3.167  -5.878 -13.588  1.00 70.63           H
ATOM   3931 2HG2 VAL A 259       2.533  -6.953 -14.857  1.00 70.63           H
ATOM   3932 3HG2 VAL A 259       1.870  -5.312 -14.668  1.00 70.63           H
ATOM   3933  HN  VAL A 259       1.725  -8.851 -14.264  1.00 70.63           H
ATOM   3934  N   LEU A 260      -0.219  -9.120 -11.708  1.00 71.03           N
ATOM   3935  CA  LEU A 260      -1.210  -9.618 -10.770  1.00 71.03           C
ATOM   3936  C   LEU A 260      -0.526 -10.523  -9.744  1.00 71.03           C
ATOM   3937  O   LEU A 260      -0.702 -10.345  -8.539  1.00 71.03           O
ATOM   3938  HA  LEU A 260      -1.627  -8.757 -10.248  1.00 71.03           H
ATOM   3939  CB  LEU A 260      -2.361 -10.295 -11.517  1.00 71.03           C
ATOM   3940 1HB  LEU A 260      -2.812  -9.565 -12.189  1.00 71.03           H
ATOM   3941 2HB  LEU A 260      -1.947 -11.089 -12.139  1.00 71.03           H
ATOM   3942  CG  LEU A 260      -3.467 -10.893 -10.644  1.00 71.03           C
ATOM   3943  HG  LEU A 260      -2.998 -11.476  -9.851  1.00 71.03           H
ATOM   3944  CD1 LEU A 260      -4.289  -9.793  -9.970  1.00 71.03           C
ATOM   3945 1HD1 LEU A 260      -3.637  -9.186  -9.342  1.00 71.03           H
ATOM   3946 2HD1 LEU A 260      -4.748  -9.163 -10.733  1.00 71.03           H
ATOM   3947 3HD1 LEU A 260      -5.067 -10.246  -9.356  1.00 71.03           H
ATOM   3948  CD2 LEU A 260      -4.344 -11.852 -11.452  1.00 71.03           C
ATOM   3949 1HD2 LEU A 260      -4.806 -11.312 -12.279  1.00 71.03           H
ATOM   3950 2HD2 LEU A 260      -3.731 -12.663 -11.844  1.00 71.03           H
ATOM   3951 3HD2 LEU A 260      -5.122 -12.262 -10.807  1.00 71.03           H
ATOM   3952  HN  LEU A 260      -0.381  -9.364 -12.664  1.00 71.03           H
ATOM   3953  N   THR A 261       0.240 -11.474 -10.258  1.00 82.13           N
ATOM   3954  CA  THR A 261       0.831 -12.497  -9.413  1.00 82.13           C
ATOM   3955  C   THR A 261       1.750 -11.861  -8.368  1.00 82.13           C
ATOM   3956  O   THR A 261       1.722 -12.240  -7.199  1.00 82.13           O
ATOM   3957  HA  THR A 261       0.030 -13.000  -8.871  1.00 82.13           H
ATOM   3958  CB  THR A 261       1.545 -13.503 -10.318  1.00 82.13           C
ATOM   3959  HB  THR A 261       2.383 -13.036 -10.834  1.00 82.13           H
ATOM   3960  OG1 THR A 261       0.511 -14.009 -11.158  1.00 82.13           O
ATOM   3961  HG1 THR A 261       0.441 -13.454 -11.987  1.00 82.13           H
ATOM   3962  CG2 THR A 261       2.038 -14.733  -9.552  1.00 82.13           C
ATOM   3963 1HG2 THR A 261       1.189 -15.239  -9.092  1.00 82.13           H
ATOM   3964 2HG2 THR A 261       2.739 -14.422  -8.778  1.00 82.13           H
ATOM   3965 3HG2 THR A 261       2.537 -15.414 -10.242  1.00 82.13           H
ATOM   3966  HN  THR A 261       0.458 -11.551 -11.231  1.00 82.13           H
ATOM   3967  N   VAL A 262       2.543 -10.904  -8.829  1.00 84.28           N
ATOM   3968  CA  VAL A 262       3.511 -10.253  -7.962  1.00 84.28           C
ATOM   3969  C   VAL A 262       2.773  -9.516  -6.843  1.00 84.28           C
ATOM   3970  O   VAL A 262       3.173  -9.581  -5.682  1.00 84.28           O
ATOM   3971  HA  VAL A 262       4.132 -11.032  -7.519  1.00 84.28           H
ATOM   3972  CB  VAL A 262       4.417  -9.336  -8.786  1.00 84.28           C
ATOM   3973  HB  VAL A 262       3.780  -8.665  -9.362  1.00 84.28           H
ATOM   3974  CG1 VAL A 262       5.303  -8.481  -7.878  1.00 84.28           C
ATOM   3975 1HG1 VAL A 262       4.675  -7.865  -7.234  1.00 84.28           H
ATOM   3976 2HG1 VAL A 262       5.927  -9.129  -7.264  1.00 84.28           H
ATOM   3977 3HG1 VAL A 262       5.937  -7.838  -8.489  1.00 84.28           H
ATOM   3978  CG2 VAL A 262       5.263 -10.144  -9.773  1.00 84.28           C
ATOM   3979 1HG2 VAL A 262       5.886 -10.850  -9.225  1.00 84.28           H
ATOM   3980 2HG2 VAL A 262       4.607 -10.689 -10.452  1.00 84.28           H
ATOM   3981 3HG2 VAL A 262       5.897  -9.468 -10.346  1.00 84.28           H
ATOM   3982  HN  VAL A 262       2.532 -10.575  -9.773  1.00 84.28           H
ATOM   3983  N   PHE A 263       1.707  -8.832  -7.232  1.00 76.39           N
ATOM   3984  CA  PHE A 263       0.919  -8.069  -6.279  1.00 76.39           C
ATOM   3985  C   PHE A 263       0.335  -8.979  -5.197  1.00 76.39           C
ATOM   3986  O   PHE A 263       0.492  -8.713  -4.006  1.00 76.39           O
ATOM   3987  HA  PHE A 263       1.586  -7.340  -5.818  1.00 76.39           H
ATOM   3988  CB  PHE A 263      -0.229  -7.425  -7.061  1.00 76.39           C
ATOM   3989 1HB  PHE A 263       0.188  -6.759  -7.816  1.00 76.39           H
ATOM   3990 2HB  PHE A 263      -0.775  -8.205  -7.591  1.00 76.39           H
ATOM   3991  CG  PHE A 263      -1.209  -6.637  -6.191  1.00 76.39           C
ATOM   3992  CD1 PHE A 263      -2.383  -7.204  -5.805  1.00 76.39           C
ATOM   3993  HD1 PHE A 263      -2.626  -8.220  -6.115  1.00 76.39           H
ATOM   3994  CD2 PHE A 263      -0.907  -5.369  -5.803  1.00 76.39           C
ATOM   3995  HD2 PHE A 263       0.034  -4.914  -6.113  1.00 76.39           H
ATOM   3996  CE1 PHE A 263      -3.294  -6.472  -4.997  1.00 76.39           C
ATOM   3997  HE1 PHE A 263      -4.235  -6.926  -4.687  1.00 76.39           H
ATOM   3998  CE2 PHE A 263      -1.817  -4.637  -4.996  1.00 76.39           C
ATOM   3999  HE2 PHE A 263      -1.574  -3.620  -4.685  1.00 76.39           H
ATOM   4000  CZ  PHE A 263      -2.991  -5.204  -4.610  1.00 76.39           C
ATOM   4001  HZ  PHE A 263      -3.690  -4.642  -3.989  1.00 76.39           H
ATOM   4002  HN  PHE A 263       1.381  -8.793  -8.177  1.00 76.39           H
ATOM   4003  N   VAL A 264      -0.326 -10.034  -5.649  1.00 83.86           N
ATOM   4004  CA  VAL A 264      -1.027 -10.925  -4.739  1.00 83.86           C
ATOM   4005  C   VAL A 264      -0.023 -11.543  -3.763  1.00 83.86           C
ATOM   4006  O   VAL A 264      -0.273 -11.592  -2.560  1.00 83.86           O
ATOM   4007  HA  VAL A 264      -1.740 -10.324  -4.176  1.00 83.86           H
ATOM   4008  CB  VAL A 264      -1.811 -11.971  -5.533  1.00 83.86           C
ATOM   4009  HB  VAL A 264      -1.119 -12.461  -6.218  1.00 83.86           H
ATOM   4010  CG1 VAL A 264      -2.391 -13.041  -4.605  1.00 83.86           C
ATOM   4011 1HG1 VAL A 264      -1.580 -13.540  -4.075  1.00 83.86           H
ATOM   4012 2HG1 VAL A 264      -3.062 -12.573  -3.885  1.00 83.86           H
ATOM   4013 3HG1 VAL A 264      -2.943 -13.773  -5.195  1.00 83.86           H
ATOM   4014  CG2 VAL A 264      -2.913 -11.314  -6.368  1.00 83.86           C
ATOM   4015 1HG2 VAL A 264      -3.602 -10.786  -5.709  1.00 83.86           H
ATOM   4016 2HG2 VAL A 264      -2.466 -10.608  -7.067  1.00 83.86           H
ATOM   4017 3HG2 VAL A 264      -3.455 -12.081  -6.921  1.00 83.86           H
ATOM   4018  HN  VAL A 264      -0.387 -10.284  -6.615  1.00 83.86           H
ATOM   4019  N   LEU A 265       1.090 -11.998  -4.319  1.00 87.05           N
ATOM   4020  CA  LEU A 265       2.069 -12.734  -3.537  1.00 87.05           C
ATOM   4021  C   LEU A 265       2.659 -11.812  -2.468  1.00 87.05           C
ATOM   4022  O   LEU A 265       2.996 -12.260  -1.373  1.00 87.05           O
ATOM   4023  HA  LEU A 265       1.544 -13.549  -3.039  1.00 87.05           H
ATOM   4024  CB  LEU A 265       3.120 -13.365  -4.452  1.00 87.05           C
ATOM   4025 1HB  LEU A 265       3.478 -12.602  -5.143  1.00 87.05           H
ATOM   4026 2HB  LEU A 265       3.971 -13.666  -3.841  1.00 87.05           H
ATOM   4027  CG  LEU A 265       2.660 -14.575  -5.267  1.00 87.05           C
ATOM   4028  HG  LEU A 265       1.792 -14.280  -5.856  1.00 87.05           H
ATOM   4029  CD1 LEU A 265       3.744 -15.018  -6.252  1.00 87.05           C
ATOM   4030 1HD1 LEU A 265       3.969 -14.200  -6.936  1.00 87.05           H
ATOM   4031 2HD1 LEU A 265       4.645 -15.290  -5.702  1.00 87.05           H
ATOM   4032 3HD1 LEU A 265       3.391 -15.879  -6.818  1.00 87.05           H
ATOM   4033  CD2 LEU A 265       2.216 -15.717  -4.351  1.00 87.05           C
ATOM   4034 1HD2 LEU A 265       3.051 -16.020  -3.718  1.00 87.05           H
ATOM   4035 2HD2 LEU A 265       1.389 -15.381  -3.726  1.00 87.05           H
ATOM   4036 3HD2 LEU A 265       1.894 -16.565  -4.956  1.00 87.05           H
ATOM   4037  HN  LEU A 265       1.327 -11.872  -5.282  1.00 87.05           H
ATOM   4038  N   SER A 266       2.766 -10.540  -2.823  1.00 88.71           N
ATOM   4039  CA  SER A 266       3.410  -9.571  -1.951  1.00 88.71           C
ATOM   4040  C   SER A 266       2.418  -9.076  -0.896  1.00 88.71           C
ATOM   4041  O   SER A 266       2.790  -8.855   0.255  1.00 88.71           O
ATOM   4042  HA  SER A 266       4.233 -10.109  -1.480  1.00 88.71           H
ATOM   4043  CB  SER A 266       3.965  -8.392  -2.753  1.00 88.71           C
ATOM   4044 1HB  SER A 266       4.397  -7.661  -2.070  1.00 88.71           H
ATOM   4045 2HB  SER A 266       4.771  -8.740  -3.398  1.00 88.71           H
ATOM   4046  OG  SER A 266       2.960  -7.765  -3.545  1.00 88.71           O
ATOM   4047  HG  SER A 266       3.034  -8.070  -4.495  1.00 88.71           H
ATOM   4048  HN  SER A 266       2.423 -10.169  -3.686  1.00 88.71           H
ATOM   4049  N   GLN A 267       1.175  -8.916  -1.327  1.00 84.46           N
ATOM   4050  CA  GLN A 267       0.186  -8.226  -0.518  1.00 84.46           C
ATOM   4051  C   GLN A 267      -0.551  -9.220   0.382  1.00 84.46           C
ATOM   4052  O   GLN A 267      -0.996  -8.864   1.472  1.00 84.46           O
ATOM   4053  HA  GLN A 267       0.751  -7.522   0.093  1.00 84.46           H
ATOM   4054  CB  GLN A 267      -0.797  -7.450  -1.398  1.00 84.46           C
ATOM   4055 1HB  GLN A 267      -1.259  -8.126  -2.117  1.00 84.46           H
ATOM   4056 2HB  GLN A 267      -1.599  -7.044  -0.782  1.00 84.46           H
ATOM   4057  CG  GLN A 267      -0.090  -6.313  -2.138  1.00 84.46           C
ATOM   4058 1HG  GLN A 267       0.742  -6.714  -2.718  1.00 84.46           H
ATOM   4059 2HG  GLN A 267      -0.778  -5.852  -2.846  1.00 84.46           H
ATOM   4060  CD  GLN A 267       0.426  -5.257  -1.158  1.00 84.46           C
ATOM   4061  OE1 GLN A 267      -0.121  -5.047  -0.088  1.00 84.46           O
ATOM   4062  NE2 GLN A 267       1.506  -4.608  -1.582  1.00 84.46           N
ATOM   4063 1HE2 GLN A 267       1.906  -4.829  -2.471  1.00 84.46           H
ATOM   4064 2HE2 GLN A 267       1.919  -3.898  -1.011  1.00 84.46           H
ATOM   4065  HN  GLN A 267       0.843  -9.248  -2.210  1.00 84.46           H
ATOM   4066  N   PHE A 268      -0.658 -10.447  -0.108  1.00 90.29           N
ATOM   4067  CA  PHE A 268      -1.517 -11.433   0.524  1.00 90.29           C
ATOM   4068  C   PHE A 268      -1.067 -11.713   1.959  1.00 90.29           C
ATOM   4069  O   PHE A 268      -1.860 -11.606   2.894  1.00 90.29           O
ATOM   4070  HA  PHE A 268      -2.527 -11.023   0.534  1.00 90.29           H
ATOM   4071  CB  PHE A 268      -1.398 -12.720  -0.295  1.00 90.29           C
ATOM   4072 1HB  PHE A 268      -1.660 -12.505  -1.331  1.00 90.29           H
ATOM   4073 2HB  PHE A 268      -0.358 -13.047  -0.291  1.00 90.29           H
ATOM   4074  CG  PHE A 268      -2.279 -13.864   0.212  1.00 90.29           C
ATOM   4075  CD1 PHE A 268      -1.736 -14.857   0.966  1.00 90.29           C
ATOM   4076  HD1 PHE A 268      -0.673 -14.838   1.209  1.00 90.29           H
ATOM   4077  CD2 PHE A 268      -3.604 -13.888  -0.091  1.00 90.29           C
ATOM   4078  HD2 PHE A 268      -4.039 -13.092  -0.696  1.00 90.29           H
ATOM   4079  CE1 PHE A 268      -2.553 -15.918   1.437  1.00 90.29           C
ATOM   4080  HE1 PHE A 268      -2.118 -16.714   2.041  1.00 90.29           H
ATOM   4081  CE2 PHE A 268      -4.421 -14.949   0.379  1.00 90.29           C
ATOM   4082  HE2 PHE A 268      -5.484 -14.968   0.136  1.00 90.29           H
ATOM   4083  CZ  PHE A 268      -3.879 -15.942   1.134  1.00 90.29           C
ATOM   4084  HZ  PHE A 268      -4.506 -16.757   1.495  1.00 90.29           H
ATOM   4085  HN  PHE A 268      -0.170 -10.769  -0.920  1.00 90.29           H
ATOM   4086  N   PRO A 269       0.207 -12.074   2.160  1.00 93.92           N
ATOM   4087  CA  PRO A 269       0.695 -12.405   3.501  1.00 93.92           C
ATOM   4088  C   PRO A 269       0.397 -11.308   4.510  1.00 93.92           C
ATOM   4089  O   PRO A 269      -0.041 -11.587   5.625  1.00 93.92           O
ATOM   4090  HA  PRO A 269       0.181 -13.288   3.880  1.00 93.92           H
ATOM   4091  CB  PRO A 269       2.200 -12.599   3.302  1.00 93.92           C
ATOM   4092 1HB  PRO A 269       2.750 -11.674   3.473  1.00 93.92           H
ATOM   4093 2HB  PRO A 269       2.604 -13.341   3.991  1.00 93.92           H
ATOM   4094  CG  PRO A 269       2.307 -13.059   1.853  1.00 93.92           C
ATOM   4095 1HG  PRO A 269       3.309 -12.903   1.452  1.00 93.92           H
ATOM   4096 2HG  PRO A 269       2.098 -14.123   1.749  1.00 93.92           H
ATOM   4097  CD  PRO A 269       1.270 -12.201   1.146  1.00 93.92           C
ATOM   4098 1HD  PRO A 269       1.673 -11.228   0.865  1.00 93.92           H
ATOM   4099 2HD  PRO A 269       0.912 -12.671   0.231  1.00 93.92           H
ATOM   4100  N   TYR A 270       0.645 -10.076   4.088  1.00 91.34           N
ATOM   4101  CA  TYR A 270       0.469  -8.934   4.969  1.00 91.34           C
ATOM   4102  C   TYR A 270      -0.993  -8.791   5.396  1.00 91.34           C
ATOM   4103  O   TYR A 270      -1.283  -8.591   6.574  1.00 91.34           O
ATOM   4104  HA  TYR A 270       1.084  -9.094   5.854  1.00 91.34           H
ATOM   4105  CB  TYR A 270       0.872  -7.705   4.151  1.00 91.34           C
ATOM   4106 1HB  TYR A 270       1.939  -7.759   3.936  1.00 91.34           H
ATOM   4107 2HB  TYR A 270       0.352  -7.733   3.193  1.00 91.34           H
ATOM   4108  CG  TYR A 270       0.571  -6.373   4.840  1.00 91.34           C
ATOM   4109  CD1 TYR A 270      -0.360  -5.510   4.298  1.00 91.34           C
ATOM   4110  HD1 TYR A 270      -0.880  -5.778   3.379  1.00 91.34           H
ATOM   4111  CD2 TYR A 270       1.230  -6.034   6.004  1.00 91.34           C
ATOM   4112  HD2 TYR A 270       1.965  -6.716   6.433  1.00 91.34           H
ATOM   4113  CE1 TYR A 270      -0.643  -4.256   4.947  1.00 91.34           C
ATOM   4114  HE1 TYR A 270      -1.375  -3.565   4.529  1.00 91.34           H
ATOM   4115  CE2 TYR A 270       0.947  -4.780   6.653  1.00 91.34           C
ATOM   4116  HE2 TYR A 270       1.461  -4.500   7.573  1.00 91.34           H
ATOM   4117  CZ  TYR A 270       0.025  -3.953   6.092  1.00 91.34           C
ATOM   4118  OH  TYR A 270      -0.243  -2.769   6.705  1.00 91.34           O
ATOM   4119  HH  TYR A 270       0.241  -2.719   7.579  1.00 91.34           H
ATOM   4120  HN  TYR A 270       0.959  -9.854   3.165  1.00 91.34           H
ATOM   4121  N   ASN A 271      -1.877  -8.898   4.414  1.00 89.66           N
ATOM   4122  CA  ASN A 271      -3.292  -8.670   4.652  1.00 89.66           C
ATOM   4123  C   ASN A 271      -3.857  -9.822   5.485  1.00 89.66           C
ATOM   4124  O   ASN A 271      -4.867  -9.662   6.169  1.00 89.66           O
ATOM   4125  HA  ASN A 271      -3.344  -7.714   5.173  1.00 89.66           H
ATOM   4126  CB  ASN A 271      -4.069  -8.613   3.336  1.00 89.66           C
ATOM   4127 1HB  ASN A 271      -3.720  -9.400   2.668  1.00 89.66           H
ATOM   4128 2HB  ASN A 271      -5.126  -8.802   3.525  1.00 89.66           H
ATOM   4129  CG  ASN A 271      -3.903  -7.251   2.659  1.00 89.66           C
ATOM   4130  OD1 ASN A 271      -4.523  -6.267   3.025  1.00 89.66           O
ATOM   4131  ND2 ASN A 271      -3.032  -7.250   1.653  1.00 89.66           N
ATOM   4132 1HD2 ASN A 271      -2.557  -8.093   1.402  1.00 89.66           H
ATOM   4133 2HD2 ASN A 271      -2.854  -6.406   1.147  1.00 89.66           H
ATOM   4134  HN  ASN A 271      -1.639  -9.136   3.472  1.00 89.66           H
ATOM   4135  N   CYS A 272      -3.180 -10.958   5.402  1.00 94.28           N
ATOM   4136  CA  CYS A 272      -3.522 -12.096   6.238  1.00 94.28           C
ATOM   4137  C   CYS A 272      -3.348 -11.687   7.702  1.00 94.28           C
ATOM   4138  O   CYS A 272      -4.239 -11.903   8.521  1.00 94.28           O
ATOM   4139  HA  CYS A 272      -4.563 -12.339   6.025  1.00 94.28           H
ATOM   4140  CB  CYS A 272      -2.686 -13.328   5.886  1.00 94.28           C
ATOM   4141 1HB  CYS A 272      -1.631 -13.058   5.830  1.00 94.28           H
ATOM   4142 2HB  CYS A 272      -2.781 -14.079   6.670  1.00 94.28           H
ATOM   4143  SG  CYS A 272      -3.238 -14.023   4.286  1.00 94.28           S
ATOM   4144  HG  CYS A 272      -2.688 -13.080   3.527  1.00 94.28           H
ATOM   4145  HN  CYS A 272      -2.412 -11.107   4.779  1.00 94.28           H
ATOM   4146  N   ILE A 273      -2.193 -11.103   7.986  1.00 93.23           N
ATOM   4147  CA  ILE A 273      -1.882 -10.679   9.340  1.00 93.23           C
ATOM   4148  C   ILE A 273      -2.813  -9.532   9.737  1.00 93.23           C
ATOM   4149  O   ILE A 273      -3.290  -9.478  10.870  1.00 93.23           O
ATOM   4150  HA  ILE A 273      -2.076 -11.525  10.000  1.00 93.23           H
ATOM   4151  CB  ILE A 273      -0.396 -10.337   9.467  1.00 93.23           C
ATOM   4152  HB  ILE A 273      -0.159  -9.567   8.733  1.00 93.23           H
ATOM   4153  CG1 ILE A 273       0.476 -11.552   9.145  1.00 93.23           C
ATOM   4154 1HG1 ILE A 273       0.286 -11.880   8.123  1.00 93.23           H
ATOM   4155 2HG1 ILE A 273       1.528 -11.274   9.201  1.00 93.23           H
ATOM   4156  CG2 ILE A 273      -0.083  -9.756  10.848  1.00 93.23           C
ATOM   4157 1HG2 ILE A 273      -0.665  -8.847  11.000  1.00 93.23           H
ATOM   4158 2HG2 ILE A 273      -0.341 -10.485  11.616  1.00 93.23           H
ATOM   4159 3HG2 ILE A 273       0.979  -9.522  10.911  1.00 93.23           H
ATOM   4160  CD1 ILE A 273       0.194 -12.701  10.116  1.00 93.23           C
ATOM   4161 1HD1 ILE A 273       0.408 -12.378  11.134  1.00 93.23           H
ATOM   4162 2HD1 ILE A 273      -0.853 -12.993  10.039  1.00 93.23           H
ATOM   4163 3HD1 ILE A 273       0.827 -13.552   9.864  1.00 93.23           H
ATOM   4164  HN  ILE A 273      -1.478 -10.919   7.311  1.00 93.23           H
ATOM   4165  N   LEU A 274      -3.044  -8.642   8.783  1.00 90.18           N
ATOM   4166  CA  LEU A 274      -3.879  -7.479   9.031  1.00 90.18           C
ATOM   4167  C   LEU A 274      -5.285  -7.938   9.421  1.00 90.18           C
ATOM   4168  O   LEU A 274      -5.936  -7.315  10.258  1.00 90.18           O
ATOM   4169  HA  LEU A 274      -3.445  -6.940   9.873  1.00 90.18           H
ATOM   4170  CB  LEU A 274      -3.852  -6.535   7.827  1.00 90.18           C
ATOM   4171 1HB  LEU A 274      -2.819  -6.431   7.494  1.00 90.18           H
ATOM   4172 2HB  LEU A 274      -4.405  -7.002   7.012  1.00 90.18           H
ATOM   4173  CG  LEU A 274      -4.426  -5.135   8.059  1.00 90.18           C
ATOM   4174  HG  LEU A 274      -5.381  -5.239   8.575  1.00 90.18           H
ATOM   4175  CD1 LEU A 274      -3.510  -4.311   8.966  1.00 90.18           C
ATOM   4176 1HD1 LEU A 274      -3.406  -4.810   9.929  1.00 90.18           H
ATOM   4177 2HD1 LEU A 274      -2.529  -4.213   8.500  1.00 90.18           H
ATOM   4178 3HD1 LEU A 274      -3.941  -3.321   9.114  1.00 90.18           H
ATOM   4179  CD2 LEU A 274      -4.704  -4.429   6.731  1.00 90.18           C
ATOM   4180 1HD2 LEU A 274      -3.776  -4.337   6.167  1.00 90.18           H
ATOM   4181 2HD2 LEU A 274      -5.423  -5.011   6.154  1.00 90.18           H
ATOM   4182 3HD2 LEU A 274      -5.111  -3.437   6.925  1.00 90.18           H
ATOM   4183  HN  LEU A 274      -2.673  -8.707   7.857  1.00 90.18           H
ATOM   4184  N   LEU A 275      -5.712  -9.026   8.796  1.00 92.39           N
ATOM   4185  CA  LEU A 275      -7.026  -9.580   9.072  1.00 92.39           C
ATOM   4186  C   LEU A 275      -7.085 -10.041  10.530  1.00 92.39           C
ATOM   4187  O   LEU A 275      -8.046  -9.749  11.239  1.00 92.39           O
ATOM   4188  HA  LEU A 275      -7.754  -8.780   8.934  1.00 92.39           H
ATOM   4189  CB  LEU A 275      -7.367 -10.680   8.065  1.00 92.39           C
ATOM   4190 1HB  LEU A 275      -7.313 -10.256   7.062  1.00 92.39           H
ATOM   4191 2HB  LEU A 275      -6.599 -11.451   8.126  1.00 92.39           H
ATOM   4192  CG  LEU A 275      -8.733 -11.346   8.235  1.00 92.39           C
ATOM   4193  HG  LEU A 275      -8.809 -11.715   9.258  1.00 92.39           H
ATOM   4194  CD1 LEU A 275      -9.865 -10.336   8.034  1.00 92.39           C
ATOM   4195 1HD1 LEU A 275      -9.772  -9.536   8.769  1.00 92.39           H
ATOM   4196 2HD1 LEU A 275      -9.803  -9.916   7.030  1.00 92.39           H
ATOM   4197 3HD1 LEU A 275     -10.825 -10.835   8.161  1.00 92.39           H
ATOM   4198  CD2 LEU A 275      -8.874 -12.555   7.308  1.00 92.39           C
ATOM   4199 1HD2 LEU A 275      -8.769 -12.233   6.272  1.00 92.39           H
ATOM   4200 2HD2 LEU A 275      -8.098 -13.284   7.542  1.00 92.39           H
ATOM   4201 3HD2 LEU A 275      -9.854 -13.010   7.449  1.00 92.39           H
ATOM   4202  HN  LEU A 275      -5.178  -9.525   8.113  1.00 92.39           H
ATOM   4203  N   VAL A 276      -6.043 -10.755  10.933  1.00 94.10           N
ATOM   4204  CA  VAL A 276      -5.962 -11.256  12.294  1.00 94.10           C
ATOM   4205  C   VAL A 276      -6.043 -10.082  13.272  1.00 94.10           C
ATOM   4206  O   VAL A 276      -6.778 -10.140  14.257  1.00 94.10           O
ATOM   4207  HA  VAL A 276      -6.821 -11.908  12.457  1.00 94.10           H
ATOM   4208  CB  VAL A 276      -4.693 -12.093  12.469  1.00 94.10           C
ATOM   4209  HB  VAL A 276      -3.843 -11.479  12.173  1.00 94.10           H
ATOM   4210  CG1 VAL A 276      -4.497 -12.493  13.933  1.00 94.10           C
ATOM   4211 1HG1 VAL A 276      -4.411 -11.596  14.546  1.00 94.10           H
ATOM   4212 2HG1 VAL A 276      -5.352 -13.081  14.267  1.00 94.10           H
ATOM   4213 3HG1 VAL A 276      -3.588 -13.087  14.028  1.00 94.10           H
ATOM   4214  CG2 VAL A 276      -4.721 -13.326  11.563  1.00 94.10           C
ATOM   4215 1HG2 VAL A 276      -5.583 -13.943  11.815  1.00 94.10           H
ATOM   4216 2HG2 VAL A 276      -4.791 -13.010  10.522  1.00 94.10           H
ATOM   4217 3HG2 VAL A 276      -3.807 -13.903  11.707  1.00 94.10           H
ATOM   4218  HN  VAL A 276      -5.266 -10.989  10.349  1.00 94.10           H
ATOM   4219  N   GLN A 277      -5.278  -9.045  12.966  1.00 90.90           N
ATOM   4220  CA  GLN A 277      -5.233  -7.870  13.820  1.00 90.90           C
ATOM   4221  C   GLN A 277      -6.615  -7.218  13.897  1.00 90.90           C
ATOM   4222  O   GLN A 277      -6.999  -6.691  14.940  1.00 90.90           O
ATOM   4223  HA  GLN A 277      -4.942  -8.238  14.804  1.00 90.90           H
ATOM   4224  CB  GLN A 277      -4.183  -6.873  13.326  1.00 90.90           C
ATOM   4225 1HB  GLN A 277      -4.300  -6.717  12.254  1.00 90.90           H
ATOM   4226 2HB  GLN A 277      -4.339  -5.907  13.807  1.00 90.90           H
ATOM   4227  CG  GLN A 277      -2.768  -7.375  13.623  1.00 90.90           C
ATOM   4228 1HG  GLN A 277      -2.663  -7.565  14.691  1.00 90.90           H
ATOM   4229 2HG  GLN A 277      -2.601  -8.323  13.113  1.00 90.90           H
ATOM   4230  CD  GLN A 277      -1.720  -6.355  13.174  1.00 90.90           C
ATOM   4231  OE1 GLN A 277      -1.952  -5.528  12.309  1.00 90.90           O
ATOM   4232  NE2 GLN A 277      -0.556  -6.461  13.810  1.00 90.90           N
ATOM   4233 1HE2 GLN A 277      -0.431  -7.163  14.511  1.00 90.90           H
ATOM   4234 2HE2 GLN A 277       0.194  -5.838  13.587  1.00 90.90           H
ATOM   4235  HN  GLN A 277      -4.697  -8.999  12.154  1.00 90.90           H
ATOM   4236  N   THR A 278      -7.325  -7.275  12.780  1.00 91.63           N
ATOM   4237  CA  THR A 278      -8.639  -6.661  12.696  1.00 91.63           C
ATOM   4238  C   THR A 278      -9.628  -7.391  13.607  1.00 91.63           C
ATOM   4239  O   THR A 278     -10.400  -6.758  14.325  1.00 91.63           O
ATOM   4240  HA  THR A 278      -8.564  -5.637  13.061  1.00 91.63           H
ATOM   4241  CB  THR A 278      -9.063  -6.650  11.226  1.00 91.63           C
ATOM   4242  HB  THR A 278      -9.206  -7.665  10.854  1.00 91.63           H
ATOM   4243  OG1 THR A 278      -8.043  -5.895  10.576  1.00 91.63           O
ATOM   4244  HG1 THR A 278      -7.368  -6.511  10.170  1.00 91.63           H
ATOM   4245  CG2 THR A 278     -10.336  -5.836  10.990  1.00 91.63           C
ATOM   4246 1HG2 THR A 278     -10.171  -4.804  11.299  1.00 91.63           H
ATOM   4247 2HG2 THR A 278     -11.154  -6.263  11.571  1.00 91.63           H
ATOM   4248 3HG2 THR A 278     -10.592  -5.861   9.930  1.00 91.63           H
ATOM   4249  HN  THR A 278      -7.016  -7.728  11.944  1.00 91.63           H
ATOM   4250  N   ILE A 279      -9.571  -8.714  13.550  1.00 92.04           N
ATOM   4251  CA  ILE A 279     -10.458  -9.537  14.354  1.00 92.04           C
ATOM   4252  C   ILE A 279     -10.121  -9.346  15.834  1.00 92.04           C
ATOM   4253  O   ILE A 279     -11.017  -9.206  16.665  1.00 92.04           O
ATOM   4254  HA  ILE A 279     -11.475  -9.184  14.183  1.00 92.04           H
ATOM   4255  CB  ILE A 279     -10.400 -10.995  13.894  1.00 92.04           C
ATOM   4256  HB  ILE A 279      -9.359 -11.315  13.903  1.00 92.04           H
ATOM   4257  CG1 ILE A 279     -10.903 -11.136  12.455  1.00 92.04           C
ATOM   4258 1HG1 ILE A 279     -11.985 -11.001  12.430  1.00 92.04           H
ATOM   4259 2HG1 ILE A 279     -10.469 -10.351  11.836  1.00 92.04           H
ATOM   4260  CG2 ILE A 279     -11.162 -11.905  14.859  1.00 92.04           C
ATOM   4261 1HG2 ILE A 279     -10.718 -11.834  15.852  1.00 92.04           H
ATOM   4262 2HG2 ILE A 279     -12.206 -11.594  14.905  1.00 92.04           H
ATOM   4263 3HG2 ILE A 279     -11.105 -12.935  14.508  1.00 92.04           H
ATOM   4264  CD1 ILE A 279     -10.541 -12.506  11.880  1.00 92.04           C
ATOM   4265 1HD1 ILE A 279      -9.457 -12.627  11.885  1.00 92.04           H
ATOM   4266 2HD1 ILE A 279     -10.996 -13.288  12.488  1.00 92.04           H
ATOM   4267 3HD1 ILE A 279     -10.910 -12.580  10.857  1.00 92.04           H
ATOM   4268  HN  ILE A 279      -8.935  -9.221  12.968  1.00 92.04           H
ATOM   4269  N   ASP A 280      -8.827  -9.346  16.119  1.00 91.43           N
ATOM   4270  CA  ASP A 280      -8.362  -9.226  17.490  1.00 91.43           C
ATOM   4271  C   ASP A 280      -8.776  -7.862  18.047  1.00 91.43           C
ATOM   4272  O   ASP A 280      -9.086  -7.739  19.231  1.00 91.43           O
ATOM   4273  HA  ASP A 280      -8.829 -10.053  18.024  1.00 91.43           H
ATOM   4274  CB  ASP A 280      -6.837  -9.325  17.565  1.00 91.43           C
ATOM   4275 1HB  ASP A 280      -6.505 -10.249  17.093  1.00 91.43           H
ATOM   4276 2HB  ASP A 280      -6.388  -8.503  17.008  1.00 91.43           H
ATOM   4277  CG  ASP A 280      -6.356  -9.286  19.017  1.00 91.43           C
ATOM   4278  OD1 ASP A 280      -6.921 -10.057  19.823  1.00 91.43           O
ATOM   4279  OD2 ASP A 280      -5.435  -8.486  19.289  1.00 91.43           O
ATOM   4280  HN  ASP A 280      -8.104  -9.425  15.433  1.00 91.43           H
ATOM   4281  N   ALA A 281      -8.767  -6.872  17.167  1.00 90.66           N
ATOM   4282  CA  ALA A 281      -9.141  -5.522  17.554  1.00 90.66           C
ATOM   4283  C   ALA A 281     -10.578  -5.528  18.080  1.00 90.66           C
ATOM   4284  O   ALA A 281     -10.935  -4.714  18.931  1.00 90.66           O
ATOM   4285  HA  ALA A 281      -8.472  -5.209  18.355  1.00 90.66           H
ATOM   4286  CB  ALA A 281      -8.959  -4.580  16.363  1.00 90.66           C
ATOM   4287 1HB  ALA A 281      -7.916  -4.590  16.047  1.00 90.66           H
ATOM   4288 2HB  ALA A 281      -9.592  -4.909  15.539  1.00 90.66           H
ATOM   4289 3HB  ALA A 281      -9.240  -3.568  16.654  1.00 90.66           H
ATOM   4290  HN  ALA A 281      -8.511  -6.980  16.206  1.00 90.66           H
ATOM   4291  N   TYR A 282     -11.365  -6.454  17.550  1.00 79.83           N
ATOM   4292  CA  TYR A 282     -12.766  -6.548  17.923  1.00 79.83           C
ATOM   4293  C   TYR A 282     -12.966  -7.562  19.051  1.00 79.83           C
ATOM   4294  O   TYR A 282     -13.656  -7.280  20.029  1.00 79.83           O
ATOM   4295  HA  TYR A 282     -13.089  -5.565  18.267  1.00 79.83           H
ATOM   4296  CB  TYR A 282     -13.502  -7.038  16.675  1.00 79.83           C
ATOM   4297 1HB  TYR A 282     -13.248  -6.389  15.837  1.00 79.83           H
ATOM   4298 2HB  TYR A 282     -13.145  -8.037  16.424  1.00 79.83           H
ATOM   4299  CG  TYR A 282     -15.024  -7.080  16.827  1.00 79.83           C
ATOM   4300  CD1 TYR A 282     -15.661  -8.280  17.068  1.00 79.83           C
ATOM   4301  HD1 TYR A 282     -15.080  -9.198  17.151  1.00 79.83           H
ATOM   4302  CD2 TYR A 282     -15.760  -5.917  16.722  1.00 79.83           C
ATOM   4303  HD2 TYR A 282     -15.257  -4.969  16.531  1.00 79.83           H
ATOM   4304  CE1 TYR A 282     -17.094  -8.319  17.211  1.00 79.83           C
ATOM   4305  HE1 TYR A 282     -17.609  -9.260  17.402  1.00 79.83           H
ATOM   4306  CE2 TYR A 282     -17.192  -5.956  16.864  1.00 79.83           C
ATOM   4307  HE2 TYR A 282     -17.785  -5.045  16.783  1.00 79.83           H
ATOM   4308  CZ  TYR A 282     -17.788  -7.155  17.102  1.00 79.83           C
ATOM   4309  OH  TYR A 282     -19.141  -7.191  17.236  1.00 79.83           O
ATOM   4310  HH  TYR A 282     -19.517  -6.267  17.165  1.00 79.83           H
ATOM   4311  HN  TYR A 282     -11.059  -7.130  16.880  1.00 79.83           H
ATOM   4312  N   ALA A 283     -12.351  -8.723  18.876  1.00 88.74           N
ATOM   4313  CA  ALA A 283     -12.655  -9.866  19.720  1.00 88.74           C
ATOM   4314  C   ALA A 283     -11.683  -9.895  20.901  1.00 88.74           C
ATOM   4315  O   ALA A 283     -11.964 -10.514  21.926  1.00 88.74           O
ATOM   4316  HA  ALA A 283     -13.669  -9.738  20.098  1.00 88.74           H
ATOM   4317  CB  ALA A 283     -12.597 -11.146  18.885  1.00 88.74           C
ATOM   4318 1HB  ALA A 283     -13.327 -11.087  18.077  1.00 88.74           H
ATOM   4319 2HB  ALA A 283     -11.598 -11.261  18.464  1.00 88.74           H
ATOM   4320 3HB  ALA A 283     -12.825 -12.004  19.518  1.00 88.74           H
ATOM   4321  HN  ALA A 283     -11.657  -8.887  18.175  1.00 88.74           H
ATOM   4322  N   MET A 284     -10.558  -9.219  20.718  1.00 81.83           N
ATOM   4323  CA  MET A 284      -9.544  -9.158  21.757  1.00 81.83           C
ATOM   4324  C   MET A 284      -9.245 -10.551  22.313  1.00 81.83           C
ATOM   4325  O   MET A 284      -9.162 -10.734  23.527  1.00 81.83           O
ATOM   4326  HA  MET A 284      -8.654  -8.753  21.274  1.00 81.83           H
ATOM   4327  CB  MET A 284     -10.026  -8.248  22.888  1.00 81.83           C
ATOM   4328 1HB  MET A 284     -10.913  -8.679  23.353  1.00 81.83           H
ATOM   4329 2HB  MET A 284      -9.260  -8.186  23.661  1.00 81.83           H
ATOM   4330  CG  MET A 284     -10.348  -6.846  22.366  1.00 81.83           C
ATOM   4331 1HG  MET A 284      -9.457  -6.401  21.924  1.00 81.83           H
ATOM   4332 2HG  MET A 284     -11.099  -6.906  21.579  1.00 81.83           H
ATOM   4333  SD  MET A 284     -10.944  -5.820  23.700  1.00 81.83           S
ATOM   4334  CE  MET A 284     -11.297  -4.319  22.801  1.00 81.83           C
ATOM   4335 1HE  MET A 284     -10.383  -3.951  22.334  1.00 81.83           H
ATOM   4336 2HE  MET A 284     -12.042  -4.522  22.032  1.00 81.83           H
ATOM   4337 3HE  MET A 284     -11.682  -3.566  23.489  1.00 81.83           H
ATOM   4338  HN  MET A 284     -10.336  -8.719  19.880  1.00 81.83           H
ATOM   4339  N   PHE A 285      -9.091 -11.498  21.399  1.00 84.30           N
ATOM   4340  CA  PHE A 285      -9.001 -12.897  21.779  1.00 84.30           C
ATOM   4341  C   PHE A 285      -7.556 -13.288  22.096  1.00 84.30           C
ATOM   4342  O   PHE A 285      -7.308 -14.345  22.675  1.00 84.30           O
ATOM   4343  HA  PHE A 285      -9.615 -13.030  22.670  1.00 84.30           H
ATOM   4344  CB  PHE A 285      -9.489 -13.718  20.583  1.00 84.30           C
ATOM   4345 1HB  PHE A 285      -9.607 -14.756  20.892  1.00 84.30           H
ATOM   4346 2HB  PHE A 285     -10.475 -13.359  20.288  1.00 84.30           H
ATOM   4347  CG  PHE A 285      -8.558 -13.663  19.370  1.00 84.30           C
ATOM   4348  CD1 PHE A 285      -8.725 -12.697  18.428  1.00 84.30           C
ATOM   4349  HD1 PHE A 285      -9.521 -11.961  18.537  1.00 84.30           H
ATOM   4350  CD2 PHE A 285      -7.564 -14.581  19.234  1.00 84.30           C
ATOM   4351  HD2 PHE A 285      -7.430 -15.356  19.989  1.00 84.30           H
ATOM   4352  CE1 PHE A 285      -7.861 -12.647  17.302  1.00 84.30           C
ATOM   4353  HE1 PHE A 285      -7.994 -11.872  16.547  1.00 84.30           H
ATOM   4354  CE2 PHE A 285      -6.700 -14.531  18.109  1.00 84.30           C
ATOM   4355  HE2 PHE A 285      -5.903 -15.267  18.000  1.00 84.30           H
ATOM   4356  CZ  PHE A 285      -6.867 -13.565  17.166  1.00 84.30           C
ATOM   4357  HZ  PHE A 285      -6.203 -13.526  16.302  1.00 84.30           H
ATOM   4358  HN  PHE A 285      -9.027 -11.322  20.417  1.00 84.30           H
ATOM   4359  N   ILE A 286      -6.641 -12.415  21.702  1.00 85.96           N
ATOM   4360  CA  ILE A 286      -5.228 -12.651  21.947  1.00 85.96           C
ATOM   4361  C   ILE A 286      -4.869 -12.156  23.349  1.00 85.96           C
ATOM   4362  O   ILE A 286      -4.734 -10.954  23.572  1.00 85.96           O
ATOM   4363  HA  ILE A 286      -5.064 -13.727  21.908  1.00 85.96           H
ATOM   4364  CB  ILE A 286      -4.380 -12.023  20.838  1.00 85.96           C
ATOM   4365  HB  ILE A 286      -4.584 -10.953  20.816  1.00 85.96           H
ATOM   4366  CG1 ILE A 286      -4.767 -12.585  19.468  1.00 85.96           C
ATOM   4367 1HG1 ILE A 286      -4.538 -13.650  19.430  1.00 85.96           H
ATOM   4368 2HG1 ILE A 286      -5.842 -12.484  19.320  1.00 85.96           H
ATOM   4369  CG2 ILE A 286      -2.887 -12.193  21.127  1.00 85.96           C
ATOM   4370 1HG2 ILE A 286      -2.642 -11.707  22.071  1.00 85.96           H
ATOM   4371 2HG2 ILE A 286      -2.648 -13.255  21.192  1.00 85.96           H
ATOM   4372 3HG2 ILE A 286      -2.308 -11.739  20.323  1.00 85.96           H
ATOM   4373  CD1 ILE A 286      -4.021 -11.858  18.347  1.00 85.96           C
ATOM   4374 1HD1 ILE A 286      -4.271 -10.797  18.373  1.00 85.96           H
ATOM   4375 2HD1 ILE A 286      -2.947 -11.982  18.486  1.00 85.96           H
ATOM   4376 3HD1 ILE A 286      -4.314 -12.277  17.385  1.00 85.96           H
ATOM   4377  HN  ILE A 286      -6.851 -11.562  21.224  1.00 85.96           H
ATOM   4378  N   SER A 287      -4.724 -13.109  24.259  1.00 84.77           N
ATOM   4379  CA  SER A 287      -4.397 -12.785  25.637  1.00 84.77           C
ATOM   4380  C   SER A 287      -2.959 -13.207  25.946  1.00 84.77           C
ATOM   4381  O   SER A 287      -2.390 -12.792  26.954  1.00 84.77           O
ATOM   4382  HA  SER A 287      -4.502 -11.703  25.712  1.00 84.77           H
ATOM   4383  CB  SER A 287      -5.368 -13.460  26.607  1.00 84.77           C
ATOM   4384 1HB  SER A 287      -5.086 -13.216  27.631  1.00 84.77           H
ATOM   4385 2HB  SER A 287      -6.371 -13.063  26.451  1.00 84.77           H
ATOM   4386  OG  SER A 287      -5.388 -14.875  26.446  1.00 84.77           O
ATOM   4387  HG  SER A 287      -6.056 -15.282  27.069  1.00 84.77           H
ATOM   4388  HN  SER A 287      -4.827 -14.085  24.067  1.00 84.77           H
ATOM   4389  N   ASN A 288      -2.413 -14.027  25.060  1.00 85.60           N
ATOM   4390  CA  ASN A 288      -1.091 -14.590  25.276  1.00 85.60           C
ATOM   4391  C   ASN A 288      -0.038 -13.653  24.681  1.00 85.60           C
ATOM   4392  O   ASN A 288      -0.077 -13.345  23.491  1.00 85.60           O
ATOM   4393  HA  ASN A 288      -0.997 -14.691  26.357  1.00 85.60           H
ATOM   4394  CB  ASN A 288      -0.954 -15.951  24.591  1.00 85.60           C
ATOM   4395 1HB  ASN A 288      -1.796 -16.587  24.865  1.00 85.60           H
ATOM   4396 2HB  ASN A 288      -0.990 -15.823  23.509  1.00 85.60           H
ATOM   4397  CG  ASN A 288       0.358 -16.633  24.985  1.00 85.60           C
ATOM   4398  OD1 ASN A 288       1.395 -16.007  25.127  1.00 85.60           O
ATOM   4399  ND2 ASN A 288       0.253 -17.949  25.154  1.00 85.60           N
ATOM   4400 1HD2 ASN A 288      -0.628 -18.401  25.022  1.00 85.60           H
ATOM   4401 2HD2 ASN A 288       1.057 -18.485  25.413  1.00 85.60           H
ATOM   4402  HN  ASN A 288      -2.857 -14.306  24.208  1.00 85.60           H
ATOM   4403  N   CYS A 289       0.878 -13.224  25.538  1.00 90.45           N
ATOM   4404  CA  CYS A 289       1.880 -12.252  25.137  1.00 90.45           C
ATOM   4405  C   CYS A 289       2.758 -12.886  24.055  1.00 90.45           C
ATOM   4406  O   CYS A 289       3.150 -12.218  23.099  1.00 90.45           O
ATOM   4407  HA  CYS A 289       1.341 -11.391  24.743  1.00 90.45           H
ATOM   4408  CB  CYS A 289       2.707 -11.767  26.329  1.00 90.45           C
ATOM   4409 1HB  CYS A 289       2.048 -11.366  27.099  1.00 90.45           H
ATOM   4410 2HB  CYS A 289       3.244 -12.604  26.775  1.00 90.45           H
ATOM   4411  SG  CYS A 289       3.891 -10.482  25.789  1.00 90.45           S
ATOM   4412  HN  CYS A 289       0.941 -13.530  26.488  1.00 90.45           H
ATOM   4413  N   ALA A 290       3.039 -14.167  24.241  1.00 92.72           N
ATOM   4414  CA  ALA A 290       3.918 -14.880  23.330  1.00 92.72           C
ATOM   4415  C   ALA A 290       3.317 -14.855  21.923  1.00 92.72           C
ATOM   4416  O   ALA A 290       4.031 -14.656  20.942  1.00 92.72           O
ATOM   4417  HA  ALA A 290       4.875 -14.359  23.316  1.00 92.72           H
ATOM   4418  CB  ALA A 290       4.140 -16.304  23.844  1.00 92.72           C
ATOM   4419 1HB  ALA A 290       4.596 -16.266  24.834  1.00 92.72           H
ATOM   4420 2HB  ALA A 290       3.183 -16.822  23.905  1.00 92.72           H
ATOM   4421 3HB  ALA A 290       4.799 -16.839  23.161  1.00 92.72           H
ATOM   4422  HN  ALA A 290       2.678 -14.715  24.996  1.00 92.72           H
ATOM   4423  N   VAL A 291       2.009 -15.060  21.870  1.00 92.77           N
ATOM   4424  CA  VAL A 291       1.303 -15.063  20.600  1.00 92.77           C
ATOM   4425  C   VAL A 291       1.343 -13.657  19.996  1.00 92.77           C
ATOM   4426  O   VAL A 291       1.572 -13.499  18.798  1.00 92.77           O
ATOM   4427  HA  VAL A 291       1.829 -15.746  19.933  1.00 92.77           H
ATOM   4428  CB  VAL A 291      -0.120 -15.590  20.793  1.00 92.77           C
ATOM   4429  HB  VAL A 291      -0.617 -14.954  21.526  1.00 92.77           H
ATOM   4430  CG1 VAL A 291      -0.915 -15.513  19.488  1.00 92.77           C
ATOM   4431 1HG1 VAL A 291      -0.969 -14.476  19.156  1.00 92.77           H
ATOM   4432 2HG1 VAL A 291      -0.420 -16.114  18.725  1.00 92.77           H
ATOM   4433 3HG1 VAL A 291      -1.923 -15.893  19.654  1.00 92.77           H
ATOM   4434  CG2 VAL A 291      -0.106 -17.018  21.343  1.00 92.77           C
ATOM   4435 1HG2 VAL A 291       0.417 -17.671  20.644  1.00 92.77           H
ATOM   4436 2HG2 VAL A 291       0.405 -17.031  22.305  1.00 92.77           H
ATOM   4437 3HG2 VAL A 291      -1.130 -17.368  21.471  1.00 92.77           H
ATOM   4438  HN  VAL A 291       1.435 -15.223  22.673  1.00 92.77           H
ATOM   4439  N   SER A 292       1.118 -12.673  20.854  1.00 93.10           N
ATOM   4440  CA  SER A 292       1.093 -11.288  20.414  1.00 93.10           C
ATOM   4441  C   SER A 292       2.449 -10.903  19.821  1.00 93.10           C
ATOM   4442  O   SER A 292       2.513 -10.249  18.782  1.00 93.10           O
ATOM   4443  HA  SER A 292       0.315 -11.242  19.652  1.00 93.10           H
ATOM   4444  CB  SER A 292       0.732 -10.350  21.568  1.00 93.10           C
ATOM   4445 1HB  SER A 292      -0.196 -10.686  22.032  1.00 93.10           H
ATOM   4446 2HB  SER A 292       1.507 -10.402  22.333  1.00 93.10           H
ATOM   4447  OG  SER A 292       0.584  -9.001  21.133  1.00 93.10           O
ATOM   4448  HG  SER A 292      -0.231  -8.914  20.562  1.00 93.10           H
ATOM   4449  HN  SER A 292       0.954 -12.809  21.831  1.00 93.10           H
ATOM   4450  N   THR A 293       3.501 -11.326  20.507  1.00 89.55           N
ATOM   4451  CA  THR A 293       4.851 -10.992  20.088  1.00 89.55           C
ATOM   4452  C   THR A 293       5.133 -11.559  18.695  1.00 89.55           C
ATOM   4453  O   THR A 293       5.665 -10.861  17.833  1.00 89.55           O
ATOM   4454  HA  THR A 293       4.930  -9.907  20.014  1.00 89.55           H
ATOM   4455  CB  THR A 293       5.818 -11.502  21.159  1.00 89.55           C
ATOM   4456  HB  THR A 293       5.746 -12.584  21.265  1.00 89.55           H
ATOM   4457  OG1 THR A 293       5.482 -10.746  22.319  1.00 89.55           O
ATOM   4458  HG1 THR A 293       4.803 -11.240  22.863  1.00 89.55           H
ATOM   4459  CG2 THR A 293       7.270 -11.113  20.870  1.00 89.55           C
ATOM   4460 1HG2 THR A 293       7.354 -10.027  20.831  1.00 89.55           H
ATOM   4461 2HG2 THR A 293       7.575 -11.536  19.912  1.00 89.55           H
ATOM   4462 3HG2 THR A 293       7.914 -11.500  21.660  1.00 89.55           H
ATOM   4463  HN  THR A 293       3.441 -11.885  21.334  1.00 89.55           H
ATOM   4464  N   ASN A 294       4.764 -12.819  18.519  1.00 91.54           N
ATOM   4465  CA  ASN A 294       5.034 -13.509  17.269  1.00 91.54           C
ATOM   4466  C   ASN A 294       4.252 -12.835  16.140  1.00 91.54           C
ATOM   4467  O   ASN A 294       4.755 -12.701  15.025  1.00 91.54           O
ATOM   4468  HA  ASN A 294       6.112 -13.438  17.129  1.00 91.54           H
ATOM   4469  CB  ASN A 294       4.592 -14.972  17.341  1.00 91.54           C
ATOM   4470 1HB  ASN A 294       3.592 -15.033  17.770  1.00 91.54           H
ATOM   4471 2HB  ASN A 294       4.533 -15.388  16.336  1.00 91.54           H
ATOM   4472  CG  ASN A 294       5.565 -15.798  18.185  1.00 91.54           C
ATOM   4473  OD1 ASN A 294       6.704 -15.423  18.410  1.00 91.54           O
ATOM   4474  ND2 ASN A 294       5.055 -16.940  18.637  1.00 91.54           N
ATOM   4475 1HD2 ASN A 294       4.113 -17.189  18.415  1.00 91.54           H
ATOM   4476 2HD2 ASN A 294       5.615 -17.550  19.198  1.00 91.54           H
ATOM   4477  HN  ASN A 294       4.291 -13.365  19.210  1.00 91.54           H
ATOM   4478  N   ILE A 295       3.034 -12.428  16.467  1.00 91.71           N
ATOM   4479  CA  ILE A 295       2.175 -11.777  15.493  1.00 91.71           C
ATOM   4480  C   ILE A 295       2.825 -10.468  15.040  1.00 91.71           C
ATOM   4481  O   ILE A 295       2.823 -10.148  13.852  1.00 91.71           O
ATOM   4482  HA  ILE A 295       2.098 -12.440  14.631  1.00 91.71           H
ATOM   4483  CB  ILE A 295       0.764 -11.601  16.056  1.00 91.71           C
ATOM   4484  HB  ILE A 295       0.847 -11.233  17.078  1.00 91.71           H
ATOM   4485  CG1 ILE A 295       0.026 -12.940  16.116  1.00 91.71           C
ATOM   4486 1HG1 ILE A 295      -0.190 -13.286  15.105  1.00 91.71           H
ATOM   4487 2HG1 ILE A 295       0.666 -13.691  16.580  1.00 91.71           H
ATOM   4488  CG2 ILE A 295      -0.017 -10.552  15.261  1.00 91.71           C
ATOM   4489 1HG2 ILE A 295       0.503  -9.595  15.314  1.00 91.71           H
ATOM   4490 2HG2 ILE A 295      -0.092 -10.867  14.220  1.00 91.71           H
ATOM   4491 3HG2 ILE A 295      -1.016 -10.446  15.682  1.00 91.71           H
ATOM   4492  CD1 ILE A 295      -1.277 -12.813  16.908  1.00 91.71           C
ATOM   4493 1HD1 ILE A 295      -1.055 -12.490  17.925  1.00 91.71           H
ATOM   4494 2HD1 ILE A 295      -1.924 -12.079  16.427  1.00 91.71           H
ATOM   4495 3HD1 ILE A 295      -1.781 -13.779  16.935  1.00 91.71           H
ATOM   4496  HN  ILE A 295       2.634 -12.535  17.378  1.00 91.71           H
ATOM   4497  N   ASP A 296       3.365  -9.746  16.011  1.00 92.88           N
ATOM   4498  CA  ASP A 296       3.959  -8.448  15.736  1.00 92.88           C
ATOM   4499  C   ASP A 296       5.173  -8.631  14.823  1.00 92.88           C
ATOM   4500  O   ASP A 296       5.396  -7.833  13.914  1.00 92.88           O
ATOM   4501  HA  ASP A 296       3.168  -7.865  15.266  1.00 92.88           H
ATOM   4502  CB  ASP A 296       4.434  -7.777  17.026  1.00 92.88           C
ATOM   4503 1HB  ASP A 296       4.999  -8.490  17.626  1.00 92.88           H
ATOM   4504 2HB  ASP A 296       5.111  -6.957  16.785  1.00 92.88           H
ATOM   4505  CG  ASP A 296       3.250  -7.246  17.837  1.00 92.88           C
ATOM   4506  OD1 ASP A 296       2.189  -7.026  17.213  1.00 92.88           O
ATOM   4507  OD2 ASP A 296       3.432  -7.074  19.061  1.00 92.88           O
ATOM   4508  HN  ASP A 296       3.400 -10.033  16.968  1.00 92.88           H
ATOM   4509  N   ILE A 297       5.926  -9.686  15.097  1.00 91.98           N
ATOM   4510  CA  ILE A 297       7.097  -9.999  14.296  1.00 91.98           C
ATOM   4511  C   ILE A 297       6.656 -10.359  12.876  1.00 91.98           C
ATOM   4512  O   ILE A 297       7.236  -9.881  11.902  1.00 91.98           O
ATOM   4513  HA  ILE A 297       7.710  -9.099  14.249  1.00 91.98           H
ATOM   4514  CB  ILE A 297       7.936 -11.084  14.973  1.00 91.98           C
ATOM   4515  HB  ILE A 297       7.273 -11.901  15.256  1.00 91.98           H
ATOM   4516  CG1 ILE A 297       8.579 -10.558  16.257  1.00 91.98           C
ATOM   4517 1HG1 ILE A 297       9.324  -9.801  16.012  1.00 91.98           H
ATOM   4518 2HG1 ILE A 297       7.823 -10.073  16.875  1.00 91.98           H
ATOM   4519  CG2 ILE A 297       8.973 -11.659  14.006  1.00 91.98           C
ATOM   4520 1HG2 ILE A 297       8.465 -12.095  13.146  1.00 91.98           H
ATOM   4521 2HG2 ILE A 297       9.637 -10.862  13.670  1.00 91.98           H
ATOM   4522 3HG2 ILE A 297       9.556 -12.428  14.513  1.00 91.98           H
ATOM   4523  CD1 ILE A 297       9.238 -11.692  17.045  1.00 91.98           C
ATOM   4524 1HD1 ILE A 297       8.486 -12.435  17.310  1.00 91.98           H
ATOM   4525 2HD1 ILE A 297      10.010 -12.159  16.433  1.00 91.98           H
ATOM   4526 3HD1 ILE A 297       9.688 -11.291  17.953  1.00 91.98           H
ATOM   4527  HN  ILE A 297       5.748 -10.320  15.850  1.00 91.98           H
ATOM   4528  N   CYS A 298       5.633 -11.199  12.803  1.00 94.14           N
ATOM   4529  CA  CYS A 298       5.105 -11.626  11.518  1.00 94.14           C
ATOM   4530  C   CYS A 298       4.664 -10.382  10.743  1.00 94.14           C
ATOM   4531  O   CYS A 298       4.877 -10.292   9.535  1.00 94.14           O
ATOM   4532  HA  CYS A 298       5.917 -12.137  11.001  1.00 94.14           H
ATOM   4533  CB  CYS A 298       3.964 -12.631  11.682  1.00 94.14           C
ATOM   4534 1HB  CYS A 298       3.266 -12.281  12.442  1.00 94.14           H
ATOM   4535 2HB  CYS A 298       3.405 -12.714  10.750  1.00 94.14           H
ATOM   4536  SG  CYS A 298       4.634 -14.267  12.155  1.00 94.14           S
ATOM   4537  HG  CYS A 298       4.849 -13.965  13.432  1.00 94.14           H
ATOM   4538  HN  CYS A 298       5.169 -11.584  13.600  1.00 94.14           H
ATOM   4539  N   PHE A 299       4.058  -9.455  11.469  1.00 93.90           N
ATOM   4540  CA  PHE A 299       3.575  -8.226  10.863  1.00 93.90           C
ATOM   4541  C   PHE A 299       4.723  -7.442  10.223  1.00 93.90           C
ATOM   4542  O   PHE A 299       4.601  -6.966   9.096  1.00 93.90           O
ATOM   4543  HA  PHE A 299       2.856  -8.507  10.093  1.00 93.90           H
ATOM   4544  CB  PHE A 299       2.961  -7.385  11.984  1.00 93.90           C
ATOM   4545 1HB  PHE A 299       2.151  -7.950  12.446  1.00 93.90           H
ATOM   4546 2HB  PHE A 299       3.714  -7.220  12.754  1.00 93.90           H
ATOM   4547  CG  PHE A 299       2.420  -6.031  11.521  1.00 93.90           C
ATOM   4548  CD1 PHE A 299       3.167  -4.907  11.691  1.00 93.90           C
ATOM   4549  HD1 PHE A 299       4.150  -4.971  12.157  1.00 93.90           H
ATOM   4550  CD2 PHE A 299       1.193  -5.951  10.940  1.00 93.90           C
ATOM   4551  HD2 PHE A 299       0.595  -6.852  10.804  1.00 93.90           H
ATOM   4552  CE1 PHE A 299       2.665  -3.650  11.261  1.00 93.90           C
ATOM   4553  HE1 PHE A 299       3.263  -2.749  11.398  1.00 93.90           H
ATOM   4554  CE2 PHE A 299       0.692  -4.694  10.510  1.00 93.90           C
ATOM   4555  HE2 PHE A 299      -0.292  -4.630  10.044  1.00 93.90           H
ATOM   4556  CZ  PHE A 299       1.438  -3.570  10.680  1.00 93.90           C
ATOM   4557  HZ  PHE A 299       1.053  -2.605  10.350  1.00 93.90           H
ATOM   4558  HN  PHE A 299       3.896  -9.533  12.453  1.00 93.90           H
ATOM   4559  N   GLN A 300       5.811  -7.333  10.971  1.00 89.72           N
ATOM   4560  CA  GLN A 300       6.962  -6.576  10.511  1.00 89.72           C
ATOM   4561  C   GLN A 300       7.481  -7.150   9.191  1.00 89.72           C
ATOM   4562  O   GLN A 300       7.745  -6.406   8.247  1.00 89.72           O
ATOM   4563  HA  GLN A 300       6.598  -5.561  10.355  1.00 89.72           H
ATOM   4564  CB  GLN A 300       8.065  -6.556  11.571  1.00 89.72           C
ATOM   4565 1HB  GLN A 300       8.255  -7.570  11.923  1.00 89.72           H
ATOM   4566 2HB  GLN A 300       8.993  -6.194  11.129  1.00 89.72           H
ATOM   4567  CG  GLN A 300       7.674  -5.665  12.752  1.00 89.72           C
ATOM   4568 1HG  GLN A 300       7.477  -4.653  12.398  1.00 89.72           H
ATOM   4569 2HG  GLN A 300       6.751  -6.032  13.199  1.00 89.72           H
ATOM   4570  CD  GLN A 300       8.782  -5.635  13.807  1.00 89.72           C
ATOM   4571  OE1 GLN A 300       9.951  -5.448  13.512  1.00 89.72           O
ATOM   4572  NE2 GLN A 300       8.351  -5.829  15.050  1.00 89.72           N
ATOM   4573 1HE2 GLN A 300       7.377  -5.977  15.224  1.00 89.72           H
ATOM   4574 2HE2 GLN A 300       9.000  -5.828  15.810  1.00 89.72           H
ATOM   4575  HN  GLN A 300       5.913  -7.749  11.875  1.00 89.72           H
ATOM   4576  N   VAL A 301       7.613  -8.468   9.167  1.00 94.50           N
ATOM   4577  CA  VAL A 301       8.205  -9.140   8.023  1.00 94.50           C
ATOM   4578  C   VAL A 301       7.303  -8.950   6.802  1.00 94.50           C
ATOM   4579  O   VAL A 301       7.766  -8.530   5.743  1.00 94.50           O
ATOM   4580  HA  VAL A 301       9.167  -8.667   7.825  1.00 94.50           H
ATOM   4581  CB  VAL A 301       8.460 -10.612   8.355  1.00 94.50           C
ATOM   4582  HB  VAL A 301       7.511 -11.057   8.655  1.00 94.50           H
ATOM   4583  CG1 VAL A 301       8.967 -11.371   7.127  1.00 94.50           C
ATOM   4584 1HG1 VAL A 301       8.222 -11.316   6.332  1.00 94.50           H
ATOM   4585 2HG1 VAL A 301       9.899 -10.924   6.783  1.00 94.50           H
ATOM   4586 3HG1 VAL A 301       9.140 -12.415   7.391  1.00 94.50           H
ATOM   4587  CG2 VAL A 301       9.435 -10.749   9.526  1.00 94.50           C
ATOM   4588 1HG2 VAL A 301      10.384 -10.281   9.265  1.00 94.50           H
ATOM   4589 2HG2 VAL A 301       9.017 -10.260  10.405  1.00 94.50           H
ATOM   4590 3HG2 VAL A 301       9.598 -11.805   9.741  1.00 94.50           H
ATOM   4591  HN  VAL A 301       7.323  -9.073   9.909  1.00 94.50           H
ATOM   4592  N   THR A 302       6.031  -9.269   6.990  1.00 93.62           N
ATOM   4593  CA  THR A 302       5.092  -9.290   5.881  1.00 93.62           C
ATOM   4594  C   THR A 302       4.877  -7.875   5.339  1.00 93.62           C
ATOM   4595  O   THR A 302       4.677  -7.691   4.139  1.00 93.62           O
ATOM   4596  HA  THR A 302       5.527  -9.879   5.074  1.00 93.62           H
ATOM   4597  CB  THR A 302       3.803  -9.958   6.365  1.00 93.62           C
ATOM   4598  HB  THR A 302       3.056  -9.981   5.572  1.00 93.62           H
ATOM   4599  OG1 THR A 302       3.443  -9.217   7.528  1.00 93.62           O
ATOM   4600  HG1 THR A 302       2.510  -9.445   7.803  1.00 93.62           H
ATOM   4601  CG2 THR A 302       4.039 -11.377   6.886  1.00 93.62           C
ATOM   4602 1HG2 THR A 302       4.736 -11.345   7.723  1.00 93.62           H
ATOM   4603 2HG2 THR A 302       4.457 -11.992   6.088  1.00 93.62           H
ATOM   4604 3HG2 THR A 302       3.093 -11.805   7.216  1.00 93.62           H
ATOM   4605  HN  THR A 302       5.640  -9.510   7.879  1.00 93.62           H
ATOM   4606  N   GLN A 303       4.924  -6.913   6.249  1.00 90.61           N
ATOM   4607  CA  GLN A 303       4.785  -5.518   5.870  1.00 90.61           C
ATOM   4608  C   GLN A 303       5.944  -5.095   4.965  1.00 90.61           C
ATOM   4609  O   GLN A 303       5.739  -4.395   3.974  1.00 90.61           O
ATOM   4610  HA  GLN A 303       3.845  -5.459   5.320  1.00 90.61           H
ATOM   4611  CB  GLN A 303       4.699  -4.620   7.106  1.00 90.61           C
ATOM   4612 1HB  GLN A 303       3.823  -4.889   7.695  1.00 90.61           H
ATOM   4613 2HB  GLN A 303       5.571  -4.783   7.739  1.00 90.61           H
ATOM   4614  CG  GLN A 303       4.620  -3.145   6.708  1.00 90.61           C
ATOM   4615 1HG  GLN A 303       5.584  -2.817   6.318  1.00 90.61           H
ATOM   4616 2HG  GLN A 303       3.892  -3.019   5.906  1.00 90.61           H
ATOM   4617  CD  GLN A 303       4.225  -2.275   7.903  1.00 90.61           C
ATOM   4618  OE1 GLN A 303       4.986  -2.073   8.835  1.00 90.61           O
ATOM   4619  NE2 GLN A 303       2.996  -1.773   7.824  1.00 90.61           N
ATOM   4620 1HE2 GLN A 303       2.422  -1.978   7.031  1.00 90.61           H
ATOM   4621 2HE2 GLN A 303       2.645  -1.191   8.557  1.00 90.61           H
ATOM   4622  HN  GLN A 303       5.054  -7.075   7.227  1.00 90.61           H
ATOM   4623  N   THR A 304       7.135  -5.538   5.337  1.00 91.76           N
ATOM   4624  CA  THR A 304       8.333  -5.180   4.596  1.00 91.76           C
ATOM   4625  C   THR A 304       8.258  -5.724   3.167  1.00 91.76           C
ATOM   4626  O   THR A 304       8.592  -5.022   2.214  1.00 91.76           O
ATOM   4627  HA  THR A 304       8.379  -4.094   4.522  1.00 91.76           H
ATOM   4628  CB  THR A 304       9.544  -5.691   5.378  1.00 91.76           C
ATOM   4629  HB  THR A 304       9.561  -6.780   5.402  1.00 91.76           H
ATOM   4630  OG1 THR A 304       9.434  -5.049   6.646  1.00 91.76           O
ATOM   4631  HG1 THR A 304       9.021  -5.673   7.310  1.00 91.76           H
ATOM   4632  CG2 THR A 304      10.868  -5.173   4.812  1.00 91.76           C
ATOM   4633 1HG2 THR A 304      10.878  -4.084   4.850  1.00 91.76           H
ATOM   4634 2HG2 THR A 304      10.973  -5.501   3.778  1.00 91.76           H
ATOM   4635 3HG2 THR A 304      11.695  -5.565   5.404  1.00 91.76           H
ATOM   4636  HN  THR A 304       7.290  -6.131   6.128  1.00 91.76           H
ATOM   4637  N   ILE A 305       7.819  -6.970   3.065  1.00 91.95           N
ATOM   4638  CA  ILE A 305       7.667  -7.606   1.767  1.00 91.95           C
ATOM   4639  C   ILE A 305       6.698  -6.786   0.913  1.00 91.95           C
ATOM   4640  O   ILE A 305       6.904  -6.631  -0.290  1.00 91.95           O
ATOM   4641  HA  ILE A 305       8.644  -7.599   1.284  1.00 91.95           H
ATOM   4642  CB  ILE A 305       7.254  -9.069   1.933  1.00 91.95           C
ATOM   4643  HB  ILE A 305       6.381  -9.107   2.585  1.00 91.95           H
ATOM   4644  CG1 ILE A 305       8.361  -9.878   2.613  1.00 91.95           C
ATOM   4645 1HG1 ILE A 305       9.178 -10.044   1.911  1.00 91.95           H
ATOM   4646 2HG1 ILE A 305       8.769  -9.311   3.449  1.00 91.95           H
ATOM   4647  CG2 ILE A 305       6.842  -9.678   0.591  1.00 91.95           C
ATOM   4648 1HG2 ILE A 305       5.998  -9.121   0.183  1.00 91.95           H
ATOM   4649 2HG2 ILE A 305       7.680  -9.628  -0.104  1.00 91.95           H
ATOM   4650 3HG2 ILE A 305       6.553 -10.719   0.737  1.00 91.95           H
ATOM   4651  CD1 ILE A 305       7.829 -11.223   3.112  1.00 91.95           C
ATOM   4652 1HD1 ILE A 305       7.029 -11.052   3.832  1.00 91.95           H
ATOM   4653 2HD1 ILE A 305       7.445 -11.797   2.270  1.00 91.95           H
ATOM   4654 3HD1 ILE A 305       8.636 -11.777   3.591  1.00 91.95           H
ATOM   4655  HN  ILE A 305       7.569  -7.541   3.847  1.00 91.95           H
ATOM   4656  N   ALA A 306       5.662  -6.283   1.567  1.00 91.75           N
ATOM   4657  CA  ALA A 306       4.639  -5.518   0.875  1.00 91.75           C
ATOM   4658  C   ALA A 306       5.260  -4.238   0.312  1.00 91.75           C
ATOM   4659  O   ALA A 306       4.893  -3.792  -0.775  1.00 91.75           O
ATOM   4660  HA  ALA A 306       4.271  -6.127   0.049  1.00 91.75           H
ATOM   4661  CB  ALA A 306       3.480  -5.231   1.832  1.00 91.75           C
ATOM   4662 1HB  ALA A 306       3.056  -6.173   2.180  1.00 91.75           H
ATOM   4663 2HB  ALA A 306       3.846  -4.660   2.685  1.00 91.75           H
ATOM   4664 3HB  ALA A 306       2.713  -4.657   1.312  1.00 91.75           H
ATOM   4665  HN  ALA A 306       5.516  -6.391   2.551  1.00 91.75           H
ATOM   4666  N   PHE A 307       6.189  -3.682   1.076  1.00 90.23           N
ATOM   4667  CA  PHE A 307       6.829  -2.436   0.690  1.00 90.23           C
ATOM   4668  C   PHE A 307       7.734  -2.639  -0.527  1.00 90.23           C
ATOM   4669  O   PHE A 307       7.860  -1.748  -1.366  1.00 90.23           O
ATOM   4670  HA  PHE A 307       6.037  -1.731   0.439  1.00 90.23           H
ATOM   4671  CB  PHE A 307       7.684  -1.986   1.876  1.00 90.23           C
ATOM   4672 1HB  PHE A 307       8.302  -2.822   2.204  1.00 90.23           H
ATOM   4673 2HB  PHE A 307       8.361  -1.199   1.545  1.00 90.23           H
ATOM   4674  CG  PHE A 307       6.873  -1.473   3.068  1.00 90.23           C
ATOM   4675  CD1 PHE A 307       5.525  -1.325   2.961  1.00 90.23           C
ATOM   4676  HD1 PHE A 307       5.023  -1.573   2.025  1.00 90.23           H
ATOM   4677  CD2 PHE A 307       7.500  -1.164   4.235  1.00 90.23           C
ATOM   4678  HD2 PHE A 307       8.580  -1.282   4.321  1.00 90.23           H
ATOM   4679  CE1 PHE A 307       4.773  -0.849   4.066  1.00 90.23           C
ATOM   4680  HE1 PHE A 307       3.692  -0.730   3.980  1.00 90.23           H
ATOM   4681  CE2 PHE A 307       6.747  -0.688   5.341  1.00 90.23           C
ATOM   4682  HE2 PHE A 307       7.250  -0.440   6.276  1.00 90.23           H
ATOM   4683  CZ  PHE A 307       5.400  -0.540   5.233  1.00 90.23           C
ATOM   4684  HZ  PHE A 307       4.822  -0.174   6.082  1.00 90.23           H
ATOM   4685  HN  PHE A 307       6.504  -4.069   1.943  1.00 90.23           H
ATOM   4686  N   PHE A 308       8.340  -3.815  -0.585  1.00 86.82           N
ATOM   4687  CA  PHE A 308       9.211  -4.155  -1.698  1.00 86.82           C
ATOM   4688  C   PHE A 308       8.444  -4.129  -3.022  1.00 86.82           C
ATOM   4689  O   PHE A 308       9.043  -3.985  -4.086  1.00 86.82           O
ATOM   4690  HA  PHE A 308      10.006  -3.409  -1.725  1.00 86.82           H
ATOM   4691  CB  PHE A 308       9.724  -5.574  -1.447  1.00 86.82           C
ATOM   4692 1HB  PHE A 308       8.972  -6.127  -0.884  1.00 86.82           H
ATOM   4693 2HB  PHE A 308       9.842  -6.081  -2.404  1.00 86.82           H
ATOM   4694  CG  PHE A 308      11.052  -5.631  -0.689  1.00 86.82           C
ATOM   4695  CD1 PHE A 308      12.214  -5.336  -1.330  1.00 86.82           C
ATOM   4696  HD1 PHE A 308      12.200  -5.058  -2.385  1.00 86.82           H
ATOM   4697  CD2 PHE A 308      11.070  -5.976   0.626  1.00 86.82           C
ATOM   4698  HD2 PHE A 308      10.139  -6.213   1.140  1.00 86.82           H
ATOM   4699  CE1 PHE A 308      13.447  -5.388  -0.627  1.00 86.82           C
ATOM   4700  HE1 PHE A 308      14.378  -5.152  -1.141  1.00 86.82           H
ATOM   4701  CE2 PHE A 308      12.302  -6.029   1.330  1.00 86.82           C
ATOM   4702  HE2 PHE A 308      12.317  -6.306   2.384  1.00 86.82           H
ATOM   4703  CZ  PHE A 308      13.465  -5.734   0.688  1.00 86.82           C
ATOM   4704  HZ  PHE A 308      14.411  -5.774   1.228  1.00 86.82           H
ATOM   4705  HN  PHE A 308       8.244  -4.529   0.109  1.00 86.82           H
ATOM   4706  N   HIS A 309       7.132  -4.271  -2.912  1.00 77.76           N
ATOM   4707  CA  HIS A 309       6.277  -4.265  -4.087  1.00 77.76           C
ATOM   4708  C   HIS A 309       6.439  -2.938  -4.832  1.00 77.76           C
ATOM   4709  O   HIS A 309       6.434  -2.908  -6.062  1.00 77.76           O
ATOM   4710  HA  HIS A 309       6.622  -5.076  -4.728  1.00 77.76           H
ATOM   4711  CB  HIS A 309       4.825  -4.557  -3.704  1.00 77.76           C
ATOM   4712 1HB  HIS A 309       4.781  -5.519  -3.194  1.00 77.76           H
ATOM   4713 2HB  HIS A 309       4.489  -3.803  -2.992  1.00 77.76           H
ATOM   4714  CG  HIS A 309       3.874  -4.581  -4.877  1.00 77.76           C
ATOM   4715  ND1 HIS A 309       4.023  -5.448  -5.945  1.00 77.76           N
ATOM   4716  HD1 HIS A 309       4.750  -6.127  -6.051  1.00 77.76           H
ATOM   4717  CD2 HIS A 309       2.761  -3.837  -5.137  1.00 77.76           C
ATOM   4718  HD2 HIS A 309       2.354  -3.054  -4.498  1.00 77.76           H
ATOM   4719  CE1 HIS A 309       3.039  -5.227  -6.804  1.00 77.76           C
ATOM   4720  HE1 HIS A 309       2.881  -5.751  -7.747  1.00 77.76           H
ATOM   4721  NE2 HIS A 309       2.258  -4.227  -6.302  1.00 77.76           N
ATOM   4722  HN  HIS A 309       6.653  -4.388  -2.042  1.00 77.76           H
ATOM   4723  N   SER A 310       6.578  -1.873  -4.056  1.00 82.20           N
ATOM   4724  CA  SER A 310       6.665  -0.539  -4.625  1.00 82.20           C
ATOM   4725  C   SER A 310       7.951  -0.402  -5.443  1.00 82.20           C
ATOM   4726  O   SER A 310       8.034   0.437  -6.338  1.00 82.20           O
ATOM   4727  HA  SER A 310       5.790  -0.442  -5.268  1.00 82.20           H
ATOM   4728  CB  SER A 310       6.614   0.530  -3.532  1.00 82.20           C
ATOM   4729 1HB  SER A 310       6.521   1.514  -3.991  1.00 82.20           H
ATOM   4730 2HB  SER A 310       5.726   0.380  -2.918  1.00 82.20           H
ATOM   4731  OG  SER A 310       7.774   0.502  -2.703  1.00 82.20           O
ATOM   4732  HG  SER A 310       7.651  -0.163  -1.967  1.00 82.20           H
ATOM   4733  HN  SER A 310       6.631  -1.911  -3.058  1.00 82.20           H
ATOM   4734  N   CYS A 311       8.921  -1.239  -5.105  1.00 84.67           N
ATOM   4735  CA  CYS A 311      10.199  -1.220  -5.795  1.00 84.67           C
ATOM   4736  C   CYS A 311      10.085  -2.100  -7.042  1.00 84.67           C
ATOM   4737  O   CYS A 311      10.768  -1.863  -8.037  1.00 84.67           O
ATOM   4738  HA  CYS A 311      10.392  -0.183  -6.070  1.00 84.67           H
ATOM   4739  CB  CYS A 311      11.342  -1.669  -4.883  1.00 84.67           C
ATOM   4740 1HB  CYS A 311      11.198  -2.710  -4.592  1.00 84.67           H
ATOM   4741 2HB  CYS A 311      12.289  -1.616  -5.419  1.00 84.67           H
ATOM   4742  SG  CYS A 311      11.408  -0.608  -3.393  1.00 84.67           S
ATOM   4743  HG  CYS A 311      12.146  -1.439  -2.663  1.00 84.67           H
ATOM   4744  HN  CYS A 311       8.844  -1.919  -4.376  1.00 84.67           H
ATOM   4745  N   LEU A 312       9.217  -3.096  -6.947  1.00 82.56           N
ATOM   4746  CA  LEU A 312       9.145  -4.127  -7.968  1.00 82.56           C
ATOM   4747  C   LEU A 312       8.404  -3.578  -9.189  1.00 82.56           C
ATOM   4748  O   LEU A 312       8.702  -3.955 -10.321  1.00 82.56           O
ATOM   4749  HA  LEU A 312      10.167  -4.366  -8.263  1.00 82.56           H
ATOM   4750  CB  LEU A 312       8.528  -5.405  -7.397  1.00 82.56           C
ATOM   4751 1HB  LEU A 312       7.611  -5.138  -6.871  1.00 82.56           H
ATOM   4752 2HB  LEU A 312       8.242  -6.049  -8.229  1.00 82.56           H
ATOM   4753  CG  LEU A 312       9.414  -6.211  -6.445  1.00 82.56           C
ATOM   4754  HG  LEU A 312       9.733  -5.553  -5.637  1.00 82.56           H
ATOM   4755  CD1 LEU A 312       8.631  -7.361  -5.809  1.00 82.56           C
ATOM   4756 1HD1 LEU A 312       7.788  -6.960  -5.247  1.00 82.56           H
ATOM   4757 2HD1 LEU A 312       8.263  -8.026  -6.591  1.00 82.56           H
ATOM   4758 3HD1 LEU A 312       9.285  -7.917  -5.137  1.00 82.56           H
ATOM   4759  CD2 LEU A 312      10.678  -6.700  -7.155  1.00 82.56           C
ATOM   4760 1HD2 LEU A 312      10.399  -7.336  -7.996  1.00 82.56           H
ATOM   4761 2HD2 LEU A 312      11.245  -5.844  -7.520  1.00 82.56           H
ATOM   4762 3HD2 LEU A 312      11.289  -7.270  -6.456  1.00 82.56           H
ATOM   4763  HN  LEU A 312       8.572  -3.205  -6.190  1.00 82.56           H
ATOM   4764  N   ASN A 313       7.453  -2.696  -8.917  1.00 76.49           N
ATOM   4765  CA  ASN A 313       6.596  -2.173  -9.967  1.00 76.49           C
ATOM   4766  C   ASN A 313       7.462  -1.652 -11.116  1.00 76.49           C
ATOM   4767  O   ASN A 313       7.338  -2.113 -12.249  1.00 76.49           O
ATOM   4768  HA  ASN A 313       5.966  -3.011 -10.267  1.00 76.49           H
ATOM   4769  CB  ASN A 313       5.742  -1.011  -9.454  1.00 76.49           C
ATOM   4770 1HB  ASN A 313       6.356  -0.345  -8.848  1.00 76.49           H
ATOM   4771 2HB  ASN A 313       5.373  -0.427 -10.296  1.00 76.49           H
ATOM   4772  CG  ASN A 313       4.563  -1.522  -8.624  1.00 76.49           C
ATOM   4773  OD1 ASN A 313       4.109  -2.645  -8.769  1.00 76.49           O
ATOM   4774  ND2 ASN A 313       4.094  -0.637  -7.748  1.00 76.49           N
ATOM   4775 1HD2 ASN A 313       4.513   0.268  -7.680  1.00 76.49           H
ATOM   4776 2HD2 ASN A 313       3.323  -0.878  -7.159  1.00 76.49           H
ATOM   4777  HN  ASN A 313       7.266  -2.340  -8.002  1.00 76.49           H
ATOM   4778  N   PRO A 314       8.350  -0.686 -10.846  1.00 76.43           N
ATOM   4779  CA  PRO A 314       9.184  -0.111 -11.904  1.00 76.43           C
ATOM   4780  C   PRO A 314       9.934  -1.174 -12.690  1.00 76.43           C
ATOM   4781  O   PRO A 314       9.999  -1.113 -13.917  1.00 76.43           O
ATOM   4782  HA  PRO A 314       8.560   0.399 -12.637  1.00 76.43           H
ATOM   4783  CB  PRO A 314      10.140   0.815 -11.148  1.00 76.43           C
ATOM   4784 1HB  PRO A 314      11.064   0.305 -10.879  1.00 76.43           H
ATOM   4785 2HB  PRO A 314      10.418   1.681 -11.749  1.00 76.43           H
ATOM   4786  CG  PRO A 314       9.340   1.219  -9.916  1.00 76.43           C
ATOM   4787 1HG  PRO A 314       9.984   1.582  -9.116  1.00 76.43           H
ATOM   4788 2HG  PRO A 314       8.639   2.025 -10.135  1.00 76.43           H
ATOM   4789  CD  PRO A 314       8.628  -0.069  -9.536  1.00 76.43           C
ATOM   4790 1HD  PRO A 314       9.255  -0.710  -8.916  1.00 76.43           H
ATOM   4791 2HD  PRO A 314       7.716   0.124  -8.970  1.00 76.43           H
ATOM   4792  N   VAL A 315      10.483  -2.130 -11.956  1.00 78.25           N
ATOM   4793  CA  VAL A 315      11.315  -3.156 -12.563  1.00 78.25           C
ATOM   4794  C   VAL A 315      10.470  -3.981 -13.536  1.00 78.25           C
ATOM   4795  O   VAL A 315      10.924  -4.314 -14.629  1.00 78.25           O
ATOM   4796  HA  VAL A 315      12.102  -2.652 -13.123  1.00 78.25           H
ATOM   4797  CB  VAL A 315      11.975  -4.006 -11.476  1.00 78.25           C
ATOM   4798  HB  VAL A 315      11.184  -4.445 -10.867  1.00 78.25           H
ATOM   4799  CG1 VAL A 315      12.785  -5.149 -12.090  1.00 78.25           C
ATOM   4800 1HG1 VAL A 315      12.126  -5.786 -12.679  1.00 78.25           H
ATOM   4801 2HG1 VAL A 315      13.563  -4.738 -12.733  1.00 78.25           H
ATOM   4802 3HG1 VAL A 315      13.244  -5.737 -11.295  1.00 78.25           H
ATOM   4803  CG2 VAL A 315      12.848  -3.145 -10.561  1.00 78.25           C
ATOM   4804 1HG2 VAL A 315      13.629  -2.664 -11.151  1.00 78.25           H
ATOM   4805 2HG2 VAL A 315      12.233  -2.382 -10.083  1.00 78.25           H
ATOM   4806 3HG2 VAL A 315      13.306  -3.774  -9.798  1.00 78.25           H
ATOM   4807  HN  VAL A 315      10.369  -2.211 -10.965  1.00 78.25           H
ATOM   4808  N   LEU A 316       9.255  -4.286 -13.103  1.00 76.06           N
ATOM   4809  CA  LEU A 316       8.354  -5.091 -13.910  1.00 76.06           C
ATOM   4810  C   LEU A 316       8.142  -4.410 -15.263  1.00 76.06           C
ATOM   4811  O   LEU A 316       8.169  -5.066 -16.303  1.00 76.06           O
ATOM   4812  HA  LEU A 316       8.838  -6.053 -14.079  1.00 76.06           H
ATOM   4813  CB  LEU A 316       7.055  -5.366 -13.149  1.00 76.06           C
ATOM   4814 1HB  LEU A 316       6.668  -4.418 -12.776  1.00 76.06           H
ATOM   4815 2HB  LEU A 316       6.320  -5.756 -13.854  1.00 76.06           H
ATOM   4816  CG  LEU A 316       7.159  -6.340 -11.973  1.00 76.06           C
ATOM   4817  HG  LEU A 316       7.943  -5.985 -11.305  1.00 76.06           H
ATOM   4818  CD1 LEU A 316       5.858  -6.369 -11.169  1.00 76.06           C
ATOM   4819 1HD1 LEU A 316       5.649  -5.373 -10.780  1.00 76.06           H
ATOM   4820 2HD1 LEU A 316       5.039  -6.687 -11.814  1.00 76.06           H
ATOM   4821 3HD1 LEU A 316       5.960  -7.069 -10.339  1.00 76.06           H
ATOM   4822  CD2 LEU A 316       7.570  -7.734 -12.451  1.00 76.06           C
ATOM   4823 1HD2 LEU A 316       6.825  -8.111 -13.152  1.00 76.06           H
ATOM   4824 2HD2 LEU A 316       8.539  -7.678 -12.945  1.00 76.06           H
ATOM   4825 3HD2 LEU A 316       7.636  -8.406 -11.595  1.00 76.06           H
ATOM   4826  HN  LEU A 316       8.886  -3.994 -12.221  1.00 76.06           H
ATOM   4827  N   TYR A 317       7.934  -3.103 -15.206  1.00 64.09           N
ATOM   4828  CA  TYR A 317       7.643  -2.338 -16.406  1.00 64.09           C
ATOM   4829  C   TYR A 317       8.843  -2.332 -17.357  1.00 64.09           C
ATOM   4830  O   TYR A 317       8.674  -2.344 -18.575  1.00 64.09           O
ATOM   4831  HA  TYR A 317       6.795  -2.806 -16.906  1.00 64.09           H
ATOM   4832  CB  TYR A 317       7.371  -0.907 -15.939  1.00 64.09           C
ATOM   4833 1HB  TYR A 317       8.274  -0.509 -15.475  1.00 64.09           H
ATOM   4834 2HB  TYR A 317       7.160  -0.285 -16.809  1.00 64.09           H
ATOM   4835  CG  TYR A 317       6.211  -0.786 -14.949  1.00 64.09           C
ATOM   4836  CD1 TYR A 317       5.145  -1.659 -15.025  1.00 64.09           C
ATOM   4837  HD1 TYR A 317       5.130  -2.435 -15.791  1.00 64.09           H
ATOM   4838  CD2 TYR A 317       6.230   0.197 -13.980  1.00 64.09           C
ATOM   4839  HD2 TYR A 317       7.071   0.887 -13.920  1.00 64.09           H
ATOM   4840  CE1 TYR A 317       4.052  -1.545 -14.094  1.00 64.09           C
ATOM   4841  HE1 TYR A 317       3.205  -2.228 -14.143  1.00 64.09           H
ATOM   4842  CE2 TYR A 317       5.137   0.311 -13.049  1.00 64.09           C
ATOM   4843  HE2 TYR A 317       5.140   1.083 -12.279  1.00 64.09           H
ATOM   4844  CZ  TYR A 317       4.103  -0.565 -13.152  1.00 64.09           C
ATOM   4845  OH  TYR A 317       3.071  -0.458 -12.272  1.00 64.09           O
ATOM   4846  HH  TYR A 317       2.421  -1.205 -12.414  1.00 64.09           H
ATOM   4847  HN  TYR A 317       7.963  -2.569 -14.361  1.00 64.09           H
ATOM   4848  N   VAL A 318      10.027  -2.312 -16.763  1.00 66.29           N
ATOM   4849  CA  VAL A 318      11.253  -2.276 -17.542  1.00 66.29           C
ATOM   4850  C   VAL A 318      11.386  -3.577 -18.337  1.00 66.29           C
ATOM   4851  O   VAL A 318      11.586  -3.549 -19.551  1.00 66.29           O
ATOM   4852  HA  VAL A 318      11.175  -1.444 -18.241  1.00 66.29           H
ATOM   4853  CB  VAL A 318      12.449  -2.013 -16.624  1.00 66.29           C
ATOM   4854  HB  VAL A 318      12.422  -2.748 -15.820  1.00 66.29           H
ATOM   4855  CG1 VAL A 318      13.768  -2.189 -17.378  1.00 66.29           C
ATOM   4856 1HG1 VAL A 318      13.837  -3.208 -17.757  1.00 66.29           H
ATOM   4857 2HG1 VAL A 318      13.807  -1.487 -18.211  1.00 66.29           H
ATOM   4858 3HG1 VAL A 318      14.601  -1.995 -16.702  1.00 66.29           H
ATOM   4859  CG2 VAL A 318      12.359  -0.622 -15.992  1.00 66.29           C
ATOM   4860 1HG2 VAL A 318      12.348   0.133 -16.778  1.00 66.29           H
ATOM   4861 2HG2 VAL A 318      11.444  -0.548 -15.405  1.00 66.29           H
ATOM   4862 3HG2 VAL A 318      13.220  -0.461 -15.344  1.00 66.29           H
ATOM   4863  HN  VAL A 318      10.156  -2.321 -15.772  1.00 66.29           H
ATOM   4864  N   PHE A 319      11.269  -4.685 -17.621  1.00 65.70           N
ATOM   4865  CA  PHE A 319      11.567  -5.985 -18.200  1.00 65.70           C
ATOM   4866  C   PHE A 319      10.440  -6.444 -19.127  1.00 65.70           C
ATOM   4867  O   PHE A 319      10.692  -7.089 -20.143  1.00 65.70           O
ATOM   4868  HA  PHE A 319      12.488  -5.880 -18.774  1.00 65.70           H
ATOM   4869  CB  PHE A 319      11.691  -6.973 -17.039  1.00 65.70           C
ATOM   4870 1HB  PHE A 319      10.942  -6.729 -16.285  1.00 65.70           H
ATOM   4871 2HB  PHE A 319      11.461  -7.975 -17.402  1.00 65.70           H
ATOM   4872  CG  PHE A 319      13.071  -6.990 -16.379  1.00 65.70           C
ATOM   4873  CD1 PHE A 319      14.118  -7.590 -17.007  1.00 65.70           C
ATOM   4874  HD1 PHE A 319      13.973  -8.059 -17.980  1.00 65.70           H
ATOM   4875  CD2 PHE A 319      13.252  -6.404 -15.165  1.00 65.70           C
ATOM   4876  HD2 PHE A 319      12.413  -5.923 -14.662  1.00 65.70           H
ATOM   4877  CE1 PHE A 319      15.399  -7.605 -16.395  1.00 65.70           C
ATOM   4878  HE1 PHE A 319      16.238  -8.086 -16.898  1.00 65.70           H
ATOM   4879  CE2 PHE A 319      14.533  -6.419 -14.553  1.00 65.70           C
ATOM   4880  HE2 PHE A 319      14.678  -5.950 -13.580  1.00 65.70           H
ATOM   4881  CZ  PHE A 319      15.579  -7.019 -15.181  1.00 65.70           C
ATOM   4882  HZ  PHE A 319      16.563  -7.030 -14.711  1.00 65.70           H
ATOM   4883  HN  PHE A 319      10.977  -4.705 -16.665  1.00 65.70           H
ATOM   4884  N   VAL A 320       9.221  -6.092 -18.744  1.00 69.47           N
ATOM   4885  CA  VAL A 320       8.044  -6.672 -19.369  1.00 69.47           C
ATOM   4886  C   VAL A 320       7.531  -5.725 -20.456  1.00 69.47           C
ATOM   4887  O   VAL A 320       6.891  -6.161 -21.411  1.00 69.47           O
ATOM   4888  HA  VAL A 320       8.347  -7.609 -19.834  1.00 69.47           H
ATOM   4889  CB  VAL A 320       6.991  -6.989 -18.306  1.00 69.47           C
ATOM   4890  HB  VAL A 320       6.488  -6.058 -18.043  1.00 69.47           H
ATOM   4891  CG1 VAL A 320       5.936  -7.954 -18.851  1.00 69.47           C
ATOM   4892 1HG1 VAL A 320       5.440  -7.503 -19.710  1.00 69.47           H
ATOM   4893 2HG1 VAL A 320       6.417  -8.884 -19.155  1.00 69.47           H
ATOM   4894 3HG1 VAL A 320       5.199  -8.163 -18.075  1.00 69.47           H
ATOM   4895  CG2 VAL A 320       7.641  -7.546 -17.038  1.00 69.47           C
ATOM   4896 1HG2 VAL A 320       8.181  -8.462 -17.279  1.00 69.47           H
ATOM   4897 2HG2 VAL A 320       8.336  -6.811 -16.633  1.00 69.47           H
ATOM   4898 3HG2 VAL A 320       6.870  -7.763 -16.299  1.00 69.47           H
ATOM   4899  HN  VAL A 320       9.032  -5.426 -18.022  1.00 69.47           H
ATOM   4900  N   GLY A 321       7.832  -4.448 -20.273  1.00 71.53           N
ATOM   4901  CA  GLY A 321       7.343  -3.427 -21.184  1.00 71.53           C
ATOM   4902  C   GLY A 321       8.340  -3.181 -22.319  1.00 71.53           C
ATOM   4903  O   GLY A 321       9.339  -2.489 -22.133  1.00 71.53           O
ATOM   4904 1HA  GLY A 321       6.383  -3.733 -21.599  1.00 71.53           H
ATOM   4905 2HA  GLY A 321       7.172  -2.499 -20.638  1.00 71.53           H
ATOM   4906  HN  GLY A 321       8.397  -4.108 -19.521  1.00 71.53           H
ATOM   4907  N   GLU A 322       8.033  -3.763 -23.469  1.00 62.91           N
ATOM   4908  CA  GLU A 322       8.783  -3.470 -24.679  1.00 62.91           C
ATOM   4909  C   GLU A 322       8.742  -1.970 -24.978  1.00 62.91           C
ATOM   4910  O   GLU A 322       9.768  -1.368 -25.292  1.00 62.91           O
ATOM   4911  HA  GLU A 322       9.807  -3.777 -24.467  1.00 62.91           H
ATOM   4912  CB  GLU A 322       8.251  -4.280 -25.863  1.00 62.91           C
ATOM   4913 1HB  GLU A 322       7.161  -4.269 -25.855  1.00 62.91           H
ATOM   4914 2HB  GLU A 322       8.679  -3.900 -26.790  1.00 62.91           H
ATOM   4915  CG  GLU A 322       8.678  -5.746 -25.760  1.00 62.91           C
ATOM   4916 1HG  GLU A 322       9.738  -5.803 -25.512  1.00 62.91           H
ATOM   4917 2HG  GLU A 322       8.134  -6.231 -24.950  1.00 62.91           H
ATOM   4918  CD  GLU A 322       8.416  -6.486 -27.073  1.00 62.91           C
ATOM   4919  OE1 GLU A 322       8.928  -7.620 -27.197  1.00 62.91           O
ATOM   4920  OE2 GLU A 322       7.710  -5.902 -27.923  1.00 62.91           O
ATOM   4921  HN  GLU A 322       7.289  -4.422 -23.582  1.00 62.91           H
ATOM   4922  N   ARG A 323       7.546  -1.410 -24.871  1.00 61.13           N
ATOM   4923  CA  ARG A 323       7.348  -0.004 -25.182  1.00 61.13           C
ATOM   4924  C   ARG A 323       8.173   0.870 -24.235  1.00 61.13           C
ATOM   4925  O   ARG A 323       8.837   1.808 -24.672  1.00 61.13           O
ATOM   4926  HA  ARG A 323       7.688   0.104 -26.212  1.00 61.13           H
ATOM   4927  CB  ARG A 323       5.872   0.382 -25.066  1.00 61.13           C
ATOM   4928 1HB  ARG A 323       5.277  -0.238 -25.736  1.00 61.13           H
ATOM   4929 2HB  ARG A 323       5.520   0.188 -24.053  1.00 61.13           H
ATOM   4930  CG  ARG A 323       5.664   1.859 -25.410  1.00 61.13           C
ATOM   4931 1HG  ARG A 323       6.224   2.481 -24.712  1.00 61.13           H
ATOM   4932 2HG  ARG A 323       6.057   2.063 -26.406  1.00 61.13           H
ATOM   4933  CD  ARG A 323       4.180   2.230 -25.355  1.00 61.13           C
ATOM   4934 1HD  ARG A 323       3.641   1.728 -26.158  1.00 61.13           H
ATOM   4935 2HD  ARG A 323       3.746   1.887 -24.416  1.00 61.13           H
ATOM   4936  NE  ARG A 323       4.021   3.696 -25.479  1.00 61.13           N
ATOM   4937  HE  ARG A 323       4.732   4.206 -25.963  1.00 61.13           H
ATOM   4938  CZ  ARG A 323       2.983   4.384 -24.983  1.00 61.13           C
ATOM   4939  NH1 ARG A 323       2.002   3.753 -24.324  1.00 61.13           N
ATOM   4940 1HH1 ARG A 323       2.040   2.761 -24.200  1.00 61.13           H
ATOM   4941 2HH1 ARG A 323       1.231   4.273 -23.957  1.00 61.13           H
ATOM   4942  NH2 ARG A 323       2.942   5.712 -25.155  1.00 61.13           N
ATOM   4943 1HH2 ARG A 323       2.175   6.240 -24.791  1.00 61.13           H
ATOM   4944 2HH2 ARG A 323       3.679   6.176 -25.647  1.00 61.13           H
ATOM   4945  HN  ARG A 323       6.724  -1.898 -24.579  1.00 61.13           H
ATOM   4946  N   PHE A 324       8.103   0.531 -22.956  1.00 72.19           N
ATOM   4947  CA  PHE A 324       8.770   1.321 -21.935  1.00 72.19           C
ATOM   4948  C   PHE A 324      10.291   1.245 -22.090  1.00 72.19           C
ATOM   4949  O   PHE A 324      10.984   2.251 -21.942  1.00 72.19           O
ATOM   4950  HA  PHE A 324       8.445   2.353 -22.060  1.00 72.19           H
ATOM   4951  CB  PHE A 324       8.378   0.725 -20.581  1.00 72.19           C
ATOM   4952 1HB  PHE A 324       7.293   0.629 -20.539  1.00 72.19           H
ATOM   4953 2HB  PHE A 324       8.790  -0.281 -20.505  1.00 72.19           H
ATOM   4954  CG  PHE A 324       8.850   1.546 -19.380  1.00 72.19           C
ATOM   4955  CD1 PHE A 324      10.028   1.245 -18.771  1.00 72.19           C
ATOM   4956  HD1 PHE A 324      10.637   0.419 -19.140  1.00 72.19           H
ATOM   4957  CD2 PHE A 324       8.091   2.577 -18.920  1.00 72.19           C
ATOM   4958  HD2 PHE A 324       7.146   2.818 -19.408  1.00 72.19           H
ATOM   4959  CE1 PHE A 324      10.466   2.007 -17.656  1.00 72.19           C
ATOM   4960  HE1 PHE A 324      11.411   1.766 -17.168  1.00 72.19           H
ATOM   4961  CE2 PHE A 324       8.529   3.339 -17.805  1.00 72.19           C
ATOM   4962  HE2 PHE A 324       7.921   4.165 -17.437  1.00 72.19           H
ATOM   4963  CZ  PHE A 324       9.708   3.038 -17.196  1.00 72.19           C
ATOM   4964  HZ  PHE A 324      10.044   3.623 -16.341  1.00 72.19           H
ATOM   4965  HN  PHE A 324       7.603  -0.265 -22.615  1.00 72.19           H
ATOM   4966  N   ARG A 325      10.764   0.044 -22.387  1.00 71.07           N
ATOM   4967  CA  ARG A 325      12.187  -0.170 -22.592  1.00 71.07           C
ATOM   4968  C   ARG A 325      12.706   0.745 -23.703  1.00 71.07           C
ATOM   4969  O   ARG A 325      13.752   1.376 -23.555  1.00 71.07           O
ATOM   4970  HA  ARG A 325      12.647   0.076 -21.635  1.00 71.07           H
ATOM   4971  CB  ARG A 325      12.477  -1.626 -22.962  1.00 71.07           C
ATOM   4972 1HB  ARG A 325      11.652  -2.027 -23.550  1.00 71.07           H
ATOM   4973 2HB  ARG A 325      13.368  -1.675 -23.589  1.00 71.07           H
ATOM   4974  CG  ARG A 325      12.681  -2.480 -21.709  1.00 71.07           C
ATOM   4975 1HG  ARG A 325      13.392  -1.990 -21.043  1.00 71.07           H
ATOM   4976 2HG  ARG A 325      11.741  -2.564 -21.165  1.00 71.07           H
ATOM   4977  CD  ARG A 325      13.192  -3.875 -22.074  1.00 71.07           C
ATOM   4978 1HD  ARG A 325      13.978  -3.798 -22.826  1.00 71.07           H
ATOM   4979 2HD  ARG A 325      13.635  -4.349 -21.198  1.00 71.07           H
ATOM   4980  NE  ARG A 325      12.079  -4.703 -22.589  1.00 71.07           N
ATOM   4981  HE  ARG A 325      11.152  -4.334 -22.525  1.00 71.07           H
ATOM   4982  CZ  ARG A 325      12.236  -5.917 -23.135  1.00 71.07           C
ATOM   4983  NH1 ARG A 325      13.456  -6.460 -23.246  1.00 71.07           N
ATOM   4984 1HH1 ARG A 325      14.258  -5.960 -22.920  1.00 71.07           H
ATOM   4985 2HH1 ARG A 325      13.564  -7.366 -23.655  1.00 71.07           H
ATOM   4986  NH2 ARG A 325      11.154  -6.578 -23.568  1.00 71.07           N
ATOM   4987 1HH2 ARG A 325      11.254  -7.485 -23.978  1.00 71.07           H
ATOM   4988 2HH2 ARG A 325      10.248  -6.166 -23.482  1.00 71.07           H
ATOM   4989  HN  ARG A 325      10.196  -0.772 -22.487  1.00 71.07           H
ATOM   4990  N   ARG A 326      11.951   0.788 -24.791  1.00 67.50           N
ATOM   4991  CA  ARG A 326      12.330   1.604 -25.933  1.00 67.50           C
ATOM   4992  C   ARG A 326      12.380   3.081 -25.537  1.00 67.50           C
ATOM   4993  O   ARG A 326      13.328   3.786 -25.878  1.00 67.50           O
ATOM   4994  HA  ARG A 326      13.317   1.240 -26.220  1.00 67.50           H
ATOM   4995  CB  ARG A 326      11.343   1.426 -27.088  1.00 67.50           C
ATOM   4996 1HB  ARG A 326      10.322   1.481 -26.711  1.00 67.50           H
ATOM   4997 2HB  ARG A 326      11.463   2.241 -27.802  1.00 67.50           H
ATOM   4998  CG  ARG A 326      11.560   0.086 -27.794  1.00 67.50           C
ATOM   4999 1HG  ARG A 326      12.582   0.031 -28.171  1.00 67.50           H
ATOM   5000 2HG  ARG A 326      11.439  -0.729 -27.080  1.00 67.50           H
ATOM   5001  CD  ARG A 326      10.574  -0.091 -28.951  1.00 67.50           C
ATOM   5002 1HD  ARG A 326       9.552   0.016 -28.587  1.00 67.50           H
ATOM   5003 2HD  ARG A 326      10.731   0.689 -29.695  1.00 67.50           H
ATOM   5004  NE  ARG A 326      10.754  -1.423 -29.569  1.00 67.50           N
ATOM   5005  HE  ARG A 326      11.358  -2.075 -29.112  1.00 67.50           H
ATOM   5006  CZ  ARG A 326      10.157  -1.811 -30.705  1.00 67.50           C
ATOM   5007  NH1 ARG A 326       9.336  -0.979 -31.360  1.00 67.50           N
ATOM   5008 1HH1 ARG A 326       9.165  -0.061 -31.003  1.00 67.50           H
ATOM   5009 2HH1 ARG A 326       8.894  -1.276 -32.207  1.00 67.50           H
ATOM   5010  NH2 ARG A 326      10.392  -3.044 -31.175  1.00 67.50           N
ATOM   5011 1HH2 ARG A 326       9.955  -3.348 -32.021  1.00 67.50           H
ATOM   5012 2HH2 ARG A 326      11.006  -3.658 -30.679  1.00 67.50           H
ATOM   5013  HN  ARG A 326      11.097   0.280 -24.900  1.00 67.50           H
ATOM   5014  N   ASP A 327      11.348   3.504 -24.823  1.00 76.79           N
ATOM   5015  CA  ASP A 327      11.204   4.908 -24.476  1.00 76.79           C
ATOM   5016  C   ASP A 327      12.264   5.285 -23.440  1.00 76.79           C
ATOM   5017  O   ASP A 327      12.736   6.420 -23.414  1.00 76.79           O
ATOM   5018  HA  ASP A 327      11.327   5.449 -25.414  1.00 76.79           H
ATOM   5019  CB  ASP A 327       9.828   5.186 -23.867  1.00 76.79           C
ATOM   5020 1HB  ASP A 327       9.636   4.483 -23.056  1.00 76.79           H
ATOM   5021 2HB  ASP A 327       9.815   6.185 -23.431  1.00 76.79           H
ATOM   5022  CG  ASP A 327       8.727   5.070 -24.922  1.00 76.79           C
ATOM   5023  OD1 ASP A 327       9.085   5.089 -26.120  1.00 76.79           O
ATOM   5024  OD2 ASP A 327       7.552   4.963 -24.508  1.00 76.79           O
ATOM   5025  HN  ASP A 327      10.620   2.908 -24.483  1.00 76.79           H
ATOM   5026  N   LEU A 328      12.609   4.310 -22.611  1.00 79.11           N
ATOM   5027  CA  LEU A 328      13.677   4.493 -21.643  1.00 79.11           C
ATOM   5028  C   LEU A 328      14.983   4.792 -22.383  1.00 79.11           C
ATOM   5029  O   LEU A 328      15.652   5.782 -22.092  1.00 79.11           O
ATOM   5030  HA  LEU A 328      13.421   5.358 -21.032  1.00 79.11           H
ATOM   5031  CB  LEU A 328      13.764   3.286 -20.707  1.00 79.11           C
ATOM   5032 1HB  LEU A 328      12.835   3.224 -20.140  1.00 79.11           H
ATOM   5033 2HB  LEU A 328      13.828   2.383 -21.314  1.00 79.11           H
ATOM   5034  CG  LEU A 328      14.933   3.286 -19.719  1.00 79.11           C
ATOM   5035  HG  LEU A 328      15.860   3.355 -20.287  1.00 79.11           H
ATOM   5036  CD1 LEU A 328      14.874   4.509 -18.801  1.00 79.11           C
ATOM   5037 1HD1 LEU A 328      14.924   5.417 -19.401  1.00 79.11           H
ATOM   5038 2HD1 LEU A 328      13.941   4.496 -18.238  1.00 79.11           H
ATOM   5039 3HD1 LEU A 328      15.716   4.484 -18.109  1.00 79.11           H
ATOM   5040  CD2 LEU A 328      14.983   1.977 -18.928  1.00 79.11           C
ATOM   5041 1HD2 LEU A 328      14.054   1.854 -18.371  1.00 79.11           H
ATOM   5042 2HD2 LEU A 328      15.107   1.142 -19.617  1.00 79.11           H
ATOM   5043 3HD2 LEU A 328      15.822   2.004 -18.234  1.00 79.11           H
ATOM   5044  HN  LEU A 328      12.172   3.411 -22.593  1.00 79.11           H
ATOM   5045  N   VAL A 329      15.306   3.918 -23.325  1.00 79.83           N
ATOM   5046  CA  VAL A 329      16.563   4.025 -24.046  1.00 79.83           C
ATOM   5047  C   VAL A 329      16.583   5.335 -24.836  1.00 79.83           C
ATOM   5048  O   VAL A 329      17.631   5.963 -24.978  1.00 79.83           O
ATOM   5049  HA  VAL A 329      17.364   4.049 -23.308  1.00 79.83           H
ATOM   5050  CB  VAL A 329      16.767   2.792 -24.928  1.00 79.83           C
ATOM   5051  HB  VAL A 329      15.921   2.725 -25.611  1.00 79.83           H
ATOM   5052  CG1 VAL A 329      18.039   2.923 -25.768  1.00 79.83           C
ATOM   5053 1HG1 VAL A 329      17.963   3.802 -26.408  1.00 79.83           H
ATOM   5054 2HG1 VAL A 329      18.901   3.027 -25.108  1.00 79.83           H
ATOM   5055 3HG1 VAL A 329      18.160   2.033 -26.385  1.00 79.83           H
ATOM   5056  CG2 VAL A 329      16.794   1.514 -24.086  1.00 79.83           C
ATOM   5057 1HG2 VAL A 329      17.613   1.570 -23.368  1.00 79.83           H
ATOM   5058 2HG2 VAL A 329      15.849   1.410 -23.553  1.00 79.83           H
ATOM   5059 3HG2 VAL A 329      16.941   0.653 -24.738  1.00 79.83           H
ATOM   5060  HN  VAL A 329      14.726   3.150 -23.598  1.00 79.83           H
ATOM   5061  N   LYS A 330      15.412   5.709 -25.330  1.00 74.33           N
ATOM   5062  CA  LYS A 330      15.261   6.981 -26.017  1.00 74.33           C
ATOM   5063  C   LYS A 330      15.659   8.116 -25.072  1.00 74.33           C
[truncated: 117,162 more chars]
