# Supplementary material for: Noncanonical roles of chemokine regions in CCR9 activation revealed by structural modeling and mutational mapping
Source: Nat Commun. 2025 Aug 18;16:7695. doi: 10.1038/s41467-025-62321-9 (PMC12361432; doi:10.1038/s41467-025-62321-9)
Supplement: Supplementary file 5 — Supplementary Data 3 [file 41467_2025_62321_MOESM5_ESM.zip › CCR9_CCL25_17_rnk2.pdb]

ATOM      1  N   GLU A  20      -5.960  -5.389  58.617  1.00 50.56           N
ATOM      2  CA  GLU A  20      -5.688  -6.334  57.548  1.00 50.56           C
ATOM      3  C   GLU A  20      -6.124  -7.741  57.960  1.00 50.56           C
ATOM      4  O   GLU A  20      -5.322  -8.518  58.474  1.00 50.56           O
ATOM      5  HA  GLU A  20      -6.286  -5.994  56.702  1.00 50.56           H
ATOM      6  CB  GLU A  20      -4.209  -6.310  57.158  1.00 50.56           C
ATOM      7 1HB  GLU A  20      -3.602  -6.075  58.033  1.00 50.56           H
ATOM      8 2HB  GLU A  20      -3.938  -7.256  56.688  1.00 50.56           H
ATOM      9  CG  GLU A  20      -3.932  -5.219  56.122  1.00 50.56           C
ATOM     10 1HG  GLU A  20      -4.760  -5.164  55.416  1.00 50.56           H
ATOM     11 2HG  GLU A  20      -3.871  -4.250  56.618  1.00 50.56           H
ATOM     12  CD  GLU A  20      -2.629  -5.496  55.369  1.00 50.56           C
ATOM     13  OE1 GLU A  20      -2.553  -5.076  54.194  1.00 50.56           O
ATOM     14  OE2 GLU A  20      -1.740  -6.121  55.985  1.00 50.56           O
ATOM     15  HN  GLU A  20      -6.400  -5.780  59.426  1.00 50.56           H
ATOM     16  N   SER A  21      -7.395  -8.027  57.718  1.00 58.26           N
ATOM     17  CA  SER A  21      -7.926  -9.355  57.976  1.00 58.26           C
ATOM     18  C   SER A  21      -7.132 -10.398  57.188  1.00 58.26           C
ATOM     19  O   SER A  21      -6.732 -10.151  56.051  1.00 58.26           O
ATOM     20  HA  SER A  21      -7.805  -9.511  59.048  1.00 58.26           H
ATOM     21  CB  SER A  21      -9.411  -9.434  57.615  1.00 58.26           C
ATOM     22 1HB  SER A  21      -9.790 -10.428  57.854  1.00 58.26           H
ATOM     23 2HB  SER A  21      -9.971  -8.725  58.224  1.00 58.26           H
ATOM     24  OG  SER A  21      -9.640  -9.159  56.236  1.00 58.26           O
ATOM     25  HG  SER A  21      -9.828 -10.009  55.744  1.00 58.26           H
ATOM     26  HN  SER A  21      -8.056  -7.371  57.353  1.00 58.26           H
ATOM     27  N   THR A  22      -6.927 -11.543  57.823  1.00 59.93           N
ATOM     28  CA  THR A  22      -6.212 -12.635  57.185  1.00 59.93           C
ATOM     29  C   THR A  22      -6.796 -12.917  55.799  1.00 59.93           C
ATOM     30  O   THR A  22      -6.077 -13.328  54.890  1.00 59.93           O
ATOM     31  HA  THR A  22      -5.176 -12.329  57.039  1.00 59.93           H
ATOM     32  CB  THR A  22      -6.261 -13.843  58.122  1.00 59.93           C
ATOM     33  HB  THR A  22      -6.207 -14.775  57.559  1.00 59.93           H
ATOM     34  OG1 THR A  22      -7.454 -13.650  58.877  1.00 59.93           O
ATOM     35  HG1 THR A  22      -8.250 -13.914  58.332  1.00 59.93           H
ATOM     36  CG2 THR A  22      -5.147 -13.816  59.171  1.00 59.93           C
ATOM     37 1HG2 THR A  22      -5.243 -12.916  59.778  1.00 59.93           H
ATOM     38 2HG2 THR A  22      -4.178 -13.817  58.672  1.00 59.93           H
ATOM     39 3HG2 THR A  22      -5.228 -14.696  59.810  1.00 59.93           H
ATOM     40  HN  THR A  22      -7.239 -11.729  58.754  1.00 59.93           H
ATOM     41  N   SER A  23      -8.095 -12.685  55.681  1.00 62.44           N
ATOM     42  CA  SER A  23      -8.780 -12.888  54.415  1.00 62.44           C
ATOM     43  C   SER A  23      -8.161 -11.996  53.337  1.00 62.44           C
ATOM     44  O   SER A  23      -8.004 -12.418  52.193  1.00 62.44           O
ATOM     45  HA  SER A  23      -8.632 -13.940  54.173  1.00 62.44           H
ATOM     46  CB  SER A  23     -10.277 -12.601  54.547  1.00 62.44           C
ATOM     47 1HB  SER A  23     -10.787 -12.910  53.634  1.00 62.44           H
ATOM     48 2HB  SER A  23     -10.691 -13.198  55.360  1.00 62.44           H
ATOM     49  OG  SER A  23     -10.537 -11.221  54.792  1.00 62.44           O
ATOM     50  HG  SER A  23     -11.514 -11.034  54.688  1.00 62.44           H
ATOM     51  HN  SER A  23      -8.677 -12.366  56.429  1.00 62.44           H
ATOM     52  N   SER A  24      -7.828 -10.779  53.741  1.00 67.92           N
ATOM     53  CA  SER A  24      -7.305  -9.797  52.806  1.00 67.92           C
ATOM     54  C   SER A  24      -5.955 -10.265  52.257  1.00 67.92           C
ATOM     55  O   SER A  24      -5.620  -9.988  51.106  1.00 67.92           O
ATOM     56  HA  SER A  24      -8.043  -9.738  52.007  1.00 67.92           H
ATOM     57  CB  SER A  24      -7.161  -8.426  53.470  1.00 67.92           C
ATOM     58 1HB  SER A  24      -7.225  -7.647  52.710  1.00 67.92           H
ATOM     59 2HB  SER A  24      -7.991  -8.268  54.159  1.00 67.92           H
ATOM     60  OG  SER A  24      -5.929  -8.301  54.174  1.00 67.92           O
ATOM     61  HG  SER A  24      -5.933  -8.895  54.978  1.00 67.92           H
ATOM     62  HN  SER A  24      -7.910 -10.461  54.686  1.00 67.92           H
ATOM     63  N   MET A  25      -5.218 -10.966  53.105  1.00 64.74           N
ATOM     64  CA  MET A  25      -3.893 -11.435  52.735  1.00 64.74           C
ATOM     65  C   MET A  25      -3.978 -12.704  51.885  1.00 64.74           C
ATOM     66  O   MET A  25      -3.192 -12.887  50.957  1.00 64.74           O
ATOM     67  HA  MET A  25      -3.449 -10.628  52.153  1.00 64.74           H
ATOM     68  CB  MET A  25      -3.081 -11.721  54.000  1.00 64.74           C
ATOM     69 1HB  MET A  25      -3.363 -11.018  54.784  1.00 64.74           H
ATOM     70 2HB  MET A  25      -3.315 -12.720  54.368  1.00 64.74           H
ATOM     71  CG  MET A  25      -1.580 -11.611  53.724  1.00 64.74           C
ATOM     72 1HG  MET A  25      -1.253 -12.449  53.108  1.00 64.74           H
ATOM     73 2HG  MET A  25      -1.371 -10.701  53.163  1.00 64.74           H
ATOM     74  SD  MET A  25      -0.676 -11.598  55.264  1.00 64.74           S
ATOM     75  CE  MET A  25       0.964 -11.242  54.657  1.00 64.74           C
ATOM     76 1HE  MET A  25       1.275 -12.027  53.967  1.00 64.74           H
ATOM     77 2HE  MET A  25       0.959 -10.283  54.138  1.00 64.74           H
ATOM     78 3HE  MET A  25       1.660 -11.198  55.494  1.00 64.74           H
ATOM     79  HN  MET A  25      -5.512 -11.214  54.028  1.00 64.74           H
ATOM     80  N   GLU A  26      -4.939 -13.548  52.232  1.00 59.77           N
ATOM     81  CA  GLU A  26      -5.190 -14.754  51.462  1.00 59.77           C
ATOM     82  C   GLU A  26      -5.637 -14.395  50.044  1.00 59.77           C
ATOM     83  O   GLU A  26      -5.209 -15.023  49.077  1.00 59.77           O
ATOM     84  HA  GLU A  26      -4.235 -15.279  51.428  1.00 59.77           H
ATOM     85  CB  GLU A  26      -6.225 -15.642  52.156  1.00 59.77           C
ATOM     86 1HB  GLU A  26      -7.021 -15.023  52.570  1.00 59.77           H
ATOM     87 2HB  GLU A  26      -6.586 -16.398  51.459  1.00 59.77           H
ATOM     88  CG  GLU A  26      -5.601 -16.399  53.329  1.00 59.77           C
ATOM     89 1HG  GLU A  26      -4.762 -16.998  52.975  1.00 59.77           H
ATOM     90 2HG  GLU A  26      -5.202 -15.689  54.054  1.00 59.77           H
ATOM     91  CD  GLU A  26      -6.630 -17.305  54.007  1.00 59.77           C
ATOM     92  OE1 GLU A  26      -6.190 -18.280  54.653  1.00 59.77           O
ATOM     93  OE2 GLU A  26      -7.834 -17.002  53.865  1.00 59.77           O
ATOM     94  HN  GLU A  26      -5.539 -13.418  53.022  1.00 59.77           H
ATOM     95  N   ASP A  27      -6.493 -13.387  49.965  1.00 66.36           N
ATOM     96  CA  ASP A  27      -7.040 -12.969  48.685  1.00 66.36           C
ATOM     97  C   ASP A  27      -5.896 -12.562  47.755  1.00 66.36           C
ATOM     98  O   ASP A  27      -5.933 -12.846  46.559  1.00 66.36           O
ATOM     99  HA  ASP A  27      -7.593 -13.832  48.314  1.00 66.36           H
ATOM    100  CB  ASP A  27      -7.967 -11.763  48.851  1.00 66.36           C
ATOM    101 1HB  ASP A  27      -7.518 -11.046  49.538  1.00 66.36           H
ATOM    102 2HB  ASP A  27      -8.084 -11.255  47.893  1.00 66.36           H
ATOM    103  CG  ASP A  27      -9.338 -12.193  49.377  1.00 66.36           C
ATOM    104  OD1 ASP A  27      -9.658 -13.390  49.215  1.00 66.36           O
ATOM    105  OD2 ASP A  27     -10.035 -11.314  49.929  1.00 66.36           O
ATOM    106  HN  ASP A  27      -6.812 -12.861  50.753  1.00 66.36           H
ATOM    107  N   TYR A  28      -4.907 -11.902  48.339  1.00 65.76           N
ATOM    108  CA  TYR A  28      -3.766 -11.430  47.573  1.00 65.76           C
ATOM    109  C   TYR A  28      -2.864 -12.594  47.159  1.00 65.76           C
ATOM    110  O   TYR A  28      -2.335 -12.610  46.049  1.00 65.76           O
ATOM    111  HA  TYR A  28      -4.144 -10.937  46.677  1.00 65.76           H
ATOM    112  CB  TYR A  28      -2.986 -10.502  48.506  1.00 65.76           C
ATOM    113 1HB  TYR A  28      -3.649  -9.709  48.851  1.00 65.76           H
ATOM    114 2HB  TYR A  28      -2.677 -11.065  49.387  1.00 65.76           H
ATOM    115  CG  TYR A  28      -1.749  -9.870  47.863  1.00 65.76           C
ATOM    116  CD1 TYR A  28      -0.507 -10.442  48.048  1.00 65.76           C
ATOM    117  HD1 TYR A  28      -0.407 -11.344  48.652  1.00 65.76           H
ATOM    118  CD2 TYR A  28      -1.877  -8.728  47.099  1.00 65.76           C
ATOM    119  HD2 TYR A  28      -2.858  -8.276  46.953  1.00 65.76           H
ATOM    120  CE1 TYR A  28       0.657  -9.847  47.444  1.00 65.76           C
ATOM    121  HE1 TYR A  28       1.644 -10.288  47.582  1.00 65.76           H
ATOM    122  CE2 TYR A  28      -0.713  -8.133  46.494  1.00 65.76           C
ATOM    123  HE2 TYR A  28      -0.799  -7.232  45.888  1.00 65.76           H
ATOM    124  CZ  TYR A  28       0.496  -8.722  46.696  1.00 65.76           C
ATOM    125  OH  TYR A  28       1.595  -8.160  46.125  1.00 65.76           O
ATOM    126  HH  TYR A  28       1.330  -7.359  45.589  1.00 65.76           H
ATOM    127  HN  TYR A  28      -4.877 -11.689  49.316  1.00 65.76           H
ATOM    128  N   VAL A  29      -2.716 -13.541  48.075  1.00 66.11           N
ATOM    129  CA  VAL A  29      -1.820 -14.663  47.853  1.00 66.11           C
ATOM    130  C   VAL A  29      -2.434 -15.603  46.814  1.00 66.11           C
ATOM    131  O   VAL A  29      -1.724 -16.158  45.977  1.00 66.11           O
ATOM    132  HA  VAL A  29      -0.886 -14.265  47.458  1.00 66.11           H
ATOM    133  CB  VAL A  29      -1.515 -15.358  49.182  1.00 66.11           C
ATOM    134  HB  VAL A  29      -2.464 -15.596  49.662  1.00 66.11           H
ATOM    135  CG1 VAL A  29      -0.762 -16.671  48.953  1.00 66.11           C
ATOM    136 1HG1 VAL A  29      -1.371 -17.337  48.341  1.00 66.11           H
ATOM    137 2HG1 VAL A  29       0.178 -16.466  48.441  1.00 66.11           H
ATOM    138 3HG1 VAL A  29      -0.558 -17.145  49.913  1.00 66.11           H
ATOM    139  CG2 VAL A  29      -0.733 -14.434  50.117  1.00 66.11           C
ATOM    140 1HG2 VAL A  29       0.209 -14.152  49.646  1.00 66.11           H
ATOM    141 2HG2 VAL A  29      -1.321 -13.539  50.319  1.00 66.11           H
ATOM    142 3HG2 VAL A  29      -0.529 -14.953  51.054  1.00 66.11           H
ATOM    143  HN  VAL A  29      -3.195 -13.549  48.953  1.00 66.11           H
ATOM    144  N   ASN A  30      -3.748 -15.753  46.901  1.00 61.64           N
ATOM    145  CA  ASN A  30      -4.451 -16.700  46.053  1.00 61.64           C
ATOM    146  C   ASN A  30      -4.752 -16.045  44.704  1.00 61.64           C
ATOM    147  O   ASN A  30      -5.217 -16.707  43.777  1.00 61.64           O
ATOM    148  HA  ASN A  30      -3.780 -17.555  45.961  1.00 61.64           H
ATOM    149  CB  ASN A  30      -5.781 -17.121  46.681  1.00 61.64           C
ATOM    150 1HB  ASN A  30      -6.337 -16.236  46.990  1.00 61.64           H
ATOM    151 2HB  ASN A  30      -6.390 -17.638  45.940  1.00 61.64           H
ATOM    152  CG  ASN A  30      -5.553 -18.034  47.888  1.00 61.64           C
ATOM    153  OD1 ASN A  30      -4.534 -18.693  48.016  1.00 61.64           O
ATOM    154  ND2 ASN A  30      -6.555 -18.036  48.762  1.00 61.64           N
ATOM    155 1HD2 ASN A  30      -7.364 -17.471  48.597  1.00 61.64           H
ATOM    156 2HD2 ASN A  30      -6.500 -18.601  49.585  1.00 61.64           H
ATOM    157  HN  ASN A  30      -4.328 -15.242  47.535  1.00 61.64           H
ATOM    158  N   PHE A  31      -4.474 -14.751  44.635  1.00 69.46           N
ATOM    159  CA  PHE A  31      -4.673 -14.007  43.403  1.00 69.46           C
ATOM    160  C   PHE A  31      -3.733 -14.505  42.304  1.00 69.46           C
ATOM    161  O   PHE A  31      -2.514 -14.480  42.466  1.00 69.46           O
ATOM    162  HA  PHE A  31      -5.707 -14.164  43.094  1.00 69.46           H
ATOM    163  CB  PHE A  31      -4.351 -12.542  43.708  1.00 69.46           C
ATOM    164 1HB  PHE A  31      -4.887 -12.243  44.609  1.00 69.46           H
ATOM    165 2HB  PHE A  31      -3.287 -12.453  43.926  1.00 69.46           H
ATOM    166  CG  PHE A  31      -4.708 -11.578  42.576  1.00 69.46           C
ATOM    167  CD1 PHE A  31      -3.744 -11.154  41.715  1.00 69.46           C
ATOM    168  HD1 PHE A  31      -2.718 -11.501  41.832  1.00 69.46           H
ATOM    169  CD2 PHE A  31      -5.989 -11.144  42.430  1.00 69.46           C
ATOM    170  HD2 PHE A  31      -6.761 -11.484  43.120  1.00 69.46           H
ATOM    171  CE1 PHE A  31      -4.075 -10.259  40.664  1.00 69.46           C
ATOM    172  HE1 PHE A  31      -3.303  -9.919  39.974  1.00 69.46           H
ATOM    173  CE2 PHE A  31      -6.320 -10.249  41.378  1.00 69.46           C
ATOM    174  HE2 PHE A  31      -7.346  -9.902  41.261  1.00 69.46           H
ATOM    175  CZ  PHE A  31      -5.356  -9.825  40.517  1.00 69.46           C
ATOM    176  HZ  PHE A  31      -5.610  -9.138  39.710  1.00 69.46           H
ATOM    177  HN  PHE A  31      -4.120 -14.214  45.401  1.00 69.46           H
ATOM    178  N   ASN A  32      -4.336 -14.946  41.210  1.00 62.29           N
ATOM    179  CA  ASN A  32      -3.569 -15.463  40.089  1.00 62.29           C
ATOM    180  C   ASN A  32      -3.018 -14.294  39.271  1.00 62.29           C
ATOM    181  O   ASN A  32      -3.716 -13.742  38.422  1.00 62.29           O
ATOM    182  HA  ASN A  32      -2.780 -16.067  40.537  1.00 62.29           H
ATOM    183  CB  ASN A  32      -4.445 -16.314  39.167  1.00 62.29           C
ATOM    184 1HB  ASN A  32      -5.080 -16.968  39.764  1.00 62.29           H
ATOM    185 2HB  ASN A  32      -5.106 -15.667  38.590  1.00 62.29           H
ATOM    186  CG  ASN A  32      -3.588 -17.154  38.218  1.00 62.29           C
ATOM    187  OD1 ASN A  32      -2.371 -17.070  38.200  1.00 62.29           O
ATOM    188  ND2 ASN A  32      -4.289 -17.967  37.433  1.00 62.29           N
ATOM    189 1HD2 ASN A  32      -5.287 -17.988  37.498  1.00 62.29           H
ATOM    190 2HD2 ASN A  32      -3.819 -18.558  36.777  1.00 62.29           H
ATOM    191  HN  ASN A  32      -5.328 -14.955  41.082  1.00 62.29           H
ATOM    192  N   PHE A  33      -1.770 -13.950  39.556  1.00 64.98           N
ATOM    193  CA  PHE A  33      -1.085 -12.920  38.793  1.00 64.98           C
ATOM    194  C   PHE A  33      -0.612 -13.462  37.443  1.00 64.98           C
ATOM    195  O   PHE A  33       0.587 -13.492  37.168  1.00 64.98           O
ATOM    196  HA  PHE A  33      -1.797 -12.112  38.629  1.00 64.98           H
ATOM    197  CB  PHE A  33       0.133 -12.492  39.613  1.00 64.98           C
ATOM    198 1HB  PHE A  33       0.697 -13.381  39.898  1.00 64.98           H
ATOM    199 2HB  PHE A  33       0.787 -11.888  38.985  1.00 64.98           H
ATOM    200  CG  PHE A  33      -0.213 -11.700  40.875  1.00 64.98           C
ATOM    201  CD1 PHE A  33      -0.420 -10.358  40.800  1.00 64.98           C
ATOM    202  HD1 PHE A  33      -0.340  -9.847  39.840  1.00 64.98           H
ATOM    203  CD2 PHE A  33      -0.313 -12.337  42.072  1.00 64.98           C
ATOM    204  HD2 PHE A  33      -0.147 -13.412  42.133  1.00 64.98           H
ATOM    205  CE1 PHE A  33      -0.742  -9.622  41.971  1.00 64.98           C
ATOM    206  HE1 PHE A  33      -0.908  -8.546  41.910  1.00 64.98           H
ATOM    207  CE2 PHE A  33      -0.634 -11.601  43.244  1.00 64.98           C
ATOM    208  HE2 PHE A  33      -0.715 -12.112  44.203  1.00 64.98           H
ATOM    209  CZ  PHE A  33      -0.842 -10.259  43.168  1.00 64.98           C
ATOM    210  HZ  PHE A  33      -1.089  -9.694  44.067  1.00 64.98           H
ATOM    211  HN  PHE A  33      -1.231 -14.360  40.291  1.00 64.98           H
ATOM    212  N   THR A  34      -1.578 -13.877  36.636  1.00 63.45           N
ATOM    213  CA  THR A  34      -1.328 -14.098  35.222  1.00 63.45           C
ATOM    214  C   THR A  34      -0.847 -12.806  34.557  1.00 63.45           C
ATOM    215  O   THR A  34      -1.511 -11.774  34.645  1.00 63.45           O
ATOM    216  HA  THR A  34      -0.523 -14.826  35.125  1.00 63.45           H
ATOM    217  CB  THR A  34      -2.607 -14.662  34.599  1.00 63.45           C
ATOM    218  HB  THR A  34      -3.215 -13.866  34.171  1.00 63.45           H
ATOM    219  OG1 THR A  34      -3.213 -15.398  35.657  1.00 63.45           O
ATOM    220  HG1 THR A  34      -2.588 -16.108  35.982  1.00 63.45           H
ATOM    221  CG2 THR A  34      -2.320 -15.717  33.528  1.00 63.45           C
ATOM    222 1HG2 THR A  34      -1.769 -16.545  33.973  1.00 63.45           H
ATOM    223 2HG2 THR A  34      -1.725 -15.272  32.730  1.00 63.45           H
ATOM    224 3HG2 THR A  34      -3.261 -16.084  33.119  1.00 63.45           H
ATOM    225  HN  THR A  34      -2.515 -14.060  36.934  1.00 63.45           H
ATOM    226  N   ASP A  35       0.303 -12.906  33.907  1.00 67.68           N
ATOM    227  CA  ASP A  35       0.909 -11.746  33.276  1.00 67.68           C
ATOM    228  C   ASP A  35       0.200 -11.463  31.950  1.00 67.68           C
ATOM    229  O   ASP A  35       0.638 -11.924  30.897  1.00 67.68           O
ATOM    230  HA  ASP A  35       0.790 -10.934  33.994  1.00 67.68           H
ATOM    231  CB  ASP A  35       2.390 -11.992  32.978  1.00 67.68           C
ATOM    232 1HB  ASP A  35       2.629 -13.041  33.148  1.00 67.68           H
ATOM    233 2HB  ASP A  35       2.592 -11.785  31.927  1.00 67.68           H
ATOM    234  CG  ASP A  35       3.280 -11.110  33.856  1.00 67.68           C
ATOM    235  OD1 ASP A  35       2.748 -10.105  34.375  1.00 67.68           O
ATOM    236  OD2 ASP A  35       4.472 -11.462  33.990  1.00 67.68           O
ATOM    237  HN  ASP A  35       0.818 -13.758  33.809  1.00 67.68           H
ATOM    238  N   PHE A  36      -0.884 -10.707  32.045  1.00 81.90           N
ATOM    239  CA  PHE A  36      -1.596 -10.268  30.857  1.00 81.90           C
ATOM    240  C   PHE A  36      -0.916  -9.050  30.229  1.00 81.90           C
ATOM    241  O   PHE A  36      -1.256  -8.648  29.117  1.00 81.90           O
ATOM    242  HA  PHE A  36      -1.582 -11.095  30.147  1.00 81.90           H
ATOM    243  CB  PHE A  36      -3.007  -9.877  31.300  1.00 81.90           C
ATOM    244 1HB  PHE A  36      -2.935  -9.172  32.128  1.00 81.90           H
ATOM    245 2HB  PHE A  36      -3.503  -9.357  30.481  1.00 81.90           H
ATOM    246  CG  PHE A  36      -3.874 -11.062  31.733  1.00 81.90           C
ATOM    247  CD1 PHE A  36      -3.933 -12.179  30.959  1.00 81.90           C
ATOM    248  HD1 PHE A  36      -3.363 -12.231  30.032  1.00 81.90           H
ATOM    249  CD2 PHE A  36      -4.585 -10.997  32.890  1.00 81.90           C
ATOM    250  HD2 PHE A  36      -4.537 -10.102  33.510  1.00 81.90           H
ATOM    251  CE1 PHE A  36      -4.737 -13.278  31.361  1.00 81.90           C
ATOM    252  HE1 PHE A  36      -4.785 -14.174  30.741  1.00 81.90           H
ATOM    253  CE2 PHE A  36      -5.389 -12.097  33.291  1.00 81.90           C
ATOM    254  HE2 PHE A  36      -5.959 -12.045  34.219  1.00 81.90           H
ATOM    255  CZ  PHE A  36      -5.448 -13.214  32.518  1.00 81.90           C
ATOM    256  HZ  PHE A  36      -6.066 -14.058  32.826  1.00 81.90           H
ATOM    257  HN  PHE A  36      -1.275 -10.396  32.911  1.00 81.90           H
ATOM    258  N   TYR A  37       0.034  -8.495  30.969  1.00 86.52           N
ATOM    259  CA  TYR A  37       0.845  -7.407  30.451  1.00 86.52           C
ATOM    260  C   TYR A  37       2.023  -7.941  29.634  1.00 86.52           C
ATOM    261  O   TYR A  37       2.910  -8.600  30.175  1.00 86.52           O
ATOM    262  HA  TYR A  37       0.215  -6.793  29.808  1.00 86.52           H
ATOM    263  CB  TYR A  37       1.385  -6.664  31.676  1.00 86.52           C
ATOM    264 1HB  TYR A  37       0.557  -6.449  32.351  1.00 86.52           H
ATOM    265 2HB  TYR A  37       2.072  -7.319  32.211  1.00 86.52           H
ATOM    266  CG  TYR A  37       2.105  -5.356  31.342  1.00 86.52           C
ATOM    267  CD1 TYR A  37       3.480  -5.336  31.225  1.00 86.52           C
ATOM    268  HD1 TYR A  37       4.053  -6.253  31.370  1.00 86.52           H
ATOM    269  CD2 TYR A  37       1.380  -4.196  31.159  1.00 86.52           C
ATOM    270  HD2 TYR A  37       0.294  -4.212  31.252  1.00 86.52           H
ATOM    271  CE1 TYR A  37       4.158  -4.105  30.912  1.00 86.52           C
ATOM    272  HE1 TYR A  37       5.244  -4.076  30.816  1.00 86.52           H
ATOM    273  CE2 TYR A  37       2.058  -2.965  30.846  1.00 86.52           C
ATOM    274  HE2 TYR A  37       1.498  -2.042  30.699  1.00 86.52           H
ATOM    275  CZ  TYR A  37       3.414  -2.981  30.737  1.00 86.52           C
ATOM    276  OH  TYR A  37       4.054  -1.818  30.441  1.00 86.52           O
ATOM    277  HH  TYR A  37       3.392  -1.128  30.149  1.00 86.52           H
ATOM    278  HN  TYR A  37       0.251  -8.777  31.903  1.00 86.52           H
ATOM    279  N   CYS A  38       1.993  -7.639  28.345  1.00 89.67           N
ATOM    280  CA  CYS A  38       2.989  -8.167  27.428  1.00 89.67           C
ATOM    281  C   CYS A  38       4.020  -7.070  27.154  1.00 89.67           C
ATOM    282  O   CYS A  38       3.698  -6.050  26.547  1.00 89.67           O
ATOM    283  HA  CYS A  38       3.453  -9.018  27.927  1.00 89.67           H
ATOM    284  CB  CYS A  38       2.352  -8.688  26.138  1.00 89.67           C
ATOM    285 1HB  CYS A  38       1.559  -9.397  26.375  1.00 89.67           H
ATOM    286 2HB  CYS A  38       1.890  -7.864  25.594  1.00 89.67           H
ATOM    287  SG  CYS A  38       3.620  -9.494  25.094  1.00 89.67           S
ATOM    288  HN  CYS A  38       1.306  -7.045  27.925  1.00 89.67           H
ATOM    289  N   GLU A  39       5.237  -7.318  27.613  1.00 82.06           N
ATOM    290  CA  GLU A  39       6.358  -6.462  27.262  1.00 82.06           C
ATOM    291  C   GLU A  39       6.943  -6.882  25.912  1.00 82.06           C
ATOM    292  O   GLU A  39       7.323  -8.037  25.728  1.00 82.06           O
ATOM    293  HA  GLU A  39       5.944  -5.457  27.189  1.00 82.06           H
ATOM    294  CB  GLU A  39       7.429  -6.486  28.354  1.00 82.06           C
ATOM    295 1HB  GLU A  39       7.757  -7.511  28.526  1.00 82.06           H
ATOM    296 2HB  GLU A  39       8.243  -5.813  28.085  1.00 82.06           H
ATOM    297  CG  GLU A  39       6.869  -5.974  29.683  1.00 82.06           C
ATOM    298 1HG  GLU A  39       6.365  -5.020  29.526  1.00 82.06           H
ATOM    299 2HG  GLU A  39       6.121  -6.672  30.059  1.00 82.06           H
ATOM    300  CD  GLU A  39       7.982  -5.804  30.718  1.00 82.06           C
ATOM    301  OE1 GLU A  39       7.707  -5.146  31.745  1.00 82.06           O
ATOM    302  OE2 GLU A  39       9.084  -6.336  30.460  1.00 82.06           O
ATOM    303  HN  GLU A  39       5.463  -8.084  28.214  1.00 82.06           H
ATOM    304  N   LYS A  40       6.996  -5.920  25.001  1.00 87.65           N
ATOM    305  CA  LYS A  40       7.351  -6.213  23.623  1.00 87.65           C
ATOM    306  C   LYS A  40       8.763  -5.694  23.343  1.00 87.65           C
ATOM    307  O   LYS A  40       9.076  -5.312  22.217  1.00 87.65           O
ATOM    308  HA  LYS A  40       7.353  -7.297  23.510  1.00 87.65           H
ATOM    309  CB  LYS A  40       6.292  -5.660  22.668  1.00 87.65           C
ATOM    310 1HB  LYS A  40       6.183  -4.586  22.821  1.00 87.65           H
ATOM    311 2HB  LYS A  40       6.616  -5.803  21.637  1.00 87.65           H
ATOM    312  CG  LYS A  40       4.944  -6.350  22.885  1.00 87.65           C
ATOM    313 1HG  LYS A  40       5.072  -7.431  22.834  1.00 87.65           H
ATOM    314 2HG  LYS A  40       4.569  -6.120  23.882  1.00 87.65           H
ATOM    315  CD  LYS A  40       3.924  -5.903  21.836  1.00 87.65           C
ATOM    316 1HD  LYS A  40       3.756  -4.829  21.921  1.00 87.65           H
ATOM    317 2HD  LYS A  40       4.320  -6.085  20.837  1.00 87.65           H
ATOM    318  CE  LYS A  40       2.598  -6.647  22.008  1.00 87.65           C
ATOM    319 1HE  LYS A  40       2.775  -7.723  22.007  1.00 87.65           H
ATOM    320 2HE  LYS A  40       2.156  -6.397  22.972  1.00 87.65           H
ATOM    321  NZ  LYS A  40       1.660  -6.293  20.919  1.00 87.65           N
ATOM    322 1HZ  LYS A  40       0.802  -6.823  21.026  1.00 87.65           H
ATOM    323 2HZ  LYS A  40       1.451  -5.301  20.962  1.00 87.65           H
ATOM    324 3HZ  LYS A  40       2.083  -6.511  20.024  1.00 87.65           H
ATOM    325  HN  LYS A  40       6.802  -4.958  25.193  1.00 87.65           H
ATOM    326  N   ASN A  41       9.578  -5.697  24.388  1.00 83.04           N
ATOM    327  CA  ASN A  41      10.934  -5.188  24.280  1.00 83.04           C
ATOM    328  C   ASN A  41      11.675  -5.952  23.181  1.00 83.04           C
ATOM    329  O   ASN A  41      12.409  -5.357  22.393  1.00 83.04           O
ATOM    330  HA  ASN A  41      10.825  -4.128  24.050  1.00 83.04           H
ATOM    331  CB  ASN A  41      11.701  -5.382  25.590  1.00 83.04           C
ATOM    332 1HB  ASN A  41      11.526  -6.388  25.972  1.00 83.04           H
ATOM    333 2HB  ASN A  41      12.772  -5.293  25.405  1.00 83.04           H
ATOM    334  CG  ASN A  41      11.271  -4.351  26.635  1.00 83.04           C
ATOM    335  OD1 ASN A  41      10.843  -3.253  26.322  1.00 83.04           O
ATOM    336  ND2 ASN A  41      11.409  -4.765  27.892  1.00 83.04           N
ATOM    337 1HD2 ASN A  41      11.767  -5.679  28.080  1.00 83.04           H
ATOM    338 2HD2 ASN A  41      11.155  -4.162  28.647  1.00 83.04           H
ATOM    339  HN  ASN A  41       9.325  -6.038  25.294  1.00 83.04           H
ATOM    340  N   ASN A  42      11.456  -7.259  23.162  1.00 83.38           N
ATOM    341  CA  ASN A  42      12.143  -8.119  22.214  1.00 83.38           C
ATOM    342  C   ASN A  42      11.705  -7.758  20.793  1.00 83.38           C
ATOM    343  O   ASN A  42      12.509  -7.795  19.863  1.00 83.38           O
ATOM    344  HA  ASN A  42      13.205  -7.939  22.381  1.00 83.38           H
ATOM    345  CB  ASN A  42      11.799  -9.590  22.456  1.00 83.38           C
ATOM    346 1HB  ASN A  42      10.717  -9.721  22.447  1.00 83.38           H
ATOM    347 2HB  ASN A  42      12.200 -10.199  21.645  1.00 83.38           H
ATOM    348  CG  ASN A  42      12.366 -10.073  23.792  1.00 83.38           C
ATOM    349  OD1 ASN A  42      13.131  -9.392  24.454  1.00 83.38           O
ATOM    350  ND2 ASN A  42      11.949 -11.285  24.150  1.00 83.38           N
ATOM    351 1HD2 ASN A  42      11.320 -11.791  23.561  1.00 83.38           H
ATOM    352 2HD2 ASN A  42      12.264 -11.688  25.009  1.00 83.38           H
ATOM    353  HN  ASN A  42      10.824  -7.729  23.778  1.00 83.38           H
ATOM    354  N   VAL A  43      10.430  -7.417  20.670  1.00 90.86           N
ATOM    355  CA  VAL A  43       9.864  -7.093  19.372  1.00 90.86           C
ATOM    356  C   VAL A  43      10.486  -5.792  18.860  1.00 90.86           C
ATOM    357  O   VAL A  43      10.783  -5.668  17.673  1.00 90.86           O
ATOM    358  HA  VAL A  43      10.126  -7.900  18.688  1.00 90.86           H
ATOM    359  CB  VAL A  43       8.339  -7.029  19.467  1.00 90.86           C
ATOM    360  HB  VAL A  43       8.078  -6.203  20.128  1.00 90.86           H
ATOM    361  CG1 VAL A  43       7.715  -6.751  18.098  1.00 90.86           C
ATOM    362 1HG1 VAL A  43       8.082  -5.797  17.719  1.00 90.86           H
ATOM    363 2HG1 VAL A  43       7.989  -7.546  17.405  1.00 90.86           H
ATOM    364 3HG1 VAL A  43       6.630  -6.710  18.195  1.00 90.86           H
ATOM    365  CG2 VAL A  43       7.773  -8.314  20.076  1.00 90.86           C
ATOM    366 1HG2 VAL A  43       8.049  -9.164  19.452  1.00 90.86           H
ATOM    367 2HG2 VAL A  43       8.181  -8.451  21.078  1.00 90.86           H
ATOM    368 3HG2 VAL A  43       6.687  -8.242  20.132  1.00 90.86           H
ATOM    369  HN  VAL A  43       9.790  -7.361  21.436  1.00 90.86           H
ATOM    370  N   ARG A  44      10.665  -4.857  19.781  1.00 86.38           N
ATOM    371  CA  ARG A  44      11.237  -3.567  19.435  1.00 86.38           C
ATOM    372  C   ARG A  44      12.702  -3.728  19.025  1.00 86.38           C
ATOM    373  O   ARG A  44      13.173  -3.053  18.111  1.00 86.38           O
ATOM    374  HA  ARG A  44      10.634  -3.208  18.601  1.00 86.38           H
ATOM    375  CB  ARG A  44      11.149  -2.592  20.611  1.00 86.38           C
ATOM    376 1HB  ARG A  44      11.560  -3.059  21.506  1.00 86.38           H
ATOM    377 2HB  ARG A  44      11.755  -1.710  20.404  1.00 86.38           H
ATOM    378  CG  ARG A  44       9.700  -2.172  20.868  1.00 86.38           C
ATOM    379 1HG  ARG A  44       9.223  -1.903  19.925  1.00 86.38           H
ATOM    380 2HG  ARG A  44       9.141  -3.014  21.278  1.00 86.38           H
ATOM    381  CD  ARG A  44       9.635  -0.989  21.835  1.00 86.38           C
ATOM    382 1HD  ARG A  44      10.318  -0.205  21.510  1.00 86.38           H
ATOM    383 2HD  ARG A  44       8.633  -0.560  21.832  1.00 86.38           H
ATOM    384  NE  ARG A  44       9.989  -1.432  23.202  1.00 86.38           N
ATOM    385  HE  ARG A  44      10.954  -1.601  23.404  1.00 86.38           H
ATOM    386  CZ  ARG A  44       9.099  -1.622  24.185  1.00 86.38           C
ATOM    387  NH1 ARG A  44       7.793  -1.411  23.970  1.00 86.38           N
ATOM    388 1HH1 ARG A  44       7.477  -1.109  23.070  1.00 86.38           H
ATOM    389 2HH1 ARG A  44       7.135  -1.554  24.709  1.00 86.38           H
ATOM    390  NH2 ARG A  44       9.533  -2.026  25.387  1.00 86.38           N
ATOM    391 1HH2 ARG A  44       8.882  -2.172  26.131  1.00 86.38           H
ATOM    392 2HH2 ARG A  44      10.509  -2.181  25.539  1.00 86.38           H
ATOM    393  HN  ARG A  44      10.427  -4.969  20.745  1.00 86.38           H
ATOM    394  N   GLN A  45      13.383  -4.627  19.721  1.00 83.42           N
ATOM    395  CA  GLN A  45      14.780  -4.900  19.428  1.00 83.42           C
ATOM    396  C   GLN A  45      14.926  -5.450  18.008  1.00 83.42           C
ATOM    397  O   GLN A  45      15.810  -5.029  17.263  1.00 83.42           O
ATOM    398  HA  GLN A  45      15.285  -3.938  19.506  1.00 83.42           H
ATOM    399  CB  GLN A  45      15.377  -5.865  20.454  1.00 83.42           C
ATOM    400 1HB  GLN A  45      14.632  -6.610  20.734  1.00 83.42           H
ATOM    401 2HB  GLN A  45      16.214  -6.402  20.009  1.00 83.42           H
ATOM    402  CG  GLN A  45      15.850  -5.115  21.701  1.00 83.42           C
ATOM    403 1HG  GLN A  45      16.503  -4.292  21.409  1.00 83.42           H
ATOM    404 2HG  GLN A  45      14.994  -4.676  22.213  1.00 83.42           H
ATOM    405  CD  GLN A  45      16.596  -6.051  22.654  1.00 83.42           C
ATOM    406  OE1 GLN A  45      16.568  -7.264  22.522  1.00 83.42           O
ATOM    407  NE2 GLN A  45      17.263  -5.423  23.618  1.00 83.42           N
ATOM    408 1HE2 GLN A  45      17.244  -4.425  23.670  1.00 83.42           H
ATOM    409 2HE2 GLN A  45      17.782  -5.949  24.291  1.00 83.42           H
ATOM    410  HN  GLN A  45      12.996  -5.163  20.472  1.00 83.42           H
ATOM    411  N   PHE A  46      14.047  -6.384  17.675  1.00 92.13           N
ATOM    412  CA  PHE A  46      14.059  -6.987  16.354  1.00 92.13           C
ATOM    413  C   PHE A  46      13.831  -5.934  15.268  1.00 92.13           C
ATOM    414  O   PHE A  46      14.536  -5.913  14.260  1.00 92.13           O
ATOM    415  HA  PHE A  46      15.040  -7.442  16.216  1.00 92.13           H
ATOM    416  CB  PHE A  46      12.914  -8.001  16.314  1.00 92.13           C
ATOM    417 1HB  PHE A  46      13.078  -8.750  17.088  1.00 92.13           H
ATOM    418 2HB  PHE A  46      11.982  -7.491  16.557  1.00 92.13           H
ATOM    419  CG  PHE A  46      12.755  -8.707  14.966  1.00 92.13           C
ATOM    420  CD1 PHE A  46      11.794  -8.300  14.094  1.00 92.13           C
ATOM    421  HD1 PHE A  46      11.138  -7.470  14.355  1.00 92.13           H
ATOM    422  CD2 PHE A  46      13.574  -9.743  14.640  1.00 92.13           C
ATOM    423  HD2 PHE A  46      14.344 -10.070  15.339  1.00 92.13           H
ATOM    424  CE1 PHE A  46      11.646  -8.955  12.843  1.00 92.13           C
ATOM    425  HE1 PHE A  46      10.876  -8.629  12.144  1.00 92.13           H
ATOM    426  CE2 PHE A  46      13.426 -10.398  13.389  1.00 92.13           C
ATOM    427  HE2 PHE A  46      14.083 -11.228  13.128  1.00 92.13           H
ATOM    428  CZ  PHE A  46      12.466  -9.991  12.517  1.00 92.13           C
ATOM    429  HZ  PHE A  46      12.352 -10.494  11.557  1.00 92.13           H
ATOM    430  HN  PHE A  46      13.336  -6.727  18.290  1.00 92.13           H
ATOM    431  N   ALA A  47      12.842  -5.086  15.510  1.00 92.40           N
ATOM    432  CA  ALA A  47      12.482  -4.061  14.544  1.00 92.40           C
ATOM    433  C   ALA A  47      13.679  -3.135  14.320  1.00 92.40           C
ATOM    434  O   ALA A  47      13.945  -2.720  13.193  1.00 92.40           O
ATOM    435  HA  ALA A  47      12.239  -4.560  13.606  1.00 92.40           H
ATOM    436  CB  ALA A  47      11.246  -3.307  15.038  1.00 92.40           C
ATOM    437 1HB  ALA A  47      10.417  -4.004  15.153  1.00 92.40           H
ATOM    438 2HB  ALA A  47      11.464  -2.840  15.998  1.00 92.40           H
ATOM    439 3HB  ALA A  47      10.976  -2.538  14.313  1.00 92.40           H
ATOM    440  HN  ALA A  47      12.293  -5.091  16.345  1.00 92.40           H
ATOM    441  N   SER A  48      14.370  -2.838  15.411  1.00 90.78           N
ATOM    442  CA  SER A  48      15.424  -1.839  15.380  1.00 90.78           C
ATOM    443  C   SER A  48      16.585  -2.329  14.512  1.00 90.78           C
ATOM    444  O   SER A  48      17.370  -1.527  14.009  1.00 90.78           O
ATOM    445  HA  SER A  48      14.968  -0.951  14.943  1.00 90.78           H
ATOM    446  CB  SER A  48      15.917  -1.515  16.792  1.00 90.78           C
ATOM    447 1HB  SER A  48      16.532  -0.615  16.764  1.00 90.78           H
ATOM    448 2HB  SER A  48      15.063  -1.297  17.434  1.00 90.78           H
ATOM    449  OG  SER A  48      16.671  -2.586  17.353  1.00 90.78           O
ATOM    450  HG  SER A  48      16.201  -3.454  17.196  1.00 90.78           H
ATOM    451  HN  SER A  48      14.220  -3.266  16.302  1.00 90.78           H
ATOM    452  N   HIS A  49      16.657  -3.643  14.364  1.00 86.86           N
ATOM    453  CA  HIS A  49      17.746  -4.254  13.620  1.00 86.86           C
ATOM    454  C   HIS A  49      17.284  -4.559  12.193  1.00 86.86           C
ATOM    455  O   HIS A  49      18.044  -4.387  11.241  1.00 86.86           O
ATOM    456  HA  HIS A  49      18.550  -3.519  13.583  1.00 86.86           H
ATOM    457  CB  HIS A  49      18.276  -5.490  14.348  1.00 86.86           C
ATOM    458 1HB  HIS A  49      17.437  -6.141  14.596  1.00 86.86           H
ATOM    459 2HB  HIS A  49      18.923  -6.048  13.672  1.00 86.86           H
ATOM    460  CG  HIS A  49      19.041  -5.178  15.612  1.00 86.86           C
ATOM    461  ND1 HIS A  49      18.420  -4.942  16.826  1.00 86.86           N
ATOM    462  HD1 HIS A  49      17.434  -4.953  16.990  1.00 86.86           H
ATOM    463  CD2 HIS A  49      20.382  -5.066  15.837  1.00 86.86           C
ATOM    464  HD2 HIS A  49      21.166  -5.192  15.091  1.00 86.86           H
ATOM    465  CE1 HIS A  49      19.354  -4.699  17.733  1.00 86.86           C
ATOM    466  HE1 HIS A  49      19.182  -4.477  18.786  1.00 86.86           H
ATOM    467  NE2 HIS A  49      20.569  -4.776  17.118  1.00 86.86           N
ATOM    468  HN  HIS A  49      15.990  -4.286  14.741  1.00 86.86           H
ATOM    469  N   PHE A  50      16.041  -5.005  12.090  1.00 88.52           N
ATOM    470  CA  PHE A  50      15.557  -5.594  10.853  1.00 88.52           C
ATOM    471  C   PHE A  50      15.023  -4.517   9.906  1.00 88.52           C
ATOM    472  O   PHE A  50      15.321  -4.531   8.713  1.00 88.52           O
ATOM    473  HA  PHE A  50      16.401  -6.101  10.384  1.00 88.52           H
ATOM    474  CB  PHE A  50      14.416  -6.542  11.225  1.00 88.52           C
ATOM    475 1HB  PHE A  50      14.771  -7.244  11.980  1.00 88.52           H
ATOM    476 2HB  PHE A  50      13.611  -5.965  11.680  1.00 88.52           H
ATOM    477  CG  PHE A  50      13.851  -7.331  10.041  1.00 88.52           C
ATOM    478  CD1 PHE A  50      12.644  -6.994   9.514  1.00 88.52           C
ATOM    479  HD1 PHE A  50      12.078  -6.162   9.934  1.00 88.52           H
ATOM    480  CD2 PHE A  50      14.557  -8.369   9.517  1.00 88.52           C
ATOM    481  HD2 PHE A  50      15.525  -8.638   9.940  1.00 88.52           H
ATOM    482  CE1 PHE A  50      12.120  -7.726   8.415  1.00 88.52           C
ATOM    483  HE1 PHE A  50      11.152  -7.457   7.993  1.00 88.52           H
ATOM    484  CE2 PHE A  50      14.033  -9.101   8.419  1.00 88.52           C
ATOM    485  HE2 PHE A  50      14.599  -9.932   7.999  1.00 88.52           H
ATOM    486  CZ  PHE A  50      12.826  -8.764   7.891  1.00 88.52           C
ATOM    487  HZ  PHE A  50      12.424  -9.326   7.048  1.00 88.52           H
ATOM    488  HN  PHE A  50      15.371  -4.970  12.831  1.00 88.52           H
ATOM    489  N   LEU A  51      14.241  -3.610  10.473  1.00 92.54           N
ATOM    490  CA  LEU A  51      13.435  -2.708   9.669  1.00 92.54           C
ATOM    491  C   LEU A  51      14.343  -1.662   9.019  1.00 92.54           C
ATOM    492  O   LEU A  51      14.240  -1.403   7.821  1.00 92.54           O
ATOM    493  HA  LEU A  51      12.971  -3.300   8.880  1.00 92.54           H
ATOM    494  CB  LEU A  51      12.305  -2.107  10.507  1.00 92.54           C
ATOM    495 1HB  LEU A  51      12.747  -1.602  11.367  1.00 92.54           H
ATOM    496 2HB  LEU A  51      11.805  -1.343   9.912  1.00 92.54           H
ATOM    497  CG  LEU A  51      11.250  -3.091  11.015  1.00 92.54           C
ATOM    498  HG  LEU A  51      11.741  -3.809  11.672  1.00 92.54           H
ATOM    499  CD1 LEU A  51      10.185  -2.373  11.846  1.00 92.54           C
ATOM    500 1HD1 LEU A  51      10.656  -1.892  12.704  1.00 92.54           H
ATOM    501 2HD1 LEU A  51       9.693  -1.618  11.232  1.00 92.54           H
ATOM    502 3HD1 LEU A  51       9.447  -3.096  12.194  1.00 92.54           H
ATOM    503  CD2 LEU A  51      10.637  -3.883   9.858  1.00 92.54           C
ATOM    504 1HD2 LEU A  51      10.164  -3.194   9.157  1.00 92.54           H
ATOM    505 2HD2 LEU A  51      11.419  -4.443   9.346  1.00 92.54           H
ATOM    506 3HD2 LEU A  51       9.890  -4.575  10.247  1.00 92.54           H
ATOM    507  HN  LEU A  51      14.154  -3.487  11.462  1.00 92.54           H
ATOM    508  N   PRO A  52      15.245  -1.043   9.794  1.00 94.33           N
ATOM    509  CA  PRO A  52      15.971   0.135   9.314  1.00 94.33           C
ATOM    510  C   PRO A  52      16.652  -0.113   7.978  1.00 94.33           C
ATOM    511  O   PRO A  52      16.503   0.675   7.045  1.00 94.33           O
ATOM    512  HA  PRO A  52      15.276   0.955   9.131  1.00 94.33           H
ATOM    513  CB  PRO A  52      16.985   0.413  10.425  1.00 94.33           C
ATOM    514 1HB  PRO A  52      17.935  -0.086  10.236  1.00 94.33           H
ATOM    515 2HB  PRO A  52      17.199   1.479  10.515  1.00 94.33           H
ATOM    516  CG  PRO A  52      16.300  -0.131  11.673  1.00 94.33           C
ATOM    517 1HG  PRO A  52      17.014  -0.330  12.472  1.00 94.33           H
ATOM    518 2HG  PRO A  52      15.575   0.575  12.078  1.00 94.33           H
ATOM    519  CD  PRO A  52      15.638  -1.403  11.168  1.00 94.33           C
ATOM    520 1HD  PRO A  52      16.326  -2.249  11.179  1.00 94.33           H
ATOM    521 2HD  PRO A  52      14.782  -1.685  11.782  1.00 94.33           H
ATOM    522  N   PRO A  53      17.413  -1.209   7.853  1.00 95.02           N
ATOM    523  CA  PRO A  53      18.191  -1.454   6.636  1.00 95.02           C
ATOM    524  C   PRO A  53      17.306  -1.763   5.439  1.00 95.02           C
ATOM    525  O   PRO A  53      17.626  -1.387   4.313  1.00 95.02           O
ATOM    526  HA  PRO A  53      18.744  -0.557   6.356  1.00 95.02           H
ATOM    527  CB  PRO A  53      19.080  -2.642   7.006  1.00 95.02           C
ATOM    528 1HB  PRO A  53      19.275  -3.281   6.145  1.00 95.02           H
ATOM    529 2HB  PRO A  53      20.048  -2.316   7.387  1.00 95.02           H
ATOM    530  CG  PRO A  53      18.288  -3.364   8.059  1.00 95.02           C
ATOM    531 1HG  PRO A  53      17.568  -4.049   7.611  1.00 95.02           H
ATOM    532 2HG  PRO A  53      18.937  -3.960   8.701  1.00 95.02           H
ATOM    533  CD  PRO A  53      17.596  -2.287   8.842  1.00 95.02           C
ATOM    534 1HD  PRO A  53      16.642  -2.631   9.242  1.00 95.02           H
ATOM    535 2HD  PRO A  53      18.197  -1.957   9.689  1.00 95.02           H
ATOM    536  N   LEU A  54      16.205  -2.446   5.718  1.00 92.68           N
ATOM    537  CA  LEU A  54      15.298  -2.865   4.664  1.00 92.68           C
ATOM    538  C   LEU A  54      14.599  -1.636   4.079  1.00 92.68           C
ATOM    539  O   LEU A  54      14.440  -1.527   2.864  1.00 92.68           O
ATOM    540  HA  LEU A  54      15.898  -3.326   3.880  1.00 92.68           H
ATOM    541  CB  LEU A  54      14.332  -3.933   5.181  1.00 92.68           C
ATOM    542 1HB  LEU A  54      13.854  -3.555   6.085  1.00 92.68           H
ATOM    543 2HB  LEU A  54      13.546  -4.074   4.439  1.00 92.68           H
ATOM    544  CG  LEU A  54      14.947  -5.298   5.497  1.00 92.68           C
ATOM    545  HG  LEU A  54      15.736  -5.154   6.235  1.00 92.68           H
ATOM    546  CD1 LEU A  54      13.911  -6.236   6.119  1.00 92.68           C
ATOM    547 1HD1 LEU A  54      13.536  -5.800   7.045  1.00 92.68           H
ATOM    548 2HD1 LEU A  54      13.085  -6.378   5.423  1.00 92.68           H
ATOM    549 3HD1 LEU A  54      14.375  -7.199   6.333  1.00 92.68           H
ATOM    550  CD2 LEU A  54      15.598  -5.907   4.253  1.00 92.68           C
ATOM    551 1HD2 LEU A  54      14.845  -6.034   3.475  1.00 92.68           H
ATOM    552 2HD2 LEU A  54      16.384  -5.243   3.893  1.00 92.68           H
ATOM    553 3HD2 LEU A  54      16.028  -6.876   4.505  1.00 92.68           H
ATOM    554  HN  LEU A  54      15.931  -2.712   6.642  1.00 92.68           H
ATOM    555  N   TYR A  55      14.201  -0.741   4.971  1.00 93.01           N
ATOM    556  CA  TYR A  55      13.503   0.466   4.561  1.00 93.01           C
ATOM    557  C   TYR A  55      14.418   1.375   3.738  1.00 93.01           C
ATOM    558  O   TYR A  55      13.979   1.988   2.767  1.00 93.01           O
ATOM    559  HA  TYR A  55      12.651   0.170   3.949  1.00 93.01           H
ATOM    560  CB  TYR A  55      13.115   1.188   5.853  1.00 93.01           C
ATOM    561 1HB  TYR A  55      13.973   1.197   6.524  1.00 93.01           H
ATOM    562 2HB  TYR A  55      12.881   2.227   5.620  1.00 93.01           H
ATOM    563  CG  TYR A  55      11.922   0.564   6.580  1.00 93.01           C
ATOM    564  CD1 TYR A  55      11.306  -0.556   6.060  1.00 93.01           C
ATOM    565  HD1 TYR A  55      11.668  -0.995   5.130  1.00 93.01           H
ATOM    566  CD2 TYR A  55      11.463   1.120   7.757  1.00 93.01           C
ATOM    567  HD2 TYR A  55      11.950   2.004   8.168  1.00 93.01           H
ATOM    568  CE1 TYR A  55      10.183  -1.144   6.744  1.00 93.01           C
ATOM    569  HE1 TYR A  55       9.687  -2.028   6.344  1.00 93.01           H
ATOM    570  CE2 TYR A  55      10.341   0.532   8.441  1.00 93.01           C
ATOM    571  HE2 TYR A  55       9.969   0.962   9.372  1.00 93.01           H
ATOM    572  CZ  TYR A  55       9.757  -0.571   7.902  1.00 93.01           C
ATOM    573  OH  TYR A  55       8.697  -1.126   8.548  1.00 93.01           O
ATOM    574  HH  TYR A  55       8.327  -1.884   8.011  1.00 93.01           H
ATOM    575  HN  TYR A  55      14.347  -0.831   5.957  1.00 93.01           H
ATOM    576  N   TRP A  56      15.674   1.432   4.157  1.00 91.55           N
ATOM    577  CA  TRP A  56      16.667   2.214   3.440  1.00 91.55           C
ATOM    578  C   TRP A  56      16.830   1.606   2.045  1.00 91.55           C
ATOM    579  O   TRP A  56      16.894   2.330   1.053  1.00 91.55           O
ATOM    580  HA  TRP A  56      16.294   3.235   3.360  1.00 91.55           H
ATOM    581  CB  TRP A  56      17.981   2.280   4.220  1.00 91.55           C
ATOM    582 1HB  TRP A  56      18.164   1.311   4.686  1.00 91.55           H
ATOM    583 2HB  TRP A  56      18.799   2.456   3.521  1.00 91.55           H
ATOM    584  CG  TRP A  56      18.010   3.363   5.301  1.00 91.55           C
ATOM    585  CD1 TRP A  56      18.106   3.202   6.628  1.00 91.55           C
ATOM    586  HD1 TRP A  56      18.178   2.235   7.125  1.00 91.55           H
ATOM    587  CD2 TRP A  56      17.939   4.789   5.090  1.00 91.55           C
ATOM    588  NE1 TRP A  56      18.101   4.415   7.285  1.00 91.55           N
ATOM    589  HE1 TRP A  56      18.162   4.553   8.274  1.00 91.55           H
ATOM    590  CE2 TRP A  56      17.996   5.411   6.321  1.00 91.55           C
ATOM    591  CE3 TRP A  56      17.829   5.529   3.900  1.00 91.55           C
ATOM    592  HE3 TRP A  56      17.782   5.061   2.916  1.00 91.55           H
ATOM    593  CZ2 TRP A  56      17.951   6.801   6.480  1.00 91.55           C
ATOM    594  HZ2 TRP A  56      17.998   7.268   7.464  1.00 91.55           H
ATOM    595  CZ3 TRP A  56      17.785   6.917   4.076  1.00 91.55           C
ATOM    596  HZ3 TRP A  56      17.700   7.538   3.185  1.00 91.55           H
ATOM    597  CH2 TRP A  56      17.842   7.558   5.308  1.00 91.55           C
ATOM    598  HH2 TRP A  56      17.801   8.646   5.361  1.00 91.55           H
ATOM    599  HN  TRP A  56      16.015   0.958   4.969  1.00 91.55           H
ATOM    600  N   LEU A  57      16.892   0.283   2.015  1.00 91.30           N
ATOM    601  CA  LEU A  57      17.057  -0.430   0.759  1.00 91.30           C
ATOM    602  C   LEU A  57      15.860  -0.140  -0.148  1.00 91.30           C
ATOM    603  O   LEU A  57      16.030   0.199  -1.318  1.00 91.30           O
ATOM    604  HA  LEU A  57      17.956  -0.042   0.279  1.00 91.30           H
ATOM    605  CB  LEU A  57      17.288  -1.920   1.016  1.00 91.30           C
ATOM    606 1HB  LEU A  57      18.155  -2.026   1.668  1.00 91.30           H
ATOM    607 2HB  LEU A  57      16.429  -2.312   1.561  1.00 91.30           H
ATOM    608  CG  LEU A  57      17.508  -2.788  -0.225  1.00 91.30           C
ATOM    609  HG  LEU A  57      16.700  -2.589  -0.929  1.00 91.30           H
ATOM    610  CD1 LEU A  57      18.818  -2.421  -0.925  1.00 91.30           C
ATOM    611 1HD1 LEU A  57      18.786  -1.375  -1.231  1.00 91.30           H
ATOM    612 2HD1 LEU A  57      19.652  -2.573  -0.239  1.00 91.30           H
ATOM    613 3HD1 LEU A  57      18.950  -3.053  -1.803  1.00 91.30           H
ATOM    614  CD2 LEU A  57      17.444  -4.275   0.128  1.00 91.30           C
ATOM    615 1HD2 LEU A  57      18.217  -4.509   0.859  1.00 91.30           H
ATOM    616 2HD2 LEU A  57      16.465  -4.507   0.547  1.00 91.30           H
ATOM    617 3HD2 LEU A  57      17.604  -4.869  -0.772  1.00 91.30           H
ATOM    618  HN  LEU A  57      16.832  -0.298   2.826  1.00 91.30           H
ATOM    619  N   VAL A  58      14.674  -0.284   0.426  1.00 93.30           N
ATOM    620  CA  VAL A  58      13.448  -0.083  -0.328  1.00 93.30           C
ATOM    621  C   VAL A  58      13.414   1.349  -0.865  1.00 93.30           C
ATOM    622  O   VAL A  58      13.073   1.572  -2.025  1.00 93.30           O
ATOM    623  HA  VAL A  58      13.463  -0.774  -1.171  1.00 93.30           H
ATOM    624  CB  VAL A  58      12.237  -0.424   0.543  1.00 93.30           C
ATOM    625  HB  VAL A  58      12.326   0.135   1.475  1.00 93.30           H
ATOM    626  CG1 VAL A  58      10.935   0.002  -0.138  1.00 93.30           C
ATOM    627 1HG1 VAL A  58      10.950   1.078  -0.310  1.00 93.30           H
ATOM    628 2HG1 VAL A  58      10.837  -0.517  -1.092  1.00 93.30           H
ATOM    629 3HG1 VAL A  58      10.090  -0.252   0.502  1.00 93.30           H
ATOM    630  CG2 VAL A  58      12.213  -1.914   0.889  1.00 93.30           C
ATOM    631 1HG2 VAL A  58      12.159  -2.500  -0.029  1.00 93.30           H
ATOM    632 2HG2 VAL A  58      13.120  -2.176   1.434  1.00 93.30           H
ATOM    633 3HG2 VAL A  58      11.342  -2.129   1.508  1.00 93.30           H
ATOM    634  HN  VAL A  58      14.544  -0.533   1.386  1.00 93.30           H
ATOM    635  N   PHE A  59      13.773   2.282   0.004  1.00 94.26           N
ATOM    636  CA  PHE A  59      13.751   3.689  -0.357  1.00 94.26           C
ATOM    637  C   PHE A  59      14.643   3.958  -1.570  1.00 94.26           C
ATOM    638  O   PHE A  59      14.203   4.560  -2.548  1.00 94.26           O
ATOM    639  HA  PHE A  59      12.720   3.944  -0.603  1.00 94.26           H
ATOM    640  CB  PHE A  59      14.294   4.467   0.844  1.00 94.26           C
ATOM    641 1HB  PHE A  59      13.603   4.356   1.679  1.00 94.26           H
ATOM    642 2HB  PHE A  59      15.241   4.025   1.152  1.00 94.26           H
ATOM    643  CG  PHE A  59      14.509   5.958   0.573  1.00 94.26           C
ATOM    644  CD1 PHE A  59      15.770   6.460   0.494  1.00 94.26           C
ATOM    645  HD1 PHE A  59      16.628   5.800   0.623  1.00 94.26           H
ATOM    646  CD2 PHE A  59      13.438   6.781   0.412  1.00 94.26           C
ATOM    647  HD2 PHE A  59      12.427   6.379   0.476  1.00 94.26           H
ATOM    648  CE1 PHE A  59      15.969   7.843   0.243  1.00 94.26           C
ATOM    649  HE1 PHE A  59      16.980   8.246   0.180  1.00 94.26           H
ATOM    650  CE2 PHE A  59      13.637   8.164   0.161  1.00 94.26           C
ATOM    651  HE2 PHE A  59      12.779   8.824   0.032  1.00 94.26           H
ATOM    652  CZ  PHE A  59      14.899   8.666   0.082  1.00 94.26           C
ATOM    653  HZ  PHE A  59      15.051   9.728  -0.111  1.00 94.26           H
ATOM    654  HN  PHE A  59      14.074   2.090   0.938  1.00 94.26           H
ATOM    655  N   ILE A  60      15.882   3.498  -1.467  1.00 91.49           N
ATOM    656  CA  ILE A  60      16.881   3.809  -2.474  1.00 91.49           C
ATOM    657  C   ILE A  60      16.427   3.256  -3.826  1.00 91.49           C
ATOM    658  O   ILE A  60      16.392   3.982  -4.819  1.00 91.49           O
ATOM    659  HA  ILE A  60      16.943   4.895  -2.549  1.00 91.49           H
ATOM    660  CB  ILE A  60      18.258   3.307  -2.036  1.00 91.49           C
ATOM    661  HB  ILE A  60      18.158   2.269  -1.719  1.00 91.49           H
ATOM    662  CG1 ILE A  60      18.774   4.099  -0.833  1.00 91.49           C
ATOM    663 1HG1 ILE A  60      19.055   5.103  -1.148  1.00 91.49           H
ATOM    664 2HG1 ILE A  60      17.977   4.208  -0.096  1.00 91.49           H
ATOM    665  CG2 ILE A  60      19.247   3.328  -3.203  1.00 91.49           C
ATOM    666 1HG2 ILE A  60      18.880   2.686  -4.003  1.00 91.49           H
ATOM    667 2HG2 ILE A  60      19.350   4.348  -3.573  1.00 91.49           H
ATOM    668 3HG2 ILE A  60      20.218   2.966  -2.863  1.00 91.49           H
ATOM    669  CD1 ILE A  60      19.977   3.403  -0.192  1.00 91.49           C
ATOM    670 1HD1 ILE A  60      19.685   2.408   0.143  1.00 91.49           H
ATOM    671 2HD1 ILE A  60      20.779   3.318  -0.925  1.00 91.49           H
ATOM    672 3HD1 ILE A  60      20.323   3.987   0.660  1.00 91.49           H
ATOM    673  HN  ILE A  60      16.204   2.924  -0.715  1.00 91.49           H
ATOM    674  N   VAL A  61      16.089   1.975  -3.822  1.00 90.79           N
ATOM    675  CA  VAL A  61      15.770   1.280  -5.058  1.00 90.79           C
ATOM    676  C   VAL A  61      14.487   1.866  -5.650  1.00 90.79           C
ATOM    677  O   VAL A  61      14.406   2.100  -6.855  1.00 90.79           O
ATOM    678  HA  VAL A  61      16.590   1.456  -5.755  1.00 90.79           H
ATOM    679  CB  VAL A  61      15.679  -0.226  -4.804  1.00 90.79           C
ATOM    680  HB  VAL A  61      14.935  -0.389  -4.023  1.00 90.79           H
ATOM    681  CG1 VAL A  61      15.213  -0.966  -6.059  1.00 90.79           C
ATOM    682 1HG1 VAL A  61      14.229  -0.601  -6.352  1.00 90.79           H
ATOM    683 2HG1 VAL A  61      15.922  -0.791  -6.868  1.00 90.79           H
ATOM    684 3HG1 VAL A  61      15.156  -2.034  -5.850  1.00 90.79           H
ATOM    685  CG2 VAL A  61      17.014  -0.780  -4.304  1.00 90.79           C
ATOM    686 1HG2 VAL A  61      17.786  -0.598  -5.052  1.00 90.79           H
ATOM    687 2HG2 VAL A  61      17.288  -0.284  -3.372  1.00 90.79           H
ATOM    688 3HG2 VAL A  61      16.921  -1.852  -4.131  1.00 90.79           H
ATOM    689  HN  VAL A  61      16.032   1.414  -2.996  1.00 90.79           H
ATOM    690  N   GLY A  62      13.516   2.086  -4.776  1.00 92.28           N
ATOM    691  CA  GLY A  62      12.203   2.530  -5.212  1.00 92.28           C
ATOM    692  C   GLY A  62      12.256   3.968  -5.732  1.00 92.28           C
ATOM    693  O   GLY A  62      11.636   4.288  -6.745  1.00 92.28           O
ATOM    694 1HA  GLY A  62      11.833   1.869  -5.995  1.00 92.28           H
ATOM    695 2HA  GLY A  62      11.500   2.466  -4.382  1.00 92.28           H
ATOM    696  HN  GLY A  62      13.615   1.966  -3.788  1.00 92.28           H
ATOM    697  N   ALA A  63      13.002   4.796  -5.016  1.00 92.97           N
ATOM    698  CA  ALA A  63      13.115   6.200  -5.373  1.00 92.97           C
ATOM    699  C   ALA A  63      13.741   6.319  -6.764  1.00 92.97           C
ATOM    700  O   ALA A  63      13.261   7.081  -7.601  1.00 92.97           O
ATOM    701  HA  ALA A  63      12.109   6.618  -5.399  1.00 92.97           H
ATOM    702  CB  ALA A  63      13.927   6.935  -4.304  1.00 92.97           C
ATOM    703 1HB  ALA A  63      13.425   6.845  -3.341  1.00 92.97           H
ATOM    704 2HB  ALA A  63      14.922   6.495  -4.238  1.00 92.97           H
ATOM    705 3HB  ALA A  63      14.012   7.988  -4.572  1.00 92.97           H
ATOM    706  HN  ALA A  63      13.521   4.523  -4.206  1.00 92.97           H
ATOM    707  N   LEU A  64      14.803   5.553  -6.968  1.00 86.86           N
ATOM    708  CA  LEU A  64      15.496   5.560  -8.245  1.00 86.86           C
ATOM    709  C   LEU A  64      14.549   5.061  -9.337  1.00 86.86           C
ATOM    710  O   LEU A  64      14.429   5.683 -10.392  1.00 86.86           O
ATOM    711  HA  LEU A  64      15.765   6.593  -8.466  1.00 86.86           H
ATOM    712  CB  LEU A  64      16.800   4.764  -8.151  1.00 86.86           C
ATOM    713 1HB  LEU A  64      16.579   3.796  -7.701  1.00 86.86           H
ATOM    714 2HB  LEU A  64      17.158   4.571  -9.162  1.00 86.86           H
ATOM    715  CG  LEU A  64      17.930   5.419  -7.355  1.00 86.86           C
ATOM    716  HG  LEU A  64      17.540   5.703  -6.378  1.00 86.86           H
ATOM    717  CD1 LEU A  64      19.075   4.433  -7.115  1.00 86.86           C
ATOM    718 1HD1 LEU A  64      18.704   3.575  -6.553  1.00 86.86           H
ATOM    719 2HD1 LEU A  64      19.471   4.096  -8.073  1.00 86.86           H
ATOM    720 3HD1 LEU A  64      19.865   4.925  -6.547  1.00 86.86           H
ATOM    721  CD2 LEU A  64      18.411   6.700  -8.039  1.00 86.86           C
ATOM    722 1HD2 LEU A  64      18.778   6.463  -9.038  1.00 86.86           H
ATOM    723 2HD2 LEU A  64      17.583   7.405  -8.115  1.00 86.86           H
ATOM    724 3HD2 LEU A  64      19.215   7.146  -7.453  1.00 86.86           H
ATOM    725  HN  LEU A  64      15.189   4.938  -6.280  1.00 86.86           H
ATOM    726  N   GLY A  65      13.899   3.943  -9.048  1.00 88.75           N
ATOM    727  CA  GLY A  65      13.070   3.280 -10.040  1.00 88.75           C
ATOM    728  C   GLY A  65      11.918   4.184 -10.484  1.00 88.75           C
ATOM    729  O   GLY A  65      11.728   4.413 -11.677  1.00 88.75           O
ATOM    730 1HA  GLY A  65      13.677   3.009 -10.904  1.00 88.75           H
ATOM    731 2HA  GLY A  65      12.672   2.354  -9.627  1.00 88.75           H
ATOM    732  HN  GLY A  65      13.933   3.491  -8.156  1.00 88.75           H
ATOM    733  N   ASN A  66      11.180   4.674  -9.499  1.00 87.08           N
ATOM    734  CA  ASN A  66       9.973   5.435  -9.775  1.00 87.08           C
ATOM    735  C   ASN A  66      10.353   6.766 -10.427  1.00 87.08           C
ATOM    736  O   ASN A  66       9.661   7.241 -11.326  1.00 87.08           O
ATOM    737  HA  ASN A  66       9.380   4.802 -10.436  1.00 87.08           H
ATOM    738  CB  ASN A  66       9.207   5.741  -8.487  1.00 87.08           C
ATOM    739 1HB  ASN A  66       9.907   6.029  -7.703  1.00 87.08           H
ATOM    740 2HB  ASN A  66       8.541   6.589  -8.647  1.00 87.08           H
ATOM    741  CG  ASN A  66       8.395   4.527  -8.031  1.00 87.08           C
ATOM    742  OD1 ASN A  66       7.453   4.099  -8.678  1.00 87.08           O
ATOM    743  ND2 ASN A  66       8.810   3.998  -6.883  1.00 87.08           N
ATOM    744 1HD2 ASN A  66       9.590   4.398  -6.402  1.00 87.08           H
ATOM    745 2HD2 ASN A  66       8.343   3.200  -6.502  1.00 87.08           H
ATOM    746  HN  ASN A  66      11.393   4.559  -8.529  1.00 87.08           H
ATOM    747  N   SER A  67      11.451   7.332  -9.946  1.00 89.04           N
ATOM    748  CA  SER A  67      11.957   8.575 -10.502  1.00 89.04           C
ATOM    749  C   SER A  67      12.263   8.397 -11.990  1.00 89.04           C
ATOM    750  O   SER A  67      11.993   9.288 -12.794  1.00 89.04           O
ATOM    751  HA  SER A  67      11.156   9.301 -10.360  1.00 89.04           H
ATOM    752  CB  SER A  67      13.207   9.044  -9.755  1.00 89.04           C
ATOM    753 1HB  SER A  67      13.983   8.282  -9.834  1.00 89.04           H
ATOM    754 2HB  SER A  67      13.596   9.945 -10.228  1.00 89.04           H
ATOM    755  OG  SER A  67      12.941   9.307  -8.380  1.00 89.04           O
ATOM    756  HG  SER A  67      13.452   8.669  -7.804  1.00 89.04           H
ATOM    757  HN  SER A  67      11.990   6.955  -9.194  1.00 89.04           H
ATOM    758  N   LEU A  68      12.823   7.241 -12.313  1.00 83.56           N
ATOM    759  CA  LEU A  68      13.170   6.935 -13.690  1.00 83.56           C
ATOM    760  C   LEU A  68      11.892   6.861 -14.529  1.00 83.56           C
ATOM    761  O   LEU A  68      11.852   7.364 -15.651  1.00 83.56           O
ATOM    762  HA  LEU A  68      13.781   7.757 -14.063  1.00 83.56           H
ATOM    763  CB  LEU A  68      14.025   5.668 -13.759  1.00 83.56           C
ATOM    764 1HB  LEU A  68      14.385   5.442 -12.755  1.00 83.56           H
ATOM    765 2HB  LEU A  68      13.386   4.839 -14.062  1.00 83.56           H
ATOM    766  CG  LEU A  68      15.228   5.721 -14.703  1.00 83.56           C
ATOM    767  HG  LEU A  68      15.107   6.581 -15.362  1.00 83.56           H
ATOM    768  CD1 LEU A  68      16.528   5.928 -13.923  1.00 83.56           C
ATOM    769 1HD1 LEU A  68      16.475   6.866 -13.371  1.00 83.56           H
ATOM    770 2HD1 LEU A  68      16.668   5.103 -13.225  1.00 83.56           H
ATOM    771 3HD1 LEU A  68      17.367   5.962 -14.618  1.00 83.56           H
ATOM    772  CD2 LEU A  68      15.283   4.476 -15.591  1.00 83.56           C
ATOM    773 1HD2 LEU A  68      15.369   3.588 -14.965  1.00 83.56           H
ATOM    774 2HD2 LEU A  68      14.373   4.415 -16.187  1.00 83.56           H
ATOM    775 3HD2 LEU A  68      16.147   4.540 -16.252  1.00 83.56           H
ATOM    776  HN  LEU A  68      13.039   6.521 -11.653  1.00 83.56           H
ATOM    777  N   VAL A  69      10.880   6.230 -13.953  1.00 85.25           N
ATOM    778  CA  VAL A  69       9.621   6.039 -14.653  1.00 85.25           C
ATOM    779  C   VAL A  69       9.039   7.403 -15.028  1.00 85.25           C
ATOM    780  O   VAL A  69       8.674   7.631 -16.180  1.00 85.25           O
ATOM    781  HA  VAL A  69       9.835   5.485 -15.568  1.00 85.25           H
ATOM    782  CB  VAL A  69       8.671   5.196 -13.800  1.00 85.25           C
ATOM    783  HB  VAL A  69       8.585   5.673 -12.824  1.00 85.25           H
ATOM    784  CG1 VAL A  69       7.274   5.147 -14.423  1.00 85.25           C
ATOM    785 1HG1 VAL A  69       6.873   6.158 -14.498  1.00 85.25           H
ATOM    786 2HG1 VAL A  69       7.335   4.705 -15.418  1.00 85.25           H
ATOM    787 3HG1 VAL A  69       6.618   4.542 -13.797  1.00 85.25           H
ATOM    788  CG2 VAL A  69       9.227   3.787 -13.588  1.00 85.25           C
ATOM    789 1HG2 VAL A  69       9.356   3.298 -14.554  1.00 85.25           H
ATOM    790 2HG2 VAL A  69      10.190   3.849 -13.081  1.00 85.25           H
ATOM    791 3HG2 VAL A  69       8.532   3.210 -12.979  1.00 85.25           H
ATOM    792  HN  VAL A  69      10.910   5.853 -13.027  1.00 85.25           H
ATOM    793  N   ILE A  70       8.969   8.274 -14.032  1.00 87.62           N
ATOM    794  CA  ILE A  70       8.374   9.586 -14.226  1.00 87.62           C
ATOM    795  C   ILE A  70       9.132  10.327 -15.330  1.00 87.62           C
ATOM    796  O   ILE A  70       8.522  10.975 -16.179  1.00 87.62           O
ATOM    797  HA  ILE A  70       7.346   9.433 -14.556  1.00 87.62           H
ATOM    798  CB  ILE A  70       8.316  10.349 -12.901  1.00 87.62           C
ATOM    799  HB  ILE A  70       9.311  10.336 -12.456  1.00 87.62           H
ATOM    800  CG1 ILE A  70       7.369   9.663 -11.915  1.00 87.62           C
ATOM    801 1HG1 ILE A  70       6.336   9.830 -12.220  1.00 87.62           H
ATOM    802 2HG1 ILE A  70       7.536   8.586 -11.934  1.00 87.62           H
ATOM    803  CG2 ILE A  70       7.943  11.815 -13.129  1.00 87.62           C
ATOM    804 1HG2 ILE A  70       8.688  12.285 -13.770  1.00 87.62           H
ATOM    805 2HG2 ILE A  70       6.965  11.871 -13.608  1.00 87.62           H
ATOM    806 3HG2 ILE A  70       7.908  12.334 -12.171  1.00 87.62           H
ATOM    807  CD1 ILE A  70       7.579  10.192 -10.495  1.00 87.62           C
ATOM    808 1HD1 ILE A  70       8.607  10.001 -10.184  1.00 87.62           H
ATOM    809 2HD1 ILE A  70       7.388  11.265 -10.475  1.00 87.62           H
ATOM    810 3HD1 ILE A  70       6.894   9.688  -9.814  1.00 87.62           H
ATOM    811  HN  ILE A  70       9.309   8.097 -13.109  1.00 87.62           H
ATOM    812  N   LEU A  71      10.450  10.206 -15.282  1.00 83.77           N
ATOM    813  CA  LEU A  71      11.304  10.955 -16.188  1.00 83.77           C
ATOM    814  C   LEU A  71      11.067  10.473 -17.621  1.00 83.77           C
ATOM    815  O   LEU A  71      11.025  11.277 -18.551  1.00 83.77           O
ATOM    816  HA  LEU A  71      11.009  12.003 -16.124  1.00 83.77           H
ATOM    817  CB  LEU A  71      12.765  10.867 -15.744  1.00 83.77           C
ATOM    818 1HB  LEU A  71      12.800  10.954 -14.658  1.00 83.77           H
ATOM    819 2HB  LEU A  71      13.142   9.876 -15.997  1.00 83.77           H
ATOM    820  CG  LEU A  71      13.712  11.911 -16.341  1.00 83.77           C
ATOM    821  HG  LEU A  71      13.112  12.660 -16.858  1.00 83.77           H
ATOM    822  CD1 LEU A  71      14.492  12.636 -15.242  1.00 83.77           C
ATOM    823 1HD1 LEU A  71      13.794  13.139 -14.573  1.00 83.77           H
ATOM    824 2HD1 LEU A  71      15.080  11.913 -14.677  1.00 83.77           H
ATOM    825 3HD1 LEU A  71      15.157  13.372 -15.694  1.00 83.77           H
ATOM    826  CD2 LEU A  71      14.639  11.278 -17.380  1.00 83.77           C
ATOM    827 1HD2 LEU A  71      15.234  10.496 -16.908  1.00 83.77           H
ATOM    828 2HD2 LEU A  71      14.043  10.847 -18.184  1.00 83.77           H
ATOM    829 3HD2 LEU A  71      15.302  12.042 -17.788  1.00 83.77           H
ATOM    830  HN  LEU A  71      10.934   9.610 -14.641  1.00 83.77           H
ATOM    831  N   VAL A  72      10.919   9.163 -17.754  1.00 82.51           N
ATOM    832  CA  VAL A  72      10.733   8.560 -19.063  1.00 82.51           C
ATOM    833  C   VAL A  72       9.419   9.060 -19.667  1.00 82.51           C
ATOM    834  O   VAL A  72       9.372   9.430 -20.839  1.00 82.51           O
ATOM    835  HA  VAL A  72      11.557   8.887 -19.696  1.00 82.51           H
ATOM    836  CB  VAL A  72      10.797   7.035 -18.950  1.00 82.51           C
ATOM    837  HB  VAL A  72      10.090   6.726 -18.180  1.00 82.51           H
ATOM    838  CG1 VAL A  72      10.380   6.371 -20.264  1.00 82.51           C
ATOM    839 1HG1 VAL A  72       9.358   6.660 -20.509  1.00 82.51           H
ATOM    840 2HG1 VAL A  72      11.050   6.691 -21.061  1.00 82.51           H
ATOM    841 3HG1 VAL A  72      10.435   5.287 -20.156  1.00 82.51           H
ATOM    842  CG2 VAL A  72      12.191   6.575 -18.521  1.00 82.51           C
ATOM    843 1HG2 VAL A  72      12.925   6.903 -19.258  1.00 82.51           H
ATOM    844 2HG2 VAL A  72      12.434   7.008 -17.551  1.00 82.51           H
ATOM    845 3HG2 VAL A  72      12.209   5.488 -18.449  1.00 82.51           H
ATOM    846  HN  VAL A  72      10.925   8.519 -16.989  1.00 82.51           H
ATOM    847  N   TYR A  73       8.384   9.055 -18.840  1.00 79.49           N
ATOM    848  CA  TYR A  73       7.063   9.457 -19.292  1.00 79.49           C
ATOM    849  C   TYR A  73       7.027  10.951 -19.620  1.00 79.49           C
ATOM    850  O   TYR A  73       6.321  11.372 -20.535  1.00 79.49           O
ATOM    851  HA  TYR A  73       6.828   8.889 -20.192  1.00 79.49           H
ATOM    852  CB  TYR A  73       6.115   9.181 -18.123  1.00 79.49           C
ATOM    853 1HB  TYR A  73       6.686   9.194 -17.195  1.00 79.49           H
ATOM    854 2HB  TYR A  73       5.387   9.989 -18.061  1.00 79.49           H
ATOM    855  CG  TYR A  73       5.370   7.849 -18.228  1.00 79.49           C
ATOM    856  CD1 TYR A  73       4.394   7.678 -19.189  1.00 79.49           C
ATOM    857  HD1 TYR A  73       4.154   8.492 -19.873  1.00 79.49           H
ATOM    858  CD2 TYR A  73       5.673   6.818 -17.362  1.00 79.49           C
ATOM    859  HD2 TYR A  73       6.444   6.953 -16.603  1.00 79.49           H
ATOM    860  CE1 TYR A  73       3.692   6.424 -19.287  1.00 79.49           C
ATOM    861  HE1 TYR A  73       2.919   6.276 -20.041  1.00 79.49           H
ATOM    862  CE2 TYR A  73       4.972   5.564 -17.460  1.00 79.49           C
ATOM    863  HE2 TYR A  73       5.202   4.742 -16.782  1.00 79.49           H
ATOM    864  CZ  TYR A  73       4.016   5.429 -18.418  1.00 79.49           C
ATOM    865  OH  TYR A  73       3.353   4.245 -18.512  1.00 79.49           O
ATOM    866  HH  TYR A  73       2.785   4.235 -19.334  1.00 79.49           H
ATOM    867  HN  TYR A  73       8.437   8.783 -17.879  1.00 79.49           H
ATOM    868  N   TRP A  74       7.797  11.711 -18.855  1.00 72.52           N
ATOM    869  CA  TRP A  74       7.783  13.158 -18.983  1.00 72.52           C
ATOM    870  C   TRP A  74       8.362  13.518 -20.352  1.00 72.52           C
ATOM    871  O   TRP A  74       7.773  14.305 -21.092  1.00 72.52           O
ATOM    872  HA  TRP A  74       6.746  13.488 -18.918  1.00 72.52           H
ATOM    873  CB  TRP A  74       8.533  13.818 -17.824  1.00 72.52           C
ATOM    874 1HB  TRP A  74       8.167  13.403 -16.885  1.00 72.52           H
ATOM    875 2HB  TRP A  74       9.590  13.561 -17.896  1.00 72.52           H
ATOM    876  CG  TRP A  74       8.395  15.341 -17.780  1.00 72.52           C
ATOM    877  CD1 TRP A  74       9.152  16.257 -18.400  1.00 72.52           C
ATOM    878  HD1 TRP A  74      10.000  16.018 -19.043  1.00 72.52           H
ATOM    879  CD2 TRP A  74       7.404  16.094 -17.049  1.00 72.52           C
ATOM    880  NE1 TRP A  74       8.724  17.539 -18.123  1.00 72.52           N
ATOM    881  HE1 TRP A  74       9.128  18.386 -18.469  1.00 72.52           H
ATOM    882  CE2 TRP A  74       7.627  17.437 -17.275  1.00 72.52           C
ATOM    883  CE3 TRP A  74       6.354  15.655 -16.223  1.00 72.52           C
ATOM    884  HE3 TRP A  74       6.157  14.600 -16.029  1.00 72.52           H
ATOM    885  CZ2 TRP A  74       6.842  18.450 -16.713  1.00 72.52           C
ATOM    886  HZ2 TRP A  74       7.038  19.504 -16.907  1.00 72.52           H
ATOM    887  CZ3 TRP A  74       5.579  16.679 -15.668  1.00 72.52           C
ATOM    888  HZ3 TRP A  74       4.751  16.394 -15.020  1.00 72.52           H
ATOM    889  CH2 TRP A  74       5.790  18.036 -15.886  1.00 72.52           C
ATOM    890  HH2 TRP A  74       5.140  18.774 -15.416  1.00 72.52           H
ATOM    891  HN  TRP A  74       8.421  11.354 -18.160  1.00 72.52           H
ATOM    892  N   TYR A  75       9.509  12.925 -20.648  1.00 69.99           N
ATOM    893  CA  TYR A  75      10.333  13.397 -21.748  1.00 69.99           C
ATOM    894  C   TYR A  75      10.041  12.611 -23.028  1.00 69.99           C
ATOM    895  O   TYR A  75      10.150  13.148 -24.129  1.00 69.99           O
ATOM    896  HA  TYR A  75      10.101  14.449 -21.916  1.00 69.99           H
ATOM    897  CB  TYR A  75      11.782  13.144 -21.328  1.00 69.99           C
ATOM    898 1HB  TYR A  75      11.836  12.191 -20.801  1.00 69.99           H
ATOM    899 2HB  TYR A  75      12.398  13.048 -22.222  1.00 69.99           H
ATOM    900  CG  TYR A  75      12.371  14.238 -20.436  1.00 69.99           C
ATOM    901  CD1 TYR A  75      12.863  15.398 -20.999  1.00 69.99           C
ATOM    902  HD1 TYR A  75      12.831  15.534 -22.080  1.00 69.99           H
ATOM    903  CD2 TYR A  75      12.411  14.065 -19.067  1.00 69.99           C
ATOM    904  HD2 TYR A  75      12.023  13.149 -18.622  1.00 69.99           H
ATOM    905  CE1 TYR A  75      13.417  16.428 -20.160  1.00 69.99           C
ATOM    906  HE1 TYR A  75      13.809  17.349 -20.592  1.00 69.99           H
ATOM    907  CE2 TYR A  75      12.966  15.095 -18.227  1.00 69.99           C
ATOM    908  HE2 TYR A  75      13.004  14.972 -17.145  1.00 69.99           H
ATOM    909  CZ  TYR A  75      13.441  16.226 -18.815  1.00 69.99           C
ATOM    910  OH  TYR A  75      13.965  17.199 -18.022  1.00 69.99           O
ATOM    911  HH  TYR A  75      13.900  16.928 -17.061  1.00 69.99           H
ATOM    912  HN  TYR A  75       9.876  12.138 -20.153  1.00 69.99           H
ATOM    913  N   CYS A  76       9.676  11.351 -22.841  1.00 69.21           N
ATOM    914  CA  CYS A  76       9.719  10.390 -23.929  1.00 69.21           C
ATOM    915  C   CYS A  76       8.285   9.970 -24.256  1.00 69.21           C
ATOM    916  O   CYS A  76       7.776  10.272 -25.334  1.00 69.21           O
ATOM    917  HA  CYS A  76      10.176  10.898 -24.778  1.00 69.21           H
ATOM    918  CB  CYS A  76      10.602   9.188 -23.588  1.00 69.21           C
ATOM    919 1HB  CYS A  76      11.501   9.522 -23.070  1.00 69.21           H
ATOM    920 2HB  CYS A  76      10.073   8.518 -22.910  1.00 69.21           H
ATOM    921  SG  CYS A  76      11.059   8.293 -25.118  1.00 69.21           S
ATOM    922  HG  CYS A  76      11.828   7.385 -24.523  1.00 69.21           H
ATOM    923  HN  CYS A  76       9.357  10.985 -21.967  1.00 69.21           H
ATOM    924  N   THR A  77       7.673   9.279 -23.305  1.00 62.17           N
ATOM    925  CA  THR A  77       6.468   8.519 -23.589  1.00 62.17           C
ATOM    926  C   THR A  77       5.289   9.462 -23.839  1.00 62.17           C
ATOM    927  O   THR A  77       4.463   9.211 -24.715  1.00 62.17           O
ATOM    928  HA  THR A  77       6.626   7.955 -24.508  1.00 62.17           H
ATOM    929  CB  THR A  77       6.235   7.550 -22.429  1.00 62.17           C
ATOM    930  HB  THR A  77       5.871   8.078 -21.547  1.00 62.17           H
ATOM    931  OG1 THR A  77       7.486   6.885 -22.275  1.00 62.17           O
ATOM    932  HG1 THR A  77       7.643   6.270 -23.047  1.00 62.17           H
ATOM    933  CG2 THR A  77       5.259   6.428 -22.789  1.00 62.17           C
ATOM    934 1HG2 THR A  77       5.656   5.857 -23.629  1.00 62.17           H
ATOM    935 2HG2 THR A  77       4.296   6.859 -23.065  1.00 62.17           H
ATOM    936 3HG2 THR A  77       5.129   5.769 -21.931  1.00 62.17           H
ATOM    937  HN  THR A  77       7.987   9.234 -22.357  1.00 62.17           H
ATOM    938  N   ARG A  78       5.249  10.528 -23.053  1.00 57.36           N
ATOM    939  CA  ARG A  78       4.035  11.316 -22.923  1.00 57.36           C
ATOM    940  C   ARG A  78       2.842  10.408 -22.619  1.00 57.36           C
ATOM    941  O   ARG A  78       2.771   9.284 -23.115  1.00 57.36           O
ATOM    942  HA  ARG A  78       4.231  11.996 -22.093  1.00 57.36           H
ATOM    943  CB  ARG A  78       3.752  12.108 -24.201  1.00 57.36           C
ATOM    944 1HB  ARG A  78       3.762  11.435 -25.059  1.00 57.36           H
ATOM    945 2HB  ARG A  78       2.755  12.545 -24.150  1.00 57.36           H
ATOM    946  CG  ARG A  78       4.790  13.214 -24.402  1.00 57.36           C
ATOM    947 1HG  ARG A  78       4.878  13.805 -23.491  1.00 57.36           H
ATOM    948 2HG  ARG A  78       5.768  12.770 -24.590  1.00 57.36           H
ATOM    949  CD  ARG A  78       4.403  14.123 -25.571  1.00 57.36           C
ATOM    950 1HD  ARG A  78       4.413  13.556 -26.502  1.00 57.36           H
ATOM    951 2HD  ARG A  78       3.387  14.493 -25.433  1.00 57.36           H
ATOM    952  NE  ARG A  78       5.347  15.259 -25.662  1.00 57.36           N
ATOM    953  HE  ARG A  78       6.137  15.263 -25.049  1.00 57.36           H
ATOM    954  CZ  ARG A  78       5.210  16.283 -26.515  1.00 57.36           C
ATOM    955  NH1 ARG A  78       4.170  16.330 -27.359  1.00 57.36           N
ATOM    956 1HH1 ARG A  78       3.490  15.597 -27.356  1.00 57.36           H
ATOM    957 2HH1 ARG A  78       4.075  17.098 -27.993  1.00 57.36           H
ATOM    958  NH2 ARG A  78       6.127  17.260 -26.510  1.00 57.36           N
ATOM    959 1HH2 ARG A  78       6.039  18.032 -27.141  1.00 57.36           H
ATOM    960 2HH2 ARG A  78       6.900  17.217 -25.877  1.00 57.36           H
ATOM    961  HN  ARG A  78       6.024  10.854 -22.512  1.00 57.36           H
ATOM    962  N   VAL A  79       1.934  10.928 -21.806  1.00 72.52           N
ATOM    963  CA  VAL A  79       0.735  10.188 -21.451  1.00 72.52           C
ATOM    964  C   VAL A  79      -0.248  10.226 -22.623  1.00 72.52           C
ATOM    965  O   VAL A  79      -0.918  11.234 -22.843  1.00 72.52           O
ATOM    966  HA  VAL A  79       1.028   9.153 -21.273  1.00 72.52           H
ATOM    967  CB  VAL A  79       0.143  10.742 -20.154  1.00 72.52           C
ATOM    968  HB  VAL A  79      -0.170  11.770 -20.341  1.00 72.52           H
ATOM    969  CG1 VAL A  79      -1.093   9.945 -19.732  1.00 72.52           C
ATOM    970 1HG1 VAL A  79      -1.849  10.004 -20.515  1.00 72.52           H
ATOM    971 2HG1 VAL A  79      -0.816   8.903 -19.572  1.00 72.52           H
ATOM    972 3HG1 VAL A  79      -1.494  10.360 -18.807  1.00 72.52           H
ATOM    973  CG2 VAL A  79       1.189  10.764 -19.039  1.00 72.52           C
ATOM    974 1HG2 VAL A  79       1.546   9.751 -18.855  1.00 72.52           H
ATOM    975 2HG2 VAL A  79       2.026  11.395 -19.338  1.00 72.52           H
ATOM    976 3HG2 VAL A  79       0.741  11.163 -18.128  1.00 72.52           H
ATOM    977  HN  VAL A  79       2.008  11.836 -21.393  1.00 72.52           H
ATOM    978  N   LYS A  80      -0.304   9.116 -23.344  1.00 65.42           N
ATOM    979  CA  LYS A  80      -1.132   9.039 -24.535  1.00 65.42           C
ATOM    980  C   LYS A  80      -2.335   8.135 -24.257  1.00 65.42           C
ATOM    981  O   LYS A  80      -3.367   8.249 -24.917  1.00 65.42           O
ATOM    982  HA  LYS A  80      -1.497  10.044 -24.746  1.00 65.42           H
ATOM    983  CB  LYS A  80      -0.298   8.599 -25.740  1.00 65.42           C
ATOM    984 1HB  LYS A  80       0.260   7.696 -25.491  1.00 65.42           H
ATOM    985 2HB  LYS A  80      -0.957   8.347 -26.571  1.00 65.42           H
ATOM    986  CG  LYS A  80       0.672   9.702 -26.168  1.00 65.42           C
ATOM    987 1HG  LYS A  80       0.122  10.627 -26.341  1.00 65.42           H
ATOM    988 2HG  LYS A  80       1.382   9.899 -25.364  1.00 65.42           H
ATOM    989  CD  LYS A  80       1.428   9.306 -27.438  1.00 65.42           C
ATOM    990 1HD  LYS A  80       1.978   8.381 -27.264  1.00 65.42           H
ATOM    991 2HD  LYS A  80       0.718   9.109 -28.241  1.00 65.42           H
ATOM    992  CE  LYS A  80       2.398  10.410 -27.865  1.00 65.42           C
ATOM    993 1HE  LYS A  80       1.851  11.337 -28.035  1.00 65.42           H
ATOM    994 2HE  LYS A  80       3.113  10.604 -27.066  1.00 65.42           H
ATOM    995  NZ  LYS A  80       3.118  10.018 -29.098  1.00 65.42           N
ATOM    996 1HZ  LYS A  80       3.753  10.760 -29.368  1.00 65.42           H
ATOM    997 2HZ  LYS A  80       3.643   9.168 -28.926  1.00 65.42           H
ATOM    998 3HZ  LYS A  80       2.449   9.857 -29.843  1.00 65.42           H
ATOM    999  HN  LYS A  80       0.203   8.282 -23.127  1.00 65.42           H
ATOM   1000  N   THR A  81      -2.162   7.258 -23.280  1.00 75.01           N
ATOM   1001  CA  THR A  81      -3.166   6.246 -22.996  1.00 75.01           C
ATOM   1002  C   THR A  81      -3.640   6.358 -21.545  1.00 75.01           C
ATOM   1003  O   THR A  81      -2.994   7.009 -20.726  1.00 75.01           O
ATOM   1004  HA  THR A  81      -4.032   6.433 -23.631  1.00 75.01           H
ATOM   1005  CB  THR A  81      -2.568   4.879 -23.336  1.00 75.01           C
ATOM   1006  HB  THR A  81      -3.346   4.118 -23.392  1.00 75.01           H
ATOM   1007  OG1 THR A  81      -1.577   4.674 -22.333  1.00 75.01           O
ATOM   1008  HG1 THR A  81      -1.312   3.710 -22.307  1.00 75.01           H
ATOM   1009  CG2 THR A  81      -1.776   4.896 -24.645  1.00 75.01           C
ATOM   1010 1HG2 THR A  81      -0.956   5.610 -24.564  1.00 75.01           H
ATOM   1011 2HG2 THR A  81      -2.433   5.189 -25.464  1.00 75.01           H
ATOM   1012 3HG2 THR A  81      -1.374   3.902 -24.840  1.00 75.01           H
ATOM   1013  HN  THR A  81      -1.356   7.231 -22.688  1.00 75.01           H
ATOM   1014  N   MET A  82      -4.764   5.712 -21.273  1.00 75.84           N
ATOM   1015  CA  MET A  82      -5.307   5.690 -19.925  1.00 75.84           C
ATOM   1016  C   MET A  82      -4.364   4.962 -18.965  1.00 75.84           C
ATOM   1017  O   MET A  82      -4.190   5.381 -17.822  1.00 75.84           O
ATOM   1018  HA  MET A  82      -5.401   6.735 -19.630  1.00 75.84           H
ATOM   1019  CB  MET A  82      -6.667   4.990 -19.933  1.00 75.84           C
ATOM   1020 1HB  MET A  82      -7.277   5.382 -20.747  1.00 75.84           H
ATOM   1021 2HB  MET A  82      -6.531   3.925 -20.122  1.00 75.84           H
ATOM   1022  CG  MET A  82      -7.394   5.188 -18.602  1.00 75.84           C
ATOM   1023 1HG  MET A  82      -6.850   4.685 -17.803  1.00 75.84           H
ATOM   1024 2HG  MET A  82      -7.424   6.248 -18.349  1.00 75.84           H
ATOM   1025  SD  MET A  82      -9.054   4.541 -18.710  1.00 75.84           S
ATOM   1026  CE  MET A  82      -9.663   4.977 -17.090  1.00 75.84           C
ATOM   1027 1HE  MET A  82      -9.049   4.496 -16.329  1.00 75.84           H
ATOM   1028 2HE  MET A  82      -9.617   6.059 -16.963  1.00 75.84           H
ATOM   1029 3HE  MET A  82     -10.696   4.643 -16.988  1.00 75.84           H
ATOM   1030  HN  MET A  82      -5.300   5.210 -21.952  1.00 75.84           H
ATOM   1031  N   THR A  83      -3.778   3.884 -19.466  1.00 75.83           N
ATOM   1032  CA  THR A  83      -2.828   3.115 -18.680  1.00 75.83           C
ATOM   1033  C   THR A  83      -1.629   3.983 -18.294  1.00 75.83           C
ATOM   1034  O   THR A  83      -1.145   3.913 -17.166  1.00 75.83           O
ATOM   1035  HA  THR A  83      -3.315   2.812 -17.753  1.00 75.83           H
ATOM   1036  CB  THR A  83      -2.445   1.872 -19.486  1.00 75.83           C
ATOM   1037  HB  THR A  83      -1.669   2.105 -20.215  1.00 75.83           H
ATOM   1038  OG1 THR A  83      -3.681   1.414 -20.027  1.00 75.83           O
ATOM   1039  HG1 THR A  83      -4.306   1.162 -19.289  1.00 75.83           H
ATOM   1040  CG2 THR A  83      -1.979   0.718 -18.595  1.00 75.83           C
ATOM   1041 1HG2 THR A  83      -2.780   0.441 -17.911  1.00 75.83           H
ATOM   1042 2HG2 THR A  83      -1.105   1.031 -18.024  1.00 75.83           H
ATOM   1043 3HG2 THR A  83      -1.719  -0.139 -19.217  1.00 75.83           H
ATOM   1044  HN  THR A  83      -3.943   3.536 -20.389  1.00 75.83           H
ATOM   1045  N   ASP A  84      -1.184   4.781 -19.254  1.00 79.23           N
ATOM   1046  CA  ASP A  84      -0.036   5.646 -19.036  1.00 79.23           C
ATOM   1047  C   ASP A  84      -0.342   6.611 -17.889  1.00 79.23           C
ATOM   1048  O   ASP A  84       0.530   6.907 -17.073  1.00 79.23           O
ATOM   1049  HA  ASP A  84       0.790   4.973 -18.805  1.00 79.23           H
ATOM   1050  CB  ASP A  84       0.273   6.476 -20.283  1.00 79.23           C
ATOM   1051 1HB  ASP A  84      -0.592   7.087 -20.542  1.00 79.23           H
ATOM   1052 2HB  ASP A  84       1.096   7.159 -20.075  1.00 79.23           H
ATOM   1053  CG  ASP A  84       0.639   5.574 -21.465  1.00 79.23           C
ATOM   1054  OD1 ASP A  84       1.257   4.520 -21.204  1.00 79.23           O
ATOM   1055  OD2 ASP A  84       0.291   5.960 -22.602  1.00 79.23           O
ATOM   1056  HN  ASP A  84      -1.592   4.842 -20.165  1.00 79.23           H
ATOM   1057  N   MET A  85      -1.583   7.076 -17.864  1.00 84.65           N
ATOM   1058  CA  MET A  85      -2.005   8.028 -16.851  1.00 84.65           C
ATOM   1059  C   MET A  85      -1.931   7.410 -15.453  1.00 84.65           C
ATOM   1060  O   MET A  85      -1.435   8.038 -14.518  1.00 84.65           O
ATOM   1061  HA  MET A  85      -1.307   8.863 -16.924  1.00 84.65           H
ATOM   1062  CB  MET A  85      -3.440   8.475 -17.136  1.00 84.65           C
ATOM   1063 1HB  MET A  85      -3.528   8.784 -18.177  1.00 84.65           H
ATOM   1064 2HB  MET A  85      -4.121   7.636 -16.994  1.00 84.65           H
ATOM   1065  CG  MET A  85      -3.847   9.630 -16.219  1.00 84.65           C
ATOM   1066 1HG  MET A  85      -4.915   9.823 -16.315  1.00 84.65           H
ATOM   1067 2HG  MET A  85      -3.664   9.361 -15.178  1.00 84.65           H
ATOM   1068  SD  MET A  85      -2.923  11.098 -16.639  1.00 84.65           S
ATOM   1069  CE  MET A  85      -3.306  12.121 -15.227  1.00 84.65           C
ATOM   1070 1HE  MET A  85      -4.384  12.276 -15.173  1.00 84.65           H
ATOM   1071 2HE  MET A  85      -2.964  11.627 -14.318  1.00 84.65           H
ATOM   1072 3HE  MET A  85      -2.805  13.083 -15.329  1.00 84.65           H
ATOM   1073  HN  MET A  85      -2.292   6.813 -18.518  1.00 84.65           H
ATOM   1074  N   PHE A  86      -2.430   6.187 -15.354  1.00 86.74           N
ATOM   1075  CA  PHE A  86      -2.455   5.489 -14.080  1.00 86.74           C
ATOM   1076  C   PHE A  86      -1.040   5.120 -13.629  1.00 86.74           C
ATOM   1077  O   PHE A  86      -0.720   5.208 -12.445  1.00 86.74           O
ATOM   1078  HA  PHE A  86      -2.903   6.164 -13.351  1.00 86.74           H
ATOM   1079  CB  PHE A  86      -3.261   4.206 -14.289  1.00 86.74           C
ATOM   1080 1HB  PHE A  86      -2.852   3.666 -15.143  1.00 86.74           H
ATOM   1081 2HB  PHE A  86      -3.136   3.564 -13.416  1.00 86.74           H
ATOM   1082  CG  PHE A  86      -4.756   4.440 -14.520  1.00 86.74           C
ATOM   1083  CD1 PHE A  86      -5.405   5.416 -13.831  1.00 86.74           C
ATOM   1084  HD1 PHE A  86      -4.862   6.031 -13.114  1.00 86.74           H
ATOM   1085  CD2 PHE A  86      -5.434   3.673 -15.415  1.00 86.74           C
ATOM   1086  HD2 PHE A  86      -4.913   2.890 -15.967  1.00 86.74           H
ATOM   1087  CE1 PHE A  86      -6.792   5.634 -14.046  1.00 86.74           C
ATOM   1088  HE1 PHE A  86      -7.313   6.416 -13.494  1.00 86.74           H
ATOM   1089  CE2 PHE A  86      -6.820   3.891 -15.630  1.00 86.74           C
ATOM   1090  HE2 PHE A  86      -7.364   3.275 -16.347  1.00 86.74           H
ATOM   1091  CZ  PHE A  86      -7.470   4.866 -14.941  1.00 86.74           C
ATOM   1092  HZ  PHE A  86      -8.535   5.034 -15.106  1.00 86.74           H
ATOM   1093  HN  PHE A  86      -2.812   5.675 -16.124  1.00 86.74           H
ATOM   1094  N   LEU A  87      -0.231   4.716 -14.597  1.00 80.51           N
ATOM   1095  CA  LEU A  87       1.131   4.301 -14.310  1.00 80.51           C
ATOM   1096  C   LEU A  87       1.921   5.495 -13.769  1.00 80.51           C
ATOM   1097  O   LEU A  87       2.748   5.341 -12.872  1.00 80.51           O
ATOM   1098  HA  LEU A  87       1.083   3.538 -13.533  1.00 80.51           H
ATOM   1099  CB  LEU A  87       1.765   3.652 -15.542  1.00 80.51           C
ATOM   1100 1HB  LEU A  87       1.566   4.287 -16.405  1.00 80.51           H
ATOM   1101 2HB  LEU A  87       2.846   3.632 -15.403  1.00 80.51           H
ATOM   1102  CG  LEU A  87       1.295   2.233 -15.869  1.00 80.51           C
ATOM   1103  HG  LEU A  87       0.207   2.241 -15.937  1.00 80.51           H
ATOM   1104  CD1 LEU A  87       1.829   1.778 -17.229  1.00 80.51           C
ATOM   1105 1HD1 LEU A  87       1.468   2.454 -18.005  1.00 80.51           H
ATOM   1106 2HD1 LEU A  87       2.919   1.791 -17.214  1.00 80.51           H
ATOM   1107 3HD1 LEU A  87       1.480   0.767 -17.437  1.00 80.51           H
ATOM   1108  CD2 LEU A  87       1.672   1.259 -14.751  1.00 80.51           C
ATOM   1109 1HD2 LEU A  87       2.755   1.249 -14.627  1.00 80.51           H
ATOM   1110 2HD2 LEU A  87       1.203   1.577 -13.819  1.00 80.51           H
ATOM   1111 3HD2 LEU A  87       1.326   0.258 -15.009  1.00 80.51           H
ATOM   1112  HN  LEU A  87      -0.492   4.671 -15.562  1.00 80.51           H
ATOM   1113  N   LEU A  88       1.637   6.657 -14.338  1.00 87.56           N
ATOM   1114  CA  LEU A  88       2.310   7.877 -13.924  1.00 87.56           C
ATOM   1115  C   LEU A  88       1.923   8.203 -12.480  1.00 87.56           C
ATOM   1116  O   LEU A  88       2.786   8.485 -11.651  1.00 87.56           O
ATOM   1117  HA  LEU A  88       3.383   7.686 -13.959  1.00 87.56           H
ATOM   1118  CB  LEU A  88       2.020   9.010 -14.910  1.00 87.56           C
ATOM   1119 1HB  LEU A  88       2.370   8.705 -15.896  1.00 87.56           H
ATOM   1120 2HB  LEU A  88       0.940   9.137 -14.980  1.00 87.56           H
ATOM   1121  CG  LEU A  88       2.644  10.366 -14.575  1.00 87.56           C
ATOM   1122  HG  LEU A  88       2.338  10.644 -13.567  1.00 87.56           H
ATOM   1123  CD1 LEU A  88       4.172  10.283 -14.577  1.00 87.56           C
ATOM   1124 1HD1 LEU A  88       4.496   9.555 -13.832  1.00 87.56           H
ATOM   1125 2HD1 LEU A  88       4.518   9.972 -15.563  1.00 87.56           H
ATOM   1126 3HD1 LEU A  88       4.589  11.260 -14.336  1.00 87.56           H
ATOM   1127  CD2 LEU A  88       2.129  11.455 -15.519  1.00 87.56           C
ATOM   1128 1HD2 LEU A  88       2.385  11.196 -16.546  1.00 87.56           H
ATOM   1129 2HD2 LEU A  88       1.046  11.535 -15.424  1.00 87.56           H
ATOM   1130 3HD2 LEU A  88       2.588  12.408 -15.259  1.00 87.56           H
ATOM   1131  HN  LEU A  88       0.963   6.773 -15.067  1.00 87.56           H
ATOM   1132  N   ASN A  89       0.623   8.154 -12.225  1.00 89.57           N
ATOM   1133  CA  ASN A  89       0.106   8.498 -10.911  1.00 89.57           C
ATOM   1134  C   ASN A  89       0.578   7.457  -9.894  1.00 89.57           C
ATOM   1135  O   ASN A  89       0.810   7.782  -8.730  1.00 89.57           O
ATOM   1136  HA  ASN A  89       0.496   9.493 -10.701  1.00 89.57           H
ATOM   1137  CB  ASN A  89      -1.424   8.503 -10.907  1.00 89.57           C
ATOM   1138 1HB  ASN A  89      -1.797   7.667 -11.498  1.00 89.57           H
ATOM   1139 2HB  ASN A  89      -1.789   8.361  -9.889  1.00 89.57           H
ATOM   1140  CG  ASN A  89      -1.970   9.817 -11.470  1.00 89.57           C
ATOM   1141  OD1 ASN A  89      -2.157  10.795 -10.765  1.00 89.57           O
ATOM   1142  ND2 ASN A  89      -2.213   9.785 -12.778  1.00 89.57           N
ATOM   1143 1HD2 ASN A  89      -2.038   8.950 -13.299  1.00 89.57           H
ATOM   1144 2HD2 ASN A  89      -2.572  10.596 -13.239  1.00 89.57           H
ATOM   1145  HN  ASN A  89      -0.069   7.886 -12.895  1.00 89.57           H
ATOM   1146  N   LEU A  90       0.706   6.227 -10.369  1.00 85.15           N
ATOM   1147  CA  LEU A  90       1.178   5.144  -9.524  1.00 85.15           C
ATOM   1148  C   LEU A  90       2.609   5.443  -9.071  1.00 85.15           C
ATOM   1149  O   LEU A  90       2.937   5.288  -7.896  1.00 85.15           O
ATOM   1150  HA  LEU A  90       0.537   5.113  -8.643  1.00 85.15           H
ATOM   1151  CB  LEU A  90       1.028   3.800 -10.241  1.00 85.15           C
ATOM   1152 1HB  LEU A  90      -0.015   3.682 -10.534  1.00 85.15           H
ATOM   1153 2HB  LEU A  90       1.616   3.833 -11.158  1.00 85.15           H
ATOM   1154  CG  LEU A  90       1.448   2.564  -9.443  1.00 85.15           C
ATOM   1155  HG  LEU A  90       2.465   2.719  -9.083  1.00 85.15           H
ATOM   1156  CD1 LEU A  90       0.557   2.376  -8.214  1.00 85.15           C
ATOM   1157 1HD1 LEU A  90       0.637   3.251  -7.569  1.00 85.15           H
ATOM   1158 2HD1 LEU A  90      -0.479   2.252  -8.531  1.00 85.15           H
ATOM   1159 3HD1 LEU A  90       0.877   1.490  -7.665  1.00 85.15           H
ATOM   1160  CD2 LEU A  90       1.468   1.319 -10.332  1.00 85.15           C
ATOM   1161 1HD2 LEU A  90       0.473   1.149 -10.742  1.00 85.15           H
ATOM   1162 2HD2 LEU A  90       2.177   1.466 -11.147  1.00 85.15           H
ATOM   1163 3HD2 LEU A  90       1.770   0.455  -9.740  1.00 85.15           H
ATOM   1164  HN  LEU A  90       0.493   5.966 -11.311  1.00 85.15           H
ATOM   1165  N   ALA A  91       3.422   5.866 -10.028  1.00 89.64           N
ATOM   1166  CA  ALA A  91       4.822   6.139  -9.753  1.00 89.64           C
ATOM   1167  C   ALA A  91       4.927   7.306  -8.769  1.00 89.64           C
ATOM   1168  O   ALA A  91       5.786   7.305  -7.889  1.00 89.64           O
ATOM   1169  HA  ALA A  91       5.250   5.248  -9.294  1.00 89.64           H
ATOM   1170  CB  ALA A  91       5.556   6.417 -11.067  1.00 89.64           C
ATOM   1171 1HB  ALA A  91       5.476   5.547 -11.719  1.00 89.64           H
ATOM   1172 2HB  ALA A  91       5.107   7.281 -11.558  1.00 89.64           H
ATOM   1173 3HB  ALA A  91       6.606   6.621 -10.861  1.00 89.64           H
ATOM   1174  HN  ALA A  91       3.138   6.023 -10.974  1.00 89.64           H
ATOM   1175  N   ILE A  92       4.040   8.273  -8.951  1.00 90.51           N
ATOM   1176  CA  ILE A  92       4.007   9.433  -8.076  1.00 90.51           C
ATOM   1177  C   ILE A  92       3.645   8.987  -6.659  1.00 90.51           C
ATOM   1178  O   ILE A  92       4.272   9.412  -5.690  1.00 90.51           O
ATOM   1179  HA  ILE A  92       5.011   9.857  -8.059  1.00 90.51           H
ATOM   1180  CB  ILE A  92       3.073  10.504  -8.642  1.00 90.51           C
ATOM   1181  HB  ILE A  92       2.123  10.032  -8.893  1.00 90.51           H
ATOM   1182  CG1 ILE A  92       3.637  11.098  -9.934  1.00 90.51           C
ATOM   1183 1HG1 ILE A  92       4.494  11.731  -9.704  1.00 90.51           H
ATOM   1184 2HG1 ILE A  92       3.997  10.297 -10.580  1.00 90.51           H
ATOM   1185  CG2 ILE A  92       2.778  11.582  -7.597  1.00 90.51           C
ATOM   1186 1HG2 ILE A  92       2.303  11.126  -6.728  1.00 90.51           H
ATOM   1187 2HG2 ILE A  92       3.711  12.057  -7.292  1.00 90.51           H
ATOM   1188 3HG2 ILE A  92       2.112  12.331  -8.025  1.00 90.51           H
ATOM   1189  CD1 ILE A  92       2.575  11.916 -10.671  1.00 90.51           C
ATOM   1190 1HD1 ILE A  92       1.731  11.274 -10.921  1.00 90.51           H
ATOM   1191 2HD1 ILE A  92       2.236  12.731 -10.032  1.00 90.51           H
ATOM   1192 3HD1 ILE A  92       3.003  12.327 -11.586  1.00 90.51           H
ATOM   1193  HN  ILE A  92       3.354   8.274  -9.679  1.00 90.51           H
ATOM   1194  N   ALA A  93       2.633   8.135  -6.581  1.00 91.08           N
ATOM   1195  CA  ALA A  93       2.128   7.687  -5.294  1.00 91.08           C
ATOM   1196  C   ALA A  93       3.236   6.941  -4.548  1.00 91.08           C
ATOM   1197  O   ALA A  93       3.479   7.199  -3.370  1.00 91.08           O
ATOM   1198  HA  ALA A  93       1.848   8.571  -4.722  1.00 91.08           H
ATOM   1199  CB  ALA A  93       0.884   6.822  -5.507  1.00 91.08           C
ATOM   1200 1HB  ALA A  93       0.117   7.408  -6.014  1.00 91.08           H
ATOM   1201 2HB  ALA A  93       1.143   5.957  -6.116  1.00 91.08           H
ATOM   1202 3HB  ALA A  93       0.506   6.487  -4.541  1.00 91.08           H
ATOM   1203  HN  ALA A  93       2.161   7.753  -7.376  1.00 91.08           H
ATOM   1204  N   ASP A  94       3.879   6.031  -5.265  1.00 87.03           N
ATOM   1205  CA  ASP A  94       4.927   5.216  -4.674  1.00 87.03           C
ATOM   1206  C   ASP A  94       6.044   6.124  -4.158  1.00 87.03           C
ATOM   1207  O   ASP A  94       6.577   5.903  -3.071  1.00 87.03           O
ATOM   1208  HA  ASP A  94       4.439   4.659  -3.874  1.00 87.03           H
ATOM   1209  CB  ASP A  94       5.532   4.262  -5.706  1.00 87.03           C
ATOM   1210 1HB  ASP A  94       5.655   4.781  -6.657  1.00 87.03           H
ATOM   1211 2HB  ASP A  94       6.525   3.952  -5.382  1.00 87.03           H
ATOM   1212  CG  ASP A  94       4.645   3.031  -5.902  1.00 87.03           C
ATOM   1213  OD1 ASP A  94       4.044   2.599  -4.894  1.00 87.03           O
ATOM   1214  OD2 ASP A  94       4.588   2.550  -7.054  1.00 87.03           O
ATOM   1215  HN  ASP A  94       3.696   5.847  -6.231  1.00 87.03           H
ATOM   1216  N   LEU A  95       6.366   7.128  -4.961  1.00 89.72           N
ATOM   1217  CA  LEU A  95       7.461   8.026  -4.635  1.00 89.72           C
ATOM   1218  C   LEU A  95       7.142   8.758  -3.330  1.00 89.72           C
ATOM   1219  O   LEU A  95       8.010   8.914  -2.473  1.00 89.72           O
ATOM   1220  HA  LEU A  95       8.350   7.414  -4.479  1.00 89.72           H
ATOM   1221  CB  LEU A  95       7.755   8.961  -5.809  1.00 89.72           C
ATOM   1222 1HB  LEU A  95       7.771   8.369  -6.724  1.00 89.72           H
ATOM   1223 2HB  LEU A  95       6.929   9.667  -5.901  1.00 89.72           H
ATOM   1224  CG  LEU A  95       9.060   9.754  -5.725  1.00 89.72           C
ATOM   1225  HG  LEU A  95       9.136  10.183  -4.726  1.00 89.72           H
ATOM   1226  CD1 LEU A  95      10.271   8.838  -5.916  1.00 89.72           C
ATOM   1227 1HD1 LEU A  95      10.275   8.074  -5.139  1.00 89.72           H
ATOM   1228 2HD1 LEU A  95      10.215   8.361  -6.894  1.00 89.72           H
ATOM   1229 3HD1 LEU A  95      11.186   9.428  -5.852  1.00 89.72           H
ATOM   1230  CD2 LEU A  95       9.060  10.918  -6.717  1.00 89.72           C
ATOM   1231 1HD2 LEU A  95       8.950  10.532  -7.731  1.00 89.72           H
ATOM   1232 2HD2 LEU A  95       8.229  11.588  -6.492  1.00 89.72           H
ATOM   1233 3HD2 LEU A  95       9.999  11.465  -6.636  1.00 89.72           H
ATOM   1234  HN  LEU A  95       5.895   7.330  -5.819  1.00 89.72           H
ATOM   1235  N   LEU A  96       5.894   9.190  -3.220  1.00 87.08           N
ATOM   1236  CA  LEU A  96       5.458   9.929  -2.048  1.00 87.08           C
ATOM   1237  C   LEU A  96       5.593   9.040  -0.810  1.00 87.08           C
ATOM   1238  O   LEU A  96       6.002   9.506   0.252  1.00 87.08           O
ATOM   1239  HA  LEU A  96       6.125  10.783  -1.934  1.00 87.08           H
ATOM   1240  CB  LEU A  96       4.046  10.481  -2.257  1.00 87.08           C
ATOM   1241 1HB  LEU A  96       3.414   9.675  -2.629  1.00 87.08           H
ATOM   1242 2HB  LEU A  96       3.646  10.778  -1.288  1.00 87.08           H
ATOM   1243  CG  LEU A  96       3.926  11.669  -3.214  1.00 87.08           C
ATOM   1244  HG  LEU A  96       4.399  11.397  -4.157  1.00 87.08           H
ATOM   1245  CD1 LEU A  96       2.459  11.982  -3.517  1.00 87.08           C
ATOM   1246 1HD1 LEU A  96       1.990  11.113  -3.978  1.00 87.08           H
ATOM   1247 2HD1 LEU A  96       1.940  12.226  -2.590  1.00 87.08           H
ATOM   1248 3HD1 LEU A  96       2.402  12.831  -4.199  1.00 87.08           H
ATOM   1249  CD2 LEU A  96       4.672  12.889  -2.669  1.00 87.08           C
ATOM   1250 1HD2 LEU A  96       4.250  13.172  -1.705  1.00 87.08           H
ATOM   1251 2HD2 LEU A  96       5.727  12.645  -2.546  1.00 87.08           H
ATOM   1252 3HD2 LEU A  96       4.570  13.719  -3.368  1.00 87.08           H
ATOM   1253  HN  LEU A  96       5.188   9.042  -3.913  1.00 87.08           H
ATOM   1254  N   PHE A  97       5.242   7.775  -0.988  1.00 88.41           N
ATOM   1255  CA  PHE A  97       5.336   6.812   0.096  1.00 88.41           C
ATOM   1256  C   PHE A  97       6.787   6.634   0.546  1.00 88.41           C
ATOM   1257  O   PHE A  97       7.074   6.640   1.742  1.00 88.41           O
ATOM   1258  HA  PHE A  97       4.745   7.200   0.925  1.00 88.41           H
ATOM   1259  CB  PHE A  97       4.814   5.479  -0.443  1.00 88.41           C
ATOM   1260 1HB  PHE A  97       3.730   5.538  -0.544  1.00 88.41           H
ATOM   1261 2HB  PHE A  97       5.219   5.319  -1.443  1.00 88.41           H
ATOM   1262  CG  PHE A  97       5.166   4.273   0.431  1.00 88.41           C
ATOM   1263  CD1 PHE A  97       6.025   3.326  -0.031  1.00 88.41           C
ATOM   1264  HD1 PHE A  97       6.464   3.425  -1.024  1.00 88.41           H
ATOM   1265  CD2 PHE A  97       4.619   4.150   1.670  1.00 88.41           C
ATOM   1266  HD2 PHE A  97       3.930   4.909   2.040  1.00 88.41           H
ATOM   1267  CE1 PHE A  97       6.352   2.207   0.781  1.00 88.41           C
ATOM   1268  HE1 PHE A  97       7.040   1.448   0.411  1.00 88.41           H
ATOM   1269  CE2 PHE A  97       4.946   3.031   2.482  1.00 88.41           C
ATOM   1270  HE2 PHE A  97       4.507   2.932   3.475  1.00 88.41           H
ATOM   1271  CZ  PHE A  97       5.805   2.083   2.020  1.00 88.41           C
ATOM   1272  HZ  PHE A  97       6.056   1.225   2.643  1.00 88.41           H
ATOM   1273  HN  PHE A  97       4.899   7.406  -1.852  1.00 88.41           H
ATOM   1274  N   LEU A  98       7.663   6.480  -0.435  1.00 91.35           N
ATOM   1275  CA  LEU A  98       9.044   6.124  -0.157  1.00 91.35           C
ATOM   1276  C   LEU A  98       9.688   7.223   0.692  1.00 91.35           C
ATOM   1277  O   LEU A  98      10.540   6.943   1.533  1.00 91.35           O
ATOM   1278  HA  LEU A  98       9.034   5.202   0.423  1.00 91.35           H
ATOM   1279  CB  LEU A  98       9.795   5.832  -1.458  1.00 91.35           C
ATOM   1280 1HB  LEU A  98       9.644   6.671  -2.137  1.00 91.35           H
ATOM   1281 2HB  LEU A  98      10.862   5.790  -1.236  1.00 91.35           H
ATOM   1282  CG  LEU A  98       9.402   4.545  -2.185  1.00 91.35           C
ATOM   1283  HG  LEU A  98       8.314   4.477  -2.194  1.00 91.35           H
ATOM   1284  CD1 LEU A  98       9.865   4.576  -3.643  1.00 91.35           C
ATOM   1285 1HD1 LEU A  98       9.403   5.421  -4.153  1.00 91.35           H
ATOM   1286 2HD1 LEU A  98      10.949   4.679  -3.678  1.00 91.35           H
ATOM   1287 3HD1 LEU A  98       9.572   3.649  -4.136  1.00 91.35           H
ATOM   1288  CD2 LEU A  98       9.926   3.314  -1.443  1.00 91.35           C
ATOM   1289 1HD2 LEU A  98      11.013   3.362  -1.381  1.00 91.35           H
ATOM   1290 2HD2 LEU A  98       9.506   3.290  -0.437  1.00 91.35           H
ATOM   1291 3HD2 LEU A  98       9.632   2.413  -1.981  1.00 91.35           H
ATOM   1292  HN  LEU A  98       7.443   6.593  -1.404  1.00 91.35           H
ATOM   1293  N   VAL A  99       9.255   8.450   0.441  1.00 89.24           N
ATOM   1294  CA  VAL A  99       9.817   9.597   1.133  1.00 89.24           C
ATOM   1295  C   VAL A  99       9.548   9.465   2.633  1.00 89.24           C
ATOM   1296  O   VAL A  99      10.226  10.091   3.446  1.00 89.24           O
ATOM   1297  HA  VAL A  99      10.894   9.586   0.967  1.00 89.24           H
ATOM   1298  CB  VAL A  99       9.259  10.892   0.538  1.00 89.24           C
ATOM   1299  HB  VAL A  99       8.172  10.823   0.545  1.00 89.24           H
ATOM   1300  CG1 VAL A  99       9.659  12.101   1.385  1.00 89.24           C
ATOM   1301 1HG1 VAL A  99       9.266  11.983   2.395  1.00 89.24           H
ATOM   1302 2HG1 VAL A  99      10.745  12.175   1.424  1.00 89.24           H
ATOM   1303 3HG1 VAL A  99       9.249  13.008   0.940  1.00 89.24           H
ATOM   1304  CG2 VAL A  99       9.710  11.067  -0.914  1.00 89.24           C
ATOM   1305 1HG2 VAL A  99      10.798  11.104  -0.955  1.00 89.24           H
ATOM   1306 2HG2 VAL A  99       9.352  10.226  -1.509  1.00 89.24           H
ATOM   1307 3HG2 VAL A  99       9.299  11.994  -1.313  1.00 89.24           H
ATOM   1308  HN  VAL A  99       8.536   8.665  -0.220  1.00 89.24           H
ATOM   1309  N   THR A 100       8.558   8.645   2.954  1.00 88.70           N
ATOM   1310  CA  THR A 100       8.163   8.455   4.340  1.00 88.70           C
ATOM   1311  C   THR A 100       9.066   7.419   5.014  1.00 88.70           C
ATOM   1312  O   THR A 100       9.207   7.415   6.235  1.00 88.70           O
ATOM   1313  HA  THR A 100       8.306   9.396   4.870  1.00 88.70           H
ATOM   1314  CB  THR A 100       6.682   8.075   4.361  1.00 88.70           C
ATOM   1315  HB  THR A 100       6.266   8.186   5.363  1.00 88.70           H
ATOM   1316  OG1 THR A 100       6.654   6.754   3.826  1.00 88.70           O
ATOM   1317  HG1 THR A 100       6.592   6.790   2.829  1.00 88.70           H
ATOM   1318  CG2 THR A 100       5.852   8.895   3.371  1.00 88.70           C
ATOM   1319 1HG2 THR A 100       6.226   8.731   2.361  1.00 88.70           H
ATOM   1320 2HG2 THR A 100       5.931   9.953   3.621  1.00 88.70           H
ATOM   1321 3HG2 THR A 100       4.809   8.586   3.428  1.00 88.70           H
ATOM   1322  HN  THR A 100       8.030   8.118   2.288  1.00 88.70           H
ATOM   1323  N   LEU A 101       9.654   6.566   4.187  1.00 91.13           N
ATOM   1324  CA  LEU A 101      10.348   5.394   4.692  1.00 91.13           C
ATOM   1325  C   LEU A 101      11.530   5.839   5.555  1.00 91.13           C
ATOM   1326  O   LEU A 101      11.792   5.253   6.605  1.00 91.13           O
ATOM   1327  HA  LEU A 101       9.648   4.845   5.321  1.00 91.13           H
ATOM   1328  CB  LEU A 101      10.742   4.468   3.539  1.00 91.13           C
ATOM   1329 1HB  LEU A 101      11.207   5.070   2.758  1.00 91.13           H
ATOM   1330 2HB  LEU A 101      11.501   3.774   3.901  1.00 91.13           H
ATOM   1331  CG  LEU A 101       9.607   3.657   2.912  1.00 91.13           C
ATOM   1332  HG  LEU A 101       8.880   4.354   2.494  1.00 91.13           H
ATOM   1333  CD1 LEU A 101      10.121   2.795   1.757  1.00 91.13           C
ATOM   1334 1HD1 LEU A 101      10.558   3.436   0.992  1.00 91.13           H
ATOM   1335 2HD1 LEU A 101      10.879   2.105   2.129  1.00 91.13           H
ATOM   1336 3HD1 LEU A 101       9.294   2.229   1.329  1.00 91.13           H
ATOM   1337  CD2 LEU A 101       8.879   2.824   3.969  1.00 91.13           C
ATOM   1338 1HD2 LEU A 101       9.582   2.136   4.437  1.00 91.13           H
ATOM   1339 2HD2 LEU A 101       8.459   3.486   4.726  1.00 91.13           H
ATOM   1340 3HD2 LEU A 101       8.076   2.258   3.496  1.00 91.13           H
ATOM   1341  HN  LEU A 101       9.661   6.666   3.192  1.00 91.13           H
ATOM   1342  N   PRO A 102      12.263   6.877   5.132  1.00 93.32           N
ATOM   1343  CA  PRO A 102      13.428   7.338   5.891  1.00 93.32           C
ATOM   1344  C   PRO A 102      13.095   7.614   7.348  1.00 93.32           C
ATOM   1345  O   PRO A 102      13.860   7.255   8.242  1.00 93.32           O
ATOM   1346  HA  PRO A 102      14.191   6.559   5.916  1.00 93.32           H
ATOM   1347  CB  PRO A 102      13.860   8.609   5.156  1.00 93.32           C
ATOM   1348 1HB  PRO A 102      13.395   9.497   5.584  1.00 93.32           H
ATOM   1349 2HB  PRO A 102      14.939   8.757   5.211  1.00 93.32           H
ATOM   1350  CG  PRO A 102      13.397   8.364   3.725  1.00 93.32           C
ATOM   1351 1HG  PRO A 102      13.309   9.294   3.164  1.00 93.32           H
ATOM   1352 2HG  PRO A 102      14.098   7.738   3.174  1.00 93.32           H
ATOM   1353  CD  PRO A 102      12.051   7.683   3.916  1.00 93.32           C
ATOM   1354 1HD  PRO A 102      11.247   8.407   4.050  1.00 93.32           H
ATOM   1355 2HD  PRO A 102      11.783   7.069   3.056  1.00 93.32           H
ATOM   1356  N   PHE A 103      11.951   8.252   7.550  1.00 91.33           N
ATOM   1357  CA  PHE A 103      11.535   8.636   8.888  1.00 91.33           C
ATOM   1358  C   PHE A 103      11.223   7.404   9.740  1.00 91.33           C
ATOM   1359  O   PHE A 103      11.570   7.356  10.919  1.00 91.33           O
ATOM   1360  HA  PHE A 103      12.360   9.187   9.338  1.00 91.33           H
ATOM   1361  CB  PHE A 103      10.262   9.472   8.737  1.00 91.33           C
ATOM   1362 1HB  PHE A 103       9.517   8.887   8.197  1.00 91.33           H
ATOM   1363 2HB  PHE A 103       9.852   9.673   9.727  1.00 91.33           H
ATOM   1364  CG  PHE A 103      10.473  10.801   8.009  1.00 91.33           C
ATOM   1365  CD1 PHE A 103      10.921  11.887   8.693  1.00 91.33           C
ATOM   1366  HD1 PHE A 103      11.130  11.812   9.760  1.00 91.33           H
ATOM   1367  CD2 PHE A 103      10.213  10.895   6.677  1.00 91.33           C
ATOM   1368  HD2 PHE A 103       9.853  10.024   6.129  1.00 91.33           H
ATOM   1369  CE1 PHE A 103      11.117  13.121   8.017  1.00 91.33           C
ATOM   1370  HE1 PHE A 103      11.476  13.992   8.565  1.00 91.33           H
ATOM   1371  CE2 PHE A 103      10.408  12.128   6.001  1.00 91.33           C
ATOM   1372  HE2 PHE A 103      10.200  12.204   4.934  1.00 91.33           H
ATOM   1373  CZ  PHE A 103      10.856  13.215   6.685  1.00 91.33           C
ATOM   1374  HZ  PHE A 103      11.007  14.162   6.166  1.00 91.33           H
ATOM   1375  HN  PHE A 103      11.316   8.505   6.820  1.00 91.33           H
ATOM   1376  N   TRP A 104      10.573   6.437   9.109  1.00 85.82           N
ATOM   1377  CA  TRP A 104      10.188   5.219   9.802  1.00 85.82           C
ATOM   1378  C   TRP A 104      11.463   4.444  10.141  1.00 85.82           C
ATOM   1379  O   TRP A 104      11.531   3.775  11.171  1.00 85.82           O
ATOM   1380  HA  TRP A 104       9.671   5.505  10.718  1.00 85.82           H
ATOM   1381  CB  TRP A 104       9.198   4.403   8.968  1.00 85.82           C
ATOM   1382 1HB  TRP A 104       9.604   4.273   7.965  1.00 85.82           H
ATOM   1383 2HB  TRP A 104       9.103   3.409   9.404  1.00 85.82           H
ATOM   1384  CG  TRP A 104       7.807   5.032   8.862  1.00 85.82           C
ATOM   1385  CD1 TRP A 104       7.188   5.486   7.763  1.00 85.82           C
ATOM   1386  HD1 TRP A 104       7.619   5.461   6.762  1.00 85.82           H
ATOM   1387  CD2 TRP A 104       6.882   5.261   9.945  1.00 85.82           C
ATOM   1388  NE1 TRP A 104       5.937   5.987   8.058  1.00 85.82           N
ATOM   1389  HE1 TRP A 104       5.288   6.380   7.406  1.00 85.82           H
ATOM   1390  CE2 TRP A 104       5.745   5.846   9.427  1.00 85.82           C
ATOM   1391  CE3 TRP A 104       7.002   4.982  11.318  1.00 85.82           C
ATOM   1392  HE3 TRP A 104       7.889   4.520  11.752  1.00 85.82           H
ATOM   1393  CZ2 TRP A 104       4.641   6.203  10.211  1.00 85.82           C
ATOM   1394  HZ2 TRP A 104       3.754   6.665   9.778  1.00 85.82           H
ATOM   1395  CZ3 TRP A 104       5.890   5.344  12.088  1.00 85.82           C
ATOM   1396  HZ3 TRP A 104       5.931   5.150  13.160  1.00 85.82           H
ATOM   1397  CH2 TRP A 104       4.738   5.935  11.582  1.00 85.82           C
ATOM   1398  HH2 TRP A 104       3.914   6.187  12.249  1.00 85.82           H
ATOM   1399  HN  TRP A 104      10.310   6.476   8.145  1.00 85.82           H
ATOM   1400  N   ALA A 105      12.442   4.562   9.256  1.00 93.60           N
ATOM   1401  CA  ALA A 105      13.710   3.878   9.447  1.00 93.60           C
ATOM   1402  C   ALA A 105      14.379   4.401  10.720  1.00 93.60           C
ATOM   1403  O   ALA A 105      14.857   3.618  11.540  1.00 93.60           O
ATOM   1404  HA  ALA A 105      13.499   2.816   9.568  1.00 93.60           H
ATOM   1405  CB  ALA A 105      14.585   4.070   8.208  1.00 93.60           C
ATOM   1406 1HB  ALA A 105      14.078   3.656   7.336  1.00 93.60           H
ATOM   1407 2HB  ALA A 105      14.766   5.134   8.051  1.00 93.60           H
ATOM   1408 3HB  ALA A 105      15.536   3.557   8.351  1.00 93.60           H
ATOM   1409  HN  ALA A 105      12.379   5.110   8.422  1.00 93.60           H
ATOM   1410  N   ILE A 106      14.391   5.720  10.846  1.00 90.40           N
ATOM   1411  CA  ILE A 106      15.015   6.357  11.993  1.00 90.40           C
ATOM   1412  C   ILE A 106      14.232   6.000  13.258  1.00 90.40           C
ATOM   1413  O   ILE A 106      14.823   5.687  14.290  1.00 90.40           O
ATOM   1414  HA  ILE A 106      16.023   5.950  12.084  1.00 90.40           H
ATOM   1415  CB  ILE A 106      15.154   7.862  11.760  1.00 90.40           C
ATOM   1416  HB  ILE A 106      14.187   8.249  11.437  1.00 90.40           H
ATOM   1417  CG1 ILE A 106      16.154   8.154  10.639  1.00 90.40           C
ATOM   1418 1HG1 ILE A 106      17.169   7.993  11.001  1.00 90.40           H
ATOM   1419 2HG1 ILE A 106      15.995   7.458   9.815  1.00 90.40           H
ATOM   1420  CG2 ILE A 106      15.520   8.586  13.057  1.00 90.40           C
ATOM   1421 1HG2 ILE A 106      14.740   8.418  13.799  1.00 90.40           H
ATOM   1422 2HG2 ILE A 106      16.468   8.202  13.432  1.00 90.40           H
ATOM   1423 3HG2 ILE A 106      15.613   9.655  12.863  1.00 90.40           H
ATOM   1424  CD1 ILE A 106      16.009   9.591  10.135  1.00 90.40           C
ATOM   1425 1HD1 ILE A 106      15.000   9.741   9.751  1.00 90.40           H
ATOM   1426 2HD1 ILE A 106      16.192  10.284  10.955  1.00 90.40           H
ATOM   1427 3HD1 ILE A 106      16.731   9.771   9.338  1.00 90.40           H
ATOM   1428  HN  ILE A 106      13.985   6.348  10.182  1.00 90.40           H
ATOM   1429  N   ALA A 107      12.914   6.058  13.135  1.00 91.48           N
ATOM   1430  CA  ALA A 107      12.046   5.826  14.277  1.00 91.48           C
ATOM   1431  C   ALA A 107      12.241   4.394  14.778  1.00 91.48           C
ATOM   1432  O   ALA A 107      12.228   4.147  15.983  1.00 91.48           O
ATOM   1433  HA  ALA A 107      12.340   6.520  15.064  1.00 91.48           H
ATOM   1434  CB  ALA A 107      10.596   6.113  13.882  1.00 91.48           C
ATOM   1435 1HB  ALA A 107      10.505   7.151  13.562  1.00 91.48           H
ATOM   1436 2HB  ALA A 107      10.304   5.454  13.065  1.00 91.48           H
ATOM   1437 3HB  ALA A 107       9.945   5.939  14.739  1.00 91.48           H
ATOM   1438  HN  ALA A 107      12.440   6.259  12.278  1.00 91.48           H
ATOM   1439  N   ALA A 108      12.418   3.487  13.828  1.00 91.06           N
ATOM   1440  CA  ALA A 108      12.560   2.079  14.155  1.00 91.06           C
ATOM   1441  C   ALA A 108      13.938   1.840  14.776  1.00 91.06           C
ATOM   1442  O   ALA A 108      14.108   0.935  15.590  1.00 91.06           O
ATOM   1443  HA  ALA A 108      11.793   1.829  14.888  1.00 91.06           H
ATOM   1444  CB  ALA A 108      12.334   1.237  12.897  1.00 91.06           C
ATOM   1445 1HB  ALA A 108      11.330   1.421  12.513  1.00 91.06           H
ATOM   1446 2HB  ALA A 108      13.069   1.510  12.140  1.00 91.06           H
ATOM   1447 3HB  ALA A 108      12.441   0.180  13.143  1.00 91.06           H
ATOM   1448  HN  ALA A 108      12.464   3.701  12.852  1.00 91.06           H
ATOM   1449  N   ALA A 109      14.888   2.669  14.366  1.00 89.81           N
ATOM   1450  CA  ALA A 109      16.267   2.495  14.790  1.00 89.81           C
ATOM   1451  C   ALA A 109      16.384   2.827  16.279  1.00 89.81           C
ATOM   1452  O   ALA A 109      17.170   2.210  16.995  1.00 89.81           O
ATOM   1453  HA  ALA A 109      16.531   1.449  14.637  1.00 89.81           H
ATOM   1454  CB  ALA A 109      17.180   3.366  13.924  1.00 89.81           C
ATOM   1455 1HB  ALA A 109      17.081   3.071  12.880  1.00 89.81           H
ATOM   1456 2HB  ALA A 109      16.896   4.412  14.035  1.00 89.81           H
ATOM   1457 3HB  ALA A 109      18.214   3.235  14.242  1.00 89.81           H
ATOM   1458  HN  ALA A 109      14.727   3.446  13.758  1.00 89.81           H
ATOM   1459  N   ASP A 110      15.590   3.801  16.700  1.00 80.55           N
ATOM   1460  CA  ASP A 110      15.711   4.335  18.046  1.00 80.55           C
ATOM   1461  C   ASP A 110      14.332   4.779  18.539  1.00 80.55           C
ATOM   1462  O   ASP A 110      13.575   3.976  19.082  1.00 80.55           O
ATOM   1463  HA  ASP A 110      16.124   3.521  18.641  1.00 80.55           H
ATOM   1464  CB  ASP A 110      16.638   5.552  18.074  1.00 80.55           C
ATOM   1465 1HB  ASP A 110      17.571   5.315  17.564  1.00 80.55           H
ATOM   1466 2HB  ASP A 110      16.178   6.377  17.530  1.00 80.55           H
ATOM   1467  CG  ASP A 110      16.932   5.983  19.513  1.00 80.55           C
ATOM   1468  OD1 ASP A 110      16.570   5.207  20.423  1.00 80.55           O
ATOM   1469  OD2 ASP A 110      17.512   7.079  19.669  1.00 80.55           O
ATOM   1470  HN  ASP A 110      14.877   4.222  16.140  1.00 80.55           H
ATOM   1471  N   GLN A 111      14.048   6.056  18.332  1.00 83.19           N
ATOM   1472  CA  GLN A 111      12.779   6.620  18.759  1.00 83.19           C
ATOM   1473  C   GLN A 111      12.332   7.717  17.791  1.00 83.19           C
ATOM   1474  O   GLN A 111      13.102   8.142  16.931  1.00 83.19           O
ATOM   1475  HA  GLN A 111      12.071   5.791  18.732  1.00 83.19           H
ATOM   1476  CB  GLN A 111      12.870   7.154  20.189  1.00 83.19           C
ATOM   1477 1HB  GLN A 111      11.913   7.586  20.482  1.00 83.19           H
ATOM   1478 2HB  GLN A 111      13.072   6.333  20.877  1.00 83.19           H
ATOM   1479  CG  GLN A 111      13.970   8.210  20.311  1.00 83.19           C
ATOM   1480 1HG  GLN A 111      14.933   7.770  20.050  1.00 83.19           H
ATOM   1481 2HG  GLN A 111      13.786   9.016  19.601  1.00 83.19           H
ATOM   1482  CD  GLN A 111      14.031   8.778  21.730  1.00 83.19           C
ATOM   1483  OE1 GLN A 111      13.106   8.656  22.516  1.00 83.19           O
ATOM   1484  NE2 GLN A 111      15.170   9.404  22.014  1.00 83.19           N
ATOM   1485 1HE2 GLN A 111      15.890   9.469  21.324  1.00 83.19           H
ATOM   1486 2HE2 GLN A 111      15.306   9.809  22.918  1.00 83.19           H
ATOM   1487  HN  GLN A 111      14.666   6.701  17.882  1.00 83.19           H
ATOM   1488  N   TRP A 112      11.090   8.144  17.963  1.00 88.42           N
ATOM   1489  CA  TRP A 112      10.546   9.214  17.144  1.00 88.42           C
ATOM   1490  C   TRP A 112      11.178  10.529  17.604  1.00 88.42           C
ATOM   1491  O   TRP A 112      10.890  11.011  18.699  1.00 88.42           O
ATOM   1492  HA  TRP A 112      10.818   9.012  16.108  1.00 88.42           H
ATOM   1493  CB  TRP A 112       9.017   9.231  17.208  1.00 88.42           C
ATOM   1494 1HB  TRP A 112       8.644   8.229  16.998  1.00 88.42           H
ATOM   1495 2HB  TRP A 112       8.709   9.479  18.224  1.00 88.42           H
ATOM   1496  CG  TRP A 112       8.364  10.217  16.238  1.00 88.42           C
ATOM   1497  CD1 TRP A 112       7.948  11.466  16.486  1.00 88.42           C
ATOM   1498  HD1 TRP A 112       8.026  11.957  17.457  1.00 88.42           H
ATOM   1499  CD2 TRP A 112       8.069   9.984  14.845  1.00 88.42           C
ATOM   1500  NE1 TRP A 112       7.407  12.053  15.360  1.00 88.42           N
ATOM   1501  HE1 TRP A 112       7.030  12.977  15.297  1.00 88.42           H
ATOM   1502  CE2 TRP A 112       7.483  11.123  14.330  1.00 88.42           C
ATOM   1503  CE3 TRP A 112       8.290   8.848  14.045  1.00 88.42           C
ATOM   1504  HE3 TRP A 112       8.750   7.938  14.428  1.00 88.42           H
ATOM   1505  CZ2 TRP A 112       7.069  11.237  12.998  1.00 88.42           C
ATOM   1506  HZ2 TRP A 112       6.609  12.148  12.615  1.00 88.42           H
ATOM   1507  CZ3 TRP A 112       7.870   8.978  12.716  1.00 88.42           C
ATOM   1508  HZ3 TRP A 112       8.018   8.126  12.052  1.00 88.42           H
ATOM   1509  CH2 TRP A 112       7.279  10.118  12.183  1.00 88.42           C
ATOM   1510  HH2 TRP A 112       6.980  10.140  11.135  1.00 88.42           H
ATOM   1511  HN  TRP A 112      10.460   7.773  18.646  1.00 88.42           H
ATOM   1512  N   LYS A 113      12.028  11.073  16.745  1.00 81.11           N
ATOM   1513  CA  LYS A 113      12.819  12.236  17.109  1.00 81.11           C
ATOM   1514  C   LYS A 113      12.188  13.488  16.498  1.00 81.11           C
ATOM   1515  O   LYS A 113      12.770  14.571  16.551  1.00 81.11           O
ATOM   1516  HA  LYS A 113      12.785  12.327  18.194  1.00 81.11           H
ATOM   1517  CB  LYS A 113      14.284  12.032  16.716  1.00 81.11           C
ATOM   1518 1HB  LYS A 113      14.359  11.887  15.639  1.00 81.11           H
ATOM   1519 2HB  LYS A 113      14.857  12.926  16.959  1.00 81.11           H
ATOM   1520  CG  LYS A 113      14.882  10.824  17.441  1.00 81.11           C
ATOM   1521 1HG  LYS A 113      14.744  10.936  18.516  1.00 81.11           H
ATOM   1522 2HG  LYS A 113      14.353   9.919  17.144  1.00 81.11           H
ATOM   1523  CD  LYS A 113      16.372  10.678  17.125  1.00 81.11           C
ATOM   1524 1HD  LYS A 113      16.508  10.554  16.050  1.00 81.11           H
ATOM   1525 2HD  LYS A 113      16.899  11.588  17.410  1.00 81.11           H
ATOM   1526  CE  LYS A 113      16.974   9.480  17.862  1.00 81.11           C
ATOM   1527 1HE  LYS A 113      16.843   9.604  18.937  1.00 81.11           H
ATOM   1528 2HE  LYS A 113      16.446   8.569  17.580  1.00 81.11           H
ATOM   1529  NZ  LYS A 113      18.413   9.346  17.544  1.00 81.11           N
ATOM   1530 1HZ  LYS A 113      18.791   8.536  18.025  1.00 81.11           H
ATOM   1531 2HZ  LYS A 113      18.528   9.229  16.544  1.00 81.11           H
ATOM   1532 3HZ  LYS A 113      18.905  10.179  17.847  1.00 81.11           H
ATOM   1533  HN  LYS A 113      12.179  10.732  15.817  1.00 81.11           H
ATOM   1534  N   PHE A 114      11.005  13.300  15.931  1.00 87.18           N
ATOM   1535  CA  PHE A 114      10.367  14.355  15.162  1.00 87.18           C
ATOM   1536  C   PHE A 114       9.162  14.928  15.911  1.00 87.18           C
ATOM   1537  O   PHE A 114       8.716  14.356  16.904  1.00 87.18           O
ATOM   1538  HA  PHE A 114      11.108  15.140  15.014  1.00 87.18           H
ATOM   1539  CB  PHE A 114       9.886  13.726  13.852  1.00 87.18           C
ATOM   1540 1HB  PHE A 114       9.086  13.020  14.073  1.00 87.18           H
ATOM   1541 2HB  PHE A 114       9.459  14.505  13.222  1.00 87.18           H
ATOM   1542  CG  PHE A 114      10.984  13.002  13.070  1.00 87.18           C
ATOM   1543  CD1 PHE A 114      11.903  13.717  12.368  1.00 87.18           C
ATOM   1544  HD1 PHE A 114      11.857  14.807  12.362  1.00 87.18           H
ATOM   1545  CD2 PHE A 114      11.041  11.643  13.077  1.00 87.18           C
ATOM   1546  HD2 PHE A 114      10.304  11.070  13.639  1.00 87.18           H
ATOM   1547  CE1 PHE A 114      12.921  13.046  11.641  1.00 87.18           C
ATOM   1548  HE1 PHE A 114      13.658  13.619  11.078  1.00 87.18           H
ATOM   1549  CE2 PHE A 114      12.059  10.971  12.350  1.00 87.18           C
ATOM   1550  HE2 PHE A 114      12.105   9.882  12.356  1.00 87.18           H
ATOM   1551  CZ  PHE A 114      12.978  11.687  11.648  1.00 87.18           C
ATOM   1552  HZ  PHE A 114      13.760  11.171  11.091  1.00 87.18           H
ATOM   1553  HN  PHE A 114      10.486  12.447  15.990  1.00 87.18           H
ATOM   1554  N   GLN A 115       8.670  16.049  15.406  1.00 80.40           N
ATOM   1555  CA  GLN A 115       7.548  16.725  16.035  1.00 80.40           C
ATOM   1556  C   GLN A 115       6.252  15.954  15.777  1.00 80.40           C
ATOM   1557  O   GLN A 115       6.197  15.105  14.888  1.00 80.40           O
ATOM   1558  HA  GLN A 115       7.772  16.725  17.102  1.00 80.40           H
ATOM   1559  CB  GLN A 115       7.434  18.170  15.547  1.00 80.40           C
ATOM   1560 1HB  GLN A 115       7.378  18.186  14.458  1.00 80.40           H
ATOM   1561 2HB  GLN A 115       6.510  18.612  15.920  1.00 80.40           H
ATOM   1562  CG  GLN A 115       8.629  19.003  16.014  1.00 80.40           C
ATOM   1563 1HG  GLN A 115       8.731  18.923  17.096  1.00 80.40           H
ATOM   1564 2HG  GLN A 115       9.546  18.608  15.577  1.00 80.40           H
ATOM   1565  CD  GLN A 115       8.461  20.472  15.619  1.00 80.40           C
ATOM   1566  OE1 GLN A 115       7.541  20.851  14.914  1.00 80.40           O
ATOM   1567  NE2 GLN A 115       9.399  21.275  16.113  1.00 80.40           N
ATOM   1568 1HE2 GLN A 115      10.128  20.900  16.686  1.00 80.40           H
ATOM   1569 2HE2 GLN A 115       9.376  22.254  15.911  1.00 80.40           H
ATOM   1570  HN  GLN A 115       9.025  16.495  14.584  1.00 80.40           H
ATOM   1571  N   THR A 116       5.241  16.277  16.569  1.00 87.11           N
ATOM   1572  CA  THR A 116       3.953  15.616  16.447  1.00 87.11           C
ATOM   1573  C   THR A 116       3.380  15.820  15.043  1.00 87.11           C
ATOM   1574  O   THR A 116       2.799  14.901  14.466  1.00 87.11           O
ATOM   1575  HA  THR A 116       4.103  14.544  16.578  1.00 87.11           H
ATOM   1576  CB  THR A 116       3.042  16.144  17.557  1.00 87.11           C
ATOM   1577  HB  THR A 116       2.692  17.150  17.327  1.00 87.11           H
ATOM   1578  OG1 THR A 116       3.829  16.021  18.739  1.00 87.11           O
ATOM   1579  HG1 THR A 116       3.442  16.585  19.468  1.00 87.11           H
ATOM   1580  CG2 THR A 116       1.841  15.231  17.813  1.00 87.11           C
ATOM   1581 1HG2 THR A 116       2.192  14.242  18.109  1.00 87.11           H
ATOM   1582 2HG2 THR A 116       1.247  15.149  16.903  1.00 87.11           H
ATOM   1583 3HG2 THR A 116       1.228  15.652  18.610  1.00 87.11           H
ATOM   1584  HN  THR A 116       5.291  16.976  17.283  1.00 87.11           H
ATOM   1585  N   PHE A 117       3.563  17.029  14.533  1.00 89.90           N
ATOM   1586  CA  PHE A 117       3.059  17.370  13.214  1.00 89.90           C
ATOM   1587  C   PHE A 117       3.574  16.387  12.160  1.00 89.90           C
ATOM   1588  O   PHE A 117       2.811  15.922  11.314  1.00 89.90           O
ATOM   1589  HA  PHE A 117       1.971  17.314  13.259  1.00 89.90           H
ATOM   1590  CB  PHE A 117       3.578  18.771  12.885  1.00 89.90           C
ATOM   1591 1HB  PHE A 117       3.225  19.466  13.646  1.00 89.90           H
ATOM   1592 2HB  PHE A 117       4.667  18.765  12.938  1.00 89.90           H
ATOM   1593  CG  PHE A 117       3.153  19.284  11.508  1.00 89.90           C
ATOM   1594  CD1 PHE A 117       4.055  19.332  10.491  1.00 89.90           C
ATOM   1595  HD1 PHE A 117       5.081  19.003  10.657  1.00 89.90           H
ATOM   1596  CD2 PHE A 117       1.872  19.694  11.300  1.00 89.90           C
ATOM   1597  HD2 PHE A 117       1.149  19.656  12.115  1.00 89.90           H
ATOM   1598  CE1 PHE A 117       3.660  19.808   9.213  1.00 89.90           C
ATOM   1599  HE1 PHE A 117       4.383  19.846   8.398  1.00 89.90           H
ATOM   1600  CE2 PHE A 117       1.477  20.170  10.022  1.00 89.90           C
ATOM   1601  HE2 PHE A 117       0.451  20.499   9.856  1.00 89.90           H
ATOM   1602  CZ  PHE A 117       2.379  20.218   9.006  1.00 89.90           C
ATOM   1603  HZ  PHE A 117       2.076  20.583   8.025  1.00 89.90           H
ATOM   1604  HN  PHE A 117       4.044  17.768  15.006  1.00 89.90           H
ATOM   1605  N   MET A 118       4.864  16.100  12.245  1.00 86.99           N
ATOM   1606  CA  MET A 118       5.501  15.222  11.278  1.00 86.99           C
ATOM   1607  C   MET A 118       4.961  13.795  11.394  1.00 86.99           C
ATOM   1608  O   MET A 118       4.880  13.075  10.400  1.00 86.99           O
ATOM   1609  HA  MET A 118       5.252  15.633  10.300  1.00 86.99           H
ATOM   1610  CB  MET A 118       7.013  15.217  11.512  1.00 86.99           C
ATOM   1611 1HB  MET A 118       7.342  16.211  11.813  1.00 86.99           H
ATOM   1612 2HB  MET A 118       7.256  14.539  12.330  1.00 86.99           H
ATOM   1613  CG  MET A 118       7.761  14.788  10.248  1.00 86.99           C
ATOM   1614 1HG  MET A 118       8.831  14.731  10.450  1.00 86.99           H
ATOM   1615 2HG  MET A 118       7.440  13.791   9.946  1.00 86.99           H
ATOM   1616  SD  MET A 118       7.452  15.952   8.931  1.00 86.99           S
ATOM   1617  CE  MET A 118       8.328  15.152   7.597  1.00 86.99           C
ATOM   1618 1HE  MET A 118       9.381  15.053   7.862  1.00 86.99           H
ATOM   1619 2HE  MET A 118       7.902  14.164   7.424  1.00 86.99           H
ATOM   1620 3HE  MET A 118       8.237  15.751   6.691  1.00 86.99           H
ATOM   1621  HN  MET A 118       5.470  16.455  12.957  1.00 86.99           H
ATOM   1622  N   CYS A 119       4.606  13.428  12.617  1.00 92.10           N
ATOM   1623  CA  CYS A 119       3.999  12.131  12.863  1.00 92.10           C
ATOM   1624  C   CYS A 119       2.689  12.057  12.077  1.00 92.10           C
ATOM   1625  O   CYS A 119       2.428  11.071  11.389  1.00 92.10           O
ATOM   1626  HA  CYS A 119       4.707  11.382  12.507  1.00 92.10           H
ATOM   1627  CB  CYS A 119       3.784  11.881  14.357  1.00 92.10           C
ATOM   1628 1HB  CYS A 119       4.746  11.798  14.862  1.00 92.10           H
ATOM   1629 2HB  CYS A 119       3.261  12.727  14.803  1.00 92.10           H
ATOM   1630  SG  CYS A 119       2.816  10.348  14.601  1.00 92.10           S
ATOM   1631  HN  CYS A 119       4.726  13.999  13.429  1.00 92.10           H
ATOM   1632  N   LYS A 120       1.899  13.113  12.205  1.00 91.00           N
ATOM   1633  CA  LYS A 120       0.612  13.170  11.533  1.00 91.00           C
ATOM   1634  C   LYS A 120       0.824  13.044  10.023  1.00 91.00           C
ATOM   1635  O   LYS A 120       0.142  12.263   9.360  1.00 91.00           O
ATOM   1636  HA  LYS A 120       0.027  12.315  11.872  1.00 91.00           H
ATOM   1637  CB  LYS A 120      -0.151  14.432  11.943  1.00 91.00           C
ATOM   1638 1HB  LYS A 120       0.496  15.302  11.841  1.00 91.00           H
ATOM   1639 2HB  LYS A 120      -0.997  14.583  11.273  1.00 91.00           H
ATOM   1640  CG  LYS A 120      -0.649  14.326  13.386  1.00 91.00           C
ATOM   1641 1HG  LYS A 120      -1.325  13.477  13.480  1.00 91.00           H
ATOM   1642 2HG  LYS A 120       0.193  14.138  14.052  1.00 91.00           H
ATOM   1643  CD  LYS A 120      -1.369  15.607  13.813  1.00 91.00           C
ATOM   1644 1HD  LYS A 120      -0.683  16.452  13.749  1.00 91.00           H
ATOM   1645 2HD  LYS A 120      -2.191  15.812  13.127  1.00 91.00           H
ATOM   1646  CE  LYS A 120      -1.905  15.485  15.240  1.00 91.00           C
ATOM   1647 1HE  LYS A 120      -1.250  14.841  15.827  1.00 91.00           H
ATOM   1648 2HE  LYS A 120      -1.903  16.464  15.720  1.00 91.00           H
ATOM   1649  NZ  LYS A 120      -3.278  14.932  15.233  1.00 91.00           N
ATOM   1650 1HZ  LYS A 120      -3.660  14.966  16.171  1.00 91.00           H
ATOM   1651 2HZ  LYS A 120      -3.860  15.482  14.611  1.00 91.00           H
ATOM   1652 3HZ  LYS A 120      -3.253  13.971  14.912  1.00 91.00           H
ATOM   1653  HN  LYS A 120       2.125  13.917  12.755  1.00 91.00           H
ATOM   1654  N   VAL A 121       1.771  13.823   9.523  1.00 91.93           N
ATOM   1655  CA  VAL A 121       2.010  13.887   8.091  1.00 91.93           C
ATOM   1656  C   VAL A 121       2.440  12.507   7.589  1.00 91.93           C
ATOM   1657  O   VAL A 121       1.892  12.000   6.612  1.00 91.93           O
ATOM   1658  HA  VAL A 121       1.069  14.157   7.612  1.00 91.93           H
ATOM   1659  CB  VAL A 121       3.032  14.982   7.779  1.00 91.93           C
ATOM   1660  HB  VAL A 121       3.910  14.808   8.402  1.00 91.93           H
ATOM   1661  CG1 VAL A 121       3.474  14.918   6.316  1.00 91.93           C
ATOM   1662 1HG1 VAL A 121       3.930  13.948   6.116  1.00 91.93           H
ATOM   1663 2HG1 VAL A 121       2.608  15.054   5.669  1.00 91.93           H
ATOM   1664 3HG1 VAL A 121       4.201  15.708   6.122  1.00 91.93           H
ATOM   1665  CG2 VAL A 121       2.477  16.365   8.125  1.00 91.93           C
ATOM   1666 1HG2 VAL A 121       1.576  16.551   7.540  1.00 91.93           H
ATOM   1667 2HG2 VAL A 121       2.235  16.404   9.187  1.00 91.93           H
ATOM   1668 3HG2 VAL A 121       3.223  17.125   7.894  1.00 91.93           H
ATOM   1669  HN  VAL A 121       2.368  14.403  10.077  1.00 91.93           H
ATOM   1670  N   VAL A 122       3.418  11.939   8.279  1.00 90.33           N
ATOM   1671  CA  VAL A 122       4.062  10.726   7.806  1.00 90.33           C
ATOM   1672  C   VAL A 122       3.041   9.586   7.786  1.00 90.33           C
ATOM   1673  O   VAL A 122       2.962   8.837   6.814  1.00 90.33           O
ATOM   1674  HA  VAL A 122       4.402  10.910   6.787  1.00 90.33           H
ATOM   1675  CB  VAL A 122       5.289  10.415   8.666  1.00 90.33           C
ATOM   1676  HB  VAL A 122       4.979  10.431   9.711  1.00 90.33           H
ATOM   1677  CG1 VAL A 122       5.834   9.018   8.359  1.00 90.33           C
ATOM   1678 1HG1 VAL A 122       5.064   8.275   8.565  1.00 90.33           H
ATOM   1679 2HG1 VAL A 122       6.120   8.963   7.308  1.00 90.33           H
ATOM   1680 3HG1 VAL A 122       6.705   8.823   8.984  1.00 90.33           H
ATOM   1681  CG2 VAL A 122       6.372  11.479   8.481  1.00 90.33           C
ATOM   1682 1HG2 VAL A 122       6.677  11.509   7.435  1.00 90.33           H
ATOM   1683 2HG2 VAL A 122       5.979  12.453   8.773  1.00 90.33           H
ATOM   1684 3HG2 VAL A 122       7.233  11.233   9.103  1.00 90.33           H
ATOM   1685  HN  VAL A 122       3.770  12.294   9.146  1.00 90.33           H
ATOM   1686  N   ASN A 123       2.286   9.492   8.871  1.00 89.81           N
ATOM   1687  CA  ASN A 123       1.271   8.459   8.988  1.00 89.81           C
ATOM   1688  C   ASN A 123       0.221   8.656   7.893  1.00 89.81           C
ATOM   1689  O   ASN A 123      -0.211   7.692   7.262  1.00 89.81           O
ATOM   1690  HA  ASN A 123       1.808   7.516   8.887  1.00 89.81           H
ATOM   1691  CB  ASN A 123       0.562   8.536  10.342  1.00 89.81           C
ATOM   1692 1HB  ASN A 123       0.649   9.544  10.746  1.00 89.81           H
ATOM   1693 2HB  ASN A 123      -0.502   8.335  10.211  1.00 89.81           H
ATOM   1694  CG  ASN A 123       1.158   7.531  11.331  1.00 89.81           C
ATOM   1695  OD1 ASN A 123       1.865   6.607  10.965  1.00 89.81           O
ATOM   1696  ND2 ASN A 123       0.835   7.764  12.599  1.00 89.81           N
ATOM   1697 1HD2 ASN A 123       0.250   8.542  12.832  1.00 89.81           H
ATOM   1698 2HD2 ASN A 123       1.176   7.162  13.321  1.00 89.81           H
ATOM   1699  HN  ASN A 123       2.360  10.104   9.658  1.00 89.81           H
ATOM   1700  N   SER A 124      -0.160   9.910   7.701  1.00 91.06           N
ATOM   1701  CA  SER A 124      -1.202  10.238   6.743  1.00 91.06           C
ATOM   1702  C   SER A 124      -0.738   9.895   5.326  1.00 91.06           C
ATOM   1703  O   SER A 124      -1.482   9.294   4.553  1.00 91.06           O
ATOM   1704  HA  SER A 124      -2.057   9.622   7.025  1.00 91.06           H
ATOM   1705  CB  SER A 124      -1.588  11.716   6.832  1.00 91.06           C
ATOM   1706 1HB  SER A 124      -0.730  12.331   6.562  1.00 91.06           H
ATOM   1707 2HB  SER A 124      -2.374  11.930   6.108  1.00 91.06           H
ATOM   1708  OG  SER A 124      -2.035  12.073   8.137  1.00 91.06           O
ATOM   1709  HG  SER A 124      -1.376  12.688   8.568  1.00 91.06           H
ATOM   1710  HN  SER A 124       0.230  10.694   8.185  1.00 91.06           H
ATOM   1711  N   MET A 125       0.491  10.292   5.029  1.00 85.31           N
ATOM   1712  CA  MET A 125       1.056  10.055   3.711  1.00 85.31           C
ATOM   1713  C   MET A 125       1.099   8.559   3.394  1.00 85.31           C
ATOM   1714  O   MET A 125       0.718   8.141   2.302  1.00 85.31           O
ATOM   1715  HA  MET A 125       0.391  10.562   3.012  1.00 85.31           H
ATOM   1716  CB  MET A 125       2.472  10.631   3.651  1.00 85.31           C
ATOM   1717 1HB  MET A 125       3.011  10.377   4.563  1.00 85.31           H
ATOM   1718 2HB  MET A 125       3.017  10.180   2.822  1.00 85.31           H
ATOM   1719  CG  MET A 125       2.438  12.151   3.479  1.00 85.31           C
ATOM   1720 1HG  MET A 125       1.831  12.414   2.613  1.00 85.31           H
ATOM   1721 2HG  MET A 125       1.970  12.614   4.348  1.00 85.31           H
ATOM   1722  SD  MET A 125       4.096  12.779   3.275  1.00 85.31           S
ATOM   1723  CE  MET A 125       4.434  12.227   1.611  1.00 85.31           C
ATOM   1724 1HE  MET A 125       4.364  11.140   1.568  1.00 85.31           H
ATOM   1725 2HE  MET A 125       3.707  12.665   0.928  1.00 85.31           H
ATOM   1726 3HE  MET A 125       5.438  12.537   1.322  1.00 85.31           H
ATOM   1727  HN  MET A 125       1.096  10.767   5.668  1.00 85.31           H
ATOM   1728  N   TYR A 126       1.567   7.793   4.369  1.00 85.74           N
ATOM   1729  CA  TYR A 126       1.677   6.354   4.204  1.00 85.74           C
ATOM   1730  C   TYR A 126       0.333   5.745   3.798  1.00 85.74           C
ATOM   1731  O   TYR A 126       0.262   4.969   2.847  1.00 85.74           O
ATOM   1732  HA  TYR A 126       2.407   6.161   3.418  1.00 85.74           H
ATOM   1733  CB  TYR A 126       2.081   5.802   5.572  1.00 85.74           C
ATOM   1734 1HB  TYR A 126       3.122   6.062   5.764  1.00 85.74           H
ATOM   1735 2HB  TYR A 126       1.484   6.291   6.341  1.00 85.74           H
ATOM   1736  CG  TYR A 126       1.916   4.286   5.705  1.00 85.74           C
ATOM   1737  CD1 TYR A 126       0.856   3.768   6.419  1.00 85.74           C
ATOM   1738  HD1 TYR A 126       0.136   4.438   6.889  1.00 85.74           H
ATOM   1739  CD2 TYR A 126       2.828   3.438   5.110  1.00 85.74           C
ATOM   1740  HD2 TYR A 126       3.666   3.848   4.546  1.00 85.74           H
ATOM   1741  CE1 TYR A 126       0.700   2.342   6.545  1.00 85.74           C
ATOM   1742  HE1 TYR A 126      -0.133   1.919   7.106  1.00 85.74           H
ATOM   1743  CE2 TYR A 126       2.673   2.012   5.235  1.00 85.74           C
ATOM   1744  HE2 TYR A 126       3.385   1.331   4.771  1.00 85.74           H
ATOM   1745  CZ  TYR A 126       1.616   1.534   5.946  1.00 85.74           C
ATOM   1746  OH  TYR A 126       1.469   0.188   6.064  1.00 85.74           O
ATOM   1747  HH  TYR A 126       1.564  -0.247   5.169  1.00 85.74           H
ATOM   1748  HN  TYR A 126       1.868   8.141   5.257  1.00 85.74           H
ATOM   1749  N   LYS A 127      -0.698   6.120   4.540  1.00 85.55           N
ATOM   1750  CA  LYS A 127      -1.997   5.486   4.391  1.00 85.55           C
ATOM   1751  C   LYS A 127      -2.637   5.946   3.079  1.00 85.55           C
ATOM   1752  O   LYS A 127      -3.264   5.153   2.378  1.00 85.55           O
ATOM   1753  HA  LYS A 127      -1.831   4.410   4.335  1.00 85.55           H
ATOM   1754  CB  LYS A 127      -2.865   5.746   5.623  1.00 85.55           C
ATOM   1755 1HB  LYS A 127      -2.273   5.603   6.527  1.00 85.55           H
ATOM   1756 2HB  LYS A 127      -3.200   6.784   5.624  1.00 85.55           H
ATOM   1757  CG  LYS A 127      -4.077   4.813   5.648  1.00 85.55           C
ATOM   1758 1HG  LYS A 127      -4.784   5.108   4.872  1.00 85.55           H
ATOM   1759 2HG  LYS A 127      -3.761   3.795   5.420  1.00 85.55           H
ATOM   1760  CD  LYS A 127      -4.767   4.846   7.013  1.00 85.55           C
ATOM   1761 1HD  LYS A 127      -4.101   4.433   7.771  1.00 85.55           H
ATOM   1762 2HD  LYS A 127      -4.972   5.878   7.296  1.00 85.55           H
ATOM   1763  CE  LYS A 127      -6.073   4.050   6.986  1.00 85.55           C
ATOM   1764 1HE  LYS A 127      -6.655   4.322   6.106  1.00 85.55           H
ATOM   1765 2HE  LYS A 127      -5.856   2.985   6.907  1.00 85.55           H
ATOM   1766  NZ  LYS A 127      -6.864   4.310   8.210  1.00 85.55           N
ATOM   1767 1HZ  LYS A 127      -7.703   3.740   8.198  1.00 85.55           H
ATOM   1768 2HZ  LYS A 127      -6.309   4.079   9.027  1.00 85.55           H
ATOM   1769 3HZ  LYS A 127      -7.122   5.290   8.243  1.00 85.55           H
ATOM   1770  HN  LYS A 127      -0.657   6.842   5.231  1.00 85.55           H
ATOM   1771  N   MET A 128      -2.458   7.226   2.787  1.00 86.00           N
ATOM   1772  CA  MET A 128      -2.996   7.797   1.565  1.00 86.00           C
ATOM   1773  C   MET A 128      -2.421   7.096   0.332  1.00 86.00           C
ATOM   1774  O   MET A 128      -3.153   6.780  -0.604  1.00 86.00           O
ATOM   1775  HA  MET A 128      -4.072   7.635   1.614  1.00 86.00           H
ATOM   1776  CB  MET A 128      -2.659   9.289   1.507  1.00 86.00           C
ATOM   1777 1HB  MET A 128      -2.990   9.776   2.424  1.00 86.00           H
ATOM   1778 2HB  MET A 128      -1.579   9.419   1.448  1.00 86.00           H
ATOM   1779  CG  MET A 128      -3.325   9.954   0.301  1.00 86.00           C
ATOM   1780 1HG  MET A 128      -2.956   9.507  -0.622  1.00 86.00           H
ATOM   1781 2HG  MET A 128      -4.401   9.784   0.329  1.00 86.00           H
ATOM   1782  SD  MET A 128      -2.986  11.707   0.306  1.00 86.00           S
ATOM   1783  CE  MET A 128      -1.251  11.688  -0.115  1.00 86.00           C
ATOM   1784 1HE  MET A 128      -0.700  11.128   0.640  1.00 86.00           H
ATOM   1785 2HE  MET A 128      -1.119  11.214  -1.088  1.00 86.00           H
ATOM   1786 3HE  MET A 128      -0.876  12.710  -0.155  1.00 86.00           H
ATOM   1787  HN  MET A 128      -1.956   7.867   3.368  1.00 86.00           H
ATOM   1788  N   ASN A 129      -1.116   6.872   0.373  1.00 81.09           N
ATOM   1789  CA  ASN A 129      -0.421   6.283  -0.759  1.00 81.09           C
ATOM   1790  C   ASN A 129      -0.785   4.800  -0.860  1.00 81.09           C
ATOM   1791  O   ASN A 129      -0.907   4.261  -1.958  1.00 81.09           O
ATOM   1792  HA  ASN A 129      -0.753   6.854  -1.627  1.00 81.09           H
ATOM   1793  CB  ASN A 129       1.096   6.388  -0.590  1.00 81.09           C
ATOM   1794 1HB  ASN A 129       1.386   5.985   0.380  1.00 81.09           H
ATOM   1795 2HB  ASN A 129       1.592   5.782  -1.349  1.00 81.09           H
ATOM   1796  CG  ASN A 129       1.561   7.840  -0.705  1.00 81.09           C
ATOM   1797  OD1 ASN A 129       1.011   8.639  -1.446  1.00 81.09           O
ATOM   1798  ND2 ASN A 129       2.603   8.137   0.066  1.00 81.09           N
ATOM   1799 1HD2 ASN A 129       3.008   7.434   0.651  1.00 81.09           H
ATOM   1800 2HD2 ASN A 129       2.982   9.063   0.061  1.00 81.09           H
ATOM   1801  HN  ASN A 129      -0.536   7.086   1.160  1.00 81.09           H
ATOM   1802  N   PHE A 130      -0.948   4.184   0.302  1.00 84.95           N
ATOM   1803  CA  PHE A 130      -1.340   2.786   0.358  1.00 84.95           C
ATOM   1804  C   PHE A 130      -2.605   2.537  -0.465  1.00 84.95           C
ATOM   1805  O   PHE A 130      -2.625   1.665  -1.332  1.00 84.95           O
ATOM   1806  HA  PHE A 130      -0.518   2.203  -0.057  1.00 84.95           H
ATOM   1807  CB  PHE A 130      -1.628   2.461   1.825  1.00 84.95           C
ATOM   1808 1HB  PHE A 130      -0.708   2.575   2.399  1.00 84.95           H
ATOM   1809 2HB  PHE A 130      -2.340   3.189   2.215  1.00 84.95           H
ATOM   1810  CG  PHE A 130      -2.183   1.054   2.054  1.00 84.95           C
ATOM   1811  CD1 PHE A 130      -3.514   0.874   2.266  1.00 84.95           C
ATOM   1812  HD1 PHE A 130      -4.186   1.733   2.273  1.00 84.95           H
ATOM   1813  CD2 PHE A 130      -1.345  -0.018   2.045  1.00 84.95           C
ATOM   1814  HD2 PHE A 130      -0.278   0.126   1.875  1.00 84.95           H
ATOM   1815  CE1 PHE A 130      -4.030  -0.432   2.477  1.00 84.95           C
ATOM   1816  HE1 PHE A 130      -5.097  -0.576   2.647  1.00 84.95           H
ATOM   1817  CE2 PHE A 130      -1.861  -1.324   2.256  1.00 84.95           C
ATOM   1818  HE2 PHE A 130      -1.189  -2.182   2.249  1.00 84.95           H
ATOM   1819  CZ  PHE A 130      -3.192  -1.503   2.468  1.00 84.95           C
ATOM   1820  HZ  PHE A 130      -3.588  -2.506   2.631  1.00 84.95           H
ATOM   1821  HN  PHE A 130      -0.818   4.623   1.191  1.00 84.95           H
ATOM   1822  N   TYR A 131      -3.632   3.319  -0.164  1.00 91.60           N
ATOM   1823  CA  TYR A 131      -4.905   3.180  -0.851  1.00 91.60           C
ATOM   1824  C   TYR A 131      -4.782   3.587  -2.320  1.00 91.60           C
ATOM   1825  O   TYR A 131      -5.339   2.930  -3.199  1.00 91.60           O
ATOM   1826  HA  TYR A 131      -5.205   2.134  -0.795  1.00 91.60           H
ATOM   1827  CB  TYR A 131      -5.870   4.137  -0.148  1.00 91.60           C
ATOM   1828 1HB  TYR A 131      -5.364   5.089   0.019  1.00 91.60           H
ATOM   1829 2HB  TYR A 131      -6.713   4.337  -0.808  1.00 91.60           H
ATOM   1830  CG  TYR A 131      -6.399   3.616   1.190  1.00 91.60           C
ATOM   1831  CD1 TYR A 131      -7.013   2.382   1.255  1.00 91.60           C
ATOM   1832  HD1 TYR A 131      -7.121   1.778   0.353  1.00 91.60           H
ATOM   1833  CD2 TYR A 131      -6.263   4.380   2.331  1.00 91.60           C
ATOM   1834  HD2 TYR A 131      -5.778   5.355   2.280  1.00 91.60           H
ATOM   1835  CE1 TYR A 131      -7.512   1.891   2.513  1.00 91.60           C
ATOM   1836  HE1 TYR A 131      -7.999   0.918   2.578  1.00 91.60           H
ATOM   1837  CE2 TYR A 131      -6.762   3.889   3.589  1.00 91.60           C
ATOM   1838  HE2 TYR A 131      -6.661   4.482   4.498  1.00 91.60           H
ATOM   1839  CZ  TYR A 131      -7.361   2.669   3.618  1.00 91.60           C
ATOM   1840  OH  TYR A 131      -7.832   2.205   4.807  1.00 91.60           O
ATOM   1841  HH  TYR A 131      -8.181   2.964   5.356  1.00 91.60           H
ATOM   1842  HN  TYR A 131      -3.604   4.035   0.533  1.00 91.60           H
ATOM   1843  N   SER A 132      -4.050   4.669  -2.543  1.00 90.22           N
ATOM   1844  CA  SER A 132      -3.918   5.222  -3.880  1.00 90.22           C
ATOM   1845  C   SER A 132      -3.304   4.181  -4.818  1.00 90.22           C
ATOM   1846  O   SER A 132      -3.796   3.971  -5.926  1.00 90.22           O
ATOM   1847  HA  SER A 132      -4.933   5.467  -4.192  1.00 90.22           H
ATOM   1848  CB  SER A 132      -3.068   6.494  -3.869  1.00 90.22           C
ATOM   1849 1HB  SER A 132      -2.068   6.259  -3.503  1.00 90.22           H
ATOM   1850 2HB  SER A 132      -2.955   6.863  -4.888  1.00 90.22           H
ATOM   1851  OG  SER A 132      -3.643   7.513  -3.056  1.00 90.22           O
ATOM   1852  HG  SER A 132      -3.173   7.553  -2.174  1.00 90.22           H
ATOM   1853  HN  SER A 132      -3.553   5.164  -1.830  1.00 90.22           H
ATOM   1854  N   CYS A 133      -2.237   3.556  -4.340  1.00 86.57           N
ATOM   1855  CA  CYS A 133      -1.507   2.597  -5.150  1.00 86.57           C
ATOM   1856  C   CYS A 133      -2.454   1.450  -5.508  1.00 86.57           C
ATOM   1857  O   CYS A 133      -2.563   1.070  -6.673  1.00 86.57           O
ATOM   1858  HA  CYS A 133      -1.183   3.125  -6.047  1.00 86.57           H
ATOM   1859  CB  CYS A 133      -0.249   2.096  -4.438  1.00 86.57           C
ATOM   1860 1HB  CYS A 133      -0.505   1.735  -3.441  1.00 86.57           H
ATOM   1861 2HB  CYS A 133       0.177   1.253  -4.982  1.00 86.57           H
ATOM   1862  SG  CYS A 133       0.981   3.446  -4.316  1.00 86.57           S
ATOM   1863  HG  CYS A 133       0.455   4.016  -3.236  1.00 86.57           H
ATOM   1864  HN  CYS A 133      -1.873   3.697  -3.420  1.00 86.57           H
ATOM   1865  N   VAL A 134      -3.116   0.930  -4.484  1.00 86.22           N
ATOM   1866  CA  VAL A 134      -3.931  -0.261  -4.647  1.00 86.22           C
ATOM   1867  C   VAL A 134      -5.084   0.042  -5.607  1.00 86.22           C
ATOM   1868  O   VAL A 134      -5.414  -0.776  -6.464  1.00 86.22           O
ATOM   1869  HA  VAL A 134      -3.301  -1.033  -5.089  1.00 86.22           H
ATOM   1870  CB  VAL A 134      -4.406  -0.762  -3.282  1.00 86.22           C
ATOM   1871  HB  VAL A 134      -4.912   0.063  -2.780  1.00 86.22           H
ATOM   1872  CG1 VAL A 134      -5.411  -1.905  -3.436  1.00 86.22           C
ATOM   1873 1HG1 VAL A 134      -6.276  -1.555  -4.000  1.00 86.22           H
ATOM   1874 2HG1 VAL A 134      -4.941  -2.733  -3.967  1.00 86.22           H
ATOM   1875 3HG1 VAL A 134      -5.732  -2.241  -2.450  1.00 86.22           H
ATOM   1876  CG2 VAL A 134      -3.221  -1.186  -2.411  1.00 86.22           C
ATOM   1877 1HG2 VAL A 134      -2.676  -1.989  -2.907  1.00 86.22           H
ATOM   1878 2HG2 VAL A 134      -2.558  -0.335  -2.260  1.00 86.22           H
ATOM   1879 3HG2 VAL A 134      -3.587  -1.537  -1.446  1.00 86.22           H
ATOM   1880  HN  VAL A 134      -3.102   1.309  -3.559  1.00 86.22           H
ATOM   1881  N   LEU A 135      -5.664   1.220  -5.430  1.00 91.35           N
ATOM   1882  CA  LEU A 135      -6.800   1.623  -6.242  1.00 91.35           C
ATOM   1883  C   LEU A 135      -6.343   1.822  -7.688  1.00 91.35           C
ATOM   1884  O   LEU A 135      -7.079   1.511  -8.624  1.00 91.35           O
ATOM   1885  HA  LEU A 135      -7.525   0.810  -6.217  1.00 91.35           H
ATOM   1886  CB  LEU A 135      -7.480   2.854  -5.638  1.00 91.35           C
ATOM   1887 1HB  LEU A 135      -6.719   3.613  -5.458  1.00 91.35           H
ATOM   1888 2HB  LEU A 135      -8.170   3.262  -6.376  1.00 91.35           H
ATOM   1889  CG  LEU A 135      -8.248   2.623  -4.335  1.00 91.35           C
ATOM   1890  HG  LEU A 135      -7.572   2.158  -3.617  1.00 91.35           H
ATOM   1891  CD1 LEU A 135      -8.708   3.950  -3.728  1.00 91.35           C
ATOM   1892 1HD1 LEU A 135      -7.840   4.574  -3.516  1.00 91.35           H
ATOM   1893 2HD1 LEU A 135      -9.362   4.465  -4.432  1.00 91.35           H
ATOM   1894 3HD1 LEU A 135      -9.252   3.757  -2.803  1.00 91.35           H
ATOM   1895  CD2 LEU A 135      -9.414   1.656  -4.549  1.00 91.35           C
ATOM   1896 1HD2 LEU A 135     -10.098   2.070  -5.290  1.00 91.35           H
ATOM   1897 2HD2 LEU A 135      -9.031   0.699  -4.903  1.00 91.35           H
ATOM   1898 3HD2 LEU A 135      -9.943   1.510  -3.607  1.00 91.35           H
ATOM   1899  HN  LEU A 135      -5.372   1.891  -4.749  1.00 91.35           H
ATOM   1900  N   LEU A 136      -5.130   2.338  -7.827  1.00 89.52           N
ATOM   1901  CA  LEU A 136      -4.569   2.588  -9.143  1.00 89.52           C
ATOM   1902  C   LEU A 136      -4.342   1.255  -9.858  1.00 89.52           C
ATOM   1903  O   LEU A 136      -4.669   1.114 -11.036  1.00 89.52           O
ATOM   1904  HA  LEU A 136      -5.304   3.162  -9.708  1.00 89.52           H
ATOM   1905  CB  LEU A 136      -3.309   3.450  -9.034  1.00 89.52           C
ATOM   1906 1HB  LEU A 136      -2.694   3.057  -8.225  1.00 89.52           H
ATOM   1907 2HB  LEU A 136      -2.736   3.338  -9.954  1.00 89.52           H
ATOM   1908  CG  LEU A 136      -3.537   4.942  -8.786  1.00 89.52           C
ATOM   1909  HG  LEU A 136      -4.240   5.048  -7.960  1.00 89.52           H
ATOM   1910  CD1 LEU A 136      -2.238   5.632  -8.365  1.00 89.52           C
ATOM   1911 1HD1 LEU A 136      -1.866   5.178  -7.447  1.00 89.52           H
ATOM   1912 2HD1 LEU A 136      -1.494   5.518  -9.153  1.00 89.52           H
ATOM   1913 3HD1 LEU A 136      -2.428   6.692  -8.195  1.00 89.52           H
ATOM   1914  CD2 LEU A 136      -4.171   5.611 -10.007  1.00 89.52           C
ATOM   1915 1HD2 LEU A 136      -3.512   5.496 -10.868  1.00 89.52           H
ATOM   1916 2HD2 LEU A 136      -5.132   5.141 -10.220  1.00 89.52           H
ATOM   1917 3HD2 LEU A 136      -4.322   6.671  -9.804  1.00 89.52           H
ATOM   1918  HN  LEU A 136      -4.536   2.583  -7.061  1.00 89.52           H
ATOM   1919  N   ILE A 137      -3.784   0.310  -9.117  1.00 83.24           N
ATOM   1920  CA  ILE A 137      -3.500  -1.004  -9.668  1.00 83.24           C
ATOM   1921  C   ILE A 137      -4.804  -1.646 -10.144  1.00 83.24           C
ATOM   1922  O   ILE A 137      -4.843  -2.268 -11.205  1.00 83.24           O
ATOM   1923  HA  ILE A 137      -2.849  -0.863 -10.531  1.00 83.24           H
ATOM   1924  CB  ILE A 137      -2.730  -1.855  -8.656  1.00 83.24           C
ATOM   1925  HB  ILE A 137      -3.241  -1.790  -7.696  1.00 83.24           H
ATOM   1926  CG1 ILE A 137      -1.313  -1.314  -8.450  1.00 83.24           C
ATOM   1927 1HG1 ILE A 137      -0.700  -1.550  -9.321  1.00 83.24           H
ATOM   1928 2HG1 ILE A 137      -1.343  -0.228  -8.367  1.00 83.24           H
ATOM   1929  CG2 ILE A 137      -2.727  -3.329  -9.068  1.00 83.24           C
ATOM   1930 1HG2 ILE A 137      -3.752  -3.693  -9.122  1.00 83.24           H
ATOM   1931 2HG2 ILE A 137      -2.252  -3.432 -10.044  1.00 83.24           H
ATOM   1932 3HG2 ILE A 137      -2.173  -3.911  -8.332  1.00 83.24           H
ATOM   1933  CD1 ILE A 137      -0.676  -1.911  -7.194  1.00 83.24           C
ATOM   1934 1HD1 ILE A 137      -1.278  -1.653  -6.323  1.00 83.24           H
ATOM   1935 2HD1 ILE A 137      -0.625  -2.995  -7.292  1.00 83.24           H
ATOM   1936 3HD1 ILE A 137       0.331  -1.510  -7.072  1.00 83.24           H
ATOM   1937  HN  ILE A 137      -3.527   0.430  -8.158  1.00 83.24           H
ATOM   1938  N   MET A 138      -5.841  -1.473  -9.337  1.00 87.24           N
ATOM   1939  CA  MET A 138      -7.152  -1.995  -9.681  1.00 87.24           C
ATOM   1940  C   MET A 138      -7.657  -1.389 -10.992  1.00 87.24           C
ATOM   1941  O   MET A 138      -8.169  -2.102 -11.853  1.00 87.24           O
ATOM   1942  HA  MET A 138      -7.019  -3.070  -9.798  1.00 87.24           H
ATOM   1943  CB  MET A 138      -8.140  -1.675  -8.557  1.00 87.24           C
ATOM   1944 1HB  MET A 138      -7.753  -2.051  -7.610  1.00 87.24           H
ATOM   1945 2HB  MET A 138      -8.241  -0.595  -8.453  1.00 87.24           H
ATOM   1946  CG  MET A 138      -9.510  -2.297  -8.838  1.00 87.24           C
ATOM   1947 1HG  MET A 138      -9.882  -1.956  -9.804  1.00 87.24           H
ATOM   1948 2HG  MET A 138      -9.421  -3.382  -8.895  1.00 87.24           H
ATOM   1949  SD  MET A 138     -10.660  -1.847  -7.549  1.00 87.24           S
ATOM   1950  CE  MET A 138     -10.875  -0.113  -7.917  1.00 87.24           C
ATOM   1951 1HE  MET A 138      -9.913   0.395  -7.849  1.00 87.24           H
ATOM   1952 2HE  MET A 138     -11.274  -0.003  -8.925  1.00 87.24           H
ATOM   1953 3HE  MET A 138     -11.569   0.327  -7.201  1.00 87.24           H
ATOM   1954  HN  MET A 138      -5.795  -0.987  -8.464  1.00 87.24           H
ATOM   1955  N   CYS A 139      -7.495  -0.078 -11.102  1.00 89.90           N
ATOM   1956  CA  CYS A 139      -7.991   0.642 -12.263  1.00 89.90           C
ATOM   1957  C   CYS A 139      -7.218   0.162 -13.493  1.00 89.90           C
ATOM   1958  O   CYS A 139      -7.787   0.029 -14.575  1.00 89.90           O
ATOM   1959  HA  CYS A 139      -9.050   0.401 -12.352  1.00 89.90           H
ATOM   1960  CB  CYS A 139      -7.883   2.157 -12.077  1.00 89.90           C
ATOM   1961 1HB  CYS A 139      -6.892   2.416 -11.703  1.00 89.90           H
ATOM   1962 2HB  CYS A 139      -8.002   2.659 -13.037  1.00 89.90           H
ATOM   1963  SG  CYS A 139      -9.163   2.737 -10.905  1.00 89.90           S
ATOM   1964  HG  CYS A 139      -8.552   2.305  -9.806  1.00 89.90           H
ATOM   1965  HN  CYS A 139      -7.036   0.488 -10.418  1.00 89.90           H
ATOM   1966  N   ILE A 140      -5.933  -0.087 -13.285  1.00 82.57           N
ATOM   1967  CA  ILE A 140      -5.081  -0.569 -14.359  1.00 82.57           C
ATOM   1968  C   ILE A 140      -5.628  -1.900 -14.879  1.00 82.57           C
ATOM   1969  O   ILE A 140      -5.657  -2.135 -16.086  1.00 82.57           O
ATOM   1970  HA  ILE A 140      -5.127   0.162 -15.166  1.00 82.57           H
ATOM   1971  CB  ILE A 140      -3.625  -0.642 -13.895  1.00 82.57           C
ATOM   1972  HB  ILE A 140      -3.600  -1.132 -12.922  1.00 82.57           H
ATOM   1973  CG1 ILE A 140      -3.037   0.759 -13.712  1.00 82.57           C
ATOM   1974 1HG1 ILE A 140      -2.848   1.208 -14.687  1.00 82.57           H
ATOM   1975 2HG1 ILE A 140      -3.760   1.396 -13.203  1.00 82.57           H
ATOM   1976  CG2 ILE A 140      -2.788  -1.494 -14.851  1.00 82.57           C
ATOM   1977 1HG2 ILE A 140      -3.194  -2.505 -14.887  1.00 82.57           H
ATOM   1978 2HG2 ILE A 140      -2.816  -1.056 -15.849  1.00 82.57           H
ATOM   1979 3HG2 ILE A 140      -1.757  -1.529 -14.498  1.00 82.57           H
ATOM   1980  CD1 ILE A 140      -1.738   0.707 -12.906  1.00 82.57           C
ATOM   1981 1HD1 ILE A 140      -1.936   0.280 -11.923  1.00 82.57           H
ATOM   1982 2HD1 ILE A 140      -1.010   0.088 -13.431  1.00 82.57           H
ATOM   1983 3HD1 ILE A 140      -1.341   1.716 -12.791  1.00 82.57           H
ATOM   1984  HN  ILE A 140      -5.475   0.037 -12.405  1.00 82.57           H
ATOM   1985  N   SER A 141      -6.050  -2.737 -13.942  1.00 84.52           N
ATOM   1986  CA  SER A 141      -6.534  -4.063 -14.285  1.00 84.52           C
ATOM   1987  C   SER A 141      -7.824  -3.954 -15.102  1.00 84.52           C
ATOM   1988  O   SER A 141      -8.013  -4.686 -16.071  1.00 84.52           O
ATOM   1989  HA  SER A 141      -5.741  -4.515 -14.881  1.00 84.52           H
ATOM   1990  CB  SER A 141      -6.771  -4.905 -13.030  1.00 84.52           C
ATOM   1991 1HB  SER A 141      -7.538  -4.434 -12.416  1.00 84.52           H
ATOM   1992 2HB  SER A 141      -7.151  -5.886 -13.318  1.00 84.52           H
ATOM   1993  OG  SER A 141      -5.581  -5.065 -12.262  1.00 84.52           O
ATOM   1994  HG  SER A 141      -5.484  -4.304 -11.620  1.00 84.52           H
ATOM   1995  HN  SER A 141      -6.063  -2.522 -12.965  1.00 84.52           H
ATOM   1996  N   VAL A 142      -8.677  -3.033 -14.679  1.00 87.50           N
ATOM   1997  CA  VAL A 142      -9.935  -2.805 -15.371  1.00 87.50           C
ATOM   1998  C   VAL A 142      -9.649  -2.285 -16.781  1.00 87.50           C
ATOM   1999  O   VAL A 142     -10.298  -2.698 -17.742  1.00 87.50           O
ATOM   2000  HA  VAL A 142     -10.447  -3.764 -15.447  1.00 87.50           H
ATOM   2001  CB  VAL A 142     -10.818  -1.860 -14.553  1.00 87.50           C
ATOM   2002  HB  VAL A 142     -10.260  -0.939 -14.387  1.00 87.50           H
ATOM   2003  CG1 VAL A 142     -12.095  -1.505 -15.317  1.00 87.50           C
ATOM   2004 1HG1 VAL A 142     -11.833  -1.014 -16.254  1.00 87.50           H
ATOM   2005 2HG1 VAL A 142     -12.658  -2.415 -15.527  1.00 87.50           H
ATOM   2006 3HG1 VAL A 142     -12.705  -0.833 -14.713  1.00 87.50           H
ATOM   2007  CG2 VAL A 142     -11.146  -2.463 -13.186  1.00 87.50           C
ATOM   2008 1HG2 VAL A 142     -11.676  -3.406 -13.322  1.00 87.50           H
ATOM   2009 2HG2 VAL A 142     -10.222  -2.641 -12.636  1.00 87.50           H
ATOM   2010 3HG2 VAL A 142     -11.775  -1.771 -12.625  1.00 87.50           H
ATOM   2011  HN  VAL A 142      -8.522  -2.449 -13.882  1.00 87.50           H
ATOM   2012  N   ASP A 143      -8.678  -1.387 -16.861  1.00 81.91           N
ATOM   2013  CA  ASP A 143      -8.352  -0.749 -18.125  1.00 81.91           C
ATOM   2014  C   ASP A 143      -7.856  -1.807 -19.113  1.00 81.91           C
ATOM   2015  O   ASP A 143      -8.232  -1.792 -20.284  1.00 81.91           O
ATOM   2016  HA  ASP A 143      -9.276  -0.273 -18.453  1.00 81.91           H
ATOM   2017  CB  ASP A 143      -7.242   0.289 -17.947  1.00 81.91           C
ATOM   2018 1HB  ASP A 143      -7.527   1.003 -17.175  1.00 81.91           H
ATOM   2019 2HB  ASP A 143      -6.331  -0.203 -17.606  1.00 81.91           H
ATOM   2020  CG  ASP A 143      -6.967   1.029 -19.258  1.00 81.91           C
ATOM   2021  OD1 ASP A 143      -7.909   1.692 -19.743  1.00 81.91           O
ATOM   2022  OD2 ASP A 143      -5.822   0.914 -19.746  1.00 81.91           O
ATOM   2023  HN  ASP A 143      -8.121  -1.095 -16.084  1.00 81.91           H
ATOM   2024  N   ARG A 144      -7.020  -2.700 -18.604  1.00 71.76           N
ATOM   2025  CA  ARG A 144      -6.472  -3.765 -19.426  1.00 71.76           C
ATOM   2026  C   ARG A 144      -7.593  -4.674 -19.934  1.00 71.76           C
ATOM   2027  O   ARG A 144      -7.578  -5.098 -21.089  1.00 71.76           O
ATOM   2028  HA  ARG A 144      -5.977  -3.253 -20.252  1.00 71.76           H
ATOM   2029  CB  ARG A 144      -5.462  -4.603 -18.640  1.00 71.76           C
ATOM   2030 1HB  ARG A 144      -5.852  -4.809 -17.644  1.00 71.76           H
ATOM   2031 2HB  ARG A 144      -5.321  -5.566 -19.132  1.00 71.76           H
ATOM   2032  CG  ARG A 144      -4.118  -3.880 -18.529  1.00 71.76           C
ATOM   2033 1HG  ARG A 144      -3.793  -3.554 -19.517  1.00 71.76           H
ATOM   2034 2HG  ARG A 144      -4.233  -2.984 -17.919  1.00 71.76           H
ATOM   2035  CD  ARG A 144      -3.055  -4.791 -17.911  1.00 71.76           C
ATOM   2036 1HD  ARG A 144      -3.343  -5.063 -16.896  1.00 71.76           H
ATOM   2037 2HD  ARG A 144      -2.982  -5.717 -18.481  1.00 71.76           H
ATOM   2038  NE  ARG A 144      -1.745  -4.102 -17.896  1.00 71.76           N
ATOM   2039  HE  ARG A 144      -1.724  -3.129 -18.128  1.00 71.76           H
ATOM   2040  CZ  ARG A 144      -0.585  -4.700 -17.593  1.00 71.76           C
ATOM   2041  NH1 ARG A 144      -0.554  -6.002 -17.275  1.00 71.76           N
ATOM   2042 1HH1 ARG A 144      -1.400  -6.534 -17.264  1.00 71.76           H
ATOM   2043 2HH1 ARG A 144       0.316  -6.441 -17.050  1.00 71.76           H
ATOM   2044  NH2 ARG A 144       0.543  -3.978 -17.611  1.00 71.76           N
ATOM   2045 1HH2 ARG A 144       1.417  -4.409 -17.387  1.00 71.76           H
ATOM   2046 2HH2 ARG A 144       0.511  -3.007 -17.849  1.00 71.76           H
ATOM   2047  HN  ARG A 144      -6.718  -2.703 -17.651  1.00 71.76           H
ATOM   2048  N   TYR A 145      -8.538  -4.946 -19.047  1.00 83.76           N
ATOM   2049  CA  TYR A 145      -9.696  -5.747 -19.408  1.00 83.76           C
ATOM   2050  C   TYR A 145     -10.441  -5.129 -20.593  1.00 83.76           C
ATOM   2051  O   TYR A 145     -10.723  -5.811 -21.577  1.00 83.76           O
ATOM   2052  HA  TYR A 145      -9.344  -6.740 -19.688  1.00 83.76           H
ATOM   2053  CB  TYR A 145     -10.613  -5.738 -18.184  1.00 83.76           C
ATOM   2054 1HB  TYR A 145     -10.205  -6.413 -17.432  1.00 83.76           H
ATOM   2055 2HB  TYR A 145     -10.613  -4.739 -17.749  1.00 83.76           H
ATOM   2056  CG  TYR A 145     -12.057  -6.148 -18.485  1.00 83.76           C
ATOM   2057  CD1 TYR A 145     -13.055  -5.195 -18.498  1.00 83.76           C
ATOM   2058  HD1 TYR A 145     -12.816  -4.152 -18.294  1.00 83.76           H
ATOM   2059  CD2 TYR A 145     -12.360  -7.469 -18.743  1.00 83.76           C
ATOM   2060  HD2 TYR A 145     -11.571  -8.221 -18.733  1.00 83.76           H
ATOM   2061  CE1 TYR A 145     -14.414  -5.580 -18.782  1.00 83.76           C
ATOM   2062  HE1 TYR A 145     -15.212  -4.838 -18.795  1.00 83.76           H
ATOM   2063  CE2 TYR A 145     -13.718  -7.854 -19.027  1.00 83.76           C
ATOM   2064  HE2 TYR A 145     -13.971  -8.894 -19.232  1.00 83.76           H
ATOM   2065  CZ  TYR A 145     -14.678  -6.891 -19.032  1.00 83.76           C
ATOM   2066  OH  TYR A 145     -15.961  -7.254 -19.300  1.00 83.76           O
ATOM   2067  HH  TYR A 145     -16.009  -8.239 -19.467  1.00 83.76           H
ATOM   2068  HN  TYR A 145      -8.522  -4.631 -18.098  1.00 83.76           H
ATOM   2069  N   ILE A 146     -10.739  -3.845 -20.460  1.00 81.24           N
ATOM   2070  CA  ILE A 146     -11.504  -3.145 -21.477  1.00 81.24           C
ATOM   2071  C   ILE A 146     -10.732  -3.169 -22.798  1.00 81.24           C
ATOM   2072  O   ILE A 146     -11.321  -3.352 -23.862  1.00 81.24           O
ATOM   2073  HA  ILE A 146     -12.439  -3.688 -21.614  1.00 81.24           H
ATOM   2074  CB  ILE A 146     -11.865  -1.736 -21.001  1.00 81.24           C
ATOM   2075  HB  ILE A 146     -10.949  -1.237 -20.686  1.00 81.24           H
ATOM   2076  CG1 ILE A 146     -12.793  -1.789 -19.786  1.00 81.24           C
ATOM   2077 1HG1 ILE A 146     -13.787  -2.111 -20.096  1.00 81.24           H
ATOM   2078 2HG1 ILE A 146     -12.425  -2.530 -19.075  1.00 81.24           H
ATOM   2079  CG2 ILE A 146     -12.461  -0.908 -22.141  1.00 81.24           C
ATOM   2080 1HG2 ILE A 146     -11.735  -0.828 -22.950  1.00 81.24           H
ATOM   2081 2HG2 ILE A 146     -13.364  -1.394 -22.510  1.00 81.24           H
ATOM   2082 3HG2 ILE A 146     -12.709   0.089 -21.776  1.00 81.24           H
ATOM   2083  CD1 ILE A 146     -12.882  -0.422 -19.105  1.00 81.24           C
ATOM   2084 1HD1 ILE A 146     -11.890  -0.115 -18.774  1.00 81.24           H
ATOM   2085 2HD1 ILE A 146     -13.273   0.311 -19.811  1.00 81.24           H
ATOM   2086 3HD1 ILE A 146     -13.548  -0.488 -18.244  1.00 81.24           H
ATOM   2087  HN  ILE A 146     -10.466  -3.286 -19.677  1.00 81.24           H
ATOM   2088  N   ALA A 147      -9.425  -2.981 -22.686  1.00 79.05           N
ATOM   2089  CA  ALA A 147      -8.582  -2.865 -23.863  1.00 79.05           C
ATOM   2090  C   ALA A 147      -8.602  -4.187 -24.632  1.00 79.05           C
ATOM   2091  O   ALA A 147      -8.479  -4.200 -25.856  1.00 79.05           O
ATOM   2092  HA  ALA A 147      -9.001  -2.081 -24.495  1.00 79.05           H
ATOM   2093  CB  ALA A 147      -7.169  -2.456 -23.442  1.00 79.05           C
ATOM   2094 1HB  ALA A 147      -7.208  -1.497 -22.926  1.00 79.05           H
ATOM   2095 2HB  ALA A 147      -6.757  -3.212 -22.773  1.00 79.05           H
ATOM   2096 3HB  ALA A 147      -6.537  -2.369 -24.326  1.00 79.05           H
ATOM   2097  HN  ALA A 147      -8.944  -2.909 -21.812  1.00 79.05           H
ATOM   2098  N   ILE A 148      -8.757  -5.269 -23.882  1.00 75.44           N
ATOM   2099  CA  ILE A 148      -8.634  -6.599 -24.453  1.00 75.44           C
ATOM   2100  C   ILE A 148     -10.016  -7.096 -24.881  1.00 75.44           C
ATOM   2101  O   ILE A 148     -10.181  -7.611 -25.986  1.00 75.44           O
ATOM   2102  HA  ILE A 148      -8.007  -6.517 -25.341  1.00 75.44           H
ATOM   2103  CB  ILE A 148      -7.918  -7.536 -23.478  1.00 75.44           C
ATOM   2104  HB  ILE A 148      -8.389  -7.436 -22.500  1.00 75.44           H
ATOM   2105  CG1 ILE A 148      -6.449  -7.140 -23.315  1.00 75.44           C
ATOM   2106 1HG1 ILE A 148      -5.917  -7.310 -24.252  1.00 75.44           H
ATOM   2107 2HG1 ILE A 148      -6.378  -6.074 -23.097  1.00 75.44           H
ATOM   2108  CG2 ILE A 148      -8.074  -8.997 -23.907  1.00 75.44           C
ATOM   2109 1HG2 ILE A 148      -9.132  -9.258 -23.930  1.00 75.44           H
ATOM   2110 2HG2 ILE A 148      -7.645  -9.131 -24.900  1.00 75.44           H
ATOM   2111 3HG2 ILE A 148      -7.555  -9.641 -23.197  1.00 75.44           H
ATOM   2112  CD1 ILE A 148      -5.786  -7.941 -22.193  1.00 75.44           C
ATOM   2113 1HD1 ILE A 148      -6.306  -7.750 -21.254  1.00 75.44           H
ATOM   2114 2HD1 ILE A 148      -5.838  -9.005 -22.427  1.00 75.44           H
ATOM   2115 3HD1 ILE A 148      -4.743  -7.640 -22.099  1.00 75.44           H
ATOM   2116  HN  ILE A 148      -8.963  -5.246 -22.904  1.00 75.44           H
ATOM   2117  N   ALA A 149     -10.975  -6.925 -23.983  1.00 75.67           N
ATOM   2118  CA  ALA A 149     -12.296  -7.497 -24.180  1.00 75.67           C
ATOM   2119  C   ALA A 149     -13.089  -6.618 -25.149  1.00 75.67           C
ATOM   2120  O   ALA A 149     -13.839  -7.125 -25.981  1.00 75.67           O
ATOM   2121  HA  ALA A 149     -12.167  -8.485 -24.621  1.00 75.67           H
ATOM   2122  CB  ALA A 149     -12.994  -7.649 -22.827  1.00 75.67           C
ATOM   2123 1HB  ALA A 149     -12.406  -8.306 -22.186  1.00 75.67           H
ATOM   2124 2HB  ALA A 149     -13.089  -6.671 -22.355  1.00 75.67           H
ATOM   2125 3HB  ALA A 149     -13.985  -8.078 -22.975  1.00 75.67           H
ATOM   2126  HN  ALA A 149     -10.862  -6.407 -23.135  1.00 75.67           H
ATOM   2127  N   GLN A 150     -12.895  -5.314 -25.009  1.00 67.10           N
ATOM   2128  CA  GLN A 150     -13.678  -4.355 -25.770  1.00 67.10           C
ATOM   2129  C   GLN A 150     -12.766  -3.520 -26.670  1.00 67.10           C
ATOM   2130  O   GLN A 150     -12.971  -2.316 -26.821  1.00 67.10           O
ATOM   2131  HA  GLN A 150     -14.354  -4.953 -26.381  1.00 67.10           H
ATOM   2132  CB  GLN A 150     -14.502  -3.460 -24.841  1.00 67.10           C
ATOM   2133 1HB  GLN A 150     -13.835  -2.887 -24.197  1.00 67.10           H
ATOM   2134 2HB  GLN A 150     -15.069  -2.742 -25.432  1.00 67.10           H
ATOM   2135  CG  GLN A 150     -15.457  -4.292 -23.984  1.00 67.10           C
ATOM   2136 1HG  GLN A 150     -16.023  -4.974 -24.619  1.00 67.10           H
ATOM   2137 2HG  GLN A 150     -14.886  -4.906 -23.287  1.00 67.10           H
ATOM   2138  CD  GLN A 150     -16.421  -3.393 -23.207  1.00 67.10           C
ATOM   2139  OE1 GLN A 150     -16.365  -2.176 -23.274  1.00 67.10           O
ATOM   2140  NE2 GLN A 150     -17.306  -4.057 -22.469  1.00 67.10           N
ATOM   2141 1HE2 GLN A 150     -17.297  -5.057 -22.459  1.00 67.10           H
ATOM   2142 2HE2 GLN A 150     -17.979  -3.557 -21.925  1.00 67.10           H
ATOM   2143  HN  GLN A 150     -12.219  -4.913 -24.391  1.00 67.10           H
ATOM   2144  N   ALA A 151     -11.778  -4.191 -27.244  1.00 67.25           N
ATOM   2145  CA  ALA A 151     -10.709  -3.498 -27.943  1.00 67.25           C
ATOM   2146  C   ALA A 151     -11.315  -2.555 -28.984  1.00 67.25           C
ATOM   2147  O   ALA A 151     -10.845  -1.431 -29.158  1.00 67.25           O
ATOM   2148  HA  ALA A 151     -10.159  -2.909 -27.209  1.00 67.25           H
ATOM   2149  CB  ALA A 151      -9.759  -4.522 -28.566  1.00 67.25           C
ATOM   2150 1HB  ALA A 151      -9.333  -5.147 -27.782  1.00 67.25           H
ATOM   2151 2HB  ALA A 151     -10.309  -5.146 -29.271  1.00 67.25           H
ATOM   2152 3HB  ALA A 151      -8.958  -4.001 -29.091  1.00 67.25           H
ATOM   2153  HN  ALA A 151     -11.701  -5.188 -27.236  1.00 67.25           H
ATOM   2154  N   MET A 152     -12.349  -3.047 -29.651  1.00 56.82           N
ATOM   2155  CA  MET A 152     -12.951  -2.310 -30.749  1.00 56.82           C
ATOM   2156  C   MET A 152     -13.513  -0.971 -30.268  1.00 56.82           C
ATOM   2157  O   MET A 152     -13.250   0.070 -30.869  1.00 56.82           O
ATOM   2158  HA  MET A 152     -12.146  -2.138 -31.463  1.00 56.82           H
ATOM   2159  CB  MET A 152     -14.075  -3.143 -31.368  1.00 56.82           C
ATOM   2160 1HB  MET A 152     -14.713  -3.542 -30.579  1.00 56.82           H
ATOM   2161 2HB  MET A 152     -14.702  -2.507 -31.993  1.00 56.82           H
ATOM   2162  CG  MET A 152     -13.509  -4.291 -32.205  1.00 56.82           C
ATOM   2163 1HG  MET A 152     -12.450  -4.425 -31.986  1.00 56.82           H
ATOM   2164 2HG  MET A 152     -14.009  -5.224 -31.943  1.00 56.82           H
ATOM   2165  SD  MET A 152     -13.733  -3.949 -33.942  1.00 56.82           S
ATOM   2166  CE  MET A 152     -15.340  -4.683 -34.198  1.00 56.82           C
ATOM   2167 1HE  MET A 152     -15.297  -5.745 -33.958  1.00 56.82           H
ATOM   2168 2HE  MET A 152     -16.070  -4.194 -33.553  1.00 56.82           H
ATOM   2169 3HE  MET A 152     -15.635  -4.558 -35.240  1.00 56.82           H
ATOM   2170  HN  MET A 152     -12.774  -3.930 -29.452  1.00 56.82           H
ATOM   2171  N   ARG A 153     -14.278  -1.040 -29.188  1.00 54.96           N
ATOM   2172  CA  ARG A 153     -14.927   0.145 -28.653  1.00 54.96           C
ATOM   2173  C   ARG A 153     -13.898   1.055 -27.978  1.00 54.96           C
ATOM   2174  O   ARG A 153     -14.096   2.266 -27.893  1.00 54.96           O
ATOM   2175  HA  ARG A 153     -15.374   0.633 -29.519  1.00 54.96           H
ATOM   2176  CB  ARG A 153     -16.008  -0.230 -27.638  1.00 54.96           C
ATOM   2177 1HB  ARG A 153     -15.654  -1.046 -27.008  1.00 54.96           H
ATOM   2178 2HB  ARG A 153     -16.205   0.617 -26.981  1.00 54.96           H
ATOM   2179  CG  ARG A 153     -17.301  -0.647 -28.343  1.00 54.96           C
ATOM   2180 1HG  ARG A 153     -17.595   0.123 -29.056  1.00 54.96           H
ATOM   2181 2HG  ARG A 153     -17.130  -1.561 -28.912  1.00 54.96           H
ATOM   2182  CD  ARG A 153     -18.428  -0.871 -27.333  1.00 54.96           C
ATOM   2183 1HD  ARG A 153     -18.194  -1.726 -26.698  1.00 54.96           H
ATOM   2184 2HD  ARG A 153     -18.520  -0.004 -26.679  1.00 54.96           H
ATOM   2185  NE  ARG A 153     -19.705  -1.106 -28.044  1.00 54.96           N
ATOM   2186  HE  ARG A 153     -19.707  -1.031 -29.041  1.00 54.96           H
ATOM   2187  CZ  ARG A 153     -20.859  -1.412 -27.435  1.00 54.96           C
ATOM   2188  NH1 ARG A 153     -20.914  -1.525 -26.100  1.00 54.96           N
ATOM   2189 1HH1 ARG A 153     -20.091  -1.381 -25.552  1.00 54.96           H
ATOM   2190 2HH1 ARG A 153     -21.779  -1.754 -25.654  1.00 54.96           H
ATOM   2191  NH2 ARG A 153     -21.956  -1.603 -28.180  1.00 54.96           N
ATOM   2192 1HH2 ARG A 153     -22.825  -1.832 -27.741  1.00 54.96           H
ATOM   2193 2HH2 ARG A 153     -21.906  -1.516 -29.175  1.00 54.96           H
ATOM   2194  HN  ARG A 153     -14.456  -1.884 -28.682  1.00 54.96           H
ATOM   2195  N   ALA A 154     -12.821   0.436 -27.517  1.00 60.57           N
ATOM   2196  CA  ALA A 154     -11.833   1.146 -26.722  1.00 60.57           C
ATOM   2197  C   ALA A 154     -11.093   2.148 -27.610  1.00 60.57           C
ATOM   2198  O   ALA A 154     -10.612   3.173 -27.130  1.00 60.57           O
ATOM   2199  HA  ALA A 154     -12.365   1.690 -25.940  1.00 60.57           H
ATOM   2200  CB  ALA A 154     -10.887   0.139 -26.065  1.00 60.57           C
ATOM   2201 1HB  ALA A 154     -11.458  -0.530 -25.422  1.00 60.57           H
ATOM   2202 2HB  ALA A 154     -10.382  -0.442 -26.837  1.00 60.57           H
ATOM   2203 3HB  ALA A 154     -10.146   0.672 -25.468  1.00 60.57           H
ATOM   2204  HN  ALA A 154     -12.618  -0.530 -27.678  1.00 60.57           H
ATOM   2205  N   HIS A 155     -11.026   1.816 -28.891  1.00 56.30           N
ATOM   2206  CA  HIS A 155     -10.182   2.559 -29.813  1.00 56.30           C
ATOM   2207  C   HIS A 155     -10.854   3.887 -30.168  1.00 56.30           C
ATOM   2208  O   HIS A 155     -10.188   4.914 -30.276  1.00 56.30           O
ATOM   2209  HA  HIS A 155      -9.249   2.762 -29.288  1.00 56.30           H
ATOM   2210  CB  HIS A 155      -9.850   1.715 -31.045  1.00 56.30           C
ATOM   2211 1HB  HIS A 155      -9.863   0.661 -30.765  1.00 56.30           H
ATOM   2212 2HB  HIS A 155     -10.632   1.856 -31.791  1.00 56.30           H
ATOM   2213  CG  HIS A 155      -8.514   2.039 -31.669  1.00 56.30           C
ATOM   2214  ND1 HIS A 155      -8.257   3.238 -32.310  1.00 56.30           N
ATOM   2215  HD1 HIS A 155      -8.905   3.991 -32.424  1.00 56.30           H
ATOM   2216  CD2 HIS A 155      -7.363   1.309 -31.743  1.00 56.30           C
ATOM   2217  HD2 HIS A 155      -7.217   0.308 -31.337  1.00 56.30           H
ATOM   2218  CE1 HIS A 155      -7.006   3.220 -32.747  1.00 56.30           C
ATOM   2219  HE1 HIS A 155      -6.505   4.021 -33.291  1.00 56.30           H
ATOM   2220  NE2 HIS A 155      -6.454   2.023 -32.395  1.00 56.30           N
ATOM   2221  HN  HIS A 155     -11.533   1.058 -29.300  1.00 56.30           H
ATOM   2222  N   THR A 156     -12.167   3.822 -30.339  1.00 62.57           N
ATOM   2223  CA  THR A 156     -12.917   4.973 -30.811  1.00 62.57           C
ATOM   2224  C   THR A 156     -13.014   6.033 -29.712  1.00 62.57           C
ATOM   2225  O   THR A 156     -13.101   7.226 -30.002  1.00 62.57           O
ATOM   2226  HA  THR A 156     -12.372   5.422 -31.641  1.00 62.57           H
ATOM   2227  CB  THR A 156     -14.280   4.480 -31.301  1.00 62.57           C
ATOM   2228  HB  THR A 156     -14.965   5.314 -31.451  1.00 62.57           H
ATOM   2229  OG1 THR A 156     -14.678   3.526 -30.321  1.00 62.57           O
ATOM   2230  HG1 THR A 156     -15.628   3.255 -30.472  1.00 62.57           H
ATOM   2231  CG2 THR A 156     -14.178   3.666 -32.593  1.00 62.57           C
ATOM   2232 1HG2 THR A 156     -13.547   2.794 -32.424  1.00 62.57           H
ATOM   2233 2HG2 THR A 156     -13.743   4.284 -33.378  1.00 62.57           H
ATOM   2234 3HG2 THR A 156     -15.173   3.341 -32.897  1.00 62.57           H
ATOM   2235  HN  THR A 156     -12.714   3.004 -30.162  1.00 62.57           H
ATOM   2236  N   TRP A 157     -12.996   5.561 -28.475  1.00 57.88           N
ATOM   2237  CA  TRP A 157     -13.275   6.424 -27.340  1.00 57.88           C
ATOM   2238  C   TRP A 157     -11.943   6.776 -26.674  1.00 57.88           C
ATOM   2239  O   TRP A 157     -11.898   7.057 -25.478  1.00 57.88           O
ATOM   2240  HA  TRP A 157     -13.753   7.328 -27.718  1.00 57.88           H
ATOM   2241  CB  TRP A 157     -14.267   5.764 -26.380  1.00 57.88           C
ATOM   2242 1HB  TRP A 157     -13.935   4.746 -26.174  1.00 57.88           H
ATOM   2243 2HB  TRP A 157     -14.252   6.302 -25.432  1.00 57.88           H
ATOM   2244  CG  TRP A 157     -15.704   5.720 -26.903  1.00 57.88           C
ATOM   2245  CD1 TRP A 157     -16.133   5.305 -28.103  1.00 57.88           C
ATOM   2246  HD1 TRP A 157     -15.481   4.930 -28.891  1.00 57.88           H
ATOM   2247  CD2 TRP A 157     -16.891   6.125 -26.190  1.00 57.88           C
ATOM   2248  NE1 TRP A 157     -17.504   5.412 -28.214  1.00 57.88           N
ATOM   2249  HE1 TRP A 157     -18.054   5.166 -29.012  1.00 57.88           H
ATOM   2250  CE2 TRP A 157     -17.980   5.927 -27.014  1.00 57.88           C
ATOM   2251  CE3 TRP A 157     -17.040   6.642 -24.890  1.00 57.88           C
ATOM   2252  HE3 TRP A 157     -16.197   6.807 -24.220  1.00 57.88           H
ATOM   2253  CZ2 TRP A 157     -19.295   6.219 -26.631  1.00 57.88           C
ATOM   2254  HZ2 TRP A 157     -20.138   6.053 -27.301  1.00 57.88           H
ATOM   2255  CZ3 TRP A 157     -18.360   6.928 -24.523  1.00 57.88           C
ATOM   2256  HZ3 TRP A 157     -18.532   7.332 -23.525  1.00 57.88           H
ATOM   2257  CH2 TRP A 157     -19.467   6.735 -25.341  1.00 57.88           C
ATOM   2258  HH2 TRP A 157     -20.465   6.983 -24.980  1.00 57.88           H
ATOM   2259  HN  TRP A 157     -12.795   4.609 -28.242  1.00 57.88           H
ATOM   2260  N   ARG A 158     -10.890   6.749 -27.479  1.00 59.56           N
ATOM   2261  CA  ARG A 158      -9.541   6.838 -26.949  1.00 59.56           C
ATOM   2262  C   ARG A 158      -9.359   8.146 -26.176  1.00 59.56           C
ATOM   2263  O   ARG A 158      -8.792   8.152 -25.084  1.00 59.56           O
ATOM   2264  HA  ARG A 158      -9.443   5.976 -26.290  1.00 59.56           H
ATOM   2265  CB  ARG A 158      -8.503   6.769 -28.071  1.00 59.56           C
ATOM   2266 1HB  ARG A 158      -8.806   6.024 -28.806  1.00 59.56           H
ATOM   2267 2HB  ARG A 158      -8.456   7.727 -28.588  1.00 59.56           H
ATOM   2268  CG  ARG A 158      -7.121   6.414 -27.518  1.00 59.56           C
ATOM   2269 1HG  ARG A 158      -6.769   7.214 -26.867  1.00 59.56           H
ATOM   2270 2HG  ARG A 158      -7.190   5.514 -26.907  1.00 59.56           H
ATOM   2271  CD  ARG A 158      -6.117   6.192 -28.652  1.00 59.56           C
ATOM   2272 1HD  ARG A 158      -6.494   5.434 -29.339  1.00 59.56           H
ATOM   2273 2HD  ARG A 158      -5.996   7.111 -29.226  1.00 59.56           H
ATOM   2274  NE  ARG A 158      -4.813   5.768 -28.097  1.00 59.56           N
ATOM   2275  HE  ARG A 158      -4.698   5.785 -27.103  1.00 59.56           H
ATOM   2276  CZ  ARG A 158      -3.775   5.362 -28.842  1.00 59.56           C
ATOM   2277  NH1 ARG A 158      -3.873   5.319 -30.178  1.00 59.56           N
ATOM   2278 1HH1 ARG A 158      -4.725   5.591 -30.626  1.00 59.56           H
ATOM   2279 2HH1 ARG A 158      -3.094   5.015 -30.727  1.00 59.56           H
ATOM   2280  NH2 ARG A 158      -2.639   4.999 -28.231  1.00 59.56           N
ATOM   2281 1HH2 ARG A 158      -1.856   4.694 -28.773  1.00 59.56           H
ATOM   2282 2HH2 ARG A 158      -2.574   5.034 -27.234  1.00 59.56           H
ATOM   2283  HN  ARG A 158     -10.949   6.668 -28.474  1.00 59.56           H
ATOM   2284  N   GLU A 159      -9.851   9.222 -26.772  1.00 65.60           N
ATOM   2285  CA  GLU A 159      -9.695  10.541 -26.183  1.00 65.60           C
ATOM   2286  C   GLU A 159     -10.530  10.654 -24.906  1.00 65.60           C
ATOM   2287  O   GLU A 159     -10.041  11.127 -23.881  1.00 65.60           O
ATOM   2288  HA  GLU A 159      -8.636  10.627 -25.942  1.00 65.60           H
ATOM   2289  CB  GLU A 159     -10.073  11.636 -27.183  1.00 65.60           C
ATOM   2290 1HB  GLU A 159     -11.012  11.378 -27.673  1.00 65.60           H
ATOM   2291 2HB  GLU A 159     -10.102  12.601 -26.677  1.00 65.60           H
ATOM   2292  CG  GLU A 159      -9.020  11.759 -28.286  1.00 65.60           C
ATOM   2293 1HG  GLU A 159      -8.025  11.787 -27.841  1.00 65.60           H
ATOM   2294 2HG  GLU A 159      -9.057  10.879 -28.929  1.00 65.60           H
ATOM   2295  CD  GLU A 159      -9.246  13.019 -29.123  1.00 65.60           C
ATOM   2296  OE1 GLU A 159      -8.264  13.465 -29.755  1.00 65.60           O
ATOM   2297  OE2 GLU A 159     -10.396  13.509 -29.111  1.00 65.60           O
ATOM   2298  HN  GLU A 159     -10.347   9.202 -27.640  1.00 65.60           H
ATOM   2299  N   LYS A 160     -11.774  10.210 -25.008  1.00 69.93           N
ATOM   2300  CA  LYS A 160     -12.687  10.275 -23.880  1.00 69.93           C
ATOM   2301  C   LYS A 160     -12.105   9.479 -22.711  1.00 69.93           C
ATOM   2302  O   LYS A 160     -12.231   9.883 -21.556  1.00 69.93           O
ATOM   2303  HA  LYS A 160     -12.764  11.321 -23.582  1.00 69.93           H
ATOM   2304  CB  LYS A 160     -14.087   9.820 -24.297  1.00 69.93           C
ATOM   2305 1HB  LYS A 160     -14.022   8.873 -24.832  1.00 69.93           H
ATOM   2306 2HB  LYS A 160     -14.695   9.644 -23.410  1.00 69.93           H
ATOM   2307  CG  LYS A 160     -14.762  10.867 -25.185  1.00 69.93           C
ATOM   2308 1HG  LYS A 160     -14.688  11.849 -24.717  1.00 69.93           H
ATOM   2309 2HG  LYS A 160     -14.241  10.930 -26.141  1.00 69.93           H
ATOM   2310  CD  LYS A 160     -16.233  10.519 -25.422  1.00 69.93           C
ATOM   2311 1HD  LYS A 160     -16.307   9.549 -25.912  1.00 69.93           H
ATOM   2312 2HD  LYS A 160     -16.749  10.433 -24.465  1.00 69.93           H
ATOM   2313  CE  LYS A 160     -16.917  11.584 -26.282  1.00 69.93           C
ATOM   2314 1HE  LYS A 160     -16.852  12.554 -25.790  1.00 69.93           H
ATOM   2315 2HE  LYS A 160     -16.400  11.676 -27.237  1.00 69.93           H
ATOM   2316  NZ  LYS A 160     -18.336  11.232 -26.512  1.00 69.93           N
ATOM   2317 1HZ  LYS A 160     -18.775  11.949 -27.079  1.00 69.93           H
ATOM   2318 2HZ  LYS A 160     -18.390  10.341 -26.993  1.00 69.93           H
ATOM   2319 3HZ  LYS A 160     -18.816  11.165 -25.621  1.00 69.93           H
ATOM   2320  HN  LYS A 160     -12.159   9.812 -25.841  1.00 69.93           H
ATOM   2321  N   ARG A 161     -11.479   8.362 -23.051  1.00 68.13           N
ATOM   2322  CA  ARG A 161     -10.901   7.491 -22.042  1.00 68.13           C
ATOM   2323  C   ARG A 161      -9.789   8.220 -21.285  1.00 68.13           C
ATOM   2324  O   ARG A 161      -9.590   7.991 -20.093  1.00 68.13           O
ATOM   2325  HA  ARG A 161     -11.730   7.244 -21.378  1.00 68.13           H
ATOM   2326  CB  ARG A 161     -10.330   6.219 -22.673  1.00 68.13           C
ATOM   2327 1HB  ARG A 161      -9.727   6.480 -23.543  1.00 68.13           H
ATOM   2328 2HB  ARG A 161      -9.667   5.723 -21.964  1.00 68.13           H
ATOM   2329  CG  ARG A 161     -11.450   5.263 -23.089  1.00 68.13           C
ATOM   2330 1HG  ARG A 161     -12.071   5.028 -22.225  1.00 68.13           H
ATOM   2331 2HG  ARG A 161     -12.093   5.749 -23.822  1.00 68.13           H
ATOM   2332  CD  ARG A 161     -10.877   3.973 -23.679  1.00 68.13           C
ATOM   2333 1HD  ARG A 161     -11.646   3.453 -24.251  1.00 68.13           H
ATOM   2334 2HD  ARG A 161     -10.068   4.207 -24.370  1.00 68.13           H
ATOM   2335  NE  ARG A 161     -10.378   3.098 -22.594  1.00 68.13           N
ATOM   2336  HE  ARG A 161     -10.649   3.313 -21.656  1.00 68.13           H
ATOM   2337  CZ  ARG A 161      -9.584   2.037 -22.791  1.00 68.13           C
ATOM   2338  NH1 ARG A 161      -9.189   1.703 -24.027  1.00 68.13           N
ATOM   2339 1HH1 ARG A 161      -9.486   2.247 -24.811  1.00 68.13           H
ATOM   2340 2HH1 ARG A 161      -8.596   0.909 -24.165  1.00 68.13           H
ATOM   2341  NH2 ARG A 161      -9.191   1.315 -21.733  1.00 68.13           N
ATOM   2342 1HH2 ARG A 161      -8.599   0.519 -21.862  1.00 68.13           H
ATOM   2343 2HH2 ARG A 161      -9.490   1.571 -20.814  1.00 68.13           H
ATOM   2344  HN  ARG A 161     -11.365   8.050 -23.994  1.00 68.13           H
ATOM   2345  N   LEU A 162      -9.093   9.085 -22.009  1.00 79.57           N
ATOM   2346  CA  LEU A 162      -8.003   9.845 -21.423  1.00 79.57           C
ATOM   2347  C   LEU A 162      -8.571  10.856 -20.424  1.00 79.57           C
ATOM   2348  O   LEU A 162      -7.985  11.086 -19.367  1.00 79.57           O
ATOM   2349  HA  LEU A 162      -7.369   9.143 -20.881  1.00 79.57           H
ATOM   2350  CB  LEU A 162      -7.142  10.480 -22.517  1.00 79.57           C
ATOM   2351 1HB  LEU A 162      -6.885   9.708 -23.243  1.00 79.57           H
ATOM   2352 2HB  LEU A 162      -7.745  11.222 -23.041  1.00 79.57           H
ATOM   2353  CG  LEU A 162      -5.850  11.151 -22.050  1.00 79.57           C
ATOM   2354  HG  LEU A 162      -6.088  11.802 -21.208  1.00 79.57           H
ATOM   2355  CD1 LEU A 162      -4.843  10.114 -21.549  1.00 79.57           C
ATOM   2356 1HD1 LEU A 162      -5.274   9.564 -20.712  1.00 79.57           H
ATOM   2357 2HD1 LEU A 162      -4.604   9.420 -22.355  1.00 79.57           H
ATOM   2358 3HD1 LEU A 162      -3.933  10.618 -21.222  1.00 79.57           H
ATOM   2359  CD2 LEU A 162      -5.261  12.035 -23.151  1.00 79.57           C
ATOM   2360 1HD2 LEU A 162      -5.041  11.426 -24.028  1.00 79.57           H
ATOM   2361 2HD2 LEU A 162      -5.980  12.809 -23.419  1.00 79.57           H
ATOM   2362 3HD2 LEU A 162      -4.343  12.500 -22.792  1.00 79.57           H
ATOM   2363  HN  LEU A 162      -9.263   9.268 -22.977  1.00 79.57           H
ATOM   2364  N   LEU A 163      -9.705  11.432 -20.795  1.00 82.34           N
ATOM   2365  CA  LEU A 163     -10.368  12.399 -19.937  1.00 82.34           C
ATOM   2366  C   LEU A 163     -10.841  11.701 -18.660  1.00 82.34           C
ATOM   2367  O   LEU A 163     -10.593  12.184 -17.556  1.00 82.34           O
ATOM   2368  HA  LEU A 163      -9.631  13.154 -19.664  1.00 82.34           H
ATOM   2369  CB  LEU A 163     -11.487  13.112 -20.698  1.00 82.34           C
ATOM   2370 1HB  LEU A 163     -11.093  13.442 -21.659  1.00 82.34           H
ATOM   2371 2HB  LEU A 163     -12.275  12.389 -20.908  1.00 82.34           H
ATOM   2372  CG  LEU A 163     -12.114  14.318 -19.995  1.00 82.34           C
ATOM   2373  HG  LEU A 163     -12.309  14.045 -18.958  1.00 82.34           H
ATOM   2374  CD1 LEU A 163     -11.149  15.505 -19.977  1.00 82.34           C
ATOM   2375 1HD1 LEU A 163     -10.239  15.225 -19.446  1.00 82.34           H
ATOM   2376 2HD1 LEU A 163     -10.901  15.787 -21.000  1.00 82.34           H
ATOM   2377 3HD1 LEU A 163     -11.620  16.348 -19.471  1.00 82.34           H
ATOM   2378  CD2 LEU A 163     -13.459  14.682 -20.626  1.00 82.34           C
ATOM   2379 1HD2 LEU A 163     -13.312  14.928 -21.678  1.00 82.34           H
ATOM   2380 2HD2 LEU A 163     -14.141  13.836 -20.543  1.00 82.34           H
ATOM   2381 3HD2 LEU A 163     -13.883  15.542 -20.108  1.00 82.34           H
ATOM   2382  HN  LEU A 163     -10.168  11.249 -21.662  1.00 82.34           H
ATOM   2383  N   TYR A 164     -11.513  10.576 -18.853  1.00 75.89           N
ATOM   2384  CA  TYR A 164     -12.026   9.808 -17.731  1.00 75.89           C
ATOM   2385  C   TYR A 164     -10.889   9.351 -16.814  1.00 75.89           C
ATOM   2386  O   TYR A 164     -11.057   9.281 -15.598  1.00 75.89           O
ATOM   2387  HA  TYR A 164     -12.702  10.449 -17.166  1.00 75.89           H
ATOM   2388  CB  TYR A 164     -12.703   8.577 -18.336  1.00 75.89           C
ATOM   2389 1HB  TYR A 164     -12.052   8.156 -19.101  1.00 75.89           H
ATOM   2390 2HB  TYR A 164     -12.816   7.819 -17.561  1.00 75.89           H
ATOM   2391  CG  TYR A 164     -14.074   8.862 -18.954  1.00 75.89           C
ATOM   2392  CD1 TYR A 164     -15.055   9.475 -18.203  1.00 75.89           C
ATOM   2393  HD1 TYR A 164     -14.854   9.757 -17.169  1.00 75.89           H
ATOM   2394  CD2 TYR A 164     -14.328   8.505 -20.263  1.00 75.89           C
ATOM   2395  HD2 TYR A 164     -13.552   8.021 -20.856  1.00 75.89           H
ATOM   2396  CE1 TYR A 164     -16.345   9.743 -18.784  1.00 75.89           C
ATOM   2397  HE1 TYR A 164     -17.129  10.227 -18.202  1.00 75.89           H
ATOM   2398  CE2 TYR A 164     -15.618   8.773 -20.844  1.00 75.89           C
ATOM   2399  HE2 TYR A 164     -15.832   8.497 -21.877  1.00 75.89           H
ATOM   2400  CZ  TYR A 164     -16.563   9.379 -20.076  1.00 75.89           C
ATOM   2401  OH  TYR A 164     -17.781   9.632 -20.626  1.00 75.89           O
ATOM   2402  HH  TYR A 164     -18.367  10.092 -19.959  1.00 75.89           H
ATOM   2403  HN  TYR A 164     -11.709  10.188 -19.754  1.00 75.89           H
ATOM   2404  N   SER A 165      -9.757   9.051 -17.434  1.00 86.46           N
ATOM   2405  CA  SER A 165      -8.598   8.585 -16.691  1.00 86.46           C
ATOM   2406  C   SER A 165      -8.130   9.669 -15.717  1.00 86.46           C
ATOM   2407  O   SER A 165      -7.684   9.365 -14.612  1.00 86.46           O
ATOM   2408  HA  SER A 165      -8.939   7.704 -16.148  1.00 86.46           H
ATOM   2409  CB  SER A 165      -7.460   8.193 -17.635  1.00 86.46           C
ATOM   2410 1HB  SER A 165      -6.717   7.614 -17.086  1.00 86.46           H
ATOM   2411 2HB  SER A 165      -7.848   7.547 -18.423  1.00 86.46           H
ATOM   2412  OG  SER A 165      -6.835   9.332 -18.221  1.00 86.46           O
ATOM   2413  HG  SER A 165      -7.528  10.002 -18.488  1.00 86.46           H
ATOM   2414  HN  SER A 165      -9.624   9.122 -18.422  1.00 86.46           H
ATOM   2415  N   LYS A 166      -8.247  10.911 -16.164  1.00 83.70           N
ATOM   2416  CA  LYS A 166      -7.878  12.043 -15.331  1.00 83.70           C
ATOM   2417  C   LYS A 166      -8.840  12.133 -14.144  1.00 83.70           C
ATOM   2418  O   LYS A 166      -8.409  12.280 -13.002  1.00 83.70           O
ATOM   2419  HA  LYS A 166      -6.875  11.855 -14.949  1.00 83.70           H
ATOM   2420  CB  LYS A 166      -7.811  13.323 -16.166  1.00 83.70           C
ATOM   2421 1HB  LYS A 166      -8.724  13.428 -16.753  1.00 83.70           H
ATOM   2422 2HB  LYS A 166      -7.756  14.190 -15.507  1.00 83.70           H
ATOM   2423  CG  LYS A 166      -6.599  13.307 -17.099  1.00 83.70           C
ATOM   2424 1HG  LYS A 166      -5.688  13.177 -16.514  1.00 83.70           H
ATOM   2425 2HG  LYS A 166      -6.667  12.455 -17.775  1.00 83.70           H
ATOM   2426  CD  LYS A 166      -6.512  14.602 -17.908  1.00 83.70           C
ATOM   2427 1HD  LYS A 166      -7.408  14.715 -18.517  1.00 83.70           H
ATOM   2428 2HD  LYS A 166      -6.476  15.456 -17.232  1.00 83.70           H
ATOM   2429  CE  LYS A 166      -5.274  14.604 -18.808  1.00 83.70           C
ATOM   2430 1HE  LYS A 166      -4.382  14.421 -18.209  1.00 83.70           H
ATOM   2431 2HE  LYS A 166      -5.343  13.794 -19.534  1.00 83.70           H
ATOM   2432  NZ  LYS A 166      -5.148  15.900 -19.512  1.00 83.70           N
ATOM   2433 1HZ  LYS A 166      -4.330  15.880 -20.112  1.00 83.70           H
ATOM   2434 2HZ  LYS A 166      -5.976  16.061 -20.075  1.00 83.70           H
ATOM   2435 3HZ  LYS A 166      -5.051  16.646 -18.833  1.00 83.70           H
ATOM   2436  HN  LYS A 166      -8.586  11.149 -17.074  1.00 83.70           H
ATOM   2437  N   MET A 167     -10.124  12.040 -14.456  1.00 84.85           N
ATOM   2438  CA  MET A 167     -11.152  12.140 -13.434  1.00 84.85           C
ATOM   2439  C   MET A 167     -11.002  11.026 -12.395  1.00 84.85           C
ATOM   2440  O   MET A 167     -11.078  11.278 -11.194  1.00 84.85           O
ATOM   2441  HA  MET A 167     -11.001  13.110 -12.960  1.00 84.85           H
ATOM   2442  CB  MET A 167     -12.532  12.047 -14.086  1.00 84.85           C
ATOM   2443 1HB  MET A 167     -12.578  11.166 -14.726  1.00 84.85           H
ATOM   2444 2HB  MET A 167     -13.295  11.922 -13.317  1.00 84.85           H
ATOM   2445  CG  MET A 167     -12.834  13.300 -14.911  1.00 84.85           C
ATOM   2446 1HG  MET A 167     -12.770  14.186 -14.279  1.00 84.85           H
ATOM   2447 2HG  MET A 167     -12.089  13.416 -15.698  1.00 84.85           H
ATOM   2448  SD  MET A 167     -14.464  13.181 -15.629  1.00 84.85           S
ATOM   2449  CE  MET A 167     -14.612  14.814 -16.334  1.00 84.85           C
ATOM   2450 1HE  MET A 167     -14.530  15.560 -15.543  1.00 84.85           H
ATOM   2451 2HE  MET A 167     -13.817  14.969 -17.063  1.00 84.85           H
ATOM   2452 3HE  MET A 167     -15.580  14.911 -16.825  1.00 84.85           H
ATOM   2453  HN  MET A 167     -10.465  11.900 -15.386  1.00 84.85           H
ATOM   2454  N   VAL A 168     -10.792   9.817 -12.897  1.00 92.54           N
ATOM   2455  CA  VAL A 168     -10.687   8.656 -12.031  1.00 92.54           C
ATOM   2456  C   VAL A 168      -9.496   8.834 -11.087  1.00 92.54           C
ATOM   2457  O   VAL A 168      -9.587   8.521  -9.901  1.00 92.54           O
ATOM   2458  HA  VAL A 168     -11.600   8.604 -11.437  1.00 92.54           H
ATOM   2459  CB  VAL A 168     -10.597   7.381 -12.873  1.00 92.54           C
ATOM   2460  HB  VAL A 168      -9.792   7.514 -13.596  1.00 92.54           H
ATOM   2461  CG1 VAL A 168     -10.252   6.172 -12.002  1.00 92.54           C
ATOM   2462 1HG1 VAL A 168      -9.291   6.337 -11.515  1.00 92.54           H
ATOM   2463 2HG1 VAL A 168     -11.024   6.037 -11.245  1.00 92.54           H
ATOM   2464 3HG1 VAL A 168     -10.194   5.280 -12.626  1.00 92.54           H
ATOM   2465  CG2 VAL A 168     -11.893   7.145 -13.651  1.00 92.54           C
ATOM   2466 1HG2 VAL A 168     -12.723   7.044 -12.951  1.00 92.54           H
ATOM   2467 2HG2 VAL A 168     -12.079   7.990 -14.314  1.00 92.54           H
ATOM   2468 3HG2 VAL A 168     -11.802   6.233 -14.241  1.00 92.54           H
ATOM   2469  HN  VAL A 168     -10.694   9.627 -13.874  1.00 92.54           H
ATOM   2470  N   CYS A 169      -8.406   9.336 -11.649  1.00 93.87           N
ATOM   2471  CA  CYS A 169      -7.201   9.565 -10.872  1.00 93.87           C
ATOM   2472  C   CYS A 169      -7.534  10.545  -9.746  1.00 93.87           C
ATOM   2473  O   CYS A 169      -7.189  10.309  -8.589  1.00 93.87           O
ATOM   2474  HA  CYS A 169      -6.901   8.598 -10.467  1.00 93.87           H
ATOM   2475  CB  CYS A 169      -6.051  10.070 -11.746  1.00 93.87           C
ATOM   2476 1HB  CYS A 169      -6.398  10.883 -12.384  1.00 93.87           H
ATOM   2477 2HB  CYS A 169      -5.257  10.474 -11.119  1.00 93.87           H
ATOM   2478  SG  CYS A 169      -5.400   8.703 -12.775  1.00 93.87           S
ATOM   2479  HG  CYS A 169      -6.358   8.754 -13.696  1.00 93.87           H
ATOM   2480  HN  CYS A 169      -8.340   9.584 -12.616  1.00 93.87           H
ATOM   2481  N   PHE A 170      -8.202  11.626 -10.123  1.00 93.38           N
ATOM   2482  CA  PHE A 170      -8.555  12.660  -9.166  1.00 93.38           C
ATOM   2483  C   PHE A 170      -9.435  12.096  -8.048  1.00 93.38           C
ATOM   2484  O   PHE A 170      -9.205  12.373  -6.872  1.00 93.38           O
ATOM   2485  HA  PHE A 170      -7.625  13.036  -8.738  1.00 93.38           H
ATOM   2486  CB  PHE A 170      -9.342  13.727  -9.929  1.00 93.38           C
ATOM   2487 1HB  PHE A 170      -8.746  14.067 -10.776  1.00 93.38           H
ATOM   2488 2HB  PHE A 170     -10.246  13.275 -10.336  1.00 93.38           H
ATOM   2489  CG  PHE A 170      -9.732  14.939  -9.081  1.00 93.38           C
ATOM   2490  CD1 PHE A 170     -11.004  15.060  -8.613  1.00 93.38           C
ATOM   2491  HD1 PHE A 170     -11.744  14.294  -8.843  1.00 93.38           H
ATOM   2492  CD2 PHE A 170      -8.808  15.894  -8.794  1.00 93.38           C
ATOM   2493  HD2 PHE A 170      -7.789  15.797  -9.168  1.00 93.38           H
ATOM   2494  CE1 PHE A 170     -11.366  16.185  -7.826  1.00 93.38           C
ATOM   2495  HE1 PHE A 170     -12.385  16.282  -7.451  1.00 93.38           H
ATOM   2496  CE2 PHE A 170      -9.171  17.019  -8.006  1.00 93.38           C
ATOM   2497  HE2 PHE A 170      -8.430  17.785  -7.776  1.00 93.38           H
ATOM   2498  CZ  PHE A 170     -10.442  17.140  -7.539  1.00 93.38           C
ATOM   2499  HZ  PHE A 170     -10.720  18.004  -6.934  1.00 93.38           H
ATOM   2500  HN  PHE A 170      -8.500  11.799 -11.062  1.00 93.38           H
ATOM   2501  N   THR A 171     -10.425  11.315  -8.456  1.00 92.69           N
ATOM   2502  CA  THR A 171     -11.349  10.721  -7.505  1.00 92.69           C
ATOM   2503  C   THR A 171     -10.594   9.837  -6.509  1.00 92.69           C
ATOM   2504  O   THR A 171     -10.912   9.823  -5.321  1.00 92.69           O
ATOM   2505  HA  THR A 171     -11.815  11.522  -6.931  1.00 92.69           H
ATOM   2506  CB  THR A 171     -12.420   9.967  -8.295  1.00 92.69           C
ATOM   2507  HB  THR A 171     -12.002   9.078  -8.767  1.00 92.69           H
ATOM   2508  OG1 THR A 171     -12.948  10.946  -9.185  1.00 92.69           O
ATOM   2509  HG1 THR A 171     -12.463  10.911 -10.059  1.00 92.69           H
ATOM   2510  CG2 THR A 171     -13.616   9.569  -7.427  1.00 92.69           C
ATOM   2511 1HG2 THR A 171     -14.075  10.465  -7.008  1.00 92.69           H
ATOM   2512 2HG2 THR A 171     -13.278   8.922  -6.617  1.00 92.69           H
ATOM   2513 3HG2 THR A 171     -14.346   9.037  -8.037  1.00 92.69           H
ATOM   2514  HN  THR A 171     -10.600  11.088  -9.413  1.00 92.69           H
ATOM   2515  N   ILE A 172      -9.608   9.122  -7.030  1.00 93.50           N
ATOM   2516  CA  ILE A 172      -8.825   8.215  -6.208  1.00 93.50           C
ATOM   2517  C   ILE A 172      -8.078   9.018  -5.141  1.00 93.50           C
ATOM   2518  O   ILE A 172      -8.063   8.639  -3.971  1.00 93.50           O
ATOM   2519  HA  ILE A 172      -9.523   7.543  -5.708  1.00 93.50           H
ATOM   2520  CB  ILE A 172      -7.912   7.353  -7.081  1.00 93.50           C
ATOM   2521  HB  ILE A 172      -7.447   7.996  -7.828  1.00 93.50           H
ATOM   2522  CG1 ILE A 172      -8.716   6.293  -7.836  1.00 93.50           C
ATOM   2523 1HG1 ILE A 172      -9.076   5.538  -7.136  1.00 93.50           H
ATOM   2524 2HG1 ILE A 172      -9.594   6.752  -8.290  1.00 93.50           H
ATOM   2525  CG2 ILE A 172      -6.784   6.735  -6.252  1.00 93.50           C
ATOM   2526 1HG2 ILE A 172      -6.189   7.528  -5.800  1.00 93.50           H
ATOM   2527 2HG2 ILE A 172      -7.211   6.109  -5.468  1.00 93.50           H
ATOM   2528 3HG2 ILE A 172      -6.150   6.127  -6.897  1.00 93.50           H
ATOM   2529  CD1 ILE A 172      -7.864   5.627  -8.919  1.00 93.50           C
ATOM   2530 1HD1 ILE A 172      -7.526   6.380  -9.630  1.00 93.50           H
ATOM   2531 2HD1 ILE A 172      -7.000   5.148  -8.458  1.00 93.50           H
ATOM   2532 3HD1 ILE A 172      -8.460   4.877  -9.440  1.00 93.50           H
ATOM   2533  HN  ILE A 172      -9.342   9.155  -7.994  1.00 93.50           H
ATOM   2534  N   TRP A 173      -7.476  10.112  -5.583  1.00 91.93           N
ATOM   2535  CA  TRP A 173      -6.654  10.923  -4.700  1.00 91.93           C
ATOM   2536  C   TRP A 173      -7.554  11.481  -3.597  1.00 91.93           C
ATOM   2537  O   TRP A 173      -7.191  11.456  -2.422  1.00 91.93           O
ATOM   2538  HA  TRP A 173      -5.891  10.275  -4.267  1.00 91.93           H
ATOM   2539  CB  TRP A 173      -5.920  12.014  -5.483  1.00 91.93           C
ATOM   2540 1HB  TRP A 173      -6.604  12.445  -6.214  1.00 91.93           H
ATOM   2541 2HB  TRP A 173      -5.641  12.813  -4.797  1.00 91.93           H
ATOM   2542  CG  TRP A 173      -4.665  11.523  -6.208  1.00 91.93           C
ATOM   2543  CD1 TRP A 173      -4.491  11.342  -7.524  1.00 91.93           C
ATOM   2544  HD1 TRP A 173      -5.256  11.531  -8.276  1.00 91.93           H
ATOM   2545  CD2 TRP A 173      -3.410  11.155  -5.599  1.00 91.93           C
ATOM   2546  NE1 TRP A 173      -3.219  10.886  -7.807  1.00 91.93           N
ATOM   2547  HE1 TRP A 173      -2.853  10.678  -8.715  1.00 91.93           H
ATOM   2548  CE2 TRP A 173      -2.541  10.769  -6.600  1.00 91.93           C
ATOM   2549  CE3 TRP A 173      -3.020  11.148  -4.248  1.00 91.93           C
ATOM   2550  HE3 TRP A 173      -3.687  11.449  -3.440  1.00 91.93           H
ATOM   2551  CZ2 TRP A 173      -1.228  10.348  -6.355  1.00 91.93           C
ATOM   2552  HZ2 TRP A 173      -0.561  10.047  -7.163  1.00 91.93           H
ATOM   2553  CZ3 TRP A 173      -1.705  10.725  -4.021  1.00 91.93           C
ATOM   2554  HZ3 TRP A 173      -1.352  10.701  -2.990  1.00 91.93           H
ATOM   2555  CH2 TRP A 173      -0.819  10.333  -5.017  1.00 91.93           C
ATOM   2556  HH2 TRP A 173       0.191  10.016  -4.757  1.00 91.93           H
ATOM   2557  HN  TRP A 173      -7.542  10.446  -6.523  1.00 91.93           H
ATOM   2558  N   VAL A 174      -8.712  11.973  -4.014  1.00 95.50           N
ATOM   2559  CA  VAL A 174      -9.653  12.568  -3.080  1.00 95.50           C
ATOM   2560  C   VAL A 174     -10.098  11.511  -2.068  1.00 95.50           C
ATOM   2561  O   VAL A 174     -10.155  11.779  -0.869  1.00 95.50           O
ATOM   2562  HA  VAL A 174      -9.130  13.364  -2.549  1.00 95.50           H
ATOM   2563  CB  VAL A 174     -10.821  13.195  -3.842  1.00 95.50           C
ATOM   2564  HB  VAL A 174     -11.242  12.432  -4.498  1.00 95.50           H
ATOM   2565  CG1 VAL A 174     -11.923  13.648  -2.882  1.00 95.50           C
ATOM   2566 1HG1 VAL A 174     -12.292  12.789  -2.321  1.00 95.50           H
ATOM   2567 2HG1 VAL A 174     -11.520  14.388  -2.190  1.00 95.50           H
ATOM   2568 3HG1 VAL A 174     -12.741  14.090  -3.450  1.00 95.50           H
ATOM   2569  CG2 VAL A 174     -10.345  14.356  -4.718  1.00 95.50           C
ATOM   2570 1HG2 VAL A 174      -9.888  15.121  -4.090  1.00 95.50           H
ATOM   2571 2HG2 VAL A 174      -9.613  13.992  -5.438  1.00 95.50           H
ATOM   2572 3HG2 VAL A 174     -11.196  14.784  -5.248  1.00 95.50           H
ATOM   2573  HN  VAL A 174      -9.010  11.969  -4.969  1.00 95.50           H
ATOM   2574  N   LEU A 175     -10.401  10.330  -2.588  1.00 90.26           N
ATOM   2575  CA  LEU A 175     -10.901   9.251  -1.753  1.00 90.26           C
ATOM   2576  C   LEU A 175      -9.832   8.869  -0.727  1.00 90.26           C
ATOM   2577  O   LEU A 175     -10.130   8.711   0.456  1.00 90.26           O
ATOM   2578  HA  LEU A 175     -11.773   9.628  -1.218  1.00 90.26           H
ATOM   2579  CB  LEU A 175     -11.371   8.079  -2.617  1.00 90.26           C
ATOM   2580 1HB  LEU A 175     -12.113   8.450  -3.325  1.00 90.26           H
ATOM   2581 2HB  LEU A 175     -10.524   7.721  -3.201  1.00 90.26           H
ATOM   2582  CG  LEU A 175     -11.975   6.891  -1.865  1.00 90.26           C
ATOM   2583  HG  LEU A 175     -11.273   6.586  -1.089  1.00 90.26           H
ATOM   2584  CD1 LEU A 175     -13.276   7.289  -1.166  1.00 90.26           C
ATOM   2585 1HD1 LEU A 175     -13.077   8.088  -0.453  1.00 90.26           H
ATOM   2586 2HD1 LEU A 175     -13.996   7.635  -1.908  1.00 90.26           H
ATOM   2587 3HD1 LEU A 175     -13.684   6.426  -0.640  1.00 90.26           H
ATOM   2588  CD2 LEU A 175     -12.167   5.693  -2.797  1.00 90.26           C
ATOM   2589 1HD2 LEU A 175     -12.838   5.969  -3.610  1.00 90.26           H
ATOM   2590 2HD2 LEU A 175     -11.202   5.394  -3.207  1.00 90.26           H
ATOM   2591 3HD2 LEU A 175     -12.597   4.863  -2.237  1.00 90.26           H
ATOM   2592  HN  LEU A 175     -10.311  10.107  -3.558  1.00 90.26           H
ATOM   2593  N   ALA A 176      -8.609   8.730  -1.218  1.00 94.96           N
ATOM   2594  CA  ALA A 176      -7.510   8.290  -0.376  1.00 94.96           C
ATOM   2595  C   ALA A 176      -7.281   9.317   0.735  1.00 94.96           C
ATOM   2596  O   ALA A 176      -7.016   8.951   1.879  1.00 94.96           O
ATOM   2597  HA  ALA A 176      -7.797   7.339   0.074  1.00 94.96           H
ATOM   2598  CB  ALA A 176      -6.263   8.073  -1.235  1.00 94.96           C
ATOM   2599 1HB  ALA A 176      -6.469   7.313  -1.989  1.00 94.96           H
ATOM   2600 2HB  ALA A 176      -5.993   9.008  -1.726  1.00 94.96           H
ATOM   2601 3HB  ALA A 176      -5.439   7.742  -0.603  1.00 94.96           H
ATOM   2602  HN  ALA A 176      -8.365   8.912  -2.170  1.00 94.96           H
ATOM   2603  N   ALA A 177      -7.392  10.583   0.358  1.00 94.91           N
ATOM   2604  CA  ALA A 177      -7.174  11.666   1.302  1.00 94.91           C
ATOM   2605  C   ALA A 177      -8.196  11.562   2.436  1.00 94.91           C
ATOM   2606  O   ALA A 177      -7.841  11.675   3.608  1.00 94.91           O
ATOM   2607  HA  ALA A 177      -6.172  11.549   1.715  1.00 94.91           H
ATOM   2608  CB  ALA A 177      -7.252  13.006   0.568  1.00 94.91           C
ATOM   2609 1HB  ALA A 177      -6.487  13.041  -0.208  1.00 94.91           H
ATOM   2610 2HB  ALA A 177      -8.237  13.114   0.113  1.00 94.91           H
ATOM   2611 3HB  ALA A 177      -7.089  13.818   1.276  1.00 94.91           H
ATOM   2612  HN  ALA A 177      -7.626  10.871  -0.570  1.00 94.91           H
ATOM   2613  N   ALA A 178      -9.444  11.347   2.047  1.00 95.27           N
ATOM   2614  CA  ALA A 178     -10.529  11.287   3.012  1.00 95.27           C
ATOM   2615  C   ALA A 178     -10.298  10.109   3.960  1.00 95.27           C
ATOM   2616  O   ALA A 178     -10.607  10.193   5.148  1.00 95.27           O
ATOM   2617  HA  ALA A 178     -10.513  12.213   3.587  1.00 95.27           H
ATOM   2618  CB  ALA A 178     -11.865  11.188   2.274  1.00 95.27           C
ATOM   2619 1HB  ALA A 178     -11.994  12.063   1.636  1.00 95.27           H
ATOM   2620 2HB  ALA A 178     -11.875  10.287   1.660  1.00 95.27           H
ATOM   2621 3HB  ALA A 178     -12.678  11.143   2.998  1.00 95.27           H
ATOM   2622  HN  ALA A 178      -9.718  11.215   1.095  1.00 95.27           H
ATOM   2623  N   LEU A 179      -9.756   9.037   3.400  1.00 92.04           N
ATOM   2624  CA  LEU A 179      -9.548   7.818   4.163  1.00 92.04           C
ATOM   2625  C   LEU A 179      -8.377   8.019   5.127  1.00 92.04           C
ATOM   2626  O   LEU A 179      -8.108   7.163   5.969  1.00 92.04           O
ATOM   2627  HA  LEU A 179     -10.450   7.641   4.748  1.00 92.04           H
ATOM   2628  CB  LEU A 179      -9.375   6.622   3.225  1.00 92.04           C
ATOM   2629 1HB  LEU A 179      -8.601   6.866   2.497  1.00 92.04           H
ATOM   2630 2HB  LEU A 179      -9.008   5.778   3.809  1.00 92.04           H
ATOM   2631  CG  LEU A 179     -10.627   6.177   2.467  1.00 92.04           C
ATOM   2632  HG  LEU A 179     -11.074   7.054   2.001  1.00 92.04           H
ATOM   2633  CD1 LEU A 179     -10.270   5.200   1.345  1.00 92.04           C
ATOM   2634 1HD1 LEU A 179      -9.591   5.685   0.644  1.00 92.04           H
ATOM   2635 2HD1 LEU A 179      -9.787   4.320   1.769  1.00 92.04           H
ATOM   2636 3HD1 LEU A 179     -11.179   4.899   0.823  1.00 92.04           H
ATOM   2637  CD2 LEU A 179     -11.669   5.594   3.425  1.00 92.04           C
ATOM   2638 1HD2 LEU A 179     -11.247   4.731   3.940  1.00 92.04           H
ATOM   2639 2HD2 LEU A 179     -11.953   6.351   4.156  1.00 92.04           H
ATOM   2640 3HD2 LEU A 179     -12.549   5.286   2.860  1.00 92.04           H
ATOM   2641  HN  LEU A 179      -9.463   8.993   2.445  1.00 92.04           H
ATOM   2642  N   CYS A 180      -7.712   9.154   4.971  1.00 91.01           N
ATOM   2643  CA  CYS A 180      -6.533   9.446   5.769  1.00 91.01           C
ATOM   2644  C   CYS A 180      -6.947  10.372   6.915  1.00 91.01           C
ATOM   2645  O   CYS A 180      -6.122  10.738   7.751  1.00 91.01           O
ATOM   2646  HA  CYS A 180      -6.171   8.493   6.153  1.00 91.01           H
ATOM   2647  CB  CYS A 180      -5.412  10.053   4.922  1.00 91.01           C
ATOM   2648 1HB  CYS A 180      -5.768  10.956   4.427  1.00 91.01           H
ATOM   2649 2HB  CYS A 180      -4.580  10.346   5.562  1.00 91.01           H
ATOM   2650  SG  CYS A 180      -4.844   8.839   3.676  1.00 91.01           S
ATOM   2651  HG  CYS A 180      -6.003   8.751   3.030  1.00 91.01           H
ATOM   2652  HN  CYS A 180      -7.965   9.865   4.316  1.00 91.01           H
ATOM   2653  N   ILE A 181      -8.224  10.723   6.918  1.00 90.79           N
ATOM   2654  CA  ILE A 181      -8.749  11.629   7.926  1.00 90.79           C
ATOM   2655  C   ILE A 181      -8.442  11.070   9.317  1.00 90.79           C
ATOM   2656  O   ILE A 181      -7.954  11.792  10.186  1.00 90.79           O
ATOM   2657  HA  ILE A 181      -8.229  12.580   7.814  1.00 90.79           H
ATOM   2658  CB  ILE A 181     -10.236  11.895   7.685  1.00 90.79           C
ATOM   2659  HB  ILE A 181     -10.734  10.937   7.533  1.00 90.79           H
ATOM   2660  CG1 ILE A 181     -10.447  12.721   6.415  1.00 90.79           C
ATOM   2661 1HG1 ILE A 181     -10.031  13.719   6.553  1.00 90.79           H
ATOM   2662 2HG1 ILE A 181      -9.908  12.263   5.585  1.00 90.79           H
ATOM   2663  CG2 ILE A 181     -10.882  12.549   8.908  1.00 90.79           C
ATOM   2664 1HG2 ILE A 181     -10.780  11.890   9.770  1.00 90.79           H
ATOM   2665 2HG2 ILE A 181     -10.386  13.498   9.116  1.00 90.79           H
ATOM   2666 3HG2 ILE A 181     -11.939  12.727   8.710  1.00 90.79           H
ATOM   2667  CD1 ILE A 181     -11.934  12.825   6.069  1.00 90.79           C
ATOM   2668 1HD1 ILE A 181     -12.340  11.827   5.908  1.00 90.79           H
ATOM   2669 2HD1 ILE A 181     -12.465  13.306   6.890  1.00 90.79           H
ATOM   2670 3HD1 ILE A 181     -12.055  13.418   5.162  1.00 90.79           H
ATOM   2671  HN  ILE A 181      -8.894  10.401   6.249  1.00 90.79           H
ATOM   2672  N   PRO A 182      -8.719   9.781   9.552  1.00 92.16           N
ATOM   2673  CA  PRO A 182      -8.482   9.186  10.870  1.00 92.16           C
ATOM   2674  C   PRO A 182      -7.060   9.414  11.358  1.00 92.16           C
ATOM   2675  O   PRO A 182      -6.847   9.765  12.518  1.00 92.16           O
ATOM   2676  HA  PRO A 182      -9.119   9.661  11.616  1.00 92.16           H
ATOM   2677  CB  PRO A 182      -8.777   7.700  10.656  1.00 92.16           C
ATOM   2678 1HB  PRO A 182      -7.876   7.147  10.389  1.00 92.16           H
ATOM   2679 2HB  PRO A 182      -9.180   7.237  11.556  1.00 92.16           H
ATOM   2680  CG  PRO A 182      -9.793   7.702   9.520  1.00 92.16           C
ATOM   2681 1HG  PRO A 182      -9.840   6.736   9.017  1.00 92.16           H
ATOM   2682 2HG  PRO A 182     -10.801   7.910   9.879  1.00 92.16           H
ATOM   2683  CD  PRO A 182      -9.276   8.799   8.604  1.00 92.16           C
ATOM   2684 1HD  PRO A 182      -8.514   8.428   7.918  1.00 92.16           H
ATOM   2685 2HD  PRO A 182     -10.072   9.224   7.992  1.00 92.16           H
ATOM   2686  N   GLU A 183      -6.117   9.207  10.451  1.00 88.58           N
ATOM   2687  CA  GLU A 183      -4.710   9.325  10.794  1.00 88.58           C
ATOM   2688  C   GLU A 183      -4.389  10.755  11.233  1.00 88.58           C
ATOM   2689  O   GLU A 183      -3.630  10.963  12.178  1.00 88.58           O
ATOM   2690  HA  GLU A 183      -4.557   8.640  11.628  1.00 88.58           H
ATOM   2691  CB  GLU A 183      -3.822   8.897   9.624  1.00 88.58           C
ATOM   2692 1HB  GLU A 183      -4.286   9.195   8.684  1.00 88.58           H
ATOM   2693 2HB  GLU A 183      -2.819   9.303   9.757  1.00 88.58           H
ATOM   2694  CG  GLU A 183      -3.670   7.376   9.579  1.00 88.58           C
ATOM   2695 1HG  GLU A 183      -2.980   7.099   8.781  1.00 88.58           H
ATOM   2696 2HG  GLU A 183      -3.234   7.022  10.513  1.00 88.58           H
ATOM   2697  CD  GLU A 183      -5.021   6.696   9.351  1.00 88.58           C
ATOM   2698  OE1 GLU A 183      -5.173   5.555   9.839  1.00 88.58           O
ATOM   2699  OE2 GLU A 183      -5.873   7.332   8.693  1.00 88.58           O
ATOM   2700  HN  GLU A 183      -6.301   8.964   9.499  1.00 88.58           H
ATOM   2701  N   ILE A 184      -4.982  11.705  10.524  1.00 90.18           N
ATOM   2702  CA  ILE A 184      -4.712  13.109  10.780  1.00 90.18           C
ATOM   2703  C   ILE A 184      -5.137  13.453  12.209  1.00 90.18           C
ATOM   2704  O   ILE A 184      -4.450  14.202  12.902  1.00 90.18           O
ATOM   2705  HA  ILE A 184      -3.635  13.256  10.696  1.00 90.18           H
ATOM   2706  CB  ILE A 184      -5.373  13.985   9.714  1.00 90.18           C
ATOM   2707  HB  ILE A 184      -6.429  13.722   9.663  1.00 90.18           H
ATOM   2708  CG1 ILE A 184      -4.772  13.715   8.333  1.00 90.18           C
ATOM   2709 1HG1 ILE A 184      -3.749  14.089   8.298  1.00 90.18           H
ATOM   2710 2HG1 ILE A 184      -4.725  12.641   8.157  1.00 90.18           H
ATOM   2711  CG2 ILE A 184      -5.294  15.465  10.094  1.00 90.18           C
ATOM   2712 1HG2 ILE A 184      -5.805  15.624  11.043  1.00 90.18           H
ATOM   2713 2HG2 ILE A 184      -4.249  15.760  10.191  1.00 90.18           H
ATOM   2714 3HG2 ILE A 184      -5.771  16.065   9.319  1.00 90.18           H
ATOM   2715  CD1 ILE A 184      -5.602  14.382   7.234  1.00 90.18           C
ATOM   2716 1HD1 ILE A 184      -6.618  13.988   7.257  1.00 90.18           H
ATOM   2717 2HD1 ILE A 184      -5.626  15.459   7.400  1.00 90.18           H
ATOM   2718 3HD1 ILE A 184      -5.153  14.174   6.263  1.00 90.18           H
ATOM   2719  HN  ILE A 184      -5.635  11.527   9.787  1.00 90.18           H
ATOM   2720  N   LEU A 185      -6.268  12.889  12.608  1.00 90.26           N
ATOM   2721  CA  LEU A 185      -6.904  13.285  13.853  1.00 90.26           C
ATOM   2722  C   LEU A 185      -6.157  12.647  15.026  1.00 90.26           C
ATOM   2723  O   LEU A 185      -5.810  13.328  15.990  1.00 90.26           O
ATOM   2724  HA  LEU A 185      -6.814  14.368  13.935  1.00 90.26           H
ATOM   2725  CB  LEU A 185      -8.397  12.955  13.821  1.00 90.26           C
ATOM   2726 1HB  LEU A 185      -8.510  11.899  13.575  1.00 90.26           H
ATOM   2727 2HB  LEU A 185      -8.801  13.093  14.824  1.00 90.26           H
ATOM   2728  CG  LEU A 185      -9.244  13.772  12.843  1.00 90.26           C
ATOM   2729  HG  LEU A 185      -8.847  13.621  11.839  1.00 90.26           H
ATOM   2730  CD1 LEU A 185     -10.694  13.284  12.834  1.00 90.26           C
ATOM   2731 1HD1 LEU A 185     -10.724  12.237  12.532  1.00 90.26           H
ATOM   2732 2HD1 LEU A 185     -11.118  13.386  13.833  1.00 90.26           H
ATOM   2733 3HD1 LEU A 185     -11.274  13.882  12.131  1.00 90.26           H
ATOM   2734  CD2 LEU A 185      -9.144  15.268  13.149  1.00 90.26           C
ATOM   2735 1HD2 LEU A 185      -9.500  15.456  14.161  1.00 90.26           H
ATOM   2736 2HD2 LEU A 185      -8.106  15.587  13.063  1.00 90.26           H
ATOM   2737 3HD2 LEU A 185      -9.756  15.825  12.439  1.00 90.26           H
ATOM   2738  HN  LEU A 185      -6.748  12.176  12.097  1.00 90.26           H
ATOM   2739  N   TYR A 186      -5.933  11.346  14.907  1.00 90.86           N
ATOM   2740  CA  TYR A 186      -5.639  10.528  16.071  1.00 90.86           C
ATOM   2741  C   TYR A 186      -4.160  10.137  16.106  1.00 90.86           C
ATOM   2742  O   TYR A 186      -3.716   9.460  17.032  1.00 90.86           O
ATOM   2743  HA  TYR A 186      -5.875  11.111  16.961  1.00 90.86           H
ATOM   2744  CB  TYR A 186      -6.485   9.261  15.920  1.00 90.86           C
ATOM   2745 1HB  TYR A 186      -6.142   8.710  15.045  1.00 90.86           H
ATOM   2746 2HB  TYR A 186      -6.319   8.621  16.786  1.00 90.86           H
ATOM   2747  CG  TYR A 186      -7.985   9.528  15.781  1.00 90.86           C
ATOM   2748  CD1 TYR A 186      -8.626  10.353  16.684  1.00 90.86           C
ATOM   2749  HD1 TYR A 186      -8.063  10.814  17.495  1.00 90.86           H
ATOM   2750  CD2 TYR A 186      -8.697   8.944  14.754  1.00 90.86           C
ATOM   2751  HD2 TYR A 186      -8.191   8.292  14.042  1.00 90.86           H
ATOM   2752  CE1 TYR A 186     -10.038  10.604  16.553  1.00 90.86           C
ATOM   2753  HE1 TYR A 186     -10.556  11.253  17.259  1.00 90.86           H
ATOM   2754  CE2 TYR A 186     -10.109   9.195  14.623  1.00 90.86           C
ATOM   2755  HE2 TYR A 186     -10.684   8.739  13.817  1.00 90.86           H
ATOM   2756  CZ  TYR A 186     -10.710  10.012  15.529  1.00 90.86           C
ATOM   2757  OH  TYR A 186     -12.043  10.249  15.406  1.00 90.86           O
ATOM   2758  HH  TYR A 186     -12.407   9.753  14.618  1.00 90.86           H
ATOM   2759  HN  TYR A 186      -5.951  10.854  14.037  1.00 90.86           H
ATOM   2760  N   SER A 187      -3.439  10.582  15.088  1.00 91.26           N
ATOM   2761  CA  SER A 187      -1.992  10.446  15.079  1.00 91.26           C
ATOM   2762  C   SER A 187      -1.376  11.347  16.151  1.00 91.26           C
ATOM   2763  O   SER A 187      -1.556  12.563  16.123  1.00 91.26           O
ATOM   2764  HA  SER A 187      -1.800   9.397  15.304  1.00 91.26           H
ATOM   2765  CB  SER A 187      -1.415  10.786  13.704  1.00 91.26           C
ATOM   2766 1HB  SER A 187      -1.699  11.803  13.433  1.00 91.26           H
ATOM   2767 2HB  SER A 187      -0.326  10.761  13.751  1.00 91.26           H
ATOM   2768  OG  SER A 187      -1.866   9.883  12.698  1.00 91.26           O
ATOM   2769  HG  SER A 187      -2.367  10.382  11.990  1.00 91.26           H
ATOM   2770  HN  SER A 187      -3.826  11.027  14.281  1.00 91.26           H
ATOM   2771  N   GLN A 188      -0.661  10.715  17.070  1.00 84.68           N
ATOM   2772  CA  GLN A 188      -0.046  11.440  18.169  1.00 84.68           C
ATOM   2773  C   GLN A 188       1.328  10.849  18.493  1.00 84.68           C
ATOM   2774  O   GLN A 188       1.639   9.732  18.082  1.00 84.68           O
ATOM   2775  HA  GLN A 188       0.066  12.465  17.814  1.00 84.68           H
ATOM   2776  CB  GLN A 188      -0.950  11.434  19.404  1.00 84.68           C
ATOM   2777 1HB  GLN A 188      -1.106  10.409  19.740  1.00 84.68           H
ATOM   2778 2HB  GLN A 188      -0.461  11.967  20.220  1.00 84.68           H
ATOM   2779  CG  GLN A 188      -2.299  12.087  19.098  1.00 84.68           C
ATOM   2780 1HG  GLN A 188      -2.140  13.054  18.620  1.00 84.68           H
ATOM   2781 2HG  GLN A 188      -2.854  11.470  18.392  1.00 84.68           H
ATOM   2782  CD  GLN A 188      -3.120  12.274  20.376  1.00 84.68           C
ATOM   2783  OE1 GLN A 188      -2.647  12.076  21.483  1.00 84.68           O
ATOM   2784  NE2 GLN A 188      -4.373  12.664  20.162  1.00 84.68           N
ATOM   2785 1HE2 GLN A 188      -4.699  12.809  19.228  1.00 84.68           H
ATOM   2786 2HE2 GLN A 188      -4.989  12.813  20.935  1.00 84.68           H
ATOM   2787  HN  GLN A 188      -0.499   9.728  17.073  1.00 84.68           H
ATOM   2788  N   ILE A 189       2.113  11.625  19.226  1.00 88.46           N
ATOM   2789  CA  ILE A 189       3.318  11.099  19.845  1.00 88.46           C
ATOM   2790  C   ILE A 189       2.980  10.575  21.242  1.00 88.46           C
ATOM   2791  O   ILE A 189       2.498  11.323  22.091  1.00 88.46           O
ATOM   2792  HA  ILE A 189       3.660  10.263  19.235  1.00 88.46           H
ATOM   2793  CB  ILE A 189       4.428  12.152  19.835  1.00 88.46           C
ATOM   2794  HB  ILE A 189       4.061  13.041  20.347  1.00 88.46           H
ATOM   2795  CG1 ILE A 189       4.777  12.566  18.404  1.00 88.46           C
ATOM   2796 1HG1 ILE A 189       5.191  11.714  17.865  1.00 88.46           H
ATOM   2797 2HG1 ILE A 189       3.872  12.868  17.878  1.00 88.46           H
ATOM   2798  CG2 ILE A 189       5.656  11.661  20.605  1.00 88.46           C
ATOM   2799 1HG2 ILE A 189       5.378  11.456  21.639  1.00 88.46           H
ATOM   2800 2HG2 ILE A 189       6.034  10.749  20.143  1.00 88.46           H
ATOM   2801 3HG2 ILE A 189       6.430  12.428  20.582  1.00 88.46           H
ATOM   2802  CD1 ILE A 189       5.785  13.718  18.397  1.00 88.46           C
ATOM   2803 1HD1 ILE A 189       5.358  14.577  18.916  1.00 88.46           H
ATOM   2804 2HD1 ILE A 189       6.698  13.405  18.903  1.00 88.46           H
ATOM   2805 3HD1 ILE A 189       6.016  13.993  17.368  1.00 88.46           H
ATOM   2806  HN  ILE A 189       1.937  12.594  19.398  1.00 88.46           H
ATOM   2807  N   LYS A 190       3.247   9.292  21.438  1.00 83.91           N
ATOM   2808  CA  LYS A 190       3.065   8.680  22.743  1.00 83.91           C
ATOM   2809  C   LYS A 190       4.434   8.355  23.344  1.00 83.91           C
ATOM   2810  O   LYS A 190       5.300   7.807  22.664  1.00 83.91           O
ATOM   2811  HA  LYS A 190       2.574   9.414  23.382  1.00 83.91           H
ATOM   2812  CB  LYS A 190       2.134   7.470  22.643  1.00 83.91           C
ATOM   2813 1HB  LYS A 190       1.237   7.742  22.087  1.00 83.91           H
ATOM   2814 2HB  LYS A 190       2.626   6.674  22.084  1.00 83.91           H
ATOM   2815  CG  LYS A 190       1.745   6.961  24.032  1.00 83.91           C
ATOM   2816 1HG  LYS A 190       2.641   6.672  24.581  1.00 83.91           H
ATOM   2817 2HG  LYS A 190       1.270   7.763  24.598  1.00 83.91           H
ATOM   2818  CD  LYS A 190       0.794   5.767  23.932  1.00 83.91           C
ATOM   2819 1HD  LYS A 190      -0.144   6.082  23.475  1.00 83.91           H
ATOM   2820 2HD  LYS A 190       1.226   5.007  23.282  1.00 83.91           H
ATOM   2821  CE  LYS A 190       0.518   5.169  25.313  1.00 83.91           C
ATOM   2822 1HE  LYS A 190       1.448   5.097  25.878  1.00 83.91           H
ATOM   2823 2HE  LYS A 190      -0.146   5.826  25.875  1.00 83.91           H
ATOM   2824  NZ  LYS A 190      -0.095   3.828  25.184  1.00 83.91           N
ATOM   2825 1HZ  LYS A 190      -0.266   3.444  26.107  1.00 83.91           H
ATOM   2826 2HZ  LYS A 190      -0.973   3.905  24.682  1.00 83.91           H
ATOM   2827 3HZ  LYS A 190       0.533   3.217  24.675  1.00 83.91           H
ATOM   2828  HN  LYS A 190       3.581   8.675  20.725  1.00 83.91           H
ATOM   2829  N   GLU A 191       4.586   8.705  24.613  1.00 75.01           N
ATOM   2830  CA  GLU A 191       5.803   8.382  25.338  1.00 75.01           C
ATOM   2831  C   GLU A 191       5.584   7.153  26.222  1.00 75.01           C
ATOM   2832  O   GLU A 191       4.730   7.164  27.107  1.00 75.01           O
ATOM   2833  HA  GLU A 191       6.546   8.159  24.572  1.00 75.01           H
ATOM   2834  CB  GLU A 191       6.281   9.576  26.167  1.00 75.01           C
ATOM   2835 1HB  GLU A 191       6.119  10.498  25.610  1.00 75.01           H
ATOM   2836 2HB  GLU A 191       5.789   9.568  27.140  1.00 75.01           H
ATOM   2837  CG  GLU A 191       7.783   9.485  26.444  1.00 75.01           C
ATOM   2838 1HG  GLU A 191       7.985   8.642  27.105  1.00 75.01           H
ATOM   2839 2HG  GLU A 191       8.317   9.295  25.513  1.00 75.01           H
ATOM   2840  CD  GLU A 191       8.302  10.776  27.081  1.00 75.01           C
ATOM   2841  OE1 GLU A 191       9.536  10.971  27.044  1.00 75.01           O
ATOM   2842  OE2 GLU A 191       7.452  11.538  27.591  1.00 75.01           O
ATOM   2843  HN  GLU A 191       3.898   9.200  25.143  1.00 75.01           H
ATOM   2844  N   GLU A 192       6.370   6.121  25.951  1.00 71.11           N
ATOM   2845  CA  GLU A 192       6.218   4.859  26.656  1.00 71.11           C
ATOM   2846  C   GLU A 192       7.589   4.299  27.042  1.00 71.11           C
ATOM   2847  O   GLU A 192       8.451   4.113  26.185  1.00 71.11           O
ATOM   2848  HA  GLU A 192       5.649   5.096  27.555  1.00 71.11           H
ATOM   2849  CB  GLU A 192       5.431   3.853  25.815  1.00 71.11           C
ATOM   2850 1HB  GLU A 192       4.447   4.259  25.582  1.00 71.11           H
ATOM   2851 2HB  GLU A 192       6.007   3.584  24.929  1.00 71.11           H
ATOM   2852  CG  GLU A 192       5.200   2.553  26.589  1.00 71.11           C
ATOM   2853 1HG  GLU A 192       6.007   1.852  26.379  1.00 71.11           H
ATOM   2854 2HG  GLU A 192       5.223   2.755  27.660  1.00 71.11           H
ATOM   2855  CD  GLU A 192       3.857   1.923  26.213  1.00 71.11           C
ATOM   2856  OE1 GLU A 192       3.137   1.520  27.151  1.00 71.11           O
ATOM   2857  OE2 GLU A 192       3.583   1.858  24.995  1.00 71.11           O
ATOM   2858  HN  GLU A 192       7.099   6.137  25.266  1.00 71.11           H
ATOM   2859  N   SER A 193       7.747   4.045  28.333  1.00 72.39           N
ATOM   2860  CA  SER A 193       8.988   3.485  28.839  1.00 72.39           C
ATOM   2861  C   SER A 193      10.165   4.378  28.442  1.00 72.39           C
ATOM   2862  O   SER A 193      11.269   3.888  28.207  1.00 72.39           O
ATOM   2863  HA  SER A 193       8.874   3.462  29.923  1.00 72.39           H
ATOM   2864  CB  SER A 193       9.203   2.062  28.320  1.00 72.39           C
ATOM   2865 1HB  SER A 193       9.373   2.091  27.243  1.00 72.39           H
ATOM   2866 2HB  SER A 193      10.100   1.642  28.773  1.00 72.39           H
ATOM   2867  OG  SER A 193       8.090   1.217  28.601  1.00 72.39           O
ATOM   2868  HG  SER A 193       8.200   0.340  28.135  1.00 72.39           H
ATOM   2869  HN  SER A 193       7.046   4.215  29.026  1.00 72.39           H
ATOM   2870  N   GLY A 194       9.890   5.672  28.378  1.00 80.50           N
ATOM   2871  CA  GLY A 194      10.925   6.644  28.068  1.00 80.50           C
ATOM   2872  C   GLY A 194      11.231   6.660  26.569  1.00 80.50           C
ATOM   2873  O   GLY A 194      12.175   7.316  26.132  1.00 80.50           O
ATOM   2874 1HA  GLY A 194      10.606   7.635  28.389  1.00 80.50           H
ATOM   2875 2HA  GLY A 194      11.831   6.405  28.625  1.00 80.50           H
ATOM   2876  HN  GLY A 194       8.981   6.059  28.533  1.00 80.50           H
ATOM   2877  N   ILE A 195      10.414   5.931  25.823  1.00 78.85           N
ATOM   2878  CA  ILE A 195      10.550   5.899  24.377  1.00 78.85           C
ATOM   2879  C   ILE A 195       9.396   6.677  23.742  1.00 78.85           C
ATOM   2880  O   ILE A 195       8.231   6.415  24.037  1.00 78.85           O
ATOM   2881  HA  ILE A 195      11.484   6.401  24.125  1.00 78.85           H
ATOM   2882  CB  ILE A 195      10.665   4.455  23.882  1.00 78.85           C
ATOM   2883  HB  ILE A 195       9.765   3.919  24.182  1.00 78.85           H
ATOM   2884  CG1 ILE A 195      11.853   3.745  24.534  1.00 78.85           C
ATOM   2885 1HG1 ILE A 195      12.778   4.252  24.261  1.00 78.85           H
ATOM   2886 2HG1 ILE A 195      11.765   3.802  25.618  1.00 78.85           H
ATOM   2887  CG2 ILE A 195      10.734   4.404  22.354  1.00 78.85           C
ATOM   2888 1HG2 ILE A 195       9.830   4.846  21.935  1.00 78.85           H
ATOM   2889 2HG2 ILE A 195      11.605   4.961  22.011  1.00 78.85           H
ATOM   2890 3HG2 ILE A 195      10.815   3.366  22.029  1.00 78.85           H
ATOM   2891  CD1 ILE A 195      11.921   2.279  24.099  1.00 78.85           C
ATOM   2892 1HD1 ILE A 195      11.004   1.770  24.394  1.00 78.85           H
ATOM   2893 2HD1 ILE A 195      12.033   2.226  23.016  1.00 78.85           H
ATOM   2894 3HD1 ILE A 195      12.774   1.798  24.577  1.00 78.85           H
ATOM   2895  HN  ILE A 195       9.672   5.371  26.190  1.00 78.85           H
ATOM   2896  N   ALA A 196       9.760   7.617  22.883  1.00 89.46           N
ATOM   2897  CA  ALA A 196       8.768   8.374  22.137  1.00 89.46           C
ATOM   2898  C   ALA A 196       8.317   7.558  20.924  1.00 89.46           C
ATOM   2899  O   ALA A 196       9.145   7.078  20.152  1.00 89.46           O
ATOM   2900  HA  ALA A 196       7.913   8.536  22.793  1.00 89.46           H
ATOM   2901  CB  ALA A 196       9.353   9.731  21.743  1.00 89.46           C
ATOM   2902 1HB  ALA A 196       9.630  10.282  22.641  1.00 89.46           H
ATOM   2903 2HB  ALA A 196      10.236   9.580  21.122  1.00 89.46           H
ATOM   2904 3HB  ALA A 196       8.609  10.299  21.184  1.00 89.46           H
ATOM   2905  HN  ALA A 196      10.710   7.863  22.693  1.00 89.46           H
ATOM   2906  N   ILE A 197       7.005   7.427  20.794  1.00 84.97           N
ATOM   2907  CA  ILE A 197       6.436   6.580  19.759  1.00 84.97           C
ATOM   2908  C   ILE A 197       5.364   7.363  18.998  1.00 84.97           C
ATOM   2909  O   ILE A 197       4.477   7.960  19.607  1.00 84.97           O
ATOM   2910  HA  ILE A 197       7.238   6.330  19.065  1.00 84.97           H
ATOM   2911  CB  ILE A 197       5.930   5.267  20.359  1.00 84.97           C
ATOM   2912  HB  ILE A 197       5.150   5.501  21.084  1.00 84.97           H
ATOM   2913  CG1 ILE A 197       7.046   4.543  21.115  1.00 84.97           C
ATOM   2914 1HG1 ILE A 197       7.855   4.298  20.427  1.00 84.97           H
ATOM   2915 2HG1 ILE A 197       7.463   5.204  21.875  1.00 84.97           H
ATOM   2916  CG2 ILE A 197       5.297   4.381  19.284  1.00 84.97           C
ATOM   2917 1HG2 ILE A 197       4.456   4.905  18.830  1.00 84.97           H
ATOM   2918 2HG2 ILE A 197       6.039   4.153  18.519  1.00 84.97           H
ATOM   2919 3HG2 ILE A 197       4.946   3.455  19.738  1.00 84.97           H
ATOM   2920  CD1 ILE A 197       6.523   3.265  21.773  1.00 84.97           C
ATOM   2921 1HD1 ILE A 197       5.731   3.518  22.478  1.00 84.97           H
ATOM   2922 2HD1 ILE A 197       6.129   2.597  21.007  1.00 84.97           H
ATOM   2923 3HD1 ILE A 197       7.337   2.770  22.303  1.00 84.97           H
ATOM   2924  HN  ILE A 197       6.336   7.886  21.379  1.00 84.97           H
ATOM   2925  N   CYS A 198       5.480   7.334  17.679  1.00 90.70           N
ATOM   2926  CA  CYS A 198       4.443   7.887  16.824  1.00 90.70           C
ATOM   2927  C   CYS A 198       3.395   6.800  16.576  1.00 90.70           C
ATOM   2928  O   CYS A 198       3.639   5.858  15.823  1.00 90.70           O
ATOM   2929  HA  CYS A 198       4.008   8.728  17.363  1.00 90.70           H
ATOM   2930  CB  CYS A 198       5.019   8.433  15.516  1.00 90.70           C
ATOM   2931 1HB  CYS A 198       5.648   9.299  15.720  1.00 90.70           H
ATOM   2932 2HB  CYS A 198       5.655   7.681  15.047  1.00 90.70           H
ATOM   2933  SG  CYS A 198       3.662   8.900  14.381  1.00 90.70           S
ATOM   2934  HN  CYS A 198       6.263   6.944  17.195  1.00 90.70           H
ATOM   2935  N   THR A 199       2.252   6.966  17.224  1.00 89.01           N
ATOM   2936  CA  THR A 199       1.173   6.001  17.098  1.00 89.01           C
ATOM   2937  C   THR A 199      -0.173   6.718  16.973  1.00 89.01           C
ATOM   2938  O   THR A 199      -0.267   7.918  17.225  1.00 89.01           O
ATOM   2939  HA  THR A 199       1.322   5.437  16.178  1.00 89.01           H
ATOM   2940  CB  THR A 199       1.246   5.052  18.296  1.00 89.01           C
ATOM   2941  HB  THR A 199       2.273   4.734  18.479  1.00 89.01           H
ATOM   2942  OG1 THR A 199       0.329   4.011  17.971  1.00 89.01           O
ATOM   2943  HG1 THR A 199       0.523   3.199  18.522  1.00 89.01           H
ATOM   2944  CG2 THR A 199       0.670   5.672  19.571  1.00 89.01           C
ATOM   2945 1HG2 THR A 199      -0.377   5.928  19.409  1.00 89.01           H
ATOM   2946 2HG2 THR A 199       1.230   6.573  19.822  1.00 89.01           H
ATOM   2947 3HG2 THR A 199       0.747   4.957  20.390  1.00 89.01           H
ATOM   2948  HN  THR A 199       2.057   7.742  17.824  1.00 89.01           H
ATOM   2949  N   MET A 200      -1.181   5.952  16.582  1.00 88.11           N
ATOM   2950  CA  MET A 200      -2.551   6.432  16.641  1.00 88.11           C
ATOM   2951  C   MET A 200      -3.160   6.185  18.023  1.00 88.11           C
ATOM   2952  O   MET A 200      -3.063   5.083  18.560  1.00 88.11           O
ATOM   2953  HA  MET A 200      -2.496   7.503  16.447  1.00 88.11           H
ATOM   2954  CB  MET A 200      -3.389   5.716  15.579  1.00 88.11           C
ATOM   2955 1HB  MET A 200      -3.272   4.637  15.685  1.00 88.11           H
ATOM   2956 2HB  MET A 200      -4.444   5.940  15.731  1.00 88.11           H
ATOM   2957  CG  MET A 200      -2.970   6.143  14.171  1.00 88.11           C
ATOM   2958 1HG  MET A 200      -2.991   7.230  14.090  1.00 88.11           H
ATOM   2959 2HG  MET A 200      -1.944   5.830  13.976  1.00 88.11           H
ATOM   2960  SD  MET A 200      -4.066   5.421  12.962  1.00 88.11           S
ATOM   2961  CE  MET A 200      -5.572   6.299  13.346  1.00 88.11           C
ATOM   2962 1HE  MET A 200      -5.857   6.097  14.378  1.00 88.11           H
ATOM   2963 2HE  MET A 200      -5.413   7.369  13.215  1.00 88.11           H
ATOM   2964 3HE  MET A 200      -6.367   5.966  12.678  1.00 88.11           H
ATOM   2965  HN  MET A 200      -1.073   5.022  16.232  1.00 88.11           H
ATOM   2966  N   VAL A 201      -3.775   7.230  18.558  1.00 90.57           N
ATOM   2967  CA  VAL A 201      -4.486   7.113  19.820  1.00 90.57           C
ATOM   2968  C   VAL A 201      -5.971   7.405  19.591  1.00 90.57           C
ATOM   2969  O   VAL A 201      -6.333   8.497  19.158  1.00 90.57           O
ATOM   2970  HA  VAL A 201      -4.380   6.085  20.164  1.00 90.57           H
ATOM   2971  CB  VAL A 201      -3.851   8.032  20.866  1.00 90.57           C
ATOM   2972  HB  VAL A 201      -3.985   9.061  20.534  1.00 90.57           H
ATOM   2973  CG1 VAL A 201      -4.544   7.880  22.221  1.00 90.57           C
ATOM   2974 1HG1 VAL A 201      -5.598   8.141  22.122  1.00 90.57           H
ATOM   2975 2HG1 VAL A 201      -4.455   6.849  22.562  1.00 90.57           H
ATOM   2976 3HG1 VAL A 201      -4.072   8.544  22.946  1.00 90.57           H
ATOM   2977  CG2 VAL A 201      -2.348   7.769  20.985  1.00 90.57           C
ATOM   2978 1HG2 VAL A 201      -2.183   6.733  21.283  1.00 90.57           H
ATOM   2979 2HG2 VAL A 201      -1.870   7.951  20.023  1.00 90.57           H
ATOM   2980 3HG2 VAL A 201      -1.922   8.435  21.735  1.00 90.57           H
ATOM   2981  HN  VAL A 201      -3.791   8.141  18.146  1.00 90.57           H
ATOM   2982  N   TYR A 202      -6.790   6.408  19.894  1.00 90.86           N
ATOM   2983  CA  TYR A 202      -8.221   6.522  19.671  1.00 90.86           C
ATOM   2984  C   TYR A 202      -8.932   7.035  20.924  1.00 90.86           C
ATOM   2985  O   TYR A 202      -8.540   6.707  22.043  1.00 90.86           O
ATOM   2986  HA  TYR A 202      -8.380   7.229  18.857  1.00 90.86           H
ATOM   2987  CB  TYR A 202      -8.714   5.106  19.363  1.00 90.86           C
ATOM   2988 1HB  TYR A 202      -8.440   4.449  20.189  1.00 90.86           H
ATOM   2989 2HB  TYR A 202      -9.803   5.115  19.310  1.00 90.86           H
ATOM   2990  CG  TYR A 202      -8.159   4.523  18.061  1.00 90.86           C
ATOM   2991  CD1 TYR A 202      -8.795   4.781  16.864  1.00 90.86           C
ATOM   2992  HD1 TYR A 202      -9.692   5.400  16.846  1.00 90.86           H
ATOM   2993  CD2 TYR A 202      -7.024   3.740  18.085  1.00 90.86           C
ATOM   2994  HD2 TYR A 202      -6.521   3.536  19.031  1.00 90.86           H
ATOM   2995  CE1 TYR A 202      -8.273   4.233  15.639  1.00 90.86           C
ATOM   2996  HE1 TYR A 202      -8.766   4.429  14.687  1.00 90.86           H
ATOM   2997  CE2 TYR A 202      -6.502   3.191  16.860  1.00 90.86           C
ATOM   2998  HE2 TYR A 202      -5.606   2.571  16.864  1.00 90.86           H
ATOM   2999  CZ  TYR A 202      -7.152   3.465  15.698  1.00 90.86           C
ATOM   3000  OH  TYR A 202      -6.660   2.947  14.541  1.00 90.86           O
ATOM   3001  HH  TYR A 202      -5.810   2.452  14.722  1.00 90.86           H
ATOM   3002  HN  TYR A 202      -6.491   5.537  20.283  1.00 90.86           H
ATOM   3003  N   PRO A 203      -9.987   7.846  20.762  1.00 85.89           N
ATOM   3004  CA  PRO A 203     -10.677   8.427  21.916  1.00 85.89           C
ATOM   3005  C   PRO A 203     -11.429   7.381  22.724  1.00 85.89           C
ATOM   3006  O   PRO A 203     -11.860   6.365  22.183  1.00 85.89           O
ATOM   3007  HA  PRO A 203      -9.954   8.856  22.610  1.00 85.89           H
ATOM   3008  CB  PRO A 203     -11.626   9.453  21.293  1.00 85.89           C
ATOM   3009 1HB  PRO A 203     -12.546   9.551  21.869  1.00 85.89           H
ATOM   3010 2HB  PRO A 203     -11.172  10.443  21.248  1.00 85.89           H
ATOM   3011  CG  PRO A 203     -11.890   8.904  19.920  1.00 85.89           C
ATOM   3012 1HG  PRO A 203     -12.699   8.174  19.936  1.00 85.89           H
ATOM   3013 2HG  PRO A 203     -12.189   9.694  19.231  1.00 85.89           H
ATOM   3014  CD  PRO A 203     -10.599   8.271  19.490  1.00 85.89           C
ATOM   3015 1HD  PRO A 203     -10.768   7.426  18.823  1.00 85.89           H
ATOM   3016 2HD  PRO A 203      -9.964   8.978  18.955  1.00 85.89           H
ATOM   3017  N   SER A 204     -11.568   7.662  24.012  1.00 77.61           N
ATOM   3018  CA  SER A 204     -11.841   6.615  24.981  1.00 77.61           C
ATOM   3019  C   SER A 204     -13.192   5.963  24.679  1.00 77.61           C
ATOM   3020  O   SER A 204     -13.330   4.744  24.764  1.00 77.61           O
ATOM   3021  HA  SER A 204     -11.033   5.893  24.861  1.00 77.61           H
ATOM   3022  CB  SER A 204     -11.825   7.167  26.408  1.00 77.61           C
ATOM   3023 1HB  SER A 204     -12.165   6.396  27.099  1.00 77.61           H
ATOM   3024 2HB  SER A 204     -10.801   7.417  26.688  1.00 77.61           H
ATOM   3025  OG  SER A 204     -12.649   8.322  26.543  1.00 77.61           O
ATOM   3026  HG  SER A 204     -13.600   8.048  26.688  1.00 77.61           H
ATOM   3027  HN  SER A 204     -11.496   8.584  24.394  1.00 77.61           H
ATOM   3028  N   ASP A 205     -14.155   6.805  24.334  1.00 70.34           N
ATOM   3029  CA  ASP A 205     -15.555   6.441  24.476  1.00 70.34           C
ATOM   3030  C   ASP A 205     -15.879   5.295  23.516  1.00 70.34           C
ATOM   3031  O   ASP A 205     -16.514   4.316  23.904  1.00 70.34           O
ATOM   3032  HA  ASP A 205     -15.671   6.154  25.521  1.00 70.34           H
ATOM   3033  CB  ASP A 205     -16.469   7.619  24.133  1.00 70.34           C
ATOM   3034 1HB  ASP A 205     -16.198   8.021  23.156  1.00 70.34           H
ATOM   3035 2HB  ASP A 205     -17.500   7.274  24.061  1.00 70.34           H
ATOM   3036  CG  ASP A 205     -16.365   8.720  25.190  1.00 70.34           C
ATOM   3037  OD1 ASP A 205     -15.805   8.421  26.267  1.00 70.34           O
ATOM   3038  OD2 ASP A 205     -16.848   9.835  24.898  1.00 70.34           O
ATOM   3039  HN  ASP A 205     -13.993   7.719  23.963  1.00 70.34           H
ATOM   3040  N   GLU A 206     -15.428   5.455  22.280  1.00 74.14           N
ATOM   3041  CA  GLU A 206     -15.707   4.471  21.248  1.00 74.14           C
ATOM   3042  C   GLU A 206     -14.403   3.992  20.606  1.00 74.14           C
ATOM   3043  O   GLU A 206     -14.384   3.624  19.433  1.00 74.14           O
ATOM   3044  HA  GLU A 206     -16.192   3.641  21.763  1.00 74.14           H
ATOM   3045  CB  GLU A 206     -16.662   5.036  20.195  1.00 74.14           C
ATOM   3046 1HB  GLU A 206     -16.276   5.984  19.820  1.00 74.14           H
ATOM   3047 2HB  GLU A 206     -16.823   4.296  19.411  1.00 74.14           H
ATOM   3048  CG  GLU A 206     -18.036   5.327  20.801  1.00 74.14           C
ATOM   3049 1HG  GLU A 206     -18.190   4.702  21.680  1.00 74.14           H
ATOM   3050 2HG  GLU A 206     -18.077   6.364  21.135  1.00 74.14           H
ATOM   3051  CD  GLU A 206     -19.150   5.069  19.784  1.00 74.14           C
ATOM   3052  OE1 GLU A 206     -20.129   4.397  20.173  1.00 74.14           O
ATOM   3053  OE2 GLU A 206     -18.996   5.550  18.640  1.00 74.14           O
ATOM   3054  HN  GLU A 206     -14.883   6.238  21.981  1.00 74.14           H
ATOM   3055  N   SER A 207     -13.346   4.011  21.404  1.00 86.44           N
ATOM   3056  CA  SER A 207     -12.016   3.728  20.892  1.00 86.44           C
ATOM   3057  C   SER A 207     -12.021   2.402  20.127  1.00 86.44           C
ATOM   3058  O   SER A 207     -11.463   2.309  19.035  1.00 86.44           O
ATOM   3059  HA  SER A 207     -11.783   4.555  20.221  1.00 86.44           H
ATOM   3060  CB  SER A 207     -10.987   3.684  22.023  1.00 86.44           C
ATOM   3061 1HB  SER A 207     -10.032   3.336  21.631  1.00 86.44           H
ATOM   3062 2HB  SER A 207     -10.826   4.692  22.406  1.00 86.44           H
ATOM   3063  OG  SER A 207     -11.401   2.832  23.088  1.00 86.44           O
ATOM   3064  HG  SER A 207     -11.749   3.380  23.849  1.00 86.44           H
ATOM   3065  HN  SER A 207     -13.387   4.216  22.382  1.00 86.44           H
ATOM   3066  N   THR A 208     -12.658   1.410  20.732  1.00 86.26           N
ATOM   3067  CA  THR A 208     -12.641   0.065  20.183  1.00 86.26           C
ATOM   3068  C   THR A 208     -13.334   0.037  18.819  1.00 86.26           C
ATOM   3069  O   THR A 208     -12.813  -0.539  17.865  1.00 86.26           O
ATOM   3070  HA  THR A 208     -11.603  -0.226  20.020  1.00 86.26           H
ATOM   3071  CB  THR A 208     -13.279  -0.873  21.209  1.00 86.26           C
ATOM   3072  HB  THR A 208     -14.360  -0.732  21.246  1.00 86.26           H
ATOM   3073  OG1 THR A 208     -12.581  -0.592  22.418  1.00 86.26           O
ATOM   3074  HG1 THR A 208     -11.605  -0.777  22.301  1.00 86.26           H
ATOM   3075  CG2 THR A 208     -12.967  -2.345  20.931  1.00 86.26           C
ATOM   3076 1HG2 THR A 208     -11.888  -2.499  20.961  1.00 86.26           H
ATOM   3077 2HG2 THR A 208     -13.345  -2.617  19.946  1.00 86.26           H
ATOM   3078 3HG2 THR A 208     -13.444  -2.967  21.688  1.00 86.26           H
ATOM   3079  HN  THR A 208     -13.178   1.513  21.580  1.00 86.26           H
ATOM   3080  N   LYS A 209     -14.499   0.666  18.771  1.00 82.10           N
ATOM   3081  CA  LYS A 209     -15.289   0.685  17.551  1.00 82.10           C
ATOM   3082  C   LYS A 209     -14.483   1.353  16.436  1.00 82.10           C
ATOM   3083  O   LYS A 209     -14.447   0.860  15.310  1.00 82.10           O
ATOM   3084  HA  LYS A 209     -15.477  -0.351  17.268  1.00 82.10           H
ATOM   3085  CB  LYS A 209     -16.649   1.339  17.804  1.00 82.10           C
ATOM   3086 1HB  LYS A 209     -16.507   2.318  18.260  1.00 82.10           H
ATOM   3087 2HB  LYS A 209     -17.161   1.501  16.855  1.00 82.10           H
ATOM   3088  CG  LYS A 209     -17.516   0.467  18.715  1.00 82.10           C
ATOM   3089 1HG  LYS A 209     -17.565  -0.546  18.316  1.00 82.10           H
ATOM   3090 2HG  LYS A 209     -17.059   0.399  19.702  1.00 82.10           H
ATOM   3091  CD  LYS A 209     -18.929   1.041  18.840  1.00 82.10           C
ATOM   3092 1HD  LYS A 209     -18.875   2.114  19.023  1.00 82.10           H
ATOM   3093 2HD  LYS A 209     -19.465   0.905  17.900  1.00 82.10           H
ATOM   3094  CE  LYS A 209     -19.698   0.362  19.975  1.00 82.10           C
ATOM   3095 1HE  LYS A 209     -19.981  -0.648  19.677  1.00 82.10           H
ATOM   3096 2HE  LYS A 209     -19.057   0.268  20.851  1.00 82.10           H
ATOM   3097  NZ  LYS A 209     -20.908   1.141  20.320  1.00 82.10           N
ATOM   3098 1HZ  LYS A 209     -21.379   0.704  21.105  1.00 82.10           H
ATOM   3099 2HZ  LYS A 209     -20.641   2.087  20.569  1.00 82.10           H
ATOM   3100 3HZ  LYS A 209     -21.533   1.165  19.522  1.00 82.10           H
ATOM   3101  HN  LYS A 209     -14.903   1.155  19.543  1.00 82.10           H
ATOM   3102  N   LEU A 210     -13.856   2.466  16.789  1.00 88.16           N
ATOM   3103  CA  LEU A 210     -13.165   3.280  15.803  1.00 88.16           C
ATOM   3104  C   LEU A 210     -12.005   2.478  15.209  1.00 88.16           C
ATOM   3105  O   LEU A 210     -11.842   2.427  13.991  1.00 88.16           O
ATOM   3106  HA  LEU A 210     -13.875   3.502  15.007  1.00 88.16           H
ATOM   3107  CB  LEU A 210     -12.738   4.616  16.416  1.00 88.16           C
ATOM   3108 1HB  LEU A 210     -13.556   4.987  17.033  1.00 88.16           H
ATOM   3109 2HB  LEU A 210     -11.894   4.435  17.081  1.00 88.16           H
ATOM   3110  CG  LEU A 210     -12.345   5.713  15.425  1.00 88.16           C
ATOM   3111  HG  LEU A 210     -11.702   5.271  14.664  1.00 88.16           H
ATOM   3112  CD1 LEU A 210     -13.576   6.270  14.707  1.00 88.16           C
ATOM   3113 1HD1 LEU A 210     -14.073   5.468  14.162  1.00 88.16           H
ATOM   3114 2HD1 LEU A 210     -14.265   6.691  15.440  1.00 88.16           H
ATOM   3115 3HD1 LEU A 210     -13.269   7.048  14.009  1.00 88.16           H
ATOM   3116  CD2 LEU A 210     -11.538   6.813  16.116  1.00 88.16           C
ATOM   3117 1HD2 LEU A 210     -12.137   7.258  16.911  1.00 88.16           H
ATOM   3118 2HD2 LEU A 210     -10.631   6.385  16.542  1.00 88.16           H
ATOM   3119 3HD2 LEU A 210     -11.272   7.580  15.389  1.00 88.16           H
ATOM   3120  HN  LEU A 210     -13.816   2.812  17.726  1.00 88.16           H
ATOM   3121  N   LYS A 211     -11.230   1.872  16.096  1.00 92.81           N
ATOM   3122  CA  LYS A 211     -10.087   1.080  15.674  1.00 92.81           C
ATOM   3123  C   LYS A 211     -10.558  -0.020  14.721  1.00 92.81           C
ATOM   3124  O   LYS A 211      -9.992  -0.196  13.643  1.00 92.81           O
ATOM   3125  HA  LYS A 211      -9.413   1.743  15.131  1.00 92.81           H
ATOM   3126  CB  LYS A 211      -9.322   0.554  16.890  1.00 92.81           C
ATOM   3127 1HB  LYS A 211      -8.980   1.391  17.500  1.00 92.81           H
ATOM   3128 2HB  LYS A 211      -9.988  -0.042  17.514  1.00 92.81           H
ATOM   3129  CG  LYS A 211      -8.123  -0.293  16.459  1.00 92.81           C
ATOM   3130 1HG  LYS A 211      -8.473  -1.226  16.017  1.00 92.81           H
ATOM   3131 2HG  LYS A 211      -7.560   0.233  15.689  1.00 92.81           H
ATOM   3132  CD  LYS A 211      -7.210  -0.597  17.649  1.00 92.81           C
ATOM   3133 1HD  LYS A 211      -6.882   0.335  18.108  1.00 92.81           H
ATOM   3134 2HD  LYS A 211      -7.767  -1.147  18.408  1.00 92.81           H
ATOM   3135  CE  LYS A 211      -5.992  -1.413  17.211  1.00 92.81           C
ATOM   3136 1HE  LYS A 211      -6.313  -2.385  16.838  1.00 92.81           H
ATOM   3137 2HE  LYS A 211      -5.486  -0.908  16.388  1.00 92.81           H
ATOM   3138  NZ  LYS A 211      -5.055  -1.593  18.342  1.00 92.81           N
ATOM   3139 1HZ  LYS A 211      -4.306  -2.218  18.064  1.00 92.81           H
ATOM   3140 2HZ  LYS A 211      -4.666  -0.695  18.605  1.00 92.81           H
ATOM   3141 3HZ  LYS A 211      -5.552  -1.991  19.132  1.00 92.81           H
ATOM   3142  HN  LYS A 211     -11.373   1.915  17.085  1.00 92.81           H
ATOM   3143  N   SER A 212     -11.589  -0.731  15.152  1.00 90.72           N
ATOM   3144  CA  SER A 212     -12.098  -1.854  14.384  1.00 90.72           C
ATOM   3145  C   SER A 212     -12.561  -1.378  13.006  1.00 90.72           C
ATOM   3146  O   SER A 212     -12.319  -2.045  12.001  1.00 90.72           O
ATOM   3147  HA  SER A 212     -11.258  -2.542  14.288  1.00 90.72           H
ATOM   3148  CB  SER A 212     -13.245  -2.550  15.119  1.00 90.72           C
ATOM   3149 1HB  SER A 212     -14.040  -1.831  15.313  1.00 90.72           H
ATOM   3150 2HB  SER A 212     -13.667  -3.326  14.480  1.00 90.72           H
ATOM   3151  OG  SER A 212     -12.818  -3.129  16.349  1.00 90.72           O
ATOM   3152  HG  SER A 212     -12.873  -2.452  17.083  1.00 90.72           H
ATOM   3153  HN  SER A 212     -12.074  -0.551  16.008  1.00 90.72           H
ATOM   3154  N   ALA A 213     -13.220  -0.229  13.003  1.00 93.97           N
ATOM   3155  CA  ALA A 213     -13.745   0.330  11.768  1.00 93.97           C
ATOM   3156  C   ALA A 213     -12.583   0.683  10.838  1.00 93.97           C
ATOM   3157  O   ALA A 213     -12.615   0.363   9.651  1.00 93.97           O
ATOM   3158  HA  ALA A 213     -14.360  -0.435  11.293  1.00 93.97           H
ATOM   3159  CB  ALA A 213     -14.624   1.541  12.089  1.00 93.97           C
ATOM   3160 1HB  ALA A 213     -15.451   1.231  12.728  1.00 93.97           H
ATOM   3161 2HB  ALA A 213     -14.029   2.295  12.604  1.00 93.97           H
ATOM   3162 3HB  ALA A 213     -15.018   1.959  11.163  1.00 93.97           H
ATOM   3163  HN  ALA A 213     -13.396   0.317  13.822  1.00 93.97           H
ATOM   3164  N   VAL A 214     -11.584   1.337  11.413  1.00 92.17           N
ATOM   3165  CA  VAL A 214     -10.445   1.794  10.637  1.00 92.17           C
ATOM   3166  C   VAL A 214      -9.747   0.589  10.003  1.00 92.17           C
ATOM   3167  O   VAL A 214      -9.373   0.628   8.832  1.00 92.17           O
ATOM   3168  HA  VAL A 214     -10.824   2.437   9.843  1.00 92.17           H
ATOM   3169  CB  VAL A 214      -9.513   2.629  11.518  1.00 92.17           C
ATOM   3170  HB  VAL A 214      -9.322   2.066  12.432  1.00 92.17           H
ATOM   3171  CG1 VAL A 214      -8.170   2.867  10.824  1.00 92.17           C
ATOM   3172 1HG1 VAL A 214      -7.692   1.909  10.619  1.00 92.17           H
ATOM   3173 2HG1 VAL A 214      -8.334   3.399   9.887  1.00 92.17           H
ATOM   3174 3HG1 VAL A 214      -7.527   3.463  11.472  1.00 92.17           H
ATOM   3175  CG2 VAL A 214     -10.170   3.954  11.910  1.00 92.17           C
ATOM   3176 1HG2 VAL A 214     -10.404   4.524  11.011  1.00 92.17           H
ATOM   3177 2HG2 VAL A 214     -11.088   3.754  12.463  1.00 92.17           H
ATOM   3178 3HG2 VAL A 214      -9.486   4.527  12.536  1.00 92.17           H
ATOM   3179  HN  VAL A 214     -11.546   1.554  12.388  1.00 92.17           H
ATOM   3180  N   LEU A 215      -9.593  -0.454  10.806  1.00 91.42           N
ATOM   3181  CA  LEU A 215      -8.879  -1.640  10.363  1.00 91.42           C
ATOM   3182  C   LEU A 215      -9.690  -2.340   9.270  1.00 91.42           C
ATOM   3183  O   LEU A 215      -9.134  -2.779   8.265  1.00 91.42           O
ATOM   3184  HA  LEU A 215      -7.933  -1.310   9.934  1.00 91.42           H
ATOM   3185  CB  LEU A 215      -8.546  -2.541  11.554  1.00 91.42           C
ATOM   3186 1HB  LEU A 215      -9.457  -2.694  12.134  1.00 91.42           H
ATOM   3187 2HB  LEU A 215      -8.243  -3.516  11.173  1.00 91.42           H
ATOM   3188  CG  LEU A 215      -7.455  -2.030  12.497  1.00 91.42           C
ATOM   3189  HG  LEU A 215      -7.769  -1.064  12.891  1.00 91.42           H
ATOM   3190  CD1 LEU A 215      -7.278  -2.970  13.691  1.00 91.42           C
ATOM   3191 1HD1 LEU A 215      -8.215  -3.035  14.244  1.00 91.42           H
ATOM   3192 2HD1 LEU A 215      -6.997  -3.961  13.335  1.00 91.42           H
ATOM   3193 3HD1 LEU A 215      -6.496  -2.583  14.345  1.00 91.42           H
ATOM   3194  CD2 LEU A 215      -6.141  -1.806  11.744  1.00 91.42           C
ATOM   3195 1HD2 LEU A 215      -5.811  -2.746  11.303  1.00 91.42           H
ATOM   3196 2HD2 LEU A 215      -6.295  -1.069  10.956  1.00 91.42           H
ATOM   3197 3HD2 LEU A 215      -5.383  -1.444  12.438  1.00 91.42           H
ATOM   3198  HN  LEU A 215      -9.946  -0.498  11.740  1.00 91.42           H
ATOM   3199  N   THR A 216     -10.991  -2.423   9.504  1.00 90.90           N
ATOM   3200  CA  THR A 216     -11.877  -3.104   8.576  1.00 90.90           C
ATOM   3201  C   THR A 216     -11.832  -2.429   7.203  1.00 90.90           C
ATOM   3202  O   THR A 216     -11.734  -3.103   6.179  1.00 90.90           O
ATOM   3203  HA  THR A 216     -11.516  -4.124   8.442  1.00 90.90           H
ATOM   3204  CB  THR A 216     -13.277  -3.134   9.193  1.00 90.90           C
ATOM   3205  HB  THR A 216     -13.675  -2.125   9.303  1.00 90.90           H
ATOM   3206  OG1 THR A 216     -13.107  -3.864  10.404  1.00 90.90           O
ATOM   3207  HG1 THR A 216     -13.107  -3.238  11.184  1.00 90.90           H
ATOM   3208  CG2 THR A 216     -14.257  -3.982   8.380  1.00 90.90           C
ATOM   3209 1HG2 THR A 216     -13.892  -5.008   8.327  1.00 90.90           H
ATOM   3210 2HG2 THR A 216     -14.342  -3.574   7.373  1.00 90.90           H
ATOM   3211 3HG2 THR A 216     -15.235  -3.969   8.862  1.00 90.90           H
ATOM   3212  HN  THR A 216     -11.440  -2.035  10.309  1.00 90.90           H
ATOM   3213  N   LEU A 217     -11.905  -1.106   7.227  1.00 88.52           N
ATOM   3214  CA  LEU A 217     -11.839  -0.331   6.000  1.00 88.52           C
ATOM   3215  C   LEU A 217     -10.538  -0.660   5.264  1.00 88.52           C
ATOM   3216  O   LEU A 217     -10.529  -0.792   4.041  1.00 88.52           O
ATOM   3217  HA  LEU A 217     -12.676  -0.638   5.374  1.00 88.52           H
ATOM   3218  CB  LEU A 217     -12.017   1.159   6.297  1.00 88.52           C
ATOM   3219 1HB  LEU A 217     -11.545   1.377   7.255  1.00 88.52           H
ATOM   3220 2HB  LEU A 217     -11.479   1.728   5.539  1.00 88.52           H
ATOM   3221  CG  LEU A 217     -13.460   1.665   6.345  1.00 88.52           C
ATOM   3222  HG  LEU A 217     -14.062   0.932   6.883  1.00 88.52           H
ATOM   3223  CD1 LEU A 217     -13.554   2.982   7.118  1.00 88.52           C
ATOM   3224 1HD1 LEU A 217     -13.203   2.830   8.139  1.00 88.52           H
ATOM   3225 2HD1 LEU A 217     -12.936   3.735   6.630  1.00 88.52           H
ATOM   3226 3HD1 LEU A 217     -14.590   3.320   7.137  1.00 88.52           H
ATOM   3227  CD2 LEU A 217     -14.046   1.784   4.937  1.00 88.52           C
ATOM   3228 1HD2 LEU A 217     -13.449   2.485   4.353  1.00 88.52           H
ATOM   3229 2HD2 LEU A 217     -14.035   0.807   4.455  1.00 88.52           H
ATOM   3230 3HD2 LEU A 217     -15.073   2.146   5.000  1.00 88.52           H
ATOM   3231  HN  LEU A 217     -12.008  -0.567   8.063  1.00 88.52           H
ATOM   3232  N   LYS A 218      -9.471  -0.781   6.040  1.00 86.77           N
ATOM   3233  CA  LYS A 218      -8.154  -1.008   5.471  1.00 86.77           C
ATOM   3234  C   LYS A 218      -8.145  -2.349   4.734  1.00 86.77           C
ATOM   3235  O   LYS A 218      -7.622  -2.448   3.625  1.00 86.77           O
ATOM   3236  HA  LYS A 218      -7.969  -0.215   4.747  1.00 86.77           H
ATOM   3237  CB  LYS A 218      -7.076  -0.894   6.551  1.00 86.77           C
ATOM   3238 1HB  LYS A 218      -7.245   0.005   7.145  1.00 86.77           H
ATOM   3239 2HB  LYS A 218      -7.147  -1.742   7.232  1.00 86.77           H
ATOM   3240  CG  LYS A 218      -5.679  -0.846   5.930  1.00 86.77           C
ATOM   3241 1HG  LYS A 218      -5.517  -1.737   5.322  1.00 86.77           H
ATOM   3242 2HG  LYS A 218      -5.603   0.012   5.263  1.00 86.77           H
ATOM   3243  CD  LYS A 218      -4.600  -0.757   7.011  1.00 86.77           C
ATOM   3244 1HD  LYS A 218      -4.733   0.159   7.587  1.00 86.77           H
ATOM   3245 2HD  LYS A 218      -4.708  -1.589   7.707  1.00 86.77           H
ATOM   3246  CE  LYS A 218      -3.201  -0.779   6.393  1.00 86.77           C
ATOM   3247 1HE  LYS A 218      -3.108  -1.631   5.719  1.00 86.77           H
ATOM   3248 2HE  LYS A 218      -3.047   0.119   5.794  1.00 86.77           H
ATOM   3249  NZ  LYS A 218      -2.169  -0.862   7.450  1.00 86.77           N
ATOM   3250 1HZ  LYS A 218      -1.276  -1.101   7.033  1.00 86.77           H
ATOM   3251 2HZ  LYS A 218      -2.093   0.034   7.919  1.00 86.77           H
ATOM   3252 3HZ  LYS A 218      -2.429  -1.574   8.122  1.00 86.77           H
ATOM   3253  HN  LYS A 218      -9.496  -0.728   7.039  1.00 86.77           H
ATOM   3254  N   VAL A 219      -8.731  -3.347   5.380  1.00 90.42           N
ATOM   3255  CA  VAL A 219      -8.719  -4.696   4.841  1.00 90.42           C
ATOM   3256  C   VAL A 219      -9.582  -4.744   3.578  1.00 90.42           C
ATOM   3257  O   VAL A 219      -9.160  -5.276   2.553  1.00 90.42           O
ATOM   3258  HA  VAL A 219      -7.690  -4.934   4.571  1.00 90.42           H
ATOM   3259  CB  VAL A 219      -9.170  -5.691   5.912  1.00 90.42           C
ATOM   3260  HB  VAL A 219     -10.136  -5.359   6.293  1.00 90.42           H
ATOM   3261  CG1 VAL A 219      -9.356  -7.089   5.318  1.00 90.42           C
ATOM   3262 1HG1 VAL A 219     -10.112  -7.053   4.533  1.00 90.42           H
ATOM   3263 2HG1 VAL A 219      -8.411  -7.433   4.897  1.00 90.42           H
ATOM   3264 3HG1 VAL A 219      -9.677  -7.776   6.100  1.00 90.42           H
ATOM   3265  CG2 VAL A 219      -8.187  -5.719   7.083  1.00 90.42           C
ATOM   3266 1HG2 VAL A 219      -7.201  -6.016   6.724  1.00 90.42           H
ATOM   3267 2HG2 VAL A 219      -8.126  -4.727   7.531  1.00 90.42           H
ATOM   3268 3HG2 VAL A 219      -8.531  -6.435   7.830  1.00 90.42           H
ATOM   3269  HN  VAL A 219      -9.206  -3.245   6.254  1.00 90.42           H
ATOM   3270  N   ILE A 220     -10.776  -4.181   3.695  1.00 90.54           N
ATOM   3271  CA  ILE A 220     -11.756  -4.277   2.626  1.00 90.54           C
ATOM   3272  C   ILE A 220     -11.216  -3.573   1.380  1.00 90.54           C
ATOM   3273  O   ILE A 220     -11.111  -4.180   0.316  1.00 90.54           O
ATOM   3274  HA  ILE A 220     -11.886  -5.334   2.396  1.00 90.54           H
ATOM   3275  CB  ILE A 220     -13.112  -3.745   3.094  1.00 90.54           C
ATOM   3276  HB  ILE A 220     -12.955  -2.775   3.565  1.00 90.54           H
ATOM   3277  CG1 ILE A 220     -13.727  -4.666   4.150  1.00 90.54           C
ATOM   3278 1HG1 ILE A 220     -13.923  -5.645   3.714  1.00 90.54           H
ATOM   3279 2HG1 ILE A 220     -13.019  -4.815   4.964  1.00 90.54           H
ATOM   3280  CG2 ILE A 220     -14.053  -3.524   1.908  1.00 90.54           C
ATOM   3281 1HG2 ILE A 220     -13.611  -2.800   1.223  1.00 90.54           H
ATOM   3282 2HG2 ILE A 220     -14.209  -4.469   1.386  1.00 90.54           H
ATOM   3283 3HG2 ILE A 220     -15.010  -3.146   2.268  1.00 90.54           H
ATOM   3284  CD1 ILE A 220     -15.028  -4.077   4.699  1.00 90.54           C
ATOM   3285 1HD1 ILE A 220     -14.825  -3.109   5.156  1.00 90.54           H
ATOM   3286 2HD1 ILE A 220     -15.743  -3.952   3.885  1.00 90.54           H
ATOM   3287 3HD1 ILE A 220     -15.445  -4.751   5.448  1.00 90.54           H
ATOM   3288  HN  ILE A 220     -11.076  -3.667   4.498  1.00 90.54           H
ATOM   3289  N   LEU A 221     -10.888  -2.301   1.553  1.00 89.69           N
ATOM   3290  CA  LEU A 221     -10.528  -1.460   0.424  1.00 89.69           C
ATOM   3291  C   LEU A 221      -9.077  -1.739   0.028  1.00 89.69           C
ATOM   3292  O   LEU A 221      -8.690  -1.522  -1.119  1.00 89.69           O
ATOM   3293  HA  LEU A 221     -11.173  -1.739  -0.410  1.00 89.69           H
ATOM   3294  CB  LEU A 221     -10.807   0.011   0.740  1.00 89.69           C
ATOM   3295 1HB  LEU A 221     -10.235   0.286   1.626  1.00 89.69           H
ATOM   3296 2HB  LEU A 221     -10.430   0.617  -0.084  1.00 89.69           H
ATOM   3297  CG  LEU A 221     -12.273   0.379   0.979  1.00 89.69           C
ATOM   3298  HG  LEU A 221     -12.661  -0.262   1.770  1.00 89.69           H
ATOM   3299  CD1 LEU A 221     -12.403   1.825   1.463  1.00 89.69           C
ATOM   3300 1HD1 LEU A 221     -11.855   1.945   2.398  1.00 89.69           H
ATOM   3301 2HD1 LEU A 221     -11.991   2.498   0.711  1.00 89.69           H
ATOM   3302 3HD1 LEU A 221     -13.455   2.060   1.625  1.00 89.69           H
ATOM   3303  CD2 LEU A 221     -13.115   0.115  -0.271  1.00 89.69           C
ATOM   3304 1HD2 LEU A 221     -12.734   0.714  -1.099  1.00 89.69           H
ATOM   3305 2HD2 LEU A 221     -13.058  -0.942  -0.531  1.00 89.69           H
ATOM   3306 3HD2 LEU A 221     -14.152   0.385  -0.074  1.00 89.69           H
ATOM   3307  HN  LEU A 221     -10.866  -1.845   2.443  1.00 89.69           H
ATOM   3308  N   GLY A 222      -8.313  -2.217   1.000  1.00 87.82           N
ATOM   3309  CA  GLY A 222      -6.876  -2.346   0.827  1.00 87.82           C
ATOM   3310  C   GLY A 222      -6.530  -3.614   0.043  1.00 87.82           C
ATOM   3311  O   GLY A 222      -5.491  -3.679  -0.612  1.00 87.82           O
ATOM   3312 1HA  GLY A 222      -6.489  -1.473   0.303  1.00 87.82           H
ATOM   3313 2HA  GLY A 222      -6.390  -2.374   1.803  1.00 87.82           H
ATOM   3314  HN  GLY A 222      -8.660  -2.512   1.890  1.00 87.82           H
ATOM   3315  N   PHE A 223      -7.421  -4.590   0.135  1.00 83.16           N
ATOM   3316  CA  PHE A 223      -7.155  -5.902  -0.430  1.00 83.16           C
ATOM   3317  C   PHE A 223      -8.399  -6.463  -1.123  1.00 83.16           C
ATOM   3318  O   PHE A 223      -8.388  -6.699  -2.330  1.00 83.16           O
ATOM   3319  HA  PHE A 223      -6.356  -5.783  -1.162  1.00 83.16           H
ATOM   3320  CB  PHE A 223      -6.775  -6.821   0.732  1.00 83.16           C
ATOM   3321 1HB  PHE A 223      -5.974  -6.354   1.305  1.00 83.16           H
ATOM   3322 2HB  PHE A 223      -7.630  -6.918   1.400  1.00 83.16           H
ATOM   3323  CG  PHE A 223      -6.324  -8.218   0.299  1.00 83.16           C
ATOM   3324  CD1 PHE A 223      -7.107  -9.298   0.566  1.00 83.16           C
ATOM   3325  HD1 PHE A 223      -8.055  -9.169   1.088  1.00 83.16           H
ATOM   3326  CD2 PHE A 223      -5.142  -8.380  -0.353  1.00 83.16           C
ATOM   3327  HD2 PHE A 223      -4.515  -7.514  -0.567  1.00 83.16           H
ATOM   3328  CE1 PHE A 223      -6.689 -10.594   0.164  1.00 83.16           C
ATOM   3329  HE1 PHE A 223      -7.316 -11.460   0.378  1.00 83.16           H
ATOM   3330  CE2 PHE A 223      -4.724  -9.676  -0.755  1.00 83.16           C
ATOM   3331  HE2 PHE A 223      -3.776  -9.805  -1.278  1.00 83.16           H
ATOM   3332  CZ  PHE A 223      -5.506 -10.756  -0.488  1.00 83.16           C
ATOM   3333  HZ  PHE A 223      -5.185 -11.751  -0.797  1.00 83.16           H
ATOM   3334  HN  PHE A 223      -8.309  -4.496   0.586  1.00 83.16           H
ATOM   3335  N   PHE A 224      -9.441  -6.659  -0.329  1.00 84.21           N
ATOM   3336  CA  PHE A 224     -10.554  -7.495  -0.747  1.00 84.21           C
ATOM   3337  C   PHE A 224     -11.175  -6.972  -2.044  1.00 84.21           C
ATOM   3338  O   PHE A 224     -11.341  -7.722  -3.004  1.00 84.21           O
ATOM   3339  HA  PHE A 224     -10.160  -8.498  -0.914  1.00 84.21           H
ATOM   3340  CB  PHE A 224     -11.601  -7.437   0.367  1.00 84.21           C
ATOM   3341 1HB  PHE A 224     -11.254  -6.754   1.142  1.00 84.21           H
ATOM   3342 2HB  PHE A 224     -12.523  -7.019  -0.037  1.00 84.21           H
ATOM   3343  CG  PHE A 224     -11.908  -8.794   1.003  1.00 84.21           C
ATOM   3344  CD1 PHE A 224     -12.840  -9.612   0.444  1.00 84.21           C
ATOM   3345  HD1 PHE A 224     -13.367  -9.300  -0.458  1.00 84.21           H
ATOM   3346  CD2 PHE A 224     -11.250  -9.182   2.128  1.00 84.21           C
ATOM   3347  HD2 PHE A 224     -10.504  -8.527   2.576  1.00 84.21           H
ATOM   3348  CE1 PHE A 224     -13.126 -10.871   1.034  1.00 84.21           C
ATOM   3349  HE1 PHE A 224     -13.872 -11.526   0.586  1.00 84.21           H
ATOM   3350  CE2 PHE A 224     -11.536 -10.442   2.719  1.00 84.21           C
ATOM   3351  HE2 PHE A 224     -11.009 -10.753   3.620  1.00 84.21           H
ATOM   3352  CZ  PHE A 224     -12.468 -11.259   2.159  1.00 84.21           C
ATOM   3353  HZ  PHE A 224     -12.687 -12.226   2.612  1.00 84.21           H
ATOM   3354  HN  PHE A 224      -9.533  -6.260   0.583  1.00 84.21           H
ATOM   3355  N   LEU A 225     -11.504  -5.688  -2.029  1.00 90.04           N
ATOM   3356  CA  LEU A 225     -12.151  -5.068  -3.172  1.00 90.04           C
ATOM   3357  C   LEU A 225     -11.234  -5.175  -4.392  1.00 90.04           C
ATOM   3358  O   LEU A 225     -11.636  -5.696  -5.431  1.00 90.04           O
ATOM   3359  HA  LEU A 225     -13.063  -5.629  -3.375  1.00 90.04           H
ATOM   3360  CB  LEU A 225     -12.567  -3.634  -2.839  1.00 90.04           C
ATOM   3361 1HB  LEU A 225     -13.270  -3.664  -2.006  1.00 90.04           H
ATOM   3362 2HB  LEU A 225     -11.687  -3.092  -2.494  1.00 90.04           H
ATOM   3363  CG  LEU A 225     -13.206  -2.839  -3.980  1.00 90.04           C
ATOM   3364  HG  LEU A 225     -12.603  -2.982  -4.876  1.00 90.04           H
ATOM   3365  CD1 LEU A 225     -14.610  -3.360  -4.292  1.00 90.04           C
ATOM   3366 1HD1 LEU A 225     -14.552  -4.408  -4.586  1.00 90.04           H
ATOM   3367 2HD1 LEU A 225     -15.238  -3.266  -3.406  1.00 90.04           H
ATOM   3368 3HD1 LEU A 225     -15.041  -2.778  -5.107  1.00 90.04           H
ATOM   3369  CD2 LEU A 225     -13.207  -1.340  -3.671  1.00 90.04           C
ATOM   3370 1HD2 LEU A 225     -13.773  -1.158  -2.758  1.00 90.04           H
ATOM   3371 2HD2 LEU A 225     -12.181  -0.997  -3.537  1.00 90.04           H
ATOM   3372 3HD2 LEU A 225     -13.666  -0.799  -4.498  1.00 90.04           H
ATOM   3373  HN  LEU A 225     -11.334  -5.076  -1.256  1.00 90.04           H
ATOM   3374  N   PRO A 226      -9.991  -4.686  -4.290  1.00 89.82           N
ATOM   3375  CA  PRO A 226      -9.053  -4.768  -5.412  1.00 89.82           C
ATOM   3376  C   PRO A 226      -8.913  -6.184  -5.944  1.00 89.82           C
ATOM   3377  O   PRO A 226      -8.916  -6.399  -7.155  1.00 89.82           O
ATOM   3378  HA  PRO A 226      -9.424  -4.182  -6.253  1.00 89.82           H
ATOM   3379  CB  PRO A 226      -7.739  -4.250  -4.824  1.00 89.82           C
ATOM   3380 1HB  PRO A 226      -7.130  -5.062  -4.427  1.00 89.82           H
ATOM   3381 2HB  PRO A 226      -7.137  -3.739  -5.576  1.00 89.82           H
ATOM   3382  CG  PRO A 226      -8.194  -3.297  -3.725  1.00 89.82           C
ATOM   3383 1HG  PRO A 226      -7.408  -3.120  -2.992  1.00 89.82           H
ATOM   3384 2HG  PRO A 226      -8.468  -2.320  -4.124  1.00 89.82           H
ATOM   3385  CD  PRO A 226      -9.386  -4.022  -3.121  1.00 89.82           C
ATOM   3386 1HD  PRO A 226      -9.080  -4.744  -2.364  1.00 89.82           H
ATOM   3387 2HD  PRO A 226     -10.076  -3.331  -2.636  1.00 89.82           H
ATOM   3388  N   PHE A 227      -8.794  -7.122  -5.016  1.00 85.68           N
ATOM   3389  CA  PHE A 227      -8.523  -8.503  -5.378  1.00 85.68           C
ATOM   3390  C   PHE A 227      -9.666  -9.087  -6.211  1.00 85.68           C
ATOM   3391  O   PHE A 227      -9.430  -9.714  -7.242  1.00 85.68           O
ATOM   3392  HA  PHE A 227      -7.606  -8.509  -5.967  1.00 85.68           H
ATOM   3393  CB  PHE A 227      -8.405  -9.293  -4.072  1.00 85.68           C
ATOM   3394 1HB  PHE A 227      -7.620  -8.848  -3.461  1.00 85.68           H
ATOM   3395 2HB  PHE A 227      -9.336  -9.195  -3.515  1.00 85.68           H
ATOM   3396  CG  PHE A 227      -8.098 -10.779  -4.269  1.00 85.68           C
ATOM   3397  CD1 PHE A 227      -9.094 -11.699  -4.160  1.00 85.68           C
ATOM   3398  HD1 PHE A 227     -10.110 -11.377  -3.932  1.00 85.68           H
ATOM   3399  CD2 PHE A 227      -6.830 -11.180  -4.554  1.00 85.68           C
ATOM   3400  HD2 PHE A 227      -6.032 -10.442  -4.642  1.00 85.68           H
ATOM   3401  CE1 PHE A 227      -8.810 -13.078  -4.343  1.00 85.68           C
ATOM   3402  HE1 PHE A 227      -9.608 -13.815  -4.255  1.00 85.68           H
ATOM   3403  CE2 PHE A 227      -6.546 -12.559  -4.737  1.00 85.68           C
ATOM   3404  HE2 PHE A 227      -5.530 -12.880  -4.965  1.00 85.68           H
ATOM   3405  CZ  PHE A 227      -7.542 -13.479  -4.627  1.00 85.68           C
ATOM   3406  HZ  PHE A 227      -7.324 -14.537  -4.768  1.00 85.68           H
ATOM   3407  HN  PHE A 227      -8.880  -6.952  -4.034  1.00 85.68           H
ATOM   3408  N   VAL A 228     -10.880  -8.859  -5.733  1.00 91.46           N
ATOM   3409  CA  VAL A 228     -12.058  -9.393  -6.395  1.00 91.46           C
ATOM   3410  C   VAL A 228     -12.135  -8.833  -7.817  1.00 91.46           C
ATOM   3411  O   VAL A 228     -12.391  -9.573  -8.766  1.00 91.46           O
ATOM   3412  HA  VAL A 228     -11.942 -10.475  -6.451  1.00 91.46           H
ATOM   3413  CB  VAL A 228     -13.307  -9.092  -5.566  1.00 91.46           C
ATOM   3414  HB  VAL A 228     -13.317  -8.023  -5.351  1.00 91.46           H
ATOM   3415  CG1 VAL A 228     -14.579  -9.425  -6.348  1.00 91.46           C
ATOM   3416 1HG1 VAL A 228     -14.612  -8.828  -7.259  1.00 91.46           H
ATOM   3417 2HG1 VAL A 228     -14.579 -10.484  -6.608  1.00 91.46           H
ATOM   3418 3HG1 VAL A 228     -15.452  -9.202  -5.735  1.00 91.46           H
ATOM   3419  CG2 VAL A 228     -13.273  -9.839  -4.231  1.00 91.46           C
ATOM   3420 1HG2 VAL A 228     -13.227 -10.912  -4.417  1.00 91.46           H
ATOM   3421 2HG2 VAL A 228     -12.394  -9.531  -3.665  1.00 91.46           H
ATOM   3422 3HG2 VAL A 228     -14.172  -9.607  -3.661  1.00 91.46           H
ATOM   3423  HN  VAL A 228     -11.066  -8.322  -4.909  1.00 91.46           H
ATOM   3424  N   VAL A 229     -11.910  -7.532  -7.920  1.00 91.41           N
ATOM   3425  CA  VAL A 229     -12.021  -6.851  -9.199  1.00 91.41           C
ATOM   3426  C   VAL A 229     -10.978  -7.416 -10.164  1.00 91.41           C
ATOM   3427  O   VAL A 229     -11.288  -7.707 -11.318  1.00 91.41           O
ATOM   3428  HA  VAL A 229     -13.015  -7.058  -9.596  1.00 91.41           H
ATOM   3429  CB  VAL A 229     -11.895  -5.339  -9.000  1.00 91.41           C
ATOM   3430  HB  VAL A 229     -10.973  -5.149  -8.451  1.00 91.41           H
ATOM   3431  CG1 VAL A 229     -11.800  -4.616 -10.344  1.00 91.41           C
ATOM   3432 1HG1 VAL A 229     -10.925  -4.971 -10.887  1.00 91.41           H
ATOM   3433 2HG1 VAL A 229     -12.698  -4.817 -10.930  1.00 91.41           H
ATOM   3434 3HG1 VAL A 229     -11.712  -3.543 -10.174  1.00 91.41           H
ATOM   3435  CG2 VAL A 229     -13.058  -4.797  -8.166  1.00 91.41           C
ATOM   3436 1HG2 VAL A 229     -13.999  -5.005  -8.676  1.00 91.41           H
ATOM   3437 2HG2 VAL A 229     -13.060  -5.279  -7.188  1.00 91.41           H
ATOM   3438 3HG2 VAL A 229     -12.943  -3.721  -8.040  1.00 91.41           H
ATOM   3439  HN  VAL A 229     -11.656  -6.946  -7.150  1.00 91.41           H
ATOM   3440  N   MET A 230      -9.762  -7.554  -9.657  1.00 83.41           N
ATOM   3441  CA  MET A 230      -8.673  -8.088 -10.457  1.00 83.41           C
ATOM   3442  C   MET A 230      -8.985  -9.509 -10.930  1.00 83.41           C
ATOM   3443  O   MET A 230      -8.908  -9.802 -12.122  1.00 83.41           O
ATOM   3444  HA  MET A 230      -8.587  -7.423 -11.317  1.00 83.41           H
ATOM   3445  CB  MET A 230      -7.386  -8.096  -9.629  1.00 83.41           C
ATOM   3446 1HB  MET A 230      -7.592  -8.494  -8.635  1.00 83.41           H
ATOM   3447 2HB  MET A 230      -6.655  -8.758 -10.093  1.00 83.41           H
ATOM   3448  CG  MET A 230      -6.803  -6.687  -9.510  1.00 83.41           C
ATOM   3449 1HG  MET A 230      -6.719  -6.234 -10.497  1.00 83.41           H
ATOM   3450 2HG  MET A 230      -7.472  -6.055  -8.925  1.00 83.41           H
ATOM   3451  SD  MET A 230      -5.197  -6.755  -8.733  1.00 83.41           S
ATOM   3452  CE  MET A 230      -5.283  -5.292  -7.714  1.00 83.41           C
ATOM   3453 1HE  MET A 230      -5.432  -4.417  -8.346  1.00 83.41           H
ATOM   3454 2HE  MET A 230      -6.116  -5.383  -7.017  1.00 83.41           H
ATOM   3455 3HE  MET A 230      -4.353  -5.182  -7.156  1.00 83.41           H
ATOM   3456  HN  MET A 230      -9.516  -7.309  -8.719  1.00 83.41           H
ATOM   3457  N   ALA A 231      -9.331 -10.355  -9.970  1.00 89.15           N
ATOM   3458  CA  ALA A 231      -9.544 -11.764 -10.255  1.00 89.15           C
ATOM   3459  C   ALA A 231     -10.574 -11.902 -11.378  1.00 89.15           C
ATOM   3460  O   ALA A 231     -10.400 -12.711 -12.289  1.00 89.15           O
ATOM   3461  HA  ALA A 231      -8.595 -12.182 -10.590  1.00 89.15           H
ATOM   3462  CB  ALA A 231      -9.976 -12.484  -8.976  1.00 89.15           C
ATOM   3463 1HB  ALA A 231      -9.198 -12.380  -8.220  1.00 89.15           H
ATOM   3464 2HB  ALA A 231     -10.902 -12.044  -8.607  1.00 89.15           H
ATOM   3465 3HB  ALA A 231     -10.136 -13.540  -9.191  1.00 89.15           H
ATOM   3466  HN  ALA A 231      -9.464 -10.092  -9.015  1.00 89.15           H
ATOM   3467  N   CYS A 232     -11.624 -11.100 -11.277  1.00 89.16           N
ATOM   3468  CA  CYS A 232     -12.685 -11.128 -12.269  1.00 89.16           C
ATOM   3469  C   CYS A 232     -12.103 -10.673 -13.609  1.00 89.16           C
ATOM   3470  O   CYS A 232     -12.293 -11.333 -14.629  1.00 89.16           O
ATOM   3471  HA  CYS A 232     -13.031 -12.160 -12.328  1.00 89.16           H
ATOM   3472  CB  CYS A 232     -13.879 -10.270 -11.845  1.00 89.16           C
ATOM   3473 1HB  CYS A 232     -13.538  -9.276 -11.556  1.00 89.16           H
ATOM   3474 2HB  CYS A 232     -14.561 -10.142 -12.685  1.00 89.16           H
ATOM   3475  SG  CYS A 232     -14.753 -11.062 -10.446  1.00 89.16           S
ATOM   3476  HG  CYS A 232     -13.922 -10.632  -9.501  1.00 89.16           H
ATOM   3477  HN  CYS A 232     -11.755 -10.441 -10.537  1.00 89.16           H
ATOM   3478  N   CYS A 233     -11.404  -9.548 -13.563  1.00 87.37           N
ATOM   3479  CA  CYS A 233     -10.891  -8.935 -14.776  1.00 87.37           C
ATOM   3480  C   CYS A 233      -9.999  -9.953 -15.489  1.00 87.37           C
ATOM   3481  O   CYS A 233     -10.159 -10.195 -16.684  1.00 87.37           O
ATOM   3482  HA  CYS A 233     -11.756  -8.682 -15.389  1.00 87.37           H
ATOM   3483  CB  CYS A 233     -10.146  -7.632 -14.480  1.00 87.37           C
ATOM   3484 1HB  CYS A 233      -9.436  -7.786 -13.667  1.00 87.37           H
ATOM   3485 2HB  CYS A 233      -9.569  -7.327 -15.353  1.00 87.37           H
ATOM   3486  SG  CYS A 233     -11.337  -6.318 -14.029  1.00 87.37           S
ATOM   3487  HG  CYS A 233     -11.512  -6.715 -12.771  1.00 87.37           H
ATOM   3488  HN  CYS A 233     -11.188  -9.058 -12.718  1.00 87.37           H
ATOM   3489  N   TYR A 234      -9.079 -10.523 -14.725  1.00 74.94           N
ATOM   3490  CA  TYR A 234      -8.074 -11.405 -15.295  1.00 74.94           C
ATOM   3491  C   TYR A 234      -8.707 -12.703 -15.800  1.00 74.94           C
ATOM   3492  O   TYR A 234      -8.281 -13.251 -16.816  1.00 74.94           O
ATOM   3493  HA  TYR A 234      -7.608 -10.886 -16.132  1.00 74.94           H
ATOM   3494  CB  TYR A 234      -7.106 -11.733 -14.156  1.00 74.94           C
ATOM   3495 1HB  TYR A 234      -7.669 -11.811 -13.226  1.00 74.94           H
ATOM   3496 2HB  TYR A 234      -6.661 -12.710 -14.342  1.00 74.94           H
ATOM   3497  CG  TYR A 234      -5.988 -10.705 -13.974  1.00 74.94           C
ATOM   3498  CD1 TYR A 234      -4.864 -10.760 -14.773  1.00 74.94           C
ATOM   3499  HD1 TYR A 234      -4.773 -11.536 -15.533  1.00 74.94           H
ATOM   3500  CD2 TYR A 234      -6.103  -9.723 -13.011  1.00 74.94           C
ATOM   3501  HD2 TYR A 234      -6.991  -9.680 -12.380  1.00 74.94           H
ATOM   3502  CE1 TYR A 234      -3.811  -9.793 -14.602  1.00 74.94           C
ATOM   3503  HE1 TYR A 234      -2.918  -9.824 -15.226  1.00 74.94           H
ATOM   3504  CE2 TYR A 234      -5.050  -8.756 -12.840  1.00 74.94           C
ATOM   3505  HE2 TYR A 234      -5.128  -7.975 -12.083  1.00 74.94           H
ATOM   3506  CZ  TYR A 234      -3.956  -8.838 -13.644  1.00 74.94           C
ATOM   3507  OH  TYR A 234      -2.962  -7.924 -13.482  1.00 74.94           O
ATOM   3508  HH  TYR A 234      -3.197  -7.291 -12.745  1.00 74.94           H
ATOM   3509  HN  TYR A 234      -9.013 -10.391 -13.736  1.00 74.94           H
ATOM   3510  N   THR A 235      -9.714 -13.157 -15.069  1.00 84.81           N
ATOM   3511  CA  THR A 235     -10.427 -14.366 -15.445  1.00 84.81           C
ATOM   3512  C   THR A 235     -11.000 -14.229 -16.857  1.00 84.81           C
ATOM   3513  O   THR A 235     -10.886 -15.146 -17.669  1.00 84.81           O
ATOM   3514  HA  THR A 235      -9.716 -15.191 -15.467  1.00 84.81           H
ATOM   3515  CB  THR A 235     -11.492 -14.637 -14.381  1.00 84.81           C
ATOM   3516  HB  THR A 235     -12.243 -13.847 -14.371  1.00 84.81           H
ATOM   3517  OG1 THR A 235     -10.747 -14.792 -13.176  1.00 84.81           O
ATOM   3518  HG1 THR A 235     -10.911 -14.013 -12.570  1.00 84.81           H
ATOM   3519  CG2 THR A 235     -12.178 -15.991 -14.571  1.00 84.81           C
ATOM   3520 1HG2 THR A 235     -11.435 -16.786 -14.513  1.00 84.81           H
ATOM   3521 2HG2 THR A 235     -12.664 -16.018 -15.547  1.00 84.81           H
ATOM   3522 3HG2 THR A 235     -12.925 -16.133 -13.790  1.00 84.81           H
ATOM   3523  HN  THR A 235     -10.043 -12.714 -14.234  1.00 84.81           H
ATOM   3524  N   ILE A 236     -11.605 -13.077 -17.107  1.00 83.90           N
ATOM   3525  CA  ILE A 236     -12.229 -12.823 -18.394  1.00 83.90           C
ATOM   3526  C   ILE A 236     -11.143 -12.646 -19.457  1.00 83.90           C
ATOM   3527  O   ILE A 236     -11.295 -13.106 -20.588  1.00 83.90           O
ATOM   3528  HA  ILE A 236     -12.822 -13.701 -18.649  1.00 83.90           H
ATOM   3529  CB  ILE A 236     -13.193 -11.639 -18.298  1.00 83.90           C
ATOM   3530  HB  ILE A 236     -12.632 -10.767 -17.961  1.00 83.90           H
ATOM   3531  CG1 ILE A 236     -14.284 -11.903 -17.258  1.00 83.90           C
ATOM   3532 1HG1 ILE A 236     -14.990 -12.638 -17.645  1.00 83.90           H
ATOM   3533 2HG1 ILE A 236     -13.839 -12.331 -16.360  1.00 83.90           H
ATOM   3534  CG2 ILE A 236     -13.779 -11.296 -19.669  1.00 83.90           C
ATOM   3535 1HG2 ILE A 236     -12.973 -11.035 -20.354  1.00 83.90           H
ATOM   3536 2HG2 ILE A 236     -14.322 -12.158 -20.058  1.00 83.90           H
ATOM   3537 3HG2 ILE A 236     -14.461 -10.451 -19.572  1.00 83.90           H
ATOM   3538  CD1 ILE A 236     -15.026 -10.613 -16.902  1.00 83.90           C
ATOM   3539 1HD1 ILE A 236     -14.321  -9.890 -16.493  1.00 83.90           H
ATOM   3540 2HD1 ILE A 236     -15.490 -10.202 -17.799  1.00 83.90           H
ATOM   3541 3HD1 ILE A 236     -15.796 -10.830 -16.161  1.00 83.90           H
ATOM   3542  HN  ILE A 236     -11.672 -12.326 -16.449  1.00 83.90           H
ATOM   3543  N   ILE A 237     -10.070 -11.979 -19.056  1.00 79.57           N
ATOM   3544  CA  ILE A 237      -8.955 -11.743 -19.958  1.00 79.57           C
ATOM   3545  C   ILE A 237      -8.433 -13.084 -20.478  1.00 79.57           C
ATOM   3546  O   ILE A 237      -8.314 -13.280 -21.687  1.00 79.57           O
ATOM   3547  HA  ILE A 237      -9.335 -11.169 -20.803  1.00 79.57           H
ATOM   3548  CB  ILE A 237      -7.885 -10.890 -19.274  1.00 79.57           C
ATOM   3549  HB  ILE A 237      -7.755 -11.256 -18.256  1.00 79.57           H
ATOM   3550  CG1 ILE A 237      -8.329  -9.429 -19.176  1.00 79.57           C
ATOM   3551 1HG1 ILE A 237      -8.277  -8.962 -20.159  1.00 79.57           H
ATOM   3552 2HG1 ILE A 237      -9.370  -9.382 -18.856  1.00 79.57           H
ATOM   3553  CG2 ILE A 237      -6.536 -11.032 -19.982  1.00 79.57           C
ATOM   3554 1HG2 ILE A 237      -6.220 -12.075 -19.955  1.00 79.57           H
ATOM   3555 2HG2 ILE A 237      -6.633 -10.708 -21.018  1.00 79.57           H
ATOM   3556 3HG2 ILE A 237      -5.794 -10.415 -19.475  1.00 79.57           H
ATOM   3557  CD1 ILE A 237      -7.452  -8.654 -18.190  1.00 79.57           C
ATOM   3558 1HD1 ILE A 237      -7.526  -9.109 -17.203  1.00 79.57           H
ATOM   3559 2HD1 ILE A 237      -6.416  -8.683 -18.526  1.00 79.57           H
ATOM   3560 3HD1 ILE A 237      -7.789  -7.619 -18.139  1.00 79.57           H
ATOM   3561  HN  ILE A 237      -9.956 -11.604 -18.136  1.00 79.57           H
ATOM   3562  N   ILE A 238      -8.136 -13.971 -19.540  1.00 77.75           N
ATOM   3563  CA  ILE A 238      -7.552 -15.256 -19.884  1.00 77.75           C
ATOM   3564  C   ILE A 238      -8.486 -15.996 -20.844  1.00 77.75           C
ATOM   3565  O   ILE A 238      -8.041 -16.541 -21.853  1.00 77.75           O
ATOM   3566  HA  ILE A 238      -6.612 -15.060 -20.400  1.00 77.75           H
ATOM   3567  CB  ILE A 238      -7.217 -16.048 -18.619  1.00 77.75           C
ATOM   3568  HB  ILE A 238      -8.081 -16.014 -17.956  1.00 77.75           H
ATOM   3569  CG1 ILE A 238      -6.045 -15.412 -17.868  1.00 77.75           C
ATOM   3570 1HG1 ILE A 238      -5.113 -15.628 -18.391  1.00 77.75           H
ATOM   3571 2HG1 ILE A 238      -6.161 -14.329 -17.856  1.00 77.75           H
ATOM   3572  CG2 ILE A 238      -6.956 -17.520 -18.946  1.00 77.75           C
ATOM   3573 1HG2 ILE A 238      -7.846 -17.953 -19.405  1.00 77.75           H
ATOM   3574 2HG2 ILE A 238      -6.118 -17.596 -19.638  1.00 77.75           H
ATOM   3575 3HG2 ILE A 238      -6.721 -18.060 -18.029  1.00 77.75           H
ATOM   3576  CD1 ILE A 238      -5.964 -15.937 -16.433  1.00 77.75           C
ATOM   3577 1HD1 ILE A 238      -6.888 -15.699 -15.906  1.00 77.75           H
ATOM   3578 2HD1 ILE A 238      -5.823 -17.018 -16.449  1.00 77.75           H
ATOM   3579 3HD1 ILE A 238      -5.123 -15.469 -15.922  1.00 77.75           H
ATOM   3580  HN  ILE A 238      -8.287 -13.824 -18.563  1.00 77.75           H
ATOM   3581  N   HIS A 239      -9.764 -15.991 -20.495  1.00 77.17           N
ATOM   3582  CA  HIS A 239     -10.757 -16.703 -21.282  1.00 77.17           C
ATOM   3583  C   HIS A 239     -10.746 -16.177 -22.719  1.00 77.17           C
ATOM   3584  O   HIS A 239     -10.791 -16.956 -23.669  1.00 77.17           O
ATOM   3585  HA  HIS A 239     -10.461 -17.751 -21.286  1.00 77.17           H
ATOM   3586  CB  HIS A 239     -12.137 -16.610 -20.628  1.00 77.17           C
ATOM   3587 1HB  HIS A 239     -12.051 -16.897 -19.580  1.00 77.17           H
ATOM   3588 2HB  HIS A 239     -12.469 -15.572 -20.647  1.00 77.17           H
ATOM   3589  CG  HIS A 239     -13.188 -17.472 -21.286  1.00 77.17           C
ATOM   3590  ND1 HIS A 239     -14.118 -16.969 -22.179  1.00 77.17           N
ATOM   3591  HD1 HIS A 239     -14.191 -16.016 -22.473  1.00 77.17           H
ATOM   3592  CD2 HIS A 239     -13.445 -18.807 -21.174  1.00 77.17           C
ATOM   3593  HD2 HIS A 239     -12.897 -19.511 -20.548  1.00 77.17           H
ATOM   3594  CE1 HIS A 239     -14.896 -17.965 -22.579  1.00 77.17           C
ATOM   3595  HE1 HIS A 239     -15.724 -17.888 -23.283  1.00 77.17           H
ATOM   3596  NE2 HIS A 239     -14.477 -19.103 -21.954  1.00 77.17           N
ATOM   3597  HN  HIS A 239     -10.124 -15.514 -19.693  1.00 77.17           H
ATOM   3598  N   THR A 240     -10.686 -14.858 -22.832  1.00 78.88           N
ATOM   3599  CA  THR A 240     -10.719 -14.216 -24.135  1.00 78.88           C
ATOM   3600  C   THR A 240      -9.459 -14.561 -24.931  1.00 78.88           C
ATOM   3601  O   THR A 240      -9.516 -14.732 -26.148  1.00 78.88           O
ATOM   3602  HA  THR A 240     -11.567 -14.613 -24.693  1.00 78.88           H
ATOM   3603  CB  THR A 240     -10.908 -12.714 -23.918  1.00 78.88           C
ATOM   3604  HB  THR A 240     -10.003 -12.262 -23.512  1.00 78.88           H
ATOM   3605  OG1 THR A 240     -12.065 -12.626 -23.091  1.00 78.88           O
ATOM   3606  HG1 THR A 240     -11.796 -12.444 -22.145  1.00 78.88           H
ATOM   3607  CG2 THR A 240     -11.311 -11.983 -25.201  1.00 78.88           C
ATOM   3608 1HG2 THR A 240     -12.252 -12.390 -25.570  1.00 78.88           H
ATOM   3609 2HG2 THR A 240     -10.535 -12.118 -25.955  1.00 78.88           H
ATOM   3610 3HG2 THR A 240     -11.432 -10.920 -24.990  1.00 78.88           H
ATOM   3611  HN  THR A 240     -10.616 -14.233 -22.055  1.00 78.88           H
ATOM   3612  N   LEU A 241      -8.350 -14.654 -24.212  1.00 73.72           N
ATOM   3613  CA  LEU A 241      -7.061 -14.873 -24.848  1.00 73.72           C
ATOM   3614  C   LEU A 241      -7.006 -16.298 -25.401  1.00 73.72           C
ATOM   3615  O   LEU A 241      -6.488 -16.523 -26.494  1.00 73.72           O
ATOM   3616  HA  LEU A 241      -6.986 -14.175 -25.682  1.00 73.72           H
ATOM   3617  CB  LEU A 241      -5.924 -14.545 -23.879  1.00 73.72           C
ATOM   3618 1HB  LEU A 241      -6.144 -15.012 -22.919  1.00 73.72           H
ATOM   3619 2HB  LEU A 241      -5.009 -15.004 -24.255  1.00 73.72           H
ATOM   3620  CG  LEU A 241      -5.654 -13.058 -23.640  1.00 73.72           C
ATOM   3621  HG  LEU A 241      -6.594 -12.580 -23.364  1.00 73.72           H
ATOM   3622  CD1 LEU A 241      -4.685 -12.857 -22.473  1.00 73.72           C
ATOM   3623 1HD1 LEU A 241      -5.114 -13.284 -21.567  1.00 73.72           H
ATOM   3624 2HD1 LEU A 241      -3.740 -13.352 -22.696  1.00 73.72           H
ATOM   3625 3HD1 LEU A 241      -4.511 -11.791 -22.325  1.00 73.72           H
ATOM   3626  CD2 LEU A 241      -5.160 -12.378 -24.918  1.00 73.72           C
ATOM   3627 1HD2 LEU A 241      -4.235 -12.852 -25.248  1.00 73.72           H
ATOM   3628 2HD2 LEU A 241      -5.916 -12.475 -25.697  1.00 73.72           H
ATOM   3629 3HD2 LEU A 241      -4.976 -11.322 -24.721  1.00 73.72           H
ATOM   3630  HN  LEU A 241      -8.322 -14.583 -23.215  1.00 73.72           H
ATOM   3631  N   ILE A 242      -7.547 -17.223 -24.622  1.00 75.01           N
ATOM   3632  CA  ILE A 242      -7.559 -18.621 -25.017  1.00 75.01           C
ATOM   3633  C   ILE A 242      -8.337 -18.770 -26.326  1.00 75.01           C
ATOM   3634  O   ILE A 242      -7.912 -19.491 -27.227  1.00 75.01           O
ATOM   3635  HA  ILE A 242      -6.526 -18.919 -25.195  1.00 75.01           H
ATOM   3636  CB  ILE A 242      -8.094 -19.495 -23.881  1.00 75.01           C
ATOM   3637  HB  ILE A 242      -9.017 -19.047 -23.512  1.00 75.01           H
ATOM   3638  CG1 ILE A 242      -7.111 -19.533 -22.709  1.00 75.01           C
ATOM   3639 1HG1 ILE A 242      -6.230 -20.113 -22.988  1.00 75.01           H
ATOM   3640 2HG1 ILE A 242      -6.769 -18.523 -22.484  1.00 75.01           H
ATOM   3641  CG2 ILE A 242      -8.441 -20.897 -24.384  1.00 75.01           C
ATOM   3642 1HG2 ILE A 242      -9.204 -20.827 -25.159  1.00 75.01           H
ATOM   3643 2HG2 ILE A 242      -7.547 -21.367 -24.795  1.00 75.01           H
ATOM   3644 3HG2 ILE A 242      -8.819 -21.497 -23.556  1.00 75.01           H
ATOM   3645  CD1 ILE A 242      -7.761 -20.147 -21.468  1.00 75.01           C
ATOM   3646 1HD1 ILE A 242      -8.626 -19.550 -21.178  1.00 75.01           H
ATOM   3647 2HD1 ILE A 242      -8.079 -21.165 -21.690  1.00 75.01           H
ATOM   3648 3HD1 ILE A 242      -7.040 -20.162 -20.650  1.00 75.01           H
ATOM   3649  HN  ILE A 242      -7.970 -17.030 -23.737  1.00 75.01           H
ATOM   3650  N   GLN A 243      -9.464 -18.076 -26.389  1.00 70.77           N
ATOM   3651  CA  GLN A 243     -10.335 -18.166 -27.549  1.00 70.77           C
ATOM   3652  C   GLN A 243      -9.646 -17.569 -28.778  1.00 70.77           C
ATOM   3653  O   GLN A 243      -9.907 -17.987 -29.904  1.00 70.77           O
ATOM   3654  HA  GLN A 243     -10.505 -19.232 -27.701  1.00 70.77           H
ATOM   3655  CB  GLN A 243     -11.675 -17.477 -27.283  1.00 70.77           C
ATOM   3656 1HB  GLN A 243     -11.503 -16.491 -26.852  1.00 70.77           H
ATOM   3657 2HB  GLN A 243     -12.203 -17.325 -28.225  1.00 70.77           H
ATOM   3658  CG  GLN A 243     -12.541 -18.310 -26.336  1.00 70.77           C
ATOM   3659 1HG  GLN A 243     -12.622 -19.330 -26.712  1.00 70.77           H
ATOM   3660 2HG  GLN A 243     -12.063 -18.368 -25.357  1.00 70.77           H
ATOM   3661  CD  GLN A 243     -13.938 -17.701 -26.192  1.00 70.77           C
ATOM   3662  OE1 GLN A 243     -14.195 -16.575 -26.582  1.00 70.77           O
ATOM   3663  NE2 GLN A 243     -14.822 -18.508 -25.611  1.00 70.77           N
ATOM   3664 1HE2 GLN A 243     -14.545 -19.422 -25.314  1.00 70.77           H
ATOM   3665 2HE2 GLN A 243     -15.763 -18.200 -25.472  1.00 70.77           H
ATOM   3666  HN  GLN A 243      -9.784 -17.462 -25.667  1.00 70.77           H
ATOM   3667  N   ALA A 244      -8.779 -16.601 -28.519  1.00 71.44           N
ATOM   3668  CA  ALA A 244      -8.212 -15.799 -29.589  1.00 71.44           C
ATOM   3669  C   ALA A 244      -7.184 -16.633 -30.356  1.00 71.44           C
ATOM   3670  O   ALA A 244      -6.750 -16.247 -31.440  1.00 71.44           O
ATOM   3671  HA  ALA A 244      -9.022 -15.525 -30.264  1.00 71.44           H
ATOM   3672  CB  ALA A 244      -7.605 -14.522 -29.003  1.00 71.44           C
ATOM   3673 1HB  ALA A 244      -8.382 -13.951 -28.495  1.00 71.44           H
ATOM   3674 2HB  ALA A 244      -6.823 -14.784 -28.292  1.00 71.44           H
ATOM   3675 3HB  ALA A 244      -7.180 -13.920 -29.807  1.00 71.44           H
ATOM   3676  HN  ALA A 244      -8.466 -16.362 -27.599  1.00 71.44           H
ATOM   3677  N   LYS A 245      -6.824 -17.762 -29.762  1.00 59.69           N
ATOM   3678  CA  LYS A 245      -5.917 -18.693 -30.412  1.00 59.69           C
ATOM   3679  C   LYS A 245      -4.689 -17.933 -30.917  1.00 59.69           C
ATOM   3680  O   LYS A 245      -3.712 -18.543 -31.349  1.00 59.69           O
ATOM   3681  HA  LYS A 245      -5.593 -19.412 -29.660  1.00 59.69           H
ATOM   3682  CB  LYS A 245      -6.647 -19.478 -31.504  1.00 59.69           C
ATOM   3683 1HB  LYS A 245      -7.264 -18.800 -32.094  1.00 59.69           H
ATOM   3684 2HB  LYS A 245      -5.920 -19.920 -32.186  1.00 59.69           H
ATOM   3685  CG  LYS A 245      -7.521 -20.577 -30.899  1.00 59.69           C
ATOM   3686 1HG  LYS A 245      -6.960 -21.112 -30.132  1.00 59.69           H
ATOM   3687 2HG  LYS A 245      -8.386 -20.130 -30.408  1.00 59.69           H
ATOM   3688  CD  LYS A 245      -7.989 -21.560 -31.974  1.00 59.69           C
ATOM   3689 1HD  LYS A 245      -8.662 -21.054 -32.666  1.00 59.69           H
ATOM   3690 2HD  LYS A 245      -7.133 -21.904 -32.555  1.00 59.69           H
ATOM   3691  CE  LYS A 245      -8.702 -22.760 -31.347  1.00 59.69           C
ATOM   3692 1HE  LYS A 245      -8.087 -23.181 -30.551  1.00 59.69           H
ATOM   3693 2HE  LYS A 245      -9.637 -22.437 -30.890  1.00 59.69           H
ATOM   3694  NZ  LYS A 245      -8.974 -23.794 -32.370  1.00 59.69           N
ATOM   3695 1HZ  LYS A 245      -9.462 -24.573 -31.942  1.00 59.69           H
ATOM   3696 2HZ  LYS A 245      -9.549 -23.399 -33.106  1.00 59.69           H
ATOM   3697 3HZ  LYS A 245      -8.098 -24.119 -32.763  1.00 59.69           H
ATOM   3698  HN  LYS A 245      -7.141 -18.044 -28.857  1.00 59.69           H
ATOM   3699  N   LYS A 246      -4.779 -16.613 -30.845  1.00 52.92           N
ATOM   3700  CA  LYS A 246      -3.758 -15.761 -31.432  1.00 52.92           C
ATOM   3701  C   LYS A 246      -2.586 -15.632 -30.457  1.00 52.92           C
ATOM   3702  O   LYS A 246      -2.742 -15.099 -29.360  1.00 52.92           O
ATOM   3703  HA  LYS A 246      -3.402 -16.253 -32.337  1.00 52.92           H
ATOM   3704  CB  LYS A 246      -4.359 -14.418 -31.852  1.00 52.92           C
ATOM   3705 1HB  LYS A 246      -5.059 -14.073 -31.091  1.00 52.92           H
ATOM   3706 2HB  LYS A 246      -3.570 -13.669 -31.922  1.00 52.92           H
ATOM   3707  CG  LYS A 246      -5.078 -14.536 -33.198  1.00 52.92           C
ATOM   3708 1HG  LYS A 246      -4.449 -15.078 -33.904  1.00 52.92           H
ATOM   3709 2HG  LYS A 246      -5.993 -15.117 -33.075  1.00 52.92           H
ATOM   3710  CD  LYS A 246      -5.416 -13.155 -33.762  1.00 52.92           C
ATOM   3711 1HD  LYS A 246      -6.137 -12.659 -33.112  1.00 52.92           H
ATOM   3712 2HD  LYS A 246      -4.519 -12.535 -33.776  1.00 52.92           H
ATOM   3713  CE  LYS A 246      -5.988 -13.266 -35.177  1.00 52.92           C
ATOM   3714 1HE  LYS A 246      -5.324 -13.868 -35.798  1.00 52.92           H
ATOM   3715 2HE  LYS A 246      -6.949 -13.779 -35.148  1.00 52.92           H
ATOM   3716  NZ  LYS A 246      -6.154 -11.923 -35.775  1.00 52.92           N
ATOM   3717 1HZ  LYS A 246      -6.553 -12.013 -36.703  1.00 52.92           H
ATOM   3718 2HZ  LYS A 246      -6.773 -11.368 -35.194  1.00 52.92           H
ATOM   3719 3HZ  LYS A 246      -5.251 -11.467 -35.839  1.00 52.92           H
ATOM   3720  HN  LYS A 246      -5.529 -16.127 -30.398  1.00 52.92           H
ATOM   3721  N   SER A 247      -1.438 -16.129 -30.894  1.00 55.82           N
ATOM   3722  CA  SER A 247      -0.263 -16.160 -30.040  1.00 55.82           C
ATOM   3723  C   SER A 247       0.026 -14.759 -29.497  1.00 55.82           C
ATOM   3724  O   SER A 247       0.371 -14.602 -28.326  1.00 55.82           O
ATOM   3725  HA  SER A 247      -0.514 -16.841 -29.227  1.00 55.82           H
ATOM   3726  CB  SER A 247       0.954 -16.696 -30.797  1.00 55.82           C
ATOM   3727 1HB  SER A 247       1.137 -17.730 -30.502  1.00 55.82           H
ATOM   3728 2HB  SER A 247       0.743 -16.702 -31.866  1.00 55.82           H
ATOM   3729  OG  SER A 247       2.123 -15.919 -30.549  1.00 55.82           O
ATOM   3730  HG  SER A 247       2.889 -16.274 -31.083  1.00 55.82           H
ATOM   3731  HN  SER A 247      -1.304 -16.505 -31.811  1.00 55.82           H
ATOM   3732  N   SER A 248      -0.126 -13.776 -30.372  1.00 57.38           N
ATOM   3733  CA  SER A 248       0.346 -12.433 -30.079  1.00 57.38           C
ATOM   3734  C   SER A 248      -0.109 -12.012 -28.681  1.00 57.38           C
ATOM   3735  O   SER A 248       0.565 -11.228 -28.015  1.00 57.38           O
ATOM   3736  HA  SER A 248       1.433 -12.493 -30.126  1.00 57.38           H
ATOM   3737  CB  SER A 248      -0.155 -11.434 -31.124  1.00 57.38           C
ATOM   3738 1HB  SER A 248       0.398 -11.573 -32.053  1.00 57.38           H
ATOM   3739 2HB  SER A 248      -1.203 -11.634 -31.344  1.00 57.38           H
ATOM   3740  OG  SER A 248      -0.011 -10.086 -30.685  1.00 57.38           O
ATOM   3741  HG  SER A 248       0.956  -9.871 -30.548  1.00 57.38           H
ATOM   3742  HN  SER A 248      -0.561 -13.886 -31.266  1.00 57.38           H
ATOM   3743  N   LYS A 249      -1.250 -12.552 -28.277  1.00 52.69           N
ATOM   3744  CA  LYS A 249      -1.869 -12.145 -27.027  1.00 52.69           C
ATOM   3745  C   LYS A 249      -1.128 -12.797 -25.859  1.00 52.69           C
ATOM   3746  O   LYS A 249      -1.338 -12.432 -24.704  1.00 52.69           O
ATOM   3747  HA  LYS A 249      -1.760 -11.063 -26.945  1.00 52.69           H
ATOM   3748  CB  LYS A 249      -3.369 -12.447 -27.049  1.00 52.69           C
ATOM   3749 1HB  LYS A 249      -3.533 -13.469 -27.390  1.00 52.69           H
ATOM   3750 2HB  LYS A 249      -3.772 -12.380 -26.038  1.00 52.69           H
ATOM   3751  CG  LYS A 249      -4.112 -11.472 -27.965  1.00 52.69           C
ATOM   3752 1HG  LYS A 249      -3.863 -10.448 -27.690  1.00 52.69           H
ATOM   3753 2HG  LYS A 249      -3.784 -11.614 -28.995  1.00 52.69           H
ATOM   3754  CD  LYS A 249      -5.625 -11.678 -27.873  1.00 52.69           C
ATOM   3755 1HD  LYS A 249      -5.887 -12.657 -28.274  1.00 52.69           H
ATOM   3756 2HD  LYS A 249      -5.934 -11.668 -26.828  1.00 52.69           H
ATOM   3757  CE  LYS A 249      -6.374 -10.588 -28.643  1.00 52.69           C
ATOM   3758 1HE  LYS A 249      -6.036  -9.605 -28.315  1.00 52.69           H
ATOM   3759 2HE  LYS A 249      -6.147 -10.665 -29.707  1.00 52.69           H
ATOM   3760  NZ  LYS A 249      -7.833 -10.714 -28.431  1.00 52.69           N
ATOM   3761 1HZ  LYS A 249      -8.313  -9.981 -28.942  1.00 52.69           H
ATOM   3762 2HZ  LYS A 249      -8.146 -11.619 -28.765  1.00 52.69           H
ATOM   3763 3HZ  LYS A 249      -8.040 -10.628 -27.442  1.00 52.69           H
ATOM   3764  HN  LYS A 249      -1.748 -13.253 -28.787  1.00 52.69           H
ATOM   3765  N   HIS A 250      -0.274 -13.752 -26.201  1.00 52.39           N
ATOM   3766  CA  HIS A 250       0.391 -14.557 -25.191  1.00 52.39           C
ATOM   3767  C   HIS A 250       1.326 -13.673 -24.363  1.00 52.39           C
ATOM   3768  O   HIS A 250       1.460 -13.864 -23.156  1.00 52.39           O
ATOM   3769  HA  HIS A 250      -0.390 -14.953 -24.542  1.00 52.39           H
ATOM   3770  CB  HIS A 250       1.112 -15.745 -25.831  1.00 52.39           C
ATOM   3771 1HB  HIS A 250       1.133 -15.604 -26.912  1.00 52.39           H
ATOM   3772 2HB  HIS A 250       2.147 -15.756 -25.491  1.00 52.39           H
ATOM   3773  CG  HIS A 250       0.482 -17.083 -25.525  1.00 52.39           C
ATOM   3774  ND1 HIS A 250       0.338 -17.566 -24.236  1.00 52.39           N
ATOM   3775  HD1 HIS A 250       0.625 -17.098 -23.400  1.00 52.39           H
ATOM   3776  CD2 HIS A 250      -0.040 -18.033 -26.352  1.00 52.39           C
ATOM   3777  HD2 HIS A 250      -0.088 -17.974 -27.440  1.00 52.39           H
ATOM   3778  CE1 HIS A 250      -0.244 -18.754 -24.297  1.00 52.39           C
ATOM   3779  HE1 HIS A 250      -0.494 -19.390 -23.448  1.00 52.39           H
ATOM   3780  NE2 HIS A 250      -0.477 -19.042 -25.610  1.00 52.39           N
ATOM   3781  HN  HIS A 250      -0.037 -13.977 -27.145  1.00 52.39           H
ATOM   3782  N   LYS A 251       1.949 -12.723 -25.046  1.00 56.36           N
ATOM   3783  CA  LYS A 251       2.895 -11.833 -24.397  1.00 56.36           C
ATOM   3784  C   LYS A 251       2.167 -11.010 -23.332  1.00 56.36           C
ATOM   3785  O   LYS A 251       2.638 -10.895 -22.202  1.00 56.36           O
ATOM   3786  HA  LYS A 251       3.642 -12.454 -23.902  1.00 56.36           H
ATOM   3787  CB  LYS A 251       3.630 -10.982 -25.435  1.00 56.36           C
ATOM   3788 1HB  LYS A 251       2.925 -10.635 -26.191  1.00 56.36           H
ATOM   3789 2HB  LYS A 251       4.045 -10.095 -24.956  1.00 56.36           H
ATOM   3790  CG  LYS A 251       4.752 -11.780 -26.103  1.00 56.36           C
ATOM   3791 1HG  LYS A 251       5.338 -12.296 -25.343  1.00 56.36           H
ATOM   3792 2HG  LYS A 251       4.323 -12.545 -26.750  1.00 56.36           H
ATOM   3793  CD  LYS A 251       5.663 -10.863 -26.922  1.00 56.36           C
ATOM   3794 1HD  LYS A 251       5.099 -10.426 -27.746  1.00 56.36           H
ATOM   3795 2HD  LYS A 251       6.010 -10.039 -26.300  1.00 56.36           H
ATOM   3796  CE  LYS A 251       6.864 -11.635 -27.472  1.00 56.36           C
ATOM   3797 1HE  LYS A 251       7.353 -12.182 -26.666  1.00 56.36           H
ATOM   3798 2HE  LYS A 251       6.528 -12.373 -28.200  1.00 56.36           H
ATOM   3799  NZ  LYS A 251       7.829 -10.709 -28.107  1.00 56.36           N
ATOM   3800 1HZ  LYS A 251       8.625 -11.233 -28.452  1.00 56.36           H
ATOM   3801 2HZ  LYS A 251       7.379 -10.229 -28.879  1.00 56.36           H
ATOM   3802 3HZ  LYS A 251       8.143 -10.028 -27.424  1.00 56.36           H
ATOM   3803  HN  LYS A 251       1.816 -12.558 -26.024  1.00 56.36           H
ATOM   3804  N   ALA A 252       1.030 -10.459 -23.731  1.00 62.39           N
ATOM   3805  CA  ALA A 252       0.242  -9.635 -22.831  1.00 62.39           C
ATOM   3806  C   ALA A 252      -0.203 -10.476 -21.632  1.00 62.39           C
ATOM   3807  O   ALA A 252      -0.278  -9.975 -20.511  1.00 62.39           O
ATOM   3808  HA  ALA A 252       0.880  -8.825 -22.478  1.00 62.39           H
ATOM   3809  CB  ALA A 252      -0.941  -9.034 -23.592  1.00 62.39           C
ATOM   3810 1HB  ALA A 252      -0.571  -8.422 -24.415  1.00 62.39           H
ATOM   3811 2HB  ALA A 252      -1.564  -9.837 -23.988  1.00 62.39           H
ATOM   3812 3HB  ALA A 252      -1.532  -8.415 -22.917  1.00 62.39           H
ATOM   3813  HN  ALA A 252       0.647 -10.569 -24.648  1.00 62.39           H
ATOM   3814  N   LEU A 253      -0.486 -11.740 -21.910  1.00 62.36           N
ATOM   3815  CA  LEU A 253      -0.945 -12.649 -20.874  1.00 62.36           C
ATOM   3816  C   LEU A 253       0.153 -12.812 -19.821  1.00 62.36           C
ATOM   3817  O   LEU A 253      -0.106 -12.689 -18.625  1.00 62.36           O
ATOM   3818  HA  LEU A 253      -1.813 -12.192 -20.399  1.00 62.36           H
ATOM   3819  CB  LEU A 253      -1.408 -13.972 -21.488  1.00 62.36           C
ATOM   3820 1HB  LEU A 253      -2.081 -13.749 -22.316  1.00 62.36           H
ATOM   3821 2HB  LEU A 253      -0.540 -14.477 -21.910  1.00 62.36           H
ATOM   3822  CG  LEU A 253      -2.116 -14.941 -20.539  1.00 62.36           C
ATOM   3823  HG  LEU A 253      -1.495 -15.064 -19.651  1.00 62.36           H
ATOM   3824  CD1 LEU A 253      -3.459 -14.373 -20.076  1.00 62.36           C
ATOM   3825 1HD1 LEU A 253      -3.294 -13.430 -19.555  1.00 62.36           H
ATOM   3826 2HD1 LEU A 253      -4.099 -14.202 -20.942  1.00 62.36           H
ATOM   3827 3HD1 LEU A 253      -3.941 -15.082 -19.403  1.00 62.36           H
ATOM   3828  CD2 LEU A 253      -2.267 -16.323 -21.178  1.00 62.36           C
ATOM   3829 1HD2 LEU A 253      -2.855 -16.237 -22.092  1.00 62.36           H
ATOM   3830 2HD2 LEU A 253      -1.282 -16.723 -21.416  1.00 62.36           H
ATOM   3831 3HD2 LEU A 253      -2.773 -16.992 -20.482  1.00 62.36           H
ATOM   3832  HN  LEU A 253      -0.406 -12.144 -22.822  1.00 62.36           H
ATOM   3833  N   LYS A 254       1.356 -13.085 -20.304  1.00 64.44           N
ATOM   3834  CA  LYS A 254       2.478 -13.341 -19.417  1.00 64.44           C
ATOM   3835  C   LYS A 254       2.630 -12.172 -18.442  1.00 64.44           C
ATOM   3836  O   LYS A 254       2.685 -12.372 -17.230  1.00 64.44           O
ATOM   3837  HA  LYS A 254       2.244 -14.239 -18.845  1.00 64.44           H
ATOM   3838  CB  LYS A 254       3.744 -13.636 -20.225  1.00 64.44           C
ATOM   3839 1HB  LYS A 254       3.744 -13.040 -21.138  1.00 64.44           H
ATOM   3840 2HB  LYS A 254       4.623 -13.340 -19.652  1.00 64.44           H
ATOM   3841  CG  LYS A 254       3.834 -15.122 -20.579  1.00 64.44           C
ATOM   3842 1HG  LYS A 254       3.703 -15.722 -19.679  1.00 64.44           H
ATOM   3843 2HG  LYS A 254       3.026 -15.387 -21.260  1.00 64.44           H
ATOM   3844  CD  LYS A 254       5.182 -15.450 -21.225  1.00 64.44           C
ATOM   3845 1HD  LYS A 254       5.275 -14.917 -22.171  1.00 64.44           H
ATOM   3846 2HD  LYS A 254       5.991 -15.104 -20.582  1.00 64.44           H
ATOM   3847  CE  LYS A 254       5.322 -16.955 -21.466  1.00 64.44           C
ATOM   3848 1HE  LYS A 254       5.202 -17.492 -20.525  1.00 64.44           H
ATOM   3849 2HE  LYS A 254       4.531 -17.298 -22.132  1.00 64.44           H
ATOM   3850  NZ  LYS A 254       6.644 -17.264 -22.055  1.00 64.44           N
ATOM   3851 1HZ  LYS A 254       6.716 -18.262 -22.219  1.00 64.44           H
ATOM   3852 2HZ  LYS A 254       6.747 -16.768 -22.934  1.00 64.44           H
ATOM   3853 3HZ  LYS A 254       7.376 -16.974 -21.416  1.00 64.44           H
ATOM   3854  HN  LYS A 254       1.570 -13.133 -21.280  1.00 64.44           H
ATOM   3855  N   VAL A 255       2.693 -10.975 -19.008  1.00 63.94           N
ATOM   3856  CA  VAL A 255       2.871  -9.776 -18.207  1.00 63.94           C
ATOM   3857  C   VAL A 255       1.790  -9.726 -17.125  1.00 63.94           C
ATOM   3858  O   VAL A 255       2.082  -9.449 -15.963  1.00 63.94           O
ATOM   3859  HA  VAL A 255       3.846  -9.845 -17.725  1.00 63.94           H
ATOM   3860  CB  VAL A 255       2.873  -8.540 -19.108  1.00 63.94           C
ATOM   3861  HB  VAL A 255       1.902  -8.482 -19.600  1.00 63.94           H
ATOM   3862  CG1 VAL A 255       3.060  -7.263 -18.287  1.00 63.94           C
ATOM   3863 1HG1 VAL A 255       2.246  -7.170 -17.568  1.00 63.94           H
ATOM   3864 2HG1 VAL A 255       4.011  -7.309 -17.755  1.00 63.94           H
ATOM   3865 3HG1 VAL A 255       3.058  -6.400 -18.952  1.00 63.94           H
ATOM   3866  CG2 VAL A 255       3.944  -8.655 -20.195  1.00 63.94           C
ATOM   3867 1HG2 VAL A 255       4.925  -8.750 -19.729  1.00 63.94           H
ATOM   3868 2HG2 VAL A 255       3.747  -9.535 -20.808  1.00 63.94           H
ATOM   3869 3HG2 VAL A 255       3.924  -7.764 -20.821  1.00 63.94           H
ATOM   3870  HN  VAL A 255       2.624 -10.819 -19.994  1.00 63.94           H
ATOM   3871  N   THR A 256       0.563  -9.998 -17.546  1.00 62.67           N
ATOM   3872  CA  THR A 256      -0.588  -9.777 -16.689  1.00 62.67           C
ATOM   3873  C   THR A 256      -0.599 -10.785 -15.538  1.00 62.67           C
ATOM   3874  O   THR A 256      -0.889 -10.428 -14.398  1.00 62.67           O
ATOM   3875  HA  THR A 256      -0.500  -8.785 -16.244  1.00 62.67           H
ATOM   3876  CB  THR A 256      -1.845  -9.836 -17.560  1.00 62.67           C
ATOM   3877  HB  THR A 256      -2.064 -10.861 -17.858  1.00 62.67           H
ATOM   3878  OG1 THR A 256      -1.571  -8.931 -18.626  1.00 62.67           O
ATOM   3879  HG1 THR A 256      -1.707  -9.387 -19.505  1.00 62.67           H
ATOM   3880  CG2 THR A 256      -3.068  -9.235 -16.865  1.00 62.67           C
ATOM   3881 1HG2 THR A 256      -2.874  -8.189 -16.628  1.00 62.67           H
ATOM   3882 2HG2 THR A 256      -3.271  -9.785 -15.946  1.00 62.67           H
ATOM   3883 3HG2 THR A 256      -3.932  -9.302 -17.527  1.00 62.67           H
ATOM   3884  HN  THR A 256       0.351 -10.363 -18.453  1.00 62.67           H
ATOM   3885  N   ILE A 257      -0.278 -12.025 -15.878  1.00 71.35           N
ATOM   3886  CA  ILE A 257      -0.212 -13.081 -14.881  1.00 71.35           C
ATOM   3887  C   ILE A 257       0.862 -12.734 -13.848  1.00 71.35           C
ATOM   3888  O   ILE A 257       0.625 -12.830 -12.645  1.00 71.35           O
ATOM   3889  HA  ILE A 257      -1.177 -13.115 -14.377  1.00 71.35           H
ATOM   3890  CB  ILE A 257      -0.004 -14.439 -15.553  1.00 71.35           C
ATOM   3891  HB  ILE A 257       0.811 -14.344 -16.271  1.00 71.35           H
ATOM   3892  CG1 ILE A 257      -1.249 -14.861 -16.336  1.00 71.35           C
ATOM   3893 1HG1 ILE A 257      -2.078 -15.024 -15.646  1.00 71.35           H
ATOM   3894 2HG1 ILE A 257      -1.549 -14.058 -17.009  1.00 71.35           H
ATOM   3895  CG2 ILE A 257       0.417 -15.498 -14.531  1.00 71.35           C
ATOM   3896 1HG2 ILE A 257       1.351 -15.195 -14.058  1.00 71.35           H
ATOM   3897 2HG2 ILE A 257      -0.359 -15.598 -13.772  1.00 71.35           H
ATOM   3898 3HG2 ILE A 257       0.558 -16.454 -15.035  1.00 71.35           H
ATOM   3899  CD1 ILE A 257      -0.987 -16.136 -17.139  1.00 71.35           C
ATOM   3900 1HD1 ILE A 257      -0.174 -15.961 -17.843  1.00 71.35           H
ATOM   3901 2HD1 ILE A 257      -0.711 -16.943 -16.459  1.00 71.35           H
ATOM   3902 3HD1 ILE A 257      -1.888 -16.414 -17.685  1.00 71.35           H
ATOM   3903  HN  ILE A 257      -0.065 -12.312 -16.812  1.00 71.35           H
ATOM   3904  N   THR A 258       2.021 -12.340 -14.356  1.00 74.91           N
ATOM   3905  CA  THR A 258       3.159 -12.062 -13.496  1.00 74.91           C
ATOM   3906  C   THR A 258       2.792 -11.008 -12.449  1.00 74.91           C
ATOM   3907  O   THR A 258       3.082 -11.175 -11.266  1.00 74.91           O
ATOM   3908  HA  THR A 258       3.412 -12.974 -12.955  1.00 74.91           H
ATOM   3909  CB  THR A 258       4.335 -11.652 -14.385  1.00 74.91           C
ATOM   3910  HB  THR A 258       4.129 -10.709 -14.891  1.00 74.91           H
ATOM   3911  OG1 THR A 258       4.534 -12.777 -15.237  1.00 74.91           O
ATOM   3912  HG1 THR A 258       3.984 -12.678 -16.067  1.00 74.91           H
ATOM   3913  CG2 THR A 258       5.646 -11.539 -13.606  1.00 74.91           C
ATOM   3914 1HG2 THR A 258       5.886 -12.502 -13.155  1.00 74.91           H
ATOM   3915 2HG2 THR A 258       5.540 -10.788 -12.823  1.00 74.91           H
ATOM   3916 3HG2 THR A 258       6.448 -11.245 -14.284  1.00 74.91           H
ATOM   3917  HN  THR A 258       2.188 -12.210 -15.333  1.00 74.91           H
ATOM   3918  N   VAL A 259       2.159  -9.945 -12.924  1.00 69.36           N
ATOM   3919  CA  VAL A 259       1.783  -8.846 -12.050  1.00 69.36           C
ATOM   3920  C   VAL A 259       0.825  -9.360 -10.975  1.00 69.36           C
ATOM   3921  O   VAL A 259       0.972  -9.032  -9.798  1.00 69.36           O
ATOM   3922  HA  VAL A 259       2.691  -8.484 -11.567  1.00 69.36           H
ATOM   3923  CB  VAL A 259       1.196  -7.699 -12.875  1.00 69.36           C
ATOM   3924  HB  VAL A 259       0.424  -8.113 -13.524  1.00 69.36           H
ATOM   3925  CG1 VAL A 259       0.540  -6.653 -11.971  1.00 69.36           C
ATOM   3926 1HG1 VAL A 259      -0.263  -7.120 -11.400  1.00 69.36           H
ATOM   3927 2HG1 VAL A 259       1.284  -6.246 -11.287  1.00 69.36           H
ATOM   3928 3HG1 VAL A 259       0.131  -5.850 -12.583  1.00 69.36           H
ATOM   3929  CG2 VAL A 259       2.265  -7.061 -13.765  1.00 69.36           C
ATOM   3930 1HG2 VAL A 259       3.069  -6.668 -13.143  1.00 69.36           H
ATOM   3931 2HG2 VAL A 259       2.666  -7.811 -14.446  1.00 69.36           H
ATOM   3932 3HG2 VAL A 259       1.821  -6.249 -14.341  1.00 69.36           H
ATOM   3933  HN  VAL A 259       1.904  -9.828 -13.884  1.00 69.36           H
ATOM   3934  N   LEU A 260      -0.137 -10.158 -11.416  1.00 69.97           N
ATOM   3935  CA  LEU A 260      -1.146 -10.685 -10.513  1.00 69.97           C
ATOM   3936  C   LEU A 260      -0.466 -11.534  -9.437  1.00 69.97           C
ATOM   3937  O   LEU A 260      -0.726 -11.359  -8.247  1.00 69.97           O
ATOM   3938  HA  LEU A 260      -1.627  -9.835 -10.030  1.00 69.97           H
ATOM   3939  CB  LEU A 260      -2.227 -11.434 -11.296  1.00 69.97           C
ATOM   3940 1HB  LEU A 260      -2.604 -10.774 -12.077  1.00 69.97           H
ATOM   3941 2HB  LEU A 260      -1.763 -12.285 -11.794  1.00 69.97           H
ATOM   3942  CG  LEU A 260      -3.416 -11.942 -10.478  1.00 69.97           C
ATOM   3943  HG  LEU A 260      -3.034 -12.376  -9.554  1.00 69.97           H
ATOM   3944  CD1 LEU A 260      -4.344 -10.791 -10.087  1.00 69.97           C
ATOM   3945 1HD1 LEU A 260      -3.792 -10.066  -9.488  1.00 69.97           H
ATOM   3946 2HD1 LEU A 260      -4.721 -10.306 -10.987  1.00 69.97           H
ATOM   3947 3HD1 LEU A 260      -5.181 -11.180  -9.507  1.00 69.97           H
ATOM   3948  CD2 LEU A 260      -4.160 -13.051 -11.225  1.00 69.97           C
ATOM   3949 1HD2 LEU A 260      -4.529 -12.665 -12.175  1.00 69.97           H
ATOM   3950 2HD2 LEU A 260      -3.482 -13.883 -11.410  1.00 69.97           H
ATOM   3951 3HD2 LEU A 260      -5.001 -13.394 -10.621  1.00 69.97           H
ATOM   3952  HN  LEU A 260      -0.232 -10.443 -12.370  1.00 69.97           H
ATOM   3953  N   THR A 261       0.390 -12.436  -9.893  1.00 80.71           N
ATOM   3954  CA  THR A 261       1.023 -13.389  -8.996  1.00 80.71           C
ATOM   3955  C   THR A 261       1.849 -12.656  -7.937  1.00 80.71           C
ATOM   3956  O   THR A 261       1.787 -12.990  -6.755  1.00 80.71           O
ATOM   3957  HA  THR A 261       0.241 -13.936  -8.469  1.00 80.71           H
ATOM   3958  CB  THR A 261       1.845 -14.361  -9.843  1.00 80.71           C
ATOM   3959  HB  THR A 261       2.683 -13.851 -10.319  1.00 80.71           H
ATOM   3960  OG1 THR A 261       0.893 -14.940 -10.731  1.00 80.71           O
ATOM   3961  HG1 THR A 261       0.841 -14.405 -11.574  1.00 80.71           H
ATOM   3962  CG2 THR A 261       2.367 -15.549  -9.031  1.00 80.71           C
ATOM   3963 1HG2 THR A 261       1.525 -16.099  -8.610  1.00 80.71           H
ATOM   3964 2HG2 THR A 261       3.003 -15.185  -8.224  1.00 80.71           H
ATOM   3965 3HG2 THR A 261       2.944 -16.207  -9.679  1.00 80.71           H
ATOM   3966  HN  THR A 261       0.653 -12.523 -10.854  1.00 80.71           H
ATOM   3967  N   VAL A 262       2.604 -11.670  -8.400  1.00 82.51           N
ATOM   3968  CA  VAL A 262       3.499 -10.937  -7.520  1.00 82.51           C
ATOM   3969  C   VAL A 262       2.674 -10.183  -6.475  1.00 82.51           C
ATOM   3970  O   VAL A 262       3.033 -10.153  -5.299  1.00 82.51           O
ATOM   3971  HA  VAL A 262       4.129 -11.665  -7.011  1.00 82.51           H
ATOM   3972  CB  VAL A 262       4.404 -10.018  -8.343  1.00 82.51           C
ATOM   3973  HB  VAL A 262       3.767  -9.366  -8.939  1.00 82.51           H
ATOM   3974  CG1 VAL A 262       5.261  -9.135  -7.433  1.00 82.51           C
ATOM   3975 1HG1 VAL A 262       4.612  -8.519  -6.809  1.00 82.51           H
ATOM   3976 2HG1 VAL A 262       5.885  -9.764  -6.798  1.00 82.51           H
ATOM   3977 3HG1 VAL A 262       5.895  -8.492  -8.043  1.00 82.51           H
ATOM   3978  CG2 VAL A 262       5.279 -10.827  -9.303  1.00 82.51           C
ATOM   3979 1HG2 VAL A 262       5.904 -11.515  -8.733  1.00 82.51           H
ATOM   3980 2HG2 VAL A 262       4.643 -11.393  -9.984  1.00 82.51           H
ATOM   3981 3HG2 VAL A 262       5.913 -10.150  -9.875  1.00 82.51           H
ATOM   3982  HN  VAL A 262       2.612 -11.372  -9.354  1.00 82.51           H
ATOM   3983  N   PHE A 263       1.583  -9.593  -6.941  1.00 74.54           N
ATOM   3984  CA  PHE A 263       0.702  -8.845  -6.060  1.00 74.54           C
ATOM   3985  C   PHE A 263       0.148  -9.741  -4.950  1.00 74.54           C
ATOM   3986  O   PHE A 263       0.240  -9.403  -3.771  1.00 74.54           O
ATOM   3987  HA  PHE A 263       1.291  -8.043  -5.618  1.00 74.54           H
ATOM   3988  CB  PHE A 263      -0.460  -8.338  -6.916  1.00 74.54           C
ATOM   3989 1HB  PHE A 263      -0.065  -7.694  -7.703  1.00 74.54           H
ATOM   3990 2HB  PHE A 263      -0.935  -9.187  -7.408  1.00 74.54           H
ATOM   3991  CG  PHE A 263      -1.521  -7.565  -6.130  1.00 74.54           C
ATOM   3992  CD1 PHE A 263      -2.664  -8.188  -5.735  1.00 74.54           C
ATOM   3993  HD1 PHE A 263      -2.824  -9.238  -5.979  1.00 74.54           H
ATOM   3994  CD2 PHE A 263      -1.322  -6.254  -5.826  1.00 74.54           C
ATOM   3995  HD2 PHE A 263      -0.406  -5.755  -6.142  1.00 74.54           H
ATOM   3996  CE1 PHE A 263      -3.648  -7.471  -5.005  1.00 74.54           C
ATOM   3997  HE1 PHE A 263      -4.564  -7.970  -4.689  1.00 74.54           H
ATOM   3998  CE2 PHE A 263      -2.306  -5.537  -5.096  1.00 74.54           C
ATOM   3999  HE2 PHE A 263      -2.146  -4.487  -4.852  1.00 74.54           H
ATOM   4000  CZ  PHE A 263      -3.449  -6.160  -4.701  1.00 74.54           C
ATOM   4001  HZ  PHE A 263      -4.204  -5.610  -4.141  1.00 74.54           H
ATOM   4002  HN  PHE A 263       1.300  -9.619  -7.900  1.00 74.54           H
ATOM   4003  N   VAL A 264      -0.414 -10.866  -5.366  1.00 81.86           N
ATOM   4004  CA  VAL A 264      -1.073 -11.764  -4.432  1.00 81.86           C
ATOM   4005  C   VAL A 264      -0.051 -12.272  -3.413  1.00 81.86           C
ATOM   4006  O   VAL A 264      -0.312 -12.268  -2.211  1.00 81.86           O
ATOM   4007  HA  VAL A 264      -1.836 -11.189  -3.907  1.00 81.86           H
ATOM   4008  CB  VAL A 264      -1.770 -12.892  -5.194  1.00 81.86           C
ATOM   4009  HB  VAL A 264      -1.032 -13.365  -5.842  1.00 81.86           H
ATOM   4010  CG1 VAL A 264      -2.301 -13.957  -4.232  1.00 81.86           C
ATOM   4011 1HG1 VAL A 264      -1.472 -14.379  -3.664  1.00 81.86           H
ATOM   4012 2HG1 VAL A 264      -3.018 -13.503  -3.548  1.00 81.86           H
ATOM   4013 3HG1 VAL A 264      -2.792 -14.747  -4.800  1.00 81.86           H
ATOM   4014  CG2 VAL A 264      -2.891 -12.345  -6.080  1.00 81.86           C
ATOM   4015 1HG2 VAL A 264      -3.628 -11.835  -5.460  1.00 81.86           H
ATOM   4016 2HG2 VAL A 264      -2.474 -11.642  -6.801  1.00 81.86           H
ATOM   4017 3HG2 VAL A 264      -3.370 -13.168  -6.610  1.00 81.86           H
ATOM   4018  HN  VAL A 264      -0.424 -11.167  -6.320  1.00 81.86           H
ATOM   4019  N   LEU A 265       1.092 -12.699  -3.931  1.00 85.61           N
ATOM   4020  CA  LEU A 265       2.094 -13.345  -3.102  1.00 85.61           C
ATOM   4021  C   LEU A 265       2.609 -12.349  -2.061  1.00 85.61           C
ATOM   4022  O   LEU A 265       2.996 -12.739  -0.961  1.00 85.61           O
ATOM   4023  HA  LEU A 265       1.605 -14.168  -2.579  1.00 85.61           H
ATOM   4024  CB  LEU A 265       3.197 -13.953  -3.970  1.00 85.61           C
ATOM   4025 1HB  LEU A 265       3.518 -13.203  -4.693  1.00 85.61           H
ATOM   4026 2HB  LEU A 265       4.055 -14.170  -3.334  1.00 85.61           H
ATOM   4027  CG  LEU A 265       2.827 -15.228  -4.731  1.00 85.61           C
ATOM   4028  HG  LEU A 265       1.943 -15.021  -5.335  1.00 85.61           H
ATOM   4029  CD1 LEU A 265       3.945 -15.638  -5.691  1.00 85.61           C
ATOM   4030 1HD1 LEU A 265       4.116 -14.839  -6.412  1.00 85.61           H
ATOM   4031 2HD1 LEU A 265       4.859 -15.821  -5.127  1.00 85.61           H
ATOM   4032 3HD1 LEU A 265       3.655 -16.547  -6.219  1.00 85.61           H
ATOM   4033  CD2 LEU A 265       2.459 -16.356  -3.764  1.00 85.61           C
ATOM   4034 1HD2 LEU A 265       3.309 -16.570  -3.116  1.00 85.61           H
ATOM   4035 2HD2 LEU A 265       1.607 -16.050  -3.157  1.00 85.61           H
ATOM   4036 3HD2 LEU A 265       2.200 -17.250  -4.331  1.00 85.61           H
ATOM   4037  HN  LEU A 265       1.336 -12.609  -4.897  1.00 85.61           H
ATOM   4038  N   SER A 266       2.598 -11.081  -2.447  1.00 86.95           N
ATOM   4039  CA  SER A 266       3.189 -10.043  -1.621  1.00 86.95           C
ATOM   4040  C   SER A 266       2.147  -9.493  -0.645  1.00 86.95           C
ATOM   4041  O   SER A 266       2.451  -9.252   0.523  1.00 86.95           O
ATOM   4042  HA  SER A 266       4.000 -10.531  -1.080  1.00 86.95           H
ATOM   4043  CB  SER A 266       3.759  -8.913  -2.481  1.00 86.95           C
ATOM   4044 1HB  SER A 266       4.127  -8.116  -1.834  1.00 86.95           H
ATOM   4045 2HB  SER A 266       4.613  -9.283  -3.047  1.00 86.95           H
ATOM   4046  OG  SER A 266       2.787  -8.383  -3.379  1.00 86.95           O
ATOM   4047  HG  SER A 266       3.021  -8.629  -4.319  1.00 86.95           H
ATOM   4048  HN  SER A 266       2.194 -10.761  -3.304  1.00 86.95           H
ATOM   4049  N   GLN A 267       0.940  -9.310  -1.159  1.00 82.75           N
ATOM   4050  CA  GLN A 267      -0.082  -8.578  -0.429  1.00 82.75           C
ATOM   4051  C   GLN A 267      -0.865  -9.526   0.481  1.00 82.75           C
ATOM   4052  O   GLN A 267      -1.336  -9.124   1.544  1.00 82.75           O
ATOM   4053  HA  GLN A 267       0.460  -7.849   0.174  1.00 82.75           H
ATOM   4054  CB  GLN A 267      -1.018  -7.840  -1.388  1.00 82.75           C
ATOM   4055 1HB  GLN A 267      -1.425  -8.542  -2.116  1.00 82.75           H
ATOM   4056 2HB  GLN A 267      -1.862  -7.430  -0.834  1.00 82.75           H
ATOM   4057  CG  GLN A 267      -0.281  -6.713  -2.115  1.00 82.75           C
ATOM   4058 1HG  GLN A 267       0.608  -7.111  -2.604  1.00 82.75           H
ATOM   4059 2HG  GLN A 267      -0.919  -6.302  -2.897  1.00 82.75           H
ATOM   4060  CD  GLN A 267       0.120  -5.603  -1.141  1.00 82.75           C
ATOM   4061  OE1 GLN A 267      -0.414  -5.475  -0.052  1.00 82.75           O
ATOM   4062  NE2 GLN A 267       1.089  -4.812  -1.592  1.00 82.75           N
ATOM   4063 1HE2 GLN A 267       1.485  -4.972  -2.496  1.00 82.75           H
ATOM   4064 2HE2 GLN A 267       1.421  -4.056  -1.028  1.00 82.75           H
ATOM   4065  HN  GLN A 267       0.656  -9.652  -2.055  1.00 82.75           H
ATOM   4066  N   PHE A 268      -0.981 -10.767   0.031  1.00 89.27           N
ATOM   4067  CA  PHE A 268      -1.848 -11.726   0.695  1.00 89.27           C
ATOM   4068  C   PHE A 268      -1.390 -11.974   2.133  1.00 89.27           C
ATOM   4069  O   PHE A 268      -2.175 -11.837   3.071  1.00 89.27           O
ATOM   4070  HA  PHE A 268      -2.852 -11.302   0.703  1.00 89.27           H
ATOM   4071  CB  PHE A 268      -1.752 -13.034  -0.092  1.00 89.27           C
ATOM   4072 1HB  PHE A 268      -1.990 -12.837  -1.137  1.00 89.27           H
ATOM   4073 2HB  PHE A 268      -0.722 -13.390  -0.061  1.00 89.27           H
ATOM   4074  CG  PHE A 268      -2.674 -14.140   0.426  1.00 89.27           C
ATOM   4075  CD1 PHE A 268      -2.176 -15.122   1.225  1.00 89.27           C
ATOM   4076  HD1 PHE A 268      -1.121 -15.121   1.497  1.00 89.27           H
ATOM   4077  CD2 PHE A 268      -3.991 -14.142   0.087  1.00 89.27           C
ATOM   4078  HD2 PHE A 268      -4.390 -13.356  -0.554  1.00 89.27           H
ATOM   4079  CE1 PHE A 268      -3.032 -16.149   1.705  1.00 89.27           C
ATOM   4080  HE1 PHE A 268      -2.633 -16.935   2.345  1.00 89.27           H
ATOM   4081  CE2 PHE A 268      -4.847 -15.169   0.567  1.00 89.27           C
ATOM   4082  HE2 PHE A 268      -5.902 -15.170   0.295  1.00 89.27           H
ATOM   4083  CZ  PHE A 268      -4.349 -16.150   1.366  1.00 89.27           C
ATOM   4084  HZ  PHE A 268      -5.006 -16.938   1.735  1.00 89.27           H
ATOM   4085  HN  PHE A 268      -0.497 -11.118  -0.770  1.00 89.27           H
ATOM   4086  N   PRO A 269      -0.118 -12.343   2.334  1.00 92.72           N
ATOM   4087  CA  PRO A 269       0.385 -12.616   3.682  1.00 92.72           C
ATOM   4088  C   PRO A 269       0.115 -11.468   4.642  1.00 92.72           C
ATOM   4089  O   PRO A 269      -0.316 -11.688   5.773  1.00 92.72           O
ATOM   4090  HA  PRO A 269      -0.135 -13.473   4.110  1.00 92.72           H
ATOM   4091  CB  PRO A 269       1.884 -12.839   3.472  1.00 92.72           C
ATOM   4092 1HB  PRO A 269       2.448 -11.914   3.591  1.00 92.72           H
ATOM   4093 2HB  PRO A 269       2.289 -13.552   4.190  1.00 92.72           H
ATOM   4094  CG  PRO A 269       1.966 -13.368   2.045  1.00 92.72           C
ATOM   4095 1HG  PRO A 269       2.963 -13.245   1.624  1.00 92.72           H
ATOM   4096 2HG  PRO A 269       1.741 -14.434   1.995  1.00 92.72           H
ATOM   4097  CD  PRO A 269       0.929 -12.531   1.313  1.00 92.72           C
ATOM   4098 1HD  PRO A 269       1.340 -11.578   0.980  1.00 92.72           H
ATOM   4099 2HD  PRO A 269       0.552 -13.039   0.425  1.00 92.72           H
ATOM   4100  N   TYR A 270       0.379 -10.262   4.161  1.00 90.54           N
ATOM   4101  CA  TYR A 270       0.229  -9.077   4.988  1.00 90.54           C
ATOM   4102  C   TYR A 270      -1.227  -8.891   5.421  1.00 90.54           C
ATOM   4103  O   TYR A 270      -1.501  -8.619   6.589  1.00 90.54           O
ATOM   4104  HA  TYR A 270       0.851  -9.205   5.874  1.00 90.54           H
ATOM   4105  CB  TYR A 270       0.642  -7.894   4.110  1.00 90.54           C
ATOM   4106 1HB  TYR A 270       1.694  -8.001   3.846  1.00 90.54           H
ATOM   4107 2HB  TYR A 270       0.075  -7.930   3.180  1.00 90.54           H
ATOM   4108  CG  TYR A 270       0.433  -6.528   4.766  1.00 90.54           C
ATOM   4109  CD1 TYR A 270      -0.418  -5.608   4.188  1.00 90.54           C
ATOM   4110  HD1 TYR A 270      -0.940  -5.855   3.264  1.00 90.54           H
ATOM   4111  CD2 TYR A 270       1.094  -6.217   5.937  1.00 90.54           C
ATOM   4112  HD2 TYR A 270       1.766  -6.943   6.393  1.00 90.54           H
ATOM   4113  CE1 TYR A 270      -0.615  -4.323   4.806  1.00 90.54           C
ATOM   4114  HE1 TYR A 270      -1.284  -3.587   4.360  1.00 90.54           H
ATOM   4115  CE2 TYR A 270       0.897  -4.931   6.555  1.00 90.54           C
ATOM   4116  HE2 TYR A 270       1.413  -4.672   7.479  1.00 90.54           H
ATOM   4117  CZ  TYR A 270       0.052  -4.048   5.959  1.00 90.54           C
ATOM   4118  OH  TYR A 270      -0.135  -2.833   6.543  1.00 90.54           O
ATOM   4119  HH  TYR A 270       0.303  -2.816   7.442  1.00 90.54           H
ATOM   4120  HN  TYR A 270       0.688 -10.088   3.226  1.00 90.54           H
ATOM   4121  N   ASN A 271      -2.122  -9.045   4.457  1.00 89.00           N
ATOM   4122  CA  ASN A 271      -3.533  -8.797   4.699  1.00 89.00           C
ATOM   4123  C   ASN A 271      -4.103  -9.923   5.564  1.00 89.00           C
ATOM   4124  O   ASN A 271      -5.103  -9.734   6.255  1.00 89.00           O
ATOM   4125  HA  ASN A 271      -3.572  -7.828   5.197  1.00 89.00           H
ATOM   4126  CB  ASN A 271      -4.319  -8.764   3.387  1.00 89.00           C
ATOM   4127 1HB  ASN A 271      -3.992  -9.579   2.742  1.00 89.00           H
ATOM   4128 2HB  ASN A 271      -5.378  -8.924   3.589  1.00 89.00           H
ATOM   4129  CG  ASN A 271      -4.129  -7.428   2.667  1.00 89.00           C
ATOM   4130  OD1 ASN A 271      -4.726  -6.419   3.006  1.00 89.00           O
ATOM   4131  ND2 ASN A 271      -3.266  -7.476   1.656  1.00 89.00           N
ATOM   4132 1HD2 ASN A 271      -2.809  -8.336   1.429  1.00 89.00           H
ATOM   4133 2HD2 ASN A 271      -3.073  -6.652   1.123  1.00 89.00           H
ATOM   4134  HN  ASN A 271      -1.897  -9.333   3.526  1.00 89.00           H
ATOM   4135  N   CYS A 272      -3.443 -11.069   5.497  1.00 93.84           N
ATOM   4136  CA  CYS A 272      -3.778 -12.178   6.374  1.00 93.84           C
ATOM   4137  C   CYS A 272      -3.572 -11.726   7.821  1.00 93.84           C
ATOM   4138  O   CYS A 272      -4.435 -11.939   8.671  1.00 93.84           O
ATOM   4139  HA  CYS A 272      -4.825 -12.418   6.189  1.00 93.84           H
ATOM   4140  CB  CYS A 272      -2.959 -13.428   6.044  1.00 93.84           C
ATOM   4141 1HB  CYS A 272      -1.905 -13.168   5.954  1.00 93.84           H
ATOM   4142 2HB  CYS A 272      -3.041 -14.151   6.856  1.00 93.84           H
ATOM   4143  SG  CYS A 272      -3.555 -14.172   4.482  1.00 93.84           S
ATOM   4144  HG  CYS A 272      -3.019 -13.258   3.679  1.00 93.84           H
ATOM   4145  HN  CYS A 272      -2.692 -11.246   4.860  1.00 93.84           H
ATOM   4146  N   ILE A 273      -2.422 -11.110   8.056  1.00 92.88           N
ATOM   4147  CA  ILE A 273      -2.082 -10.645   9.390  1.00 92.88           C
ATOM   4148  C   ILE A 273      -3.014  -9.495   9.777  1.00 92.88           C
ATOM   4149  O   ILE A 273      -3.474  -9.420  10.916  1.00 92.88           O
ATOM   4150  HA  ILE A 273      -2.252 -11.473  10.078  1.00 92.88           H
ATOM   4151  CB  ILE A 273      -0.597 -10.287   9.470  1.00 92.88           C
ATOM   4152  HB  ILE A 273      -0.386  -9.531   8.714  1.00 92.88           H
ATOM   4153  CG1 ILE A 273       0.278 -11.501   9.151  1.00 92.88           C
ATOM   4154 1HG1 ILE A 273       0.060 -11.856   8.144  1.00 92.88           H
ATOM   4155 2HG1 ILE A 273       1.328 -11.211   9.167  1.00 92.88           H
ATOM   4156  CG2 ILE A 273      -0.253  -9.674  10.829  1.00 92.88           C
ATOM   4157 1HG2 ILE A 273      -0.839  -8.767  10.978  1.00 92.88           H
ATOM   4158 2HG2 ILE A 273      -0.483 -10.389  11.619  1.00 92.88           H
ATOM   4159 3HG2 ILE A 273       0.809  -9.429  10.859  1.00 92.88           H
ATOM   4160  CD1 ILE A 273       0.039 -12.629  10.158  1.00 92.88           C
ATOM   4161 1HD1 ILE A 273       0.281 -12.277  11.161  1.00 92.88           H
ATOM   4162 2HD1 ILE A 273      -1.007 -12.932  10.122  1.00 92.88           H
ATOM   4163 3HD1 ILE A 273       0.673 -13.479   9.908  1.00 92.88           H
ATOM   4164  HN  ILE A 273      -1.731 -10.929   7.357  1.00 92.88           H
ATOM   4165  N   LEU A 274      -3.263  -8.626   8.808  1.00 89.82           N
ATOM   4166  CA  LEU A 274      -4.148  -7.494   9.028  1.00 89.82           C
ATOM   4167  C   LEU A 274      -5.517  -8.004   9.482  1.00 89.82           C
ATOM   4168  O   LEU A 274      -6.140  -7.416  10.365  1.00 89.82           O
ATOM   4169  HA  LEU A 274      -3.719  -6.895   9.830  1.00 89.82           H
ATOM   4170  CB  LEU A 274      -4.204  -6.609   7.781  1.00 89.82           C
ATOM   4171 1HB  LEU A 274      -4.253  -7.254   6.904  1.00 89.82           H
ATOM   4172 2HB  LEU A 274      -5.131  -6.036   7.808  1.00 89.82           H
ATOM   4173  CG  LEU A 274      -3.039  -5.634   7.598  1.00 89.82           C
ATOM   4174  HG  LEU A 274      -2.115  -6.210   7.552  1.00 89.82           H
ATOM   4175  CD1 LEU A 274      -3.164  -4.872   6.277  1.00 89.82           C
ATOM   4176 1HD1 LEU A 274      -3.161  -5.580   5.448  1.00 89.82           H
ATOM   4177 2HD1 LEU A 274      -4.097  -4.308   6.270  1.00 89.82           H
ATOM   4178 3HD1 LEU A 274      -2.324  -4.186   6.173  1.00 89.82           H
ATOM   4179  CD2 LEU A 274      -2.922  -4.689   8.796  1.00 89.82           C
ATOM   4180 1HD2 LEU A 274      -3.844  -4.117   8.899  1.00 89.82           H
ATOM   4181 2HD2 LEU A 274      -2.752  -5.270   9.702  1.00 89.82           H
ATOM   4182 3HD2 LEU A 274      -2.087  -4.006   8.640  1.00 89.82           H
ATOM   4183  HN  LEU A 274      -2.874  -8.686   7.889  1.00 89.82           H
ATOM   4184  N   LEU A 275      -5.945  -9.092   8.859  1.00 92.28           N
ATOM   4185  CA  LEU A 275      -7.243  -9.668   9.166  1.00 92.28           C
ATOM   4186  C   LEU A 275      -7.261 -10.126  10.626  1.00 92.28           C
ATOM   4187  O   LEU A 275      -8.208  -9.841  11.358  1.00 92.28           O
ATOM   4188  HA  LEU A 275      -7.988  -8.882   9.041  1.00 92.28           H
ATOM   4189  CB  LEU A 275      -7.586 -10.777   8.170  1.00 92.28           C
ATOM   4190 1HB  LEU A 275      -7.491 -10.375   7.161  1.00 92.28           H
ATOM   4191 2HB  LEU A 275      -6.843 -11.569   8.268  1.00 92.28           H
ATOM   4192  CG  LEU A 275      -8.976 -11.401   8.311  1.00 92.28           C
ATOM   4193  HG  LEU A 275      -9.106 -11.714   9.347  1.00 92.28           H
ATOM   4194  CD1 LEU A 275     -10.070 -10.374   8.010  1.00 92.28           C
ATOM   4195 1HD1 LEU A 275      -9.988  -9.540   8.707  1.00 92.28           H
ATOM   4196 2HD1 LEU A 275      -9.954 -10.008   6.990  1.00 92.28           H
ATOM   4197 3HD1 LEU A 275     -11.048 -10.844   8.118  1.00 92.28           H
ATOM   4198  CD2 LEU A 275      -9.108 -12.652   7.440  1.00 92.28           C
ATOM   4199 1HD2 LEU A 275      -8.949 -12.385   6.396  1.00 92.28           H
ATOM   4200 2HD2 LEU A 275      -8.363 -13.386   7.745  1.00 92.28           H
ATOM   4201 3HD2 LEU A 275     -10.105 -13.074   7.560  1.00 92.28           H
ATOM   4202  HN  LEU A 275      -5.423  -9.576   8.157  1.00 92.28           H
ATOM   4203  N   VAL A 276      -6.203 -10.827  11.006  1.00 93.81           N
ATOM   4204  CA  VAL A 276      -6.083 -11.323  12.366  1.00 93.81           C
ATOM   4205  C   VAL A 276      -6.140 -10.144  13.340  1.00 93.81           C
ATOM   4206  O   VAL A 276      -6.852 -10.196  14.342  1.00 93.81           O
ATOM   4207  HA  VAL A 276      -6.936 -11.975  12.555  1.00 93.81           H
ATOM   4208  CB  VAL A 276      -4.808 -12.155  12.509  1.00 93.81           C
ATOM   4209  HB  VAL A 276      -3.969 -11.545  12.173  1.00 93.81           H
ATOM   4210  CG1 VAL A 276      -4.559 -12.531  13.971  1.00 93.81           C
ATOM   4211 1HG1 VAL A 276      -4.453 -11.624  14.567  1.00 93.81           H
ATOM   4212 2HG1 VAL A 276      -5.401 -13.114  14.345  1.00 93.81           H
ATOM   4213 3HG1 VAL A 276      -3.647 -13.123  14.044  1.00 93.81           H
ATOM   4214  CG2 VAL A 276      -4.865 -13.403  11.625  1.00 93.81           C
ATOM   4215 1HG2 VAL A 276      -5.718 -14.016  11.917  1.00 93.81           H
ATOM   4216 2HG2 VAL A 276      -4.973 -13.104  10.582  1.00 93.81           H
ATOM   4217 3HG2 VAL A 276      -3.946 -13.976  11.746  1.00 93.81           H
ATOM   4218  HN  VAL A 276      -5.439 -11.057  10.403  1.00 93.81           H
ATOM   4219  N   GLN A 277      -5.381  -9.109  13.012  1.00 90.54           N
ATOM   4220  CA  GLN A 277      -5.312  -7.932  13.861  1.00 90.54           C
ATOM   4221  C   GLN A 277      -6.688  -7.271  13.964  1.00 90.54           C
ATOM   4222  O   GLN A 277      -7.053  -6.749  15.017  1.00 90.54           O
ATOM   4223  HA  GLN A 277      -5.004  -8.299  14.840  1.00 90.54           H
ATOM   4224  CB  GLN A 277      -4.266  -6.943  13.344  1.00 90.54           C
ATOM   4225 1HB  GLN A 277      -4.394  -6.800  12.271  1.00 90.54           H
ATOM   4226 2HB  GLN A 277      -4.415  -5.971  13.815  1.00 90.54           H
ATOM   4227  CG  GLN A 277      -2.849  -7.444  13.631  1.00 90.54           C
ATOM   4228 1HG  GLN A 277      -2.736  -7.632  14.699  1.00 90.54           H
ATOM   4229 2HG  GLN A 277      -2.684  -8.393  13.121  1.00 90.54           H
ATOM   4230  CD  GLN A 277      -1.804  -6.424  13.174  1.00 90.54           C
ATOM   4231  OE1 GLN A 277      -2.053  -5.576  12.333  1.00 90.54           O
ATOM   4232  NE2 GLN A 277      -0.623  -6.554  13.772  1.00 90.54           N
ATOM   4233 1HE2 GLN A 277      -0.485  -7.272  14.454  1.00 90.54           H
ATOM   4234 2HE2 GLN A 277       0.126  -5.933  13.540  1.00 90.54           H
ATOM   4235  HN  GLN A 277      -4.821  -9.066  12.184  1.00 90.54           H
ATOM   4236  N   THR A 278      -7.414  -7.313  12.857  1.00 91.28           N
ATOM   4237  CA  THR A 278      -8.726  -6.691  12.798  1.00 91.28           C
ATOM   4238  C   THR A 278      -9.704  -7.419  13.723  1.00 91.28           C
ATOM   4239  O   THR A 278     -10.453  -6.784  14.463  1.00 91.28           O
ATOM   4240  HA  THR A 278      -8.639  -5.669  13.165  1.00 91.28           H
ATOM   4241  CB  THR A 278      -9.175  -6.671  11.335  1.00 91.28           C
ATOM   4242  HB  THR A 278      -9.340  -7.683  10.965  1.00 91.28           H
ATOM   4243  OG1 THR A 278      -8.154  -5.932  10.669  1.00 91.28           O
ATOM   4244  HG1 THR A 278      -7.254  -6.229  10.987  1.00 91.28           H
ATOM   4245  CG2 THR A 278     -10.439  -5.837  11.122  1.00 91.28           C
ATOM   4246 1HG2 THR A 278     -10.252  -4.808  11.429  1.00 91.28           H
ATOM   4247 2HG2 THR A 278     -11.253  -6.252  11.716  1.00 91.28           H
ATOM   4248 3HG2 THR A 278     -10.713  -5.856  10.067  1.00 91.28           H
ATOM   4249  HN  THR A 278      -7.121  -7.762  12.013  1.00 91.28           H
ATOM   4250  N   ILE A 279      -9.664  -8.741  13.651  1.00 91.68           N
ATOM   4251  CA  ILE A 279     -10.545  -9.562  14.464  1.00 91.68           C
ATOM   4252  C   ILE A 279     -10.180  -9.388  15.940  1.00 91.68           C
ATOM   4253  O   ILE A 279     -11.059  -9.255  16.789  1.00 91.68           O
ATOM   4254  HA  ILE A 279     -11.562  -9.197  14.315  1.00 91.68           H
ATOM   4255  CB  ILE A 279     -10.512 -11.016  13.990  1.00 91.68           C
ATOM   4256  HB  ILE A 279      -9.474 -11.347  13.975  1.00 91.68           H
ATOM   4257  CG1 ILE A 279     -11.047 -11.139  12.562  1.00 91.68           C
ATOM   4258 1HG1 ILE A 279     -12.128 -11.004  12.561  1.00 91.68           H
ATOM   4259 2HG1 ILE A 279     -10.626 -10.347  11.943  1.00 91.68           H
ATOM   4260  CG2 ILE A 279     -11.263 -11.927  14.963  1.00 91.68           C
ATOM   4261 1HG2 ILE A 279     -10.797 -11.870  15.947  1.00 91.68           H
ATOM   4262 2HG2 ILE A 279     -12.302 -11.606  15.034  1.00 91.68           H
ATOM   4263 3HG2 ILE A 279     -11.224 -12.955  14.602  1.00 91.68           H
ATOM   4264  CD1 ILE A 279     -10.698 -12.502  11.961  1.00 91.68           C
ATOM   4265 1HD1 ILE A 279      -9.615 -12.624  11.941  1.00 91.68           H
ATOM   4266 2HD1 ILE A 279     -11.140 -13.291  12.569  1.00 91.68           H
ATOM   4267 3HD1 ILE A 279     -11.089 -12.563  10.946  1.00 91.68           H
ATOM   4268  HN  ILE A 279      -9.046  -9.250  13.052  1.00 91.68           H
ATOM   4269  N   ASP A 280      -8.881  -9.394  16.199  1.00 91.12           N
ATOM   4270  CA  ASP A 280      -8.389  -9.288  17.562  1.00 91.12           C
ATOM   4271  C   ASP A 280      -8.772  -7.921  18.133  1.00 91.12           C
ATOM   4272  O   ASP A 280      -9.056  -7.798  19.323  1.00 91.12           O
ATOM   4273  HA  ASP A 280      -8.859 -10.111  18.101  1.00 91.12           H
ATOM   4274  CB  ASP A 280      -6.865  -9.410  17.610  1.00 91.12           C
ATOM   4275 1HB  ASP A 280      -6.555 -10.335  17.123  1.00 91.12           H
ATOM   4276 2HB  ASP A 280      -6.413  -8.590  17.051  1.00 91.12           H
ATOM   4277  CG  ASP A 280      -6.358  -9.392  19.053  1.00 91.12           C
ATOM   4278  OD1 ASP A 280      -6.905 -10.177  19.857  1.00 91.12           O
ATOM   4279  OD2 ASP A 280      -5.434  -8.593  19.320  1.00 91.12           O
ATOM   4280  HN  ASP A 280      -8.171  -9.470  15.499  1.00 91.12           H
ATOM   4281  N   ALA A 281      -8.767  -6.927  17.256  1.00 90.26           N
ATOM   4282  CA  ALA A 281      -9.113  -5.574  17.657  1.00 90.26           C
ATOM   4283  C   ALA A 281     -10.541  -5.559  18.207  1.00 90.26           C
ATOM   4284  O   ALA A 281     -10.874  -4.735  19.058  1.00 90.26           O
ATOM   4285  HA  ALA A 281      -8.425  -5.276  18.449  1.00 90.26           H
ATOM   4286  CB  ALA A 281      -8.936  -4.628  16.468  1.00 90.26           C
ATOM   4287 1HB  ALA A 281      -7.898  -4.654  16.135  1.00 90.26           H
ATOM   4288 2HB  ALA A 281      -9.587  -4.943  15.653  1.00 90.26           H
ATOM   4289 3HB  ALA A 281      -9.195  -3.613  16.769  1.00 90.26           H
ATOM   4290  HN  ALA A 281      -8.533  -7.035  16.290  1.00 90.26           H
ATOM   4291  N   TYR A 282     -11.347  -6.478  17.697  1.00 79.71           N
ATOM   4292  CA  TYR A 282     -12.744  -6.550  18.089  1.00 79.71           C
ATOM   4293  C   TYR A 282     -12.952  -7.593  19.189  1.00 79.71           C
ATOM   4294  O   TYR A 282     -13.610  -7.320  20.192  1.00 79.71           O
ATOM   4295  HA  TYR A 282     -13.038  -5.571  18.467  1.00 79.71           H
ATOM   4296  CB  TYR A 282     -13.512  -6.984  16.839  1.00 79.71           C
ATOM   4297 1HB  TYR A 282     -13.225  -6.341  16.007  1.00 79.71           H
ATOM   4298 2HB  TYR A 282     -13.213  -7.999  16.575  1.00 79.71           H
ATOM   4299  CG  TYR A 282     -15.033  -6.941  16.996  1.00 79.71           C
ATOM   4300  CD1 TYR A 282     -15.734  -8.104  17.243  1.00 79.71           C
ATOM   4301  HD1 TYR A 282     -15.204  -9.053  17.327  1.00 79.71           H
ATOM   4302  CD2 TYR A 282     -15.704  -5.740  16.891  1.00 79.71           C
ATOM   4303  HD2 TYR A 282     -15.150  -4.821  16.696  1.00 79.71           H
ATOM   4304  CE1 TYR A 282     -17.166  -8.063  17.392  1.00 79.71           C
ATOM   4305  HE1 TYR A 282     -17.732  -8.974  17.587  1.00 79.71           H
ATOM   4306  CE2 TYR A 282     -17.136  -5.699  17.039  1.00 79.71           C
ATOM   4307  HE2 TYR A 282     -17.678  -4.757  16.959  1.00 79.71           H
ATOM   4308  CZ  TYR A 282     -17.796  -6.863  17.282  1.00 79.71           C
ATOM   4309  OH  TYR A 282     -19.148  -6.825  17.422  1.00 79.71           O
ATOM   4310  HH  TYR A 282     -19.497  -7.739  17.627  1.00 79.71           H
ATOM   4311  HN  TYR A 282     -11.060  -7.165  17.029  1.00 79.71           H
ATOM   4312  N   ALA A 283     -12.379  -8.766  18.963  1.00 88.40           N
ATOM   4313  CA  ALA A 283     -12.691  -9.922  19.787  1.00 88.40           C
ATOM   4314  C   ALA A 283     -11.702  -9.993  20.953  1.00 88.40           C
ATOM   4315  O   ALA A 283     -11.981 -10.627  21.969  1.00 88.40           O
ATOM   4316  HA  ALA A 283     -13.697  -9.786  20.183  1.00 88.40           H
ATOM   4317  CB  ALA A 283     -12.667 -11.185  18.925  1.00 88.40           C
ATOM   4318 1HB  ALA A 283     -13.408 -11.096  18.129  1.00 88.40           H
ATOM   4319 2HB  ALA A 283     -11.677 -11.308  18.487  1.00 88.40           H
ATOM   4320 3HB  ALA A 283     -12.901 -12.052  19.543  1.00 88.40           H
ATOM   4321  HN  ALA A 283     -11.715  -8.933  18.235  1.00 88.40           H
ATOM   4322  N   MET A 284     -10.568  -9.334  20.766  1.00 81.51           N
ATOM   4323  CA  MET A 284      -9.546  -9.296  21.798  1.00 81.51           C
ATOM   4324  C   MET A 284      -9.248 -10.701  22.326  1.00 81.51           C
ATOM   4325  O   MET A 284      -9.130 -10.902  23.534  1.00 81.51           O
ATOM   4326  HA  MET A 284      -8.659  -8.886  21.317  1.00 81.51           H
ATOM   4327  CB  MET A 284     -10.017  -8.407  22.951  1.00 81.51           C
ATOM   4328 1HB  MET A 284     -10.908  -8.838  23.407  1.00 81.51           H
ATOM   4329 2HB  MET A 284      -9.249  -8.371  23.724  1.00 81.51           H
ATOM   4330  CG  MET A 284     -10.322  -6.990  22.461  1.00 81.51           C
ATOM   4331 1HG  MET A 284      -9.404  -6.505  22.130  1.00 81.51           H
ATOM   4332 2HG  MET A 284     -10.990  -7.030  21.600  1.00 81.51           H
ATOM   4333  SD  MET A 284     -11.074  -6.040  23.771  1.00 81.51           S
ATOM   4334  CE  MET A 284     -11.155  -4.439  22.986  1.00 81.51           C
ATOM   4335 1HE  MET A 284     -10.148  -4.112  22.723  1.00 81.51           H
ATOM   4336 2HE  MET A 284     -11.762  -4.507  22.083  1.00 81.51           H
ATOM   4337 3HE  MET A 284     -11.602  -3.720  23.672  1.00 81.51           H
ATOM   4338  HN  MET A 284     -10.344  -8.833  19.931  1.00 81.51           H
ATOM   4339  N   PHE A 285      -9.135 -11.637  21.395  1.00 83.84           N
ATOM   4340  CA  PHE A 285      -9.044 -13.042  21.753  1.00 83.84           C
ATOM   4341  C   PHE A 285      -7.598 -13.438  22.058  1.00 83.84           C
ATOM   4342  O   PHE A 285      -7.348 -14.497  22.632  1.00 83.84           O
ATOM   4343  HA  PHE A 285      -9.655 -13.189  22.644  1.00 83.84           H
ATOM   4344  CB  PHE A 285      -9.537 -13.844  20.547  1.00 83.84           C
ATOM   4345 1HB  PHE A 285      -9.649 -14.888  20.838  1.00 83.84           H
ATOM   4346 2HB  PHE A 285     -10.526 -13.484  20.264  1.00 83.84           H
ATOM   4347  CG  PHE A 285      -8.614 -13.766  19.329  1.00 83.84           C
ATOM   4348  CD1 PHE A 285      -8.796 -12.789  18.400  1.00 83.84           C
ATOM   4349  HD1 PHE A 285      -9.598 -12.062  18.523  1.00 83.84           H
ATOM   4350  CD2 PHE A 285      -7.612 -14.673  19.175  1.00 83.84           C
ATOM   4351  HD2 PHE A 285      -7.467 -15.456  19.919  1.00 83.84           H
ATOM   4352  CE1 PHE A 285      -7.939 -12.717  17.269  1.00 83.84           C
ATOM   4353  HE1 PHE A 285      -8.085 -11.934  16.525  1.00 83.84           H
ATOM   4354  CE2 PHE A 285      -6.756 -14.600  18.045  1.00 83.84           C
ATOM   4355  HE2 PHE A 285      -5.953 -15.327  17.921  1.00 83.84           H
ATOM   4356  CZ  PHE A 285      -6.938 -13.624  17.116  1.00 83.84           C
ATOM   4357  HZ  PHE A 285      -6.280 -13.568  16.248  1.00 83.84           H
ATOM   4358  HN  PHE A 285      -9.105 -11.448  20.413  1.00 83.84           H
ATOM   4359  N   ILE A 286      -6.683 -12.567  21.659  1.00 85.72           N
ATOM   4360  CA  ILE A 286      -5.270 -12.798  21.908  1.00 85.72           C
ATOM   4361  C   ILE A 286      -4.920 -12.316  23.318  1.00 85.72           C
ATOM   4362  O   ILE A 286      -4.766 -11.118  23.547  1.00 85.72           O
ATOM   4363  HA  ILE A 286      -5.102 -13.874  21.860  1.00 85.72           H
ATOM   4364  CB  ILE A 286      -4.420 -12.156  20.810  1.00 85.72           C
ATOM   4365  HB  ILE A 286      -4.617 -11.084  20.808  1.00 85.72           H
ATOM   4366  CG1 ILE A 286      -4.812 -12.690  19.431  1.00 85.72           C
ATOM   4367 1HG1 ILE A 286      -4.604 -13.759  19.378  1.00 85.72           H
ATOM   4368 2HG1 ILE A 286      -5.885 -12.567  19.281  1.00 85.72           H
ATOM   4369  CG2 ILE A 286      -2.928 -12.341  21.094  1.00 85.72           C
ATOM   4370 1HG2 ILE A 286      -2.679 -11.874  22.046  1.00 85.72           H
ATOM   4371 2HG2 ILE A 286      -2.696 -13.405  21.139  1.00 85.72           H
ATOM   4372 3HG2 ILE A 286      -2.347 -11.876  20.298  1.00 85.72           H
ATOM   4373  CD1 ILE A 286      -4.049 -11.961  18.323  1.00 85.72           C
ATOM   4374 1HD1 ILE A 286      -4.279 -10.896  18.364  1.00 85.72           H
ATOM   4375 2HD1 ILE A 286      -2.978 -12.107  18.463  1.00 85.72           H
ATOM   4376 3HD1 ILE A 286      -4.346 -12.360  17.354  1.00 85.72           H
ATOM   4377  HN  ILE A 286      -6.893 -11.718  21.174  1.00 85.72           H
ATOM   4378  N   SER A 287      -4.806 -13.275  24.225  1.00 84.54           N
ATOM   4379  CA  SER A 287      -4.480 -12.963  25.606  1.00 84.54           C
ATOM   4380  C   SER A 287      -3.040 -13.379  25.911  1.00 84.54           C
ATOM   4381  O   SER A 287      -2.468 -12.958  26.915  1.00 84.54           O
ATOM   4382  HA  SER A 287      -4.592 -11.882  25.692  1.00 84.54           H
ATOM   4383  CB  SER A 287      -5.448 -13.653  26.570  1.00 84.54           C
ATOM   4384 1HB  SER A 287      -5.152 -13.438  27.597  1.00 84.54           H
ATOM   4385 2HB  SER A 287      -6.449 -13.244  26.434  1.00 84.54           H
ATOM   4386  OG  SER A 287      -5.482 -15.064  26.372  1.00 84.54           O
ATOM   4387  HG  SER A 287      -6.155 -15.479  26.985  1.00 84.54           H
ATOM   4388  HN  SER A 287      -4.931 -14.247  24.030  1.00 84.54           H
ATOM   4389  N   ASN A 288      -2.496 -14.202  25.027  1.00 85.44           N
ATOM   4390  CA  ASN A 288      -1.172 -14.762  25.241  1.00 85.44           C
ATOM   4391  C   ASN A 288      -0.123 -13.829  24.634  1.00 85.44           C
ATOM   4392  O   ASN A 288      -0.169 -13.530  23.441  1.00 85.44           O
ATOM   4393  HA  ASN A 288      -1.072 -14.854  26.323  1.00 85.44           H
ATOM   4394  CB  ASN A 288      -1.037 -16.129  24.566  1.00 85.44           C
ATOM   4395 1HB  ASN A 288      -1.893 -16.752  24.824  1.00 85.44           H
ATOM   4396 2HB  ASN A 288      -1.047 -16.006  23.483  1.00 85.44           H
ATOM   4397  CG  ASN A 288       0.256 -16.826  24.994  1.00 85.44           C
ATOM   4398  OD1 ASN A 288       1.263 -16.200  25.282  1.00 85.44           O
ATOM   4399  ND2 ASN A 288       0.172 -18.153  25.020  1.00 85.44           N
ATOM   4400 1HD2 ASN A 288      -0.685 -18.605  24.772  1.00 85.44           H
ATOM   4401 2HD2 ASN A 288       0.966 -18.699  25.287  1.00 85.44           H
ATOM   4402  HN  ASN A 288      -2.942 -14.485  24.178  1.00 85.44           H
ATOM   4403  N   CYS A 289       0.797 -13.394  25.481  1.00 90.42           N
ATOM   4404  CA  CYS A 289       1.802 -12.430  25.065  1.00 90.42           C
ATOM   4405  C   CYS A 289       2.664 -13.074  23.977  1.00 90.42           C
ATOM   4406  O   CYS A 289       3.047 -12.414  23.013  1.00 90.42           O
ATOM   4407  HA  CYS A 289       1.265 -11.567  24.673  1.00 90.42           H
ATOM   4408  CB  CYS A 289       2.644 -11.945  26.247  1.00 90.42           C
ATOM   4409 1HB  CYS A 289       1.997 -11.526  27.018  1.00 90.42           H
ATOM   4410 2HB  CYS A 289       3.172 -12.786  26.697  1.00 90.42           H
ATOM   4411  SG  CYS A 289       3.844 -10.683  25.684  1.00 90.42           S
ATOM   4412  HN  CYS A 289       0.863 -13.688  26.435  1.00 90.42           H
ATOM   4413  N   ALA A 290       2.942 -14.355  24.168  1.00 92.62           N
ATOM   4414  CA  ALA A 290       3.818 -15.074  23.259  1.00 92.62           C
ATOM   4415  C   ALA A 290       3.221 -15.044  21.851  1.00 92.62           C
ATOM   4416  O   ALA A 290       3.939 -14.842  20.872  1.00 92.62           O
ATOM   4417  HA  ALA A 290       4.779 -14.560  23.248  1.00 92.62           H
ATOM   4418  CB  ALA A 290       4.028 -16.500  23.772  1.00 92.62           C
ATOM   4419 1HB  ALA A 290       4.481 -16.467  24.763  1.00 92.62           H
ATOM   4420 2HB  ALA A 290       3.066 -17.011  23.830  1.00 92.62           H
ATOM   4421 3HB  ALA A 290       4.685 -17.039  23.090  1.00 92.62           H
ATOM   4422  HN  ALA A 290       2.581 -14.899  24.926  1.00 92.62           H
ATOM   4423  N   VAL A 291       1.913 -15.247  21.793  1.00 92.66           N
ATOM   4424  CA  VAL A 291       1.212 -15.249  20.520  1.00 92.66           C
ATOM   4425  C   VAL A 291       1.258 -13.845  19.915  1.00 92.66           C
ATOM   4426  O   VAL A 291       1.493 -13.688  18.718  1.00 92.66           O
ATOM   4427  HA  VAL A 291       1.737 -15.935  19.856  1.00 92.66           H
ATOM   4428  CB  VAL A 291      -0.214 -15.772  20.709  1.00 92.66           C
ATOM   4429  HB  VAL A 291      -0.713 -15.129  21.434  1.00 92.66           H
ATOM   4430  CG1 VAL A 291      -1.001 -15.704  19.399  1.00 92.66           C
ATOM   4431 1HG1 VAL A 291      -1.050 -14.669  19.058  1.00 92.66           H
ATOM   4432 2HG1 VAL A 291      -0.503 -16.312  18.644  1.00 92.66           H
ATOM   4433 3HG1 VAL A 291      -2.010 -16.081  19.562  1.00 92.66           H
ATOM   4434  CG2 VAL A 291      -0.206 -17.195  21.271  1.00 92.66           C
ATOM   4435 1HG2 VAL A 291       0.320 -17.855  20.580  1.00 92.66           H
ATOM   4436 2HG2 VAL A 291       0.300 -17.202  22.236  1.00 92.66           H
ATOM   4437 3HG2 VAL A 291      -1.232 -17.542  21.395  1.00 92.66           H
ATOM   4438  HN  VAL A 291       1.336 -15.409  22.594  1.00 92.66           H
ATOM   4439  N   SER A 292       1.030 -12.859  20.771  1.00 92.93           N
ATOM   4440  CA  SER A 292       1.015 -11.474  20.330  1.00 92.93           C
ATOM   4441  C   SER A 292       2.375 -11.098  19.739  1.00 92.93           C
ATOM   4442  O   SER A 292       2.444 -10.451  18.695  1.00 92.93           O
ATOM   4443  HA  SER A 292       0.238 -11.423  19.567  1.00 92.93           H
ATOM   4444  CB  SER A 292       0.658 -10.533  21.483  1.00 92.93           C
ATOM   4445 1HB  SER A 292      -0.257 -10.879  21.963  1.00 92.93           H
ATOM   4446 2HB  SER A 292       1.446 -10.568  22.236  1.00 92.93           H
ATOM   4447  OG  SER A 292       0.483  -9.190  21.041  1.00 92.93           O
ATOM   4448  HG  SER A 292      -0.341  -9.119  20.480  1.00 92.93           H
ATOM   4449  HN  SER A 292       0.859 -12.994  21.747  1.00 92.93           H
ATOM   4450  N   THR A 293       3.423 -11.519  20.432  1.00 89.34           N
ATOM   4451  CA  THR A 293       4.776 -11.191  20.016  1.00 89.34           C
ATOM   4452  C   THR A 293       5.058 -11.757  18.623  1.00 89.34           C
ATOM   4453  O   THR A 293       5.598 -11.062  17.764  1.00 89.34           O
ATOM   4454  HA  THR A 293       4.860 -10.107  19.944  1.00 89.34           H
ATOM   4455  CB  THR A 293       5.738 -11.707  21.088  1.00 89.34           C
ATOM   4456  HB  THR A 293       5.673 -12.792  21.180  1.00 89.34           H
ATOM   4457  OG1 THR A 293       5.385 -10.970  22.255  1.00 89.34           O
ATOM   4458  HG1 THR A 293       4.707 -11.475  22.788  1.00 89.34           H
ATOM   4459  CG2 THR A 293       7.188 -11.304  20.816  1.00 89.34           C
ATOM   4460 1HG2 THR A 293       7.265 -10.217  20.792  1.00 89.34           H
ATOM   4461 2HG2 THR A 293       7.505 -11.712  19.856  1.00 89.34           H
ATOM   4462 3HG2 THR A 293       7.829 -11.696  21.607  1.00 89.34           H
ATOM   4463  HN  THR A 293       3.358 -12.074  21.261  1.00 89.34           H
ATOM   4464  N   ASN A 294       4.680 -13.014  18.442  1.00 91.28           N
ATOM   4465  CA  ASN A 294       4.940 -13.701  17.189  1.00 91.28           C
ATOM   4466  C   ASN A 294       4.157 -13.017  16.066  1.00 91.28           C
ATOM   4467  O   ASN A 294       4.656 -12.883  14.949  1.00 91.28           O
ATOM   4468  HA  ASN A 294       6.018 -13.636  17.045  1.00 91.28           H
ATOM   4469  CB  ASN A 294       4.489 -15.162  17.257  1.00 91.28           C
ATOM   4470 1HB  ASN A 294       3.493 -15.219  17.695  1.00 91.28           H
ATOM   4471 2HB  ASN A 294       4.419 -15.572  16.250  1.00 91.28           H
ATOM   4472  CG  ASN A 294       5.465 -15.998  18.087  1.00 91.28           C
ATOM   4473  OD1 ASN A 294       6.605 -15.627  18.313  1.00 91.28           O
ATOM   4474  ND2 ASN A 294       4.956 -17.146  18.526  1.00 91.28           N
ATOM   4475 1HD2 ASN A 294       4.012 -17.391  18.305  1.00 91.28           H
ATOM   4476 2HD2 ASN A 294       5.517 -17.763  19.078  1.00 91.28           H
ATOM   4477  HN  ASN A 294       4.205 -13.560  19.133  1.00 91.28           H
ATOM   4478  N   ILE A 295       2.944 -12.603  16.400  1.00 91.42           N
ATOM   4479  CA  ILE A 295       2.083 -11.948  15.430  1.00 91.42           C
ATOM   4480  C   ILE A 295       2.728 -10.633  14.988  1.00 91.42           C
ATOM   4481  O   ILE A 295       2.705 -10.293  13.806  1.00 91.42           O
ATOM   4482  HA  ILE A 295       2.008 -12.605  14.564  1.00 91.42           H
ATOM   4483  CB  ILE A 295       0.671 -11.780  15.995  1.00 91.42           C
ATOM   4484  HB  ILE A 295       0.753 -11.422  17.021  1.00 91.42           H
ATOM   4485  CG1 ILE A 295      -0.063 -13.122  16.042  1.00 91.42           C
ATOM   4486 1HG1 ILE A 295      -0.276 -13.460  15.028  1.00 91.42           H
ATOM   4487 2HG1 ILE A 295       0.577 -13.875  16.501  1.00 91.42           H
ATOM   4488  CG2 ILE A 295      -0.112 -10.726  15.209  1.00 91.42           C
ATOM   4489 1HG2 ILE A 295       0.405  -9.768  15.272  1.00 91.42           H
ATOM   4490 2HG2 ILE A 295      -0.186 -11.031  14.166  1.00 91.42           H
ATOM   4491 3HG2 ILE A 295      -1.112 -10.627  15.631  1.00 91.42           H
ATOM   4492  CD1 ILE A 295      -1.369 -13.005  16.831  1.00 91.42           C
ATOM   4493 1HD1 ILE A 295      -1.150 -12.690  17.851  1.00 91.42           H
ATOM   4494 2HD1 ILE A 295      -2.016 -12.269  16.355  1.00 91.42           H
ATOM   4495 3HD1 ILE A 295      -1.871 -13.972  16.849  1.00 91.42           H
ATOM   4496  HN  ILE A 295       2.549 -12.708  17.313  1.00 91.42           H
ATOM   4497  N   ASP A 296       3.289  -9.929  15.960  1.00 92.50           N
ATOM   4498  CA  ASP A 296       3.886  -8.631  15.696  1.00 92.50           C
ATOM   4499  C   ASP A 296       5.085  -8.807  14.762  1.00 92.50           C
ATOM   4500  O   ASP A 296       5.286  -8.010  13.847  1.00 92.50           O
ATOM   4501  HA  ASP A 296       3.091  -8.036  15.246  1.00 92.50           H
ATOM   4502  CB  ASP A 296       4.384  -7.981  16.988  1.00 92.50           C
ATOM   4503 1HB  ASP A 296       4.963  -8.703  17.563  1.00 92.50           H
ATOM   4504 2HB  ASP A 296       5.054  -7.154  16.749  1.00 92.50           H
ATOM   4505  CG  ASP A 296       3.214  -7.469  17.831  1.00 92.50           C
ATOM   4506  OD1 ASP A 296       2.135  -7.262  17.236  1.00 92.50           O
ATOM   4507  OD2 ASP A 296       3.427  -7.296  19.051  1.00 92.50           O
ATOM   4508  HN  ASP A 296       3.338 -10.231  16.912  1.00 92.50           H
ATOM   4509  N   ILE A 297       5.851  -9.856  15.025  1.00 91.38           N
ATOM   4510  CA  ILE A 297       7.012 -10.159  14.207  1.00 91.38           C
ATOM   4511  C   ILE A 297       6.555 -10.502  12.787  1.00 91.38           C
ATOM   4512  O   ILE A 297       7.131 -10.020  11.813  1.00 91.38           O
ATOM   4513  HA  ILE A 297       7.626  -9.259  14.164  1.00 91.38           H
ATOM   4514  CB  ILE A 297       7.859 -11.253  14.861  1.00 91.38           C
ATOM   4515  HB  ILE A 297       7.200 -12.077  15.134  1.00 91.38           H
ATOM   4516  CG1 ILE A 297       8.506 -10.746  16.152  1.00 91.38           C
ATOM   4517 1HG1 ILE A 297       9.258  -9.994  15.915  1.00 91.38           H
ATOM   4518 2HG1 ILE A 297       7.754 -10.261  16.774  1.00 91.38           H
ATOM   4519  CG2 ILE A 297       8.894 -11.806  13.880  1.00 91.38           C
ATOM   4520 1HG2 ILE A 297       8.384 -12.230  13.015  1.00 91.38           H
ATOM   4521 2HG2 ILE A 297       9.553 -11.002  13.555  1.00 91.38           H
ATOM   4522 3HG2 ILE A 297       9.481 -12.582  14.371  1.00 91.38           H
ATOM   4523  CD1 ILE A 297       9.153 -11.895  16.928  1.00 91.38           C
ATOM   4524 1HD1 ILE A 297       8.394 -12.634  17.184  1.00 91.38           H
ATOM   4525 2HD1 ILE A 297       9.921 -12.363  16.312  1.00 91.38           H
ATOM   4526 3HD1 ILE A 297       9.606 -11.508  17.841  1.00 91.38           H
ATOM   4527  HN  ILE A 297       5.689 -10.491  15.780  1.00 91.38           H
ATOM   4528  N   CYS A 298       5.525 -11.332  12.716  1.00 93.44           N
ATOM   4529  CA  CYS A 298       4.982 -11.742  11.432  1.00 93.44           C
ATOM   4530  C   CYS A 298       4.544 -10.488  10.673  1.00 93.44           C
ATOM   4531  O   CYS A 298       4.741 -10.390   9.463  1.00 93.44           O
ATOM   4532  HA  CYS A 298       5.785 -12.255  10.903  1.00 93.44           H
ATOM   4533  CB  CYS A 298       3.834 -12.740  11.597  1.00 93.44           C
ATOM   4534 1HB  CYS A 298       3.145 -12.390  12.366  1.00 93.44           H
ATOM   4535 2HB  CYS A 298       3.266 -12.810  10.669  1.00 93.44           H
ATOM   4536  SG  CYS A 298       4.494 -14.385  12.051  1.00 93.44           S
ATOM   4537  HG  CYS A 298       4.723 -14.095  13.328  1.00 93.44           H
ATOM   4538  HN  CYS A 298       5.064 -11.721  13.514  1.00 93.44           H
ATOM   4539  N   PHE A 299       3.958  -9.560  11.415  1.00 93.42           N
ATOM   4540  CA  PHE A 299       3.480  -8.321  10.825  1.00 93.42           C
ATOM   4541  C   PHE A 299       4.629  -7.539  10.185  1.00 93.42           C
ATOM   4542  O   PHE A 299       4.502  -7.048   9.064  1.00 93.42           O
ATOM   4543  HA  PHE A 299       2.753  -8.589  10.058  1.00 93.42           H
ATOM   4544  CB  PHE A 299       2.880  -7.488  11.959  1.00 93.42           C
ATOM   4545 1HB  PHE A 299       2.075  -8.054  12.426  1.00 93.42           H
ATOM   4546 2HB  PHE A 299       3.642  -7.328  12.721  1.00 93.42           H
ATOM   4547  CG  PHE A 299       2.335  -6.130  11.512  1.00 93.42           C
ATOM   4548  CD1 PHE A 299       3.081  -5.006  11.687  1.00 93.42           C
ATOM   4549  HD1 PHE A 299       4.068  -5.073  12.145  1.00 93.42           H
ATOM   4550  CD2 PHE A 299       1.104  -6.046  10.939  1.00 93.42           C
ATOM   4551  HD2 PHE A 299       0.506  -6.946  10.799  1.00 93.42           H
ATOM   4552  CE1 PHE A 299       2.576  -3.746  11.272  1.00 93.42           C
ATOM   4553  HE1 PHE A 299       3.174  -2.846  11.412  1.00 93.42           H
ATOM   4554  CE2 PHE A 299       0.598  -4.786  10.524  1.00 93.42           C
ATOM   4555  HE2 PHE A 299      -0.388  -4.718  10.066  1.00 93.42           H
ATOM   4556  CZ  PHE A 299       1.345  -3.662  10.699  1.00 93.42           C
ATOM   4557  HZ  PHE A 299       0.957  -2.695  10.381  1.00 93.42           H
ATOM   4558  HN  PHE A 299       3.809  -9.643  12.400  1.00 93.42           H
ATOM   4559  N   GLN A 300       5.724  -7.447  10.925  1.00 89.25           N
ATOM   4560  CA  GLN A 300       6.880  -6.699  10.461  1.00 89.25           C
ATOM   4561  C   GLN A 300       7.372  -7.258   9.124  1.00 89.25           C
ATOM   4562  O   GLN A 300       7.629  -6.503   8.188  1.00 89.25           O
ATOM   4563  HA  GLN A 300       6.528  -5.676  10.327  1.00 89.25           H
ATOM   4564  CB  GLN A 300       7.997  -6.713  11.506  1.00 89.25           C
ATOM   4565 1HB  GLN A 300       8.184  -7.736  11.830  1.00 89.25           H
ATOM   4566 2HB  GLN A 300       8.922  -6.346  11.060  1.00 89.25           H
ATOM   4567  CG  GLN A 300       7.629  -5.849  12.713  1.00 89.25           C
ATOM   4568 1HG  GLN A 300       7.415  -4.831  12.385  1.00 89.25           H
ATOM   4569 2HG  GLN A 300       6.720  -6.233  13.176  1.00 89.25           H
ATOM   4570  CD  GLN A 300       8.762  -5.831  13.741  1.00 89.25           C
ATOM   4571  OE1 GLN A 300       9.936  -5.873  13.410  1.00 89.25           O
ATOM   4572  NE2 GLN A 300       8.348  -5.767  15.003  1.00 89.25           N
ATOM   4573 1HE2 GLN A 300       7.369  -5.735  15.207  1.00 89.25           H
ATOM   4574 2HE2 GLN A 300       9.014  -5.750  15.748  1.00 89.25           H
ATOM   4575  HN  GLN A 300       5.828  -7.872  11.824  1.00 89.25           H
ATOM   4576  N   VAL A 301       7.489  -8.577   9.078  1.00 93.77           N
ATOM   4577  CA  VAL A 301       8.060  -9.238   7.916  1.00 93.77           C
ATOM   4578  C   VAL A 301       7.139  -9.028   6.712  1.00 93.77           C
ATOM   4579  O   VAL A 301       7.590  -8.609   5.647  1.00 93.77           O
ATOM   4580  HA  VAL A 301       9.021  -8.767   7.709  1.00 93.77           H
ATOM   4581  CB  VAL A 301       8.313 -10.714   8.226  1.00 93.77           C
ATOM   4582  HB  VAL A 301       7.367 -11.159   8.534  1.00 93.77           H
ATOM   4583  CG1 VAL A 301       8.799 -11.460   6.981  1.00 93.77           C
ATOM   4584 1HG1 VAL A 301       8.044 -11.391   6.198  1.00 93.77           H
ATOM   4585 2HG1 VAL A 301       9.729 -11.012   6.629  1.00 93.77           H
ATOM   4586 3HG1 VAL A 301       8.971 -12.507   7.229  1.00 93.77           H
ATOM   4587  CG2 VAL A 301       9.304 -10.871   9.380  1.00 93.77           C
ATOM   4588 1HG2 VAL A 301      10.251 -10.403   9.112  1.00 93.77           H
ATOM   4589 2HG2 VAL A 301       8.901 -10.391  10.273  1.00 93.77           H
ATOM   4590 3HG2 VAL A 301       9.466 -11.930   9.579  1.00 93.77           H
ATOM   4591  HN  VAL A 301       7.203  -9.190   9.814  1.00 93.77           H
ATOM   4592  N   THR A 302       5.866  -9.330   6.922  1.00 92.47           N
ATOM   4593  CA  THR A 302       4.906  -9.320   5.832  1.00 92.47           C
ATOM   4594  C   THR A 302       4.707  -7.895   5.308  1.00 92.47           C
ATOM   4595  O   THR A 302       4.503  -7.692   4.113  1.00 92.47           O
ATOM   4596  HA  THR A 302       5.313  -9.908   5.009  1.00 92.47           H
ATOM   4597  CB  THR A 302       3.614  -9.968   6.334  1.00 92.47           C
ATOM   4598  HB  THR A 302       2.846  -9.954   5.561  1.00 92.47           H
ATOM   4599  OG1 THR A 302       3.303  -9.247   7.523  1.00 92.47           O
ATOM   4600  HG1 THR A 302       3.581  -9.775   8.325  1.00 92.47           H
ATOM   4601  CG2 THR A 302       3.828 -11.405   6.814  1.00 92.47           C
ATOM   4602 1HG2 THR A 302       4.547 -11.410   7.633  1.00 92.47           H
ATOM   4603 2HG2 THR A 302       4.210 -12.010   5.991  1.00 92.47           H
ATOM   4604 3HG2 THR A 302       2.880 -11.817   7.159  1.00 92.47           H
ATOM   4605  HN  THR A 302       5.490  -9.577   7.815  1.00 92.47           H
ATOM   4606  N   GLN A 303       4.775  -6.946   6.230  1.00 89.96           N
ATOM   4607  CA  GLN A 303       4.653  -5.544   5.870  1.00 89.96           C
ATOM   4608  C   GLN A 303       5.807  -5.127   4.956  1.00 89.96           C
ATOM   4609  O   GLN A 303       5.601  -4.414   3.976  1.00 89.96           O
ATOM   4610  HA  GLN A 303       3.708  -5.464   5.332  1.00 89.96           H
ATOM   4611  CB  GLN A 303       4.595  -4.660   7.118  1.00 89.96           C
ATOM   4612 1HB  GLN A 303       3.742  -4.948   7.733  1.00 89.96           H
ATOM   4613 2HB  GLN A 303       5.490  -4.817   7.720  1.00 89.96           H
ATOM   4614  CG  GLN A 303       4.481  -3.182   6.739  1.00 89.96           C
ATOM   4615 1HG  GLN A 303       5.428  -2.835   6.327  1.00 89.96           H
ATOM   4616 2HG  GLN A 303       3.730  -3.060   5.958  1.00 89.96           H
ATOM   4617  CD  GLN A 303       4.105  -2.332   7.954  1.00 89.96           C
ATOM   4618  OE1 GLN A 303       4.832  -2.240   8.929  1.00 89.96           O
ATOM   4619  NE2 GLN A 303       2.930  -1.718   7.841  1.00 89.96           N
ATOM   4620 1HE2 GLN A 303       2.382  -1.835   7.013  1.00 89.96           H
ATOM   4621 2HE2 GLN A 303       2.596  -1.138   8.584  1.00 89.96           H
ATOM   4622  HN  GLN A 303       4.911  -7.122   7.205  1.00 89.96           H
ATOM   4623  N   THR A 304       6.997  -5.590   5.311  1.00 91.01           N
ATOM   4624  CA  THR A 304       8.190  -5.240   4.560  1.00 91.01           C
ATOM   4625  C   THR A 304       8.095  -5.771   3.128  1.00 91.01           C
ATOM   4626  O   THR A 304       8.445  -5.073   2.178  1.00 91.01           O
ATOM   4627  HA  THR A 304       8.248  -4.153   4.494  1.00 91.01           H
ATOM   4628  CB  THR A 304       9.404  -5.771   5.326  1.00 91.01           C
ATOM   4629  HB  THR A 304       9.404  -6.861   5.346  1.00 91.01           H
ATOM   4630  OG1 THR A 304       9.319  -5.132   6.597  1.00 91.01           O
ATOM   4631  HG1 THR A 304       8.919  -5.757   7.267  1.00 91.01           H
ATOM   4632  CG2 THR A 304      10.728  -5.271   4.745  1.00 91.01           C
ATOM   4633 1HG2 THR A 304      10.755  -4.182   4.787  1.00 91.01           H
ATOM   4634 2HG2 THR A 304      10.816  -5.597   3.708  1.00 91.01           H
ATOM   4635 3HG2 THR A 304      11.556  -5.677   5.325  1.00 91.01           H
ATOM   4636  HN  THR A 304       7.152  -6.193   6.093  1.00 91.01           H
ATOM   4637  N   ILE A 305       7.619  -7.003   3.019  1.00 90.93           N
ATOM   4638  CA  ILE A 305       7.442  -7.624   1.717  1.00 90.93           C
ATOM   4639  C   ILE A 305       6.454  -6.796   0.892  1.00 90.93           C
ATOM   4640  O   ILE A 305       6.631  -6.633  -0.314  1.00 90.93           O
ATOM   4641  HA  ILE A 305       8.409  -7.609   1.214  1.00 90.93           H
ATOM   4642  CB  ILE A 305       7.035  -9.090   1.873  1.00 90.93           C
ATOM   4643  HB  ILE A 305       6.171  -9.136   2.536  1.00 90.93           H
ATOM   4644  CG1 ILE A 305       8.152  -9.902   2.532  1.00 90.93           C
ATOM   4645 1HG1 ILE A 305       8.964 -10.054   1.821  1.00 90.93           H
ATOM   4646 2HG1 ILE A 305       8.566  -9.343   3.372  1.00 90.93           H
ATOM   4647  CG2 ILE A 305       6.608  -9.687   0.531  1.00 90.93           C
ATOM   4648 1HG2 ILE A 305       5.758  -9.129   0.139  1.00 90.93           H
ATOM   4649 2HG2 ILE A 305       7.438  -9.628  -0.173  1.00 90.93           H
ATOM   4650 3HG2 ILE A 305       6.324 -10.730   0.671  1.00 90.93           H
ATOM   4651  CD1 ILE A 305       7.633 -11.256   3.019  1.00 90.93           C
ATOM   4652 1HD1 ILE A 305       6.838 -11.099   3.748  1.00 90.93           H
ATOM   4653 2HD1 ILE A 305       7.243 -11.821   2.173  1.00 90.93           H
ATOM   4654 3HD1 ILE A 305       8.447 -11.812   3.483  1.00 90.93           H
ATOM   4655  HN  ILE A 305       7.358  -7.573   3.798  1.00 90.93           H
ATOM   4656  N   ALA A 306       5.436  -6.295   1.576  1.00 90.44           N
ATOM   4657  CA  ALA A 306       4.402  -5.516   0.916  1.00 90.44           C
ATOM   4658  C   ALA A 306       5.018  -4.235   0.349  1.00 90.44           C
ATOM   4659  O   ALA A 306       4.647  -3.791  -0.736  1.00 90.44           O
ATOM   4660  HA  ALA A 306       4.010  -6.114   0.094  1.00 90.44           H
ATOM   4661  CB  ALA A 306       3.269  -5.230   1.903  1.00 90.44           C
ATOM   4662 1HB  ALA A 306       2.846  -6.172   2.253  1.00 90.44           H
ATOM   4663 2HB  ALA A 306       3.660  -4.670   2.753  1.00 90.44           H
ATOM   4664 3HB  ALA A 306       2.494  -4.646   1.408  1.00 90.44           H
ATOM   4665  HN  ALA A 306       5.312  -6.413   2.561  1.00 90.44           H
ATOM   4666  N   PHE A 307       5.949  -3.677   1.110  1.00 88.95           N
ATOM   4667  CA  PHE A 307       6.608  -2.447   0.705  1.00 88.95           C
ATOM   4668  C   PHE A 307       7.484  -2.676  -0.528  1.00 88.95           C
ATOM   4669  O   PHE A 307       7.510  -1.848  -1.438  1.00 88.95           O
ATOM   4670  HA  PHE A 307       5.827  -1.725   0.465  1.00 88.95           H
ATOM   4671  CB  PHE A 307       7.496  -2.010   1.872  1.00 88.95           C
ATOM   4672 1HB  PHE A 307       8.103  -2.858   2.191  1.00 88.95           H
ATOM   4673 2HB  PHE A 307       8.183  -1.239   1.524  1.00 88.95           H
ATOM   4674  CG  PHE A 307       6.720  -1.475   3.077  1.00 88.95           C
ATOM   4675  CD1 PHE A 307       5.368  -1.341   3.011  1.00 88.95           C
ATOM   4676  HD1 PHE A 307       4.837  -1.616   2.099  1.00 88.95           H
ATOM   4677  CD2 PHE A 307       7.382  -1.133   4.215  1.00 88.95           C
ATOM   4678  HD2 PHE A 307       8.465  -1.239   4.268  1.00 88.95           H
ATOM   4679  CE1 PHE A 307       4.648  -0.845   4.129  1.00 88.95           C
ATOM   4680  HE1 PHE A 307       3.564  -0.737   4.076  1.00 88.95           H
ATOM   4681  CE2 PHE A 307       6.661  -0.636   5.333  1.00 88.95           C
ATOM   4682  HE2 PHE A 307       7.192  -0.361   6.245  1.00 88.95           H
ATOM   4683  CZ  PHE A 307       5.310  -0.502   5.267  1.00 88.95           C
ATOM   4684  HZ  PHE A 307       4.757  -0.121   6.126  1.00 88.95           H
ATOM   4685  HN  PHE A 307       6.252  -4.050   1.987  1.00 88.95           H
ATOM   4686  N   PHE A 308       8.181  -3.803  -0.520  1.00 85.62           N
ATOM   4687  CA  PHE A 308       9.003  -4.183  -1.656  1.00 85.62           C
ATOM   4688  C   PHE A 308       8.161  -4.292  -2.929  1.00 85.62           C
ATOM   4689  O   PHE A 308       8.613  -3.915  -4.010  1.00 85.62           O
ATOM   4690  HA  PHE A 308       9.755  -3.406  -1.785  1.00 85.62           H
ATOM   4691  CB  PHE A 308       9.602  -5.554  -1.336  1.00 85.62           C
ATOM   4692 1HB  PHE A 308       8.933  -6.081  -0.655  1.00 85.62           H
ATOM   4693 2HB  PHE A 308       9.650  -6.141  -2.253  1.00 85.62           H
ATOM   4694  CG  PHE A 308      10.997  -5.493  -0.712  1.00 85.62           C
ATOM   4695  CD1 PHE A 308      12.075  -5.190  -1.485  1.00 85.62           C
ATOM   4696  HD1 PHE A 308      11.943  -4.989  -2.548  1.00 85.62           H
ATOM   4697  CD2 PHE A 308      11.161  -5.743   0.615  1.00 85.62           C
ATOM   4698  HD2 PHE A 308      10.298  -5.987   1.234  1.00 85.62           H
ATOM   4699  CE1 PHE A 308      13.370  -5.133  -0.906  1.00 85.62           C
ATOM   4700  HE1 PHE A 308      14.233  -4.890  -1.526  1.00 85.62           H
ATOM   4701  CE2 PHE A 308      12.457  -5.686   1.193  1.00 85.62           C
ATOM   4702  HE2 PHE A 308      12.588  -5.887   2.257  1.00 85.62           H
ATOM   4703  CZ  PHE A 308      13.534  -5.383   0.421  1.00 85.62           C
ATOM   4704  HZ  PHE A 308      14.528  -5.339   0.865  1.00 85.62           H
ATOM   4705  HN  PHE A 308       8.189  -4.449   0.243  1.00 85.62           H
ATOM   4706  N   HIS A 309       6.953  -4.809  -2.760  1.00 74.19           N
ATOM   4707  CA  HIS A 309       6.043  -4.968  -3.881  1.00 74.19           C
ATOM   4708  C   HIS A 309       5.734  -3.599  -4.489  1.00 74.19           C
ATOM   4709  O   HIS A 309       5.706  -3.449  -5.710  1.00 74.19           O
ATOM   4710  HA  HIS A 309       6.563  -5.576  -4.622  1.00 74.19           H
ATOM   4711  CB  HIS A 309       4.784  -5.726  -3.456  1.00 74.19           C
ATOM   4712 1HB  HIS A 309       5.076  -6.692  -3.043  1.00 74.19           H
ATOM   4713 2HB  HIS A 309       4.292  -5.173  -2.656  1.00 74.19           H
ATOM   4714  CG  HIS A 309       3.795  -5.950  -4.575  1.00 74.19           C
ATOM   4715  ND1 HIS A 309       4.095  -6.696  -5.702  1.00 74.19           N
ATOM   4716  HD1 HIS A 309       4.966  -7.149  -5.889  1.00 74.19           H
ATOM   4717  CD2 HIS A 309       2.509  -5.521  -4.728  1.00 74.19           C
ATOM   4718  HD2 HIS A 309       1.955  -4.906  -4.019  1.00 74.19           H
ATOM   4719  CE1 HIS A 309       3.030  -6.707  -6.491  1.00 74.19           C
ATOM   4720  HE1 HIS A 309       2.952  -7.211  -7.454  1.00 74.19           H
ATOM   4721  NE2 HIS A 309       2.049  -5.978  -5.885  1.00 74.19           N
ATOM   4722  HN  HIS A 309       6.595  -5.116  -1.878  1.00 74.19           H
ATOM   4723  N   SER A 310       5.509  -2.633  -3.610  1.00 78.00           N
ATOM   4724  CA  SER A 310       5.160  -1.292  -4.044  1.00 78.00           C
ATOM   4725  C   SER A 310       6.273  -0.721  -4.926  1.00 78.00           C
ATOM   4726  O   SER A 310       6.001  -0.003  -5.887  1.00 78.00           O
ATOM   4727  HA  SER A 310       4.239  -1.404  -4.616  1.00 78.00           H
ATOM   4728  CB  SER A 310       4.908  -0.373  -2.847  1.00 78.00           C
ATOM   4729 1HB  SER A 310       4.524  -0.961  -2.014  1.00 78.00           H
ATOM   4730 2HB  SER A 310       5.852   0.064  -2.520  1.00 78.00           H
ATOM   4731  OG  SER A 310       3.986   0.668  -3.158  1.00 78.00           O
ATOM   4732  HG  SER A 310       4.413   1.331  -3.772  1.00 78.00           H
ATOM   4733  HN  SER A 310       5.562  -2.756  -2.619  1.00 78.00           H
ATOM   4734  N   CYS A 311       7.502  -1.062  -4.568  1.00 81.19           N
ATOM   4735  CA  CYS A 311       8.656  -0.604  -5.323  1.00 81.19           C
ATOM   4736  C   CYS A 311       8.718  -1.395  -6.631  1.00 81.19           C
ATOM   4737  O   CYS A 311       9.158  -0.874  -7.655  1.00 81.19           O
ATOM   4738  HA  CYS A 311       8.501   0.457  -5.518  1.00 81.19           H
ATOM   4739  CB  CYS A 311       9.948  -0.735  -4.515  1.00 81.19           C
ATOM   4740 1HB  CYS A 311      10.079  -1.766  -4.187  1.00 81.19           H
ATOM   4741 2HB  CYS A 311      10.805  -0.489  -5.142  1.00 81.19           H
ATOM   4742  SG  CYS A 311       9.896   0.380  -3.065  1.00 81.19           S
ATOM   4743  HG  CYS A 311      11.213   0.518  -2.947  1.00 81.19           H
ATOM   4744  HN  CYS A 311       7.715  -1.639  -3.780  1.00 81.19           H
ATOM   4745  N   LEU A 312       8.271  -2.640  -6.556  1.00 81.11           N
ATOM   4746  CA  LEU A 312       8.408  -3.553  -7.677  1.00 81.11           C
ATOM   4747  C   LEU A 312       7.296  -3.279  -8.691  1.00 81.11           C
ATOM   4748  O   LEU A 312       7.451  -3.557  -9.879  1.00 81.11           O
ATOM   4749  HA  LEU A 312       9.367  -3.347  -8.152  1.00 81.11           H
ATOM   4750  CB  LEU A 312       8.448  -5.002  -7.186  1.00 81.11           C
ATOM   4751 1HB  LEU A 312       7.641  -5.144  -6.467  1.00 81.11           H
ATOM   4752 2HB  LEU A 312       8.241  -5.657  -8.032  1.00 81.11           H
ATOM   4753  CG  LEU A 312       9.758  -5.453  -6.536  1.00 81.11           C
ATOM   4754  HG  LEU A 312       9.998  -4.758  -5.732  1.00 81.11           H
ATOM   4755  CD1 LEU A 312       9.608  -6.839  -5.906  1.00 81.11           C
ATOM   4756 1HD1 LEU A 312       8.831  -6.809  -5.142  1.00 81.11           H
ATOM   4757 2HD1 LEU A 312       9.332  -7.561  -6.675  1.00 81.11           H
ATOM   4758 3HD1 LEU A 312      10.553  -7.136  -5.451  1.00 81.11           H
ATOM   4759  CD2 LEU A 312      10.913  -5.401  -7.538  1.00 81.11           C
ATOM   4760 1HD2 LEU A 312      10.695  -6.060  -8.379  1.00 81.11           H
ATOM   4761 2HD2 LEU A 312      11.036  -4.380  -7.898  1.00 81.11           H
ATOM   4762 3HD2 LEU A 312      11.832  -5.727  -7.050  1.00 81.11           H
ATOM   4763  HN  LEU A 312       7.824  -3.025  -5.748  1.00 81.11           H
ATOM   4764  N   ASN A 313       6.198  -2.736  -8.185  1.00 71.67           N
ATOM   4765  CA  ASN A 313       5.013  -2.541  -9.004  1.00 71.67           C
ATOM   4766  C   ASN A 313       5.406  -1.830 -10.301  1.00 71.67           C
ATOM   4767  O   ASN A 313       5.218  -2.369 -11.390  1.00 71.67           O
ATOM   4768  HA  ASN A 313       4.620  -3.542  -9.181  1.00 71.67           H
ATOM   4769  CB  ASN A 313       3.981  -1.673  -8.282  1.00 71.67           C
ATOM   4770 1HB  ASN A 313       4.491  -0.951  -7.644  1.00 71.67           H
ATOM   4771 2HB  ASN A 313       3.406  -1.103  -9.012  1.00 71.67           H
ATOM   4772  CG  ASN A 313       3.037  -2.531  -7.438  1.00 71.67           C
ATOM   4773  OD1 ASN A 313       2.743  -3.672  -7.754  1.00 71.67           O
ATOM   4774  ND2 ASN A 313       2.580  -1.921  -6.348  1.00 71.67           N
ATOM   4775 1HD2 ASN A 313       2.860  -0.982  -6.146  1.00 71.67           H
ATOM   4776 2HD2 ASN A 313       1.956  -2.400  -5.731  1.00 71.67           H
ATOM   4777  HN  ASN A 313       6.111  -2.432  -7.237  1.00 71.67           H
ATOM   4778  N   PRO A 314       5.956  -0.611 -10.208  1.00 71.96           N
ATOM   4779  CA  PRO A 314       6.342   0.135 -11.408  1.00 71.96           C
ATOM   4780  C   PRO A 314       7.245  -0.673 -12.324  1.00 71.96           C
ATOM   4781  O   PRO A 314       7.045  -0.695 -13.538  1.00 71.96           O
ATOM   4782  HA  PRO A 314       5.461   0.365 -12.006  1.00 71.96           H
ATOM   4783  CB  PRO A 314       7.056   1.370 -10.852  1.00 71.96           C
ATOM   4784 1HB  PRO A 314       8.130   1.207 -10.767  1.00 71.96           H
ATOM   4785 2HB  PRO A 314       6.915   2.238 -11.496  1.00 71.96           H
ATOM   4786  CG  PRO A 314       6.406   1.569  -9.488  1.00 71.96           C
ATOM   4787 1HG  PRO A 314       7.028   2.173  -8.828  1.00 71.96           H
ATOM   4788 2HG  PRO A 314       5.450   2.086  -9.567  1.00 71.96           H
ATOM   4789  CD  PRO A 314       6.246   0.146  -8.977  1.00 71.96           C
ATOM   4790 1HD  PRO A 314       7.153  -0.213  -8.490  1.00 71.96           H
ATOM   4791 2HD  PRO A 314       5.442   0.067  -8.245  1.00 71.96           H
ATOM   4792  N   VAL A 315       8.226  -1.323 -11.714  1.00 74.61           N
ATOM   4793  CA  VAL A 315       9.233  -2.043 -12.474  1.00 74.61           C
ATOM   4794  C   VAL A 315       8.563  -3.170 -13.262  1.00 74.61           C
ATOM   4795  O   VAL A 315       8.910  -3.417 -14.416  1.00 74.61           O
ATOM   4796  HA  VAL A 315       9.680  -1.340 -13.177  1.00 74.61           H
ATOM   4797  CB  VAL A 315      10.336  -2.542 -11.538  1.00 74.61           C
ATOM   4798  HB  VAL A 315       9.882  -3.219 -10.815  1.00 74.61           H
ATOM   4799  CG1 VAL A 315      11.398  -3.327 -12.312  1.00 74.61           C
ATOM   4800 1HG1 VAL A 315      10.934  -4.186 -12.796  1.00 74.61           H
ATOM   4801 2HG1 VAL A 315      11.846  -2.682 -13.069  1.00 74.61           H
ATOM   4802 3HG1 VAL A 315      12.170  -3.670 -11.624  1.00 74.61           H
ATOM   4803  CG2 VAL A 315      10.967  -1.382 -10.766  1.00 74.61           C
ATOM   4804 1HG2 VAL A 315      11.400  -0.670 -11.468  1.00 74.61           H
ATOM   4805 2HG2 VAL A 315      10.202  -0.884 -10.169  1.00 74.61           H
ATOM   4806 3HG2 VAL A 315      11.748  -1.765 -10.108  1.00 74.61           H
ATOM   4807  HN  VAL A 315       8.337  -1.362 -10.721  1.00 74.61           H
ATOM   4808  N   LEU A 316       7.614  -3.823 -12.608  1.00 73.22           N
ATOM   4809  CA  LEU A 316       6.962  -4.982 -13.195  1.00 73.22           C
ATOM   4810  C   LEU A 316       6.180  -4.547 -14.436  1.00 73.22           C
ATOM   4811  O   LEU A 316       6.306  -5.155 -15.498  1.00 73.22           O
ATOM   4812  HA  LEU A 316       7.744  -5.675 -13.505  1.00 73.22           H
ATOM   4813  CB  LEU A 316       6.107  -5.702 -12.150  1.00 73.22           C
ATOM   4814 1HB  LEU A 316       5.495  -4.961 -11.637  1.00 73.22           H
ATOM   4815 2HB  LEU A 316       5.425  -6.375 -12.669  1.00 73.22           H
ATOM   4816  CG  LEU A 316       6.872  -6.509 -11.098  1.00 73.22           C
ATOM   4817  HG  LEU A 316       7.637  -5.865 -10.664  1.00 73.22           H
ATOM   4818  CD1 LEU A 316       5.946  -6.942  -9.960  1.00 73.22           C
ATOM   4819 1HD1 LEU A 316       5.520  -6.059  -9.482  1.00 73.22           H
ATOM   4820 2HD1 LEU A 316       5.143  -7.561 -10.360  1.00 73.22           H
ATOM   4821 3HD1 LEU A 316       6.515  -7.513  -9.226  1.00 73.22           H
ATOM   4822  CD2 LEU A 316       7.591  -7.699 -11.736  1.00 73.22           C
ATOM   4823 1HD2 LEU A 316       6.861  -8.351 -12.214  1.00 73.22           H
ATOM   4824 2HD2 LEU A 316       8.299  -7.338 -12.482  1.00 73.22           H
ATOM   4825 3HD2 LEU A 316       8.127  -8.254 -10.966  1.00 73.22           H
ATOM   4826  HN  LEU A 316       7.290  -3.574 -11.695  1.00 73.22           H
ATOM   4827  N   TYR A 317       5.389  -3.499 -14.261  1.00 58.53           N
ATOM   4828  CA  TYR A 317       4.532  -3.021 -15.332  1.00 58.53           C
ATOM   4829  C   TYR A 317       5.361  -2.462 -16.490  1.00 58.53           C
ATOM   4830  O   TYR A 317       4.902  -2.434 -17.631  1.00 58.53           O
ATOM   4831  HA  TYR A 317       3.941  -3.863 -15.692  1.00 58.53           H
ATOM   4832  CB  TYR A 317       3.693  -1.892 -14.730  1.00 58.53           C
ATOM   4833 1HB  TYR A 317       4.322  -1.302 -14.062  1.00 58.53           H
ATOM   4834 2HB  TYR A 317       3.368  -1.228 -15.530  1.00 58.53           H
ATOM   4835  CG  TYR A 317       2.465  -2.374 -13.955  1.00 58.53           C
ATOM   4836  CD1 TYR A 317       1.417  -2.971 -14.626  1.00 58.53           C
ATOM   4837  HD1 TYR A 317       1.464  -3.098 -15.708  1.00 58.53           H
ATOM   4838  CD2 TYR A 317       2.405  -2.213 -12.586  1.00 58.53           C
ATOM   4839  HD2 TYR A 317       3.233  -1.742 -12.056  1.00 58.53           H
ATOM   4840  CE1 TYR A 317       0.261  -3.425 -13.898  1.00 58.53           C
ATOM   4841  HE1 TYR A 317      -0.574  -3.897 -14.415  1.00 58.53           H
ATOM   4842  CE2 TYR A 317       1.249  -2.667 -11.857  1.00 58.53           C
ATOM   4843  HE2 TYR A 317       1.189  -2.546 -10.776  1.00 58.53           H
ATOM   4844  CZ  TYR A 317       0.234  -3.251 -12.549  1.00 58.53           C
ATOM   4845  OH  TYR A 317      -0.858  -3.680 -11.861  1.00 58.53           O
ATOM   4846  HH  TYR A 317      -1.621  -3.831 -12.490  1.00 58.53           H
ATOM   4847  HN  TYR A 317       5.328  -2.981 -13.408  1.00 58.53           H
ATOM   4848  N   VAL A 318       6.569  -2.030 -16.156  1.00 65.80           N
ATOM   4849  CA  VAL A 318       7.298  -1.111 -17.013  1.00 65.80           C
ATOM   4850  C   VAL A 318       8.350  -1.887 -17.808  1.00 65.80           C
ATOM   4851  O   VAL A 318       8.354  -1.852 -19.038  1.00 65.80           O
ATOM   4852  HA  VAL A 318       6.584  -0.674 -17.710  1.00 65.80           H
ATOM   4853  CB  VAL A 318       7.897   0.021 -16.176  1.00 65.80           C
ATOM   4854  HB  VAL A 318       8.266  -0.409 -15.245  1.00 65.80           H
ATOM   4855  CG1 VAL A 318       9.082   0.667 -16.896  1.00 65.80           C
ATOM   4856 1HG1 VAL A 318       9.853  -0.083 -17.072  1.00 65.80           H
ATOM   4857 2HG1 VAL A 318       8.749   1.077 -17.850  1.00 65.80           H
ATOM   4858 3HG1 VAL A 318       9.489   1.469 -16.279  1.00 65.80           H
ATOM   4859  CG2 VAL A 318       6.835   1.064 -15.824  1.00 65.80           C
ATOM   4860 1HG2 VAL A 318       6.423   1.487 -16.740  1.00 65.80           H
ATOM   4861 2HG2 VAL A 318       6.037   0.591 -15.251  1.00 65.80           H
ATOM   4862 3HG2 VAL A 318       7.287   1.857 -15.228  1.00 65.80           H
ATOM   4863  HN  VAL A 318       7.047  -2.298 -15.319  1.00 65.80           H
ATOM   4864  N   PHE A 319       9.216  -2.570 -17.074  1.00 62.94           N
ATOM   4865  CA  PHE A 319      10.361  -3.225 -17.683  1.00 62.94           C
ATOM   4866  C   PHE A 319       9.931  -4.471 -18.459  1.00 62.94           C
ATOM   4867  O   PHE A 319      10.638  -4.920 -19.360  1.00 62.94           O
ATOM   4868  HA  PHE A 319      10.815  -2.510 -18.370  1.00 62.94           H
ATOM   4869  CB  PHE A 319      11.294  -3.644 -16.545  1.00 62.94           C
ATOM   4870 1HB  PHE A 319      10.693  -3.997 -15.707  1.00 62.94           H
ATOM   4871 2HB  PHE A 319      11.902  -4.485 -16.879  1.00 62.94           H
ATOM   4872  CG  PHE A 319      12.220  -2.528 -16.056  1.00 62.94           C
ATOM   4873  CD1 PHE A 319      13.487  -2.434 -16.541  1.00 62.94           C
ATOM   4874  HD1 PHE A 319      13.843  -3.153 -17.279  1.00 62.94           H
ATOM   4875  CD2 PHE A 319      11.775  -1.630 -15.137  1.00 62.94           C
ATOM   4876  HD2 PHE A 319      10.760  -1.706 -14.748  1.00 62.94           H
ATOM   4877  CE1 PHE A 319      14.346  -1.398 -16.088  1.00 62.94           C
ATOM   4878  HE1 PHE A 319      15.361  -1.323 -16.476  1.00 62.94           H
ATOM   4879  CE2 PHE A 319      12.634  -0.594 -14.683  1.00 62.94           C
ATOM   4880  HE2 PHE A 319      12.278   0.125 -13.946  1.00 62.94           H
ATOM   4881  CZ  PHE A 319      13.901  -0.500 -15.168  1.00 62.94           C
ATOM   4882  HZ  PHE A 319      14.560   0.295 -14.820  1.00 62.94           H
ATOM   4883  HN  PHE A 319       9.145  -2.678 -16.082  1.00 62.94           H
ATOM   4884  N   VAL A 320       8.774  -4.994 -18.082  1.00 67.88           N
ATOM   4885  CA  VAL A 320       8.189  -6.115 -18.799  1.00 67.88           C
ATOM   4886  C   VAL A 320       7.609  -5.618 -20.125  1.00 67.88           C
ATOM   4887  O   VAL A 320       7.379  -6.407 -21.040  1.00 67.88           O
ATOM   4888  HA  VAL A 320       8.990  -6.824 -19.010  1.00 67.88           H
ATOM   4889  CB  VAL A 320       7.154  -6.817 -17.918  1.00 67.88           C
ATOM   4890  HB  VAL A 320       6.273  -6.178 -17.862  1.00 67.88           H
ATOM   4891  CG1 VAL A 320       6.728  -8.152 -18.532  1.00 67.88           C
ATOM   4892 1HG1 VAL A 320       6.290  -7.978 -19.515  1.00 67.88           H
ATOM   4893 2HG1 VAL A 320       7.599  -8.800 -18.632  1.00 67.88           H
ATOM   4894 3HG1 VAL A 320       5.992  -8.631 -17.886  1.00 67.88           H
ATOM   4895  CG2 VAL A 320       7.685  -7.011 -16.497  1.00 67.88           C
ATOM   4896 1HG2 VAL A 320       8.589  -7.620 -16.526  1.00 67.88           H
ATOM   4897 2HG2 VAL A 320       7.915  -6.040 -16.059  1.00 67.88           H
ATOM   4898 3HG2 VAL A 320       6.929  -7.513 -15.892  1.00 67.88           H
ATOM   4899  HN  VAL A 320       8.240  -4.667 -17.302  1.00 67.88           H
ATOM   4900  N   GLY A 321       7.388  -4.313 -20.186  1.00 69.88           N
ATOM   4901  CA  GLY A 321       6.964  -3.683 -21.424  1.00 69.88           C
ATOM   4902  C   GLY A 321       8.164  -3.380 -22.324  1.00 69.88           C
ATOM   4903  O   GLY A 321       9.002  -2.546 -21.987  1.00 69.88           O
ATOM   4904 1HA  GLY A 321       6.267  -4.337 -21.949  1.00 69.88           H
ATOM   4905 2HA  GLY A 321       6.429  -2.760 -21.202  1.00 69.88           H
ATOM   4906  HN  GLY A 321       7.494  -3.691 -19.410  1.00 69.88           H
ATOM   4907  N   GLU A 322       8.208  -4.074 -23.452  1.00 61.51           N
ATOM   4908  CA  GLU A 322       9.195  -3.778 -24.475  1.00 61.51           C
ATOM   4909  C   GLU A 322       9.178  -2.286 -24.813  1.00 61.51           C
ATOM   4910  O   GLU A 322      10.225  -1.689 -25.060  1.00 61.51           O
ATOM   4911  HA  GLU A 322      10.156  -4.047 -24.037  1.00 61.51           H
ATOM   4912  CB  GLU A 322       8.960  -4.626 -25.727  1.00 61.51           C
ATOM   4913 1HB  GLU A 322       7.910  -4.572 -26.015  1.00 61.51           H
ATOM   4914 2HB  GLU A 322       9.641  -4.310 -26.518  1.00 61.51           H
ATOM   4915  CG  GLU A 322       9.267  -6.100 -25.456  1.00 61.51           C
ATOM   4916 1HG  GLU A 322      10.294  -6.202 -25.104  1.00 61.51           H
ATOM   4917 2HG  GLU A 322       8.620  -6.470 -24.661  1.00 61.51           H
ATOM   4918  CD  GLU A 322       9.068  -6.942 -26.718  1.00 61.51           C
ATOM   4919  OE1 GLU A 322       9.606  -8.070 -26.738  1.00 61.51           O
ATOM   4920  OE2 GLU A 322       8.383  -6.439 -27.634  1.00 61.51           O
ATOM   4921  HN  GLU A 322       7.585  -4.826 -23.671  1.00 61.51           H
ATOM   4922  N   ARG A 323       7.978  -1.725 -24.813  1.00 60.22           N
ATOM   4923  CA  ARG A 323       7.797  -0.343 -25.223  1.00 60.22           C
ATOM   4924  C   ARG A 323       8.600   0.590 -24.315  1.00 60.22           C
ATOM   4925  O   ARG A 323       9.337   1.449 -24.797  1.00 60.22           O
ATOM   4926  HA  ARG A 323       8.166  -0.306 -26.248  1.00 60.22           H
ATOM   4927  CB  ARG A 323       6.321   0.057 -25.176  1.00 60.22           C
ATOM   4928 1HB  ARG A 323       5.730  -0.652 -25.756  1.00 60.22           H
ATOM   4929 2HB  ARG A 323       5.960   0.008 -24.149  1.00 60.22           H
ATOM   4930  CG  ARG A 323       6.118   1.470 -25.727  1.00 60.22           C
ATOM   4931 1HG  ARG A 323       6.656   2.187 -25.107  1.00 60.22           H
ATOM   4932 2HG  ARG A 323       6.540   1.537 -26.730  1.00 60.22           H
ATOM   4933  CD  ARG A 323       4.633   1.835 -25.767  1.00 60.22           C
ATOM   4934 1HD  ARG A 323       4.109   1.187 -26.471  1.00 60.22           H
ATOM   4935 2HD  ARG A 323       4.183   1.671 -24.788  1.00 60.22           H
ATOM   4936  NE  ARG A 323       4.470   3.250 -26.167  1.00 60.22           N
ATOM   4937  HE  ARG A 323       5.203   3.675 -26.698  1.00 60.22           H
ATOM   4938  CZ  ARG A 323       3.401   3.998 -25.863  1.00 60.22           C
ATOM   4939  NH1 ARG A 323       2.388   3.481 -25.154  1.00 60.22           N
ATOM   4940 1HH1 ARG A 323       2.426   2.530 -24.848  1.00 60.22           H
ATOM   4941 2HH1 ARG A 323       1.594   4.046 -24.931  1.00 60.22           H
ATOM   4942  NH2 ARG A 323       3.359   5.272 -26.278  1.00 60.22           N
ATOM   4943 1HH2 ARG A 323       2.569   5.844 -26.059  1.00 60.22           H
ATOM   4944 2HH2 ARG A 323       4.119   5.650 -26.806  1.00 60.22           H
ATOM   4945  HN  ARG A 323       7.140  -2.198 -24.539  1.00 60.22           H
ATOM   4946  N   PHE A 324       8.431   0.390 -23.016  1.00 71.34           N
ATOM   4947  CA  PHE A 324       9.069   1.252 -22.036  1.00 71.34           C
ATOM   4948  C   PHE A 324      10.586   1.054 -22.037  1.00 71.34           C
ATOM   4949  O   PHE A 324      11.341   2.012 -21.880  1.00 71.34           O
ATOM   4950  HA  PHE A 324       8.839   2.281 -22.313  1.00 71.34           H
ATOM   4951  CB  PHE A 324       8.516   0.858 -20.666  1.00 71.34           C
ATOM   4952 1HB  PHE A 324       7.427   0.887 -20.702  1.00 71.34           H
ATOM   4953 2HB  PHE A 324       8.800  -0.173 -20.454  1.00 71.34           H
ATOM   4954  CG  PHE A 324       8.998   1.750 -19.520  1.00 71.34           C
ATOM   4955  CD1 PHE A 324      10.194   1.502 -18.922  1.00 71.34           C
ATOM   4956  HD1 PHE A 324      10.809   0.668 -19.259  1.00 71.34           H
ATOM   4957  CD2 PHE A 324       8.230   2.791 -19.099  1.00 71.34           C
ATOM   4958  HD2 PHE A 324       7.272   2.989 -19.578  1.00 71.34           H
ATOM   4959  CE1 PHE A 324      10.642   2.330 -17.859  1.00 71.34           C
ATOM   4960  HE1 PHE A 324      11.600   2.131 -17.379  1.00 71.34           H
ATOM   4961  CE2 PHE A 324       8.678   3.619 -18.036  1.00 71.34           C
ATOM   4962  HE2 PHE A 324       8.063   4.453 -17.699  1.00 71.34           H
ATOM   4963  CZ  PHE A 324       9.874   3.371 -17.438  1.00 71.34           C
ATOM   4964  HZ  PHE A 324      10.217   4.007 -16.622  1.00 71.34           H
ATOM   4965  HN  PHE A 324       7.871  -0.344 -22.632  1.00 71.34           H
ATOM   4966  N   ARG A 325      10.988  -0.196 -22.216  1.00 69.47           N
ATOM   4967  CA  ARG A 325      12.401  -0.533 -22.239  1.00 69.47           C
ATOM   4968  C   ARG A 325      13.120   0.270 -23.325  1.00 69.47           C
ATOM   4969  O   ARG A 325      14.238   0.739 -23.117  1.00 69.47           O
ATOM   4970  HA  ARG A 325      12.767  -0.267 -21.247  1.00 69.47           H
ATOM   4971  CB  ARG A 325      12.608  -2.027 -22.497  1.00 69.47           C
ATOM   4972 1HB  ARG A 325      11.683  -2.566 -22.292  1.00 69.47           H
ATOM   4973 2HB  ARG A 325      12.844  -2.188 -23.549  1.00 69.47           H
ATOM   4974  CG  ARG A 325      13.734  -2.583 -21.624  1.00 69.47           C
ATOM   4975 1HG  ARG A 325      14.657  -2.038 -21.823  1.00 69.47           H
ATOM   4976 2HG  ARG A 325      13.493  -2.429 -20.572  1.00 69.47           H
ATOM   4977  CD  ARG A 325      13.948  -4.075 -21.891  1.00 69.47           C
ATOM   4978 1HD  ARG A 325      12.986  -4.581 -21.965  1.00 69.47           H
ATOM   4979 2HD  ARG A 325      14.455  -4.212 -22.846  1.00 69.47           H
ATOM   4980  NE  ARG A 325      14.752  -4.673 -20.802  1.00 69.47           N
ATOM   4981  HE  ARG A 325      15.045  -4.078 -20.054  1.00 69.47           H
ATOM   4982  CZ  ARG A 325      15.111  -5.963 -20.755  1.00 69.47           C
ATOM   4983  NH1 ARG A 325      14.745  -6.807 -21.730  1.00 69.47           N
ATOM   4984 1HH1 ARG A 325      14.200  -6.475 -22.500  1.00 69.47           H
ATOM   4985 2HH1 ARG A 325      15.017  -7.768 -21.688  1.00 69.47           H
ATOM   4986  NH2 ARG A 325      15.841  -6.397 -19.719  1.00 69.47           N
ATOM   4987 1HH2 ARG A 325      16.117  -7.357 -19.669  1.00 69.47           H
ATOM   4988 2HH2 ARG A 325      16.109  -5.761 -18.995  1.00 69.47           H
ATOM   4989  HN  ARG A 325      10.367  -0.970 -22.343  1.00 69.47           H
ATOM   4990  N   ARG A 326      12.449   0.403 -24.460  1.00 67.27           N
ATOM   4991  CA  ARG A 326      12.978   1.201 -25.553  1.00 67.27           C
ATOM   4992  C   ARG A 326      12.990   2.683 -25.170  1.00 67.27           C
ATOM   4993  O   ARG A 326      13.990   3.371 -25.370  1.00 67.27           O
ATOM   4994  HA  ARG A 326      13.990   0.828 -25.706  1.00 67.27           H
ATOM   4995  CB  ARG A 326      12.145   1.016 -26.823  1.00 67.27           C
ATOM   4996 1HB  ARG A 326      11.085   1.012 -26.570  1.00 67.27           H
ATOM   4997 2HB  ARG A 326      12.309   1.859 -27.495  1.00 67.27           H
ATOM   4998  CG  ARG A 326      12.511  -0.288 -27.533  1.00 67.27           C
ATOM   4999 1HG  ARG A 326      13.576  -0.293 -27.767  1.00 67.27           H
ATOM   5000 2HG  ARG A 326      12.328  -1.132 -26.869  1.00 67.27           H
ATOM   5001  CD  ARG A 326      11.700  -0.459 -28.819  1.00 67.27           C
ATOM   5002 1HD  ARG A 326      10.638  -0.527 -28.583  1.00 67.27           H
ATOM   5003 2HD  ARG A 326      11.829   0.415 -29.459  1.00 67.27           H
ATOM   5004  NE  ARG A 326      12.137  -1.678 -29.535  1.00 67.27           N
ATOM   5005  HE  ARG A 326      12.793  -2.279 -29.080  1.00 67.27           H
ATOM   5006  CZ  ARG A 326      11.708  -2.026 -30.756  1.00 67.27           C
ATOM   5007  NH1 ARG A 326      10.829  -1.258 -31.413  1.00 67.27           N
ATOM   5008 1HH1 ARG A 326      10.488  -0.417 -30.993  1.00 67.27           H
ATOM   5009 2HH1 ARG A 326      10.514  -1.525 -32.324  1.00 67.27           H
ATOM   5010  NH2 ARG A 326      12.172  -3.155 -31.310  1.00 67.27           N
ATOM   5011 1HH2 ARG A 326      11.862  -3.429 -32.220  1.00 67.27           H
ATOM   5012 2HH2 ARG A 326      12.828  -3.723 -30.813  1.00 67.27           H
ATOM   5013  HN  ARG A 326      11.562  -0.022 -24.638  1.00 67.27           H
ATOM   5014  N   ASP A 327      11.867   3.130 -24.627  1.00 76.51           N
ATOM   5015  CA  ASP A 327      11.693   4.540 -24.322  1.00 76.51           C
ATOM   5016  C   ASP A 327      12.689   4.949 -23.235  1.00 76.51           C
ATOM   5017  O   ASP A 327      13.187   6.074 -23.235  1.00 76.51           O
ATOM   5018  HA  ASP A 327      11.868   5.061 -25.264  1.00 76.51           H
ATOM   5019  CB  ASP A 327      10.282   4.821 -23.802  1.00 76.51           C
ATOM   5020 1HB  ASP A 327      10.035   4.113 -23.012  1.00 76.51           H
ATOM   5021 2HB  ASP A 327      10.246   5.817 -23.360  1.00 76.51           H
ATOM   5022  CG  ASP A 327       9.252   4.719 -24.928  1.00 76.51           C
ATOM   5023  OD1 ASP A 327       9.691   4.688 -26.098  1.00 76.51           O
ATOM   5024  OD2 ASP A 327       8.048   4.674 -24.594  1.00 76.51           O
ATOM   5025  HN  ASP A 327      11.087   2.549 -24.397  1.00 76.51           H
ATOM   5026  N   LEU A 328      12.949   4.014 -22.334  1.00 77.71           N
ATOM   5027  CA  LEU A 328      13.915   4.244 -21.273  1.00 77.71           C
ATOM   5028  C   LEU A 328      15.290   4.509 -21.889  1.00 77.71           C
ATOM   5029  O   LEU A 328      15.898   5.547 -21.636  1.00 77.71           O
ATOM   5030  HA  LEU A 328      13.600   5.138 -20.734  1.00 77.71           H
ATOM   5031  CB  LEU A 328      13.901   3.085 -20.274  1.00 77.71           C
ATOM   5032 1HB  LEU A 328      12.919   3.050 -19.802  1.00 77.71           H
ATOM   5033 2HB  LEU A 328      14.022   2.154 -20.827  1.00 77.71           H
ATOM   5034  CG  LEU A 328      14.963   3.135 -19.174  1.00 77.71           C
ATOM   5035  HG  LEU A 328      15.943   3.197 -19.648  1.00 77.71           H
ATOM   5036  CD1 LEU A 328      14.799   4.386 -18.309  1.00 77.71           C
ATOM   5037 1HD1 LEU A 328      14.900   5.275 -18.933  1.00 77.71           H
ATOM   5038 2HD1 LEU A 328      13.813   4.379 -17.843  1.00 77.71           H
ATOM   5039 3HD1 LEU A 328      15.566   4.397 -17.536  1.00 77.71           H
ATOM   5040  CD2 LEU A 328      14.946   1.854 -18.338  1.00 77.71           C
ATOM   5041 1HD2 LEU A 328      13.967   1.736 -17.873  1.00 77.71           H
ATOM   5042 2HD2 LEU A 328      15.149   0.997 -18.981  1.00 77.71           H
ATOM   5043 3HD2 LEU A 328      15.711   1.916 -17.563  1.00 77.71           H
ATOM   5044  HN  LEU A 328      12.514   3.113 -22.320  1.00 77.71           H
ATOM   5045  N   VAL A 329      15.739   3.551 -22.687  1.00 78.63           N
ATOM   5046  CA  VAL A 329      17.078   3.611 -23.248  1.00 78.63           C
ATOM   5047  C   VAL A 329      17.185   4.828 -24.170  1.00 78.63           C
ATOM   5048  O   VAL A 329      18.248   5.436 -24.281  1.00 78.63           O
ATOM   5049  HA  VAL A 329      17.777   3.736 -22.421  1.00 78.63           H
ATOM   5050  CB  VAL A 329      17.409   2.295 -23.955  1.00 78.63           C
ATOM   5051  HB  VAL A 329      16.684   2.153 -24.756  1.00 78.63           H
ATOM   5052  CG1 VAL A 329      18.802   2.347 -24.586  1.00 78.63           C
ATOM   5053 1HG1 VAL A 329      18.840   3.155 -25.317  1.00 78.63           H
ATOM   5054 2HG1 VAL A 329      19.546   2.524 -23.810  1.00 78.63           H
ATOM   5055 3HG1 VAL A 329      19.012   1.399 -25.081  1.00 78.63           H
ATOM   5056  CG2 VAL A 329      17.287   1.111 -22.993  1.00 78.63           C
ATOM   5057 1HG2 VAL A 329      17.979   1.245 -22.162  1.00 78.63           H
ATOM   5058 2HG2 VAL A 329      16.267   1.056 -22.612  1.00 78.63           H
ATOM   5059 3HG2 VAL A 329      17.528   0.188 -23.521  1.00 78.63           H
ATOM   5060  HN  VAL A 329      15.207   2.746 -22.949  1.00 78.63           H
ATOM   5061  N   LYS A 330      16.068   5.147 -24.808  1.00 74.45           N
ATOM   5062  CA  LYS A 330      16.008   6.312 -25.674  1.00 74.45           C
ATOM   5063  C   LYS A 330      16.244   7.574 -24.841  1.00 74.45           C
[truncated: 117,162 more chars]
