# Supplementary material for: Noncanonical roles of chemokine regions in CCR9 activation revealed by structural modeling and mutational mapping
Source: Nat Commun. 2025 Aug 18;16:7695. doi: 10.1038/s41467-025-62321-9 (PMC12361432; doi:10.1038/s41467-025-62321-9)
Supplement: Supplementary file 5 — Supplementary Data 3 [file 41467_2025_62321_MOESM5_ESM.zip › CCR9_CCL25_17_rnk3.pdb]

ATOM      1  N   GLU A  20      -4.612  -5.790  59.114  1.00 50.56           N
ATOM      2  CA  GLU A  20      -4.492  -6.523  57.866  1.00 50.56           C
ATOM      3  C   GLU A  20      -4.909  -7.982  58.065  1.00 50.56           C
ATOM      4  O   GLU A  20      -4.074  -8.835  58.360  1.00 50.56           O
ATOM      5  HA  GLU A  20      -5.178  -6.033  57.175  1.00 50.56           H
ATOM      6  CB  GLU A  20      -3.069  -6.431  57.310  1.00 50.56           C
ATOM      7 1HB  GLU A  20      -2.353  -6.432  58.132  1.00 50.56           H
ATOM      8 2HB  GLU A  20      -2.902  -7.233  56.592  1.00 50.56           H
ATOM      9  CG  GLU A  20      -2.862  -5.120  56.547  1.00 50.56           C
ATOM     10 1HG  GLU A  20      -3.807  -4.797  56.111  1.00 50.56           H
ATOM     11 2HG  GLU A  20      -2.546  -4.339  57.238  1.00 50.56           H
ATOM     12  CD  GLU A  20      -1.816  -5.288  55.444  1.00 50.56           C
ATOM     13  OE1 GLU A  20      -2.066  -4.759  54.339  1.00 50.56           O
ATOM     14  OE2 GLU A  20      -0.789  -5.941  55.730  1.00 50.56           O
ATOM     15  HN  GLU A  20      -4.963  -6.321  59.885  1.00 50.56           H
ATOM     16  N   SER A  21      -6.200  -8.223  57.895  1.00 58.04           N
ATOM     17  CA  SER A  21      -6.745  -9.556  58.089  1.00 58.04           C
ATOM     18  C   SER A  21      -5.955 -10.570  57.259  1.00 58.04           C
ATOM     19  O   SER A  21      -5.676 -10.333  56.084  1.00 58.04           O
ATOM     20  HA  SER A  21      -6.631  -9.762  59.153  1.00 58.04           H
ATOM     21  CB  SER A  21      -8.228  -9.605  57.716  1.00 58.04           C
ATOM     22 1HB  SER A  21      -8.617 -10.605  57.908  1.00 58.04           H
ATOM     23 2HB  SER A  21      -8.785  -8.919  58.354  1.00 58.04           H
ATOM     24  OG  SER A  21      -8.446  -9.266  56.350  1.00 58.04           O
ATOM     25  HG  SER A  21      -8.786 -10.063  55.849  1.00 58.04           H
ATOM     26  HN  SER A  21      -6.869  -7.528  57.630  1.00 58.04           H
ATOM     27  N   THR A  22      -5.616 -11.678  57.901  1.00 59.89           N
ATOM     28  CA  THR A  22      -4.859 -12.726  57.238  1.00 59.89           C
ATOM     29  C   THR A  22      -5.503 -13.082  55.897  1.00 59.89           C
ATOM     30  O   THR A  22      -4.809 -13.443  54.948  1.00 59.89           O
ATOM     31  HA  THR A  22      -3.861 -12.345  57.023  1.00 59.89           H
ATOM     32  CB  THR A  22      -4.757 -13.914  58.197  1.00 59.89           C
ATOM     33  HB  THR A  22      -4.543 -14.835  57.655  1.00 59.89           H
ATOM     34  OG1 THR A  22      -5.990 -13.892  58.910  1.00 59.89           O
ATOM     35  HG1 THR A  22      -6.147 -14.777  59.349  1.00 59.89           H
ATOM     36  CG2 THR A  22      -3.697 -13.703  59.280  1.00 59.89           C
ATOM     37 1HG2 THR A  22      -3.948 -12.819  59.867  1.00 59.89           H
ATOM     38 2HG2 THR A  22      -2.722 -13.564  58.812  1.00 59.89           H
ATOM     39 3HG2 THR A  22      -3.665 -14.575  59.933  1.00 59.89           H
ATOM     40  HN  THR A  22      -5.850 -11.864  58.856  1.00 59.89           H
ATOM     41  N   SER A  23      -6.823 -12.967  55.861  1.00 62.17           N
ATOM     42  CA  SER A  23      -7.565 -13.246  54.644  1.00 62.17           C
ATOM     43  C   SER A  23      -7.086 -12.329  53.517  1.00 62.17           C
ATOM     44  O   SER A  23      -6.923 -12.770  52.380  1.00 62.17           O
ATOM     45  HA  SER A  23      -7.351 -14.288  54.407  1.00 62.17           H
ATOM     46  CB  SER A  23      -9.069 -13.073  54.865  1.00 62.17           C
ATOM     47 1HB  SER A  23      -9.608 -13.422  53.983  1.00 62.17           H
ATOM     48 2HB  SER A  23      -9.387 -13.697  55.700  1.00 62.17           H
ATOM     49  OG  SER A  23      -9.418 -11.716  55.127  1.00 62.17           O
ATOM     50  HG  SER A  23     -10.413 -11.622  55.172  1.00 62.17           H
ATOM     51  HN  SER A  23      -7.381 -12.690  56.643  1.00 62.17           H
ATOM     52  N   SER A  24      -6.872 -11.070  53.871  1.00 67.58           N
ATOM     53  CA  SER A  24      -6.510 -10.066  52.885  1.00 67.58           C
ATOM     54  C   SER A  24      -5.122 -10.368  52.317  1.00 67.58           C
ATOM     55  O   SER A  24      -4.825 -10.017  51.176  1.00 67.58           O
ATOM     56  HA  SER A  24      -7.268 -10.142  52.105  1.00 67.58           H
ATOM     57  CB  SER A  24      -6.542  -8.662  53.492  1.00 67.58           C
ATOM     58 1HB  SER A  24      -6.738  -7.932  52.706  1.00 67.58           H
ATOM     59 2HB  SER A  24      -7.366  -8.593  54.203  1.00 67.58           H
ATOM     60  OG  SER A  24      -5.320  -8.336  54.148  1.00 67.58           O
ATOM     61  HG  SER A  24      -5.197  -8.919  54.951  1.00 67.58           H
ATOM     62  HN  SER A  24      -6.943 -10.734  54.810  1.00 67.58           H
ATOM     63  N   MET A  25      -4.309 -11.014  53.139  1.00 64.59           N
ATOM     64  CA  MET A  25      -2.956 -11.360  52.736  1.00 64.59           C
ATOM     65  C   MET A  25      -2.945 -12.637  51.894  1.00 64.59           C
ATOM     66  O   MET A  25      -2.186 -12.744  50.932  1.00 64.59           O
ATOM     67  HA  MET A  25      -2.605 -10.519  52.137  1.00 64.59           H
ATOM     68  CB  MET A  25      -2.088 -11.559  53.979  1.00 64.59           C
ATOM     69 1HB  MET A  25      -2.361 -10.828  54.740  1.00 64.59           H
ATOM     70 2HB  MET A  25      -2.275 -12.546  54.404  1.00 64.59           H
ATOM     71  CG  MET A  25      -0.603 -11.419  53.639  1.00 64.59           C
ATOM     72 1HG  MET A  25      -0.261 -12.298  53.092  1.00 64.59           H
ATOM     73 2HG  MET A  25      -0.450 -10.559  52.987  1.00 64.59           H
ATOM     74  SD  MET A  25       0.351 -11.225  55.135  1.00 64.59           S
ATOM     75  CE  MET A  25       1.983 -11.028  54.440  1.00 64.59           C
ATOM     76 1HE  MET A  25       2.241 -11.916  53.862  1.00 64.59           H
ATOM     77 2HE  MET A  25       1.998 -10.154  53.789  1.00 64.59           H
ATOM     78 3HE  MET A  25       2.707 -10.895  55.243  1.00 64.59           H
ATOM     79  HN  MET A  25      -4.560 -11.300  54.064  1.00 64.59           H
ATOM     80  N   GLU A  26      -3.795 -13.574  52.287  1.00 59.44           N
ATOM     81  CA  GLU A  26      -3.972 -14.794  51.518  1.00 59.44           C
ATOM     82  C   GLU A  26      -4.516 -14.469  50.125  1.00 59.44           C
ATOM     83  O   GLU A  26      -4.072 -15.042  49.132  1.00 59.44           O
ATOM     84  HA  GLU A  26      -2.977 -15.231  51.434  1.00 59.44           H
ATOM     85  CB  GLU A  26      -4.890 -15.776  52.250  1.00 59.44           C
ATOM     86 1HB  GLU A  26      -5.723 -15.234  52.698  1.00 59.44           H
ATOM     87 2HB  GLU A  26      -5.206 -16.563  51.566  1.00 59.44           H
ATOM     88  CG  GLU A  26      -4.149 -16.470  53.394  1.00 59.44           C
ATOM     89 1HG  GLU A  26      -3.266 -16.977  53.005  1.00 59.44           H
ATOM     90 2HG  GLU A  26      -3.800 -15.726  54.111  1.00 59.44           H
ATOM     91  CD  GLU A  26      -5.055 -17.481  54.101  1.00 59.44           C
ATOM     92  OE1 GLU A  26      -4.493 -18.398  54.737  1.00 59.44           O
ATOM     93  OE2 GLU A  26      -6.288 -17.313  53.989  1.00 59.44           O
ATOM     94  HN  GLU A  26      -4.356 -13.510  53.113  1.00 59.44           H
ATOM     95  N   ASP A  27      -5.471 -13.551  50.097  1.00 65.86           N
ATOM     96  CA  ASP A  27      -6.114 -13.177  48.849  1.00 65.86           C
ATOM     97  C   ASP A  27      -5.053 -12.686  47.862  1.00 65.86           C
ATOM     98  O   ASP A  27      -5.126 -12.980  46.669  1.00 65.86           O
ATOM     99  HA  ASP A  27      -6.618 -14.080  48.504  1.00 65.86           H
ATOM    100  CB  ASP A  27      -7.119 -12.045  49.065  1.00 65.86           C
ATOM    101 1HB  ASP A  27      -6.671 -11.268  49.684  1.00 65.86           H
ATOM    102 2HB  ASP A  27      -7.366 -11.586  48.107  1.00 65.86           H
ATOM    103  CG  ASP A  27      -8.395 -12.563  49.732  1.00 65.86           C
ATOM    104  OD1 ASP A  27      -8.640 -13.784  49.616  1.00 65.86           O
ATOM    105  OD2 ASP A  27      -9.096 -11.728  50.342  1.00 65.86           O
ATOM    106  HN  ASP A  27      -5.806 -13.067  50.906  1.00 65.86           H
ATOM    107  N   TYR A  28      -4.092 -11.947  48.395  1.00 65.57           N
ATOM    108  CA  TYR A  28      -3.033 -11.389  47.571  1.00 65.57           C
ATOM    109  C   TYR A  28      -2.059 -12.479  47.118  1.00 65.57           C
ATOM    110  O   TYR A  28      -1.581 -12.457  45.984  1.00 65.57           O
ATOM    111  HA  TYR A  28      -3.493 -10.936  46.693  1.00 65.57           H
ATOM    112  CB  TYR A  28      -2.286 -10.393  48.460  1.00 65.57           C
ATOM    113 1HB  TYR A  28      -2.988  -9.635  48.807  1.00 65.57           H
ATOM    114 2HB  TYR A  28      -1.919 -10.915  49.344  1.00 65.57           H
ATOM    115  CG  TYR A  28      -1.110  -9.700  47.769  1.00 65.57           C
ATOM    116  CD1 TYR A  28       0.177 -10.151  47.979  1.00 65.57           C
ATOM    117  HD1 TYR A  28       0.356 -11.001  48.638  1.00 65.57           H
ATOM    118  CD2 TYR A  28      -1.337  -8.625  46.934  1.00 65.57           C
ATOM    119  HD2 TYR A  28      -2.354  -8.269  46.768  1.00 65.57           H
ATOM    120  CE1 TYR A  28       1.283  -9.499  47.328  1.00 65.57           C
ATOM    121  HE1 TYR A  28       2.305  -9.845  47.486  1.00 65.57           H
ATOM    122  CE2 TYR A  28      -0.230  -7.973  46.283  1.00 65.57           C
ATOM    123  HE2 TYR A  28      -0.395  -7.122  45.622  1.00 65.57           H
ATOM    124  CZ  TYR A  28       1.025  -8.442  46.512  1.00 65.57           C
ATOM    125  OH  TYR A  28       2.070  -7.827  45.898  1.00 65.57           O
ATOM    126  HH  TYR A  28       1.795  -6.919  45.581  1.00 65.57           H
ATOM    127  HN  TYR A  28      -4.029 -11.728  49.368  1.00 65.57           H
ATOM    128  N   VAL A  29      -1.794 -13.406  48.026  1.00 66.07           N
ATOM    129  CA  VAL A  29      -0.818 -14.451  47.767  1.00 66.07           C
ATOM    130  C   VAL A  29      -1.403 -15.453  46.770  1.00 66.07           C
ATOM    131  O   VAL A  29      -0.692 -15.959  45.903  1.00 66.07           O
ATOM    132  HA  VAL A  29       0.057 -13.980  47.318  1.00 66.07           H
ATOM    133  CB  VAL A  29      -0.384 -15.100  49.082  1.00 66.07           C
ATOM    134  HB  VAL A  29      -1.283 -15.403  49.619  1.00 66.07           H
ATOM    135  CG1 VAL A  29       0.455 -16.354  48.825  1.00 66.07           C
ATOM    136 1HG1 VAL A  29      -0.134 -17.074  48.257  1.00 66.07           H
ATOM    137 2HG1 VAL A  29       1.346 -16.085  48.257  1.00 66.07           H
ATOM    138 3HG1 VAL A  29       0.750 -16.795  49.777  1.00 66.07           H
ATOM    139  CG2 VAL A  29       0.375 -14.104  49.961  1.00 66.07           C
ATOM    140 1HG2 VAL A  29       1.264 -13.757  49.433  1.00 66.07           H
ATOM    141 2HG2 VAL A  29      -0.269 -13.254  50.187  1.00 66.07           H
ATOM    142 3HG2 VAL A  29       0.672 -14.591  50.890  1.00 66.07           H
ATOM    143  HN  VAL A  29      -2.231 -13.450  48.924  1.00 66.07           H
ATOM    144  N   ASN A  30      -2.693 -15.711  46.927  1.00 61.28           N
ATOM    145  CA  ASN A  30      -3.352 -16.739  46.140  1.00 61.28           C
ATOM    146  C   ASN A  30      -3.819 -16.139  44.813  1.00 61.28           C
ATOM    147  O   ASN A  30      -4.297 -16.857  43.936  1.00 61.28           O
ATOM    148  HA  ASN A  30      -2.604 -17.519  46.004  1.00 61.28           H
ATOM    149  CB  ASN A  30      -4.580 -17.288  46.869  1.00 61.28           C
ATOM    150 1HB  ASN A  30      -5.223 -16.463  47.177  1.00 61.28           H
ATOM    151 2HB  ASN A  30      -5.163 -17.910  46.190  1.00 61.28           H
ATOM    152  CG  ASN A  30      -4.170 -18.107  48.094  1.00 61.28           C
ATOM    153  OD1 ASN A  30      -3.077 -18.641  48.178  1.00 61.28           O
ATOM    154  ND2 ASN A  30      -5.106 -18.177  49.037  1.00 61.28           N
ATOM    155 1HD2 ASN A  30      -5.983 -17.715  48.905  1.00 61.28           H
ATOM    156 2HD2 ASN A  30      -4.933 -18.690  49.877  1.00 61.28           H
ATOM    157  HN  ASN A  30      -3.284 -15.231  47.576  1.00 61.28           H
ATOM    158  N   PHE A  31      -3.665 -14.827  44.706  1.00 68.77           N
ATOM    159  CA  PHE A  31      -4.013 -14.129  43.480  1.00 68.77           C
ATOM    160  C   PHE A  31      -3.159 -14.619  42.309  1.00 68.77           C
ATOM    161  O   PHE A  31      -1.932 -14.648  42.400  1.00 68.77           O
ATOM    162  HA  PHE A  31      -5.062 -14.340  43.275  1.00 68.77           H
ATOM    163  CB  PHE A  31      -3.731 -12.644  43.715  1.00 68.77           C
ATOM    164 1HB  PHE A  31      -4.217 -12.335  44.640  1.00 68.77           H
ATOM    165 2HB  PHE A  31      -2.659 -12.506  43.856  1.00 68.77           H
ATOM    166  CG  PHE A  31      -4.203 -11.734  42.579  1.00 68.77           C
ATOM    167  CD1 PHE A  31      -3.309 -11.262  41.669  1.00 68.77           C
ATOM    168  HD1 PHE A  31      -2.256 -11.533  41.749  1.00 68.77           H
ATOM    169  CD2 PHE A  31      -5.517 -11.397  42.479  1.00 68.77           C
ATOM    170  HD2 PHE A  31      -6.234 -11.774  43.209  1.00 68.77           H
ATOM    171  CE1 PHE A  31      -3.748 -10.418  40.615  1.00 68.77           C
ATOM    172  HE1 PHE A  31      -3.031 -10.040  39.886  1.00 68.77           H
ATOM    173  CE2 PHE A  31      -5.955 -10.552  41.425  1.00 68.77           C
ATOM    174  HE2 PHE A  31      -7.008 -10.282  41.346  1.00 68.77           H
ATOM    175  CZ  PHE A  31      -5.061 -10.080  40.516  1.00 68.77           C
ATOM    176  HZ  PHE A  31      -5.398  -9.432  39.706  1.00 68.77           H
ATOM    177  HN  PHE A  31      -3.310 -14.244  45.437  1.00 68.77           H
ATOM    178  N   ASN A  32      -3.840 -14.993  41.236  1.00 62.25           N
ATOM    179  CA  ASN A  32      -3.158 -15.464  40.043  1.00 62.25           C
ATOM    180  C   ASN A  32      -2.657 -14.263  39.239  1.00 62.25           C
ATOM    181  O   ASN A  32      -3.404 -13.682  38.453  1.00 62.25           O
ATOM    182  HA  ASN A  32      -2.344 -16.091  40.407  1.00 62.25           H
ATOM    183  CB  ASN A  32      -4.104 -16.270  39.150  1.00 62.25           C
ATOM    184 1HB  ASN A  32      -4.632 -17.012  39.749  1.00 62.25           H
ATOM    185 2HB  ASN A  32      -4.860 -15.609  38.725  1.00 62.25           H
ATOM    186  CG  ASN A  32      -3.336 -16.966  38.024  1.00 62.25           C
ATOM    187  OD1 ASN A  32      -2.128 -16.853  37.901  1.00 62.25           O
ATOM    188  ND2 ASN A  32      -4.103 -17.690  37.214  1.00 62.25           N
ATOM    189 1HD2 ASN A  32      -5.089 -17.741  37.371  1.00 62.25           H
ATOM    190 2HD2 ASN A  32      -3.693 -18.183  36.447  1.00 62.25           H
ATOM    191  HN  ASN A  32      -4.838 -14.977  41.174  1.00 62.25           H
ATOM    192  N   PHE A  33      -1.396 -13.925  39.464  1.00 64.80           N
ATOM    193  CA  PHE A  33      -0.754 -12.874  38.693  1.00 64.80           C
ATOM    194  C   PHE A  33      -0.313 -13.390  37.322  1.00 64.80           C
ATOM    195  O   PHE A  33       0.860 -13.291  36.965  1.00 64.80           O
ATOM    196  HA  PHE A  33      -1.486 -12.077  38.561  1.00 64.80           H
ATOM    197  CB  PHE A  33       0.482 -12.433  39.481  1.00 64.80           C
ATOM    198 1HB  PHE A  33       1.087 -13.311  39.708  1.00 64.80           H
ATOM    199 2HB  PHE A  33       1.088 -11.782  38.851  1.00 64.80           H
ATOM    200  CG  PHE A  33       0.160 -11.702  40.785  1.00 64.80           C
ATOM    201  CD1 PHE A  33      -0.086 -10.365  40.772  1.00 64.80           C
ATOM    202  HD1 PHE A  33      -0.054  -9.814  39.833  1.00 64.80           H
ATOM    203  CD2 PHE A  33       0.120 -12.390  41.958  1.00 64.80           C
ATOM    204  HD2 PHE A  33       0.317 -13.462  41.969  1.00 64.80           H
ATOM    205  CE1 PHE A  33      -0.384  -9.686  41.983  1.00 64.80           C
ATOM    206  HE1 PHE A  33      -0.581  -8.614  41.973  1.00 64.80           H
ATOM    207  CE2 PHE A  33      -0.179 -11.711  43.169  1.00 64.80           C
ATOM    208  HE2 PHE A  33      -0.211 -12.262  44.109  1.00 64.80           H
ATOM    209  CZ  PHE A  33      -0.425 -10.373  43.156  1.00 64.80           C
ATOM    210  HZ  PHE A  33      -0.654  -9.852  44.086  1.00 64.80           H
ATOM    211  HN  PHE A  33      -0.817 -14.356  40.156  1.00 64.80           H
ATOM    212  N   THR A  34      -1.277 -13.930  36.591  1.00 63.49           N
ATOM    213  CA  THR A  34      -1.094 -14.168  35.169  1.00 63.49           C
ATOM    214  C   THR A  34      -0.644 -12.885  34.468  1.00 63.49           C
ATOM    215  O   THR A  34      -1.289 -11.845  34.595  1.00 63.49           O
ATOM    216  HA  THR A  34      -0.294 -14.898  35.043  1.00 63.49           H
ATOM    217  CB  THR A  34      -2.400 -14.739  34.613  1.00 63.49           C
ATOM    218  HB  THR A  34      -3.148 -13.955  34.495  1.00 63.49           H
ATOM    219  OG1 THR A  34      -2.739 -15.781  35.523  1.00 63.49           O
ATOM    220  HG1 THR A  34      -1.944 -16.365  35.685  1.00 63.49           H
ATOM    221  CG2 THR A  34      -2.202 -15.460  33.278  1.00 63.49           C
ATOM    222 1HG2 THR A  34      -1.504 -16.286  33.411  1.00 63.49           H
ATOM    223 2HG2 THR A  34      -1.801 -14.761  32.543  1.00 63.49           H
ATOM    224 3HG2 THR A  34      -3.160 -15.845  32.928  1.00 63.49           H
ATOM    225  HN  THR A  34      -2.168 -14.204  36.953  1.00 63.49           H
ATOM    226  N   ASP A  35       0.459 -13.000  33.743  1.00 67.82           N
ATOM    227  CA  ASP A  35       1.086 -11.834  33.143  1.00 67.82           C
ATOM    228  C   ASP A  35       0.388 -11.510  31.820  1.00 67.82           C
ATOM    229  O   ASP A  35       0.810 -11.973  30.762  1.00 67.82           O
ATOM    230  HA  ASP A  35       0.974 -11.038  33.879  1.00 67.82           H
ATOM    231  CB  ASP A  35       2.564 -12.094  32.846  1.00 67.82           C
ATOM    232 1HB  ASP A  35       2.986 -12.738  33.618  1.00 67.82           H
ATOM    233 2HB  ASP A  35       2.660 -12.626  31.900  1.00 67.82           H
ATOM    234  CG  ASP A  35       3.349 -10.782  32.783  1.00 67.82           C
ATOM    235  OD1 ASP A  35       2.711  -9.728  32.990  1.00 67.82           O
ATOM    236  OD2 ASP A  35       4.570 -10.864  32.528  1.00 67.82           O
ATOM    237  HN  ASP A  35       0.923 -13.867  33.564  1.00 67.82           H
ATOM    238  N   PHE A  36      -0.668 -10.717  31.924  1.00 81.89           N
ATOM    239  CA  PHE A  36      -1.385 -10.266  30.743  1.00 81.89           C
ATOM    240  C   PHE A  36      -0.713  -9.035  30.131  1.00 81.89           C
ATOM    241  O   PHE A  36      -1.082  -8.599  29.042  1.00 81.89           O
ATOM    242  HA  PHE A  36      -1.366 -11.083  30.022  1.00 81.89           H
ATOM    243  CB  PHE A  36      -2.798  -9.891  31.193  1.00 81.89           C
ATOM    244 1HB  PHE A  36      -2.729  -9.199  32.032  1.00 81.89           H
ATOM    245 2HB  PHE A  36      -3.297  -9.359  30.382  1.00 81.89           H
ATOM    246  CG  PHE A  36      -3.658 -11.087  31.604  1.00 81.89           C
ATOM    247  CD1 PHE A  36      -3.655 -12.218  30.850  1.00 81.89           C
ATOM    248  HD1 PHE A  36      -3.040 -12.273  29.952  1.00 81.89           H
ATOM    249  CD2 PHE A  36      -4.426 -11.019  32.725  1.00 81.89           C
ATOM    250  HD2 PHE A  36      -4.429 -10.112  33.329  1.00 81.89           H
ATOM    251  CE1 PHE A  36      -4.453 -13.329  31.232  1.00 81.89           C
ATOM    252  HE1 PHE A  36      -4.451 -14.236  30.627  1.00 81.89           H
ATOM    253  CE2 PHE A  36      -5.224 -12.129  33.107  1.00 81.89           C
ATOM    254  HE2 PHE A  36      -5.840 -12.075  34.005  1.00 81.89           H
ATOM    255  CZ  PHE A  36      -5.221 -13.261  32.352  1.00 81.89           C
ATOM    256  HZ  PHE A  36      -5.834 -14.113  32.646  1.00 81.89           H
ATOM    257  HN  PHE A  36      -1.035 -10.384  32.793  1.00 81.89           H
ATOM    258  N   TYR A  37       0.261  -8.509  30.859  1.00 86.64           N
ATOM    259  CA  TYR A  37       1.052  -7.396  30.359  1.00 86.64           C
ATOM    260  C   TYR A  37       2.239  -7.895  29.533  1.00 86.64           C
ATOM    261  O   TYR A  37       3.209  -8.413  30.084  1.00 86.64           O
ATOM    262  HA  TYR A  37       0.409  -6.785  29.726  1.00 86.64           H
ATOM    263  CB  TYR A  37       1.577  -6.664  31.595  1.00 86.64           C
ATOM    264 1HB  TYR A  37       0.744  -6.466  32.270  1.00 86.64           H
ATOM    265 2HB  TYR A  37       2.268  -7.318  32.127  1.00 86.64           H
ATOM    266  CG  TYR A  37       2.286  -5.344  31.282  1.00 86.64           C
ATOM    267  CD1 TYR A  37       3.662  -5.305  31.191  1.00 86.64           C
ATOM    268  HD1 TYR A  37       4.245  -6.214  31.342  1.00 86.64           H
ATOM    269  CD2 TYR A  37       1.548  -4.194  31.091  1.00 86.64           C
ATOM    270  HD2 TYR A  37       0.461  -4.225  31.163  1.00 86.64           H
ATOM    271  CE1 TYR A  37       4.329  -4.063  30.896  1.00 86.64           C
ATOM    272  HE1 TYR A  37       5.415  -4.018  30.822  1.00 86.64           H
ATOM    273  CE2 TYR A  37       2.215  -2.952  30.796  1.00 86.64           C
ATOM    274  HE2 TYR A  37       1.644  -2.036  30.643  1.00 86.64           H
ATOM    275  CZ  TYR A  37       3.572  -2.948  30.714  1.00 86.64           C
ATOM    276  OH  TYR A  37       4.202  -1.775  30.435  1.00 86.64           O
ATOM    277  HH  TYR A  37       3.537  -1.095  30.126  1.00 86.64           H
ATOM    278  HN  TYR A  37       0.512  -8.829  31.772  1.00 86.64           H
ATOM    279  N   CYS A  38       2.124  -7.721  28.225  1.00 89.75           N
ATOM    280  CA  CYS A  38       3.126  -8.240  27.310  1.00 89.75           C
ATOM    281  C   CYS A  38       4.162  -7.143  27.059  1.00 89.75           C
ATOM    282  O   CYS A  38       3.855  -6.123  26.443  1.00 89.75           O
ATOM    283  HA  CYS A  38       3.583  -9.100  27.800  1.00 89.75           H
ATOM    284  CB  CYS A  38       2.497  -8.740  26.007  1.00 89.75           C
ATOM    285 1HB  CYS A  38       1.698  -9.447  26.227  1.00 89.75           H
ATOM    286 2HB  CYS A  38       2.046  -7.906  25.468  1.00 89.75           H
ATOM    287  SG  CYS A  38       3.771  -9.540  24.965  1.00 89.75           S
ATOM    288  HN  CYS A  38       1.364  -7.237  27.790  1.00 89.75           H
ATOM    289  N   GLU A  39       5.368  -7.389  27.550  1.00 82.13           N
ATOM    290  CA  GLU A  39       6.501  -6.545  27.210  1.00 82.13           C
ATOM    291  C   GLU A  39       7.098  -6.974  25.868  1.00 82.13           C
ATOM    292  O   GLU A  39       7.493  -8.127  25.701  1.00 82.13           O
ATOM    293  HA  GLU A  39       6.097  -5.536  27.129  1.00 82.13           H
ATOM    294  CB  GLU A  39       7.558  -6.575  28.316  1.00 82.13           C
ATOM    295 1HB  GLU A  39       7.874  -7.603  28.494  1.00 82.13           H
ATOM    296 2HB  GLU A  39       8.382  -5.911  28.054  1.00 82.13           H
ATOM    297  CG  GLU A  39       6.986  -6.053  29.635  1.00 82.13           C
ATOM    298 1HG  GLU A  39       6.527  -5.077  29.476  1.00 82.13           H
ATOM    299 2HG  GLU A  39       6.199  -6.722  29.984  1.00 82.13           H
ATOM    300  CD  GLU A  39       8.078  -5.943  30.701  1.00 82.13           C
ATOM    301  OE1 GLU A  39       7.763  -5.401  31.782  1.00 82.13           O
ATOM    302  OE2 GLU A  39       9.204  -6.402  30.409  1.00 82.13           O
ATOM    303  HN  GLU A  39       5.576  -8.148  28.168  1.00 82.13           H
ATOM    304  N   LYS A  40       7.146  -6.023  24.947  1.00 87.80           N
ATOM    305  CA  LYS A  40       7.508  -6.330  23.573  1.00 87.80           C
ATOM    306  C   LYS A  40       8.924  -5.821  23.298  1.00 87.80           C
ATOM    307  O   LYS A  40       9.234  -5.410  22.181  1.00 87.80           O
ATOM    308  HA  LYS A  40       7.504  -7.415  23.469  1.00 87.80           H
ATOM    309  CB  LYS A  40       6.458  -5.778  22.607  1.00 87.80           C
ATOM    310 1HB  LYS A  40       6.348  -4.704  22.757  1.00 87.80           H
ATOM    311 2HB  LYS A  40       6.792  -5.923  21.580  1.00 87.80           H
ATOM    312  CG  LYS A  40       5.108  -6.468  22.813  1.00 87.80           C
ATOM    313 1HG  LYS A  40       5.236  -7.549  22.757  1.00 87.80           H
ATOM    314 2HG  LYS A  40       4.728  -6.243  23.809  1.00 87.80           H
ATOM    315  CD  LYS A  40       4.094  -6.014  21.760  1.00 87.80           C
ATOM    316 1HD  LYS A  40       3.922  -4.942  21.855  1.00 87.80           H
ATOM    317 2HD  LYS A  40       4.499  -6.185  20.763  1.00 87.80           H
ATOM    318  CE  LYS A  40       2.770  -6.765  21.915  1.00 87.80           C
ATOM    319 1HE  LYS A  40       2.949  -7.840  21.890  1.00 87.80           H
ATOM    320 2HE  LYS A  40       2.327  -6.538  22.884  1.00 87.80           H
ATOM    321  NZ  LYS A  40       1.831  -6.388  20.834  1.00 87.80           N
ATOM    322 1HZ  LYS A  40       0.993  -6.954  20.902  1.00 87.80           H
ATOM    323 2HZ  LYS A  40       1.587  -5.408  20.925  1.00 87.80           H
ATOM    324 3HZ  LYS A  40       2.272  -6.544  19.934  1.00 87.80           H
ATOM    325  HN  LYS A  40       6.944  -5.061  25.126  1.00 87.80           H
ATOM    326  N   ASN A  41       9.747  -5.865  24.336  1.00 83.11           N
ATOM    327  CA  ASN A  41      11.112  -5.378  24.230  1.00 83.11           C
ATOM    328  C   ASN A  41      11.831  -6.128  23.107  1.00 83.11           C
ATOM    329  O   ASN A  41      12.566  -5.527  22.325  1.00 83.11           O
ATOM    330  HA  ASN A  41      11.020  -4.311  24.027  1.00 83.11           H
ATOM    331  CB  ASN A  41      11.884  -5.618  25.529  1.00 83.11           C
ATOM    332 1HB  ASN A  41      11.770  -6.657  25.838  1.00 83.11           H
ATOM    333 2HB  ASN A  41      12.948  -5.451  25.359  1.00 83.11           H
ATOM    334  CG  ASN A  41      11.388  -4.692  26.641  1.00 83.11           C
ATOM    335  OD1 ASN A  41      10.948  -3.578  26.407  1.00 83.11           O
ATOM    336  ND2 ASN A  41      11.483  -5.212  27.861  1.00 83.11           N
ATOM    337 1HD2 ASN A  41      11.854  -6.133  27.985  1.00 83.11           H
ATOM    338 2HD2 ASN A  41      11.184  -4.683  28.655  1.00 83.11           H
ATOM    339  HN  ASN A  41       9.495  -6.225  25.234  1.00 83.11           H
ATOM    340  N   ASN A  42      11.594  -7.431  23.063  1.00 83.63           N
ATOM    341  CA  ASN A  42      12.253  -8.279  22.083  1.00 83.63           C
ATOM    342  C   ASN A  42      11.799  -7.875  20.679  1.00 83.63           C
ATOM    343  O   ASN A  42      12.586  -7.912  19.734  1.00 83.63           O
ATOM    344  HA  ASN A  42      13.320  -8.120  22.238  1.00 83.63           H
ATOM    345  CB  ASN A  42      11.888  -9.750  22.293  1.00 83.63           C
ATOM    346 1HB  ASN A  42      10.804  -9.864  22.289  1.00 83.63           H
ATOM    347 2HB  ASN A  42      12.274 -10.346  21.467  1.00 83.63           H
ATOM    348  CG  ASN A  42      12.455 -10.272  23.615  1.00 83.63           C
ATOM    349  OD1 ASN A  42      13.254  -9.628  24.275  1.00 83.63           O
ATOM    350  ND2 ASN A  42      11.999 -11.472  23.963  1.00 83.63           N
ATOM    351 1HD2 ASN A  42      11.344 -11.947  23.376  1.00 83.63           H
ATOM    352 2HD2 ASN A  42      12.312 -11.899  24.811  1.00 83.63           H
ATOM    353  HN  ASN A  42      10.966  -7.907  23.679  1.00 83.63           H
ATOM    354  N   VAL A  43      10.532  -7.499  20.586  1.00 91.15           N
ATOM    355  CA  VAL A  43       9.951  -7.137  19.305  1.00 91.15           C
ATOM    356  C   VAL A  43      10.600  -5.846  18.801  1.00 91.15           C
ATOM    357  O   VAL A  43      10.920  -5.729  17.619  1.00 91.15           O
ATOM    358  HA  VAL A  43      10.176  -7.940  18.603  1.00 91.15           H
ATOM    359  CB  VAL A  43       8.430  -7.031  19.431  1.00 91.15           C
ATOM    360  HB  VAL A  43       8.207  -6.218  20.122  1.00 91.15           H
ATOM    361  CG1 VAL A  43       7.790  -6.691  18.084  1.00 91.15           C
ATOM    362 1HG1 VAL A  43       8.178  -5.737  17.727  1.00 91.15           H
ATOM    363 2HG1 VAL A  43       8.027  -7.473  17.362  1.00 91.15           H
ATOM    364 3HG1 VAL A  43       6.708  -6.622  18.202  1.00 91.15           H
ATOM    365  CG2 VAL A  43       7.837  -8.316  20.011  1.00 91.15           C
ATOM    366 1HG2 VAL A  43       8.075  -9.154  19.356  1.00 91.15           H
ATOM    367 2HG2 VAL A  43       8.258  -8.497  21.000  1.00 91.15           H
ATOM    368 3HG2 VAL A  43       6.755  -8.214  20.091  1.00 91.15           H
ATOM    369  HN  VAL A  43       9.908  -7.439  21.365  1.00 91.15           H
ATOM    370  N   ARG A  44      10.775  -4.911  19.723  1.00 86.55           N
ATOM    371  CA  ARG A  44      11.373  -3.630  19.385  1.00 86.55           C
ATOM    372  C   ARG A  44      12.838  -3.817  18.985  1.00 86.55           C
ATOM    373  O   ARG A  44      13.330  -3.140  18.084  1.00 86.55           O
ATOM    374  HA  ARG A  44      10.782  -3.259  18.548  1.00 86.55           H
ATOM    375  CB  ARG A  44      11.293  -2.657  20.564  1.00 86.55           C
ATOM    376 1HB  ARG A  44      11.712  -3.125  21.455  1.00 86.55           H
ATOM    377 2HB  ARG A  44      11.897  -1.775  20.353  1.00 86.55           H
ATOM    378  CG  ARG A  44       9.846  -2.239  20.832  1.00 86.55           C
ATOM    379 1HG  ARG A  44       9.369  -1.947  19.897  1.00 86.55           H
ATOM    380 2HG  ARG A  44       9.286  -3.087  21.225  1.00 86.55           H
ATOM    381  CD  ARG A  44       9.787  -1.077  21.825  1.00 86.55           C
ATOM    382 1HD  ARG A  44      10.482  -0.294  21.524  1.00 86.55           H
ATOM    383 2HD  ARG A  44       8.790  -0.636  21.823  1.00 86.55           H
ATOM    384  NE  ARG A  44      10.124  -1.555  23.185  1.00 86.55           N
ATOM    385  HE  ARG A  44      11.090  -1.605  23.438  1.00 86.55           H
ATOM    386  CZ  ARG A  44       9.216  -1.927  24.097  1.00 86.55           C
ATOM    387  NH1 ARG A  44       7.907  -1.881  23.812  1.00 86.55           N
ATOM    388 1HH1 ARG A  44       7.602  -1.568  22.913  1.00 86.55           H
ATOM    389 2HH1 ARG A  44       7.236  -2.160  24.499  1.00 86.55           H
ATOM    390  NH2 ARG A  44       9.636  -2.344  25.299  1.00 86.55           N
ATOM    391 1HH2 ARG A  44       8.971  -2.625  25.992  1.00 86.55           H
ATOM    392 2HH2 ARG A  44      10.614  -2.375  25.504  1.00 86.55           H
ATOM    393  HN  ARG A  44      10.517  -5.017  20.683  1.00 86.55           H
ATOM    394  N   GLN A  45      13.493  -4.739  19.675  1.00 83.68           N
ATOM    395  CA  GLN A  45      14.896  -5.012  19.414  1.00 83.68           C
ATOM    396  C   GLN A  45      15.076  -5.559  17.997  1.00 83.68           C
ATOM    397  O   GLN A  45      15.982  -5.142  17.277  1.00 83.68           O
ATOM    398  HA  GLN A  45      15.401  -4.051  19.507  1.00 83.68           H
ATOM    399  CB  GLN A  45      15.469  -5.980  20.452  1.00 83.68           C
ATOM    400 1HB  GLN A  45      15.245  -5.617  21.455  1.00 83.68           H
ATOM    401 2HB  GLN A  45      14.989  -6.953  20.351  1.00 83.68           H
ATOM    402  CG  GLN A  45      16.982  -6.132  20.285  1.00 83.68           C
ATOM    403 1HG  GLN A  45      17.203  -6.535  19.296  1.00 83.68           H
ATOM    404 2HG  GLN A  45      17.458  -5.153  20.344  1.00 83.68           H
ATOM    405  CD  GLN A  45      17.563  -7.053  21.359  1.00 83.68           C
ATOM    406  OE1 GLN A  45      16.851  -7.712  22.099  1.00 83.68           O
ATOM    407  NE2 GLN A  45      18.892  -7.062  21.403  1.00 83.68           N
ATOM    408 1HE2 GLN A  45      19.417  -6.498  20.766  1.00 83.68           H
ATOM    409 2HE2 GLN A  45      19.366  -7.634  22.072  1.00 83.68           H
ATOM    410  HN  GLN A  45      13.082  -5.293  20.399  1.00 83.68           H
ATOM    411  N   PHE A  46      14.199  -6.485  17.638  1.00 92.61           N
ATOM    412  CA  PHE A  46      14.218  -7.057  16.303  1.00 92.61           C
ATOM    413  C   PHE A  46      14.004  -5.977  15.241  1.00 92.61           C
ATOM    414  O   PHE A  46      14.727  -5.927  14.247  1.00 92.61           O
ATOM    415  HA  PHE A  46      15.196  -7.515  16.161  1.00 92.61           H
ATOM    416  CB  PHE A  46      13.066  -8.062  16.230  1.00 92.61           C
ATOM    417 1HB  PHE A  46      13.231  -8.842  16.973  1.00 92.61           H
ATOM    418 2HB  PHE A  46      12.139  -7.556  16.499  1.00 92.61           H
ATOM    419  CG  PHE A  46      12.894  -8.713  14.856  1.00 92.61           C
ATOM    420  CD1 PHE A  46      11.943  -8.254  14.000  1.00 92.61           C
ATOM    421  HD1 PHE A  46      11.303  -7.421  14.292  1.00 92.61           H
ATOM    422  CD2 PHE A  46      13.693  -9.751  14.492  1.00 92.61           C
ATOM    423  HD2 PHE A  46      14.456 -10.120  15.178  1.00 92.61           H
ATOM    424  CE1 PHE A  46      11.784  -8.858  12.725  1.00 92.61           C
ATOM    425  HE1 PHE A  46      11.021  -8.490  12.039  1.00 92.61           H
ATOM    426  CE2 PHE A  46      13.534 -10.356  13.217  1.00 92.61           C
ATOM    427  HE2 PHE A  46      14.175 -11.188  12.924  1.00 92.61           H
ATOM    428  CZ  PHE A  46      12.583  -9.897  12.360  1.00 92.61           C
ATOM    429  HZ  PHE A  46      12.461 -10.361  11.382  1.00 92.61           H
ATOM    430  HN  PHE A  46      13.486  -6.843  18.241  1.00 92.61           H
ATOM    431  N   ALA A  47      13.008  -5.138  15.487  1.00 92.77           N
ATOM    432  CA  ALA A  47      12.650  -4.102  14.534  1.00 92.77           C
ATOM    433  C   ALA A  47      13.850  -3.179  14.315  1.00 92.77           C
ATOM    434  O   ALA A  47      14.126  -2.770  13.188  1.00 92.77           O
ATOM    435  HA  ALA A  47      12.400  -4.589  13.591  1.00 92.77           H
ATOM    436  CB  ALA A  47      11.419  -3.346  15.040  1.00 92.77           C
ATOM    437 1HB  ALA A  47      10.586  -4.041  15.151  1.00 92.77           H
ATOM    438 2HB  ALA A  47      11.643  -2.891  16.005  1.00 92.77           H
ATOM    439 3HB  ALA A  47      11.151  -2.569  14.325  1.00 92.77           H
ATOM    440  HN  ALA A  47      12.451  -5.160  16.317  1.00 92.77           H
ATOM    441  N   SER A  48      14.534  -2.879  15.410  1.00 91.12           N
ATOM    442  CA  SER A  48      15.588  -1.880  15.384  1.00 91.12           C
ATOM    443  C   SER A  48      16.752  -2.370  14.520  1.00 91.12           C
ATOM    444  O   SER A  48      17.520  -1.567  13.993  1.00 91.12           O
ATOM    445  HA  SER A  48      15.134  -0.992  14.945  1.00 91.12           H
ATOM    446  CB  SER A  48      16.076  -1.557  16.798  1.00 91.12           C
ATOM    447 1HB  SER A  48      16.711  -0.672  16.769  1.00 91.12           H
ATOM    448 2HB  SER A  48      15.221  -1.316  17.430  1.00 91.12           H
ATOM    449  OG  SER A  48      16.800  -2.641  17.373  1.00 91.12           O
ATOM    450  HG  SER A  48      16.387  -3.511  17.103  1.00 91.12           H
ATOM    451  HN  SER A  48      14.377  -3.305  16.301  1.00 91.12           H
ATOM    452  N   HIS A  49      16.846  -3.687  14.401  1.00 87.25           N
ATOM    453  CA  HIS A  49      17.941  -4.295  13.666  1.00 87.25           C
ATOM    454  C   HIS A  49      17.497  -4.588  12.231  1.00 87.25           C
ATOM    455  O   HIS A  49      18.269  -4.414  11.290  1.00 87.25           O
ATOM    456  HA  HIS A  49      18.749  -3.563  13.645  1.00 87.25           H
ATOM    457  CB  HIS A  49      18.458  -5.539  14.392  1.00 87.25           C
ATOM    458 1HB  HIS A  49      17.614  -6.187  14.627  1.00 87.25           H
ATOM    459 2HB  HIS A  49      19.110  -6.096  13.719  1.00 87.25           H
ATOM    460  CG  HIS A  49      19.212  -5.238  15.665  1.00 87.25           C
ATOM    461  ND1 HIS A  49      20.331  -4.424  15.699  1.00 87.25           N
ATOM    462  HD1 HIS A  49      20.745  -3.965  14.912  1.00 87.25           H
ATOM    463  CD2 HIS A  49      18.997  -5.649  16.948  1.00 87.25           C
ATOM    464  HD2 HIS A  49      18.191  -6.304  17.280  1.00 87.25           H
ATOM    465  CE1 HIS A  49      20.761  -4.356  16.950  1.00 87.25           C
ATOM    466  HE1 HIS A  49      21.626  -3.792  17.301  1.00 87.25           H
ATOM    467  NE2 HIS A  49      19.933  -5.116  17.722  1.00 87.25           N
ATOM    468  HN  HIS A  49      16.191  -4.332  14.795  1.00 87.25           H
ATOM    469  N   PHE A  50      16.253  -5.028  12.110  1.00 89.19           N
ATOM    470  CA  PHE A  50      15.789  -5.628  10.870  1.00 89.19           C
ATOM    471  C   PHE A  50      15.258  -4.561   9.910  1.00 89.19           C
ATOM    472  O   PHE A  50      15.563  -4.586   8.719  1.00 89.19           O
ATOM    473  HA  PHE A  50      16.643  -6.131  10.415  1.00 89.19           H
ATOM    474  CB  PHE A  50      14.651  -6.583  11.233  1.00 89.19           C
ATOM    475 1HB  PHE A  50      15.023  -7.324  11.941  1.00 89.19           H
ATOM    476 2HB  PHE A  50      13.868  -6.021  11.743  1.00 89.19           H
ATOM    477  CG  PHE A  50      14.039  -7.308  10.033  1.00 89.19           C
ATOM    478  CD1 PHE A  50      12.822  -6.929   9.558  1.00 89.19           C
ATOM    479  HD1 PHE A  50      12.282  -6.110  10.032  1.00 89.19           H
ATOM    480  CD2 PHE A  50      14.712  -8.330   9.440  1.00 89.19           C
ATOM    481  HD2 PHE A  50      15.687  -8.633   9.821  1.00 89.19           H
ATOM    482  CE1 PHE A  50      12.254  -7.602   8.443  1.00 89.19           C
ATOM    483  HE1 PHE A  50      11.279  -7.299   8.063  1.00 89.19           H
ATOM    484  CE2 PHE A  50      14.145  -9.003   8.326  1.00 89.19           C
ATOM    485  HE2 PHE A  50      14.684  -9.822   7.851  1.00 89.19           H
ATOM    486  CZ  PHE A  50      12.928  -8.624   7.851  1.00 89.19           C
ATOM    487  HZ  PHE A  50      12.492  -9.141   6.996  1.00 89.19           H
ATOM    488  HN  PHE A  50      15.569  -4.980  12.837  1.00 89.19           H
ATOM    489  N   LEU A  51      14.472  -3.650  10.465  1.00 92.87           N
ATOM    490  CA  LEU A  51      13.647  -2.776   9.649  1.00 92.87           C
ATOM    491  C   LEU A  51      14.538  -1.740   8.959  1.00 92.87           C
ATOM    492  O   LEU A  51      14.461  -1.560   7.745  1.00 92.87           O
ATOM    493  HA  LEU A  51      13.178  -3.392   8.882  1.00 92.87           H
ATOM    494  CB  LEU A  51      12.525  -2.162  10.487  1.00 92.87           C
ATOM    495 1HB  LEU A  51      12.974  -1.621  11.320  1.00 92.87           H
ATOM    496 2HB  LEU A  51      12.002  -1.426   9.875  1.00 92.87           H
ATOM    497  CG  LEU A  51      11.493  -3.143  11.048  1.00 92.87           C
ATOM    498  HG  LEU A  51      12.007  -3.830  11.720  1.00 92.87           H
ATOM    499  CD1 LEU A  51      10.433  -2.411  11.874  1.00 92.87           C
ATOM    500 1HD1 LEU A  51      10.913  -1.894  12.705  1.00 92.87           H
ATOM    501 2HD1 LEU A  51       9.919  -1.685  11.243  1.00 92.87           H
ATOM    502 3HD1 LEU A  51       9.713  -3.131  12.261  1.00 92.87           H
ATOM    503  CD2 LEU A  51      10.871  -3.983   9.932  1.00 92.87           C
ATOM    504 1HD2 LEU A  51      10.376  -3.326   9.216  1.00 92.87           H
ATOM    505 2HD2 LEU A  51      11.652  -4.549   9.425  1.00 92.87           H
ATOM    506 3HD2 LEU A  51      10.142  -4.671  10.358  1.00 92.87           H
ATOM    507  HN  LEU A  51      14.394  -3.505  11.451  1.00 92.87           H
ATOM    508  N   PRO A  52      15.395  -1.043   9.718  1.00 94.56           N
ATOM    509  CA  PRO A  52      16.090   0.132   9.186  1.00 94.56           C
ATOM    510  C   PRO A  52      16.815  -0.168   7.884  1.00 94.56           C
ATOM    511  O   PRO A  52      16.627   0.532   6.889  1.00 94.56           O
ATOM    512  HA  PRO A  52      15.370   0.912   8.938  1.00 94.56           H
ATOM    513  CB  PRO A  52      17.063   0.514  10.303  1.00 94.56           C
ATOM    514 1HB  PRO A  52      18.035   0.041  10.167  1.00 94.56           H
ATOM    515 2HB  PRO A  52      17.235   1.590  10.335  1.00 94.56           H
ATOM    516  CG  PRO A  52      16.365   0.018  11.564  1.00 94.56           C
ATOM    517 1HG  PRO A  52      17.065  -0.106  12.391  1.00 94.56           H
ATOM    518 2HG  PRO A  52      15.604   0.718  11.908  1.00 94.56           H
ATOM    519  CD  PRO A  52      15.765  -1.306  11.120  1.00 94.56           C
ATOM    520 1HD  PRO A  52      16.482  -2.123  11.198  1.00 94.56           H
ATOM    521 2HD  PRO A  52      14.903  -1.584  11.728  1.00 94.56           H
ATOM    522  N   PRO A  53      17.658  -1.209   7.858  1.00 95.39           N
ATOM    523  CA  PRO A  53      18.418  -1.536   6.649  1.00 95.39           C
ATOM    524  C   PRO A  53      17.525  -1.677   5.427  1.00 95.39           C
ATOM    525  O   PRO A  53      17.858  -1.185   4.350  1.00 95.39           O
ATOM    526  HA  PRO A  53      19.105  -0.724   6.408  1.00 95.39           H
ATOM    527  CB  PRO A  53      19.111  -2.853   7.002  1.00 95.39           C
ATOM    528 1HB  PRO A  53      18.514  -3.714   6.700  1.00 95.39           H
ATOM    529 2HB  PRO A  53      20.076  -2.945   6.503  1.00 95.39           H
ATOM    530  CG  PRO A  53      19.264  -2.778   8.516  1.00 95.39           C
ATOM    531 1HG  PRO A  53      19.412  -3.763   8.957  1.00 95.39           H
ATOM    532 2HG  PRO A  53      20.128  -2.179   8.806  1.00 95.39           H
ATOM    533  CD  PRO A  53      17.956  -2.144   8.959  1.00 95.39           C
ATOM    534 1HD  PRO A  53      17.166  -2.886   9.078  1.00 95.39           H
ATOM    535 2HD  PRO A  53      18.057  -1.634   9.917  1.00 95.39           H
ATOM    536  N   LEU A  54      16.403  -2.352   5.629  1.00 93.24           N
ATOM    537  CA  LEU A  54      15.529  -2.698   4.521  1.00 93.24           C
ATOM    538  C   LEU A  54      14.837  -1.433   4.009  1.00 93.24           C
ATOM    539  O   LEU A  54      14.708  -1.237   2.801  1.00 93.24           O
ATOM    540  HA  LEU A  54      16.155  -3.096   3.722  1.00 93.24           H
ATOM    541  CB  LEU A  54      14.557  -3.807   4.931  1.00 93.24           C
ATOM    542 1HB  LEU A  54      13.995  -3.467   5.801  1.00 93.24           H
ATOM    543 2HB  LEU A  54      13.839  -3.950   4.123  1.00 93.24           H
ATOM    544  CG  LEU A  54      15.187  -5.161   5.262  1.00 93.24           C
ATOM    545  HG  LEU A  54      15.889  -5.019   6.084  1.00 93.24           H
ATOM    546  CD1 LEU A  54      14.127  -6.156   5.739  1.00 93.24           C
ATOM    547 1HD1 LEU A  54      13.642  -5.768   6.634  1.00 93.24           H
ATOM    548 2HD1 LEU A  54      13.384  -6.299   4.955  1.00 93.24           H
ATOM    549 3HD1 LEU A  54      14.602  -7.110   5.968  1.00 93.24           H
ATOM    550  CD2 LEU A  54      15.985  -5.700   4.073  1.00 93.24           C
ATOM    551 1HD2 LEU A  54      15.323  -5.823   3.216  1.00 93.24           H
ATOM    552 2HD2 LEU A  54      16.780  -4.998   3.821  1.00 93.24           H
ATOM    553 3HD2 LEU A  54      16.422  -6.663   4.336  1.00 93.24           H
ATOM    554  HN  LEU A  54      16.090  -2.661   6.527  1.00 93.24           H
ATOM    555  N   TYR A  55      14.411  -0.606   4.953  1.00 93.50           N
ATOM    556  CA  TYR A  55      13.706   0.618   4.613  1.00 93.50           C
ATOM    557  C   TYR A  55      14.607   1.567   3.819  1.00 93.50           C
ATOM    558  O   TYR A  55      14.151   2.225   2.885  1.00 93.50           O
ATOM    559  HA  TYR A  55      12.843   0.352   4.003  1.00 93.50           H
ATOM    560  CB  TYR A  55      13.340   1.277   5.945  1.00 93.50           C
ATOM    561 1HB  TYR A  55      14.202   1.231   6.610  1.00 93.50           H
ATOM    562 2HB  TYR A  55      13.129   2.332   5.770  1.00 93.50           H
ATOM    563  CG  TYR A  55      12.138   0.640   6.644  1.00 93.50           C
ATOM    564  CD1 TYR A  55      11.547  -0.488   6.112  1.00 93.50           C
ATOM    565  HD1 TYR A  55      11.938  -0.925   5.193  1.00 93.50           H
ATOM    566  CD2 TYR A  55      11.644   1.194   7.808  1.00 93.50           C
ATOM    567  HD2 TYR A  55      12.111   2.084   8.229  1.00 93.50           H
ATOM    568  CE1 TYR A  55      10.416  -1.087   6.771  1.00 93.50           C
ATOM    569  HE1 TYR A  55       9.940  -1.978   6.361  1.00 93.50           H
ATOM    570  CE2 TYR A  55      10.513   0.594   8.467  1.00 93.50           C
ATOM    571  HE2 TYR A  55      10.113   1.021   9.387  1.00 93.50           H
ATOM    572  CZ  TYR A  55       9.955  -0.517   7.916  1.00 93.50           C
ATOM    573  OH  TYR A  55       8.886  -1.083   8.538  1.00 93.50           O
ATOM    574  HH  TYR A  55       8.549  -1.857   8.002  1.00 93.50           H
ATOM    575  HN  TYR A  55      14.539  -0.762   5.932  1.00 93.50           H
ATOM    576  N   TRP A  56      15.869   1.606   4.219  1.00 92.29           N
ATOM    577  CA  TRP A  56      16.848   2.428   3.528  1.00 92.29           C
ATOM    578  C   TRP A  56      17.034   1.857   2.120  1.00 92.29           C
ATOM    579  O   TRP A  56      17.108   2.606   1.148  1.00 92.29           O
ATOM    580  HA  TRP A  56      16.451   3.441   3.470  1.00 92.29           H
ATOM    581  CB  TRP A  56      18.155   2.506   4.319  1.00 92.29           C
ATOM    582 1HB  TRP A  56      18.353   1.534   4.771  1.00 92.29           H
ATOM    583 2HB  TRP A  56      18.974   2.709   3.629  1.00 92.29           H
ATOM    584  CG  TRP A  56      18.156   3.572   5.416  1.00 92.29           C
ATOM    585  CD1 TRP A  56      18.252   3.393   6.741  1.00 92.29           C
ATOM    586  HD1 TRP A  56      18.345   2.420   7.223  1.00 92.29           H
ATOM    587  CD2 TRP A  56      18.051   4.999   5.229  1.00 92.29           C
ATOM    588  NE1 TRP A  56      18.216   4.595   7.418  1.00 92.29           N
ATOM    589  HE1 TRP A  56      18.271   4.718   8.409  1.00 92.29           H
ATOM    590  CE2 TRP A  56      18.091   5.603   6.469  1.00 92.29           C
ATOM    591  CE3 TRP A  56      17.928   5.755   4.050  1.00 92.29           C
ATOM    592  HE3 TRP A  56      17.894   5.302   3.059  1.00 92.29           H
ATOM    593  CZ2 TRP A  56      18.012   6.989   6.650  1.00 92.29           C
ATOM    594  HZ2 TRP A  56      18.046   7.441   7.641  1.00 92.29           H
ATOM    595  CZ3 TRP A  56      17.850   7.139   4.248  1.00 92.29           C
ATOM    596  HZ3 TRP A  56      17.753   7.772   3.366  1.00 92.29           H
ATOM    597  CH2 TRP A  56      17.888   7.762   5.490  1.00 92.29           C
ATOM    598  HH2 TRP A  56      17.822   8.848   5.560  1.00 92.29           H
ATOM    599  HN  TRP A  56      16.225   1.092   4.999  1.00 92.29           H
ATOM    600  N   LEU A  57      17.105   0.536   2.057  1.00 92.90           N
ATOM    601  CA  LEU A  57      17.295  -0.143   0.786  1.00 92.90           C
ATOM    602  C   LEU A  57      16.112   0.164  -0.133  1.00 92.90           C
ATOM    603  O   LEU A  57      16.300   0.572  -1.278  1.00 92.90           O
ATOM    604  HA  LEU A  57      18.200   0.261   0.332  1.00 92.90           H
ATOM    605  CB  LEU A  57      17.530  -1.639   1.008  1.00 92.90           C
ATOM    606 1HB  LEU A  57      18.412  -1.759   1.637  1.00 92.90           H
ATOM    607 2HB  LEU A  57      16.684  -2.040   1.566  1.00 92.90           H
ATOM    608  CG  LEU A  57      17.719  -2.483  -0.254  1.00 92.90           C
ATOM    609  HG  LEU A  57      16.867  -2.310  -0.911  1.00 92.90           H
ATOM    610  CD1 LEU A  57      18.973  -2.052  -1.018  1.00 92.90           C
ATOM    611 1HD1 LEU A  57      18.881  -1.006  -1.308  1.00 92.90           H
ATOM    612 2HD1 LEU A  57      19.848  -2.177  -0.380  1.00 92.90           H
ATOM    613 3HD1 LEU A  57      19.084  -2.668  -1.911  1.00 92.90           H
ATOM    614  CD2 LEU A  57      17.736  -3.975   0.081  1.00 92.90           C
ATOM    615 1HD2 LEU A  57      18.557  -4.184   0.768  1.00 92.90           H
ATOM    616 2HD2 LEU A  57      16.792  -4.253   0.549  1.00 92.90           H
ATOM    617 3HD2 LEU A  57      17.872  -4.552  -0.834  1.00 92.90           H
ATOM    618  HN  LEU A  57      17.035  -0.067   2.852  1.00 92.90           H
ATOM    619  N   VAL A  58      14.918  -0.044   0.402  1.00 94.75           N
ATOM    620  CA  VAL A  58      13.705   0.141  -0.377  1.00 94.75           C
ATOM    621  C   VAL A  58      13.632   1.590  -0.863  1.00 94.75           C
ATOM    622  O   VAL A  58      13.281   1.846  -2.013  1.00 94.75           O
ATOM    623  HA  VAL A  58      13.768  -0.517  -1.244  1.00 94.75           H
ATOM    624  CB  VAL A  58      12.485  -0.276   0.446  1.00 94.75           C
ATOM    625  HB  VAL A  58      12.516   0.269   1.390  1.00 94.75           H
ATOM    626  CG1 VAL A  58      11.186   0.098  -0.270  1.00 94.75           C
ATOM    627 1HG1 VAL A  58      11.153   1.177  -0.422  1.00 94.75           H
ATOM    628 2HG1 VAL A  58      11.146  -0.406  -1.235  1.00 94.75           H
ATOM    629 3HG1 VAL A  58      10.335  -0.209   0.337  1.00 94.75           H
ATOM    630  CG2 VAL A  58      12.524  -1.772   0.765  1.00 94.75           C
ATOM    631 1HG2 VAL A  58      12.530  -2.341  -0.164  1.00 94.75           H
ATOM    632 2HG2 VAL A  58      13.425  -1.998   1.336  1.00 94.75           H
ATOM    633 3HG2 VAL A  58      11.645  -2.041   1.351  1.00 94.75           H
ATOM    634  HN  VAL A  58      14.772  -0.332   1.349  1.00 94.75           H
ATOM    635  N   PHE A  59      13.970   2.500   0.039  1.00 95.59           N
ATOM    636  CA  PHE A  59      13.918   3.918  -0.274  1.00 95.59           C
ATOM    637  C   PHE A  59      14.817   4.250  -1.467  1.00 95.59           C
ATOM    638  O   PHE A  59      14.367   4.860  -2.436  1.00 95.59           O
ATOM    639  HA  PHE A  59      12.884   4.157  -0.522  1.00 95.59           H
ATOM    640  CB  PHE A  59      14.430   4.667   0.958  1.00 95.59           C
ATOM    641 1HB  PHE A  59      13.727   4.520   1.779  1.00 95.59           H
ATOM    642 2HB  PHE A  59      15.379   4.229   1.269  1.00 95.59           H
ATOM    643  CG  PHE A  59      14.626   6.168   0.737  1.00 95.59           C
ATOM    644  CD1 PHE A  59      15.881   6.692   0.701  1.00 95.59           C
ATOM    645  HD1 PHE A  59      16.747   6.042   0.829  1.00 95.59           H
ATOM    646  CD2 PHE A  59      13.546   6.979   0.577  1.00 95.59           C
ATOM    647  HD2 PHE A  59      12.541   6.559   0.607  1.00 95.59           H
ATOM    648  CE1 PHE A  59      16.063   8.085   0.496  1.00 95.59           C
ATOM    649  HE1 PHE A  59      17.068   8.505   0.467  1.00 95.59           H
ATOM    650  CE2 PHE A  59      13.728   8.372   0.372  1.00 95.59           C
ATOM    651  HE2 PHE A  59      12.862   9.022   0.244  1.00 95.59           H
ATOM    652  CZ  PHE A  59      14.983   8.896   0.336  1.00 95.59           C
ATOM    653  HZ  PHE A  59      15.122   9.966   0.178  1.00 95.59           H
ATOM    654  HN  PHE A  59      14.275   2.283   0.966  1.00 95.59           H
ATOM    655  N   ILE A  60      16.070   3.834  -1.357  1.00 93.76           N
ATOM    656  CA  ILE A  60      17.075   4.220  -2.333  1.00 93.76           C
ATOM    657  C   ILE A  60      16.665   3.700  -3.713  1.00 93.76           C
ATOM    658  O   ILE A  60      16.598   4.465  -4.674  1.00 93.76           O
ATOM    659  HA  ILE A  60      17.096   5.309  -2.367  1.00 93.76           H
ATOM    660  CB  ILE A  60      18.462   3.753  -1.887  1.00 93.76           C
ATOM    661  HB  ILE A  60      18.395   2.702  -1.609  1.00 93.76           H
ATOM    662  CG1 ILE A  60      18.926   4.521  -0.648  1.00 93.76           C
ATOM    663 1HG1 ILE A  60      19.174   5.546  -0.922  1.00 93.76           H
ATOM    664 2HG1 ILE A  60      18.114   4.573   0.077  1.00 93.76           H
ATOM    665  CG2 ILE A  60      19.469   3.854  -3.034  1.00 93.76           C
ATOM    666 1HG2 ILE A  60      19.140   3.227  -3.863  1.00 93.76           H
ATOM    667 2HG2 ILE A  60      19.539   4.890  -3.367  1.00 93.76           H
ATOM    668 3HG2 ILE A  60      20.447   3.516  -2.690  1.00 93.76           H
ATOM    669  CD1 ILE A  60      20.143   3.849  -0.010  1.00 93.76           C
ATOM    670 1HD1 ILE A  60      19.884   2.832   0.285  1.00 93.76           H
ATOM    671 2HD1 ILE A  60      20.961   3.820  -0.731  1.00 93.76           H
ATOM    672 3HD1 ILE A  60      20.453   4.415   0.868  1.00 93.76           H
ATOM    673  HN  ILE A  60      16.401   3.245  -0.620  1.00 93.76           H
ATOM    674  N   VAL A  61      16.402   2.402  -3.767  1.00 93.83           N
ATOM    675  CA  VAL A  61      16.139   1.744  -5.036  1.00 93.83           C
ATOM    676  C   VAL A  61      14.828   2.276  -5.619  1.00 93.83           C
ATOM    677  O   VAL A  61      14.741   2.544  -6.816  1.00 93.83           O
ATOM    678  HA  VAL A  61      16.954   2.000  -5.714  1.00 93.83           H
ATOM    679  CB  VAL A  61      16.137   0.226  -4.847  1.00 93.83           C
ATOM    680  HB  VAL A  61      15.382  -0.018  -4.101  1.00 93.83           H
ATOM    681  CG1 VAL A  61      15.761  -0.487  -6.147  1.00 93.83           C
ATOM    682 1HG1 VAL A  61      14.765  -0.173  -6.459  1.00 93.83           H
ATOM    683 2HG1 VAL A  61      16.483  -0.232  -6.923  1.00 93.83           H
ATOM    684 3HG1 VAL A  61      15.768  -1.565  -5.985  1.00 93.83           H
ATOM    685  CG2 VAL A  61      17.490  -0.263  -4.324  1.00 93.83           C
ATOM    686 1HG2 VAL A  61      18.271  -0.000  -5.037  1.00 93.83           H
ATOM    687 2HG2 VAL A  61      17.700   0.208  -3.364  1.00 93.83           H
ATOM    688 3HG2 VAL A  61      17.461  -1.345  -4.199  1.00 93.83           H
ATOM    689  HN  VAL A  61      16.368   1.805  -2.966  1.00 93.83           H
ATOM    690  N   GLY A  62      13.841   2.412  -4.745  1.00 95.37           N
ATOM    691  CA  GLY A  62      12.505   2.782  -5.178  1.00 95.37           C
ATOM    692  C   GLY A  62      12.469   4.231  -5.669  1.00 95.37           C
ATOM    693  O   GLY A  62      11.841   4.530  -6.683  1.00 95.37           O
ATOM    694 1HA  GLY A  62      12.179   2.115  -5.976  1.00 95.37           H
ATOM    695 2HA  GLY A  62      11.804   2.657  -4.353  1.00 95.37           H
ATOM    696  HN  GLY A  62      13.944   2.275  -3.760  1.00 95.37           H
ATOM    697  N   ALA A  63      13.150   5.091  -4.927  1.00 95.29           N
ATOM    698  CA  ALA A  63      13.169   6.507  -5.250  1.00 95.29           C
ATOM    699  C   ALA A  63      13.799   6.702  -6.631  1.00 95.29           C
ATOM    700  O   ALA A  63      13.268   7.440  -7.460  1.00 95.29           O
ATOM    701  HA  ALA A  63      12.137   6.855  -5.278  1.00 95.29           H
ATOM    702  CB  ALA A  63      13.917   7.271  -4.156  1.00 95.29           C
ATOM    703 1HB  ALA A  63      13.414   7.123  -3.200  1.00 95.29           H
ATOM    704 2HB  ALA A  63      14.940   6.900  -4.088  1.00 95.29           H
ATOM    705 3HB  ALA A  63      13.932   8.334  -4.399  1.00 95.29           H
ATOM    706  HN  ALA A  63      13.682   4.835  -4.119  1.00 95.29           H
ATOM    707  N   LEU A  64      14.921   6.028  -6.836  1.00 89.93           N
ATOM    708  CA  LEU A  64      15.630   6.122  -8.100  1.00 89.93           C
ATOM    709  C   LEU A  64      14.744   5.573  -9.220  1.00 89.93           C
ATOM    710  O   LEU A  64      14.610   6.196 -10.272  1.00 89.93           O
ATOM    711  HA  LEU A  64      15.816   7.179  -8.293  1.00 89.93           H
ATOM    712  CB  LEU A  64      16.993   5.434  -8.002  1.00 89.93           C
ATOM    713 1HB  LEU A  64      16.842   4.426  -7.615  1.00 89.93           H
ATOM    714 2HB  LEU A  64      17.400   5.331  -9.008  1.00 89.93           H
ATOM    715  CG  LEU A  64      18.037   6.134  -7.129  1.00 89.93           C
ATOM    716  HG  LEU A  64      17.602   6.301  -6.144  1.00 89.93           H
ATOM    717  CD1 LEU A  64      19.271   5.251  -6.934  1.00 89.93           C
ATOM    718 1HD1 LEU A  64      18.978   4.319  -6.450  1.00 89.93           H
ATOM    719 2HD1 LEU A  64      19.717   5.031  -7.904  1.00 89.93           H
ATOM    720 3HD1 LEU A  64      19.997   5.772  -6.310  1.00 89.93           H
ATOM    721  CD2 LEU A  64      18.399   7.506  -7.701  1.00 89.93           C
ATOM    722 1HD2 LEU A  64      18.807   7.385  -8.704  1.00 89.93           H
ATOM    723 2HD2 LEU A  64      17.505   8.129  -7.745  1.00 89.93           H
ATOM    724 3HD2 LEU A  64      19.142   7.982  -7.061  1.00 89.93           H
ATOM    725  HN  LEU A  64      15.343   5.427  -6.157  1.00 89.93           H
ATOM    726  N   GLY A  65      14.161   4.413  -8.955  1.00 93.24           N
ATOM    727  CA  GLY A  65      13.413   3.701  -9.977  1.00 93.24           C
ATOM    728  C   GLY A  65      12.192   4.507 -10.424  1.00 93.24           C
ATOM    729  O   GLY A  65      11.993   4.728 -11.618  1.00 93.24           O
ATOM    730 1HA  GLY A  65      14.057   3.504 -10.834  1.00 93.24           H
ATOM    731 2HA  GLY A  65      13.093   2.733  -9.590  1.00 93.24           H
ATOM    732  HN  GLY A  65      14.193   3.962  -8.063  1.00 93.24           H
ATOM    733  N   ASN A  66      11.405   4.924  -9.443  1.00 91.04           N
ATOM    734  CA  ASN A  66      10.144   5.588  -9.725  1.00 91.04           C
ATOM    735  C   ASN A  66      10.422   6.966 -10.329  1.00 91.04           C
ATOM    736  O   ASN A  66       9.684   7.427 -11.198  1.00 91.04           O
ATOM    737  HA  ASN A  66       9.621   4.927 -10.416  1.00 91.04           H
ATOM    738  CB  ASN A  66       9.329   5.788  -8.446  1.00 91.04           C
ATOM    739 1HB  ASN A  66       9.982   6.134  -7.644  1.00 91.04           H
ATOM    740 2HB  ASN A  66       8.581   6.565  -8.605  1.00 91.04           H
ATOM    741  CG  ASN A  66       8.641   4.489  -8.025  1.00 91.04           C
ATOM    742  OD1 ASN A  66       7.742   3.990  -8.682  1.00 91.04           O
ATOM    743  ND2 ASN A  66       9.111   3.969  -6.894  1.00 91.04           N
ATOM    744 1HD2 ASN A  66       9.851   4.428  -6.403  1.00 91.04           H
ATOM    745 2HD2 ASN A  66       8.725   3.119  -6.536  1.00 91.04           H
ATOM    746  HN  ASN A  66      11.618   4.814  -8.472  1.00 91.04           H
ATOM    747  N   SER A  67      11.489   7.585  -9.845  1.00 91.43           N
ATOM    748  CA  SER A  67      11.917   8.866 -10.379  1.00 91.43           C
ATOM    749  C   SER A  67      12.250   8.729 -11.866  1.00 91.43           C
ATOM    750  O   SER A  67      11.953   9.622 -12.657  1.00 91.43           O
ATOM    751  HA  SER A  67      11.069   9.536 -10.237  1.00 91.43           H
ATOM    752  CB  SER A  67      13.126   9.406  -9.612  1.00 91.43           C
ATOM    753 1HB  SER A  67      13.945   8.690  -9.676  1.00 91.43           H
ATOM    754 2HB  SER A  67      13.472  10.327 -10.082  1.00 91.43           H
ATOM    755  OG  SER A  67      12.822   9.657  -8.243  1.00 91.43           O
ATOM    756  HG  SER A  67      13.337   9.031  -7.658  1.00 91.43           H
ATOM    757  HN  SER A  67      12.055   7.226  -9.103  1.00 91.43           H
ATOM    758  N   LEU A  68      12.863   7.602 -12.201  1.00 86.21           N
ATOM    759  CA  LEU A  68      13.236   7.334 -13.579  1.00 86.21           C
ATOM    760  C   LEU A  68      11.970   7.158 -14.421  1.00 86.21           C
ATOM    761  O   LEU A  68      11.899   7.641 -15.550  1.00 86.21           O
ATOM    762  HA  LEU A  68      13.776   8.207 -13.947  1.00 86.21           H
ATOM    763  CB  LEU A  68      14.194   6.144 -13.653  1.00 86.21           C
ATOM    764 1HB  LEU A  68      15.016   6.321 -12.960  1.00 86.21           H
ATOM    765 2HB  LEU A  68      13.667   5.257 -13.303  1.00 86.21           H
ATOM    766  CG  LEU A  68      14.782   5.842 -15.033  1.00 86.21           C
ATOM    767  HG  LEU A  68      13.964   5.802 -15.752  1.00 86.21           H
ATOM    768  CD1 LEU A  68      15.726   6.958 -15.483  1.00 86.21           C
ATOM    769 1HD1 LEU A  68      15.178   7.899 -15.536  1.00 86.21           H
ATOM    770 2HD1 LEU A  68      16.543   7.054 -14.768  1.00 86.21           H
ATOM    771 3HD1 LEU A  68      16.131   6.718 -16.466  1.00 86.21           H
ATOM    772  CD2 LEU A  68      15.465   4.473 -15.050  1.00 86.21           C
ATOM    773 1HD2 LEU A  68      16.271   4.459 -14.316  1.00 86.21           H
ATOM    774 2HD2 LEU A  68      14.736   3.700 -14.804  1.00 86.21           H
ATOM    775 3HD2 LEU A  68      15.875   4.283 -16.042  1.00 86.21           H
ATOM    776  HN  LEU A  68      13.103   6.882 -11.550  1.00 86.21           H
ATOM    777  N   VAL A  69      11.002   6.466 -13.838  1.00 89.12           N
ATOM    778  CA  VAL A  69       9.748   6.209 -14.525  1.00 89.12           C
ATOM    779  C   VAL A  69       9.101   7.541 -14.911  1.00 89.12           C
ATOM    780  O   VAL A  69       8.705   7.732 -16.060  1.00 89.12           O
ATOM    781  HA  VAL A  69       9.978   5.654 -15.434  1.00 89.12           H
ATOM    782  CB  VAL A  69       8.843   5.336 -13.653  1.00 89.12           C
ATOM    783  HB  VAL A  69       8.771   5.803 -12.671  1.00 89.12           H
ATOM    784  CG1 VAL A  69       7.432   5.254 -14.238  1.00 89.12           C
ATOM    785 1HG1 VAL A  69       7.003   6.254 -14.295  1.00 89.12           H
ATOM    786 2HG1 VAL A  69       7.477   4.821 -15.238  1.00 89.12           H
ATOM    787 3HG1 VAL A  69       6.809   4.627 -13.599  1.00 89.12           H
ATOM    788  CG2 VAL A  69       9.442   3.940 -13.467  1.00 89.12           C
ATOM    789 1HG2 VAL A  69       9.557   3.462 -14.440  1.00 89.12           H
ATOM    790 2HG2 VAL A  69      10.416   4.024 -12.985  1.00 89.12           H
ATOM    791 3HG2 VAL A  69       8.779   3.341 -12.844  1.00 89.12           H
ATOM    792  HN  VAL A  69      11.065   6.084 -12.916  1.00 89.12           H
ATOM    793  N   ILE A  70       9.015   8.427 -13.930  1.00 89.61           N
ATOM    794  CA  ILE A  70       8.357   9.706 -14.133  1.00 89.61           C
ATOM    795  C   ILE A  70       9.079  10.477 -15.240  1.00 89.61           C
ATOM    796  O   ILE A  70       8.440  11.084 -16.098  1.00 89.61           O
ATOM    797  HA  ILE A  70       7.338   9.501 -14.464  1.00 89.61           H
ATOM    798  CB  ILE A  70       8.258  10.473 -12.813  1.00 89.61           C
ATOM    799  HB  ILE A  70       9.250  10.509 -12.364  1.00 89.61           H
ATOM    800  CG1 ILE A  70       7.341   9.750 -11.825  1.00 89.61           C
ATOM    801 1HG1 ILE A  70       6.302   9.875 -12.130  1.00 89.61           H
ATOM    802 2HG1 ILE A  70       7.551   8.680 -11.844  1.00 89.61           H
ATOM    803  CG2 ILE A  70       7.817  11.919 -13.050  1.00 89.61           C
ATOM    804 1HG2 ILE A  70       8.543  12.419 -13.692  1.00 89.61           H
ATOM    805 2HG2 ILE A  70       6.840  11.927 -13.533  1.00 89.61           H
ATOM    806 3HG2 ILE A  70       7.756  12.442 -12.096  1.00 89.61           H
ATOM    807  CD1 ILE A  70       7.530  10.287 -10.406  1.00 89.61           C
ATOM    808 1HD1 ILE A  70       8.565  10.138 -10.096  1.00 89.61           H
ATOM    809 2HD1 ILE A  70       7.295  11.351 -10.386  1.00 89.61           H
ATOM    810 3HD1 ILE A  70       6.866   9.756  -9.724  1.00 89.61           H
ATOM    811  HN  ILE A  70       9.384   8.283 -13.012  1.00 89.61           H
ATOM    812  N   LEU A  71      10.402  10.428 -15.184  1.00 84.93           N
ATOM    813  CA  LEU A  71      11.219  11.168 -16.131  1.00 84.93           C
ATOM    814  C   LEU A  71      10.932  10.664 -17.547  1.00 84.93           C
ATOM    815  O   LEU A  71      10.772  11.459 -18.472  1.00 84.93           O
ATOM    816  HA  LEU A  71      10.922  12.215 -16.070  1.00 84.93           H
ATOM    817  CB  LEU A  71      12.696  11.092 -15.739  1.00 84.93           C
ATOM    818 1HB  LEU A  71      12.786  11.365 -14.687  1.00 84.93           H
ATOM    819 2HB  LEU A  71      13.023  10.057 -15.829  1.00 84.93           H
ATOM    820  CG  LEU A  71      13.651  11.972 -16.548  1.00 84.93           C
ATOM    821  HG  LEU A  71      13.351  11.927 -17.595  1.00 84.93           H
ATOM    822  CD1 LEU A  71      13.551  13.435 -16.112  1.00 84.93           C
ATOM    823 1HD1 LEU A  71      12.533  13.792 -16.266  1.00 84.93           H
ATOM    824 2HD1 LEU A  71      13.810  13.518 -15.056  1.00 84.93           H
ATOM    825 3HD1 LEU A  71      14.240  14.038 -16.703  1.00 84.93           H
ATOM    826  CD2 LEU A  71      15.085  11.445 -16.465  1.00 84.93           C
ATOM    827 1HD2 LEU A  71      15.410  11.441 -15.425  1.00 84.93           H
ATOM    828 2HD2 LEU A  71      15.122  10.430 -16.862  1.00 84.93           H
ATOM    829 3HD2 LEU A  71      15.742  12.088 -17.049  1.00 84.93           H
ATOM    830  HN  LEU A  71      10.914   9.896 -14.510  1.00 84.93           H
ATOM    831  N   VAL A  72      10.877   9.346 -17.673  1.00 85.08           N
ATOM    832  CA  VAL A  72      10.710   8.725 -18.976  1.00 85.08           C
ATOM    833  C   VAL A  72       9.374   9.165 -19.577  1.00 85.08           C
ATOM    834  O   VAL A  72       9.303   9.511 -20.756  1.00 85.08           O
ATOM    835  HA  VAL A  72      11.517   9.081 -19.616  1.00 85.08           H
ATOM    836  CB  VAL A  72      10.838   7.206 -18.851  1.00 85.08           C
ATOM    837  HB  VAL A  72      10.166   6.876 -18.058  1.00 85.08           H
ATOM    838  CG1 VAL A  72      10.413   6.511 -20.146  1.00 85.08           C
ATOM    839 1HG1 VAL A  72       9.374   6.757 -20.366  1.00 85.08           H
ATOM    840 2HG1 VAL A  72      11.047   6.850 -20.965  1.00 85.08           H
ATOM    841 3HG1 VAL A  72      10.514   5.432 -20.030  1.00 85.08           H
ATOM    842  CG2 VAL A  72      12.262   6.806 -18.457  1.00 85.08           C
ATOM    843 1HG2 VAL A  72      12.961   7.155 -19.217  1.00 85.08           H
ATOM    844 2HG2 VAL A  72      12.513   7.258 -17.497  1.00 85.08           H
ATOM    845 3HG2 VAL A  72      12.325   5.721 -18.375  1.00 85.08           H
ATOM    846  HN  VAL A  72      10.945   8.708 -16.906  1.00 85.08           H
ATOM    847  N   TYR A  73       8.347   9.137 -18.741  1.00 81.87           N
ATOM    848  CA  TYR A  73       7.008   9.481 -19.188  1.00 81.87           C
ATOM    849  C   TYR A  73       6.918  10.962 -19.561  1.00 81.87           C
ATOM    850  O   TYR A  73       6.192  11.331 -20.483  1.00 81.87           O
ATOM    851  HA  TYR A  73       6.782   8.878 -20.068  1.00 81.87           H
ATOM    852  CB  TYR A  73       6.083   9.209 -18.000  1.00 81.87           C
ATOM    853 1HB  TYR A  73       6.662   9.280 -17.079  1.00 81.87           H
ATOM    854 2HB  TYR A  73       5.322   9.989 -17.959  1.00 81.87           H
ATOM    855  CG  TYR A  73       5.393   7.845 -18.048  1.00 81.87           C
ATOM    856  CD1 TYR A  73       4.451   7.582 -19.023  1.00 81.87           C
ATOM    857  HD1 TYR A  73       4.200   8.346 -19.758  1.00 81.87           H
ATOM    858  CD2 TYR A  73       5.711   6.877 -17.117  1.00 81.87           C
ATOM    859  HD2 TYR A  73       6.454   7.085 -16.348  1.00 81.87           H
ATOM    860  CE1 TYR A  73       3.801   6.298 -19.068  1.00 81.87           C
ATOM    861  HE1 TYR A  73       3.056   6.077 -19.832  1.00 81.87           H
ATOM    862  CE2 TYR A  73       5.061   5.593 -17.163  1.00 81.87           C
ATOM    863  HE2 TYR A  73       5.303   4.819 -16.434  1.00 81.87           H
ATOM    864  CZ  TYR A  73       4.138   5.366 -18.136  1.00 81.87           C
ATOM    865  OH  TYR A  73       3.525   4.154 -18.179  1.00 81.87           O
ATOM    866  HH  TYR A  73       3.000   4.066 -19.025  1.00 81.87           H
ATOM    867  HN  TYR A  73       8.418   8.886 -17.776  1.00 81.87           H
ATOM    868  N   TRP A  74       7.665  11.771 -18.824  1.00 72.46           N
ATOM    869  CA  TRP A  74       7.601  13.213 -18.996  1.00 72.46           C
ATOM    870  C   TRP A  74       8.184  13.551 -20.369  1.00 72.46           C
ATOM    871  O   TRP A  74       7.540  14.224 -21.172  1.00 72.46           O
ATOM    872  HA  TRP A  74       6.553  13.507 -18.953  1.00 72.46           H
ATOM    873  CB  TRP A  74       8.314  13.934 -17.850  1.00 72.46           C
ATOM    874 1HB  TRP A  74       7.953  13.533 -16.902  1.00 72.46           H
ATOM    875 2HB  TRP A  74       9.380  13.715 -17.904  1.00 72.46           H
ATOM    876  CG  TRP A  74       8.119  15.451 -17.852  1.00 72.46           C
ATOM    877  CD1 TRP A  74       8.038  16.271 -18.909  1.00 72.46           C
ATOM    878  HD1 TRP A  74       8.104  15.943 -19.947  1.00 72.46           H
ATOM    879  CD2 TRP A  74       7.982  16.302 -16.695  1.00 72.46           C
ATOM    880  NE1 TRP A  74       7.860  17.583 -18.520  1.00 72.46           N
ATOM    881  HE1 TRP A  74       7.772  18.373 -19.125  1.00 72.46           H
ATOM    882  CE2 TRP A  74       7.825  17.602 -17.130  1.00 72.46           C
ATOM    883  CE3 TRP A  74       7.990  15.984 -15.325  1.00 72.46           C
ATOM    884  HE3 TRP A  74       8.113  14.966 -14.957  1.00 72.46           H
ATOM    885  CZ2 TRP A  74       7.665  18.688 -16.261  1.00 72.46           C
ATOM    886  HZ2 TRP A  74       7.543  19.706 -16.630  1.00 72.46           H
ATOM    887  CZ3 TRP A  74       7.830  17.080 -14.469  1.00 72.46           C
ATOM    888  HZ3 TRP A  74       7.829  16.889 -13.396  1.00 72.46           H
ATOM    889  CH2 TRP A  74       7.671  18.395 -14.892  1.00 72.46           C
ATOM    890  HH2 TRP A  74       7.551  19.194 -14.160  1.00 72.46           H
ATOM    891  HN  TRP A  74       8.305  11.457 -18.122  1.00 72.46           H
ATOM    892  N   TYR A  75       9.397  13.069 -20.597  1.00 70.62           N
ATOM    893  CA  TYR A  75      10.201  13.558 -21.705  1.00 70.62           C
ATOM    894  C   TYR A  75       9.916  12.764 -22.981  1.00 70.62           C
ATOM    895  O   TYR A  75      10.003  13.301 -24.084  1.00 70.62           O
ATOM    896  HA  TYR A  75       9.943  14.604 -21.872  1.00 70.62           H
ATOM    897  CB  TYR A  75      11.659  13.339 -21.297  1.00 70.62           C
ATOM    898 1HB  TYR A  75      11.730  12.415 -20.724  1.00 70.62           H
ATOM    899 2HB  TYR A  75      12.261  13.204 -22.196  1.00 70.62           H
ATOM    900  CG  TYR A  75      12.252  14.482 -20.470  1.00 70.62           C
ATOM    901  CD1 TYR A  75      12.752  15.603 -21.102  1.00 70.62           C
ATOM    902  HD1 TYR A  75      12.724  15.674 -22.189  1.00 70.62           H
ATOM    903  CD2 TYR A  75      12.286  14.393 -19.094  1.00 70.62           C
ATOM    904  HD2 TYR A  75      11.891  13.508 -18.595  1.00 70.62           H
ATOM    905  CE1 TYR A  75      13.310  16.679 -20.324  1.00 70.62           C
ATOM    906  HE1 TYR A  75      13.708  17.569 -20.810  1.00 70.62           H
ATOM    907  CE2 TYR A  75      12.844  15.468 -18.316  1.00 70.62           C
ATOM    908  HE2 TYR A  75      12.878  15.410 -17.228  1.00 70.62           H
ATOM    909  CZ  TYR A  75      13.329  16.558 -18.969  1.00 70.62           C
ATOM    910  OH  TYR A  75      13.855  17.574 -18.235  1.00 70.62           O
ATOM    911  HH  TYR A  75      13.801  17.356 -17.261  1.00 70.62           H
ATOM    912  HN  TYR A  75       9.830  12.360 -20.042  1.00 70.62           H
ATOM    913  N   CYS A  76       9.581  11.496 -22.789  1.00 69.83           N
ATOM    914  CA  CYS A  76       9.628  10.536 -23.878  1.00 69.83           C
ATOM    915  C   CYS A  76       8.209  10.020 -24.124  1.00 69.83           C
ATOM    916  O   CYS A  76       7.610  10.309 -25.159  1.00 69.83           O
ATOM    917  HA  CYS A  76      10.002  11.071 -24.751  1.00 69.83           H
ATOM    918  CB  CYS A  76      10.607   9.397 -23.588  1.00 69.83           C
ATOM    919 1HB  CYS A  76      11.527   9.797 -23.161  1.00 69.83           H
ATOM    920 2HB  CYS A  76      10.181   8.720 -22.848  1.00 69.83           H
ATOM    921  SG  CYS A  76      10.980   8.483 -25.129  1.00 69.83           S
ATOM    922  HG  CYS A  76       9.791   7.896 -25.233  1.00 69.83           H
ATOM    923  HN  CYS A  76       9.283  11.124 -21.910  1.00 69.83           H
ATOM    924  N   THR A  77       7.712   9.264 -23.156  1.00 62.54           N
ATOM    925  CA  THR A  77       6.508   8.478 -23.363  1.00 62.54           C
ATOM    926  C   THR A  77       5.313   9.394 -23.637  1.00 62.54           C
ATOM    927  O   THR A  77       4.499   9.113 -24.515  1.00 62.54           O
ATOM    928  HA  THR A  77       6.648   7.862 -24.251  1.00 62.54           H
ATOM    929  CB  THR A  77       6.315   7.577 -22.141  1.00 62.54           C
ATOM    930  HB  THR A  77       6.048   8.165 -21.263  1.00 62.54           H
ATOM    931  OG1 THR A  77       7.539   6.852 -22.048  1.00 62.54           O
ATOM    932  HG1 THR A  77       7.625   6.227 -22.823  1.00 62.54           H
ATOM    933  CG2 THR A  77       5.258   6.496 -22.372  1.00 62.54           C
ATOM    934 1HG2 THR A  77       5.559   5.866 -23.209  1.00 62.54           H
ATOM    935 2HG2 THR A  77       4.301   6.966 -22.596  1.00 62.54           H
ATOM    936 3HG2 THR A  77       5.161   5.885 -21.474  1.00 62.54           H
ATOM    937  HN  THR A  77       8.117   9.185 -22.245  1.00 62.54           H
ATOM    938  N   ARG A  78       5.246  10.471 -22.868  1.00 57.25           N
ATOM    939  CA  ARG A  78       4.013  11.230 -22.750  1.00 57.25           C
ATOM    940  C   ARG A  78       2.844  10.297 -22.429  1.00 57.25           C
ATOM    941  O   ARG A  78       2.837   9.139 -22.844  1.00 57.25           O
ATOM    942  HA  ARG A  78       4.193  11.929 -21.933  1.00 57.25           H
ATOM    943  CB  ARG A  78       3.708  11.991 -24.042  1.00 57.25           C
ATOM    944 1HB  ARG A  78       3.588  11.286 -24.864  1.00 57.25           H
ATOM    945 2HB  ARG A  78       2.764  12.526 -23.940  1.00 57.25           H
ATOM    946  CG  ARG A  78       4.827  12.981 -24.372  1.00 57.25           C
ATOM    947 1HG  ARG A  78       5.014  13.624 -23.512  1.00 57.25           H
ATOM    948 2HG  ARG A  78       5.751  12.438 -24.571  1.00 57.25           H
ATOM    949  CD  ARG A  78       4.462  13.838 -25.586  1.00 57.25           C
ATOM    950 1HD  ARG A  78       4.296  13.200 -26.454  1.00 57.25           H
ATOM    951 2HD  ARG A  78       3.529  14.370 -25.399  1.00 57.25           H
ATOM    952  NE  ARG A  78       5.546  14.804 -25.869  1.00 57.25           N
ATOM    953  HE  ARG A  78       6.391  14.729 -25.339  1.00 57.25           H
ATOM    954  CZ  ARG A  78       5.467  15.774 -26.791  1.00 57.25           C
ATOM    955  NH1 ARG A  78       4.359  15.921 -27.529  1.00 57.25           N
ATOM    956 1HH1 ARG A  78       3.583  15.304 -27.395  1.00 57.25           H
ATOM    957 2HH1 ARG A  78       4.308  16.647 -28.215  1.00 57.25           H
ATOM    958  NH2 ARG A  78       6.513  16.594 -26.962  1.00 57.25           N
ATOM    959 1HH2 ARG A  78       6.470  17.322 -27.646  1.00 57.25           H
ATOM    960 2HH2 ARG A  78       7.336  16.477 -26.407  1.00 57.25           H
ATOM    961  HN  ARG A  78       6.013  10.826 -22.334  1.00 57.25           H
ATOM    962  N   VAL A  79       1.884  10.836 -21.692  1.00 72.18           N
ATOM    963  CA  VAL A  79       0.703  10.072 -21.326  1.00 72.18           C
ATOM    964  C   VAL A  79      -0.256  10.022 -22.516  1.00 72.18           C
ATOM    965  O   VAL A  79      -1.012  10.964 -22.749  1.00 72.18           O
ATOM    966  HA  VAL A  79       1.027   9.057 -21.093  1.00 72.18           H
ATOM    967  CB  VAL A  79       0.065  10.665 -20.068  1.00 72.18           C
ATOM    968  HB  VAL A  79      -0.299  11.663 -20.315  1.00 72.18           H
ATOM    969  CG1 VAL A  79      -1.132   9.828 -19.614  1.00 72.18           C
ATOM    970 1HG1 VAL A  79      -1.880   9.803 -20.407  1.00 72.18           H
ATOM    971 2HG1 VAL A  79      -0.803   8.813 -19.393  1.00 72.18           H
ATOM    972 3HG1 VAL A  79      -1.567  10.272 -18.718  1.00 72.18           H
ATOM    973  CG2 VAL A  79       1.094  10.805 -18.945  1.00 72.18           C
ATOM    974 1HG2 VAL A  79       1.501   9.824 -18.700  1.00 72.18           H
ATOM    975 2HG2 VAL A  79       1.901  11.462 -19.270  1.00 72.18           H
ATOM    976 3HG2 VAL A  79       0.614  11.229 -18.063  1.00 72.18           H
ATOM    977  HN  VAL A  79       1.903  11.775 -21.347  1.00 72.18           H
ATOM    978  N   LYS A  80      -0.194   8.913 -23.239  1.00 65.84           N
ATOM    979  CA  LYS A  80      -0.956   8.778 -24.469  1.00 65.84           C
ATOM    980  C   LYS A  80      -2.200   7.927 -24.203  1.00 65.84           C
ATOM    981  O   LYS A  80      -3.210   8.066 -24.891  1.00 65.84           O
ATOM    982  HA  LYS A  80      -1.278   9.776 -24.766  1.00 65.84           H
ATOM    983  CB  LYS A  80      -0.069   8.236 -25.592  1.00 65.84           C
ATOM    984 1HB  LYS A  80       0.421   7.319 -25.263  1.00 65.84           H
ATOM    985 2HB  LYS A  80      -0.684   7.977 -26.453  1.00 65.84           H
ATOM    986  CG  LYS A  80       0.986   9.265 -26.002  1.00 65.84           C
ATOM    987 1HG  LYS A  80       0.497  10.182 -26.328  1.00 65.84           H
ATOM    988 2HG  LYS A  80       1.603   9.522 -25.141  1.00 65.84           H
ATOM    989  CD  LYS A  80       1.871   8.724 -27.127  1.00 65.84           C
ATOM    990 1HD  LYS A  80       2.331   7.787 -26.815  1.00 65.84           H
ATOM    991 2HD  LYS A  80       1.259   8.503 -28.002  1.00 65.84           H
ATOM    992  CE  LYS A  80       2.959   9.733 -27.502  1.00 65.84           C
ATOM    993 1HE  LYS A  80       2.501  10.657 -27.853  1.00 65.84           H
ATOM    994 2HE  LYS A  80       3.549   9.984 -26.620  1.00 65.84           H
ATOM    995  NZ  LYS A  80       3.840   9.178 -28.554  1.00 65.84           N
ATOM    996 1HZ  LYS A  80       4.546   9.863 -28.799  1.00 65.84           H
ATOM    997 2HZ  LYS A  80       4.290   8.337 -28.209  1.00 65.84           H
ATOM    998 3HZ  LYS A  80       3.287   8.953 -29.374  1.00 65.84           H
ATOM    999  HN  LYS A  80       0.362   8.118 -22.997  1.00 65.84           H
ATOM   1000  N   THR A  81      -2.086   7.066 -23.203  1.00 76.58           N
ATOM   1001  CA  THR A  81      -3.130   6.093 -22.930  1.00 76.58           C
ATOM   1002  C   THR A  81      -3.591   6.198 -21.476  1.00 76.58           C
ATOM   1003  O   THR A  81      -2.915   6.809 -20.649  1.00 76.58           O
ATOM   1004  HA  THR A  81      -3.990   6.328 -23.557  1.00 76.58           H
ATOM   1005  CB  THR A  81      -2.593   4.708 -23.299  1.00 76.58           C
ATOM   1006  HB  THR A  81      -3.405   3.986 -23.385  1.00 76.58           H
ATOM   1007  OG1 THR A  81      -1.628   4.430 -22.288  1.00 76.58           O
ATOM   1008  HG1 THR A  81      -1.377   3.462 -22.312  1.00 76.58           H
ATOM   1009  CG2 THR A  81      -1.781   4.721 -24.596  1.00 76.58           C
ATOM   1010 1HG2 THR A  81      -0.930   5.392 -24.485  1.00 76.58           H
ATOM   1011 2HG2 THR A  81      -2.411   5.065 -25.415  1.00 76.58           H
ATOM   1012 3HG2 THR A  81      -1.424   3.714 -24.810  1.00 76.58           H
ATOM   1013  HN  THR A  81      -1.300   7.027 -22.586  1.00 76.58           H
ATOM   1014  N   MET A  82      -4.739   5.594 -21.207  1.00 76.90           N
ATOM   1015  CA  MET A  82      -5.285   5.589 -19.860  1.00 76.90           C
ATOM   1016  C   MET A  82      -4.357   4.850 -18.895  1.00 76.90           C
ATOM   1017  O   MET A  82      -4.189   5.264 -17.749  1.00 76.90           O
ATOM   1018  HA  MET A  82      -5.362   6.637 -19.571  1.00 76.90           H
ATOM   1019  CB  MET A  82      -6.657   4.912 -19.868  1.00 76.90           C
ATOM   1020 1HB  MET A  82      -7.248   5.288 -20.704  1.00 76.90           H
ATOM   1021 2HB  MET A  82      -6.537   3.840 -20.020  1.00 76.90           H
ATOM   1022  CG  MET A  82      -7.402   5.167 -18.556  1.00 76.90           C
ATOM   1023 1HG  MET A  82      -6.910   4.636 -17.741  1.00 76.90           H
ATOM   1024 2HG  MET A  82      -7.370   6.228 -18.310  1.00 76.90           H
ATOM   1025  SD  MET A  82      -9.097   4.626 -18.701  1.00 76.90           S
ATOM   1026  CE  MET A  82      -9.714   5.107 -17.096  1.00 76.90           C
ATOM   1027 1HE  MET A  82      -9.149   4.592 -16.320  1.00 76.90           H
ATOM   1028 2HE  MET A  82      -9.602   6.184 -16.972  1.00 76.90           H
ATOM   1029 3HE  MET A  82     -10.768   4.840 -17.017  1.00 76.90           H
ATOM   1030  HN  MET A  82      -5.292   5.116 -21.889  1.00 76.90           H
ATOM   1031  N   THR A  83      -3.777   3.768 -19.394  1.00 78.93           N
ATOM   1032  CA  THR A  83      -2.844   2.986 -18.601  1.00 78.93           C
ATOM   1033  C   THR A  83      -1.618   3.826 -18.237  1.00 78.93           C
ATOM   1034  O   THR A  83      -1.118   3.748 -17.116  1.00 78.93           O
ATOM   1035  HA  THR A  83      -3.333   2.712 -17.666  1.00 78.93           H
ATOM   1036  CB  THR A  83      -2.500   1.719 -19.388  1.00 78.93           C
ATOM   1037  HB  THR A  83      -2.000   1.967 -20.324  1.00 78.93           H
ATOM   1038  OG1 THR A  83      -3.747   1.042 -19.517  1.00 78.93           O
ATOM   1039  HG1 THR A  83      -4.465   1.553 -19.046  1.00 78.93           H
ATOM   1040  CG2 THR A  83      -1.630   0.749 -18.586  1.00 78.93           C
ATOM   1041 1HG2 THR A  83      -2.160   0.449 -17.682  1.00 78.93           H
ATOM   1042 2HG2 THR A  83      -0.695   1.240 -18.314  1.00 78.93           H
ATOM   1043 3HG2 THR A  83      -1.416  -0.132 -19.191  1.00 78.93           H
ATOM   1044  HN  THR A  83      -3.936   3.424 -20.320  1.00 78.93           H
ATOM   1045  N   ASP A  84      -1.170   4.611 -19.206  1.00 81.30           N
ATOM   1046  CA  ASP A  84      -0.016   5.470 -19.000  1.00 81.30           C
ATOM   1047  C   ASP A  84      -0.303   6.434 -17.847  1.00 81.30           C
ATOM   1048  O   ASP A  84       0.579   6.721 -17.039  1.00 81.30           O
ATOM   1049  HA  ASP A  84       0.810   4.793 -18.782  1.00 81.30           H
ATOM   1050  CB  ASP A  84       0.281   6.302 -20.249  1.00 81.30           C
ATOM   1051 1HB  ASP A  84      -0.586   6.913 -20.499  1.00 81.30           H
ATOM   1052 2HB  ASP A  84       1.105   6.986 -20.047  1.00 81.30           H
ATOM   1053  CG  ASP A  84       0.637   5.403 -21.435  1.00 81.30           C
ATOM   1054  OD1 ASP A  84       1.262   4.350 -21.181  1.00 81.30           O
ATOM   1055  OD2 ASP A  84       0.276   5.788 -22.568  1.00 81.30           O
ATOM   1056  HN  ASP A  84      -1.580   4.666 -20.117  1.00 81.30           H
ATOM   1057  N   MET A  85      -1.540   6.908 -17.808  1.00 85.51           N
ATOM   1058  CA  MET A  85      -1.945   7.858 -16.786  1.00 85.51           C
ATOM   1059  C   MET A  85      -1.873   7.230 -15.393  1.00 85.51           C
ATOM   1060  O   MET A  85      -1.358   7.841 -14.458  1.00 85.51           O
ATOM   1061  HA  MET A  85      -1.237   8.684 -16.856  1.00 85.51           H
ATOM   1062  CB  MET A  85      -3.375   8.326 -17.062  1.00 85.51           C
ATOM   1063 1HB  MET A  85      -3.459   8.661 -18.096  1.00 85.51           H
ATOM   1064 2HB  MET A  85      -4.065   7.491 -16.940  1.00 85.51           H
ATOM   1065  CG  MET A  85      -3.771   9.464 -16.119  1.00 85.51           C
ATOM   1066 1HG  MET A  85      -4.837   9.672 -16.215  1.00 85.51           H
ATOM   1067 2HG  MET A  85      -3.596   9.168 -15.085  1.00 85.51           H
ATOM   1068  SD  MET A  85      -2.827  10.930 -16.500  1.00 85.51           S
ATOM   1069  CE  MET A  85      -3.265  11.952 -15.104  1.00 85.51           C
ATOM   1070 1HE  MET A  85      -4.344  12.110 -15.094  1.00 85.51           H
ATOM   1071 2HE  MET A  85      -2.961  11.458 -14.182  1.00 85.51           H
ATOM   1072 3HE  MET A  85      -2.758  12.914 -15.185  1.00 85.51           H
ATOM   1073  HN  MET A  85      -2.257   6.653 -18.456  1.00 85.51           H
ATOM   1074  N   PHE A  86      -2.397   6.017 -15.298  1.00 89.03           N
ATOM   1075  CA  PHE A  86      -2.442   5.318 -14.025  1.00 89.03           C
ATOM   1076  C   PHE A  86      -1.036   4.927 -13.564  1.00 89.03           C
ATOM   1077  O   PHE A  86      -0.717   5.026 -12.381  1.00 89.03           O
ATOM   1078  HA  PHE A  86      -2.884   5.999 -13.298  1.00 89.03           H
ATOM   1079  CB  PHE A  86      -3.267   4.048 -14.240  1.00 89.03           C
ATOM   1080 1HB  PHE A  86      -2.851   3.495 -15.082  1.00 89.03           H
ATOM   1081 2HB  PHE A  86      -3.171   3.411 -13.361  1.00 89.03           H
ATOM   1082  CG  PHE A  86      -4.752   4.308 -14.503  1.00 89.03           C
ATOM   1083  CD1 PHE A  86      -5.401   5.291 -13.824  1.00 89.03           C
ATOM   1084  HD1 PHE A  86      -4.863   5.895 -13.093  1.00 89.03           H
ATOM   1085  CD2 PHE A  86      -5.423   3.555 -15.416  1.00 89.03           C
ATOM   1086  HD2 PHE A  86      -4.903   2.767 -15.960  1.00 89.03           H
ATOM   1087  CE1 PHE A  86      -6.779   5.533 -14.068  1.00 89.03           C
ATOM   1088  HE1 PHE A  86      -7.299   6.321 -13.524  1.00 89.03           H
ATOM   1089  CE2 PHE A  86      -6.801   3.796 -15.660  1.00 89.03           C
ATOM   1090  HE2 PHE A  86      -7.338   3.193 -16.392  1.00 89.03           H
ATOM   1091  CZ  PHE A  86      -7.450   4.780 -14.981  1.00 89.03           C
ATOM   1092  HZ  PHE A  86      -8.507   4.965 -15.169  1.00 89.03           H
ATOM   1093  HN  PHE A  86      -2.785   5.513 -16.070  1.00 89.03           H
ATOM   1094  N   LEU A  87      -0.234   4.489 -14.524  1.00 85.12           N
ATOM   1095  CA  LEU A  87       1.114   4.037 -14.224  1.00 85.12           C
ATOM   1096  C   LEU A  87       1.942   5.219 -13.717  1.00 85.12           C
ATOM   1097  O   LEU A  87       2.793   5.056 -12.843  1.00 85.12           O
ATOM   1098  HA  LEU A  87       1.041   3.298 -13.426  1.00 85.12           H
ATOM   1099  CB  LEU A  87       1.725   3.334 -15.438  1.00 85.12           C
ATOM   1100 1HB  LEU A  87       1.605   3.980 -16.307  1.00 85.12           H
ATOM   1101 2HB  LEU A  87       2.796   3.225 -15.268  1.00 85.12           H
ATOM   1102  CG  LEU A  87       1.148   1.958 -15.777  1.00 85.12           C
ATOM   1103  HG  LEU A  87       0.075   2.066 -15.931  1.00 85.12           H
ATOM   1104  CD1 LEU A  87       1.740   1.421 -17.082  1.00 85.12           C
ATOM   1105 1HD1 LEU A  87       1.508   2.108 -17.895  1.00 85.12           H
ATOM   1106 2HD1 LEU A  87       2.822   1.331 -16.980  1.00 85.12           H
ATOM   1107 3HD1 LEU A  87       1.313   0.442 -17.299  1.00 85.12           H
ATOM   1108  CD2 LEU A  87       1.342   0.981 -14.615  1.00 85.12           C
ATOM   1109 1HD2 LEU A  87       2.406   0.872 -14.406  1.00 85.12           H
ATOM   1110 2HD2 LEU A  87       0.834   1.364 -13.730  1.00 85.12           H
ATOM   1111 3HD2 LEU A  87       0.922   0.011 -14.883  1.00 85.12           H
ATOM   1112  HN  LEU A  87      -0.491   4.441 -15.489  1.00 85.12           H
ATOM   1113  N   LEU A  88       1.665   6.383 -14.286  1.00 89.41           N
ATOM   1114  CA  LEU A  88       2.352   7.597 -13.879  1.00 89.41           C
ATOM   1115  C   LEU A  88       1.974   7.933 -12.435  1.00 89.41           C
ATOM   1116  O   LEU A  88       2.844   8.194 -11.607  1.00 89.41           O
ATOM   1117  HA  LEU A  88       3.422   7.396 -13.918  1.00 89.41           H
ATOM   1118  CB  LEU A  88       2.068   8.730 -14.868  1.00 89.41           C
ATOM   1119 1HB  LEU A  88       2.442   8.432 -15.848  1.00 89.41           H
ATOM   1120 2HB  LEU A  88       0.988   8.843 -14.960  1.00 89.41           H
ATOM   1121  CG  LEU A  88       2.667  10.093 -14.517  1.00 89.41           C
ATOM   1122  HG  LEU A  88       2.312  10.377 -13.526  1.00 89.41           H
ATOM   1123  CD1 LEU A  88       4.194  10.019 -14.446  1.00 89.41           C
ATOM   1124 1HD1 LEU A  88       4.488   9.300 -13.681  1.00 89.41           H
ATOM   1125 2HD1 LEU A  88       4.588   9.702 -15.412  1.00 89.41           H
ATOM   1126 3HD1 LEU A  88       4.594  11.001 -14.194  1.00 89.41           H
ATOM   1127  CD2 LEU A  88       2.190  11.170 -15.493  1.00 89.41           C
ATOM   1128 1HD2 LEU A  88       2.496  10.904 -16.505  1.00 89.41           H
ATOM   1129 2HD2 LEU A  88       1.104  11.244 -15.450  1.00 89.41           H
ATOM   1130 3HD2 LEU A  88       2.631  12.129 -15.220  1.00 89.41           H
ATOM   1131  HN  LEU A  88       0.987   6.503 -15.010  1.00 89.41           H
ATOM   1132  N   ASN A  89       0.674   7.914 -12.178  1.00 90.77           N
ATOM   1133  CA  ASN A  89       0.166   8.279 -10.866  1.00 90.77           C
ATOM   1134  C   ASN A  89       0.627   7.243  -9.839  1.00 90.77           C
ATOM   1135  O   ASN A  89       0.844   7.573  -8.674  1.00 90.77           O
ATOM   1136  HA  ASN A  89       0.570   9.271 -10.668  1.00 90.77           H
ATOM   1137  CB  ASN A  89      -1.364   8.305 -10.857  1.00 90.77           C
ATOM   1138 1HB  ASN A  89      -1.750   7.474 -11.447  1.00 90.77           H
ATOM   1139 2HB  ASN A  89      -1.727   8.169  -9.838  1.00 90.77           H
ATOM   1140  CG  ASN A  89      -1.893   9.626 -11.420  1.00 90.77           C
ATOM   1141  OD1 ASN A  89      -2.115  10.590 -10.706  1.00 90.77           O
ATOM   1142  ND2 ASN A  89      -2.082   9.615 -12.736  1.00 90.77           N
ATOM   1143 1HD2 ASN A  89      -1.881   8.790 -13.264  1.00 90.77           H
ATOM   1144 2HD2 ASN A  89      -2.427  10.433 -13.198  1.00 90.77           H
ATOM   1145  HN  ASN A  89      -0.025   7.656 -12.845  1.00 90.77           H
ATOM   1146  N   LEU A  90       0.763   6.011 -10.308  1.00 89.32           N
ATOM   1147  CA  LEU A  90       1.238   4.934  -9.456  1.00 89.32           C
ATOM   1148  C   LEU A  90       2.667   5.240  -9.004  1.00 89.32           C
ATOM   1149  O   LEU A  90       2.999   5.078  -7.831  1.00 89.32           O
ATOM   1150  HA  LEU A  90       0.596   4.907  -8.575  1.00 89.32           H
ATOM   1151  CB  LEU A  90       1.092   3.586 -10.164  1.00 89.32           C
ATOM   1152 1HB  LEU A  90       0.053   3.472 -10.474  1.00 89.32           H
ATOM   1153 2HB  LEU A  90       1.694   3.608 -11.072  1.00 89.32           H
ATOM   1154  CG  LEU A  90       1.491   2.354  -9.350  1.00 89.32           C
ATOM   1155  HG  LEU A  90       2.511   2.495  -8.995  1.00 89.32           H
ATOM   1156  CD1 LEU A  90       0.600   2.200  -8.116  1.00 89.32           C
ATOM   1157 1HD1 LEU A  90       0.698   3.083  -7.485  1.00 89.32           H
ATOM   1158 2HD1 LEU A  90      -0.439   2.091  -8.429  1.00 89.32           H
ATOM   1159 3HD1 LEU A  90       0.905   1.316  -7.556  1.00 89.32           H
ATOM   1160  CD2 LEU A  90       1.485   1.096 -10.222  1.00 89.32           C
ATOM   1161 1HD2 LEU A  90       0.486   0.939 -10.627  1.00 89.32           H
ATOM   1162 2HD2 LEU A  90       2.194   1.218 -11.041  1.00 89.32           H
ATOM   1163 3HD2 LEU A  90       1.773   0.235  -9.618  1.00 89.32           H
ATOM   1164  HN  LEU A  90       0.555   5.745 -11.249  1.00 89.32           H
ATOM   1165  N   ALA A  91       3.475   5.677  -9.959  1.00 92.87           N
ATOM   1166  CA  ALA A  91       4.868   5.980  -9.680  1.00 92.87           C
ATOM   1167  C   ALA A  91       4.945   7.154  -8.703  1.00 92.87           C
ATOM   1168  O   ALA A  91       5.801   7.176  -7.820  1.00 92.87           O
ATOM   1169  HA  ALA A  91       5.312   5.100  -9.214  1.00 92.87           H
ATOM   1170  CB  ALA A  91       5.601   6.265 -10.993  1.00 92.87           C
ATOM   1171 1HB  ALA A  91       5.543   5.390 -11.640  1.00 92.87           H
ATOM   1172 2HB  ALA A  91       5.137   7.117 -11.490  1.00 92.87           H
ATOM   1173 3HB  ALA A  91       6.647   6.492 -10.783  1.00 92.87           H
ATOM   1174  HN  ALA A  91       3.192   5.824 -10.907  1.00 92.87           H
ATOM   1175  N   ILE A  92       4.038   8.101  -8.893  1.00 91.76           N
ATOM   1176  CA  ILE A  92       3.983   9.268  -8.029  1.00 91.76           C
ATOM   1177  C   ILE A  92       3.636   8.828  -6.606  1.00 91.76           C
ATOM   1178  O   ILE A  92       4.266   9.268  -5.645  1.00 91.76           O
ATOM   1179  HA  ILE A  92       4.977   9.715  -8.020  1.00 91.76           H
ATOM   1180  CB  ILE A  92       3.022  10.313  -8.601  1.00 91.76           C
ATOM   1181  HB  ILE A  92       2.083   9.816  -8.846  1.00 91.76           H
ATOM   1182  CG1 ILE A  92       3.570  10.909  -9.900  1.00 91.76           C
ATOM   1183 1HG1 ILE A  92       4.412  11.564  -9.677  1.00 91.76           H
ATOM   1184 2HG1 ILE A  92       3.947  10.111 -10.539  1.00 91.76           H
ATOM   1185  CG2 ILE A  92       2.705  11.392  -7.564  1.00 91.76           C
ATOM   1186 1HG2 ILE A  92       2.241  10.932  -6.691  1.00 91.76           H
ATOM   1187 2HG2 ILE A  92       3.627  11.891  -7.266  1.00 91.76           H
ATOM   1188 3HG2 ILE A  92       2.020  12.121  -7.997  1.00 91.76           H
ATOM   1189  CD1 ILE A  92       2.487  11.695 -10.642  1.00 91.76           C
ATOM   1190 1HD1 ILE A  92       1.658  11.031 -10.884  1.00 91.76           H
ATOM   1191 2HD1 ILE A  92       2.129  12.507 -10.008  1.00 91.76           H
ATOM   1192 3HD1 ILE A  92       2.903  12.108 -11.561  1.00 91.76           H
ATOM   1193  HN  ILE A  92       3.352   8.080  -9.620  1.00 91.76           H
ATOM   1194  N   ALA A  93       2.635   7.965  -6.515  1.00 93.21           N
ATOM   1195  CA  ALA A  93       2.144   7.521  -5.221  1.00 93.21           C
ATOM   1196  C   ALA A  93       3.269   6.801  -4.474  1.00 93.21           C
ATOM   1197  O   ALA A  93       3.501   7.061  -3.294  1.00 93.21           O
ATOM   1198  HA  ALA A  93       1.852   8.406  -4.656  1.00 93.21           H
ATOM   1199  CB  ALA A  93       0.914   6.633  -5.419  1.00 93.21           C
ATOM   1200 1HB  ALA A  93       0.135   7.200  -5.927  1.00 93.21           H
ATOM   1201 2HB  ALA A  93       1.185   5.766  -6.021  1.00 93.21           H
ATOM   1202 3HB  ALA A  93       0.547   6.300  -4.448  1.00 93.21           H
ATOM   1203  HN  ALA A  93       2.162   7.571  -7.304  1.00 93.21           H
ATOM   1204  N   ASP A  94       3.938   5.911  -5.192  1.00 90.44           N
ATOM   1205  CA  ASP A  94       5.007   5.124  -4.601  1.00 90.44           C
ATOM   1206  C   ASP A  94       6.096   6.063  -4.078  1.00 90.44           C
ATOM   1207  O   ASP A  94       6.627   5.857  -2.988  1.00 90.44           O
ATOM   1208  HA  ASP A  94       4.534   4.550  -3.804  1.00 90.44           H
ATOM   1209  CB  ASP A  94       5.642   4.192  -5.635  1.00 90.44           C
ATOM   1210 1HB  ASP A  94       5.777   4.726  -6.576  1.00 90.44           H
ATOM   1211 2HB  ASP A  94       6.632   3.888  -5.296  1.00 90.44           H
ATOM   1212  CG  ASP A  94       4.772   2.955  -5.865  1.00 90.44           C
ATOM   1213  OD1 ASP A  94       4.053   2.582  -4.913  1.00 90.44           O
ATOM   1214  OD2 ASP A  94       4.846   2.409  -6.987  1.00 90.44           O
ATOM   1215  HN  ASP A  94       3.760   5.724  -6.158  1.00 90.44           H
ATOM   1216  N   LEU A  95       6.398   7.073  -4.881  1.00 91.24           N
ATOM   1217  CA  LEU A  95       7.466   8.000  -4.549  1.00 91.24           C
ATOM   1218  C   LEU A  95       7.120   8.724  -3.246  1.00 91.24           C
ATOM   1219  O   LEU A  95       7.978   8.900  -2.383  1.00 91.24           O
ATOM   1220  HA  LEU A  95       8.370   7.413  -4.388  1.00 91.24           H
ATOM   1221  CB  LEU A  95       7.741   8.943  -5.722  1.00 91.24           C
ATOM   1222 1HB  LEU A  95       7.853   8.343  -6.626  1.00 91.24           H
ATOM   1223 2HB  LEU A  95       6.866   9.576  -5.866  1.00 91.24           H
ATOM   1224  CG  LEU A  95       8.971   9.842  -5.585  1.00 91.24           C
ATOM   1225  HG  LEU A  95       8.904  10.370  -4.634  1.00 91.24           H
ATOM   1226  CD1 LEU A  95      10.256   9.012  -5.553  1.00 91.24           C
ATOM   1227 1HD1 LEU A  95      10.226   8.330  -4.704  1.00 91.24           H
ATOM   1228 2HD1 LEU A  95      10.343   8.440  -6.476  1.00 91.24           H
ATOM   1229 3HD1 LEU A  95      11.115   9.676  -5.455  1.00 91.24           H
ATOM   1230  CD2 LEU A  95       9.001  10.902  -6.689  1.00 91.24           C
ATOM   1231 1HD2 LEU A  95       9.033  10.412  -7.662  1.00 91.24           H
ATOM   1232 2HD2 LEU A  95       8.106  11.521  -6.622  1.00 91.24           H
ATOM   1233 3HD2 LEU A  95       9.886  11.527  -6.568  1.00 91.24           H
ATOM   1234  HN  LEU A  95       5.927   7.262  -5.743  1.00 91.24           H
ATOM   1235  N   LEU A  96       5.861   9.125  -3.146  1.00 88.06           N
ATOM   1236  CA  LEU A  96       5.401   9.861  -1.981  1.00 88.06           C
ATOM   1237  C   LEU A  96       5.580   8.994  -0.733  1.00 88.06           C
ATOM   1238  O   LEU A  96       5.995   9.487   0.315  1.00 88.06           O
ATOM   1239  HA  LEU A  96       6.032  10.744  -1.881  1.00 88.06           H
ATOM   1240  CB  LEU A  96       3.966  10.350  -2.188  1.00 88.06           C
ATOM   1241 1HB  LEU A  96       3.365   9.513  -2.544  1.00 88.06           H
ATOM   1242 2HB  LEU A  96       3.560  10.645  -1.221  1.00 88.06           H
ATOM   1243  CG  LEU A  96       3.790  11.518  -3.161  1.00 88.06           C
ATOM   1244  HG  LEU A  96       4.241  11.240  -4.114  1.00 88.06           H
ATOM   1245  CD1 LEU A  96       2.308  11.793  -3.426  1.00 88.06           C
ATOM   1246 1HD1 LEU A  96       1.845  10.905  -3.857  1.00 88.06           H
ATOM   1247 2HD1 LEU A  96       1.812  12.041  -2.488  1.00 88.06           H
ATOM   1248 3HD1 LEU A  96       2.212  12.627  -4.120  1.00 88.06           H
ATOM   1249  CD2 LEU A  96       4.523  12.764  -2.661  1.00 88.06           C
ATOM   1250 1HD2 LEU A  96       4.124  13.055  -1.689  1.00 88.06           H
ATOM   1251 2HD2 LEU A  96       5.587  12.546  -2.565  1.00 88.06           H
ATOM   1252 3HD2 LEU A  96       4.382  13.579  -3.371  1.00 88.06           H
ATOM   1253  HN  LEU A  96       5.163   8.956  -3.842  1.00 88.06           H
ATOM   1254  N   PHE A  97       5.258   7.718  -0.886  1.00 90.47           N
ATOM   1255  CA  PHE A  97       5.390   6.776   0.212  1.00 90.47           C
ATOM   1256  C   PHE A  97       6.853   6.629   0.635  1.00 90.47           C
ATOM   1257  O   PHE A  97       7.165   6.652   1.825  1.00 90.47           O
ATOM   1258  HA  PHE A  97       4.811   7.169   1.048  1.00 90.47           H
ATOM   1259  CB  PHE A  97       4.879   5.425  -0.293  1.00 90.47           C
ATOM   1260 1HB  PHE A  97       3.790   5.442  -0.305  1.00 90.47           H
ATOM   1261 2HB  PHE A  97       5.207   5.287  -1.323  1.00 90.47           H
ATOM   1262  CG  PHE A  97       5.348   4.231   0.541  1.00 90.47           C
ATOM   1263  CD1 PHE A  97       6.217   3.330   0.009  1.00 90.47           C
ATOM   1264  HD1 PHE A  97       6.580   3.459  -1.011  1.00 90.47           H
ATOM   1265  CD2 PHE A  97       4.896   4.071   1.813  1.00 90.47           C
ATOM   1266  HD2 PHE A  97       4.200   4.793   2.239  1.00 90.47           H
ATOM   1267  CE1 PHE A  97       6.652   2.222   0.783  1.00 90.47           C
ATOM   1268  HE1 PHE A  97       7.348   1.499   0.357  1.00 90.47           H
ATOM   1269  CE2 PHE A  97       5.331   2.963   2.587  1.00 90.47           C
ATOM   1270  HE2 PHE A  97       4.969   2.834   3.607  1.00 90.47           H
ATOM   1271  CZ  PHE A  97       6.200   2.061   2.056  1.00 90.47           C
ATOM   1272  HZ  PHE A  97       6.534   1.211   2.650  1.00 90.47           H
ATOM   1273  HN  PHE A  97       4.913   7.327  -1.739  1.00 90.47           H
ATOM   1274  N   LEU A  98       7.713   6.481  -0.362  1.00 93.13           N
ATOM   1275  CA  LEU A  98       9.100   6.130  -0.110  1.00 93.13           C
ATOM   1276  C   LEU A  98       9.753   7.226   0.734  1.00 93.13           C
ATOM   1277  O   LEU A  98      10.618   6.945   1.561  1.00 93.13           O
ATOM   1278  HA  LEU A  98       9.103   5.204   0.465  1.00 93.13           H
ATOM   1279  CB  LEU A  98       9.829   5.849  -1.425  1.00 93.13           C
ATOM   1280 1HB  LEU A  98       9.637   6.676  -2.108  1.00 93.13           H
ATOM   1281 2HB  LEU A  98      10.901   5.840  -1.228  1.00 93.13           H
ATOM   1282  CG  LEU A  98       9.458   4.544  -2.132  1.00 93.13           C
ATOM   1283  HG  LEU A  98       8.373   4.446  -2.120  1.00 93.13           H
ATOM   1284  CD1 LEU A  98       9.894   4.572  -3.599  1.00 93.13           C
ATOM   1285 1HD1 LEU A  98       9.400   5.398  -4.109  1.00 93.13           H
ATOM   1286 2HD1 LEU A  98      10.974   4.705  -3.654  1.00 93.13           H
ATOM   1287 3HD1 LEU A  98       9.618   3.632  -4.077  1.00 93.13           H
ATOM   1288  CD2 LEU A  98      10.029   3.335  -1.388  1.00 93.13           C
ATOM   1289 1HD2 LEU A  98      11.116   3.414  -1.346  1.00 93.13           H
ATOM   1290 2HD2 LEU A  98       9.628   3.310  -0.374  1.00 93.13           H
ATOM   1291 3HD2 LEU A  98       9.751   2.421  -1.911  1.00 93.13           H
ATOM   1292  HN  LEU A  98       7.475   6.596  -1.327  1.00 93.13           H
ATOM   1293  N   VAL A  99       9.314   8.453   0.495  1.00 90.24           N
ATOM   1294  CA  VAL A  99       9.883   9.600   1.183  1.00 90.24           C
ATOM   1295  C   VAL A  99       9.618   9.471   2.684  1.00 90.24           C
ATOM   1296  O   VAL A  99      10.281  10.118   3.493  1.00 90.24           O
ATOM   1297  HA  VAL A  99      10.960   9.583   1.014  1.00 90.24           H
ATOM   1298  CB  VAL A  99       9.330  10.896   0.587  1.00 90.24           C
ATOM   1299  HB  VAL A  99       8.242  10.839   0.612  1.00 90.24           H
ATOM   1300  CG1 VAL A  99       9.757  12.107   1.418  1.00 90.24           C
ATOM   1301 1HG1 VAL A  99       9.380  12.001   2.435  1.00 90.24           H
ATOM   1302 2HG1 VAL A  99      10.845  12.168   1.439  1.00 90.24           H
ATOM   1303 3HG1 VAL A  99       9.351  13.015   0.972  1.00 90.24           H
ATOM   1304  CG2 VAL A  99       9.759  11.054  -0.873  1.00 90.24           C
ATOM   1305 1HG2 VAL A  99      10.847  11.079  -0.932  1.00 90.24           H
ATOM   1306 2HG2 VAL A  99       9.382  10.213  -1.456  1.00 90.24           H
ATOM   1307 3HG2 VAL A  99       9.352  11.983  -1.272  1.00 90.24           H
ATOM   1308  HN  VAL A  99       8.585   8.670  -0.154  1.00 90.24           H
ATOM   1309  N   THR A 100       8.647   8.631   3.011  1.00 89.76           N
ATOM   1310  CA  THR A 100       8.263   8.435   4.399  1.00 89.76           C
ATOM   1311  C   THR A 100       9.193   7.423   5.071  1.00 89.76           C
ATOM   1312  O   THR A 100       9.348   7.432   6.291  1.00 89.76           O
ATOM   1313  HA  THR A 100       8.385   9.381   4.926  1.00 89.76           H
ATOM   1314  CB  THR A 100       6.791   8.020   4.428  1.00 89.76           C
ATOM   1315  HB  THR A 100       6.366   8.161   5.422  1.00 89.76           H
ATOM   1316  OG1 THR A 100       6.798   6.678   3.947  1.00 89.76           O
ATOM   1317  HG1 THR A 100       5.939   6.225   4.184  1.00 89.76           H
ATOM   1318  CG2 THR A 100       5.948   8.779   3.401  1.00 89.76           C
ATOM   1319 1HG2 THR A 100       6.332   8.583   2.400  1.00 89.76           H
ATOM   1320 2HG2 THR A 100       5.999   9.848   3.607  1.00 89.76           H
ATOM   1321 3HG2 THR A 100       4.912   8.446   3.464  1.00 89.76           H
ATOM   1322  HN  THR A 100       8.127   8.092   2.349  1.00 89.76           H
ATOM   1323  N   LEU A 101       9.787   6.574   4.246  1.00 91.80           N
ATOM   1324  CA  LEU A 101      10.495   5.410   4.751  1.00 91.80           C
ATOM   1325  C   LEU A 101      11.666   5.869   5.622  1.00 91.80           C
ATOM   1326  O   LEU A 101      11.935   5.280   6.668  1.00 91.80           O
ATOM   1327  HA  LEU A 101       9.799   4.850   5.376  1.00 91.80           H
ATOM   1328  CB  LEU A 101      10.909   4.492   3.599  1.00 91.80           C
ATOM   1329 1HB  LEU A 101      11.378   5.101   2.826  1.00 91.80           H
ATOM   1330 2HB  LEU A 101      11.668   3.802   3.965  1.00 91.80           H
ATOM   1331  CG  LEU A 101       9.786   3.676   2.955  1.00 91.80           C
ATOM   1332  HG  LEU A 101       9.069   4.370   2.516  1.00 91.80           H
ATOM   1333  CD1 LEU A 101      10.324   2.803   1.820  1.00 91.80           C
ATOM   1334 1HD1 LEU A 101      10.777   3.436   1.058  1.00 91.80           H
ATOM   1335 2HD1 LEU A 101      11.073   2.116   2.214  1.00 91.80           H
ATOM   1336 3HD1 LEU A 101       9.505   2.234   1.380  1.00 91.80           H
ATOM   1337  CD2 LEU A 101       9.034   2.854   4.004  1.00 91.80           C
ATOM   1338 1HD2 LEU A 101       9.727   2.170   4.494  1.00 91.80           H
ATOM   1339 2HD2 LEU A 101       8.599   3.524   4.747  1.00 91.80           H
ATOM   1340 3HD2 LEU A 101       8.242   2.284   3.520  1.00 91.80           H
ATOM   1341  HN  LEU A 101       9.791   6.671   3.250  1.00 91.80           H
ATOM   1342  N   PRO A 102      12.381   6.925   5.210  1.00 93.85           N
ATOM   1343  CA  PRO A 102      13.531   7.405   5.980  1.00 93.85           C
ATOM   1344  C   PRO A 102      13.182   7.667   7.436  1.00 93.85           C
ATOM   1345  O   PRO A 102      13.948   7.320   8.334  1.00 93.85           O
ATOM   1346  HA  PRO A 102      14.309   6.642   6.006  1.00 93.85           H
ATOM   1347  CB  PRO A 102      13.942   8.689   5.255  1.00 93.85           C
ATOM   1348 1HB  PRO A 102      13.456   9.565   5.684  1.00 93.85           H
ATOM   1349 2HB  PRO A 102      15.017   8.858   5.319  1.00 93.85           H
ATOM   1350  CG  PRO A 102      13.494   8.442   3.819  1.00 93.85           C
ATOM   1351 1HG  PRO A 102      13.392   9.374   3.262  1.00 93.85           H
ATOM   1352 2HG  PRO A 102      14.212   7.834   3.270  1.00 93.85           H
ATOM   1353  CD  PRO A 102      12.162   7.733   3.996  1.00 93.85           C
ATOM   1354 1HD  PRO A 102      11.342   8.439   4.129  1.00 93.85           H
ATOM   1355 2HD  PRO A 102      11.912   7.118   3.132  1.00 93.85           H
ATOM   1356  N   PHE A 103      12.022   8.277   7.632  1.00 91.87           N
ATOM   1357  CA  PHE A 103      11.591   8.652   8.968  1.00 91.87           C
ATOM   1358  C   PHE A 103      11.280   7.413   9.812  1.00 91.87           C
ATOM   1359  O   PHE A 103      11.607   7.366  10.996  1.00 91.87           O
ATOM   1360  HA  PHE A 103      12.409   9.206   9.429  1.00 91.87           H
ATOM   1361  CB  PHE A 103      10.315   9.481   8.810  1.00 91.87           C
ATOM   1362 1HB  PHE A 103       9.573   8.889   8.273  1.00 91.87           H
ATOM   1363 2HB  PHE A 103       9.903   9.687   9.798  1.00 91.87           H
ATOM   1364  CG  PHE A 103      10.520  10.805   8.073  1.00 91.87           C
ATOM   1365  CD1 PHE A 103      10.926  11.908   8.757  1.00 91.87           C
ATOM   1366  HD1 PHE A 103      11.106  11.848   9.831  1.00 91.87           H
ATOM   1367  CD2 PHE A 103      10.296  10.880   6.734  1.00 91.87           C
ATOM   1368  HD2 PHE A 103       9.971   9.996   6.186  1.00 91.87           H
ATOM   1369  CE1 PHE A 103      11.117  13.138   8.073  1.00 91.87           C
ATOM   1370  HE1 PHE A 103      11.443  14.022   8.621  1.00 91.87           H
ATOM   1371  CE2 PHE A 103      10.487  12.110   6.050  1.00 91.87           C
ATOM   1372  HE2 PHE A 103      10.308  12.170   4.976  1.00 91.87           H
ATOM   1373  CZ  PHE A 103      10.894  13.213   6.734  1.00 91.87           C
ATOM   1374  HZ  PHE A 103      11.040  14.156   6.208  1.00 91.87           H
ATOM   1375  HN  PHE A 103      11.384   8.515   6.900  1.00 91.87           H
ATOM   1376  N   TRP A 104      10.651   6.441   9.168  1.00 86.23           N
ATOM   1377  CA  TRP A 104      10.271   5.215   9.849  1.00 86.23           C
ATOM   1378  C   TRP A 104      11.551   4.450  10.192  1.00 86.23           C
ATOM   1379  O   TRP A 104      11.615   3.767  11.213  1.00 86.23           O
ATOM   1380  HA  TRP A 104       9.745   5.491  10.763  1.00 86.23           H
ATOM   1381  CB  TRP A 104       9.294   4.397   9.003  1.00 86.23           C
ATOM   1382 1HB  TRP A 104       9.709   4.277   8.002  1.00 86.23           H
ATOM   1383 2HB  TRP A 104       9.205   3.399   9.432  1.00 86.23           H
ATOM   1384  CG  TRP A 104       7.899   5.015   8.890  1.00 86.23           C
ATOM   1385  CD1 TRP A 104       7.290   5.482   7.792  1.00 86.23           C
ATOM   1386  HD1 TRP A 104       7.733   5.480   6.796  1.00 86.23           H
ATOM   1387  CD2 TRP A 104       6.959   5.216   9.966  1.00 86.23           C
ATOM   1388  NE1 TRP A 104       6.030   5.968   8.080  1.00 86.23           N
ATOM   1389  HE1 TRP A 104       5.386   6.366   7.428  1.00 86.23           H
ATOM   1390  CE2 TRP A 104       5.823   5.800   9.444  1.00 86.23           C
ATOM   1391  CE3 TRP A 104       7.064   4.913  11.335  1.00 86.23           C
ATOM   1392  HE3 TRP A 104       7.950   4.452  11.771  1.00 86.23           H
ATOM   1393  CZ2 TRP A 104       4.706   6.133  10.221  1.00 86.23           C
ATOM   1394  HZ2 TRP A 104       3.820   6.594   9.784  1.00 86.23           H
ATOM   1395  CZ3 TRP A 104       5.940   5.252  12.097  1.00 86.23           C
ATOM   1396  HZ3 TRP A 104       5.969   5.039  13.166  1.00 86.23           H
ATOM   1397  CH2 TRP A 104       4.788   5.841  11.587  1.00 86.23           C
ATOM   1398  HH2 TRP A 104       3.954   6.074  12.248  1.00 86.23           H
ATOM   1399  HN  TRP A 104      10.401   6.481   8.200  1.00 86.23           H
ATOM   1400  N   ALA A 105      12.538   4.590   9.320  1.00 93.98           N
ATOM   1401  CA  ALA A 105      13.813   3.922   9.519  1.00 93.98           C
ATOM   1402  C   ALA A 105      14.463   4.443  10.802  1.00 93.98           C
ATOM   1403  O   ALA A 105      14.941   3.660  11.622  1.00 93.98           O
ATOM   1404  HA  ALA A 105      13.615   2.855   9.629  1.00 93.98           H
ATOM   1405  CB  ALA A 105      14.698   4.134   8.289  1.00 93.98           C
ATOM   1406 1HB  ALA A 105      14.204   3.720   7.410  1.00 93.98           H
ATOM   1407 2HB  ALA A 105      14.867   5.201   8.142  1.00 93.98           H
ATOM   1408 3HB  ALA A 105      15.654   3.632   8.438  1.00 93.98           H
ATOM   1409  HN  ALA A 105      12.478   5.147   8.492  1.00 93.98           H
ATOM   1410  N   ILE A 106      14.460   5.761  10.936  1.00 90.77           N
ATOM   1411  CA  ILE A 106      15.066   6.397  12.093  1.00 90.77           C
ATOM   1412  C   ILE A 106      14.283   6.012  13.350  1.00 90.77           C
ATOM   1413  O   ILE A 106      14.874   5.693  14.380  1.00 90.77           O
ATOM   1414  HA  ILE A 106      16.080   6.009  12.185  1.00 90.77           H
ATOM   1415  CB  ILE A 106      15.177   7.908  11.877  1.00 90.77           C
ATOM   1416  HB  ILE A 106      14.208   8.278  11.544  1.00 90.77           H
ATOM   1417  CG1 ILE A 106      16.188   8.231  10.774  1.00 90.77           C
ATOM   1418 1HG1 ILE A 106      17.200   8.087  11.150  1.00 90.77           H
ATOM   1419 2HG1 ILE A 106      16.056   7.539   9.941  1.00 90.77           H
ATOM   1420  CG2 ILE A 106      15.509   8.626  13.186  1.00 90.77           C
ATOM   1421 1HG2 ILE A 106      14.722   8.435  13.915  1.00 90.77           H
ATOM   1422 2HG2 ILE A 106      16.460   8.257  13.572  1.00 90.77           H
ATOM   1423 3HG2 ILE A 106      15.583   9.698  13.004  1.00 90.77           H
ATOM   1424  CD1 ILE A 106      16.020   9.669  10.281  1.00 90.77           C
ATOM   1425 1HD1 ILE A 106      15.014   9.802   9.883  1.00 90.77           H
ATOM   1426 2HD1 ILE A 106      16.176  10.358  11.110  1.00 90.77           H
ATOM   1427 3HD1 ILE A 106      16.750   9.872   9.497  1.00 90.77           H
ATOM   1428  HN  ILE A 106      14.053   6.389  10.273  1.00 90.77           H
ATOM   1429  N   ALA A 107      12.965   6.055  13.224  1.00 91.79           N
ATOM   1430  CA  ALA A 107      12.096   5.799  14.360  1.00 91.79           C
ATOM   1431  C   ALA A 107      12.312   4.366  14.850  1.00 91.79           C
ATOM   1432  O   ALA A 107      12.299   4.109  16.053  1.00 91.79           O
ATOM   1433  HA  ALA A 107      12.375   6.492  15.154  1.00 91.79           H
ATOM   1434  CB  ALA A 107      10.643   6.066  13.961  1.00 91.79           C
ATOM   1435 1HB  ALA A 107      10.537   7.105  13.649  1.00 91.79           H
ATOM   1436 2HB  ALA A 107      10.365   5.409  13.137  1.00 91.79           H
ATOM   1437 3HB  ALA A 107       9.991   5.875  14.814  1.00 91.79           H
ATOM   1438  HN  ALA A 107      12.491   6.258  12.367  1.00 91.79           H
ATOM   1439  N   ALA A 108      12.505   3.470  13.893  1.00 91.32           N
ATOM   1440  CA  ALA A 108      12.666   2.061  14.209  1.00 91.32           C
ATOM   1441  C   ALA A 108      14.044   1.838  14.837  1.00 91.32           C
ATOM   1442  O   ALA A 108      14.219   0.935  15.654  1.00 91.32           O
ATOM   1443  HA  ALA A 108      11.898   1.794  14.934  1.00 91.32           H
ATOM   1444  CB  ALA A 108      12.461   1.227  12.943  1.00 91.32           C
ATOM   1445 1HB  ALA A 108      11.458   1.399  12.553  1.00 91.32           H
ATOM   1446 2HB  ALA A 108      13.197   1.518  12.193  1.00 91.32           H
ATOM   1447 3HB  ALA A 108      12.583   0.170  13.180  1.00 91.32           H
ATOM   1448  HN  ALA A 108      12.552   3.693  12.920  1.00 91.32           H
ATOM   1449  N   ALA A 109      14.986   2.677  14.433  1.00 90.08           N
ATOM   1450  CA  ALA A 109      16.362   2.526  14.873  1.00 90.08           C
ATOM   1451  C   ALA A 109      16.460   2.880  16.359  1.00 90.08           C
ATOM   1452  O   ALA A 109      17.255   2.292  17.090  1.00 90.08           O
ATOM   1453  HA  ALA A 109      16.641   1.480  14.739  1.00 90.08           H
ATOM   1454  CB  ALA A 109      17.275   3.395  14.006  1.00 90.08           C
ATOM   1455 1HB  ALA A 109      17.191   3.084  12.965  1.00 90.08           H
ATOM   1456 2HB  ALA A 109      16.977   4.439  14.098  1.00 90.08           H
ATOM   1457 3HB  ALA A 109      18.307   3.281  14.337  1.00 90.08           H
ATOM   1458  HN  ALA A 109      14.822   3.447  13.816  1.00 90.08           H
ATOM   1459  N   ASP A 110      15.639   3.839  16.761  1.00 80.74           N
ATOM   1460  CA  ASP A 110      15.740   4.400  18.097  1.00 80.74           C
ATOM   1461  C   ASP A 110      14.352   4.834  18.571  1.00 80.74           C
ATOM   1462  O   ASP A 110      13.606   4.035  19.133  1.00 80.74           O
ATOM   1463  HA  ASP A 110      16.160   3.603  18.711  1.00 80.74           H
ATOM   1464  CB  ASP A 110      16.651   5.629  18.111  1.00 80.74           C
ATOM   1465 1HB  ASP A 110      17.600   5.389  17.632  1.00 80.74           H
ATOM   1466 2HB  ASP A 110      16.195   6.430  17.529  1.00 80.74           H
ATOM   1467  CG  ASP A 110      16.902   6.110  19.541  1.00 80.74           C
ATOM   1468  OD1 ASP A 110      16.540   5.352  20.467  1.00 80.74           O
ATOM   1469  OD2 ASP A 110      17.450   7.225  19.677  1.00 80.74           O
ATOM   1470  HN  ASP A 110      14.916   4.231  16.192  1.00 80.74           H
ATOM   1471  N   GLN A 111      14.047   6.100  18.325  1.00 83.60           N
ATOM   1472  CA  GLN A 111      12.769   6.656  18.737  1.00 83.60           C
ATOM   1473  C   GLN A 111      12.329   7.751  17.763  1.00 83.60           C
ATOM   1474  O   GLN A 111      13.105   8.177  16.910  1.00 83.60           O
ATOM   1475  HA  GLN A 111      12.066   5.823  18.700  1.00 83.60           H
ATOM   1476  CB  GLN A 111      12.839   7.190  20.168  1.00 83.60           C
ATOM   1477 1HB  GLN A 111      11.874   7.611  20.451  1.00 83.60           H
ATOM   1478 2HB  GLN A 111      13.043   6.371  20.857  1.00 83.60           H
ATOM   1479  CG  GLN A 111      13.927   8.259  20.302  1.00 83.60           C
ATOM   1480 1HG  GLN A 111      14.896   7.829  20.052  1.00 83.60           H
ATOM   1481 2HG  GLN A 111      13.741   9.063  19.590  1.00 83.60           H
ATOM   1482  CD  GLN A 111      13.965   8.827  21.722  1.00 83.60           C
ATOM   1483  OE1 GLN A 111      13.007   8.753  22.474  1.00 83.60           O
ATOM   1484  NE2 GLN A 111      15.122   9.397  22.046  1.00 83.60           N
ATOM   1485 1HE2 GLN A 111      15.869   9.424  21.381  1.00 83.60           H
ATOM   1486 2HE2 GLN A 111      15.246   9.798  22.953  1.00 83.60           H
ATOM   1487  HN  GLN A 111      14.655   6.741  17.855  1.00 83.60           H
ATOM   1488  N   TRP A 112      11.083   8.175  17.924  1.00 88.99           N
ATOM   1489  CA  TRP A 112      10.549   9.252  17.109  1.00 88.99           C
ATOM   1490  C   TRP A 112      11.185  10.561  17.579  1.00 88.99           C
ATOM   1491  O   TRP A 112      10.971  10.988  18.713  1.00 88.99           O
ATOM   1492  HA  TRP A 112      10.825   9.055  16.073  1.00 88.99           H
ATOM   1493  CB  TRP A 112       9.020   9.276  17.166  1.00 88.99           C
ATOM   1494 1HB  TRP A 112       8.642   8.282  16.929  1.00 88.99           H
ATOM   1495 2HB  TRP A 112       8.708   9.501  18.186  1.00 88.99           H
ATOM   1496  CG  TRP A 112       8.378  10.290  16.216  1.00 88.99           C
ATOM   1497  CD1 TRP A 112       7.937  11.523  16.501  1.00 88.99           C
ATOM   1498  HD1 TRP A 112       7.984  11.978  17.491  1.00 88.99           H
ATOM   1499  CD2 TRP A 112       8.120  10.105  14.808  1.00 88.99           C
ATOM   1500  NE1 TRP A 112       7.416  12.144  15.384  1.00 88.99           N
ATOM   1501  HE1 TRP A 112       7.028  13.065  15.346  1.00 88.99           H
ATOM   1502  CE2 TRP A 112       7.532  11.255  14.322  1.00 88.99           C
ATOM   1503  CE3 TRP A 112       8.377   9.004  13.973  1.00 88.99           C
ATOM   1504  HE3 TRP A 112       8.841   8.085  14.333  1.00 88.99           H
ATOM   1505  CZ2 TRP A 112       7.149  11.414  12.985  1.00 88.99           C
ATOM   1506  HZ2 TRP A 112       6.686  12.332  12.625  1.00 88.99           H
ATOM   1507  CZ3 TRP A 112       7.989   9.179  12.639  1.00 88.99           C
ATOM   1508  HZ3 TRP A 112       8.165   8.354  11.948  1.00 88.99           H
ATOM   1509  CH2 TRP A 112       7.395  10.329  12.134  1.00 88.99           C
ATOM   1510  HH2 TRP A 112       7.122  10.387  11.081  1.00 88.99           H
ATOM   1511  HN  TRP A 112      10.446   7.795  18.594  1.00 88.99           H
ATOM   1512  N   LYS A 113      11.956  11.163  16.684  1.00 81.60           N
ATOM   1513  CA  LYS A 113      12.765  12.314  17.047  1.00 81.60           C
ATOM   1514  C   LYS A 113      12.156  13.575  16.430  1.00 81.60           C
ATOM   1515  O   LYS A 113      12.759  14.646  16.474  1.00 81.60           O
ATOM   1516  HA  LYS A 113      12.730  12.409  18.132  1.00 81.60           H
ATOM   1517  CB  LYS A 113      14.227  12.084  16.659  1.00 81.60           C
ATOM   1518 1HB  LYS A 113      14.301  11.920  15.584  1.00 81.60           H
ATOM   1519 2HB  LYS A 113      14.811  12.976  16.885  1.00 81.60           H
ATOM   1520  CG  LYS A 113      14.810  10.883  17.406  1.00 81.60           C
ATOM   1521 1HG  LYS A 113      14.693  11.027  18.480  1.00 81.60           H
ATOM   1522 2HG  LYS A 113      14.255   9.982  17.143  1.00 81.60           H
ATOM   1523  CD  LYS A 113      16.290  10.694  17.069  1.00 81.60           C
ATOM   1524 1HD  LYS A 113      16.405  10.535  15.997  1.00 81.60           H
ATOM   1525 2HD  LYS A 113      16.843  11.600  17.318  1.00 81.60           H
ATOM   1526  CE  LYS A 113      16.879   9.505  17.832  1.00 81.60           C
ATOM   1527 1HE  LYS A 113      16.764   9.661  18.904  1.00 81.60           H
ATOM   1528 2HE  LYS A 113      16.330   8.597  17.582  1.00 81.60           H
ATOM   1529  NZ  LYS A 113      18.310   9.333  17.499  1.00 81.60           N
ATOM   1530 1HZ  LYS A 113      18.683   8.540  18.010  1.00 81.60           H
ATOM   1531 2HZ  LYS A 113      18.409   9.170  16.503  1.00 81.60           H
ATOM   1532 3HZ  LYS A 113      18.820  10.171  17.757  1.00 81.60           H
ATOM   1533  HN  LYS A 113      12.031  10.877  15.729  1.00 81.60           H
ATOM   1534  N   PHE A 114      10.968  13.405  15.868  1.00 88.05           N
ATOM   1535  CA  PHE A 114      10.354  14.462  15.082  1.00 88.05           C
ATOM   1536  C   PHE A 114       9.132  15.039  15.798  1.00 88.05           C
ATOM   1537  O   PHE A 114       8.681  14.492  16.803  1.00 88.05           O
ATOM   1538  HA  PHE A 114      11.102  15.245  14.954  1.00 88.05           H
ATOM   1539  CB  PHE A 114       9.907  13.834  13.760  1.00 88.05           C
ATOM   1540 1HB  PHE A 114       9.088  13.142  13.957  1.00 88.05           H
ATOM   1541 2HB  PHE A 114       9.514  14.617  13.112  1.00 88.05           H
ATOM   1542  CG  PHE A 114      11.018  13.089  13.018  1.00 88.05           C
ATOM   1543  CD1 PHE A 114      11.962  13.785  12.330  1.00 88.05           C
ATOM   1544  HD1 PHE A 114      11.928  14.874  12.307  1.00 88.05           H
ATOM   1545  CD2 PHE A 114      11.062  11.730  13.046  1.00 88.05           C
ATOM   1546  HD2 PHE A 114      10.305  11.172  13.598  1.00 88.05           H
ATOM   1547  CE1 PHE A 114      12.994  13.093  11.641  1.00 88.05           C
ATOM   1548  HE1 PHE A 114      13.750  13.651  11.090  1.00 88.05           H
ATOM   1549  CE2 PHE A 114      12.093  11.038  12.358  1.00 88.05           C
ATOM   1550  HE2 PHE A 114      12.128   9.948  12.380  1.00 88.05           H
ATOM   1551  CZ  PHE A 114      13.037  11.734  11.670  1.00 88.05           C
ATOM   1552  HZ  PHE A 114      13.829  11.203  11.141  1.00 88.05           H
ATOM   1553  HN  PHE A 114      10.428  12.567  15.944  1.00 88.05           H
ATOM   1554  N   GLN A 115       8.629  16.137  15.252  1.00 80.75           N
ATOM   1555  CA  GLN A 115       7.500  16.823  15.855  1.00 80.75           C
ATOM   1556  C   GLN A 115       6.206  16.049  15.591  1.00 80.75           C
ATOM   1557  O   GLN A 115       6.168  15.172  14.730  1.00 80.75           O
ATOM   1558  HA  GLN A 115       7.709  16.841  16.924  1.00 80.75           H
ATOM   1559  CB  GLN A 115       7.393  18.260  15.341  1.00 80.75           C
ATOM   1560 1HB  GLN A 115       7.345  18.258  14.252  1.00 80.75           H
ATOM   1561 2HB  GLN A 115       6.468  18.711  15.700  1.00 80.75           H
ATOM   1562  CG  GLN A 115       8.587  19.098  15.802  1.00 80.75           C
ATOM   1563 1HG  GLN A 115       8.682  19.036  16.886  1.00 80.75           H
ATOM   1564 2HG  GLN A 115       9.506  18.693  15.378  1.00 80.75           H
ATOM   1565  CD  GLN A 115       8.426  20.560  15.382  1.00 80.75           C
ATOM   1566  OE1 GLN A 115       7.511  20.930  14.665  1.00 80.75           O
ATOM   1567  NE2 GLN A 115       9.365  21.369  15.866  1.00 80.75           N
ATOM   1568 1HE2 GLN A 115      10.089  21.001  16.449  1.00 80.75           H
ATOM   1569 2HE2 GLN A 115       9.346  22.344  15.647  1.00 80.75           H
ATOM   1570  HN  GLN A 115       8.981  16.557  14.415  1.00 80.75           H
ATOM   1571  N   THR A 116       5.178  16.402  16.350  1.00 87.27           N
ATOM   1572  CA  THR A 116       3.889  15.745  16.215  1.00 87.27           C
ATOM   1573  C   THR A 116       3.348  15.921  14.794  1.00 87.27           C
ATOM   1574  O   THR A 116       2.774  14.993  14.226  1.00 87.27           O
ATOM   1575  HA  THR A 116       4.029  14.676  16.374  1.00 87.27           H
ATOM   1576  CB  THR A 116       2.959  16.304  17.293  1.00 87.27           C
ATOM   1577  HB  THR A 116       2.649  17.321  17.050  1.00 87.27           H
ATOM   1578  OG1 THR A 116       3.701  16.160  18.501  1.00 87.27           O
ATOM   1579  HG1 THR A 116       3.303  16.733  19.217  1.00 87.27           H
ATOM   1580  CG2 THR A 116       1.721  15.431  17.509  1.00 87.27           C
ATOM   1581 1HG2 THR A 116       2.031  14.432  17.817  1.00 87.27           H
ATOM   1582 2HG2 THR A 116       1.156  15.366  16.579  1.00 87.27           H
ATOM   1583 3HG2 THR A 116       1.095  15.873  18.284  1.00 87.27           H
ATOM   1584  HN  THR A 116       5.216  17.120  17.044  1.00 87.27           H
ATOM   1585  N   PHE A 117       3.549  17.117  14.262  1.00 90.25           N
ATOM   1586  CA  PHE A 117       3.078  17.430  12.924  1.00 90.25           C
ATOM   1587  C   PHE A 117       3.596  16.410  11.908  1.00 90.25           C
ATOM   1588  O   PHE A 117       2.840  15.925  11.068  1.00 90.25           O
ATOM   1589  HA  PHE A 117       1.989  17.395  12.947  1.00 90.25           H
ATOM   1590  CB  PHE A 117       3.628  18.812  12.567  1.00 90.25           C
ATOM   1591 1HB  PHE A 117       3.246  19.540  13.282  1.00 90.25           H
ATOM   1592 2HB  PHE A 117       4.713  18.799  12.675  1.00 90.25           H
ATOM   1593  CG  PHE A 117       3.277  19.275  11.152  1.00 90.25           C
ATOM   1594  CD1 PHE A 117       4.231  19.282  10.182  1.00 90.25           C
ATOM   1595  HD1 PHE A 117       5.245  18.957  10.413  1.00 90.25           H
ATOM   1596  CD2 PHE A 117       2.011  19.681  10.864  1.00 90.25           C
ATOM   1597  HD2 PHE A 117       1.247  19.676  11.641  1.00 90.25           H
ATOM   1598  CE1 PHE A 117       3.905  19.712   8.869  1.00 90.25           C
ATOM   1599  HE1 PHE A 117       4.669  19.717   8.091  1.00 90.25           H
ATOM   1600  CE2 PHE A 117       1.685  20.111   9.550  1.00 90.25           C
ATOM   1601  HE2 PHE A 117       0.671  20.437   9.319  1.00 90.25           H
ATOM   1602  CZ  PHE A 117       2.639  20.118   8.580  1.00 90.25           C
ATOM   1603  HZ  PHE A 117       2.388  20.448   7.572  1.00 90.25           H
ATOM   1604  HN  PHE A 117       4.023  17.864  14.728  1.00 90.25           H
ATOM   1605  N   MET A 118       4.883  16.114  12.018  1.00 87.51           N
ATOM   1606  CA  MET A 118       5.525  15.205  11.084  1.00 87.51           C
ATOM   1607  C   MET A 118       4.970  13.787  11.229  1.00 87.51           C
ATOM   1608  O   MET A 118       4.891  13.045  10.251  1.00 87.51           O
ATOM   1609  HA  MET A 118       5.294  15.594  10.092  1.00 87.51           H
ATOM   1610  CB  MET A 118       7.034  15.192  11.339  1.00 87.51           C
ATOM   1611 1HB  MET A 118       7.379  16.203  11.554  1.00 87.51           H
ATOM   1612 2HB  MET A 118       7.252  14.587  12.219  1.00 87.51           H
ATOM   1613  CG  MET A 118       7.789  14.636  10.130  1.00 87.51           C
ATOM   1614 1HG  MET A 118       8.856  14.591  10.347  1.00 87.51           H
ATOM   1615 2HG  MET A 118       7.462  13.617   9.923  1.00 87.51           H
ATOM   1616  SD  MET A 118       7.502  15.669   8.703  1.00 87.51           S
ATOM   1617  CE  MET A 118       8.223  14.647   7.430  1.00 87.51           C
ATOM   1618 1HE  MET A 118       9.278  14.480   7.651  1.00 87.51           H
ATOM   1619 2HE  MET A 118       7.704  13.689   7.395  1.00 87.51           H
ATOM   1620 3HE  MET A 118       8.129  15.146   6.466  1.00 87.51           H
ATOM   1621  HN  MET A 118       5.483  16.482  12.729  1.00 87.51           H
ATOM   1622  N   CYS A 119       4.600  13.453  12.456  1.00 92.37           N
ATOM   1623  CA  CYS A 119       3.983  12.166  12.728  1.00 92.37           C
ATOM   1624  C   CYS A 119       2.681  12.079  11.930  1.00 92.37           C
ATOM   1625  O   CYS A 119       2.418  11.074  11.271  1.00 92.37           O
ATOM   1626  HA  CYS A 119       4.690  11.404  12.399  1.00 92.37           H
ATOM   1627  CB  CYS A 119       3.750  11.956  14.225  1.00 92.37           C
ATOM   1628 1HB  CYS A 119       4.705  11.910  14.748  1.00 92.37           H
ATOM   1629 2HB  CYS A 119       3.200  12.801  14.638  1.00 92.37           H
ATOM   1630  SG  CYS A 119       2.813  10.408  14.501  1.00 92.37           S
ATOM   1631  HN  CYS A 119       4.716  14.043  13.255  1.00 92.37           H
ATOM   1632  N   LYS A 120       1.900  13.147  12.014  1.00 91.10           N
ATOM   1633  CA  LYS A 120       0.619  13.192  11.331  1.00 91.10           C
ATOM   1634  C   LYS A 120       0.841  13.029   9.827  1.00 91.10           C
ATOM   1635  O   LYS A 120       0.156  12.242   9.176  1.00 91.10           O
ATOM   1636  HA  LYS A 120       0.029  12.347  11.687  1.00 91.10           H
ATOM   1637  CB  LYS A 120      -0.143  14.465  11.706  1.00 91.10           C
ATOM   1638 1HB  LYS A 120       0.507  15.332  11.585  1.00 91.10           H
ATOM   1639 2HB  LYS A 120      -0.986  14.602  11.028  1.00 91.10           H
ATOM   1640  CG  LYS A 120      -0.649  14.397  13.149  1.00 91.10           C
ATOM   1641 1HG  LYS A 120      -1.338  13.560  13.257  1.00 91.10           H
ATOM   1642 2HG  LYS A 120       0.188  14.209  13.822  1.00 91.10           H
ATOM   1643  CD  LYS A 120      -1.350  15.697  13.546  1.00 91.10           C
ATOM   1644 1HD  LYS A 120      -0.651  16.530  13.468  1.00 91.10           H
ATOM   1645 2HD  LYS A 120      -2.166  15.901  12.854  1.00 91.10           H
ATOM   1646  CE  LYS A 120      -1.893  15.613  14.974  1.00 91.10           C
ATOM   1647 1HE  LYS A 120      -1.152  15.149  15.625  1.00 91.10           H
ATOM   1648 2HE  LYS A 120      -2.073  16.616  15.361  1.00 91.10           H
ATOM   1649  NZ  LYS A 120      -3.149  14.830  15.005  1.00 91.10           N
ATOM   1650 1HZ  LYS A 120      -3.634  15.005  15.878  1.00 91.10           H
ATOM   1651 2HZ  LYS A 120      -3.739  15.107  14.229  1.00 91.10           H
ATOM   1652 3HZ  LYS A 120      -2.933  13.842  14.931  1.00 91.10           H
ATOM   1653  HN  LYS A 120       2.131  13.968  12.536  1.00 91.10           H
ATOM   1654  N   VAL A 121       1.802  13.787   9.317  1.00 92.30           N
ATOM   1655  CA  VAL A 121       2.054  13.814   7.887  1.00 92.30           C
ATOM   1656  C   VAL A 121       2.477  12.419   7.421  1.00 92.30           C
ATOM   1657  O   VAL A 121       1.929  11.891   6.455  1.00 92.30           O
ATOM   1658  HA  VAL A 121       1.120  14.080   7.393  1.00 92.30           H
ATOM   1659  CB  VAL A 121       3.088  14.893   7.558  1.00 92.30           C
ATOM   1660  HB  VAL A 121       3.954  14.734   8.201  1.00 92.30           H
ATOM   1661  CG1 VAL A 121       3.554  14.781   6.105  1.00 92.30           C
ATOM   1662 1HG1 VAL A 121       4.006  13.803   5.943  1.00 92.30           H
ATOM   1663 2HG1 VAL A 121       2.700  14.902   5.439  1.00 92.30           H
ATOM   1664 3HG1 VAL A 121       4.289  15.560   5.898  1.00 92.30           H
ATOM   1665  CG2 VAL A 121       2.536  16.289   7.851  1.00 92.30           C
ATOM   1666 1HG2 VAL A 121       1.646  16.462   7.246  1.00 92.30           H
ATOM   1667 2HG2 VAL A 121       2.277  16.363   8.908  1.00 92.30           H
ATOM   1668 3HG2 VAL A 121       3.291  17.037   7.609  1.00 92.30           H
ATOM   1669  HN  VAL A 121       2.400  14.373   9.863  1.00 92.30           H
ATOM   1670  N   VAL A 122       3.447  11.862   8.131  1.00 90.70           N
ATOM   1671  CA  VAL A 122       4.083  10.631   7.693  1.00 90.70           C
ATOM   1672  C   VAL A 122       3.047   9.505   7.681  1.00 90.70           C
ATOM   1673  O   VAL A 122       2.974   8.734   6.725  1.00 90.70           O
ATOM   1674  HA  VAL A 122       4.441  10.789   6.676  1.00 90.70           H
ATOM   1675  CB  VAL A 122       5.292  10.322   8.578  1.00 90.70           C
ATOM   1676  HB  VAL A 122       4.969  10.378   9.618  1.00 90.70           H
ATOM   1677  CG1 VAL A 122       5.811   8.906   8.323  1.00 90.70           C
ATOM   1678 1HG1 VAL A 122       5.023   8.185   8.543  1.00 90.70           H
ATOM   1679 2HG1 VAL A 122       6.109   8.811   7.279  1.00 90.70           H
ATOM   1680 3HG1 VAL A 122       6.670   8.713   8.965  1.00 90.70           H
ATOM   1681  CG2 VAL A 122       6.399  11.358   8.374  1.00 90.70           C
ATOM   1682 1HG2 VAL A 122       6.718  11.348   7.332  1.00 90.70           H
ATOM   1683 2HG2 VAL A 122       6.023  12.348   8.630  1.00 90.70           H
ATOM   1684 3HG2 VAL A 122       7.247  11.115   9.015  1.00 90.70           H
ATOM   1685  HN  VAL A 122       3.799  12.238   8.988  1.00 90.70           H
ATOM   1686  N   ASN A 123       2.272   9.445   8.754  1.00 90.11           N
ATOM   1687  CA  ASN A 123       1.243   8.426   8.878  1.00 90.11           C
ATOM   1688  C   ASN A 123       0.211   8.613   7.765  1.00 90.11           C
ATOM   1689  O   ASN A 123      -0.242   7.640   7.163  1.00 90.11           O
ATOM   1690  HA  ASN A 123       1.770   7.475   8.803  1.00 90.11           H
ATOM   1691  CB  ASN A 123       0.517   8.538  10.220  1.00 90.11           C
ATOM   1692 1HB  ASN A 123       0.552   9.569  10.572  1.00 90.11           H
ATOM   1693 2HB  ASN A 123      -0.534   8.281  10.091  1.00 90.11           H
ATOM   1694  CG  ASN A 123       1.149   7.616  11.264  1.00 90.11           C
ATOM   1695  OD1 ASN A 123       1.932   6.732  10.957  1.00 90.11           O
ATOM   1696  ND2 ASN A 123       0.767   7.870  12.513  1.00 90.11           N
ATOM   1697 1HD2 ASN A 123       0.121   8.610  12.697  1.00 90.11           H
ATOM   1698 2HD2 ASN A 123       1.126   7.320  13.267  1.00 90.11           H
ATOM   1699  HN  ASN A 123       2.339  10.074   9.528  1.00 90.11           H
ATOM   1700  N   SER A 124      -0.132   9.870   7.524  1.00 91.02           N
ATOM   1701  CA  SER A 124      -1.161  10.192   6.549  1.00 91.02           C
ATOM   1702  C   SER A 124      -0.688   9.814   5.145  1.00 91.02           C
ATOM   1703  O   SER A 124      -1.444   9.236   4.365  1.00 91.02           O
ATOM   1704  HA  SER A 124      -2.026   9.594   6.835  1.00 91.02           H
ATOM   1705  CB  SER A 124      -1.527  11.676   6.605  1.00 91.02           C
ATOM   1706 1HB  SER A 124      -0.656  12.274   6.336  1.00 91.02           H
ATOM   1707 2HB  SER A 124      -2.299  11.887   5.865  1.00 91.02           H
ATOM   1708  OG  SER A 124      -1.989  12.065   7.895  1.00 91.02           O
ATOM   1709  HG  SER A 124      -1.320  12.667   8.331  1.00 91.02           H
ATOM   1710  HN  SER A 124       0.279  10.659   7.980  1.00 91.02           H
ATOM   1711  N   MET A 125       0.562  10.154   4.864  1.00 85.62           N
ATOM   1712  CA  MET A 125       1.133   9.892   3.554  1.00 85.62           C
ATOM   1713  C   MET A 125       1.161   8.391   3.259  1.00 85.62           C
ATOM   1714  O   MET A 125       0.868   7.969   2.141  1.00 85.62           O
ATOM   1715  HA  MET A 125       0.480  10.397   2.842  1.00 85.62           H
ATOM   1716  CB  MET A 125       2.556  10.450   3.496  1.00 85.62           C
ATOM   1717 1HB  MET A 125       3.100  10.164   4.397  1.00 85.62           H
ATOM   1718 2HB  MET A 125       3.088  10.013   2.651  1.00 85.62           H
ATOM   1719  CG  MET A 125       2.542  11.974   3.365  1.00 85.62           C
ATOM   1720 1HG  MET A 125       1.997  12.265   2.467  1.00 85.62           H
ATOM   1721 2HG  MET A 125       2.019  12.416   4.213  1.00 85.62           H
ATOM   1722  SD  MET A 125       4.214  12.596   3.291  1.00 85.62           S
ATOM   1723  CE  MET A 125       4.660  12.088   1.639  1.00 85.62           C
ATOM   1724 1HE  MET A 125       4.587  11.003   1.560  1.00 85.62           H
ATOM   1725 2HE  MET A 125       3.983  12.551   0.921  1.00 85.62           H
ATOM   1726 3HE  MET A 125       5.683  12.400   1.427  1.00 85.62           H
ATOM   1727  HN  MET A 125       1.179  10.601   5.512  1.00 85.62           H
ATOM   1728  N   TYR A 126       1.515   7.625   4.281  1.00 85.78           N
ATOM   1729  CA  TYR A 126       1.568   6.179   4.150  1.00 85.78           C
ATOM   1730  C   TYR A 126       0.196   5.612   3.780  1.00 85.78           C
ATOM   1731  O   TYR A 126       0.087   4.778   2.882  1.00 85.78           O
ATOM   1732  HA  TYR A 126       2.278   5.939   3.359  1.00 85.78           H
ATOM   1733  CB  TYR A 126       1.972   5.646   5.526  1.00 85.78           C
ATOM   1734 1HB  TYR A 126       3.028   5.861   5.692  1.00 85.78           H
ATOM   1735 2HB  TYR A 126       1.413   6.184   6.292  1.00 85.78           H
ATOM   1736  CG  TYR A 126       1.738   4.145   5.705  1.00 85.78           C
ATOM   1737  CD1 TYR A 126       0.671   3.697   6.458  1.00 85.78           C
ATOM   1738  HD1 TYR A 126      -0.005   4.414   6.925  1.00 85.78           H
ATOM   1739  CD2 TYR A 126       2.594   3.238   5.113  1.00 85.78           C
ATOM   1740  HD2 TYR A 126       3.436   3.591   4.519  1.00 85.78           H
ATOM   1741  CE1 TYR A 126       0.451   2.284   6.626  1.00 85.78           C
ATOM   1742  HE1 TYR A 126      -0.388   1.918   7.218  1.00 85.78           H
ATOM   1743  CE2 TYR A 126       2.373   1.825   5.282  1.00 85.78           C
ATOM   1744  HE2 TYR A 126       3.041   1.097   4.820  1.00 85.78           H
ATOM   1745  CZ  TYR A 126       1.313   1.418   6.030  1.00 85.78           C
ATOM   1746  OH  TYR A 126       1.105   0.083   6.188  1.00 85.78           O
ATOM   1747  HH  TYR A 126       1.705  -0.432   5.577  1.00 85.78           H
ATOM   1748  HN  TYR A 126       1.763   7.977   5.184  1.00 85.78           H
ATOM   1749  N   LYS A 127      -0.817   6.086   4.490  1.00 86.02           N
ATOM   1750  CA  LYS A 127      -2.164   5.572   4.310  1.00 86.02           C
ATOM   1751  C   LYS A 127      -2.672   5.962   2.920  1.00 86.02           C
ATOM   1752  O   LYS A 127      -3.312   5.160   2.242  1.00 86.02           O
ATOM   1753  HA  LYS A 127      -2.108   4.484   4.364  1.00 86.02           H
ATOM   1754  CB  LYS A 127      -3.072   6.036   5.450  1.00 86.02           C
ATOM   1755 1HB  LYS A 127      -2.842   7.070   5.705  1.00 86.02           H
ATOM   1756 2HB  LYS A 127      -4.112   6.012   5.124  1.00 86.02           H
ATOM   1757  CG  LYS A 127      -2.898   5.149   6.685  1.00 86.02           C
ATOM   1758 1HG  LYS A 127      -1.837   4.974   6.864  1.00 86.02           H
ATOM   1759 2HG  LYS A 127      -3.290   5.662   7.563  1.00 86.02           H
ATOM   1760  CD  LYS A 127      -3.618   3.811   6.505  1.00 86.02           C
ATOM   1761 1HD  LYS A 127      -4.635   3.986   6.152  1.00 86.02           H
ATOM   1762 2HD  LYS A 127      -3.113   3.222   5.740  1.00 86.02           H
ATOM   1763  CE  LYS A 127      -3.656   3.028   7.818  1.00 86.02           C
ATOM   1764 1HE  LYS A 127      -3.191   2.051   7.680  1.00 86.02           H
ATOM   1765 2HE  LYS A 127      -3.076   3.552   8.578  1.00 86.02           H
ATOM   1766  NZ  LYS A 127      -5.051   2.858   8.281  1.00 86.02           N
ATOM   1767 1HZ  LYS A 127      -5.064   2.272   9.108  1.00 86.02           H
ATOM   1768 2HZ  LYS A 127      -5.446   3.765   8.504  1.00 86.02           H
ATOM   1769 3HZ  LYS A 127      -5.600   2.421   7.549  1.00 86.02           H
ATOM   1770  HN  LYS A 127      -0.729   6.808   5.177  1.00 86.02           H
ATOM   1771  N   MET A 128      -2.369   7.194   2.539  1.00 86.12           N
ATOM   1772  CA  MET A 128      -2.796   7.704   1.247  1.00 86.12           C
ATOM   1773  C   MET A 128      -2.197   6.877   0.107  1.00 86.12           C
ATOM   1774  O   MET A 128      -2.883   6.567  -0.866  1.00 86.12           O
ATOM   1775  HA  MET A 128      -3.882   7.612   1.239  1.00 86.12           H
ATOM   1776  CB  MET A 128      -2.359   9.163   1.104  1.00 86.12           C
ATOM   1777 1HB  MET A 128      -2.656   9.724   1.990  1.00 86.12           H
ATOM   1778 2HB  MET A 128      -1.272   9.217   1.042  1.00 86.12           H
ATOM   1779  CG  MET A 128      -2.978   9.801  -0.141  1.00 86.12           C
ATOM   1780 1HG  MET A 128      -2.667   9.256  -1.033  1.00 86.12           H
ATOM   1781 2HG  MET A 128      -4.065   9.736  -0.091  1.00 86.12           H
ATOM   1782  SD  MET A 128      -2.475  11.509  -0.266  1.00 86.12           S
ATOM   1783  CE  MET A 128      -3.395  12.204   1.096  1.00 86.12           C
ATOM   1784 1HE  MET A 128      -4.461  12.043   0.934  1.00 86.12           H
ATOM   1785 2HE  MET A 128      -3.092  11.719   2.024  1.00 86.12           H
ATOM   1786 3HE  MET A 128      -3.195  13.273   1.162  1.00 86.12           H
ATOM   1787  HN  MET A 128      -1.843   7.838   3.094  1.00 86.12           H
ATOM   1788  N   ASN A 129      -0.924   6.544   0.265  1.00 81.76           N
ATOM   1789  CA  ASN A 129      -0.237   5.726  -0.720  1.00 81.76           C
ATOM   1790  C   ASN A 129      -0.898   4.348  -0.782  1.00 81.76           C
ATOM   1791  O   ASN A 129      -1.174   3.836  -1.866  1.00 81.76           O
ATOM   1792  HA  ASN A 129      -0.325   6.273  -1.659  1.00 81.76           H
ATOM   1793  CB  ASN A 129       1.233   5.529  -0.343  1.00 81.76           C
ATOM   1794 1HB  ASN A 129       1.766   6.475  -0.438  1.00 81.76           H
ATOM   1795 2HB  ASN A 129       1.307   5.225   0.701  1.00 81.76           H
ATOM   1796  CG  ASN A 129       1.891   4.474  -1.235  1.00 81.76           C
ATOM   1797  OD1 ASN A 129       2.003   3.311  -0.885  1.00 81.76           O
ATOM   1798  ND2 ASN A 129       2.318   4.943  -2.403  1.00 81.76           N
ATOM   1799 1HD2 ASN A 129       2.195   5.910  -2.629  1.00 81.76           H
ATOM   1800 2HD2 ASN A 129       2.763   4.330  -3.056  1.00 81.76           H
ATOM   1801  HN  ASN A 129      -0.366   6.823   1.046  1.00 81.76           H
ATOM   1802  N   PHE A 130      -1.133   3.786   0.395  1.00 87.19           N
ATOM   1803  CA  PHE A 130      -1.659   2.435   0.487  1.00 87.19           C
ATOM   1804  C   PHE A 130      -2.924   2.279  -0.359  1.00 87.19           C
ATOM   1805  O   PHE A 130      -3.021   1.364  -1.176  1.00 87.19           O
ATOM   1806  HA  PHE A 130      -0.888   1.761   0.112  1.00 87.19           H
ATOM   1807  CB  PHE A 130      -2.010   2.190   1.956  1.00 87.19           C
ATOM   1808 1HB  PHE A 130      -1.098   2.245   2.551  1.00 87.19           H
ATOM   1809 2HB  PHE A 130      -2.663   2.992   2.301  1.00 87.19           H
ATOM   1810  CG  PHE A 130      -2.693   0.847   2.218  1.00 87.19           C
ATOM   1811  CD1 PHE A 130      -4.041   0.792   2.393  1.00 87.19           C
ATOM   1812  HD1 PHE A 130      -4.634   1.705   2.346  1.00 87.19           H
ATOM   1813  CD2 PHE A 130      -1.953  -0.293   2.276  1.00 87.19           C
ATOM   1814  HD2 PHE A 130      -0.873  -0.249   2.136  1.00 87.19           H
ATOM   1815  CE1 PHE A 130      -4.675  -0.455   2.636  1.00 87.19           C
ATOM   1816  HE1 PHE A 130      -5.755  -0.499   2.776  1.00 87.19           H
ATOM   1817  CE2 PHE A 130      -2.587  -1.540   2.519  1.00 87.19           C
ATOM   1818  HE2 PHE A 130      -1.994  -2.453   2.566  1.00 87.19           H
ATOM   1819  CZ  PHE A 130      -3.934  -1.595   2.694  1.00 87.19           C
ATOM   1820  HZ  PHE A 130      -4.421  -2.552   2.880  1.00 87.19           H
ATOM   1821  HN  PHE A 130      -0.971   4.237   1.272  1.00 87.19           H
ATOM   1822  N   TYR A 131      -3.863   3.188  -0.136  1.00 91.95           N
ATOM   1823  CA  TYR A 131      -5.146   3.121  -0.814  1.00 91.95           C
ATOM   1824  C   TYR A 131      -5.004   3.490  -2.292  1.00 91.95           C
ATOM   1825  O   TYR A 131      -5.587   2.838  -3.157  1.00 91.95           O
ATOM   1826  HA  TYR A 131      -5.514   2.098  -0.736  1.00 91.95           H
ATOM   1827  CB  TYR A 131      -6.041   4.154  -0.126  1.00 91.95           C
ATOM   1828 1HB  TYR A 131      -5.488   5.087  -0.022  1.00 91.95           H
ATOM   1829 2HB  TYR A 131      -6.898   4.361  -0.767  1.00 91.95           H
ATOM   1830  CG  TYR A 131      -6.545   3.720   1.252  1.00 91.95           C
ATOM   1831  CD1 TYR A 131      -7.259   2.547   1.388  1.00 91.95           C
ATOM   1832  HD1 TYR A 131      -7.463   1.929   0.513  1.00 91.95           H
ATOM   1833  CD2 TYR A 131      -6.287   4.503   2.359  1.00 91.95           C
ATOM   1834  HD2 TYR A 131      -5.724   5.429   2.252  1.00 91.95           H
ATOM   1835  CE1 TYR A 131      -7.734   2.138   2.684  1.00 91.95           C
ATOM   1836  HE1 TYR A 131      -8.298   1.214   2.806  1.00 91.95           H
ATOM   1837  CE2 TYR A 131      -6.762   4.094   3.656  1.00 91.95           C
ATOM   1838  HE2 TYR A 131      -6.565   4.703   4.538  1.00 91.95           H
ATOM   1839  CZ  TYR A 131      -7.462   2.933   3.754  1.00 91.95           C
ATOM   1840  OH  TYR A 131      -7.910   2.547   4.979  1.00 91.95           O
ATOM   1841  HH  TYR A 131      -7.766   3.281   5.643  1.00 91.95           H
ATOM   1842  HN  TYR A 131      -3.757   3.957   0.495  1.00 91.95           H
ATOM   1843  N   SER A 132      -4.227   4.535  -2.536  1.00 91.41           N
ATOM   1844  CA  SER A 132      -4.116   5.089  -3.875  1.00 91.41           C
ATOM   1845  C   SER A 132      -3.502   4.054  -4.820  1.00 91.41           C
ATOM   1846  O   SER A 132      -3.967   3.883  -5.946  1.00 91.41           O
ATOM   1847  HA  SER A 132      -5.137   5.324  -4.176  1.00 91.41           H
ATOM   1848  CB  SER A 132      -3.278   6.369  -3.874  1.00 91.41           C
ATOM   1849 1HB  SER A 132      -3.227   6.769  -4.887  1.00 91.41           H
ATOM   1850 2HB  SER A 132      -3.769   7.123  -3.258  1.00 91.41           H
ATOM   1851  OG  SER A 132      -1.959   6.143  -3.386  1.00 91.41           O
ATOM   1852  HG  SER A 132      -1.472   7.013  -3.301  1.00 91.41           H
ATOM   1853  HN  SER A 132      -3.681   5.001  -1.840  1.00 91.41           H
ATOM   1854  N   CYS A 133      -2.467   3.390  -4.327  1.00 89.29           N
ATOM   1855  CA  CYS A 133      -1.762   2.402  -5.126  1.00 89.29           C
ATOM   1856  C   CYS A 133      -2.747   1.292  -5.497  1.00 89.29           C
ATOM   1857  O   CYS A 133      -2.855   0.918  -6.664  1.00 89.29           O
ATOM   1858  HA  CYS A 133      -1.406   2.918  -6.018  1.00 89.29           H
ATOM   1859  CB  CYS A 133      -0.534   1.855  -4.395  1.00 89.29           C
ATOM   1860 1HB  CYS A 133      -0.792   1.615  -3.363  1.00 89.29           H
ATOM   1861 2HB  CYS A 133      -0.204   0.928  -4.864  1.00 89.29           H
ATOM   1862  SG  CYS A 133       0.817   3.088  -4.430  1.00 89.29           S
ATOM   1863  HG  CYS A 133       1.751   2.285  -3.929  1.00 89.29           H
ATOM   1864  HN  CYS A 133      -2.110   3.518  -3.401  1.00 89.29           H
ATOM   1865  N   VAL A 134      -3.441   0.797  -4.482  1.00 88.24           N
ATOM   1866  CA  VAL A 134      -4.319  -0.346  -4.664  1.00 88.24           C
ATOM   1867  C   VAL A 134      -5.419   0.015  -5.663  1.00 88.24           C
ATOM   1868  O   VAL A 134      -5.742  -0.775  -6.549  1.00 88.24           O
ATOM   1869  HA  VAL A 134      -3.721  -1.158  -5.078  1.00 88.24           H
ATOM   1870  CB  VAL A 134      -4.867  -0.805  -3.311  1.00 88.24           C
ATOM   1871  HB  VAL A 134      -5.261   0.071  -2.795  1.00 88.24           H
ATOM   1872  CG1 VAL A 134      -6.015  -1.800  -3.493  1.00 88.24           C
ATOM   1873 1HG1 VAL A 134      -6.821  -1.326  -4.054  1.00 88.24           H
ATOM   1874 2HG1 VAL A 134      -5.657  -2.672  -4.039  1.00 88.24           H
ATOM   1875 3HG1 VAL A 134      -6.386  -2.109  -2.516  1.00 88.24           H
ATOM   1876  CG2 VAL A 134      -3.757  -1.402  -2.443  1.00 88.24           C
ATOM   1877 1HG2 VAL A 134      -3.320  -2.261  -2.952  1.00 88.24           H
ATOM   1878 2HG2 VAL A 134      -2.986  -0.650  -2.272  1.00 88.24           H
ATOM   1879 3HG2 VAL A 134      -4.174  -1.719  -1.487  1.00 88.24           H
ATOM   1880  HN  VAL A 134      -3.409   1.162  -3.552  1.00 88.24           H
ATOM   1881  N   LEU A 135      -5.966   1.209  -5.487  1.00 92.18           N
ATOM   1882  CA  LEU A 135      -7.079   1.651  -6.310  1.00 92.18           C
ATOM   1883  C   LEU A 135      -6.597   1.846  -7.749  1.00 92.18           C
ATOM   1884  O   LEU A 135      -7.338   1.586  -8.696  1.00 92.18           O
ATOM   1885  HA  LEU A 135      -7.827   0.859  -6.301  1.00 92.18           H
ATOM   1886  CB  LEU A 135      -7.730   2.897  -5.705  1.00 92.18           C
ATOM   1887 1HB  LEU A 135      -6.953   3.640  -5.528  1.00 92.18           H
ATOM   1888 2HB  LEU A 135      -8.413   3.319  -6.443  1.00 92.18           H
ATOM   1889  CG  LEU A 135      -8.501   2.684  -4.401  1.00 92.18           C
ATOM   1890  HG  LEU A 135      -7.831   2.211  -3.682  1.00 92.18           H
ATOM   1891  CD1 LEU A 135      -8.939   4.021  -3.799  1.00 92.18           C
ATOM   1892 1HD1 LEU A 135      -8.060   4.631  -3.590  1.00 92.18           H
ATOM   1893 2HD1 LEU A 135      -9.585   4.543  -4.505  1.00 92.18           H
ATOM   1894 3HD1 LEU A 135      -9.484   3.841  -2.872  1.00 92.18           H
ATOM   1895  CD2 LEU A 135      -9.682   1.735  -4.610  1.00 92.18           C
ATOM   1896 1HD2 LEU A 135     -10.361   2.157  -5.352  1.00 92.18           H
ATOM   1897 2HD2 LEU A 135      -9.316   0.770  -4.960  1.00 92.18           H
ATOM   1898 3HD2 LEU A 135     -10.213   1.601  -3.667  1.00 92.18           H
ATOM   1899  HN  LEU A 135      -5.662   1.867  -4.798  1.00 92.18           H
ATOM   1900  N   LEU A 136      -5.359   2.303  -7.868  1.00 91.81           N
ATOM   1901  CA  LEU A 136      -4.771   2.539  -9.176  1.00 91.81           C
ATOM   1902  C   LEU A 136      -4.611   1.205  -9.907  1.00 91.81           C
ATOM   1903  O   LEU A 136      -4.950   1.094 -11.084  1.00 91.81           O
ATOM   1904  HA  LEU A 136      -5.467   3.161  -9.739  1.00 91.81           H
ATOM   1905  CB  LEU A 136      -3.466   3.327  -9.042  1.00 91.81           C
ATOM   1906 1HB  LEU A 136      -2.886   2.896  -8.226  1.00 91.81           H
ATOM   1907 2HB  LEU A 136      -2.886   3.188  -9.954  1.00 91.81           H
ATOM   1908  CG  LEU A 136      -3.613   4.829  -8.788  1.00 91.81           C
ATOM   1909  HG  LEU A 136      -4.325   4.970  -7.975  1.00 91.81           H
ATOM   1910  CD1 LEU A 136      -2.285   5.441  -8.338  1.00 91.81           C
ATOM   1911 1HD1 LEU A 136      -1.958   4.961  -7.415  1.00 91.81           H
ATOM   1912 2HD1 LEU A 136      -1.533   5.289  -9.112  1.00 91.81           H
ATOM   1913 3HD1 LEU A 136      -2.417   6.509  -8.164  1.00 91.81           H
ATOM   1914  CD2 LEU A 136      -4.184   5.540 -10.017  1.00 91.81           C
ATOM   1915 1HD2 LEU A 136      -3.516   5.392 -10.865  1.00 91.81           H
ATOM   1916 2HD2 LEU A 136      -5.165   5.127 -10.251  1.00 91.81           H
ATOM   1917 3HD2 LEU A 136      -4.278   6.606  -9.809  1.00 91.81           H
ATOM   1918  HN  LEU A 136      -4.762   2.510  -7.093  1.00 91.81           H
ATOM   1919  N   ILE A 137      -4.095   0.226  -9.179  1.00 87.06           N
ATOM   1920  CA  ILE A 137      -3.844  -1.084  -9.757  1.00 87.06           C
ATOM   1921  C   ILE A 137      -5.171  -1.704 -10.199  1.00 87.06           C
ATOM   1922  O   ILE A 137      -5.241  -2.347 -11.246  1.00 87.06           O
ATOM   1923  HA  ILE A 137      -3.220  -0.938 -10.638  1.00 87.06           H
ATOM   1924  CB  ILE A 137      -3.052  -1.957  -8.781  1.00 87.06           C
ATOM   1925  HB  ILE A 137      -3.505  -1.864  -7.794  1.00 87.06           H
ATOM   1926  CG1 ILE A 137      -1.606  -1.472  -8.661  1.00 87.06           C
ATOM   1927 1HG1 ILE A 137      -1.080  -1.650  -9.599  1.00 87.06           H
ATOM   1928 2HG1 ILE A 137      -1.593  -0.396  -8.488  1.00 87.06           H
ATOM   1929  CG2 ILE A 137      -3.131  -3.432  -9.178  1.00 87.06           C
ATOM   1930 1HG2 ILE A 137      -4.172  -3.756  -9.170  1.00 87.06           H
ATOM   1931 2HG2 ILE A 137      -2.717  -3.562 -10.178  1.00 87.06           H
ATOM   1932 3HG2 ILE A 137      -2.559  -4.030  -8.468  1.00 87.06           H
ATOM   1933  CD1 ILE A 137      -0.881  -2.187  -7.519  1.00 87.06           C
ATOM   1934 1HD1 ILE A 137      -1.395  -1.986  -6.580  1.00 87.06           H
ATOM   1935 2HD1 ILE A 137      -0.875  -3.260  -7.708  1.00 87.06           H
ATOM   1936 3HD1 ILE A 137       0.145  -1.823  -7.457  1.00 87.06           H
ATOM   1937  HN  ILE A 137      -3.851   0.315  -8.213  1.00 87.06           H
ATOM   1938  N   MET A 138      -6.190  -1.490  -9.380  1.00 88.62           N
ATOM   1939  CA  MET A 138      -7.525  -1.962  -9.707  1.00 88.62           C
ATOM   1940  C   MET A 138      -8.027  -1.329 -11.007  1.00 88.62           C
ATOM   1941  O   MET A 138      -8.585  -2.017 -11.860  1.00 88.62           O
ATOM   1942  HA  MET A 138      -7.432  -3.041  -9.832  1.00 88.62           H
ATOM   1943  CB  MET A 138      -8.483  -1.614  -8.567  1.00 88.62           C
ATOM   1944 1HB  MET A 138      -8.098  -2.014  -7.628  1.00 88.62           H
ATOM   1945 2HB  MET A 138      -8.540  -0.531  -8.452  1.00 88.62           H
ATOM   1946  CG  MET A 138      -9.880  -2.178  -8.833  1.00 88.62           C
ATOM   1947 1HG  MET A 138     -10.265  -1.789  -9.776  1.00 88.62           H
ATOM   1948 2HG  MET A 138      -9.831  -3.262  -8.931  1.00 88.62           H
ATOM   1949  SD  MET A 138     -10.981  -1.736  -7.499  1.00 88.62           S
ATOM   1950  CE  MET A 138     -11.129   0.019  -7.786  1.00 88.62           C
ATOM   1951 1HE  MET A 138     -10.144   0.482  -7.720  1.00 88.62           H
ATOM   1952 2HE  MET A 138     -11.544   0.191  -8.779  1.00 88.62           H
ATOM   1953 3HE  MET A 138     -11.787   0.456  -7.036  1.00 88.62           H
ATOM   1954  HN  MET A 138      -6.115  -1.006  -8.509  1.00 88.62           H
ATOM   1955  N   CYS A 139      -7.809  -0.027 -11.116  1.00 91.58           N
ATOM   1956  CA  CYS A 139      -8.296   0.719 -12.264  1.00 91.58           C
ATOM   1957  C   CYS A 139      -7.548   0.231 -13.507  1.00 91.58           C
ATOM   1958  O   CYS A 139      -8.125   0.146 -14.590  1.00 91.58           O
ATOM   1959  HA  CYS A 139      -9.362   0.508 -12.346  1.00 91.58           H
ATOM   1960  CB  CYS A 139      -8.144   2.228 -12.064  1.00 91.58           C
ATOM   1961 1HB  CYS A 139      -7.142   2.456 -11.701  1.00 91.58           H
ATOM   1962 2HB  CYS A 139      -8.263   2.744 -13.016  1.00 91.58           H
ATOM   1963  SG  CYS A 139      -9.392   2.829 -10.868  1.00 91.58           S
ATOM   1964  HG  CYS A 139      -8.777   2.369  -9.782  1.00 91.58           H
ATOM   1965  HN  CYS A 139      -7.312   0.516 -10.439  1.00 91.58           H
ATOM   1966  N   ILE A 140      -6.275  -0.079 -13.309  1.00 86.65           N
ATOM   1967  CA  ILE A 140      -5.457  -0.607 -14.387  1.00 86.65           C
ATOM   1968  C   ILE A 140      -6.095  -1.890 -14.924  1.00 86.65           C
ATOM   1969  O   ILE A 140      -6.182  -2.085 -16.135  1.00 86.65           O
ATOM   1970  HA  ILE A 140      -5.450   0.135 -15.185  1.00 86.65           H
ATOM   1971  CB  ILE A 140      -4.010  -0.787 -13.923  1.00 86.65           C
ATOM   1972  HB  ILE A 140      -4.023  -1.259 -12.941  1.00 86.65           H
ATOM   1973  CG1 ILE A 140      -3.313   0.566 -13.765  1.00 86.65           C
ATOM   1974 1HG1 ILE A 140      -3.104   0.988 -14.748  1.00 86.65           H
ATOM   1975 2HG1 ILE A 140      -3.976   1.263 -13.253  1.00 86.65           H
ATOM   1976  CG2 ILE A 140      -3.245  -1.720 -14.864  1.00 86.65           C
ATOM   1977 1HG2 ILE A 140      -3.730  -2.696 -14.881  1.00 86.65           H
ATOM   1978 2HG2 ILE A 140      -3.240  -1.299 -15.869  1.00 86.65           H
ATOM   1979 3HG2 ILE A 140      -2.219  -1.830 -14.511  1.00 86.65           H
ATOM   1980  CD1 ILE A 140      -2.009   0.422 -12.978  1.00 86.65           C
ATOM   1981 1HD1 ILE A 140      -2.224   0.022 -11.988  1.00 86.65           H
ATOM   1982 2HD1 ILE A 140      -1.339  -0.257 -13.506  1.00 86.65           H
ATOM   1983 3HD1 ILE A 140      -1.534   1.398 -12.881  1.00 86.65           H
ATOM   1984  HN  ILE A 140      -5.804   0.026 -12.433  1.00 86.65           H
ATOM   1985  N   SER A 141      -6.524  -2.733 -13.995  1.00 86.52           N
ATOM   1986  CA  SER A 141      -7.079  -4.026 -14.358  1.00 86.52           C
ATOM   1987  C   SER A 141      -8.365  -3.836 -15.165  1.00 86.52           C
ATOM   1988  O   SER A 141      -8.593  -4.538 -16.149  1.00 86.52           O
ATOM   1989  HA  SER A 141      -6.314  -4.509 -14.965  1.00 86.52           H
ATOM   1990  CB  SER A 141      -7.354  -4.875 -13.115  1.00 86.52           C
ATOM   1991 1HB  SER A 141      -8.126  -4.396 -12.512  1.00 86.52           H
ATOM   1992 2HB  SER A 141      -7.744  -5.846 -13.418  1.00 86.52           H
ATOM   1993  OG  SER A 141      -6.182  -5.060 -12.325  1.00 86.52           O
ATOM   1994  HG  SER A 141      -6.081  -4.302 -11.680  1.00 86.52           H
ATOM   1995  HN  SER A 141      -6.498  -2.544 -13.014  1.00 86.52           H
ATOM   1996  N   VAL A 142      -9.171  -2.884 -14.720  1.00 88.40           N
ATOM   1997  CA  VAL A 142     -10.430  -2.597 -15.385  1.00 88.40           C
ATOM   1998  C   VAL A 142     -10.149  -2.073 -16.795  1.00 88.40           C
ATOM   1999  O   VAL A 142     -10.816  -2.464 -17.751  1.00 88.40           O
ATOM   2000  HA  VAL A 142     -10.982  -3.533 -15.463  1.00 88.40           H
ATOM   2001  CB  VAL A 142     -11.259  -1.626 -14.541  1.00 88.40           C
ATOM   2002  HB  VAL A 142     -10.663  -0.727 -14.383  1.00 88.40           H
ATOM   2003  CG1 VAL A 142     -12.539  -1.218 -15.274  1.00 88.40           C
ATOM   2004 1HG1 VAL A 142     -12.280  -0.731 -16.214  1.00 88.40           H
ATOM   2005 2HG1 VAL A 142     -13.139  -2.105 -15.477  1.00 88.40           H
ATOM   2006 3HG1 VAL A 142     -13.109  -0.529 -14.652  1.00 88.40           H
ATOM   2007  CG2 VAL A 142     -11.578  -2.226 -13.171  1.00 88.40           C
ATOM   2008 1HG2 VAL A 142     -12.145  -3.148 -13.301  1.00 88.40           H
ATOM   2009 2HG2 VAL A 142     -10.649  -2.443 -12.643  1.00 88.40           H
ATOM   2010 3HG2 VAL A 142     -12.168  -1.516 -12.592  1.00 88.40           H
ATOM   2011  HN  VAL A 142      -8.976  -2.315 -13.921  1.00 88.40           H
ATOM   2012  N   ASP A 143      -9.160  -1.195 -16.880  1.00 83.28           N
ATOM   2013  CA  ASP A 143      -8.809  -0.582 -18.150  1.00 83.28           C
ATOM   2014  C   ASP A 143      -8.393  -1.672 -19.139  1.00 83.28           C
ATOM   2015  O   ASP A 143      -8.781  -1.638 -20.306  1.00 83.28           O
ATOM   2016  HA  ASP A 143      -9.706  -0.051 -18.468  1.00 83.28           H
ATOM   2017  CB  ASP A 143      -7.635   0.385 -17.989  1.00 83.28           C
ATOM   2018 1HB  ASP A 143      -7.914   1.193 -17.314  1.00 83.28           H
ATOM   2019 2HB  ASP A 143      -6.791  -0.134 -17.533  1.00 83.28           H
ATOM   2020  CG  ASP A 143      -7.213   0.965 -19.341  1.00 83.28           C
ATOM   2021  OD1 ASP A 143      -8.060   1.652 -19.952  1.00 83.28           O
ATOM   2022  OD2 ASP A 143      -6.054   0.708 -19.732  1.00 83.28           O
ATOM   2023  HN  ASP A 143      -8.603  -0.903 -16.102  1.00 83.28           H
ATOM   2024  N   ARG A 144      -7.607  -2.614 -18.637  1.00 73.99           N
ATOM   2025  CA  ARG A 144      -7.118  -3.701 -19.468  1.00 73.99           C
ATOM   2026  C   ARG A 144      -8.286  -4.544 -19.982  1.00 73.99           C
ATOM   2027  O   ARG A 144      -8.321  -4.913 -21.155  1.00 73.99           O
ATOM   2028  HA  ARG A 144      -6.596  -3.211 -20.290  1.00 73.99           H
ATOM   2029  CB  ARG A 144      -6.155  -4.599 -18.688  1.00 73.99           C
ATOM   2030 1HB  ARG A 144      -6.613  -4.898 -17.746  1.00 73.99           H
ATOM   2031 2HB  ARG A 144      -5.964  -5.511 -19.254  1.00 73.99           H
ATOM   2032  CG  ARG A 144      -4.834  -3.877 -18.413  1.00 73.99           C
ATOM   2033 1HG  ARG A 144      -5.019  -2.992 -17.804  1.00 73.99           H
ATOM   2034 2HG  ARG A 144      -4.174  -4.527 -17.838  1.00 73.99           H
ATOM   2035  CD  ARG A 144      -4.148  -3.471 -19.719  1.00 73.99           C
ATOM   2036 1HD  ARG A 144      -3.067  -3.460 -19.583  1.00 73.99           H
ATOM   2037 2HD  ARG A 144      -4.365  -4.204 -20.496  1.00 73.99           H
ATOM   2038  NE  ARG A 144      -4.618  -2.133 -20.142  1.00 73.99           N
ATOM   2039  HE  ARG A 144      -5.205  -1.622 -19.514  1.00 73.99           H
ATOM   2040  CZ  ARG A 144      -4.306  -1.563 -21.314  1.00 73.99           C
ATOM   2041  NH1 ARG A 144      -3.523  -2.202 -22.194  1.00 73.99           N
ATOM   2042 1HH1 ARG A 144      -3.167  -3.111 -21.978  1.00 73.99           H
ATOM   2043 2HH1 ARG A 144      -3.295  -1.770 -23.066  1.00 73.99           H
ATOM   2044  NH2 ARG A 144      -4.789  -0.344 -21.593  1.00 73.99           N
ATOM   2045 1HH2 ARG A 144      -4.566   0.095 -22.463  1.00 73.99           H
ATOM   2046 2HH2 ARG A 144      -5.372   0.126 -20.930  1.00 73.99           H
ATOM   2047  HN  ARG A 144      -7.306  -2.642 -17.684  1.00 73.99           H
ATOM   2048  N   TYR A 145      -9.215  -4.824 -19.079  1.00 84.24           N
ATOM   2049  CA  TYR A 145     -10.405  -5.575 -19.439  1.00 84.24           C
ATOM   2050  C   TYR A 145     -11.136  -4.918 -20.611  1.00 84.24           C
ATOM   2051  O   TYR A 145     -11.419  -5.570 -21.615  1.00 84.24           O
ATOM   2052  HA  TYR A 145     -10.095  -6.579 -19.730  1.00 84.24           H
ATOM   2053  CB  TYR A 145     -11.312  -5.544 -18.206  1.00 84.24           C
ATOM   2054 1HB  TYR A 145     -10.889  -6.194 -17.440  1.00 84.24           H
ATOM   2055 2HB  TYR A 145     -11.319  -4.533 -17.799  1.00 84.24           H
ATOM   2056  CG  TYR A 145     -12.753  -5.977 -18.483  1.00 84.24           C
ATOM   2057  CD1 TYR A 145     -13.759  -5.034 -18.535  1.00 84.24           C
ATOM   2058  HD1 TYR A 145     -13.527  -3.980 -18.380  1.00 84.24           H
ATOM   2059  CD2 TYR A 145     -13.047  -7.311 -18.680  1.00 84.24           C
ATOM   2060  HD2 TYR A 145     -12.252  -8.056 -18.638  1.00 84.24           H
ATOM   2061  CE1 TYR A 145     -15.115  -5.441 -18.795  1.00 84.24           C
ATOM   2062  HE1 TYR A 145     -15.919  -4.707 -18.839  1.00 84.24           H
ATOM   2063  CE2 TYR A 145     -14.403  -7.719 -18.940  1.00 84.24           C
ATOM   2064  HE2 TYR A 145     -14.649  -8.769 -19.097  1.00 84.24           H
ATOM   2065  CZ  TYR A 145     -15.370  -6.764 -18.985  1.00 84.24           C
ATOM   2066  OH  TYR A 145     -16.651  -7.149 -19.231  1.00 84.24           O
ATOM   2067  HH  TYR A 145     -16.692  -8.139 -19.361  1.00 84.24           H
ATOM   2068  HN  TYR A 145      -9.164  -4.547 -18.120  1.00 84.24           H
ATOM   2069  N   ILE A 146     -11.420  -3.635 -20.445  1.00 81.64           N
ATOM   2070  CA  ILE A 146     -12.194  -2.905 -21.436  1.00 81.64           C
ATOM   2071  C   ILE A 146     -11.439  -2.905 -22.767  1.00 81.64           C
ATOM   2072  O   ILE A 146     -12.045  -3.044 -23.828  1.00 81.64           O
ATOM   2073  HA  ILE A 146     -13.135  -3.438 -21.573  1.00 81.64           H
ATOM   2074  CB  ILE A 146     -12.536  -1.505 -20.923  1.00 81.64           C
ATOM   2075  HB  ILE A 146     -11.610  -1.014 -20.626  1.00 81.64           H
ATOM   2076  CG1 ILE A 146     -13.426  -1.579 -19.681  1.00 81.64           C
ATOM   2077 1HG1 ILE A 146     -14.427  -1.903 -19.965  1.00 81.64           H
ATOM   2078 2HG1 ILE A 146     -13.033  -2.325 -18.991  1.00 81.64           H
ATOM   2079  CG2 ILE A 146     -13.165  -0.655 -22.029  1.00 81.64           C
ATOM   2080 1HG2 ILE A 146     -12.463  -0.561 -22.858  1.00 81.64           H
ATOM   2081 2HG2 ILE A 146     -14.080  -1.132 -22.379  1.00 81.64           H
ATOM   2082 3HG2 ILE A 146     -13.398   0.335 -21.638  1.00 81.64           H
ATOM   2083  CD1 ILE A 146     -13.504  -0.220 -18.981  1.00 81.64           C
ATOM   2084 1HD1 ILE A 146     -12.505   0.090 -18.677  1.00 81.64           H
ATOM   2085 2HD1 ILE A 146     -13.921   0.518 -19.666  1.00 81.64           H
ATOM   2086 3HD1 ILE A 146     -14.143  -0.301 -18.102  1.00 81.64           H
ATOM   2087  HN  ILE A 146     -11.132  -3.096 -19.654  1.00 81.64           H
ATOM   2088  N   ALA A 147     -10.127  -2.747 -22.667  1.00 80.32           N
ATOM   2089  CA  ALA A 147      -9.299  -2.598 -23.851  1.00 80.32           C
ATOM   2090  C   ALA A 147      -9.362  -3.884 -24.678  1.00 80.32           C
ATOM   2091  O   ALA A 147      -9.152  -3.858 -25.890  1.00 80.32           O
ATOM   2092  HA  ALA A 147      -9.708  -1.777 -24.441  1.00 80.32           H
ATOM   2093  CB  ALA A 147      -7.871  -2.242 -23.434  1.00 80.32           C
ATOM   2094 1HB  ALA A 147      -7.878  -1.306 -22.876  1.00 80.32           H
ATOM   2095 2HB  ALA A 147      -7.467  -3.037 -22.807  1.00 80.32           H
ATOM   2096 3HB  ALA A 147      -7.250  -2.130 -24.323  1.00 80.32           H
ATOM   2097  HN  ALA A 147      -9.632  -2.721 -21.799  1.00 80.32           H
ATOM   2098  N   ILE A 148      -9.651  -4.979 -23.989  1.00 76.28           N
ATOM   2099  CA  ILE A 148      -9.559  -6.293 -24.601  1.00 76.28           C
ATOM   2100  C   ILE A 148     -10.960  -6.768 -24.993  1.00 76.28           C
ATOM   2101  O   ILE A 148     -11.189  -7.158 -26.137  1.00 76.28           O
ATOM   2102  HA  ILE A 148      -8.963  -6.191 -25.507  1.00 76.28           H
ATOM   2103  CB  ILE A 148      -8.818  -7.263 -23.678  1.00 76.28           C
ATOM   2104  HB  ILE A 148      -9.276  -7.212 -22.690  1.00 76.28           H
ATOM   2105  CG1 ILE A 148      -7.352  -6.855 -23.518  1.00 76.28           C
ATOM   2106 1HG1 ILE A 148      -6.799  -7.112 -24.421  1.00 76.28           H
ATOM   2107 2HG1 ILE A 148      -7.283  -5.774 -23.399  1.00 76.28           H
ATOM   2108  CG2 ILE A 148      -8.961  -8.705 -24.168  1.00 76.28           C
ATOM   2109 1HG2 ILE A 148     -10.016  -8.979 -24.188  1.00 76.28           H
ATOM   2110 2HG2 ILE A 148      -8.545  -8.790 -25.172  1.00 76.28           H
ATOM   2111 3HG2 ILE A 148      -8.425  -9.373 -23.494  1.00 76.28           H
ATOM   2112  CD1 ILE A 148      -6.719  -7.548 -22.310  1.00 76.28           C
ATOM   2113 1HD1 ILE A 148      -7.260  -7.269 -21.406  1.00 76.28           H
ATOM   2114 2HD1 ILE A 148      -6.768  -8.629 -22.444  1.00 76.28           H
ATOM   2115 3HD1 ILE A 148      -5.677  -7.241 -22.219  1.00 76.28           H
ATOM   2116  HN  ILE A 148      -9.943  -4.977 -23.033  1.00 76.28           H
ATOM   2117  N   ALA A 149     -11.860  -6.718 -24.023  1.00 75.75           N
ATOM   2118  CA  ALA A 149     -13.199  -7.248 -24.216  1.00 75.75           C
ATOM   2119  C   ALA A 149     -13.962  -6.350 -25.192  1.00 75.75           C
ATOM   2120  O   ALA A 149     -14.737  -6.838 -26.014  1.00 75.75           O
ATOM   2121  HA  ALA A 149     -13.103  -8.243 -24.651  1.00 75.75           H
ATOM   2122  CB  ALA A 149     -13.902  -7.368 -22.862  1.00 75.75           C
ATOM   2123 1HB  ALA A 149     -13.336  -8.039 -22.217  1.00 75.75           H
ATOM   2124 2HB  ALA A 149     -13.965  -6.384 -22.398  1.00 75.75           H
ATOM   2125 3HB  ALA A 149     -14.906  -7.765 -23.008  1.00 75.75           H
ATOM   2126  HN  ALA A 149     -11.688  -6.326 -23.119  1.00 75.75           H
ATOM   2127  N   GLN A 150     -13.716  -5.054 -25.070  1.00 66.48           N
ATOM   2128  CA  GLN A 150     -14.440  -4.077 -25.865  1.00 66.48           C
ATOM   2129  C   GLN A 150     -13.478  -3.328 -26.790  1.00 66.48           C
ATOM   2130  O   GLN A 150     -13.587  -2.114 -26.953  1.00 66.48           O
ATOM   2131  HA  GLN A 150     -15.149  -4.654 -26.458  1.00 66.48           H
ATOM   2132  CB  GLN A 150     -15.210  -3.104 -24.970  1.00 66.48           C
ATOM   2133 1HB  GLN A 150     -14.508  -2.507 -24.387  1.00 66.48           H
ATOM   2134 2HB  GLN A 150     -15.781  -2.410 -25.588  1.00 66.48           H
ATOM   2135  CG  GLN A 150     -16.154  -3.854 -24.029  1.00 66.48           C
ATOM   2136 1HG  GLN A 150     -16.743  -4.574 -24.598  1.00 66.48           H
ATOM   2137 2HG  GLN A 150     -15.574  -4.420 -23.301  1.00 66.48           H
ATOM   2138  CD  GLN A 150     -17.088  -2.885 -23.302  1.00 66.48           C
ATOM   2139  OE1 GLN A 150     -17.049  -1.681 -23.497  1.00 66.48           O
ATOM   2140  NE2 GLN A 150     -17.928  -3.474 -22.456  1.00 66.48           N
ATOM   2141 1HE2 GLN A 150     -17.908  -4.468 -22.343  1.00 66.48           H
ATOM   2142 2HE2 GLN A 150     -18.579  -2.924 -21.933  1.00 66.48           H
ATOM   2143  HN  GLN A 150     -13.038  -4.671 -24.443  1.00 66.48           H
ATOM   2144  N   ALA A 151     -12.557  -4.083 -27.370  1.00 66.89           N
ATOM   2145  CA  ALA A 151     -11.434  -3.487 -28.073  1.00 66.89           C
ATOM   2146  C   ALA A 151     -11.958  -2.523 -29.139  1.00 66.89           C
ATOM   2147  O   ALA A 151     -11.388  -1.454 -29.349  1.00 66.89           O
ATOM   2148  HA  ALA A 151     -10.847  -2.926 -27.345  1.00 66.89           H
ATOM   2149  CB  ALA A 151     -10.557  -4.592 -28.666  1.00 66.89           C
ATOM   2150 1HB  ALA A 151     -10.186  -5.231 -27.865  1.00 66.89           H
ATOM   2151 2HB  ALA A 151     -11.147  -5.188 -29.363  1.00 66.89           H
ATOM   2152 3HB  ALA A 151      -9.715  -4.144 -29.193  1.00 66.89           H
ATOM   2153  HN  ALA A 151     -12.569  -5.083 -27.366  1.00 66.89           H
ATOM   2154  N   MET A 152     -13.039  -2.936 -29.784  1.00 56.19           N
ATOM   2155  CA  MET A 152     -13.593  -2.167 -30.886  1.00 56.19           C
ATOM   2156  C   MET A 152     -14.075  -0.796 -30.409  1.00 56.19           C
ATOM   2157  O   MET A 152     -13.736   0.226 -31.004  1.00 56.19           O
ATOM   2158  HA  MET A 152     -12.777  -2.046 -31.598  1.00 56.19           H
ATOM   2159  CB  MET A 152     -14.764  -2.933 -31.505  1.00 56.19           C
ATOM   2160 1HB  MET A 152     -15.377  -3.367 -30.716  1.00 56.19           H
ATOM   2161 2HB  MET A 152     -15.400  -2.245 -32.061  1.00 56.19           H
ATOM   2162  CG  MET A 152     -14.264  -4.039 -32.437  1.00 56.19           C
ATOM   2163 1HG  MET A 152     -13.392  -3.692 -32.992  1.00 56.19           H
ATOM   2164 2HG  MET A 152     -13.946  -4.903 -31.852  1.00 56.19           H
ATOM   2165  SD  MET A 152     -15.558  -4.515 -33.570  1.00 56.19           S
ATOM   2166  CE  MET A 152     -16.112  -6.023 -32.792  1.00 56.19           C
ATOM   2167 1HE  MET A 152     -15.285  -6.731 -32.742  1.00 56.19           H
ATOM   2168 2HE  MET A 152     -16.464  -5.804 -31.784  1.00 56.19           H
ATOM   2169 3HE  MET A 152     -16.925  -6.455 -33.375  1.00 56.19           H
ATOM   2170  HN  MET A 152     -13.533  -3.778 -29.566  1.00 56.19           H
ATOM   2171  N   ARG A 153     -14.859  -0.818 -29.341  1.00 54.67           N
ATOM   2172  CA  ARG A 153     -15.411   0.410 -28.792  1.00 54.67           C
ATOM   2173  C   ARG A 153     -14.303   1.252 -28.156  1.00 54.67           C
ATOM   2174  O   ARG A 153     -14.449   2.464 -28.006  1.00 54.67           O
ATOM   2175  HA  ARG A 153     -15.852   0.923 -29.647  1.00 54.67           H
ATOM   2176  CB  ARG A 153     -16.482   0.110 -27.742  1.00 54.67           C
ATOM   2177 1HB  ARG A 153     -16.135  -0.683 -27.080  1.00 54.67           H
ATOM   2178 2HB  ARG A 153     -16.646   0.993 -27.123  1.00 54.67           H
ATOM   2179  CG  ARG A 153     -17.797  -0.308 -28.403  1.00 54.67           C
ATOM   2180 1HG  ARG A 153     -18.081   0.430 -29.154  1.00 54.67           H
ATOM   2181 2HG  ARG A 153     -17.661  -1.256 -28.923  1.00 54.67           H
ATOM   2182  CD  ARG A 153     -18.913  -0.444 -27.365  1.00 54.67           C
ATOM   2183 1HD  ARG A 153     -18.676  -1.248 -26.668  1.00 54.67           H
ATOM   2184 2HD  ARG A 153     -18.991   0.472 -26.780  1.00 54.67           H
ATOM   2185  NE  ARG A 153     -20.200  -0.723 -28.041  1.00 54.67           N
ATOM   2186  HE  ARG A 153     -20.207  -0.759 -29.040  1.00 54.67           H
ATOM   2187  CZ  ARG A 153     -21.356  -0.931 -27.397  1.00 54.67           C
ATOM   2188  NH1 ARG A 153     -21.406  -0.895 -26.058  1.00 54.67           N
ATOM   2189 1HH1 ARG A 153     -20.575  -0.712 -25.532  1.00 54.67           H
ATOM   2190 2HH1 ARG A 153     -22.273  -1.052 -25.585  1.00 54.67           H
ATOM   2191  NH2 ARG A 153     -22.463  -1.176 -28.111  1.00 54.67           N
ATOM   2192 1HH2 ARG A 153     -23.334  -1.333 -27.646  1.00 54.67           H
ATOM   2193 2HH2 ARG A 153     -22.418  -1.201 -29.110  1.00 54.67           H
ATOM   2194  HN  ARG A 153     -15.116  -1.652 -28.853  1.00 54.67           H
ATOM   2195  N   ALA A 154     -13.221   0.576 -27.799  1.00 59.86           N
ATOM   2196  CA  ALA A 154     -12.161   1.210 -27.034  1.00 59.86           C
ATOM   2197  C   ALA A 154     -11.423   2.212 -27.926  1.00 59.86           C
ATOM   2198  O   ALA A 154     -10.921   3.226 -27.443  1.00 59.86           O
ATOM   2199  HA  ALA A 154     -12.624   1.747 -26.206  1.00 59.86           H
ATOM   2200  CB  ALA A 154     -11.228   0.138 -26.467  1.00 59.86           C
ATOM   2201 1HB  ALA A 154     -11.795  -0.529 -25.818  1.00 59.86           H
ATOM   2202 2HB  ALA A 154     -10.792  -0.434 -27.286  1.00 59.86           H
ATOM   2203 3HB  ALA A 154     -10.433   0.615 -25.893  1.00 59.86           H
ATOM   2204  HN  ALA A 154     -13.062  -0.386 -28.024  1.00 59.86           H
ATOM   2205  N   HIS A 155     -11.382   1.893 -29.211  1.00 55.55           N
ATOM   2206  CA  HIS A 155     -10.485   2.581 -30.124  1.00 55.55           C
ATOM   2207  C   HIS A 155     -11.051   3.963 -30.455  1.00 55.55           C
ATOM   2208  O   HIS A 155     -10.301   4.927 -30.598  1.00 55.55           O
ATOM   2209  HA  HIS A 155      -9.537   2.702 -29.600  1.00 55.55           H
ATOM   2210  CB  HIS A 155     -10.225   1.733 -31.371  1.00 55.55           C
ATOM   2211 1HB  HIS A 155     -10.363   0.682 -31.119  1.00 55.55           H
ATOM   2212 2HB  HIS A 155     -10.970   1.980 -32.128  1.00 55.55           H
ATOM   2213  CG  HIS A 155      -8.848   1.918 -31.962  1.00 55.55           C
ATOM   2214  ND1 HIS A 155      -8.439   3.099 -32.556  1.00 55.55           N
ATOM   2215  HD1 HIS A 155      -8.992   3.927 -32.654  1.00 55.55           H
ATOM   2216  CD2 HIS A 155      -7.790   1.060 -32.044  1.00 55.55           C
ATOM   2217  HD2 HIS A 155      -7.770   0.036 -31.671  1.00 55.55           H
ATOM   2218  CE1 HIS A 155      -7.190   2.948 -32.974  1.00 55.55           C
ATOM   2219  HE1 HIS A 155      -6.589   3.701 -33.482  1.00 55.55           H
ATOM   2220  NE2 HIS A 155      -6.790   1.683 -32.655  1.00 55.55           N
ATOM   2221  HN  HIS A 155     -11.946   1.180 -29.629  1.00 55.55           H
ATOM   2222  N   THR A 156     -12.370   4.016 -30.566  1.00 61.60           N
ATOM   2223  CA  THR A 156     -13.035   5.224 -31.027  1.00 61.60           C
ATOM   2224  C   THR A 156     -13.032   6.287 -29.926  1.00 61.60           C
ATOM   2225  O   THR A 156     -13.114   7.481 -30.211  1.00 61.60           O
ATOM   2226  HA  THR A 156     -12.468   5.630 -31.865  1.00 61.60           H
ATOM   2227  CB  THR A 156     -14.439   4.841 -31.498  1.00 61.60           C
ATOM   2228  HB  THR A 156     -15.053   5.728 -31.653  1.00 61.60           H
ATOM   2229  OG1 THR A 156     -14.905   3.936 -30.501  1.00 61.60           O
ATOM   2230  HG1 THR A 156     -15.868   3.717 -30.661  1.00 61.60           H
ATOM   2231  CG2 THR A 156     -14.419   4.005 -32.780  1.00 61.60           C
ATOM   2232 1HG2 THR A 156     -13.861   3.085 -32.605  1.00 61.60           H
ATOM   2233 2HG2 THR A 156     -13.940   4.574 -33.577  1.00 61.60           H
ATOM   2234 3HG2 THR A 156     -15.440   3.761 -33.071  1.00 61.60           H
ATOM   2235  HN  THR A 156     -12.981   3.255 -30.349  1.00 61.60           H
ATOM   2236  N   TRP A 157     -12.937   5.814 -28.692  1.00 57.06           N
ATOM   2237  CA  TRP A 157     -13.152   6.676 -27.542  1.00 57.06           C
ATOM   2238  C   TRP A 157     -11.793   6.948 -26.894  1.00 57.06           C
ATOM   2239  O   TRP A 157     -11.710   7.174 -25.688  1.00 57.06           O
ATOM   2240  HA  TRP A 157     -13.586   7.609 -27.902  1.00 57.06           H
ATOM   2241  CB  TRP A 157     -14.163   6.058 -26.575  1.00 57.06           C
ATOM   2242 1HB  TRP A 157     -13.883   5.021 -26.387  1.00 57.06           H
ATOM   2243 2HB  TRP A 157     -14.104   6.581 -25.620  1.00 57.06           H
ATOM   2244  CG  TRP A 157     -15.608   6.099 -27.074  1.00 57.06           C
ATOM   2245  CD1 TRP A 157     -16.105   5.580 -28.205  1.00 57.06           C
ATOM   2246  HD1 TRP A 157     -15.514   5.039 -28.944  1.00 57.06           H
ATOM   2247  CD2 TRP A 157     -16.731   6.716 -26.409  1.00 57.06           C
ATOM   2248  NE1 TRP A 157     -17.460   5.816 -28.318  1.00 57.06           N
ATOM   2249  HE1 TRP A 157     -18.051   5.527 -29.071  1.00 57.06           H
ATOM   2250  CE2 TRP A 157     -17.853   6.529 -27.191  1.00 57.06           C
ATOM   2251  CE3 TRP A 157     -16.796   7.409 -25.188  1.00 57.06           C
ATOM   2252  HE3 TRP A 157     -15.925   7.570 -24.553  1.00 57.06           H
ATOM   2253  CZ2 TRP A 157     -19.121   7.005 -26.838  1.00 57.06           C
ATOM   2254  HZ2 TRP A 157     -19.992   6.844 -27.473  1.00 57.06           H
ATOM   2255  CZ3 TRP A 157     -18.071   7.879 -24.849  1.00 57.06           C
ATOM   2256  HZ3 TRP A 157     -18.177   8.423 -23.911  1.00 57.06           H
ATOM   2257  CH2 TRP A 157     -19.210   7.699 -25.625  1.00 57.06           C
ATOM   2258  HH2 TRP A 157     -20.168   8.096 -25.290  1.00 57.06           H
ATOM   2259  HN  TRP A 157     -12.718   4.864 -28.472  1.00 57.06           H
ATOM   2260  N   ARG A 158     -10.760   6.916 -27.724  1.00 58.39           N
ATOM   2261  CA  ARG A 158      -9.397   6.938 -27.223  1.00 58.39           C
ATOM   2262  C   ARG A 158      -9.134   8.235 -26.455  1.00 58.39           C
ATOM   2263  O   ARG A 158      -8.524   8.216 -25.388  1.00 58.39           O
ATOM   2264  HA  ARG A 158      -9.327   6.072 -26.565  1.00 58.39           H
ATOM   2265  CB  ARG A 158      -8.388   6.818 -28.367  1.00 58.39           C
ATOM   2266 1HB  ARG A 158      -8.823   6.237 -29.181  1.00 58.39           H
ATOM   2267 2HB  ARG A 158      -8.165   7.808 -28.766  1.00 58.39           H
ATOM   2268  CG  ARG A 158      -7.096   6.151 -27.891  1.00 58.39           C
ATOM   2269 1HG  ARG A 158      -6.641   6.752 -27.103  1.00 58.39           H
ATOM   2270 2HG  ARG A 158      -7.324   5.177 -27.457  1.00 58.39           H
ATOM   2271  CD  ARG A 158      -6.108   5.982 -29.046  1.00 58.39           C
ATOM   2272 1HD  ARG A 158      -6.602   5.503 -29.891  1.00 58.39           H
ATOM   2273 2HD  ARG A 158      -5.766   6.959 -29.389  1.00 58.39           H
ATOM   2274  NE  ARG A 158      -4.952   5.168 -28.609  1.00 58.39           N
ATOM   2275  HE  ARG A 158      -4.923   4.869 -27.655  1.00 58.39           H
ATOM   2276  CZ  ARG A 158      -3.941   4.806 -29.411  1.00 58.39           C
ATOM   2277  NH1 ARG A 158      -3.927   5.179 -30.698  1.00 58.39           N
ATOM   2278 1HH1 ARG A 158      -4.675   5.731 -31.067  1.00 58.39           H
ATOM   2279 2HH1 ARG A 158      -3.169   4.905 -31.290  1.00 58.39           H
ATOM   2280  NH2 ARG A 158      -2.944   4.067 -28.907  1.00 58.39           N
ATOM   2281 1HH2 ARG A 158      -2.182   3.789 -29.492  1.00 58.39           H
ATOM   2282 2HH2 ARG A 158      -2.962   3.793 -27.945  1.00 58.39           H
ATOM   2283  HN  ARG A 158     -10.844   6.876 -28.720  1.00 58.39           H
ATOM   2284  N   GLU A 159      -9.609   9.331 -27.029  1.00 64.70           N
ATOM   2285  CA  GLU A 159      -9.386  10.641 -26.440  1.00 64.70           C
ATOM   2286  C   GLU A 159     -10.199  10.789 -25.152  1.00 64.70           C
ATOM   2287  O   GLU A 159      -9.673  11.222 -24.128  1.00 64.70           O
ATOM   2288  HA  GLU A 159      -8.321  10.678 -26.211  1.00 64.70           H
ATOM   2289  CB  GLU A 159      -9.725  11.754 -27.433  1.00 64.70           C
ATOM   2290 1HB  GLU A 159     -10.683  11.543 -27.908  1.00 64.70           H
ATOM   2291 2HB  GLU A 159      -9.698  12.719 -26.927  1.00 64.70           H
ATOM   2292  CG  GLU A 159      -8.684  11.825 -28.553  1.00 64.70           C
ATOM   2293 1HG  GLU A 159      -7.682  11.836 -28.123  1.00 64.70           H
ATOM   2294 2HG  GLU A 159      -8.753  10.934 -29.176  1.00 64.70           H
ATOM   2295  CD  GLU A 159      -8.889  13.073 -29.414  1.00 64.70           C
ATOM   2296  OE1 GLU A 159      -7.904  13.480 -30.067  1.00 64.70           O
ATOM   2297  OE2 GLU A 159     -10.026  13.592 -29.399  1.00 64.70           O
ATOM   2298  HN  GLU A 159     -10.136   9.335 -27.879  1.00 64.70           H
ATOM   2299  N   LYS A 160     -11.469  10.422 -25.246  1.00 69.42           N
ATOM   2300  CA  LYS A 160     -12.367  10.538 -24.111  1.00 69.42           C
ATOM   2301  C   LYS A 160     -11.812   9.724 -22.941  1.00 69.42           C
ATOM   2302  O   LYS A 160     -11.939  10.125 -21.785  1.00 69.42           O
ATOM   2303  HA  LYS A 160     -12.392  11.588 -23.820  1.00 69.42           H
ATOM   2304  CB  LYS A 160     -13.791  10.146 -24.512  1.00 69.42           C
ATOM   2305 1HB  LYS A 160     -13.779   9.177 -25.011  1.00 69.42           H
ATOM   2306 2HB  LYS A 160     -14.407  10.036 -23.619  1.00 69.42           H
ATOM   2307  CG  LYS A 160     -14.409  11.196 -25.438  1.00 69.42           C
ATOM   2308 1HG  LYS A 160     -14.283  12.187 -25.004  1.00 69.42           H
ATOM   2309 2HG  LYS A 160     -13.884  11.197 -26.393  1.00 69.42           H
ATOM   2310  CD  LYS A 160     -15.896  10.917 -25.667  1.00 69.42           C
ATOM   2311 1HD  LYS A 160     -16.021   9.928 -26.106  1.00 69.42           H
ATOM   2312 2HD  LYS A 160     -16.420  10.910 -24.711  1.00 69.42           H
ATOM   2313  CE  LYS A 160     -16.515  11.972 -26.587  1.00 69.42           C
ATOM   2314 1HE  LYS A 160     -16.414  12.960 -26.138  1.00 69.42           H
ATOM   2315 2HE  LYS A 160     -15.978  11.996 -27.535  1.00 69.42           H
ATOM   2316  NZ  LYS A 160     -17.945  11.674 -26.828  1.00 69.42           N
ATOM   2317 1HZ  LYS A 160     -18.341  12.385 -27.432  1.00 69.42           H
ATOM   2318 2HZ  LYS A 160     -18.031  10.766 -27.271  1.00 69.42           H
ATOM   2319 3HZ  LYS A 160     -18.442  11.666 -25.944  1.00 69.42           H
ATOM   2320  HN  LYS A 160     -11.884  10.052 -26.078  1.00 69.42           H
ATOM   2321  N   ARG A 161     -11.207   8.595 -23.281  1.00 67.99           N
ATOM   2322  CA  ARG A 161     -10.647   7.712 -22.272  1.00 67.99           C
ATOM   2323  C   ARG A 161      -9.565   8.440 -21.471  1.00 67.99           C
ATOM   2324  O   ARG A 161      -9.434   8.232 -20.266  1.00 67.99           O
ATOM   2325  HA  ARG A 161     -11.491   7.444 -21.637  1.00 67.99           H
ATOM   2326  CB  ARG A 161     -10.043   6.459 -22.910  1.00 67.99           C
ATOM   2327 1HB  ARG A 161      -9.535   6.727 -23.836  1.00 67.99           H
ATOM   2328 2HB  ARG A 161      -9.291   6.035 -22.245  1.00 67.99           H
ATOM   2329  CG  ARG A 161     -11.125   5.416 -23.199  1.00 67.99           C
ATOM   2330 1HG  ARG A 161     -11.577   5.087 -22.263  1.00 67.99           H
ATOM   2331 2HG  ARG A 161     -11.918   5.865 -23.796  1.00 67.99           H
ATOM   2332  CD  ARG A 161     -10.541   4.212 -23.941  1.00 67.99           C
ATOM   2333 1HD  ARG A 161     -10.328   4.480 -24.975  1.00 67.99           H
ATOM   2334 2HD  ARG A 161      -9.594   3.919 -23.486  1.00 67.99           H
ATOM   2335  NE  ARG A 161     -11.494   3.080 -23.898  1.00 67.99           N
ATOM   2336  HE  ARG A 161     -12.471   3.291 -23.865  1.00 67.99           H
ATOM   2337  CZ  ARG A 161     -11.129   1.791 -23.900  1.00 67.99           C
ATOM   2338  NH1 ARG A 161      -9.834   1.450 -23.943  1.00 67.99           N
ATOM   2339 1HH1 ARG A 161      -9.131   2.161 -23.974  1.00 67.99           H
ATOM   2340 2HH1 ARG A 161      -9.570   0.486 -23.945  1.00 67.99           H
ATOM   2341  NH2 ARG A 161     -12.079   0.847 -23.859  1.00 67.99           N
ATOM   2342 1HH2 ARG A 161     -11.824  -0.120 -23.860  1.00 67.99           H
ATOM   2343 2HH2 ARG A 161     -13.044   1.110 -23.827  1.00 67.99           H
ATOM   2344  HN  ARG A 161     -11.097   8.282 -24.225  1.00 67.99           H
ATOM   2345  N   LEU A 162      -8.818   9.279 -22.174  1.00 79.22           N
ATOM   2346  CA  LEU A 162      -7.723  10.006 -21.553  1.00 79.22           C
ATOM   2347  C   LEU A 162      -8.290  11.016 -20.553  1.00 79.22           C
ATOM   2348  O   LEU A 162      -7.713  11.233 -19.489  1.00 79.22           O
ATOM   2349  HA  LEU A 162      -7.119   9.282 -21.007  1.00 79.22           H
ATOM   2350  CB  LEU A 162      -6.824  10.634 -22.619  1.00 79.22           C
ATOM   2351 1HB  LEU A 162      -6.541   9.858 -23.330  1.00 79.22           H
ATOM   2352 2HB  LEU A 162      -7.408  11.373 -23.169  1.00 79.22           H
ATOM   2353  CG  LEU A 162      -5.550  11.310 -22.109  1.00 79.22           C
ATOM   2354  HG  LEU A 162      -5.828  12.019 -21.329  1.00 79.22           H
ATOM   2355  CD1 LEU A 162      -4.604  10.289 -21.475  1.00 79.22           C
ATOM   2356 1HD1 LEU A 162      -5.103   9.804 -20.636  1.00 79.22           H
ATOM   2357 2HD1 LEU A 162      -4.329   9.539 -22.216  1.00 79.22           H
ATOM   2358 3HD1 LEU A 162      -3.707  10.796 -21.121  1.00 79.22           H
ATOM   2359  CD2 LEU A 162      -4.869  12.108 -23.223  1.00 79.22           C
ATOM   2360 1HD2 LEU A 162      -4.605  11.438 -24.041  1.00 79.22           H
ATOM   2361 2HD2 LEU A 162      -5.550  12.877 -23.588  1.00 79.22           H
ATOM   2362 3HD2 LEU A 162      -3.966  12.578 -22.833  1.00 79.22           H
ATOM   2363  HN  LEU A 162      -8.950   9.465 -23.148  1.00 79.22           H
ATOM   2364  N   LEU A 163      -9.414  11.607 -20.931  1.00 81.97           N
ATOM   2365  CA  LEU A 163     -10.082  12.566 -20.068  1.00 81.97           C
ATOM   2366  C   LEU A 163     -10.581  11.853 -18.810  1.00 81.97           C
ATOM   2367  O   LEU A 163     -10.330  12.305 -17.694  1.00 81.97           O
ATOM   2368  HA  LEU A 163      -9.342  13.310 -19.772  1.00 81.97           H
ATOM   2369  CB  LEU A 163     -11.182  13.303 -20.835  1.00 81.97           C
ATOM   2370 1HB  LEU A 163     -10.743  13.736 -21.734  1.00 81.97           H
ATOM   2371 2HB  LEU A 163     -11.921  12.571 -21.161  1.00 81.97           H
ATOM   2372  CG  LEU A 163     -11.907  14.412 -20.069  1.00 81.97           C
ATOM   2373  HG  LEU A 163     -12.278  13.994 -19.133  1.00 81.97           H
ATOM   2374  CD1 LEU A 163     -10.946  15.546 -19.708  1.00 81.97           C
ATOM   2375 1HD1 LEU A 163     -10.143  15.157 -19.082  1.00 81.97           H
ATOM   2376 2HD1 LEU A 163     -10.524  15.969 -20.619  1.00 81.97           H
ATOM   2377 3HD1 LEU A 163     -11.486  16.321 -19.164  1.00 81.97           H
ATOM   2378  CD2 LEU A 163     -13.120  14.916 -20.852  1.00 81.97           C
ATOM   2379 1HD2 LEU A 163     -12.793  15.311 -21.814  1.00 81.97           H
ATOM   2380 2HD2 LEU A 163     -13.815  14.092 -21.015  1.00 81.97           H
ATOM   2381 3HD2 LEU A 163     -13.617  15.704 -20.286  1.00 81.97           H
ATOM   2382  HN  LEU A 163      -9.867  11.441 -21.807  1.00 81.97           H
ATOM   2383  N   TYR A 164     -11.280  10.749 -19.032  1.00 75.75           N
ATOM   2384  CA  TYR A 164     -11.829   9.976 -17.931  1.00 75.75           C
ATOM   2385  C   TYR A 164     -10.719   9.482 -17.001  1.00 75.75           C
ATOM   2386  O   TYR A 164     -10.910   9.405 -15.789  1.00 75.75           O
ATOM   2387  HA  TYR A 164     -12.503  10.623 -17.369  1.00 75.75           H
ATOM   2388  CB  TYR A 164     -12.520   8.768 -18.567  1.00 75.75           C
ATOM   2389 1HB  TYR A 164     -11.882   8.372 -19.357  1.00 75.75           H
ATOM   2390 2HB  TYR A 164     -12.623   7.985 -17.817  1.00 75.75           H
ATOM   2391  CG  TYR A 164     -13.900   9.078 -19.153  1.00 75.75           C
ATOM   2392  CD1 TYR A 164     -14.899   9.573 -18.341  1.00 75.75           C
ATOM   2393  HD1 TYR A 164     -14.706   9.744 -17.281  1.00 75.75           H
ATOM   2394  CD2 TYR A 164     -14.144   8.861 -20.494  1.00 75.75           C
ATOM   2395  HD2 TYR A 164     -13.355   8.470 -21.136  1.00 75.75           H
ATOM   2396  CE1 TYR A 164     -16.197   9.864 -18.892  1.00 75.75           C
ATOM   2397  HE1 TYR A 164     -16.995  10.256 -18.261  1.00 75.75           H
ATOM   2398  CE2 TYR A 164     -15.442   9.153 -21.045  1.00 75.75           C
ATOM   2399  HE2 TYR A 164     -15.649   8.986 -22.103  1.00 75.75           H
ATOM   2400  CZ  TYR A 164     -16.405   9.640 -20.217  1.00 75.75           C
ATOM   2401  OH  TYR A 164     -17.630   9.915 -20.738  1.00 75.75           O
ATOM   2402  HH  TYR A 164     -18.227  10.289 -20.028  1.00 75.75           H
ATOM   2403  HN  TYR A 164     -11.473  10.383 -19.943  1.00 75.75           H
ATOM   2404  N   SER A 165      -9.585   9.161 -17.605  1.00 86.48           N
ATOM   2405  CA  SER A 165      -8.450   8.659 -16.848  1.00 86.48           C
ATOM   2406  C   SER A 165      -7.976   9.719 -15.851  1.00 86.48           C
ATOM   2407  O   SER A 165      -7.559   9.390 -14.742  1.00 86.48           O
ATOM   2408  HA  SER A 165      -8.820   7.779 -16.323  1.00 86.48           H
ATOM   2409  CB  SER A 165      -7.304   8.254 -17.777  1.00 86.48           C
ATOM   2410 1HB  SER A 165      -6.584   7.651 -17.223  1.00 86.48           H
ATOM   2411 2HB  SER A 165      -7.692   7.628 -18.581  1.00 86.48           H
ATOM   2412  OG  SER A 165      -6.644   9.387 -18.336  1.00 86.48           O
ATOM   2413  HG  SER A 165      -7.316  10.078 -18.600  1.00 86.48           H
ATOM   2414  HN  SER A 165      -9.434   9.239 -18.591  1.00 86.48           H
ATOM   2415  N   LYS A 166      -8.057  10.969 -16.283  1.00 83.57           N
ATOM   2416  CA  LYS A 166      -7.670  12.081 -15.431  1.00 83.57           C
ATOM   2417  C   LYS A 166      -8.647  12.182 -14.258  1.00 83.57           C
ATOM   2418  O   LYS A 166      -8.230  12.306 -13.107  1.00 83.57           O
ATOM   2419  HA  LYS A 166      -6.678  11.860 -15.036  1.00 83.57           H
ATOM   2420  CB  LYS A 166      -7.556  13.368 -16.249  1.00 83.57           C
ATOM   2421 1HB  LYS A 166      -8.463  13.513 -16.836  1.00 83.57           H
ATOM   2422 2HB  LYS A 166      -7.471  14.223 -15.578  1.00 83.57           H
ATOM   2423  CG  LYS A 166      -6.342  13.321 -17.179  1.00 83.57           C
ATOM   2424 1HG  LYS A 166      -5.434  13.180 -16.592  1.00 83.57           H
ATOM   2425 2HG  LYS A 166      -6.425  12.464 -17.848  1.00 83.57           H
ATOM   2426  CD  LYS A 166      -6.230  14.606 -18.001  1.00 83.57           C
ATOM   2427 1HD  LYS A 166      -7.127  14.735 -18.606  1.00 83.57           H
ATOM   2428 2HD  LYS A 166      -6.171  15.465 -17.333  1.00 83.57           H
ATOM   2429  CE  LYS A 166      -4.998  14.572 -18.907  1.00 83.57           C
ATOM   2430 1HE  LYS A 166      -4.106  14.374 -18.312  1.00 83.57           H
ATOM   2431 2HE  LYS A 166      -5.089  13.758 -19.625  1.00 83.57           H
ATOM   2432  NZ  LYS A 166      -4.846  15.858 -19.624  1.00 83.57           N
ATOM   2433 1HZ  LYS A 166      -4.032  15.815 -20.227  1.00 83.57           H
ATOM   2434 2HZ  LYS A 166      -5.673  16.033 -20.184  1.00 83.57           H
ATOM   2435 3HZ  LYS A 166      -4.729  16.608 -18.952  1.00 83.57           H
ATOM   2436  HN  LYS A 166      -8.378  11.227 -17.194  1.00 83.57           H
ATOM   2437  N   MET A 167      -9.929  12.127 -14.590  1.00 84.81           N
ATOM   2438  CA  MET A 167     -10.969  12.259 -13.584  1.00 84.81           C
ATOM   2439  C   MET A 167     -10.872  11.141 -12.544  1.00 84.81           C
ATOM   2440  O   MET A 167     -10.971  11.393 -11.345  1.00 84.81           O
ATOM   2441  HA  MET A 167     -10.795  13.224 -13.107  1.00 84.81           H
ATOM   2442  CB  MET A 167     -12.341  12.212 -14.259  1.00 84.81           C
ATOM   2443 1HB  MET A 167     -12.429  11.299 -14.849  1.00 84.81           H
ATOM   2444 2HB  MET A 167     -13.123  12.177 -13.500  1.00 84.81           H
ATOM   2445  CG  MET A 167     -12.551  13.430 -15.160  1.00 84.81           C
ATOM   2446 1HG  MET A 167     -12.482  14.345 -14.571  1.00 84.81           H
ATOM   2447 2HG  MET A 167     -11.764  13.476 -15.913  1.00 84.81           H
ATOM   2448  SD  MET A 167     -14.148  13.335 -15.952  1.00 84.81           S
ATOM   2449  CE  MET A 167     -15.205  13.713 -14.565  1.00 84.81           C
ATOM   2450 1HE  MET A 167     -15.055  12.971 -13.781  1.00 84.81           H
ATOM   2451 2HE  MET A 167     -14.960  14.703 -14.180  1.00 84.81           H
ATOM   2452 3HE  MET A 167     -16.247  13.696 -14.886  1.00 84.81           H
ATOM   2453  HN  MET A 167     -10.259  11.994 -15.524  1.00 84.81           H
ATOM   2454  N   VAL A 168     -10.680   9.928 -13.043  1.00 92.40           N
ATOM   2455  CA  VAL A 168     -10.610   8.765 -12.175  1.00 92.40           C
ATOM   2456  C   VAL A 168      -9.433   8.923 -11.210  1.00 92.40           C
ATOM   2457  O   VAL A 168      -9.556   8.628 -10.023  1.00 92.40           O
ATOM   2458  HA  VAL A 168     -11.534   8.729 -11.598  1.00 92.40           H
ATOM   2459  CB  VAL A 168     -10.527   7.489 -13.016  1.00 92.40           C
ATOM   2460  HB  VAL A 168      -9.710   7.610 -13.728  1.00 92.40           H
ATOM   2461  CG1 VAL A 168     -10.211   6.275 -12.140  1.00 92.40           C
ATOM   2462 1HG1 VAL A 168      -9.254   6.427 -11.640  1.00 92.40           H
ATOM   2463 2HG1 VAL A 168     -10.996   6.151 -11.394  1.00 92.40           H
ATOM   2464 3HG1 VAL A 168     -10.157   5.382 -12.763  1.00 92.40           H
ATOM   2465  CG2 VAL A 168     -11.816   7.271 -13.811  1.00 92.40           C
ATOM   2466 1HG2 VAL A 168     -12.656   7.182 -13.123  1.00 92.40           H
ATOM   2467 2HG2 VAL A 168     -11.979   8.119 -14.477  1.00 92.40           H
ATOM   2468 3HG2 VAL A 168     -11.729   6.358 -14.400  1.00 92.40           H
ATOM   2469  HN  VAL A 168     -10.573   9.735 -14.018  1.00 92.40           H
ATOM   2470  N   CYS A 169      -8.319   9.388 -11.757  1.00 93.88           N
ATOM   2471  CA  CYS A 169      -7.121   9.587 -10.960  1.00 93.88           C
ATOM   2472  C   CYS A 169      -7.448  10.576  -9.840  1.00 93.88           C
ATOM   2473  O   CYS A 169      -7.113  10.339  -8.681  1.00 93.88           O
ATOM   2474  HA  CYS A 169      -6.852   8.613 -10.551  1.00 93.88           H
ATOM   2475  CB  CYS A 169      -5.945  10.062 -11.816  1.00 93.88           C
ATOM   2476 1HB  CYS A 169      -6.262  10.881 -12.462  1.00 93.88           H
ATOM   2477 2HB  CYS A 169      -5.152  10.449 -11.177  1.00 93.88           H
ATOM   2478  SG  CYS A 169      -5.310   8.677 -12.831  1.00 93.88           S
ATOM   2479  HG  CYS A 169      -6.269   8.727 -13.750  1.00 93.88           H
ATOM   2480  HN  CYS A 169      -8.228   9.626 -12.724  1.00 93.88           H
ATOM   2481  N   PHE A 170      -8.098  11.665 -10.226  1.00 93.36           N
ATOM   2482  CA  PHE A 170      -8.445  12.706  -9.275  1.00 93.36           C
ATOM   2483  C   PHE A 170      -9.341  12.156  -8.163  1.00 93.36           C
ATOM   2484  O   PHE A 170      -9.108  12.422  -6.984  1.00 93.36           O
ATOM   2485  HA  PHE A 170      -7.515  13.072  -8.841  1.00 93.36           H
ATOM   2486  CB  PHE A 170      -9.214  13.780 -10.047  1.00 93.36           C
ATOM   2487 1HB  PHE A 170      -8.595  14.132 -10.872  1.00 93.36           H
ATOM   2488 2HB  PHE A 170     -10.104  13.330 -10.486  1.00 93.36           H
ATOM   2489  CG  PHE A 170      -9.634  14.979  -9.195  1.00 93.36           C
ATOM   2490  CD1 PHE A 170     -10.918  15.088  -8.761  1.00 93.36           C
ATOM   2491  HD1 PHE A 170     -11.648  14.322  -9.020  1.00 93.36           H
ATOM   2492  CD2 PHE A 170      -8.723  15.936  -8.872  1.00 93.36           C
ATOM   2493  HD2 PHE A 170      -7.694  15.848  -9.220  1.00 93.36           H
ATOM   2494  CE1 PHE A 170     -11.308  16.201  -7.970  1.00 93.36           C
ATOM   2495  HE1 PHE A 170     -12.337  16.289  -7.622  1.00 93.36           H
ATOM   2496  CE2 PHE A 170      -9.113  17.049  -8.081  1.00 93.36           C
ATOM   2497  HE2 PHE A 170      -8.383  17.816  -7.822  1.00 93.36           H
ATOM   2498  CZ  PHE A 170     -10.397  17.158  -7.646  1.00 93.36           C
ATOM   2499  HZ  PHE A 170     -10.696  18.013  -7.039  1.00 93.36           H
ATOM   2500  HN  PHE A 170      -8.385  11.840 -11.168  1.00 93.36           H
ATOM   2501  N   THR A 171     -10.346  11.398  -8.576  1.00 92.80           N
ATOM   2502  CA  THR A 171     -11.286  10.820  -7.631  1.00 92.80           C
ATOM   2503  C   THR A 171     -10.553   9.923  -6.631  1.00 92.80           C
ATOM   2504  O   THR A 171     -10.879   9.914  -5.445  1.00 92.80           O
ATOM   2505  HA  THR A 171     -11.741  11.630  -7.060  1.00 92.80           H
ATOM   2506  CB  THR A 171     -12.367  10.086  -8.428  1.00 92.80           C
ATOM   2507  HB  THR A 171     -11.955   9.208  -8.925  1.00 92.80           H
ATOM   2508  OG1 THR A 171     -12.902  11.087  -9.290  1.00 92.80           O
ATOM   2509  HG1 THR A 171     -12.429  11.067 -10.171  1.00 92.80           H
ATOM   2510  CG2 THR A 171     -13.554   9.670  -7.558  1.00 92.80           C
ATOM   2511 1HG2 THR A 171     -14.008  10.556  -7.114  1.00 92.80           H
ATOM   2512 2HG2 THR A 171     -13.209   9.004  -6.767  1.00 92.80           H
ATOM   2513 3HG2 THR A 171     -14.291   9.153  -8.172  1.00 92.80           H
ATOM   2514  HN  THR A 171     -10.522  11.178  -9.536  1.00 92.80           H
ATOM   2515  N   ILE A 172      -9.577   9.190  -7.147  1.00 93.62           N
ATOM   2516  CA  ILE A 172      -8.816   8.269  -6.321  1.00 93.62           C
ATOM   2517  C   ILE A 172      -8.067   9.056  -5.244  1.00 93.62           C
ATOM   2518  O   ILE A 172      -8.076   8.678  -4.074  1.00 93.62           O
ATOM   2519  HA  ILE A 172      -9.528   7.605  -5.830  1.00 93.62           H
ATOM   2520  CB  ILE A 172      -7.908   7.395  -7.189  1.00 93.62           C
ATOM   2521  HB  ILE A 172      -7.424   8.035  -7.927  1.00 93.62           H
ATOM   2522  CG1 ILE A 172      -8.721   6.352  -7.957  1.00 93.62           C
ATOM   2523 1HG1 ILE A 172      -9.105   5.603  -7.265  1.00 93.62           H
ATOM   2524 2HG1 ILE A 172      -9.585   6.829  -8.421  1.00 93.62           H
ATOM   2525  CG2 ILE A 172      -6.800   6.755  -6.350  1.00 93.62           C
ATOM   2526 1HG2 ILE A 172      -6.196   7.536  -5.888  1.00 93.62           H
ATOM   2527 2HG2 ILE A 172      -7.245   6.132  -5.574  1.00 93.62           H
ATOM   2528 3HG2 ILE A 172      -6.169   6.140  -6.992  1.00 93.62           H
ATOM   2529  CD1 ILE A 172      -7.868   5.673  -9.030  1.00 93.62           C
ATOM   2530 1HD1 ILE A 172      -7.506   6.423  -9.735  1.00 93.62           H
ATOM   2531 2HD1 ILE A 172      -7.019   5.177  -8.560  1.00 93.62           H
ATOM   2532 3HD1 ILE A 172      -8.471   4.936  -9.561  1.00 93.62           H
ATOM   2533  HN  ILE A 172      -9.305   9.218  -8.109  1.00 93.62           H
ATOM   2534  N   TRP A 173      -7.436  10.137  -5.679  1.00 92.24           N
ATOM   2535  CA  TRP A 173      -6.611  10.932  -4.785  1.00 92.24           C
ATOM   2536  C   TRP A 173      -7.516  11.510  -3.695  1.00 92.24           C
ATOM   2537  O   TRP A 173      -7.167  11.486  -2.516  1.00 92.24           O
ATOM   2538  HA  TRP A 173      -5.868  10.270  -4.340  1.00 92.24           H
ATOM   2539  CB  TRP A 173      -5.844  12.007  -5.557  1.00 92.24           C
ATOM   2540 1HB  TRP A 173      -6.510  12.456  -6.294  1.00 92.24           H
ATOM   2541 2HB  TRP A 173      -5.553  12.798  -4.867  1.00 92.24           H
ATOM   2542  CG  TRP A 173      -4.594  11.488  -6.271  1.00 92.24           C
ATOM   2543  CD1 TRP A 173      -4.392  11.356  -7.589  1.00 92.24           C
ATOM   2544  HD1 TRP A 173      -5.127  11.614  -8.352  1.00 92.24           H
ATOM   2545  CD2 TRP A 173      -3.374  11.034  -5.648  1.00 92.24           C
ATOM   2546  NE1 TRP A 173      -3.136  10.852  -7.860  1.00 92.24           N
ATOM   2547  HE1 TRP A 173      -2.755  10.667  -8.766  1.00 92.24           H
ATOM   2548  CE2 TRP A 173      -2.497  10.650  -6.642  1.00 92.24           C
ATOM   2549  CE3 TRP A 173      -3.023  10.951  -4.289  1.00 92.24           C
ATOM   2550  HE3 TRP A 173      -3.697  11.248  -3.486  1.00 92.24           H
ATOM   2551  CZ2 TRP A 173      -1.213  10.157  -6.383  1.00 92.24           C
ATOM   2552  HZ2 TRP A 173      -0.539   9.860  -7.187  1.00 92.24           H
ATOM   2553  CZ3 TRP A 173      -1.736  10.455  -4.047  1.00 92.24           C
ATOM   2554  HZ3 TRP A 173      -1.413  10.370  -3.009  1.00 92.24           H
ATOM   2555  CH2 TRP A 173      -0.842  10.065  -5.037  1.00 92.24           C
ATOM   2556  HH2 TRP A 173       0.145   9.688  -4.765  1.00 92.24           H
ATOM   2557  HN  TRP A 173      -7.482  10.471  -6.620  1.00 92.24           H
ATOM   2558  N   VAL A 174      -8.661  12.017  -4.128  1.00 95.47           N
ATOM   2559  CA  VAL A 174      -9.608  12.620  -3.207  1.00 95.47           C
ATOM   2560  C   VAL A 174     -10.064  11.571  -2.190  1.00 95.47           C
ATOM   2561  O   VAL A 174     -10.115  11.844  -0.992  1.00 95.47           O
ATOM   2562  HA  VAL A 174      -9.089  13.419  -2.677  1.00 95.47           H
ATOM   2563  CB  VAL A 174     -10.770  13.243  -3.984  1.00 95.47           C
ATOM   2564  HB  VAL A 174     -11.186  12.476  -4.637  1.00 95.47           H
ATOM   2565  CG1 VAL A 174     -11.878  13.706  -3.036  1.00 95.47           C
ATOM   2566 1HG1 VAL A 174     -12.253  12.853  -2.472  1.00 95.47           H
ATOM   2567 2HG1 VAL A 174     -11.479  14.451  -2.347  1.00 95.47           H
ATOM   2568 3HG1 VAL A 174     -12.691  14.145  -3.615  1.00 95.47           H
ATOM   2569  CG2 VAL A 174     -10.284  14.396  -4.865  1.00 95.47           C
ATOM   2570 1HG2 VAL A 174      -9.830  15.165  -4.239  1.00 95.47           H
ATOM   2571 2HG2 VAL A 174      -9.547  14.025  -5.576  1.00 95.47           H
ATOM   2572 3HG2 VAL A 174     -11.129  14.821  -5.406  1.00 95.47           H
ATOM   2573  HN  VAL A 174      -8.944  12.019  -5.087  1.00 95.47           H
ATOM   2574  N   LEU A 175     -10.383  10.393  -2.706  1.00 90.22           N
ATOM   2575  CA  LEU A 175     -10.902   9.325  -1.869  1.00 90.22           C
ATOM   2576  C   LEU A 175      -9.839   8.924  -0.844  1.00 90.22           C
ATOM   2577  O   LEU A 175     -10.137   8.781   0.341  1.00 90.22           O
ATOM   2578  HA  LEU A 175     -11.766   9.721  -1.334  1.00 90.22           H
ATOM   2579  CB  LEU A 175     -11.397   8.162  -2.730  1.00 90.22           C
ATOM   2580 1HB  LEU A 175     -12.159   8.538  -3.412  1.00 90.22           H
ATOM   2581 2HB  LEU A 175     -10.566   7.810  -3.342  1.00 90.22           H
ATOM   2582  CG  LEU A 175     -11.977   6.966  -1.972  1.00 90.22           C
ATOM   2583  HG  LEU A 175     -11.228   6.615  -1.262  1.00 90.22           H
ATOM   2584  CD1 LEU A 175     -13.210   7.375  -1.163  1.00 90.22           C
ATOM   2585 1HD1 LEU A 175     -12.932   8.144  -0.443  1.00 90.22           H
ATOM   2586 2HD1 LEU A 175     -13.973   7.766  -1.837  1.00 90.22           H
ATOM   2587 3HD1 LEU A 175     -13.602   6.506  -0.635  1.00 90.22           H
ATOM   2588  CD2 LEU A 175     -12.275   5.806  -2.924  1.00 90.22           C
ATOM   2589 1HD2 LEU A 175     -12.997   6.128  -3.674  1.00 90.22           H
ATOM   2590 2HD2 LEU A 175     -11.354   5.494  -3.417  1.00 90.22           H
ATOM   2591 3HD2 LEU A 175     -12.687   4.969  -2.360  1.00 90.22           H
ATOM   2592  HN  LEU A 175     -10.291  10.164  -3.675  1.00 90.22           H
ATOM   2593  N   ALA A 176      -8.622   8.753  -1.338  1.00 94.95           N
ATOM   2594  CA  ALA A 176      -7.528   8.304  -0.493  1.00 94.95           C
ATOM   2595  C   ALA A 176      -7.289   9.332   0.615  1.00 94.95           C
ATOM   2596  O   ALA A 176      -7.014   8.966   1.757  1.00 94.95           O
ATOM   2597  HA  ALA A 176      -7.825   7.357  -0.041  1.00 94.95           H
ATOM   2598  CB  ALA A 176      -6.283   8.071  -1.351  1.00 94.95           C
ATOM   2599 1HB  ALA A 176      -6.497   7.312  -2.103  1.00 94.95           H
ATOM   2600 2HB  ALA A 176      -6.002   9.002  -1.844  1.00 94.95           H
ATOM   2601 3HB  ALA A 176      -5.463   7.734  -0.717  1.00 94.95           H
ATOM   2602  HN  ALA A 176      -8.378   8.916  -2.294  1.00 94.95           H
ATOM   2603  N   ALA A 177      -7.403  10.597   0.239  1.00 94.88           N
ATOM   2604  CA  ALA A 177      -7.178  11.681   1.180  1.00 94.88           C
ATOM   2605  C   ALA A 177      -8.197  11.582   2.317  1.00 94.88           C
ATOM   2606  O   ALA A 177      -7.839  11.697   3.488  1.00 94.88           O
ATOM   2607  HA  ALA A 177      -6.176  11.561   1.591  1.00 94.88           H
ATOM   2608  CB  ALA A 177      -7.253  13.020   0.444  1.00 94.88           C
ATOM   2609 1HB  ALA A 177      -6.490  13.051  -0.333  1.00 94.88           H
ATOM   2610 2HB  ALA A 177      -8.238  13.131  -0.009  1.00 94.88           H
ATOM   2611 3HB  ALA A 177      -7.084  13.833   1.151  1.00 94.88           H
ATOM   2612  HN  ALA A 177      -7.643  10.885  -0.688  1.00 94.88           H
ATOM   2613  N   ALA A 178      -9.447  11.371   1.932  1.00 95.15           N
ATOM   2614  CA  ALA A 178     -10.530  11.317   2.900  1.00 95.15           C
ATOM   2615  C   ALA A 178     -10.304  10.136   3.846  1.00 95.15           C
ATOM   2616  O   ALA A 178     -10.605  10.223   5.035  1.00 95.15           O
ATOM   2617  HA  ALA A 178     -10.507  12.242   3.475  1.00 95.15           H
ATOM   2618  CB  ALA A 178     -11.868  11.227   2.164  1.00 95.15           C
ATOM   2619 1HB  ALA A 178     -11.993  12.103   1.528  1.00 95.15           H
ATOM   2620 2HB  ALA A 178     -11.885  10.326   1.550  1.00 95.15           H
ATOM   2621 3HB  ALA A 178     -12.680  11.186   2.891  1.00 95.15           H
ATOM   2622  HN  ALA A 178      -9.724  11.237   0.980  1.00 95.15           H
ATOM   2623  N   LEU A 179      -9.775   9.060   3.282  1.00 92.03           N
ATOM   2624  CA  LEU A 179      -9.573   7.839   4.044  1.00 92.03           C
ATOM   2625  C   LEU A 179      -8.389   8.026   4.994  1.00 92.03           C
ATOM   2626  O   LEU A 179      -8.122   7.170   5.836  1.00 92.03           O
ATOM   2627  HA  LEU A 179     -10.471   7.673   4.639  1.00 92.03           H
ATOM   2628  CB  LEU A 179      -9.424   6.640   3.105  1.00 92.03           C
ATOM   2629 1HB  LEU A 179      -8.630   6.859   2.390  1.00 92.03           H
ATOM   2630 2HB  LEU A 179      -9.096   5.782   3.692  1.00 92.03           H
ATOM   2631  CG  LEU A 179     -10.678   6.240   2.324  1.00 92.03           C
ATOM   2632  HG  LEU A 179     -11.061   7.125   1.816  1.00 92.03           H
ATOM   2633  CD1 LEU A 179     -10.345   5.207   1.245  1.00 92.03           C
ATOM   2634 1HD1 LEU A 179      -9.620   5.630   0.549  1.00 92.03           H
ATOM   2635 2HD1 LEU A 179      -9.925   4.317   1.712  1.00 92.03           H
ATOM   2636 3HD1 LEU A 179     -11.254   4.940   0.705  1.00 92.03           H
ATOM   2637  CD2 LEU A 179     -11.778   5.749   3.268  1.00 92.03           C
ATOM   2638 1HD2 LEU A 179     -11.420   4.882   3.823  1.00 92.03           H
ATOM   2639 2HD2 LEU A 179     -12.039   6.544   3.965  1.00 92.03           H
ATOM   2640 3HD2 LEU A 179     -12.657   5.471   2.687  1.00 92.03           H
ATOM   2641  HN  LEU A 179      -9.488   9.013   2.325  1.00 92.03           H
ATOM   2642  N   CYS A 180      -7.710   9.152   4.828  1.00 90.93           N
ATOM   2643  CA  CYS A 180      -6.532   9.440   5.628  1.00 90.93           C
ATOM   2644  C   CYS A 180      -6.953  10.330   6.799  1.00 90.93           C
ATOM   2645  O   CYS A 180      -6.131  10.679   7.645  1.00 90.93           O
ATOM   2646  HA  CYS A 180      -6.154   8.482   5.986  1.00 90.93           H
ATOM   2647  CB  CYS A 180      -5.424  10.084   4.792  1.00 90.93           C
ATOM   2648 1HB  CYS A 180      -5.785  11.010   4.346  1.00 90.93           H
ATOM   2649 2HB  CYS A 180      -4.580  10.346   5.431  1.00 90.93           H
ATOM   2650  SG  CYS A 180      -4.879   8.930   3.480  1.00 90.93           S
ATOM   2651  HG  CYS A 180      -6.086   8.735   2.956  1.00 90.93           H
ATOM   2652  HN  CYS A 180      -7.952   9.858   4.163  1.00 90.93           H
ATOM   2653  N   ILE A 181      -8.233  10.671   6.811  1.00 90.75           N
ATOM   2654  CA  ILE A 181      -8.755  11.584   7.815  1.00 90.75           C
ATOM   2655  C   ILE A 181      -8.463  11.023   9.208  1.00 90.75           C
ATOM   2656  O   ILE A 181      -7.976  11.741  10.080  1.00 90.75           O
ATOM   2657  HA  ILE A 181      -8.224  12.529   7.705  1.00 90.75           H
ATOM   2658  CB  ILE A 181     -10.237  11.865   7.563  1.00 90.75           C
ATOM   2659  HB  ILE A 181     -10.740  10.915   7.383  1.00 90.75           H
ATOM   2660  CG1 ILE A 181     -10.428  12.722   6.310  1.00 90.75           C
ATOM   2661 1HG1 ILE A 181     -10.002  13.712   6.474  1.00 90.75           H
ATOM   2662 2HG1 ILE A 181      -9.887  12.276   5.475  1.00 90.75           H
ATOM   2663  CG2 ILE A 181     -10.892  12.496   8.794  1.00 90.75           C
ATOM   2664 1HG2 ILE A 181     -10.804  11.816   9.641  1.00 90.75           H
ATOM   2665 2HG2 ILE A 181     -10.393  13.436   9.029  1.00 90.75           H
ATOM   2666 3HG2 ILE A 181     -11.945  12.686   8.588  1.00 90.75           H
ATOM   2667  CD1 ILE A 181     -11.910  12.851   5.954  1.00 90.75           C
ATOM   2668 1HD1 ILE A 181     -12.327  11.861   5.768  1.00 90.75           H
ATOM   2669 2HD1 ILE A 181     -12.443  13.319   6.782  1.00 90.75           H
ATOM   2670 3HD1 ILE A 181     -12.017  13.465   5.060  1.00 90.75           H
ATOM   2671  HN  ILE A 181      -8.907  10.337   6.153  1.00 90.75           H
ATOM   2672  N   PRO A 182      -8.754   9.736   9.442  1.00 92.15           N
ATOM   2673  CA  PRO A 182      -8.523   9.138  10.760  1.00 92.15           C
ATOM   2674  C   PRO A 182      -7.100   9.351  11.249  1.00 92.15           C
ATOM   2675  O   PRO A 182      -6.885   9.716  12.404  1.00 92.15           O
ATOM   2676  HA  PRO A 182      -9.156   9.619  11.505  1.00 92.15           H
ATOM   2677  CB  PRO A 182      -8.833   7.655  10.543  1.00 92.15           C
ATOM   2678 1HB  PRO A 182      -7.938   7.093  10.277  1.00 92.15           H
ATOM   2679 2HB  PRO A 182      -9.241   7.195  11.443  1.00 92.15           H
ATOM   2680  CG  PRO A 182      -9.849   7.669   9.407  1.00 92.15           C
ATOM   2681 1HG  PRO A 182      -9.905   6.704   8.903  1.00 92.15           H
ATOM   2682 2HG  PRO A 182     -10.855   7.886   9.766  1.00 92.15           H
ATOM   2683  CD  PRO A 182      -9.320   8.761   8.492  1.00 92.15           C
ATOM   2684 1HD  PRO A 182      -8.561   8.383   7.807  1.00 92.15           H
ATOM   2685 2HD  PRO A 182     -10.111   9.194   7.880  1.00 92.15           H
ATOM   2686  N   GLU A 183      -6.157   9.117  10.348  1.00 88.41           N
ATOM   2687  CA  GLU A 183      -4.749   9.209  10.696  1.00 88.41           C
ATOM   2688  C   GLU A 183      -4.396  10.642  11.101  1.00 88.41           C
ATOM   2689  O   GLU A 183      -3.617  10.855  12.029  1.00 88.41           O
ATOM   2690  HA  GLU A 183      -4.617   8.542  11.548  1.00 88.41           H
ATOM   2691  CB  GLU A 183      -3.866   8.731   9.542  1.00 88.41           C
ATOM   2692 1HB  GLU A 183      -4.268   9.097   8.597  1.00 88.41           H
ATOM   2693 2HB  GLU A 183      -2.835   9.036   9.719  1.00 88.41           H
ATOM   2694  CG  GLU A 183      -3.856   7.204   9.456  1.00 88.41           C
ATOM   2695 1HG  GLU A 183      -3.069   6.880   8.775  1.00 88.41           H
ATOM   2696 2HG  GLU A 183      -3.625   6.782  10.434  1.00 88.41           H
ATOM   2697  CD  GLU A 183      -5.207   6.673   8.972  1.00 88.41           C
ATOM   2698  OE1 GLU A 183      -5.441   5.460   9.160  1.00 88.41           O
ATOM   2699  OE2 GLU A 183      -5.976   7.493   8.424  1.00 88.41           O
ATOM   2700  HN  GLU A 183      -6.342   8.868   9.397  1.00 88.41           H
ATOM   2701  N   ILE A 184      -4.986  11.588  10.384  1.00 90.06           N
ATOM   2702  CA  ILE A 184      -4.699  12.993  10.619  1.00 90.06           C
ATOM   2703  C   ILE A 184      -5.111  13.361  12.046  1.00 90.06           C
ATOM   2704  O   ILE A 184      -4.406  14.105  12.726  1.00 90.06           O
ATOM   2705  HA  ILE A 184      -3.622  13.127  10.525  1.00 90.06           H
ATOM   2706  CB  ILE A 184      -5.359  13.861   9.545  1.00 90.06           C
ATOM   2707  HB  ILE A 184      -6.411  13.582   9.479  1.00 90.06           H
ATOM   2708  CG1 ILE A 184      -4.736  13.602   8.172  1.00 90.06           C
ATOM   2709 1HG1 ILE A 184      -3.727  14.012   8.144  1.00 90.06           H
ATOM   2710 2HG1 ILE A 184      -4.650  12.529   8.004  1.00 90.06           H
ATOM   2711  CG2 ILE A 184      -5.307  15.341   9.929  1.00 90.06           C
ATOM   2712 1HG2 ILE A 184      -5.834  15.491  10.871  1.00 90.06           H
ATOM   2713 2HG2 ILE A 184      -4.268  15.651  10.039  1.00 90.06           H
ATOM   2714 3HG2 ILE A 184      -5.783  15.935   9.149  1.00 90.06           H
ATOM   2715  CD1 ILE A 184      -5.579  14.231   7.060  1.00 90.06           C
ATOM   2716 1HD1 ILE A 184      -6.580  13.801   7.076  1.00 90.06           H
ATOM   2717 2HD1 ILE A 184      -5.643  15.308   7.218  1.00 90.06           H
ATOM   2718 3HD1 ILE A 184      -5.114  14.032   6.095  1.00 90.06           H
ATOM   2719  HN  ILE A 184      -5.647  11.407   9.656  1.00 90.06           H
ATOM   2720  N   LEU A 185      -6.249  12.823  12.457  1.00 90.24           N
ATOM   2721  CA  LEU A 185      -6.871  13.246  13.700  1.00 90.24           C
ATOM   2722  C   LEU A 185      -6.129  12.612  14.878  1.00 90.24           C
ATOM   2723  O   LEU A 185      -5.768  13.301  15.832  1.00 90.24           O
ATOM   2724  HA  LEU A 185      -6.765  14.328  13.766  1.00 90.24           H
ATOM   2725  CB  LEU A 185      -8.370  12.938  13.681  1.00 90.24           C
ATOM   2726 1HB  LEU A 185      -8.501  11.881  13.451  1.00 90.24           H
ATOM   2727 2HB  LEU A 185      -8.766  13.097  14.684  1.00 90.24           H
ATOM   2728  CG  LEU A 185      -9.210  13.754  12.696  1.00 90.24           C
ATOM   2729  HG  LEU A 185      -8.827  13.575  11.691  1.00 90.24           H
ATOM   2730  CD1 LEU A 185     -10.670  13.298  12.712  1.00 90.24           C
ATOM   2731 1HD1 LEU A 185     -10.726  12.247  12.431  1.00 90.24           H
ATOM   2732 2HD1 LEU A 185     -11.081  13.429  13.713  1.00 90.24           H
ATOM   2733 3HD1 LEU A 185     -11.244  13.895  12.003  1.00 90.24           H
ATOM   2734  CD2 LEU A 185      -9.074  15.253  12.970  1.00 90.24           C
ATOM   2735 1HD2 LEU A 185      -9.414  15.470  13.982  1.00 90.24           H
ATOM   2736 2HD2 LEU A 185      -8.030  15.548  12.867  1.00 90.24           H
ATOM   2737 3HD2 LEU A 185      -9.681  15.810  12.256  1.00 90.24           H
ATOM   2738  HN  LEU A 185      -6.744  12.111  11.957  1.00 90.24           H
ATOM   2739  N   TYR A 186      -5.921  11.308  14.773  1.00 90.85           N
ATOM   2740  CA  TYR A 186      -5.615  10.503  15.943  1.00 90.85           C
ATOM   2741  C   TYR A 186      -4.128  10.144  15.988  1.00 90.85           C
ATOM   2742  O   TYR A 186      -3.674   9.476  16.916  1.00 90.85           O
ATOM   2743  HA  TYR A 186      -5.867  11.086  16.829  1.00 90.85           H
ATOM   2744  CB  TYR A 186      -6.433   9.218  15.797  1.00 90.85           C
ATOM   2745 1HB  TYR A 186      -6.072   8.667  14.929  1.00 90.85           H
ATOM   2746 2HB  TYR A 186      -6.259   8.588  16.670  1.00 90.85           H
ATOM   2747  CG  TYR A 186      -7.937   9.452  15.646  1.00 90.85           C
ATOM   2748  CD1 TYR A 186      -8.587  10.329  16.491  1.00 90.85           C
ATOM   2749  HD1 TYR A 186      -8.029  10.854  17.266  1.00 90.85           H
ATOM   2750  CD2 TYR A 186      -8.644   8.787  14.665  1.00 90.85           C
ATOM   2751  HD2 TYR A 186      -8.131   8.095  13.998  1.00 90.85           H
ATOM   2752  CE1 TYR A 186     -10.003  10.549  16.349  1.00 90.85           C
ATOM   2753  HE1 TYR A 186     -10.529  11.239  17.010  1.00 90.85           H
ATOM   2754  CE2 TYR A 186     -10.060   9.007  14.523  1.00 90.85           C
ATOM   2755  HE2 TYR A 186     -10.630   8.488  13.753  1.00 90.85           H
ATOM   2756  CZ  TYR A 186     -10.670   9.878  15.372  1.00 90.85           C
ATOM   2757  OH  TYR A 186     -12.007  10.086  15.238  1.00 90.85           O
ATOM   2758  HH  TYR A 186     -12.365   9.533  14.486  1.00 90.85           H
ATOM   2759  HN  TYR A 186      -5.960  10.803  13.911  1.00 90.85           H
ATOM   2760  N   SER A 187      -3.410  10.604  14.973  1.00 91.23           N
ATOM   2761  CA  SER A 187      -1.962  10.493  14.971  1.00 91.23           C
ATOM   2762  C   SER A 187      -1.364  11.412  16.038  1.00 91.23           C
ATOM   2763  O   SER A 187      -1.577  12.623  16.009  1.00 91.23           O
ATOM   2764  HA  SER A 187      -1.752   9.449  15.204  1.00 91.23           H
ATOM   2765  CB  SER A 187      -1.386  10.833  13.594  1.00 91.23           C
ATOM   2766 1HB  SER A 187      -1.720  11.827  13.297  1.00 91.23           H
ATOM   2767 2HB  SER A 187      -0.298  10.867  13.655  1.00 91.23           H
ATOM   2768  OG  SER A 187      -1.776   9.886  12.603  1.00 91.23           O
ATOM   2769  HG  SER A 187      -2.272  10.347  11.867  1.00 91.23           H
ATOM   2770  HN  SER A 187      -3.802  11.045  14.166  1.00 91.23           H
ATOM   2771  N   GLN A 188      -0.628  10.801  16.955  1.00 84.65           N
ATOM   2772  CA  GLN A 188      -0.031  11.544  18.052  1.00 84.65           C
ATOM   2773  C   GLN A 188       1.359  10.991  18.372  1.00 84.65           C
ATOM   2774  O   GLN A 188       1.701   9.883  17.960  1.00 84.65           O
ATOM   2775  HA  GLN A 188       0.053  12.570  17.695  1.00 84.65           H
ATOM   2776  CB  GLN A 188      -0.931  11.514  19.288  1.00 84.65           C
ATOM   2777 1HB  GLN A 188      -1.052  10.486  19.630  1.00 84.65           H
ATOM   2778 2HB  GLN A 188      -0.459  12.067  20.100  1.00 84.65           H
ATOM   2779  CG  GLN A 188      -2.303  12.120  18.982  1.00 84.65           C
ATOM   2780 1HG  GLN A 188      -2.177  13.096  18.512  1.00 84.65           H
ATOM   2781 2HG  GLN A 188      -2.832  11.489  18.269  1.00 84.65           H
ATOM   2782  CD  GLN A 188      -3.134  12.266  20.258  1.00 84.65           C
ATOM   2783  OE1 GLN A 188      -2.646  12.130  21.367  1.00 84.65           O
ATOM   2784  NE2 GLN A 188      -4.415  12.550  20.039  1.00 84.65           N
ATOM   2785 1HE2 GLN A 188      -4.753  12.649  19.103  1.00 84.65           H
ATOM   2786 2HE2 GLN A 188      -5.041  12.665  20.811  1.00 84.65           H
ATOM   2787  HN  GLN A 188      -0.438   9.819  16.956  1.00 84.65           H
ATOM   2788  N   ILE A 189       2.123  11.788  19.105  1.00 88.51           N
ATOM   2789  CA  ILE A 189       3.330  11.289  19.742  1.00 88.51           C
ATOM   2790  C   ILE A 189       2.988  10.780  21.144  1.00 88.51           C
ATOM   2791  O   ILE A 189       2.452  11.523  21.965  1.00 88.51           O
ATOM   2792  HA  ILE A 189       3.690  10.448  19.148  1.00 88.51           H
ATOM   2793  CB  ILE A 189       4.425  12.357  19.726  1.00 88.51           C
ATOM   2794  HB  ILE A 189       4.038  13.251  20.215  1.00 88.51           H
ATOM   2795  CG1 ILE A 189       4.789  12.747  18.293  1.00 88.51           C
ATOM   2796 1HG1 ILE A 189       5.228  11.892  17.779  1.00 88.51           H
ATOM   2797 2HG1 ILE A 189       3.887  13.019  17.746  1.00 88.51           H
ATOM   2798  CG2 ILE A 189       5.648  11.900  20.524  1.00 88.51           C
ATOM   2799 1HG2 ILE A 189       5.359  11.712  21.558  1.00 88.51           H
ATOM   2800 2HG2 ILE A 189       6.046  10.984  20.086  1.00 88.51           H
ATOM   2801 3HG2 ILE A 189       6.412  12.677  20.496  1.00 88.51           H
ATOM   2802  CD1 ILE A 189       5.774  13.918  18.276  1.00 88.51           C
ATOM   2803 1HD1 ILE A 189       5.322  14.779  18.769  1.00 88.51           H
ATOM   2804 2HD1 ILE A 189       6.685  13.634  18.803  1.00 88.51           H
ATOM   2805 3HD1 ILE A 189       6.016  14.175  17.245  1.00 88.51           H
ATOM   2806  HN  ILE A 189       1.930  12.756  19.265  1.00 88.51           H
ATOM   2807  N   LYS A 190       3.311   9.516  21.375  1.00 83.96           N
ATOM   2808  CA  LYS A 190       3.112   8.920  22.685  1.00 83.96           C
ATOM   2809  C   LYS A 190       4.471   8.558  23.289  1.00 83.96           C
ATOM   2810  O   LYS A 190       5.365   8.096  22.582  1.00 83.96           O
ATOM   2811  HA  LYS A 190       2.642   9.672  23.319  1.00 83.96           H
ATOM   2812  CB  LYS A 190       2.145   7.737  22.595  1.00 83.96           C
ATOM   2813 1HB  LYS A 190       1.219   8.055  22.116  1.00 83.96           H
ATOM   2814 2HB  LYS A 190       2.577   6.958  21.967  1.00 83.96           H
ATOM   2815  CG  LYS A 190       1.840   7.171  23.983  1.00 83.96           C
ATOM   2816 1HG  LYS A 190       2.767   6.860  24.465  1.00 83.96           H
ATOM   2817 2HG  LYS A 190       1.401   7.949  24.608  1.00 83.96           H
ATOM   2818  CD  LYS A 190       0.882   5.982  23.891  1.00 83.96           C
ATOM   2819 1HD  LYS A 190      -0.090   6.320  23.533  1.00 83.96           H
ATOM   2820 2HD  LYS A 190       1.258   5.263  23.163  1.00 83.96           H
ATOM   2821  CE  LYS A 190       0.721   5.301  25.252  1.00 83.96           C
ATOM   2822 1HE  LYS A 190       1.695   5.197  25.731  1.00 83.96           H
ATOM   2823 2HE  LYS A 190       0.109   5.922  25.906  1.00 83.96           H
ATOM   2824  NZ  LYS A 190       0.095   3.969  25.095  1.00 83.96           N
ATOM   2825 1HZ  LYS A 190       0.079   3.495  25.991  1.00 83.96           H
ATOM   2826 2HZ  LYS A 190      -0.854   4.080  24.754  1.00 83.96           H
ATOM   2827 3HZ  LYS A 190       0.630   3.420  24.432  1.00 83.96           H
ATOM   2828  HN  LYS A 190       3.702   8.904  20.688  1.00 83.96           H
ATOM   2829  N   GLU A 191       4.584   8.783  24.590  1.00 75.29           N
ATOM   2830  CA  GLU A 191       5.769   8.369  25.321  1.00 75.29           C
ATOM   2831  C   GLU A 191       5.527   7.022  26.005  1.00 75.29           C
ATOM   2832  O   GLU A 191       4.591   6.881  26.791  1.00 75.29           O
ATOM   2833  HA  GLU A 191       6.552   8.266  24.569  1.00 75.29           H
ATOM   2834  CB  GLU A 191       6.186   9.434  26.337  1.00 75.29           C
ATOM   2835 1HB  GLU A 191       6.173  10.416  25.866  1.00 75.29           H
ATOM   2836 2HB  GLU A 191       5.548   9.369  27.219  1.00 75.29           H
ATOM   2837  CG  GLU A 191       7.618   9.197  26.823  1.00 75.29           C
ATOM   2838 1HG  GLU A 191       7.669   8.254  27.368  1.00 75.29           H
ATOM   2839 2HG  GLU A 191       8.286   9.107  25.966  1.00 75.29           H
ATOM   2840  CD  GLU A 191       8.087  10.340  27.724  1.00 75.29           C
ATOM   2841  OE1 GLU A 191       9.207  10.214  28.265  1.00 75.29           O
ATOM   2842  OE2 GLU A 191       7.315  11.315  27.853  1.00 75.29           O
ATOM   2843  HN  GLU A 191       3.885   9.238  25.141  1.00 75.29           H
ATOM   2844  N   GLU A 192       6.386   6.067  25.681  1.00 71.82           N
ATOM   2845  CA  GLU A 192       6.249   4.723  26.217  1.00 71.82           C
ATOM   2846  C   GLU A 192       7.570   4.259  26.833  1.00 71.82           C
ATOM   2847  O   GLU A 192       8.548   4.038  26.120  1.00 71.82           O
ATOM   2848  HA  GLU A 192       5.485   4.797  26.992  1.00 71.82           H
ATOM   2849  CB  GLU A 192       5.775   3.749  25.137  1.00 71.82           C
ATOM   2850 1HB  GLU A 192       4.877   4.139  24.658  1.00 71.82           H
ATOM   2851 2HB  GLU A 192       6.586   3.553  24.437  1.00 71.82           H
ATOM   2852  CG  GLU A 192       5.397   2.397  25.747  1.00 71.82           C
ATOM   2853 1HG  GLU A 192       5.359   1.639  24.964  1.00 71.82           H
ATOM   2854 2HG  GLU A 192       6.165   2.086  26.455  1.00 71.82           H
ATOM   2855  CD  GLU A 192       4.043   2.474  26.456  1.00 71.82           C
ATOM   2856  OE1 GLU A 192       3.773   1.561  27.265  1.00 71.82           O
ATOM   2857  OE2 GLU A 192       3.309   3.445  26.172  1.00 71.82           O
ATOM   2858  HN  GLU A 192       7.164   6.199  25.067  1.00 71.82           H
ATOM   2859  N   SER A 193       7.557   4.126  28.151  1.00 72.50           N
ATOM   2860  CA  SER A 193       8.724   3.634  28.865  1.00 72.50           C
ATOM   2861  C   SER A 193       9.936   4.515  28.556  1.00 72.50           C
ATOM   2862  O   SER A 193      11.057   4.021  28.453  1.00 72.50           O
ATOM   2863  HA  SER A 193       8.463   3.698  29.921  1.00 72.50           H
ATOM   2864  CB  SER A 193       9.020   2.178  28.500  1.00 72.50           C
ATOM   2865 1HB  SER A 193       9.321   2.121  27.454  1.00 72.50           H
ATOM   2866 2HB  SER A 193       9.860   1.819  29.094  1.00 72.50           H
ATOM   2867  OG  SER A 193       7.892   1.334  28.715  1.00 72.50           O
ATOM   2868  HG  SER A 193       8.066   0.426  28.334  1.00 72.50           H
ATOM   2869  HN  SER A 193       6.771   4.346  28.728  1.00 72.50           H
ATOM   2870  N   GLY A 194       9.669   5.806  28.417  1.00 80.75           N
ATOM   2871  CA  GLY A 194      10.730   6.767  28.173  1.00 80.75           C
ATOM   2872  C   GLY A 194      11.110   6.801  26.691  1.00 80.75           C
ATOM   2873  O   GLY A 194      12.069   7.469  26.307  1.00 80.75           O
ATOM   2874 1HA  GLY A 194      10.409   7.759  28.492  1.00 80.75           H
ATOM   2875 2HA  GLY A 194      11.605   6.509  28.770  1.00 80.75           H
ATOM   2876  HN  GLY A 194       8.749   6.196  28.469  1.00 80.75           H
ATOM   2877  N   ILE A 195      10.338   6.071  25.899  1.00 79.13           N
ATOM   2878  CA  ILE A 195      10.544   6.056  24.461  1.00 79.13           C
ATOM   2879  C   ILE A 195       9.396   6.802  23.778  1.00 79.13           C
ATOM   2880  O   ILE A 195       8.228   6.484  23.995  1.00 79.13           O
ATOM   2881  HA  ILE A 195      11.472   6.591  24.258  1.00 79.13           H
ATOM   2882  CB  ILE A 195      10.729   4.622  23.961  1.00 79.13           C
ATOM   2883  HB  ILE A 195       9.835   4.053  24.215  1.00 79.13           H
ATOM   2884  CG1 ILE A 195      11.909   3.945  24.662  1.00 79.13           C
ATOM   2885 1HG1 ILE A 195      12.828   4.485  24.437  1.00 79.13           H
ATOM   2886 2HG1 ILE A 195      11.769   3.989  25.742  1.00 79.13           H
ATOM   2887  CG2 ILE A 195      10.870   4.586  22.438  1.00 79.13           C
ATOM   2888 1HG2 ILE A 195       9.972   5.002  21.980  1.00 79.13           H
ATOM   2889 2HG2 ILE A 195      11.737   5.175  22.139  1.00 79.13           H
ATOM   2890 3HG2 ILE A 195      11.000   3.555  22.109  1.00 79.13           H
ATOM   2891  CD1 ILE A 195      12.046   2.487  24.219  1.00 79.13           C
ATOM   2892 1HD1 ILE A 195      11.134   1.944  24.468  1.00 79.13           H
ATOM   2893 2HD1 ILE A 195      12.210   2.448  23.142  1.00 79.13           H
ATOM   2894 3HD1 ILE A 195      12.892   2.030  24.732  1.00 79.13           H
ATOM   2895  HN  ILE A 195       9.585   5.499  26.224  1.00 79.13           H
ATOM   2896  N   ALA A 196       9.768   7.780  22.965  1.00 89.75           N
ATOM   2897  CA  ALA A 196       8.792   8.506  22.171  1.00 89.75           C
ATOM   2898  C   ALA A 196       8.423   7.675  20.940  1.00 89.75           C
ATOM   2899  O   ALA A 196       9.301   7.197  20.223  1.00 89.75           O
ATOM   2900  HA  ALA A 196       7.902   8.644  22.785  1.00 89.75           H
ATOM   2901  CB  ALA A 196       9.354   9.879  21.800  1.00 89.75           C
ATOM   2902 1HB  ALA A 196       9.572  10.440  22.709  1.00 89.75           H
ATOM   2903 2HB  ALA A 196      10.270   9.753  21.223  1.00 89.75           H
ATOM   2904 3HB  ALA A 196       8.621  10.423  21.205  1.00 89.75           H
ATOM   2905  HN  ALA A 196      10.715   8.077  22.846  1.00 89.75           H
ATOM   2906  N   ILE A 197       7.123   7.528  20.732  1.00 85.42           N
ATOM   2907  CA  ILE A 197       6.627   6.747  19.612  1.00 85.42           C
ATOM   2908  C   ILE A 197       5.550   7.547  18.875  1.00 85.42           C
ATOM   2909  O   ILE A 197       4.727   8.211  19.503  1.00 85.42           O
ATOM   2910  HA  ILE A 197       7.463   6.585  18.931  1.00 85.42           H
ATOM   2911  CB  ILE A 197       6.156   5.371  20.085  1.00 85.42           C
ATOM   2912  HB  ILE A 197       5.651   4.878  19.254  1.00 85.42           H
ATOM   2913  CG1 ILE A 197       5.137   5.500  21.219  1.00 85.42           C
ATOM   2914 1HG1 ILE A 197       5.629   5.886  22.112  1.00 85.42           H
ATOM   2915 2HG1 ILE A 197       4.368   6.222  20.942  1.00 85.42           H
ATOM   2916  CG2 ILE A 197       7.343   4.490  20.479  1.00 85.42           C
ATOM   2917 1HG2 ILE A 197       7.998   4.358  19.618  1.00 85.42           H
ATOM   2918 2HG2 ILE A 197       7.897   4.967  21.287  1.00 85.42           H
ATOM   2919 3HG2 ILE A 197       6.979   3.517  20.811  1.00 85.42           H
ATOM   2920  CD1 ILE A 197       4.489   4.150  21.530  1.00 85.42           C
ATOM   2921 1HD1 ILE A 197       3.977   3.779  20.642  1.00 85.42           H
ATOM   2922 2HD1 ILE A 197       5.258   3.438  21.831  1.00 85.42           H
ATOM   2923 3HD1 ILE A 197       3.769   4.270  22.340  1.00 85.42           H
ATOM   2924  HN  ILE A 197       6.415   7.931  21.313  1.00 85.42           H
ATOM   2925  N   CYS A 198       5.591   7.456  17.554  1.00 90.90           N
ATOM   2926  CA  CYS A 198       4.531   8.014  16.732  1.00 90.90           C
ATOM   2927  C   CYS A 198       3.496   6.918  16.473  1.00 90.90           C
ATOM   2928  O   CYS A 198       3.757   5.976  15.728  1.00 90.90           O
ATOM   2929  HA  CYS A 198       4.093   8.834  17.301  1.00 90.90           H
ATOM   2930  CB  CYS A 198       5.076   8.604  15.429  1.00 90.90           C
ATOM   2931 1HB  CYS A 198       5.665   9.496  15.643  1.00 90.90           H
ATOM   2932 2HB  CYS A 198       5.744   7.889  14.948  1.00 90.90           H
ATOM   2933  SG  CYS A 198       3.694   9.022  14.305  1.00 90.90           S
ATOM   2934  HN  CYS A 198       6.330   7.011  17.046  1.00 90.90           H
ATOM   2935  N   THR A 199       2.342   7.078  17.104  1.00 89.20           N
ATOM   2936  CA  THR A 199       1.275   6.100  16.972  1.00 89.20           C
ATOM   2937  C   THR A 199      -0.079   6.802  16.851  1.00 89.20           C
ATOM   2938  O   THR A 199      -0.192   7.995  17.130  1.00 89.20           O
ATOM   2939  HA  THR A 199       1.431   5.544  16.048  1.00 89.20           H
ATOM   2940  CB  THR A 199       1.359   5.144  18.164  1.00 89.20           C
ATOM   2941  HB  THR A 199       2.389   4.833  18.340  1.00 89.20           H
ATOM   2942  OG1 THR A 199       0.448   4.099  17.836  1.00 89.20           O
ATOM   2943  HG1 THR A 199       0.568   3.331  18.464  1.00 89.20           H
ATOM   2944  CG2 THR A 199       0.784   5.752  19.444  1.00 89.20           C
ATOM   2945 1HG2 THR A 199      -0.266   6.002  19.288  1.00 89.20           H
ATOM   2946 2HG2 THR A 199       1.338   6.656  19.699  1.00 89.20           H
ATOM   2947 3HG2 THR A 199       0.869   5.033  20.258  1.00 89.20           H
ATOM   2948  HN  THR A 199       2.131   7.856  17.695  1.00 89.20           H
ATOM   2949  N   MET A 200      -1.074   6.032  16.434  1.00 88.25           N
ATOM   2950  CA  MET A 200      -2.454   6.479  16.520  1.00 88.25           C
ATOM   2951  C   MET A 200      -3.017   6.250  17.924  1.00 88.25           C
ATOM   2952  O   MET A 200      -2.905   5.154  18.471  1.00 88.25           O
ATOM   2953  HA  MET A 200      -2.430   7.546  16.300  1.00 88.25           H
ATOM   2954  CB  MET A 200      -3.302   5.718  15.499  1.00 88.25           C
ATOM   2955 1HB  MET A 200      -3.151   4.646  15.623  1.00 88.25           H
ATOM   2956 2HB  MET A 200      -4.358   5.915  15.680  1.00 88.25           H
ATOM   2957  CG  MET A 200      -2.938   6.128  14.071  1.00 88.25           C
ATOM   2958 1HG  MET A 200      -3.002   7.211  13.967  1.00 88.25           H
ATOM   2959 2HG  MET A 200      -1.907   5.847  13.854  1.00 88.25           H
ATOM   2960  SD  MET A 200      -4.041   5.339  12.910  1.00 88.25           S
ATOM   2961  CE  MET A 200      -5.569   6.163  13.324  1.00 88.25           C
ATOM   2962 1HE  MET A 200      -5.814   5.971  14.369  1.00 88.25           H
ATOM   2963 2HE  MET A 200      -5.456   7.236  13.169  1.00 88.25           H
ATOM   2964 3HE  MET A 200      -6.370   5.786  12.688  1.00 88.25           H
ATOM   2965  HN  MET A 200      -0.949   5.119  16.044  1.00 88.25           H
ATOM   2966  N   VAL A 201      -3.612   7.302  18.467  1.00 90.64           N
ATOM   2967  CA  VAL A 201      -4.295   7.199  19.746  1.00 90.64           C
ATOM   2968  C   VAL A 201      -5.782   7.501  19.550  1.00 90.64           C
ATOM   2969  O   VAL A 201      -6.149   8.611  19.168  1.00 90.64           O
ATOM   2970  HA  VAL A 201      -4.188   6.171  20.093  1.00 90.64           H
ATOM   2971  CB  VAL A 201      -3.628   8.118  20.771  1.00 90.64           C
ATOM   2972  HB  VAL A 201      -3.752   9.146  20.430  1.00 90.64           H
ATOM   2973  CG1 VAL A 201      -4.302   7.992  22.139  1.00 90.64           C
ATOM   2974 1HG1 VAL A 201      -5.353   8.268  22.054  1.00 90.64           H
ATOM   2975 2HG1 VAL A 201      -4.224   6.963  22.489  1.00 90.64           H
ATOM   2976 3HG1 VAL A 201      -3.808   8.656  22.849  1.00 90.64           H
ATOM   2977  CG2 VAL A 201      -2.128   7.832  20.870  1.00 90.64           C
ATOM   2978 1HG2 VAL A 201      -1.975   6.798  21.176  1.00 90.64           H
ATOM   2979 2HG2 VAL A 201      -1.662   7.997  19.898  1.00 90.64           H
ATOM   2980 3HG2 VAL A 201      -1.679   8.499  21.606  1.00 90.64           H
ATOM   2981  HN  VAL A 201      -3.631   8.211  18.050  1.00 90.64           H
ATOM   2982  N   TYR A 202      -6.598   6.492  19.820  1.00 90.98           N
ATOM   2983  CA  TYR A 202      -8.036   6.631  19.663  1.00 90.98           C
ATOM   2984  C   TYR A 202      -8.678   7.173  20.942  1.00 90.98           C
ATOM   2985  O   TYR A 202      -8.235   6.856  22.045  1.00 90.98           O
ATOM   2986  HA  TYR A 202      -8.220   7.332  18.848  1.00 90.98           H
ATOM   2987  CB  TYR A 202      -8.569   5.222  19.397  1.00 90.98           C
ATOM   2988 1HB  TYR A 202      -8.273   4.571  20.219  1.00 90.98           H
ATOM   2989 2HB  TYR A 202      -9.659   5.252  19.390  1.00 90.98           H
ATOM   2990  CG  TYR A 202      -8.083   4.611  18.081  1.00 90.98           C
ATOM   2991  CD1 TYR A 202      -8.765   4.863  16.909  1.00 90.98           C
ATOM   2992  HD1 TYR A 202      -9.651   5.498  16.920  1.00 90.98           H
ATOM   2993  CD2 TYR A 202      -6.961   3.807  18.067  1.00 90.98           C
ATOM   2994  HD2 TYR A 202      -6.422   3.607  18.993  1.00 90.98           H
ATOM   2995  CE1 TYR A 202      -8.307   4.288  15.671  1.00 90.98           C
ATOM   2996  HE1 TYR A 202      -8.837   4.480  14.738  1.00 90.98           H
ATOM   2997  CE2 TYR A 202      -6.503   3.232  16.829  1.00 90.98           C
ATOM   2998  HE2 TYR A 202      -5.619   2.595  16.804  1.00 90.98           H
ATOM   2999  CZ  TYR A 202      -7.199   3.501  15.692  1.00 90.98           C
ATOM   3000  OH  TYR A 202      -6.766   2.958  14.522  1.00 90.98           O
ATOM   3001  HH  TYR A 202      -7.382   3.215  13.777  1.00 90.98           H
ATOM   3002  HN  TYR A 202      -6.293   5.596  20.140  1.00 90.98           H
ATOM   3003  N   PRO A 203      -9.727   7.997  20.819  1.00 86.41           N
ATOM   3004  CA  PRO A 203     -10.370   8.581  21.999  1.00 86.41           C
ATOM   3005  C   PRO A 203     -11.106   7.541  22.829  1.00 86.41           C
ATOM   3006  O   PRO A 203     -11.599   6.549  22.293  1.00 86.41           O
ATOM   3007  HA  PRO A 203      -9.619   8.999  22.668  1.00 86.41           H
ATOM   3008  CB  PRO A 203     -11.328   9.620  21.412  1.00 86.41           C
ATOM   3009 1HB  PRO A 203     -12.226   9.726  22.020  1.00 86.41           H
ATOM   3010 2HB  PRO A 203     -10.865  10.605  21.355  1.00 86.41           H
ATOM   3011  CG  PRO A 203     -11.647   9.080  20.047  1.00 86.41           C
ATOM   3012 1HG  PRO A 203     -12.463   8.359  20.090  1.00 86.41           H
ATOM   3013 2HG  PRO A 203     -11.960   9.876  19.372  1.00 86.41           H
ATOM   3014  CD  PRO A 203     -10.378   8.434  19.571  1.00 86.41           C
ATOM   3015 1HD  PRO A 203     -10.581   7.593  18.907  1.00 86.41           H
ATOM   3016 2HD  PRO A 203      -9.754   9.135  19.017  1.00 86.41           H
ATOM   3017  N   SER A 204     -11.161   7.798  24.127  1.00 78.13           N
ATOM   3018  CA  SER A 204     -11.616   6.791  25.071  1.00 78.13           C
ATOM   3019  C   SER A 204     -13.008   6.294  24.675  1.00 78.13           C
ATOM   3020  O   SER A 204     -13.314   5.112  24.821  1.00 78.13           O
ATOM   3021  HA  SER A 204     -10.888   5.983  25.004  1.00 78.13           H
ATOM   3022  CB  SER A 204     -11.635   7.343  26.498  1.00 78.13           C
ATOM   3023 1HB  SER A 204     -12.115   6.621  27.159  1.00 78.13           H
ATOM   3024 2HB  SER A 204     -10.612   7.468  26.852  1.00 78.13           H
ATOM   3025  OG  SER A 204     -12.321   8.589  26.580  1.00 78.13           O
ATOM   3026  HG  SER A 204     -13.303   8.433  26.687  1.00 78.13           H
ATOM   3027  HN  SER A 204     -10.902   8.674  24.536  1.00 78.13           H
ATOM   3028  N   ASP A 205     -13.814   7.223  24.181  1.00 72.15           N
ATOM   3029  CA  ASP A 205     -15.195   6.915  23.850  1.00 72.15           C
ATOM   3030  C   ASP A 205     -15.233   6.064  22.579  1.00 72.15           C
ATOM   3031  O   ASP A 205     -14.843   6.526  21.508  1.00 72.15           O
ATOM   3032  HA  ASP A 205     -15.587   6.384  24.719  1.00 72.15           H
ATOM   3033  CB  ASP A 205     -15.997   8.192  23.589  1.00 72.15           C
ATOM   3034 1HB  ASP A 205     -15.498   8.789  22.826  1.00 72.15           H
ATOM   3035 2HB  ASP A 205     -16.982   7.934  23.200  1.00 72.15           H
ATOM   3036  CG  ASP A 205     -16.149   9.015  24.870  1.00 72.15           C
ATOM   3037  OD1 ASP A 205     -15.967   8.419  25.953  1.00 72.15           O
ATOM   3038  OD2 ASP A 205     -16.442  10.223  24.736  1.00 72.15           O
ATOM   3039  HN  ASP A 205     -13.539   8.168  24.007  1.00 72.15           H
ATOM   3040  N   GLU A 206     -15.707   4.837  22.740  1.00 75.14           N
ATOM   3041  CA  GLU A 206     -15.867   3.942  21.607  1.00 75.14           C
ATOM   3042  C   GLU A 206     -14.528   3.747  20.892  1.00 75.14           C
ATOM   3043  O   GLU A 206     -14.495   3.457  19.697  1.00 75.14           O
ATOM   3044  HA  GLU A 206     -16.202   2.996  22.031  1.00 75.14           H
ATOM   3045  CB  GLU A 206     -16.933   4.465  20.642  1.00 75.14           C
ATOM   3046 1HB  GLU A 206     -16.608   5.413  20.214  1.00 75.14           H
ATOM   3047 2HB  GLU A 206     -17.152   3.706  19.890  1.00 75.14           H
ATOM   3048  CG  GLU A 206     -18.248   4.739  21.374  1.00 75.14           C
ATOM   3049 1HG  GLU A 206     -18.356   4.045  22.208  1.00 75.14           H
ATOM   3050 2HG  GLU A 206     -18.232   5.744  21.795  1.00 75.14           H
ATOM   3051  CD  GLU A 206     -19.442   4.596  20.427  1.00 75.14           C
ATOM   3052  OE1 GLU A 206     -20.382   3.863  20.806  1.00 75.14           O
ATOM   3053  OE2 GLU A 206     -19.388   5.223  19.347  1.00 75.14           O
ATOM   3054  HN  GLU A 206     -15.979   4.454  23.623  1.00 75.14           H
ATOM   3055  N   SER A 207     -13.457   3.913  21.654  1.00 86.99           N
ATOM   3056  CA  SER A 207     -12.119   3.760  21.108  1.00 86.99           C
ATOM   3057  C   SER A 207     -12.012   2.433  20.352  1.00 86.99           C
ATOM   3058  O   SER A 207     -11.435   2.378  19.268  1.00 86.99           O
ATOM   3059  HA  SER A 207     -11.988   4.600  20.426  1.00 86.99           H
ATOM   3060  CB  SER A 207     -11.063   3.829  22.212  1.00 86.99           C
ATOM   3061 1HB  SER A 207     -10.083   3.604  21.791  1.00 86.99           H
ATOM   3062 2HB  SER A 207     -11.015   4.844  22.605  1.00 86.99           H
ATOM   3063  OG  SER A 207     -11.341   2.922  23.275  1.00 86.99           O
ATOM   3064  HG  SER A 207     -10.762   3.130  24.063  1.00 86.99           H
ATOM   3065  HN  SER A 207     -13.493   4.148  22.625  1.00 86.99           H
ATOM   3066  N   THR A 208     -12.576   1.398  20.956  1.00 86.63           N
ATOM   3067  CA  THR A 208     -12.496   0.064  20.385  1.00 86.63           C
ATOM   3068  C   THR A 208     -13.209   0.020  19.031  1.00 86.63           C
ATOM   3069  O   THR A 208     -12.683  -0.533  18.067  1.00 86.63           O
ATOM   3070  HA  THR A 208     -11.447  -0.170  20.202  1.00 86.63           H
ATOM   3071  CB  THR A 208     -13.069  -0.922  21.405  1.00 86.63           C
ATOM   3072  HB  THR A 208     -14.145  -0.788  21.514  1.00 86.63           H
ATOM   3073  OG1 THR A 208     -12.298  -0.692  22.581  1.00 86.63           O
ATOM   3074  HG1 THR A 208     -11.329  -0.850  22.391  1.00 86.63           H
ATOM   3075  CG2 THR A 208     -12.770  -2.379  21.043  1.00 86.63           C
ATOM   3076 1HG2 THR A 208     -11.692  -2.529  21.000  1.00 86.63           H
ATOM   3077 2HG2 THR A 208     -13.208  -2.608  20.071  1.00 86.63           H
ATOM   3078 3HG2 THR A 208     -13.199  -3.036  21.799  1.00 86.63           H
ATOM   3079  HN  THR A 208     -13.079   1.459  21.818  1.00 86.63           H
ATOM   3080  N   LYS A 209     -14.394   0.611  19.003  1.00 82.46           N
ATOM   3081  CA  LYS A 209     -15.207   0.601  17.799  1.00 82.46           C
ATOM   3082  C   LYS A 209     -14.452   1.312  16.674  1.00 82.46           C
ATOM   3083  O   LYS A 209     -14.426   0.835  15.540  1.00 82.46           O
ATOM   3084  HA  LYS A 209     -15.353  -0.440  17.512  1.00 82.46           H
ATOM   3085  CB  LYS A 209     -16.589   1.192  18.080  1.00 82.46           C
ATOM   3086 1HB  LYS A 209     -16.483   2.175  18.539  1.00 82.46           H
ATOM   3087 2HB  LYS A 209     -17.126   1.335  17.142  1.00 82.46           H
ATOM   3088  CG  LYS A 209     -17.399   0.278  19.003  1.00 82.46           C
ATOM   3089 1HG  LYS A 209     -17.416  -0.733  18.595  1.00 82.46           H
ATOM   3090 2HG  LYS A 209     -16.916   0.221  19.978  1.00 82.46           H
ATOM   3091  CD  LYS A 209     -18.831   0.792  19.165  1.00 82.46           C
ATOM   3092 1HD  LYS A 209     -18.814   1.857  19.397  1.00 82.46           H
ATOM   3093 2HD  LYS A 209     -19.370   0.679  18.225  1.00 82.46           H
ATOM   3094  CE  LYS A 209     -19.563   0.034  20.274  1.00 82.46           C
ATOM   3095 1HE  LYS A 209     -19.767  -0.987  19.952  1.00 82.46           H
ATOM   3096 2HE  LYS A 209     -18.928  -0.032  21.158  1.00 82.46           H
ATOM   3097  NZ  LYS A 209     -20.831   0.715  20.617  1.00 82.46           N
ATOM   3098 1HZ  LYS A 209     -21.293   0.212  21.367  1.00 82.46           H
ATOM   3099 2HZ  LYS A 209     -20.635   1.664  20.917  1.00 82.46           H
ATOM   3100 3HZ  LYS A 209     -21.435   0.736  19.803  1.00 82.46           H
ATOM   3101  HN  LYS A 209     -14.799   1.089  19.782  1.00 82.46           H
ATOM   3102  N   LEU A 210     -13.855   2.441  17.026  1.00 88.26           N
ATOM   3103  CA  LEU A 210     -13.209   3.287  16.037  1.00 88.26           C
ATOM   3104  C   LEU A 210     -12.052   2.519  15.394  1.00 88.26           C
ATOM   3105  O   LEU A 210     -11.934   2.477  14.170  1.00 88.26           O
ATOM   3106  HA  LEU A 210     -13.946   3.510  15.266  1.00 88.26           H
ATOM   3107  CB  LEU A 210     -12.790   4.619  16.662  1.00 88.26           C
ATOM   3108 1HB  LEU A 210     -13.646   5.032  17.196  1.00 88.26           H
ATOM   3109 2HB  LEU A 210     -12.016   4.423  17.404  1.00 88.26           H
ATOM   3110  CG  LEU A 210     -12.269   5.681  15.691  1.00 88.26           C
ATOM   3111  HG  LEU A 210     -11.427   5.259  15.143  1.00 88.26           H
ATOM   3112  CD1 LEU A 210     -13.338   6.054  14.662  1.00 88.26           C
ATOM   3113 1HD1 LEU A 210     -13.619   5.168  14.093  1.00 88.26           H
ATOM   3114 2HD1 LEU A 210     -14.215   6.450  15.175  1.00 88.26           H
ATOM   3115 3HD1 LEU A 210     -12.942   6.811  13.985  1.00 88.26           H
ATOM   3116  CD2 LEU A 210     -11.749   6.906  16.446  1.00 88.26           C
ATOM   3117 1HD2 LEU A 210     -12.556   7.338  17.038  1.00 88.26           H
ATOM   3118 2HD2 LEU A 210     -10.935   6.606  17.106  1.00 88.26           H
ATOM   3119 3HD2 LEU A 210     -11.385   7.645  15.733  1.00 88.26           H
ATOM   3120  HN  LEU A 210     -13.808   2.780  17.966  1.00 88.26           H
ATOM   3121  N   LYS A 211     -11.227   1.931  16.247  1.00 93.02           N
ATOM   3122  CA  LYS A 211     -10.085   1.164  15.777  1.00 93.02           C
ATOM   3123  C   LYS A 211     -10.570   0.063  14.833  1.00 93.02           C
ATOM   3124  O   LYS A 211     -10.039  -0.096  13.735  1.00 93.02           O
ATOM   3125  HA  LYS A 211      -9.445   1.844  15.215  1.00 93.02           H
ATOM   3126  CB  LYS A 211      -9.266   0.644  16.960  1.00 93.02           C
ATOM   3127 1HB  LYS A 211      -8.893   1.483  17.547  1.00 93.02           H
ATOM   3128 2HB  LYS A 211      -9.905   0.055  17.618  1.00 93.02           H
ATOM   3129  CG  LYS A 211      -8.092  -0.211  16.479  1.00 93.02           C
ATOM   3130 1HG  LYS A 211      -8.466  -1.143  16.056  1.00 93.02           H
ATOM   3131 2HG  LYS A 211      -7.559   0.310  15.684  1.00 93.02           H
ATOM   3132  CD  LYS A 211      -7.130  -0.517  17.629  1.00 93.02           C
ATOM   3133 1HD  LYS A 211      -6.776   0.415  18.070  1.00 93.02           H
ATOM   3134 2HD  LYS A 211      -7.656  -1.061  18.413  1.00 93.02           H
ATOM   3135  CE  LYS A 211      -5.937  -1.342  17.141  1.00 93.02           C
ATOM   3136 1HE  LYS A 211      -6.278  -2.321  16.803  1.00 93.02           H
ATOM   3137 2HE  LYS A 211      -5.475  -0.852  16.284  1.00 93.02           H
ATOM   3138  NZ  LYS A 211      -4.941  -1.504  18.224  1.00 93.02           N
ATOM   3139 1HZ  LYS A 211      -4.210  -2.137  17.918  1.00 93.02           H
ATOM   3140 2HZ  LYS A 211      -4.537  -0.602  18.449  1.00 93.02           H
ATOM   3141 3HZ  LYS A 211      -5.396  -1.885  19.047  1.00 93.02           H
ATOM   3142  HN  LYS A 211     -11.328   1.971  17.241  1.00 93.02           H
ATOM   3143  N   SER A 212     -11.573  -0.670  15.294  1.00 91.07           N
ATOM   3144  CA  SER A 212     -12.079  -1.805  14.542  1.00 91.07           C
ATOM   3145  C   SER A 212     -12.589  -1.343  13.176  1.00 91.07           C
ATOM   3146  O   SER A 212     -12.381  -2.020  12.170  1.00 91.07           O
ATOM   3147  HA  SER A 212     -11.227  -2.476  14.426  1.00 91.07           H
ATOM   3148  CB  SER A 212     -13.191  -2.523  15.310  1.00 91.07           C
ATOM   3149 1HB  SER A 212     -14.018  -1.833  15.479  1.00 91.07           H
ATOM   3150 2HB  SER A 212     -13.579  -3.342  14.704  1.00 91.07           H
ATOM   3151  OG  SER A 212     -12.735  -3.032  16.560  1.00 91.07           O
ATOM   3152  HG  SER A 212     -12.868  -2.349  17.277  1.00 91.07           H
ATOM   3153  HN  SER A 212     -12.037  -0.498  16.164  1.00 91.07           H
ATOM   3154  N   ALA A 213     -13.247  -0.193  13.184  1.00 94.23           N
ATOM   3155  CA  ALA A 213     -13.812   0.354  11.962  1.00 94.23           C
ATOM   3156  C   ALA A 213     -12.680   0.710  10.997  1.00 94.23           C
ATOM   3157  O   ALA A 213     -12.740   0.378   9.814  1.00 94.23           O
ATOM   3158  HA  ALA A 213     -14.435  -0.418  11.510  1.00 94.23           H
ATOM   3159  CB  ALA A 213     -14.691   1.560  12.301  1.00 94.23           C
ATOM   3160 1HB  ALA A 213     -15.496   1.247  12.965  1.00 94.23           H
ATOM   3161 2HB  ALA A 213     -14.088   2.321  12.795  1.00 94.23           H
ATOM   3162 3HB  ALA A 213     -15.115   1.970  11.384  1.00 94.23           H
ATOM   3163  HN  ALA A 213     -13.397   0.360  14.003  1.00 94.23           H
ATOM   3164  N   VAL A 214     -11.674   1.383  11.537  1.00 92.38           N
ATOM   3165  CA  VAL A 214     -10.562   1.847  10.725  1.00 92.38           C
ATOM   3166  C   VAL A 214      -9.873   0.645  10.077  1.00 92.38           C
ATOM   3167  O   VAL A 214      -9.551   0.675   8.890  1.00 92.38           O
ATOM   3168  HA  VAL A 214     -10.971   2.482   9.940  1.00 92.38           H
ATOM   3169  CB  VAL A 214      -9.613   2.694  11.574  1.00 92.38           C
ATOM   3170  HB  VAL A 214      -9.361   2.123  12.467  1.00 92.38           H
ATOM   3171  CG1 VAL A 214      -8.313   2.983  10.820  1.00 92.38           C
ATOM   3172 1HG1 VAL A 214      -7.819   2.043  10.575  1.00 92.38           H
ATOM   3173 2HG1 VAL A 214      -8.539   3.525   9.901  1.00 92.38           H
ATOM   3174 3HG1 VAL A 214      -7.656   3.587  11.446  1.00 92.38           H
ATOM   3175  CG2 VAL A 214     -10.287   3.993  12.021  1.00 92.38           C
ATOM   3176 1HG2 VAL A 214     -10.581   4.570  11.144  1.00 92.38           H
ATOM   3177 2HG2 VAL A 214     -11.171   3.758  12.614  1.00 92.38           H
ATOM   3178 3HG2 VAL A 214      -9.590   4.576  12.623  1.00 92.38           H
ATOM   3179  HN  VAL A 214     -11.612   1.610  12.509  1.00 92.38           H
ATOM   3180  N   LEU A 215      -9.668  -0.386  10.884  1.00 91.80           N
ATOM   3181  CA  LEU A 215      -8.945  -1.561  10.428  1.00 91.80           C
ATOM   3182  C   LEU A 215      -9.781  -2.292   9.376  1.00 91.80           C
ATOM   3183  O   LEU A 215      -9.256  -2.724   8.351  1.00 91.80           O
ATOM   3184  HA  LEU A 215      -8.024  -1.217   9.959  1.00 91.80           H
ATOM   3185  CB  LEU A 215      -8.548  -2.440  11.616  1.00 91.80           C
ATOM   3186 1HB  LEU A 215      -9.435  -2.618  12.224  1.00 91.80           H
ATOM   3187 2HB  LEU A 215      -8.223  -3.408  11.234  1.00 91.80           H
ATOM   3188  CG  LEU A 215      -7.446  -1.885  12.522  1.00 91.80           C
ATOM   3189  HG  LEU A 215      -7.801  -0.951  12.957  1.00 91.80           H
ATOM   3190  CD1 LEU A 215      -7.155  -2.842  13.680  1.00 91.80           C
ATOM   3191 1HD1 LEU A 215      -8.058  -2.980  14.273  1.00 91.80           H
ATOM   3192 2HD1 LEU A 215      -6.830  -3.803  13.283  1.00 91.80           H
ATOM   3193 3HD1 LEU A 215      -6.368  -2.423  14.308  1.00 91.80           H
ATOM   3194  CD2 LEU A 215      -6.187  -1.559  11.717  1.00 91.80           C
ATOM   3195 1HD2 LEU A 215      -5.819  -2.464  11.234  1.00 91.80           H
ATOM   3196 2HD2 LEU A 215      -6.424  -0.813  10.958  1.00 91.80           H
ATOM   3197 3HD2 LEU A 215      -5.420  -1.166  12.385  1.00 91.80           H
ATOM   3198  HN  LEU A 215      -9.985  -0.425  11.832  1.00 91.80           H
ATOM   3199  N   THR A 216     -11.069  -2.407   9.665  1.00 91.32           N
ATOM   3200  CA  THR A 216     -11.978  -3.103   8.769  1.00 91.32           C
ATOM   3201  C   THR A 216     -11.995  -2.427   7.397  1.00 91.32           C
ATOM   3202  O   THR A 216     -11.960  -3.102   6.368  1.00 91.32           O
ATOM   3203  HA  THR A 216     -11.605  -4.117   8.622  1.00 91.32           H
ATOM   3204  CB  THR A 216     -13.353  -3.156   9.438  1.00 91.32           C
ATOM   3205  HB  THR A 216     -13.752  -2.153   9.586  1.00 91.32           H
ATOM   3206  OG1 THR A 216     -13.132  -3.912  10.626  1.00 91.32           O
ATOM   3207  HG1 THR A 216     -13.089  -3.301  11.417  1.00 91.32           H
ATOM   3208  CG2 THR A 216     -14.358  -3.994   8.645  1.00 91.32           C
ATOM   3209 1HG2 THR A 216     -13.988  -5.016   8.555  1.00 91.32           H
ATOM   3210 2HG2 THR A 216     -14.484  -3.565   7.651  1.00 91.32           H
ATOM   3211 3HG2 THR A 216     -15.316  -3.998   9.164  1.00 91.32           H
ATOM   3212  HN  THR A 216     -11.492  -2.036  10.491  1.00 91.32           H
ATOM   3213  N   LEU A 217     -12.049  -1.104   7.425  1.00 88.57           N
ATOM   3214  CA  LEU A 217     -12.087  -0.330   6.195  1.00 88.57           C
ATOM   3215  C   LEU A 217     -10.811  -0.593   5.393  1.00 88.57           C
ATOM   3216  O   LEU A 217     -10.856  -0.714   4.170  1.00 88.57           O
ATOM   3217  HA  LEU A 217     -12.939  -0.682   5.614  1.00 88.57           H
ATOM   3218  CB  LEU A 217     -12.328   1.150   6.501  1.00 88.57           C
ATOM   3219 1HB  LEU A 217     -13.145   1.224   7.218  1.00 88.57           H
ATOM   3220 2HB  LEU A 217     -11.439   1.549   6.988  1.00 88.57           H
ATOM   3221  CG  LEU A 217     -12.659   2.037   5.299  1.00 88.57           C
ATOM   3222  HG  LEU A 217     -11.934   1.831   4.512  1.00 88.57           H
ATOM   3223  CD1 LEU A 217     -14.043   1.704   4.737  1.00 88.57           C
ATOM   3224 1HD1 LEU A 217     -14.064   0.662   4.418  1.00 88.57           H
ATOM   3225 2HD1 LEU A 217     -14.796   1.864   5.508  1.00 88.57           H
ATOM   3226 3HD1 LEU A 217     -14.253   2.350   3.884  1.00 88.57           H
ATOM   3227  CD2 LEU A 217     -12.528   3.518   5.659  1.00 88.57           C
ATOM   3228 1HD2 LEU A 217     -13.215   3.758   6.470  1.00 88.57           H
ATOM   3229 2HD2 LEU A 217     -11.506   3.726   5.976  1.00 88.57           H
ATOM   3230 3HD2 LEU A 217     -12.769   4.127   4.787  1.00 88.57           H
ATOM   3231  HN  LEU A 217     -12.068  -0.563   8.265  1.00 88.57           H
ATOM   3232  N   LYS A 218      -9.703  -0.674   6.115  1.00 87.04           N
ATOM   3233  CA  LYS A 218      -8.412  -0.883   5.482  1.00 87.04           C
ATOM   3234  C   LYS A 218      -8.415  -2.232   4.760  1.00 87.04           C
ATOM   3235  O   LYS A 218      -7.945  -2.336   3.628  1.00 87.04           O
ATOM   3236  HA  LYS A 218      -8.279  -0.095   4.740  1.00 87.04           H
ATOM   3237  CB  LYS A 218      -7.284  -0.735   6.505  1.00 87.04           C
ATOM   3238 1HB  LYS A 218      -7.421   0.184   7.074  1.00 87.04           H
ATOM   3239 2HB  LYS A 218      -7.323  -1.560   7.217  1.00 87.04           H
ATOM   3240  CG  LYS A 218      -5.918  -0.715   5.816  1.00 87.04           C
ATOM   3241 1HG  LYS A 218      -5.826  -1.579   5.158  1.00 87.04           H
ATOM   3242 2HG  LYS A 218      -5.835   0.173   5.190  1.00 87.04           H
ATOM   3243  CD  LYS A 218      -4.785  -0.728   6.844  1.00 87.04           C
ATOM   3244 1HD  LYS A 218      -4.832   0.175   7.453  1.00 87.04           H
ATOM   3245 2HD  LYS A 218      -4.910  -1.575   7.519  1.00 87.04           H
ATOM   3246  CE  LYS A 218      -3.421  -0.814   6.156  1.00 87.04           C
ATOM   3247 1HE  LYS A 218      -3.441  -1.591   5.391  1.00 87.04           H
ATOM   3248 2HE  LYS A 218      -3.202   0.126   5.650  1.00 87.04           H
ATOM   3249  NZ  LYS A 218      -2.360  -1.111   7.144  1.00 87.04           N
ATOM   3250 1HZ  LYS A 218      -1.502  -1.348   6.658  1.00 87.04           H
ATOM   3251 2HZ  LYS A 218      -2.204  -0.296   7.727  1.00 87.04           H
ATOM   3252 3HZ  LYS A 218      -2.647  -1.892   7.724  1.00 87.04           H
ATOM   3253  HN  LYS A 218      -9.678  -0.599   7.112  1.00 87.04           H
ATOM   3254  N   VAL A 219      -8.950  -3.232   5.445  1.00 90.63           N
ATOM   3255  CA  VAL A 219      -8.908  -4.593   4.938  1.00 90.63           C
ATOM   3256  C   VAL A 219      -9.814  -4.703   3.710  1.00 90.63           C
ATOM   3257  O   VAL A 219      -9.424  -5.280   2.696  1.00 90.63           O
ATOM   3258  HA  VAL A 219      -7.881  -4.801   4.636  1.00 90.63           H
ATOM   3259  CB  VAL A 219      -9.284  -5.577   6.048  1.00 90.63           C
ATOM   3260  HB  VAL A 219     -10.242  -5.264   6.464  1.00 90.63           H
ATOM   3261  CG1 VAL A 219      -9.452  -6.992   5.493  1.00 90.63           C
ATOM   3262 1HG1 VAL A 219     -10.241  -6.996   4.741  1.00 90.63           H
ATOM   3263 2HG1 VAL A 219      -8.516  -7.318   5.039  1.00 90.63           H
ATOM   3264 3HG1 VAL A 219      -9.719  -7.671   6.303  1.00 90.63           H
ATOM   3265  CG2 VAL A 219      -8.251  -5.550   7.177  1.00 90.63           C
ATOM   3266 1HG2 VAL A 219      -7.273  -5.826   6.782  1.00 90.63           H
ATOM   3267 2HG2 VAL A 219      -8.202  -4.547   7.601  1.00 90.63           H
ATOM   3268 3HG2 VAL A 219      -8.542  -6.259   7.953  1.00 90.63           H
ATOM   3269  HN  VAL A 219      -9.404  -3.124   6.330  1.00 90.63           H
ATOM   3270  N   ILE A 220     -11.007  -4.141   3.842  1.00 90.77           N
ATOM   3271  CA  ILE A 220     -12.017  -4.277   2.806  1.00 90.77           C
ATOM   3272  C   ILE A 220     -11.536  -3.574   1.536  1.00 90.77           C
ATOM   3273  O   ILE A 220     -11.418  -4.199   0.483  1.00 90.77           O
ATOM   3274  HA  ILE A 220     -12.124  -5.341   2.593  1.00 90.77           H
ATOM   3275  CB  ILE A 220     -13.372  -3.778   3.311  1.00 90.77           C
ATOM   3276  HB  ILE A 220     -13.227  -2.798   3.766  1.00 90.77           H
ATOM   3277  CG1 ILE A 220     -13.928  -4.702   4.396  1.00 90.77           C
ATOM   3278 1HG1 ILE A 220     -14.103  -5.694   3.979  1.00 90.77           H
ATOM   3279 2HG1 ILE A 220     -13.193  -4.817   5.193  1.00 90.77           H
ATOM   3280  CG2 ILE A 220     -14.355  -3.597   2.153  1.00 90.77           C
ATOM   3281 1HG2 ILE A 220     -13.955  -2.869   1.447  1.00 90.77           H
ATOM   3282 2HG2 ILE A 220     -14.501  -4.552   1.647  1.00 90.77           H
ATOM   3283 3HG2 ILE A 220     -15.310  -3.241   2.539  1.00 90.77           H
ATOM   3284  CD1 ILE A 220     -15.232  -4.148   4.973  1.00 90.77           C
ATOM   3285 1HD1 ILE A 220     -15.048  -3.167   5.410  1.00 90.77           H
ATOM   3286 2HD1 ILE A 220     -15.972  -4.059   4.177  1.00 90.77           H
ATOM   3287 3HD1 ILE A 220     -15.606  -4.825   5.742  1.00 90.77           H
ATOM   3288  HN  ILE A 220     -11.286  -3.602   4.636  1.00 90.77           H
ATOM   3289  N   LEU A 221     -11.272  -2.283   1.676  1.00 89.68           N
ATOM   3290  CA  LEU A 221     -10.968  -1.452   0.524  1.00 89.68           C
ATOM   3291  C   LEU A 221      -9.517  -1.687   0.099  1.00 89.68           C
ATOM   3292  O   LEU A 221      -9.162  -1.467  -1.058  1.00 89.68           O
ATOM   3293  HA  LEU A 221     -11.621  -1.769  -0.289  1.00 89.68           H
ATOM   3294  CB  LEU A 221     -11.292   0.014   0.820  1.00 89.68           C
ATOM   3295 1HB  LEU A 221     -10.711   0.326   1.687  1.00 89.68           H
ATOM   3296 2HB  LEU A 221     -10.956   0.617  -0.023  1.00 89.68           H
ATOM   3297  CG  LEU A 221     -12.765   0.335   1.086  1.00 89.68           C
ATOM   3298  HG  LEU A 221     -13.072  -0.196   1.987  1.00 89.68           H
ATOM   3299  CD1 LEU A 221     -12.961   1.828   1.353  1.00 89.68           C
ATOM   3300 1HD1 LEU A 221     -12.376   2.122   2.224  1.00 89.68           H
ATOM   3301 2HD1 LEU A 221     -12.630   2.399   0.485  1.00 89.68           H
ATOM   3302 3HD1 LEU A 221     -14.016   2.029   1.539  1.00 89.68           H
ATOM   3303  CD2 LEU A 221     -13.650  -0.165  -0.057  1.00 89.68           C
ATOM   3304 1HD2 LEU A 221     -13.350   0.319  -0.987  1.00 89.68           H
ATOM   3305 2HD2 LEU A 221     -13.540  -1.245  -0.157  1.00 89.68           H
ATOM   3306 3HD2 LEU A 221     -14.691   0.076   0.157  1.00 89.68           H
ATOM   3307  HN  LEU A 221     -11.264  -1.806   2.555  1.00 89.68           H
ATOM   3308  N   GLY A 222      -8.718  -2.130   1.059  1.00 88.17           N
ATOM   3309  CA  GLY A 222      -7.281  -2.209   0.859  1.00 88.17           C
ATOM   3310  C   GLY A 222      -6.899  -3.498   0.128  1.00 88.17           C
ATOM   3311  O   GLY A 222      -5.843  -3.571  -0.499  1.00 88.17           O
ATOM   3312 1HA  GLY A 222      -6.942  -1.347   0.284  1.00 88.17           H
ATOM   3313 2HA  GLY A 222      -6.773  -2.169   1.822  1.00 88.17           H
ATOM   3314  HN  GLY A 222      -9.037  -2.432   1.957  1.00 88.17           H
ATOM   3315  N   PHE A 223      -7.779  -4.483   0.234  1.00 82.37           N
ATOM   3316  CA  PHE A 223      -7.478  -5.813  -0.270  1.00 82.37           C
ATOM   3317  C   PHE A 223      -8.687  -6.412  -0.991  1.00 82.37           C
ATOM   3318  O   PHE A 223      -8.658  -6.603  -2.206  1.00 82.37           O
ATOM   3319  HA  PHE A 223      -6.651  -5.712  -0.973  1.00 82.37           H
ATOM   3320  CB  PHE A 223      -7.138  -6.684   0.940  1.00 82.37           C
ATOM   3321 1HB  PHE A 223      -6.362  -6.189   1.525  1.00 82.37           H
ATOM   3322 2HB  PHE A 223      -8.018  -6.761   1.579  1.00 82.37           H
ATOM   3323  CG  PHE A 223      -6.663  -8.093   0.579  1.00 82.37           C
ATOM   3324  CD1 PHE A 223      -7.419  -9.172   0.916  1.00 82.37           C
ATOM   3325  HD1 PHE A 223      -8.362  -9.034   1.444  1.00 82.37           H
ATOM   3326  CD2 PHE A 223      -5.486  -8.266  -0.079  1.00 82.37           C
ATOM   3327  HD2 PHE A 223      -4.880  -7.401  -0.350  1.00 82.37           H
ATOM   3328  CE1 PHE A 223      -6.978 -10.480   0.581  1.00 82.37           C
ATOM   3329  HE1 PHE A 223      -7.584 -11.345   0.852  1.00 82.37           H
ATOM   3330  CE2 PHE A 223      -5.045  -9.574  -0.415  1.00 82.37           C
ATOM   3331  HE2 PHE A 223      -4.102  -9.713  -0.942  1.00 82.37           H
ATOM   3332  CZ  PHE A 223      -5.801 -10.653  -0.077  1.00 82.37           C
ATOM   3333  HZ  PHE A 223      -5.463 -11.657  -0.335  1.00 82.37           H
ATOM   3334  HN  PHE A 223      -8.681  -4.385   0.654  1.00 82.37           H
ATOM   3335  N   PHE A 224      -9.722  -6.692  -0.212  1.00 84.20           N
ATOM   3336  CA  PHE A 224     -10.787  -7.569  -0.668  1.00 84.20           C
ATOM   3337  C   PHE A 224     -11.436  -7.025  -1.942  1.00 84.20           C
ATOM   3338  O   PHE A 224     -11.532  -7.731  -2.945  1.00 84.20           O
ATOM   3339  HA  PHE A 224     -10.339  -8.540  -0.877  1.00 84.20           H
ATOM   3340  CB  PHE A 224     -11.836  -7.615   0.445  1.00 84.20           C
ATOM   3341 1HB  PHE A 224     -11.912  -6.628   0.899  1.00 84.20           H
ATOM   3342 2HB  PHE A 224     -12.807  -7.840   0.005  1.00 84.20           H
ATOM   3343  CG  PHE A 224     -11.537  -8.642   1.539  1.00 84.20           C
ATOM   3344  CD1 PHE A 224     -11.728  -9.967   1.298  1.00 84.20           C
ATOM   3345  HD1 PHE A 224     -12.094 -10.297   0.326  1.00 84.20           H
ATOM   3346  CD2 PHE A 224     -11.080  -8.231   2.752  1.00 84.20           C
ATOM   3347  HD2 PHE A 224     -10.927  -7.169   2.944  1.00 84.20           H
ATOM   3348  CE1 PHE A 224     -11.451 -10.920   2.313  1.00 84.20           C
ATOM   3349  HE1 PHE A 224     -11.604 -11.982   2.120  1.00 84.20           H
ATOM   3350  CE2 PHE A 224     -10.803  -9.184   3.767  1.00 84.20           C
ATOM   3351  HE2 PHE A 224     -10.436  -8.854   4.739  1.00 84.20           H
ATOM   3352  CZ  PHE A 224     -10.994 -10.509   3.526  1.00 84.20           C
ATOM   3353  HZ  PHE A 224     -10.781 -11.241   4.305  1.00 84.20           H
ATOM   3354  HN  PHE A 224      -9.838  -6.332   0.714  1.00 84.20           H
ATOM   3355  N   LEU A 225     -11.867  -5.774  -1.862  1.00 89.91           N
ATOM   3356  CA  LEU A 225     -12.579  -5.156  -2.967  1.00 89.91           C
ATOM   3357  C   LEU A 225     -11.690  -5.166  -4.211  1.00 89.91           C
ATOM   3358  O   LEU A 225     -12.081  -5.689  -5.254  1.00 89.91           O
ATOM   3359  HA  LEU A 225     -13.462  -5.763  -3.168  1.00 89.91           H
ATOM   3360  CB  LEU A 225     -13.070  -3.761  -2.574  1.00 89.91           C
ATOM   3361 1HB  LEU A 225     -13.773  -3.864  -1.747  1.00 89.91           H
ATOM   3362 2HB  LEU A 225     -12.220  -3.190  -2.199  1.00 89.91           H
ATOM   3363  CG  LEU A 225     -13.744  -2.950  -3.682  1.00 89.91           C
ATOM   3364  HG  LEU A 225     -13.105  -2.981  -4.565  1.00 89.91           H
ATOM   3365  CD1 LEU A 225     -15.087  -3.568  -4.074  1.00 89.91           C
ATOM   3366 1HD1 LEU A 225     -14.929  -4.585  -4.433  1.00 89.91           H
ATOM   3367 2HD1 LEU A 225     -15.746  -3.588  -3.206  1.00 89.91           H
ATOM   3368 3HD1 LEU A 225     -15.545  -2.972  -4.864  1.00 89.91           H
ATOM   3369  CD2 LEU A 225     -13.885  -1.481  -3.278  1.00 89.91           C
ATOM   3370 1HD2 LEU A 225     -14.491  -1.409  -2.375  1.00 89.91           H
ATOM   3371 2HD2 LEU A 225     -12.898  -1.060  -3.088  1.00 89.91           H
ATOM   3372 3HD2 LEU A 225     -14.367  -0.927  -4.084  1.00 89.91           H
ATOM   3373  HN  LEU A 225     -11.736  -5.188  -1.062  1.00 89.91           H
ATOM   3374  N   PRO A 226     -10.482  -4.592  -4.126  1.00 90.41           N
ATOM   3375  CA  PRO A 226      -9.566  -4.589  -5.270  1.00 90.41           C
ATOM   3376  C   PRO A 226      -9.339  -5.983  -5.831  1.00 90.41           C
ATOM   3377  O   PRO A 226      -9.368  -6.180  -7.045  1.00 90.41           O
ATOM   3378  HA  PRO A 226      -9.995  -4.017  -6.092  1.00 90.41           H
ATOM   3379  CB  PRO A 226      -8.278  -3.990  -4.701  1.00 90.41           C
ATOM   3380 1HB  PRO A 226      -7.605  -4.763  -4.331  1.00 90.41           H
ATOM   3381 2HB  PRO A 226      -7.730  -3.426  -5.455  1.00 90.41           H
ATOM   3382  CG  PRO A 226      -8.774  -3.091  -3.575  1.00 90.41           C
ATOM   3383 1HG  PRO A 226      -7.986  -2.871  -2.855  1.00 90.41           H
ATOM   3384 2HG  PRO A 226      -9.125  -2.129  -3.950  1.00 90.41           H
ATOM   3385  CD  PRO A 226      -9.898  -3.907  -2.959  1.00 90.41           C
ATOM   3386 1HD  PRO A 226      -9.525  -4.619  -2.222  1.00 90.41           H
ATOM   3387 2HD  PRO A 226     -10.624  -3.276  -2.447  1.00 90.41           H
ATOM   3388  N   PHE A 227      -9.117  -6.923  -4.924  1.00 85.55           N
ATOM   3389  CA  PHE A 227      -8.743  -8.271  -5.318  1.00 85.55           C
ATOM   3390  C   PHE A 227      -9.852  -8.928  -6.143  1.00 85.55           C
ATOM   3391  O   PHE A 227      -9.584  -9.532  -7.180  1.00 85.55           O
ATOM   3392  HA  PHE A 227      -7.841  -8.192  -5.924  1.00 85.55           H
ATOM   3393  CB  PHE A 227      -8.537  -9.072  -4.032  1.00 85.55           C
ATOM   3394 1HB  PHE A 227      -7.789  -8.570  -3.418  1.00 85.55           H
ATOM   3395 2HB  PHE A 227      -9.467  -9.073  -3.463  1.00 85.55           H
ATOM   3396  CG  PHE A 227      -8.097 -10.519  -4.264  1.00 85.55           C
ATOM   3397  CD1 PHE A 227      -9.003 -11.529  -4.174  1.00 85.55           C
ATOM   3398  HD1 PHE A 227     -10.044 -11.307  -3.936  1.00 85.55           H
ATOM   3399  CD2 PHE A 227      -6.798 -10.795  -4.560  1.00 85.55           C
ATOM   3400  HD2 PHE A 227      -6.072  -9.986  -4.632  1.00 85.55           H
ATOM   3401  CE1 PHE A 227      -8.594 -12.871  -4.389  1.00 85.55           C
ATOM   3402  HE1 PHE A 227      -9.321 -13.681  -4.317  1.00 85.55           H
ATOM   3403  CE2 PHE A 227      -6.390 -12.138  -4.776  1.00 85.55           C
ATOM   3404  HE2 PHE A 227      -5.349 -12.360  -5.013  1.00 85.55           H
ATOM   3405  CZ  PHE A 227      -7.296 -13.148  -4.686  1.00 85.55           C
ATOM   3406  HZ  PHE A 227      -6.982 -14.178  -4.851  1.00 85.55           H
ATOM   3407  HN  PHE A 227      -9.189  -6.776  -3.937  1.00 85.55           H
ATOM   3408  N   VAL A 228     -11.074  -8.788  -5.650  1.00 92.13           N
ATOM   3409  CA  VAL A 228     -12.220  -9.392  -6.308  1.00 92.13           C
ATOM   3410  C   VAL A 228     -12.340  -8.832  -7.727  1.00 92.13           C
ATOM   3411  O   VAL A 228     -12.545  -9.584  -8.679  1.00 92.13           O
ATOM   3412  HA  VAL A 228     -12.038 -10.464  -6.368  1.00 92.13           H
ATOM   3413  CB  VAL A 228     -13.481  -9.171  -5.470  1.00 92.13           C
ATOM   3414  HB  VAL A 228     -13.552  -8.107  -5.245  1.00 92.13           H
ATOM   3415  CG1 VAL A 228     -14.735  -9.571  -6.250  1.00 92.13           C
ATOM   3416 1HG1 VAL A 228     -14.807  -8.968  -7.156  1.00 92.13           H
ATOM   3417 2HG1 VAL A 228     -14.674 -10.626  -6.520  1.00 92.13           H
ATOM   3418 3HG1 VAL A 228     -15.617  -9.405  -5.632  1.00 92.13           H
ATOM   3419  CG2 VAL A 228     -13.396  -9.928  -4.143  1.00 92.13           C
ATOM   3420 1HG2 VAL A 228     -13.289 -10.995  -4.339  1.00 92.13           H
ATOM   3421 2HG2 VAL A 228     -12.534  -9.574  -3.577  1.00 92.13           H
ATOM   3422 3HG2 VAL A 228     -14.305  -9.754  -3.567  1.00 92.13           H
ATOM   3423  HN  VAL A 228     -11.286  -8.275  -4.818  1.00 92.13           H
ATOM   3424  N   VAL A 229     -12.208  -7.517  -7.824  1.00 92.02           N
ATOM   3425  CA  VAL A 229     -12.370  -6.841  -9.100  1.00 92.02           C
ATOM   3426  C   VAL A 229     -11.289  -7.324 -10.069  1.00 92.02           C
ATOM   3427  O   VAL A 229     -11.579  -7.633 -11.224  1.00 92.02           O
ATOM   3428  HA  VAL A 229     -13.346  -7.117  -9.497  1.00 92.02           H
ATOM   3429  CB  VAL A 229     -12.354  -5.325  -8.894  1.00 92.02           C
ATOM   3430  HB  VAL A 229     -11.446  -5.071  -8.346  1.00 92.02           H
ATOM   3431  CG1 VAL A 229     -12.314  -4.590 -10.235  1.00 92.02           C
ATOM   3432 1HG1 VAL A 229     -11.416  -4.878 -10.781  1.00 92.02           H
ATOM   3433 2HG1 VAL A 229     -13.196  -4.854 -10.820  1.00 92.02           H
ATOM   3434 3HG1 VAL A 229     -12.304  -3.514 -10.060  1.00 92.02           H
ATOM   3435  CG2 VAL A 229     -13.551  -4.873  -8.056  1.00 92.02           C
ATOM   3436 1HG2 VAL A 229     -14.475  -5.146  -8.565  1.00 92.02           H
ATOM   3437 2HG2 VAL A 229     -13.516  -5.358  -7.080  1.00 92.02           H
ATOM   3438 3HG2 VAL A 229     -13.515  -3.791  -7.925  1.00 92.02           H
ATOM   3439  HN  VAL A 229     -11.996  -6.918  -7.052  1.00 92.02           H
ATOM   3440  N   MET A 230     -10.065  -7.375  -9.563  1.00 84.78           N
ATOM   3441  CA  MET A 230      -8.932  -7.763 -10.385  1.00 84.78           C
ATOM   3442  C   MET A 230      -9.088  -9.198 -10.892  1.00 84.78           C
ATOM   3443  O   MET A 230      -8.869  -9.471 -12.071  1.00 84.78           O
ATOM   3444  HA  MET A 230      -8.929  -7.071 -11.227  1.00 84.78           H
ATOM   3445  CB  MET A 230      -7.644  -7.648  -9.566  1.00 84.78           C
ATOM   3446 1HB  MET A 230      -7.775  -8.144  -8.604  1.00 84.78           H
ATOM   3447 2HB  MET A 230      -6.833  -8.161 -10.082  1.00 84.78           H
ATOM   3448  CG  MET A 230      -7.267  -6.182  -9.342  1.00 84.78           C
ATOM   3449 1HG  MET A 230      -7.265  -5.649 -10.292  1.00 84.78           H
ATOM   3450 2HG  MET A 230      -8.009  -5.699  -8.707  1.00 84.78           H
ATOM   3451  SD  MET A 230      -5.655  -6.076  -8.582  1.00 84.78           S
ATOM   3452  CE  MET A 230      -5.994  -6.878  -7.023  1.00 84.78           C
ATOM   3453 1HE  MET A 230      -6.770  -6.327  -6.493  1.00 84.78           H
ATOM   3454 2HE  MET A 230      -6.331  -7.898  -7.206  1.00 84.78           H
ATOM   3455 3HE  MET A 230      -5.086  -6.898  -6.420  1.00 84.78           H
ATOM   3456  HN  MET A 230      -9.844  -7.157  -8.613  1.00 84.78           H
ATOM   3457  N   ALA A 231      -9.464 -10.078  -9.975  1.00 90.39           N
ATOM   3458  CA  ALA A 231      -9.579 -11.490 -10.296  1.00 90.39           C
ATOM   3459  C   ALA A 231     -10.614 -11.674 -11.408  1.00 90.39           C
ATOM   3460  O   ALA A 231     -10.382 -12.417 -12.360  1.00 90.39           O
ATOM   3461  HA  ALA A 231      -8.607 -11.829 -10.656  1.00 90.39           H
ATOM   3462  CB  ALA A 231      -9.937 -12.274  -9.032  1.00 90.39           C
ATOM   3463 1HB  ALA A 231      -9.156 -12.134  -8.284  1.00 90.39           H
ATOM   3464 2HB  ALA A 231     -10.886 -11.913  -8.637  1.00 90.39           H
ATOM   3465 3HB  ALA A 231     -10.023 -13.333  -9.273  1.00 90.39           H
ATOM   3466  HN  ALA A 231      -9.688  -9.840  -9.030  1.00 90.39           H
ATOM   3467  N   CYS A 232     -11.734 -10.983 -11.250  1.00 89.75           N
ATOM   3468  CA  CYS A 232     -12.820 -11.091 -12.209  1.00 89.75           C
ATOM   3469  C   CYS A 232     -12.325 -10.565 -13.557  1.00 89.75           C
ATOM   3470  O   CYS A 232     -12.509 -11.214 -14.586  1.00 89.75           O
ATOM   3471  HA  CYS A 232     -13.076 -12.148 -12.276  1.00 89.75           H
ATOM   3472  CB  CYS A 232     -14.071 -10.349 -11.732  1.00 89.75           C
ATOM   3473 1HB  CYS A 232     -13.811  -9.332 -11.440  1.00 89.75           H
ATOM   3474 2HB  CYS A 232     -14.791 -10.273 -12.546  1.00 89.75           H
ATOM   3475  SG  CYS A 232     -14.820 -11.233 -10.315  1.00 89.75           S
ATOM   3476  HG  CYS A 232     -14.008 -10.727  -9.391  1.00 89.75           H
ATOM   3477  HN  CYS A 232     -11.904 -10.361 -10.486  1.00 89.75           H
ATOM   3478  N   CYS A 233     -11.706  -9.394 -13.509  1.00 88.42           N
ATOM   3479  CA  CYS A 233     -11.311  -8.706 -14.726  1.00 88.42           C
ATOM   3480  C   CYS A 233     -10.404  -9.639 -15.532  1.00 88.42           C
ATOM   3481  O   CYS A 233     -10.636  -9.862 -16.719  1.00 88.42           O
ATOM   3482  HA  CYS A 233     -12.227  -8.488 -15.274  1.00 88.42           H
ATOM   3483  CB  CYS A 233     -10.630  -7.369 -14.424  1.00 88.42           C
ATOM   3484 1HB  CYS A 233      -9.884  -7.500 -13.641  1.00 88.42           H
ATOM   3485 2HB  CYS A 233     -10.104  -7.012 -15.309  1.00 88.42           H
ATOM   3486  SG  CYS A 233     -11.877  -6.137 -13.899  1.00 88.42           S
ATOM   3487  HG  CYS A 233     -12.001  -6.587 -12.653  1.00 88.42           H
ATOM   3488  HN  CYS A 233     -11.476  -8.918 -12.660  1.00 88.42           H
ATOM   3489  N   TYR A 234      -9.390 -10.157 -14.855  1.00 75.91           N
ATOM   3490  CA  TYR A 234      -8.346 -10.909 -15.529  1.00 75.91           C
ATOM   3491  C   TYR A 234      -8.837 -12.306 -15.915  1.00 75.91           C
ATOM   3492  O   TYR A 234      -8.365 -12.887 -16.890  1.00 75.91           O
ATOM   3493  HA  TYR A 234      -8.072 -10.366 -16.434  1.00 75.91           H
ATOM   3494  CB  TYR A 234      -7.204 -11.044 -14.520  1.00 75.91           C
ATOM   3495 1HB  TYR A 234      -7.624 -11.083 -13.515  1.00 75.91           H
ATOM   3496 2HB  TYR A 234      -6.693 -11.991 -14.689  1.00 75.91           H
ATOM   3497  CG  TYR A 234      -6.179  -9.909 -14.585  1.00 75.91           C
ATOM   3498  CD1 TYR A 234      -5.000 -10.083 -15.281  1.00 75.91           C
ATOM   3499  HD1 TYR A 234      -4.799 -11.029 -15.784  1.00 75.91           H
ATOM   3500  CD2 TYR A 234      -6.434  -8.712 -13.947  1.00 75.91           C
ATOM   3501  HD2 TYR A 234      -7.366  -8.575 -13.398  1.00 75.91           H
ATOM   3502  CE1 TYR A 234      -4.036  -9.015 -15.342  1.00 75.91           C
ATOM   3503  HE1 TYR A 234      -3.101  -9.139 -15.888  1.00 75.91           H
ATOM   3504  CE2 TYR A 234      -5.470  -7.644 -14.008  1.00 75.91           C
ATOM   3505  HE2 TYR A 234      -5.659  -6.694 -13.509  1.00 75.91           H
ATOM   3506  CZ  TYR A 234      -4.319  -7.849 -14.702  1.00 75.91           C
ATOM   3507  OH  TYR A 234      -3.408  -6.840 -14.760  1.00 75.91           O
ATOM   3508  HH  TYR A 234      -3.731  -6.057 -14.228  1.00 75.91           H
ATOM   3509  HN  TYR A 234      -9.277 -10.071 -13.865  1.00 75.91           H
ATOM   3510  N   THR A 235      -9.780 -12.805 -15.128  1.00 85.52           N
ATOM   3511  CA  THR A 235     -10.433 -14.063 -15.448  1.00 85.52           C
ATOM   3512  C   THR A 235     -11.077 -13.992 -16.833  1.00 85.52           C
ATOM   3513  O   THR A 235     -10.914 -14.902 -17.645  1.00 85.52           O
ATOM   3514  HA  THR A 235      -9.674 -14.844 -15.488  1.00 85.52           H
ATOM   3515  CB  THR A 235     -11.429 -14.376 -14.329  1.00 85.52           C
ATOM   3516  HB  THR A 235     -12.210 -13.617 -14.281  1.00 85.52           H
ATOM   3517  OG1 THR A 235     -10.617 -14.498 -13.165  1.00 85.52           O
ATOM   3518  HG1 THR A 235     -10.760 -13.712 -12.564  1.00 85.52           H
ATOM   3519  CG2 THR A 235     -12.069 -15.757 -14.485  1.00 85.52           C
ATOM   3520 1HG2 THR A 235     -11.292 -16.521 -14.466  1.00 85.52           H
ATOM   3521 2HG2 THR A 235     -12.603 -15.805 -15.433  1.00 85.52           H
ATOM   3522 3HG2 THR A 235     -12.767 -15.928 -13.665  1.00 85.52           H
ATOM   3523  HN  THR A 235     -10.097 -12.365 -14.287  1.00 85.52           H
ATOM   3524  N   ILE A 236     -11.796 -12.903 -17.062  1.00 84.42           N
ATOM   3525  CA  ILE A 236     -12.479 -12.709 -18.330  1.00 84.42           C
ATOM   3526  C   ILE A 236     -11.444 -12.444 -19.425  1.00 84.42           C
ATOM   3527  O   ILE A 236     -11.587 -12.925 -20.548  1.00 84.42           O
ATOM   3528  HA  ILE A 236     -13.001 -13.636 -18.565  1.00 84.42           H
ATOM   3529  CB  ILE A 236     -13.538 -11.611 -18.206  1.00 84.42           C
ATOM   3530  HB  ILE A 236     -13.044 -10.696 -17.880  1.00 84.42           H
ATOM   3531  CG1 ILE A 236     -14.576 -11.969 -17.140  1.00 84.42           C
ATOM   3532 1HG1 ILE A 236     -15.234 -12.752 -17.517  1.00 84.42           H
ATOM   3533 2HG1 ILE A 236     -14.075 -12.371 -16.260  1.00 84.42           H
ATOM   3534  CG2 ILE A 236     -14.185 -11.318 -19.561  1.00 84.42           C
ATOM   3535 1HG2 ILE A 236     -13.421 -10.988 -20.265  1.00 84.42           H
ATOM   3536 2HG2 ILE A 236     -14.661 -12.223 -19.939  1.00 84.42           H
ATOM   3537 3HG2 ILE A 236     -14.934 -10.535 -19.444  1.00 84.42           H
ATOM   3538  CD1 ILE A 236     -15.404 -10.744 -16.749  1.00 84.42           C
ATOM   3539 1HD1 ILE A 236     -14.745  -9.972 -16.350  1.00 84.42           H
ATOM   3540 2HD1 ILE A 236     -15.923 -10.360 -17.627  1.00 84.42           H
ATOM   3541 3HD1 ILE A 236     -16.134 -11.026 -15.990  1.00 84.42           H
ATOM   3542  HN  ILE A 236     -11.916 -12.163 -16.400  1.00 84.42           H
ATOM   3543  N   ILE A 237     -10.425 -11.679 -19.060  1.00 81.26           N
ATOM   3544  CA  ILE A 237      -9.372 -11.338 -20.001  1.00 81.26           C
ATOM   3545  C   ILE A 237      -8.764 -12.622 -20.567  1.00 81.26           C
ATOM   3546  O   ILE A 237      -8.689 -12.794 -21.783  1.00 81.26           O
ATOM   3547  HA  ILE A 237      -9.831 -10.783 -20.819  1.00 81.26           H
ATOM   3548  CB  ILE A 237      -8.347 -10.410 -19.344  1.00 81.26           C
ATOM   3549  HB  ILE A 237      -8.171 -10.761 -18.327  1.00 81.26           H
ATOM   3550  CG1 ILE A 237      -8.886  -8.982 -19.242  1.00 81.26           C
ATOM   3551 1HG1 ILE A 237      -8.899  -8.523 -20.230  1.00 81.26           H
ATOM   3552 2HG1 ILE A 237      -9.917  -9.003 -18.887  1.00 81.26           H
ATOM   3553  CG2 ILE A 237      -7.006 -10.466 -20.079  1.00 81.26           C
ATOM   3554 1HG2 ILE A 237      -6.621 -11.485 -20.055  1.00 81.26           H
ATOM   3555 2HG2 ILE A 237      -7.147 -10.155 -21.114  1.00 81.26           H
ATOM   3556 3HG2 ILE A 237      -6.297  -9.798 -19.591  1.00 81.26           H
ATOM   3557  CD1 ILE A 237      -8.031  -8.140 -18.293  1.00 81.26           C
ATOM   3558 1HD1 ILE A 237      -8.041  -8.589 -17.300  1.00 81.26           H
ATOM   3559 2HD1 ILE A 237      -7.007  -8.101 -18.665  1.00 81.26           H
ATOM   3560 3HD1 ILE A 237      -8.436  -7.129 -18.239  1.00 81.26           H
ATOM   3561  HN  ILE A 237     -10.314 -11.296 -18.143  1.00 81.26           H
ATOM   3562  N   ILE A 238      -8.344 -13.491 -19.659  1.00 78.60           N
ATOM   3563  CA  ILE A 238      -7.652 -14.707 -20.051  1.00 78.60           C
ATOM   3564  C   ILE A 238      -8.552 -15.526 -20.978  1.00 78.60           C
ATOM   3565  O   ILE A 238      -8.097 -16.035 -22.001  1.00 78.60           O
ATOM   3566  HA  ILE A 238      -6.762 -14.411 -20.607  1.00 78.60           H
ATOM   3567  CB  ILE A 238      -7.179 -15.476 -18.815  1.00 78.60           C
ATOM   3568  HB  ILE A 238      -8.008 -15.532 -18.110  1.00 78.60           H
ATOM   3569  CG1 ILE A 238      -6.037 -14.738 -18.114  1.00 78.60           C
ATOM   3570 1HG1 ILE A 238      -5.119 -14.849 -18.690  1.00 78.60           H
ATOM   3571 2HG1 ILE A 238      -6.260 -13.672 -18.072  1.00 78.60           H
ATOM   3572  CG2 ILE A 238      -6.796 -16.913 -19.177  1.00 78.60           C
ATOM   3573 1HG2 ILE A 238      -7.662 -17.425 -19.597  1.00 78.60           H
ATOM   3574 2HG2 ILE A 238      -5.990 -16.900 -19.911  1.00 78.60           H
ATOM   3575 3HG2 ILE A 238      -6.464 -17.436 -18.281  1.00 78.60           H
ATOM   3576  CD1 ILE A 238      -5.825 -15.276 -16.697  1.00 78.60           C
ATOM   3577 1HD1 ILE A 238      -6.738 -15.140 -16.117  1.00 78.60           H
ATOM   3578 2HD1 ILE A 238      -5.579 -16.336 -16.744  1.00 78.60           H
ATOM   3579 3HD1 ILE A 238      -5.008 -14.734 -16.221  1.00 78.60           H
ATOM   3580  HN  ILE A 238      -8.471 -13.376 -18.674  1.00 78.60           H
ATOM   3581  N   HIS A 239      -9.814 -15.628 -20.586  1.00 77.33           N
ATOM   3582  CA  HIS A 239     -10.772 -16.413 -21.346  1.00 77.33           C
ATOM   3583  C   HIS A 239     -10.868 -15.866 -22.772  1.00 77.33           C
ATOM   3584  O   HIS A 239     -10.875 -16.631 -23.735  1.00 77.33           O
ATOM   3585  HA  HIS A 239     -10.384 -17.431 -21.382  1.00 77.33           H
ATOM   3586  CB  HIS A 239     -12.126 -16.455 -20.635  1.00 77.33           C
ATOM   3587 1HB  HIS A 239     -11.965 -16.702 -19.585  1.00 77.33           H
ATOM   3588 2HB  HIS A 239     -12.571 -15.461 -20.663  1.00 77.33           H
ATOM   3589  CG  HIS A 239     -13.100 -17.445 -21.227  1.00 77.33           C
ATOM   3590  ND1 HIS A 239     -12.938 -18.815 -21.117  1.00 77.33           N
ATOM   3591  HD1 HIS A 239     -12.185 -19.279 -20.651  1.00 77.33           H
ATOM   3592  CD2 HIS A 239     -14.250 -17.249 -21.934  1.00 77.33           C
ATOM   3593  HD2 HIS A 239     -14.676 -16.282 -22.203  1.00 77.33           H
ATOM   3594  CE1 HIS A 239     -13.949 -19.407 -21.735  1.00 77.33           C
ATOM   3595  HE1 HIS A 239     -14.105 -20.482 -21.823  1.00 77.33           H
ATOM   3596  NE2 HIS A 239     -14.761 -18.434 -22.241  1.00 77.33           N
ATOM   3597  HN  HIS A 239     -10.183 -15.187 -19.768  1.00 77.33           H
ATOM   3598  N   THR A 240     -10.939 -14.546 -22.861  1.00 79.43           N
ATOM   3599  CA  THR A 240     -11.088 -13.890 -24.149  1.00 79.43           C
ATOM   3600  C   THR A 240      -9.854 -14.140 -25.020  1.00 79.43           C
ATOM   3601  O   THR A 240      -9.971 -14.318 -26.231  1.00 79.43           O
ATOM   3602  HA  THR A 240     -11.938 -14.335 -24.665  1.00 79.43           H
ATOM   3603  CB  THR A 240     -11.362 -12.407 -23.896  1.00 79.43           C
ATOM   3604  HB  THR A 240     -10.477 -11.909 -23.501  1.00 79.43           H
ATOM   3605  OG1 THR A 240     -12.501 -12.406 -23.039  1.00 79.43           O
ATOM   3606  HG1 THR A 240     -12.214 -12.279 -22.089  1.00 79.43           H
ATOM   3607  CG2 THR A 240     -11.841 -11.677 -25.152  1.00 79.43           C
ATOM   3608 1HG2 THR A 240     -12.765 -12.133 -25.508  1.00 79.43           H
ATOM   3609 2HG2 THR A 240     -11.078 -11.749 -25.927  1.00 79.43           H
ATOM   3610 3HG2 THR A 240     -12.022 -10.628 -24.916  1.00 79.43           H
ATOM   3611  HN  THR A 240     -10.897 -13.929 -22.075  1.00 79.43           H
ATOM   3612  N   LEU A 241      -8.701 -14.144 -24.369  1.00 75.51           N
ATOM   3613  CA  LEU A 241      -7.440 -14.259 -25.081  1.00 75.51           C
ATOM   3614  C   LEU A 241      -7.310 -15.672 -25.654  1.00 75.51           C
ATOM   3615  O   LEU A 241      -6.852 -15.849 -26.781  1.00 75.51           O
ATOM   3616  HA  LEU A 241      -7.466 -13.552 -25.910  1.00 75.51           H
ATOM   3617  CB  LEU A 241      -6.274 -13.853 -24.177  1.00 75.51           C
ATOM   3618 1HB  LEU A 241      -6.394 -14.353 -23.216  1.00 75.51           H
ATOM   3619 2HB  LEU A 241      -5.350 -14.227 -24.618  1.00 75.51           H
ATOM   3620  CG  LEU A 241      -6.114 -12.353 -23.923  1.00 75.51           C
ATOM   3621  HG  LEU A 241      -7.071 -11.960 -23.579  1.00 75.51           H
ATOM   3622  CD1 LEU A 241      -5.093 -12.090 -22.814  1.00 75.51           C
ATOM   3623 1HD1 LEU A 241      -5.427 -12.567 -21.892  1.00 75.51           H
ATOM   3624 2HD1 LEU A 241      -4.126 -12.501 -23.105  1.00 75.51           H
ATOM   3625 3HD1 LEU A 241      -4.998 -11.016 -22.654  1.00 75.51           H
ATOM   3626  CD2 LEU A 241      -5.760 -11.613 -25.214  1.00 75.51           C
ATOM   3627 1HD2 LEU A 241      -4.822 -12.002 -25.611  1.00 75.51           H
ATOM   3628 2HD2 LEU A 241      -6.553 -11.760 -25.947  1.00 75.51           H
ATOM   3629 3HD2 LEU A 241      -5.652 -10.548 -25.005  1.00 75.51           H
ATOM   3630  HN  LEU A 241      -8.619 -14.070 -23.375  1.00 75.51           H
ATOM   3631  N   ILE A 242      -7.721 -16.642 -24.850  1.00 75.75           N
ATOM   3632  CA  ILE A 242      -7.666 -18.033 -25.266  1.00 75.75           C
ATOM   3633  C   ILE A 242      -8.516 -18.219 -26.524  1.00 75.75           C
ATOM   3634  O   ILE A 242      -8.094 -18.881 -27.471  1.00 75.75           O
ATOM   3635  HA  ILE A 242      -6.629 -18.259 -25.513  1.00 75.75           H
ATOM   3636  CB  ILE A 242      -8.067 -18.954 -24.112  1.00 75.75           C
ATOM   3637  HB  ILE A 242      -8.990 -18.573 -23.675  1.00 75.75           H
ATOM   3638  CG1 ILE A 242      -7.007 -18.943 -23.008  1.00 75.75           C
ATOM   3639 1HG1 ILE A 242      -6.121 -19.482 -23.345  1.00 75.75           H
ATOM   3640 2HG1 ILE A 242      -6.698 -17.918 -22.805  1.00 75.75           H
ATOM   3641  CG2 ILE A 242      -8.356 -20.370 -24.615  1.00 75.75           C
ATOM   3642 1HG2 ILE A 242      -9.172 -20.339 -25.337  1.00 75.75           H
ATOM   3643 2HG2 ILE A 242      -7.464 -20.775 -25.092  1.00 75.75           H
ATOM   3644 3HG2 ILE A 242      -8.638 -21.003 -23.774  1.00 75.75           H
ATOM   3645  CD1 ILE A 242      -7.543 -19.584 -21.727  1.00 75.75           C
ATOM   3646 1HD1 ILE A 242      -8.414 -19.028 -21.380  1.00 75.75           H
ATOM   3647 2HD1 ILE A 242      -7.827 -20.617 -21.928  1.00 75.75           H
ATOM   3648 3HD1 ILE A 242      -6.770 -19.563 -20.959  1.00 75.75           H
ATOM   3649  HN  ILE A 242      -8.087 -16.490 -23.931  1.00 75.75           H
ATOM   3650  N   GLN A 243      -9.698 -17.622 -26.494  1.00 70.82           N
ATOM   3651  CA  GLN A 243     -10.629 -17.748 -27.604  1.00 70.82           C
ATOM   3652  C   GLN A 243     -10.069 -17.054 -28.847  1.00 70.82           C
ATOM   3653  O   GLN A 243     -10.261 -17.527 -29.966  1.00 70.82           O
ATOM   3654  HA  GLN A 243     -10.718 -18.819 -27.786  1.00 70.82           H
ATOM   3655  CB  GLN A 243     -12.003 -17.186 -27.234  1.00 70.82           C
ATOM   3656 1HB  GLN A 243     -11.889 -16.188 -26.809  1.00 70.82           H
ATOM   3657 2HB  GLN A 243     -12.611 -17.083 -28.132  1.00 70.82           H
ATOM   3658  CG  GLN A 243     -12.714 -18.095 -26.230  1.00 70.82           C
ATOM   3659 1HG  GLN A 243     -12.779 -19.106 -26.632  1.00 70.82           H
ATOM   3660 2HG  GLN A 243     -12.132 -18.154 -25.310  1.00 70.82           H
ATOM   3661  CD  GLN A 243     -14.118 -17.573 -25.917  1.00 70.82           C
ATOM   3662  OE1 GLN A 243     -14.505 -16.484 -26.308  1.00 70.82           O
ATOM   3663  NE2 GLN A 243     -14.858 -18.409 -25.194  1.00 70.82           N
ATOM   3664 1HE2 GLN A 243     -14.480 -19.289 -24.905  1.00 70.82           H
ATOM   3665 2HE2 GLN A 243     -15.791 -18.158 -24.938  1.00 70.82           H
ATOM   3666  HN  GLN A 243     -10.023 -17.062 -25.732  1.00 70.82           H
ATOM   3667  N   ALA A 244      -9.388 -15.942 -28.609  1.00 71.27           N
ATOM   3668  CA  ALA A 244      -8.979 -15.068 -29.695  1.00 71.27           C
ATOM   3669  C   ALA A 244      -7.807 -15.707 -30.444  1.00 71.27           C
ATOM   3670  O   ALA A 244      -7.502 -15.321 -31.571  1.00 71.27           O
ATOM   3671  HA  ALA A 244      -9.823 -14.968 -30.377  1.00 71.27           H
ATOM   3672  CB  ALA A 244      -8.630 -13.687 -29.136  1.00 71.27           C
ATOM   3673 1HB  ALA A 244      -9.504 -13.265 -28.640  1.00 71.27           H
ATOM   3674 2HB  ALA A 244      -7.815 -13.781 -28.419  1.00 71.27           H
ATOM   3675 3HB  ALA A 244      -8.323 -13.032 -29.952  1.00 71.27           H
ATOM   3676  HN  ALA A 244      -9.118 -15.637 -27.696  1.00 71.27           H
ATOM   3677  N   LYS A 245      -7.183 -16.673 -29.787  1.00 59.75           N
ATOM   3678  CA  LYS A 245      -6.015 -17.329 -30.351  1.00 59.75           C
ATOM   3679  C   LYS A 245      -5.042 -16.269 -30.871  1.00 59.75           C
ATOM   3680  O   LYS A 245      -4.146 -16.576 -31.656  1.00 59.75           O
ATOM   3681  HA  LYS A 245      -5.528 -17.879 -29.546  1.00 59.75           H
ATOM   3682  CB  LYS A 245      -6.434 -18.351 -31.410  1.00 59.75           C
ATOM   3683 1HB  LYS A 245      -7.098 -17.879 -32.134  1.00 59.75           H
ATOM   3684 2HB  LYS A 245      -5.557 -18.692 -31.958  1.00 59.75           H
ATOM   3685  CG  LYS A 245      -7.139 -19.548 -30.767  1.00 59.75           C
ATOM   3686 1HG  LYS A 245      -6.559 -19.901 -29.914  1.00 59.75           H
ATOM   3687 2HG  LYS A 245      -8.112 -19.240 -30.386  1.00 59.75           H
ATOM   3688  CD  LYS A 245      -7.316 -20.685 -31.775  1.00 59.75           C
ATOM   3689 1HD  LYS A 245      -7.989 -20.368 -32.572  1.00 59.75           H
ATOM   3690 2HD  LYS A 245      -6.358 -20.916 -32.241  1.00 59.75           H
ATOM   3691  CE  LYS A 245      -7.875 -21.937 -31.097  1.00 59.75           C
ATOM   3692 1HE  LYS A 245      -7.274 -22.183 -30.222  1.00 59.75           H
ATOM   3693 2HE  LYS A 245      -8.888 -21.745 -30.743  1.00 59.75           H
ATOM   3694  NZ  LYS A 245      -7.881 -23.079 -32.039  1.00 59.75           N
ATOM   3695 1HZ  LYS A 245      -8.280 -23.891 -31.582  1.00 59.75           H
ATOM   3696 2HZ  LYS A 245      -8.436 -22.842 -32.853  1.00 59.75           H
ATOM   3697 3HZ  LYS A 245      -6.930 -23.285 -32.326  1.00 59.75           H
ATOM   3698  HN  LYS A 245      -7.461 -17.007 -28.886  1.00 59.75           H
ATOM   3699  N   LYS A 246      -5.250 -15.044 -30.412  1.00 52.91           N
ATOM   3700  CA  LYS A 246      -4.470 -13.919 -30.898  1.00 52.91           C
ATOM   3701  C   LYS A 246      -3.248 -13.725 -29.998  1.00 52.91           C
ATOM   3702  O   LYS A 246      -3.344 -13.107 -28.939  1.00 52.91           O
ATOM   3703  HA  LYS A 246      -4.123 -14.171 -31.901  1.00 52.91           H
ATOM   3704  CB  LYS A 246      -5.346 -12.672 -31.022  1.00 52.91           C
ATOM   3705 1HB  LYS A 246      -5.993 -12.588 -30.149  1.00 52.91           H
ATOM   3706 2HB  LYS A 246      -4.718 -11.781 -31.039  1.00 52.91           H
ATOM   3707  CG  LYS A 246      -6.199 -12.725 -32.292  1.00 52.91           C
ATOM   3708 1HG  LYS A 246      -5.569 -12.966 -33.148  1.00 52.91           H
ATOM   3709 2HG  LYS A 246      -6.937 -13.523 -32.205  1.00 52.91           H
ATOM   3710  CD  LYS A 246      -6.908 -11.391 -32.532  1.00 52.91           C
ATOM   3711 1HD  LYS A 246      -7.562 -11.165 -31.690  1.00 52.91           H
ATOM   3712 2HD  LYS A 246      -6.172 -10.589 -32.589  1.00 52.91           H
ATOM   3713  CE  LYS A 246      -7.728 -11.430 -33.824  1.00 52.91           C
ATOM   3714 1HE  LYS A 246      -7.098 -11.757 -34.651  1.00 52.91           H
ATOM   3715 2HE  LYS A 246      -8.532 -12.160 -33.729  1.00 52.91           H
ATOM   3716  NZ  LYS A 246      -8.293 -10.095 -34.120  1.00 52.91           N
ATOM   3717 1HZ  LYS A 246      -8.847 -10.143 -34.968  1.00 52.91           H
ATOM   3718 2HZ  LYS A 246      -8.881  -9.798 -33.348  1.00 52.91           H
ATOM   3719 3HZ  LYS A 246      -7.539  -9.429 -34.246  1.00 52.91           H
ATOM   3720  HN  LYS A 246      -5.937 -14.814 -29.721  1.00 52.91           H
ATOM   3721  N   SER A 247      -2.126 -14.264 -30.453  1.00 57.33           N
ATOM   3722  CA  SER A 247      -0.903 -14.220 -29.669  1.00 57.33           C
ATOM   3723  C   SER A 247      -0.521 -12.768 -29.377  1.00 57.33           C
ATOM   3724  O   SER A 247      -0.093 -12.446 -28.269  1.00 57.33           O
ATOM   3725  HA  SER A 247      -1.134 -14.749 -28.744  1.00 57.33           H
ATOM   3726  CB  SER A 247       0.240 -14.935 -30.392  1.00 57.33           C
ATOM   3727 1HB  SER A 247       0.042 -16.007 -30.412  1.00 57.33           H
ATOM   3728 2HB  SER A 247       0.281 -14.599 -31.428  1.00 57.33           H
ATOM   3729  OG  SER A 247       1.498 -14.698 -29.766  1.00 57.33           O
ATOM   3730  HG  SER A 247       2.221 -15.184 -30.257  1.00 57.33           H
ATOM   3731  HN  SER A 247      -2.045 -14.723 -31.337  1.00 57.33           H
ATOM   3732  N   SER A 248      -0.688 -11.930 -30.390  1.00 57.07           N
ATOM   3733  CA  SER A 248      -0.096 -10.603 -30.369  1.00 57.07           C
ATOM   3734  C   SER A 248      -0.600  -9.825 -29.152  1.00 57.07           C
ATOM   3735  O   SER A 248       0.115  -8.985 -28.608  1.00 57.07           O
ATOM   3736  HA  SER A 248       0.979 -10.768 -30.299  1.00 57.07           H
ATOM   3737  CB  SER A 248      -0.412  -9.839 -31.656  1.00 57.07           C
ATOM   3738 1HB  SER A 248       0.228  -8.959 -31.722  1.00 57.07           H
ATOM   3739 2HB  SER A 248      -0.181 -10.466 -32.516  1.00 57.07           H
ATOM   3740  OG  SER A 248      -1.778  -9.436 -31.716  1.00 57.07           O
ATOM   3741  HG  SER A 248      -1.944  -8.912 -32.551  1.00 57.07           H
ATOM   3742  HN  SER A 248      -1.214 -12.145 -31.212  1.00 57.07           H
ATOM   3743  N   LYS A 249      -1.828 -10.132 -28.760  1.00 53.13           N
ATOM   3744  CA  LYS A 249      -2.468  -9.413 -27.672  1.00 53.13           C
ATOM   3745  C   LYS A 249      -1.781  -9.775 -26.353  1.00 53.13           C
ATOM   3746  O   LYS A 249      -1.845  -9.016 -25.387  1.00 53.13           O
ATOM   3747  HA  LYS A 249      -2.326  -8.348 -27.855  1.00 53.13           H
ATOM   3748  CB  LYS A 249      -3.976  -9.674 -27.671  1.00 53.13           C
ATOM   3749 1HB  LYS A 249      -4.165 -10.739 -27.804  1.00 53.13           H
ATOM   3750 2HB  LYS A 249      -4.396  -9.395 -26.704  1.00 53.13           H
ATOM   3751  CG  LYS A 249      -4.670  -8.884 -28.782  1.00 53.13           C
ATOM   3752 1HG  LYS A 249      -4.318  -7.852 -28.773  1.00 53.13           H
ATOM   3753 2HG  LYS A 249      -4.403  -9.303 -29.752  1.00 53.13           H
ATOM   3754  CD  LYS A 249      -6.190  -8.912 -28.608  1.00 53.13           C
ATOM   3755 1HD  LYS A 249      -6.555  -9.931 -28.737  1.00 53.13           H
ATOM   3756 2HD  LYS A 249      -6.449  -8.607 -27.594  1.00 53.13           H
ATOM   3757  CE  LYS A 249      -6.874  -7.987 -29.616  1.00 53.13           C
ATOM   3758 1HE  LYS A 249      -6.403  -7.004 -29.595  1.00 53.13           H
ATOM   3759 2HE  LYS A 249      -6.747  -8.380 -30.625  1.00 53.13           H
ATOM   3760  NZ  LYS A 249      -8.316  -7.858 -29.306  1.00 53.13           N
ATOM   3761 1HZ  LYS A 249      -8.759  -7.267 -30.000  1.00 53.13           H
ATOM   3762 2HZ  LYS A 249      -8.747  -8.776 -29.319  1.00 53.13           H
ATOM   3763 3HZ  LYS A 249      -8.428  -7.445 -28.387  1.00 53.13           H
ATOM   3764  HN  LYS A 249      -2.382 -10.856 -29.172  1.00 53.13           H
ATOM   3765  N   HIS A 250      -1.139 -10.934 -26.356  1.00 56.46           N
ATOM   3766  CA  HIS A 250      -0.557 -11.470 -25.137  1.00 56.46           C
ATOM   3767  C   HIS A 250       0.614 -10.590 -24.697  1.00 56.46           C
ATOM   3768  O   HIS A 250       0.785 -10.327 -23.508  1.00 56.46           O
ATOM   3769  HA  HIS A 250      -1.336 -11.431 -24.376  1.00 56.46           H
ATOM   3770  CB  HIS A 250      -0.160 -12.936 -25.324  1.00 56.46           C
ATOM   3771 1HB  HIS A 250       0.380 -13.038 -26.265  1.00 56.46           H
ATOM   3772 2HB  HIS A 250       0.529 -13.219 -24.528  1.00 56.46           H
ATOM   3773  CG  HIS A 250      -1.328 -13.893 -25.324  1.00 56.46           C
ATOM   3774  ND1 HIS A 250      -2.270 -13.927 -26.338  1.00 56.46           N
ATOM   3775  HD1 HIS A 250      -2.277 -13.342 -27.149  1.00 56.46           H
ATOM   3776  CD2 HIS A 250      -1.695 -14.852 -24.426  1.00 56.46           C
ATOM   3777  HD2 HIS A 250      -1.169 -15.094 -23.502  1.00 56.46           H
ATOM   3778  CE1 HIS A 250      -3.159 -14.866 -26.051  1.00 56.46           C
ATOM   3779  HE1 HIS A 250      -4.025 -15.134 -26.656  1.00 56.46           H
ATOM   3780  NE2 HIS A 250      -2.802 -15.437 -24.865  1.00 56.46           N
ATOM   3781  HN  HIS A 250      -1.014 -11.502 -27.170  1.00 56.46           H
ATOM   3782  N   LYS A 251       1.390 -10.158 -25.680  1.00 58.11           N
ATOM   3783  CA  LYS A 251       2.622  -9.440 -25.401  1.00 58.11           C
ATOM   3784  C   LYS A 251       2.295  -8.147 -24.651  1.00 58.11           C
ATOM   3785  O   LYS A 251       3.018  -7.757 -23.735  1.00 58.11           O
ATOM   3786  HA  LYS A 251       3.229 -10.072 -24.752  1.00 58.11           H
ATOM   3787  CB  LYS A 251       3.417  -9.219 -26.689  1.00 58.11           C
ATOM   3788 1HB  LYS A 251       2.762  -8.817 -27.462  1.00 58.11           H
ATOM   3789 2HB  LYS A 251       4.197  -8.477 -26.517  1.00 58.11           H
ATOM   3790  CG  LYS A 251       4.048 -10.525 -27.176  1.00 58.11           C
ATOM   3791 1HG  LYS A 251       4.638 -10.969 -26.374  1.00 58.11           H
ATOM   3792 2HG  LYS A 251       3.264 -11.240 -27.427  1.00 58.11           H
ATOM   3793  CD  LYS A 251       4.937 -10.283 -28.397  1.00 58.11           C
ATOM   3794 1HD  LYS A 251       4.342  -9.858 -29.206  1.00 58.11           H
ATOM   3795 2HD  LYS A 251       5.708  -9.554 -28.152  1.00 58.11           H
ATOM   3796  CE  LYS A 251       5.589 -11.585 -28.866  1.00 58.11           C
ATOM   3797 1HE  LYS A 251       6.287 -11.943 -28.109  1.00 58.11           H
ATOM   3798 2HE  LYS A 251       4.829 -12.357 -28.989  1.00 58.11           H
ATOM   3799  NZ  LYS A 251       6.302 -11.376 -30.146  1.00 58.11           N
ATOM   3800 1HZ  LYS A 251       6.729 -12.246 -30.442  1.00 58.11           H
ATOM   3801 2HZ  LYS A 251       5.644 -11.065 -30.853  1.00 58.11           H
ATOM   3802 3HZ  LYS A 251       7.021 -10.672 -30.022  1.00 58.11           H
ATOM   3803  HN  LYS A 251       1.190 -10.291 -26.651  1.00 58.11           H
ATOM   3804  N   ALA A 252       1.205  -7.519 -25.066  1.00 65.52           N
ATOM   3805  CA  ALA A 252       0.837  -6.222 -24.525  1.00 65.52           C
ATOM   3806  C   ALA A 252       0.393  -6.388 -23.070  1.00 65.52           C
ATOM   3807  O   ALA A 252       0.419  -5.432 -22.297  1.00 65.52           O
ATOM   3808  HA  ALA A 252       1.721  -5.586 -24.556  1.00 65.52           H
ATOM   3809  CB  ALA A 252      -0.252  -5.595 -25.398  1.00 65.52           C
ATOM   3810 1HB  ALA A 252       0.124  -5.471 -26.414  1.00 65.52           H
ATOM   3811 2HB  ALA A 252      -1.127  -6.245 -25.411  1.00 65.52           H
ATOM   3812 3HB  ALA A 252      -0.528  -4.622 -24.992  1.00 65.52           H
ATOM   3813  HN  ALA A 252       0.580  -7.881 -25.758  1.00 65.52           H
ATOM   3814  N   LEU A 253      -0.003  -7.609 -22.742  1.00 69.60           N
ATOM   3815  CA  LEU A 253      -0.605  -7.877 -21.447  1.00 69.60           C
ATOM   3816  C   LEU A 253       0.484  -8.311 -20.463  1.00 69.60           C
ATOM   3817  O   LEU A 253       0.265  -8.316 -19.253  1.00 69.60           O
ATOM   3818  HA  LEU A 253      -1.041  -6.944 -21.090  1.00 69.60           H
ATOM   3819  CB  LEU A 253      -1.746  -8.887 -21.585  1.00 69.60           C
ATOM   3820 1HB  LEU A 253      -1.401  -9.713 -22.206  1.00 69.60           H
ATOM   3821 2HB  LEU A 253      -1.963  -9.298 -20.599  1.00 69.60           H
ATOM   3822  CG  LEU A 253      -3.049  -8.349 -22.180  1.00 69.60           C
ATOM   3823  HG  LEU A 253      -2.799  -7.705 -23.024  1.00 69.60           H
ATOM   3824  CD1 LEU A 253      -3.916  -9.487 -22.722  1.00 69.60           C
ATOM   3825 1HD1 LEU A 253      -3.370 -10.021 -23.500  1.00 69.60           H
ATOM   3826 2HD1 LEU A 253      -4.159 -10.175 -21.912  1.00 69.60           H
ATOM   3827 3HD1 LEU A 253      -4.836  -9.077 -23.139  1.00 69.60           H
ATOM   3828  CD2 LEU A 253      -3.802  -7.489 -21.163  1.00 69.60           C
ATOM   3829 1HD2 LEU A 253      -4.041  -8.089 -20.285  1.00 69.60           H
ATOM   3830 2HD2 LEU A 253      -3.178  -6.645 -20.868  1.00 69.60           H
ATOM   3831 3HD2 LEU A 253      -4.724  -7.119 -21.612  1.00 69.60           H
ATOM   3832  HN  LEU A 253       0.081  -8.405 -23.341  1.00 69.60           H
ATOM   3833  N   LYS A 254       1.633  -8.664 -21.020  1.00 72.06           N
ATOM   3834  CA  LYS A 254       2.701  -9.247 -20.226  1.00 72.06           C
ATOM   3835  C   LYS A 254       2.979  -8.351 -19.017  1.00 72.06           C
ATOM   3836  O   LYS A 254       3.072  -8.834 -17.890  1.00 72.06           O
ATOM   3837  HA  LYS A 254       2.351 -10.214 -19.865  1.00 72.06           H
ATOM   3838  CB  LYS A 254       3.933  -9.507 -21.095  1.00 72.06           C
ATOM   3839 1HB  LYS A 254       4.107  -8.655 -21.751  1.00 72.06           H
ATOM   3840 2HB  LYS A 254       4.815  -9.606 -20.461  1.00 72.06           H
ATOM   3841  CG  LYS A 254       3.756 -10.775 -21.932  1.00 72.06           C
ATOM   3842 1HG  LYS A 254       3.469 -11.605 -21.286  1.00 72.06           H
ATOM   3843 2HG  LYS A 254       2.945 -10.633 -22.646  1.00 72.06           H
ATOM   3844  CD  LYS A 254       5.045 -11.125 -22.678  1.00 72.06           C
ATOM   3845 1HD  LYS A 254       5.286 -10.332 -23.386  1.00 72.06           H
ATOM   3846 2HD  LYS A 254       5.873 -11.184 -21.973  1.00 72.06           H
ATOM   3847  CE  LYS A 254       4.905 -12.454 -23.422  1.00 72.06           C
ATOM   3848 1HE  LYS A 254       4.526 -13.219 -22.744  1.00 72.06           H
ATOM   3849 2HE  LYS A 254       4.176 -12.353 -24.226  1.00 72.06           H
ATOM   3850  NZ  LYS A 254       6.209 -12.877 -23.978  1.00 72.06           N
ATOM   3851 1HZ  LYS A 254       6.093 -13.744 -24.491  1.00 72.06           H
ATOM   3852 2HZ  LYS A 254       6.560 -12.159 -24.602  1.00 72.06           H
ATOM   3853 3HZ  LYS A 254       6.869 -13.018 -23.221  1.00 72.06           H
ATOM   3854  HN  LYS A 254       1.839  -8.559 -21.993  1.00 72.06           H
ATOM   3855  N   VAL A 255       3.104  -7.061 -19.294  1.00 76.29           N
ATOM   3856  CA  VAL A 255       3.495  -6.110 -18.267  1.00 76.29           C
ATOM   3857  C   VAL A 255       2.450  -6.114 -17.149  1.00 76.29           C
ATOM   3858  O   VAL A 255       2.788  -6.288 -15.979  1.00 76.29           O
ATOM   3859  HA  VAL A 255       4.448  -6.442 -17.857  1.00 76.29           H
ATOM   3860  CB  VAL A 255       3.701  -4.726 -18.886  1.00 76.29           C
ATOM   3861  HB  VAL A 255       2.761  -4.421 -19.346  1.00 76.29           H
ATOM   3862  CG1 VAL A 255       4.058  -3.694 -17.815  1.00 76.29           C
ATOM   3863 1HG1 VAL A 255       3.250  -3.633 -17.086  1.00 76.29           H
ATOM   3864 2HG1 VAL A 255       4.978  -3.993 -17.314  1.00 76.29           H
ATOM   3865 3HG1 VAL A 255       4.199  -2.719 -18.283  1.00 76.29           H
ATOM   3866  CG2 VAL A 255       4.768  -4.770 -19.982  1.00 76.29           C
ATOM   3867 1HG2 VAL A 255       5.713  -5.107 -19.556  1.00 76.29           H
ATOM   3868 2HG2 VAL A 255       4.456  -5.461 -20.766  1.00 76.29           H
ATOM   3869 3HG2 VAL A 255       4.895  -3.774 -20.406  1.00 76.29           H
ATOM   3870  HN  VAL A 255       2.943  -6.664 -20.197  1.00 76.29           H
ATOM   3871  N   THR A 256       1.201  -5.922 -17.549  1.00 74.21           N
ATOM   3872  CA  THR A 256       0.133  -5.705 -16.588  1.00 74.21           C
ATOM   3873  C   THR A 256      -0.097  -6.966 -15.753  1.00 74.21           C
ATOM   3874  O   THR A 256      -0.414  -6.881 -14.568  1.00 74.21           O
ATOM   3875  HA  THR A 256       0.443  -4.918 -15.901  1.00 74.21           H
ATOM   3876  CB  THR A 256      -1.109  -5.251 -17.357  1.00 74.21           C
ATOM   3877  HB  THR A 256      -1.979  -5.210 -16.702  1.00 74.21           H
ATOM   3878  OG1 THR A 256      -1.200  -6.169 -18.444  1.00 74.21           O
ATOM   3879  HG1 THR A 256      -1.538  -7.052 -18.118  1.00 74.21           H
ATOM   3880  CG2 THR A 256      -0.916  -3.892 -18.033  1.00 74.21           C
ATOM   3881 1HG2 THR A 256      -0.087  -3.952 -18.739  1.00 74.21           H
ATOM   3882 2HG2 THR A 256      -0.695  -3.139 -17.276  1.00 74.21           H
ATOM   3883 3HG2 THR A 256      -1.827  -3.617 -18.564  1.00 74.21           H
ATOM   3884  HN  THR A 256       0.916  -5.912 -18.507  1.00 74.21           H
ATOM   3885  N   ILE A 257       0.073  -8.108 -16.404  1.00 77.63           N
ATOM   3886  CA  ILE A 257      -0.075  -9.385 -15.726  1.00 77.63           C
ATOM   3887  C   ILE A 257       0.984  -9.500 -14.628  1.00 77.63           C
ATOM   3888  O   ILE A 257       0.668  -9.840 -13.489  1.00 77.63           O
ATOM   3889  HA  ILE A 257      -1.060  -9.394 -15.259  1.00 77.63           H
ATOM   3890  CB  ILE A 257      -0.043 -10.534 -16.736  1.00 77.63           C
ATOM   3891  HB  ILE A 257       0.821 -10.393 -17.386  1.00 77.63           H
ATOM   3892  CG1 ILE A 257      -1.286 -10.517 -17.627  1.00 77.63           C
ATOM   3893 1HG1 ILE A 257      -2.170 -10.739 -17.028  1.00 77.63           H
ATOM   3894 2HG1 ILE A 257      -1.426  -9.519 -18.043  1.00 77.63           H
ATOM   3895  CG2 ILE A 257       0.138 -11.879 -16.030  1.00 77.63           C
ATOM   3896 1HG2 ILE A 257       1.077 -11.875 -15.475  1.00 77.63           H
ATOM   3897 2HG2 ILE A 257      -0.690 -12.042 -15.341  1.00 77.63           H
ATOM   3898 3HG2 ILE A 257       0.158 -12.678 -16.771  1.00 77.63           H
ATOM   3899  CD1 ILE A 257      -1.163 -11.536 -18.761  1.00 77.63           C
ATOM   3900 1HD1 ILE A 257      -0.292 -11.296 -19.372  1.00 77.63           H
ATOM   3901 2HD1 ILE A 257      -1.048 -12.535 -18.341  1.00 77.63           H
ATOM   3902 3HD1 ILE A 257      -2.060 -11.503 -19.379  1.00 77.63           H
ATOM   3903  HN  ILE A 257       0.307  -8.169 -17.374  1.00 77.63           H
ATOM   3904  N   THR A 258       2.219  -9.211 -15.009  1.00 82.29           N
ATOM   3905  CA  THR A 258       3.338  -9.357 -14.094  1.00 82.29           C
ATOM   3906  C   THR A 258       3.151  -8.451 -12.875  1.00 82.29           C
ATOM   3907  O   THR A 258       3.342  -8.885 -11.740  1.00 82.29           O
ATOM   3908  HA  THR A 258       3.353 -10.384 -13.730  1.00 82.29           H
ATOM   3909  CB  THR A 258       4.625  -9.072 -14.871  1.00 82.29           C
ATOM   3910  HB  THR A 258       4.675  -8.025 -15.171  1.00 82.29           H
ATOM   3911  OG1 THR A 258       4.603 -10.017 -15.938  1.00 82.29           O
ATOM   3912  HG1 THR A 258       4.137  -9.625 -16.731  1.00 82.29           H
ATOM   3913  CG2 THR A 258       5.881  -9.436 -14.077  1.00 82.29           C
ATOM   3914 1HG2 THR A 258       5.863 -10.499 -13.836  1.00 82.29           H
ATOM   3915 2HG2 THR A 258       5.910  -8.855 -13.156  1.00 82.29           H
ATOM   3916 3HG2 THR A 258       6.766  -9.215 -14.675  1.00 82.29           H
ATOM   3917  HN  THR A 258       2.461  -8.884 -15.923  1.00 82.29           H
ATOM   3918  N   VAL A 259       2.781  -7.209 -13.152  1.00 80.58           N
ATOM   3919  CA  VAL A 259       2.593  -6.231 -12.094  1.00 80.58           C
ATOM   3920  C   VAL A 259       1.534  -6.742 -11.115  1.00 80.58           C
ATOM   3921  O   VAL A 259       1.710  -6.650  -9.901  1.00 80.58           O
ATOM   3922  HA  VAL A 259       3.541  -6.133 -11.565  1.00 80.58           H
ATOM   3923  CB  VAL A 259       2.243  -4.869 -12.697  1.00 80.58           C
ATOM   3924  HB  VAL A 259       1.423  -5.014 -13.399  1.00 80.58           H
ATOM   3925  CG1 VAL A 259       1.770  -3.896 -11.615  1.00 80.58           C
ATOM   3926 1HG1 VAL A 259       0.883  -4.300 -11.126  1.00 80.58           H
ATOM   3927 2HG1 VAL A 259       2.561  -3.759 -10.878  1.00 80.58           H
ATOM   3928 3HG1 VAL A 259       1.528  -2.936 -12.071  1.00 80.58           H
ATOM   3929  CG2 VAL A 259       3.429  -4.292 -13.473  1.00 80.58           C
ATOM   3930 1HG2 VAL A 259       4.278  -4.168 -12.800  1.00 80.58           H
ATOM   3931 2HG2 VAL A 259       3.701  -4.972 -14.280  1.00 80.58           H
ATOM   3932 3HG2 VAL A 259       3.153  -3.324 -13.890  1.00 80.58           H
ATOM   3933  HN  VAL A 259       2.611  -6.869 -14.077  1.00 80.58           H
ATOM   3934  N   LEU A 260       0.458  -7.269 -11.680  1.00 76.88           N
ATOM   3935  CA  LEU A 260      -0.646  -7.762 -10.873  1.00 76.88           C
ATOM   3936  C   LEU A 260      -0.148  -8.896  -9.975  1.00 76.88           C
ATOM   3937  O   LEU A 260      -0.384  -8.885  -8.768  1.00 76.88           O
ATOM   3938  HA  LEU A 260      -0.979  -6.940 -10.239  1.00 76.88           H
ATOM   3939  CB  LEU A 260      -1.827  -8.155 -11.763  1.00 76.88           C
ATOM   3940 1HB  LEU A 260      -2.102  -7.292 -12.370  1.00 76.88           H
ATOM   3941 2HB  LEU A 260      -1.495  -8.935 -12.449  1.00 76.88           H
ATOM   3942  CG  LEU A 260      -3.078  -8.652 -11.036  1.00 76.88           C
ATOM   3943  HG  LEU A 260      -2.766  -9.337 -10.249  1.00 76.88           H
ATOM   3944  CD1 LEU A 260      -3.816  -7.494 -10.362  1.00 76.88           C
ATOM   3945 1HD1 LEU A 260      -3.157  -7.016  -9.637  1.00 76.88           H
ATOM   3946 2HD1 LEU A 260      -4.116  -6.766 -11.115  1.00 76.88           H
ATOM   3947 3HD1 LEU A 260      -4.701  -7.875  -9.853  1.00 76.88           H
ATOM   3948  CD2 LEU A 260      -3.987  -9.437 -11.984  1.00 76.88           C
ATOM   3949 1HD2 LEU A 260      -4.294  -8.794 -12.809  1.00 76.88           H
ATOM   3950 2HD2 LEU A 260      -3.446 -10.298 -12.377  1.00 76.88           H
ATOM   3951 3HD2 LEU A 260      -4.869  -9.778 -11.442  1.00 76.88           H
ATOM   3952  HN  LEU A 260       0.333  -7.361 -12.668  1.00 76.88           H
ATOM   3953  N   THR A 261       0.531  -9.847 -10.599  1.00 84.59           N
ATOM   3954  CA  THR A 261       0.950 -11.049  -9.899  1.00 84.59           C
ATOM   3955  C   THR A 261       1.870 -10.693  -8.729  1.00 84.59           C
ATOM   3956  O   THR A 261       1.714 -11.220  -7.629  1.00 84.59           O
ATOM   3957  HA  THR A 261       0.066 -11.526  -9.476  1.00 84.59           H
ATOM   3958  CB  THR A 261       1.599 -11.988 -10.918  1.00 84.59           C
ATOM   3959  HB  THR A 261       2.509 -11.548 -11.328  1.00 84.59           H
ATOM   3960  OG1 THR A 261       0.563 -12.248 -11.860  1.00 84.59           O
ATOM   3961  HG1 THR A 261       0.579 -11.559 -12.586  1.00 84.59           H
ATOM   3962  CG2 THR A 261       1.919 -13.363 -10.327  1.00 84.59           C
ATOM   3963 1HG2 THR A 261       0.998 -13.831  -9.978  1.00 84.59           H
ATOM   3964 2HG2 THR A 261       2.608 -13.248  -9.490  1.00 84.59           H
ATOM   3965 3HG2 THR A 261       2.378 -13.989 -11.092  1.00 84.59           H
ATOM   3966  HN  THR A 261       0.795  -9.806 -11.563  1.00 84.59           H
ATOM   3967  N   VAL A 262       2.808  -9.799  -9.007  1.00 87.78           N
ATOM   3968  CA  VAL A 262       3.786  -9.405  -8.007  1.00 87.78           C
ATOM   3969  C   VAL A 262       3.070  -8.715  -6.844  1.00 87.78           C
ATOM   3970  O   VAL A 262       3.399  -8.948  -5.682  1.00 87.78           O
ATOM   3971  HA  VAL A 262       4.261 -10.313  -7.636  1.00 87.78           H
ATOM   3972  CB  VAL A 262       4.866  -8.532  -8.647  1.00 87.78           C
ATOM   3973  HB  VAL A 262       4.371  -7.702  -9.152  1.00 87.78           H
ATOM   3974  CG1 VAL A 262       5.799  -7.946  -7.585  1.00 87.78           C
ATOM   3975 1HG1 VAL A 262       5.221  -7.335  -6.892  1.00 87.78           H
ATOM   3976 2HG1 VAL A 262       6.283  -8.757  -7.040  1.00 87.78           H
ATOM   3977 3HG1 VAL A 262       6.557  -7.330  -8.068  1.00 87.78           H
ATOM   3978  CG2 VAL A 262       5.656  -9.317  -9.697  1.00 87.78           C
ATOM   3979 1HG2 VAL A 262       6.134 -10.175  -9.225  1.00 87.78           H
ATOM   3980 2HG2 VAL A 262       4.978  -9.663 -10.477  1.00 87.78           H
ATOM   3981 3HG2 VAL A 262       6.417  -8.673 -10.136  1.00 87.78           H
ATOM   3982  HN  VAL A 262       2.906  -9.348  -9.894  1.00 87.78           H
ATOM   3983  N   PHE A 263       2.105  -7.879  -7.198  1.00 82.12           N
ATOM   3984  CA  PHE A 263       1.341  -7.152  -6.198  1.00 82.12           C
ATOM   3985  C   PHE A 263       0.621  -8.114  -5.252  1.00 82.12           C
ATOM   3986  O   PHE A 263       0.763  -8.016  -4.034  1.00 82.12           O
ATOM   3987  HA  PHE A 263       2.047  -6.546  -5.630  1.00 82.12           H
ATOM   3988  CB  PHE A 263       0.300  -6.319  -6.949  1.00 82.12           C
ATOM   3989 1HB  PHE A 263       0.816  -5.622  -7.610  1.00 82.12           H
ATOM   3990 2HB  PHE A 263      -0.291  -6.980  -7.583  1.00 82.12           H
ATOM   3991  CG  PHE A 263      -0.643  -5.532  -6.037  1.00 82.12           C
ATOM   3992  CD1 PHE A 263      -1.906  -5.985  -5.812  1.00 82.12           C
ATOM   3993  HD1 PHE A 263      -2.246  -6.908  -6.282  1.00 82.12           H
ATOM   3994  CD2 PHE A 263      -0.219  -4.381  -5.451  1.00 82.12           C
ATOM   3995  HD2 PHE A 263       0.793  -4.018  -5.631  1.00 82.12           H
ATOM   3996  CE1 PHE A 263      -2.781  -5.255  -4.966  1.00 82.12           C
ATOM   3997  HE1 PHE A 263      -3.793  -5.617  -4.786  1.00 82.12           H
ATOM   3998  CE2 PHE A 263      -1.095  -3.651  -4.604  1.00 82.12           C
ATOM   3999  HE2 PHE A 263      -0.755  -2.728  -4.134  1.00 82.12           H
ATOM   4000  CZ  PHE A 263      -2.357  -4.103  -4.380  1.00 82.12           C
ATOM   4001  HZ  PHE A 263      -3.029  -3.543  -3.730  1.00 82.12           H
ATOM   4002  HN  PHE A 263       1.843  -7.696  -8.145  1.00 82.12           H
ATOM   4003  N   VAL A 264      -0.138  -9.022  -5.848  1.00 86.68           N
ATOM   4004  CA  VAL A 264      -0.965  -9.931  -5.073  1.00 86.68           C
ATOM   4005  C   VAL A 264      -0.076 -10.749  -4.135  1.00 86.68           C
ATOM   4006  O   VAL A 264      -0.390 -10.907  -2.956  1.00 86.68           O
ATOM   4007  HA  VAL A 264      -1.646  -9.327  -4.473  1.00 86.68           H
ATOM   4008  CB  VAL A 264      -1.806 -10.802  -6.010  1.00 86.68           C
ATOM   4009  HB  VAL A 264      -1.131 -11.269  -6.728  1.00 86.68           H
ATOM   4010  CG1 VAL A 264      -2.514 -11.915  -5.236  1.00 86.68           C
ATOM   4011 1HG1 VAL A 264      -1.772 -12.545  -4.745  1.00 86.68           H
ATOM   4012 2HG1 VAL A 264      -3.170 -11.475  -4.485  1.00 86.68           H
ATOM   4013 3HG1 VAL A 264      -3.104 -12.519  -5.926  1.00 86.68           H
ATOM   4014  CG2 VAL A 264      -2.810  -9.953  -6.793  1.00 86.68           C
ATOM   4015 1HG2 VAL A 264      -3.477  -9.445  -6.096  1.00 86.68           H
ATOM   4016 2HG2 VAL A 264      -2.275  -9.214  -7.388  1.00 86.68           H
ATOM   4017 3HG2 VAL A 264      -3.394 -10.597  -7.451  1.00 86.68           H
ATOM   4018  HN  VAL A 264      -0.193  -9.142  -6.839  1.00 86.68           H
ATOM   4019  N   LEU A 265       1.017 -11.249  -4.693  1.00 88.39           N
ATOM   4020  CA  LEU A 265       1.888 -12.150  -3.958  1.00 88.39           C
ATOM   4021  C   LEU A 265       2.510 -11.402  -2.778  1.00 88.39           C
ATOM   4022  O   LEU A 265       2.709 -11.978  -1.709  1.00 88.39           O
ATOM   4023  HA  LEU A 265       1.268 -12.957  -3.567  1.00 88.39           H
ATOM   4024  CB  LEU A 265       2.917 -12.784  -4.896  1.00 88.39           C
ATOM   4025 1HB  LEU A 265       3.396 -11.989  -5.468  1.00 88.39           H
ATOM   4026 2HB  LEU A 265       3.693 -13.251  -4.289  1.00 88.39           H
ATOM   4027  CG  LEU A 265       2.378 -13.828  -5.877  1.00 88.39           C
ATOM   4028  HG  LEU A 265       1.589 -13.364  -6.468  1.00 88.39           H
ATOM   4029  CD1 LEU A 265       3.468 -14.278  -6.851  1.00 88.39           C
ATOM   4030 1HD1 LEU A 265       3.827 -13.419  -7.418  1.00 88.39           H
ATOM   4031 2HD1 LEU A 265       4.295 -14.717  -6.294  1.00 88.39           H
ATOM   4032 3HD1 LEU A 265       3.058 -15.020  -7.537  1.00 88.39           H
ATOM   4033  CD2 LEU A 265       1.751 -15.008  -5.132  1.00 88.39           C
ATOM   4034 1HD2 LEU A 265       2.503 -15.479  -4.499  1.00 88.39           H
ATOM   4035 2HD2 LEU A 265       0.928 -14.651  -4.514  1.00 88.39           H
ATOM   4036 3HD2 LEU A 265       1.376 -15.735  -5.853  1.00 88.39           H
ATOM   4037  HN  LEU A 265       1.310 -11.047  -5.628  1.00 88.39           H
ATOM   4038  N   SER A 266       2.799 -10.130  -3.011  1.00 89.81           N
ATOM   4039  CA  SER A 266       3.493  -9.327  -2.019  1.00 89.81           C
ATOM   4040  C   SER A 266       2.506  -8.838  -0.957  1.00 89.81           C
ATOM   4041  O   SER A 266       2.859  -8.716   0.215  1.00 89.81           O
ATOM   4042  HA  SER A 266       4.234  -9.992  -1.575  1.00 89.81           H
ATOM   4043  CB  SER A 266       4.203  -8.138  -2.671  1.00 89.81           C
ATOM   4044 1HB  SER A 266       4.700  -7.546  -1.902  1.00 89.81           H
ATOM   4045 2HB  SER A 266       4.979  -8.504  -3.343  1.00 89.81           H
ATOM   4046  OG  SER A 266       3.299  -7.310  -3.396  1.00 89.81           O
ATOM   4047  HG  SER A 266       3.334  -7.535  -4.370  1.00 89.81           H
ATOM   4048  HN  SER A 266       2.568  -9.650  -3.857  1.00 89.81           H
ATOM   4049  N   GLN A 267       1.288  -8.573  -1.405  1.00 85.05           N
ATOM   4050  CA  GLN A 267       0.304  -7.921  -0.557  1.00 85.05           C
ATOM   4051  C   GLN A 267      -0.445  -8.959   0.281  1.00 85.05           C
ATOM   4052  O   GLN A 267      -0.904  -8.659   1.382  1.00 85.05           O
ATOM   4053  HA  GLN A 267       0.875  -7.261   0.095  1.00 85.05           H
ATOM   4054  CB  GLN A 267      -0.669  -7.084  -1.390  1.00 85.05           C
ATOM   4055 1HB  GLN A 267      -1.102  -7.700  -2.178  1.00 85.05           H
ATOM   4056 2HB  GLN A 267      -1.492  -6.745  -0.762  1.00 85.05           H
ATOM   4057  CG  GLN A 267       0.038  -5.876  -2.009  1.00 85.05           C
ATOM   4058 1HG  GLN A 267       0.901  -6.211  -2.584  1.00 85.05           H
ATOM   4059 2HG  GLN A 267      -0.634  -5.375  -2.706  1.00 85.05           H
ATOM   4060  CD  GLN A 267       0.489  -4.892  -0.929  1.00 85.05           C
ATOM   4061  OE1 GLN A 267      -0.115  -4.765   0.123  1.00 85.05           O
ATOM   4062  NE2 GLN A 267       1.583  -4.204  -1.246  1.00 85.05           N
ATOM   4063 1HE2 GLN A 267       2.031  -4.357  -2.126  1.00 85.05           H
ATOM   4064 2HE2 GLN A 267       1.956  -3.535  -0.604  1.00 85.05           H
ATOM   4065  HN  GLN A 267       0.970  -8.795  -2.327  1.00 85.05           H
ATOM   4066  N   PHE A 268      -0.545 -10.159  -0.272  1.00 90.62           N
ATOM   4067  CA  PHE A 268      -1.409 -11.177   0.301  1.00 90.62           C
ATOM   4068  C   PHE A 268      -0.982 -11.517   1.730  1.00 90.62           C
ATOM   4069  O   PHE A 268      -1.785 -11.434   2.658  1.00 90.62           O
ATOM   4070  HA  PHE A 268      -2.421 -10.773   0.313  1.00 90.62           H
ATOM   4071  CB  PHE A 268      -1.268 -12.426  -0.571  1.00 90.62           C
ATOM   4072 1HB  PHE A 268      -1.520 -12.168  -1.600  1.00 90.62           H
ATOM   4073 2HB  PHE A 268      -0.225 -12.743  -0.568  1.00 90.62           H
ATOM   4074  CG  PHE A 268      -2.144 -13.599  -0.126  1.00 90.62           C
ATOM   4075  CD1 PHE A 268      -1.602 -14.617   0.594  1.00 90.62           C
ATOM   4076  HD1 PHE A 268      -0.543 -14.598   0.854  1.00 90.62           H
ATOM   4077  CD2 PHE A 268      -3.465 -13.623  -0.450  1.00 90.62           C
ATOM   4078  HD2 PHE A 268      -3.899 -12.806  -1.027  1.00 90.62           H
ATOM   4079  CE1 PHE A 268      -2.415 -15.705   1.008  1.00 90.62           C
ATOM   4080  HE1 PHE A 268      -1.980 -16.522   1.585  1.00 90.62           H
ATOM   4081  CE2 PHE A 268      -4.278 -14.711  -0.036  1.00 90.62           C
ATOM   4082  HE2 PHE A 268      -5.336 -14.730  -0.296  1.00 90.62           H
ATOM   4083  CZ  PHE A 268      -3.736 -15.729   0.684  1.00 90.62           C
ATOM   4084  HZ  PHE A 268      -4.360 -16.565   1.001  1.00 90.62           H
ATOM   4085  HN  PHE A 268      -0.050 -10.439  -1.094  1.00 90.62           H
ATOM   4086  N   PRO A 269       0.284 -11.905   1.933  1.00 94.16           N
ATOM   4087  CA  PRO A 269       0.753 -12.284   3.269  1.00 94.16           C
ATOM   4088  C   PRO A 269       0.461 -11.214   4.308  1.00 94.16           C
ATOM   4089  O   PRO A 269       0.017 -11.522   5.413  1.00 94.16           O
ATOM   4090  HA  PRO A 269       0.220 -13.170   3.615  1.00 94.16           H
ATOM   4091  CB  PRO A 269       2.256 -12.496   3.079  1.00 94.16           C
ATOM   4092 1HB  PRO A 269       2.819 -11.586   3.284  1.00 94.16           H
ATOM   4093 2HB  PRO A 269       2.641 -13.265   3.749  1.00 94.16           H
ATOM   4094  CG  PRO A 269       2.372 -12.913   1.618  1.00 94.16           C
ATOM   4095 1HG  PRO A 269       3.380 -12.761   1.232  1.00 94.16           H
ATOM   4096 2HG  PRO A 269       2.147 -13.971   1.479  1.00 94.16           H
ATOM   4097  CD  PRO A 269       1.356 -12.018   0.927  1.00 94.16           C
ATOM   4098 1HD  PRO A 269       1.777 -11.043   0.681  1.00 94.16           H
ATOM   4099 2HD  PRO A 269       1.001 -12.454  -0.006  1.00 94.16           H
ATOM   4100  N   TYR A 270       0.720  -9.973   3.922  1.00 91.40           N
ATOM   4101  CA  TYR A 270       0.545  -8.855   4.832  1.00 91.40           C
ATOM   4102  C   TYR A 270      -0.919  -8.713   5.253  1.00 91.40           C
ATOM   4103  O   TYR A 270      -1.215  -8.542   6.434  1.00 91.40           O
ATOM   4104  HA  TYR A 270       1.153  -9.043   5.717  1.00 91.40           H
ATOM   4105  CB  TYR A 270       0.962  -7.607   4.051  1.00 91.40           C
ATOM   4106 1HB  TYR A 270       2.035  -7.649   3.864  1.00 91.40           H
ATOM   4107 2HB  TYR A 270       0.468  -7.616   3.080  1.00 91.40           H
ATOM   4108  CG  TYR A 270       0.635  -6.291   4.760  1.00 91.40           C
ATOM   4109  CD1 TYR A 270      -0.313  -5.439   4.231  1.00 91.40           C
ATOM   4110  HD1 TYR A 270      -0.829  -5.704   3.308  1.00 91.40           H
ATOM   4111  CD2 TYR A 270       1.288  -5.956   5.929  1.00 91.40           C
ATOM   4112  HD2 TYR A 270       2.037  -6.629   6.347  1.00 91.40           H
ATOM   4113  CE1 TYR A 270      -0.621  -4.201   4.898  1.00 91.40           C
ATOM   4114  HE1 TYR A 270      -1.368  -3.519   4.491  1.00 91.40           H
ATOM   4115  CE2 TYR A 270       0.980  -4.717   6.596  1.00 91.40           C
ATOM   4116  HE2 TYR A 270       1.488  -4.441   7.520  1.00 91.40           H
ATOM   4117  CZ  TYR A 270       0.041  -3.901   6.048  1.00 91.40           C
ATOM   4118  OH  TYR A 270      -0.250  -2.732   6.678  1.00 91.40           O
ATOM   4119  HH  TYR A 270       0.213  -2.696   7.564  1.00 91.40           H
ATOM   4120  HN  TYR A 270       1.043  -9.728   3.008  1.00 91.40           H
ATOM   4121  N   ASN A 271      -1.796  -8.789   4.262  1.00 89.64           N
ATOM   4122  CA  ASN A 271      -3.212  -8.566   4.498  1.00 89.64           C
ATOM   4123  C   ASN A 271      -3.779  -9.729   5.314  1.00 89.64           C
ATOM   4124  O   ASN A 271      -4.789  -9.577   6.000  1.00 89.64           O
ATOM   4125  HA  ASN A 271      -3.267  -7.617   5.031  1.00 89.64           H
ATOM   4126  CB  ASN A 271      -3.985  -8.492   3.179  1.00 89.64           C
ATOM   4127 1HB  ASN A 271      -3.626  -9.264   2.500  1.00 89.64           H
ATOM   4128 2HB  ASN A 271      -5.041  -8.692   3.361  1.00 89.64           H
ATOM   4129  CG  ASN A 271      -3.826  -7.117   2.527  1.00 89.64           C
ATOM   4130  OD1 ASN A 271      -4.432  -6.137   2.928  1.00 89.64           O
ATOM   4131  ND2 ASN A 271      -2.979  -7.099   1.501  1.00 89.64           N
ATOM   4132 1HD2 ASN A 271      -2.514  -7.940   1.223  1.00 89.64           H
ATOM   4133 2HD2 ASN A 271      -2.808  -6.246   1.009  1.00 89.64           H
ATOM   4134  HN  ASN A 271      -1.553  -8.999   3.315  1.00 89.64           H
ATOM   4135  N   CYS A 272      -3.105 -10.865   5.212  1.00 94.34           N
ATOM   4136  CA  CYS A 272      -3.450 -12.016   6.030  1.00 94.34           C
ATOM   4137  C   CYS A 272      -3.274 -11.631   7.500  1.00 94.34           C
ATOM   4138  O   CYS A 272      -4.165 -11.860   8.316  1.00 94.34           O
ATOM   4139  HA  CYS A 272      -4.492 -12.252   5.814  1.00 94.34           H
ATOM   4140  CB  CYS A 272      -2.617 -13.244   5.658  1.00 94.34           C
ATOM   4141 1HB  CYS A 272      -1.559 -12.983   5.634  1.00 94.34           H
ATOM   4142 2HB  CYS A 272      -2.737 -14.018   6.416  1.00 94.34           H
ATOM   4143  SG  CYS A 272      -3.140 -13.884   4.025  1.00 94.34           S
ATOM   4144  HG  CYS A 272      -2.547 -12.934   3.307  1.00 94.34           H
ATOM   4145  HN  CYS A 272      -2.337 -11.006   4.588  1.00 94.34           H
ATOM   4146  N   ILE A 273      -2.118 -11.053   7.793  1.00 93.21           N
ATOM   4147  CA  ILE A 273      -1.804 -10.656   9.155  1.00 93.21           C
ATOM   4148  C   ILE A 273      -2.723  -9.505   9.571  1.00 93.21           C
ATOM   4149  O   ILE A 273      -3.196  -9.463  10.706  1.00 93.21           O
ATOM   4150  HA  ILE A 273      -2.008 -11.511   9.800  1.00 93.21           H
ATOM   4151  CB  ILE A 273      -0.315 -10.333   9.289  1.00 93.21           C
ATOM   4152  HB  ILE A 273      -0.071  -9.543   8.578  1.00 93.21           H
ATOM   4153  CG1 ILE A 273       0.544 -11.547   8.928  1.00 93.21           C
ATOM   4154 1HG1 ILE A 273       0.355 -11.836   7.895  1.00 93.21           H
ATOM   4155 2HG1 ILE A 273       1.600 -11.283   8.997  1.00 93.21           H
ATOM   4156  CG2 ILE A 273       0.007  -9.798  10.686  1.00 93.21           C
ATOM   4157 1HG2 ILE A 273      -0.565  -8.888  10.867  1.00 93.21           H
ATOM   4158 2HG2 ILE A 273      -0.256 -10.548  11.432  1.00 93.21           H
ATOM   4159 3HG2 ILE A 273       1.072  -9.576  10.754  1.00 93.21           H
ATOM   4160  CD1 ILE A 273       0.245 -12.725   9.857  1.00 93.21           C
ATOM   4161 1HD1 ILE A 273       0.459 -12.439  10.887  1.00 93.21           H
ATOM   4162 2HD1 ILE A 273      -0.805 -13.001   9.767  1.00 93.21           H
ATOM   4163 3HD1 ILE A 273       0.869 -13.574   9.579  1.00 93.21           H
ATOM   4164  HN  ILE A 273      -1.405 -10.856   7.120  1.00 93.21           H
ATOM   4165  N   LEU A 274      -2.947  -8.600   8.630  1.00 90.11           N
ATOM   4166  CA  LEU A 274      -3.771  -7.432   8.896  1.00 90.11           C
ATOM   4167  C   LEU A 274      -5.182  -7.885   9.278  1.00 90.11           C
ATOM   4168  O   LEU A 274      -5.828  -7.268  10.123  1.00 90.11           O
ATOM   4169  HA  LEU A 274      -3.333  -6.911   9.748  1.00 90.11           H
ATOM   4170  CB  LEU A 274      -3.734  -6.469   7.708  1.00 90.11           C
ATOM   4171 1HB  LEU A 274      -2.692  -6.279   7.452  1.00 90.11           H
ATOM   4172 2HB  LEU A 274      -4.189  -6.964   6.850  1.00 90.11           H
ATOM   4173  CG  LEU A 274      -4.433  -5.123   7.915  1.00 90.11           C
ATOM   4174  HG  LEU A 274      -5.449  -5.315   8.260  1.00 90.11           H
ATOM   4175  CD1 LEU A 274      -3.734  -4.303   9.001  1.00 90.11           C
ATOM   4176 1HD1 LEU A 274      -3.753  -4.855   9.941  1.00 90.11           H
ATOM   4177 2HD1 LEU A 274      -2.700  -4.120   8.709  1.00 90.11           H
ATOM   4178 3HD1 LEU A 274      -4.250  -3.352   9.127  1.00 90.11           H
ATOM   4179  CD2 LEU A 274      -4.541  -4.354   6.596  1.00 90.11           C
ATOM   4180 1HD2 LEU A 274      -3.542  -4.172   6.199  1.00 90.11           H
ATOM   4181 2HD2 LEU A 274      -5.116  -4.940   5.880  1.00 90.11           H
ATOM   4182 3HD2 LEU A 274      -5.041  -3.402   6.771  1.00 90.11           H
ATOM   4183  HN  LEU A 274      -2.578  -8.654   7.702  1.00 90.11           H
ATOM   4184  N   LEU A 275      -5.618  -8.959   8.636  1.00 92.37           N
ATOM   4185  CA  LEU A 275      -6.932  -9.515   8.913  1.00 92.37           C
ATOM   4186  C   LEU A 275      -6.982  -9.994  10.365  1.00 92.37           C
ATOM   4187  O   LEU A 275      -7.934  -9.700  11.087  1.00 92.37           O
ATOM   4188  HA  LEU A 275      -7.658  -8.712   8.789  1.00 92.37           H
ATOM   4189  CB  LEU A 275      -7.279 -10.602   7.894  1.00 92.37           C
ATOM   4190 1HB  LEU A 275      -7.245 -10.162   6.897  1.00 92.37           H
ATOM   4191 2HB  LEU A 275      -6.505 -11.368   7.931  1.00 92.37           H
ATOM   4192  CG  LEU A 275      -8.638 -11.281   8.076  1.00 92.37           C
ATOM   4193  HG  LEU A 275      -8.682 -11.693   9.084  1.00 92.37           H
ATOM   4194  CD1 LEU A 275      -9.778 -10.269   7.951  1.00 92.37           C
ATOM   4195 1HD1 LEU A 275      -9.667  -9.500   8.715  1.00 92.37           H
ATOM   4196 2HD1 LEU A 275      -9.747  -9.807   6.964  1.00 92.37           H
ATOM   4197 3HD1 LEU A 275     -10.733 -10.778   8.084  1.00 92.37           H
ATOM   4198  CD2 LEU A 275      -8.801 -12.451   7.103  1.00 92.37           C
ATOM   4199 1HD2 LEU A 275      -8.727 -12.084   6.079  1.00 92.37           H
ATOM   4200 2HD2 LEU A 275      -8.016 -13.185   7.283  1.00 92.37           H
ATOM   4201 3HD2 LEU A 275      -9.775 -12.916   7.253  1.00 92.37           H
ATOM   4202  HN  LEU A 275      -5.091  -9.447   7.939  1.00 92.37           H
ATOM   4203  N   VAL A 276      -5.946 -10.723  10.751  1.00 94.09           N
ATOM   4204  CA  VAL A 276      -5.862 -11.250  12.102  1.00 94.09           C
ATOM   4205  C   VAL A 276      -5.932 -10.093  13.101  1.00 94.09           C
ATOM   4206  O   VAL A 276      -6.667 -10.161  14.085  1.00 94.09           O
ATOM   4207  HA  VAL A 276      -6.725 -11.899  12.256  1.00 94.09           H
ATOM   4208  CB  VAL A 276      -4.598 -12.097  12.257  1.00 94.09           C
ATOM   4209  HB  VAL A 276      -3.746 -11.485  11.961  1.00 94.09           H
ATOM   4210  CG1 VAL A 276      -4.393 -12.516  13.714  1.00 94.09           C
ATOM   4211 1HG1 VAL A 276      -4.296 -11.626  14.337  1.00 94.09           H
ATOM   4212 2HG1 VAL A 276      -5.249 -13.102  14.048  1.00 94.09           H
ATOM   4213 3HG1 VAL A 276      -3.487 -13.117  13.796  1.00 94.09           H
ATOM   4214  CG2 VAL A 276      -4.641 -13.319  11.337  1.00 94.09           C
ATOM   4215 1HG2 VAL A 276      -5.506 -13.933  11.588  1.00 94.09           H
ATOM   4216 2HG2 VAL A 276      -4.717 -12.991  10.300  1.00 94.09           H
ATOM   4217 3HG2 VAL A 276      -3.730 -13.904  11.466  1.00 94.09           H
ATOM   4218  HN  VAL A 276      -5.174 -10.956  10.158  1.00 94.09           H
ATOM   4219  N   GLN A 277      -5.157  -9.057  12.813  1.00 90.88           N
ATOM   4220  CA  GLN A 277      -5.100  -7.899  13.689  1.00 90.88           C
ATOM   4221  C   GLN A 277      -6.475  -7.235  13.783  1.00 90.88           C
ATOM   4222  O   GLN A 277      -6.850  -6.724  14.836  1.00 90.88           O
ATOM   4223  HA  GLN A 277      -4.809  -8.288  14.664  1.00 90.88           H
ATOM   4224  CB  GLN A 277      -4.041  -6.903  13.211  1.00 90.88           C
ATOM   4225 1HB  GLN A 277      -4.164  -6.720  12.144  1.00 90.88           H
ATOM   4226 2HB  GLN A 277      -4.182  -5.947  13.717  1.00 90.88           H
ATOM   4227  CG  GLN A 277      -2.630  -7.428  13.485  1.00 90.88           C
ATOM   4228 1HG  GLN A 277      -2.520  -7.648  14.547  1.00 90.88           H
ATOM   4229 2HG  GLN A 277      -2.477  -8.364  12.948  1.00 90.88           H
ATOM   4230  CD  GLN A 277      -1.573  -6.409  13.057  1.00 90.88           C
ATOM   4231  OE1 GLN A 277      -1.804  -5.550  12.222  1.00 90.88           O
ATOM   4232  NE2 GLN A 277      -0.403  -6.551  13.673  1.00 90.88           N
ATOM   4233 1HE2 GLN A 277      -0.280  -7.278  14.349  1.00 90.88           H
ATOM   4234 2HE2 GLN A 277       0.352  -5.932  13.461  1.00 90.88           H
ATOM   4235  HN  GLN A 277      -4.578  -9.001  12.000  1.00 90.88           H
ATOM   4236  N   THR A 278      -7.188  -7.265  12.666  1.00 91.58           N
ATOM   4237  CA  THR A 278      -8.496  -6.635  12.597  1.00 91.58           C
ATOM   4238  C   THR A 278      -9.492  -7.374  13.493  1.00 91.58           C
ATOM   4239  O   THR A 278     -10.266  -6.748  14.215  1.00 91.58           O
ATOM   4240  HA  THR A 278      -8.409  -5.620  12.985  1.00 91.58           H
ATOM   4241  CB  THR A 278      -8.920  -6.586  11.128  1.00 91.58           C
ATOM   4242  HB  THR A 278      -9.061  -7.591  10.730  1.00 91.58           H
ATOM   4243  OG1 THR A 278      -7.901  -5.813  10.498  1.00 91.58           O
ATOM   4244  HG1 THR A 278      -7.213  -6.417  10.097  1.00 91.58           H
ATOM   4245  CG2 THR A 278     -10.195  -5.768  10.913  1.00 91.58           C
ATOM   4246 1HG2 THR A 278     -10.031  -4.744  11.249  1.00 91.58           H
ATOM   4247 2HG2 THR A 278     -11.011  -6.211  11.483  1.00 91.58           H
ATOM   4248 3HG2 THR A 278     -10.451  -5.766   9.854  1.00 91.58           H
ATOM   4249  HN  THR A 278      -6.887  -7.708  11.822  1.00 91.58           H
ATOM   4250  N   ILE A 279      -9.440  -8.696  13.416  1.00 92.02           N
ATOM   4251  CA  ILE A 279     -10.331  -9.527  14.209  1.00 92.02           C
ATOM   4252  C   ILE A 279      -9.987  -9.367  15.691  1.00 92.02           C
ATOM   4253  O   ILE A 279     -10.879  -9.251  16.530  1.00 92.02           O
ATOM   4254  HA  ILE A 279     -11.346  -9.163  14.049  1.00 92.02           H
ATOM   4255  CB  ILE A 279     -10.287 -10.976  13.720  1.00 92.02           C
ATOM   4256  HB  ILE A 279      -9.248 -11.305  13.720  1.00 92.02           H
ATOM   4257  CG1 ILE A 279     -10.795 -11.086  12.281  1.00 92.02           C
ATOM   4258 1HG1 ILE A 279     -11.876 -10.942  12.262  1.00 92.02           H
ATOM   4259 2HG1 ILE A 279     -10.358 -10.292  11.676  1.00 92.02           H
ATOM   4260  CG2 ILE A 279     -11.053 -11.898  14.671  1.00 92.02           C
ATOM   4261 1HG2 ILE A 279     -10.605 -11.850  15.663  1.00 92.02           H
ATOM   4262 2HG2 ILE A 279     -12.094 -11.579  14.726  1.00 92.02           H
ATOM   4263 3HG2 ILE A 279     -11.006 -12.922  14.300  1.00 92.02           H
ATOM   4264  CD1 ILE A 279     -10.445 -12.447  11.678  1.00 92.02           C
ATOM   4265 1HD1 ILE A 279      -9.362 -12.576  11.677  1.00 92.02           H
ATOM   4266 2HD1 ILE A 279     -10.904 -13.237  12.272  1.00 92.02           H
ATOM   4267 3HD1 ILE A 279     -10.818 -12.498  10.655  1.00 92.02           H
ATOM   4268  HN  ILE A 279      -8.806  -9.198  12.828  1.00 92.02           H
ATOM   4269  N   ASP A 280      -8.691  -9.365  15.968  1.00 91.39           N
ATOM   4270  CA  ASP A 280      -8.219  -9.273  17.339  1.00 91.39           C
ATOM   4271  C   ASP A 280      -8.621  -7.917  17.922  1.00 91.39           C
ATOM   4272  O   ASP A 280      -8.931  -7.814  19.108  1.00 91.39           O
ATOM   4273  HA  ASP A 280      -8.689 -10.107  17.860  1.00 91.39           H
ATOM   4274  CB  ASP A 280      -6.694  -9.382  17.405  1.00 91.39           C
ATOM   4275 1HB  ASP A 280      -6.370 -10.297  16.909  1.00 91.39           H
ATOM   4276 2HB  ASP A 280      -6.242  -8.550  16.865  1.00 91.39           H
ATOM   4277  CG  ASP A 280      -6.207  -9.381  18.856  1.00 91.39           C
ATOM   4278  OD1 ASP A 280      -6.778 -10.163  19.646  1.00 91.39           O
ATOM   4279  OD2 ASP A 280      -5.275  -8.599  19.141  1.00 91.39           O
ATOM   4280  HN  ASP A 280      -7.971  -9.424  15.276  1.00 91.39           H
ATOM   4281  N   ALA A 281      -8.603  -6.909  17.062  1.00 90.79           N
ATOM   4282  CA  ALA A 281      -8.967  -5.565  17.475  1.00 90.79           C
ATOM   4283  C   ALA A 281     -10.411  -5.566  17.983  1.00 90.79           C
ATOM   4284  O   ALA A 281     -10.772  -4.760  18.840  1.00 90.79           O
ATOM   4285  HA  ALA A 281      -8.304  -5.278  18.291  1.00 90.79           H
ATOM   4286  CB  ALA A 281      -8.760  -4.598  16.308  1.00 90.79           C
ATOM   4287 1HB  ALA A 281      -7.714  -4.613  16.005  1.00 90.79           H
ATOM   4288 2HB  ALA A 281      -9.386  -4.901  15.469  1.00 90.79           H
ATOM   4289 3HB  ALA A 281      -9.034  -3.589  16.619  1.00 90.79           H
ATOM   4290  HN  ALA A 281      -8.347  -7.000  16.099  1.00 90.79           H
ATOM   4291  N   TYR A 282     -11.198  -6.479  17.432  1.00 80.49           N
ATOM   4292  CA  TYR A 282     -12.602  -6.573  17.794  1.00 80.49           C
ATOM   4293  C   TYR A 282     -12.810  -7.587  18.921  1.00 80.49           C
ATOM   4294  O   TYR A 282     -13.496  -7.300  19.901  1.00 80.49           O
ATOM   4295  HA  TYR A 282     -12.928  -5.591  18.135  1.00 80.49           H
ATOM   4296  CB  TYR A 282     -13.328  -7.064  16.541  1.00 80.49           C
ATOM   4297 1HB  TYR A 282     -13.100  -6.391  15.714  1.00 80.49           H
ATOM   4298 2HB  TYR A 282     -12.940  -8.046  16.269  1.00 80.49           H
ATOM   4299  CG  TYR A 282     -14.847  -7.159  16.699  1.00 80.49           C
ATOM   4300  CD1 TYR A 282     -15.446  -8.387  16.890  1.00 80.49           C
ATOM   4301  HD1 TYR A 282     -14.837  -9.290  16.929  1.00 80.49           H
ATOM   4302  CD2 TYR A 282     -15.618  -6.015  16.649  1.00 80.49           C
ATOM   4303  HD2 TYR A 282     -15.145  -5.045  16.498  1.00 80.49           H
ATOM   4304  CE1 TYR A 282     -16.875  -8.476  17.039  1.00 80.49           C
ATOM   4305  HE1 TYR A 282     -17.361  -9.440  17.191  1.00 80.49           H
ATOM   4306  CE2 TYR A 282     -17.048  -6.104  16.798  1.00 80.49           C
ATOM   4307  HE2 TYR A 282     -17.669  -5.209  16.761  1.00 80.49           H
ATOM   4308  CZ  TYR A 282     -17.606  -7.330  16.986  1.00 80.49           C
ATOM   4309  OH  TYR A 282     -18.956  -7.414  17.126  1.00 80.49           O
ATOM   4310  HH  TYR A 282     -19.225  -8.364  17.284  1.00 80.49           H
ATOM   4311  HN  TYR A 282     -10.891  -7.144  16.752  1.00 80.49           H
ATOM   4312  N   ALA A 283     -12.207  -8.754  18.743  1.00 89.08           N
ATOM   4313  CA  ALA A 283     -12.532  -9.899  19.576  1.00 89.08           C
ATOM   4314  C   ALA A 283     -11.551  -9.966  20.749  1.00 89.08           C
ATOM   4315  O   ALA A 283     -11.836 -10.597  21.765  1.00 89.08           O
ATOM   4316  HA  ALA A 283     -13.539  -9.752  19.964  1.00 89.08           H
ATOM   4317  CB  ALA A 283     -12.511 -11.171  18.726  1.00 89.08           C
ATOM   4318 1HB  ALA A 283     -13.246 -11.084  17.925  1.00 89.08           H
ATOM   4319 2HB  ALA A 283     -11.519 -11.304  18.296  1.00 89.08           H
ATOM   4320 3HB  ALA A 283     -12.755 -12.030  19.351  1.00 89.08           H
ATOM   4321  HN  ALA A 283     -11.509  -8.922  18.047  1.00 89.08           H
ATOM   4322  N   MET A 284     -10.417  -9.305  20.568  1.00 82.31           N
ATOM   4323  CA  MET A 284      -9.387  -9.294  21.593  1.00 82.31           C
ATOM   4324  C   MET A 284      -9.107 -10.708  22.106  1.00 82.31           C
ATOM   4325  O   MET A 284      -9.012 -10.927  23.312  1.00 82.31           O
ATOM   4326  HA  MET A 284      -8.496  -8.893  21.109  1.00 82.31           H
ATOM   4327  CB  MET A 284      -9.834  -8.407  22.757  1.00 82.31           C
ATOM   4328 1HB  MET A 284     -10.727  -8.830  23.218  1.00 82.31           H
ATOM   4329 2HB  MET A 284      -9.059  -8.387  23.523  1.00 82.31           H
ATOM   4330  CG  MET A 284     -10.125  -6.983  22.281  1.00 82.31           C
ATOM   4331 1HG  MET A 284      -9.232  -6.552  21.829  1.00 82.31           H
ATOM   4332 2HG  MET A 284     -10.896  -6.998  21.510  1.00 82.31           H
ATOM   4333  SD  MET A 284     -10.658  -5.976  23.655  1.00 82.31           S
ATOM   4334  CE  MET A 284     -10.983  -4.440  22.807  1.00 82.31           C
ATOM   4335 1HE  MET A 284     -10.069  -4.088  22.329  1.00 82.31           H
ATOM   4336 2HE  MET A 284     -11.752  -4.599  22.050  1.00 82.31           H
ATOM   4337 3HE  MET A 284     -11.328  -3.695  23.524  1.00 82.31           H
ATOM   4338  HN  MET A 284     -10.197  -8.786  19.742  1.00 82.31           H
ATOM   4339  N   PHE A 285      -8.984 -11.631  21.164  1.00 84.63           N
ATOM   4340  CA  PHE A 285      -8.895 -13.041  21.504  1.00 84.63           C
ATOM   4341  C   PHE A 285      -7.452 -13.439  21.818  1.00 84.63           C
ATOM   4342  O   PHE A 285      -7.205 -14.516  22.360  1.00 84.63           O
ATOM   4343  HA  PHE A 285      -9.515 -13.200  22.387  1.00 84.63           H
ATOM   4344  CB  PHE A 285      -9.375 -13.827  20.282  1.00 84.63           C
ATOM   4345 1HB  PHE A 285      -9.503 -14.873  20.563  1.00 84.63           H
ATOM   4346 2HB  PHE A 285     -10.355 -13.454  19.984  1.00 84.63           H
ATOM   4347  CG  PHE A 285      -8.429 -13.749  19.082  1.00 84.63           C
ATOM   4348  CD1 PHE A 285      -8.589 -12.769  18.153  1.00 84.63           C
ATOM   4349  HD1 PHE A 285      -9.391 -12.039  18.263  1.00 84.63           H
ATOM   4350  CD2 PHE A 285      -7.428 -14.660  18.944  1.00 84.63           C
ATOM   4351  HD2 PHE A 285      -7.300 -15.445  19.689  1.00 84.63           H
ATOM   4352  CE1 PHE A 285      -7.711 -12.697  17.039  1.00 84.63           C
ATOM   4353  HE1 PHE A 285      -7.840 -11.911  16.294  1.00 84.63           H
ATOM   4354  CE2 PHE A 285      -6.551 -14.587  17.831  1.00 84.63           C
ATOM   4355  HE2 PHE A 285      -5.749 -15.317  17.720  1.00 84.63           H
ATOM   4356  CZ  PHE A 285      -6.711 -13.607  16.901  1.00 84.63           C
ATOM   4357  HZ  PHE A 285      -6.037 -13.552  16.046  1.00 84.63           H
ATOM   4358  HN  PHE A 285      -8.945 -11.430  20.185  1.00 84.63           H
ATOM   4359  N   ILE A 286      -6.536 -12.550  21.465  1.00 86.40           N
ATOM   4360  CA  ILE A 286      -5.125 -12.787  21.719  1.00 86.40           C
ATOM   4361  C   ILE A 286      -4.775 -12.296  23.125  1.00 86.40           C
ATOM   4362  O   ILE A 286      -4.629 -11.095  23.348  1.00 86.40           O
ATOM   4363  HA  ILE A 286      -4.963 -13.864  21.679  1.00 86.40           H
ATOM   4364  CB  ILE A 286      -4.269 -12.159  20.617  1.00 86.40           C
ATOM   4365  HB  ILE A 286      -4.465 -11.087  20.601  1.00 86.40           H
ATOM   4366  CG1 ILE A 286      -4.655 -12.709  19.242  1.00 86.40           C
ATOM   4367 1HG1 ILE A 286      -4.427 -13.774  19.196  1.00 86.40           H
ATOM   4368 2HG1 ILE A 286      -5.730 -12.607  19.095  1.00 86.40           H
ATOM   4369  CG2 ILE A 286      -2.779 -12.342  20.909  1.00 86.40           C
ATOM   4370 1HG2 ILE A 286      -2.533 -11.864  21.858  1.00 86.40           H
ATOM   4371 2HG2 ILE A 286      -2.547 -13.405  20.968  1.00 86.40           H
ATOM   4372 3HG2 ILE A 286      -2.193 -11.886  20.111  1.00 86.40           H
ATOM   4373  CD1 ILE A 286      -3.909 -11.973  18.128  1.00 86.40           C
ATOM   4374 1HD1 ILE A 286      -4.159 -10.912  18.163  1.00 86.40           H
ATOM   4375 2HD1 ILE A 286      -2.835 -12.098  18.265  1.00 86.40           H
ATOM   4376 3HD1 ILE A 286      -4.202 -12.383  17.162  1.00 86.40           H
ATOM   4377  HN  ILE A 286      -6.744 -11.682  21.013  1.00 86.40           H
ATOM   4378  N   SER A 287      -4.650 -13.249  24.036  1.00 84.92           N
ATOM   4379  CA  SER A 287      -4.325 -12.928  25.416  1.00 84.92           C
ATOM   4380  C   SER A 287      -2.900 -13.383  25.737  1.00 84.92           C
ATOM   4381  O   SER A 287      -2.334 -12.990  26.756  1.00 84.92           O
ATOM   4382  HA  SER A 287      -4.405 -11.843  25.486  1.00 84.92           H
ATOM   4383  CB  SER A 287      -5.319 -13.575  26.381  1.00 84.92           C
ATOM   4384 1HB  SER A 287      -5.034 -13.341  27.407  1.00 84.92           H
ATOM   4385 2HB  SER A 287      -6.310 -13.150  26.221  1.00 84.92           H
ATOM   4386  OG  SER A 287      -5.379 -14.990  26.217  1.00 84.92           O
ATOM   4387  HG  SER A 287      -6.065 -15.377  26.833  1.00 84.92           H
ATOM   4388  HN  SER A 287      -4.768 -14.224  23.846  1.00 84.92           H
ATOM   4389  N   ASN A 288      -2.361 -14.205  24.848  1.00 85.68           N
ATOM   4390  CA  ASN A 288      -1.048 -14.786  25.067  1.00 85.68           C
ATOM   4391  C   ASN A 288       0.019 -13.861  24.478  1.00 85.68           C
ATOM   4392  O   ASN A 288      -0.006 -13.559  23.286  1.00 85.68           O
ATOM   4393  HA  ASN A 288      -0.957 -14.892  26.148  1.00 85.68           H
ATOM   4394  CB  ASN A 288      -0.926 -16.147  24.378  1.00 85.68           C
ATOM   4395 1HB  ASN A 288      -1.776 -16.773  24.649  1.00 85.68           H
ATOM   4396 2HB  ASN A 288      -0.959 -16.016  23.296  1.00 85.68           H
ATOM   4397  CG  ASN A 288       0.377 -16.847  24.772  1.00 85.68           C
ATOM   4398  OD1 ASN A 288       1.416 -16.230  24.942  1.00 85.68           O
ATOM   4399  ND2 ASN A 288       0.263 -18.165  24.908  1.00 85.68           N
ATOM   4400 1HD2 ASN A 288      -0.620 -18.609  24.754  1.00 85.68           H
ATOM   4401 2HD2 ASN A 288       1.060 -18.712  25.164  1.00 85.68           H
ATOM   4402  HN  ASN A 288      -2.806 -14.474  23.994  1.00 85.68           H
ATOM   4403  N   CYS A 289       0.931 -13.437  25.340  1.00 90.50           N
ATOM   4404  CA  CYS A 289       1.947 -12.477  24.944  1.00 90.50           C
ATOM   4405  C   CYS A 289       2.817 -13.118  23.860  1.00 90.50           C
ATOM   4406  O   CYS A 289       3.222 -12.451  22.909  1.00 90.50           O
ATOM   4407  HA  CYS A 289       1.420 -11.607  24.553  1.00 90.50           H
ATOM   4408  CB  CYS A 289       2.779 -12.008  26.139  1.00 90.50           C
ATOM   4409 1HB  CYS A 289       2.126 -11.596  26.908  1.00 90.50           H
ATOM   4410 2HB  CYS A 289       3.301 -12.855  26.584  1.00 90.50           H
ATOM   4411  SG  CYS A 289       3.987 -10.742  25.603  1.00 90.50           S
ATOM   4412  HN  CYS A 289       0.983 -13.738  26.293  1.00 90.50           H
ATOM   4413  N   ALA A 290       3.078 -14.405  24.040  1.00 92.70           N
ATOM   4414  CA  ALA A 290       3.952 -15.125  23.130  1.00 92.70           C
ATOM   4415  C   ALA A 290       3.356 -15.089  21.721  1.00 92.70           C
ATOM   4416  O   ALA A 290       4.076 -14.895  20.743  1.00 92.70           O
ATOM   4417  HA  ALA A 290       4.915 -14.614  23.120  1.00 92.70           H
ATOM   4418  CB  ALA A 290       4.156 -16.553  23.640  1.00 92.70           C
ATOM   4419 1HB  ALA A 290       4.609 -16.523  24.631  1.00 92.70           H
ATOM   4420 2HB  ALA A 290       3.193 -17.060  23.696  1.00 92.70           H
ATOM   4421 3HB  ALA A 290       4.812 -17.093  22.957  1.00 92.70           H
ATOM   4422  HN  ALA A 290       2.704 -14.952  24.789  1.00 92.70           H
ATOM   4423  N   VAL A 291       2.046 -15.280  21.663  1.00 92.82           N
ATOM   4424  CA  VAL A 291       1.344 -15.270  20.390  1.00 92.82           C
ATOM   4425  C   VAL A 291       1.397 -13.862  19.794  1.00 92.82           C
ATOM   4426  O   VAL A 291       1.637 -13.698  18.599  1.00 92.82           O
ATOM   4427  HA  VAL A 291       1.867 -15.953  19.721  1.00 92.82           H
ATOM   4428  CB  VAL A 291      -0.083 -15.787  20.576  1.00 92.82           C
ATOM   4429  HB  VAL A 291      -0.577 -15.152  21.311  1.00 92.82           H
ATOM   4430  CG1 VAL A 291      -0.874 -15.696  19.269  1.00 92.82           C
ATOM   4431 1HG1 VAL A 291      -0.918 -14.657  18.943  1.00 92.82           H
ATOM   4432 2HG1 VAL A 291      -0.381 -16.297  18.504  1.00 92.82           H
ATOM   4433 3HG1 VAL A 291      -1.885 -16.070  19.429  1.00 92.82           H
ATOM   4434  CG2 VAL A 291      -0.082 -17.218  21.118  1.00 92.82           C
ATOM   4435 1HG2 VAL A 291       0.438 -17.871  20.417  1.00 92.82           H
ATOM   4436 2HG2 VAL A 291       0.426 -17.241  22.082  1.00 92.82           H
ATOM   4437 3HG2 VAL A 291      -1.109 -17.561  21.240  1.00 92.82           H
ATOM   4438  HN  VAL A 291       1.468 -15.438  22.463  1.00 92.82           H
ATOM   4439  N   SER A 292       1.169 -12.880  20.655  1.00 93.10           N
ATOM   4440  CA  SER A 292       1.153 -11.494  20.222  1.00 93.10           C
ATOM   4441  C   SER A 292       2.514 -11.114  19.634  1.00 93.10           C
ATOM   4442  O   SER A 292       2.584 -10.455  18.598  1.00 93.10           O
ATOM   4443  HA  SER A 292       0.378 -11.438  19.459  1.00 93.10           H
ATOM   4444  CB  SER A 292       0.796 -10.559  21.380  1.00 93.10           C
ATOM   4445 1HB  SER A 292      -0.131 -10.896  21.845  1.00 93.10           H
ATOM   4446 2HB  SER A 292       1.573 -10.613  22.142  1.00 93.10           H
ATOM   4447  OG  SER A 292       0.646  -9.209  20.949  1.00 93.10           O
ATOM   4448  HG  SER A 292      -0.172  -9.120  20.381  1.00 93.10           H
ATOM   4449  HN  SER A 292       0.997 -13.021  21.630  1.00 93.10           H
ATOM   4450  N   THR A 293       3.561 -11.546  20.321  1.00 89.48           N
ATOM   4451  CA  THR A 293       4.914 -11.211  19.912  1.00 89.48           C
ATOM   4452  C   THR A 293       5.201 -11.763  18.514  1.00 89.48           C
ATOM   4453  O   THR A 293       5.736 -11.057  17.661  1.00 89.48           O
ATOM   4454  HA  THR A 293       4.997 -10.126  19.850  1.00 89.48           H
ATOM   4455  CB  THR A 293       5.875 -11.736  20.981  1.00 89.48           C
ATOM   4456  HB  THR A 293       5.796 -12.818  21.078  1.00 89.48           H
ATOM   4457  OG1 THR A 293       5.540 -10.988  22.146  1.00 89.48           O
ATOM   4458  HG1 THR A 293       4.856 -11.481  22.684  1.00 89.48           H
ATOM   4459  CG2 THR A 293       7.330 -11.354  20.699  1.00 89.48           C
ATOM   4460 1HG2 THR A 293       7.421 -10.268  20.669  1.00 89.48           H
ATOM   4461 2HG2 THR A 293       7.635 -11.771  19.739  1.00 89.48           H
ATOM   4462 3HG2 THR A 293       7.969 -11.751  21.487  1.00 89.48           H
ATOM   4463  HN  THR A 293       3.496 -12.113  21.142  1.00 89.48           H
ATOM   4464  N   ASN A 294       4.831 -13.021  18.322  1.00 91.46           N
ATOM   4465  CA  ASN A 294       5.103 -13.698  17.066  1.00 91.46           C
ATOM   4466  C   ASN A 294       4.329 -13.008  15.941  1.00 91.46           C
ATOM   4467  O   ASN A 294       4.834 -12.871  14.828  1.00 91.46           O
ATOM   4468  HA  ASN A 294       6.183 -13.630  16.932  1.00 91.46           H
ATOM   4469  CB  ASN A 294       4.656 -15.160  17.120  1.00 91.46           C
ATOM   4470 1HB  ASN A 294       3.653 -15.222  17.542  1.00 91.46           H
ATOM   4471 2HB  ASN A 294       4.601 -15.565  16.109  1.00 91.46           H
ATOM   4472  CG  ASN A 294       5.621 -15.999  17.959  1.00 91.46           C
ATOM   4473  OD1 ASN A 294       6.763 -15.634  18.188  1.00 91.46           O
ATOM   4474  ND2 ASN A 294       5.102 -17.140  18.404  1.00 91.46           N
ATOM   4475 1HD2 ASN A 294       4.157 -17.380  18.179  1.00 91.46           H
ATOM   4476 2HD2 ASN A 294       5.655 -17.757  18.962  1.00 91.46           H
ATOM   4477  HN  ASN A 294       4.354 -13.574  19.006  1.00 91.46           H
ATOM   4478  N   ILE A 295       3.115 -12.592  16.271  1.00 91.67           N
ATOM   4479  CA  ILE A 295       2.260 -11.932  15.298  1.00 91.67           C
ATOM   4480  C   ILE A 295       2.910 -10.617  14.864  1.00 91.67           C
ATOM   4481  O   ILE A 295       2.906 -10.279  13.681  1.00 91.67           O
ATOM   4482  HA  ILE A 295       2.189 -12.586  14.429  1.00 91.67           H
ATOM   4483  CB  ILE A 295       0.845 -11.764  15.855  1.00 91.67           C
ATOM   4484  HB  ILE A 295       0.922 -11.407  16.882  1.00 91.67           H
ATOM   4485  CG1 ILE A 295       0.110 -13.105  15.897  1.00 91.67           C
ATOM   4486 1HG1 ILE A 295      -0.086 -13.449  14.881  1.00 91.67           H
ATOM   4487 2HG1 ILE A 295       0.742 -13.856  16.371  1.00 91.67           H
ATOM   4488  CG2 ILE A 295       0.067 -10.709  15.067  1.00 91.67           C
ATOM   4489 1HG2 ILE A 295       0.585  -9.751  15.133  1.00 91.67           H
ATOM   4490 2HG2 ILE A 295      -0.002 -11.013  14.022  1.00 91.67           H
ATOM   4491 3HG2 ILE A 295      -0.935 -10.609  15.483  1.00 91.67           H
ATOM   4492  CD1 ILE A 295      -1.209 -12.984  16.663  1.00 91.67           C
ATOM   4493 1HD1 ILE A 295      -1.007 -12.664  17.686  1.00 91.67           H
ATOM   4494 2HD1 ILE A 295      -1.848 -12.250  16.172  1.00 91.67           H
ATOM   4495 3HD1 ILE A 295      -1.711 -13.951  16.678  1.00 91.67           H
ATOM   4496  HN  ILE A 295       2.715 -12.698  17.181  1.00 91.67           H
ATOM   4497  N   ASP A 296       3.453  -9.910  15.844  1.00 92.88           N
ATOM   4498  CA  ASP A 296       4.053  -8.611  15.587  1.00 92.88           C
ATOM   4499  C   ASP A 296       5.267  -8.787  14.673  1.00 92.88           C
ATOM   4500  O   ASP A 296       5.496  -7.975  13.777  1.00 92.88           O
ATOM   4501  HA  ASP A 296       3.264  -8.018  15.124  1.00 92.88           H
ATOM   4502  CB  ASP A 296       4.530  -7.958  16.886  1.00 92.88           C
ATOM   4503 1HB  ASP A 296       5.090  -8.683  17.477  1.00 92.88           H
ATOM   4504 2HB  ASP A 296       5.211  -7.139  16.656  1.00 92.88           H
ATOM   4505  CG  ASP A 296       3.347  -7.431  17.701  1.00 92.88           C
ATOM   4506  OD1 ASP A 296       2.248  -7.338  17.112  1.00 92.88           O
ATOM   4507  OD2 ASP A 296       3.568  -7.134  18.895  1.00 92.88           O
ATOM   4508  HN  ASP A 296       3.487 -10.210  16.797  1.00 92.88           H
ATOM   4509  N   ILE A 297       6.012  -9.852  14.930  1.00 91.93           N
ATOM   4510  CA  ILE A 297       7.182 -10.159  14.124  1.00 91.93           C
ATOM   4511  C   ILE A 297       6.740 -10.494  12.698  1.00 91.93           C
ATOM   4512  O   ILE A 297       7.328 -10.010  11.732  1.00 91.93           O
ATOM   4513  HA  ILE A 297       7.801  -9.263  14.092  1.00 91.93           H
ATOM   4514  CB  ILE A 297       8.013 -11.260  14.784  1.00 91.93           C
ATOM   4515  HB  ILE A 297       7.345 -12.078  15.054  1.00 91.93           H
ATOM   4516  CG1 ILE A 297       8.658 -10.759  16.078  1.00 91.93           C
ATOM   4517 1HG1 ILE A 297       9.414 -10.009  15.844  1.00 91.93           H
ATOM   4518 2HG1 ILE A 297       7.907 -10.271  16.698  1.00 91.93           H
ATOM   4519  CG2 ILE A 297       9.048 -11.826  13.809  1.00 91.93           C
ATOM   4520 1HG2 ILE A 297       8.538 -12.245  12.942  1.00 91.93           H
ATOM   4521 2HG2 ILE A 297       9.717 -11.028  13.487  1.00 91.93           H
ATOM   4522 3HG2 ILE A 297       9.625 -12.607  14.305  1.00 91.93           H
ATOM   4523  CD1 ILE A 297       9.299 -11.912  16.854  1.00 91.93           C
ATOM   4524 1HD1 ILE A 297       8.535 -12.648  17.107  1.00 91.93           H
ATOM   4525 2HD1 ILE A 297      10.067 -12.381  16.239  1.00 91.93           H
ATOM   4526 3HD1 ILE A 297       9.750 -11.528  17.769  1.00 91.93           H
ATOM   4527  HN  ILE A 297       5.828 -10.498  15.671  1.00 91.93           H
ATOM   4528  N   CYS A 298       5.707 -11.320  12.611  1.00 94.10           N
ATOM   4529  CA  CYS A 298       5.173 -11.716  11.319  1.00 94.10           C
ATOM   4530  C   CYS A 298       4.743 -10.454  10.569  1.00 94.10           C
ATOM   4531  O   CYS A 298       4.957 -10.341   9.363  1.00 94.10           O
ATOM   4532  HA  CYS A 298       5.979 -12.225  10.790  1.00 94.10           H
ATOM   4533  CB  CYS A 298       4.022 -12.714  11.465  1.00 94.10           C
ATOM   4534 1HB  CYS A 298       3.324 -12.367  12.227  1.00 94.10           H
ATOM   4535 2HB  CYS A 298       3.466 -12.780  10.530  1.00 94.10           H
ATOM   4536  SG  CYS A 298       4.676 -14.361  11.920  1.00 94.10           S
ATOM   4537  HG  CYS A 298       4.880 -14.080  13.204  1.00 94.10           H
ATOM   4538  HN  CYS A 298       5.239 -11.714  13.401  1.00 94.10           H
ATOM   4539  N   PHE A 299       4.143  -9.537  11.314  1.00 93.85           N
ATOM   4540  CA  PHE A 299       3.671  -8.292  10.732  1.00 93.85           C
ATOM   4541  C   PHE A 299       4.825  -7.507  10.106  1.00 93.85           C
ATOM   4542  O   PHE A 299       4.708  -7.012   8.986  1.00 93.85           O
ATOM   4543  HA  PHE A 299       2.948  -8.551   9.958  1.00 93.85           H
ATOM   4544  CB  PHE A 299       3.066  -7.468  11.870  1.00 93.85           C
ATOM   4545 1HB  PHE A 299       2.250  -8.033  12.321  1.00 93.85           H
ATOM   4546 2HB  PHE A 299       3.821  -7.326  12.643  1.00 93.85           H
ATOM   4547  CG  PHE A 299       2.539  -6.099  11.434  1.00 93.85           C
ATOM   4548  CD1 PHE A 299       3.285  -4.983  11.653  1.00 93.85           C
ATOM   4549  HD1 PHE A 299       4.258  -5.063  12.138  1.00 93.85           H
ATOM   4550  CD2 PHE A 299       1.326  -5.998  10.829  1.00 93.85           C
ATOM   4551  HD2 PHE A 299       0.728  -6.893  10.654  1.00 93.85           H
ATOM   4552  CE1 PHE A 299       2.796  -3.712  11.249  1.00 93.85           C
ATOM   4553  HE1 PHE A 299       3.393  -2.817  11.424  1.00 93.85           H
ATOM   4554  CE2 PHE A 299       0.837  -4.728  10.425  1.00 93.85           C
ATOM   4555  HE2 PHE A 299      -0.136  -4.647   9.940  1.00 93.85           H
ATOM   4556  CZ  PHE A 299       1.582  -3.611  10.643  1.00 93.85           C
ATOM   4557  HZ  PHE A 299       1.207  -2.636  10.333  1.00 93.85           H
ATOM   4558  HN  PHE A 299       3.980  -9.633  12.295  1.00 93.85           H
ATOM   4559  N   GLN A 300       5.913  -7.416  10.856  1.00 89.84           N
ATOM   4560  CA  GLN A 300       7.070  -6.660  10.409  1.00 89.84           C
ATOM   4561  C   GLN A 300       7.578  -7.209   9.074  1.00 89.84           C
ATOM   4562  O   GLN A 300       7.841  -6.446   8.145  1.00 89.84           O
ATOM   4563  HA  GLN A 300       6.715  -5.638  10.278  1.00 89.84           H
ATOM   4564  CB  GLN A 300       8.177  -6.676  11.465  1.00 89.84           C
ATOM   4565 1HB  GLN A 300       8.357  -7.700  11.793  1.00 89.84           H
ATOM   4566 2HB  GLN A 300       9.107  -6.314  11.027  1.00 89.84           H
ATOM   4567  CG  GLN A 300       7.801  -5.807  12.667  1.00 89.84           C
ATOM   4568 1HG  GLN A 300       7.614  -4.785  12.337  1.00 89.84           H
ATOM   4569 2HG  GLN A 300       6.874  -6.174  13.109  1.00 89.84           H
ATOM   4570  CD  GLN A 300       8.912  -5.815  13.718  1.00 89.84           C
ATOM   4571  OE1 GLN A 300      10.076  -5.589  13.430  1.00 89.84           O
ATOM   4572  NE2 GLN A 300       8.490  -6.086  14.950  1.00 89.84           N
ATOM   4573 1HE2 GLN A 300       7.520  -6.262  15.118  1.00 89.84           H
ATOM   4574 2HE2 GLN A 300       9.143  -6.114  15.707  1.00 89.84           H
ATOM   4575  HN  GLN A 300       6.011  -7.847  11.753  1.00 89.84           H
ATOM   4576  N   VAL A 301       7.700  -8.527   9.020  1.00 94.60           N
ATOM   4577  CA  VAL A 301       8.287  -9.177   7.860  1.00 94.60           C
ATOM   4578  C   VAL A 301       7.381  -8.960   6.647  1.00 94.60           C
ATOM   4579  O   VAL A 301       7.840  -8.515   5.596  1.00 94.60           O
ATOM   4580  HA  VAL A 301       9.249  -8.703   7.669  1.00 94.60           H
ATOM   4581  CB  VAL A 301       8.539 -10.656   8.161  1.00 94.60           C
ATOM   4582  HB  VAL A 301       7.590 -11.105   8.453  1.00 94.60           H
ATOM   4583  CG1 VAL A 301       9.043 -11.390   6.917  1.00 94.60           C
ATOM   4584 1HG1 VAL A 301       8.298 -11.317   6.125  1.00 94.60           H
ATOM   4585 2HG1 VAL A 301       9.976 -10.938   6.582  1.00 94.60           H
ATOM   4586 3HG1 VAL A 301       9.214 -12.439   7.159  1.00 94.60           H
ATOM   4587  CG2 VAL A 301       9.515 -10.819   9.328  1.00 94.60           C
ATOM   4588 1HG2 VAL A 301      10.465 -10.347   9.076  1.00 94.60           H
ATOM   4589 2HG2 VAL A 301       9.099 -10.347  10.218  1.00 94.60           H
ATOM   4590 3HG2 VAL A 301       9.676 -11.880   9.521  1.00 94.60           H
ATOM   4591  HN  VAL A 301       7.408  -9.146   9.749  1.00 94.60           H
ATOM   4592  N   THR A 302       6.109  -9.285   6.832  1.00 93.70           N
ATOM   4593  CA  THR A 302       5.167  -9.278   5.726  1.00 93.70           C
ATOM   4594  C   THR A 302       4.958  -7.852   5.212  1.00 93.70           C
ATOM   4595  O   THR A 302       4.766  -7.641   4.016  1.00 93.70           O
ATOM   4596  HA  THR A 302       5.595  -9.854   4.906  1.00 93.70           H
ATOM   4597  CB  THR A 302       3.876  -9.947   6.201  1.00 93.70           C
ATOM   4598  HB  THR A 302       3.125  -9.950   5.411  1.00 93.70           H
ATOM   4599  OG1 THR A 302       3.525  -9.228   7.380  1.00 93.70           O
ATOM   4600  HG1 THR A 302       3.813  -9.738   8.191  1.00 93.70           H
ATOM   4601  CG2 THR A 302       4.105 -11.378   6.692  1.00 93.70           C
ATOM   4602 1HG2 THR A 302       4.805 -11.368   7.527  1.00 93.70           H
ATOM   4603 2HG2 THR A 302       4.516 -11.979   5.881  1.00 93.70           H
ATOM   4604 3HG2 THR A 302       3.157 -11.807   7.017  1.00 93.70           H
ATOM   4605  HN  THR A 302       5.723  -9.548   7.715  1.00 93.70           H
ATOM   4606  N   GLN A 303       5.002  -6.909   6.142  1.00 90.67           N
ATOM   4607  CA  GLN A 303       4.858  -5.506   5.794  1.00 90.67           C
ATOM   4608  C   GLN A 303       6.020  -5.058   4.905  1.00 90.67           C
ATOM   4609  O   GLN A 303       5.818  -4.335   3.931  1.00 90.67           O
ATOM   4610  HA  GLN A 303       3.922  -5.440   5.240  1.00 90.67           H
ATOM   4611  CB  GLN A 303       4.761  -4.636   7.048  1.00 90.67           C
ATOM   4612 1HB  GLN A 303       3.897  -4.940   7.640  1.00 90.67           H
ATOM   4613 2HB  GLN A 303       5.642  -4.789   7.671  1.00 90.67           H
ATOM   4614  CG  GLN A 303       4.640  -3.156   6.681  1.00 90.67           C
ATOM   4615 1HG  GLN A 303       5.580  -2.805   6.257  1.00 90.67           H
ATOM   4616 2HG  GLN A 303       3.877  -3.029   5.914  1.00 90.67           H
ATOM   4617  CD  GLN A 303       4.282  -2.314   7.908  1.00 90.67           C
ATOM   4618  OE1 GLN A 303       5.089  -2.089   8.795  1.00 90.67           O
ATOM   4619  NE2 GLN A 303       3.031  -1.864   7.909  1.00 90.67           N
ATOM   4620 1HE2 GLN A 303       2.419  -2.085   7.149  1.00 90.67           H
ATOM   4621 2HE2 GLN A 303       2.702  -1.304   8.669  1.00 90.67           H
ATOM   4622  HN  GLN A 303       5.133  -7.091   7.117  1.00 90.67           H
ATOM   4623  N   THR A 304       7.211  -5.507   5.272  1.00 92.07           N
ATOM   4624  CA  THR A 304       8.411  -5.127   4.545  1.00 92.07           C
ATOM   4625  C   THR A 304       8.348  -5.642   3.106  1.00 92.07           C
ATOM   4626  O   THR A 304       8.672  -4.915   2.168  1.00 92.07           O
ATOM   4627  HA  THR A 304       8.451  -4.039   4.494  1.00 92.07           H
ATOM   4628  CB  THR A 304       9.620  -5.648   5.325  1.00 92.07           C
ATOM   4629  HB  THR A 304       9.632  -6.737   5.343  1.00 92.07           H
ATOM   4630  OG1 THR A 304       9.514  -5.012   6.595  1.00 92.07           O
ATOM   4631  HG1 THR A 304       9.123  -5.645   7.263  1.00 92.07           H
ATOM   4632  CG2 THR A 304      10.946  -5.133   4.760  1.00 92.07           C
ATOM   4633 1HG2 THR A 304      10.962  -4.044   4.804  1.00 92.07           H
ATOM   4634 2HG2 THR A 304      11.050  -5.457   3.724  1.00 92.07           H
ATOM   4635 3HG2 THR A 304      11.771  -5.532   5.349  1.00 92.07           H
ATOM   4636  HN  THR A 304       7.363  -6.118   6.049  1.00 92.07           H
ATOM   4637  N   ILE A 305       7.929  -6.893   2.976  1.00 92.38           N
ATOM   4638  CA  ILE A 305       7.795  -7.505   1.665  1.00 92.38           C
ATOM   4639  C   ILE A 305       6.836  -6.671   0.813  1.00 92.38           C
ATOM   4640  O   ILE A 305       7.058  -6.492  -0.383  1.00 92.38           O
ATOM   4641  HA  ILE A 305       8.778  -7.488   1.195  1.00 92.38           H
ATOM   4642  CB  ILE A 305       7.382  -8.972   1.799  1.00 92.38           C
ATOM   4643  HB  ILE A 305       6.509  -9.023   2.450  1.00 92.38           H
ATOM   4644  CG1 ILE A 305       8.488  -9.795   2.462  1.00 92.38           C
ATOM   4645 1HG1 ILE A 305       9.306  -9.945   1.757  1.00 92.38           H
ATOM   4646 2HG1 ILE A 305       8.895  -9.247   3.311  1.00 92.38           H
ATOM   4647  CG2 ILE A 305       6.969  -9.551   0.444  1.00 92.38           C
ATOM   4648 1HG2 ILE A 305       6.126  -8.985   0.049  1.00 92.38           H
ATOM   4649 2HG2 ILE A 305       7.808  -9.486  -0.249  1.00 92.38           H
ATOM   4650 3HG2 ILE A 305       6.680 -10.595   0.568  1.00 92.38           H
ATOM   4651  CD1 ILE A 305       7.957 -11.151   2.930  1.00 92.38           C
ATOM   4652 1HD1 ILE A 305       7.155 -10.997   3.653  1.00 92.38           H
ATOM   4653 2HD1 ILE A 305       7.572 -11.706   2.075  1.00 92.38           H
ATOM   4654 3HD1 ILE A 305       8.763 -11.716   3.398  1.00 92.38           H
ATOM   4655  HN  ILE A 305       7.684  -7.483   3.745  1.00 92.38           H
ATOM   4656  N   ALA A 306       5.789  -6.183   1.463  1.00 92.55           N
ATOM   4657  CA  ALA A 306       4.775  -5.405   0.772  1.00 92.55           C
ATOM   4658  C   ALA A 306       5.406  -4.121   0.230  1.00 92.55           C
ATOM   4659  O   ALA A 306       5.063  -3.670  -0.862  1.00 92.55           O
ATOM   4660  HA  ALA A 306       4.411  -6.002  -0.064  1.00 92.55           H
ATOM   4661  CB  ALA A 306       3.610  -5.126   1.723  1.00 92.55           C
ATOM   4662 1HB  ALA A 306       3.179  -6.070   2.056  1.00 92.55           H
ATOM   4663 2HB  ALA A 306       3.971  -4.566   2.586  1.00 92.55           H
ATOM   4664 3HB  ALA A 306       2.849  -4.542   1.204  1.00 92.55           H
ATOM   4665  HN  ALA A 306       5.629  -6.311   2.442  1.00 92.55           H
ATOM   4666  N   PHE A 307       6.316  -3.568   1.018  1.00 90.87           N
ATOM   4667  CA  PHE A 307       6.939  -2.302   0.668  1.00 90.87           C
ATOM   4668  C   PHE A 307       7.876  -2.465  -0.530  1.00 90.87           C
ATOM   4669  O   PHE A 307       8.039  -1.541  -1.325  1.00 90.87           O
ATOM   4670  HA  PHE A 307       6.139  -1.609   0.410  1.00 90.87           H
ATOM   4671  CB  PHE A 307       7.756  -1.856   1.882  1.00 90.87           C
ATOM   4672 1HB  PHE A 307       8.391  -2.681   2.204  1.00 90.87           H
ATOM   4673 2HB  PHE A 307       8.417  -1.042   1.583  1.00 90.87           H
ATOM   4674  CG  PHE A 307       6.907  -1.393   3.068  1.00 90.87           C
ATOM   4675  CD1 PHE A 307       5.562  -1.248   2.925  1.00 90.87           C
ATOM   4676  HD1 PHE A 307       5.089  -1.462   1.967  1.00 90.87           H
ATOM   4677  CD2 PHE A 307       7.496  -1.126   4.264  1.00 90.87           C
ATOM   4678  HD2 PHE A 307       8.574  -1.242   4.378  1.00 90.87           H
ATOM   4679  CE1 PHE A 307       4.773  -0.819   4.026  1.00 90.87           C
ATOM   4680  HE1 PHE A 307       3.696  -0.703   3.911  1.00 90.87           H
ATOM   4681  CE2 PHE A 307       6.708  -0.697   5.364  1.00 90.87           C
ATOM   4682  HE2 PHE A 307       7.181  -0.483   6.323  1.00 90.87           H
ATOM   4683  CZ  PHE A 307       5.363  -0.552   5.222  1.00 90.87           C
ATOM   4684  HZ  PHE A 307       4.758  -0.223   6.066  1.00 90.87           H
ATOM   4685  HN  PHE A 307       6.628  -3.969   1.879  1.00 90.87           H
ATOM   4686  N   PHE A 308       8.468  -3.647  -0.622  1.00 87.88           N
ATOM   4687  CA  PHE A 308       9.377  -3.945  -1.715  1.00 87.88           C
ATOM   4688  C   PHE A 308       8.667  -3.833  -3.066  1.00 87.88           C
ATOM   4689  O   PHE A 308       9.310  -3.629  -4.094  1.00 87.88           O
ATOM   4690  HA  PHE A 308      10.187  -3.217  -1.671  1.00 87.88           H
ATOM   4691  CB  PHE A 308       9.853  -5.387  -1.521  1.00 87.88           C
ATOM   4692 1HB  PHE A 308       9.063  -5.956  -1.031  1.00 87.88           H
ATOM   4693 2HB  PHE A 308      10.014  -5.840  -2.498  1.00 87.88           H
ATOM   4694  CG  PHE A 308      11.137  -5.513  -0.698  1.00 87.88           C
ATOM   4695  CD1 PHE A 308      12.332  -5.167  -1.246  1.00 87.88           C
ATOM   4696  HD1 PHE A 308      12.376  -4.799  -2.272  1.00 87.88           H
ATOM   4697  CD2 PHE A 308      11.082  -5.971   0.581  1.00 87.88           C
ATOM   4698  HD2 PHE A 308      10.124  -6.248   1.021  1.00 87.88           H
ATOM   4699  CE1 PHE A 308      13.524  -5.283  -0.483  1.00 87.88           C
ATOM   4700  HE1 PHE A 308      14.482  -5.006  -0.922  1.00 87.88           H
ATOM   4701  CE2 PHE A 308      12.274  -6.088   1.345  1.00 87.88           C
ATOM   4702  HE2 PHE A 308      12.231  -6.455   2.370  1.00 87.88           H
ATOM   4703  CZ  PHE A 308      13.470  -5.742   0.797  1.00 87.88           C
ATOM   4704  HZ  PHE A 308      14.384  -5.831   1.383  1.00 87.88           H
ATOM   4705  HN  PHE A 308       8.335  -4.391   0.032  1.00 87.88           H
ATOM   4706  N   HIS A 309       7.350  -3.972  -3.019  1.00 80.31           N
ATOM   4707  CA  HIS A 309       6.546  -3.893  -4.227  1.00 80.31           C
ATOM   4708  C   HIS A 309       6.763  -2.537  -4.900  1.00 80.31           C
ATOM   4709  O   HIS A 309       6.808  -2.448  -6.126  1.00 80.31           O
ATOM   4710  HA  HIS A 309       6.902  -4.680  -4.892  1.00 80.31           H
ATOM   4711  CB  HIS A 309       5.074  -4.174  -3.919  1.00 80.31           C
ATOM   4712 1HB  HIS A 309       4.990  -5.163  -3.469  1.00 80.31           H
ATOM   4713 2HB  HIS A 309       4.726  -3.455  -3.177  1.00 80.31           H
ATOM   4714  CG  HIS A 309       4.170  -4.107  -5.127  1.00 80.31           C
ATOM   4715  ND1 HIS A 309       4.239  -5.018  -6.166  1.00 80.31           N
ATOM   4716  HD1 HIS A 309       4.872  -5.790  -6.226  1.00 80.31           H
ATOM   4717  CD2 HIS A 309       3.177  -3.230  -5.449  1.00 80.31           C
ATOM   4718  HD2 HIS A 309       2.856  -2.380  -4.846  1.00 80.31           H
ATOM   4719  CE1 HIS A 309       3.325  -4.694  -7.068  1.00 80.31           C
ATOM   4720  HE1 HIS A 309       3.131  -5.221  -8.002  1.00 80.31           H
ATOM   4721  NE2 HIS A 309       2.667  -3.585  -6.622  1.00 80.31           N
ATOM   4722  HN  HIS A 309       6.835  -4.135  -2.178  1.00 80.31           H
ATOM   4723  N   SER A 310       6.893  -1.513  -4.069  1.00 84.88           N
ATOM   4724  CA  SER A 310       6.941  -0.148  -4.565  1.00 84.88           C
ATOM   4725  C   SER A 310       8.230   0.075  -5.357  1.00 84.88           C
ATOM   4726  O   SER A 310       8.268   0.903  -6.267  1.00 84.88           O
ATOM   4727  HA  SER A 310       6.071  -0.045  -5.213  1.00 84.88           H
ATOM   4728  CB  SER A 310       6.843   0.858  -3.416  1.00 84.88           C
ATOM   4729 1HB  SER A 310       6.738   1.864  -3.824  1.00 84.88           H
ATOM   4730 2HB  SER A 310       5.944   0.656  -2.833  1.00 84.88           H
ATOM   4731  OG  SER A 310       7.983   0.809  -2.564  1.00 84.88           O
ATOM   4732  HG  SER A 310       8.192  -0.140  -2.326  1.00 84.88           H
ATOM   4733  HN  SER A 310       6.964  -1.605  -3.076  1.00 84.88           H
ATOM   4734  N   CYS A 311       9.255  -0.677  -4.983  1.00 87.58           N
ATOM   4735  CA  CYS A 311      10.557  -0.535  -5.614  1.00 87.58           C
ATOM   4736  C   CYS A 311      10.645  -1.541  -6.764  1.00 87.58           C
ATOM   4737  O   CYS A 311      11.503  -1.418  -7.636  1.00 87.58           O
ATOM   4738  HA  CYS A 311      10.614   0.487  -5.989  1.00 87.58           H
ATOM   4739  CB  CYS A 311      11.695  -0.717  -4.609  1.00 87.58           C
ATOM   4740 1HB  CYS A 311      12.631  -0.359  -5.038  1.00 87.58           H
ATOM   4741 2HB  CYS A 311      11.504  -0.118  -3.718  1.00 87.58           H
ATOM   4742  SG  CYS A 311      11.852  -2.482  -4.153  1.00 87.58           S
ATOM   4743  HG  CYS A 311      12.899  -2.325  -3.347  1.00 87.58           H
ATOM   4744  HN  CYS A 311       9.207  -1.371  -4.265  1.00 87.58           H
ATOM   4745  N   LEU A 312       9.745  -2.513  -6.728  1.00 85.68           N
ATOM   4746  CA  LEU A 312       9.790  -3.610  -7.679  1.00 85.68           C
ATOM   4747  C   LEU A 312       9.166  -3.159  -9.001  1.00 85.68           C
ATOM   4748  O   LEU A 312       9.615  -3.563 -10.073  1.00 85.68           O
ATOM   4749  HA  LEU A 312      10.840  -3.847  -7.855  1.00 85.68           H
ATOM   4750  CB  LEU A 312       9.138  -4.861  -7.086  1.00 85.68           C
ATOM   4751 1HB  LEU A 312       8.214  -4.563  -6.589  1.00 85.68           H
ATOM   4752 2HB  LEU A 312       8.859  -5.524  -7.905  1.00 85.68           H
ATOM   4753  CG  LEU A 312       9.988  -5.653  -6.091  1.00 85.68           C
ATOM   4754  HG  LEU A 312      10.289  -4.981  -5.288  1.00 85.68           H
ATOM   4755  CD1 LEU A 312       9.176  -6.784  -5.455  1.00 85.68           C
ATOM   4756 1HD1 LEU A 312       8.320  -6.364  -4.927  1.00 85.68           H
ATOM   4757 2HD1 LEU A 312       8.826  -7.462  -6.233  1.00 85.68           H
ATOM   4758 3HD1 LEU A 312       9.804  -7.331  -4.752  1.00 85.68           H
ATOM   4759  CD2 LEU A 312      11.268  -6.168  -6.752  1.00 85.68           C
ATOM   4760 1HD2 LEU A 312      11.009  -6.820  -7.587  1.00 85.68           H
ATOM   4761 2HD2 LEU A 312      11.853  -5.325  -7.118  1.00 85.68           H
ATOM   4762 3HD2 LEU A 312      11.853  -6.728  -6.023  1.00 85.68           H
ATOM   4763  HN  LEU A 312       8.997  -2.558  -6.066  1.00 85.68           H
ATOM   4764  N   ASN A 313       8.141  -2.328  -8.882  1.00 80.89           N
ATOM   4765  CA  ASN A 313       7.350  -1.945 -10.039  1.00 80.89           C
ATOM   4766  C   ASN A 313       8.281  -1.430 -11.140  1.00 80.89           C
ATOM   4767  O   ASN A 313       8.252  -1.928 -12.264  1.00 80.89           O
ATOM   4768  HA  ASN A 313       6.817  -2.849 -10.334  1.00 80.89           H
ATOM   4769  CB  ASN A 313       6.368  -0.825  -9.689  1.00 80.89           C
ATOM   4770 1HB  ASN A 313       6.858  -0.095  -9.045  1.00 80.89           H
ATOM   4771 2HB  ASN A 313       6.070  -0.301 -10.597  1.00 80.89           H
ATOM   4772  CG  ASN A 313       5.129  -1.383  -8.986  1.00 80.89           C
ATOM   4773  OD1 ASN A 313       4.740  -2.525  -9.170  1.00 80.89           O
ATOM   4774  ND2 ASN A 313       4.533  -0.517  -8.171  1.00 80.89           N
ATOM   4775 1HD2 ASN A 313       4.904   0.406  -8.065  1.00 80.89           H
ATOM   4776 2HD2 ASN A 313       3.714  -0.788  -7.666  1.00 80.89           H
ATOM   4777  HN  ASN A 313       7.849  -1.921  -8.017  1.00 80.89           H
ATOM   4778  N   PRO A 314       9.119  -0.429 -10.838  1.00 82.09           N
ATOM   4779  CA  PRO A 314      10.006   0.144 -11.853  1.00 82.09           C
ATOM   4780  C   PRO A 314      10.839  -0.915 -12.556  1.00 82.09           C
ATOM   4781  O   PRO A 314      11.023  -0.860 -13.771  1.00 82.09           O
ATOM   4782  HA  PRO A 314       9.418   0.614 -12.642  1.00 82.09           H
ATOM   4783  CB  PRO A 314      10.878   1.121 -11.062  1.00 82.09           C
ATOM   4784 1HB  PRO A 314      11.797   0.648 -10.715  1.00 82.09           H
ATOM   4785 2HB  PRO A 314      11.171   1.978 -11.667  1.00 82.09           H
ATOM   4786  CG  PRO A 314       9.983   1.531  -9.898  1.00 82.09           C
ATOM   4787 1HG  PRO A 314      10.560   1.936  -9.067  1.00 82.09           H
ATOM   4788 2HG  PRO A 314       9.275   2.308 -10.187  1.00 82.09           H
ATOM   4789  CD  PRO A 314       9.287   0.231  -9.531  1.00 82.09           C
ATOM   4790 1HD  PRO A 314       9.889  -0.372  -8.852  1.00 82.09           H
ATOM   4791 2HD  PRO A 314       8.333   0.410  -9.034  1.00 82.09           H
ATOM   4792  N   VAL A 315      11.325  -1.861 -11.765  1.00 83.50           N
ATOM   4793  CA  VAL A 315      12.197  -2.898 -12.289  1.00 83.50           C
ATOM   4794  C   VAL A 315      11.418  -3.758 -13.287  1.00 83.50           C
ATOM   4795  O   VAL A 315      11.950  -4.145 -14.326  1.00 83.50           O
ATOM   4796  HA  VAL A 315      13.016  -2.407 -12.814  1.00 83.50           H
ATOM   4797  CB  VAL A 315      12.793  -3.711 -11.137  1.00 83.50           C
ATOM   4798  HB  VAL A 315      11.969  -4.167 -10.587  1.00 83.50           H
ATOM   4799  CG1 VAL A 315      13.685  -4.837 -11.665  1.00 83.50           C
ATOM   4800 1HG1 VAL A 315      13.095  -5.503 -12.295  1.00 83.50           H
ATOM   4801 2HG1 VAL A 315      14.500  -4.410 -12.250  1.00 83.50           H
ATOM   4802 3HG1 VAL A 315      14.095  -5.398 -10.826  1.00 83.50           H
ATOM   4803  CG2 VAL A 315      13.562  -2.809 -10.170  1.00 83.50           C
ATOM   4804 1HG2 VAL A 315      14.373  -2.313 -10.703  1.00 83.50           H
ATOM   4805 2HG2 VAL A 315      12.887  -2.060  -9.756  1.00 83.50           H
ATOM   4806 3HG2 VAL A 315      13.975  -3.413  -9.362  1.00 83.50           H
ATOM   4807  HN  VAL A 315      11.133  -1.924 -10.786  1.00 83.50           H
ATOM   4808  N   LEU A 316      10.170  -4.030 -12.936  1.00 81.59           N
ATOM   4809  CA  LEU A 316       9.322  -4.864 -13.772  1.00 81.59           C
ATOM   4810  C   LEU A 316       9.201  -4.230 -15.159  1.00 81.59           C
ATOM   4811  O   LEU A 316       9.253  -4.928 -16.171  1.00 81.59           O
ATOM   4812  HA  LEU A 316       9.815  -5.830 -13.876  1.00 81.59           H
ATOM   4813  CB  LEU A 316       7.976  -5.113 -13.089  1.00 81.59           C
ATOM   4814 1HB  LEU A 316       7.518  -4.149 -12.869  1.00 81.59           H
ATOM   4815 2HB  LEU A 316       7.321  -5.622 -13.797  1.00 81.59           H
ATOM   4816  CG  LEU A 316       8.020  -5.932 -11.798  1.00 81.59           C
ATOM   4817  HG  LEU A 316       8.671  -5.419 -11.090  1.00 81.59           H
ATOM   4818  CD1 LEU A 316       6.634  -6.019 -11.156  1.00 81.59           C
ATOM   4819 1HD1 LEU A 316       6.279  -5.015 -10.921  1.00 81.59           H
ATOM   4820 2HD1 LEU A 316       5.941  -6.496 -11.849  1.00 81.59           H
ATOM   4821 3HD1 LEU A 316       6.694  -6.606 -10.240  1.00 81.59           H
ATOM   4822  CD2 LEU A 316       8.624  -7.316 -12.047  1.00 81.59           C
ATOM   4823 1HD2 LEU A 316       8.019  -7.850 -12.779  1.00 81.59           H
ATOM   4824 2HD2 LEU A 316       9.640  -7.206 -12.426  1.00 81.59           H
ATOM   4825 3HD2 LEU A 316       8.643  -7.877 -11.112  1.00 81.59           H
ATOM   4826  HN  LEU A 316       9.737  -3.693 -12.099  1.00 81.59           H
ATOM   4827  N   TYR A 317       9.040  -2.915 -15.162  1.00 73.79           N
ATOM   4828  CA  TYR A 317       8.858  -2.186 -16.406  1.00 73.79           C
ATOM   4829  C   TYR A 317      10.101  -2.293 -17.291  1.00 73.79           C
ATOM   4830  O   TYR A 317       9.992  -2.370 -18.514  1.00 73.79           O
ATOM   4831  HA  TYR A 317       8.008  -2.622 -16.930  1.00 73.79           H
ATOM   4832  CB  TYR A 317       8.653  -0.722 -16.010  1.00 73.79           C
ATOM   4833 1HB  TYR A 317       9.550  -0.364 -15.505  1.00 73.79           H
ATOM   4834 2HB  TYR A 317       8.537  -0.125 -16.915  1.00 73.79           H
ATOM   4835  CG  TYR A 317       7.445  -0.486 -15.101  1.00 73.79           C
ATOM   4836  CD1 TYR A 317       6.399  -1.385 -15.097  1.00 73.79           C
ATOM   4837  HD1 TYR A 317       6.433  -2.264 -15.741  1.00 73.79           H
ATOM   4838  CD2 TYR A 317       7.403   0.627 -14.286  1.00 73.79           C
ATOM   4839  HD2 TYR A 317       8.229   1.337 -14.289  1.00 73.79           H
ATOM   4840  CE1 TYR A 317       5.262  -1.163 -14.242  1.00 73.79           C
ATOM   4841  HE1 TYR A 317       4.429  -1.866 -14.229  1.00 73.79           H
ATOM   4842  CE2 TYR A 317       6.266   0.849 -13.431  1.00 73.79           C
ATOM   4843  HE2 TYR A 317       6.219   1.723 -12.782  1.00 73.79           H
ATOM   4844  CZ  TYR A 317       5.252  -0.057 -13.451  1.00 73.79           C
ATOM   4845  OH  TYR A 317       4.178   0.153 -12.643  1.00 73.79           O
ATOM   4846  HH  TYR A 317       4.292   1.008 -12.138  1.00 73.79           H
ATOM   4847  HN  TYR A 317       9.033  -2.350 -14.336  1.00 73.79           H
ATOM   4848  N   VAL A 318      11.255  -2.296 -16.639  1.00 75.53           N
ATOM   4849  CA  VAL A 318      12.518  -2.346 -17.355  1.00 75.53           C
ATOM   4850  C   VAL A 318      12.627  -3.680 -18.096  1.00 75.53           C
ATOM   4851  O   VAL A 318      12.929  -3.709 -19.288  1.00 75.53           O
ATOM   4852  HA  VAL A 318      12.515  -1.538 -18.086  1.00 75.53           H
ATOM   4853  CB  VAL A 318      13.678  -2.104 -16.386  1.00 75.53           C
ATOM   4854  HB  VAL A 318      13.584  -2.816 -15.566  1.00 75.53           H
ATOM   4855  CG1 VAL A 318      15.024  -2.351 -17.070  1.00 75.53           C
ATOM   4856 1HG1 VAL A 318      15.070  -3.382 -17.420  1.00 75.53           H
ATOM   4857 2HG1 VAL A 318      15.130  -1.674 -17.918  1.00 75.53           H
ATOM   4858 3HG1 VAL A 318      15.831  -2.172 -16.359  1.00 75.53           H
ATOM   4859  CG2 VAL A 318      13.613  -0.695 -15.794  1.00 75.53           C
ATOM   4860 1HG2 VAL A 318      13.670   0.039 -16.598  1.00 75.53           H
ATOM   4861 2HG2 VAL A 318      12.674  -0.570 -15.254  1.00 75.53           H
ATOM   4862 3HG2 VAL A 318      14.448  -0.550 -15.110  1.00 75.53           H
ATOM   4863  HN  VAL A 318      11.334  -2.266 -15.643  1.00 75.53           H
ATOM   4864  N   PHE A 319      12.375  -4.752 -17.360  1.00 74.28           N
ATOM   4865  CA  PHE A 319      12.642  -6.088 -17.867  1.00 74.28           C
ATOM   4866  C   PHE A 319      11.506  -6.568 -18.772  1.00 74.28           C
ATOM   4867  O   PHE A 319      11.743  -7.279 -19.747  1.00 74.28           O
ATOM   4868  HA  PHE A 319      13.566  -6.036 -18.443  1.00 74.28           H
ATOM   4869  CB  PHE A 319      12.739  -7.015 -16.654  1.00 74.28           C
ATOM   4870 1HB  PHE A 319      11.933  -6.775 -15.961  1.00 74.28           H
ATOM   4871 2HB  PHE A 319      12.581  -8.043 -16.982  1.00 74.28           H
ATOM   4872  CG  PHE A 319      14.074  -6.931 -15.911  1.00 74.28           C
ATOM   4873  CD1 PHE A 319      15.206  -7.412 -16.492  1.00 74.28           C
ATOM   4874  HD1 PHE A 319      15.163  -7.856 -17.486  1.00 74.28           H
ATOM   4875  CD2 PHE A 319      14.128  -6.377 -14.671  1.00 74.28           C
ATOM   4876  HD2 PHE A 319      13.220  -5.992 -14.206  1.00 74.28           H
ATOM   4877  CE1 PHE A 319      16.445  -7.334 -15.802  1.00 74.28           C
ATOM   4878  HE1 PHE A 319      17.353  -7.719 -16.267  1.00 74.28           H
ATOM   4879  CE2 PHE A 319      15.367  -6.299 -13.982  1.00 74.28           C
ATOM   4880  HE2 PHE A 319      15.410  -5.854 -12.987  1.00 74.28           H
ATOM   4881  CZ  PHE A 319      16.499  -6.779 -14.562  1.00 74.28           C
ATOM   4882  HZ  PHE A 319      17.450  -6.719 -14.033  1.00 74.28           H
ATOM   4883  HN  PHE A 319      11.996  -4.719 -16.435  1.00 74.28           H
ATOM   4884  N   VAL A 320      10.296  -6.160 -18.417  1.00 77.30           N
ATOM   4885  CA  VAL A 320       9.107  -6.713 -19.041  1.00 77.30           C
ATOM   4886  C   VAL A 320       8.606  -5.748 -20.119  1.00 77.30           C
ATOM   4887  O   VAL A 320       8.000  -6.171 -21.102  1.00 77.30           O
ATOM   4888  HA  VAL A 320       9.390  -7.652 -19.516  1.00 77.30           H
ATOM   4889  CB  VAL A 320       8.051  -7.020 -17.977  1.00 77.30           C
ATOM   4890  HB  VAL A 320       7.679  -6.071 -17.590  1.00 77.30           H
ATOM   4891  CG1 VAL A 320       6.867  -7.777 -18.581  1.00 77.30           C
ATOM   4892 1HG1 VAL A 320       6.409  -7.171 -19.363  1.00 77.30           H
ATOM   4893 2HG1 VAL A 320       7.217  -8.717 -19.008  1.00 77.30           H
ATOM   4894 3HG1 VAL A 320       6.132  -7.983 -17.803  1.00 77.30           H
ATOM   4895  CG2 VAL A 320       8.661  -7.797 -16.809  1.00 77.30           C
ATOM   4896 1HG2 VAL A 320       9.073  -8.738 -17.174  1.00 77.30           H
ATOM   4897 2HG2 VAL A 320       9.455  -7.205 -16.353  1.00 77.30           H
ATOM   4898 3HG2 VAL A 320       7.889  -8.002 -16.067  1.00 77.30           H
ATOM   4899  HN  VAL A 320      10.123  -5.466 -17.718  1.00 77.30           H
ATOM   4900  N   GLY A 321       8.878  -4.471 -19.896  1.00 78.57           N
ATOM   4901  CA  GLY A 321       8.316  -3.428 -20.738  1.00 78.57           C
ATOM   4902  C   GLY A 321       9.242  -3.115 -21.915  1.00 78.57           C
ATOM   4903  O   GLY A 321      10.186  -2.338 -21.777  1.00 78.57           O
ATOM   4904 1HA  GLY A 321       7.342  -3.744 -21.112  1.00 78.57           H
ATOM   4905 2HA  GLY A 321       8.154  -2.527 -20.148  1.00 78.57           H
ATOM   4906  HN  GLY A 321       9.470  -4.145 -19.159  1.00 78.57           H
ATOM   4907  N   GLU A 322       8.940  -3.735 -23.046  1.00 68.12           N
ATOM   4908  CA  GLU A 322       9.629  -3.412 -24.284  1.00 68.12           C
ATOM   4909  C   GLU A 322       9.505  -1.917 -24.586  1.00 68.12           C
ATOM   4910  O   GLU A 322      10.494  -1.261 -24.909  1.00 68.12           O
ATOM   4911  HA  GLU A 322      10.674  -3.668 -24.109  1.00 68.12           H
ATOM   4912  CB  GLU A 322       9.094  -4.252 -25.445  1.00 68.12           C
ATOM   4913 1HB  GLU A 322       8.004  -4.231 -25.441  1.00 68.12           H
ATOM   4914 2HB  GLU A 322       9.528  -3.903 -26.382  1.00 68.12           H
ATOM   4915  CG  GLU A 322       9.507  -5.717 -25.298  1.00 68.12           C
ATOM   4916 1HG  GLU A 322      10.585  -5.782 -25.153  1.00 68.12           H
ATOM   4917 2HG  GLU A 322       9.040  -6.143 -24.410  1.00 68.12           H
ATOM   4918  CD  GLU A 322       9.104  -6.527 -26.532  1.00 68.12           C
ATOM   4919  OE1 GLU A 322       9.351  -7.752 -26.512  1.00 68.12           O
ATOM   4920  OE2 GLU A 322       8.557  -5.903 -27.467  1.00 68.12           O
ATOM   4921  HN  GLU A 322       8.240  -4.445 -23.125  1.00 68.12           H
ATOM   4922  N   ARG A 323       8.281  -1.422 -24.469  1.00 65.30           N
ATOM   4923  CA  ARG A 323       8.005  -0.030 -24.780  1.00 65.30           C
ATOM   4924  C   ARG A 323       8.814   0.890 -23.863  1.00 65.30           C
ATOM   4925  O   ARG A 323       9.394   1.873 -24.320  1.00 65.30           O
ATOM   4926  HA  ARG A 323       8.307   0.089 -25.820  1.00 65.30           H
ATOM   4927  CB  ARG A 323       6.516   0.285 -24.621  1.00 65.30           C
ATOM   4928 1HB  ARG A 323       5.930  -0.382 -25.253  1.00 65.30           H
ATOM   4929 2HB  ARG A 323       6.209   0.099 -23.592  1.00 65.30           H
ATOM   4930  CG  ARG A 323       6.220   1.739 -24.992  1.00 65.30           C
ATOM   4931 1HG  ARG A 323       6.779   2.407 -24.337  1.00 65.30           H
ATOM   4932 2HG  ARG A 323       6.558   1.935 -26.010  1.00 65.30           H
ATOM   4933  CD  ARG A 323       4.724   2.040 -24.879  1.00 65.30           C
ATOM   4934 1HD  ARG A 323       4.172   1.470 -25.627  1.00 65.30           H
ATOM   4935 2HD  ARG A 323       4.354   1.727 -23.903  1.00 65.30           H
ATOM   4936  NE  ARG A 323       4.483   3.488 -25.070  1.00 65.30           N
ATOM   4937  HE  ARG A 323       5.166   4.014 -25.577  1.00 65.30           H
ATOM   4938  CZ  ARG A 323       3.408   4.139 -24.605  1.00 65.30           C
ATOM   4939  NH1 ARG A 323       2.461   3.484 -23.919  1.00 65.30           N
ATOM   4940 1HH1 ARG A 323       2.554   2.503 -23.750  1.00 65.30           H
ATOM   4941 2HH1 ARG A 323       1.661   3.977 -23.576  1.00 65.30           H
ATOM   4942  NH2 ARG A 323       3.293   5.453 -24.838  1.00 65.30           N
ATOM   4943 1HH2 ARG A 323       2.496   5.953 -24.498  1.00 65.30           H
ATOM   4944 2HH2 ARG A 323       4.004   5.934 -25.351  1.00 65.30           H
ATOM   4945  HN  ARG A 323       7.489  -1.953 -24.169  1.00 65.30           H
ATOM   4946  N   PHE A 324       8.826   0.538 -22.586  1.00 79.29           N
ATOM   4947  CA  PHE A 324       9.498   1.356 -21.590  1.00 79.29           C
ATOM   4948  C   PHE A 324      11.011   1.356 -21.812  1.00 79.29           C
ATOM   4949  O   PHE A 324      11.654   2.402 -21.727  1.00 79.29           O
ATOM   4950  HA  PHE A 324       9.116   2.371 -21.695  1.00 79.29           H
ATOM   4951  CB  PHE A 324       9.195   0.736 -20.224  1.00 79.29           C
ATOM   4952 1HB  PHE A 324       8.116   0.614 -20.123  1.00 79.29           H
ATOM   4953 2HB  PHE A 324       9.634  -0.261 -20.183  1.00 79.29           H
ATOM   4954  CG  PHE A 324       9.714   1.555 -19.041  1.00 79.29           C
ATOM   4955  CD1 PHE A 324      10.906   1.240 -18.467  1.00 79.29           C
ATOM   4956  HD1 PHE A 324      11.491   0.404 -18.850  1.00 79.29           H
ATOM   4957  CD2 PHE A 324       8.983   2.598 -18.563  1.00 79.29           C
ATOM   4958  HD2 PHE A 324       8.028   2.851 -19.023  1.00 79.29           H
ATOM   4959  CE1 PHE A 324      11.388   2.000 -17.368  1.00 79.29           C
ATOM   4960  HE1 PHE A 324      12.343   1.748 -16.908  1.00 79.29           H
ATOM   4961  CE2 PHE A 324       9.465   3.358 -17.465  1.00 79.29           C
ATOM   4962  HE2 PHE A 324       8.880   4.194 -17.082  1.00 79.29           H
ATOM   4963  CZ  PHE A 324      10.657   3.043 -16.890  1.00 79.29           C
ATOM   4964  HZ  PHE A 324      11.027   3.627 -16.047  1.00 79.29           H
ATOM   4965  HN  PHE A 324       8.389  -0.288 -22.229  1.00 79.29           H
ATOM   4966  N   ARG A 325      11.537   0.173 -22.092  1.00 75.98           N
ATOM   4967  CA  ARG A 325      12.957   0.030 -22.364  1.00 75.98           C
ATOM   4968  C   ARG A 325      13.375   0.957 -23.507  1.00 75.98           C
ATOM   4969  O   ARG A 325      14.401   1.631 -23.421  1.00 75.98           O
ATOM   4970  HA  ARG A 325      13.449   0.310 -21.432  1.00 75.98           H
ATOM   4971  CB  ARG A 325      13.305  -1.413 -22.733  1.00 75.98           C
ATOM   4972 1HB  ARG A 325      12.586  -1.789 -23.461  1.00 75.98           H
ATOM   4973 2HB  ARG A 325      14.285  -1.445 -23.209  1.00 75.98           H
ATOM   4974  CG  ARG A 325      13.304  -2.312 -21.495  1.00 75.98           C
ATOM   4975 1HG  ARG A 325      13.769  -1.788 -20.660  1.00 75.98           H
ATOM   4976 2HG  ARG A 325      12.277  -2.531 -21.201  1.00 75.98           H
ATOM   4977  CD  ARG A 325      14.052  -3.619 -21.765  1.00 75.98           C
ATOM   4978 1HD  ARG A 325      15.081  -3.405 -22.053  1.00 75.98           H
ATOM   4979 2HD  ARG A 325      14.093  -4.219 -20.856  1.00 75.98           H
ATOM   4980  NE  ARG A 325      13.374  -4.377 -22.840  1.00 75.98           N
ATOM   4981  HE  ARG A 325      13.354  -3.977 -23.756  1.00 75.98           H
ATOM   4982  CZ  ARG A 325      12.785  -5.568 -22.663  1.00 75.98           C
ATOM   4983  NH1 ARG A 325      12.781  -6.152 -21.456  1.00 75.98           N
ATOM   4984 1HH1 ARG A 325      13.220  -5.699 -20.680  1.00 75.98           H
ATOM   4985 2HH1 ARG A 325      12.339  -7.040 -21.332  1.00 75.98           H
ATOM   4986  NH2 ARG A 325      12.200  -6.166 -23.709  1.00 75.98           N
ATOM   4987 1HH2 ARG A 325      11.755  -7.054 -23.594  1.00 75.98           H
ATOM   4988 2HH2 ARG A 325      12.207  -5.723 -24.606  1.00 75.98           H
ATOM   4989  HN  ARG A 325      11.011  -0.676 -22.135  1.00 75.98           H
ATOM   4990  N   ARG A 326      12.560   0.961 -24.551  1.00 69.04           N
ATOM   4991  CA  ARG A 326      12.875   1.729 -25.744  1.00 69.04           C
ATOM   4992  C   ARG A 326      12.859   3.226 -25.431  1.00 69.04           C
ATOM   4993  O   ARG A 326      13.748   3.962 -25.856  1.00 69.04           O
ATOM   4994  HA  ARG A 326      13.873   1.399 -26.032  1.00 69.04           H
ATOM   4995  CB  ARG A 326      11.875   1.439 -26.865  1.00 69.04           C
ATOM   4996 1HB  ARG A 326      11.609   0.382 -26.856  1.00 69.04           H
ATOM   4997 2HB  ARG A 326      10.957   2.000 -26.693  1.00 69.04           H
ATOM   4998  CG  ARG A 326      12.458   1.812 -28.230  1.00 69.04           C
ATOM   4999 1HG  ARG A 326      12.681   2.879 -28.254  1.00 69.04           H
ATOM   5000 2HG  ARG A 326      13.401   1.286 -28.382  1.00 69.04           H
ATOM   5001  CD  ARG A 326      11.484   1.463 -29.356  1.00 69.04           C
ATOM   5002 1HD  ARG A 326      11.003   0.507 -29.149  1.00 69.04           H
ATOM   5003 2HD  ARG A 326      10.695   2.212 -29.411  1.00 69.04           H
ATOM   5004  NE  ARG A 326      12.206   1.395 -30.647  1.00 69.04           N
ATOM   5005  HE  ARG A 326      13.187   1.590 -30.646  1.00 69.04           H
ATOM   5006  CZ  ARG A 326      11.628   1.087 -31.816  1.00 69.04           C
ATOM   5007  NH1 ARG A 326      10.317   0.816 -31.876  1.00 69.04           N
ATOM   5008 1HH1 ARG A 326       9.763   0.842 -31.044  1.00 69.04           H
ATOM   5009 2HH1 ARG A 326       9.894   0.587 -32.752  1.00 69.04           H
ATOM   5010  NH2 ARG A 326      12.381   1.055 -32.924  1.00 69.04           N
ATOM   5011 1HH2 ARG A 326      11.965   0.827 -33.804  1.00 69.04           H
ATOM   5012 2HH2 ARG A 326      13.358   1.259 -32.871  1.00 69.04           H
ATOM   5013  HN  ARG A 326      11.699   0.453 -24.590  1.00 69.04           H
ATOM   5014  N   ASP A 327      11.840   3.633 -24.689  1.00 79.33           N
ATOM   5015  CA  ASP A 327      11.655   5.040 -24.376  1.00 79.33           C
ATOM   5016  C   ASP A 327      12.726   5.480 -23.375  1.00 79.33           C
ATOM   5017  O   ASP A 327      13.174   6.625 -23.403  1.00 79.33           O
ATOM   5018  HA  ASP A 327      11.739   5.559 -25.331  1.00 79.33           H
ATOM   5019  CB  ASP A 327      10.285   5.289 -23.743  1.00 79.33           C
ATOM   5020 1HB  ASP A 327      10.121   4.580 -22.931  1.00 79.33           H
ATOM   5021 2HB  ASP A 327      10.259   6.287 -23.305  1.00 79.33           H
ATOM   5022  CG  ASP A 327       9.169   5.151 -24.780  1.00 79.33           C
ATOM   5023  OD1 ASP A 327       9.501   5.217 -25.984  1.00 79.33           O
ATOM   5024  OD2 ASP A 327       8.008   4.984 -24.347  1.00 79.33           O
ATOM   5025  HN  ASP A 327      11.148   3.021 -24.305  1.00 79.33           H
ATOM   5026  N   LEU A 328      13.104   4.547 -22.514  1.00 81.75           N
ATOM   5027  CA  LEU A 328      14.151   4.808 -21.540  1.00 81.75           C
ATOM   5028  C   LEU A 328      15.449   5.151 -22.273  1.00 81.75           C
ATOM   5029  O   LEU A 328      16.049   6.196 -22.024  1.00 81.75           O
ATOM   5030  HA  LEU A 328      13.844   5.675 -20.956  1.00 81.75           H
ATOM   5031  CB  LEU A 328      14.284   3.633 -20.569  1.00 81.75           C
ATOM   5032 1HB  LEU A 328      13.360   3.553 -19.997  1.00 81.75           H
ATOM   5033 2HB  LEU A 328      14.379   2.716 -21.151  1.00 81.75           H
ATOM   5034  CG  LEU A 328      15.454   3.704 -19.587  1.00 81.75           C
ATOM   5035  HG  LEU A 328      16.378   3.781 -20.160  1.00 81.75           H
ATOM   5036  CD1 LEU A 328      15.360   4.956 -18.712  1.00 81.75           C
ATOM   5037 1HD1 LEU A 328      15.381   5.843 -19.345  1.00 81.75           H
ATOM   5038 2HD1 LEU A 328      14.429   4.935 -18.146  1.00 81.75           H
ATOM   5039 3HD1 LEU A 328      16.204   4.982 -18.023  1.00 81.75           H
ATOM   5040  CD2 LEU A 328      15.547   2.426 -18.750  1.00 81.75           C
ATOM   5041 1HD2 LEU A 328      14.624   2.294 -18.185  1.00 81.75           H
ATOM   5042 2HD2 LEU A 328      15.695   1.571 -19.409  1.00 81.75           H
ATOM   5043 3HD2 LEU A 328      16.387   2.504 -18.060  1.00 81.75           H
ATOM   5044  HN  LEU A 328      12.710   3.629 -22.475  1.00 81.75           H
ATOM   5045  N   VAL A 329      15.846   4.251 -23.161  1.00 81.44           N
ATOM   5046  CA  VAL A 329      17.101   4.407 -23.876  1.00 81.44           C
ATOM   5047  C   VAL A 329      17.052   5.689 -24.709  1.00 81.44           C
ATOM   5048  O   VAL A 329      18.061   6.377 -24.856  1.00 81.44           O
ATOM   5049  HA  VAL A 329      17.893   4.502 -23.133  1.00 81.44           H
ATOM   5050  CB  VAL A 329      17.385   3.160 -24.714  1.00 81.44           C
ATOM   5051  HB  VAL A 329      16.532   2.998 -25.373  1.00 81.44           H
ATOM   5052  CG1 VAL A 329      18.624   3.357 -25.589  1.00 81.44           C
ATOM   5053 1HG1 VAL A 329      18.464   4.201 -26.261  1.00 81.44           H
ATOM   5054 2HG1 VAL A 329      19.489   3.556 -24.955  1.00 81.44           H
ATOM   5055 3HG1 VAL A 329      18.803   2.455 -26.174  1.00 81.44           H
ATOM   5056  CG2 VAL A 329      17.533   1.923 -23.825  1.00 81.44           C
ATOM   5057 1HG2 VAL A 329      18.359   2.073 -23.130  1.00 81.44           H
ATOM   5058 2HG2 VAL A 329      16.611   1.766 -23.265  1.00 81.44           H
ATOM   5059 3HG2 VAL A 329      17.734   1.051 -24.446  1.00 81.44           H
ATOM   5060  HN  VAL A 329      15.326   3.429 -23.394  1.00 81.44           H
ATOM   5061  N   LYS A 330      15.868   5.972 -25.233  1.00 75.22           N
ATOM   5062  CA  LYS A 330      15.668   7.171 -26.028  1.00 75.22           C
ATOM   5063  C   LYS A 330      15.913   8.403 -25.155  1.00 75.22           C
[truncated: 117,162 more chars]
