# Supplementary material for: Noncanonical roles of chemokine regions in CCR9 activation revealed by structural modeling and mutational mapping
Source: Nat Commun. 2025 Aug 18;16:7695. doi: 10.1038/s41467-025-62321-9 (PMC12361432; doi:10.1038/s41467-025-62321-9)
Supplement: Supplementary file 5 — Supplementary Data 3 [file 41467_2025_62321_MOESM5_ESM.zip › CCR9_CCL25_17_rnk4.pdb]

ATOM      1  N   GLU A  20      -5.160  -5.726  58.707  1.00 51.01           N
ATOM      2  CA  GLU A  20      -5.081  -6.541  57.507  1.00 51.01           C
ATOM      3  C   GLU A  20      -5.464  -7.988  57.821  1.00 51.01           C
ATOM      4  O   GLU A  20      -4.615  -8.787  58.215  1.00 51.01           O
ATOM      5  HA  GLU A  20      -5.805  -6.109  56.815  1.00 51.01           H
ATOM      6  CB  GLU A  20      -3.686  -6.465  56.884  1.00 51.01           C
ATOM      7 1HB  GLU A  20      -2.946  -6.279  57.662  1.00 51.01           H
ATOM      8 2HB  GLU A  20      -3.489  -7.372  56.311  1.00 51.01           H
ATOM      9  CG  GLU A  20      -3.588  -5.302  55.895  1.00 51.01           C
ATOM     10 1HG  GLU A  20      -4.542  -5.174  55.383  1.00 51.01           H
ATOM     11 2HG  GLU A  20      -3.390  -4.376  56.436  1.00 51.01           H
ATOM     12  CD  GLU A  20      -2.481  -5.546  54.868  1.00 51.01           C
ATOM     13  OE1 GLU A  20      -2.640  -5.048  53.733  1.00 51.01           O
ATOM     14  OE2 GLU A  20      -1.500  -6.225  55.242  1.00 51.01           O
ATOM     15  HN  GLU A  20      -5.470  -6.209  59.526  1.00 51.01           H
ATOM     16  N   SER A  21      -6.742  -8.283  57.635  1.00 59.00           N
ATOM     17  CA  SER A  21      -7.260  -9.603  57.950  1.00 59.00           C
ATOM     18  C   SER A  21      -6.476 -10.669  57.182  1.00 59.00           C
ATOM     19  O   SER A  21      -6.141 -10.477  56.014  1.00 59.00           O
ATOM     20  HA  SER A  21      -7.115  -9.721  59.024  1.00 59.00           H
ATOM     21  CB  SER A  21      -8.751  -9.703  57.623  1.00 59.00           C
ATOM     22 1HB  SER A  21      -9.127 -10.676  57.938  1.00 59.00           H
ATOM     23 2HB  SER A  21      -9.298  -8.951  58.193  1.00 59.00           H
ATOM     24  OG  SER A  21      -9.007  -9.523  56.233  1.00 59.00           O
ATOM     25  HG  SER A  21      -9.350 -10.373  55.835  1.00 59.00           H
ATOM     26  HN  SER A  21      -7.418  -7.638  57.277  1.00 59.00           H
ATOM     27  N   THR A  22      -6.206 -11.770  57.869  1.00 61.57           N
ATOM     28  CA  THR A  22      -5.469 -12.867  57.265  1.00 61.57           C
ATOM     29  C   THR A  22      -6.115 -13.280  55.941  1.00 61.57           C
ATOM     30  O   THR A  22      -5.425 -13.701  55.014  1.00 61.57           O
ATOM     31  HA  THR A  22      -4.462 -12.518  57.034  1.00 61.57           H
ATOM     32  CB  THR A  22      -5.394 -14.004  58.286  1.00 61.57           C
ATOM     33  HB  THR A  22      -5.266 -14.965  57.788  1.00 61.57           H
ATOM     34  OG1 THR A  22      -6.587 -13.862  59.052  1.00 61.57           O
ATOM     35  HG1 THR A  22      -7.362 -14.250  58.554  1.00 61.57           H
ATOM     36  CG2 THR A  22      -4.270 -13.803  59.305  1.00 61.57           C
ATOM     37 1HG2 THR A  22      -4.436 -12.874  59.850  1.00 61.57           H
ATOM     38 2HG2 THR A  22      -3.313 -13.755  58.785  1.00 61.57           H
ATOM     39 3HG2 THR A  22      -4.262 -14.638  60.005  1.00 61.57           H
ATOM     40  HN  THR A  22      -6.482 -11.918  58.818  1.00 61.57           H
ATOM     41  N   SER A  23      -7.433 -13.145  55.896  1.00 62.76           N
ATOM     42  CA  SER A  23      -8.177 -13.476  54.693  1.00 62.76           C
ATOM     43  C   SER A  23      -7.699 -12.609  53.526  1.00 62.76           C
ATOM     44  O   SER A  23      -7.575 -13.090  52.401  1.00 62.76           O
ATOM     45  HA  SER A  23      -7.964 -14.527  54.501  1.00 62.76           H
ATOM     46  CB  SER A  23      -9.681 -13.293  54.908  1.00 62.76           C
ATOM     47 1HB  SER A  23     -10.220 -13.676  54.041  1.00 62.76           H
ATOM     48 2HB  SER A  23      -9.999 -13.883  55.767  1.00 62.76           H
ATOM     49  OG  SER A  23     -10.028 -11.926  55.116  1.00 62.76           O
ATOM     50  HG  SER A  23     -11.023 -11.827  55.143  1.00 62.76           H
ATOM     51  HN  SER A  23      -7.988 -12.817  56.660  1.00 62.76           H
ATOM     52  N   SER A  24      -7.442 -11.346  53.835  1.00 68.01           N
ATOM     53  CA  SER A  24      -7.037 -10.394  52.815  1.00 68.01           C
ATOM     54  C   SER A  24      -5.678 -10.793  52.237  1.00 68.01           C
ATOM     55  O   SER A  24      -5.396 -10.532  51.068  1.00 68.01           O
ATOM     56  HA  SER A  24      -7.810 -10.447  52.048  1.00 68.01           H
ATOM     57  CB  SER A  24      -6.977  -8.974  53.381  1.00 68.01           C
ATOM     58 1HB  SER A  24      -7.075  -8.255  52.567  1.00 68.01           H
ATOM     59 2HB  SER A  24      -7.822  -8.814  54.050  1.00 68.01           H
ATOM     60  OG  SER A  24      -5.762  -8.730  54.084  1.00 68.01           O
ATOM     61  HG  SER A  24      -5.723  -9.298  54.906  1.00 68.01           H
ATOM     62  HN  SER A  24      -7.507 -10.973  54.760  1.00 68.01           H
ATOM     63  N   MET A  25      -4.872 -11.418  53.082  1.00 65.04           N
ATOM     64  CA  MET A  25      -3.539 -11.833  52.677  1.00 65.04           C
ATOM     65  C   MET A  25      -3.595 -13.112  51.838  1.00 65.04           C
ATOM     66  O   MET A  25      -2.864 -13.247  50.858  1.00 65.04           O
ATOM     67  HA  MET A  25      -3.147 -11.013  52.076  1.00 65.04           H
ATOM     68  CB  MET A  25      -2.680 -12.074  53.919  1.00 65.04           C
ATOM     69 1HB  MET A  25      -3.195 -11.695  54.802  1.00 65.04           H
ATOM     70 2HB  MET A  25      -2.541 -13.145  54.067  1.00 65.04           H
ATOM     71  CG  MET A  25      -1.318 -11.391  53.785  1.00 65.04           C
ATOM     72 1HG  MET A  25      -0.811 -11.745  52.887  1.00 65.04           H
ATOM     73 2HG  MET A  25      -1.451 -10.315  53.672  1.00 65.04           H
ATOM     74  SD  MET A  25      -0.318 -11.734  55.223  1.00 65.04           S
ATOM     75  CE  MET A  25       0.979 -10.528  54.994  1.00 65.04           C
ATOM     76 1HE  MET A  25       1.485 -10.715  54.047  1.00 65.04           H
ATOM     77 2HE  MET A  25       0.546  -9.528  54.983  1.00 65.04           H
ATOM     78 3HE  MET A  25       1.695 -10.606  55.811  1.00 65.04           H
ATOM     79  HN  MET A  25      -5.115 -11.641  54.026  1.00 65.04           H
ATOM     80  N   GLU A  26      -4.468 -14.017  52.254  1.00 60.45           N
ATOM     81  CA  GLU A  26      -4.660 -15.261  51.528  1.00 60.45           C
ATOM     82  C   GLU A  26      -5.198 -14.977  50.124  1.00 60.45           C
ATOM     83  O   GLU A  26      -4.755 -15.585  49.151  1.00 60.45           O
ATOM     84  HA  GLU A  26      -3.671 -15.713  51.460  1.00 60.45           H
ATOM     85  CB  GLU A  26      -5.591 -16.204  52.292  1.00 60.45           C
ATOM     86 1HB  GLU A  26      -6.413 -15.635  52.727  1.00 60.45           H
ATOM     87 2HB  GLU A  26      -5.924 -17.005  51.632  1.00 60.45           H
ATOM     88  CG  GLU A  26      -4.857 -16.878  53.453  1.00 60.45           C
ATOM     89 1HG  GLU A  26      -3.976 -17.399  53.077  1.00 60.45           H
ATOM     90 2HG  GLU A  26      -4.505 -16.121  54.153  1.00 60.45           H
ATOM     91  CD  GLU A  26      -5.771 -17.868  54.178  1.00 60.45           C
ATOM     92  OE1 GLU A  26      -5.216 -18.787  54.818  1.00 60.45           O
ATOM     93  OE2 GLU A  26      -7.003 -17.682  54.077  1.00 60.45           O
ATOM     94  HN  GLU A  26      -5.037 -13.912  53.070  1.00 60.45           H
ATOM     95  N   ASP A  27      -6.147 -14.054  50.064  1.00 66.59           N
ATOM     96  CA  ASP A  27      -6.785 -13.717  48.802  1.00 66.59           C
ATOM     97  C   ASP A  27      -5.723 -13.231  47.813  1.00 66.59           C
ATOM     98  O   ASP A  27      -5.793 -13.535  46.623  1.00 66.59           O
ATOM     99  HA  ASP A  27      -7.272 -14.635  48.473  1.00 66.59           H
ATOM    100  CB  ASP A  27      -7.809 -12.596  48.985  1.00 66.59           C
ATOM    101 1HB  ASP A  27      -7.388 -11.812  49.614  1.00 66.59           H
ATOM    102 2HB  ASP A  27      -8.034 -12.143  48.019  1.00 66.59           H
ATOM    103  CG  ASP A  27      -9.097 -13.128  49.617  1.00 66.59           C
ATOM    104  OD1 ASP A  27      -9.312 -14.355  49.519  1.00 66.59           O
ATOM    105  OD2 ASP A  27      -9.837 -12.295  50.183  1.00 66.59           O
ATOM    106  HN  ASP A  27      -6.480 -13.542  50.855  1.00 66.59           H
ATOM    107  N   TYR A  28      -4.765 -12.484  48.342  1.00 66.53           N
ATOM    108  CA  TYR A  28      -3.713 -11.920  47.514  1.00 66.53           C
ATOM    109  C   TYR A  28      -2.733 -13.003  47.059  1.00 66.53           C
ATOM    110  O   TYR A  28      -2.228 -12.956  45.938  1.00 66.53           O
ATOM    111  HA  TYR A  28      -4.180 -11.470  46.637  1.00 66.53           H
ATOM    112  CB  TYR A  28      -2.971 -10.917  48.400  1.00 66.53           C
ATOM    113 1HB  TYR A  28      -3.680 -10.171  48.760  1.00 66.53           H
ATOM    114 2HB  TYR A  28      -2.585 -11.438  49.276  1.00 66.53           H
ATOM    115  CG  TYR A  28      -1.814 -10.204  47.698  1.00 66.53           C
ATOM    116  CD1 TYR A  28      -0.523 -10.667  47.851  1.00 66.53           C
ATOM    117  HD1 TYR A  28      -0.328 -11.541  48.472  1.00 66.53           H
ATOM    118  CD2 TYR A  28      -2.061  -9.096  46.912  1.00 66.53           C
ATOM    119  HD2 TYR A  28      -3.081  -8.730  46.792  1.00 66.53           H
ATOM    120  CE1 TYR A  28       0.566  -9.995  47.191  1.00 66.53           C
ATOM    121  HE1 TYR A  28       1.590 -10.351  47.303  1.00 66.53           H
ATOM    122  CE2 TYR A  28      -0.972  -8.425  46.252  1.00 66.53           C
ATOM    123  HE2 TYR A  28      -1.153  -7.549  45.628  1.00 66.53           H
ATOM    124  CZ  TYR A  28       0.288  -8.907  46.423  1.00 66.53           C
ATOM    125  OH  TYR A  28       1.316  -8.273  45.799  1.00 66.53           O
ATOM    126  HH  TYR A  28       1.096  -7.306  45.673  1.00 66.53           H
ATOM    127  HN  TYR A  28      -4.701 -12.263  49.315  1.00 66.53           H
ATOM    128  N   VAL A  29      -2.494 -13.953  47.951  1.00 67.13           N
ATOM    129  CA  VAL A  29      -1.524 -15.001  47.686  1.00 67.13           C
ATOM    130  C   VAL A  29      -2.113 -15.993  46.681  1.00 67.13           C
ATOM    131  O   VAL A  29      -1.403 -16.500  45.814  1.00 67.13           O
ATOM    132  HA  VAL A  29      -0.646 -14.533  47.242  1.00 67.13           H
ATOM    133  CB  VAL A  29      -1.096 -15.662  48.998  1.00 67.13           C
ATOM    134  HB  VAL A  29      -1.998 -15.964  49.531  1.00 67.13           H
ATOM    135  CG1 VAL A  29      -0.264 -16.918  48.733  1.00 67.13           C
ATOM    136 1HG1 VAL A  29      -0.855 -17.632  48.159  1.00 67.13           H
ATOM    137 2HG1 VAL A  29       0.630 -16.650  48.170  1.00 67.13           H
ATOM    138 3HG1 VAL A  29       0.027 -17.368  49.683  1.00 67.13           H
ATOM    139  CG2 VAL A  29      -0.334 -14.676  49.886  1.00 67.13           C
ATOM    140 1HG2 VAL A  29       0.557 -14.330  49.362  1.00 67.13           H
ATOM    141 2HG2 VAL A  29      -0.974 -13.824  50.116  1.00 67.13           H
ATOM    142 3HG2 VAL A  29      -0.042 -15.171  50.811  1.00 67.13           H
ATOM    143  HN  VAL A  29      -2.949 -14.012  48.840  1.00 67.13           H
ATOM    144  N   ASN A  30      -3.406 -16.241  46.832  1.00 62.38           N
ATOM    145  CA  ASN A  30      -4.072 -17.257  46.033  1.00 62.38           C
ATOM    146  C   ASN A  30      -4.489 -16.651  44.692  1.00 62.38           C
ATOM    147  O   ASN A  30      -4.939 -17.366  43.798  1.00 62.38           O
ATOM    148  HA  ASN A  30      -3.340 -18.057  45.920  1.00 62.38           H
ATOM    149  CB  ASN A  30      -5.331 -17.770  46.734  1.00 62.38           C
ATOM    150 1HB  ASN A  30      -5.945 -16.927  47.050  1.00 62.38           H
ATOM    151 2HB  ASN A  30      -5.929 -18.354  46.033  1.00 62.38           H
ATOM    152  CG  ASN A  30      -4.973 -18.630  47.947  1.00 62.38           C
ATOM    153  OD1 ASN A  30      -3.898 -19.200  48.040  1.00 62.38           O
ATOM    154  ND2 ASN A  30      -5.930 -18.693  48.868  1.00 62.38           N
ATOM    155 1HD2 ASN A  30      -6.790 -18.201  48.729  1.00 62.38           H
ATOM    156 2HD2 ASN A  30      -5.790 -19.231  49.699  1.00 62.38           H
ATOM    157  HN  ASN A  30      -3.995 -15.763  47.484  1.00 62.38           H
ATOM    158  N   PHE A  31      -4.326 -15.340  44.594  1.00 69.86           N
ATOM    159  CA  PHE A  31      -4.648 -14.636  43.365  1.00 69.86           C
ATOM    160  C   PHE A  31      -3.757 -15.105  42.213  1.00 69.86           C
ATOM    161  O   PHE A  31      -2.532 -15.108  42.333  1.00 69.86           O
ATOM    162  HA  PHE A  31      -5.689 -14.856  43.129  1.00 69.86           H
ATOM    163  CB  PHE A  31      -4.390 -13.149  43.620  1.00 69.86           C
ATOM    164 1HB  PHE A  31      -4.878 -12.861  44.551  1.00 69.86           H
ATOM    165 2HB  PHE A  31      -3.320 -12.995  43.760  1.00 69.86           H
ATOM    166  CG  PHE A  31      -4.881 -12.231  42.499  1.00 69.86           C
ATOM    167  CD1 PHE A  31      -4.002 -11.755  41.577  1.00 69.86           C
ATOM    168  HD1 PHE A  31      -2.948 -12.027  41.636  1.00 69.86           H
ATOM    169  CD2 PHE A  31      -6.195 -11.890  42.425  1.00 69.86           C
ATOM    170  HD2 PHE A  31      -6.899 -12.272  43.164  1.00 69.86           H
ATOM    171  CE1 PHE A  31      -4.457 -10.902  40.536  1.00 69.86           C
ATOM    172  HE1 PHE A  31      -3.753 -10.520  39.797  1.00 69.86           H
ATOM    173  CE2 PHE A  31      -6.650 -11.038  41.384  1.00 69.86           C
ATOM    174  HE2 PHE A  31      -7.704 -10.765  41.325  1.00 69.86           H
ATOM    175  CZ  PHE A  31      -5.772 -10.562  40.462  1.00 69.86           C
ATOM    176  HZ  PHE A  31      -6.121  -9.908  39.663  1.00 69.86           H
ATOM    177  HN  PHE A  31      -3.981 -14.763  45.334  1.00 69.86           H
ATOM    178  N   ASN A  32      -4.405 -15.491  41.124  1.00 62.50           N
ATOM    179  CA  ASN A  32      -3.688 -15.993  39.964  1.00 62.50           C
ATOM    180  C   ASN A  32      -3.148 -14.812  39.155  1.00 62.50           C
ATOM    181  O   ASN A  32      -3.849 -14.265  38.305  1.00 62.50           O
ATOM    182  HA  ASN A  32      -2.893 -16.620  40.368  1.00 62.50           H
ATOM    183  CB  ASN A  32      -4.611 -16.806  39.055  1.00 62.50           C
ATOM    184 1HB  ASN A  32      -5.221 -17.478  39.659  1.00 62.50           H
ATOM    185 2HB  ASN A  32      -5.295 -16.138  38.533  1.00 62.50           H
ATOM    186  CG  ASN A  32      -3.804 -17.616  38.039  1.00 62.50           C
ATOM    187  OD1 ASN A  32      -2.585 -17.582  38.006  1.00 62.50           O
ATOM    188  ND2 ASN A  32      -4.550 -18.345  37.213  1.00 62.50           N
ATOM    189 1HD2 ASN A  32      -5.547 -18.328  37.294  1.00 62.50           H
ATOM    190 2HD2 ASN A  32      -4.115 -18.910  36.512  1.00 62.50           H
ATOM    191  HN  ASN A  32      -5.400 -15.466  41.027  1.00 62.50           H
ATOM    192  N   PHE A  33      -1.906 -14.454  39.447  1.00 65.68           N
ATOM    193  CA  PHE A  33      -1.239 -13.394  38.709  1.00 65.68           C
ATOM    194  C   PHE A  33      -0.716 -13.908  37.366  1.00 65.68           C
ATOM    195  O   PHE A  33       0.487 -13.879  37.113  1.00 65.68           O
ATOM    196  HA  PHE A  33      -1.975 -12.609  38.535  1.00 65.68           H
ATOM    197  CB  PHE A  33      -0.055 -12.932  39.561  1.00 65.68           C
ATOM    198 1HB  PHE A  33       0.548 -13.800  39.827  1.00 65.68           H
ATOM    199 2HB  PHE A  33       0.576 -12.277  38.962  1.00 65.68           H
ATOM    200  CG  PHE A  33      -0.459 -12.198  40.841  1.00 65.68           C
ATOM    201  CD1 PHE A  33      -0.753 -10.871  40.799  1.00 65.68           C
ATOM    202  HD1 PHE A  33      -0.702 -10.331  39.854  1.00 65.68           H
ATOM    203  CD2 PHE A  33      -0.523 -12.872  42.021  1.00 65.68           C
ATOM    204  HD2 PHE A  33      -0.287 -13.935  42.054  1.00 65.68           H
ATOM    205  CE1 PHE A  33      -1.128 -10.189  41.987  1.00 65.68           C
ATOM    206  HE1 PHE A  33      -1.364  -9.125  41.954  1.00 65.68           H
ATOM    207  CE2 PHE A  33      -0.898 -12.190  43.209  1.00 65.68           C
ATOM    208  HE2 PHE A  33      -0.949 -12.730  44.154  1.00 65.68           H
ATOM    209  CZ  PHE A  33      -1.192 -10.863  43.167  1.00 65.68           C
ATOM    210  HZ  PHE A  33      -1.480 -10.340  44.079  1.00 65.68           H
ATOM    211  HN  PHE A  33      -1.359 -14.873  40.172  1.00 65.68           H
ATOM    212  N   THR A  34      -1.647 -14.365  36.541  1.00 64.15           N
ATOM    213  CA  THR A  34      -1.372 -14.537  35.124  1.00 64.15           C
ATOM    214  C   THR A  34      -0.899 -13.218  34.509  1.00 64.15           C
ATOM    215  O   THR A  34      -1.547 -12.185  34.672  1.00 64.15           O
ATOM    216  HA  THR A  34      -0.555 -15.251  35.017  1.00 64.15           H
ATOM    217  CB  THR A  34      -2.631 -15.099  34.463  1.00 64.15           C
ATOM    218  HB  THR A  34      -2.601 -14.954  33.383  1.00 64.15           H
ATOM    219  OG1 THR A  34      -3.701 -14.445  35.141  1.00 64.15           O
ATOM    220  HG1 THR A  34      -3.638 -13.457  35.006  1.00 64.15           H
ATOM    221  CG2 THR A  34      -2.844 -16.582  34.773  1.00 64.15           C
ATOM    222 1HG2 THR A  34      -2.942 -16.717  35.850  1.00 64.15           H
ATOM    223 2HG2 THR A  34      -1.990 -17.155  34.411  1.00 64.15           H
ATOM    224 3HG2 THR A  34      -3.751 -16.930  34.280  1.00 64.15           H
ATOM    225  HN  THR A  34      -2.572 -14.616  36.825  1.00 64.15           H
ATOM    226  N   ASP A  35       0.227 -13.296  33.815  1.00 68.08           N
ATOM    227  CA  ASP A  35       0.854 -12.104  33.269  1.00 68.08           C
ATOM    228  C   ASP A  35       0.211 -11.765  31.923  1.00 68.08           C
ATOM    229  O   ASP A  35       0.685 -12.204  30.877  1.00 68.08           O
ATOM    230  HA  ASP A  35       0.691 -11.327  34.016  1.00 68.08           H
ATOM    231  CB  ASP A  35       2.350 -12.326  33.036  1.00 68.08           C
ATOM    232 1HB  ASP A  35       2.753 -12.963  33.823  1.00 68.08           H
ATOM    233 2HB  ASP A  35       2.501 -12.850  32.093  1.00 68.08           H
ATOM    234  CG  ASP A  35       3.104 -10.995  33.013  1.00 68.08           C
ATOM    235  OD1 ASP A  35       2.426  -9.956  33.167  1.00 68.08           O
ATOM    236  OD2 ASP A  35       4.341 -11.047  32.842  1.00 68.08           O
ATOM    237  HN  ASP A  35       0.708 -14.151  33.624  1.00 68.08           H
ATOM    238  N   PHE A  36      -0.860 -10.988  31.994  1.00 82.19           N
ATOM    239  CA  PHE A  36      -1.548 -10.550  30.791  1.00 82.19           C
ATOM    240  C   PHE A  36      -0.869  -9.318  30.188  1.00 82.19           C
ATOM    241  O   PHE A  36      -1.213  -8.892  29.087  1.00 82.19           O
ATOM    242  HA  PHE A  36      -1.504 -11.372  30.076  1.00 82.19           H
ATOM    243  CB  PHE A  36      -2.975 -10.183  31.200  1.00 82.19           C
ATOM    244 1HB  PHE A  36      -2.934  -9.500  32.049  1.00 82.19           H
ATOM    245 2HB  PHE A  36      -3.450  -9.644  30.380  1.00 82.19           H
ATOM    246  CG  PHE A  36      -3.845 -11.385  31.573  1.00 82.19           C
ATOM    247  CD1 PHE A  36      -3.816 -12.509  30.808  1.00 82.19           C
ATOM    248  HD1 PHE A  36      -3.173 -12.553  29.929  1.00 82.19           H
ATOM    249  CD2 PHE A  36      -4.646 -11.330  32.671  1.00 82.19           C
ATOM    250  HD2 PHE A  36      -4.670 -10.429  33.284  1.00 82.19           H
ATOM    251  CE1 PHE A  36      -4.623 -13.625  31.154  1.00 82.19           C
ATOM    252  HE1 PHE A  36      -4.600 -14.525  30.541  1.00 82.19           H
ATOM    253  CE2 PHE A  36      -5.453 -12.446  33.017  1.00 82.19           C
ATOM    254  HE2 PHE A  36      -6.096 -12.402  33.896  1.00 82.19           H
ATOM    255  CZ  PHE A  36      -5.425 -13.570  32.251  1.00 82.19           C
ATOM    256  HZ  PHE A  36      -6.044 -14.426  32.517  1.00 82.19           H
ATOM    257  HN  PHE A  36      -1.256 -10.658  32.850  1.00 82.19           H
ATOM    258  N   TYR A  37       0.082  -8.780  30.938  1.00 86.79           N
ATOM    259  CA  TYR A  37       0.860  -7.649  30.461  1.00 86.79           C
ATOM    260  C   TYR A  37       2.080  -8.119  29.665  1.00 86.79           C
ATOM    261  O   TYR A  37       3.005  -8.702  30.228  1.00 86.79           O
ATOM    262  HA  TYR A  37       0.221  -7.051  29.812  1.00 86.79           H
ATOM    263  CB  TYR A  37       1.337  -6.909  31.712  1.00 86.79           C
ATOM    264 1HB  TYR A  37       0.479  -6.714  32.355  1.00 86.79           H
ATOM    265 2HB  TYR A  37       2.013  -7.556  32.270  1.00 86.79           H
ATOM    266  CG  TYR A  37       2.047  -5.586  31.419  1.00 86.79           C
ATOM    267  CD1 TYR A  37       3.425  -5.540  31.362  1.00 86.79           C
ATOM    268  HD1 TYR A  37       4.008  -6.447  31.526  1.00 86.79           H
ATOM    269  CD2 TYR A  37       1.310  -4.438  31.211  1.00 86.79           C
ATOM    270  HD2 TYR A  37       0.221  -4.474  31.256  1.00 86.79           H
ATOM    271  CE1 TYR A  37       4.094  -4.295  31.086  1.00 86.79           C
ATOM    272  HE1 TYR A  37       5.182  -4.245  31.039  1.00 86.79           H
ATOM    273  CE2 TYR A  37       1.978  -3.193  30.935  1.00 86.79           C
ATOM    274  HE2 TYR A  37       1.408  -2.279  30.769  1.00 86.79           H
ATOM    275  CZ  TYR A  37       3.337  -3.183  30.886  1.00 86.79           C
ATOM    276  OH  TYR A  37       3.969  -2.007  30.626  1.00 86.79           O
ATOM    277  HH  TYR A  37       3.306  -1.323  30.321  1.00 86.79           H
ATOM    278  HN  TYR A  37       0.323  -9.104  31.853  1.00 86.79           H
ATOM    279  N   CYS A  38       2.041  -7.847  28.369  1.00 89.83           N
ATOM    280  CA  CYS A  38       3.069  -8.344  27.470  1.00 89.83           C
ATOM    281  C   CYS A  38       4.081  -7.222  27.231  1.00 89.83           C
ATOM    282  O   CYS A  38       3.750  -6.200  26.632  1.00 89.83           O
ATOM    283  HA  CYS A  38       3.540  -9.190  27.969  1.00 89.83           H
ATOM    284  CB  CYS A  38       2.471  -8.862  26.160  1.00 89.83           C
ATOM    285 1HB  CYS A  38       1.679  -9.580  26.371  1.00 89.83           H
ATOM    286 2HB  CYS A  38       2.017  -8.039  25.607  1.00 89.83           H
ATOM    287  SG  CYS A  38       3.775  -9.650  25.146  1.00 89.83           S
ATOM    288  HN  CYS A  38       1.326  -7.300  27.934  1.00 89.83           H
ATOM    289  N   GLU A  39       5.294  -7.451  27.711  1.00 82.24           N
ATOM    290  CA  GLU A  39       6.406  -6.574  27.385  1.00 82.24           C
ATOM    291  C   GLU A  39       7.031  -6.984  26.050  1.00 82.24           C
ATOM    292  O   GLU A  39       7.418  -8.138  25.870  1.00 82.24           O
ATOM    293  HA  GLU A  39       5.974  -5.577  27.301  1.00 82.24           H
ATOM    294  CB  GLU A  39       7.451  -6.575  28.503  1.00 82.24           C
ATOM    295 1HB  GLU A  39       7.784  -7.595  28.694  1.00 82.24           H
ATOM    296 2HB  GLU A  39       8.265  -5.898  28.245  1.00 82.24           H
ATOM    297  CG  GLU A  39       6.855  -6.053  29.812  1.00 82.24           C
ATOM    298 1HG  GLU A  39       6.367  -5.094  29.636  1.00 82.24           H
ATOM    299 2HG  GLU A  39       6.087  -6.741  30.165  1.00 82.24           H
ATOM    300  CD  GLU A  39       7.936  -5.893  30.882  1.00 82.24           C
ATOM    301  OE1 GLU A  39       7.611  -5.301  31.933  1.00 82.24           O
ATOM    302  OE2 GLU A  39       9.064  -6.366  30.624  1.00 82.24           O
ATOM    303  HN  GLU A  39       5.522  -8.217  28.312  1.00 82.24           H
ATOM    304  N   LYS A  40       7.111  -6.016  25.149  1.00 87.73           N
ATOM    305  CA  LYS A  40       7.484  -6.303  23.774  1.00 87.73           C
ATOM    306  C   LYS A  40       8.886  -5.752  23.505  1.00 87.73           C
ATOM    307  O   LYS A  40       9.191  -5.339  22.388  1.00 87.73           O
ATOM    308  HA  LYS A  40       7.512  -7.387  23.662  1.00 87.73           H
ATOM    309  CB  LYS A  40       6.421  -5.775  22.809  1.00 87.73           C
ATOM    310 1HB  LYS A  40       6.285  -4.704  22.962  1.00 87.73           H
ATOM    311 2HB  LYS A  40       6.758  -5.909  21.781  1.00 87.73           H
ATOM    312  CG  LYS A  40       5.088  -6.499  23.013  1.00 87.73           C
ATOM    313 1HG  LYS A  40       5.249  -7.576  22.995  1.00 87.73           H
ATOM    314 2HG  LYS A  40       4.683  -6.253  23.994  1.00 87.73           H
ATOM    315  CD  LYS A  40       4.082  -6.110  21.928  1.00 87.73           C
ATOM    316 1HD  LYS A  40       3.885  -5.039  21.976  1.00 87.73           H
ATOM    317 2HD  LYS A  40       4.506  -6.312  20.944  1.00 87.73           H
ATOM    318  CE  LYS A  40       2.772  -6.883  22.092  1.00 87.73           C
ATOM    319 1HE  LYS A  40       2.976  -7.954  22.116  1.00 87.73           H
ATOM    320 2HE  LYS A  40       2.308  -6.626  23.044  1.00 87.73           H
ATOM    321  NZ  LYS A  40       1.844  -6.573  20.982  1.00 87.73           N
ATOM    322 1HZ  LYS A  40       1.018  -7.156  21.059  1.00 87.73           H
ATOM    323 2HZ  LYS A  40       1.575  -5.597  21.029  1.00 87.73           H
ATOM    324 3HZ  LYS A  40       2.304  -6.755  20.096  1.00 87.73           H
ATOM    325  HN  LYS A  40       6.927  -5.053  25.345  1.00 87.73           H
ATOM    326  N   ASN A  41       9.702  -5.765  24.549  1.00 83.06           N
ATOM    327  CA  ASN A  41      11.050  -5.229  24.452  1.00 83.06           C
ATOM    328  C   ASN A  41      11.809  -5.965  23.346  1.00 83.06           C
ATOM    329  O   ASN A  41      12.523  -5.345  22.560  1.00 83.06           O
ATOM    330  HA  ASN A  41      10.921  -4.168  24.234  1.00 83.06           H
ATOM    331  CB  ASN A  41      11.816  -5.424  25.762  1.00 83.06           C
ATOM    332 1HB  ASN A  41      11.722  -6.458  26.092  1.00 83.06           H
ATOM    333 2HB  ASN A  41      12.877  -5.236  25.598  1.00 83.06           H
ATOM    334  CG  ASN A  41      11.288  -4.486  26.850  1.00 83.06           C
ATOM    335  OD1 ASN A  41      10.830  -3.386  26.590  1.00 83.06           O
ATOM    336  ND2 ASN A  41      11.378  -4.982  28.081  1.00 83.06           N
ATOM    337 1HD2 ASN A  41      11.765  -5.893  28.227  1.00 83.06           H
ATOM    338 2HD2 ASN A  41      11.059  -4.444  28.862  1.00 83.06           H
ATOM    339  HN  ASN A  41       9.457  -6.131  25.446  1.00 83.06           H
ATOM    340  N   ASN A  42      11.627  -7.277  23.321  1.00 83.44           N
ATOM    341  CA  ASN A  42      12.336  -8.112  22.367  1.00 83.44           C
ATOM    342  C   ASN A  42      11.893  -7.748  20.949  1.00 83.44           C
ATOM    343  O   ASN A  42      12.697  -7.770  20.018  1.00 83.44           O
ATOM    344  HA  ASN A  42      13.393  -7.909  22.538  1.00 83.44           H
ATOM    345  CB  ASN A  42      12.025  -9.593  22.593  1.00 83.44           C
ATOM    346 1HB  ASN A  42      10.947  -9.750  22.570  1.00 83.44           H
ATOM    347 2HB  ASN A  42      12.451 -10.186  21.783  1.00 83.44           H
ATOM    348  CG  ASN A  42      12.587 -10.073  23.933  1.00 83.44           C
ATOM    349  OD1 ASN A  42      13.344  -9.386  24.600  1.00 83.44           O
ATOM    350  ND2 ASN A  42      12.176 -11.287  24.288  1.00 83.44           N
ATOM    351 1HD2 ASN A  42      11.555 -11.798  23.695  1.00 83.44           H
ATOM    352 2HD2 ASN A  42      12.489 -11.689  25.149  1.00 83.44           H
ATOM    353  HN  ASN A  42      11.011  -7.769  23.937  1.00 83.44           H
ATOM    354  N   VAL A  43      10.614  -7.421  20.828  1.00 90.98           N
ATOM    355  CA  VAL A  43      10.041  -7.106  19.531  1.00 90.98           C
ATOM    356  C   VAL A  43      10.650  -5.802  19.011  1.00 90.98           C
ATOM    357  O   VAL A  43      10.976  -5.692  17.830  1.00 90.98           O
ATOM    358  HA  VAL A  43      10.307  -7.914  18.849  1.00 90.98           H
ATOM    359  CB  VAL A  43       8.515  -7.055  19.631  1.00 90.98           C
ATOM    360  HB  VAL A  43       8.251  -6.234  20.298  1.00 90.98           H
ATOM    361  CG1 VAL A  43       7.885  -6.773  18.266  1.00 90.98           C
ATOM    362 1HG1 VAL A  43       8.243  -5.814  17.891  1.00 90.98           H
ATOM    363 2HG1 VAL A  43       8.163  -7.563  17.568  1.00 90.98           H
ATOM    364 3HG1 VAL A  43       6.800  -6.742  18.366  1.00 90.98           H
ATOM    365  CG2 VAL A  43       7.962  -8.347  20.235  1.00 90.98           C
ATOM    366 1HG2 VAL A  43       8.242  -9.191  19.605  1.00 90.98           H
ATOM    367 2HG2 VAL A  43       8.373  -8.487  21.234  1.00 90.98           H
ATOM    368 3HG2 VAL A  43       6.875  -8.284  20.295  1.00 90.98           H
ATOM    369  HN  VAL A  43       9.976  -7.369  21.596  1.00 90.98           H
ATOM    370  N   ARG A  44      10.786  -4.847  19.919  1.00 86.44           N
ATOM    371  CA  ARG A  44      11.345  -3.553  19.566  1.00 86.44           C
ATOM    372  C   ARG A  44      12.817  -3.699  19.177  1.00 86.44           C
ATOM    373  O   ARG A  44      13.294  -3.014  18.273  1.00 86.44           O
ATOM    374  HA  ARG A  44      10.747  -3.213  18.721  1.00 86.44           H
ATOM    375  CB  ARG A  44      11.227  -2.566  20.730  1.00 86.44           C
ATOM    376 1HB  ARG A  44      11.651  -3.010  21.631  1.00 86.44           H
ATOM    377 2HB  ARG A  44      11.809  -1.670  20.512  1.00 86.44           H
ATOM    378  CG  ARG A  44       9.767  -2.185  20.981  1.00 86.44           C
ATOM    379 1HG  ARG A  44       9.289  -1.921  20.037  1.00 86.44           H
ATOM    380 2HG  ARG A  44       9.227  -3.043  21.382  1.00 86.44           H
ATOM    381  CD  ARG A  44       9.667  -1.011  21.956  1.00 86.44           C
ATOM    382 1HD  ARG A  44      10.352  -0.218  21.656  1.00 86.44           H
ATOM    383 2HD  ARG A  44       8.661  -0.590  21.930  1.00 86.44           H
ATOM    384  NE  ARG A  44       9.988  -1.464  23.328  1.00 86.44           N
ATOM    385  HE  ARG A  44      10.951  -1.494  23.598  1.00 86.44           H
ATOM    386  CZ  ARG A  44       9.071  -1.835  24.231  1.00 86.44           C
ATOM    387  NH1 ARG A  44       7.767  -1.814  23.924  1.00 86.44           N
ATOM    388 1HH1 ARG A  44       7.472  -1.519  23.015  1.00 86.44           H
ATOM    389 2HH1 ARG A  44       7.088  -2.092  24.604  1.00 86.44           H
ATOM    390  NH2 ARG A  44       9.477  -2.228  25.446  1.00 86.44           N
ATOM    391 1HH2 ARG A  44       8.805  -2.508  26.132  1.00 86.44           H
ATOM    392 2HH2 ARG A  44      10.452  -2.241  25.667  1.00 86.44           H
ATOM    393  HN  ARG A  44      10.522  -4.946  20.879  1.00 86.44           H
ATOM    394  N   GLN A  45      13.495  -4.595  19.878  1.00 83.29           N
ATOM    395  CA  GLN A  45      14.913  -4.812  19.643  1.00 83.29           C
ATOM    396  C   GLN A  45      15.137  -5.390  18.245  1.00 83.29           C
ATOM    397  O   GLN A  45      16.066  -4.989  17.545  1.00 83.29           O
ATOM    398  HA  GLN A  45      15.372  -3.826  19.714  1.00 83.29           H
ATOM    399  CB  GLN A  45      15.513  -5.723  20.716  1.00 83.29           C
ATOM    400 1HB  GLN A  45      15.241  -5.354  21.705  1.00 83.29           H
ATOM    401 2HB  GLN A  45      15.095  -6.725  20.623  1.00 83.29           H
ATOM    402  CG  GLN A  45      17.037  -5.786  20.592  1.00 83.29           C
ATOM    403 1HG  GLN A  45      17.309  -6.201  19.621  1.00 83.29           H
ATOM    404 2HG  GLN A  45      17.451  -4.778  20.635  1.00 83.29           H
ATOM    405  CD  GLN A  45      17.643  -6.641  21.706  1.00 83.29           C
ATOM    406  OE1 GLN A  45      16.952  -7.318  22.450  1.00 83.29           O
ATOM    407  NE2 GLN A  45      18.969  -6.573  21.780  1.00 83.29           N
ATOM    408 1HE2 GLN A  45      19.477  -5.997  21.138  1.00 83.29           H
ATOM    409 2HE2 GLN A  45      19.459  -7.097  22.477  1.00 83.29           H
ATOM    410  HN  GLN A  45      13.093  -5.167  20.593  1.00 83.29           H
ATOM    411  N   PHE A  46      14.271  -6.323  17.879  1.00 91.95           N
ATOM    412  CA  PHE A  46      14.329  -6.922  16.556  1.00 91.95           C
ATOM    413  C   PHE A  46      14.113  -5.868  15.468  1.00 91.95           C
ATOM    414  O   PHE A  46      14.858  -5.819  14.490  1.00 91.95           O
ATOM    415  HA  PHE A  46      15.320  -7.360  16.443  1.00 91.95           H
ATOM    416  CB  PHE A  46      13.201  -7.953  16.482  1.00 91.95           C
ATOM    417 1HB  PHE A  46      13.373  -8.720  17.237  1.00 91.95           H
ATOM    418 2HB  PHE A  46      12.259  -7.465  16.731  1.00 91.95           H
ATOM    419  CG  PHE A  46      13.063  -8.627  15.115  1.00 91.95           C
ATOM    420  CD1 PHE A  46      12.100  -8.215  14.248  1.00 91.95           C
ATOM    421  HD1 PHE A  46      11.426  -7.404  14.527  1.00 91.95           H
ATOM    422  CD2 PHE A  46      13.904  -9.637  14.767  1.00 91.95           C
ATOM    423  HD2 PHE A  46      14.676  -9.968  15.462  1.00 91.95           H
ATOM    424  CE1 PHE A  46      11.972  -8.840  12.979  1.00 91.95           C
ATOM    425  HE1 PHE A  46      11.200  -8.510  12.284  1.00 91.95           H
ATOM    426  CE2 PHE A  46      13.776 -10.263  13.498  1.00 91.95           C
ATOM    427  HE2 PHE A  46      14.450 -11.073  13.219  1.00 91.95           H
ATOM    428  CZ  PHE A  46      12.813  -9.851  12.631  1.00 91.95           C
ATOM    429  HZ  PHE A  46      12.715 -10.330  11.658  1.00 91.95           H
ATOM    430  HN  PHE A  46      13.540  -6.670  18.468  1.00 91.95           H
ATOM    431  N   ALA A  47      13.091  -5.051  15.674  1.00 92.41           N
ATOM    432  CA  ALA A  47      12.722  -4.050  14.688  1.00 92.41           C
ATOM    433  C   ALA A  47      13.898  -3.096  14.472  1.00 92.41           C
ATOM    434  O   ALA A  47      14.171  -2.687  13.344  1.00 92.41           O
ATOM    435  HA  ALA A  47      12.508  -4.568  13.753  1.00 92.41           H
ATOM    436  CB  ALA A  47      11.457  -3.322  15.148  1.00 92.41           C
ATOM    437 1HB  ALA A  47      10.644  -4.040  15.258  1.00 92.41           H
ATOM    438 2HB  ALA A  47      11.645  -2.836  16.105  1.00 92.41           H
ATOM    439 3HB  ALA A  47      11.181  -2.571  14.408  1.00 92.41           H
ATOM    440  HN  ALA A  47      12.520  -5.066  16.495  1.00 92.41           H
ATOM    441  N   SER A  48      14.563  -2.768  15.570  1.00 90.80           N
ATOM    442  CA  SER A  48      15.586  -1.737  15.547  1.00 90.80           C
ATOM    443  C   SER A  48      16.765  -2.190  14.683  1.00 90.80           C
ATOM    444  O   SER A  48      17.527  -1.364  14.184  1.00 90.80           O
ATOM    445  HA  SER A  48      15.105  -0.863  15.108  1.00 90.80           H
ATOM    446  CB  SER A  48      16.062  -1.401  16.961  1.00 90.80           C
ATOM    447 1HB  SER A  48      16.694  -0.513  16.930  1.00 90.80           H
ATOM    448 2HB  SER A  48      15.202  -1.158  17.585  1.00 90.80           H
ATOM    449  OG  SER A  48      16.786  -2.477  17.551  1.00 90.80           O
ATOM    450  HG  SER A  48      16.346  -3.347  17.329  1.00 90.80           H
ATOM    451  HN  SER A  48      14.412  -3.194  16.463  1.00 90.80           H
ATOM    452  N   HIS A  49      16.879  -3.502  14.535  1.00 86.81           N
ATOM    453  CA  HIS A  49      17.990  -4.078  13.795  1.00 86.81           C
ATOM    454  C   HIS A  49      17.545  -4.393  12.366  1.00 86.81           C
ATOM    455  O   HIS A  49      18.306  -4.202  11.419  1.00 86.81           O
ATOM    456  HA  HIS A  49      18.772  -3.319  13.764  1.00 86.81           H
ATOM    457  CB  HIS A  49      18.553  -5.299  14.524  1.00 86.81           C
ATOM    458 1HB  HIS A  49      17.735  -5.983  14.752  1.00 86.81           H
ATOM    459 2HB  HIS A  49      19.233  -5.827  13.856  1.00 86.81           H
ATOM    460  CG  HIS A  49      19.284  -4.968  15.803  1.00 86.81           C
ATOM    461  ND1 HIS A  49      18.643  -4.845  17.023  1.00 86.81           N
ATOM    462  HD1 HIS A  49      17.662  -4.958  17.183  1.00 86.81           H
ATOM    463  CD2 HIS A  49      20.608  -4.736  16.039  1.00 86.81           C
ATOM    464  HD2 HIS A  49      21.400  -4.754  15.291  1.00 86.81           H
ATOM    465  CE1 HIS A  49      19.549  -4.551  17.945  1.00 86.81           C
ATOM    466  HE1 HIS A  49      19.355  -4.392  19.005  1.00 86.81           H
ATOM    467  NE2 HIS A  49      20.766  -4.484  17.332  1.00 86.81           N
ATOM    468  HN  HIS A  49      16.231  -4.165  14.908  1.00 86.81           H
ATOM    469  N   PHE A  50      16.315  -4.872  12.254  1.00 88.00           N
ATOM    470  CA  PHE A  50      15.855  -5.473  11.014  1.00 88.00           C
ATOM    471  C   PHE A  50      15.317  -4.410  10.055  1.00 88.00           C
ATOM    472  O   PHE A  50      15.632  -4.424   8.867  1.00 88.00           O
ATOM    473  HA  PHE A  50      16.711  -5.971  10.559  1.00 88.00           H
ATOM    474  CB  PHE A  50      14.722  -6.436  11.377  1.00 88.00           C
ATOM    475 1HB  PHE A  50      15.086  -7.145  12.121  1.00 88.00           H
ATOM    476 2HB  PHE A  50      13.915  -5.871  11.843  1.00 88.00           H
ATOM    477  CG  PHE A  50      14.160  -7.213  10.185  1.00 88.00           C
ATOM    478  CD1 PHE A  50      12.944  -6.885   9.672  1.00 88.00           C
ATOM    479  HD1 PHE A  50      12.369  -6.069  10.111  1.00 88.00           H
ATOM    480  CD2 PHE A  50      14.877  -8.231   9.638  1.00 88.00           C
ATOM    481  HD2 PHE A  50      15.851  -8.494  10.048  1.00 88.00           H
ATOM    482  CE1 PHE A  50      12.422  -7.606   8.566  1.00 88.00           C
ATOM    483  HE1 PHE A  50      11.447  -7.344   8.155  1.00 88.00           H
ATOM    484  CE2 PHE A  50      14.355  -8.952   8.531  1.00 88.00           C
ATOM    485  HE2 PHE A  50      14.929  -9.768   8.093  1.00 88.00           H
ATOM    486  CZ  PHE A  50      13.138  -8.624   8.019  1.00 88.00           C
ATOM    487  HZ  PHE A  50      12.738  -9.178   7.169  1.00 88.00           H
ATOM    488  HN  PHE A  50      15.639  -4.853  12.991  1.00 88.00           H
ATOM    489  N   LEU A  51      14.514  -3.512  10.608  1.00 92.45           N
ATOM    490  CA  LEU A  51      13.695  -2.635   9.789  1.00 92.45           C
ATOM    491  C   LEU A  51      14.584  -1.568   9.147  1.00 92.45           C
ATOM    492  O   LEU A  51      14.488  -1.316   7.946  1.00 92.45           O
ATOM    493  HA  LEU A  51      13.257  -3.242   8.997  1.00 92.45           H
ATOM    494  CB  LEU A  51      12.539  -2.059  10.610  1.00 92.45           C
ATOM    495 1HB  LEU A  51      12.956  -1.528  11.466  1.00 92.45           H
ATOM    496 2HB  LEU A  51      12.019  -1.321  10.000  1.00 92.45           H
ATOM    497  CG  LEU A  51      11.513  -3.071  11.124  1.00 92.45           C
ATOM    498  HG  LEU A  51      12.019  -3.757  11.802  1.00 92.45           H
ATOM    499  CD1 LEU A  51      10.410  -2.375  11.924  1.00 92.45           C
ATOM    500 1HD1 LEU A  51      10.851  -1.860  12.777  1.00 92.45           H
ATOM    501 2HD1 LEU A  51       9.900  -1.652  11.287  1.00 92.45           H
ATOM    502 3HD1 LEU A  51       9.694  -3.117  12.277  1.00 92.45           H
ATOM    503  CD2 LEU A  51      10.946  -3.908   9.975  1.00 92.45           C
ATOM    504 1HD2 LEU A  51      10.460  -3.252   9.253  1.00 92.45           H
ATOM    505 2HD2 LEU A  51      11.756  -4.450   9.486  1.00 92.45           H
ATOM    506 3HD2 LEU A  51      10.219  -4.619  10.368  1.00 92.45           H
ATOM    507  HN  LEU A  51      14.418  -3.380  11.595  1.00 92.45           H
ATOM    508  N   PRO A  52      15.461  -0.925   9.929  1.00 94.30           N
ATOM    509  CA  PRO A  52      16.152   0.278   9.459  1.00 94.30           C
ATOM    510  C   PRO A  52      16.848   0.060   8.125  1.00 94.30           C
ATOM    511  O   PRO A  52      16.687   0.854   7.200  1.00 94.30           O
ATOM    512  HA  PRO A  52      15.432   1.076   9.277  1.00 94.30           H
ATOM    513  CB  PRO A  52      17.150   0.584  10.577  1.00 94.30           C
ATOM    514 1HB  PRO A  52      18.117   0.116  10.391  1.00 94.30           H
ATOM    515 2HB  PRO A  52      17.329   1.655  10.674  1.00 94.30           H
ATOM    516  CG  PRO A  52      16.476   0.011  11.818  1.00 94.30           C
ATOM    517 1HG  PRO A  52      17.192  -0.169  12.621  1.00 94.30           H
ATOM    518 2HG  PRO A  52      15.727   0.691  12.223  1.00 94.30           H
ATOM    519  CD  PRO A  52      15.859  -1.279  11.304  1.00 94.30           C
ATOM    520 1HD  PRO A  52      16.573  -2.102  11.314  1.00 94.30           H
ATOM    521 2HD  PRO A  52      15.009  -1.591  11.911  1.00 94.30           H
ATOM    522  N   PRO A  53      17.634  -1.017   7.996  1.00 95.14           N
ATOM    523  CA  PRO A  53      18.432  -1.228   6.785  1.00 95.14           C
ATOM    524  C   PRO A  53      17.569  -1.539   5.573  1.00 95.14           C
ATOM    525  O   PRO A  53      17.892  -1.136   4.456  1.00 95.14           O
ATOM    526  HA  PRO A  53      18.968  -0.315   6.524  1.00 95.14           H
ATOM    527  CB  PRO A  53      19.343  -2.401   7.150  1.00 95.14           C
ATOM    528 1HB  PRO A  53      19.563  -3.023   6.283  1.00 95.14           H
ATOM    529 2HB  PRO A  53      20.298  -2.059   7.547  1.00 95.14           H
ATOM    530  CG  PRO A  53      18.554  -3.155   8.183  1.00 95.14           C
ATOM    531 1HG  PRO A  53      17.855  -3.849   7.717  1.00 95.14           H
ATOM    532 2HG  PRO A  53      19.209  -3.746   8.825  1.00 95.14           H
ATOM    533  CD  PRO A  53      17.829  -2.104   8.972  1.00 95.14           C
ATOM    534 1HD  PRO A  53      16.878  -2.475   9.355  1.00 95.14           H
ATOM    535 2HD  PRO A  53      18.412  -1.773   9.831  1.00 95.14           H
ATOM    536  N   LEU A  54      16.483  -2.255   5.827  1.00 92.87           N
ATOM    537  CA  LEU A  54      15.610  -2.698   4.754  1.00 92.87           C
ATOM    538  C   LEU A  54      14.873  -1.490   4.171  1.00 92.87           C
ATOM    539  O   LEU A  54      14.720  -1.379   2.956  1.00 92.87           O
ATOM    540  HA  LEU A  54      16.241  -3.126   3.975  1.00 92.87           H
ATOM    541  CB  LEU A  54      14.679  -3.808   5.244  1.00 92.87           C
ATOM    542 1HB  LEU A  54      14.153  -3.450   6.129  1.00 92.87           H
ATOM    543 2HB  LEU A  54      13.925  -3.988   4.477  1.00 92.87           H
ATOM    544  CG  LEU A  54      15.347  -5.142   5.586  1.00 92.87           C
ATOM    545  HG  LEU A  54      16.067  -4.968   6.386  1.00 92.87           H
ATOM    546  CD1 LEU A  54      14.322  -6.149   6.111  1.00 92.87           C
ATOM    547 1HD1 LEU A  54      13.851  -5.754   7.010  1.00 92.87           H
ATOM    548 2HD1 LEU A  54      13.562  -6.324   5.350  1.00 92.87           H
ATOM    549 3HD1 LEU A  54      14.824  -7.088   6.346  1.00 92.87           H
ATOM    550  CD2 LEU A  54      16.126  -5.687   4.388  1.00 92.87           C
ATOM    551 1HD2 LEU A  54      15.445  -5.842   3.551  1.00 92.87           H
ATOM    552 2HD2 LEU A  54      16.898  -4.973   4.100  1.00 92.87           H
ATOM    553 3HD2 LEU A  54      16.591  -6.636   4.658  1.00 92.87           H
ATOM    554  HN  LEU A  54      16.199  -2.532   6.745  1.00 92.87           H
ATOM    555  N   TYR A  55      14.437  -0.615   5.065  1.00 93.12           N
ATOM    556  CA  TYR A  55      13.695   0.565   4.657  1.00 93.12           C
ATOM    557  C   TYR A  55      14.578   1.516   3.846  1.00 93.12           C
ATOM    558  O   TYR A  55      14.124   2.108   2.868  1.00 93.12           O
ATOM    559  HA  TYR A  55      12.859   0.240   4.037  1.00 93.12           H
ATOM    560  CB  TYR A  55      13.268   1.263   5.950  1.00 93.12           C
ATOM    561 1HB  TYR A  55      14.117   1.292   6.632  1.00 93.12           H
ATOM    562 2HB  TYR A  55      13.006   2.297   5.723  1.00 93.12           H
ATOM    563  CG  TYR A  55      12.087   0.596   6.657  1.00 93.12           C
ATOM    564  CD1 TYR A  55      11.535  -0.558   6.139  1.00 93.12           C
ATOM    565  HD1 TYR A  55      11.941  -0.994   5.226  1.00 93.12           H
ATOM    566  CD2 TYR A  55      11.573   1.148   7.813  1.00 93.12           C
ATOM    567  HD2 TYR A  55      12.008   2.060   8.222  1.00 93.12           H
ATOM    568  CE1 TYR A  55      10.424  -1.187   6.804  1.00 93.12           C
ATOM    569  HE1 TYR A  55       9.979  -2.098   6.406  1.00 93.12           H
ATOM    570  CE2 TYR A  55      10.461   0.520   8.478  1.00 93.12           C
ATOM    571  HE2 TYR A  55      10.045   0.945   9.391  1.00 93.12           H
ATOM    572  CZ  TYR A  55       9.941  -0.617   7.941  1.00 93.12           C
ATOM    573  OH  TYR A  55       8.891  -1.210   8.570  1.00 93.12           O
ATOM    574  HH  TYR A  55       8.577  -1.998   8.040  1.00 93.12           H
ATOM    575  HN  TYR A  55      14.583  -0.702   6.051  1.00 93.12           H
ATOM    576  N   TRP A  56      15.824   1.631   4.282  1.00 91.95           N
ATOM    577  CA  TRP A  56      16.786   2.467   3.584  1.00 91.95           C
ATOM    578  C   TRP A  56      16.992   1.883   2.185  1.00 91.95           C
ATOM    579  O   TRP A  56      17.039   2.621   1.202  1.00 91.95           O
ATOM    580  HA  TRP A  56      16.366   3.470   3.512  1.00 91.95           H
ATOM    581  CB  TRP A  56      18.088   2.585   4.380  1.00 91.95           C
ATOM    582 1HB  TRP A  56      18.296   1.629   4.860  1.00 91.95           H
ATOM    583 2HB  TRP A  56      18.908   2.780   3.688  1.00 91.95           H
ATOM    584  CG  TRP A  56      18.068   3.681   5.447  1.00 91.95           C
ATOM    585  CD1 TRP A  56      18.135   3.539   6.777  1.00 91.95           C
ATOM    586  HD1 TRP A  56      18.215   2.580   7.288  1.00 91.95           H
ATOM    587  CD2 TRP A  56      17.972   5.103   5.217  1.00 91.95           C
ATOM    588  NE1 TRP A  56      18.088   4.760   7.420  1.00 91.95           N
ATOM    589  HE1 TRP A  56      18.122   4.911   8.407  1.00 91.95           H
ATOM    590  CE2 TRP A  56      17.986   5.741   6.440  1.00 91.95           C
ATOM    591  CE3 TRP A  56      17.876   5.826   4.015  1.00 91.95           C
ATOM    592  HE3 TRP A  56      17.863   5.345   3.036  1.00 91.95           H
ATOM    593  CZ2 TRP A  56      17.908   7.132   6.581  1.00 91.95           C
ATOM    594  HZ2 TRP A  56      17.922   7.612   7.559  1.00 91.95           H
ATOM    595  CZ3 TRP A  56      17.799   7.215   4.172  1.00 91.95           C
ATOM    596  HZ3 TRP A  56      17.723   7.823   3.271  1.00 91.95           H
ATOM    597  CH2 TRP A  56      17.812   7.872   5.396  1.00 91.95           C
ATOM    598  HH2 TRP A  56      17.748   8.960   5.435  1.00 91.95           H
ATOM    599  HN  TRP A  56      16.177   1.168   5.095  1.00 91.95           H
ATOM    600  N   LEU A  57      17.109   0.564   2.140  1.00 92.58           N
ATOM    601  CA  LEU A  57      17.326  -0.125   0.879  1.00 92.58           C
ATOM    602  C   LEU A  57      16.148   0.151  -0.057  1.00 92.58           C
ATOM    603  O   LEU A  57      16.343   0.548  -1.205  1.00 92.58           O
ATOM    604  HA  LEU A  57      18.228   0.290   0.431  1.00 92.58           H
ATOM    605  CB  LEU A  57      17.583  -1.614   1.120  1.00 92.58           C
ATOM    606 1HB  LEU A  57      18.449  -1.711   1.775  1.00 92.58           H
ATOM    607 2HB  LEU A  57      16.729  -2.028   1.657  1.00 92.58           H
ATOM    608  CG  LEU A  57      17.826  -2.464  -0.129  1.00 92.58           C
ATOM    609  HG  LEU A  57      16.997  -2.302  -0.818  1.00 92.58           H
ATOM    610  CD1 LEU A  57      19.104  -2.028  -0.849  1.00 92.58           C
ATOM    611 1HD1 LEU A  57      19.014  -0.984  -1.148  1.00 92.58           H
ATOM    612 2HD1 LEU A  57      19.955  -2.141  -0.178  1.00 92.58           H
ATOM    613 3HD1 LEU A  57      19.252  -2.648  -1.733  1.00 92.58           H
ATOM    614  CD2 LEU A  57      17.842  -3.954   0.216  1.00 92.58           C
ATOM    615 1HD2 LEU A  57      18.639  -4.152   0.934  1.00 92.58           H
ATOM    616 2HD2 LEU A  57      16.883  -4.237   0.651  1.00 92.58           H
ATOM    617 3HD2 LEU A  57      18.017  -4.535  -0.689  1.00 92.58           H
ATOM    618  HN  LEU A  57      17.057  -0.030   2.943  1.00 92.58           H
ATOM    619  N   VAL A  58      14.951  -0.069   0.467  1.00 94.41           N
ATOM    620  CA  VAL A  58      13.745   0.083  -0.329  1.00 94.41           C
ATOM    621  C   VAL A  58      13.652   1.523  -0.836  1.00 94.41           C
ATOM    622  O   VAL A  58      13.315   1.757  -1.996  1.00 94.41           O
ATOM    623  HA  VAL A  58      13.831  -0.586  -1.186  1.00 94.41           H
ATOM    624  CB  VAL A  58      12.523  -0.345   0.485  1.00 94.41           C
ATOM    625  HB  VAL A  58      12.530   0.216   1.420  1.00 94.41           H
ATOM    626  CG1 VAL A  58      11.227  -0.010  -0.255  1.00 94.41           C
ATOM    627 1HG1 VAL A  58      11.173   1.065  -0.426  1.00 94.41           H
ATOM    628 2HG1 VAL A  58      11.209  -0.532  -1.211  1.00 94.41           H
ATOM    629 3HG1 VAL A  58      10.373  -0.325   0.347  1.00 94.41           H
ATOM    630  CG2 VAL A  58      12.588  -1.834   0.831  1.00 94.41           C
ATOM    631 1HG2 VAL A  58      12.618  -2.419  -0.088  1.00 94.41           H
ATOM    632 2HG2 VAL A  58      13.486  -2.032   1.417  1.00 94.41           H
ATOM    633 3HG2 VAL A  58      11.707  -2.112   1.410  1.00 94.41           H
ATOM    634  HN  VAL A  58      14.799  -0.346   1.416  1.00 94.41           H
ATOM    635  N   PHE A  59      13.957   2.452   0.058  1.00 95.31           N
ATOM    636  CA  PHE A  59      13.876   3.865  -0.273  1.00 95.31           C
ATOM    637  C   PHE A  59      14.787   4.204  -1.454  1.00 95.31           C
ATOM    638  O   PHE A  59      14.342   4.799  -2.434  1.00 95.31           O
ATOM    639  HA  PHE A  59      12.841   4.075  -0.542  1.00 95.31           H
ATOM    640  CB  PHE A  59      14.347   4.640   0.959  1.00 95.31           C
ATOM    641 1HB  PHE A  59      13.636   4.482   1.770  1.00 95.31           H
ATOM    642 2HB  PHE A  59      15.303   4.233   1.289  1.00 95.31           H
ATOM    643  CG  PHE A  59      14.505   6.144   0.725  1.00 95.31           C
ATOM    644  CD1 PHE A  59      15.743   6.707   0.729  1.00 95.31           C
ATOM    645  HD1 PHE A  59      16.623   6.087   0.900  1.00 95.31           H
ATOM    646  CD2 PHE A  59      13.407   6.918   0.512  1.00 95.31           C
ATOM    647  HD2 PHE A  59      12.414   6.467   0.508  1.00 95.31           H
ATOM    648  CE1 PHE A  59      15.889   8.103   0.512  1.00 95.31           C
ATOM    649  HE1 PHE A  59      16.881   8.554   0.516  1.00 95.31           H
ATOM    650  CE2 PHE A  59      13.553   8.314   0.294  1.00 95.31           C
ATOM    651  HE2 PHE A  59      12.673   8.934   0.124  1.00 95.31           H
ATOM    652  CZ  PHE A  59      14.791   8.876   0.299  1.00 95.31           C
ATOM    653  HZ  PHE A  59      14.903   9.948   0.132  1.00 95.31           H
ATOM    654  HN  PHE A  59      14.254   2.253   0.992  1.00 95.31           H
ATOM    655  N   ILE A  60      16.045   3.811  -1.322  1.00 93.43           N
ATOM    656  CA  ILE A  60      17.058   4.207  -2.285  1.00 93.43           C
ATOM    657  C   ILE A  60      16.682   3.666  -3.666  1.00 93.43           C
ATOM    658  O   ILE A  60      16.629   4.417  -4.638  1.00 93.43           O
ATOM    659  HA  ILE A  60      17.058   5.296  -2.330  1.00 93.43           H
ATOM    660  CB  ILE A  60      18.447   3.774  -1.812  1.00 93.43           C
ATOM    661  HB  ILE A  60      18.395   2.725  -1.518  1.00 93.43           H
ATOM    662  CG1 ILE A  60      18.878   4.569  -0.578  1.00 93.43           C
ATOM    663 1HG1 ILE A  60      19.110   5.594  -0.865  1.00 93.43           H
ATOM    664 2HG1 ILE A  60      18.055   4.615   0.135  1.00 93.43           H
ATOM    665  CG2 ILE A  60      19.469   3.875  -2.946  1.00 93.43           C
ATOM    666 1HG2 ILE A  60      19.163   3.230  -3.769  1.00 93.43           H
ATOM    667 2HG2 ILE A  60      19.524   4.906  -3.294  1.00 93.43           H
ATOM    668 3HG2 ILE A  60      20.447   3.561  -2.582  1.00 93.43           H
ATOM    669  CD1 ILE A  60      20.101   3.931   0.085  1.00 93.43           C
ATOM    670 1HD1 ILE A  60      19.858   2.913   0.392  1.00 93.43           H
ATOM    671 2HD1 ILE A  60      20.928   3.908  -0.624  1.00 93.43           H
ATOM    672 3HD1 ILE A  60      20.386   4.516   0.959  1.00 93.43           H
ATOM    673  HN  ILE A  60      16.375   3.234  -0.575  1.00 93.43           H
ATOM    674  N   VAL A  61      16.430   2.365  -3.708  1.00 93.45           N
ATOM    675  CA  VAL A  61      16.188   1.690  -4.971  1.00 93.45           C
ATOM    676  C   VAL A  61      14.883   2.209  -5.580  1.00 93.45           C
ATOM    677  O   VAL A  61      14.814   2.465  -6.781  1.00 93.45           O
ATOM    678  HA  VAL A  61      17.011   1.940  -5.641  1.00 93.45           H
ATOM    679  CB  VAL A  61      16.189   0.174  -4.763  1.00 93.45           C
ATOM    680  HB  VAL A  61      15.428  -0.063  -4.020  1.00 93.45           H
ATOM    681  CG1 VAL A  61      15.826  -0.557  -6.057  1.00 93.45           C
ATOM    682 1HG1 VAL A  61      14.832  -0.250  -6.382  1.00 93.45           H
ATOM    683 2HG1 VAL A  61      16.554  -0.310  -6.830  1.00 93.45           H
ATOM    684 3HG1 VAL A  61      15.835  -1.633  -5.881  1.00 93.45           H
ATOM    685  CG2 VAL A  61      17.538  -0.304  -4.223  1.00 93.45           C
ATOM    686 1HG2 VAL A  61      18.325  -0.048  -4.932  1.00 93.45           H
ATOM    687 2HG2 VAL A  61      17.739   0.180  -3.267  1.00 93.45           H
ATOM    688 3HG2 VAL A  61      17.512  -1.385  -4.084  1.00 93.45           H
ATOM    689  HN  VAL A  61      16.389   1.777  -2.900  1.00 93.45           H
ATOM    690  N   GLY A  62      13.882   2.348  -4.724  1.00 95.00           N
ATOM    691  CA  GLY A  62      12.551   2.710  -5.181  1.00 95.00           C
ATOM    692  C   GLY A  62      12.521   4.151  -5.695  1.00 95.00           C
ATOM    693  O   GLY A  62      11.908   4.435  -6.723  1.00 95.00           O
ATOM    694 1HA  GLY A  62      12.238   2.031  -5.974  1.00 95.00           H
ATOM    695 2HA  GLY A  62      11.839   2.596  -4.364  1.00 95.00           H
ATOM    696  HN  GLY A  62      13.969   2.218  -3.736  1.00 95.00           H
ATOM    697  N   ALA A  63      13.190   5.023  -4.955  1.00 94.95           N
ATOM    698  CA  ALA A  63      13.207   6.436  -5.295  1.00 94.95           C
ATOM    699  C   ALA A  63      13.850   6.617  -6.672  1.00 94.95           C
ATOM    700  O   ALA A  63      13.328   7.346  -7.514  1.00 94.95           O
ATOM    701  HA  ALA A  63      12.173   6.779  -5.339  1.00 94.95           H
ATOM    702  CB  ALA A  63      13.940   7.216  -4.202  1.00 94.95           C
ATOM    703 1HB  ALA A  63      13.426   7.077  -3.251  1.00 94.95           H
ATOM    704 2HB  ALA A  63      14.963   6.850  -4.119  1.00 94.95           H
ATOM    705 3HB  ALA A  63      13.952   8.275  -4.458  1.00 94.95           H
ATOM    706  HN  ALA A  63      13.714   4.779  -4.139  1.00 94.95           H
ATOM    707  N   LEU A  64      14.975   5.941  -6.858  1.00 89.45           N
ATOM    708  CA  LEU A  64      15.699   6.024  -8.115  1.00 89.45           C
ATOM    709  C   LEU A  64      14.821   5.474  -9.241  1.00 89.45           C
ATOM    710  O   LEU A  64      14.704   6.090 -10.299  1.00 89.45           O
ATOM    711  HA  LEU A  64      15.892   7.079  -8.311  1.00 89.45           H
ATOM    712  CB  LEU A  64      17.057   5.330  -7.998  1.00 89.45           C
ATOM    713 1HB  LEU A  64      16.897   4.327  -7.601  1.00 89.45           H
ATOM    714 2HB  LEU A  64      17.471   5.214  -8.999  1.00 89.45           H
ATOM    715  CG  LEU A  64      18.097   6.034  -7.124  1.00 89.45           C
ATOM    716  HG  LEU A  64      17.653   6.219  -6.146  1.00 89.45           H
ATOM    717  CD1 LEU A  64      19.321   5.142  -6.903  1.00 89.45           C
ATOM    718 1HD1 LEU A  64      19.014   4.221  -6.408  1.00 89.45           H
ATOM    719 2HD1 LEU A  64      19.776   4.904  -7.864  1.00 89.45           H
ATOM    720 3HD1 LEU A  64      20.044   5.667  -6.278  1.00 89.45           H
ATOM    721  CD2 LEU A  64      18.478   7.394  -7.712  1.00 89.45           C
ATOM    722 1HD2 LEU A  64      18.895   7.254  -8.709  1.00 89.45           H
ATOM    723 2HD2 LEU A  64      17.590   8.024  -7.775  1.00 89.45           H
ATOM    724 3HD2 LEU A  64      19.218   7.872  -7.072  1.00 89.45           H
ATOM    725  HN  LEU A  64      15.390   5.347  -6.169  1.00 89.45           H
ATOM    726  N   GLY A  65      14.228   4.320  -8.975  1.00 92.72           N
ATOM    727  CA  GLY A  65      13.488   3.605 -10.001  1.00 92.72           C
ATOM    728  C   GLY A  65      12.275   4.412 -10.466  1.00 92.72           C
ATOM    729  O   GLY A  65      12.093   4.634 -11.662  1.00 92.72           O
ATOM    730 1HA  GLY A  65      14.141   3.402 -10.850  1.00 92.72           H
ATOM    731 2HA  GLY A  65      13.161   2.640  -9.613  1.00 92.72           H
ATOM    732  HN  GLY A  65      14.246   3.875  -8.080  1.00 92.72           H
ATOM    733  N   ASN A  66      11.475   4.829  -9.495  1.00 90.27           N
ATOM    734  CA  ASN A  66      10.216   5.491  -9.795  1.00 90.27           C
ATOM    735  C   ASN A  66      10.501   6.863 -10.410  1.00 90.27           C
ATOM    736  O   ASN A  66       9.771   7.316 -11.291  1.00 90.27           O
ATOM    737  HA  ASN A  66       9.699   4.824 -10.485  1.00 90.27           H
ATOM    738  CB  ASN A  66       9.390   5.704  -8.525  1.00 90.27           C
ATOM    739 1HB  ASN A  66      10.037   6.055  -7.721  1.00 90.27           H
ATOM    740 2HB  ASN A  66       8.646   6.482  -8.698  1.00 90.27           H
ATOM    741  CG  ASN A  66       8.694   4.410  -8.100  1.00 90.27           C
ATOM    742  OD1 ASN A  66       7.804   3.905  -8.765  1.00 90.27           O
ATOM    743  ND2 ASN A  66       9.148   3.902  -6.958  1.00 90.27           N
ATOM    744 1HD2 ASN A  66       9.881   4.366  -6.460  1.00 90.27           H
ATOM    745 2HD2 ASN A  66       8.755   3.056  -6.596  1.00 90.27           H
ATOM    746  HN  ASN A  66      11.674   4.721  -8.521  1.00 90.27           H
ATOM    747  N   SER A  67      11.563   7.486  -9.922  1.00 91.05           N
ATOM    748  CA  SER A  67      11.997   8.763 -10.464  1.00 91.05           C
ATOM    749  C   SER A  67      12.327   8.615 -11.950  1.00 91.05           C
ATOM    750  O   SER A  67      12.020   9.498 -12.749  1.00 91.05           O
ATOM    751  HA  SER A  67      11.152   9.437 -10.325  1.00 91.05           H
ATOM    752  CB  SER A  67      13.209   9.302  -9.702  1.00 91.05           C
ATOM    753 1HB  SER A  67      14.025   8.583  -9.764  1.00 91.05           H
ATOM    754 2HB  SER A  67      13.556  10.220 -10.175  1.00 91.05           H
ATOM    755  OG  SER A  67      12.907   9.558  -8.333  1.00 91.05           O
ATOM    756  HG  SER A  67      13.408   8.921  -7.747  1.00 91.05           H
ATOM    757  HN  SER A  67      12.122   7.134  -9.171  1.00 91.05           H
ATOM    758  N   LEU A  68      12.950   7.491 -12.276  1.00 85.80           N
ATOM    759  CA  LEU A  68      13.329   7.218 -13.652  1.00 85.80           C
ATOM    760  C   LEU A  68      12.067   7.048 -14.500  1.00 85.80           C
ATOM    761  O   LEU A  68      12.001   7.537 -15.627  1.00 85.80           O
ATOM    762  HA  LEU A  68      13.877   8.086 -14.019  1.00 85.80           H
ATOM    763  CB  LEU A  68      14.280   6.021 -13.718  1.00 85.80           C
ATOM    764 1HB  LEU A  68      15.012   6.119 -12.916  1.00 85.80           H
ATOM    765 2HB  LEU A  68      13.707   5.116 -13.518  1.00 85.80           H
ATOM    766  CG  LEU A  68      15.032   5.834 -15.037  1.00 85.80           C
ATOM    767  HG  LEU A  68      14.344   6.046 -15.856  1.00 85.80           H
ATOM    768  CD1 LEU A  68      16.191   6.826 -15.153  1.00 85.80           C
ATOM    769 1HD1 LEU A  68      15.804   7.844 -15.113  1.00 85.80           H
ATOM    770 2HD1 LEU A  68      16.887   6.669 -14.329  1.00 85.80           H
ATOM    771 3HD1 LEU A  68      16.709   6.671 -16.100  1.00 85.80           H
ATOM    772  CD2 LEU A  68      15.498   4.386 -15.202  1.00 85.80           C
ATOM    773 1HD2 LEU A  68      16.163   4.123 -14.380  1.00 85.80           H
ATOM    774 2HD2 LEU A  68      14.633   3.723 -15.196  1.00 85.80           H
ATOM    775 3HD2 LEU A  68      16.029   4.281 -16.148  1.00 85.80           H
ATOM    776  HN  LEU A  68      13.194   6.777 -11.621  1.00 85.80           H
ATOM    777  N   VAL A  69      11.096   6.353 -13.926  1.00 88.40           N
ATOM    778  CA  VAL A  69       9.847   6.095 -14.623  1.00 88.40           C
ATOM    779  C   VAL A  69       9.203   7.427 -15.015  1.00 88.40           C
ATOM    780  O   VAL A  69       8.823   7.621 -16.168  1.00 88.40           O
ATOM    781  HA  VAL A  69      10.084   5.540 -15.530  1.00 88.40           H
ATOM    782  CB  VAL A  69       8.935   5.222 -13.758  1.00 88.40           C
ATOM    783  HB  VAL A  69       8.852   5.692 -12.778  1.00 88.40           H
ATOM    784  CG1 VAL A  69       7.530   5.134 -14.357  1.00 88.40           C
ATOM    785 1HG1 VAL A  69       7.099   6.133 -14.421  1.00 88.40           H
ATOM    786 2HG1 VAL A  69       7.588   4.699 -15.355  1.00 88.40           H
ATOM    787 3HG1 VAL A  69       6.903   4.508 -13.723  1.00 88.40           H
ATOM    788  CG2 VAL A  69       9.536   3.829 -13.561  1.00 88.40           C
ATOM    789 1HG2 VAL A  69       9.663   3.348 -14.531  1.00 88.40           H
ATOM    790 2HG2 VAL A  69      10.505   3.917 -13.070  1.00 88.40           H
ATOM    791 3HG2 VAL A  69       8.868   3.229 -12.943  1.00 88.40           H
ATOM    792  HN  VAL A  69      11.152   5.969 -13.004  1.00 88.40           H
ATOM    793  N   ILE A  70       9.100   8.310 -14.032  1.00 89.20           N
ATOM    794  CA  ILE A  70       8.434   9.585 -14.238  1.00 89.20           C
ATOM    795  C   ILE A  70       9.152  10.358 -15.346  1.00 89.20           C
ATOM    796  O   ILE A  70       8.509  10.968 -16.198  1.00 89.20           O
ATOM    797  HA  ILE A  70       7.417   9.372 -14.569  1.00 89.20           H
ATOM    798  CB  ILE A  70       8.329  10.354 -12.919  1.00 89.20           C
ATOM    799  HB  ILE A  70       9.319  10.386 -12.464  1.00 89.20           H
ATOM    800  CG1 ILE A  70       7.403   9.634 -11.937  1.00 89.20           C
ATOM    801 1HG1 ILE A  70       6.366   9.765 -12.246  1.00 89.20           H
ATOM    802 2HG1 ILE A  70       7.609   8.564 -11.955  1.00 89.20           H
ATOM    803  CG2 ILE A  70       7.895  11.801 -13.162  1.00 89.20           C
ATOM    804 1HG2 ILE A  70       8.627  12.298 -13.799  1.00 89.20           H
ATOM    805 2HG2 ILE A  70       6.921  11.811 -13.650  1.00 89.20           H
ATOM    806 3HG2 ILE A  70       7.829  12.325 -12.208  1.00 89.20           H
ATOM    807  CD1 ILE A  70       7.588  10.171 -10.516  1.00 89.20           C
ATOM    808 1HD1 ILE A  70       8.620  10.016 -10.201  1.00 89.20           H
ATOM    809 2HD1 ILE A  70       7.359  11.236 -10.497  1.00 89.20           H
ATOM    810 3HD1 ILE A  70       6.918   9.642  -9.838  1.00 89.20           H
ATOM    811  HN  ILE A  70       9.462   8.166 -13.111  1.00 89.20           H
ATOM    812  N   LEU A  71      10.475  10.306 -15.297  1.00 84.86           N
ATOM    813  CA  LEU A  71      11.288  11.075 -16.224  1.00 84.86           C
ATOM    814  C   LEU A  71      11.065  10.554 -17.645  1.00 84.86           C
ATOM    815  O   LEU A  71      10.979  11.336 -18.590  1.00 84.86           O
ATOM    816  HA  LEU A  71      10.947  12.109 -16.177  1.00 84.86           H
ATOM    817  CB  LEU A  71      12.755  11.062 -15.788  1.00 84.86           C
ATOM    818 1HB  LEU A  71      12.801  11.324 -14.731  1.00 84.86           H
ATOM    819 2HB  LEU A  71      13.132  10.043 -15.880  1.00 84.86           H
ATOM    820  CG  LEU A  71      13.692  11.994 -16.558  1.00 84.86           C
ATOM    821  HG  LEU A  71      13.089  12.767 -17.035  1.00 84.86           H
ATOM    822  CD1 LEU A  71      14.663  12.700 -15.610  1.00 84.86           C
ATOM    823 1HD1 LEU A  71      14.101  13.290 -14.886  1.00 84.86           H
ATOM    824 2HD1 LEU A  71      15.264  11.957 -15.085  1.00 84.86           H
ATOM    825 3HD1 LEU A  71      15.318  13.357 -16.183  1.00 84.86           H
ATOM    826  CD2 LEU A  71      14.423  11.240 -17.670  1.00 84.86           C
ATOM    827 1HD2 LEU A  71      15.013  10.433 -17.235  1.00 84.86           H
ATOM    828 2HD2 LEU A  71      13.695  10.824 -18.366  1.00 84.86           H
ATOM    829 3HD2 LEU A  71      15.082  11.926 -18.202  1.00 84.86           H
ATOM    830  HN  LEU A  71      10.989   9.753 -14.642  1.00 84.86           H
ATOM    831  N   VAL A  72      10.977   9.236 -17.751  1.00 84.89           N
ATOM    832  CA  VAL A  72      10.803   8.600 -19.046  1.00 84.89           C
ATOM    833  C   VAL A  72       9.481   9.061 -19.662  1.00 84.89           C
ATOM    834  O   VAL A  72       9.432   9.422 -20.837  1.00 84.89           O
ATOM    835  HA  VAL A  72      11.622   8.928 -19.686  1.00 84.89           H
ATOM    836  CB  VAL A  72      10.896   7.080 -18.898  1.00 84.89           C
ATOM    837  HB  VAL A  72      10.202   6.776 -18.114  1.00 84.89           H
ATOM    838  CG1 VAL A  72      10.481   6.377 -20.192  1.00 84.89           C
ATOM    839 1HG1 VAL A  72       9.452   6.642 -20.435  1.00 84.89           H
ATOM    840 2HG1 VAL A  72      11.138   6.690 -21.003  1.00 84.89           H
ATOM    841 3HG1 VAL A  72      10.556   5.298 -20.060  1.00 84.89           H
ATOM    842  CG2 VAL A  72      12.303   6.656 -18.471  1.00 84.89           C
ATOM    843 1HG2 VAL A  72      13.024   6.979 -19.222  1.00 84.89           H
ATOM    844 2HG2 VAL A  72      12.546   7.115 -17.513  1.00 84.89           H
ATOM    845 3HG2 VAL A  72      12.341   5.571 -18.374  1.00 84.89           H
ATOM    846  HN  VAL A  72      11.022   8.608 -16.974  1.00 84.89           H
ATOM    847  N   TYR A  73       8.440   9.033 -18.842  1.00 81.10           N
ATOM    848  CA  TYR A  73       7.113   9.398 -19.305  1.00 81.10           C
ATOM    849  C   TYR A  73       7.048  10.882 -19.671  1.00 81.10           C
ATOM    850  O   TYR A  73       6.347  11.265 -20.605  1.00 81.10           O
ATOM    851  HA  TYR A  73       6.890   8.803 -20.191  1.00 81.10           H
ATOM    852  CB  TYR A  73       6.169   9.133 -18.130  1.00 81.10           C
ATOM    853 1HB  TYR A  73       6.733   9.204 -17.201  1.00 81.10           H
ATOM    854 2HB  TYR A  73       5.410   9.915 -18.103  1.00 81.10           H
ATOM    855  CG  TYR A  73       5.474   7.771 -18.186  1.00 81.10           C
ATOM    856  CD1 TYR A  73       4.510   7.526 -19.143  1.00 81.10           C
ATOM    857  HD1 TYR A  73       4.244   8.303 -19.859  1.00 81.10           H
ATOM    858  CD2 TYR A  73       5.811   6.787 -17.278  1.00 81.10           C
ATOM    859  HD2 TYR A  73       6.572   6.980 -16.522  1.00 81.10           H
ATOM    860  CE1 TYR A  73       3.856   6.244 -19.194  1.00 81.10           C
ATOM    861  HE1 TYR A  73       3.093   6.038 -19.945  1.00 81.10           H
ATOM    862  CE2 TYR A  73       5.157   5.505 -17.330  1.00 81.10           C
ATOM    863  HE2 TYR A  73       5.414   4.719 -16.620  1.00 81.10           H
ATOM    864  CZ  TYR A  73       4.212   5.297 -18.286  1.00 81.10           C
ATOM    865  OH  TYR A  73       3.595   4.086 -18.335  1.00 81.10           O
ATOM    866  HH  TYR A  73       2.998   4.039 -19.136  1.00 81.10           H
ATOM    867  HN  TYR A  73       8.494   8.767 -17.880  1.00 81.10           H
ATOM    868  N   TRP A  74       7.790  11.678 -18.914  1.00 72.65           N
ATOM    869  CA  TRP A  74       7.739  13.121 -19.071  1.00 72.65           C
ATOM    870  C   TRP A  74       8.309  13.468 -20.447  1.00 72.65           C
ATOM    871  O   TRP A  74       7.680  14.190 -21.220  1.00 72.65           O
ATOM    872  HA  TRP A  74       6.694  13.426 -19.013  1.00 72.65           H
ATOM    873  CB  TRP A  74       8.471  13.824 -17.926  1.00 72.65           C
ATOM    874 1HB  TRP A  74       8.084  13.451 -16.977  1.00 72.65           H
ATOM    875 2HB  TRP A  74       9.527  13.557 -17.965  1.00 72.65           H
ATOM    876  CG  TRP A  74       8.344  15.348 -17.948  1.00 72.65           C
ATOM    877  CD1 TRP A  74       9.153  16.235 -18.543  1.00 72.65           C
ATOM    878  HD1 TRP A  74      10.044  15.967 -19.112  1.00 72.65           H
ATOM    879  CD2 TRP A  74       7.309  16.134 -17.320  1.00 72.65           C
ATOM    880  NE1 TRP A  74       8.718  17.529 -18.346  1.00 72.65           N
ATOM    881  HE1 TRP A  74       9.154  18.360 -18.691  1.00 72.65           H
ATOM    882  CE2 TRP A  74       7.561  17.466 -17.578  1.00 72.65           C
ATOM    883  CE3 TRP A  74       6.197  15.732 -16.559  1.00 72.65           C
ATOM    884  HE3 TRP A  74       5.977  14.687 -16.341  1.00 72.65           H
ATOM    885  CZ2 TRP A  74       6.745  18.504 -17.113  1.00 72.65           C
ATOM    886  HZ2 TRP A  74       6.965  19.549 -17.330  1.00 72.65           H
ATOM    887  CZ3 TRP A  74       5.392  16.782 -16.101  1.00 72.65           C
ATOM    888  HZ3 TRP A  74       4.516  16.526 -15.505  1.00 72.65           H
ATOM    889  CH2 TRP A  74       5.632  18.128 -16.352  1.00 72.65           C
ATOM    890  HH2 TRP A  74       4.955  18.887 -15.959  1.00 72.65           H
ATOM    891  HN  TRP A  74       8.417  11.352 -18.206  1.00 72.65           H
ATOM    892  N   TYR A  75       9.495  12.939 -20.712  1.00 70.92           N
ATOM    893  CA  TYR A  75      10.299  13.421 -21.822  1.00 70.92           C
ATOM    894  C   TYR A  75      10.008  12.625 -23.096  1.00 70.92           C
ATOM    895  O   TYR A  75      10.121  13.153 -24.201  1.00 70.92           O
ATOM    896  HA  TYR A  75      10.046  14.467 -21.991  1.00 70.92           H
ATOM    897  CB  TYR A  75      11.757  13.196 -21.415  1.00 70.92           C
ATOM    898 1HB  TYR A  75      11.830  12.256 -20.868  1.00 70.92           H
ATOM    899 2HB  TYR A  75      12.362  13.088 -22.315  1.00 70.92           H
ATOM    900  CG  TYR A  75      12.343  14.317 -20.556  1.00 70.92           C
ATOM    901  CD1 TYR A  75      12.801  15.475 -21.151  1.00 70.92           C
ATOM    902  HD1 TYR A  75      12.745  15.591 -22.233  1.00 70.92           H
ATOM    903  CD2 TYR A  75      12.414  14.171 -19.185  1.00 70.92           C
ATOM    904  HD2 TYR A  75      12.052  13.256 -18.715  1.00 70.92           H
ATOM    905  CE1 TYR A  75      13.353  16.531 -20.341  1.00 70.92           C
ATOM    906  HE1 TYR A  75      13.718  17.450 -20.799  1.00 70.92           H
ATOM    907  CE2 TYR A  75      12.966  15.226 -18.376  1.00 70.92           C
ATOM    908  HE2 TYR A  75      13.028  15.124 -17.293  1.00 70.92           H
ATOM    909  CZ  TYR A  75      13.408  16.354 -18.994  1.00 70.92           C
ATOM    910  OH  TYR A  75      13.929  17.351 -18.230  1.00 70.92           O
ATOM    911  HH  TYR A  75      14.196  18.122 -18.809  1.00 70.92           H
ATOM    912  HN  TYR A  75       9.905  12.195 -20.184  1.00 70.92           H
ATOM    913  N   CYS A  76       9.640  11.367 -22.899  1.00 69.80           N
ATOM    914  CA  CYS A  76       9.705  10.391 -23.973  1.00 69.80           C
ATOM    915  C   CYS A  76       8.288   9.881 -24.243  1.00 69.80           C
ATOM    916  O   CYS A  76       7.720  10.144 -25.302  1.00 69.80           O
ATOM    917  HA  CYS A  76      10.101  10.912 -24.845  1.00 69.80           H
ATOM    918  CB  CYS A  76      10.670   9.251 -23.645  1.00 69.80           C
ATOM    919 1HB  CYS A  76      11.554   9.644 -23.144  1.00 69.80           H
ATOM    920 2HB  CYS A  76      10.197   8.551 -22.955  1.00 69.80           H
ATOM    921  SG  CYS A  76      11.157   8.381 -25.180  1.00 69.80           S
ATOM    922  HG  CYS A  76       9.969   7.828 -25.409  1.00 69.80           H
ATOM    923  HN  CYS A  76       9.304  11.013 -22.026  1.00 69.80           H
ATOM    924  N   THR A  77       7.757   9.159 -23.267  1.00 62.81           N
ATOM    925  CA  THR A  77       6.551   8.378 -23.484  1.00 62.81           C
ATOM    926  C   THR A  77       5.362   9.301 -23.763  1.00 62.81           C
ATOM    927  O   THR A  77       4.557   9.030 -24.653  1.00 62.81           O
ATOM    928  HA  THR A  77       6.694   7.764 -24.373  1.00 62.81           H
ATOM    929  CB  THR A  77       6.346   7.476 -22.266  1.00 62.81           C
ATOM    930  HB  THR A  77       6.053   8.060 -21.394  1.00 62.81           H
ATOM    931  OG1 THR A  77       7.578   6.768 -22.147  1.00 62.81           O
ATOM    932  HG1 THR A  77       7.709   6.176 -22.942  1.00 62.81           H
ATOM    933  CG2 THR A  77       5.309   6.379 -22.518  1.00 62.81           C
ATOM    934 1HG2 THR A  77       5.636   5.753 -23.348  1.00 62.81           H
ATOM    935 2HG2 THR A  77       4.350   6.835 -22.762  1.00 62.81           H
ATOM    936 3HG2 THR A  77       5.203   5.767 -21.622  1.00 62.81           H
ATOM    937  HN  THR A  77       8.137   9.102 -22.344  1.00 62.81           H
ATOM    938  N   ARG A  78       5.291  10.372 -22.987  1.00 57.20           N
ATOM    939  CA  ARG A  78       4.068  11.152 -22.899  1.00 57.20           C
ATOM    940  C   ARG A  78       2.877  10.240 -22.596  1.00 57.20           C
ATOM    941  O   ARG A  78       2.854   9.084 -23.016  1.00 57.20           O
ATOM    942  HA  ARG A  78       4.242  11.853 -22.083  1.00 57.20           H
ATOM    943  CB  ARG A  78       3.803  11.909 -24.202  1.00 57.20           C
ATOM    944 1HB  ARG A  78       3.679  11.200 -25.020  1.00 57.20           H
ATOM    945 2HB  ARG A  78       2.869  12.466 -24.120  1.00 57.20           H
ATOM    946  CG  ARG A  78       4.950  12.870 -24.521  1.00 57.20           C
ATOM    947 1HG  ARG A  78       5.141  13.512 -23.661  1.00 57.20           H
ATOM    948 2HG  ARG A  78       5.863  12.303 -24.705  1.00 57.20           H
ATOM    949  CD  ARG A  78       4.622  13.730 -25.743  1.00 57.20           C
ATOM    950 1HD  ARG A  78       4.454  13.093 -26.612  1.00 57.20           H
ATOM    951 2HD  ARG A  78       3.699  14.284 -25.571  1.00 57.20           H
ATOM    952  NE  ARG A  78       5.732  14.670 -26.014  1.00 57.20           N
ATOM    953  HE  ARG A  78       6.572  14.570 -25.480  1.00 57.20           H
ATOM    954  CZ  ARG A  78       5.683  15.647 -26.930  1.00 57.20           C
ATOM    955  NH1 ARG A  78       4.583  15.827 -27.674  1.00 57.20           N
ATOM    956 1HH1 ARG A  78       3.791  15.230 -27.548  1.00 57.20           H
ATOM    957 2HH1 ARG A  78       4.555  16.558 -28.355  1.00 57.20           H
ATOM    958  NH2 ARG A  78       6.750  16.441 -27.090  1.00 57.20           N
ATOM    959 1HH2 ARG A  78       6.730  17.175 -27.769  1.00 57.20           H
ATOM    960 2HH2 ARG A  78       7.567  16.300 -26.531  1.00 57.20           H
ATOM    961  HN  ARG A  78       6.047  10.708 -22.426  1.00 57.20           H
ATOM    962  N   VAL A  79       1.917  10.795 -21.870  1.00 71.98           N
ATOM    963  CA  VAL A  79       0.719  10.051 -21.520  1.00 71.98           C
ATOM    964  C   VAL A  79      -0.240  10.047 -22.712  1.00 71.98           C
ATOM    965  O   VAL A  79      -0.911  11.043 -22.976  1.00 71.98           O
ATOM    966  HA  VAL A  79       1.019   9.025 -21.308  1.00 71.98           H
ATOM    967  CB  VAL A  79       0.094  10.634 -20.251  1.00 71.98           C
ATOM    968  HB  VAL A  79      -0.232  11.649 -20.474  1.00 71.98           H
ATOM    969  CG1 VAL A  79      -1.136   9.828 -19.827  1.00 71.98           C
ATOM    970 1HG1 VAL A  79      -1.878   9.851 -20.624  1.00 71.98           H
ATOM    971 2HG1 VAL A  79      -0.845   8.796 -19.630  1.00 71.98           H
ATOM    972 3HG1 VAL A  79      -1.561  10.264 -18.922  1.00 71.98           H
ATOM    973  CG2 VAL A  79       1.119  10.707 -19.118  1.00 71.98           C
ATOM    974 1HG2 VAL A  79       1.489   9.705 -18.897  1.00 71.98           H
ATOM    975 2HG2 VAL A  79       1.951  11.343 -19.422  1.00 71.98           H
ATOM    976 3HG2 VAL A  79       0.648  11.125 -18.228  1.00 71.98           H
ATOM    977  HN  VAL A  79       1.949  11.732 -21.524  1.00 71.98           H
ATOM    978  N   LYS A  80      -0.274   8.915 -23.400  1.00 65.43           N
ATOM    979  CA  LYS A  80      -1.072   8.797 -24.608  1.00 65.43           C
ATOM    980  C   LYS A  80      -2.328   7.977 -24.306  1.00 65.43           C
ATOM    981  O   LYS A  80      -3.365   8.166 -24.940  1.00 65.43           O
ATOM    982  HA  LYS A  80      -1.378   9.803 -24.897  1.00 65.43           H
ATOM    983  CB  LYS A  80      -0.230   8.233 -25.754  1.00 65.43           C
ATOM    984 1HB  LYS A  80       0.244   7.303 -25.439  1.00 65.43           H
ATOM    985 2HB  LYS A  80      -0.875   7.990 -26.599  1.00 65.43           H
ATOM    986  CG  LYS A  80       0.840   9.234 -26.193  1.00 65.43           C
ATOM    987 1HG  LYS A  80       0.368  10.172 -26.483  1.00 65.43           H
ATOM    988 2HG  LYS A  80       1.501   9.455 -25.355  1.00 65.43           H
ATOM    989  CD  LYS A  80       1.658   8.685 -27.364  1.00 65.43           C
ATOM    990 1HD  LYS A  80       2.111   7.735 -27.081  1.00 65.43           H
ATOM    991 2HD  LYS A  80       0.999   8.484 -28.209  1.00 65.43           H
ATOM    992  CE  LYS A  80       2.748   9.673 -27.782  1.00 65.43           C
ATOM    993 1HE  LYS A  80       2.296  10.622 -28.071  1.00 65.43           H
ATOM    994 2HE  LYS A  80       3.405   9.877 -26.937  1.00 65.43           H
ATOM    995  NZ  LYS A  80       3.536   9.128 -28.910  1.00 65.43           N
ATOM    996 1HZ  LYS A  80       4.251   9.795 -29.176  1.00 65.43           H
ATOM    997 2HZ  LYS A  80       3.974   8.258 -28.627  1.00 65.43           H
ATOM    998 3HZ  LYS A  80       2.923   8.957 -29.699  1.00 65.43           H
ATOM    999  HN  LYS A  80       0.231   8.090 -23.145  1.00 65.43           H
ATOM   1000  N   THR A  81      -2.194   7.084 -23.337  1.00 75.88           N
ATOM   1001  CA  THR A  81      -3.251   6.130 -23.047  1.00 75.88           C
ATOM   1002  C   THR A  81      -3.707   6.265 -21.593  1.00 75.88           C
ATOM   1003  O   THR A  81      -3.017   6.872 -20.775  1.00 75.88           O
ATOM   1004  HA  THR A  81      -4.110   6.366 -23.675  1.00 75.88           H
ATOM   1005  CB  THR A  81      -2.734   4.732 -23.394  1.00 75.88           C
ATOM   1006  HB  THR A  81      -3.551   4.011 -23.424  1.00 75.88           H
ATOM   1007  OG1 THR A  81      -1.728   4.481 -22.416  1.00 75.88           O
ATOM   1008  HG1 THR A  81      -0.844   4.818 -22.741  1.00 75.88           H
ATOM   1009  CG2 THR A  81      -1.977   4.701 -24.724  1.00 75.88           C
ATOM   1010 1HG2 THR A  81      -1.120   5.372 -24.669  1.00 75.88           H
ATOM   1011 2HG2 THR A  81      -2.641   5.023 -25.526  1.00 75.88           H
ATOM   1012 3HG2 THR A  81      -1.633   3.686 -24.922  1.00 75.88           H
ATOM   1013  HN  THR A  81      -1.384   7.006 -22.756  1.00 75.88           H
ATOM   1014  N   MET A  82      -4.867   5.689 -21.314  1.00 76.34           N
ATOM   1015  CA  MET A  82      -5.391   5.677 -19.959  1.00 76.34           C
ATOM   1016  C   MET A  82      -4.455   4.920 -19.015  1.00 76.34           C
ATOM   1017  O   MET A  82      -4.282   5.311 -17.862  1.00 76.34           O
ATOM   1018  HA  MET A  82      -5.452   6.724 -19.659  1.00 76.34           H
ATOM   1019  CB  MET A  82      -6.770   5.015 -19.950  1.00 76.34           C
ATOM   1020 1HB  MET A  82      -7.376   5.416 -20.762  1.00 76.34           H
ATOM   1021 2HB  MET A  82      -6.665   3.945 -20.129  1.00 76.34           H
ATOM   1022  CG  MET A  82      -7.481   5.246 -18.615  1.00 76.34           C
ATOM   1023 1HG  MET A  82      -6.959   4.715 -17.819  1.00 76.34           H
ATOM   1024 2HG  MET A  82      -7.457   6.306 -18.359  1.00 76.34           H
ATOM   1025  SD  MET A  82      -9.171   4.682 -18.717  1.00 76.34           S
ATOM   1026  CE  MET A  82      -9.755   5.157 -17.099  1.00 76.34           C
ATOM   1027 1HE  MET A  82      -9.164   4.650 -16.336  1.00 76.34           H
ATOM   1028 2HE  MET A  82      -9.655   6.236 -16.978  1.00 76.34           H
ATOM   1029 3HE  MET A  82     -10.803   4.876 -16.993  1.00 76.34           H
ATOM   1030  HN  MET A  82      -5.445   5.236 -21.994  1.00 76.34           H
ATOM   1031  N   THR A  83      -3.875   3.851 -19.541  1.00 77.86           N
ATOM   1032  CA  THR A  83      -2.934   3.056 -18.771  1.00 77.86           C
ATOM   1033  C   THR A  83      -1.719   3.899 -18.377  1.00 77.86           C
ATOM   1034  O   THR A  83      -1.250   3.825 -17.243  1.00 77.86           O
ATOM   1035  HA  THR A  83      -3.422   2.746 -17.846  1.00 77.86           H
ATOM   1036  CB  THR A  83      -2.573   1.819 -19.596  1.00 77.86           C
ATOM   1037  HB  THR A  83      -1.814   2.056 -20.342  1.00 77.86           H
ATOM   1038  OG1 THR A  83      -3.823   1.370 -20.113  1.00 77.86           O
ATOM   1039  HG1 THR A  83      -4.483   1.266 -19.369  1.00 77.86           H
ATOM   1040  CG2 THR A  83      -2.089   0.656 -18.728  1.00 77.86           C
ATOM   1041 1HG2 THR A  83      -2.875   0.374 -18.027  1.00 77.86           H
ATOM   1042 2HG2 THR A  83      -1.201   0.961 -18.175  1.00 77.86           H
ATOM   1043 3HG2 THR A  83      -1.847  -0.196 -19.364  1.00 77.86           H
ATOM   1044  HN  THR A  83      -4.038   3.528 -20.473  1.00 77.86           H
ATOM   1045  N   ASP A  84      -1.245   4.680 -19.336  1.00 80.08           N
ATOM   1046  CA  ASP A  84      -0.070   5.506 -19.117  1.00 80.08           C
ATOM   1047  C   ASP A  84      -0.343   6.479 -17.968  1.00 80.08           C
ATOM   1048  O   ASP A  84       0.547   6.768 -17.170  1.00 80.08           O
ATOM   1049  HA  ASP A  84       0.733   4.806 -18.888  1.00 80.08           H
ATOM   1050  CB  ASP A  84       0.266   6.328 -20.363  1.00 80.08           C
ATOM   1051 1HB  ASP A  84      -0.582   6.961 -20.625  1.00 80.08           H
ATOM   1052 2HB  ASP A  84       1.105   6.991 -20.150  1.00 80.08           H
ATOM   1053  CG  ASP A  84       0.614   5.418 -21.542  1.00 80.08           C
ATOM   1054  OD1 ASP A  84       1.250   4.373 -21.285  1.00 80.08           O
ATOM   1055  OD2 ASP A  84       0.236   5.788 -22.675  1.00 80.08           O
ATOM   1056  HN  ASP A  84      -1.649   4.754 -20.248  1.00 80.08           H
ATOM   1057  N   MET A  85      -1.578   6.957 -17.921  1.00 84.93           N
ATOM   1058  CA  MET A  85      -1.979   7.894 -16.885  1.00 84.93           C
ATOM   1059  C   MET A  85      -1.891   7.250 -15.500  1.00 84.93           C
ATOM   1060  O   MET A  85      -1.344   7.840 -14.570  1.00 84.93           O
ATOM   1061  HA  MET A  85      -1.276   8.724 -16.952  1.00 84.93           H
ATOM   1062  CB  MET A  85      -3.414   8.357 -17.143  1.00 84.93           C
ATOM   1063 1HB  MET A  85      -3.487   8.785 -18.142  1.00 84.93           H
ATOM   1064 2HB  MET A  85      -4.088   7.501 -17.112  1.00 84.93           H
ATOM   1065  CG  MET A  85      -3.850   9.393 -16.105  1.00 84.93           C
ATOM   1066 1HG  MET A  85      -4.892   9.668 -16.269  1.00 84.93           H
ATOM   1067 2HG  MET A  85      -3.787   8.967 -15.104  1.00 84.93           H
ATOM   1068  SD  MET A  85      -2.813  10.842 -16.215  1.00 84.93           S
ATOM   1069  CE  MET A  85      -3.451  11.565 -17.718  1.00 84.93           C
ATOM   1070 1HE  MET A  85      -3.322  10.864 -18.542  1.00 84.93           H
ATOM   1071 2HE  MET A  85      -4.511  11.788 -17.593  1.00 84.93           H
ATOM   1072 3HE  MET A  85      -2.910  12.486 -17.936  1.00 84.93           H
ATOM   1073  HN  MET A  85      -2.297   6.715 -18.573  1.00 84.93           H
ATOM   1074  N   PHE A  86      -2.439   6.047 -15.406  1.00 88.17           N
ATOM   1075  CA  PHE A  86      -2.481   5.341 -14.136  1.00 88.17           C
ATOM   1076  C   PHE A  86      -1.077   4.925 -13.693  1.00 88.17           C
ATOM   1077  O   PHE A  86      -0.755   4.980 -12.507  1.00 88.17           O
ATOM   1078  HA  PHE A  86      -2.905   6.024 -13.400  1.00 88.17           H
ATOM   1079  CB  PHE A  86      -3.328   4.085 -14.351  1.00 88.17           C
ATOM   1080 1HB  PHE A  86      -2.944   3.543 -15.215  1.00 88.17           H
ATOM   1081 2HB  PHE A  86      -3.214   3.430 -13.488  1.00 88.17           H
ATOM   1082  CG  PHE A  86      -4.816   4.367 -14.565  1.00 88.17           C
ATOM   1083  CD1 PHE A  86      -5.440   5.324 -13.827  1.00 88.17           C
ATOM   1084  HD1 PHE A  86      -4.879   5.890 -13.083  1.00 88.17           H
ATOM   1085  CD2 PHE A  86      -5.516   3.661 -15.493  1.00 88.17           C
ATOM   1086  HD2 PHE A  86      -5.016   2.893 -16.085  1.00 88.17           H
ATOM   1087  CE1 PHE A  86      -6.821   5.586 -14.026  1.00 88.17           C
ATOM   1088  HE1 PHE A  86      -7.321   6.353 -13.434  1.00 88.17           H
ATOM   1089  CE2 PHE A  86      -6.897   3.923 -15.692  1.00 88.17           C
ATOM   1090  HE2 PHE A  86      -7.458   3.357 -16.436  1.00 88.17           H
ATOM   1091  CZ  PHE A  86      -7.521   4.880 -14.954  1.00 88.17           C
ATOM   1092  HZ  PHE A  86      -8.581   5.081 -15.107  1.00 88.17           H
ATOM   1093  HN  PHE A  86      -2.847   5.557 -16.176  1.00 88.17           H
ATOM   1094  N   LEU A  87      -0.279   4.518 -14.670  1.00 83.61           N
ATOM   1095  CA  LEU A  87       1.069   4.053 -14.390  1.00 83.61           C
ATOM   1096  C   LEU A  87       1.909   5.222 -13.872  1.00 83.61           C
ATOM   1097  O   LEU A  87       2.765   5.041 -13.007  1.00 83.61           O
ATOM   1098  HA  LEU A  87       0.999   3.303 -13.603  1.00 83.61           H
ATOM   1099  CB  LEU A  87       1.665   3.365 -15.620  1.00 83.61           C
ATOM   1100 1HB  LEU A  87       1.520   4.017 -16.482  1.00 83.61           H
ATOM   1101 2HB  LEU A  87       2.740   3.267 -15.471  1.00 83.61           H
ATOM   1102  CG  LEU A  87       1.096   1.986 -15.958  1.00 83.61           C
ATOM   1103  HG  LEU A  87       0.016   2.080 -16.069  1.00 83.61           H
ATOM   1104  CD1 LEU A  87       1.646   1.478 -17.292  1.00 83.61           C
ATOM   1105 1HD1 LEU A  87       1.372   2.173 -18.086  1.00 83.61           H
ATOM   1106 2HD1 LEU A  87       2.731   1.404 -17.233  1.00 83.61           H
ATOM   1107 3HD1 LEU A  87       1.225   0.496 -17.509  1.00 83.61           H
ATOM   1108  CD2 LEU A  87       1.348   0.995 -14.820  1.00 83.61           C
ATOM   1109 1HD2 LEU A  87       2.421   0.899 -14.652  1.00 83.61           H
ATOM   1110 2HD2 LEU A  87       0.869   1.357 -13.910  1.00 83.61           H
ATOM   1111 3HD2 LEU A  87       0.934   0.023 -15.086  1.00 83.61           H
ATOM   1112  HN  LEU A  87      -0.539   4.503 -15.635  1.00 83.61           H
ATOM   1113  N   LEU A  88       1.636   6.396 -14.422  1.00 88.55           N
ATOM   1114  CA  LEU A  88       2.338   7.599 -14.008  1.00 88.55           C
ATOM   1115  C   LEU A  88       1.963   7.931 -12.562  1.00 88.55           C
ATOM   1116  O   LEU A  88       2.835   8.179 -11.732  1.00 88.55           O
ATOM   1117  HA  LEU A  88       3.406   7.383 -14.046  1.00 88.55           H
ATOM   1118  CB  LEU A  88       2.071   8.741 -14.991  1.00 88.55           C
ATOM   1119 1HB  LEU A  88       2.436   8.441 -15.973  1.00 88.55           H
ATOM   1120 2HB  LEU A  88       0.993   8.873 -15.078  1.00 88.55           H
ATOM   1121  CG  LEU A  88       2.695  10.091 -14.635  1.00 88.55           C
ATOM   1122  HG  LEU A  88       2.356  10.373 -13.638  1.00 88.55           H
ATOM   1123  CD1 LEU A  88       4.221   9.993 -14.582  1.00 88.55           C
ATOM   1124 1HD1 LEU A  88       4.512   9.264 -13.826  1.00 88.55           H
ATOM   1125 2HD1 LEU A  88       4.599   9.678 -15.555  1.00 88.55           H
ATOM   1126 3HD1 LEU A  88       4.639  10.967 -14.327  1.00 88.55           H
ATOM   1127  CD2 LEU A  88       2.225  11.183 -15.598  1.00 88.55           C
ATOM   1128 1HD2 LEU A  88       2.515  10.921 -16.615  1.00 88.55           H
ATOM   1129 2HD2 LEU A  88       1.140  11.274 -15.542  1.00 88.55           H
ATOM   1130 3HD2 LEU A  88       2.683  12.133 -15.322  1.00 88.55           H
ATOM   1131  HN  LEU A  88       0.951   6.532 -15.137  1.00 88.55           H
ATOM   1132  N   ASN A  89       0.663   7.925 -12.306  1.00 90.22           N
ATOM   1133  CA  ASN A  89       0.158   8.276 -10.989  1.00 90.22           C
ATOM   1134  C   ASN A  89       0.621   7.228  -9.975  1.00 90.22           C
ATOM   1135  O   ASN A  89       0.848   7.546  -8.809  1.00 90.22           O
ATOM   1136  HA  ASN A  89       0.564   9.265 -10.781  1.00 90.22           H
ATOM   1137  CB  ASN A  89      -1.372   8.304 -10.975  1.00 90.22           C
ATOM   1138 1HB  ASN A  89      -1.760   7.478 -11.571  1.00 90.22           H
ATOM   1139 2HB  ASN A  89      -1.732   8.160  -9.957  1.00 90.22           H
ATOM   1140  CG  ASN A  89      -1.900   9.630 -11.527  1.00 90.22           C
ATOM   1141  OD1 ASN A  89      -2.111  10.592 -10.806  1.00 90.22           O
ATOM   1142  ND2 ASN A  89      -2.103   9.627 -12.841  1.00 90.22           N
ATOM   1143 1HD2 ASN A  89      -1.910   8.803 -13.375  1.00 90.22           H
ATOM   1144 2HD2 ASN A  89      -2.448  10.448 -13.296  1.00 90.22           H
ATOM   1145  HN  ASN A  89      -0.039   7.687 -12.978  1.00 90.22           H
ATOM   1146  N   LEU A  90       0.746   6.000 -10.456  1.00 88.03           N
ATOM   1147  CA  LEU A  90       1.206   4.909  -9.614  1.00 88.03           C
ATOM   1148  C   LEU A  90       2.636   5.197  -9.150  1.00 88.03           C
ATOM   1149  O   LEU A  90       2.957   5.027  -7.975  1.00 88.03           O
ATOM   1150  HA  LEU A  90       0.559   4.878  -8.737  1.00 88.03           H
ATOM   1151  CB  LEU A  90       1.053   3.570 -10.338  1.00 88.03           C
ATOM   1152 1HB  LEU A  90       0.011   3.461 -10.641  1.00 88.03           H
ATOM   1153 2HB  LEU A  90       1.648   3.604 -11.251  1.00 88.03           H
ATOM   1154  CG  LEU A  90       1.458   2.327  -9.544  1.00 88.03           C
ATOM   1155  HG  LEU A  90       2.480   2.465  -9.191  1.00 88.03           H
ATOM   1156  CD1 LEU A  90       0.572   2.154  -8.308  1.00 88.03           C
ATOM   1157 1HD1 LEU A  90       0.672   3.028  -7.664  1.00 88.03           H
ATOM   1158 2HD1 LEU A  90      -0.467   2.048  -8.618  1.00 88.03           H
ATOM   1159 3HD1 LEU A  90       0.881   1.263  -7.761  1.00 88.03           H
ATOM   1160  CD2 LEU A  90       1.451   1.082 -10.433  1.00 88.03           C
ATOM   1161 1HD2 LEU A  90       0.450   0.929 -10.836  1.00 88.03           H
ATOM   1162 2HD2 LEU A  90       2.156   1.217 -11.253  1.00 88.03           H
ATOM   1163 3HD2 LEU A  90       1.742   0.213  -9.843  1.00 88.03           H
ATOM   1164  HN  LEU A  90       0.539   5.745 -11.401  1.00 88.03           H
ATOM   1165  N   ALA A  91       3.455   5.629 -10.097  1.00 91.99           N
ATOM   1166  CA  ALA A  91       4.852   5.906  -9.809  1.00 91.99           C
ATOM   1167  C   ALA A  91       4.943   7.074  -8.825  1.00 91.99           C
ATOM   1168  O   ALA A  91       5.803   7.083  -7.945  1.00 91.99           O
ATOM   1169  HA  ALA A  91       5.278   5.016  -9.344  1.00 91.99           H
ATOM   1170  CB  ALA A  91       5.598   6.185 -11.116  1.00 91.99           C
ATOM   1171 1HB  ALA A  91       5.527   5.314 -11.767  1.00 91.99           H
ATOM   1172 2HB  ALA A  91       5.151   7.046 -11.612  1.00 91.99           H
ATOM   1173 3HB  ALA A  91       6.645   6.392 -10.899  1.00 91.99           H
ATOM   1174  HN  ALA A  91       3.179   5.789 -11.045  1.00 91.99           H
ATOM   1175  N   ILE A  92       4.045   8.031  -9.007  1.00 91.05           N
ATOM   1176  CA  ILE A  92       3.997   9.189  -8.131  1.00 91.05           C
ATOM   1177  C   ILE A  92       3.632   8.737  -6.715  1.00 91.05           C
ATOM   1178  O   ILE A  92       4.253   9.165  -5.744  1.00 91.05           O
ATOM   1179  HA  ILE A  92       4.997   9.622  -8.107  1.00 91.05           H
ATOM   1180  CB  ILE A  92       3.056  10.252  -8.699  1.00 91.05           C
ATOM   1181  HB  ILE A  92       2.109   9.773  -8.949  1.00 91.05           H
ATOM   1182  CG1 ILE A  92       3.617  10.846  -9.993  1.00 91.05           C
ATOM   1183 1HG1 ILE A  92       4.473  11.480  -9.765  1.00 91.05           H
ATOM   1184 2HG1 ILE A  92       3.976  10.045 -10.639  1.00 91.05           H
ATOM   1185  CG2 ILE A  92       2.754  11.331  -7.657  1.00 91.05           C
ATOM   1186 1HG2 ILE A  92       2.281  10.875  -6.788  1.00 91.05           H
ATOM   1187 2HG2 ILE A  92       3.684  11.813  -7.354  1.00 91.05           H
ATOM   1188 3HG2 ILE A  92       2.083  12.075  -8.087  1.00 91.05           H
ATOM   1189  CD1 ILE A  92       2.552  11.663 -10.728  1.00 91.05           C
ATOM   1190 1HD1 ILE A  92       1.708  11.020 -10.976  1.00 91.05           H
ATOM   1191 2HD1 ILE A  92       2.213  12.477 -10.088  1.00 91.05           H
ATOM   1192 3HD1 ILE A  92       2.977  12.073 -11.644  1.00 91.05           H
ATOM   1193  HN  ILE A  92       3.360   8.024  -9.736  1.00 91.05           H
ATOM   1194  N   ALA A  93       2.625   7.878  -6.644  1.00 92.25           N
ATOM   1195  CA  ALA A  93       2.115   7.428  -5.360  1.00 92.25           C
ATOM   1196  C   ALA A  93       3.219   6.679  -4.611  1.00 92.25           C
ATOM   1197  O   ALA A  93       3.429   6.904  -3.420  1.00 92.25           O
ATOM   1198  HA  ALA A  93       1.834   8.311  -4.787  1.00 92.25           H
ATOM   1199  CB  ALA A  93       0.871   6.565  -5.579  1.00 92.25           C
ATOM   1200 1HB  ALA A  93       0.106   7.153  -6.088  1.00 92.25           H
ATOM   1201 2HB  ALA A  93       1.131   5.701  -6.190  1.00 92.25           H
ATOM   1202 3HB  ALA A  93       0.488   6.228  -4.616  1.00 92.25           H
ATOM   1203  HN  ALA A  93       2.162   7.492  -7.442  1.00 92.25           H
ATOM   1204  N   ASP A  94       3.897   5.805  -5.341  1.00 89.15           N
ATOM   1205  CA  ASP A  94       4.957   5.003  -4.754  1.00 89.15           C
ATOM   1206  C   ASP A  94       6.049   5.928  -4.213  1.00 89.15           C
ATOM   1207  O   ASP A  94       6.573   5.704  -3.122  1.00 89.15           O
ATOM   1208  HA  ASP A  94       4.476   4.422  -3.968  1.00 89.15           H
ATOM   1209  CB  ASP A  94       5.592   4.082  -5.797  1.00 89.15           C
ATOM   1210 1HB  ASP A  94       5.704   4.617  -6.740  1.00 89.15           H
ATOM   1211 2HB  ASP A  94       6.593   3.795  -5.473  1.00 89.15           H
ATOM   1212  CG  ASP A  94       4.741   2.829  -6.013  1.00 89.15           C
ATOM   1213  OD1 ASP A  94       4.032   2.453  -5.055  1.00 89.15           O
ATOM   1214  OD2 ASP A  94       4.819   2.276  -7.131  1.00 89.15           O
ATOM   1215  HN  ASP A  94       3.732   5.641  -6.313  1.00 89.15           H
ATOM   1216  N   LEU A  95       6.361   6.947  -5.000  1.00 90.50           N
ATOM   1217  CA  LEU A  95       7.440   7.857  -4.653  1.00 90.50           C
ATOM   1218  C   LEU A  95       7.092   8.581  -3.351  1.00 90.50           C
ATOM   1219  O   LEU A  95       7.943   8.737  -2.477  1.00 90.50           O
ATOM   1220  HA  LEU A  95       8.334   7.257  -4.486  1.00 90.50           H
ATOM   1221  CB  LEU A  95       7.740   8.801  -5.820  1.00 90.50           C
ATOM   1222 1HB  LEU A  95       7.877   8.202  -6.720  1.00 90.50           H
ATOM   1223 2HB  LEU A  95       6.866   9.431  -5.986  1.00 90.50           H
ATOM   1224  CG  LEU A  95       8.962   9.707  -5.652  1.00 90.50           C
ATOM   1225  HG  LEU A  95       8.864  10.241  -4.707  1.00 90.50           H
ATOM   1226  CD1 LEU A  95      10.248   8.882  -5.575  1.00 90.50           C
ATOM   1227 1HD1 LEU A  95      10.196   8.206  -4.722  1.00 90.50           H
ATOM   1228 2HD1 LEU A  95      10.365   8.304  -6.492  1.00 90.50           H
ATOM   1229 3HD1 LEU A  95      11.101   9.551  -5.457  1.00 90.50           H
ATOM   1230  CD2 LEU A  95       9.020  10.758  -6.762  1.00 90.50           C
ATOM   1231 1HD2 LEU A  95       9.083  10.262  -7.730  1.00 90.50           H
ATOM   1232 2HD2 LEU A  95       8.121  11.374  -6.727  1.00 90.50           H
ATOM   1233 3HD2 LEU A  95       9.898  11.389  -6.619  1.00 90.50           H
ATOM   1234  HN  LEU A  95       5.893   7.154  -5.858  1.00 90.50           H
ATOM   1235  N   LEU A  96       5.839   9.003  -3.262  1.00 86.84           N
ATOM   1236  CA  LEU A  96       5.381   9.749  -2.102  1.00 86.84           C
ATOM   1237  C   LEU A  96       5.500   8.868  -0.856  1.00 86.84           C
ATOM   1238  O   LEU A  96       5.873   9.347   0.213  1.00 86.84           O
ATOM   1239  HA  LEU A  96       6.042  10.607  -1.983  1.00 86.84           H
ATOM   1240  CB  LEU A  96       3.971  10.293  -2.338  1.00 86.84           C
ATOM   1241 1HB  LEU A  96       3.346   9.481  -2.709  1.00 86.84           H
ATOM   1242 2HB  LEU A  96       3.556  10.601  -1.378  1.00 86.84           H
ATOM   1243  CG  LEU A  96       3.860  11.469  -3.310  1.00 86.84           C
ATOM   1244  HG  LEU A  96       4.330  11.181  -4.250  1.00 86.84           H
ATOM   1245  CD1 LEU A  96       2.396  11.791  -3.617  1.00 86.84           C
ATOM   1246 1HD1 LEU A  96       1.919  10.920  -4.066  1.00 86.84           H
ATOM   1247 2HD1 LEU A  96       1.880  12.051  -2.693  1.00 86.84           H
ATOM   1248 3HD1 LEU A  96       2.346  12.631  -4.310  1.00 86.84           H
ATOM   1249  CD2 LEU A  96       4.616  12.690  -2.783  1.00 86.84           C
ATOM   1250 1HD2 LEU A  96       4.197  12.990  -1.822  1.00 86.84           H
ATOM   1251 2HD2 LEU A  96       5.669  12.438  -2.657  1.00 86.84           H
ATOM   1252 3HD2 LEU A  96       4.521  13.511  -3.493  1.00 86.84           H
ATOM   1253  HN  LEU A  96       5.144   8.845  -3.964  1.00 86.84           H
ATOM   1254  N   PHE A  97       5.175   7.596  -1.037  1.00 88.47           N
ATOM   1255  CA  PHE A  97       5.272   6.638   0.051  1.00 88.47           C
ATOM   1256  C   PHE A  97       6.718   6.494   0.528  1.00 88.47           C
ATOM   1257  O   PHE A  97       6.985   6.517   1.729  1.00 88.47           O
ATOM   1258  HA  PHE A  97       4.657   7.014   0.869  1.00 88.47           H
ATOM   1259  CB  PHE A  97       4.790   5.292  -0.494  1.00 88.47           C
ATOM   1260 1HB  PHE A  97       3.705   5.319  -0.593  1.00 88.47           H
ATOM   1261 2HB  PHE A  97       5.198   5.150  -1.495  1.00 88.47           H
ATOM   1262  CG  PHE A  97       5.180   4.094   0.374  1.00 88.47           C
ATOM   1263  CD1 PHE A  97       6.129   3.221  -0.058  1.00 88.47           C
ATOM   1264  HD1 PHE A  97       6.612   3.375  -1.023  1.00 88.47           H
ATOM   1265  CD2 PHE A  97       4.577   3.902   1.578  1.00 88.47           C
ATOM   1266  HD2 PHE A  97       3.816   4.601   1.924  1.00 88.47           H
ATOM   1267  CE1 PHE A  97       6.490   2.108   0.747  1.00 88.47           C
ATOM   1268  HE1 PHE A  97       7.250   1.409   0.401  1.00 88.47           H
ATOM   1269  CE2 PHE A  97       4.938   2.790   2.383  1.00 88.47           C
ATOM   1270  HE2 PHE A  97       4.455   2.636   3.348  1.00 88.47           H
ATOM   1271  CZ  PHE A  97       5.887   1.916   1.951  1.00 88.47           C
ATOM   1272  HZ  PHE A  97       6.165   1.063   2.570  1.00 88.47           H
ATOM   1273  HN  PHE A  97       4.852   7.219  -1.905  1.00 88.47           H
ATOM   1274  N   LEU A  98       7.614   6.348  -0.437  1.00 92.40           N
ATOM   1275  CA  LEU A  98       8.995   6.015  -0.132  1.00 92.40           C
ATOM   1276  C   LEU A  98       9.608   7.129   0.718  1.00 92.40           C
ATOM   1277  O   LEU A  98      10.448   6.869   1.579  1.00 92.40           O
ATOM   1278  HA  LEU A  98       8.988   5.097   0.456  1.00 92.40           H
ATOM   1279  CB  LEU A  98       9.773   5.723  -1.417  1.00 92.40           C
ATOM   1280 1HB  LEU A  98       9.623   6.555  -2.105  1.00 92.40           H
ATOM   1281 2HB  LEU A  98      10.836   5.696  -1.177  1.00 92.40           H
ATOM   1282  CG  LEU A  98       9.408   4.426  -2.142  1.00 92.40           C
ATOM   1283  HG  LEU A  98       8.322   4.343  -2.168  1.00 92.40           H
ATOM   1284  CD1 LEU A  98       9.895   4.453  -3.592  1.00 92.40           C
ATOM   1285 1HD1 LEU A  98       9.430   5.288  -4.116  1.00 92.40           H
ATOM   1286 2HD1 LEU A  98      10.978   4.571  -3.610  1.00 92.40           H
ATOM   1287 3HD1 LEU A  98       9.623   3.519  -4.084  1.00 92.40           H
ATOM   1288  CD2 LEU A  98       9.937   3.207  -1.383  1.00 92.40           C
ATOM   1289 1HD2 LEU A  98      11.022   3.271  -1.304  1.00 92.40           H
ATOM   1290 2HD2 LEU A  98       9.501   3.184  -0.384  1.00 92.40           H
ATOM   1291 3HD2 LEU A  98       9.664   2.299  -1.920  1.00 92.40           H
ATOM   1292  HN  LEU A  98       7.410   6.452  -1.410  1.00 92.40           H
ATOM   1293  N   VAL A  99       9.165   8.348   0.448  1.00 89.26           N
ATOM   1294  CA  VAL A  99       9.705   9.510   1.132  1.00 89.26           C
ATOM   1295  C   VAL A  99       9.432   9.386   2.632  1.00 89.26           C
ATOM   1296  O   VAL A  99      10.089  10.038   3.443  1.00 89.26           O
ATOM   1297  HA  VAL A  99      10.783   9.515   0.971  1.00 89.26           H
ATOM   1298  CB  VAL A  99       9.129  10.791   0.524  1.00 89.26           C
ATOM   1299  HB  VAL A  99       8.043  10.704   0.526  1.00 89.26           H
ATOM   1300  CG1 VAL A  99       9.504  12.013   1.364  1.00 89.26           C
ATOM   1301 1HG1 VAL A  99       9.108  11.897   2.373  1.00 89.26           H
ATOM   1302 2HG1 VAL A  99      10.589  12.105   1.408  1.00 89.26           H
ATOM   1303 3HG1 VAL A  99       9.082  12.910   0.909  1.00 89.26           H
ATOM   1304  CG2 VAL A  99       9.585  10.962  -0.927  1.00 89.26           C
ATOM   1305 1HG2 VAL A  99      10.673  11.017  -0.962  1.00 89.26           H
ATOM   1306 2HG2 VAL A  99       9.245  10.111  -1.517  1.00 89.26           H
ATOM   1307 3HG2 VAL A  99       9.161  11.879  -1.335  1.00 89.26           H
ATOM   1308  HN  VAL A  99       8.451   8.547  -0.224  1.00 89.26           H
ATOM   1309  N   THR A 100       8.462   8.544   2.957  1.00 88.46           N
ATOM   1310  CA  THR A 100       8.067   8.356   4.343  1.00 88.46           C
ATOM   1311  C   THR A 100       9.015   7.378   5.039  1.00 88.46           C
ATOM   1312  O   THR A 100       9.165   7.416   6.260  1.00 88.46           O
ATOM   1313  HA  THR A 100       8.157   9.312   4.859  1.00 88.46           H
ATOM   1314  CB  THR A 100       6.606   7.902   4.360  1.00 88.46           C
ATOM   1315  HB  THR A 100       6.178   8.006   5.357  1.00 88.46           H
ATOM   1316  OG1 THR A 100       6.649   6.574   3.845  1.00 88.46           O
ATOM   1317  HG1 THR A 100       6.605   6.594   2.846  1.00 88.46           H
ATOM   1318  CG2 THR A 100       5.744   8.665   3.353  1.00 88.46           C
ATOM   1319 1HG2 THR A 100       6.132   8.506   2.347  1.00 88.46           H
ATOM   1320 2HG2 THR A 100       5.767   9.730   3.587  1.00 88.46           H
ATOM   1321 3HG2 THR A 100       4.716   8.304   3.407  1.00 88.46           H
ATOM   1322  HN  THR A 100       7.951   7.997   2.294  1.00 88.46           H
ATOM   1323  N   LEU A 101       9.631   6.525   4.234  1.00 91.28           N
ATOM   1324  CA  LEU A 101      10.355   5.383   4.766  1.00 91.28           C
ATOM   1325  C   LEU A 101      11.511   5.878   5.637  1.00 91.28           C
ATOM   1326  O   LEU A 101      11.784   5.311   6.693  1.00 91.28           O
ATOM   1327  HA  LEU A 101       9.664   4.823   5.396  1.00 91.28           H
ATOM   1328  CB  LEU A 101      10.793   4.451   3.634  1.00 91.28           C
ATOM   1329 1HB  LEU A 101      11.287   5.049   2.868  1.00 91.28           H
ATOM   1330 2HB  LEU A 101      11.537   3.759   4.027  1.00 91.28           H
ATOM   1331  CG  LEU A 101       9.682   3.637   2.968  1.00 91.28           C
ATOM   1332  HG  LEU A 101       8.989   4.331   2.491  1.00 91.28           H
ATOM   1333  CD1 LEU A 101      10.247   2.735   1.868  1.00 91.28           C
ATOM   1334 1HD1 LEU A 101      10.733   3.348   1.110  1.00 91.28           H
ATOM   1335 2HD1 LEU A 101      10.973   2.047   2.301  1.00 91.28           H
ATOM   1336 3HD1 LEU A 101       9.436   2.168   1.412  1.00 91.28           H
ATOM   1337  CD2 LEU A 101       8.885   2.845   4.006  1.00 91.28           C
ATOM   1338 1HD2 LEU A 101       9.551   2.161   4.532  1.00 91.28           H
ATOM   1339 2HD2 LEU A 101       8.433   3.533   4.720  1.00 91.28           H
ATOM   1340 3HD2 LEU A 101       8.101   2.275   3.505  1.00 91.28           H
ATOM   1341  HN  LEU A 101       9.640   6.604   3.237  1.00 91.28           H
ATOM   1342  N   PRO A 102      12.209   6.940   5.212  1.00 93.41           N
ATOM   1343  CA  PRO A 102      13.353   7.446   5.974  1.00 93.41           C
ATOM   1344  C   PRO A 102      13.004   7.717   7.428  1.00 93.41           C
ATOM   1345  O   PRO A 102      13.779   7.394   8.327  1.00 93.41           O
ATOM   1346  HA  PRO A 102      14.143   6.695   6.006  1.00 93.41           H
ATOM   1347  CB  PRO A 102      13.743   8.728   5.235  1.00 93.41           C
ATOM   1348 1HB  PRO A 102      13.245   9.601   5.657  1.00 93.41           H
ATOM   1349 2HB  PRO A 102      14.815   8.915   5.294  1.00 93.41           H
ATOM   1350  CG  PRO A 102      13.295   8.460   3.803  1.00 93.41           C
ATOM   1351 1HG  PRO A 102      13.177   9.384   3.237  1.00 93.41           H
ATOM   1352 2HG  PRO A 102      14.021   7.857   3.258  1.00 93.41           H
ATOM   1353  CD  PRO A 102      11.974   7.733   3.991  1.00 93.41           C
ATOM   1354 1HD  PRO A 102      11.144   8.428   4.118  1.00 93.41           H
ATOM   1355 2HD  PRO A 102      11.732   7.105   3.133  1.00 93.41           H
ATOM   1356  N   PHE A 103      11.834   8.308   7.622  1.00 91.44           N
ATOM   1357  CA  PHE A 103      11.398   8.686   8.956  1.00 91.44           C
ATOM   1358  C   PHE A 103      11.136   7.449   9.817  1.00 91.44           C
ATOM   1359  O   PHE A 103      11.484   7.425  10.997  1.00 91.44           O
ATOM   1360  HA  PHE A 103      12.199   9.275   9.403  1.00 91.44           H
ATOM   1361  CB  PHE A 103      10.092   9.467   8.795  1.00 91.44           C
ATOM   1362 1HB  PHE A 103       9.383   8.858   8.235  1.00 91.44           H
ATOM   1363 2HB  PHE A 103       9.659   9.636   9.781  1.00 91.44           H
ATOM   1364  CG  PHE A 103      10.256  10.814   8.088  1.00 91.44           C
ATOM   1365  CD1 PHE A 103      10.555  11.928   8.807  1.00 91.44           C
ATOM   1366  HD1 PHE A 103      10.678  11.862   9.888  1.00 91.44           H
ATOM   1367  CD2 PHE A 103      10.102  10.896   6.739  1.00 91.44           C
ATOM   1368  HD2 PHE A 103       9.862  10.003   6.162  1.00 91.44           H
ATOM   1369  CE1 PHE A 103      10.707  13.178   8.151  1.00 91.44           C
ATOM   1370  HE1 PHE A 103      10.946  14.071   8.728  1.00 91.44           H
ATOM   1371  CE2 PHE A 103      10.254  12.146   6.082  1.00 91.44           C
ATOM   1372  HE2 PHE A 103      10.130  12.212   5.001  1.00 91.44           H
ATOM   1373  CZ  PHE A 103      10.553  13.261   6.802  1.00 91.44           C
ATOM   1374  HZ  PHE A 103      10.669  14.220   6.298  1.00 91.44           H
ATOM   1375  HN  PHE A 103      11.191   8.529   6.889  1.00 91.44           H
ATOM   1376  N   TRP A 104      10.525   6.452   9.195  1.00 85.81           N
ATOM   1377  CA  TRP A 104      10.177   5.231   9.900  1.00 85.81           C
ATOM   1378  C   TRP A 104      11.474   4.494  10.240  1.00 85.81           C
ATOM   1379  O   TRP A 104      11.559   3.820  11.265  1.00 85.81           O
ATOM   1380  HA  TRP A 104       9.657   5.512  10.816  1.00 85.81           H
ATOM   1381  CB  TRP A 104       9.204   4.381   9.079  1.00 85.81           C
ATOM   1382 1HB  TRP A 104       9.639   4.196   8.097  1.00 85.81           H
ATOM   1383 2HB  TRP A 104       9.086   3.412   9.563  1.00 85.81           H
ATOM   1384  CG  TRP A 104       7.824   5.016   8.898  1.00 85.81           C
ATOM   1385  CD1 TRP A 104       7.242   5.414   7.758  1.00 85.81           C
ATOM   1386  HD1 TRP A 104       7.701   5.331   6.774  1.00 85.81           H
ATOM   1387  CD2 TRP A 104       6.870   5.310   9.940  1.00 85.81           C
ATOM   1388  NE1 TRP A 104       5.988   5.942   7.989  1.00 85.81           N
ATOM   1389  HE1 TRP A 104       5.362   6.304   7.298  1.00 85.81           H
ATOM   1390  CE2 TRP A 104       5.754   5.877   9.357  1.00 85.81           C
ATOM   1391  CE3 TRP A 104       6.947   5.105  11.329  1.00 85.81           C
ATOM   1392  HE3 TRP A 104       7.816   4.660  11.813  1.00 85.81           H
ATOM   1393  CZ2 TRP A 104       4.632   6.285  10.087  1.00 85.81           C
ATOM   1394  HZ2 TRP A 104       3.762   6.730   9.604  1.00 85.81           H
ATOM   1395  CZ3 TRP A 104       5.817   5.518  12.044  1.00 85.81           C
ATOM   1396  HZ3 TRP A 104       5.824   5.382  13.126  1.00 85.81           H
ATOM   1397  CH2 TRP A 104       4.686   6.090  11.473  1.00 85.81           C
ATOM   1398  HH2 TRP A 104       3.845   6.386  12.100  1.00 85.81           H
ATOM   1399  HN  TRP A 104      10.270   6.469   8.228  1.00 85.81           H
ATOM   1400  N   ALA A 105      12.452   4.648   9.359  1.00 93.78           N
ATOM   1401  CA  ALA A 105      13.741   4.006   9.553  1.00 93.78           C
ATOM   1402  C   ALA A 105      14.389   4.548  10.829  1.00 93.78           C
ATOM   1403  O   ALA A 105      14.889   3.780  11.650  1.00 93.78           O
ATOM   1404  HA  ALA A 105      13.566   2.937   9.671  1.00 93.78           H
ATOM   1405  CB  ALA A 105      14.614   4.230   8.317  1.00 93.78           C
ATOM   1406 1HB  ALA A 105      14.123   3.801   7.443  1.00 93.78           H
ATOM   1407 2HB  ALA A 105      14.760   5.299   8.163  1.00 93.78           H
ATOM   1408 3HB  ALA A 105      15.581   3.748   8.463  1.00 93.78           H
ATOM   1409  HN  ALA A 105      12.374   5.197   8.527  1.00 93.78           H
ATOM   1410  N   ILE A 106      14.358   5.866  10.957  1.00 90.53           N
ATOM   1411  CA  ILE A 106      14.961   6.521  12.105  1.00 90.53           C
ATOM   1412  C   ILE A 106      14.191   6.135  13.370  1.00 90.53           C
ATOM   1413  O   ILE A 106      14.793   5.841  14.401  1.00 90.53           O
ATOM   1414  HA  ILE A 106      15.981   6.149  12.195  1.00 90.53           H
ATOM   1415  CB  ILE A 106      15.048   8.032  11.875  1.00 90.53           C
ATOM   1416  HB  ILE A 106      14.071   8.384  11.546  1.00 90.53           H
ATOM   1417  CG1 ILE A 106      16.046   8.360  10.762  1.00 90.53           C
ATOM   1418 1HG1 ILE A 106      17.063   8.234  11.132  1.00 90.53           H
ATOM   1419 2HG1 ILE A 106      15.918   7.660   9.936  1.00 90.53           H
ATOM   1420  CG2 ILE A 106      15.379   8.766  13.176  1.00 90.53           C
ATOM   1421 1HG2 ILE A 106      14.600   8.569  13.913  1.00 90.53           H
ATOM   1422 2HG2 ILE A 106      16.338   8.414  13.558  1.00 90.53           H
ATOM   1423 3HG2 ILE A 106      15.435   9.837  12.985  1.00 90.53           H
ATOM   1424  CD1 ILE A 106      15.854   9.792  10.260  1.00 90.53           C
ATOM   1425 1HD1 ILE A 106      14.843   9.908   9.869  1.00 90.53           H
ATOM   1426 2HD1 ILE A 106      16.007  10.490  11.083  1.00 90.53           H
ATOM   1427 3HD1 ILE A 106      16.576   9.999   9.469  1.00 90.53           H
ATOM   1428  HN  ILE A 106      13.932   6.482  10.294  1.00 90.53           H
ATOM   1429  N   ALA A 107      12.872   6.149  13.248  1.00 91.68           N
ATOM   1430  CA  ALA A 107      12.012   5.889  14.391  1.00 91.68           C
ATOM   1431  C   ALA A 107      12.264   4.469  14.900  1.00 91.68           C
ATOM   1432  O   ALA A 107      12.271   4.230  16.107  1.00 91.68           O
ATOM   1433  HA  ALA A 107      12.277   6.600  15.174  1.00 91.68           H
ATOM   1434  CB  ALA A 107      10.552   6.116  13.993  1.00 91.68           C
ATOM   1435 1HB  ALA A 107      10.420   7.148  13.667  1.00 91.68           H
ATOM   1436 2HB  ALA A 107      10.288   5.441  13.179  1.00 91.68           H
ATOM   1437 3HB  ALA A 107       9.908   5.921  14.851  1.00 91.68           H
ATOM   1438  HN  ALA A 107      12.391   6.334  12.391  1.00 91.68           H
ATOM   1439  N   ALA A 108      12.465   3.562  13.955  1.00 91.13           N
ATOM   1440  CA  ALA A 108      12.653   2.161  14.290  1.00 91.13           C
ATOM   1441  C   ALA A 108      14.037   1.971  14.912  1.00 91.13           C
ATOM   1442  O   ALA A 108      14.235   1.078  15.735  1.00 91.13           O
ATOM   1443  HA  ALA A 108      11.894   1.891  15.024  1.00 91.13           H
ATOM   1444  CB  ALA A 108      12.454   1.306  13.037  1.00 91.13           C
ATOM   1445 1HB  ALA A 108      11.446   1.455  12.651  1.00 91.13           H
ATOM   1446 2HB  ALA A 108      13.180   1.598  12.278  1.00 91.13           H
ATOM   1447 3HB  ALA A 108      12.595   0.254  13.288  1.00 91.13           H
ATOM   1448  HN  ALA A 108      12.500   3.772  12.978  1.00 91.13           H
ATOM   1449  N   ALA A 109      14.961   2.825  14.495  1.00 90.05           N
ATOM   1450  CA  ALA A 109      16.345   2.694  14.916  1.00 90.05           C
ATOM   1451  C   ALA A 109      16.457   3.046  16.401  1.00 90.05           C
ATOM   1452  O   ALA A 109      17.256   2.453  17.125  1.00 90.05           O
ATOM   1453  HA  ALA A 109      16.639   1.654  14.775  1.00 90.05           H
ATOM   1454  CB  ALA A 109      17.232   3.581  14.039  1.00 90.05           C
ATOM   1455 1HB  ALA A 109      17.138   3.271  12.998  1.00 90.05           H
ATOM   1456 2HB  ALA A 109      16.918   4.620  14.138  1.00 90.05           H
ATOM   1457 3HB  ALA A 109      18.270   3.483  14.355  1.00 90.05           H
ATOM   1458  HN  ALA A 109      14.776   3.592  13.881  1.00 90.05           H
ATOM   1459  N   ASP A 110      15.645   4.009  16.811  1.00 80.77           N
ATOM   1460  CA  ASP A 110      15.772   4.580  18.141  1.00 80.77           C
ATOM   1461  C   ASP A 110      14.391   5.004  18.644  1.00 80.77           C
ATOM   1462  O   ASP A 110      13.674   4.207  19.246  1.00 80.77           O
ATOM   1463  HA  ASP A 110      16.213   3.791  18.750  1.00 80.77           H
ATOM   1464  CB  ASP A 110      16.670   5.818  18.125  1.00 80.77           C
ATOM   1465 1HB  ASP A 110      17.608   5.585  17.621  1.00 80.77           H
ATOM   1466 2HB  ASP A 110      16.190   6.613  17.554  1.00 80.77           H
ATOM   1467  CG  ASP A 110      16.957   6.306  19.547  1.00 80.77           C
ATOM   1468  OD1 ASP A 110      16.580   5.572  20.486  1.00 80.77           O
ATOM   1469  OD2 ASP A 110      17.546   7.402  19.663  1.00 80.77           O
ATOM   1470  HN  ASP A 110      14.911   4.397  16.253  1.00 80.77           H
ATOM   1471  N   GLN A 111      14.059   6.259  18.378  1.00 83.68           N
ATOM   1472  CA  GLN A 111      12.782   6.803  18.808  1.00 83.68           C
ATOM   1473  C   GLN A 111      12.313   7.888  17.837  1.00 83.68           C
ATOM   1474  O   GLN A 111      13.072   8.320  16.970  1.00 83.68           O
ATOM   1475  HA  GLN A 111      12.088   5.963  18.787  1.00 83.68           H
ATOM   1476  CB  GLN A 111      12.870   7.346  20.236  1.00 83.68           C
ATOM   1477 1HB  GLN A 111      11.906   7.760  20.531  1.00 83.68           H
ATOM   1478 2HB  GLN A 111      13.091   6.531  20.926  1.00 83.68           H
ATOM   1479  CG  GLN A 111      13.950   8.423  20.347  1.00 83.68           C
ATOM   1480 1HG  GLN A 111      14.921   7.998  20.091  1.00 83.68           H
ATOM   1481 2HG  GLN A 111      13.751   9.218  19.629  1.00 83.68           H
ATOM   1482  CD  GLN A 111      14.000   9.006  21.761  1.00 83.68           C
ATOM   1483  OE1 GLN A 111      13.094   8.839  22.561  1.00 83.68           O
ATOM   1484  NE2 GLN A 111      15.105   9.697  22.023  1.00 83.68           N
ATOM   1485 1HE2 GLN A 111      15.811   9.796  21.322  1.00 83.68           H
ATOM   1486 2HE2 GLN A 111      15.231  10.117  22.922  1.00 83.68           H
ATOM   1487  HN  GLN A 111      14.645   6.899  17.880  1.00 83.68           H
ATOM   1488  N   TRP A 112      11.066   8.297  18.014  1.00 89.14           N
ATOM   1489  CA  TRP A 112      10.505   9.363  17.201  1.00 89.14           C
ATOM   1490  C   TRP A 112      11.118  10.685  17.666  1.00 89.14           C
ATOM   1491  O   TRP A 112      10.851  11.140  18.777  1.00 89.14           O
ATOM   1492  HA  TRP A 112      10.779   9.170  16.163  1.00 89.14           H
ATOM   1493  CB  TRP A 112       8.976   9.356  17.266  1.00 89.14           C
ATOM   1494 1HB  TRP A 112       8.618   8.351  17.043  1.00 89.14           H
ATOM   1495 2HB  TRP A 112       8.666   9.586  18.285  1.00 89.14           H
ATOM   1496  CG  TRP A 112       8.308  10.345  16.309  1.00 89.14           C
ATOM   1497  CD1 TRP A 112       7.861  11.580  16.578  1.00 89.14           C
ATOM   1498  HD1 TRP A 112       7.922  12.054  17.557  1.00 89.14           H
ATOM   1499  CD2 TRP A 112       8.027  10.131  14.910  1.00 89.14           C
ATOM   1500  NE1 TRP A 112       7.315  12.174  15.459  1.00 89.14           N
ATOM   1501  HE1 TRP A 112       6.918  13.091  15.409  1.00 89.14           H
ATOM   1502  CE2 TRP A 112       7.419  11.265  14.412  1.00 89.14           C
ATOM   1503  CE3 TRP A 112       8.278   9.015  14.092  1.00 89.14           C
ATOM   1504  HE3 TRP A 112       8.757   8.108  14.461  1.00 89.14           H
ATOM   1505  CZ2 TRP A 112       7.012  11.395  13.079  1.00 89.14           C
ATOM   1506  HZ2 TRP A 112       6.534  12.302  12.710  1.00 89.14           H
ATOM   1507  CZ3 TRP A 112       7.865   9.160  12.762  1.00 89.14           C
ATOM   1508  HZ3 TRP A 112       8.036   8.324  12.084  1.00 89.14           H
ATOM   1509  CH2 TRP A 112       7.252  10.296  12.245  1.00 89.14           C
ATOM   1510  HH2 TRP A 112       6.959  10.331  11.196  1.00 89.14           H
ATOM   1511  HN  TRP A 112      10.443   7.915  18.697  1.00 89.14           H
ATOM   1512  N   LYS A 113      11.927  11.265  16.792  1.00 81.97           N
ATOM   1513  CA  LYS A 113      12.716  12.429  17.161  1.00 81.97           C
ATOM   1514  C   LYS A 113      12.070  13.685  16.571  1.00 81.97           C
ATOM   1515  O   LYS A 113      12.640  14.772  16.642  1.00 81.97           O
ATOM   1516  HA  LYS A 113      12.694  12.508  18.248  1.00 81.97           H
ATOM   1517  CB  LYS A 113      14.177  12.238  16.750  1.00 81.97           C
ATOM   1518 1HB  LYS A 113      14.241  12.103  15.670  1.00 81.97           H
ATOM   1519 2HB  LYS A 113      14.747  13.135  16.992  1.00 81.97           H
ATOM   1520  CG  LYS A 113      14.792  11.030  17.458  1.00 81.97           C
ATOM   1521 1HG  LYS A 113      14.650  11.123  18.535  1.00 81.97           H
ATOM   1522 2HG  LYS A 113      14.278  10.120  17.146  1.00 81.97           H
ATOM   1523  CD  LYS A 113      16.285  10.911  17.144  1.00 81.97           C
ATOM   1524 1HD  LYS A 113      16.426  10.800  16.069  1.00 81.97           H
ATOM   1525 2HD  LYS A 113      16.796  11.828  17.439  1.00 81.97           H
ATOM   1526  CE  LYS A 113      16.906   9.718  17.872  1.00 81.97           C
ATOM   1527 1HE  LYS A 113      16.759   9.823  18.947  1.00 81.97           H
ATOM   1528 2HE  LYS A 113      16.403   8.799  17.571  1.00 81.97           H
ATOM   1529  NZ  LYS A 113      18.351   9.621  17.570  1.00 81.97           N
ATOM   1530 1HZ  LYS A 113      18.744   8.820  18.052  1.00 81.97           H
ATOM   1531 2HZ  LYS A 113      18.481   9.510  16.570  1.00 81.97           H
ATOM   1532 3HZ  LYS A 113      18.819  10.465  17.880  1.00 81.97           H
ATOM   1533  HN  LYS A 113      12.049  10.954  15.850  1.00 81.97           H
ATOM   1534  N   PHE A 114      10.889  13.492  16.002  1.00 87.87           N
ATOM   1535  CA  PHE A 114      10.244  14.548  15.241  1.00 87.87           C
ATOM   1536  C   PHE A 114       9.029  15.100  15.988  1.00 87.87           C
ATOM   1537  O   PHE A 114       8.590  14.520  16.980  1.00 87.87           O
ATOM   1538  HA  PHE A 114      10.977  15.344  15.106  1.00 87.87           H
ATOM   1539  CB  PHE A 114       9.779  13.928  13.922  1.00 87.87           C
ATOM   1540 1HB  PHE A 114       8.986  13.209  14.130  1.00 87.87           H
ATOM   1541 2HB  PHE A 114       9.344  14.710  13.298  1.00 87.87           H
ATOM   1542  CG  PHE A 114      10.890  13.229  13.136  1.00 87.87           C
ATOM   1543  CD1 PHE A 114      11.795  13.964  12.437  1.00 87.87           C
ATOM   1544  HD1 PHE A 114      11.728  15.052  12.435  1.00 87.87           H
ATOM   1545  CD2 PHE A 114      10.973  11.871  13.138  1.00 87.87           C
ATOM   1546  HD2 PHE A 114      10.247  11.282  13.699  1.00 87.87           H
ATOM   1547  CE1 PHE A 114      12.826  13.315  11.708  1.00 87.87           C
ATOM   1548  HE1 PHE A 114      13.551  13.904  11.147  1.00 87.87           H
ATOM   1549  CE2 PHE A 114      12.004  11.222  12.410  1.00 87.87           C
ATOM   1550  HE2 PHE A 114      12.070  10.134  12.411  1.00 87.87           H
ATOM   1551  CZ  PHE A 114      12.909  11.957  11.710  1.00 87.87           C
ATOM   1552  HZ  PHE A 114      13.701  11.458  11.151  1.00 87.87           H
ATOM   1553  HN  PHE A 114      10.375  12.636  16.055  1.00 87.87           H
ATOM   1554  N   GLN A 115       8.519  16.214  15.483  1.00 80.83           N
ATOM   1555  CA  GLN A 115       7.386  16.871  16.113  1.00 80.83           C
ATOM   1556  C   GLN A 115       6.096  16.102  15.820  1.00 80.83           C
ATOM   1557  O   GLN A 115       6.060  15.264  14.921  1.00 80.83           O
ATOM   1558  HA  GLN A 115       7.596  16.849  17.182  1.00 80.83           H
ATOM   1559  CB  GLN A 115       7.273  18.327  15.654  1.00 80.83           C
ATOM   1560 1HB  GLN A 115       7.223  18.366  14.566  1.00 80.83           H
ATOM   1561 2HB  GLN A 115       6.346  18.759  16.032  1.00 80.83           H
ATOM   1562  CG  GLN A 115       8.464  19.151  16.147  1.00 80.83           C
ATOM   1563 1HG  GLN A 115       8.561  19.047  17.227  1.00 80.83           H
ATOM   1564 2HG  GLN A 115       9.384  18.767  15.706  1.00 80.83           H
ATOM   1565  CD  GLN A 115       8.296  20.628  15.783  1.00 80.83           C
ATOM   1566  OE1 GLN A 115       7.390  21.018  15.066  1.00 80.83           O
ATOM   1567  NE2 GLN A 115       9.218  21.424  16.317  1.00 80.83           N
ATOM   1568 1HE2 GLN A 115       9.935  21.039  16.898  1.00 80.83           H
ATOM   1569 2HE2 GLN A 115       9.193  22.408  16.138  1.00 80.83           H
ATOM   1570  HN  GLN A 115       8.866  16.666  14.661  1.00 80.83           H
ATOM   1571  N   THR A 116       5.069  16.415  16.596  1.00 87.24           N
ATOM   1572  CA  THR A 116       3.783  15.758  16.436  1.00 87.24           C
ATOM   1573  C   THR A 116       3.250  15.969  15.018  1.00 87.24           C
ATOM   1574  O   THR A 116       2.664  15.061  14.430  1.00 87.24           O
ATOM   1575  HA  THR A 116       3.926  14.686  16.568  1.00 87.24           H
ATOM   1576  CB  THR A 116       2.844  16.286  17.523  1.00 87.24           C
ATOM   1577  HB  THR A 116       2.523  17.303  17.299  1.00 87.24           H
ATOM   1578  OG1 THR A 116       3.586  16.128  18.729  1.00 87.24           O
ATOM   1579  HG1 THR A 116       3.186  16.690  19.453  1.00 87.24           H
ATOM   1580  CG2 THR A 116       1.616  15.395  17.720  1.00 87.24           C
ATOM   1581 1HG2 THR A 116       1.937  14.394  18.010  1.00 87.24           H
ATOM   1582 2HG2 THR A 116       1.054  15.340  16.788  1.00 87.24           H
ATOM   1583 3HG2 THR A 116       0.984  15.815  18.502  1.00 87.24           H
ATOM   1584  HN  THR A 116       5.106  17.101  17.322  1.00 87.24           H
ATOM   1585  N   PHE A 117       3.472  17.172  14.509  1.00 90.04           N
ATOM   1586  CA  PHE A 117       3.006  17.519  13.177  1.00 90.04           C
ATOM   1587  C   PHE A 117       3.519  16.519  12.139  1.00 90.04           C
ATOM   1588  O   PHE A 117       2.756  16.041  11.301  1.00 90.04           O
ATOM   1589  HA  PHE A 117       1.916  17.490  13.198  1.00 90.04           H
ATOM   1590  CB  PHE A 117       3.567  18.905  12.854  1.00 90.04           C
ATOM   1591 1HB  PHE A 117       3.192  19.618  13.588  1.00 90.04           H
ATOM   1592 2HB  PHE A 117       4.651  18.880  12.958  1.00 90.04           H
ATOM   1593  CG  PHE A 117       3.215  19.407  11.452  1.00 90.04           C
ATOM   1594  CD1 PHE A 117       4.164  19.422  10.477  1.00 90.04           C
ATOM   1595  HD1 PHE A 117       5.175  19.077  10.696  1.00 90.04           H
ATOM   1596  CD2 PHE A 117       1.954  19.837  11.179  1.00 90.04           C
ATOM   1597  HD2 PHE A 117       1.194  19.825  11.960  1.00 90.04           H
ATOM   1598  CE1 PHE A 117       3.839  19.888   9.176  1.00 90.04           C
ATOM   1599  HE1 PHE A 117       4.599  19.901   8.396  1.00 90.04           H
ATOM   1600  CE2 PHE A 117       1.629  20.303   9.878  1.00 90.04           C
ATOM   1601  HE2 PHE A 117       0.618  20.648   9.660  1.00 90.04           H
ATOM   1602  CZ  PHE A 117       2.578  20.319   8.904  1.00 90.04           C
ATOM   1603  HZ  PHE A 117       2.327  20.676   7.905  1.00 90.04           H
ATOM   1604  HN  PHE A 117       3.960  17.901  14.989  1.00 90.04           H
ATOM   1605  N   MET A 118       4.810  16.232  12.228  1.00 87.00           N
ATOM   1606  CA  MET A 118       5.439  15.315  11.293  1.00 87.00           C
ATOM   1607  C   MET A 118       4.867  13.903  11.442  1.00 87.00           C
ATOM   1608  O   MET A 118       4.774  13.162  10.465  1.00 87.00           O
ATOM   1609  HA  MET A 118       5.210  15.704  10.301  1.00 87.00           H
ATOM   1610  CB  MET A 118       6.948  15.284  11.545  1.00 87.00           C
ATOM   1611 1HB  MET A 118       7.140  15.137  12.608  1.00 87.00           H
ATOM   1612 2HB  MET A 118       7.390  14.436  11.021  1.00 87.00           H
ATOM   1613  CG  MET A 118       7.609  16.581  11.076  1.00 87.00           C
ATOM   1614 1HG  MET A 118       7.263  17.416  11.686  1.00 87.00           H
ATOM   1615 2HG  MET A 118       8.689  16.517  11.206  1.00 87.00           H
ATOM   1616  SD  MET A 118       7.219  16.879   9.360  1.00 87.00           S
ATOM   1617  CE  MET A 118       8.014  15.467   8.612  1.00 87.00           C
ATOM   1618 1HE  MET A 118       9.081  15.490   8.834  1.00 87.00           H
ATOM   1619 2HE  MET A 118       7.579  14.551   9.012  1.00 87.00           H
ATOM   1620 3HE  MET A 118       7.867  15.497   7.532  1.00 87.00           H
ATOM   1621  HN  MET A 118       5.421  16.614  12.921  1.00 87.00           H
ATOM   1622  N   CYS A 119       4.500  13.574  12.671  1.00 91.96           N
ATOM   1623  CA  CYS A 119       3.880  12.290  12.949  1.00 91.96           C
ATOM   1624  C   CYS A 119       2.577  12.203  12.153  1.00 91.96           C
ATOM   1625  O   CYS A 119       2.321  11.205  11.480  1.00 91.96           O
ATOM   1626  HA  CYS A 119       4.585  11.525  12.622  1.00 91.96           H
ATOM   1627  CB  CYS A 119       3.648  12.086  14.448  1.00 91.96           C
ATOM   1628 1HB  CYS A 119       4.604  12.061  14.972  1.00 91.96           H
ATOM   1629 2HB  CYS A 119       3.083  12.925  14.854  1.00 91.96           H
ATOM   1630  SG  CYS A 119       2.739  10.523  14.733  1.00 91.96           S
ATOM   1631  HN  CYS A 119       4.619  14.167  13.468  1.00 91.96           H
ATOM   1632  N   LYS A 120       1.787  13.262  12.255  1.00 90.84           N
ATOM   1633  CA  LYS A 120       0.505  13.308  11.572  1.00 90.84           C
ATOM   1634  C   LYS A 120       0.730  13.165  10.065  1.00 90.84           C
ATOM   1635  O   LYS A 120       0.063  12.368   9.408  1.00 90.84           O
ATOM   1636  HA  LYS A 120      -0.080  12.455  11.916  1.00 90.84           H
ATOM   1637  CB  LYS A 120      -0.265  14.571  11.962  1.00 90.84           C
ATOM   1638 1HB  LYS A 120       0.380  15.443  11.854  1.00 90.84           H
ATOM   1639 2HB  LYS A 120      -1.106  14.713  11.284  1.00 90.84           H
ATOM   1640  CG  LYS A 120      -0.773  14.481  13.402  1.00 90.84           C
ATOM   1641 1HG  LYS A 120      -1.453  13.635  13.499  1.00 90.84           H
ATOM   1642 2HG  LYS A 120       0.064  14.296  14.076  1.00 90.84           H
ATOM   1643  CD  LYS A 120      -1.490  15.769  13.812  1.00 90.84           C
ATOM   1644 1HD  LYS A 120      -0.799  16.609  13.751  1.00 90.84           H
ATOM   1645 2HD  LYS A 120      -2.304  15.973  13.117  1.00 90.84           H
ATOM   1646  CE  LYS A 120      -2.043  15.659  15.235  1.00 90.84           C
ATOM   1647 1HE  LYS A 120      -1.292  15.219  15.890  1.00 90.84           H
ATOM   1648 2HE  LYS A 120      -2.262  16.654  15.624  1.00 90.84           H
ATOM   1649  NZ  LYS A 120      -3.271  14.832  15.251  1.00 90.84           N
ATOM   1650 1HZ  LYS A 120      -3.787  15.011  16.106  1.00 90.84           H
ATOM   1651 2HZ  LYS A 120      -3.848  15.068  14.452  1.00 90.84           H
ATOM   1652 3HZ  LYS A 120      -3.018  13.851  15.208  1.00 90.84           H
ATOM   1653  HN  LYS A 120       2.009  14.076  12.791  1.00 90.84           H
ATOM   1654  N   VAL A 121       1.671  13.950   9.563  1.00 91.70           N
ATOM   1655  CA  VAL A 121       1.911  14.009   8.131  1.00 91.70           C
ATOM   1656  C   VAL A 121       2.340  12.627   7.633  1.00 91.70           C
ATOM   1657  O   VAL A 121       1.786  12.114   6.662  1.00 91.70           O
ATOM   1658  HA  VAL A 121       0.971  14.278   7.651  1.00 91.70           H
ATOM   1659  CB  VAL A 121       2.935  15.101   7.816  1.00 91.70           C
ATOM   1660  HB  VAL A 121       3.805  14.939   8.452  1.00 91.70           H
ATOM   1661  CG1 VAL A 121       3.394  15.018   6.359  1.00 91.70           C
ATOM   1662 1HG1 VAL A 121       3.854  14.047   6.178  1.00 91.70           H
ATOM   1663 2HG1 VAL A 121       2.536  15.143   5.699  1.00 91.70           H
ATOM   1664 3HG1 VAL A 121       4.121  15.806   6.162  1.00 91.70           H
ATOM   1665  CG2 VAL A 121       2.372  16.488   8.135  1.00 91.70           C
ATOM   1666 1HG2 VAL A 121       1.478  16.664   7.537  1.00 91.70           H
ATOM   1667 2HG2 VAL A 121       2.118  16.542   9.194  1.00 91.70           H
ATOM   1668 3HG2 VAL A 121       3.120  17.246   7.902  1.00 91.70           H
ATOM   1669  HN  VAL A 121       2.263  14.537  10.115  1.00 91.70           H
ATOM   1670  N   VAL A 122       3.322  12.064   8.321  1.00 90.15           N
ATOM   1671  CA  VAL A 122       3.975  10.857   7.842  1.00 90.15           C
ATOM   1672  C   VAL A 122       2.968   9.705   7.839  1.00 90.15           C
ATOM   1673  O   VAL A 122       2.902   8.936   6.881  1.00 90.15           O
ATOM   1674  HA  VAL A 122       4.299  11.042   6.818  1.00 90.15           H
ATOM   1675  CB  VAL A 122       5.217  10.564   8.686  1.00 90.15           C
ATOM   1676  HB  VAL A 122       4.915  10.550   9.733  1.00 90.15           H
ATOM   1677  CG1 VAL A 122       5.799   9.190   8.346  1.00 90.15           C
ATOM   1678 1HG1 VAL A 122       5.052   8.421   8.543  1.00 90.15           H
ATOM   1679 2HG1 VAL A 122       6.078   9.164   7.293  1.00 90.15           H
ATOM   1680 3HG1 VAL A 122       6.680   9.007   8.960  1.00 90.15           H
ATOM   1681  CG2 VAL A 122       6.268  11.662   8.515  1.00 90.15           C
ATOM   1682 1HG2 VAL A 122       6.563  11.722   7.467  1.00 90.15           H
ATOM   1683 2HG2 VAL A 122       5.849  12.618   8.829  1.00 90.15           H
ATOM   1684 3HG2 VAL A 122       7.140  11.429   9.125  1.00 90.15           H
ATOM   1685  HN  VAL A 122       3.671  12.417   9.188  1.00 90.15           H
ATOM   1686  N   ASN A 123       2.209   9.621   8.922  1.00 89.62           N
ATOM   1687  CA  ASN A 123       1.201   8.584   9.051  1.00 89.62           C
ATOM   1688  C   ASN A 123       0.145   8.766   7.958  1.00 89.62           C
ATOM   1689  O   ASN A 123      -0.287   7.795   7.339  1.00 89.62           O
ATOM   1690  HA  ASN A 123       1.743   7.643   8.953  1.00 89.62           H
ATOM   1691  CB  ASN A 123       0.496   8.665  10.407  1.00 89.62           C
ATOM   1692 1HB  ASN A 123       0.579   9.677  10.803  1.00 89.62           H
ATOM   1693 2HB  ASN A 123      -0.566   8.458  10.281  1.00 89.62           H
ATOM   1694  CG  ASN A 123       1.102   7.671  11.400  1.00 89.62           C
ATOM   1695  OD1 ASN A 123       1.798   6.738  11.037  1.00 89.62           O
ATOM   1696  ND2 ASN A 123       0.799   7.923  12.670  1.00 89.62           N
ATOM   1697 1HD2 ASN A 123       0.222   8.707  12.900  1.00 89.62           H
ATOM   1698 2HD2 ASN A 123       1.148   7.329  13.395  1.00 89.62           H
ATOM   1699  HN  ASN A 123       2.275  10.245   9.700  1.00 89.62           H
ATOM   1700  N   SER A 124      -0.240  10.017   7.755  1.00 90.67           N
ATOM   1701  CA  SER A 124      -1.292  10.332   6.803  1.00 90.67           C
ATOM   1702  C   SER A 124      -0.833   9.988   5.384  1.00 90.67           C
ATOM   1703  O   SER A 124      -1.588   9.404   4.608  1.00 90.67           O
ATOM   1704  HA  SER A 124      -2.138   9.709   7.093  1.00 90.67           H
ATOM   1705  CB  SER A 124      -1.691  11.806   6.890  1.00 90.67           C
ATOM   1706 1HB  SER A 124      -0.839  12.429   6.616  1.00 90.67           H
ATOM   1707 2HB  SER A 124      -2.480  12.011   6.167  1.00 90.67           H
ATOM   1708  OG  SER A 124      -2.138  12.162   8.195  1.00 90.67           O
ATOM   1709  HG  SER A 124      -1.491  12.797   8.617  1.00 90.67           H
ATOM   1710  HN  SER A 124       0.153  10.807   8.226  1.00 90.67           H
ATOM   1711  N   MET A 125       0.402  10.366   5.088  1.00 84.69           N
ATOM   1712  CA  MET A 125       0.968  10.111   3.774  1.00 84.69           C
ATOM   1713  C   MET A 125       0.987   8.612   3.467  1.00 84.69           C
ATOM   1714  O   MET A 125       0.614   8.194   2.372  1.00 84.69           O
ATOM   1715  HA  MET A 125       0.315  10.624   3.069  1.00 84.69           H
ATOM   1716  CB  MET A 125       2.394  10.662   3.716  1.00 84.69           C
ATOM   1717 1HB  MET A 125       2.928  10.394   4.628  1.00 84.69           H
ATOM   1718 2HB  MET A 125       2.931  10.205   2.885  1.00 84.69           H
ATOM   1719  CG  MET A 125       2.387  12.183   3.551  1.00 84.69           C
ATOM   1720 1HG  MET A 125       1.796  12.460   2.678  1.00 84.69           H
ATOM   1721 2HG  MET A 125       1.915  12.649   4.416  1.00 84.69           H
ATOM   1722  SD  MET A 125       4.058  12.785   3.372  1.00 84.69           S
ATOM   1723  CE  MET A 125       4.406  12.240   1.708  1.00 84.69           C
ATOM   1724 1HE  MET A 125       4.319  11.154   1.656  1.00 84.69           H
ATOM   1725 2HE  MET A 125       3.695  12.696   1.020  1.00 84.69           H
ATOM   1726 3HE  MET A 125       5.419  12.536   1.433  1.00 84.69           H
ATOM   1727  HN  MET A 125       1.011  10.838   5.726  1.00 84.69           H
ATOM   1728  N   TYR A 126       1.425   7.844   4.454  1.00 85.32           N
ATOM   1729  CA  TYR A 126       1.511   6.402   4.299  1.00 85.32           C
ATOM   1730  C   TYR A 126       0.154   5.809   3.916  1.00 85.32           C
ATOM   1731  O   TYR A 126       0.060   5.018   2.979  1.00 85.32           O
ATOM   1732  HA  TYR A 126       2.228   6.192   3.505  1.00 85.32           H
ATOM   1733  CB  TYR A 126       1.926   5.854   5.666  1.00 85.32           C
ATOM   1734 1HB  TYR A 126       2.964   6.130   5.856  1.00 85.32           H
ATOM   1735 2HB  TYR A 126       1.322   6.333   6.436  1.00 85.32           H
ATOM   1736  CG  TYR A 126       1.785   4.336   5.797  1.00 85.32           C
ATOM   1737  CD1 TYR A 126       0.719   3.800   6.490  1.00 85.32           C
ATOM   1738  HD1 TYR A 126      -0.022   4.458   6.945  1.00 85.32           H
ATOM   1739  CD2 TYR A 126       2.723   3.503   5.222  1.00 85.32           C
ATOM   1740  HD2 TYR A 126       3.565   3.927   4.674  1.00 85.32           H
ATOM   1741  CE1 TYR A 126       0.586   2.372   6.614  1.00 85.32           C
ATOM   1742  HE1 TYR A 126      -0.251   1.935   7.159  1.00 85.32           H
ATOM   1743  CE2 TYR A 126       2.590   2.075   5.345  1.00 85.32           C
ATOM   1744  HE2 TYR A 126       3.323   1.406   4.896  1.00 85.32           H
ATOM   1745  CZ  TYR A 126       1.528   1.580   6.035  1.00 85.32           C
ATOM   1746  OH  TYR A 126       1.402   0.231   6.152  1.00 85.32           O
ATOM   1747  HH  TYR A 126       2.262  -0.216   5.905  1.00 85.32           H
ATOM   1748  HN  TYR A 126       1.716   8.191   5.346  1.00 85.32           H
ATOM   1749  N   LYS A 127      -0.864   6.214   4.660  1.00 85.49           N
ATOM   1750  CA  LYS A 127      -2.196   5.665   4.470  1.00 85.49           C
ATOM   1751  C   LYS A 127      -2.723   6.082   3.095  1.00 85.49           C
ATOM   1752  O   LYS A 127      -3.258   5.258   2.355  1.00 85.49           O
ATOM   1753  HA  LYS A 127      -2.108   4.579   4.491  1.00 85.49           H
ATOM   1754  CB  LYS A 127      -3.112   6.067   5.628  1.00 85.49           C
ATOM   1755 1HB  LYS A 127      -2.885   7.087   5.939  1.00 85.49           H
ATOM   1756 2HB  LYS A 127      -4.150   6.059   5.295  1.00 85.49           H
ATOM   1757  CG  LYS A 127      -2.944   5.117   6.815  1.00 85.49           C
ATOM   1758 1HG  LYS A 127      -1.886   5.010   7.053  1.00 85.49           H
ATOM   1759 2HG  LYS A 127      -3.427   5.541   7.696  1.00 85.49           H
ATOM   1760  CD  LYS A 127      -3.545   3.744   6.508  1.00 85.49           C
ATOM   1761 1HD  LYS A 127      -4.518   3.867   6.032  1.00 85.49           H
ATOM   1762 2HD  LYS A 127      -2.909   3.215   5.798  1.00 85.49           H
ATOM   1763  CE  LYS A 127      -3.696   2.914   7.784  1.00 85.49           C
ATOM   1764 1HE  LYS A 127      -3.490   1.865   7.569  1.00 85.49           H
ATOM   1765 2HE  LYS A 127      -2.964   3.237   8.524  1.00 85.49           H
ATOM   1766  NZ  LYS A 127      -5.063   3.054   8.335  1.00 85.49           N
ATOM   1767 1HZ  LYS A 127      -5.097   2.643   9.261  1.00 85.49           H
ATOM   1768 2HZ  LYS A 127      -5.305   4.037   8.392  1.00 85.49           H
ATOM   1769 3HZ  LYS A 127      -5.722   2.578   7.729  1.00 85.49           H
ATOM   1770  HN  LYS A 127      -0.790   6.903   5.381  1.00 85.49           H
ATOM   1771  N   MET A 128      -2.554   7.362   2.795  1.00 85.52           N
ATOM   1772  CA  MET A 128      -3.076   7.915   1.557  1.00 85.52           C
ATOM   1773  C   MET A 128      -2.472   7.207   0.343  1.00 85.52           C
ATOM   1774  O   MET A 128      -3.181   6.892  -0.612  1.00 85.52           O
ATOM   1775  HA  MET A 128      -4.152   7.743   1.589  1.00 85.52           H
ATOM   1776  CB  MET A 128      -2.753   9.409   1.490  1.00 85.52           C
ATOM   1777 1HB  MET A 128      -3.133   9.908   2.381  1.00 85.52           H
ATOM   1778 2HB  MET A 128      -1.672   9.551   1.482  1.00 85.52           H
ATOM   1779  CG  MET A 128      -3.365  10.047   0.241  1.00 85.52           C
ATOM   1780 1HG  MET A 128      -2.961   9.574  -0.654  1.00 85.52           H
ATOM   1781 2HG  MET A 128      -4.442   9.882   0.230  1.00 85.52           H
ATOM   1782  SD  MET A 128      -3.017  11.797   0.216  1.00 85.52           S
ATOM   1783  CE  MET A 128      -3.780  12.243  -1.335  1.00 85.52           C
ATOM   1784 1HE  MET A 128      -3.309  11.686  -2.145  1.00 85.52           H
ATOM   1785 2HE  MET A 128      -4.843  12.003  -1.299  1.00 85.52           H
ATOM   1786 3HE  MET A 128      -3.655  13.312  -1.508  1.00 85.52           H
ATOM   1787  HN  MET A 128      -2.072   8.014   3.380  1.00 85.52           H
ATOM   1788  N   ASN A 129      -1.170   6.977   0.419  1.00 80.69           N
ATOM   1789  CA  ASN A 129      -0.448   6.385  -0.695  1.00 80.69           C
ATOM   1790  C   ASN A 129      -0.815   4.903  -0.804  1.00 80.69           C
ATOM   1791  O   ASN A 129      -0.924   4.367  -1.905  1.00 80.69           O
ATOM   1792  HA  ASN A 129      -0.755   6.956  -1.571  1.00 80.69           H
ATOM   1793  CB  ASN A 129       1.064   6.483  -0.486  1.00 80.69           C
ATOM   1794 1HB  ASN A 129       1.331   6.049   0.478  1.00 80.69           H
ATOM   1795 2HB  ASN A 129       1.579   5.902  -1.251  1.00 80.69           H
ATOM   1796  CG  ASN A 129       1.532   7.939  -0.543  1.00 80.69           C
ATOM   1797  OD1 ASN A 129       0.960   8.776  -1.222  1.00 80.69           O
ATOM   1798  ND2 ASN A 129       2.602   8.193   0.205  1.00 80.69           N
ATOM   1799 1HD2 ASN A 129       3.024   7.461   0.738  1.00 80.69           H
ATOM   1800 2HD2 ASN A 129       2.984   9.117   0.234  1.00 80.69           H
ATOM   1801  HN  ASN A 129      -0.610   7.188   1.220  1.00 80.69           H
ATOM   1802  N   PHE A 130      -0.995   4.284   0.354  1.00 85.28           N
ATOM   1803  CA  PHE A 130      -1.372   2.882   0.402  1.00 85.28           C
ATOM   1804  C   PHE A 130      -2.631   2.624  -0.428  1.00 85.28           C
ATOM   1805  O   PHE A 130      -2.637   1.758  -1.301  1.00 85.28           O
ATOM   1806  HA  PHE A 130      -0.542   2.310  -0.013  1.00 85.28           H
ATOM   1807  CB  PHE A 130      -1.663   2.547   1.866  1.00 85.28           C
ATOM   1808 1HB  PHE A 130      -0.747   2.667   2.444  1.00 85.28           H
ATOM   1809 2HB  PHE A 130      -2.383   3.265   2.256  1.00 85.28           H
ATOM   1810  CG  PHE A 130      -2.205   1.133   2.085  1.00 85.28           C
ATOM   1811  CD1 PHE A 130      -3.540   0.935   2.249  1.00 85.28           C
ATOM   1812  HD1 PHE A 130      -4.224   1.783   2.224  1.00 85.28           H
ATOM   1813  CD2 PHE A 130      -1.352   0.074   2.115  1.00 85.28           C
ATOM   1814  HD2 PHE A 130      -0.281   0.233   1.984  1.00 85.28           H
ATOM   1815  CE1 PHE A 130      -4.044  -0.378   2.452  1.00 85.28           C
ATOM   1816  HE1 PHE A 130      -5.114  -0.536   2.583  1.00 85.28           H
ATOM   1817  CE2 PHE A 130      -1.855  -1.238   2.319  1.00 85.28           C
ATOM   1818  HE2 PHE A 130      -1.171  -2.086   2.343  1.00 85.28           H
ATOM   1819  CZ  PHE A 130      -3.191  -1.436   2.482  1.00 85.28           C
ATOM   1820  HZ  PHE A 130      -3.577  -2.443   2.638  1.00 85.28           H
ATOM   1821  HN  PHE A 130      -0.888   4.724   1.245  1.00 85.28           H
ATOM   1822  N   TYR A 131      -3.668   3.391  -0.126  1.00 91.44           N
ATOM   1823  CA  TYR A 131      -4.940   3.235  -0.810  1.00 91.44           C
ATOM   1824  C   TYR A 131      -4.822   3.630  -2.284  1.00 91.44           C
ATOM   1825  O   TYR A 131      -5.397   2.977  -3.153  1.00 91.44           O
ATOM   1826  HA  TYR A 131      -5.230   2.186  -0.746  1.00 91.44           H
ATOM   1827  CB  TYR A 131      -5.913   4.188  -0.115  1.00 91.44           C
ATOM   1828 1HB  TYR A 131      -5.422   5.150   0.032  1.00 91.44           H
ATOM   1829 2HB  TYR A 131      -6.766   4.364  -0.771  1.00 91.44           H
ATOM   1830  CG  TYR A 131      -6.424   3.681   1.235  1.00 91.44           C
ATOM   1831  CD1 TYR A 131      -7.062   2.460   1.317  1.00 91.44           C
ATOM   1832  HD1 TYR A 131      -7.202   1.857   0.420  1.00 91.44           H
ATOM   1833  CD2 TYR A 131      -6.246   4.444   2.371  1.00 91.44           C
ATOM   1834  HD2 TYR A 131      -5.742   5.409   2.307  1.00 91.44           H
ATOM   1835  CE1 TYR A 131      -7.542   1.982   2.588  1.00 91.44           C
ATOM   1836  HE1 TYR A 131      -8.047   1.020   2.667  1.00 91.44           H
ATOM   1837  CE2 TYR A 131      -6.726   3.967   3.642  1.00 91.44           C
ATOM   1838  HE2 TYR A 131      -6.593   4.560   4.547  1.00 91.44           H
ATOM   1839  CZ  TYR A 131      -7.350   2.759   3.688  1.00 91.44           C
ATOM   1840  OH  TYR A 131      -7.804   2.308   4.888  1.00 91.44           O
ATOM   1841  HH  TYR A 131      -7.712   3.024   5.580  1.00 91.44           H
ATOM   1842  HN  TYR A 131      -3.649   4.108   0.571  1.00 91.44           H
ATOM   1843  N   SER A 132      -4.074   4.698  -2.518  1.00 90.51           N
ATOM   1844  CA  SER A 132      -3.940   5.238  -3.861  1.00 90.51           C
ATOM   1845  C   SER A 132      -3.344   4.182  -4.793  1.00 90.51           C
ATOM   1846  O   SER A 132      -3.842   3.972  -5.898  1.00 90.51           O
ATOM   1847  HA  SER A 132      -4.954   5.494  -4.171  1.00 90.51           H
ATOM   1848  CB  SER A 132      -3.074   6.499  -3.864  1.00 90.51           C
ATOM   1849 1HB  SER A 132      -2.081   6.258  -3.483  1.00 90.51           H
ATOM   1850 2HB  SER A 132      -2.945   6.848  -4.888  1.00 90.51           H
ATOM   1851  OG  SER A 132      -3.644   7.541  -3.076  1.00 90.51           O
ATOM   1852  HG  SER A 132      -3.177   7.596  -2.193  1.00 90.51           H
ATOM   1853  HN  SER A 132      -3.565   5.191  -1.812  1.00 90.51           H
ATOM   1854  N   CYS A 133      -2.286   3.545  -4.313  1.00 87.95           N
ATOM   1855  CA  CYS A 133      -1.577   2.562  -5.115  1.00 87.95           C
ATOM   1856  C   CYS A 133      -2.551   1.437  -5.469  1.00 87.95           C
ATOM   1857  O   CYS A 133      -2.660   1.048  -6.631  1.00 87.95           O
ATOM   1858  HA  CYS A 133      -1.238   3.078  -6.014  1.00 87.95           H
ATOM   1859  CB  CYS A 133      -0.334   2.036  -4.395  1.00 87.95           C
ATOM   1860 1HB  CYS A 133      -0.596   1.715  -3.387  1.00 87.95           H
ATOM   1861 2HB  CYS A 133       0.056   1.161  -4.917  1.00 87.95           H
ATOM   1862  SG  CYS A 133       0.947   3.341  -4.322  1.00 87.95           S
ATOM   1863  HG  CYS A 133       0.450   3.964  -3.258  1.00 87.95           H
ATOM   1864  HN  CYS A 133      -1.914   3.690  -3.397  1.00 87.95           H
ATOM   1865  N   VAL A 134      -3.234   0.945  -4.446  1.00 87.45           N
ATOM   1866  CA  VAL A 134      -4.075  -0.229  -4.603  1.00 87.45           C
ATOM   1867  C   VAL A 134      -5.212   0.089  -5.576  1.00 87.45           C
ATOM   1868  O   VAL A 134      -5.542  -0.723  -6.438  1.00 87.45           O
ATOM   1869  HA  VAL A 134      -3.459  -1.020  -5.031  1.00 87.45           H
ATOM   1870  CB  VAL A 134      -4.572  -0.703  -3.236  1.00 87.45           C
ATOM   1871  HB  VAL A 134      -5.061   0.140  -2.747  1.00 87.45           H
ATOM   1872  CG1 VAL A 134      -5.605  -1.822  -3.386  1.00 87.45           C
ATOM   1873 1HG1 VAL A 134      -6.456  -1.457  -3.960  1.00 87.45           H
ATOM   1874 2HG1 VAL A 134      -5.152  -2.667  -3.905  1.00 87.45           H
ATOM   1875 3HG1 VAL A 134      -5.942  -2.140  -2.399  1.00 87.45           H
ATOM   1876  CG2 VAL A 134      -3.406  -1.148  -2.352  1.00 87.45           C
ATOM   1877 1HG2 VAL A 134      -2.877  -1.969  -2.835  1.00 87.45           H
ATOM   1878 2HG2 VAL A 134      -2.722  -0.312  -2.205  1.00 87.45           H
ATOM   1879 3HG2 VAL A 134      -3.787  -1.480  -1.386  1.00 87.45           H
ATOM   1880  HN  VAL A 134      -3.220   1.335  -3.525  1.00 87.45           H
ATOM   1881  N   LEU A 135      -5.781   1.274  -5.404  1.00 91.77           N
ATOM   1882  CA  LEU A 135      -6.919   1.682  -6.210  1.00 91.77           C
ATOM   1883  C   LEU A 135      -6.469   1.874  -7.660  1.00 91.77           C
ATOM   1884  O   LEU A 135      -7.223   1.593  -8.590  1.00 91.77           O
ATOM   1885  HA  LEU A 135      -7.648   0.872  -6.179  1.00 91.77           H
ATOM   1886  CB  LEU A 135      -7.589   2.917  -5.605  1.00 91.77           C
ATOM   1887 1HB  LEU A 135      -6.824   3.676  -5.439  1.00 91.77           H
ATOM   1888 2HB  LEU A 135      -8.287   3.323  -6.337  1.00 91.77           H
ATOM   1889  CG  LEU A 135      -8.342   2.696  -4.292  1.00 91.77           C
ATOM   1890  HG  LEU A 135      -7.659   2.233  -3.580  1.00 91.77           H
ATOM   1891  CD1 LEU A 135      -8.792   4.027  -3.687  1.00 91.77           C
ATOM   1892 1HD1 LEU A 135      -7.920   4.650  -3.489  1.00 91.77           H
ATOM   1893 2HD1 LEU A 135      -9.453   4.540  -4.387  1.00 91.77           H
ATOM   1894 3HD1 LEU A 135      -9.325   3.841  -2.755  1.00 91.77           H
ATOM   1895  CD2 LEU A 135      -9.513   1.730  -4.487  1.00 91.77           C
ATOM   1896 1HD2 LEU A 135     -10.205   2.142  -5.222  1.00 91.77           H
ATOM   1897 2HD2 LEU A 135      -9.137   0.770  -4.840  1.00 91.77           H
ATOM   1898 3HD2 LEU A 135     -10.031   1.591  -3.538  1.00 91.77           H
ATOM   1899  HN  LEU A 135      -5.477   1.948  -4.730  1.00 91.77           H
ATOM   1900  N   LEU A 136      -5.242   2.352  -7.806  1.00 91.07           N
ATOM   1901  CA  LEU A 136      -4.685   2.590  -9.127  1.00 91.07           C
ATOM   1902  C   LEU A 136      -4.511   1.253  -9.851  1.00 91.07           C
ATOM   1903  O   LEU A 136      -4.860   1.129 -11.024  1.00 91.07           O
ATOM   1904  HA  LEU A 136      -5.404   3.192  -9.681  1.00 91.07           H
ATOM   1905  CB  LEU A 136      -3.394   3.405  -9.025  1.00 91.07           C
ATOM   1906 1HB  LEU A 136      -2.791   2.994  -8.215  1.00 91.07           H
ATOM   1907 2HB  LEU A 136      -2.828   3.269  -9.946  1.00 91.07           H
ATOM   1908  CG  LEU A 136      -3.567   4.906  -8.783  1.00 91.07           C
ATOM   1909  HG  LEU A 136      -4.265   5.041  -7.957  1.00 91.07           H
ATOM   1910  CD1 LEU A 136      -2.243   5.550  -8.365  1.00 91.07           C
ATOM   1911 1HD1 LEU A 136      -1.888   5.086  -7.445  1.00 91.07           H
ATOM   1912 2HD1 LEU A 136      -1.504   5.406  -9.153  1.00 91.07           H
ATOM   1913 3HD1 LEU A 136      -2.394   6.617  -8.200  1.00 91.07           H
ATOM   1914  CD2 LEU A 136      -4.176   5.592 -10.007  1.00 91.07           C
ATOM   1915 1HD2 LEU A 136      -3.522   5.450 -10.867  1.00 91.07           H
ATOM   1916 2HD2 LEU A 136      -5.153   5.158 -10.218  1.00 91.07           H
ATOM   1917 3HD2 LEU A 136      -4.288   6.658  -9.808  1.00 91.07           H
ATOM   1918  HN  LEU A 136      -4.634   2.575  -7.044  1.00 91.07           H
ATOM   1919  N   ILE A 137      -3.973   0.287  -9.122  1.00 86.08           N
ATOM   1920  CA  ILE A 137      -3.718  -1.026  -9.690  1.00 86.08           C
ATOM   1921  C   ILE A 137      -5.043  -1.653 -10.130  1.00 86.08           C
ATOM   1922  O   ILE A 137      -5.113  -2.292 -11.178  1.00 86.08           O
ATOM   1923  HA  ILE A 137      -3.093  -0.885 -10.572  1.00 86.08           H
ATOM   1924  CB  ILE A 137      -2.925  -1.891  -8.708  1.00 86.08           C
ATOM   1925  HB  ILE A 137      -3.385  -1.799  -7.724  1.00 86.08           H
ATOM   1926  CG1 ILE A 137      -1.484  -1.394  -8.580  1.00 86.08           C
ATOM   1927 1HG1 ILE A 137      -0.938  -1.613  -9.498  1.00 86.08           H
ATOM   1928 2HG1 ILE A 137      -1.478  -0.311  -8.457  1.00 86.08           H
ATOM   1929  CG2 ILE A 137      -2.991  -3.368  -9.101  1.00 86.08           C
ATOM   1930 1HG2 ILE A 137      -4.029  -3.699  -9.098  1.00 86.08           H
ATOM   1931 2HG2 ILE A 137      -2.570  -3.497 -10.098  1.00 86.08           H
ATOM   1932 3HG2 ILE A 137      -2.419  -3.959  -8.386  1.00 86.08           H
ATOM   1933  CD1 ILE A 137      -0.780  -2.053  -7.392  1.00 86.08           C
ATOM   1934 1HD1 ILE A 137      -1.314  -1.812  -6.474  1.00 86.08           H
ATOM   1935 2HD1 ILE A 137      -0.766  -3.134  -7.532  1.00 86.08           H
ATOM   1936 3HD1 ILE A 137       0.243  -1.683  -7.325  1.00 86.08           H
ATOM   1937  HN  ILE A 137      -3.713   0.389  -8.162  1.00 86.08           H
ATOM   1938  N   MET A 138      -6.060  -1.447  -9.306  1.00 88.01           N
ATOM   1939  CA  MET A 138      -7.390  -1.942  -9.621  1.00 88.01           C
ATOM   1940  C   MET A 138      -7.914  -1.319 -10.916  1.00 88.01           C
ATOM   1941  O   MET A 138      -8.468  -2.017 -11.765  1.00 88.01           O
ATOM   1942  HA  MET A 138      -7.280  -3.019  -9.746  1.00 88.01           H
ATOM   1943  CB  MET A 138      -8.344  -1.610  -8.472  1.00 88.01           C
ATOM   1944 1HB  MET A 138      -7.941  -1.999  -7.537  1.00 88.01           H
ATOM   1945 2HB  MET A 138      -8.421  -0.528  -8.360  1.00 88.01           H
ATOM   1946  CG  MET A 138      -9.731  -2.203  -8.723  1.00 88.01           C
ATOM   1947 1HG  MET A 138     -10.126  -1.839  -9.672  1.00 88.01           H
ATOM   1948 2HG  MET A 138      -9.663  -3.288  -8.800  1.00 88.01           H
ATOM   1949  SD  MET A 138     -10.836  -1.756  -7.393  1.00 88.01           S
ATOM   1950  CE  MET A 138     -11.036  -0.014  -7.729  1.00 88.01           C
ATOM   1951 1HE  MET A 138     -10.064   0.479  -7.683  1.00 88.01           H
ATOM   1952 2HE  MET A 138     -11.463   0.118  -8.723  1.00 88.01           H
ATOM   1953 3HE  MET A 138     -11.701   0.425  -6.986  1.00 88.01           H
ATOM   1954  HN  MET A 138      -5.987  -0.954  -8.439  1.00 88.01           H
ATOM   1955  N   CYS A 139      -7.721  -0.013 -11.028  1.00 91.20           N
ATOM   1956  CA  CYS A 139      -8.240   0.726 -12.167  1.00 91.20           C
ATOM   1957  C   CYS A 139      -7.501   0.256 -13.421  1.00 91.20           C
ATOM   1958  O   CYS A 139      -8.085   0.189 -14.502  1.00 91.20           O
ATOM   1959  HA  CYS A 139      -9.302   0.492 -12.233  1.00 91.20           H
ATOM   1960  CB  CYS A 139      -8.116   2.237 -11.964  1.00 91.20           C
ATOM   1961 1HB  CYS A 139      -7.122   2.482 -11.590  1.00 91.20           H
ATOM   1962 2HB  CYS A 139      -8.233   2.751 -12.918  1.00 91.20           H
ATOM   1963  SG  CYS A 139      -9.389   2.816 -10.783  1.00 91.20           S
ATOM   1964  HG  CYS A 139      -8.783   2.359  -9.691  1.00 91.20           H
ATOM   1965  HN  CYS A 139      -7.221   0.537 -10.359  1.00 91.20           H
ATOM   1966  N   ILE A 140      -6.226  -0.057 -13.236  1.00 85.46           N
ATOM   1967  CA  ILE A 140      -5.416  -0.569 -14.328  1.00 85.46           C
ATOM   1968  C   ILE A 140      -6.050  -1.850 -14.872  1.00 85.46           C
ATOM   1969  O   ILE A 140      -6.132  -2.041 -16.085  1.00 85.46           O
ATOM   1970  HA  ILE A 140      -5.421   0.181 -15.119  1.00 85.46           H
ATOM   1971  CB  ILE A 140      -3.963  -0.744 -13.880  1.00 85.46           C
ATOM   1972  HB  ILE A 140      -3.963  -1.233 -12.906  1.00 85.46           H
ATOM   1973  CG1 ILE A 140      -3.275   0.611 -13.706  1.00 85.46           C
ATOM   1974 1HG1 ILE A 140      -3.077   1.050 -14.684  1.00 85.46           H
ATOM   1975 2HG1 ILE A 140      -3.940   1.295 -13.179  1.00 85.46           H
ATOM   1976  CG2 ILE A 140      -3.199  -1.656 -14.843  1.00 85.46           C
ATOM   1977 1HG2 ILE A 140      -3.676  -2.635 -14.872  1.00 85.46           H
ATOM   1978 2HG2 ILE A 140      -3.206  -1.218 -15.841  1.00 85.46           H
ATOM   1979 3HG2 ILE A 140      -2.169  -1.763 -14.501  1.00 85.46           H
ATOM   1980  CD1 ILE A 140      -1.965   0.466 -12.930  1.00 85.46           C
ATOM   1981 1HD1 ILE A 140      -2.171   0.049 -11.944  1.00 85.46           H
ATOM   1982 2HD1 ILE A 140      -1.293  -0.200 -13.473  1.00 85.46           H
ATOM   1983 3HD1 ILE A 140      -1.497   1.444 -12.821  1.00 85.46           H
ATOM   1984  HN  ILE A 140      -5.749   0.033 -12.362  1.00 85.46           H
ATOM   1985  N   SER A 141      -6.483  -2.696 -13.949  1.00 86.11           N
ATOM   1986  CA  SER A 141      -7.038  -3.988 -14.318  1.00 86.11           C
ATOM   1987  C   SER A 141      -8.337  -3.794 -15.104  1.00 86.11           C
ATOM   1988  O   SER A 141      -8.573  -4.478 -16.098  1.00 86.11           O
ATOM   1989  HA  SER A 141      -6.280  -4.459 -14.943  1.00 86.11           H
ATOM   1990  CB  SER A 141      -7.290  -4.853 -13.082  1.00 86.11           C
ATOM   1991 1HB  SER A 141      -8.044  -4.378 -12.454  1.00 86.11           H
ATOM   1992 2HB  SER A 141      -7.693  -5.817 -13.390  1.00 86.11           H
ATOM   1993  OG  SER A 141      -6.102  -5.057 -12.322  1.00 86.11           O
ATOM   1994  HG  SER A 141      -5.976  -4.305 -11.675  1.00 86.11           H
ATOM   1995  HN  SER A 141      -6.460  -2.512 -12.966  1.00 86.11           H
ATOM   1996  N   VAL A 142      -9.145  -2.858 -14.627  1.00 88.21           N
ATOM   1997  CA  VAL A 142     -10.418  -2.573 -15.266  1.00 88.21           C
ATOM   1998  C   VAL A 142     -10.166  -2.026 -16.673  1.00 88.21           C
ATOM   1999  O   VAL A 142     -10.868  -2.385 -17.617  1.00 88.21           O
ATOM   2000  HA  VAL A 142     -10.964  -3.513 -15.348  1.00 88.21           H
ATOM   2001  CB  VAL A 142     -11.241  -1.622 -14.394  1.00 88.21           C
ATOM   2002  HB  VAL A 142     -10.650  -0.720 -14.233  1.00 88.21           H
ATOM   2003  CG1 VAL A 142     -12.537  -1.216 -15.097  1.00 88.21           C
ATOM   2004 1HG1 VAL A 142     -12.300  -0.713 -16.035  1.00 88.21           H
ATOM   2005 2HG1 VAL A 142     -13.133  -2.105 -15.303  1.00 88.21           H
ATOM   2006 3HG1 VAL A 142     -13.102  -0.540 -14.455  1.00 88.21           H
ATOM   2007  CG2 VAL A 142     -11.530  -2.245 -13.027  1.00 88.21           C
ATOM   2008 1HG2 VAL A 142     -12.091  -3.170 -13.160  1.00 88.21           H
ATOM   2009 2HG2 VAL A 142     -10.590  -2.460 -12.519  1.00 88.21           H
ATOM   2010 3HG2 VAL A 142     -12.116  -1.548 -12.427  1.00 88.21           H
ATOM   2011  HN  VAL A 142      -8.943  -2.302 -13.821  1.00 88.21           H
ATOM   2012  N   ASP A 143      -9.163  -1.166 -16.768  1.00 83.15           N
ATOM   2013  CA  ASP A 143      -8.838  -0.532 -18.034  1.00 83.15           C
ATOM   2014  C   ASP A 143      -8.492  -1.609 -19.065  1.00 83.15           C
ATOM   2015  O   ASP A 143      -8.929  -1.538 -20.213  1.00 83.15           O
ATOM   2016  HA  ASP A 143      -9.727   0.036 -18.307  1.00 83.15           H
ATOM   2017  CB  ASP A 143      -7.627   0.393 -17.893  1.00 83.15           C
ATOM   2018 1HB  ASP A 143      -7.869   1.214 -17.218  1.00 83.15           H
ATOM   2019 2HB  ASP A 143      -6.798  -0.154 -17.444  1.00 83.15           H
ATOM   2020  CG  ASP A 143      -7.201   0.950 -19.252  1.00 83.15           C
ATOM   2021  OD1 ASP A 143      -8.067   1.569 -19.908  1.00 83.15           O
ATOM   2022  OD2 ASP A 143      -6.020   0.746 -19.605  1.00 83.15           O
ATOM   2023  HN  ASP A 143      -8.579  -0.901 -16.001  1.00 83.15           H
ATOM   2024  N   ARG A 144      -7.712  -2.582 -18.618  1.00 73.69           N
ATOM   2025  CA  ARG A 144      -7.260  -3.644 -19.500  1.00 73.69           C
ATOM   2026  C   ARG A 144      -8.446  -4.497 -19.954  1.00 73.69           C
ATOM   2027  O   ARG A 144      -8.523  -4.891 -21.117  1.00 73.69           O
ATOM   2028  HA  ARG A 144      -6.802  -3.129 -20.345  1.00 73.69           H
ATOM   2029  CB  ARG A 144      -6.233  -4.539 -18.804  1.00 73.69           C
ATOM   2030 1HB  ARG A 144      -6.611  -4.840 -17.827  1.00 73.69           H
ATOM   2031 2HB  ARG A 144      -6.088  -5.451 -19.383  1.00 73.69           H
ATOM   2032  CG  ARG A 144      -4.896  -3.814 -18.639  1.00 73.69           C
ATOM   2033 1HG  ARG A 144      -5.042  -2.901 -18.063  1.00 73.69           H
ATOM   2034 2HG  ARG A 144      -4.205  -4.441 -18.075  1.00 73.69           H
ATOM   2035  CD  ARG A 144      -4.286  -3.473 -20.001  1.00 73.69           C
ATOM   2036 1HD  ARG A 144      -4.032  -4.388 -20.534  1.00 73.69           H
ATOM   2037 2HD  ARG A 144      -5.015  -2.940 -20.611  1.00 73.69           H
ATOM   2038  NE  ARG A 144      -3.076  -2.641 -19.819  1.00 73.69           N
ATOM   2039  HE  ARG A 144      -2.736  -2.505 -18.888  1.00 73.69           H
ATOM   2040  CZ  ARG A 144      -2.406  -2.059 -20.823  1.00 73.69           C
ATOM   2041  NH1 ARG A 144      -2.816  -2.208 -22.090  1.00 73.69           N
ATOM   2042 1HH1 ARG A 144      -3.627  -2.756 -22.292  1.00 73.69           H
ATOM   2043 2HH1 ARG A 144      -2.311  -1.770 -22.834  1.00 73.69           H
ATOM   2044  NH2 ARG A 144      -1.320  -1.326 -20.541  1.00 73.69           N
ATOM   2045 1HH2 ARG A 144      -0.809  -0.885 -21.279  1.00 73.69           H
ATOM   2046 2HH2 ARG A 144      -1.021  -1.220 -19.593  1.00 73.69           H
ATOM   2047  HN  ARG A 144      -7.389  -2.651 -17.674  1.00 73.69           H
ATOM   2048  N   TYR A 145      -9.341  -4.758 -19.013  1.00 84.67           N
ATOM   2049  CA  TYR A 145     -10.558  -5.490 -19.319  1.00 84.67           C
ATOM   2050  C   TYR A 145     -11.323  -4.828 -20.467  1.00 84.67           C
ATOM   2051  O   TYR A 145     -11.682  -5.487 -21.441  1.00 84.67           O
ATOM   2052  HA  TYR A 145     -10.277  -6.501 -19.616  1.00 84.67           H
ATOM   2053  CB  TYR A 145     -11.414  -5.434 -18.053  1.00 84.67           C
ATOM   2054 1HB  TYR A 145     -10.979  -6.094 -17.302  1.00 84.67           H
ATOM   2055 2HB  TYR A 145     -11.379  -4.423 -17.647  1.00 84.67           H
ATOM   2056  CG  TYR A 145     -12.876  -5.830 -18.271  1.00 84.67           C
ATOM   2057  CD1 TYR A 145     -13.857  -4.860 -18.299  1.00 84.67           C
ATOM   2058  HD1 TYR A 145     -13.590  -3.812 -18.165  1.00 84.67           H
ATOM   2059  CD2 TYR A 145     -13.213  -7.158 -18.441  1.00 84.67           C
ATOM   2060  HD2 TYR A 145     -12.438  -7.924 -18.419  1.00 84.67           H
ATOM   2061  CE1 TYR A 145     -15.232  -5.232 -18.505  1.00 84.67           C
ATOM   2062  HE1 TYR A 145     -16.017  -4.476 -18.530  1.00 84.67           H
ATOM   2063  CE2 TYR A 145     -14.589  -7.530 -18.647  1.00 84.67           C
ATOM   2064  HE2 TYR A 145     -14.869  -8.575 -18.782  1.00 84.67           H
ATOM   2065  CZ  TYR A 145     -15.531  -6.549 -18.669  1.00 84.67           C
ATOM   2066  OH  TYR A 145     -16.830  -6.901 -18.864  1.00 84.67           O
ATOM   2067  HH  TYR A 145     -16.901  -7.891 -18.988  1.00 84.67           H
ATOM   2068  HN  TYR A 145      -9.246  -4.478 -18.058  1.00 84.67           H
ATOM   2069  N   ILE A 146     -11.549  -3.531 -20.314  1.00 82.05           N
ATOM   2070  CA  ILE A 146     -12.336  -2.789 -21.285  1.00 82.05           C
ATOM   2071  C   ILE A 146     -11.620  -2.809 -22.637  1.00 82.05           C
ATOM   2072  O   ILE A 146     -12.258  -2.955 -23.679  1.00 82.05           O
ATOM   2073  HA  ILE A 146     -13.291  -3.303 -21.392  1.00 82.05           H
ATOM   2074  CB  ILE A 146     -12.635  -1.381 -20.768  1.00 82.05           C
ATOM   2075  HB  ILE A 146     -11.694  -0.922 -20.462  1.00 82.05           H
ATOM   2076  CG1 ILE A 146     -13.536  -1.430 -19.532  1.00 82.05           C
ATOM   2077 1HG1 ILE A 146     -14.549  -1.705 -19.828  1.00 82.05           H
ATOM   2078 2HG1 ILE A 146     -13.182  -2.202 -18.850  1.00 82.05           H
ATOM   2079  CG2 ILE A 146     -13.226  -0.504 -21.874  1.00 82.05           C
ATOM   2080 1HG2 ILE A 146     -12.515  -0.431 -22.698  1.00 82.05           H
ATOM   2081 2HG2 ILE A 146     -14.154  -0.949 -22.233  1.00 82.05           H
ATOM   2082 3HG2 ILE A 146     -13.429   0.491 -21.480  1.00 82.05           H
ATOM   2083  CD1 ILE A 146     -13.558  -0.078 -18.816  1.00 82.05           C
ATOM   2084 1HD1 ILE A 146     -12.548   0.182 -18.501  1.00 82.05           H
ATOM   2085 2HD1 ILE A 146     -13.936   0.687 -19.494  1.00 82.05           H
ATOM   2086 3HD1 ILE A 146     -14.206  -0.141 -17.941  1.00 82.05           H
ATOM   2087  HN  ILE A 146     -11.206  -2.990 -19.546  1.00 82.05           H
ATOM   2088  N   ALA A 147     -10.305  -2.659 -22.577  1.00 80.64           N
ATOM   2089  CA  ALA A 147      -9.511  -2.522 -23.786  1.00 80.64           C
ATOM   2090  C   ALA A 147      -9.611  -3.809 -24.606  1.00 80.64           C
ATOM   2091  O   ALA A 147      -9.468  -3.785 -25.827  1.00 80.64           O
ATOM   2092  HA  ALA A 147      -9.930  -1.699 -24.366  1.00 80.64           H
ATOM   2093  CB  ALA A 147      -8.068  -2.178 -23.413  1.00 80.64           C
ATOM   2094 1HB  ALA A 147      -8.049  -1.240 -22.858  1.00 80.64           H
ATOM   2095 2HB  ALA A 147      -7.653  -2.975 -22.795  1.00 80.64           H
ATOM   2096 3HB  ALA A 147      -7.473  -2.075 -24.321  1.00 80.64           H
ATOM   2097  HN  ALA A 147      -9.784  -2.632 -21.724  1.00 80.64           H
ATOM   2098  N   ILE A 148      -9.855  -4.905 -23.901  1.00 76.74           N
ATOM   2099  CA  ILE A 148      -9.762  -6.221 -24.508  1.00 76.74           C
ATOM   2100  C   ILE A 148     -11.170  -6.738 -24.813  1.00 76.74           C
ATOM   2101  O   ILE A 148     -11.453  -7.154 -25.935  1.00 76.74           O
ATOM   2102  HA  ILE A 148      -9.224  -6.110 -25.450  1.00 76.74           H
ATOM   2103  CB  ILE A 148      -8.940  -7.162 -23.625  1.00 76.74           C
ATOM   2104  HB  ILE A 148      -9.318  -7.091 -22.605  1.00 76.74           H
ATOM   2105  CG1 ILE A 148      -7.470  -6.737 -23.592  1.00 76.74           C
ATOM   2106 1HG1 ILE A 148      -7.012  -6.924 -24.563  1.00 76.74           H
ATOM   2107 2HG1 ILE A 148      -7.402  -5.665 -23.409  1.00 76.74           H
ATOM   2108  CG2 ILE A 148      -9.106  -8.616 -24.069  1.00 76.74           C
ATOM   2109 1HG2 ILE A 148     -10.156  -8.900 -23.997  1.00 76.74           H
ATOM   2110 2HG2 ILE A 148      -8.770  -8.722 -25.100  1.00 76.74           H
ATOM   2111 3HG2 ILE A 148      -8.511  -9.263 -23.424  1.00 76.74           H
ATOM   2112  CD1 ILE A 148      -6.704  -7.496 -22.506  1.00 76.74           C
ATOM   2113 1HD1 ILE A 148      -7.150  -7.287 -21.534  1.00 76.74           H
ATOM   2114 2HD1 ILE A 148      -6.755  -8.566 -22.707  1.00 76.74           H
ATOM   2115 3HD1 ILE A 148      -5.663  -7.175 -22.505  1.00 76.74           H
ATOM   2116  HN  ILE A 148     -10.112  -4.902 -22.935  1.00 76.74           H
ATOM   2117  N   ALA A 149     -12.015  -6.695 -23.793  1.00 77.03           N
ATOM   2118  CA  ALA A 149     -13.334  -7.298 -23.888  1.00 77.03           C
ATOM   2119  C   ALA A 149     -14.244  -6.395 -24.722  1.00 77.03           C
ATOM   2120  O   ALA A 149     -15.093  -6.881 -25.468  1.00 77.03           O
ATOM   2121  HA  ALA A 149     -13.224  -8.257 -24.395  1.00 77.03           H
ATOM   2122  CB  ALA A 149     -13.885  -7.543 -22.482  1.00 77.03           C
ATOM   2123 1HB  ALA A 149     -13.217  -8.214 -21.941  1.00 77.03           H
ATOM   2124 2HB  ALA A 149     -13.957  -6.595 -21.950  1.00 77.03           H
ATOM   2125 3HB  ALA A 149     -14.875  -7.995 -22.554  1.00 77.03           H
ATOM   2126  HN  ALA A 149     -11.812  -6.259 -22.916  1.00 77.03           H
ATOM   2127  N   GLN A 150     -14.037  -5.095 -24.569  1.00 68.28           N
ATOM   2128  CA  GLN A 150     -14.896  -4.118 -25.216  1.00 68.28           C
ATOM   2129  C   GLN A 150     -14.087  -3.268 -26.198  1.00 68.28           C
ATOM   2130  O   GLN A 150     -14.269  -2.054 -26.269  1.00 68.28           O
ATOM   2131  HA  GLN A 150     -15.640  -4.702 -25.757  1.00 68.28           H
ATOM   2132  CB  GLN A 150     -15.602  -3.239 -24.182  1.00 68.28           C
ATOM   2133 1HB  GLN A 150     -14.867  -2.639 -23.647  1.00 68.28           H
ATOM   2134 2HB  GLN A 150     -16.274  -2.545 -24.688  1.00 68.28           H
ATOM   2135  CG  GLN A 150     -16.395  -4.091 -23.188  1.00 68.28           C
ATOM   2136 1HG  GLN A 150     -17.023  -4.798 -23.729  1.00 68.28           H
ATOM   2137 2HG  GLN A 150     -15.708  -4.677 -22.577  1.00 68.28           H
ATOM   2138  CD  GLN A 150     -17.265  -3.213 -22.287  1.00 68.28           C
ATOM   2139  OE1 GLN A 150     -17.311  -2.001 -22.414  1.00 68.28           O
ATOM   2140  NE2 GLN A 150     -17.952  -3.892 -21.371  1.00 68.28           N
ATOM   2141 1HE2 GLN A 150     -17.870  -4.887 -21.321  1.00 68.28           H
ATOM   2142 2HE2 GLN A 150     -18.551  -3.406 -20.734  1.00 68.28           H
ATOM   2143  HN  GLN A 150     -13.299  -4.708 -24.015  1.00 68.28           H
ATOM   2144  N   ALA A 151     -13.211  -3.940 -26.930  1.00 68.35           N
ATOM   2145  CA  ALA A 151     -12.209  -3.246 -27.722  1.00 68.35           C
ATOM   2146  C   ALA A 151     -12.901  -2.248 -28.652  1.00 68.35           C
ATOM   2147  O   ALA A 151     -12.424  -1.128 -28.832  1.00 68.35           O
ATOM   2148  HA  ALA A 151     -11.562  -2.701 -27.034  1.00 68.35           H
ATOM   2149  CB  ALA A 151     -11.366  -4.268 -28.487  1.00 68.35           C
ATOM   2150 1HB  ALA A 151     -10.872  -4.935 -27.780  1.00 68.35           H
ATOM   2151 2HB  ALA A 151     -12.010  -4.850 -29.147  1.00 68.35           H
ATOM   2152 3HB  ALA A 151     -10.614  -3.747 -29.081  1.00 68.35           H
ATOM   2153  HN  ALA A 151     -13.179  -4.938 -26.989  1.00 68.35           H
ATOM   2154  N   MET A 152     -14.016  -2.689 -29.217  1.00 57.87           N
ATOM   2155  CA  MET A 152     -14.726  -1.885 -30.197  1.00 57.87           C
ATOM   2156  C   MET A 152     -15.185  -0.558 -29.589  1.00 57.87           C
ATOM   2157  O   MET A 152     -14.996   0.501 -30.186  1.00 57.87           O
ATOM   2158  HA  MET A 152     -14.010  -1.697 -30.997  1.00 57.87           H
ATOM   2159  CB  MET A 152     -15.942  -2.660 -30.709  1.00 57.87           C
ATOM   2160 1HB  MET A 152     -16.476  -3.102 -29.867  1.00 57.87           H
ATOM   2161 2HB  MET A 152     -16.633  -1.976 -31.201  1.00 57.87           H
ATOM   2162  CG  MET A 152     -15.520  -3.760 -31.685  1.00 57.87           C
ATOM   2163 1HG  MET A 152     -14.505  -3.575 -32.037  1.00 57.87           H
ATOM   2164 2HG  MET A 152     -15.510  -4.724 -31.178  1.00 57.87           H
ATOM   2165  SD  MET A 152     -16.645  -3.811 -33.070  1.00 57.87           S
ATOM   2166  CE  MET A 152     -18.031  -4.642 -32.313  1.00 57.87           C
ATOM   2167 1HE  MET A 152     -17.718  -5.624 -31.961  1.00 57.87           H
ATOM   2168 2HE  MET A 152     -18.392  -4.052 -31.471  1.00 57.87           H
ATOM   2169 3HE  MET A 152     -18.830  -4.756 -33.045  1.00 57.87           H
ATOM   2170  HN  MET A 152     -14.432  -3.575 -29.016  1.00 57.87           H
ATOM   2171  N   ARG A 153     -15.780  -0.659 -28.410  1.00 56.42           N
ATOM   2172  CA  ARG A 153     -16.296   0.517 -27.729  1.00 56.42           C
ATOM   2173  C   ARG A 153     -15.143   1.395 -27.239  1.00 56.42           C
ATOM   2174  O   ARG A 153     -15.292   2.610 -27.116  1.00 56.42           O
ATOM   2175  HA  ARG A 153     -16.892   1.035 -28.480  1.00 56.42           H
ATOM   2176  CB  ARG A 153     -17.171   0.124 -26.537  1.00 56.42           C
ATOM   2177 1HB  ARG A 153     -16.661  -0.634 -25.942  1.00 56.42           H
ATOM   2178 2HB  ARG A 153     -17.321   0.988 -25.890  1.00 56.42           H
ATOM   2179  CG  ARG A 153     -18.525  -0.413 -27.004  1.00 56.42           C
ATOM   2180 1HG  ARG A 153     -18.982   0.295 -27.696  1.00 56.42           H
ATOM   2181 2HG  ARG A 153     -18.383  -1.345 -27.550  1.00 56.42           H
ATOM   2182  CD  ARG A 153     -19.460  -0.649 -25.816  1.00 56.42           C
ATOM   2183 1HD  ARG A 153     -19.038  -1.407 -25.156  1.00 56.42           H
ATOM   2184 2HD  ARG A 153     -19.558   0.265 -25.232  1.00 56.42           H
ATOM   2185  NE  ARG A 153     -20.791  -1.084 -26.298  1.00 56.42           N
ATOM   2186  HE  ARG A 153     -20.938  -1.135 -27.286  1.00 56.42           H
ATOM   2187  CZ  ARG A 153     -21.810  -1.414 -25.494  1.00 56.42           C
ATOM   2188  NH1 ARG A 153     -21.669  -1.365 -24.162  1.00 56.42           N
ATOM   2189 1HH1 ARG A 153     -20.798  -1.080 -23.762  1.00 56.42           H
ATOM   2190 2HH1 ARG A 153     -22.435  -1.613 -23.569  1.00 56.42           H
ATOM   2191  NH2 ARG A 153     -22.973  -1.795 -26.041  1.00 56.42           N
ATOM   2192 1HH2 ARG A 153     -23.743  -2.044 -25.455  1.00 56.42           H
ATOM   2193 2HH2 ARG A 153     -23.069  -1.829 -27.036  1.00 56.42           H
ATOM   2194  HN  ARG A 153     -15.911  -1.521 -27.921  1.00 56.42           H
ATOM   2195  N   ALA A 154     -14.019   0.746 -26.972  1.00 61.54           N
ATOM   2196  CA  ALA A 154     -12.883   1.430 -26.378  1.00 61.54           C
ATOM   2197  C   ALA A 154     -12.271   2.382 -27.407  1.00 61.54           C
ATOM   2198  O   ALA A 154     -11.725   3.424 -27.046  1.00 61.54           O
ATOM   2199  HA  ALA A 154     -13.251   2.010 -25.532  1.00 61.54           H
ATOM   2200  CB  ALA A 154     -11.875   0.398 -25.867  1.00 61.54           C
ATOM   2201 1HB  ALA A 154     -12.351  -0.235 -25.118  1.00 61.54           H
ATOM   2202 2HB  ALA A 154     -11.534  -0.219 -26.699  1.00 61.54           H
ATOM   2203 3HB  ALA A 154     -11.024   0.911 -25.422  1.00 61.54           H
ATOM   2204  HN  ALA A 154     -13.878  -0.227 -27.155  1.00 61.54           H
ATOM   2205  N   HIS A 155     -12.383   1.991 -28.668  1.00 56.46           N
ATOM   2206  CA  HIS A 155     -11.694   2.698 -29.734  1.00 56.46           C
ATOM   2207  C   HIS A 155     -12.341   4.068 -29.943  1.00 56.46           C
ATOM   2208  O   HIS A 155     -11.646   5.077 -30.052  1.00 56.46           O
ATOM   2209  HA  HIS A 155     -10.665   2.838 -29.403  1.00 56.46           H
ATOM   2210  CB  HIS A 155     -11.662   1.856 -31.012  1.00 56.46           C
ATOM   2211 1HB  HIS A 155     -11.406   0.829 -30.752  1.00 56.46           H
ATOM   2212 2HB  HIS A 155     -12.662   1.835 -31.446  1.00 56.46           H
ATOM   2213  CG  HIS A 155     -10.688   2.355 -32.052  1.00 56.46           C
ATOM   2214  ND1 HIS A 155     -10.961   3.430 -32.880  1.00 56.46           N
ATOM   2215  HD1 HIS A 155     -11.802   3.972 -32.878  1.00 56.46           H
ATOM   2216  CD2 HIS A 155      -9.441   1.917 -32.389  1.00 56.46           C
ATOM   2217  HD2 HIS A 155      -8.915   1.079 -31.931  1.00 56.46           H
ATOM   2218  CE1 HIS A 155      -9.919   3.620 -33.676  1.00 56.46           C
ATOM   2219  HE1 HIS A 155      -9.829   4.392 -34.441  1.00 56.46           H
ATOM   2220  NE2 HIS A 155      -8.979   2.681 -33.371  1.00 56.46           N
ATOM   2221  HN  HIS A 155     -12.930   1.208 -28.964  1.00 56.46           H
ATOM   2222  N   THR A 156     -13.665   4.061 -29.993  1.00 62.52           N
ATOM   2223  CA  THR A 156     -14.409   5.271 -30.297  1.00 62.52           C
ATOM   2224  C   THR A 156     -14.283   6.277 -29.152  1.00 62.52           C
ATOM   2225  O   THR A 156     -14.435   7.480 -29.358  1.00 62.52           O
ATOM   2226  HA  THR A 156     -13.967   5.734 -31.179  1.00 62.52           H
ATOM   2227  CB  THR A 156     -15.856   4.873 -30.599  1.00 62.52           C
ATOM   2228  HB  THR A 156     -16.517   5.737 -30.540  1.00 62.52           H
ATOM   2229  OG1 THR A 156     -16.128   3.825 -29.673  1.00 62.52           O
ATOM   2230  HG1 THR A 156     -17.112   3.649 -29.635  1.00 62.52           H
ATOM   2231  CG2 THR A 156     -16.006   4.208 -31.969  1.00 62.52           C
ATOM   2232 1HG2 THR A 156     -15.395   3.306 -32.004  1.00 62.52           H
ATOM   2233 2HG2 THR A 156     -15.678   4.898 -32.746  1.00 62.52           H
ATOM   2234 3HG2 THR A 156     -17.051   3.946 -32.133  1.00 62.52           H
ATOM   2235  HN  THR A 156     -14.226   3.249 -29.830  1.00 62.52           H
ATOM   2236  N   TRP A 157     -14.005   5.748 -27.969  1.00 57.48           N
ATOM   2237  CA  TRP A 157     -14.042   6.554 -26.761  1.00 57.48           C
ATOM   2238  C   TRP A 157     -12.602   6.902 -26.380  1.00 57.48           C
ATOM   2239  O   TRP A 157     -12.336   7.309 -25.250  1.00 57.48           O
ATOM   2240  HA  TRP A 157     -14.599   7.464 -26.984  1.00 57.48           H
ATOM   2241  CB  TRP A 157     -14.798   5.832 -25.643  1.00 57.48           C
ATOM   2242 1HB  TRP A 157     -14.471   4.793 -25.609  1.00 57.48           H
ATOM   2243 2HB  TRP A 157     -14.530   6.282 -24.688  1.00 57.48           H
ATOM   2244  CG  TRP A 157     -16.320   5.867 -25.798  1.00 57.48           C
ATOM   2245  CD1 TRP A 157     -17.049   5.524 -26.869  1.00 57.48           C
ATOM   2246  HD1 TRP A 157     -16.628   5.161 -27.806  1.00 57.48           H
ATOM   2247  CD2 TRP A 157     -17.276   6.284 -24.800  1.00 57.48           C
ATOM   2248  NE1 TRP A 157     -18.399   5.689 -26.635  1.00 57.48           N
ATOM   2249  HE1 TRP A 157     -19.139   5.500 -27.281  1.00 57.48           H
ATOM   2250  CE2 TRP A 157     -18.541   6.166 -25.337  1.00 57.48           C
ATOM   2251  CE3 TRP A 157     -17.078   6.745 -23.487  1.00 57.48           C
ATOM   2252  HE3 TRP A 157     -16.089   6.847 -23.039  1.00 57.48           H
ATOM   2253  CZ2 TRP A 157     -19.707   6.489 -24.633  1.00 57.48           C
ATOM   2254  HZ2 TRP A 157     -20.696   6.387 -25.080  1.00 57.48           H
ATOM   2255  CZ3 TRP A 157     -18.253   7.065 -22.796  1.00 57.48           C
ATOM   2256  HZ3 TRP A 157     -18.156   7.428 -21.772  1.00 57.48           H
ATOM   2257  CH2 TRP A 157     -19.534   6.951 -23.322  1.00 57.48           C
ATOM   2258  HH2 TRP A 157     -20.400   7.221 -22.718  1.00 57.48           H
ATOM   2259  HN  TRP A 157     -13.759   4.788 -27.830  1.00 57.48           H
ATOM   2260  N   ARG A 158     -11.711   6.730 -27.345  1.00 58.31           N
ATOM   2261  CA  ARG A 158     -10.286   6.767 -27.064  1.00 58.31           C
ATOM   2262  C   ARG A 158      -9.912   8.092 -26.395  1.00 58.31           C
ATOM   2263  O   ARG A 158      -9.218   8.105 -25.380  1.00 58.31           O
ATOM   2264  HA  ARG A 158     -10.112   5.927 -26.392  1.00 58.31           H
ATOM   2265  CB  ARG A 158      -9.466   6.601 -28.345  1.00 58.31           C
ATOM   2266 1HB  ARG A 158      -9.815   5.726 -28.893  1.00 58.31           H
ATOM   2267 2HB  ARG A 158      -9.619   7.464 -28.993  1.00 58.31           H
ATOM   2268  CG  ARG A 158      -7.977   6.452 -28.028  1.00 58.31           C
ATOM   2269 1HG  ARG A 158      -7.609   7.364 -27.556  1.00 58.31           H
ATOM   2270 2HG  ARG A 158      -7.833   5.643 -27.313  1.00 58.31           H
ATOM   2271  CD  ARG A 158      -7.172   6.168 -29.297  1.00 58.31           C
ATOM   2272 1HD  ARG A 158      -7.512   5.238 -29.753  1.00 58.31           H
ATOM   2273 2HD  ARG A 158      -7.337   6.960 -30.028  1.00 58.31           H
ATOM   2274  NE  ARG A 158      -5.731   6.074 -28.973  1.00 58.31           N
ATOM   2275  HE  ARG A 158      -5.449   6.261 -28.031  1.00 58.31           H
ATOM   2276  CZ  ARG A 158      -4.780   5.754 -29.861  1.00 58.31           C
ATOM   2277  NH1 ARG A 158      -5.100   5.494 -31.136  1.00 58.31           N
ATOM   2278 1HH1 ARG A 158      -6.054   5.537 -31.431  1.00 58.31           H
ATOM   2279 2HH1 ARG A 158      -4.384   5.256 -31.792  1.00 58.31           H
ATOM   2280  NH2 ARG A 158      -3.504   5.699 -29.455  1.00 58.31           N
ATOM   2281 1HH2 ARG A 158      -2.782   5.461 -30.105  1.00 58.31           H
ATOM   2282 2HH2 ARG A 158      -3.274   5.894 -28.502  1.00 58.31           H
ATOM   2283  HN  ARG A 158     -11.948   6.567 -28.303  1.00 58.31           H
ATOM   2284  N   GLU A 159     -10.388   9.175 -26.993  1.00 64.17           N
ATOM   2285  CA  GLU A 159     -10.064  10.503 -26.502  1.00 64.17           C
ATOM   2286  C   GLU A 159     -10.744  10.752 -25.154  1.00 64.17           C
ATOM   2287  O   GLU A 159     -10.113  11.239 -24.217  1.00 64.17           O
ATOM   2288  HA  GLU A 159      -8.981  10.510 -26.377  1.00 64.17           H
ATOM   2289  CB  GLU A 159     -10.458  11.575 -27.521  1.00 64.17           C
ATOM   2290 1HB  GLU A 159     -11.466  11.381 -27.887  1.00 64.17           H
ATOM   2291 2HB  GLU A 159     -10.344  12.564 -27.077  1.00 64.17           H
ATOM   2292  CG  GLU A 159      -9.533  11.540 -28.739  1.00 64.17           C
ATOM   2293 1HG  GLU A 159      -8.495  11.492 -28.410  1.00 64.17           H
ATOM   2294 2HG  GLU A 159      -9.725  10.639 -29.320  1.00 64.17           H
ATOM   2295  CD  GLU A 159      -9.738  12.775 -29.619  1.00 64.17           C
ATOM   2296  OE1 GLU A 159      -8.794  13.098 -30.372  1.00 64.17           O
ATOM   2297  OE2 GLU A 159     -10.834  13.367 -29.519  1.00 64.17           O
ATOM   2298  HN  GLU A 159     -10.983   9.154 -27.796  1.00 64.17           H
ATOM   2299  N   LYS A 160     -12.022  10.406 -25.099  1.00 69.29           N
ATOM   2300  CA  LYS A 160     -12.803  10.618 -23.893  1.00 69.29           C
ATOM   2301  C   LYS A 160     -12.179   9.828 -22.741  1.00 69.29           C
ATOM   2302  O   LYS A 160     -12.216  10.266 -21.592  1.00 69.29           O
ATOM   2303  HA  LYS A 160     -12.750  11.680 -23.652  1.00 69.29           H
ATOM   2304  CB  LYS A 160     -14.275  10.283 -24.142  1.00 69.29           C
ATOM   2305 1HB  LYS A 160     -14.358   9.279 -24.556  1.00 69.29           H
ATOM   2306 2HB  LYS A 160     -14.817  10.283 -23.196  1.00 69.29           H
ATOM   2307  CG  LYS A 160     -14.912  11.291 -25.101  1.00 69.29           C
ATOM   2308 1HG  LYS A 160     -14.739  12.304 -24.737  1.00 69.29           H
ATOM   2309 2HG  LYS A 160     -14.436  11.218 -26.079  1.00 69.29           H
ATOM   2310  CD  LYS A 160     -16.415  11.042 -25.239  1.00 69.29           C
ATOM   2311 1HD  LYS A 160     -16.587  10.036 -25.622  1.00 69.29           H
ATOM   2312 2HD  LYS A 160     -16.888  11.094 -24.258  1.00 69.29           H
ATOM   2313  CE  LYS A 160     -17.057  12.067 -26.176  1.00 69.29           C
ATOM   2314 1HE  LYS A 160     -16.907  13.072 -25.782  1.00 69.29           H
ATOM   2315 2HE  LYS A 160     -16.572  12.031 -27.151  1.00 69.29           H
ATOM   2316  NZ  LYS A 160     -18.505  11.797 -26.326  1.00 69.29           N
ATOM   2317 1HZ  LYS A 160     -18.916  12.492 -26.939  1.00 69.29           H
ATOM   2318 2HZ  LYS A 160     -18.637  10.874 -26.723  1.00 69.29           H
ATOM   2319 3HZ  LYS A 160     -18.952  11.841 -25.417  1.00 69.29           H
ATOM   2320  HN  LYS A 160     -12.521   9.989 -25.858  1.00 69.29           H
ATOM   2321  N   ARG A 161     -11.620   8.679 -23.088  1.00 67.75           N
ATOM   2322  CA  ARG A 161     -11.042   7.795 -22.090  1.00 67.75           C
ATOM   2323  C   ARG A 161      -9.896   8.497 -21.360  1.00 67.75           C
ATOM   2324  O   ARG A 161      -9.676   8.264 -20.172  1.00 67.75           O
ATOM   2325  HA  ARG A 161     -11.863   7.571 -21.408  1.00 67.75           H
ATOM   2326  CB  ARG A 161     -10.518   6.508 -22.730  1.00 67.75           C
ATOM   2327 1HB  ARG A 161      -9.941   6.751 -23.622  1.00 67.75           H
ATOM   2328 2HB  ARG A 161      -9.841   6.004 -22.040  1.00 67.75           H
ATOM   2329  CG  ARG A 161     -11.669   5.571 -23.100  1.00 67.75           C
ATOM   2330 1HG  ARG A 161     -12.285   5.381 -22.221  1.00 67.75           H
ATOM   2331 2HG  ARG A 161     -12.310   6.051 -23.840  1.00 67.75           H
ATOM   2332  CD  ARG A 161     -11.141   4.247 -23.656  1.00 67.75           C
ATOM   2333 1HD  ARG A 161     -11.855   3.832 -24.368  1.00 67.75           H
ATOM   2334 2HD  ARG A 161     -10.211   4.416 -24.199  1.00 67.75           H
ATOM   2335  NE  ARG A 161     -10.914   3.289 -22.552  1.00 67.75           N
ATOM   2336  HE  ARG A 161     -11.459   3.395 -21.720  1.00 67.75           H
ATOM   2337  CZ  ARG A 161     -10.024   2.288 -22.597  1.00 67.75           C
ATOM   2338  NH1 ARG A 161      -9.268   2.099 -23.686  1.00 67.75           N
ATOM   2339 1HH1 ARG A 161      -9.365   2.707 -24.474  1.00 67.75           H
ATOM   2340 2HH1 ARG A 161      -8.606   1.350 -23.712  1.00 67.75           H
ATOM   2341  NH2 ARG A 161      -9.902   1.479 -21.535  1.00 67.75           N
ATOM   2342 1HH2 ARG A 161      -9.243   0.727 -21.553  1.00 67.75           H
ATOM   2343 2HH2 ARG A 161     -10.471   1.627 -20.726  1.00 67.75           H
ATOM   2344  HN  ARG A 161     -11.558   8.349 -24.030  1.00 67.75           H
ATOM   2345  N   LEU A 162      -9.194   9.343 -22.100  1.00 78.76           N
ATOM   2346  CA  LEU A 162      -8.063  10.065 -21.544  1.00 78.76           C
ATOM   2347  C   LEU A 162      -8.568  11.092 -20.529  1.00 78.76           C
ATOM   2348  O   LEU A 162      -7.948  11.297 -19.487  1.00 78.76           O
ATOM   2349  HA  LEU A 162      -7.439   9.340 -21.021  1.00 78.76           H
ATOM   2350  CB  LEU A 162      -7.212  10.672 -22.662  1.00 78.76           C
ATOM   2351 1HB  LEU A 162      -6.988   9.889 -23.386  1.00 78.76           H
ATOM   2352 2HB  LEU A 162      -7.810  11.423 -23.179  1.00 78.76           H
ATOM   2353  CG  LEU A 162      -5.896  11.319 -22.227  1.00 78.76           C
ATOM   2354  HG  LEU A 162      -6.109  12.016 -21.417  1.00 78.76           H
ATOM   2355  CD1 LEU A 162      -4.926  10.271 -21.677  1.00 78.76           C
ATOM   2356 1HD1 LEU A 162      -5.374   9.777 -20.815  1.00 78.76           H
ATOM   2357 2HD1 LEU A 162      -4.713   9.532 -22.449  1.00 78.76           H
ATOM   2358 3HD1 LEU A 162      -3.998  10.758 -21.375  1.00 78.76           H
ATOM   2359  CD2 LEU A 162      -5.279  12.128 -23.369  1.00 78.76           C
ATOM   2360 1HD2 LEU A 162      -5.082  11.469 -24.215  1.00 78.76           H
ATOM   2361 2HD2 LEU A 162      -5.970  12.913 -23.673  1.00 78.76           H
ATOM   2362 3HD2 LEU A 162      -4.344  12.577 -23.033  1.00 78.76           H
ATOM   2363  HN  LEU A 162      -9.388   9.537 -23.062  1.00 78.76           H
ATOM   2364  N   LEU A 163      -9.689  11.710 -20.868  1.00 81.65           N
ATOM   2365  CA  LEU A 163     -10.301  12.689 -19.986  1.00 81.65           C
ATOM   2366  C   LEU A 163     -10.777  11.992 -18.710  1.00 81.65           C
ATOM   2367  O   LEU A 163     -10.484  12.445 -17.605  1.00 81.65           O
ATOM   2368  HA  LEU A 163      -9.532  13.413 -19.717  1.00 81.65           H
ATOM   2369  CB  LEU A 163     -11.406  13.454 -20.718  1.00 81.65           C
ATOM   2370 1HB  LEU A 163     -10.990  13.861 -21.639  1.00 81.65           H
ATOM   2371 2HB  LEU A 163     -12.182  12.745 -21.005  1.00 81.65           H
ATOM   2372  CG  LEU A 163     -12.061  14.596 -19.938  1.00 81.65           C
ATOM   2373  HG  LEU A 163     -12.394  14.206 -18.976  1.00 81.65           H
ATOM   2374  CD1 LEU A 163     -11.054  15.711 -19.650  1.00 81.65           C
ATOM   2375 1HD1 LEU A 163     -10.229  15.312 -19.059  1.00 81.65           H
ATOM   2376 2HD1 LEU A 163     -10.669  16.105 -20.591  1.00 81.65           H
ATOM   2377 3HD1 LEU A 163     -11.545  16.510 -19.095  1.00 81.65           H
ATOM   2378  CD2 LEU A 163     -13.300  15.118 -20.668  1.00 81.65           C
ATOM   2379 1HD2 LEU A 163     -13.014  15.486 -21.653  1.00 81.65           H
ATOM   2380 2HD2 LEU A 163     -14.024  14.310 -20.778  1.00 81.65           H
ATOM   2381 3HD2 LEU A 163     -13.746  15.929 -20.092  1.00 81.65           H
ATOM   2382  HN  LEU A 163     -10.177  11.552 -21.727  1.00 81.65           H
ATOM   2383  N   TYR A 164     -11.504  10.901 -18.906  1.00 75.29           N
ATOM   2384  CA  TYR A 164     -12.033  10.143 -17.784  1.00 75.29           C
ATOM   2385  C   TYR A 164     -10.904   9.629 -16.889  1.00 75.29           C
ATOM   2386  O   TYR A 164     -11.065   9.535 -15.673  1.00 75.29           O
ATOM   2387  HA  TYR A 164     -12.674  10.806 -17.203  1.00 75.29           H
ATOM   2388  CB  TYR A 164     -12.769   8.948 -18.393  1.00 75.29           C
ATOM   2389 1HB  TYR A 164     -12.161   8.530 -19.195  1.00 75.29           H
ATOM   2390 2HB  TYR A 164     -12.873   8.173 -17.634  1.00 75.29           H
ATOM   2391  CG  TYR A 164     -14.154   9.288 -18.947  1.00 75.29           C
ATOM   2392  CD1 TYR A 164     -15.114   9.834 -18.119  1.00 75.29           C
ATOM   2393  HD1 TYR A 164     -14.885  10.024 -17.071  1.00 75.29           H
ATOM   2394  CD2 TYR A 164     -14.444   9.047 -20.275  1.00 75.29           C
ATOM   2395  HD2 TYR A 164     -13.687   8.615 -20.929  1.00 75.29           H
ATOM   2396  CE1 TYR A 164     -16.418  10.153 -18.641  1.00 75.29           C
ATOM   2397  HE1 TYR A 164     -17.184  10.585 -17.998  1.00 75.29           H
ATOM   2398  CE2 TYR A 164     -15.748   9.366 -20.796  1.00 75.29           C
ATOM   2399  HE2 TYR A 164     -15.991   9.181 -21.843  1.00 75.29           H
ATOM   2400  CZ  TYR A 164     -16.670   9.904 -19.953  1.00 75.29           C
ATOM   2401  OH  TYR A 164     -17.902  10.205 -20.446  1.00 75.29           O
ATOM   2402  HH  TYR A 164     -18.474  10.592 -19.723  1.00 75.29           H
ATOM   2403  HN  TYR A 164     -11.732  10.536 -19.808  1.00 75.29           H
ATOM   2404  N   SER A 165      -9.786   9.310 -17.525  1.00 86.10           N
ATOM   2405  CA  SER A 165      -8.636   8.793 -16.803  1.00 86.10           C
ATOM   2406  C   SER A 165      -8.128   9.840 -15.810  1.00 86.10           C
ATOM   2407  O   SER A 165      -7.683   9.498 -14.715  1.00 86.10           O
ATOM   2408  HA  SER A 165      -8.999   7.910 -16.276  1.00 86.10           H
ATOM   2409  CB  SER A 165      -7.518   8.388 -17.765  1.00 86.10           C
ATOM   2410 1HB  SER A 165      -6.780   7.788 -17.232  1.00 86.10           H
ATOM   2411 2HB  SER A 165      -7.929   7.759 -18.555  1.00 86.10           H
ATOM   2412  OG  SER A 165      -6.877   9.520 -18.347  1.00 86.10           O
ATOM   2413  HG  SER A 165      -7.557  10.213 -18.585  1.00 86.10           H
ATOM   2414  HN  SER A 165      -9.660   9.399 -18.513  1.00 86.10           H
ATOM   2415  N   LYS A 166      -8.210  11.095 -16.228  1.00 83.07           N
ATOM   2416  CA  LYS A 166      -7.809  12.197 -15.370  1.00 83.07           C
ATOM   2417  C   LYS A 166      -8.767  12.287 -14.180  1.00 83.07           C
ATOM   2418  O   LYS A 166      -8.332  12.401 -13.036  1.00 83.07           O
ATOM   2419  HA  LYS A 166      -6.812  11.972 -14.994  1.00 83.07           H
ATOM   2420  CB  LYS A 166      -7.707  13.493 -16.177  1.00 83.07           C
ATOM   2421 1HB  LYS A 166      -8.631  13.655 -16.732  1.00 83.07           H
ATOM   2422 2HB  LYS A 166      -7.592  14.339 -15.499  1.00 83.07           H
ATOM   2423  CG  LYS A 166      -6.525  13.444 -17.146  1.00 83.07           C
ATOM   2424 1HG  LYS A 166      -5.604  13.265 -16.593  1.00 83.07           H
ATOM   2425 2HG  LYS A 166      -6.651  12.610 -17.836  1.00 83.07           H
ATOM   2426  CD  LYS A 166      -6.407  14.751 -17.934  1.00 83.07           C
ATOM   2427 1HD  LYS A 166      -7.318  14.915 -18.511  1.00 83.07           H
ATOM   2428 2HD  LYS A 166      -6.312  15.589 -17.243  1.00 83.07           H
ATOM   2429  CE  LYS A 166      -5.201  14.718 -18.874  1.00 83.07           C
ATOM   2430 1HE  LYS A 166      -4.299  14.480 -18.309  1.00 83.07           H
ATOM   2431 2HE  LYS A 166      -5.330  13.928 -19.614  1.00 83.07           H
ATOM   2432  NZ  LYS A 166      -5.037  16.022 -19.554  1.00 83.07           N
ATOM   2433 1HZ  LYS A 166      -4.243  15.978 -20.183  1.00 83.07           H
ATOM   2434 2HZ  LYS A 166      -5.876  16.234 -20.083  1.00 83.07           H
ATOM   2435 3HZ  LYS A 166      -4.882  16.747 -18.863  1.00 83.07           H
ATOM   2436  HN  LYS A 166      -8.544  11.362 -17.132  1.00 83.07           H
ATOM   2437  N   MET A 167     -10.054  12.231 -14.492  1.00 84.62           N
ATOM   2438  CA  MET A 167     -11.078  12.347 -13.467  1.00 84.62           C
ATOM   2439  C   MET A 167     -10.959  11.216 -12.443  1.00 84.62           C
ATOM   2440  O   MET A 167     -11.040  11.453 -11.239  1.00 84.62           O
ATOM   2441  HA  MET A 167     -10.900  13.306 -12.982  1.00 84.62           H
ATOM   2442  CB  MET A 167     -12.461  12.301 -14.120  1.00 84.62           C
ATOM   2443 1HB  MET A 167     -12.549  11.403 -14.731  1.00 84.62           H
ATOM   2444 2HB  MET A 167     -13.229  12.239 -13.349  1.00 84.62           H
ATOM   2445  CG  MET A 167     -12.699  13.539 -14.986  1.00 84.62           C
ATOM   2446 1HG  MET A 167     -12.624  14.440 -14.377  1.00 84.62           H
ATOM   2447 2HG  MET A 167     -11.930  13.609 -15.755  1.00 84.62           H
ATOM   2448  SD  MET A 167     -14.312  13.452 -15.745  1.00 84.62           S
ATOM   2449  CE  MET A 167     -15.344  13.722 -14.314  1.00 84.62           C
ATOM   2450 1HE  MET A 167     -15.157  12.939 -13.579  1.00 84.62           H
ATOM   2451 2HE  MET A 167     -15.112  14.693 -13.877  1.00 84.62           H
ATOM   2452 3HE  MET A 167     -16.392  13.698 -14.612  1.00 84.62           H
ATOM   2453  HN  MET A 167     -10.399  12.110 -15.423  1.00 84.62           H
ATOM   2454  N   VAL A 168     -10.768  10.011 -12.960  1.00 91.99           N
ATOM   2455  CA  VAL A 168     -10.688   8.836 -12.108  1.00 91.99           C
ATOM   2456  C   VAL A 168      -9.498   8.981 -11.157  1.00 91.99           C
ATOM   2457  O   VAL A 168      -9.605   8.670  -9.971  1.00 91.99           O
ATOM   2458  HA  VAL A 168     -11.604   8.794 -11.520  1.00 91.99           H
ATOM   2459  CB  VAL A 168     -10.617   7.572 -12.966  1.00 91.99           C
ATOM   2460  HB  VAL A 168      -9.813   7.704 -13.692  1.00 91.99           H
ATOM   2461  CG1 VAL A 168     -10.282   6.347 -12.112  1.00 91.99           C
ATOM   2462 1HG1 VAL A 168      -9.317   6.496 -11.627  1.00 91.99           H
ATOM   2463 2HG1 VAL A 168     -11.053   6.212 -11.353  1.00 91.99           H
ATOM   2464 3HG1 VAL A 168     -10.237   5.463 -12.747  1.00 91.99           H
ATOM   2465  CG2 VAL A 168     -11.919   7.360 -13.741  1.00 91.99           C
ATOM   2466 1HG2 VAL A 168     -12.747   7.260 -13.039  1.00 91.99           H
ATOM   2467 2HG2 VAL A 168     -12.097   8.216 -14.393  1.00 91.99           H
ATOM   2468 3HG2 VAL A 168     -11.841   6.455 -14.342  1.00 91.99           H
ATOM   2469  HN  VAL A 168     -10.669   9.831 -13.938  1.00 91.99           H
ATOM   2470  N   CYS A 169      -8.392   9.453 -11.712  1.00 93.31           N
ATOM   2471  CA  CYS A 169      -7.185   9.647 -10.927  1.00 93.31           C
ATOM   2472  C   CYS A 169      -7.500  10.629  -9.796  1.00 93.31           C
ATOM   2473  O   CYS A 169      -7.158  10.381  -8.641  1.00 93.31           O
ATOM   2474  HA  CYS A 169      -6.911   8.671 -10.527  1.00 93.31           H
ATOM   2475  CB  CYS A 169      -6.018  10.129 -11.792  1.00 93.31           C
ATOM   2476 1HB  CYS A 169      -6.339  10.960 -12.419  1.00 93.31           H
ATOM   2477 2HB  CYS A 169      -5.213  10.500 -11.158  1.00 93.31           H
ATOM   2478  SG  CYS A 169      -5.407   8.757 -12.838  1.00 93.31           S
ATOM   2479  HG  CYS A 169      -6.386   8.820 -13.736  1.00 93.31           H
ATOM   2480  HN  CYS A 169      -8.312   9.700 -12.678  1.00 93.31           H
ATOM   2481  N   PHE A 170      -8.149  11.722 -10.169  1.00 92.94           N
ATOM   2482  CA  PHE A 170      -8.488  12.756  -9.205  1.00 92.94           C
ATOM   2483  C   PHE A 170      -9.379  12.198  -8.094  1.00 92.94           C
ATOM   2484  O   PHE A 170      -9.144  12.460  -6.915  1.00 92.94           O
ATOM   2485  HA  PHE A 170      -7.554  13.115  -8.774  1.00 92.94           H
ATOM   2486  CB  PHE A 170      -9.258  13.839  -9.964  1.00 92.94           C
ATOM   2487 1HB  PHE A 170      -8.644  14.194 -10.792  1.00 92.94           H
ATOM   2488 2HB  PHE A 170     -10.154  13.397 -10.398  1.00 92.94           H
ATOM   2489  CG  PHE A 170      -9.663  15.035  -9.100  1.00 92.94           C
ATOM   2490  CD1 PHE A 170     -10.944  15.152  -8.659  1.00 92.94           C
ATOM   2491  HD1 PHE A 170     -11.682  14.393  -8.920  1.00 92.94           H
ATOM   2492  CD2 PHE A 170      -8.743  15.981  -8.774  1.00 92.94           C
ATOM   2493  HD2 PHE A 170      -7.716  15.888  -9.127  1.00 92.94           H
ATOM   2494  CE1 PHE A 170     -11.321  16.261  -7.857  1.00 92.94           C
ATOM   2495  HE1 PHE A 170     -12.348  16.355  -7.503  1.00 92.94           H
ATOM   2496  CE2 PHE A 170      -9.119  17.091  -7.972  1.00 92.94           C
ATOM   2497  HE2 PHE A 170      -8.381  17.850  -7.710  1.00 92.94           H
ATOM   2498  CZ  PHE A 170     -10.400  17.208  -7.530  1.00 92.94           C
ATOM   2499  HZ  PHE A 170     -10.689  18.060  -6.915  1.00 92.94           H
ATOM   2500  HN  PHE A 170      -8.441  11.907 -11.107  1.00 92.94           H
ATOM   2501  N   THR A 171     -10.383  11.439  -8.508  1.00 92.43           N
ATOM   2502  CA  THR A 171     -11.319  10.855  -7.563  1.00 92.43           C
ATOM   2503  C   THR A 171     -10.583   9.955  -6.570  1.00 92.43           C
ATOM   2504  O   THR A 171     -10.914   9.929  -5.385  1.00 92.43           O
ATOM   2505  HA  THR A 171     -11.774  11.661  -6.987  1.00 92.43           H
ATOM   2506  CB  THR A 171     -12.401  10.124  -8.360  1.00 92.43           C
ATOM   2507  HB  THR A 171     -11.989   9.250  -8.864  1.00 92.43           H
ATOM   2508  OG1 THR A 171     -12.942  11.128  -9.214  1.00 92.43           O
ATOM   2509  HG1 THR A 171     -12.462  11.126 -10.091  1.00 92.43           H
ATOM   2510  CG2 THR A 171     -13.584   9.699  -7.488  1.00 92.43           C
ATOM   2511 1HG2 THR A 171     -14.039  10.581  -7.037  1.00 92.43           H
ATOM   2512 2HG2 THR A 171     -13.235   9.028  -6.703  1.00 92.43           H
ATOM   2513 3HG2 THR A 171     -14.323   9.184  -8.103  1.00 92.43           H
ATOM   2514  HN  THR A 171     -10.561  11.223  -9.468  1.00 92.43           H
ATOM   2515  N   ILE A 172      -9.597   9.238  -7.089  1.00 93.04           N
ATOM   2516  CA  ILE A 172      -8.832   8.313  -6.269  1.00 93.04           C
ATOM   2517  C   ILE A 172      -8.087   9.095  -5.186  1.00 93.04           C
ATOM   2518  O   ILE A 172      -8.096   8.707  -4.018  1.00 93.04           O
ATOM   2519  HA  ILE A 172      -9.541   7.642  -5.785  1.00 93.04           H
ATOM   2520  CB  ILE A 172      -7.919   7.451  -7.144  1.00 93.04           C
ATOM   2521  HB  ILE A 172      -7.437   8.099  -7.876  1.00 93.04           H
ATOM   2522  CG1 ILE A 172      -8.727   6.411  -7.922  1.00 93.04           C
ATOM   2523 1HG1 ILE A 172      -9.103   5.651  -7.238  1.00 93.04           H
ATOM   2524 2HG1 ILE A 172      -9.595   6.887  -8.379  1.00 93.04           H
ATOM   2525  CG2 ILE A 172      -6.809   6.808  -6.310  1.00 93.04           C
ATOM   2526 1HG2 ILE A 172      -6.209   7.588  -5.840  1.00 93.04           H
ATOM   2527 2HG2 ILE A 172      -7.252   6.177  -5.540  1.00 93.04           H
ATOM   2528 3HG2 ILE A 172      -6.174   6.201  -6.956  1.00 93.04           H
ATOM   2529  CD1 ILE A 172      -7.871   5.751  -9.006  1.00 93.04           C
ATOM   2530 1HD1 ILE A 172      -7.517   6.511  -9.702  1.00 93.04           H
ATOM   2531 2HD1 ILE A 172      -7.018   5.256  -8.543  1.00 93.04           H
ATOM   2532 3HD1 ILE A 172      -8.470   5.017  -9.544  1.00 93.04           H
ATOM   2533  HN  ILE A 172      -9.319   9.281  -8.048  1.00 93.04           H
ATOM   2534  N   TRP A 173      -7.459  10.181  -5.610  1.00 91.38           N
ATOM   2535  CA  TRP A 173      -6.630  10.966  -4.712  1.00 91.38           C
ATOM   2536  C   TRP A 173      -7.530  11.530  -3.610  1.00 91.38           C
ATOM   2537  O   TRP A 173      -7.174  11.493  -2.433  1.00 91.38           O
ATOM   2538  HA  TRP A 173      -5.884  10.299  -4.279  1.00 91.38           H
ATOM   2539  CB  TRP A 173      -5.868  12.051  -5.476  1.00 91.38           C
ATOM   2540 1HB  TRP A 173      -6.551  12.537  -6.173  1.00 91.38           H
ATOM   2541 2HB  TRP A 173      -5.537  12.813  -4.770  1.00 91.38           H
ATOM   2542  CG  TRP A 173      -4.655  11.532  -6.250  1.00 91.38           C
ATOM   2543  CD1 TRP A 173      -4.499  11.446  -7.578  1.00 91.38           C
ATOM   2544  HD1 TRP A 173      -5.252  11.750  -8.305  1.00 91.38           H
ATOM   2545  CD2 TRP A 173      -3.427  11.027  -5.685  1.00 91.38           C
ATOM   2546  NE1 TRP A 173      -3.265  10.925  -7.909  1.00 91.38           N
ATOM   2547  HE1 TRP A 173      -2.918  10.765  -8.834  1.00 91.38           H
ATOM   2548  CE2 TRP A 173      -2.592  10.662  -6.722  1.00 91.38           C
ATOM   2549  CE3 TRP A 173      -3.034  10.884  -4.343  1.00 91.38           C
ATOM   2550  HE3 TRP A 173      -3.674  11.165  -3.507  1.00 91.38           H
ATOM   2551  CZ2 TRP A 173      -1.312  10.130  -6.524  1.00 91.38           C
ATOM   2552  HZ2 TRP A 173      -0.672   9.849  -7.361  1.00 91.38           H
ATOM   2553  CZ3 TRP A 173      -1.752  10.350  -4.163  1.00 91.38           C
ATOM   2554  HZ3 TRP A 173      -1.397  10.218  -3.140  1.00 91.38           H
ATOM   2555  CH2 TRP A 173      -0.900   9.978  -5.195  1.00 91.38           C
ATOM   2556  HH2 TRP A 173       0.086   9.569  -4.972  1.00 91.38           H
ATOM   2557  HN  TRP A 173      -7.511  10.526  -6.548  1.00 91.38           H
ATOM   2558  N   VAL A 174      -8.678  12.041  -4.031  1.00 95.10           N
ATOM   2559  CA  VAL A 174      -9.615  12.645  -3.099  1.00 95.10           C
ATOM   2560  C   VAL A 174     -10.078  11.589  -2.093  1.00 95.10           C
ATOM   2561  O   VAL A 174     -10.144  11.857  -0.894  1.00 95.10           O
ATOM   2562  HA  VAL A 174      -9.084  13.432  -2.563  1.00 95.10           H
ATOM   2563  CB  VAL A 174     -10.772  13.289  -3.865  1.00 95.10           C
ATOM   2564  HB  VAL A 174     -11.200  12.534  -4.524  1.00 95.10           H
ATOM   2565  CG1 VAL A 174     -11.871  13.754  -2.907  1.00 95.10           C
ATOM   2566 1HG1 VAL A 174     -12.254  12.899  -2.351  1.00 95.10           H
ATOM   2567 2HG1 VAL A 174     -11.461  14.487  -2.212  1.00 95.10           H
ATOM   2568 3HG1 VAL A 174     -12.681  14.209  -3.477  1.00 95.10           H
ATOM   2569  CG2 VAL A 174     -10.277  14.447  -4.734  1.00 95.10           C
ATOM   2570 1HG2 VAL A 174      -9.812  15.203  -4.102  1.00 95.10           H
ATOM   2571 2HG2 VAL A 174      -9.547  14.075  -5.453  1.00 95.10           H
ATOM   2572 3HG2 VAL A 174     -11.120  14.887  -5.267  1.00 95.10           H
ATOM   2573  HN  VAL A 174      -8.970  12.046  -4.987  1.00 95.10           H
ATOM   2574  N   LEU A 175     -10.387  10.413  -2.617  1.00 89.92           N
ATOM   2575  CA  LEU A 175     -10.913   9.339  -1.791  1.00 89.92           C
ATOM   2576  C   LEU A 175      -9.861   8.938  -0.754  1.00 89.92           C
ATOM   2577  O   LEU A 175     -10.173   8.793   0.427  1.00 89.92           O
ATOM   2578  HA  LEU A 175     -11.785   9.729  -1.266  1.00 89.92           H
ATOM   2579  CB  LEU A 175     -11.391   8.177  -2.663  1.00 89.92           C
ATOM   2580 1HB  LEU A 175     -12.135   8.557  -3.364  1.00 89.92           H
ATOM   2581 2HB  LEU A 175     -10.548   7.821  -3.254  1.00 89.92           H
ATOM   2582  CG  LEU A 175     -11.996   6.985  -1.919  1.00 89.92           C
ATOM   2583  HG  LEU A 175     -11.273   6.643  -1.177  1.00 89.92           H
ATOM   2584  CD1 LEU A 175     -13.261   7.395  -1.162  1.00 89.92           C
ATOM   2585 1HD1 LEU A 175     -13.015   8.171  -0.437  1.00 89.92           H
ATOM   2586 2HD1 LEU A 175     -13.998   7.777  -1.867  1.00 89.92           H
ATOM   2587 3HD1 LEU A 175     -13.669   6.528  -0.641  1.00 89.92           H
ATOM   2588  CD2 LEU A 175     -12.252   5.816  -2.872  1.00 89.92           C
ATOM   2589 1HD2 LEU A 175     -12.945   6.129  -3.652  1.00 89.92           H
ATOM   2590 2HD2 LEU A 175     -11.311   5.504  -3.326  1.00 89.92           H
ATOM   2591 3HD2 LEU A 175     -12.681   4.982  -2.317  1.00 89.92           H
ATOM   2592  HN  LEU A 175     -10.283  10.188  -3.586  1.00 89.92           H
ATOM   2593  N   ALA A 176      -8.638   8.770  -1.234  1.00 94.60           N
ATOM   2594  CA  ALA A 176      -7.556   8.311  -0.379  1.00 94.60           C
ATOM   2595  C   ALA A 176      -7.297   9.351   0.712  1.00 94.60           C
ATOM   2596  O   ALA A 176      -6.983   8.999   1.848  1.00 94.60           O
ATOM   2597  HA  ALA A 176      -7.874   7.379   0.087  1.00 94.60           H
ATOM   2598  CB  ALA A 176      -6.314   8.038  -1.230  1.00 94.60           C
ATOM   2599 1HB  ALA A 176      -6.542   7.271  -1.970  1.00 94.60           H
ATOM   2600 2HB  ALA A 176      -6.012   8.954  -1.737  1.00 94.60           H
ATOM   2601 3HB  ALA A 176      -5.503   7.693  -0.589  1.00 94.60           H
ATOM   2602  HN  ALA A 176      -8.381   8.942  -2.185  1.00 94.60           H
ATOM   2603  N   ALA A 177      -7.439  10.612   0.330  1.00 94.59           N
ATOM   2604  CA  ALA A 177      -7.207  11.706   1.257  1.00 94.59           C
ATOM   2605  C   ALA A 177      -8.228  11.631   2.394  1.00 94.59           C
ATOM   2606  O   ALA A 177      -7.887  11.848   3.555  1.00 94.59           O
ATOM   2607  HA  ALA A 177      -6.206  11.584   1.671  1.00 94.59           H
ATOM   2608  CB  ALA A 177      -7.271  13.036   0.503  1.00 94.59           C
ATOM   2609 1HB  ALA A 177      -6.506  13.050  -0.274  1.00 94.59           H
ATOM   2610 2HB  ALA A 177      -8.254  13.149   0.048  1.00 94.59           H
ATOM   2611 3HB  ALA A 177      -7.096  13.857   1.199  1.00 94.59           H
ATOM   2612  HN  ALA A 177      -7.707  10.889  -0.593  1.00 94.59           H
ATOM   2613  N   ALA A 178      -9.462  11.323   2.019  1.00 94.97           N
ATOM   2614  CA  ALA A 178     -10.539  11.238   2.990  1.00 94.97           C
ATOM   2615  C   ALA A 178     -10.293  10.045   3.916  1.00 94.97           C
ATOM   2616  O   ALA A 178     -10.601  10.104   5.106  1.00 94.97           O
ATOM   2617  HA  ALA A 178     -10.527  12.154   3.581  1.00 94.97           H
ATOM   2618  CB  ALA A 178     -11.879  11.141   2.258  1.00 94.97           C
ATOM   2619 1HB  ALA A 178     -12.019  12.026   1.637  1.00 94.97           H
ATOM   2620 2HB  ALA A 178     -11.886  10.251   1.630  1.00 94.97           H
ATOM   2621 3HB  ALA A 178     -12.688  11.078   2.987  1.00 94.97           H
ATOM   2622  HN  ALA A 178      -9.728  11.134   1.074  1.00 94.97           H
ATOM   2623  N   LEU A 179      -9.740   8.990   3.336  1.00 91.83           N
ATOM   2624  CA  LEU A 179      -9.594   7.734   4.050  1.00 91.83           C
ATOM   2625  C   LEU A 179      -8.447   7.855   5.056  1.00 91.83           C
ATOM   2626  O   LEU A 179      -8.281   6.995   5.920  1.00 91.83           O
ATOM   2627  HA  LEU A 179     -10.519   7.561   4.601  1.00 91.83           H
ATOM   2628  CB  LEU A 179      -9.429   6.574   3.066  1.00 91.83           C
ATOM   2629 1HB  LEU A 179      -8.633   6.828   2.366  1.00 91.83           H
ATOM   2630 2HB  LEU A 179      -9.097   5.697   3.622  1.00 91.83           H
ATOM   2631  CG  LEU A 179     -10.674   6.193   2.264  1.00 91.83           C
ATOM   2632  HG  LEU A 179     -11.059   7.092   1.782  1.00 91.83           H
ATOM   2633  CD1 LEU A 179     -10.328   5.199   1.154  1.00 91.83           C
ATOM   2634 1HD1 LEU A 179      -9.601   5.648   0.478  1.00 91.83           H
ATOM   2635 2HD1 LEU A 179      -9.906   4.295   1.594  1.00 91.83           H
ATOM   2636 3HD1 LEU A 179     -11.231   4.945   0.599  1.00 91.83           H
ATOM   2637  CD2 LEU A 179     -11.778   5.665   3.182  1.00 91.83           C
ATOM   2638 1HD2 LEU A 179     -11.420   4.782   3.711  1.00 91.83           H
ATOM   2639 2HD2 LEU A 179     -12.050   6.436   3.904  1.00 91.83           H
ATOM   2640 3HD2 LEU A 179     -12.652   5.402   2.586  1.00 91.83           H
ATOM   2641  HN  LEU A 179      -9.397   8.985   2.396  1.00 91.83           H
ATOM   2642  N   CYS A 180      -7.686   8.929   4.910  1.00 90.78           N
ATOM   2643  CA  CYS A 180      -6.538   9.155   5.772  1.00 90.78           C
ATOM   2644  C   CYS A 180      -6.929  10.187   6.833  1.00 90.78           C
ATOM   2645  O   CYS A 180      -6.087  10.631   7.612  1.00 90.78           O
ATOM   2646  HA  CYS A 180      -6.299   8.197   6.233  1.00 90.78           H
ATOM   2647  CB  CYS A 180      -5.309   9.596   4.974  1.00 90.78           C
ATOM   2648 1HB  CYS A 180      -4.410   9.477   5.579  1.00 90.78           H
ATOM   2649 2HB  CYS A 180      -5.189   8.961   4.096  1.00 90.78           H
ATOM   2650  SG  CYS A 180      -5.489  11.343   4.461  1.00 90.78           S
ATOM   2651  HG  CYS A 180      -4.219  11.516   4.108  1.00 90.78           H
ATOM   2652  HN  CYS A 180      -7.842   9.636   4.220  1.00 90.78           H
ATOM   2653  N   ILE A 181      -8.207  10.538   6.828  1.00 90.66           N
ATOM   2654  CA  ILE A 181      -8.723  11.496   7.790  1.00 90.66           C
ATOM   2655  C   ILE A 181      -8.443  10.991   9.207  1.00 90.66           C
ATOM   2656  O   ILE A 181      -7.962  11.742  10.054  1.00 90.66           O
ATOM   2657  HA  ILE A 181      -8.181  12.430   7.644  1.00 90.66           H
ATOM   2658  CB  ILE A 181     -10.201  11.782   7.521  1.00 90.66           C
ATOM   2659  HB  ILE A 181     -10.706  10.833   7.339  1.00 90.66           H
ATOM   2660  CG1 ILE A 181     -10.374  12.635   6.262  1.00 90.66           C
ATOM   2661 1HG1 ILE A 181      -9.945  13.623   6.426  1.00 90.66           H
ATOM   2662 2HG1 ILE A 181      -9.827  12.183   5.435  1.00 90.66           H
ATOM   2663  CG2 ILE A 181     -10.867  12.421   8.741  1.00 90.66           C
ATOM   2664 1HG2 ILE A 181     -10.792  11.744   9.592  1.00 90.66           H
ATOM   2665 2HG2 ILE A 181     -10.367  13.360   8.979  1.00 90.66           H
ATOM   2666 3HG2 ILE A 181     -11.918  12.614   8.522  1.00 90.66           H
ATOM   2667  CD1 ILE A 181     -11.852  12.770   5.890  1.00 90.66           C
ATOM   2668 1HD1 ILE A 181     -12.271  11.781   5.703  1.00 90.66           H
ATOM   2669 2HD1 ILE A 181     -12.391  13.244   6.710  1.00 90.66           H
ATOM   2670 3HD1 ILE A 181     -11.946  13.380   4.992  1.00 90.66           H
ATOM   2671  HN  ILE A 181      -8.882  10.180   6.184  1.00 90.66           H
ATOM   2672  N   PRO A 182      -8.737   9.714   9.490  1.00 91.99           N
ATOM   2673  CA  PRO A 182      -8.538   9.174  10.837  1.00 91.99           C
ATOM   2674  C   PRO A 182      -7.127   9.412  11.351  1.00 91.99           C
ATOM   2675  O   PRO A 182      -6.940   9.802  12.502  1.00 91.99           O
ATOM   2676  HA  PRO A 182      -9.189   9.685  11.545  1.00 91.99           H
ATOM   2677  CB  PRO A 182      -8.840   7.683  10.678  1.00 91.99           C
ATOM   2678 1HB  PRO A 182      -7.938   7.112  10.458  1.00 91.99           H
ATOM   2679 2HB  PRO A 182      -9.269   7.261  11.586  1.00 91.99           H
ATOM   2680  CG  PRO A 182      -9.828   7.644   9.517  1.00 91.99           C
ATOM   2681 1HG  PRO A 182      -9.870   6.658   9.054  1.00 91.99           H
ATOM   2682 2HG  PRO A 182     -10.842   7.874   9.842  1.00 91.99           H
ATOM   2683  CD  PRO A 182      -9.278   8.698   8.569  1.00 91.99           C
ATOM   2684 1HD  PRO A 182      -8.503   8.293   7.920  1.00 91.99           H
ATOM   2685 2HD  PRO A 182     -10.055   9.102   7.920  1.00 91.99           H
ATOM   2686  N   GLU A 183      -6.164   9.169  10.475  1.00 88.39           N
ATOM   2687  CA  GLU A 183      -4.765   9.288  10.849  1.00 88.39           C
ATOM   2688  C   GLU A 183      -4.442  10.729  11.247  1.00 88.39           C
ATOM   2689  O   GLU A 183      -3.669  10.963  12.175  1.00 88.39           O
ATOM   2690  HA  GLU A 183      -4.638   8.630  11.708  1.00 88.39           H
ATOM   2691  CB  GLU A 183      -3.852   8.814   9.716  1.00 88.39           C
ATOM   2692 1HB  GLU A 183      -4.257   9.139   8.758  1.00 88.39           H
ATOM   2693 2HB  GLU A 183      -2.835   9.163   9.894  1.00 88.39           H
ATOM   2694  CG  GLU A 183      -3.782   7.287   9.670  1.00 88.39           C
ATOM   2695 1HG  GLU A 183      -2.980   6.976   9.001  1.00 88.39           H
ATOM   2696 2HG  GLU A 183      -3.540   6.900  10.660  1.00 88.39           H
ATOM   2697  CD  GLU A 183      -5.109   6.691   9.194  1.00 88.39           C
ATOM   2698  OE1 GLU A 183      -5.284   5.469   9.386  1.00 88.39           O
ATOM   2699  OE2 GLU A 183      -5.919   7.473   8.650  1.00 88.39           O
ATOM   2700  HN  GLU A 183      -6.326   8.896   9.526  1.00 88.39           H
ATOM   2701  N   ILE A 184      -5.050  11.659  10.525  1.00 90.03           N
ATOM   2702  CA  ILE A 184      -4.798  13.071  10.757  1.00 90.03           C
ATOM   2703  C   ILE A 184      -5.221  13.432  12.183  1.00 90.03           C
ATOM   2704  O   ILE A 184      -4.539  14.200  12.860  1.00 90.03           O
ATOM   2705  HA  ILE A 184      -3.724  13.231  10.664  1.00 90.03           H
ATOM   2706  CB  ILE A 184      -5.477  13.921   9.681  1.00 90.03           C
ATOM   2707  HB  ILE A 184      -6.531  13.643   9.641  1.00 90.03           H
ATOM   2708  CG1 ILE A 184      -4.882  13.636   8.301  1.00 90.03           C
ATOM   2709 1HG1 ILE A 184      -3.853  13.992   8.264  1.00 90.03           H
ATOM   2710 2HG1 ILE A 184      -4.854  12.560   8.128  1.00 90.03           H
ATOM   2711  CG2 ILE A 184      -5.415  15.408  10.036  1.00 90.03           C
ATOM   2712 1HG2 ILE A 184      -5.922  15.576  10.986  1.00 90.03           H
ATOM   2713 2HG2 ILE A 184      -4.373  15.718  10.121  1.00 90.03           H
ATOM   2714 3HG2 ILE A 184      -5.905  15.989   9.255  1.00 90.03           H
ATOM   2715  CD1 ILE A 184      -5.701  14.313   7.200  1.00 90.03           C
ATOM   2716 1HD1 ILE A 184      -6.724  13.936   7.224  1.00 90.03           H
ATOM   2717 2HD1 ILE A 184      -5.707  15.391   7.362  1.00 90.03           H
ATOM   2718 3HD1 ILE A 184      -5.256  14.094   6.229  1.00 90.03           H
ATOM   2719  HN  ILE A 184      -5.703  11.461   9.794  1.00 90.03           H
ATOM   2720  N   LEU A 185      -6.343  12.861  12.596  1.00 90.15           N
ATOM   2721  CA  LEU A 185      -6.989  13.285  13.826  1.00 90.15           C
ATOM   2722  C   LEU A 185      -6.253  12.673  15.021  1.00 90.15           C
ATOM   2723  O   LEU A 185      -5.905  13.378  15.967  1.00 90.15           O
ATOM   2724  HA  LEU A 185      -6.900  14.370  13.885  1.00 90.15           H
ATOM   2725  CB  LEU A 185      -8.482  12.954  13.789  1.00 90.15           C
ATOM   2726 1HB  LEU A 185      -8.593  11.892  13.572  1.00 90.15           H
ATOM   2727 2HB  LEU A 185      -8.896  13.121  14.783  1.00 90.15           H
ATOM   2728  CG  LEU A 185      -9.319  13.743  12.779  1.00 90.15           C
ATOM   2729  HG  LEU A 185      -8.920  13.553  11.783  1.00 90.15           H
ATOM   2730  CD1 LEU A 185     -10.773  13.267  12.782  1.00 90.15           C
ATOM   2731 1HD1 LEU A 185     -10.810  12.211  12.517  1.00 90.15           H
ATOM   2732 2HD1 LEU A 185     -11.199  13.408  13.775  1.00 90.15           H
ATOM   2733 3HD1 LEU A 185     -11.345  13.845  12.056  1.00 90.15           H
ATOM   2734  CD2 LEU A 185      -9.207  15.248  13.031  1.00 90.15           C
ATOM   2735 1HD2 LEU A 185      -9.565  15.475  14.035  1.00 90.15           H
ATOM   2736 2HD2 LEU A 185      -8.165  15.555  12.938  1.00 90.15           H
ATOM   2737 3HD2 LEU A 185      -9.811  15.784  12.300  1.00 90.15           H
ATOM   2738  HN  LEU A 185      -6.808  12.124  12.107  1.00 90.15           H
ATOM   2739  N   TYR A 186      -6.039  11.368  14.938  1.00 90.65           N
ATOM   2740  CA  TYR A 186      -5.758  10.579  16.125  1.00 90.65           C
ATOM   2741  C   TYR A 186      -4.278  10.199  16.193  1.00 90.65           C
ATOM   2742  O   TYR A 186      -3.848   9.528  17.129  1.00 90.65           O
ATOM   2743  HA  TYR A 186      -6.011  11.182  16.997  1.00 90.65           H
ATOM   2744  CB  TYR A 186      -6.594   9.305  15.992  1.00 90.65           C
ATOM   2745 1HB  TYR A 186      -6.247   8.744  15.124  1.00 90.65           H
ATOM   2746 2HB  TYR A 186      -6.422   8.677  16.867  1.00 90.65           H
ATOM   2747  CG  TYR A 186      -8.096   9.558  15.850  1.00 90.65           C
ATOM   2748  CD1 TYR A 186      -8.749  10.366  16.759  1.00 90.65           C
ATOM   2749  HD1 TYR A 186      -8.194  10.823  17.578  1.00 90.65           H
ATOM   2750  CD2 TYR A 186      -8.799   8.978  14.813  1.00 90.65           C
ATOM   2751  HD2 TYR A 186      -8.283   8.340  14.096  1.00 90.65           H
ATOM   2752  CE1 TYR A 186     -10.162  10.604  16.626  1.00 90.65           C
ATOM   2753  HE1 TYR A 186     -10.690  11.240  17.337  1.00 90.65           H
ATOM   2754  CE2 TYR A 186     -10.212   9.216  14.680  1.00 90.65           C
ATOM   2755  HE2 TYR A 186     -10.779   8.764  13.866  1.00 90.65           H
ATOM   2756  CZ  TYR A 186     -10.825  10.017  15.593  1.00 90.65           C
ATOM   2757  OH  TYR A 186     -12.160  10.242  15.467  1.00 90.65           O
ATOM   2758  HH  TYR A 186     -12.526   9.710  14.703  1.00 90.65           H
ATOM   2759  HN  TYR A 186      -6.056  10.852  14.081  1.00 90.65           H
ATOM   2760  N   SER A 187      -3.538  10.646  15.188  1.00 91.21           N
ATOM   2761  CA  SER A 187      -2.089  10.542  15.221  1.00 91.21           C
ATOM   2762  C   SER A 187      -1.518  11.523  16.247  1.00 91.21           C
ATOM   2763  O   SER A 187      -1.765  12.725  16.165  1.00 91.21           O
ATOM   2764  HA  SER A 187      -1.880   9.514  15.517  1.00 91.21           H
ATOM   2765  CB  SER A 187      -1.487  10.807  13.840  1.00 91.21           C
ATOM   2766 1HB  SER A 187      -1.802  11.790  13.489  1.00 91.21           H
ATOM   2767 2HB  SER A 187      -0.399  10.830  13.917  1.00 91.21           H
ATOM   2768  OG  SER A 187      -1.873   9.818  12.890  1.00 91.21           O
ATOM   2769  HG  SER A 187      -2.399  10.240  12.151  1.00 91.21           H
ATOM   2770  HN  SER A 187      -3.913  11.071  14.364  1.00 91.21           H
ATOM   2771  N   GLN A 188      -0.765  10.973  17.188  1.00 84.67           N
ATOM   2772  CA  GLN A 188      -0.050  11.796  18.149  1.00 84.67           C
ATOM   2773  C   GLN A 188       1.221  11.083  18.616  1.00 84.67           C
ATOM   2774  O   GLN A 188       1.406   9.897  18.348  1.00 84.67           O
ATOM   2775  HA  GLN A 188       0.213  12.707  17.612  1.00 84.67           H
ATOM   2776  CB  GLN A 188      -0.945  12.154  19.337  1.00 84.67           C
ATOM   2777 1HB  GLN A 188      -0.408  12.818  20.014  1.00 84.67           H
ATOM   2778 2HB  GLN A 188      -1.821  12.699  18.985  1.00 84.67           H
ATOM   2779  CG  GLN A 188      -1.387  10.898  20.090  1.00 84.67           C
ATOM   2780 1HG  GLN A 188      -1.855  10.200  19.396  1.00 84.67           H
ATOM   2781 2HG  GLN A 188      -0.515  10.395  20.509  1.00 84.67           H
ATOM   2782  CD  GLN A 188      -2.369  11.247  21.210  1.00 84.67           C
ATOM   2783  OE1 GLN A 188      -2.839  12.366  21.333  1.00 84.67           O
ATOM   2784  NE2 GLN A 188      -2.651  10.229  22.018  1.00 84.67           N
ATOM   2785 1HE2 GLN A 188      -2.231   9.335  21.862  1.00 84.67           H
ATOM   2786 2HE2 GLN A 188      -3.284  10.357  22.782  1.00 84.67           H
ATOM   2787  HN  GLN A 188      -0.640   9.988  17.299  1.00 84.67           H
ATOM   2788  N   ILE A 189       2.064  11.836  19.306  1.00 88.54           N
ATOM   2789  CA  ILE A 189       3.247  11.262  19.924  1.00 88.54           C
ATOM   2790  C   ILE A 189       2.884  10.726  21.311  1.00 88.54           C
ATOM   2791  O   ILE A 189       2.308  11.445  22.126  1.00 88.54           O
ATOM   2792  HA  ILE A 189       3.566  10.425  19.304  1.00 88.54           H
ATOM   2793  CB  ILE A 189       4.391  12.278  19.938  1.00 88.54           C
ATOM   2794  HB  ILE A 189       4.052  13.167  20.469  1.00 88.54           H
ATOM   2795  CG1 ILE A 189       4.756  12.711  18.517  1.00 88.54           C
ATOM   2796 1HG1 ILE A 189       5.150  11.859  17.963  1.00 88.54           H
ATOM   2797 2HG1 ILE A 189       3.860  13.045  17.993  1.00 88.54           H
ATOM   2798  CG2 ILE A 189       5.601  11.731  20.699  1.00 88.54           C
ATOM   2799 1HG2 ILE A 189       5.315  11.513  21.728  1.00 88.54           H
ATOM   2800 2HG2 ILE A 189       5.950  10.817  20.217  1.00 88.54           H
ATOM   2801 3HG2 ILE A 189       6.400  12.473  20.693  1.00 88.54           H
ATOM   2802  CD1 ILE A 189       5.792  13.837  18.536  1.00 88.54           C
ATOM   2803 1HD1 ILE A 189       5.385  14.696  19.070  1.00 88.54           H
ATOM   2804 2HD1 ILE A 189       6.695  13.491  19.038  1.00 88.54           H
ATOM   2805 3HD1 ILE A 189       6.033  14.126  17.513  1.00 88.54           H
ATOM   2806  HN  ILE A 189       1.950  12.820  19.446  1.00 88.54           H
ATOM   2807  N   LYS A 190       3.236   9.469  21.535  1.00 83.96           N
ATOM   2808  CA  LYS A 190       3.038   8.858  22.839  1.00 83.96           C
ATOM   2809  C   LYS A 190       4.395   8.462  23.423  1.00 83.96           C
ATOM   2810  O   LYS A 190       5.267   7.976  22.704  1.00 83.96           O
ATOM   2811  HA  LYS A 190       2.589   9.610  23.487  1.00 83.96           H
ATOM   2812  CB  LYS A 190       2.048   7.695  22.740  1.00 83.96           C
ATOM   2813 1HB  LYS A 190       1.130   8.033  22.259  1.00 83.96           H
ATOM   2814 2HB  LYS A 190       2.466   6.909  22.111  1.00 83.96           H
ATOM   2815  CG  LYS A 190       1.725   7.131  24.125  1.00 83.96           C
ATOM   2816 1HG  LYS A 190       2.642   6.786  24.604  1.00 83.96           H
ATOM   2817 2HG  LYS A 190       1.313   7.919  24.756  1.00 83.96           H
ATOM   2818  CD  LYS A 190       0.729   5.974  24.028  1.00 83.96           C
ATOM   2819 1HD  LYS A 190      -0.227   6.343  23.654  1.00 83.96           H
ATOM   2820 2HD  LYS A 190       1.089   5.238  23.309  1.00 83.96           H
ATOM   2821  CE  LYS A 190       0.527   5.308  25.390  1.00 83.96           C
ATOM   2822 1HE  LYS A 190       1.492   5.153  25.872  1.00 83.96           H
ATOM   2823 2HE  LYS A 190      -0.053   5.964  26.040  1.00 83.96           H
ATOM   2824  NZ  LYS A 190      -0.171   4.012  25.235  1.00 83.96           N
ATOM   2825 1HZ  LYS A 190      -0.264   3.568  26.141  1.00 83.96           H
ATOM   2826 2HZ  LYS A 190      -1.091   4.168  24.838  1.00 83.96           H
ATOM   2827 3HZ  LYS A 190       0.366   3.411  24.618  1.00 83.96           H
ATOM   2828  HN  LYS A 190       3.649   8.872  20.847  1.00 83.96           H
ATOM   2829  N   GLU A 191       4.532   8.683  24.722  1.00 75.36           N
ATOM   2830  CA  GLU A 191       5.714   8.235  25.438  1.00 75.36           C
ATOM   2831  C   GLU A 191       5.445   6.890  26.116  1.00 75.36           C
ATOM   2832  O   GLU A 191       4.490   6.755  26.879  1.00 75.36           O
ATOM   2833  HA  GLU A 191       6.486   8.118  24.677  1.00 75.36           H
ATOM   2834  CB  GLU A 191       6.168   9.282  26.457  1.00 75.36           C
ATOM   2835 1HB  GLU A 191       6.226  10.259  25.978  1.00 75.36           H
ATOM   2836 2HB  GLU A 191       5.505   9.264  27.322  1.00 75.36           H
ATOM   2837  CG  GLU A 191       7.570   8.964  26.981  1.00 75.36           C
ATOM   2838 1HG  GLU A 191       7.554   8.017  27.520  1.00 75.36           H
ATOM   2839 2HG  GLU A 191       8.257   8.843  26.144  1.00 75.36           H
ATOM   2840  CD  GLU A 191       8.074  10.074  27.905  1.00 75.36           C
ATOM   2841  OE1 GLU A 191       9.170   9.884  28.476  1.00 75.36           O
ATOM   2842  OE2 GLU A 191       7.353  11.089  28.020  1.00 75.36           O
ATOM   2843  HN  GLU A 191       3.854   9.159  25.283  1.00 75.36           H
ATOM   2844  N   GLU A 192       6.305   5.928  25.813  1.00 71.70           N
ATOM   2845  CA  GLU A 192       6.166   4.595  26.374  1.00 71.70           C
ATOM   2846  C   GLU A 192       7.523   4.075  26.850  1.00 71.70           C
ATOM   2847  O   GLU A 192       8.453   3.938  26.057  1.00 71.70           O
ATOM   2848  HA  GLU A 192       5.494   4.708  27.225  1.00 71.70           H
ATOM   2849  CB  GLU A 192       5.536   3.637  25.361  1.00 71.70           C
ATOM   2850 1HB  GLU A 192       4.582   4.038  25.020  1.00 71.70           H
ATOM   2851 2HB  GLU A 192       6.238   3.447  24.549  1.00 71.70           H
ATOM   2852  CG  GLU A 192       5.240   2.279  26.001  1.00 71.70           C
ATOM   2853 1HG  GLU A 192       4.952   1.565  25.230  1.00 71.70           H
ATOM   2854 2HG  GLU A 192       6.143   1.891  26.473  1.00 71.70           H
ATOM   2855  CD  GLU A 192       4.124   2.395  27.041  1.00 71.70           C
ATOM   2856  OE1 GLU A 192       4.144   1.580  27.988  1.00 71.70           O
ATOM   2857  OE2 GLU A 192       3.275   3.295  26.864  1.00 71.70           O
ATOM   2858  HN  GLU A 192       7.084   6.048  25.198  1.00 71.70           H
ATOM   2859  N   SER A 193       7.595   3.799  28.144  1.00 72.69           N
ATOM   2860  CA  SER A 193       8.809   3.255  28.728  1.00 72.69           C
ATOM   2861  C   SER A 193       9.991   4.182  28.437  1.00 72.69           C
ATOM   2862  O   SER A 193      11.113   3.720  28.240  1.00 72.69           O
ATOM   2863  HA  SER A 193       8.617   3.204  29.799  1.00 72.69           H
ATOM   2864  CB  SER A 193       9.094   1.849  28.195  1.00 72.69           C
ATOM   2865 1HB  SER A 193       9.287   1.900  27.123  1.00 72.69           H
ATOM   2866 2HB  SER A 193       9.998   1.460  28.663  1.00 72.69           H
ATOM   2867  OG  SER A 193       8.011   0.956  28.439  1.00 72.69           O
ATOM   2868  HG  SER A 193       8.168   0.090  27.963  1.00 72.69           H
ATOM   2869  HN  SER A 193       6.843   3.941  28.789  1.00 72.69           H
ATOM   2870  N   GLY A 194       9.697   5.474  28.419  1.00 80.98           N
ATOM   2871  CA  GLY A 194      10.733   6.474  28.224  1.00 80.98           C
ATOM   2872  C   GLY A 194      11.104   6.598  26.745  1.00 80.98           C
ATOM   2873  O   GLY A 194      12.058   7.292  26.397  1.00 80.98           O
ATOM   2874 1HA  GLY A 194      10.388   7.438  28.598  1.00 80.98           H
ATOM   2875 2HA  GLY A 194      11.617   6.206  28.803  1.00 80.98           H
ATOM   2876  HN  GLY A 194       8.774   5.839  28.535  1.00 80.98           H
ATOM   2877  N   ILE A 195      10.331   5.914  25.915  1.00 79.16           N
ATOM   2878  CA  ILE A 195      10.535   5.978  24.478  1.00 79.16           C
ATOM   2879  C   ILE A 195       9.377   6.745  23.836  1.00 79.16           C
ATOM   2880  O   ILE A 195       8.212   6.438  24.083  1.00 79.16           O
ATOM   2881  HA  ILE A 195      11.456   6.534  24.303  1.00 79.16           H
ATOM   2882  CB  ILE A 195      10.737   4.575  23.901  1.00 79.16           C
ATOM   2883  HB  ILE A 195       9.856   3.979  24.138  1.00 79.16           H
ATOM   2884  CG1 ILE A 195      11.938   3.884  24.550  1.00 79.16           C
ATOM   2885 1HG1 ILE A 195      12.845   4.453  24.344  1.00 79.16           H
ATOM   2886 2HG1 ILE A 195      11.812   3.867  25.633  1.00 79.16           H
ATOM   2887  CG2 ILE A 195      10.856   4.620  22.377  1.00 79.16           C
ATOM   2888 1HG2 ILE A 195       9.946   5.044  21.954  1.00 79.16           H
ATOM   2889 2HG2 ILE A 195      11.709   5.239  22.097  1.00 79.16           H
ATOM   2890 3HG2 ILE A 195      10.999   3.610  21.993  1.00 79.16           H
ATOM   2891  CD1 ILE A 195      12.096   2.455  24.027  1.00 79.16           C
ATOM   2892 1HD1 ILE A 195      11.197   1.882  24.257  1.00 79.16           H
ATOM   2893 2HD1 ILE A 195      12.247   2.477  22.948  1.00 79.16           H
ATOM   2894 3HD1 ILE A 195      12.957   1.986  24.505  1.00 79.16           H
ATOM   2895  HN  ILE A 195       9.578   5.325  26.209  1.00 79.16           H
ATOM   2896  N   ALA A 196       9.738   7.729  23.025  1.00 89.70           N
ATOM   2897  CA  ALA A 196       8.747   8.486  22.280  1.00 89.70           C
ATOM   2898  C   ALA A 196       8.320   7.685  21.048  1.00 89.70           C
ATOM   2899  O   ALA A 196       9.164   7.194  20.300  1.00 89.70           O
ATOM   2900  HA  ALA A 196       7.882   8.628  22.927  1.00 89.70           H
ATOM   2901  CB  ALA A 196       9.320   9.856  21.914  1.00 89.70           C
ATOM   2902 1HB  ALA A 196       9.579  10.396  22.825  1.00 89.70           H
ATOM   2903 2HB  ALA A 196      10.212   9.726  21.302  1.00 89.70           H
ATOM   2904 3HB  ALA A 196       8.576  10.424  21.355  1.00 89.70           H
ATOM   2905  HN  ALA A 196      10.686   8.010  22.874  1.00 89.70           H
ATOM   2906  N   ILE A 197       7.011   7.578  20.875  1.00 85.25           N
ATOM   2907  CA  ILE A 197       6.461   6.757  19.810  1.00 85.25           C
ATOM   2908  C   ILE A 197       5.381   7.547  19.069  1.00 85.25           C
ATOM   2909  O   ILE A 197       4.515   8.157  19.693  1.00 85.25           O
ATOM   2910  HA  ILE A 197       7.271   6.541  19.113  1.00 85.25           H
ATOM   2911  CB  ILE A 197       5.972   5.417  20.364  1.00 85.25           C
ATOM   2912  HB  ILE A 197       5.124   5.609  21.022  1.00 85.25           H
ATOM   2913  CG1 ILE A 197       7.056   4.744  21.208  1.00 85.25           C
ATOM   2914 1HG1 ILE A 197       7.928   4.537  20.587  1.00 85.25           H
ATOM   2915 2HG1 ILE A 197       7.380   5.421  21.998  1.00 85.25           H
ATOM   2916  CG2 ILE A 197       5.473   4.508  19.239  1.00 85.25           C
ATOM   2917 1HG2 ILE A 197       4.648   4.993  18.719  1.00 85.25           H
ATOM   2918 2HG2 ILE A 197       6.285   4.320  18.537  1.00 85.25           H
ATOM   2919 3HG2 ILE A 197       5.131   3.562  19.661  1.00 85.25           H
ATOM   2920  CD1 ILE A 197       6.542   3.441  21.823  1.00 85.25           C
ATOM   2921 1HD1 ILE A 197       5.684   3.655  22.462  1.00 85.25           H
ATOM   2922 2HD1 ILE A 197       6.242   2.757  21.029  1.00 85.25           H
ATOM   2923 3HD1 ILE A 197       7.332   2.983  22.418  1.00 85.25           H
ATOM   2924  HN  ILE A 197       6.332   8.039  21.447  1.00 85.25           H
ATOM   2925  N   CYS A 198       5.468   7.510  17.747  1.00 90.73           N
ATOM   2926  CA  CYS A 198       4.407   8.047  16.912  1.00 90.73           C
ATOM   2927  C   CYS A 198       3.380   6.939  16.669  1.00 90.73           C
ATOM   2928  O   CYS A 198       3.657   5.976  15.956  1.00 90.73           O
ATOM   2929  HA  CYS A 198       3.961   8.873  17.465  1.00 90.73           H
ATOM   2930  CB  CYS A 198       4.952   8.617  15.601  1.00 90.73           C
ATOM   2931 1HB  CYS A 198       5.551   9.506  15.803  1.00 90.73           H
ATOM   2932 2HB  CYS A 198       5.611   7.891  15.125  1.00 90.73           H
ATOM   2933  SG  CYS A 198       3.570   9.037  14.478  1.00 90.73           S
ATOM   2934  HN  CYS A 198       6.243   7.123  17.248  1.00 90.73           H
ATOM   2935  N   THR A 199       2.214   7.113  17.275  1.00 88.97           N
ATOM   2936  CA  THR A 199       1.152   6.129  17.151  1.00 88.97           C
ATOM   2937  C   THR A 199      -0.207   6.823  17.038  1.00 88.97           C
ATOM   2938  O   THR A 199      -0.322   8.018  17.306  1.00 88.97           O
ATOM   2939  HA  THR A 199       1.306   5.573  16.227  1.00 88.97           H
ATOM   2940  CB  THR A 199       1.250   5.176  18.344  1.00 88.97           C
ATOM   2941  HB  THR A 199       2.283   4.872  18.516  1.00 88.97           H
ATOM   2942  OG1 THR A 199       0.345   4.124  18.023  1.00 88.97           O
ATOM   2943  HG1 THR A 199       0.530   3.325  18.595  1.00 88.97           H
ATOM   2944  CG2 THR A 199       0.677   5.782  19.627  1.00 88.97           C
ATOM   2945 1HG2 THR A 199      -0.375   6.024  19.476  1.00 88.97           H
ATOM   2946 2HG2 THR A 199       1.226   6.690  19.877  1.00 88.97           H
ATOM   2947 3HG2 THR A 199       0.772   5.064  20.441  1.00 88.97           H
ATOM   2948  HN  THR A 199       1.991   7.907  17.841  1.00 88.97           H
ATOM   2949  N   MET A 200      -1.201   6.043  16.639  1.00 88.04           N
ATOM   2950  CA  MET A 200      -2.583   6.484  16.739  1.00 88.04           C
ATOM   2951  C   MET A 200      -3.156   6.182  18.125  1.00 88.04           C
ATOM   2952  O   MET A 200      -2.958   5.092  18.659  1.00 88.04           O
ATOM   2953  HA  MET A 200      -2.560   7.561  16.574  1.00 88.04           H
ATOM   2954  CB  MET A 200      -3.422   5.775  15.674  1.00 88.04           C
ATOM   2955 1HB  MET A 200      -3.278   4.697  15.750  1.00 88.04           H
ATOM   2956 2HB  MET A 200      -4.480   5.969  15.851  1.00 88.04           H
ATOM   2957  CG  MET A 200      -3.040   6.248  14.270  1.00 88.04           C
ATOM   2958 1HG  MET A 200      -3.090   7.335  14.217  1.00 88.04           H
ATOM   2959 2HG  MET A 200      -2.010   5.965  14.050  1.00 88.04           H
ATOM   2960  SD  MET A 200      -4.140   5.527  13.062  1.00 88.04           S
ATOM   2961  CE  MET A 200      -5.658   6.363  13.489  1.00 88.04           C
ATOM   2962 1HE  MET A 200      -5.922   6.132  14.522  1.00 88.04           H
ATOM   2963 2HE  MET A 200      -5.524   7.439  13.380  1.00 88.04           H
ATOM   2964 3HE  MET A 200      -6.456   6.027  12.827  1.00 88.04           H
ATOM   2965  HN  MET A 200      -1.076   5.129  16.255  1.00 88.04           H
ATOM   2966  N   VAL A 201      -3.854   7.168  18.668  1.00 90.53           N
ATOM   2967  CA  VAL A 201      -4.560   6.981  19.924  1.00 90.53           C
ATOM   2968  C   VAL A 201      -6.043   7.301  19.724  1.00 90.53           C
ATOM   2969  O   VAL A 201      -6.395   8.411  19.329  1.00 90.53           O
ATOM   2970  HA  VAL A 201      -4.462   5.932  20.204  1.00 90.53           H
ATOM   2971  CB  VAL A 201      -3.910   7.827  21.021  1.00 90.53           C
ATOM   2972  HB  VAL A 201      -4.016   8.876  20.743  1.00 90.53           H
ATOM   2973  CG1 VAL A 201      -4.616   7.623  22.363  1.00 90.53           C
ATOM   2974 1HG1 VAL A 201      -5.663   7.915  22.270  1.00 90.53           H
ATOM   2975 2HG1 VAL A 201      -4.556   6.573  22.649  1.00 90.53           H
ATOM   2976 3HG1 VAL A 201      -4.134   8.236  23.124  1.00 90.53           H
ATOM   2977  CG2 VAL A 201      -2.415   7.520  21.136  1.00 90.53           C
ATOM   2978 1HG2 VAL A 201      -2.278   6.467  21.380  1.00 90.53           H
ATOM   2979 2HG2 VAL A 201      -1.925   7.740  20.188  1.00 90.53           H
ATOM   2980 3HG2 VAL A 201      -1.978   8.135  21.923  1.00 90.53           H
ATOM   2981  HN  VAL A 201      -3.942   8.079  18.266  1.00 90.53           H
ATOM   2982  N   TYR A 202      -6.873   6.307  20.005  1.00 90.93           N
ATOM   2983  CA  TYR A 202      -8.302   6.438  19.777  1.00 90.93           C
ATOM   2984  C   TYR A 202      -9.015   6.931  21.038  1.00 90.93           C
ATOM   2985  O   TYR A 202      -8.629   6.580  22.151  1.00 90.93           O
ATOM   2986  HA  TYR A 202      -8.450   7.163  18.977  1.00 90.93           H
ATOM   2987  CB  TYR A 202      -8.805   5.033  19.437  1.00 90.93           C
ATOM   2988 1HB  TYR A 202      -8.556   4.361  20.258  1.00 90.93           H
ATOM   2989 2HB  TYR A 202      -9.892   5.056  19.362  1.00 90.93           H
ATOM   2990  CG  TYR A 202      -8.231   4.464  18.138  1.00 90.93           C
ATOM   2991  CD1 TYR A 202      -8.853   4.729  16.935  1.00 90.93           C
ATOM   2992  HD1 TYR A 202      -9.753   5.343  16.910  1.00 90.93           H
ATOM   2993  CD2 TYR A 202      -7.092   3.686  18.170  1.00 90.93           C
ATOM   2994  HD2 TYR A 202      -6.601   3.477  19.120  1.00 90.93           H
ATOM   2995  CE1 TYR A 202      -8.312   4.193  15.712  1.00 90.93           C
ATOM   2996  HE1 TYR A 202      -8.793   4.395  14.755  1.00 90.93           H
ATOM   2997  CE2 TYR A 202      -6.551   3.151  16.947  1.00 90.93           C
ATOM   2998  HE2 TYR A 202      -5.652   2.535  16.958  1.00 90.93           H
ATOM   2999  CZ  TYR A 202      -7.188   3.431  15.779  1.00 90.93           C
ATOM   3000  OH  TYR A 202      -6.678   2.925  14.624  1.00 90.93           O
ATOM   3001  HH  TYR A 202      -7.226   3.230  13.845  1.00 90.93           H
ATOM   3002  HN  TYR A 202      -6.584   5.426  20.382  1.00 90.93           H
ATOM   3003  N   PRO A 203     -10.066   7.749  20.887  1.00 85.95           N
ATOM   3004  CA  PRO A 203     -10.765   8.302  22.049  1.00 85.95           C
ATOM   3005  C   PRO A 203     -11.527   7.239  22.823  1.00 85.95           C
ATOM   3006  O   PRO A 203     -12.008   6.267  22.241  1.00 85.95           O
ATOM   3007  HA  PRO A 203     -10.047   8.711  22.761  1.00 85.95           H
ATOM   3008  CB  PRO A 203     -11.704   9.347  21.444  1.00 85.95           C
ATOM   3009 1HB  PRO A 203     -12.629   9.433  22.014  1.00 85.95           H
ATOM   3010 2HB  PRO A 203     -11.247  10.337  21.429  1.00 85.95           H
ATOM   3011  CG  PRO A 203     -11.958   8.835  20.055  1.00 85.95           C
ATOM   3012 1HG  PRO A 203     -12.769   8.108  20.045  1.00 85.95           H
ATOM   3013 2HG  PRO A 203     -12.248   9.644  19.384  1.00 85.95           H
ATOM   3014  CD  PRO A 203     -10.664   8.210  19.621  1.00 85.95           C
ATOM   3015 1HD  PRO A 203     -10.831   7.383  18.931  1.00 85.95           H
ATOM   3016 2HD  PRO A 203     -10.023   8.928  19.111  1.00 85.95           H
ATOM   3017  N   SER A 204     -11.619   7.453  24.127  1.00 77.79           N
ATOM   3018  CA  SER A 204     -11.939   6.371  25.043  1.00 77.79           C
ATOM   3019  C   SER A 204     -13.323   5.804  24.720  1.00 77.79           C
ATOM   3020  O   SER A 204     -13.535   4.595  24.795  1.00 77.79           O
ATOM   3021  HA  SER A 204     -11.169   5.617  24.878  1.00 77.79           H
ATOM   3022  CB  SER A 204     -11.885   6.845  26.496  1.00 77.79           C
ATOM   3023 1HB  SER A 204     -12.246   6.051  27.150  1.00 77.79           H
ATOM   3024 2HB  SER A 204     -10.849   7.042  26.776  1.00 77.79           H
ATOM   3025  OG  SER A 204     -12.663   8.021  26.704  1.00 77.79           O
ATOM   3026  HG  SER A 204     -13.630   7.780  26.790  1.00 77.79           H
ATOM   3027  HN  SER A 204     -11.479   8.344  24.559  1.00 77.79           H
ATOM   3028  N   ASP A 205     -14.229   6.705  24.369  1.00 70.38           N
ATOM   3029  CA  ASP A 205     -15.649   6.407  24.443  1.00 70.38           C
ATOM   3030  C   ASP A 205     -15.984   5.295  23.447  1.00 70.38           C
ATOM   3031  O   ASP A 205     -16.708   4.358  23.779  1.00 70.38           O
ATOM   3032  HA  ASP A 205     -15.825   6.109  25.476  1.00 70.38           H
ATOM   3033  CB  ASP A 205     -16.489   7.634  24.082  1.00 70.38           C
ATOM   3034 1HB  ASP A 205     -16.203   7.997  23.094  1.00 70.38           H
ATOM   3035 2HB  ASP A 205     -17.541   7.355  24.027  1.00 70.38           H
ATOM   3036  CG  ASP A 205     -16.304   8.748  25.114  1.00 70.38           C
ATOM   3037  OD1 ASP A 205     -15.691   8.454  26.163  1.00 70.38           O
ATOM   3038  OD2 ASP A 205     -16.778   9.869  24.830  1.00 70.38           O
ATOM   3039  HN  ASP A 205     -14.006   7.623  24.039  1.00 70.38           H
ATOM   3040  N   GLU A 206     -15.442   5.436  22.246  1.00 73.87           N
ATOM   3041  CA  GLU A 206     -15.728   4.490  21.181  1.00 73.87           C
ATOM   3042  C   GLU A 206     -14.425   3.937  20.599  1.00 73.87           C
ATOM   3043  O   GLU A 206     -14.377   3.553  19.431  1.00 73.87           O
ATOM   3044  HA  GLU A 206     -16.294   3.686  21.651  1.00 73.87           H
ATOM   3045  CB  GLU A 206     -16.585   5.135  20.090  1.00 73.87           C
ATOM   3046 1HB  GLU A 206     -16.106   6.049  19.738  1.00 73.87           H
ATOM   3047 2HB  GLU A 206     -16.773   4.414  19.296  1.00 73.87           H
ATOM   3048  CG  GLU A 206     -17.955   5.540  20.638  1.00 73.87           C
ATOM   3049 1HG  GLU A 206     -18.204   4.921  21.500  1.00 73.87           H
ATOM   3050 2HG  GLU A 206     -17.922   6.572  20.986  1.00 73.87           H
ATOM   3051  CD  GLU A 206     -19.039   5.392  19.568  1.00 73.87           C
ATOM   3052  OE1 GLU A 206     -20.059   4.740  19.880  1.00 73.87           O
ATOM   3053  OE2 GLU A 206     -18.823   5.933  18.463  1.00 73.87           O
ATOM   3054  HN  GLU A 206     -14.819   6.177  21.998  1.00 73.87           H
ATOM   3055  N   SER A 207     -13.401   3.914  21.439  1.00 86.49           N
ATOM   3056  CA  SER A 207     -12.062   3.588  20.979  1.00 86.49           C
ATOM   3057  C   SER A 207     -12.083   2.272  20.199  1.00 86.49           C
ATOM   3058  O   SER A 207     -11.521   2.183  19.109  1.00 86.49           O
ATOM   3059  HA  SER A 207     -11.772   4.413  20.328  1.00 86.49           H
ATOM   3060  CB  SER A 207     -11.084   3.495  22.151  1.00 86.49           C
ATOM   3061 1HB  SER A 207     -10.121   3.132  21.792  1.00 86.49           H
ATOM   3062 2HB  SER A 207     -10.916   4.491  22.563  1.00 86.49           H
ATOM   3063  OG  SER A 207     -11.563   2.632  23.179  1.00 86.49           O
ATOM   3064  HG  SER A 207     -11.957   3.172  23.923  1.00 86.49           H
ATOM   3065  HN  SER A 207     -13.475   4.114  22.416  1.00 86.49           H
ATOM   3066  N   THR A 208     -12.737   1.282  20.790  1.00 86.44           N
ATOM   3067  CA  THR A 208     -12.735  -0.057  20.226  1.00 86.44           C
ATOM   3068  C   THR A 208     -13.416  -0.061  18.856  1.00 86.44           C
ATOM   3069  O   THR A 208     -12.904  -0.652  17.906  1.00 86.44           O
ATOM   3070  HA  THR A 208     -11.700  -0.362  20.070  1.00 86.44           H
ATOM   3071  CB  THR A 208     -13.396  -0.997  21.237  1.00 86.44           C
ATOM   3072  HB  THR A 208     -14.467  -0.805  21.303  1.00 86.44           H
ATOM   3073  OG1 THR A 208     -12.659  -0.789  22.438  1.00 86.44           O
ATOM   3074  HG1 THR A 208     -11.695  -1.012  22.291  1.00 86.44           H
ATOM   3075  CG2 THR A 208     -13.162  -2.472  20.906  1.00 86.44           C
ATOM   3076 1HG2 THR A 208     -12.092  -2.679  20.906  1.00 86.44           H
ATOM   3077 2HG2 THR A 208     -13.575  -2.693  19.921  1.00 86.44           H
ATOM   3078 3HG2 THR A 208     -13.653  -3.094  21.654  1.00 86.44           H
ATOM   3079  HN  THR A 208     -13.261   1.384  21.636  1.00 86.44           H
ATOM   3080  N   LYS A 209     -14.560   0.605  18.798  1.00 82.24           N
ATOM   3081  CA  LYS A 209     -15.337   0.652  17.571  1.00 82.24           C
ATOM   3082  C   LYS A 209     -14.503   1.308  16.469  1.00 82.24           C
ATOM   3083  O   LYS A 209     -14.449   0.809  15.346  1.00 82.24           O
ATOM   3084  HA  LYS A 209     -15.548  -0.377  17.278  1.00 82.24           H
ATOM   3085  CB  LYS A 209     -16.682   1.338  17.815  1.00 82.24           C
ATOM   3086 1HB  LYS A 209     -16.520   2.316  18.267  1.00 82.24           H
ATOM   3087 2HB  LYS A 209     -17.186   1.507  16.863  1.00 82.24           H
ATOM   3088  CG  LYS A 209     -17.573   0.491  18.726  1.00 82.24           C
ATOM   3089 1HG  LYS A 209     -17.664  -0.516  18.317  1.00 82.24           H
ATOM   3090 2HG  LYS A 209     -17.109   0.395  19.708  1.00 82.24           H
ATOM   3091  CD  LYS A 209     -18.962   1.116  18.871  1.00 82.24           C
ATOM   3092 1HD  LYS A 209     -18.865   2.182  19.077  1.00 82.24           H
ATOM   3093 2HD  LYS A 209     -19.507   1.021  17.932  1.00 82.24           H
ATOM   3094  CE  LYS A 209     -19.751   0.443  19.996  1.00 82.24           C
ATOM   3095 1HE  LYS A 209     -20.078  -0.547  19.676  1.00 82.24           H
ATOM   3096 2HE  LYS A 209     -19.109   0.301  20.865  1.00 82.24           H
ATOM   3097  NZ  LYS A 209     -20.925   1.264  20.368  1.00 82.24           N
ATOM   3098 1HZ  LYS A 209     -21.426   0.814  21.126  1.00 82.24           H
ATOM   3099 2HZ  LYS A 209     -20.615   2.182  20.666  1.00 82.24           H
ATOM   3100 3HZ  LYS A 209     -21.539   1.358  19.566  1.00 82.24           H
ATOM   3101  HN  LYS A 209     -14.955   1.105  19.568  1.00 82.24           H
ATOM   3102  N   LEU A 210     -13.872   2.416  16.829  1.00 88.21           N
ATOM   3103  CA  LEU A 210     -13.176   3.233  15.849  1.00 88.21           C
ATOM   3104  C   LEU A 210     -12.017   2.430  15.254  1.00 88.21           C
ATOM   3105  O   LEU A 210     -11.857   2.373  14.036  1.00 88.21           O
ATOM   3106  HA  LEU A 210     -13.883   3.460  15.051  1.00 88.21           H
ATOM   3107  CB  LEU A 210     -12.748   4.565  16.468  1.00 88.21           C
ATOM   3108 1HB  LEU A 210     -13.610   5.003  16.971  1.00 88.21           H
ATOM   3109 2HB  LEU A 210     -12.001   4.362  17.236  1.00 88.21           H
ATOM   3110  CG  LEU A 210     -12.175   5.602  15.500  1.00 88.21           C
ATOM   3111  HG  LEU A 210     -11.337   5.148  14.971  1.00 88.21           H
ATOM   3112  CD1 LEU A 210     -13.212   6.000  14.448  1.00 88.21           C
ATOM   3113 1HD1 LEU A 210     -13.511   5.119  13.880  1.00 88.21           H
ATOM   3114 2HD1 LEU A 210     -14.085   6.428  14.941  1.00 88.21           H
ATOM   3115 3HD1 LEU A 210     -12.779   6.738  13.772  1.00 88.21           H
ATOM   3116  CD2 LEU A 210     -11.630   6.815  16.255  1.00 88.21           C
ATOM   3117 1HD2 LEU A 210     -12.433   7.278  16.828  1.00 88.21           H
ATOM   3118 2HD2 LEU A 210     -10.838   6.495  16.933  1.00 88.21           H
ATOM   3119 3HD2 LEU A 210     -11.229   7.536  15.543  1.00 88.21           H
ATOM   3120  HN  LEU A 210     -13.833   2.758  17.768  1.00 88.21           H
ATOM   3121  N   LYS A 211     -11.237   1.831  16.142  1.00 92.92           N
ATOM   3122  CA  LYS A 211     -10.101   1.030  15.721  1.00 92.92           C
ATOM   3123  C   LYS A 211     -10.582  -0.071  14.772  1.00 92.92           C
ATOM   3124  O   LYS A 211     -10.014  -0.262  13.699  1.00 92.92           O
ATOM   3125  HA  LYS A 211      -9.424   1.685  15.173  1.00 92.92           H
ATOM   3126  CB  LYS A 211      -9.336   0.502  16.936  1.00 92.92           C
ATOM   3127 1HB  LYS A 211      -8.976   1.339  17.535  1.00 92.92           H
ATOM   3128 2HB  LYS A 211     -10.008  -0.077  17.570  1.00 92.92           H
ATOM   3129  CG  LYS A 211      -8.155  -0.369  16.505  1.00 92.92           C
ATOM   3130 1HG  LYS A 211      -8.523  -1.301  16.076  1.00 92.92           H
ATOM   3131 2HG  LYS A 211      -7.589   0.140  15.725  1.00 92.92           H
ATOM   3132  CD  LYS A 211      -7.237  -0.674  17.691  1.00 92.92           C
ATOM   3133 1HD  LYS A 211      -6.901   0.258  18.145  1.00 92.92           H
ATOM   3134 2HD  LYS A 211      -7.793  -1.219  18.455  1.00 92.92           H
ATOM   3135  CE  LYS A 211      -6.026  -1.498  17.249  1.00 92.92           C
ATOM   3136 1HE  LYS A 211      -6.353  -2.476  16.896  1.00 92.92           H
ATOM   3137 2HE  LYS A 211      -5.530  -1.006  16.412  1.00 92.92           H
ATOM   3138  NZ  LYS A 211      -5.074  -1.662  18.370  1.00 92.92           N
ATOM   3139 1HZ  LYS A 211      -4.321  -2.279  18.087  1.00 92.92           H
ATOM   3140 2HZ  LYS A 211      -4.693  -0.758  18.625  1.00 92.92           H
ATOM   3141 3HZ  LYS A 211      -5.556  -2.062  19.167  1.00 92.92           H
ATOM   3142  HN  LYS A 211     -11.371   1.886  17.132  1.00 92.92           H
ATOM   3143  N   SER A 212     -11.625  -0.765  15.204  1.00 90.90           N
ATOM   3144  CA  SER A 212     -12.139  -1.892  14.445  1.00 90.90           C
ATOM   3145  C   SER A 212     -12.597  -1.427  13.061  1.00 90.90           C
ATOM   3146  O   SER A 212     -12.360  -2.106  12.064  1.00 90.90           O
ATOM   3147  HA  SER A 212     -11.303  -2.587  14.358  1.00 90.90           H
ATOM   3148  CB  SER A 212     -13.292  -2.574  15.184  1.00 90.90           C
ATOM   3149 1HB  SER A 212     -14.109  -1.864  15.316  1.00 90.90           H
ATOM   3150 2HB  SER A 212     -13.677  -3.394  14.578  1.00 90.90           H
ATOM   3151  OG  SER A 212     -12.889  -3.074  16.457  1.00 90.90           O
ATOM   3152  HG  SER A 212     -13.070  -2.391  17.165  1.00 90.90           H
ATOM   3153  HN  SER A 212     -12.115  -0.569  16.053  1.00 90.90           H
ATOM   3154  N   ALA A 213     -13.245  -0.271  13.046  1.00 94.00           N
ATOM   3155  CA  ALA A 213     -13.763   0.280  11.805  1.00 94.00           C
ATOM   3156  C   ALA A 213     -12.595   0.624  10.878  1.00 94.00           C
ATOM   3157  O   ALA A 213     -12.616   0.289   9.695  1.00 94.00           O
ATOM   3158  HA  ALA A 213     -14.376  -0.487  11.332  1.00 94.00           H
ATOM   3159  CB  ALA A 213     -14.641   1.494  12.112  1.00 94.00           C
ATOM   3160 1HB  ALA A 213     -15.472   1.190  12.749  1.00 94.00           H
ATOM   3161 2HB  ALA A 213     -14.048   2.251  12.626  1.00 94.00           H
ATOM   3162 3HB  ALA A 213     -15.029   1.907  11.181  1.00 94.00           H
ATOM   3163  HN  ALA A 213     -13.417   0.285  13.859  1.00 94.00           H
ATOM   3164  N   VAL A 214     -11.603   1.290  11.452  1.00 92.22           N
ATOM   3165  CA  VAL A 214     -10.461   1.746  10.677  1.00 92.22           C
ATOM   3166  C   VAL A 214      -9.764   0.538  10.046  1.00 92.22           C
ATOM   3167  O   VAL A 214      -9.407   0.568   8.869  1.00 92.22           O
ATOM   3168  HA  VAL A 214     -10.838   2.388   9.881  1.00 92.22           H
ATOM   3169  CB  VAL A 214      -9.530   2.580  11.559  1.00 92.22           C
ATOM   3170  HB  VAL A 214      -9.317   2.005  12.460  1.00 92.22           H
ATOM   3171  CG1 VAL A 214      -8.201   2.851  10.850  1.00 92.22           C
ATOM   3172 1HG1 VAL A 214      -7.711   1.905  10.621  1.00 92.22           H
ATOM   3173 2HG1 VAL A 214      -8.388   3.397   9.924  1.00 92.22           H
ATOM   3174 3HG1 VAL A 214      -7.558   3.446  11.498  1.00 92.22           H
ATOM   3175  CG2 VAL A 214     -10.202   3.887  11.983  1.00 92.22           C
ATOM   3176 1HG2 VAL A 214     -10.458   4.468  11.098  1.00 92.22           H
ATOM   3177 2HG2 VAL A 214     -11.108   3.663  12.546  1.00 92.22           H
ATOM   3178 3HG2 VAL A 214      -9.518   4.461  12.609  1.00 92.22           H
ATOM   3179  HN  VAL A 214     -11.571   1.518  12.425  1.00 92.22           H
ATOM   3180  N   LEU A 215      -9.592  -0.496  10.856  1.00 91.68           N
ATOM   3181  CA  LEU A 215      -8.868  -1.677  10.418  1.00 91.68           C
ATOM   3182  C   LEU A 215      -9.680  -2.396   9.339  1.00 91.68           C
ATOM   3183  O   LEU A 215      -9.132  -2.816   8.321  1.00 91.68           O
ATOM   3184  HA  LEU A 215      -7.930  -1.341   9.978  1.00 91.68           H
ATOM   3185  CB  LEU A 215      -8.515  -2.563  11.615  1.00 91.68           C
ATOM   3186 1HB  LEU A 215      -9.419  -2.723  12.203  1.00 91.68           H
ATOM   3187 2HB  LEU A 215      -8.202  -3.537  11.240  1.00 91.68           H
ATOM   3188  CG  LEU A 215      -7.423  -2.030  12.545  1.00 91.68           C
ATOM   3189  HG  LEU A 215      -7.763  -1.081  12.961  1.00 91.68           H
ATOM   3190  CD1 LEU A 215      -7.191  -2.982  13.720  1.00 91.68           C
ATOM   3191 1HD1 LEU A 215      -8.115  -3.088  14.289  1.00 91.68           H
ATOM   3192 2HD1 LEU A 215      -6.883  -3.957  13.342  1.00 91.68           H
ATOM   3193 3HD1 LEU A 215      -6.411  -2.579  14.365  1.00 91.68           H
ATOM   3194  CD2 LEU A 215      -6.134  -1.749  11.772  1.00 91.68           C
ATOM   3195 1HD2 LEU A 215      -5.779  -2.670  11.309  1.00 91.68           H
ATOM   3196 2HD2 LEU A 215      -6.328  -1.005  10.999  1.00 91.68           H
ATOM   3197 3HD2 LEU A 215      -5.374  -1.371  12.456  1.00 91.68           H
ATOM   3198  HN  LEU A 215      -9.936  -0.534  11.794  1.00 91.68           H
ATOM   3199  N   THR A 216     -10.974  -2.517   9.599  1.00 91.13           N
ATOM   3200  CA  THR A 216     -11.860  -3.209   8.679  1.00 91.13           C
ATOM   3201  C   THR A 216     -11.843  -2.530   7.308  1.00 91.13           C
ATOM   3202  O   THR A 216     -11.781  -3.201   6.279  1.00 91.13           O
ATOM   3203  HA  THR A 216     -11.486  -4.223   8.538  1.00 91.13           H
ATOM   3204  CB  THR A 216     -13.252  -3.262   9.313  1.00 91.13           C
ATOM   3205  HB  THR A 216     -13.657  -2.259   9.447  1.00 91.13           H
ATOM   3206  OG1 THR A 216     -13.060  -4.013  10.509  1.00 91.13           O
ATOM   3207  HG1 THR A 216     -13.052  -3.400  11.299  1.00 91.13           H
ATOM   3208  CG2 THR A 216     -14.235  -4.104   8.497  1.00 91.13           C
ATOM   3209 1HG2 THR A 216     -13.862  -5.125   8.421  1.00 91.13           H
ATOM   3210 2HG2 THR A 216     -14.337  -3.679   7.499  1.00 91.13           H
ATOM   3211 3HG2 THR A 216     -15.207  -4.108   8.992  1.00 91.13           H
ATOM   3212  HN  THR A 216     -11.416  -2.152  10.418  1.00 91.13           H
ATOM   3213  N   LEU A 217     -11.898  -1.206   7.338  1.00 88.39           N
ATOM   3214  CA  LEU A 217     -11.912  -0.430   6.110  1.00 88.39           C
ATOM   3215  C   LEU A 217     -10.616  -0.682   5.337  1.00 88.39           C
ATOM   3216  O   LEU A 217     -10.632  -0.796   4.113  1.00 88.39           O
ATOM   3217  HA  LEU A 217     -12.748  -0.786   5.508  1.00 88.39           H
ATOM   3218  CB  LEU A 217     -12.169   1.048   6.414  1.00 88.39           C
ATOM   3219 1HB  LEU A 217     -13.002   1.115   7.114  1.00 88.39           H
ATOM   3220 2HB  LEU A 217     -11.293   1.452   6.921  1.00 88.39           H
ATOM   3221  CG  LEU A 217     -12.480   1.936   5.207  1.00 88.39           C
ATOM   3222  HG  LEU A 217     -11.717   1.762   4.449  1.00 88.39           H
ATOM   3223  CD1 LEU A 217     -13.828   1.563   4.585  1.00 88.39           C
ATOM   3224 1HD1 LEU A 217     -13.801   0.524   4.257  1.00 88.39           H
ATOM   3225 2HD1 LEU A 217     -14.617   1.690   5.326  1.00 88.39           H
ATOM   3226 3HD1 LEU A 217     -14.024   2.210   3.730  1.00 88.39           H
ATOM   3227  CD2 LEU A 217     -12.413   3.417   5.585  1.00 88.39           C
ATOM   3228 1HD2 LEU A 217     -13.141   3.625   6.369  1.00 88.39           H
ATOM   3229 2HD2 LEU A 217     -11.413   3.655   5.945  1.00 88.39           H
ATOM   3230 3HD2 LEU A 217     -12.639   4.026   4.709  1.00 88.39           H
ATOM   3231  HN  LEU A 217     -11.933  -0.667   8.180  1.00 88.39           H
ATOM   3232  N   LYS A 218      -9.525  -0.763   6.084  1.00 86.75           N
ATOM   3233  CA  LYS A 218      -8.218  -0.963   5.482  1.00 86.75           C
ATOM   3234  C   LYS A 218      -8.200  -2.306   4.749  1.00 86.75           C
ATOM   3235  O   LYS A 218      -7.707  -2.397   3.625  1.00 86.75           O
ATOM   3236  HA  LYS A 218      -8.070  -0.168   4.750  1.00 86.75           H
ATOM   3237  CB  LYS A 218      -7.116  -0.821   6.533  1.00 86.75           C
ATOM   3238 1HB  LYS A 218      -7.250   0.110   7.083  1.00 86.75           H
ATOM   3239 2HB  LYS A 218      -7.192  -1.632   7.257  1.00 86.75           H
ATOM   3240  CG  LYS A 218      -5.731  -0.839   5.882  1.00 86.75           C
ATOM   3241 1HG  LYS A 218      -5.631  -1.726   5.256  1.00 86.75           H
ATOM   3242 2HG  LYS A 218      -5.622   0.026   5.227  1.00 86.75           H
ATOM   3243  CD  LYS A 218      -4.627  -0.828   6.940  1.00 86.75           C
ATOM   3244 1HD  LYS A 218      -4.696   0.084   7.534  1.00 86.75           H
ATOM   3245 2HD  LYS A 218      -4.766  -1.665   7.625  1.00 86.75           H
ATOM   3246  CE  LYS A 218      -3.244  -0.917   6.291  1.00 86.75           C
ATOM   3247 1HE  LYS A 218      -3.230  -1.725   5.561  1.00 86.75           H
ATOM   3248 2HE  LYS A 218      -3.030   0.005   5.751  1.00 86.75           H
ATOM   3249  NZ  LYS A 218      -2.204  -1.150   7.318  1.00 86.75           N
ATOM   3250 1HZ  LYS A 218      -1.372  -1.526   6.877  1.00 86.75           H
ATOM   3251 2HZ  LYS A 218      -1.977  -0.274   7.775  1.00 86.75           H
ATOM   3252 3HZ  LYS A 218      -2.550  -1.810   8.006  1.00 86.75           H
ATOM   3253  HN  LYS A 218      -9.524  -0.693   7.082  1.00 86.75           H
ATOM   3254  N   VAL A 219      -8.742  -3.315   5.415  1.00 90.38           N
ATOM   3255  CA  VAL A 219      -8.681  -4.671   4.898  1.00 90.38           C
ATOM   3256  C   VAL A 219      -9.576  -4.783   3.663  1.00 90.38           C
ATOM   3257  O   VAL A 219      -9.177  -5.359   2.652  1.00 90.38           O
ATOM   3258  HA  VAL A 219      -7.650  -4.865   4.603  1.00 90.38           H
ATOM   3259  CB  VAL A 219      -9.053  -5.667   5.998  1.00 90.38           C
ATOM   3260  HB  VAL A 219     -10.020  -5.371   6.406  1.00 90.38           H
ATOM   3261  CG1 VAL A 219      -9.195  -7.082   5.432  1.00 90.38           C
ATOM   3262 1HG1 VAL A 219      -9.977  -7.092   4.672  1.00 90.38           H
ATOM   3263 2HG1 VAL A 219      -8.250  -7.391   4.986  1.00 90.38           H
ATOM   3264 3HG1 VAL A 219      -9.460  -7.769   6.235  1.00 90.38           H
ATOM   3265  CG2 VAL A 219      -8.033  -5.633   7.138  1.00 90.38           C
ATOM   3266 1HG2 VAL A 219      -7.047  -5.892   6.751  1.00 90.38           H
ATOM   3267 2HG2 VAL A 219      -8.002  -4.632   7.568  1.00 90.38           H
ATOM   3268 3HG2 VAL A 219      -8.322  -6.350   7.906  1.00 90.38           H
ATOM   3269  HN  VAL A 219      -9.216  -3.217   6.290  1.00 90.38           H
ATOM   3270  N   ILE A 220     -10.771  -4.223   3.785  1.00 90.68           N
ATOM   3271  CA  ILE A 220     -11.766  -4.345   2.732  1.00 90.68           C
ATOM   3272  C   ILE A 220     -11.259  -3.640   1.473  1.00 90.68           C
ATOM   3273  O   ILE A 220     -11.133  -4.259   0.418  1.00 90.68           O
ATOM   3274  HA  ILE A 220     -11.879  -5.407   2.511  1.00 90.68           H
ATOM   3275  CB  ILE A 220     -13.125  -3.837   3.217  1.00 90.68           C
ATOM   3276  HB  ILE A 220     -12.976  -2.867   3.693  1.00 90.68           H
ATOM   3277  CG1 ILE A 220     -13.715  -4.773   4.274  1.00 90.68           C
ATOM   3278 1HG1 ILE A 220     -13.895  -5.754   3.836  1.00 90.68           H
ATOM   3279 2HG1 ILE A 220     -12.998  -4.911   5.083  1.00 90.68           H
ATOM   3280  CG2 ILE A 220     -14.081  -3.622   2.043  1.00 90.68           C
ATOM   3281 1HG2 ILE A 220     -13.657  -2.888   1.358  1.00 90.68           H
ATOM   3282 2HG2 ILE A 220     -14.229  -4.566   1.517  1.00 90.68           H
ATOM   3283 3HG2 ILE A 220     -15.039  -3.261   2.416  1.00 90.68           H
ATOM   3284  CD1 ILE A 220     -15.023  -4.211   4.835  1.00 90.68           C
ATOM   3285 1HD1 ILE A 220     -14.835  -3.240   5.294  1.00 90.68           H
ATOM   3286 2HD1 ILE A 220     -15.745  -4.096   4.026  1.00 90.68           H
ATOM   3287 3HD1 ILE A 220     -15.421  -4.896   5.583  1.00 90.68           H
ATOM   3288  HN  ILE A 220     -11.063  -3.695   4.582  1.00 90.68           H
ATOM   3289  N   LEU A 221     -10.982  -2.353   1.625  1.00 89.56           N
ATOM   3290  CA  LEU A 221     -10.653  -1.518   0.483  1.00 89.56           C
ATOM   3291  C   LEU A 221      -9.201  -1.770   0.073  1.00 89.56           C
ATOM   3292  O   LEU A 221      -8.828  -1.542  -1.077  1.00 89.56           O
ATOM   3293  HA  LEU A 221     -11.301  -1.820  -0.340  1.00 89.56           H
ATOM   3294  CB  LEU A 221     -10.961  -0.050   0.786  1.00 89.56           C
ATOM   3295 1HB  LEU A 221     -10.400   0.242   1.674  1.00 89.56           H
ATOM   3296 2HB  LEU A 221     -10.589   0.557  -0.040  1.00 89.56           H
ATOM   3297  CG  LEU A 221     -12.435   0.294   1.011  1.00 89.56           C
ATOM   3298  HG  LEU A 221     -12.781  -0.247   1.892  1.00 89.56           H
ATOM   3299  CD1 LEU A 221     -12.612   1.786   1.298  1.00 89.56           C
ATOM   3300 1HD1 LEU A 221     -12.050   2.054   2.193  1.00 89.56           H
ATOM   3301 2HD1 LEU A 221     -12.243   2.366   0.452  1.00 89.56           H
ATOM   3302 3HD1 LEU A 221     -13.668   2.003   1.454  1.00 89.56           H
ATOM   3303  CD2 LEU A 221     -13.292  -0.168  -0.169  1.00 89.56           C
ATOM   3304 1HD2 LEU A 221     -12.953   0.325  -1.080  1.00 89.56           H
ATOM   3305 2HD2 LEU A 221     -13.199  -1.248  -0.284  1.00 89.56           H
ATOM   3306 3HD2 LEU A 221     -14.335   0.088   0.017  1.00 89.56           H
ATOM   3307  HN  LEU A 221     -10.979  -1.882   2.508  1.00 89.56           H
ATOM   3308  N   GLY A 222      -8.420  -2.236   1.036  1.00 87.84           N
ATOM   3309  CA  GLY A 222      -6.983  -2.342   0.849  1.00 87.84           C
ATOM   3310  C   GLY A 222      -6.622  -3.621   0.091  1.00 87.84           C
ATOM   3311  O   GLY A 222      -5.572  -3.694  -0.545  1.00 87.84           O
ATOM   3312 1HA  GLY A 222      -6.619  -1.474   0.300  1.00 87.84           H
ATOM   3313 2HA  GLY A 222      -6.485  -2.337   1.819  1.00 87.84           H
ATOM   3314  HN  GLY A 222      -8.753  -2.537   1.930  1.00 87.84           H
ATOM   3315  N   PHE A 223      -7.512  -4.598   0.185  1.00 82.34           N
ATOM   3316  CA  PHE A 223      -7.227  -5.923  -0.337  1.00 82.34           C
ATOM   3317  C   PHE A 223      -8.449  -6.509  -1.047  1.00 82.34           C
ATOM   3318  O   PHE A 223      -8.426  -6.719  -2.258  1.00 82.34           O
ATOM   3319  HA  PHE A 223      -6.409  -5.821  -1.050  1.00 82.34           H
ATOM   3320  CB  PHE A 223      -6.875  -6.809   0.860  1.00 82.34           C
ATOM   3321 1HB  PHE A 223      -6.090  -6.323   1.440  1.00 82.34           H
ATOM   3322 2HB  PHE A 223      -7.747  -6.889   1.509  1.00 82.34           H
ATOM   3323  CG  PHE A 223      -6.410  -8.216   0.479  1.00 82.34           C
ATOM   3324  CD1 PHE A 223      -7.177  -9.294   0.794  1.00 82.34           C
ATOM   3325  HD1 PHE A 223      -8.123  -9.156   1.318  1.00 82.34           H
ATOM   3326  CD2 PHE A 223      -5.231  -8.388  -0.176  1.00 82.34           C
ATOM   3327  HD2 PHE A 223      -4.616  -7.524  -0.428  1.00 82.34           H
ATOM   3328  CE1 PHE A 223      -6.746 -10.600   0.440  1.00 82.34           C
ATOM   3329  HE1 PHE A 223      -7.360 -11.464   0.692  1.00 82.34           H
ATOM   3330  CE2 PHE A 223      -4.800  -9.694  -0.530  1.00 82.34           C
ATOM   3331  HE2 PHE A 223      -3.854  -9.832  -1.054  1.00 82.34           H
ATOM   3332  CZ  PHE A 223      -5.566 -10.772  -0.215  1.00 82.34           C
ATOM   3333  HZ  PHE A 223      -5.235 -11.774  -0.487  1.00 82.34           H
ATOM   3334  HN  PHE A 223      -8.413  -4.495   0.606  1.00 82.34           H
ATOM   3335  N   PHE A 224      -9.488  -6.755  -0.262  1.00 84.23           N
ATOM   3336  CA  PHE A 224     -10.576  -7.609  -0.707  1.00 84.23           C
ATOM   3337  C   PHE A 224     -11.225  -7.053  -1.977  1.00 84.23           C
ATOM   3338  O   PHE A 224     -11.358  -7.763  -2.972  1.00 84.23           O
ATOM   3339  HA  PHE A 224     -10.152  -8.590  -0.918  1.00 84.23           H
ATOM   3340  CB  PHE A 224     -11.616  -7.629   0.415  1.00 84.23           C
ATOM   3341 1HB  PHE A 224     -11.664  -6.640   0.870  1.00 84.23           H
ATOM   3342 2HB  PHE A 224     -12.597  -7.830  -0.016  1.00 84.23           H
ATOM   3343  CG  PHE A 224     -11.334  -8.664   1.506  1.00 84.23           C
ATOM   3344  CD1 PHE A 224     -11.602  -9.978   1.283  1.00 84.23           C
ATOM   3345  HD1 PHE A 224     -12.018 -10.295   0.327  1.00 84.23           H
ATOM   3346  CD2 PHE A 224     -10.814  -8.269   2.699  1.00 84.23           C
ATOM   3347  HD2 PHE A 224     -10.599  -7.216   2.878  1.00 84.23           H
ATOM   3348  CE1 PHE A 224     -11.340 -10.939   2.296  1.00 84.23           C
ATOM   3349  HE1 PHE A 224     -11.555 -11.992   2.117  1.00 84.23           H
ATOM   3350  CE2 PHE A 224     -10.552  -9.230   3.712  1.00 84.23           C
ATOM   3351  HE2 PHE A 224     -10.135  -8.913   4.668  1.00 84.23           H
ATOM   3352  CZ  PHE A 224     -10.820 -10.544   3.489  1.00 84.23           C
ATOM   3353  HZ  PHE A 224     -10.619 -11.281   4.266  1.00 84.23           H
ATOM   3354  HN  PHE A 224      -9.592  -6.384   0.661  1.00 84.23           H
ATOM   3355  N   LEU A 225     -11.611  -5.788  -1.901  1.00 89.86           N
ATOM   3356  CA  LEU A 225     -12.299  -5.147  -3.009  1.00 89.86           C
ATOM   3357  C   LEU A 225     -11.407  -5.190  -4.251  1.00 89.86           C
ATOM   3358  O   LEU A 225     -11.815  -5.695  -5.296  1.00 89.86           O
ATOM   3359  HA  LEU A 225     -13.200  -5.726  -3.211  1.00 89.86           H
ATOM   3360  CB  LEU A 225     -12.744  -3.736  -2.619  1.00 89.86           C
ATOM   3361 1HB  LEU A 225     -13.441  -3.814  -1.785  1.00 89.86           H
ATOM   3362 2HB  LEU A 225     -11.873  -3.189  -2.257  1.00 89.86           H
ATOM   3363  CG  LEU A 225     -13.405  -2.912  -3.726  1.00 89.86           C
ATOM   3364  HG  LEU A 225     -12.782  -2.977  -4.618  1.00 89.86           H
ATOM   3365  CD1 LEU A 225     -14.777  -3.484  -4.090  1.00 89.86           C
ATOM   3366 1HD1 LEU A 225     -14.662  -4.510  -4.440  1.00 89.86           H
ATOM   3367 2HD1 LEU A 225     -15.421  -3.469  -3.211  1.00 89.86           H
ATOM   3368 3HD1 LEU A 225     -15.224  -2.879  -4.879  1.00 89.86           H
ATOM   3369  CD2 LEU A 225     -13.484  -1.435  -3.336  1.00 89.86           C
ATOM   3370 1HD2 LEU A 225     -14.072  -1.331  -2.425  1.00 89.86           H
ATOM   3371 2HD2 LEU A 225     -12.479  -1.049  -3.167  1.00 89.86           H
ATOM   3372 3HD2 LEU A 225     -13.958  -0.872  -4.141  1.00 89.86           H
ATOM   3373  HN  LEU A 225     -11.461  -5.204  -1.102  1.00 89.86           H
ATOM   3374  N   PRO A 226     -10.178  -4.664  -4.161  1.00 90.07           N
ATOM   3375  CA  PRO A 226      -9.260  -4.690  -5.303  1.00 90.07           C
ATOM   3376  C   PRO A 226      -9.087  -6.089  -5.871  1.00 90.07           C
ATOM   3377  O   PRO A 226      -9.133  -6.280  -7.085  1.00 90.07           O
ATOM   3378  HA  PRO A 226      -9.666  -4.098  -6.123  1.00 90.07           H
ATOM   3379  CB  PRO A 226      -7.951  -4.144  -4.729  1.00 90.07           C
ATOM   3380 1HB  PRO A 226      -7.309  -4.945  -4.363  1.00 90.07           H
ATOM   3381 2HB  PRO A 226      -7.381  -3.598  -5.480  1.00 90.07           H
ATOM   3382  CG  PRO A 226      -8.415  -3.232  -3.599  1.00 90.07           C
ATOM   3383 1HG  PRO A 226      -7.619  -3.046  -2.877  1.00 90.07           H
ATOM   3384 2HG  PRO A 226      -8.727  -2.256  -3.970  1.00 90.07           H
ATOM   3385  CD  PRO A 226      -9.570  -4.008  -2.989  1.00 90.07           C
ATOM   3386 1HD  PRO A 226      -9.226  -4.737  -2.256  1.00 90.07           H
ATOM   3387 2HD  PRO A 226     -10.272  -3.351  -2.475  1.00 90.07           H
ATOM   3388  N   PHE A 227      -8.889  -7.040  -4.969  1.00 85.29           N
ATOM   3389  CA  PHE A 227      -8.563  -8.397  -5.371  1.00 85.29           C
ATOM   3390  C   PHE A 227      -9.702  -9.016  -6.185  1.00 85.29           C
ATOM   3391  O   PHE A 227      -9.465  -9.620  -7.230  1.00 85.29           O
ATOM   3392  HA  PHE A 227      -7.665  -8.346  -5.987  1.00 85.29           H
ATOM   3393  CB  PHE A 227      -8.369  -9.209  -4.089  1.00 85.29           C
ATOM   3394 1HB  PHE A 227      -7.597  -8.735  -3.484  1.00 85.29           H
ATOM   3395 2HB  PHE A 227      -9.292  -9.180  -3.510  1.00 85.29           H
ATOM   3396  CG  PHE A 227      -7.982 -10.670  -4.330  1.00 85.29           C
ATOM   3397  CD1 PHE A 227      -8.927 -11.645  -4.257  1.00 85.29           C
ATOM   3398  HD1 PHE A 227      -9.961 -11.386  -4.027  1.00 85.29           H
ATOM   3399  CD2 PHE A 227      -6.693 -10.993  -4.618  1.00 85.29           C
ATOM   3400  HD2 PHE A 227      -5.935 -10.211  -4.676  1.00 85.29           H
ATOM   3401  CE1 PHE A 227      -8.568 -13.000  -4.481  1.00 85.29           C
ATOM   3402  HE1 PHE A 227      -9.325 -13.782  -4.422  1.00 85.29           H
ATOM   3403  CE2 PHE A 227      -6.333 -12.348  -4.841  1.00 85.29           C
ATOM   3404  HE2 PHE A 227      -5.300 -12.607  -5.072  1.00 85.29           H
ATOM   3405  CZ  PHE A 227      -7.278 -13.323  -4.768  1.00 85.29           C
ATOM   3406  HZ  PHE A 227      -7.002 -14.364  -4.940  1.00 85.29           H
ATOM   3407  HN  PHE A 227      -8.948  -6.894  -3.981  1.00 85.29           H
ATOM   3408  N   VAL A 228     -10.913  -8.844  -5.676  1.00 91.89           N
ATOM   3409  CA  VAL A 228     -12.083  -9.422  -6.314  1.00 91.89           C
ATOM   3410  C   VAL A 228     -12.223  -8.849  -7.726  1.00 91.89           C
ATOM   3411  O   VAL A 228     -12.465  -9.589  -8.679  1.00 91.89           O
ATOM   3412  HA  VAL A 228     -11.920 -10.497  -6.386  1.00 91.89           H
ATOM   3413  CB  VAL A 228     -13.322  -9.186  -5.448  1.00 91.89           C
ATOM   3414  HB  VAL A 228     -13.367  -8.124  -5.210  1.00 91.89           H
ATOM   3415  CG1 VAL A 228     -14.599  -9.553  -6.207  1.00 91.89           C
ATOM   3416 1HG1 VAL A 228     -14.677  -8.939  -7.104  1.00 91.89           H
ATOM   3417 2HG1 VAL A 228     -14.564 -10.605  -6.489  1.00 91.89           H
ATOM   3418 3HG1 VAL A 228     -15.464  -9.376  -5.568  1.00 91.89           H
ATOM   3419  CG2 VAL A 228     -13.225  -9.959  -4.131  1.00 91.89           C
ATOM   3420 1HG2 VAL A 228     -13.143 -11.026  -4.341  1.00 91.89           H
ATOM   3421 2HG2 VAL A 228     -12.345  -9.629  -3.580  1.00 91.89           H
ATOM   3422 3HG2 VAL A 228     -14.118  -9.774  -3.535  1.00 91.89           H
ATOM   3423  HN  VAL A 228     -11.100  -8.321  -4.844  1.00 91.89           H
ATOM   3424  N   VAL A 229     -12.065  -7.537  -7.816  1.00 91.85           N
ATOM   3425  CA  VAL A 229     -12.249  -6.846  -9.081  1.00 91.85           C
ATOM   3426  C   VAL A 229     -11.201  -7.336 -10.083  1.00 91.85           C
ATOM   3427  O   VAL A 229     -11.524  -7.621 -11.235  1.00 91.85           O
ATOM   3428  HA  VAL A 229     -13.240  -7.104  -9.456  1.00 91.85           H
ATOM   3429  CB  VAL A 229     -12.205  -5.332  -8.862  1.00 91.85           C
ATOM   3430  HB  VAL A 229     -11.285  -5.098  -8.327  1.00 91.85           H
ATOM   3431  CG1 VAL A 229     -12.176  -4.586 -10.198  1.00 91.85           C
ATOM   3432 1HG1 VAL A 229     -11.291  -4.884 -10.761  1.00 91.85           H
ATOM   3433 2HG1 VAL A 229     -13.070  -4.830 -10.770  1.00 91.85           H
ATOM   3434 3HG1 VAL A 229     -12.144  -3.512 -10.013  1.00 91.85           H
ATOM   3435  CG2 VAL A 229     -13.381  -4.868  -8.001  1.00 91.85           C
ATOM   3436 1HG2 VAL A 229     -14.318  -5.122  -8.497  1.00 91.85           H
ATOM   3437 2HG2 VAL A 229     -13.338  -5.363  -7.030  1.00 91.85           H
ATOM   3438 3HG2 VAL A 229     -13.325  -3.789  -7.861  1.00 91.85           H
ATOM   3439  HN  VAL A 229     -11.816  -6.949  -7.046  1.00 91.85           H
ATOM   3440  N   MET A 230      -9.968  -7.419  -9.607  1.00 84.31           N
ATOM   3441  CA  MET A 230      -8.865  -7.839 -10.454  1.00 84.31           C
ATOM   3442  C   MET A 230      -9.077  -9.268 -10.961  1.00 84.31           C
ATOM   3443  O   MET A 230      -8.926  -9.537 -12.151  1.00 84.31           O
ATOM   3444  HA  MET A 230      -8.860  -7.146 -11.295  1.00 84.31           H
ATOM   3445  CB  MET A 230      -7.557  -7.766  -9.664  1.00 84.31           C
ATOM   3446 1HB  MET A 230      -7.693  -8.227  -8.686  1.00 84.31           H
ATOM   3447 2HB  MET A 230      -6.784  -8.336 -10.180  1.00 84.31           H
ATOM   3448  CG  MET A 230      -7.100  -6.316  -9.493  1.00 84.31           C
ATOM   3449 1HG  MET A 230      -7.106  -5.808 -10.457  1.00 84.31           H
ATOM   3450 2HG  MET A 230      -7.796  -5.781  -8.847  1.00 84.31           H
ATOM   3451  SD  MET A 230      -5.460  -6.272  -8.790  1.00 84.31           S
ATOM   3452  CE  MET A 230      -5.809  -6.880  -7.149  1.00 84.31           C
ATOM   3453 1HE  MET A 230      -6.519  -6.214  -6.658  1.00 84.31           H
ATOM   3454 2HE  MET A 230      -6.235  -7.880  -7.215  1.00 84.31           H
ATOM   3455 3HE  MET A 230      -4.886  -6.916  -6.571  1.00 84.31           H
ATOM   3456  HN  MET A 230      -9.717  -7.204  -8.663  1.00 84.31           H
ATOM   3457  N   ALA A 231      -9.423 -10.146 -10.031  1.00 90.08           N
ATOM   3458  CA  ALA A 231      -9.573 -11.555 -10.351  1.00 90.08           C
ATOM   3459  C   ALA A 231     -10.629 -11.716 -11.446  1.00 90.08           C
ATOM   3460  O   ALA A 231     -10.433 -12.470 -12.397  1.00 90.08           O
ATOM   3461  HA  ALA A 231      -8.615 -11.914 -10.727  1.00 90.08           H
ATOM   3462  CB  ALA A 231      -9.926 -12.333  -9.081  1.00 90.08           C
ATOM   3463 1HB  ALA A 231      -9.130 -12.210  -8.347  1.00 90.08           H
ATOM   3464 2HB  ALA A 231     -10.861 -11.952  -8.671  1.00 90.08           H
ATOM   3465 3HB  ALA A 231     -10.038 -13.390  -9.322  1.00 90.08           H
ATOM   3466  HN  ALA A 231      -9.600  -9.909  -9.075  1.00 90.08           H
ATOM   3467  N   CYS A 232     -11.727 -10.994 -11.274  1.00 89.78           N
ATOM   3468  CA  CYS A 232     -12.829 -11.071 -12.218  1.00 89.78           C
ATOM   3469  C   CYS A 232     -12.342 -10.545 -13.570  1.00 89.78           C
ATOM   3470  O   CYS A 232     -12.565 -11.175 -14.602  1.00 89.78           O
ATOM   3471  HA  CYS A 232     -13.106 -12.123 -12.290  1.00 89.78           H
ATOM   3472  CB  CYS A 232     -14.057 -10.309 -11.718  1.00 89.78           C
ATOM   3473 1HB  CYS A 232     -13.774  -9.297 -11.429  1.00 89.78           H
ATOM   3474 2HB  CYS A 232     -14.791 -10.218 -12.520  1.00 89.78           H
ATOM   3475  SG  CYS A 232     -14.798 -11.182 -10.291  1.00 89.78           S
ATOM   3476  HG  CYS A 232     -13.960 -10.695  -9.380  1.00 89.78           H
ATOM   3477  HN  CYS A 232     -11.870 -10.366 -10.509  1.00 89.78           H
ATOM   3478  N   CYS A 233     -11.685  -9.396 -13.519  1.00 88.39           N
ATOM   3479  CA  CYS A 233     -11.277  -8.713 -14.735  1.00 88.39           C
ATOM   3480  C   CYS A 233     -10.406  -9.668 -15.553  1.00 88.39           C
ATOM   3481  O   CYS A 233     -10.658  -9.882 -16.738  1.00 88.39           O
ATOM   3482  HA  CYS A 233     -12.190  -8.463 -15.275  1.00 88.39           H
ATOM   3483  CB  CYS A 233     -10.554  -7.399 -14.431  1.00 88.39           C
ATOM   3484 1HB  CYS A 233      -9.801  -7.559 -13.659  1.00 88.39           H
ATOM   3485 2HB  CYS A 233     -10.029  -7.049 -15.320  1.00 88.39           H
ATOM   3486  SG  CYS A 233     -11.756  -6.136 -13.877  1.00 88.39           S
ATOM   3487  HG  CYS A 233     -11.876  -6.594 -12.634  1.00 88.39           H
ATOM   3488  HN  CYS A 233     -11.432  -8.933 -12.670  1.00 88.39           H
ATOM   3489  N   TYR A 234      -9.399 -10.215 -14.889  1.00 75.63           N
ATOM   3490  CA  TYR A 234      -8.385 -10.997 -15.577  1.00 75.63           C
ATOM   3491  C   TYR A 234      -8.933 -12.365 -15.987  1.00 75.63           C
ATOM   3492  O   TYR A 234      -8.496 -12.940 -16.983  1.00 75.63           O
ATOM   3493  HA  TYR A 234      -8.088 -10.450 -16.472  1.00 75.63           H
ATOM   3494  CB  TYR A 234      -7.251 -11.196 -14.570  1.00 75.63           C
ATOM   3495 1HB  TYR A 234      -7.676 -11.272 -13.569  1.00 75.63           H
ATOM   3496 2HB  TYR A 234      -6.756 -12.145 -14.778  1.00 75.63           H
ATOM   3497  CG  TYR A 234      -6.205 -10.079 -14.581  1.00 75.63           C
ATOM   3498  CD1 TYR A 234      -5.105 -10.172 -15.409  1.00 75.63           C
ATOM   3499  HD1 TYR A 234      -4.981 -11.042 -16.055  1.00 75.63           H
ATOM   3500  CD2 TYR A 234      -6.362  -8.979 -13.763  1.00 75.63           C
ATOM   3501  HD2 TYR A 234      -7.231  -8.905 -13.109  1.00 75.63           H
ATOM   3502  CE1 TYR A 234      -4.121  -9.121 -15.420  1.00 75.63           C
ATOM   3503  HE1 TYR A 234      -3.248  -9.182 -16.069  1.00 75.63           H
ATOM   3504  CE2 TYR A 234      -5.378  -7.928 -13.774  1.00 75.63           C
ATOM   3505  HE2 TYR A 234      -5.490  -7.053 -13.133  1.00 75.63           H
ATOM   3506  CZ  TYR A 234      -4.306  -8.051 -14.602  1.00 75.63           C
ATOM   3507  OH  TYR A 234      -3.377  -7.058 -14.612  1.00 75.63           O
ATOM   3508  HH  TYR A 234      -3.583  -6.389 -13.898  1.00 75.63           H
ATOM   3509  HN  TYR A 234      -9.269 -10.132 -13.901  1.00 75.63           H
ATOM   3510  N   THR A 235      -9.883 -12.848 -15.199  1.00 85.50           N
ATOM   3511  CA  THR A 235     -10.570 -14.085 -15.526  1.00 85.50           C
ATOM   3512  C   THR A 235     -11.227 -13.982 -16.904  1.00 85.50           C
ATOM   3513  O   THR A 235     -11.099 -14.887 -17.727  1.00 85.50           O
ATOM   3514  HA  THR A 235      -9.831 -14.884 -15.584  1.00 85.50           H
ATOM   3515  CB  THR A 235     -11.562 -14.387 -14.401  1.00 85.50           C
ATOM   3516  HB  THR A 235     -12.325 -13.611 -14.337  1.00 85.50           H
ATOM   3517  OG1 THR A 235     -10.741 -14.540 -13.247  1.00 85.50           O
ATOM   3518  HG1 THR A 235     -10.847 -13.749 -12.644  1.00 85.50           H
ATOM   3519  CG2 THR A 235     -12.235 -15.751 -14.564  1.00 85.50           C
ATOM   3520 1HG2 THR A 235     -11.476 -16.533 -14.561  1.00 85.50           H
ATOM   3521 2HG2 THR A 235     -12.780 -15.777 -15.508  1.00 85.50           H
ATOM   3522 3HG2 THR A 235     -12.929 -15.915 -13.739  1.00 85.50           H
ATOM   3523  HN  THR A 235     -10.183 -12.409 -14.352  1.00 85.50           H
ATOM   3524  N   ILE A 236     -11.917 -12.869 -17.114  1.00 84.77           N
ATOM   3525  CA  ILE A 236     -12.610 -12.644 -18.371  1.00 84.77           C
ATOM   3526  C   ILE A 236     -11.582 -12.404 -19.479  1.00 84.77           C
ATOM   3527  O   ILE A 236     -11.757 -12.869 -20.604  1.00 84.77           O
ATOM   3528  HA  ILE A 236     -13.164 -13.553 -18.605  1.00 84.77           H
ATOM   3529  CB  ILE A 236     -13.632 -11.515 -18.224  1.00 84.77           C
ATOM   3530  HB  ILE A 236     -13.110 -10.626 -17.871  1.00 84.77           H
ATOM   3531  CG1 ILE A 236     -14.689 -11.865 -17.174  1.00 84.77           C
ATOM   3532 1HG1 ILE A 236     -15.374 -12.611 -17.578  1.00 84.77           H
ATOM   3533 2HG1 ILE A 236     -14.208 -12.312 -16.304  1.00 84.77           H
ATOM   3534  CG2 ILE A 236     -14.260 -11.165 -19.575  1.00 84.77           C
ATOM   3535 1HG2 ILE A 236     -13.480 -10.843 -20.265  1.00 84.77           H
ATOM   3536 2HG2 ILE A 236     -14.764 -12.043 -19.980  1.00 84.77           H
ATOM   3537 3HG2 ILE A 236     -14.982 -10.360 -19.442  1.00 84.77           H
ATOM   3538  CD1 ILE A 236     -15.472 -10.622 -16.749  1.00 84.77           C
ATOM   3539 1HD1 ILE A 236     -14.786  -9.888 -16.324  1.00 84.77           H
ATOM   3540 2HD1 ILE A 236     -15.970 -10.192 -17.617  1.00 84.77           H
ATOM   3541 3HD1 ILE A 236     -16.216 -10.899 -16.002  1.00 84.77           H
ATOM   3542  HN  ILE A 236     -12.005 -12.132 -16.444  1.00 84.77           H
ATOM   3543  N   ILE A 237     -10.534 -11.677 -19.122  1.00 81.08           N
ATOM   3544  CA  ILE A 237      -9.488 -11.352 -20.077  1.00 81.08           C
ATOM   3545  C   ILE A 237      -8.914 -12.646 -20.658  1.00 81.08           C
ATOM   3546  O   ILE A 237      -8.851 -12.810 -21.875  1.00 81.08           O
ATOM   3547  HA  ILE A 237      -9.949 -10.786 -20.886  1.00 81.08           H
ATOM   3548  CB  ILE A 237      -8.436 -10.447 -19.433  1.00 81.08           C
ATOM   3549  HB  ILE A 237      -8.237 -10.817 -18.427  1.00 81.08           H
ATOM   3550  CG1 ILE A 237      -8.956  -9.015 -19.293  1.00 81.08           C
ATOM   3551 1HG1 ILE A 237      -8.985  -8.538 -20.272  1.00 81.08           H
ATOM   3552 2HG1 ILE A 237      -9.979  -9.031 -18.915  1.00 81.08           H
ATOM   3553  CG2 ILE A 237      -7.116 -10.505 -20.205  1.00 81.08           C
ATOM   3554 1HG2 ILE A 237      -6.742 -11.528 -20.209  1.00 81.08           H
ATOM   3555 2HG2 ILE A 237      -7.281 -10.174 -21.231  1.00 81.08           H
ATOM   3556 3HG2 ILE A 237      -6.386  -9.853 -19.726  1.00 81.08           H
ATOM   3557  CD1 ILE A 237      -8.070  -8.200 -18.348  1.00 81.08           C
ATOM   3558 1HD1 ILE A 237      -8.063  -8.667 -17.363  1.00 81.08           H
ATOM   3559 2HD1 ILE A 237      -7.055  -8.166 -18.741  1.00 81.08           H
ATOM   3560 3HD1 ILE A 237      -8.463  -7.187 -18.266  1.00 81.08           H
ATOM   3561  HN  ILE A 237     -10.393 -11.313 -18.201  1.00 81.08           H
ATOM   3562  N   ILE A 238      -8.510 -13.532 -19.759  1.00 78.48           N
ATOM   3563  CA  ILE A 238      -7.849 -14.761 -20.165  1.00 78.48           C
ATOM   3564  C   ILE A 238      -8.779 -15.557 -21.083  1.00 78.48           C
ATOM   3565  O   ILE A 238      -8.351 -16.060 -22.120  1.00 78.48           O
ATOM   3566  HA  ILE A 238      -6.960 -14.482 -20.731  1.00 78.48           H
ATOM   3567  CB  ILE A 238      -7.377 -15.545 -18.938  1.00 78.48           C
ATOM   3568  HB  ILE A 238      -8.197 -15.584 -18.222  1.00 78.48           H
ATOM   3569  CG1 ILE A 238      -6.209 -14.836 -18.250  1.00 78.48           C
ATOM   3570 1HG1 ILE A 238      -5.301 -14.967 -18.839  1.00 78.48           H
ATOM   3571 2HG1 ILE A 238      -6.406 -13.765 -18.203  1.00 78.48           H
ATOM   3572  CG2 ILE A 238      -7.032 -16.989 -19.310  1.00 78.48           C
ATOM   3573 1HG2 ILE A 238      -7.915 -17.479 -19.720  1.00 78.48           H
ATOM   3574 2HG2 ILE A 238      -6.236 -16.992 -20.055  1.00 78.48           H
ATOM   3575 3HG2 ILE A 238      -6.700 -17.523 -18.420  1.00 78.48           H
ATOM   3576  CD1 ILE A 238      -5.991 -15.382 -16.838  1.00 78.48           C
ATOM   3577 1HD1 ILE A 238      -6.892 -15.227 -16.245  1.00 78.48           H
ATOM   3578 2HD1 ILE A 238      -5.770 -16.448 -16.891  1.00 78.48           H
ATOM   3579 3HD1 ILE A 238      -5.155 -14.861 -16.372  1.00 78.48           H
ATOM   3580  HN  ILE A 238      -8.628 -13.422 -18.772  1.00 78.48           H
ATOM   3581  N   HIS A 239     -10.034 -15.645 -20.667  1.00 77.56           N
ATOM   3582  CA  HIS A 239     -11.021 -16.399 -21.422  1.00 77.56           C
ATOM   3583  C   HIS A 239     -11.109 -15.846 -22.846  1.00 77.56           C
ATOM   3584  O   HIS A 239     -11.158 -16.608 -23.810  1.00 77.56           O
ATOM   3585  HA  HIS A 239     -10.664 -17.428 -21.463  1.00 77.56           H
ATOM   3586  CB  HIS A 239     -12.371 -16.401 -20.702  1.00 77.56           C
ATOM   3587 1HB  HIS A 239     -12.223 -16.740 -19.677  1.00 77.56           H
ATOM   3588 2HB  HIS A 239     -12.745 -15.379 -20.650  1.00 77.56           H
ATOM   3589  CG  HIS A 239     -13.416 -17.271 -21.359  1.00 77.56           C
ATOM   3590  ND1 HIS A 239     -14.400 -16.764 -22.189  1.00 77.56           N
ATOM   3591  HD1 HIS A 239     -14.520 -15.802 -22.433  1.00 77.56           H
ATOM   3592  CD2 HIS A 239     -13.619 -18.619 -21.300  1.00 77.56           C
ATOM   3593  HD2 HIS A 239     -13.019 -19.329 -20.731  1.00 77.56           H
ATOM   3594  CE1 HIS A 239     -15.156 -17.769 -22.604  1.00 77.56           C
ATOM   3595  HE1 HIS A 239     -16.016 -17.692 -23.270  1.00 77.56           H
ATOM   3596  NE2 HIS A 239     -14.671 -18.918 -22.052  1.00 77.56           N
ATOM   3597  HN  HIS A 239     -10.379 -15.214 -19.834  1.00 77.56           H
ATOM   3598  N   THR A 240     -11.127 -14.524 -22.933  1.00 79.43           N
ATOM   3599  CA  THR A 240     -11.268 -13.861 -24.219  1.00 79.43           C
ATOM   3600  C   THR A 240     -10.044 -14.132 -25.095  1.00 79.43           C
ATOM   3601  O   THR A 240     -10.171 -14.321 -26.304  1.00 79.43           O
ATOM   3602  HA  THR A 240     -12.130 -14.286 -24.733  1.00 79.43           H
ATOM   3603  CB  THR A 240     -11.512 -12.373 -23.958  1.00 79.43           C
ATOM   3604  HB  THR A 240     -10.614 -11.894 -23.569  1.00 79.43           H
ATOM   3605  OG1 THR A 240     -12.644 -12.353 -23.094  1.00 79.43           O
ATOM   3606  HG1 THR A 240     -12.349 -12.233 -22.146  1.00 79.43           H
ATOM   3607  CG2 THR A 240     -11.985 -11.630 -25.209  1.00 79.43           C
ATOM   3608 1HG2 THR A 240     -12.920 -12.067 -25.560  1.00 79.43           H
ATOM   3609 2HG2 THR A 240     -11.229 -11.714 -25.990  1.00 79.43           H
ATOM   3610 3HG2 THR A 240     -12.143 -10.578 -24.969  1.00 79.43           H
ATOM   3611  HN  THR A 240     -11.048 -13.911 -22.148  1.00 79.43           H
ATOM   3612  N   LEU A 241      -8.885 -14.142 -24.452  1.00 75.29           N
ATOM   3613  CA  LEU A 241      -7.631 -14.280 -25.171  1.00 75.29           C
ATOM   3614  C   LEU A 241      -7.537 -15.690 -25.758  1.00 75.29           C
ATOM   3615  O   LEU A 241      -7.096 -15.866 -26.893  1.00 75.29           O
ATOM   3616  HA  LEU A 241      -7.645 -13.565 -25.993  1.00 75.29           H
ATOM   3617  CB  LEU A 241      -6.452 -13.910 -24.269  1.00 75.29           C
ATOM   3618 1HB  LEU A 241      -6.594 -14.393 -23.302  1.00 75.29           H
ATOM   3619 2HB  LEU A 241      -5.543 -14.327 -24.703  1.00 75.29           H
ATOM   3620  CG  LEU A 241      -6.231 -12.415 -24.033  1.00 75.29           C
ATOM   3621  HG  LEU A 241      -7.155 -11.991 -23.638  1.00 75.29           H
ATOM   3622  CD1 LEU A 241      -5.142 -12.179 -22.985  1.00 75.29           C
ATOM   3623 1HD1 LEU A 241      -5.438 -12.642 -22.043  1.00 75.29           H
ATOM   3624 2HD1 LEU A 241      -4.206 -12.621 -23.328  1.00 75.29           H
ATOM   3625 3HD1 LEU A 241      -5.006 -11.108 -22.837  1.00 75.29           H
ATOM   3626  CD2 LEU A 241      -5.929 -11.691 -25.347  1.00 75.29           C
ATOM   3627 1HD2 LEU A 241      -5.028 -12.111 -25.794  1.00 75.29           H
ATOM   3628 2HD2 LEU A 241      -6.767 -11.817 -26.033  1.00 75.29           H
ATOM   3629 3HD2 LEU A 241      -5.776 -10.630 -25.151  1.00 75.29           H
ATOM   3630  HN  LEU A 241      -8.796 -14.058 -23.459  1.00 75.29           H
ATOM   3631  N   ILE A 242      -7.959 -16.659 -24.958  1.00 75.67           N
ATOM   3632  CA  ILE A 242      -7.914 -18.049 -25.378  1.00 75.67           C
ATOM   3633  C   ILE A 242      -8.738 -18.217 -26.657  1.00 75.67           C
ATOM   3634  O   ILE A 242      -8.311 -18.896 -27.590  1.00 75.67           O
ATOM   3635  HA  ILE A 242      -6.875 -18.290 -25.603  1.00 75.67           H
ATOM   3636  CB  ILE A 242      -8.356 -18.968 -24.237  1.00 75.67           C
ATOM   3637  HB  ILE A 242      -9.280 -18.571 -23.817  1.00 75.67           H
ATOM   3638  CG1 ILE A 242      -7.318 -18.984 -23.113  1.00 75.67           C
ATOM   3639 1HG1 ILE A 242      -6.426 -19.515 -23.445  1.00 75.67           H
ATOM   3640 2HG1 ILE A 242      -7.013 -17.963 -22.880  1.00 75.67           H
ATOM   3641  CG2 ILE A 242      -8.663 -20.375 -24.754  1.00 75.67           C
ATOM   3642 1HG2 ILE A 242      -9.464 -20.324 -25.492  1.00 75.67           H
ATOM   3643 2HG2 ILE A 242      -7.769 -20.795 -25.216  1.00 75.67           H
ATOM   3644 3HG2 ILE A 242      -8.974 -21.007 -23.923  1.00 75.67           H
ATOM   3645  CD1 ILE A 242      -7.879 -19.654 -21.858  1.00 75.67           C
ATOM   3646 1HD1 ILE A 242      -8.757 -19.105 -21.515  1.00 75.67           H
ATOM   3647 2HD1 ILE A 242      -8.160 -20.681 -22.089  1.00 75.67           H
ATOM   3648 3HD1 ILE A 242      -7.121 -19.651 -21.075  1.00 75.67           H
ATOM   3649  HN  ILE A 242      -8.324 -16.506 -24.040  1.00 75.67           H
ATOM   3650  N   GLN A 243      -9.904 -17.587 -26.659  1.00 70.97           N
ATOM   3651  CA  GLN A 243     -10.811 -17.697 -27.788  1.00 70.97           C
ATOM   3652  C   GLN A 243     -10.221 -16.995 -29.013  1.00 70.97           C
ATOM   3653  O   GLN A 243     -10.452 -17.416 -30.146  1.00 70.97           O
ATOM   3654  HA  GLN A 243     -10.904 -18.765 -27.983  1.00 70.97           H
ATOM   3655  CB  GLN A 243     -12.189 -17.129 -27.442  1.00 70.97           C
ATOM   3656 1HB  GLN A 243     -12.078 -16.135 -27.008  1.00 70.97           H
ATOM   3657 2HB  GLN A 243     -12.779 -17.016 -28.351  1.00 70.97           H
ATOM   3658  CG  GLN A 243     -12.926 -18.041 -26.459  1.00 70.97           C
ATOM   3659 1HG  GLN A 243     -12.930 -19.063 -26.839  1.00 70.97           H
ATOM   3660 2HG  GLN A 243     -12.397 -18.057 -25.506  1.00 70.97           H
ATOM   3661  CD  GLN A 243     -14.364 -17.565 -26.243  1.00 70.97           C
ATOM   3662  OE1 GLN A 243     -14.750 -16.476 -26.634  1.00 70.97           O
ATOM   3663  NE2 GLN A 243     -15.132 -18.440 -25.600  1.00 70.97           N
ATOM   3664 1HE2 GLN A 243     -14.753 -19.317 -25.306  1.00 70.97           H
ATOM   3665 2HE2 GLN A 243     -16.090 -18.221 -25.411  1.00 70.97           H
ATOM   3666  HN  GLN A 243     -10.230 -17.012 -25.909  1.00 70.97           H
ATOM   3667  N   ALA A 244      -9.472 -15.936 -28.745  1.00 71.34           N
ATOM   3668  CA  ALA A 244      -9.013 -15.055 -29.806  1.00 71.34           C
ATOM   3669  C   ALA A 244      -7.903 -15.750 -30.596  1.00 71.34           C
ATOM   3670  O   ALA A 244      -7.584 -15.345 -31.712  1.00 71.34           O
ATOM   3671  HA  ALA A 244      -9.857 -14.868 -30.469  1.00 71.34           H
ATOM   3672  CB  ALA A 244      -8.555 -13.725 -29.203  1.00 71.34           C
ATOM   3673 1HB  ALA A 244      -9.389 -13.258 -28.678  1.00 71.34           H
ATOM   3674 2HB  ALA A 244      -7.740 -13.905 -28.503  1.00 71.34           H
ATOM   3675 3HB  ALA A 244      -8.212 -13.065 -29.999  1.00 71.34           H
ATOM   3676  HN  ALA A 244      -9.178 -15.677 -27.824  1.00 71.34           H
ATOM   3677  N   LYS A 245      -7.344 -16.785 -29.985  1.00 59.59           N
ATOM   3678  CA  LYS A 245      -6.279 -17.543 -30.619  1.00 59.59           C
ATOM   3679  C   LYS A 245      -5.213 -16.577 -31.140  1.00 59.59           C
ATOM   3680  O   LYS A 245      -4.305 -16.982 -31.865  1.00 59.59           O
ATOM   3681  HA  LYS A 245      -5.828 -18.175 -29.854  1.00 59.59           H
ATOM   3682  CB  LYS A 245      -6.848 -18.469 -31.695  1.00 59.59           C
ATOM   3683 1HB  LYS A 245      -7.514 -17.907 -32.350  1.00 59.59           H
ATOM   3684 2HB  LYS A 245      -6.039 -18.852 -32.317  1.00 59.59           H
ATOM   3685  CG  LYS A 245      -7.611 -19.637 -31.066  1.00 59.59           C
ATOM   3686 1HG  LYS A 245      -7.020 -20.069 -30.259  1.00 59.59           H
ATOM   3687 2HG  LYS A 245      -8.538 -19.274 -30.623  1.00 59.59           H
ATOM   3688  CD  LYS A 245      -7.924 -20.713 -32.108  1.00 59.59           C
ATOM   3689 1HD  LYS A 245      -8.615 -20.314 -32.851  1.00 59.59           H
ATOM   3690 2HD  LYS A 245      -7.012 -20.988 -32.637  1.00 59.59           H
ATOM   3691  CE  LYS A 245      -8.533 -21.952 -31.450  1.00 59.59           C
ATOM   3692 1HE  LYS A 245      -7.901 -22.281 -30.625  1.00 59.59           H
ATOM   3693 2HE  LYS A 245      -9.507 -21.706 -31.027  1.00 59.59           H
ATOM   3694  NZ  LYS A 245      -8.677 -23.045 -32.438  1.00 59.59           N
ATOM   3695 1HZ  LYS A 245      -9.105 -23.849 -31.993  1.00 59.59           H
ATOM   3696 2HZ  LYS A 245      -9.262 -22.732 -33.205  1.00 59.59           H
ATOM   3697 3HZ  LYS A 245      -7.763 -23.302 -32.793  1.00 59.59           H
ATOM   3698  HN  LYS A 245      -7.608 -17.106 -29.075  1.00 59.59           H
ATOM   3699  N   LYS A 246      -5.358 -15.319 -30.751  1.00 52.74           N
ATOM   3700  CA  LYS A 246      -4.491 -14.272 -31.263  1.00 52.74           C
ATOM   3701  C   LYS A 246      -3.298 -14.097 -30.321  1.00 52.74           C
ATOM   3702  O   LYS A 246      -3.434 -13.523 -29.242  1.00 52.74           O
ATOM   3703  HA  LYS A 246      -4.119 -14.602 -32.234  1.00 52.74           H
ATOM   3704  CB  LYS A 246      -5.284 -12.985 -31.496  1.00 52.74           C
ATOM   3705 1HB  LYS A 246      -5.968 -12.819 -30.664  1.00 52.74           H
ATOM   3706 2HB  LYS A 246      -4.604 -12.134 -31.524  1.00 52.74           H
ATOM   3707  CG  LYS A 246      -6.073 -13.057 -32.805  1.00 52.74           C
ATOM   3708 1HG  LYS A 246      -5.421 -13.399 -33.609  1.00 52.74           H
ATOM   3709 2HG  LYS A 246      -6.874 -13.790 -32.712  1.00 52.74           H
ATOM   3710  CD  LYS A 246      -6.663 -11.692 -33.166  1.00 52.74           C
ATOM   3711 1HD  LYS A 246      -7.365 -11.379 -32.393  1.00 52.74           H
ATOM   3712 2HD  LYS A 246      -5.869 -10.945 -33.195  1.00 52.74           H
ATOM   3713  CE  LYS A 246      -7.374 -11.742 -34.519  1.00 52.74           C
ATOM   3714 1HE  LYS A 246      -6.704 -12.151 -35.275  1.00 52.74           H
ATOM   3715 2HE  LYS A 246      -8.234 -12.410 -34.460  1.00 52.74           H
ATOM   3716  NZ  LYS A 246      -7.818 -10.388 -34.922  1.00 52.74           N
ATOM   3717 1HZ  LYS A 246      -8.305 -10.442 -35.809  1.00 52.74           H
ATOM   3718 2HZ  LYS A 246      -8.442 -10.013 -34.216  1.00 52.74           H
ATOM   3719 3HZ  LYS A 246      -7.011  -9.782 -35.016  1.00 52.74           H
ATOM   3720  HN  LYS A 246      -6.051 -15.012 -30.099  1.00 52.74           H
ATOM   3721  N   SER A 247      -2.156 -14.603 -30.764  1.00 56.84           N
ATOM   3722  CA  SER A 247      -0.957 -14.576 -29.943  1.00 56.84           C
ATOM   3723  C   SER A 247      -0.580 -13.129 -29.617  1.00 56.84           C
ATOM   3724  O   SER A 247      -0.197 -12.823 -28.489  1.00 56.84           O
ATOM   3725  HA  SER A 247      -1.218 -15.117 -29.033  1.00 56.84           H
ATOM   3726  CB  SER A 247       0.205 -15.283 -30.641  1.00 56.84           C
ATOM   3727 1HB  SER A 247       0.020 -16.357 -30.655  1.00 56.84           H
ATOM   3728 2HB  SER A 247       0.258 -14.956 -31.680  1.00 56.84           H
ATOM   3729  OG  SER A 247       1.451 -15.025 -30.000  1.00 56.84           O
ATOM   3730  HG  SER A 247       2.189 -15.495 -30.483  1.00 56.84           H
ATOM   3731  HN  SER A 247      -2.043 -15.026 -31.663  1.00 56.84           H
ATOM   3732  N   SER A 248      -0.700 -12.278 -30.625  1.00 56.33           N
ATOM   3733  CA  SER A 248      -0.060 -10.974 -30.585  1.00 56.33           C
ATOM   3734  C   SER A 248      -0.526 -10.200 -29.350  1.00 56.33           C
ATOM   3735  O   SER A 248       0.213  -9.375 -28.816  1.00 56.33           O
ATOM   3736  HA  SER A 248       1.009 -11.180 -30.527  1.00 56.33           H
ATOM   3737  CB  SER A 248      -0.356 -10.176 -31.856  1.00 56.33           C
ATOM   3738 1HB  SER A 248       0.270  -9.284 -31.878  1.00 56.33           H
ATOM   3739 2HB  SER A 248      -0.093 -10.772 -32.729  1.00 56.33           H
ATOM   3740  OG  SER A 248      -1.727  -9.794 -31.938  1.00 56.33           O
ATOM   3741  HG  SER A 248      -1.881  -9.249 -32.762  1.00 56.33           H
ATOM   3742  HN  SER A 248      -1.223 -12.467 -31.457  1.00 56.33           H
ATOM   3743  N   LYS A 249      -1.749 -10.495 -28.933  1.00 52.87           N
ATOM   3744  CA  LYS A 249      -2.361  -9.765 -27.836  1.00 52.87           C
ATOM   3745  C   LYS A 249      -1.657 -10.135 -26.528  1.00 52.87           C
ATOM   3746  O   LYS A 249      -1.751  -9.407 -25.541  1.00 52.87           O
ATOM   3747  HA  LYS A 249      -2.206  -8.703 -28.023  1.00 52.87           H
ATOM   3748  CB  LYS A 249      -3.872 -10.005 -27.810  1.00 52.87           C
ATOM   3749 1HB  LYS A 249      -4.078 -11.067 -27.939  1.00 52.87           H
ATOM   3750 2HB  LYS A 249      -4.273  -9.719 -26.838  1.00 52.87           H
ATOM   3751  CG  LYS A 249      -4.573  -9.206 -28.911  1.00 52.87           C
ATOM   3752 1HG  LYS A 249      -4.213  -8.177 -28.903  1.00 52.87           H
ATOM   3753 2HG  LYS A 249      -4.320  -9.625 -29.886  1.00 52.87           H
ATOM   3754  CD  LYS A 249      -6.090  -9.224 -28.720  1.00 52.87           C
ATOM   3755 1HD  LYS A 249      -6.464 -10.241 -28.842  1.00 52.87           H
ATOM   3756 2HD  LYS A 249      -6.336  -8.914 -27.705  1.00 52.87           H
ATOM   3757  CE  LYS A 249      -6.780  -8.298 -29.724  1.00 52.87           C
ATOM   3758 1HE  LYS A 249      -6.315  -7.313 -29.697  1.00 52.87           H
ATOM   3759 2HE  LYS A 249      -6.650  -8.685 -30.734  1.00 52.87           H
ATOM   3760  NZ  LYS A 249      -8.223  -8.180 -29.414  1.00 52.87           N
ATOM   3761 1HZ  LYS A 249      -8.667  -7.577 -30.097  1.00 52.87           H
ATOM   3762 2HZ  LYS A 249      -8.651  -9.099 -29.444  1.00 52.87           H
ATOM   3763 3HZ  LYS A 249      -8.338  -7.784 -28.487  1.00 52.87           H
ATOM   3764  HN  LYS A 249      -2.317 -11.215 -29.331  1.00 52.87           H
ATOM   3765  N   HIS A 250      -0.968 -11.266 -26.564  1.00 55.50           N
ATOM   3766  CA  HIS A 250      -0.385 -11.825 -25.356  1.00 55.50           C
ATOM   3767  C   HIS A 250       0.752 -10.923 -24.871  1.00 55.50           C
ATOM   3768  O   HIS A 250       0.905 -10.703 -23.670  1.00 55.50           O
ATOM   3769  HA  HIS A 250      -1.174 -11.837 -24.604  1.00 55.50           H
ATOM   3770  CB  HIS A 250       0.061 -13.270 -25.587  1.00 55.50           C
ATOM   3771 1HB  HIS A 250       0.613 -13.324 -26.525  1.00 55.50           H
ATOM   3772 2HB  HIS A 250       0.753 -13.557 -24.794  1.00 55.50           H
ATOM   3773  CG  HIS A 250      -1.074 -14.264 -25.629  1.00 55.50           C
ATOM   3774  ND1 HIS A 250      -1.851 -14.467 -26.756  1.00 55.50           N
ATOM   3775  HD1 HIS A 250      -1.747 -13.994 -27.631  1.00 55.50           H
ATOM   3776  CD2 HIS A 250      -1.555 -15.110 -24.673  1.00 55.50           C
ATOM   3777  HD2 HIS A 250      -1.170 -15.208 -23.658  1.00 55.50           H
ATOM   3778  CE1 HIS A 250      -2.756 -15.394 -26.479  1.00 55.50           C
ATOM   3779  HE1 HIS A 250      -3.515 -15.774 -27.163  1.00 55.50           H
ATOM   3780  NE2 HIS A 250      -2.571 -15.791 -25.187  1.00 55.50           N
ATOM   3781  HN  HIS A 250      -0.806 -11.796 -27.396  1.00 55.50           H
ATOM   3782  N   LYS A 251       1.521 -10.427 -25.829  1.00 57.38           N
ATOM   3783  CA  LYS A 251       2.719  -9.669 -25.509  1.00 57.38           C
ATOM   3784  C   LYS A 251       2.329  -8.415 -24.723  1.00 57.38           C
ATOM   3785  O   LYS A 251       3.019  -8.030 -23.780  1.00 57.38           O
ATOM   3786  HA  LYS A 251       3.343 -10.296 -24.873  1.00 57.38           H
ATOM   3787  CB  LYS A 251       3.520  -9.373 -26.779  1.00 57.38           C
ATOM   3788 1HB  LYS A 251       2.852  -9.008 -27.559  1.00 57.38           H
ATOM   3789 2HB  LYS A 251       4.242  -8.581 -26.581  1.00 57.38           H
ATOM   3790  CG  LYS A 251       4.250 -10.625 -27.270  1.00 57.38           C
ATOM   3791 1HG  LYS A 251       4.843 -11.047 -26.459  1.00 57.38           H
ATOM   3792 2HG  LYS A 251       3.523 -11.384 -27.561  1.00 57.38           H
ATOM   3793  CD  LYS A 251       5.158 -10.300 -28.458  1.00 57.38           C
ATOM   3794 1HD  LYS A 251       4.560  -9.907 -29.280  1.00 57.38           H
ATOM   3795 2HD  LYS A 251       5.865  -9.520 -28.177  1.00 57.38           H
ATOM   3796  CE  LYS A 251       5.919 -11.543 -28.923  1.00 57.38           C
ATOM   3797 1HE  LYS A 251       6.604 -11.870 -28.141  1.00 57.38           H
ATOM   3798 2HE  LYS A 251       5.220 -12.361 -29.096  1.00 57.38           H
ATOM   3799  NZ  LYS A 251       6.673 -11.255 -30.163  1.00 57.38           N
ATOM   3800 1HZ  LYS A 251       7.170 -12.089 -30.458  1.00 57.38           H
ATOM   3801 2HZ  LYS A 251       6.028 -10.971 -30.893  1.00 57.38           H
ATOM   3802 3HZ  LYS A 251       7.337 -10.509 -29.990  1.00 57.38           H
ATOM   3803  HN  LYS A 251       1.337 -10.535 -26.806  1.00 57.38           H
ATOM   3804  N   ALA A 252       1.224  -7.814 -25.139  1.00 64.62           N
ATOM   3805  CA  ALA A 252       0.787  -6.560 -24.549  1.00 64.62           C
ATOM   3806  C   ALA A 252       0.321  -6.811 -23.113  1.00 64.62           C
ATOM   3807  O   ALA A 252       0.361  -5.910 -22.277  1.00 64.62           O
ATOM   3808  HA  ALA A 252       1.643  -5.886 -24.531  1.00 64.62           H
ATOM   3809  CB  ALA A 252      -0.310  -5.942 -25.418  1.00 64.62           C
ATOM   3810 1HB  ALA A 252       0.081  -5.756 -26.419  1.00 64.62           H
ATOM   3811 2HB  ALA A 252      -1.154  -6.628 -25.479  1.00 64.62           H
ATOM   3812 3HB  ALA A 252      -0.637  -5.001 -24.975  1.00 64.62           H
ATOM   3813  HN  ALA A 252       0.633  -8.169 -25.863  1.00 64.62           H
ATOM   3814  N   LEU A 253      -0.109  -8.041 -22.872  1.00 68.50           N
ATOM   3815  CA  LEU A 253      -0.691  -8.391 -21.587  1.00 68.50           C
ATOM   3816  C   LEU A 253       0.428  -8.739 -20.603  1.00 68.50           C
ATOM   3817  O   LEU A 253       0.251  -8.627 -19.391  1.00 68.50           O
ATOM   3818  HA  LEU A 253      -1.216  -7.511 -21.216  1.00 68.50           H
ATOM   3819  CB  LEU A 253      -1.730  -9.502 -21.754  1.00 68.50           C
ATOM   3820 1HB  LEU A 253      -1.916  -9.640 -22.819  1.00 68.50           H
ATOM   3821 2HB  LEU A 253      -1.301 -10.432 -21.382  1.00 68.50           H
ATOM   3822  CG  LEU A 253      -3.072  -9.275 -21.055  1.00 68.50           C
ATOM   3823  HG  LEU A 253      -2.883  -8.767 -20.109  1.00 68.50           H
ATOM   3824  CD1 LEU A 253      -3.976  -8.362 -21.886  1.00 68.50           C
ATOM   3825 1HD1 LEU A 253      -3.488  -7.398 -22.026  1.00 68.50           H
ATOM   3826 2HD1 LEU A 253      -4.161  -8.821 -22.857  1.00 68.50           H
ATOM   3827 3HD1 LEU A 253      -4.923  -8.218 -21.366  1.00 68.50           H
ATOM   3828  CD2 LEU A 253      -3.750 -10.607 -20.725  1.00 68.50           C
ATOM   3829 1HD2 LEU A 253      -3.925 -11.163 -21.646  1.00 68.50           H
ATOM   3830 2HD2 LEU A 253      -3.106 -11.188 -20.066  1.00 68.50           H
ATOM   3831 3HD2 LEU A 253      -4.701 -10.417 -20.229  1.00 68.50           H
ATOM   3832  HN  LEU A 253      -0.065  -8.789 -23.534  1.00 68.50           H
ATOM   3833  N   LYS A 254       1.556  -9.154 -21.162  1.00 70.93           N
ATOM   3834  CA  LYS A 254       2.600  -9.777 -20.366  1.00 70.93           C
ATOM   3835  C   LYS A 254       2.949  -8.867 -19.187  1.00 70.93           C
ATOM   3836  O   LYS A 254       3.079  -9.332 -18.056  1.00 70.93           O
ATOM   3837  HA  LYS A 254       2.198 -10.712 -19.973  1.00 70.93           H
ATOM   3838  CB  LYS A 254       3.801 -10.135 -21.243  1.00 70.93           C
ATOM   3839 1HB  LYS A 254       3.459 -10.631 -22.151  1.00 70.93           H
ATOM   3840 2HB  LYS A 254       4.314  -9.224 -21.553  1.00 70.93           H
ATOM   3841  CG  LYS A 254       4.776 -11.046 -20.494  1.00 70.93           C
ATOM   3842 1HG  LYS A 254       5.169 -10.524 -19.622  1.00 70.93           H
ATOM   3843 2HG  LYS A 254       4.247 -11.926 -20.128  1.00 70.93           H
ATOM   3844  CD  LYS A 254       5.930 -11.477 -21.401  1.00 70.93           C
ATOM   3845 1HD  LYS A 254       5.535 -11.968 -22.290  1.00 70.93           H
ATOM   3846 2HD  LYS A 254       6.479 -10.598 -21.739  1.00 70.93           H
ATOM   3847  CE  LYS A 254       6.879 -12.427 -20.667  1.00 70.93           C
ATOM   3848 1HE  LYS A 254       7.271 -11.940 -19.774  1.00 70.93           H
ATOM   3849 2HE  LYS A 254       6.333 -13.310 -20.334  1.00 70.93           H
ATOM   3850  NZ  LYS A 254       7.995 -12.830 -21.550  1.00 70.93           N
ATOM   3851 1HZ  LYS A 254       8.616 -13.454 -21.047  1.00 70.93           H
ATOM   3852 2HZ  LYS A 254       7.625 -13.306 -22.366  1.00 70.93           H
ATOM   3853 3HZ  LYS A 254       8.509 -12.006 -21.844  1.00 70.93           H
ATOM   3854  HN  LYS A 254       1.761  -9.071 -22.137  1.00 70.93           H
ATOM   3855  N   VAL A 255       3.090  -7.585 -19.492  1.00 74.05           N
ATOM   3856  CA  VAL A 255       3.468  -6.613 -18.481  1.00 74.05           C
ATOM   3857  C   VAL A 255       2.438  -6.631 -17.350  1.00 74.05           C
ATOM   3858  O   VAL A 255       2.796  -6.763 -16.181  1.00 74.05           O
ATOM   3859  HA  VAL A 255       4.435  -6.916 -18.079  1.00 74.05           H
ATOM   3860  CB  VAL A 255       3.631  -5.232 -19.118  1.00 74.05           C
ATOM   3861  HB  VAL A 255       2.676  -4.953 -19.564  1.00 74.05           H
ATOM   3862  CG1 VAL A 255       3.983  -4.179 -18.064  1.00 74.05           C
ATOM   3863 1HG1 VAL A 255       3.187  -4.130 -17.321  1.00 74.05           H
ATOM   3864 2HG1 VAL A 255       4.919  -4.452 -17.577  1.00 74.05           H
ATOM   3865 3HG1 VAL A 255       4.093  -3.207 -18.545  1.00 74.05           H
ATOM   3866  CG2 VAL A 255       4.679  -5.262 -20.233  1.00 74.05           C
ATOM   3867 1HG2 VAL A 255       5.639  -5.573 -19.821  1.00 74.05           H
ATOM   3868 2HG2 VAL A 255       4.369  -5.969 -21.003  1.00 74.05           H
ATOM   3869 3HG2 VAL A 255       4.775  -4.268 -20.669  1.00 74.05           H
ATOM   3870  HN  VAL A 255       2.950  -7.210 -20.408  1.00 74.05           H
ATOM   3871  N   THR A 256       1.178  -6.498 -17.738  1.00 71.71           N
ATOM   3872  CA  THR A 256       0.118  -6.266 -16.772  1.00 71.71           C
ATOM   3873  C   THR A 256      -0.050  -7.485 -15.862  1.00 71.71           C
ATOM   3874  O   THR A 256      -0.276  -7.340 -14.662  1.00 71.71           O
ATOM   3875  HA  THR A 256       0.408  -5.430 -16.137  1.00 71.71           H
ATOM   3876  CB  THR A 256      -1.153  -5.904 -17.543  1.00 71.71           C
ATOM   3877  HB  THR A 256      -1.721  -6.799 -17.799  1.00 71.71           H
ATOM   3878  OG1 THR A 256      -0.683  -5.137 -18.648  1.00 71.71           O
ATOM   3879  HG1 THR A 256      -1.328  -5.202 -19.409  1.00 71.71           H
ATOM   3880  CG2 THR A 256      -2.050  -4.934 -16.771  1.00 71.71           C
ATOM   3881 1HG2 THR A 256      -1.503  -4.012 -16.574  1.00 71.71           H
ATOM   3882 2HG2 THR A 256      -2.348  -5.389 -15.827  1.00 71.71           H
ATOM   3883 3HG2 THR A 256      -2.938  -4.710 -17.363  1.00 71.71           H
ATOM   3884  HN  THR A 256       0.879  -6.546 -18.691  1.00 71.71           H
ATOM   3885  N   ILE A 257       0.067  -8.657 -16.468  1.00 76.52           N
ATOM   3886  CA  ILE A 257      -0.038  -9.899 -15.722  1.00 76.52           C
ATOM   3887  C   ILE A 257       1.050  -9.936 -14.646  1.00 76.52           C
ATOM   3888  O   ILE A 257       0.772 -10.246 -13.489  1.00 76.52           O
ATOM   3889  HA  ILE A 257      -1.010  -9.903 -15.230  1.00 76.52           H
ATOM   3890  CB  ILE A 257      -0.006 -11.099 -16.671  1.00 76.52           C
ATOM   3891  HB  ILE A 257       0.839 -10.976 -17.348  1.00 76.52           H
ATOM   3892  CG1 ILE A 257      -1.270 -11.152 -17.530  1.00 76.52           C
ATOM   3893 1HG1 ILE A 257      -2.140 -11.318 -16.894  1.00 76.52           H
ATOM   3894 2HG1 ILE A 257      -1.417 -10.193 -18.027  1.00 76.52           H
ATOM   3895  CG2 ILE A 257       0.219 -12.401 -15.900  1.00 76.52           C
ATOM   3896 1HG2 ILE A 257       1.170 -12.350 -15.369  1.00 76.52           H
ATOM   3897 2HG2 ILE A 257      -0.590 -12.544 -15.184  1.00 76.52           H
ATOM   3898 3HG2 ILE A 257       0.238 -13.238 -16.599  1.00 76.52           H
ATOM   3899  CD1 ILE A 257      -1.176 -12.265 -18.576  1.00 76.52           C
ATOM   3900 1HD1 ILE A 257      -0.319 -12.083 -19.225  1.00 76.52           H
ATOM   3901 2HD1 ILE A 257      -1.053 -13.225 -18.074  1.00 76.52           H
ATOM   3902 3HD1 ILE A 257      -2.087 -12.281 -19.173  1.00 76.52           H
ATOM   3903  HN  ILE A 257       0.231  -8.766 -17.449  1.00 76.52           H
ATOM   3904  N   THR A 258       2.264  -9.616 -15.067  1.00 81.22           N
ATOM   3905  CA  THR A 258       3.412  -9.706 -14.180  1.00 81.22           C
ATOM   3906  C   THR A 258       3.223  -8.790 -12.969  1.00 81.22           C
ATOM   3907  O   THR A 258       3.433  -9.207 -11.831  1.00 81.22           O
ATOM   3908  HA  THR A 258       3.474 -10.727 -13.801  1.00 81.22           H
ATOM   3909  CB  THR A 258       4.666  -9.386 -14.995  1.00 81.22           C
ATOM   3910  HB  THR A 258       4.681  -8.337 -15.291  1.00 81.22           H
ATOM   3911  OG1 THR A 258       4.634 -10.327 -16.065  1.00 81.22           O
ATOM   3912  HG1 THR A 258       4.215  -9.911 -16.873  1.00 81.22           H
ATOM   3913  CG2 THR A 258       5.955  -9.723 -14.242  1.00 81.22           C
ATOM   3914 1HG2 THR A 258       5.971 -10.786 -14.006  1.00 81.22           H
ATOM   3915 2HG2 THR A 258       5.998  -9.145 -13.319  1.00 81.22           H
ATOM   3916 3HG2 THR A 258       6.815  -9.476 -14.866  1.00 81.22           H
ATOM   3917  HN  THR A 258       2.470  -9.300 -15.993  1.00 81.22           H
ATOM   3918  N   VAL A 259       2.830  -7.557 -13.256  1.00 78.22           N
ATOM   3919  CA  VAL A 259       2.647  -6.567 -12.208  1.00 78.22           C
ATOM   3920  C   VAL A 259       1.607  -7.076 -11.208  1.00 78.22           C
ATOM   3921  O   VAL A 259       1.796  -6.961  -9.998  1.00 78.22           O
ATOM   3922  HA  VAL A 259       3.601  -6.452 -11.694  1.00 78.22           H
ATOM   3923  CB  VAL A 259       2.274  -5.217 -12.823  1.00 78.22           C
ATOM   3924  HB  VAL A 259       1.435  -5.378 -13.501  1.00 78.22           H
ATOM   3925  CG1 VAL A 259       1.824  -4.229 -11.745  1.00 78.22           C
ATOM   3926 1HG1 VAL A 259       0.953  -4.629 -11.226  1.00 78.22           H
ATOM   3927 2HG1 VAL A 259       2.634  -4.076 -11.032  1.00 78.22           H
ATOM   3928 3HG1 VAL A 259       1.565  -3.278 -12.210  1.00 78.22           H
ATOM   3929  CG2 VAL A 259       3.435  -4.647 -13.640  1.00 78.22           C
ATOM   3930 1HG2 VAL A 259       4.301  -4.509 -12.993  1.00 78.22           H
ATOM   3931 2HG2 VAL A 259       3.688  -5.339 -14.443  1.00 78.22           H
ATOM   3932 3HG2 VAL A 259       3.143  -3.687 -14.066  1.00 78.22           H
ATOM   3933  HN  VAL A 259       2.637  -7.233 -14.182  1.00 78.22           H
ATOM   3934  N   LEU A 260       0.531  -7.628 -11.750  1.00 75.65           N
ATOM   3935  CA  LEU A 260      -0.567  -8.098 -10.922  1.00 75.65           C
ATOM   3936  C   LEU A 260      -0.069  -9.222 -10.011  1.00 75.65           C
ATOM   3937  O   LEU A 260      -0.314  -9.203  -8.806  1.00 75.65           O
ATOM   3938  HA  LEU A 260      -0.886  -7.263 -10.298  1.00 75.65           H
ATOM   3939  CB  LEU A 260      -1.761  -8.495 -11.792  1.00 75.65           C
ATOM   3940 1HB  LEU A 260      -1.985  -7.668 -12.467  1.00 75.65           H
ATOM   3941 2HB  LEU A 260      -1.469  -9.342 -12.412  1.00 75.65           H
ATOM   3942  CG  LEU A 260      -3.043  -8.865 -11.043  1.00 75.65           C
ATOM   3943  HG  LEU A 260      -2.808  -8.943  -9.981  1.00 75.65           H
ATOM   3944  CD1 LEU A 260      -4.101  -7.770 -11.192  1.00 75.65           C
ATOM   3945 1HD1 LEU A 260      -3.717  -6.835 -10.786  1.00 75.65           H
ATOM   3946 2HD1 LEU A 260      -4.340  -7.637 -12.247  1.00 75.65           H
ATOM   3947 3HD1 LEU A 260      -5.002  -8.059 -10.650  1.00 75.65           H
ATOM   3948  CD2 LEU A 260      -3.565 -10.232 -11.491  1.00 75.65           C
ATOM   3949 1HD2 LEU A 260      -3.779 -10.206 -12.559  1.00 75.65           H
ATOM   3950 2HD2 LEU A 260      -2.810 -10.992 -11.290  1.00 75.65           H
ATOM   3951 3HD2 LEU A 260      -4.476 -10.470 -10.942  1.00 75.65           H
ATOM   3952  HN  LEU A 260       0.404  -7.757 -12.733  1.00 75.65           H
ATOM   3953  N   THR A 261       0.620 -10.174 -10.622  1.00 83.71           N
ATOM   3954  CA  THR A 261       1.055 -11.360  -9.905  1.00 83.71           C
ATOM   3955  C   THR A 261       1.976 -10.975  -8.745  1.00 83.71           C
ATOM   3956  O   THR A 261       1.831 -11.488  -7.636  1.00 83.71           O
ATOM   3957  HA  THR A 261       0.178 -11.841  -9.471  1.00 83.71           H
ATOM   3958  CB  THR A 261       1.711 -12.307 -10.912  1.00 83.71           C
ATOM   3959  HB  THR A 261       2.617 -11.867 -11.328  1.00 83.71           H
ATOM   3960  OG1 THR A 261       0.676 -12.587 -11.851  1.00 83.71           O
ATOM   3961  HG1 THR A 261       0.684 -11.904 -12.581  1.00 83.71           H
ATOM   3962  CG2 THR A 261       2.041 -13.672 -10.303  1.00 83.71           C
ATOM   3963 1HG2 THR A 261       1.124 -14.142  -9.948  1.00 83.71           H
ATOM   3964 2HG2 THR A 261       2.729 -13.541  -9.468  1.00 83.71           H
ATOM   3965 3HG2 THR A 261       2.504 -14.305 -11.060  1.00 83.71           H
ATOM   3966  HN  THR A 261       0.881 -10.144 -11.587  1.00 83.71           H
ATOM   3967  N   VAL A 262       2.901 -10.074  -9.040  1.00 86.75           N
ATOM   3968  CA  VAL A 262       3.875  -9.649  -8.049  1.00 86.75           C
ATOM   3969  C   VAL A 262       3.151  -8.951  -6.896  1.00 86.75           C
ATOM   3970  O   VAL A 262       3.486  -9.158  -5.731  1.00 86.75           O
ATOM   3971  HA  VAL A 262       4.365 -10.543  -7.665  1.00 86.75           H
ATOM   3972  CB  VAL A 262       4.940  -8.769  -8.706  1.00 86.75           C
ATOM   3973  HB  VAL A 262       4.431  -7.956  -9.224  1.00 86.75           H
ATOM   3974  CG1 VAL A 262       5.864  -8.149  -7.655  1.00 86.75           C
ATOM   3975 1HG1 VAL A 262       5.277  -7.536  -6.971  1.00 86.75           H
ATOM   3976 2HG1 VAL A 262       6.361  -8.942  -7.096  1.00 86.75           H
ATOM   3977 3HG1 VAL A 262       6.612  -7.529  -8.149  1.00 86.75           H
ATOM   3978  CG2 VAL A 262       5.741  -9.559  -9.742  1.00 86.75           C
ATOM   3979 1HG2 VAL A 262       6.234 -10.401  -9.256  1.00 86.75           H
ATOM   3980 2HG2 VAL A 262       5.069  -9.930 -10.516  1.00 86.75           H
ATOM   3981 3HG2 VAL A 262       6.492  -8.910 -10.194  1.00 86.75           H
ATOM   3982  HN  VAL A 262       2.992  -9.638  -9.936  1.00 86.75           H
ATOM   3983  N   PHE A 263       2.170  -8.137  -7.261  1.00 79.31           N
ATOM   3984  CA  PHE A 263       1.391  -7.413  -6.271  1.00 79.31           C
ATOM   3985  C   PHE A 263       0.696  -8.378  -5.308  1.00 79.31           C
ATOM   3986  O   PHE A 263       0.844  -8.262  -4.093  1.00 79.31           O
ATOM   3987  HA  PHE A 263       2.082  -6.782  -5.714  1.00 79.31           H
ATOM   3988  CB  PHE A 263       0.328  -6.618  -7.033  1.00 79.31           C
ATOM   3989 1HB  PHE A 263       0.825  -5.925  -7.712  1.00 79.31           H
ATOM   3990 2HB  PHE A 263      -0.253  -7.305  -7.648  1.00 79.31           H
ATOM   3991  CG  PHE A 263      -0.626  -5.832  -6.132  1.00 79.31           C
ATOM   3992  CD1 PHE A 263      -1.885  -6.294  -5.908  1.00 79.31           C
ATOM   3993  HD1 PHE A 263      -2.215  -7.224  -6.370  1.00 79.31           H
ATOM   3994  CD2 PHE A 263      -0.214  -4.671  -5.555  1.00 79.31           C
ATOM   3995  HD2 PHE A 263       0.795  -4.301  -5.734  1.00 79.31           H
ATOM   3996  CE1 PHE A 263      -2.770  -5.564  -5.071  1.00 79.31           C
ATOM   3997  HE1 PHE A 263      -3.780  -5.933  -4.891  1.00 79.31           H
ATOM   3998  CE2 PHE A 263      -1.099  -3.941  -4.718  1.00 79.31           C
ATOM   3999  HE2 PHE A 263      -0.769  -3.011  -4.255  1.00 79.31           H
ATOM   4000  CZ  PHE A 263      -2.359  -4.403  -4.494  1.00 79.31           C
ATOM   4001  HZ  PHE A 263      -3.038  -3.843  -3.852  1.00 79.31           H
ATOM   4002  HN  PHE A 263       1.907  -7.970  -8.211  1.00 79.31           H
ATOM   4003  N   VAL A 264      -0.048  -9.309  -5.888  1.00 85.30           N
ATOM   4004  CA  VAL A 264      -0.860 -10.218  -5.097  1.00 85.30           C
ATOM   4005  C   VAL A 264       0.044 -11.012  -4.152  1.00 85.30           C
ATOM   4006  O   VAL A 264      -0.272 -11.173  -2.974  1.00 85.30           O
ATOM   4007  HA  VAL A 264      -1.545  -9.614  -4.502  1.00 85.30           H
ATOM   4008  CB  VAL A 264      -1.694 -11.111  -6.018  1.00 85.30           C
ATOM   4009  HB  VAL A 264      -1.016 -11.587  -6.726  1.00 85.30           H
ATOM   4010  CG1 VAL A 264      -2.395 -12.214  -5.223  1.00 85.30           C
ATOM   4011 1HG1 VAL A 264      -1.649 -12.830  -4.721  1.00 85.30           H
ATOM   4012 2HG1 VAL A 264      -3.055 -11.765  -4.481  1.00 85.30           H
ATOM   4013 3HG1 VAL A 264      -2.981 -12.834  -5.902  1.00 85.30           H
ATOM   4014  CG2 VAL A 264      -2.704 -10.284  -6.816  1.00 85.30           C
ATOM   4015 1HG2 VAL A 264      -3.374  -9.767  -6.129  1.00 85.30           H
ATOM   4016 2HG2 VAL A 264      -2.173  -9.552  -7.425  1.00 85.30           H
ATOM   4017 3HG2 VAL A 264      -3.283 -10.943  -7.462  1.00 85.30           H
ATOM   4018  HN  VAL A 264      -0.101  -9.447  -6.877  1.00 85.30           H
ATOM   4019  N   LEU A 265       1.151 -11.488  -4.704  1.00 87.61           N
ATOM   4020  CA  LEU A 265       2.039 -12.367  -3.963  1.00 87.61           C
ATOM   4021  C   LEU A 265       2.643 -11.599  -2.785  1.00 87.61           C
ATOM   4022  O   LEU A 265       2.847 -12.163  -1.711  1.00 87.61           O
ATOM   4023  HA  LEU A 265       1.435 -13.184  -3.569  1.00 87.61           H
ATOM   4024  CB  LEU A 265       3.083 -12.984  -4.895  1.00 87.61           C
ATOM   4025 1HB  LEU A 265       3.536 -12.184  -5.481  1.00 87.61           H
ATOM   4026 2HB  LEU A 265       3.874 -13.420  -4.285  1.00 87.61           H
ATOM   4027  CG  LEU A 265       2.572 -14.056  -5.859  1.00 87.61           C
ATOM   4028  HG  LEU A 265       1.757 -13.629  -6.444  1.00 87.61           H
ATOM   4029  CD1 LEU A 265       3.665 -14.474  -6.845  1.00 87.61           C
ATOM   4030 1HD1 LEU A 265       3.983 -13.607  -7.424  1.00 87.61           H
ATOM   4031 2HD1 LEU A 265       4.516 -14.876  -6.295  1.00 87.61           H
ATOM   4032 3HD1 LEU A 265       3.274 -15.237  -7.518  1.00 87.61           H
ATOM   4033  CD2 LEU A 265       2.001 -15.253  -5.095  1.00 87.61           C
ATOM   4034 1HD2 LEU A 265       2.779 -15.688  -4.469  1.00 87.61           H
ATOM   4035 2HD2 LEU A 265       1.172 -14.922  -4.469  1.00 87.61           H
ATOM   4036 3HD2 LEU A 265       1.644 -16.000  -5.804  1.00 87.61           H
ATOM   4037  HN  LEU A 265       1.442 -11.282  -5.638  1.00 87.61           H
ATOM   4038  N   SER A 266       2.912 -10.325  -3.026  1.00 89.00           N
ATOM   4039  CA  SER A 266       3.588  -9.502  -2.038  1.00 89.00           C
ATOM   4040  C   SER A 266       2.589  -9.027  -0.980  1.00 89.00           C
ATOM   4041  O   SER A 266       2.935  -8.904   0.194  1.00 89.00           O
ATOM   4042  HA  SER A 266       4.341 -10.151  -1.589  1.00 89.00           H
ATOM   4043  CB  SER A 266       4.275  -8.304  -2.695  1.00 89.00           C
ATOM   4044 1HB  SER A 266       4.750  -7.692  -1.928  1.00 89.00           H
ATOM   4045 2HB  SER A 266       5.067  -8.657  -3.356  1.00 89.00           H
ATOM   4046  OG  SER A 266       3.359  -7.504  -3.438  1.00 89.00           O
ATOM   4047  HG  SER A 266       3.401  -7.746  -4.407  1.00 89.00           H
ATOM   4048  HN  SER A 266       2.676  -9.855  -3.877  1.00 89.00           H
ATOM   4049  N   GLN A 267       1.371  -8.774  -1.435  1.00 84.17           N
ATOM   4050  CA  GLN A 267       0.378  -8.128  -0.594  1.00 84.17           C
ATOM   4051  C   GLN A 267      -0.352  -9.167   0.260  1.00 84.17           C
ATOM   4052  O   GLN A 267      -0.801  -8.863   1.364  1.00 84.17           O
ATOM   4053  HA  GLN A 267       0.939  -7.449   0.048  1.00 84.17           H
ATOM   4054  CB  GLN A 267      -0.611  -7.319  -1.436  1.00 84.17           C
ATOM   4055 1HB  GLN A 267      -1.043  -7.955  -2.208  1.00 84.17           H
ATOM   4056 2HB  GLN A 267      -1.433  -6.976  -0.808  1.00 84.17           H
ATOM   4057  CG  GLN A 267       0.078  -6.117  -2.085  1.00 84.17           C
ATOM   4058 1HG  GLN A 267       0.924  -6.457  -2.682  1.00 84.17           H
ATOM   4059 2HG  GLN A 267      -0.614  -5.621  -2.767  1.00 84.17           H
ATOM   4060  CD  GLN A 267       0.559  -5.123  -1.027  1.00 84.17           C
ATOM   4061  OE1 GLN A 267       0.005  -5.010   0.054  1.00 84.17           O
ATOM   4062  NE2 GLN A 267       1.620  -4.410  -1.396  1.00 84.17           N
ATOM   4063 1HE2 GLN A 267       2.028  -4.552  -2.298  1.00 84.17           H
ATOM   4064 2HE2 GLN A 267       2.009  -3.733  -0.772  1.00 84.17           H
ATOM   4065  HN  GLN A 267       1.059  -9.003  -2.357  1.00 84.17           H
ATOM   4066  N   PHE A 268      -0.447 -10.371  -0.283  1.00 90.13           N
ATOM   4067  CA  PHE A 268      -1.302 -11.390   0.302  1.00 90.13           C
ATOM   4068  C   PHE A 268      -0.870 -11.713   1.734  1.00 90.13           C
ATOM   4069  O   PHE A 268      -1.672 -11.626   2.662  1.00 90.13           O
ATOM   4070  HA  PHE A 268      -2.318 -10.994   0.311  1.00 90.13           H
ATOM   4071  CB  PHE A 268      -1.153 -12.647  -0.559  1.00 90.13           C
ATOM   4072 1HB  PHE A 268      -1.411 -12.402  -1.589  1.00 90.13           H
ATOM   4073 2HB  PHE A 268      -0.108 -12.955  -0.556  1.00 90.13           H
ATOM   4074  CG  PHE A 268      -2.018 -13.822  -0.098  1.00 90.13           C
ATOM   4075  CD1 PHE A 268      -1.464 -14.829   0.630  1.00 90.13           C
ATOM   4076  HD1 PHE A 268      -0.405 -14.798   0.885  1.00 90.13           H
ATOM   4077  CD2 PHE A 268      -3.339 -13.860  -0.417  1.00 90.13           C
ATOM   4078  HD2 PHE A 268      -3.783 -13.054  -1.001  1.00 90.13           H
ATOM   4079  CE1 PHE A 268      -2.267 -15.920   1.057  1.00 90.13           C
ATOM   4080  HE1 PHE A 268      -1.823 -16.727   1.640  1.00 90.13           H
ATOM   4081  CE2 PHE A 268      -4.142 -14.951   0.010  1.00 90.13           C
ATOM   4082  HE2 PHE A 268      -5.201 -14.982  -0.246  1.00 90.13           H
ATOM   4083  CZ  PHE A 268      -3.588 -15.958   0.738  1.00 90.13           C
ATOM   4084  HZ  PHE A 268      -4.204 -16.796   1.066  1.00 90.13           H
ATOM   4085  HN  PHE A 268       0.046 -10.654  -1.105  1.00 90.13           H
ATOM   4086  N   PRO A 269       0.400 -12.090   1.938  1.00 93.65           N
ATOM   4087  CA  PRO A 269       0.875 -12.445   3.277  1.00 93.65           C
ATOM   4088  C   PRO A 269       0.580 -11.361   4.301  1.00 93.65           C
ATOM   4089  O   PRO A 269       0.150 -11.654   5.415  1.00 93.65           O
ATOM   4090  HA  PRO A 269       0.349 -13.329   3.639  1.00 93.65           H
ATOM   4091  CB  PRO A 269       2.379 -12.650   3.085  1.00 93.65           C
ATOM   4092 1HB  PRO A 269       2.936 -11.733   3.274  1.00 93.65           H
ATOM   4093 2HB  PRO A 269       2.771 -13.406   3.766  1.00 93.65           H
ATOM   4094  CG  PRO A 269       2.493 -13.089   1.630  1.00 93.65           C
ATOM   4095 1HG  PRO A 269       3.498 -12.937   1.239  1.00 93.65           H
ATOM   4096 2HG  PRO A 269       2.274 -14.150   1.509  1.00 93.65           H
ATOM   4097  CD  PRO A 269       1.468 -12.211   0.930  1.00 93.65           C
ATOM   4098 1HD  PRO A 269       1.882 -11.238   0.666  1.00 93.65           H
ATOM   4099 2HD  PRO A 269       1.112 -12.664   0.005  1.00 93.65           H
ATOM   4100  N   TYR A 270       0.821 -10.124   3.891  1.00 90.80           N
ATOM   4101  CA  TYR A 270       0.657  -8.993   4.789  1.00 90.80           C
ATOM   4102  C   TYR A 270      -0.803  -8.843   5.220  1.00 90.80           C
ATOM   4103  O   TYR A 270      -1.089  -8.643   6.400  1.00 90.80           O
ATOM   4104  HA  TYR A 270       1.272  -9.171   5.671  1.00 90.80           H
ATOM   4105  CB  TYR A 270       1.069  -7.756   3.988  1.00 90.80           C
ATOM   4106 1HB  TYR A 270       2.128  -7.832   3.741  1.00 90.80           H
ATOM   4107 2HB  TYR A 270       0.522  -7.747   3.046  1.00 90.80           H
ATOM   4108  CG  TYR A 270       0.824  -6.433   4.717  1.00 90.80           C
ATOM   4109  CD1 TYR A 270       0.009  -5.474   4.150  1.00 90.80           C
ATOM   4110  HD1 TYR A 270      -0.460  -5.659   3.184  1.00 90.80           H
ATOM   4111  CD2 TYR A 270       1.417  -6.199   5.941  1.00 90.80           C
ATOM   4112  HD2 TYR A 270       2.060  -6.956   6.388  1.00 90.80           H
ATOM   4113  CE1 TYR A 270      -0.222  -4.229   4.836  1.00 90.80           C
ATOM   4114  HE1 TYR A 270      -0.863  -3.463   4.399  1.00 90.80           H
ATOM   4115  CE2 TYR A 270       1.186  -4.954   6.626  1.00 90.80           C
ATOM   4116  HE2 TYR A 270       1.648  -4.756   7.593  1.00 90.80           H
ATOM   4117  CZ  TYR A 270       0.378  -4.030   6.040  1.00 90.80           C
ATOM   4118  OH  TYR A 270       0.159  -2.855   6.688  1.00 90.80           O
ATOM   4119  HH  TYR A 270       0.475  -2.922   7.634  1.00 90.80           H
ATOM   4120  HN  TYR A 270       1.124  -9.889   2.967  1.00 90.80           H
ATOM   4121  N   ASN A 271      -1.690  -8.946   4.241  1.00 89.11           N
ATOM   4122  CA  ASN A 271      -3.105  -8.722   4.485  1.00 89.11           C
ATOM   4123  C   ASN A 271      -3.666  -9.883   5.309  1.00 89.11           C
ATOM   4124  O   ASN A 271      -4.676  -9.731   5.994  1.00 89.11           O
ATOM   4125  HA  ASN A 271      -3.156  -7.771   5.016  1.00 89.11           H
ATOM   4126  CB  ASN A 271      -3.886  -8.653   3.172  1.00 89.11           C
ATOM   4127 1HB  ASN A 271      -3.544  -9.439   2.499  1.00 89.11           H
ATOM   4128 2HB  ASN A 271      -4.944  -8.836   3.364  1.00 89.11           H
ATOM   4129  CG  ASN A 271      -3.713  -7.288   2.502  1.00 89.11           C
ATOM   4130  OD1 ASN A 271      -4.302  -6.295   2.895  1.00 89.11           O
ATOM   4131  ND2 ASN A 271      -2.874  -7.295   1.470  1.00 89.11           N
ATOM   4132 1HD2 ASN A 271      -2.422  -8.145   1.198  1.00 89.11           H
ATOM   4133 2HD2 ASN A 271      -2.694  -6.450   0.966  1.00 89.11           H
ATOM   4134  HN  ASN A 271      -1.456  -9.178   3.296  1.00 89.11           H
ATOM   4135  N   CYS A 272      -2.986 -11.016   5.215  1.00 94.03           N
ATOM   4136  CA  CYS A 272      -3.322 -12.161   6.044  1.00 94.03           C
ATOM   4137  C   CYS A 272      -3.159 -11.757   7.511  1.00 94.03           C
ATOM   4138  O   CYS A 272      -4.038 -12.018   8.331  1.00 94.03           O
ATOM   4139  HA  CYS A 272      -4.360 -12.412   5.825  1.00 94.03           H
ATOM   4140  CB  CYS A 272      -2.472 -13.384   5.691  1.00 94.03           C
ATOM   4141 1HB  CYS A 272      -1.418 -13.108   5.662  1.00 94.03           H
ATOM   4142 2HB  CYS A 272      -2.581 -14.147   6.462  1.00 94.03           H
ATOM   4143  SG  CYS A 272      -2.987 -14.056   4.069  1.00 94.03           S
ATOM   4144  HG  CYS A 272      -2.410 -13.108   3.336  1.00 94.03           H
ATOM   4145  HN  CYS A 272      -2.219 -11.158   4.589  1.00 94.03           H
ATOM   4146  N   ILE A 273      -2.029 -11.127   7.796  1.00 92.89           N
ATOM   4147  CA  ILE A 273      -1.726 -10.713   9.155  1.00 92.89           C
ATOM   4148  C   ILE A 273      -2.670  -9.580   9.562  1.00 92.89           C
ATOM   4149  O   ILE A 273      -3.148  -9.541  10.694  1.00 92.89           O
ATOM   4150  HA  ILE A 273      -1.912 -11.567   9.806  1.00 92.89           H
ATOM   4151  CB  ILE A 273      -0.244 -10.357   9.289  1.00 92.89           C
ATOM   4152  HB  ILE A 273      -0.018  -9.563   8.577  1.00 92.89           H
ATOM   4153  CG1 ILE A 273       0.642 -11.551   8.929  1.00 92.89           C
ATOM   4154 1HG1 ILE A 273       0.463 -11.843   7.894  1.00 92.89           H
ATOM   4155 2HG1 ILE A 273       1.691 -11.266   9.003  1.00 92.89           H
ATOM   4156  CG2 ILE A 273       0.066  -9.813  10.685  1.00 92.89           C
ATOM   4157 1HG2 ILE A 273      -0.526  -8.916  10.865  1.00 92.89           H
ATOM   4158 2HG2 ILE A 273      -0.180 -10.568  11.432  1.00 92.89           H
ATOM   4159 3HG2 ILE A 273       1.126  -9.568  10.752  1.00 92.89           H
ATOM   4160  CD1 ILE A 273       0.364 -12.738   9.854  1.00 92.89           C
ATOM   4161 1HD1 ILE A 273       0.567 -12.450  10.885  1.00 92.89           H
ATOM   4162 2HD1 ILE A 273      -0.680 -13.036   9.759  1.00 92.89           H
ATOM   4163 3HD1 ILE A 273       1.007 -13.573   9.576  1.00 92.89           H
ATOM   4164  HN  ILE A 273      -1.329 -10.900   7.119  1.00 92.89           H
ATOM   4165  N   LEU A 274      -2.910  -8.684   8.615  1.00 89.80           N
ATOM   4166  CA  LEU A 274      -3.797  -7.559   8.856  1.00 89.80           C
ATOM   4167  C   LEU A 274      -5.172  -8.081   9.276  1.00 89.80           C
ATOM   4168  O   LEU A 274      -5.817  -7.508  10.153  1.00 89.80           O
ATOM   4169  HA  LEU A 274      -3.379  -6.985   9.683  1.00 89.80           H
ATOM   4170  CB  LEU A 274      -3.835  -6.636   7.637  1.00 89.80           C
ATOM   4171 1HB  LEU A 274      -3.898  -7.253   6.741  1.00 89.80           H
ATOM   4172 2HB  LEU A 274      -4.750  -6.045   7.682  1.00 89.80           H
ATOM   4173  CG  LEU A 274      -2.651  -5.679   7.483  1.00 89.80           C
ATOM   4174  HG  LEU A 274      -1.744  -6.273   7.373  1.00 89.80           H
ATOM   4175  CD1 LEU A 274      -2.793  -4.832   6.217  1.00 89.80           C
ATOM   4176 1HD1 LEU A 274      -2.831  -5.484   5.345  1.00 89.80           H
ATOM   4177 2HD1 LEU A 274      -3.710  -4.246   6.272  1.00 89.80           H
ATOM   4178 3HD1 LEU A 274      -1.938  -4.161   6.132  1.00 89.80           H
ATOM   4179  CD2 LEU A 274      -2.477  -4.816   8.734  1.00 89.80           C
ATOM   4180 1HD2 LEU A 274      -3.381  -4.230   8.900  1.00 89.80           H
ATOM   4181 2HD2 LEU A 274      -2.297  -5.458   9.596  1.00 89.80           H
ATOM   4182 3HD2 LEU A 274      -1.629  -4.145   8.597  1.00 89.80           H
ATOM   4183  HN  LEU A 274      -2.511  -8.719   7.699  1.00 89.80           H
ATOM   4184  N   LEU A 275      -5.582  -9.163   8.631  1.00 92.19           N
ATOM   4185  CA  LEU A 275      -6.881  -9.753   8.906  1.00 92.19           C
ATOM   4186  C   LEU A 275      -6.922 -10.229  10.360  1.00 92.19           C
ATOM   4187  O   LEU A 275      -7.888  -9.970  11.075  1.00 92.19           O
ATOM   4188  HA  LEU A 275      -7.629  -8.970   8.779  1.00 92.19           H
ATOM   4189  CB  LEU A 275      -7.197 -10.852   7.890  1.00 92.19           C
ATOM   4190 1HB  LEU A 275      -7.136 -10.423   6.890  1.00 92.19           H
ATOM   4191 2HB  LEU A 275      -6.423 -11.615   7.957  1.00 92.19           H
ATOM   4192  CG  LEU A 275      -8.560 -11.532   8.040  1.00 92.19           C
ATOM   4193  HG  LEU A 275      -8.635 -11.925   9.054  1.00 92.19           H
ATOM   4194  CD1 LEU A 275      -9.698 -10.525   7.859  1.00 92.19           C
ATOM   4195 1HD1 LEU A 275      -9.613  -9.742   8.613  1.00 92.19           H
ATOM   4196 2HD1 LEU A 275      -9.636 -10.082   6.866  1.00 92.19           H
ATOM   4197 3HD1 LEU A 275     -10.655 -11.035   7.971  1.00 92.19           H
ATOM   4198  CD2 LEU A 275      -8.688 -12.719   7.084  1.00 92.19           C
ATOM   4199 1HD2 LEU A 275      -8.582 -12.372   6.056  1.00 92.19           H
ATOM   4200 2HD2 LEU A 275      -7.907 -13.448   7.303  1.00 92.19           H
ATOM   4201 3HD2 LEU A 275      -9.665 -13.185   7.211  1.00 92.19           H
ATOM   4202  HN  LEU A 275      -5.044  -9.634   7.932  1.00 92.19           H
ATOM   4203  N   VAL A 276      -5.860 -10.918  10.753  1.00 93.95           N
ATOM   4204  CA  VAL A 276      -5.763 -11.433  12.108  1.00 93.95           C
ATOM   4205  C   VAL A 276      -5.856 -10.271  13.099  1.00 93.95           C
ATOM   4206  O   VAL A 276      -6.598 -10.343  14.078  1.00 93.95           O
ATOM   4207  HA  VAL A 276      -6.610 -12.099  12.269  1.00 93.95           H
ATOM   4208  CB  VAL A 276      -4.480 -12.251  12.266  1.00 93.95           C
ATOM   4209  HB  VAL A 276      -3.642 -11.623  11.964  1.00 93.95           H
ATOM   4210  CG1 VAL A 276      -4.262 -12.654  13.726  1.00 93.95           C
ATOM   4211 1HG1 VAL A 276      -4.183 -11.758  14.342  1.00 93.95           H
ATOM   4212 2HG1 VAL A 276      -5.105 -13.256  14.066  1.00 93.95           H
ATOM   4213 3HG1 VAL A 276      -3.343 -13.234  13.810  1.00 93.95           H
ATOM   4214  CG2 VAL A 276      -4.498 -13.480  11.355  1.00 93.95           C
ATOM   4215 1HG2 VAL A 276      -5.348 -14.111  11.613  1.00 93.95           H
ATOM   4216 2HG2 VAL A 276      -4.584 -13.161  10.316  1.00 93.95           H
ATOM   4217 3HG2 VAL A 276      -3.574 -14.044  11.487  1.00 93.95           H
ATOM   4218  HN  VAL A 276      -5.078 -11.124  10.165  1.00 93.95           H
ATOM   4219  N   GLN A 277      -5.093  -9.226  12.811  1.00 90.71           N
ATOM   4220  CA  GLN A 277      -5.058  -8.063  13.680  1.00 90.71           C
ATOM   4221  C   GLN A 277      -6.445  -7.423  13.768  1.00 90.71           C
ATOM   4222  O   GLN A 277      -6.836  -6.923  14.821  1.00 90.71           O
ATOM   4223  HA  GLN A 277      -4.762  -8.441  14.659  1.00 90.71           H
ATOM   4224  CB  GLN A 277      -4.017  -7.050  13.199  1.00 90.71           C
ATOM   4225 1HB  GLN A 277      -4.140  -6.877  12.130  1.00 90.71           H
ATOM   4226 2HB  GLN A 277      -4.176  -6.094  13.697  1.00 90.71           H
ATOM   4227  CG  GLN A 277      -2.597  -7.548  13.480  1.00 90.71           C
ATOM   4228 1HG  GLN A 277      -2.487  -7.761  14.543  1.00 90.71           H
ATOM   4229 2HG  GLN A 277      -2.424  -8.483  12.947  1.00 90.71           H
ATOM   4230  CD  GLN A 277      -1.558  -6.510  13.052  1.00 90.71           C
ATOM   4231  OE1 GLN A 277      -1.810  -5.642  12.233  1.00 90.71           O
ATOM   4232  NE2 GLN A 277      -0.378  -6.648  13.650  1.00 90.71           N
ATOM   4233 1HE2 GLN A 277      -0.236  -7.382  14.313  1.00 90.71           H
ATOM   4234 2HE2 GLN A 277       0.368  -6.016  13.436  1.00 90.71           H
ATOM   4235  HN  GLN A 277      -4.508  -9.168  12.002  1.00 90.71           H
ATOM   4236  N   THR A 278      -7.150  -7.460  12.647  1.00 91.43           N
ATOM   4237  CA  THR A 278      -8.466  -6.848  12.570  1.00 91.43           C
ATOM   4238  C   THR A 278      -9.457  -7.599  13.461  1.00 91.43           C
ATOM   4239  O   THR A 278     -10.234  -6.983  14.188  1.00 91.43           O
ATOM   4240  HA  THR A 278      -8.395  -5.831  12.957  1.00 91.43           H
ATOM   4241  CB  THR A 278      -8.883  -6.806  11.099  1.00 91.43           C
ATOM   4242  HB  THR A 278      -9.023  -7.812  10.705  1.00 91.43           H
ATOM   4243  OG1 THR A 278      -7.861  -6.036  10.470  1.00 91.43           O
ATOM   4244  HG1 THR A 278      -6.961  -6.397  10.716  1.00 91.43           H
ATOM   4245  CG2 THR A 278     -10.156  -5.988  10.874  1.00 91.43           C
ATOM   4246 1HG2 THR A 278      -9.993  -4.962  11.206  1.00 91.43           H
ATOM   4247 2HG2 THR A 278     -10.975  -6.427  11.442  1.00 91.43           H
ATOM   4248 3HG2 THR A 278     -10.407  -5.990   9.813  1.00 91.43           H
ATOM   4249  HN  THR A 278      -6.838  -7.897  11.804  1.00 91.43           H
ATOM   4250  N   ILE A 279      -9.397  -8.920  13.375  1.00 92.00           N
ATOM   4251  CA  ILE A 279     -10.281  -9.762  14.163  1.00 92.00           C
ATOM   4252  C   ILE A 279      -9.948  -9.594  15.647  1.00 92.00           C
ATOM   4253  O   ILE A 279     -10.847  -9.484  16.480  1.00 92.00           O
ATOM   4254  HA  ILE A 279     -11.300  -9.413  13.997  1.00 92.00           H
ATOM   4255  CB  ILE A 279     -10.214 -11.211  13.678  1.00 92.00           C
ATOM   4256  HB  ILE A 279      -9.169 -11.523  13.677  1.00 92.00           H
ATOM   4257  CG1 ILE A 279     -10.722 -11.332  12.240  1.00 92.00           C
ATOM   4258 1HG1 ILE A 279     -11.805 -11.210  12.223  1.00 92.00           H
ATOM   4259 2HG1 ILE A 279     -10.301 -10.531  11.633  1.00 92.00           H
ATOM   4260  CG2 ILE A 279     -10.963 -12.144  14.632  1.00 92.00           C
ATOM   4261 1HG2 ILE A 279     -10.515 -12.087  15.623  1.00 92.00           H
ATOM   4262 2HG2 ILE A 279     -12.009 -11.842  14.688  1.00 92.00           H
ATOM   4263 3HG2 ILE A 279     -10.900 -13.168  14.263  1.00 92.00           H
ATOM   4264  CD1 ILE A 279     -10.347 -12.687  11.638  1.00 92.00           C
ATOM   4265 1HD1 ILE A 279      -9.262 -12.795  11.635  1.00 92.00           H
ATOM   4266 2HD1 ILE A 279     -10.790 -13.485  12.234  1.00 92.00           H
ATOM   4267 3HD1 ILE A 279     -10.720 -12.747  10.616  1.00 92.00           H
ATOM   4268  HN  ILE A 279      -8.761  -9.413  12.782  1.00 92.00           H
ATOM   4269  N   ASP A 280      -8.654  -9.581  15.933  1.00 91.36           N
ATOM   4270  CA  ASP A 280      -8.193  -9.482  17.307  1.00 91.36           C
ATOM   4271  C   ASP A 280      -8.622  -8.134  17.890  1.00 91.36           C
ATOM   4272  O   ASP A 280      -8.939  -8.038  19.074  1.00 91.36           O
ATOM   4273  HA  ASP A 280      -8.651 -10.325  17.825  1.00 91.36           H
ATOM   4274  CB  ASP A 280      -6.667  -9.564  17.383  1.00 91.36           C
ATOM   4275 1HB  ASP A 280      -6.323 -10.476  16.893  1.00 91.36           H
ATOM   4276 2HB  ASP A 280      -6.226  -8.727  16.842  1.00 91.36           H
ATOM   4277  CG  ASP A 280      -6.188  -9.548  18.836  1.00 91.36           C
ATOM   4278  OD1 ASP A 280      -6.738 -10.347  19.624  1.00 91.36           O
ATOM   4279  OD2 ASP A 280      -5.283  -8.736  19.126  1.00 91.36           O
ATOM   4280  HN  ASP A 280      -7.929  -9.635  15.247  1.00 91.36           H
ATOM   4281  N   ALA A 281      -8.620  -7.126  17.030  1.00 90.59           N
ATOM   4282  CA  ALA A 281      -9.010  -5.789  17.443  1.00 90.59           C
ATOM   4283  C   ALA A 281     -10.455  -5.815  17.943  1.00 90.59           C
ATOM   4284  O   ALA A 281     -10.830  -5.028  18.811  1.00 90.59           O
ATOM   4285  HA  ALA A 281      -8.356  -5.491  18.263  1.00 90.59           H
ATOM   4286  CB  ALA A 281      -8.813  -4.816  16.278  1.00 90.59           C
ATOM   4287 1HB  ALA A 281      -7.765  -4.813  15.981  1.00 90.59           H
ATOM   4288 2HB  ALA A 281      -9.429  -5.130  15.436  1.00 90.59           H
ATOM   4289 3HB  ALA A 281      -9.106  -3.813  16.589  1.00 90.59           H
ATOM   4290  HN  ALA A 281      -8.359  -7.212  16.068  1.00 90.59           H
ATOM   4291  N   TYR A 282     -11.228  -6.729  17.375  1.00 79.91           N
ATOM   4292  CA  TYR A 282     -12.635  -6.840  17.721  1.00 79.91           C
ATOM   4293  C   TYR A 282     -12.845  -7.867  18.836  1.00 79.91           C
ATOM   4294  O   TYR A 282     -13.545  -7.595  19.810  1.00 79.91           O
ATOM   4295  HA  TYR A 282     -12.974  -5.864  18.067  1.00 79.91           H
ATOM   4296  CB  TYR A 282     -13.343  -7.327  16.456  1.00 79.91           C
ATOM   4297 1HB  TYR A 282     -13.101  -6.654  15.634  1.00 79.91           H
ATOM   4298 2HB  TYR A 282     -12.954  -8.310  16.189  1.00 79.91           H
ATOM   4299  CG  TYR A 282     -14.865  -7.417  16.590  1.00 79.91           C
ATOM   4300  CD1 TYR A 282     -15.470  -8.645  16.768  1.00 79.91           C
ATOM   4301  HD1 TYR A 282     -14.865  -9.550  16.812  1.00 79.91           H
ATOM   4302  CD2 TYR A 282     -15.631  -6.271  16.534  1.00 79.91           C
ATOM   4303  HD2 TYR A 282     -15.153  -5.302  16.394  1.00 79.91           H
ATOM   4304  CE1 TYR A 282     -16.902  -8.729  16.894  1.00 79.91           C
ATOM   4305  HE1 TYR A 282     -17.393  -9.692  17.035  1.00 79.91           H
ATOM   4306  CE2 TYR A 282     -17.063  -6.356  16.661  1.00 79.91           C
ATOM   4307  HE2 TYR A 282     -17.681  -5.458  16.618  1.00 79.91           H
ATOM   4308  CZ  TYR A 282     -17.628  -7.581  16.835  1.00 79.91           C
ATOM   4309  OH  TYR A 282     -18.980  -7.661  16.955  1.00 79.91           O
ATOM   4310  HH  TYR A 282     -19.383  -6.746  16.906  1.00 79.91           H
ATOM   4311  HN  TYR A 282     -10.908  -7.384  16.690  1.00 79.91           H
ATOM   4312  N   ALA A 283     -12.225  -9.024  18.656  1.00 88.86           N
ATOM   4313  CA  ALA A 283     -12.541 -10.178  19.480  1.00 88.86           C
ATOM   4314  C   ALA A 283     -11.575 -10.233  20.665  1.00 88.86           C
ATOM   4315  O   ALA A 283     -11.863 -10.871  21.677  1.00 88.86           O
ATOM   4316  HA  ALA A 283     -13.557 -10.050  19.856  1.00 88.86           H
ATOM   4317  CB  ALA A 283     -12.489 -11.446  18.626  1.00 88.86           C
ATOM   4318 1HB  ALA A 283     -13.214 -11.368  17.816  1.00 88.86           H
ATOM   4319 2HB  ALA A 283     -11.489 -11.561  18.208  1.00 88.86           H
ATOM   4320 3HB  ALA A 283     -12.726 -12.311  19.244  1.00 88.86           H
ATOM   4321  HN  ALA A 283     -11.521  -9.179  17.964  1.00 88.86           H
ATOM   4322  N   MET A 284     -10.448  -9.556  20.501  1.00 81.91           N
ATOM   4323  CA  MET A 284      -9.439  -9.517  21.546  1.00 81.91           C
ATOM   4324  C   MET A 284      -9.145 -10.922  22.076  1.00 81.91           C
ATOM   4325  O   MET A 284      -9.095 -11.134  23.287  1.00 81.91           O
ATOM   4326  HA  MET A 284      -8.546  -9.105  21.076  1.00 81.91           H
ATOM   4327  CB  MET A 284      -9.926  -8.629  22.693  1.00 81.91           C
ATOM   4328 1HB  MET A 284     -10.816  -9.067  23.144  1.00 81.91           H
ATOM   4329 2HB  MET A 284      -9.163  -8.584  23.471  1.00 81.91           H
ATOM   4330  CG  MET A 284     -10.241  -7.217  22.197  1.00 81.91           C
ATOM   4331 1HG  MET A 284      -9.341  -6.757  21.787  1.00 81.91           H
ATOM   4332 2HG  MET A 284     -10.973  -7.260  21.390  1.00 81.91           H
ATOM   4333  SD  MET A 284     -10.872  -6.225  23.540  1.00 81.91           S
ATOM   4334  CE  MET A 284     -11.205  -4.702  22.671  1.00 81.91           C
ATOM   4335 1HE  MET A 284     -10.280  -4.322  22.237  1.00 81.91           H
ATOM   4336 2HE  MET A 284     -11.929  -4.886  21.878  1.00 81.91           H
ATOM   4337 3HE  MET A 284     -11.608  -3.966  23.367  1.00 81.91           H
ATOM   4338  HN  MET A 284     -10.220  -9.042  19.674  1.00 81.91           H
ATOM   4339  N   PHE A 285      -8.958 -11.845  21.144  1.00 84.45           N
ATOM   4340  CA  PHE A 285      -8.863 -13.252  21.493  1.00 84.45           C
ATOM   4341  C   PHE A 285      -7.421 -13.638  21.829  1.00 84.45           C
ATOM   4342  O   PHE A 285      -7.176 -14.699  22.400  1.00 84.45           O
ATOM   4343  HA  PHE A 285      -9.493 -13.412  22.368  1.00 84.45           H
ATOM   4344  CB  PHE A 285      -9.319 -14.048  20.269  1.00 84.45           C
ATOM   4345 1HB  PHE A 285      -9.434 -15.095  20.550  1.00 84.45           H
ATOM   4346 2HB  PHE A 285     -10.303 -13.691  19.962  1.00 84.45           H
ATOM   4347  CG  PHE A 285      -8.365 -13.957  19.076  1.00 84.45           C
ATOM   4348  CD1 PHE A 285      -8.539 -12.988  18.138  1.00 84.45           C
ATOM   4349  HD1 PHE A 285      -9.358 -12.276  18.236  1.00 84.45           H
ATOM   4350  CD2 PHE A 285      -7.343 -14.846  18.954  1.00 84.45           C
ATOM   4351  HD2 PHE A 285      -7.204 -15.623  19.706  1.00 84.45           H
ATOM   4352  CE1 PHE A 285      -7.653 -12.903  17.032  1.00 84.45           C
ATOM   4353  HE1 PHE A 285      -7.793 -12.127  16.280  1.00 84.45           H
ATOM   4354  CE2 PHE A 285      -6.457 -14.762  17.847  1.00 84.45           C
ATOM   4355  HE2 PHE A 285      -5.638 -15.474  17.749  1.00 84.45           H
ATOM   4356  CZ  PHE A 285      -6.631 -13.792  16.910  1.00 84.45           C
ATOM   4357  HZ  PHE A 285      -5.951 -13.727  16.060  1.00 84.45           H
ATOM   4358  HN  PHE A 285      -8.871 -11.645  20.168  1.00 84.45           H
ATOM   4359  N   ILE A 286      -6.505 -12.755  21.460  1.00 86.14           N
ATOM   4360  CA  ILE A 286      -5.095 -12.982  21.730  1.00 86.14           C
ATOM   4361  C   ILE A 286      -4.770 -12.510  23.149  1.00 86.14           C
ATOM   4362  O   ILE A 286      -4.665 -11.311  23.399  1.00 86.14           O
ATOM   4363  HA  ILE A 286      -4.921 -14.056  21.675  1.00 86.14           H
ATOM   4364  CB  ILE A 286      -4.231 -12.327  20.651  1.00 86.14           C
ATOM   4365  HB  ILE A 286      -4.444 -11.258  20.645  1.00 86.14           H
ATOM   4366  CG1 ILE A 286      -4.585 -12.866  19.263  1.00 86.14           C
ATOM   4367 1HG1 ILE A 286      -4.347 -13.928  19.210  1.00 86.14           H
ATOM   4368 2HG1 ILE A 286      -5.657 -12.770  19.095  1.00 86.14           H
ATOM   4369  CG2 ILE A 286      -2.743 -12.490  20.967  1.00 86.14           C
ATOM   4370 1HG2 ILE A 286      -2.521 -12.020  21.925  1.00 86.14           H
ATOM   4371 2HG2 ILE A 286      -2.496 -13.550  21.016  1.00 86.14           H
ATOM   4372 3HG2 ILE A 286      -2.151 -12.015  20.184  1.00 86.14           H
ATOM   4373  CD1 ILE A 286      -3.822 -12.112  18.171  1.00 86.14           C
ATOM   4374 1HD1 ILE A 286      -4.081 -11.054  18.212  1.00 86.14           H
ATOM   4375 2HD1 ILE A 286      -2.750 -12.230  18.329  1.00 86.14           H
ATOM   4376 3HD1 ILE A 286      -4.092 -12.515  17.195  1.00 86.14           H
ATOM   4377  HN  ILE A 286      -6.712 -11.899  20.986  1.00 86.14           H
ATOM   4378  N   SER A 287      -4.619 -13.479  24.040  1.00 84.93           N
ATOM   4379  CA  SER A 287      -4.327 -13.178  25.431  1.00 84.93           C
ATOM   4380  C   SER A 287      -2.897 -13.603  25.770  1.00 84.93           C
ATOM   4381  O   SER A 287      -2.364 -13.225  26.812  1.00 84.93           O
ATOM   4382  HA  SER A 287      -4.437 -12.097  25.521  1.00 84.93           H
ATOM   4383  CB  SER A 287      -5.322 -13.870  26.365  1.00 84.93           C
ATOM   4384 1HB  SER A 287      -5.068 -13.640  27.400  1.00 84.93           H
ATOM   4385 2HB  SER A 287      -6.322 -13.474  26.187  1.00 84.93           H
ATOM   4386  OG  SER A 287      -5.332 -15.283  26.182  1.00 84.93           O
ATOM   4387  HG  SER A 287      -6.019 -15.700  26.777  1.00 84.93           H
ATOM   4388  HN  SER A 287      -4.693 -14.453  23.825  1.00 84.93           H
ATOM   4389  N   ASN A 288      -2.317 -14.383  24.870  1.00 85.84           N
ATOM   4390  CA  ASN A 288      -1.001 -14.952  25.110  1.00 85.84           C
ATOM   4391  C   ASN A 288       0.066 -14.015  24.541  1.00 85.84           C
ATOM   4392  O   ASN A 288       0.045 -13.691  23.355  1.00 85.84           O
ATOM   4393  HA  ASN A 288      -0.928 -15.059  26.192  1.00 85.84           H
ATOM   4394  CB  ASN A 288      -0.855 -16.310  24.420  1.00 85.84           C
ATOM   4395 1HB  ASN A 288      -1.702 -16.946  24.676  1.00 85.84           H
ATOM   4396 2HB  ASN A 288      -0.872 -16.176  23.338  1.00 85.84           H
ATOM   4397  CG  ASN A 288       0.449 -16.997  24.834  1.00 85.84           C
ATOM   4398  OD1 ASN A 288       1.508 -16.395  24.886  1.00 85.84           O
ATOM   4399  ND2 ASN A 288       0.311 -18.288  25.123  1.00 85.84           N
ATOM   4400 1HD2 ASN A 288      -0.587 -18.721  25.060  1.00 85.84           H
ATOM   4401 2HD2 ASN A 288       1.107 -18.824  25.404  1.00 85.84           H
ATOM   4402  HN  ASN A 288      -2.729 -14.627  23.992  1.00 85.84           H
ATOM   4403  N   CYS A 289       0.975 -13.606  25.414  1.00 90.44           N
ATOM   4404  CA  CYS A 289       1.985 -12.630  25.042  1.00 90.44           C
ATOM   4405  C   CYS A 289       2.878 -13.250  23.966  1.00 90.44           C
ATOM   4406  O   CYS A 289       3.281 -12.572  23.022  1.00 90.44           O
ATOM   4407  HA  CYS A 289       1.453 -11.763  24.651  1.00 90.44           H
ATOM   4408  CB  CYS A 289       2.792 -12.161  26.254  1.00 90.44           C
ATOM   4409 1HB  CYS A 289       2.123 -11.761  27.015  1.00 90.44           H
ATOM   4410 2HB  CYS A 289       3.315 -13.006  26.702  1.00 90.44           H
ATOM   4411  SG  CYS A 289       3.997 -10.880  25.745  1.00 90.44           S
ATOM   4412  HN  CYS A 289       1.028 -13.929  26.359  1.00 90.44           H
ATOM   4413  N   ALA A 290       3.162 -14.532  24.144  1.00 92.74           N
ATOM   4414  CA  ALA A 290       4.061 -15.232  23.242  1.00 92.74           C
ATOM   4415  C   ALA A 290       3.481 -15.204  21.827  1.00 92.74           C
ATOM   4416  O   ALA A 290       4.208 -14.990  20.858  1.00 92.74           O
ATOM   4417  HA  ALA A 290       5.013 -14.702  23.246  1.00 92.74           H
ATOM   4418  CB  ALA A 290       4.288 -16.657  23.752  1.00 92.74           C
ATOM   4419 1HB  ALA A 290       4.728 -16.620  24.748  1.00 92.74           H
ATOM   4420 2HB  ALA A 290       3.335 -17.183  23.794  1.00 92.74           H
ATOM   4421 3HB  ALA A 290       4.963 -17.181  23.075  1.00 92.74           H
ATOM   4422  HN  ALA A 290       2.789 -15.089  24.886  1.00 92.74           H
ATOM   4423  N   VAL A 291       2.177 -15.424  21.752  1.00 92.74           N
ATOM   4424  CA  VAL A 291       1.490 -15.421  20.471  1.00 92.74           C
ATOM   4425  C   VAL A 291       1.530 -14.011  19.879  1.00 92.74           C
ATOM   4426  O   VAL A 291       1.768 -13.842  18.684  1.00 92.74           O
ATOM   4427  HA  VAL A 291       2.029 -16.096  19.807  1.00 92.74           H
ATOM   4428  CB  VAL A 291       0.067 -15.958  20.639  1.00 92.74           C
ATOM   4429  HB  VAL A 291      -0.445 -15.329  21.368  1.00 92.74           H
ATOM   4430  CG1 VAL A 291      -0.708 -15.878  19.323  1.00 92.74           C
ATOM   4431 1HG1 VAL A 291      -0.763 -14.840  18.996  1.00 92.74           H
ATOM   4432 2HG1 VAL A 291      -0.198 -16.472  18.564  1.00 92.74           H
ATOM   4433 3HG1 VAL A 291      -1.716 -16.266  19.471  1.00 92.74           H
ATOM   4434  CG2 VAL A 291       0.082 -17.389  21.181  1.00 92.74           C
ATOM   4435 1HG2 VAL A 291       0.619 -18.035  20.487  1.00 92.74           H
ATOM   4436 2HG2 VAL A 291       0.578 -17.405  22.151  1.00 92.74           H
ATOM   4437 3HG2 VAL A 291      -0.942 -17.746  21.291  1.00 92.74           H
ATOM   4438  HN  VAL A 291       1.593 -15.602  22.544  1.00 92.74           H
ATOM   4439  N   SER A 292       1.295 -13.034  20.743  1.00 92.99           N
ATOM   4440  CA  SER A 292       1.268 -11.646  20.314  1.00 92.99           C
ATOM   4441  C   SER A 292       2.628 -11.250  19.737  1.00 92.99           C
ATOM   4442  O   SER A 292       2.699 -10.585  18.705  1.00 92.99           O
ATOM   4443  HA  SER A 292       0.497 -11.597  19.544  1.00 92.99           H
ATOM   4444  CB  SER A 292       0.891 -10.719  21.471  1.00 92.99           C
ATOM   4445 1HB  SER A 292      -0.028 -11.075  21.937  1.00 92.99           H
ATOM   4446 2HB  SER A 292       1.670 -10.756  22.233  1.00 92.99           H
ATOM   4447  OG  SER A 292       0.713  -9.372  21.040  1.00 92.99           O
ATOM   4448  HG  SER A 292      -0.110  -9.300  20.476  1.00 92.99           H
ATOM   4449  HN  SER A 292       1.125 -13.178  21.718  1.00 92.99           H
ATOM   4450  N   THR A 293       3.675 -11.675  20.429  1.00 89.23           N
ATOM   4451  CA  THR A 293       5.028 -11.328  20.028  1.00 89.23           C
ATOM   4452  C   THR A 293       5.329 -11.879  18.633  1.00 89.23           C
ATOM   4453  O   THR A 293       5.875 -11.172  17.787  1.00 89.23           O
ATOM   4454  HA  THR A 293       5.100 -10.242  19.965  1.00 89.23           H
ATOM   4455  CB  THR A 293       5.986 -11.842  21.104  1.00 89.23           C
ATOM   4456  HB  THR A 293       5.917 -12.925  21.202  1.00 89.23           H
ATOM   4457  OG1 THR A 293       5.635 -11.096  22.267  1.00 89.23           O
ATOM   4458  HG1 THR A 293       4.943 -11.589  22.794  1.00 89.23           H
ATOM   4459  CG2 THR A 293       7.439 -11.446  20.832  1.00 89.23           C
ATOM   4460 1HG2 THR A 293       7.520 -10.360  20.802  1.00 89.23           H
ATOM   4461 2HG2 THR A 293       7.755 -11.861  19.875  1.00 89.23           H
ATOM   4462 3HG2 THR A 293       8.077 -11.836  21.625  1.00 89.23           H
ATOM   4463  HN  THR A 293       3.610 -12.245  21.248  1.00 89.23           H
ATOM   4464  N   ASN A 294       4.959 -13.136  18.436  1.00 91.17           N
ATOM   4465  CA  ASN A 294       5.243 -13.811  17.181  1.00 91.17           C
ATOM   4466  C   ASN A 294       4.473 -13.125  16.051  1.00 91.17           C
ATOM   4467  O   ASN A 294       4.987 -12.982  14.943  1.00 91.17           O
ATOM   4468  HA  ASN A 294       6.323 -13.738  17.054  1.00 91.17           H
ATOM   4469  CB  ASN A 294       4.802 -15.276  17.232  1.00 91.17           C
ATOM   4470 1HB  ASN A 294       3.798 -15.342  17.649  1.00 91.17           H
ATOM   4471 2HB  ASN A 294       4.754 -15.680  16.220  1.00 91.17           H
ATOM   4472  CG  ASN A 294       5.768 -16.110  18.075  1.00 91.17           C
ATOM   4473  OD1 ASN A 294       6.904 -15.737  18.316  1.00 91.17           O
ATOM   4474  ND2 ASN A 294       5.254 -17.257  18.509  1.00 91.17           N
ATOM   4475 1HD2 ASN A 294       4.314 -17.504  18.276  1.00 91.17           H
ATOM   4476 2HD2 ASN A 294       5.808 -17.873  19.069  1.00 91.17           H
ATOM   4477  HN  ASN A 294       4.475 -13.689  19.113  1.00 91.17           H
ATOM   4478  N   ILE A 295       3.254 -12.717  16.372  1.00 91.33           N
ATOM   4479  CA  ILE A 295       2.402 -12.063  15.393  1.00 91.33           C
ATOM   4480  C   ILE A 295       3.045 -10.741  14.966  1.00 91.33           C
ATOM   4481  O   ILE A 295       3.041 -10.398  13.785  1.00 91.33           O
ATOM   4482  HA  ILE A 295       2.344 -12.715  14.522  1.00 91.33           H
ATOM   4483  CB  ILE A 295       0.981 -11.908  15.938  1.00 91.33           C
ATOM   4484  HB  ILE A 295       1.046 -11.553  16.966  1.00 91.33           H
ATOM   4485  CG1 ILE A 295       0.256 -13.254  15.970  1.00 91.33           C
ATOM   4486 1HG1 ILE A 295       0.076 -13.599  14.952  1.00 91.33           H
ATOM   4487 2HG1 ILE A 295       0.888 -14.000  16.452  1.00 91.33           H
ATOM   4488  CG2 ILE A 295       0.202 -10.856  15.146  1.00 91.33           C
ATOM   4489 1HG2 ILE A 295       0.711  -9.895  15.219  1.00 91.33           H
ATOM   4490 2HG2 ILE A 295       0.144 -11.158  14.100  1.00 91.33           H
ATOM   4491 3HG2 ILE A 295      -0.805 -10.766  15.554  1.00 91.33           H
ATOM   4492  CD1 ILE A 295      -1.073 -13.144  16.719  1.00 91.33           C
ATOM   4493 1HD1 ILE A 295      -0.887 -12.823  17.744  1.00 91.33           H
ATOM   4494 2HD1 ILE A 295      -1.712 -12.415  16.221  1.00 91.33           H
ATOM   4495 3HD1 ILE A 295      -1.568 -14.115  16.727  1.00 91.33           H
ATOM   4496  HN  ILE A 295       2.848 -12.828  17.279  1.00 91.33           H
ATOM   4497  N   ASP A 296       3.581 -10.036  15.951  1.00 92.51           N
ATOM   4498  CA  ASP A 296       4.172  -8.732  15.703  1.00 92.51           C
ATOM   4499  C   ASP A 296       5.386  -8.893  14.785  1.00 92.51           C
ATOM   4500  O   ASP A 296       5.613  -8.071  13.900  1.00 92.51           O
ATOM   4501  HA  ASP A 296       3.379  -8.141  15.244  1.00 92.51           H
ATOM   4502  CB  ASP A 296       4.646  -8.084  17.005  1.00 92.51           C
ATOM   4503 1HB  ASP A 296       5.201  -8.813  17.597  1.00 92.51           H
ATOM   4504 2HB  ASP A 296       5.332  -7.268  16.781  1.00 92.51           H
ATOM   4505  CG  ASP A 296       3.463  -7.555  17.817  1.00 92.51           C
ATOM   4506  OD1 ASP A 296       2.367  -7.456  17.224  1.00 92.51           O
ATOM   4507  OD2 ASP A 296       3.680  -7.260  19.012  1.00 92.51           O
ATOM   4508  HN  ASP A 296       3.616 -10.341  16.903  1.00 92.51           H
ATOM   4509  N   ILE A 297       6.134  -9.959  15.029  1.00 91.32           N
ATOM   4510  CA  ILE A 297       7.306 -10.252  14.221  1.00 91.32           C
ATOM   4511  C   ILE A 297       6.865 -10.589  12.795  1.00 91.32           C
ATOM   4512  O   ILE A 297       7.446 -10.098  11.829  1.00 91.32           O
ATOM   4513  HA  ILE A 297       7.915  -9.349  14.190  1.00 91.32           H
ATOM   4514  CB  ILE A 297       8.150 -11.346  14.878  1.00 91.32           C
ATOM   4515  HB  ILE A 297       7.492 -12.175  15.140  1.00 91.32           H
ATOM   4516  CG1 ILE A 297       8.783 -10.843  16.177  1.00 91.32           C
ATOM   4517 1HG1 ILE A 297       9.533 -10.085  15.951  1.00 91.32           H
ATOM   4518 2HG1 ILE A 297       8.023 -10.366  16.795  1.00 91.32           H
ATOM   4519  CG2 ILE A 297       9.197 -11.890  13.904  1.00 91.32           C
ATOM   4520 1HG2 ILE A 297       8.697 -12.311  13.032  1.00 91.32           H
ATOM   4521 2HG2 ILE A 297       9.856 -11.081  13.589  1.00 91.32           H
ATOM   4522 3HG2 ILE A 297       9.783 -12.666  14.396  1.00 91.32           H
ATOM   4523  CD1 ILE A 297       9.430 -11.993  16.952  1.00 91.32           C
ATOM   4524 1HD1 ILE A 297       8.673 -12.738  17.197  1.00 91.32           H
ATOM   4525 2HD1 ILE A 297      10.206 -12.452  16.340  1.00 91.32           H
ATOM   4526 3HD1 ILE A 297       9.872 -11.608  17.871  1.00 91.32           H
ATOM   4527  HN  ILE A 297       5.952 -10.615  15.762  1.00 91.32           H
ATOM   4528  N   CYS A 298       5.840 -11.425  12.708  1.00 93.66           N
ATOM   4529  CA  CYS A 298       5.313 -11.831  11.417  1.00 93.66           C
ATOM   4530  C   CYS A 298       4.875 -10.575  10.661  1.00 93.66           C
ATOM   4531  O   CYS A 298       5.091 -10.464   9.455  1.00 93.66           O
ATOM   4532  HA  CYS A 298       6.124 -12.335  10.892  1.00 93.66           H
ATOM   4533  CB  CYS A 298       4.169 -12.836  11.564  1.00 93.66           C
ATOM   4534 1HB  CYS A 298       3.465 -12.491  12.321  1.00 93.66           H
ATOM   4535 2HB  CYS A 298       3.617 -12.911  10.626  1.00 93.66           H
ATOM   4536  SG  CYS A 298       4.833 -14.476  12.030  1.00 93.66           S
ATOM   4537  HG  CYS A 298       5.032 -14.186  13.313  1.00 93.66           H
ATOM   4538  HN  CYS A 298       5.374 -11.822  13.499  1.00 93.66           H
ATOM   4539  N   PHE A 299       4.267  -9.659  11.401  1.00 93.49           N
ATOM   4540  CA  PHE A 299       3.793  -8.417  10.815  1.00 93.49           C
ATOM   4541  C   PHE A 299       4.946  -7.633  10.184  1.00 93.49           C
ATOM   4542  O   PHE A 299       4.832  -7.156   9.056  1.00 93.49           O
ATOM   4543  HA  PHE A 299       3.069  -8.679  10.043  1.00 93.49           H
ATOM   4544  CB  PHE A 299       3.190  -7.588  11.951  1.00 93.49           C
ATOM   4545 1HB  PHE A 299       2.375  -8.152  12.406  1.00 93.49           H
ATOM   4546 2HB  PHE A 299       3.946  -7.442  12.722  1.00 93.49           H
ATOM   4547  CG  PHE A 299       2.662  -6.221  11.511  1.00 93.49           C
ATOM   4548  CD1 PHE A 299       3.412  -5.105  11.713  1.00 93.49           C
ATOM   4549  HD1 PHE A 299       4.390  -5.184  12.188  1.00 93.49           H
ATOM   4550  CD2 PHE A 299       1.442  -6.122  10.918  1.00 93.49           C
ATOM   4551  HD2 PHE A 299       0.840  -7.017  10.756  1.00 93.49           H
ATOM   4552  CE1 PHE A 299       2.922  -3.836  11.304  1.00 93.49           C
ATOM   4553  HE1 PHE A 299       3.523  -2.942  11.466  1.00 93.49           H
ATOM   4554  CE2 PHE A 299       0.951  -4.854  10.509  1.00 93.49           C
ATOM   4555  HE2 PHE A 299      -0.026  -4.774  10.034  1.00 93.49           H
ATOM   4556  CZ  PHE A 299       1.702  -3.737  10.711  1.00 93.49           C
ATOM   4557  HZ  PHE A 299       1.325  -2.764  10.398  1.00 93.49           H
ATOM   4558  HN  PHE A 299       4.098  -9.755  12.382  1.00 93.49           H
ATOM   4559  N   GLN A 300       6.029  -7.525  10.939  1.00 89.33           N
ATOM   4560  CA  GLN A 300       7.179  -6.757  10.493  1.00 89.33           C
ATOM   4561  C   GLN A 300       7.699  -7.305   9.162  1.00 89.33           C
ATOM   4562  O   GLN A 300       7.970  -6.542   8.236  1.00 89.33           O
ATOM   4563  HA  GLN A 300       6.812  -5.740  10.356  1.00 89.33           H
ATOM   4564  CB  GLN A 300       8.282  -6.755  11.553  1.00 89.33           C
ATOM   4565 1HB  GLN A 300       8.463  -7.773  11.897  1.00 89.33           H
ATOM   4566 2HB  GLN A 300       9.213  -6.396  11.114  1.00 89.33           H
ATOM   4567  CG  GLN A 300       7.898  -5.871  12.742  1.00 89.33           C
ATOM   4568 1HG  GLN A 300       7.718  -4.852  12.399  1.00 89.33           H
ATOM   4569 2HG  GLN A 300       6.966  -6.229  13.179  1.00 89.33           H
ATOM   4570  CD  GLN A 300       8.999  -5.871  13.803  1.00 89.33           C
ATOM   4571  OE1 GLN A 300      10.148  -5.555  13.543  1.00 89.33           O
ATOM   4572  NE2 GLN A 300       8.586  -6.243  15.012  1.00 89.33           N
ATOM   4573 1HE2 GLN A 300       7.628  -6.490  15.158  1.00 89.33           H
ATOM   4574 2HE2 GLN A 300       9.233  -6.275  15.774  1.00 89.33           H
ATOM   4575  HN  GLN A 300       6.128  -7.951  11.839  1.00 89.33           H
ATOM   4576  N   VAL A 301       7.822  -8.623   9.109  1.00 93.97           N
ATOM   4577  CA  VAL A 301       8.414  -9.274   7.952  1.00 93.97           C
ATOM   4578  C   VAL A 301       7.515  -9.055   6.734  1.00 93.97           C
ATOM   4579  O   VAL A 301       7.980  -8.606   5.688  1.00 93.97           O
ATOM   4580  HA  VAL A 301       9.378  -8.800   7.767  1.00 93.97           H
ATOM   4581  CB  VAL A 301       8.663 -10.753   8.254  1.00 93.97           C
ATOM   4582  HB  VAL A 301       7.712 -11.201   8.541  1.00 93.97           H
ATOM   4583  CG1 VAL A 301       9.173 -11.487   7.013  1.00 93.97           C
ATOM   4584 1HG1 VAL A 301       8.432 -11.413   6.216  1.00 93.97           H
ATOM   4585 2HG1 VAL A 301      10.109 -11.036   6.682  1.00 93.97           H
ATOM   4586 3HG1 VAL A 301       9.342 -12.537   7.255  1.00 93.97           H
ATOM   4587  CG2 VAL A 301       9.633 -10.918   9.426  1.00 93.97           C
ATOM   4588 1HG2 VAL A 301      10.584 -10.447   9.179  1.00 93.97           H
ATOM   4589 2HG2 VAL A 301       9.213 -10.446  10.314  1.00 93.97           H
ATOM   4590 3HG2 VAL A 301       9.792 -11.979   9.619  1.00 93.97           H
ATOM   4591  HN  VAL A 301       7.526  -9.242   9.836  1.00 93.97           H
ATOM   4592  N   THR A 302       6.244  -9.383   6.910  1.00 93.24           N
ATOM   4593  CA  THR A 302       5.308  -9.374   5.799  1.00 93.24           C
ATOM   4594  C   THR A 302       5.096  -7.946   5.292  1.00 93.24           C
ATOM   4595  O   THR A 302       4.902  -7.730   4.097  1.00 93.24           O
ATOM   4596  HA  THR A 302       5.743  -9.943   4.977  1.00 93.24           H
ATOM   4597  CB  THR A 302       4.017 -10.052   6.262  1.00 93.24           C
ATOM   4598  HB  THR A 302       3.271 -10.054   5.467  1.00 93.24           H
ATOM   4599  OG1 THR A 302       3.655  -9.341   7.443  1.00 93.24           O
ATOM   4600  HG1 THR A 302       2.696  -9.513   7.665  1.00 93.24           H
ATOM   4601  CG2 THR A 302       4.249 -11.485   6.747  1.00 93.24           C
ATOM   4602 1HG2 THR A 302       4.944 -11.476   7.587  1.00 93.24           H
ATOM   4603 2HG2 THR A 302       4.668 -12.079   5.935  1.00 93.24           H
ATOM   4604 3HG2 THR A 302       3.301 -11.919   7.064  1.00 93.24           H
ATOM   4605  HN  THR A 302       5.852  -9.652   7.790  1.00 93.24           H
ATOM   4606  N   GLN A 303       5.139  -7.008   6.227  1.00 90.27           N
ATOM   4607  CA  GLN A 303       4.997  -5.603   5.885  1.00 90.27           C
ATOM   4608  C   GLN A 303       6.147  -5.158   4.979  1.00 90.27           C
ATOM   4609  O   GLN A 303       5.933  -4.436   4.007  1.00 90.27           O
ATOM   4610  HA  GLN A 303       4.053  -5.530   5.346  1.00 90.27           H
ATOM   4611  CB  GLN A 303       4.924  -4.736   7.144  1.00 90.27           C
ATOM   4612 1HB  GLN A 303       4.061  -5.030   7.741  1.00 90.27           H
ATOM   4613 2HB  GLN A 303       5.809  -4.905   7.757  1.00 90.27           H
ATOM   4614  CG  GLN A 303       4.821  -3.253   6.783  1.00 90.27           C
ATOM   4615 1HG  GLN A 303       5.774  -2.905   6.384  1.00 90.27           H
ATOM   4616 2HG  GLN A 303       4.078  -3.117   5.997  1.00 90.27           H
ATOM   4617  CD  GLN A 303       4.438  -2.417   8.006  1.00 90.27           C
ATOM   4618  OE1 GLN A 303       5.219  -2.213   8.920  1.00 90.27           O
ATOM   4619  NE2 GLN A 303       3.195  -1.946   7.971  1.00 90.27           N
ATOM   4620 1HE2 GLN A 303       2.604  -2.150   7.190  1.00 90.27           H
ATOM   4621 2HE2 GLN A 303       2.850  -1.387   8.726  1.00 90.27           H
ATOM   4622  HN  GLN A 303       5.269  -7.194   7.201  1.00 90.27           H
ATOM   4623  N   THR A 304       7.343  -5.608   5.331  1.00 91.44           N
ATOM   4624  CA  THR A 304       8.535  -5.220   4.595  1.00 91.44           C
ATOM   4625  C   THR A 304       8.465  -5.737   3.157  1.00 91.44           C
ATOM   4626  O   THR A 304       8.787  -5.012   2.217  1.00 91.44           O
ATOM   4627  HA  THR A 304       8.567  -4.132   4.543  1.00 91.44           H
ATOM   4628  CB  THR A 304       9.753  -5.732   5.366  1.00 91.44           C
ATOM   4629  HB  THR A 304       9.778  -6.821   5.377  1.00 91.44           H
ATOM   4630  OG1 THR A 304       9.645  -5.107   6.642  1.00 91.44           O
ATOM   4631  HG1 THR A 304       9.242  -5.742   7.301  1.00 91.44           H
ATOM   4632  CG2 THR A 304      11.071  -5.197   4.800  1.00 91.44           C
ATOM   4633 1HG2 THR A 304      11.073  -4.108   4.852  1.00 91.44           H
ATOM   4634 2HG2 THR A 304      11.174  -5.511   3.762  1.00 91.44           H
ATOM   4635 3HG2 THR A 304      11.903  -5.591   5.384  1.00 91.44           H
ATOM   4636  HN  THR A 304       7.504  -6.225   6.101  1.00 91.44           H
ATOM   4637  N   ILE A 305       8.042  -6.986   3.030  1.00 91.86           N
ATOM   4638  CA  ILE A 305       7.902  -7.600   1.721  1.00 91.86           C
ATOM   4639  C   ILE A 305       6.948  -6.761   0.868  1.00 91.86           C
ATOM   4640  O   ILE A 305       7.172  -6.584  -0.328  1.00 91.86           O
ATOM   4641  HA  ILE A 305       8.885  -7.592   1.249  1.00 91.86           H
ATOM   4642  CB  ILE A 305       7.478  -9.064   1.858  1.00 91.86           C
ATOM   4643  HB  ILE A 305       6.605  -9.107   2.509  1.00 91.86           H
ATOM   4644  CG1 ILE A 305       8.579  -9.894   2.521  1.00 91.86           C
ATOM   4645 1HG1 ILE A 305       9.397 -10.048   1.818  1.00 91.86           H
ATOM   4646 2HG1 ILE A 305       8.988  -9.348   3.372  1.00 91.86           H
ATOM   4647  CG2 ILE A 305       7.061  -9.643   0.504  1.00 91.86           C
ATOM   4648 1HG2 ILE A 305       6.222  -9.071   0.108  1.00 91.86           H
ATOM   4649 2HG2 ILE A 305       7.900  -9.585  -0.190  1.00 91.86           H
ATOM   4650 3HG2 ILE A 305       6.764 -10.684   0.630  1.00 91.86           H
ATOM   4651  CD1 ILE A 305       8.039 -11.247   2.988  1.00 91.86           C
ATOM   4652 1HD1 ILE A 305       7.237 -11.089   3.710  1.00 91.86           H
ATOM   4653 2HD1 ILE A 305       7.653 -11.799   2.132  1.00 91.86           H
ATOM   4654 3HD1 ILE A 305       8.842 -11.817   3.456  1.00 91.86           H
ATOM   4655  HN  ILE A 305       7.798  -7.575   3.801  1.00 91.86           H
ATOM   4656  N   ALA A 306       5.905  -6.266   1.518  1.00 91.95           N
ATOM   4657  CA  ALA A 306       4.890  -5.492   0.824  1.00 91.95           C
ATOM   4658  C   ALA A 306       5.516  -4.203   0.286  1.00 91.95           C
ATOM   4659  O   ALA A 306       5.171  -3.750  -0.804  1.00 91.95           O
ATOM   4660  HA  ALA A 306       4.532  -6.089  -0.014  1.00 91.95           H
ATOM   4661  CB  ALA A 306       3.719  -5.220   1.771  1.00 91.95           C
ATOM   4662 1HB  ALA A 306       3.291  -6.166   2.101  1.00 91.95           H
ATOM   4663 2HB  ALA A 306       4.074  -4.660   2.636  1.00 91.95           H
ATOM   4664 3HB  ALA A 306       2.958  -4.639   1.250  1.00 91.95           H
ATOM   4665  HN  ALA A 306       5.748  -6.386   2.498  1.00 91.95           H
ATOM   4666  N   PHE A 307       6.425  -3.650   1.076  1.00 90.25           N
ATOM   4667  CA  PHE A 307       7.047  -2.384   0.728  1.00 90.25           C
ATOM   4668  C   PHE A 307       7.997  -2.548  -0.460  1.00 90.25           C
ATOM   4669  O   PHE A 307       8.179  -1.620  -1.246  1.00 90.25           O
ATOM   4670  HA  PHE A 307       6.248  -1.694   0.460  1.00 90.25           H
ATOM   4671  CB  PHE A 307       7.851  -1.931   1.949  1.00 90.25           C
ATOM   4672 1HB  PHE A 307       8.487  -2.752   2.279  1.00 90.25           H
ATOM   4673 2HB  PHE A 307       8.511  -1.115   1.654  1.00 90.25           H
ATOM   4674  CG  PHE A 307       6.988  -1.469   3.125  1.00 90.25           C
ATOM   4675  CD1 PHE A 307       5.639  -1.376   2.983  1.00 90.25           C
ATOM   4676  HD1 PHE A 307       5.172  -1.630   2.032  1.00 90.25           H
ATOM   4677  CD2 PHE A 307       7.570  -1.151   4.312  1.00 90.25           C
ATOM   4678  HD2 PHE A 307       8.652  -1.226   4.426  1.00 90.25           H
ATOM   4679  CE1 PHE A 307       4.838  -0.947   4.075  1.00 90.25           C
ATOM   4680  HE1 PHE A 307       3.756  -0.872   3.961  1.00 90.25           H
ATOM   4681  CE2 PHE A 307       6.770  -0.723   5.404  1.00 90.25           C
ATOM   4682  HE2 PHE A 307       7.236  -0.468   6.355  1.00 90.25           H
ATOM   4683  CZ  PHE A 307       5.420  -0.630   5.262  1.00 90.25           C
ATOM   4684  HZ  PHE A 307       4.806  -0.301   6.100  1.00 90.25           H
ATOM   4685  HN  PHE A 307       6.736  -4.052   1.937  1.00 90.25           H
ATOM   4686  N   PHE A 308       8.577  -3.736  -0.554  1.00 87.32           N
ATOM   4687  CA  PHE A 308       9.484  -4.042  -1.647  1.00 87.32           C
ATOM   4688  C   PHE A 308       8.767  -3.949  -2.996  1.00 87.32           C
ATOM   4689  O   PHE A 308       9.404  -3.749  -4.029  1.00 87.32           O
ATOM   4690  HA  PHE A 308      10.289  -3.308  -1.614  1.00 87.32           H
ATOM   4691  CB  PHE A 308       9.968  -5.478  -1.438  1.00 87.32           C
ATOM   4692 1HB  PHE A 308       9.202  -6.034  -0.898  1.00 87.32           H
ATOM   4693 2HB  PHE A 308      10.083  -5.957  -2.410  1.00 87.32           H
ATOM   4694  CG  PHE A 308      11.289  -5.585  -0.674  1.00 87.32           C
ATOM   4695  CD1 PHE A 308      12.463  -5.313  -1.305  1.00 87.32           C
ATOM   4696  HD1 PHE A 308      12.463  -5.019  -2.355  1.00 87.32           H
ATOM   4697  CD2 PHE A 308      11.290  -5.951   0.636  1.00 87.32           C
ATOM   4698  HD2 PHE A 308      10.349  -6.169   1.141  1.00 87.32           H
ATOM   4699  CE1 PHE A 308      13.689  -5.412  -0.596  1.00 87.32           C
ATOM   4700  HE1 PHE A 308      14.630  -5.194  -1.101  1.00 87.32           H
ATOM   4701  CE2 PHE A 308      12.516  -6.050   1.345  1.00 87.32           C
ATOM   4702  HE2 PHE A 308      12.517  -6.343   2.394  1.00 87.32           H
ATOM   4703  CZ  PHE A 308      13.690  -5.778   0.714  1.00 87.32           C
ATOM   4704  HZ  PHE A 308      14.631  -5.854   1.258  1.00 87.32           H
ATOM   4705  HN  PHE A 308       8.437  -4.480   0.100  1.00 87.32           H
ATOM   4706  N   HIS A 309       7.452  -4.099  -2.942  1.00 79.32           N
ATOM   4707  CA  HIS A 309       6.644  -4.058  -4.150  1.00 79.32           C
ATOM   4708  C   HIS A 309       6.834  -2.710  -4.848  1.00 79.32           C
ATOM   4709  O   HIS A 309       6.899  -2.646  -6.075  1.00 79.32           O
ATOM   4710  HA  HIS A 309       7.014  -4.850  -4.801  1.00 79.32           H
ATOM   4711  CB  HIS A 309       5.178  -4.360  -3.833  1.00 79.32           C
ATOM   4712 1HB  HIS A 309       5.110  -5.353  -3.389  1.00 79.32           H
ATOM   4713 2HB  HIS A 309       4.825  -3.651  -3.085  1.00 79.32           H
ATOM   4714  CG  HIS A 309       4.265  -4.298  -5.035  1.00 79.32           C
ATOM   4715  ND1 HIS A 309       4.404  -5.138  -6.125  1.00 79.32           N
ATOM   4716  HD1 HIS A 309       5.098  -5.851  -6.231  1.00 79.32           H
ATOM   4717  CD2 HIS A 309       3.201  -3.489  -5.305  1.00 79.32           C
ATOM   4718  HD2 HIS A 309       2.815  -2.705  -4.653  1.00 79.32           H
ATOM   4719  CE1 HIS A 309       3.460  -4.839  -7.006  1.00 79.32           C
ATOM   4720  HE1 HIS A 309       3.306  -5.325  -7.970  1.00 79.32           H
ATOM   4721  NE2 HIS A 309       2.716  -3.816  -6.496  1.00 79.32           N
ATOM   4722  HN  HIS A 309       6.939  -4.246  -2.096  1.00 79.32           H
ATOM   4723  N   SER A 310       6.918  -1.665  -4.037  1.00 83.71           N
ATOM   4724  CA  SER A 310       6.938  -0.310  -4.561  1.00 83.71           C
ATOM   4725  C   SER A 310       8.243  -0.061  -5.320  1.00 83.71           C
ATOM   4726  O   SER A 310       8.298   0.792  -6.204  1.00 83.71           O
ATOM   4727  HA  SER A 310       6.085  -0.250  -5.238  1.00 83.71           H
ATOM   4728  CB  SER A 310       6.772   0.717  -3.440  1.00 83.71           C
ATOM   4729 1HB  SER A 310       7.579   0.598  -2.717  1.00 83.71           H
ATOM   4730 2HB  SER A 310       6.859   1.722  -3.852  1.00 83.71           H
ATOM   4731  OG  SER A 310       5.518   0.584  -2.775  1.00 83.71           O
ATOM   4732  HG  SER A 310       4.789   0.966  -3.342  1.00 83.71           H
ATOM   4733  HN  SER A 310       6.973  -1.734  -3.041  1.00 83.71           H
ATOM   4734  N   CYS A 311       9.262  -0.822  -4.947  1.00 86.84           N
ATOM   4735  CA  CYS A 311      10.570  -0.676  -5.562  1.00 86.84           C
ATOM   4736  C   CYS A 311      10.665  -1.663  -6.727  1.00 86.84           C
ATOM   4737  O   CYS A 311      11.539  -1.535  -7.583  1.00 86.84           O
ATOM   4738  HA  CYS A 311      10.635   0.352  -5.919  1.00 86.84           H
ATOM   4739  CB  CYS A 311      11.698  -0.879  -4.548  1.00 86.84           C
ATOM   4740 1HB  CYS A 311      12.636  -0.501  -4.955  1.00 86.84           H
ATOM   4741 2HB  CYS A 311      11.490  -0.309  -3.642  1.00 86.84           H
ATOM   4742  SG  CYS A 311      11.864  -2.656  -4.144  1.00 86.84           S
ATOM   4743  HG  CYS A 311      12.892  -2.514  -3.312  1.00 86.84           H
ATOM   4744  HN  CYS A 311       9.204  -1.526  -4.239  1.00 86.84           H
ATOM   4745  N   LEU A 312       9.754  -2.625  -6.722  1.00 85.01           N
ATOM   4746  CA  LEU A 312       9.816  -3.719  -7.677  1.00 85.01           C
ATOM   4747  C   LEU A 312       9.182  -3.275  -8.997  1.00 85.01           C
ATOM   4748  O   LEU A 312       9.619  -3.689 -10.070  1.00 85.01           O
ATOM   4749  HA  LEU A 312      10.869  -3.937  -7.856  1.00 85.01           H
ATOM   4750  CB  LEU A 312       9.186  -4.982  -7.086  1.00 85.01           C
ATOM   4751 1HB  LEU A 312       8.256  -4.702  -6.591  1.00 85.01           H
ATOM   4752 2HB  LEU A 312       8.921  -5.649  -7.906  1.00 85.01           H
ATOM   4753  CG  LEU A 312      10.048  -5.759  -6.090  1.00 85.01           C
ATOM   4754  HG  LEU A 312      10.331  -5.083  -5.283  1.00 85.01           H
ATOM   4755  CD1 LEU A 312       9.259  -6.909  -5.461  1.00 85.01           C
ATOM   4756 1HD1 LEU A 312       8.392  -6.509  -4.936  1.00 85.01           H
ATOM   4757 2HD1 LEU A 312       8.927  -7.592  -6.243  1.00 85.01           H
ATOM   4758 3HD1 LEU A 312       9.896  -7.445  -4.758  1.00 85.01           H
ATOM   4759  CD2 LEU A 312      11.342  -6.244  -6.747  1.00 85.01           C
ATOM   4760 1HD2 LEU A 312      11.101  -6.898  -7.585  1.00 85.01           H
ATOM   4761 2HD2 LEU A 312      11.911  -5.386  -7.107  1.00 85.01           H
ATOM   4762 3HD2 LEU A 312      11.937  -6.793  -6.017  1.00 85.01           H
ATOM   4763  HN  LEU A 312       8.986  -2.665  -6.083  1.00 85.01           H
ATOM   4764  N   ASN A 313       8.162  -2.438  -8.874  1.00 79.92           N
ATOM   4765  CA  ASN A 313       7.363  -2.058 -10.027  1.00 79.92           C
ATOM   4766  C   ASN A 313       8.286  -1.551 -11.137  1.00 79.92           C
ATOM   4767  O   ASN A 313       8.248  -2.055 -12.259  1.00 79.92           O
ATOM   4768  HA  ASN A 313       6.825  -2.962 -10.312  1.00 79.92           H
ATOM   4769  CB  ASN A 313       6.386  -0.934  -9.674  1.00 79.92           C
ATOM   4770 1HB  ASN A 313       6.888  -0.194  -9.050  1.00 79.92           H
ATOM   4771 2HB  ASN A 313       6.071  -0.423 -10.584  1.00 79.92           H
ATOM   4772  CG  ASN A 313       5.162  -1.483  -8.939  1.00 79.92           C
ATOM   4773  OD1 ASN A 313       4.798  -2.641  -9.064  1.00 79.92           O
ATOM   4774  ND2 ASN A 313       4.548  -0.589  -8.168  1.00 79.92           N
ATOM   4775 1HD2 ASN A 313       4.899   0.345  -8.111  1.00 79.92           H
ATOM   4776 2HD2 ASN A 313       3.737  -0.852  -7.647  1.00 79.92           H
ATOM   4777  HN  ASN A 313       7.880  -2.022  -8.009  1.00 79.92           H
ATOM   4778  N   PRO A 314       9.128  -0.550 -10.847  1.00 80.86           N
ATOM   4779  CA  PRO A 314      10.003   0.021 -11.874  1.00 80.86           C
ATOM   4780  C   PRO A 314      10.828  -1.040 -12.583  1.00 80.86           C
ATOM   4781  O   PRO A 314      10.996  -0.990 -13.801  1.00 80.86           O
ATOM   4782  HA  PRO A 314       9.407   0.489 -12.657  1.00 80.86           H
ATOM   4783  CB  PRO A 314      10.885   0.999 -11.095  1.00 80.86           C
ATOM   4784 1HB  PRO A 314      11.808   0.527 -10.758  1.00 80.86           H
ATOM   4785 2HB  PRO A 314      11.171   1.855 -11.706  1.00 80.86           H
ATOM   4786  CG  PRO A 314      10.003   1.413  -9.923  1.00 80.86           C
ATOM   4787 1HG  PRO A 314      10.590   1.820  -9.099  1.00 80.86           H
ATOM   4788 2HG  PRO A 314       9.292   2.190 -10.206  1.00 80.86           H
ATOM   4789  CD  PRO A 314       9.310   0.115  -9.544  1.00 80.86           C
ATOM   4790 1HD  PRO A 314       9.920  -0.488  -8.870  1.00 80.86           H
ATOM   4791 2HD  PRO A 314       8.363   0.295  -9.037  1.00 80.86           H
ATOM   4792  N   VAL A 315      11.326  -1.982 -11.795  1.00 82.83           N
ATOM   4793  CA  VAL A 315      12.202  -3.014 -12.323  1.00 82.83           C
ATOM   4794  C   VAL A 315      11.422  -3.881 -13.313  1.00 82.83           C
ATOM   4795  O   VAL A 315      11.951  -4.271 -14.353  1.00 82.83           O
ATOM   4796  HA  VAL A 315      13.013  -2.517 -12.856  1.00 82.83           H
ATOM   4797  CB  VAL A 315      12.813  -3.820 -11.175  1.00 82.83           C
ATOM   4798  HB  VAL A 315      11.999  -4.292 -10.626  1.00 82.83           H
ATOM   4799  CG1 VAL A 315      13.725  -4.927 -11.707  1.00 82.83           C
ATOM   4800 1HG1 VAL A 315      13.147  -5.602 -12.339  1.00 82.83           H
ATOM   4801 2HG1 VAL A 315      14.532  -4.484 -12.291  1.00 82.83           H
ATOM   4802 3HG1 VAL A 315      14.146  -5.484 -10.870  1.00 82.83           H
ATOM   4803  CG2 VAL A 315      13.567  -2.907 -10.205  1.00 82.83           C
ATOM   4804 1HG2 VAL A 315      14.368  -2.394 -10.737  1.00 82.83           H
ATOM   4805 2HG2 VAL A 315      12.878  -2.172  -9.789  1.00 82.83           H
ATOM   4806 3HG2 VAL A 315      13.991  -3.505  -9.399  1.00 82.83           H
ATOM   4807  HN  VAL A 315      11.140  -2.046 -10.815  1.00 82.83           H
ATOM   4808  N   LEU A 316      10.176  -4.157 -12.955  1.00 80.79           N
ATOM   4809  CA  LEU A 316       9.328  -4.996 -13.785  1.00 80.79           C
ATOM   4810  C   LEU A 316       9.205  -4.373 -15.176  1.00 80.79           C
ATOM   4811  O   LEU A 316       9.253  -5.078 -16.183  1.00 80.79           O
ATOM   4812  HA  LEU A 316       9.821  -5.964 -13.882  1.00 80.79           H
ATOM   4813  CB  LEU A 316       7.982  -5.241 -13.099  1.00 80.79           C
ATOM   4814 1HB  LEU A 316       7.532  -4.275 -12.872  1.00 80.79           H
ATOM   4815 2HB  LEU A 316       7.322  -5.742 -13.807  1.00 80.79           H
ATOM   4816  CG  LEU A 316       8.025  -6.067 -11.812  1.00 80.79           C
ATOM   4817  HG  LEU A 316       8.680  -5.561 -11.103  1.00 80.79           H
ATOM   4818  CD1 LEU A 316       6.640  -6.150 -11.167  1.00 80.79           C
ATOM   4819 1HD1 LEU A 316       6.290  -5.146 -10.927  1.00 80.79           H
ATOM   4820 2HD1 LEU A 316       5.944  -6.621 -11.862  1.00 80.79           H
ATOM   4821 3HD1 LEU A 316       6.699  -6.743 -10.254  1.00 80.79           H
ATOM   4822  CD2 LEU A 316       8.622  -7.452 -12.069  1.00 80.79           C
ATOM   4823 1HD2 LEU A 316       8.013  -7.980 -12.803  1.00 80.79           H
ATOM   4824 2HD2 LEU A 316       9.638  -7.345 -12.450  1.00 80.79           H
ATOM   4825 3HD2 LEU A 316       8.641  -8.018 -11.138  1.00 80.79           H
ATOM   4826  HN  LEU A 316       9.747  -3.819 -12.118  1.00 80.79           H
ATOM   4827  N   TYR A 317       9.049  -3.057 -15.188  1.00 71.26           N
ATOM   4828  CA  TYR A 317       8.874  -2.335 -16.437  1.00 71.26           C
ATOM   4829  C   TYR A 317      10.127  -2.437 -17.310  1.00 71.26           C
ATOM   4830  O   TYR A 317      10.031  -2.507 -18.534  1.00 71.26           O
ATOM   4831  HA  TYR A 317       8.033  -2.782 -16.968  1.00 71.26           H
ATOM   4832  CB  TYR A 317       8.653  -0.871 -16.051  1.00 71.26           C
ATOM   4833 1HB  TYR A 317       9.535  -0.509 -15.522  1.00 71.26           H
ATOM   4834 2HB  TYR A 317       8.560  -0.277 -16.960  1.00 71.26           H
ATOM   4835  CG  TYR A 317       7.420  -0.637 -15.177  1.00 71.26           C
ATOM   4836  CD1 TYR A 317       6.340  -1.493 -15.263  1.00 71.26           C
ATOM   4837  HD1 TYR A 317       6.367  -2.336 -15.954  1.00 71.26           H
ATOM   4838  CD2 TYR A 317       7.386   0.429 -14.302  1.00 71.26           C
ATOM   4839  HD2 TYR A 317       8.239   1.105 -14.234  1.00 71.26           H
ATOM   4840  CE1 TYR A 317       5.179  -1.273 -14.441  1.00 71.26           C
ATOM   4841  HE1 TYR A 317       4.320  -1.941 -14.499  1.00 71.26           H
ATOM   4842  CE2 TYR A 317       6.225   0.650 -13.479  1.00 71.26           C
ATOM   4843  HE2 TYR A 317       6.186   1.488 -12.784  1.00 71.26           H
ATOM   4844  CZ  TYR A 317       5.179  -0.212 -13.589  1.00 71.26           C
ATOM   4845  OH  TYR A 317       4.083  -0.005 -12.812  1.00 71.26           O
ATOM   4846  HH  TYR A 317       4.220   0.800 -12.234  1.00 71.26           H
ATOM   4847  HN  TYR A 317       9.041  -2.487 -14.366  1.00 71.26           H
ATOM   4848  N   VAL A 318      11.273  -2.442 -16.645  1.00 74.19           N
ATOM   4849  CA  VAL A 318      12.545  -2.488 -17.347  1.00 74.19           C
ATOM   4850  C   VAL A 318      12.665  -3.821 -18.088  1.00 74.19           C
ATOM   4851  O   VAL A 318      12.993  -3.849 -19.273  1.00 74.19           O
ATOM   4852  HA  VAL A 318      12.547  -1.679 -18.077  1.00 74.19           H
ATOM   4853  CB  VAL A 318      13.693  -2.244 -16.365  1.00 74.19           C
ATOM   4854  HB  VAL A 318      13.592  -2.957 -15.547  1.00 74.19           H
ATOM   4855  CG1 VAL A 318      15.047  -2.485 -17.035  1.00 74.19           C
ATOM   4856 1HG1 VAL A 318      15.101  -3.515 -17.386  1.00 74.19           H
ATOM   4857 2HG1 VAL A 318      15.160  -1.807 -17.881  1.00 74.19           H
ATOM   4858 3HG1 VAL A 318      15.845  -2.304 -16.316  1.00 74.19           H
ATOM   4859  CG2 VAL A 318      13.617  -0.835 -15.773  1.00 74.19           C
ATOM   4860 1HG2 VAL A 318      13.680  -0.100 -16.575  1.00 74.19           H
ATOM   4861 2HG2 VAL A 318      12.672  -0.715 -15.242  1.00 74.19           H
ATOM   4862 3HG2 VAL A 318      14.445  -0.688 -15.079  1.00 74.19           H
ATOM   4863  HN  VAL A 318      11.341  -2.416 -15.648  1.00 74.19           H
ATOM   4864  N   PHE A 319      12.394  -4.894 -17.359  1.00 73.22           N
ATOM   4865  CA  PHE A 319      12.648  -6.230 -17.870  1.00 73.22           C
ATOM   4866  C   PHE A 319      11.513  -6.691 -18.788  1.00 73.22           C
ATOM   4867  O   PHE A 319      11.752  -7.383 -19.776  1.00 73.22           O
ATOM   4868  HA  PHE A 319      13.577  -6.188 -18.438  1.00 73.22           H
ATOM   4869  CB  PHE A 319      12.722  -7.165 -16.662  1.00 73.22           C
ATOM   4870 1HB  PHE A 319      11.921  -6.909 -15.967  1.00 73.22           H
ATOM   4871 2HB  PHE A 319      12.540  -8.187 -16.994  1.00 73.22           H
ATOM   4872  CG  PHE A 319      14.057  -7.116 -15.918  1.00 73.22           C
ATOM   4873  CD1 PHE A 319      15.177  -7.629 -16.495  1.00 73.22           C
ATOM   4874  HD1 PHE A 319      15.122  -8.075 -17.488  1.00 73.22           H
ATOM   4875  CD2 PHE A 319      14.126  -6.560 -14.678  1.00 73.22           C
ATOM   4876  HD2 PHE A 319      13.229  -6.149 -14.215  1.00 73.22           H
ATOM   4877  CE1 PHE A 319      16.417  -7.584 -15.804  1.00 73.22           C
ATOM   4878  HE1 PHE A 319      17.314  -7.995 -16.267  1.00 73.22           H
ATOM   4879  CE2 PHE A 319      15.366  -6.514 -13.988  1.00 73.22           C
ATOM   4880  HE2 PHE A 319      15.420  -6.068 -12.995  1.00 73.22           H
ATOM   4881  CZ  PHE A 319      16.485  -7.027 -14.565  1.00 73.22           C
ATOM   4882  HZ  PHE A 319      17.437  -6.992 -14.035  1.00 73.22           H
ATOM   4883  HN  PHE A 319      12.008  -4.861 -16.437  1.00 73.22           H
ATOM   4884  N   VAL A 320      10.304  -6.288 -18.428  1.00 76.32           N
ATOM   4885  CA  VAL A 320       9.115  -6.829 -19.065  1.00 76.32           C
ATOM   4886  C   VAL A 320       8.604  -5.835 -20.110  1.00 76.32           C
ATOM   4887  O   VAL A 320       7.981  -6.229 -21.095  1.00 76.32           O
ATOM   4888  HA  VAL A 320       9.402  -7.751 -19.569  1.00 76.32           H
ATOM   4889  CB  VAL A 320       8.066  -7.174 -18.006  1.00 76.32           C
ATOM   4890  HB  VAL A 320       7.675  -6.240 -17.603  1.00 76.32           H
ATOM   4891  CG1 VAL A 320       6.896  -7.944 -18.624  1.00 76.32           C
ATOM   4892 1HG1 VAL A 320       6.427  -7.334 -19.395  1.00 76.32           H
ATOM   4893 2HG1 VAL A 320       7.264  -8.870 -19.066  1.00 76.32           H
ATOM   4894 3HG1 VAL A 320       6.165  -8.177 -17.849  1.00 76.32           H
ATOM   4895  CG2 VAL A 320       8.690  -7.960 -16.851  1.00 76.32           C
ATOM   4896 1HG2 VAL A 320       9.120  -8.886 -17.232  1.00 76.32           H
ATOM   4897 2HG2 VAL A 320       9.473  -7.360 -16.385  1.00 76.32           H
ATOM   4898 3HG2 VAL A 320       7.923  -8.192 -16.113  1.00 76.32           H
ATOM   4899  HN  VAL A 320      10.129  -5.606 -17.718  1.00 76.32           H
ATOM   4900  N   GLY A 321       8.887  -4.565 -19.860  1.00 77.68           N
ATOM   4901  CA  GLY A 321       8.353  -3.501 -20.694  1.00 77.68           C
ATOM   4902  C   GLY A 321       9.290  -3.198 -21.864  1.00 77.68           C
ATOM   4903  O   GLY A 321      10.216  -2.400 -21.732  1.00 77.68           O
ATOM   4904 1HA  GLY A 321       7.372  -3.790 -21.074  1.00 77.68           H
ATOM   4905 2HA  GLY A 321       8.210  -2.602 -20.095  1.00 77.68           H
ATOM   4906  HN  GLY A 321       9.468  -4.259 -19.106  1.00 77.68           H
ATOM   4907  N   GLU A 322       9.018  -3.852 -22.984  1.00 67.65           N
ATOM   4908  CA  GLU A 322       9.789  -3.620 -24.193  1.00 67.65           C
ATOM   4909  C   GLU A 322       9.682  -2.153 -24.617  1.00 67.65           C
ATOM   4910  O   GLU A 322      10.685  -1.525 -24.952  1.00 67.65           O
ATOM   4911  HA  GLU A 322      10.820  -3.854 -23.929  1.00 67.65           H
ATOM   4912  CB  GLU A 322       9.336  -4.551 -25.320  1.00 67.65           C
ATOM   4913 1HB  GLU A 322       9.286  -5.575 -24.951  1.00 67.65           H
ATOM   4914 2HB  GLU A 322       8.393  -4.195 -25.734  1.00 67.65           H
ATOM   4915  CG  GLU A 322      10.342  -4.546 -26.473  1.00 67.65           C
ATOM   4916 1HG  GLU A 322      10.628  -3.520 -26.706  1.00 67.65           H
ATOM   4917 2HG  GLU A 322      11.250  -5.068 -26.170  1.00 67.65           H
ATOM   4918  CD  GLU A 322       9.754  -5.213 -27.717  1.00 67.65           C
ATOM   4919  OE1 GLU A 322      10.350  -5.024 -28.799  1.00 67.65           O
ATOM   4920  OE2 GLU A 322       8.720  -5.898 -27.558  1.00 67.65           O
ATOM   4921  HN  GLU A 322       8.287  -4.529 -23.073  1.00 67.65           H
ATOM   4922  N   ARG A 323       8.456  -1.651 -24.590  1.00 64.58           N
ATOM   4923  CA  ARG A 323       8.206  -0.269 -24.962  1.00 64.58           C
ATOM   4924  C   ARG A 323       8.969   0.678 -24.033  1.00 64.58           C
ATOM   4925  O   ARG A 323       9.546   1.665 -24.486  1.00 64.58           O
ATOM   4926  HA  ARG A 323       8.565  -0.187 -25.988  1.00 64.58           H
ATOM   4927  CB  ARG A 323       6.712   0.058 -24.896  1.00 64.58           C
ATOM   4928 1HB  ARG A 323       6.160  -0.614 -25.553  1.00 64.58           H
ATOM   4929 2HB  ARG A 323       6.344  -0.112 -23.884  1.00 64.58           H
ATOM   4930  CG  ARG A 323       6.449   1.509 -25.303  1.00 64.58           C
ATOM   4931 1HG  ARG A 323       6.965   2.182 -24.618  1.00 64.58           H
ATOM   4932 2HG  ARG A 323       6.859   1.691 -26.297  1.00 64.58           H
ATOM   4933  CD  ARG A 323       4.951   1.817 -25.298  1.00 64.58           C
ATOM   4934 1HD  ARG A 323       4.447   1.226 -26.064  1.00 64.58           H
ATOM   4935 2HD  ARG A 323       4.516   1.534 -24.340  1.00 64.58           H
ATOM   4936  NE  ARG A 323       4.730   3.259 -25.547  1.00 64.58           N
ATOM   4937  HE  ARG A 323       5.454   3.771 -26.008  1.00 64.58           H
ATOM   4938  CZ  ARG A 323       3.620   3.921 -25.192  1.00 64.58           C
ATOM   4939  NH1 ARG A 323       2.618   3.284 -24.571  1.00 64.58           N
ATOM   4940 1HH1 ARG A 323       2.694   2.308 -24.369  1.00 64.58           H
ATOM   4941 2HH1 ARG A 323       1.793   3.786 -24.309  1.00 64.58           H
ATOM   4942  NH2 ARG A 323       3.528   5.229 -25.468  1.00 64.58           N
ATOM   4943 1HH2 ARG A 323       2.706   5.737 -25.209  1.00 64.58           H
ATOM   4944 2HH2 ARG A 323       4.280   5.696 -25.931  1.00 64.58           H
ATOM   4945  HN  ARG A 323       7.645  -2.169 -24.320  1.00 64.58           H
ATOM   4946  N   PHE A 324       8.947   0.344 -22.752  1.00 78.08           N
ATOM   4947  CA  PHE A 324       9.569   1.189 -21.747  1.00 78.08           C
ATOM   4948  C   PHE A 324      11.091   1.202 -21.907  1.00 78.08           C
ATOM   4949  O   PHE A 324      11.718   2.256 -21.821  1.00 78.08           O
ATOM   4950  HA  PHE A 324       9.182   2.198 -21.888  1.00 78.08           H
ATOM   4951  CB  PHE A 324       9.217   0.594 -20.382  1.00 78.08           C
ATOM   4952 1HB  PHE A 324       8.135   0.485 -20.313  1.00 78.08           H
ATOM   4953 2HB  PHE A 324       9.644  -0.406 -20.312  1.00 78.08           H
ATOM   4954  CG  PHE A 324       9.708   1.426 -19.195  1.00 78.08           C
ATOM   4955  CD1 PHE A 324      10.878   1.108 -18.579  1.00 78.08           C
ATOM   4956  HD1 PHE A 324      11.466   0.260 -18.931  1.00 78.08           H
ATOM   4957  CD2 PHE A 324       8.974   2.484 -18.756  1.00 78.08           C
ATOM   4958  HD2 PHE A 324       8.037   2.739 -19.250  1.00 78.08           H
ATOM   4959  CE1 PHE A 324      11.334   1.880 -17.478  1.00 78.08           C
ATOM   4960  HE1 PHE A 324      12.271   1.625 -16.985  1.00 78.08           H
ATOM   4961  CE2 PHE A 324       9.430   3.256 -17.655  1.00 78.08           C
ATOM   4962  HE2 PHE A 324       8.842   4.104 -17.304  1.00 78.08           H
ATOM   4963  CZ  PHE A 324      10.600   2.938 -17.039  1.00 78.08           C
ATOM   4964  HZ  PHE A 324      10.950   3.531 -16.194  1.00 78.08           H
ATOM   4965  HN  PHE A 324       8.515  -0.486 -22.397  1.00 78.08           H
ATOM   4966  N   ARG A 325      11.640   0.018 -22.137  1.00 75.42           N
ATOM   4967  CA  ARG A 325      13.072  -0.116 -22.339  1.00 75.42           C
ATOM   4968  C   ARG A 325      13.533   0.786 -23.486  1.00 75.42           C
ATOM   4969  O   ARG A 325      14.548   1.472 -23.372  1.00 75.42           O
ATOM   4970  HA  ARG A 325      13.517   0.194 -21.394  1.00 75.42           H
ATOM   4971  CB  ARG A 325      13.451  -1.564 -22.655  1.00 75.42           C
ATOM   4972 1HB  ARG A 325      12.749  -1.978 -23.378  1.00 75.42           H
ATOM   4973 2HB  ARG A 325      14.438  -1.593 -23.116  1.00 75.42           H
ATOM   4974  CG  ARG A 325      13.450  -2.420 -21.386  1.00 75.42           C
ATOM   4975 1HG  ARG A 325      14.000  -1.907 -20.597  1.00 75.42           H
ATOM   4976 2HG  ARG A 325      12.428  -2.548 -21.031  1.00 75.42           H
ATOM   4977  CD  ARG A 325      14.080  -3.789 -21.648  1.00 75.42           C
ATOM   4978 1HD  ARG A 325      15.038  -3.667 -22.154  1.00 75.42           H
ATOM   4979 2HD  ARG A 325      14.281  -4.293 -20.702  1.00 75.42           H
ATOM   4980  NE  ARG A 325      13.173  -4.614 -22.477  1.00 75.42           N
ATOM   4981  HE  ARG A 325      12.205  -4.363 -22.504  1.00 75.42           H
ATOM   4982  CZ  ARG A 325      13.568  -5.675 -23.193  1.00 75.42           C
ATOM   4983  NH1 ARG A 325      14.852  -6.056 -23.194  1.00 75.42           N
ATOM   4984 1HH1 ARG A 325      15.525  -5.547 -22.658  1.00 75.42           H
ATOM   4985 2HH1 ARG A 325      15.138  -6.849 -23.732  1.00 75.42           H
ATOM   4986  NH2 ARG A 325      12.658  -6.350 -23.909  1.00 75.42           N
ATOM   4987 1HH2 ARG A 325      12.935  -7.144 -24.450  1.00 75.42           H
ATOM   4988 2HH2 ARG A 325      11.701  -6.059 -23.903  1.00 75.42           H
ATOM   4989  HN  ARG A 325      11.124  -0.837 -22.187  1.00 75.42           H
ATOM   4990  N   ARG A 326      12.766   0.755 -24.566  1.00 68.73           N
ATOM   4991  CA  ARG A 326      13.108   1.525 -25.750  1.00 68.73           C
ATOM   4992  C   ARG A 326      13.091   3.022 -25.434  1.00 68.73           C
ATOM   4993  O   ARG A 326      14.007   3.750 -25.812  1.00 68.73           O
ATOM   4994  HA  ARG A 326      14.111   1.192 -26.018  1.00 68.73           H
ATOM   4995  CB  ARG A 326      12.132   1.241 -26.893  1.00 68.73           C
ATOM   4996 1HB  ARG A 326      12.036   0.164 -27.035  1.00 68.73           H
ATOM   4997 2HB  ARG A 326      11.143   1.618 -26.633  1.00 68.73           H
ATOM   4998  CG  ARG A 326      12.606   1.892 -28.194  1.00 68.73           C
ATOM   4999 1HG  ARG A 326      12.663   2.972 -28.064  1.00 68.73           H
ATOM   5000 2HG  ARG A 326      13.612   1.546 -28.432  1.00 68.73           H
ATOM   5001  CD  ARG A 326      11.660   1.560 -29.350  1.00 68.73           C
ATOM   5002 1HD  ARG A 326      11.633   0.482 -29.511  1.00 68.73           H
ATOM   5003 2HD  ARG A 326      10.646   1.871 -29.100  1.00 68.73           H
ATOM   5004  NE  ARG A 326      12.109   2.244 -30.583  1.00 68.73           N
ATOM   5005  HE  ARG A 326      12.932   2.810 -30.532  1.00 68.73           H
ATOM   5006  CZ  ARG A 326      11.482   2.152 -31.764  1.00 68.73           C
ATOM   5007  NH1 ARG A 326      10.375   1.407 -31.890  1.00 68.73           N
ATOM   5008 1HH1 ARG A 326      10.011   0.915 -31.099  1.00 68.73           H
ATOM   5009 2HH1 ARG A 326       9.913   1.344 -32.774  1.00 68.73           H
ATOM   5010  NH2 ARG A 326      11.978   2.816 -32.816  1.00 68.73           N
ATOM   5011 1HH2 ARG A 326      11.522   2.758 -33.705  1.00 68.73           H
ATOM   5012 2HH2 ARG A 326      12.805   3.369 -32.714  1.00 68.73           H
ATOM   5013  HN  ARG A 326      11.925   0.219 -24.639  1.00 68.73           H
ATOM   5014  N   ASP A 327      12.040   3.436 -24.742  1.00 78.94           N
ATOM   5015  CA  ASP A 327      11.842   4.846 -24.453  1.00 78.94           C
ATOM   5016  C   ASP A 327      12.877   5.301 -23.422  1.00 78.94           C
ATOM   5017  O   ASP A 327      13.324   6.446 -23.450  1.00 78.94           O
ATOM   5018  HA  ASP A 327      11.957   5.354 -25.411  1.00 78.94           H
ATOM   5019  CB  ASP A 327      10.451   5.099 -23.870  1.00 78.94           C
ATOM   5020 1HB  ASP A 327      10.257   4.393 -23.063  1.00 78.94           H
ATOM   5021 2HB  ASP A 327      10.410   6.099 -23.436  1.00 78.94           H
ATOM   5022  CG  ASP A 327       9.372   4.961 -24.946  1.00 78.94           C
ATOM   5023  OD1 ASP A 327       9.756   4.940 -26.136  1.00 78.94           O
ATOM   5024  OD2 ASP A 327       8.187   4.879 -24.555  1.00 78.94           O
ATOM   5025  HN  ASP A 327      11.332   2.828 -24.383  1.00 78.94           H
ATOM   5026  N   LEU A 328      13.227   4.379 -22.537  1.00 81.46           N
ATOM   5027  CA  LEU A 328      14.228   4.660 -21.521  1.00 81.46           C
ATOM   5028  C   LEU A 328      15.554   5.009 -22.201  1.00 81.46           C
ATOM   5029  O   LEU A 328      16.125   6.068 -21.946  1.00 81.46           O
ATOM   5030  HA  LEU A 328      13.888   5.529 -20.959  1.00 81.46           H
ATOM   5031  CB  LEU A 328      14.331   3.495 -20.535  1.00 81.46           C
ATOM   5032 1HB  LEU A 328      13.386   3.415 -19.998  1.00 81.46           H
ATOM   5033 2HB  LEU A 328      14.454   2.573 -21.103  1.00 81.46           H
ATOM   5034  CG  LEU A 328      15.463   3.583 -19.509  1.00 81.46           C
ATOM   5035  HG  LEU A 328      16.407   3.657 -20.048  1.00 81.46           H
ATOM   5036  CD1 LEU A 328      15.330   4.844 -18.653  1.00 81.46           C
ATOM   5037 1HD1 LEU A 328      15.371   5.724 -19.295  1.00 81.46           H
ATOM   5038 2HD1 LEU A 328      14.378   4.826 -18.123  1.00 81.46           H
ATOM   5039 3HD1 LEU A 328      16.147   4.882 -17.933  1.00 81.46           H
ATOM   5040  CD2 LEU A 328      15.528   2.315 -18.654  1.00 81.46           C
ATOM   5041 1HD2 LEU A 328      14.585   2.186 -18.124  1.00 81.46           H
ATOM   5042 2HD2 LEU A 328      15.705   1.453 -19.297  1.00 81.46           H
ATOM   5043 3HD2 LEU A 328      16.341   2.404 -17.933  1.00 81.46           H
ATOM   5044  HN  LEU A 328      12.840   3.458 -22.506  1.00 81.46           H
ATOM   5045  N   VAL A 329      16.004   4.099 -23.052  1.00 81.26           N
ATOM   5046  CA  VAL A 329      17.292   4.257 -23.705  1.00 81.26           C
ATOM   5047  C   VAL A 329      17.278   5.533 -24.549  1.00 81.26           C
ATOM   5048  O   VAL A 329      18.287   6.229 -24.644  1.00 81.26           O
ATOM   5049  HA  VAL A 329      18.046   4.361 -22.924  1.00 81.26           H
ATOM   5050  CB  VAL A 329      17.623   3.005 -24.519  1.00 81.26           C
ATOM   5051  HB  VAL A 329      16.807   2.837 -25.222  1.00 81.26           H
ATOM   5052  CG1 VAL A 329      18.907   3.201 -25.329  1.00 81.26           C
ATOM   5053 1HG1 VAL A 329      18.780   4.040 -26.013  1.00 81.26           H
ATOM   5054 2HG1 VAL A 329      19.735   3.406 -24.651  1.00 81.26           H
ATOM   5055 3HG1 VAL A 329      19.119   2.296 -25.899  1.00 81.26           H
ATOM   5056  CG2 VAL A 329      17.727   1.774 -23.616  1.00 81.26           C
ATOM   5057 1HG2 VAL A 329      18.515   1.930 -22.879  1.00 81.26           H
ATOM   5058 2HG2 VAL A 329      16.777   1.618 -23.105  1.00 81.26           H
ATOM   5059 3HG2 VAL A 329      17.963   0.899 -24.221  1.00 81.26           H
ATOM   5060  HN  VAL A 329      15.506   3.267 -23.296  1.00 81.26           H
ATOM   5061  N   LYS A 330      16.122   5.801 -25.139  1.00 75.19           N
ATOM   5062  CA  LYS A 330      15.956   6.994 -25.952  1.00 75.19           C
ATOM   5063  C   LYS A 330      16.159   8.233 -25.079  1.00 75.19           C
[truncated: 117,162 more chars]
