# Supplementary material for: Noncanonical roles of chemokine regions in CCR9 activation revealed by structural modeling and mutational mapping
Source: Nat Commun. 2025 Aug 18;16:7695. doi: 10.1038/s41467-025-62321-9 (PMC12361432; doi:10.1038/s41467-025-62321-9)
Supplement: Supplementary file 5 — Supplementary Data 3 [file 41467_2025_62321_MOESM5_ESM.zip › CCR9_CCL25_18_rnk0.pdb]

ATOM      1  N   GLU A  20      -4.084  -7.204  58.006  1.00 50.49           N
ATOM      2  CA  GLU A  20      -4.566  -8.000  56.891  1.00 50.49           C
ATOM      3  C   GLU A  20      -5.038  -9.370  57.381  1.00 50.49           C
ATOM      4  O   GLU A  20      -4.235 -10.176  57.849  1.00 50.49           O
ATOM      5  HA  GLU A  20      -5.408  -7.444  56.480  1.00 50.49           H
ATOM      6  CB  GLU A  20      -3.488  -8.144  55.814  1.00 50.49           C
ATOM      7 1HB  GLU A  20      -2.510  -8.246  56.285  1.00 50.49           H
ATOM      8 2HB  GLU A  20      -3.737  -8.975  55.154  1.00 50.49           H
ATOM      9  CG  GLU A  20      -3.425  -6.897  54.931  1.00 50.49           C
ATOM     10 1HG  GLU A  20      -4.435  -6.562  54.696  1.00 50.49           H
ATOM     11 2HG  GLU A  20      -2.939  -6.086  55.475  1.00 50.49           H
ATOM     12  CD  GLU A  20      -2.661  -7.180  53.636  1.00 50.49           C
ATOM     13  OE1 GLU A  20      -3.068  -6.610  52.601  1.00 50.49           O
ATOM     14  OE2 GLU A  20      -1.686  -7.959  53.711  1.00 50.49           O
ATOM     15  HN  GLU A  20      -4.144  -7.649  58.900  1.00 50.49           H
ATOM     16  N   SER A  21      -6.338  -9.592  57.257  1.00 57.79           N
ATOM     17  CA  SER A  21      -6.910 -10.888  57.579  1.00 57.79           C
ATOM     18  C   SER A  21      -6.209 -11.984  56.773  1.00 57.79           C
ATOM     19  O   SER A  21      -5.856 -11.777  55.613  1.00 57.79           O
ATOM     20  HA  SER A  21      -6.734 -11.025  58.646  1.00 57.79           H
ATOM     21  CB  SER A  21      -8.416 -10.909  57.305  1.00 57.79           C
ATOM     22 1HB  SER A  21      -8.820 -11.884  57.577  1.00 57.79           H
ATOM     23 2HB  SER A  21      -8.909 -10.171  57.938  1.00 57.79           H
ATOM     24  OG  SER A  21      -8.714 -10.637  55.939  1.00 57.79           O
ATOM     25  HG  SER A  21      -9.140 -11.437  55.516  1.00 57.79           H
ATOM     26  HN  SER A  21      -6.995  -8.906  56.945  1.00 57.79           H
ATOM     27  N   THR A  22      -6.029 -13.126  57.420  1.00 60.23           N
ATOM     28  CA  THR A  22      -5.374 -14.254  56.779  1.00 60.23           C
ATOM     29  C   THR A  22      -6.025 -14.552  55.428  1.00 60.23           C
ATOM     30  O   THR A  22      -5.349 -14.962  54.486  1.00 60.23           O
ATOM     31  HA  THR A  22      -4.337 -13.981  56.581  1.00 60.23           H
ATOM     32  CB  THR A  22      -5.415 -15.437  57.748  1.00 60.23           C
ATOM     33  HB  THR A  22      -5.281 -16.380  57.217  1.00 60.23           H
ATOM     34  OG1 THR A  22      -6.657 -15.285  58.429  1.00 60.23           O
ATOM     35  HG1 THR A  22      -6.906 -16.142  58.882  1.00 60.23           H
ATOM     36  CG2 THR A  22      -4.366 -15.324  58.856  1.00 60.23           C
ATOM     37 1HG2 THR A  22      -4.541 -14.414  59.430  1.00 60.23           H
ATOM     38 2HG2 THR A  22      -3.371 -15.287  58.412  1.00 60.23           H
ATOM     39 3HG2 THR A  22      -4.438 -16.189  59.515  1.00 60.23           H
ATOM     40  HN  THR A  22      -6.322 -13.287  58.362  1.00 60.23           H
ATOM     41  N   SER A  23      -7.331 -14.334  55.375  1.00 63.16           N
ATOM     42  CA  SER A  23      -8.080 -14.563  54.151  1.00 63.16           C
ATOM     43  C   SER A  23      -7.553 -13.655  53.038  1.00 63.16           C
ATOM     44  O   SER A  23      -7.397 -14.091  51.898  1.00 63.16           O
ATOM     45  HA  SER A  23      -7.912 -15.611  53.902  1.00 63.16           H
ATOM     46  CB  SER A  23      -9.576 -14.324  54.367  1.00 63.16           C
ATOM     47 1HB  SER A  23     -10.121 -14.606  53.467  1.00 63.16           H
ATOM     48 2HB  SER A  23      -9.933 -14.968  55.171  1.00 63.16           H
ATOM     49  OG  SER A  23      -9.858 -12.965  54.688  1.00 63.16           O
ATOM     50  HG  SER A  23     -10.847 -12.824  54.740  1.00 63.16           H
ATOM     51  HN  SER A  23      -7.875 -14.008  56.148  1.00 63.16           H
ATOM     52  N   SER A  24      -7.293 -12.410  53.407  1.00 68.33           N
ATOM     53  CA  SER A  24      -6.857 -11.418  52.439  1.00 68.33           C
ATOM     54  C   SER A  24      -5.483 -11.797  51.883  1.00 68.33           C
ATOM     55  O   SER A  24      -5.162 -11.478  50.740  1.00 68.33           O
ATOM     56  HA  SER A  24      -7.608 -11.436  51.649  1.00 68.33           H
ATOM     57  CB  SER A  24      -6.810 -10.022  53.064  1.00 68.33           C
ATOM     58 1HB  SER A  24      -6.874  -9.270  52.277  1.00 68.33           H
ATOM     59 2HB  SER A  24      -7.678  -9.884  53.709  1.00 68.33           H
ATOM     60  OG  SER A  24      -5.620  -9.815  53.820  1.00 68.33           O
ATOM     61  HG  SER A  24      -5.588 -10.454  54.589  1.00 68.33           H
ATOM     62  HN  SER A  24      -7.376 -12.076  54.346  1.00 68.33           H
ATOM     63  N   MET A  25      -4.708 -12.473  52.719  1.00 64.26           N
ATOM     64  CA  MET A  25      -3.366 -12.876  52.335  1.00 64.26           C
ATOM     65  C   MET A  25      -3.400 -14.125  51.453  1.00 64.26           C
ATOM     66  O   MET A  25      -2.617 -14.246  50.511  1.00 64.26           O
ATOM     67  HA  MET A  25      -2.957 -12.037  51.773  1.00 64.26           H
ATOM     68  CB  MET A  25      -2.539 -13.160  53.591  1.00 64.26           C
ATOM     69 1HB  MET A  25      -2.721 -12.383  54.334  1.00 64.26           H
ATOM     70 2HB  MET A  25      -2.856 -14.105  54.033  1.00 64.26           H
ATOM     71  CG  MET A  25      -1.046 -13.220  53.263  1.00 64.26           C
ATOM     72 1HG  MET A  25      -0.795 -14.196  52.847  1.00 64.26           H
ATOM     73 2HG  MET A  25      -0.803 -12.478  52.502  1.00 64.26           H
ATOM     74  SD  MET A  25      -0.084 -12.919  54.736  1.00 64.26           S
ATOM     75  CE  MET A  25       1.456 -13.687  54.263  1.00 64.26           C
ATOM     76 1HE  MET A  25       1.286 -14.743  54.052  1.00 64.26           H
ATOM     77 2HE  MET A  25       1.847 -13.197  53.371  1.00 64.26           H
ATOM     78 3HE  MET A  25       2.175 -13.590  55.076  1.00 64.26           H
ATOM     79  HN  MET A  25      -4.983 -12.744  53.641  1.00 64.26           H
ATOM     80  N   GLU A  26      -4.314 -15.023  51.788  1.00 58.57           N
ATOM     81  CA  GLU A  26      -4.531 -16.210  50.978  1.00 58.57           C
ATOM     82  C   GLU A  26      -5.031 -15.818  49.586  1.00 58.57           C
ATOM     83  O   GLU A  26      -4.591 -16.379  48.584  1.00 58.57           O
ATOM     84  HA  GLU A  26      -3.555 -16.689  50.899  1.00 58.57           H
ATOM     85  CB  GLU A  26      -5.507 -17.170  51.661  1.00 58.57           C
ATOM     86 1HB  GLU A  26      -6.324 -16.605  52.110  1.00 58.57           H
ATOM     87 2HB  GLU A  26      -5.844 -17.921  50.946  1.00 58.57           H
ATOM     88  CG  GLU A  26      -4.821 -17.933  52.796  1.00 58.57           C
ATOM     89 1HG  GLU A  26      -3.968 -18.486  52.404  1.00 58.57           H
ATOM     90 2HG  GLU A  26      -4.434 -17.227  53.531  1.00 58.57           H
ATOM     91  CD  GLU A  26      -5.795 -18.900  53.473  1.00 58.57           C
ATOM     92  OE1 GLU A  26      -5.297 -19.840  54.129  1.00 58.57           O
ATOM     93  OE2 GLU A  26      -7.015 -18.676  53.320  1.00 58.57           O
ATOM     94  HN  GLU A  26      -4.900 -14.950  52.595  1.00 58.57           H
ATOM     95  N   ASP A  27      -5.943 -14.858  49.568  1.00 65.38           N
ATOM     96  CA  ASP A  27      -6.542 -14.416  48.320  1.00 65.38           C
ATOM     97  C   ASP A  27      -5.440 -13.938  47.372  1.00 65.38           C
ATOM     98  O   ASP A  27      -5.501 -14.184  46.169  1.00 65.38           O
ATOM     99  HA  ASP A  27      -7.074 -15.286  47.935  1.00 65.38           H
ATOM    100  CB  ASP A  27      -7.505 -13.250  48.553  1.00 65.38           C
ATOM    101 1HB  ASP A  27      -7.048 -12.526  49.227  1.00 65.38           H
ATOM    102 2HB  ASP A  27      -7.691 -12.735  47.611  1.00 65.38           H
ATOM    103  CG  ASP A  27      -8.828 -13.741  49.143  1.00 65.38           C
ATOM    104  OD1 ASP A  27      -9.108 -14.949  48.981  1.00 65.38           O
ATOM    105  OD2 ASP A  27      -9.529 -12.898  49.743  1.00 65.38           O
ATOM    106  HN  ASP A  27      -6.273 -14.385  50.386  1.00 65.38           H
ATOM    107  N   TYR A  28      -4.458 -13.262  47.951  1.00 65.17           N
ATOM    108  CA  TYR A  28      -3.365 -12.711  47.168  1.00 65.17           C
ATOM    109  C   TYR A  28      -2.417 -13.815  46.696  1.00 65.17           C
ATOM    110  O   TYR A  28      -1.926 -13.777  45.569  1.00 65.17           O
ATOM    111  HA  TYR A  28      -3.793 -12.213  46.297  1.00 65.17           H
ATOM    112  CB  TYR A  28      -2.606 -11.770  48.106  1.00 65.17           C
ATOM    113 1HB  TYR A  28      -3.296 -11.013  48.480  1.00 65.17           H
ATOM    114 2HB  TYR A  28      -2.257 -12.338  48.968  1.00 65.17           H
ATOM    115  CG  TYR A  28      -1.411 -11.073  47.454  1.00 65.17           C
ATOM    116  CD1 TYR A  28      -0.135 -11.557  47.657  1.00 65.17           C
ATOM    117  HD1 TYR A  28       0.022 -12.436  48.282  1.00 65.17           H
ATOM    118  CD2 TYR A  28      -1.609  -9.960  46.662  1.00 65.17           C
ATOM    119  HD2 TYR A  28      -2.617  -9.577  46.502  1.00 65.17           H
ATOM    120  CE1 TYR A  28       0.991 -10.900  47.043  1.00 65.17           C
ATOM    121  HE1 TYR A  28       2.004 -11.272  47.196  1.00 65.17           H
ATOM    122  CE2 TYR A  28      -0.484  -9.303  46.049  1.00 65.17           C
ATOM    123  HE2 TYR A  28      -0.626  -8.423  45.422  1.00 65.17           H
ATOM    124  CZ  TYR A  28       0.760  -9.806  46.269  1.00 65.17           C
ATOM    125  OH  TYR A  28       1.823  -9.186  45.690  1.00 65.17           O
ATOM    126  HH  TYR A  28       1.526  -8.340  45.248  1.00 65.17           H
ATOM    127  HN  TYR A  28      -4.402 -13.090  48.935  1.00 65.17           H
ATOM    128  N   VAL A  29      -2.189 -14.774  47.582  1.00 65.41           N
ATOM    129  CA  VAL A  29      -1.242 -15.840  47.304  1.00 65.41           C
ATOM    130  C   VAL A  29      -1.826 -16.770  46.238  1.00 65.41           C
ATOM    131  O   VAL A  29      -1.101 -17.265  45.377  1.00 65.41           O
ATOM    132  HA  VAL A  29      -0.335 -15.380  46.909  1.00 65.41           H
ATOM    133  CB  VAL A  29      -0.878 -16.568  48.599  1.00 65.41           C
ATOM    134  HB  VAL A  29      -1.806 -16.859  49.092  1.00 65.41           H
ATOM    135  CG1 VAL A  29      -0.083 -17.842  48.307  1.00 65.41           C
ATOM    136 1HG1 VAL A  29      -0.680 -18.510  47.687  1.00 65.41           H
ATOM    137 2HG1 VAL A  29       0.837 -17.583  47.782  1.00 65.41           H
ATOM    138 3HG1 VAL A  29       0.163 -18.340  49.245  1.00 65.41           H
ATOM    139  CG2 VAL A  29      -0.110 -15.647  49.549  1.00 65.41           C
ATOM    140 1HG2 VAL A  29       0.808 -15.313  49.067  1.00 65.41           H
ATOM    141 2HG2 VAL A  29      -0.727 -14.783  49.796  1.00 65.41           H
ATOM    142 3HG2 VAL A  29       0.135 -16.190  50.462  1.00 65.41           H
ATOM    143  HN  VAL A  29      -2.637 -14.828  48.474  1.00 65.41           H
ATOM    144  N   ASN A  30      -3.131 -16.979  46.333  1.00 60.62           N
ATOM    145  CA  ASN A  30      -3.798 -17.943  45.474  1.00 60.62           C
ATOM    146  C   ASN A  30      -4.166 -17.270  44.150  1.00 60.62           C
ATOM    147  O   ASN A  30      -4.632 -17.931  43.222  1.00 60.62           O
ATOM    148  HA  ASN A  30      -3.082 -18.755  45.344  1.00 60.62           H
ATOM    149  CB  ASN A  30      -5.088 -18.455  46.118  1.00 60.62           C
ATOM    150 1HB  ASN A  30      -5.701 -17.611  46.433  1.00 60.62           H
ATOM    151 2HB  ASN A  30      -5.668 -19.014  45.385  1.00 60.62           H
ATOM    152  CG  ASN A  30      -4.782 -19.347  47.323  1.00 60.62           C
ATOM    153  OD1 ASN A  30      -3.729 -19.955  47.427  1.00 60.62           O
ATOM    154  ND2 ASN A  30      -5.758 -19.391  48.225  1.00 60.62           N
ATOM    155 1HD2 ASN A  30      -6.598 -18.868  48.079  1.00 60.62           H
ATOM    156 2HD2 ASN A  30      -5.653 -19.948  49.049  1.00 60.62           H
ATOM    157  HN  ASN A  30      -3.728 -16.505  46.979  1.00 60.62           H
ATOM    158  N   PHE A  31      -3.943 -15.965  44.103  1.00 67.36           N
ATOM    159  CA  PHE A  31      -4.222 -15.200  42.900  1.00 67.36           C
ATOM    160  C   PHE A  31      -3.320 -15.644  41.747  1.00 67.36           C
ATOM    161  O   PHE A  31      -2.098 -15.677  41.887  1.00 67.36           O
ATOM    162  HA  PHE A  31      -5.263 -15.383  42.635  1.00 67.36           H
ATOM    163  CB  PHE A  31      -3.931 -13.734  43.224  1.00 67.36           C
ATOM    164 1HB  PHE A  31      -4.456 -13.464  44.141  1.00 67.36           H
ATOM    165 2HB  PHE A  31      -2.865 -13.621  43.422  1.00 67.36           H
ATOM    166  CG  PHE A  31      -4.336 -12.759  42.116  1.00 67.36           C
ATOM    167  CD1 PHE A  31      -3.395 -12.271  41.263  1.00 67.36           C
ATOM    168  HD1 PHE A  31      -2.354 -12.574  41.369  1.00 67.36           H
ATOM    169  CD2 PHE A  31      -5.635 -12.382  41.984  1.00 67.36           C
ATOM    170  HD2 PHE A  31      -6.389 -12.773  42.667  1.00 67.36           H
ATOM    171  CE1 PHE A  31      -3.771 -11.367  40.235  1.00 67.36           C
ATOM    172  HE1 PHE A  31      -3.017 -10.975  39.552  1.00 67.36           H
ATOM    173  CE2 PHE A  31      -6.011 -11.477  40.955  1.00 67.36           C
ATOM    174  HE2 PHE A  31      -7.053 -11.174  40.850  1.00 67.36           H
ATOM    175  CZ  PHE A  31      -5.071 -10.989  40.103  1.00 67.36           C
ATOM    176  HZ  PHE A  31      -5.359 -10.295  39.313  1.00 67.36           H
ATOM    177  HN  PHE A  31      -3.579 -15.433  44.868  1.00 67.36           H
ATOM    178  N   ASN A  32      -3.956 -15.975  40.633  1.00 60.72           N
ATOM    179  CA  ASN A  32      -3.227 -16.419  39.457  1.00 60.72           C
ATOM    180  C   ASN A  32      -2.708 -15.200  38.693  1.00 60.72           C
ATOM    181  O   ASN A  32      -3.439 -14.595  37.911  1.00 60.72           O
ATOM    182  HA  ASN A  32      -2.420 -17.045  39.840  1.00 60.72           H
ATOM    183  CB  ASN A  32      -4.131 -17.217  38.516  1.00 60.72           C
ATOM    184 1HB  ASN A  32      -4.704 -17.947  39.088  1.00 60.72           H
ATOM    185 2HB  ASN A  32      -4.850 -16.548  38.043  1.00 60.72           H
ATOM    186  CG  ASN A  32      -3.310 -17.933  37.442  1.00 60.72           C
ATOM    187  OD1 ASN A  32      -2.093 -17.858  37.402  1.00 60.72           O
ATOM    188  ND2 ASN A  32      -4.041 -18.629  36.577  1.00 60.72           N
ATOM    189 1HD2 ASN A  32      -5.037 -18.649  36.666  1.00 60.72           H
ATOM    190 2HD2 ASN A  32      -3.595 -19.133  35.837  1.00 60.72           H
ATOM    191  HN  ASN A  32      -4.950 -15.943  40.526  1.00 60.72           H
ATOM    192  N   PHE A  33      -1.448 -14.874  38.946  1.00 63.18           N
ATOM    193  CA  PHE A  33      -0.792 -13.801  38.219  1.00 63.18           C
ATOM    194  C   PHE A  33      -0.306 -14.283  36.851  1.00 63.18           C
ATOM    195  O   PHE A  33       0.893 -14.278  36.577  1.00 63.18           O
ATOM    196  HA  PHE A  33      -1.526 -13.007  38.083  1.00 63.18           H
ATOM    197  CB  PHE A  33       0.416 -13.369  39.053  1.00 63.18           C
ATOM    198 1HB  PHE A  33       1.026 -14.246  39.271  1.00 63.18           H
ATOM    199 2HB  PHE A  33       1.031 -12.693  38.460  1.00 63.18           H
ATOM    200  CG  PHE A  33       0.050 -12.681  40.369  1.00 63.18           C
ATOM    201  CD1 PHE A  33      -0.237 -11.351  40.384  1.00 63.18           C
ATOM    202  HD1 PHE A  33      -0.207 -10.777  39.458  1.00 63.18           H
ATOM    203  CD2 PHE A  33       0.011 -13.398  41.524  1.00 63.18           C
ATOM    204  HD2 PHE A  33       0.241 -14.463  41.512  1.00 63.18           H
ATOM    205  CE1 PHE A  33      -0.578 -10.712  41.605  1.00 63.18           C
ATOM    206  HE1 PHE A  33      -0.808  -9.647  41.617  1.00 63.18           H
ATOM    207  CE2 PHE A  33      -0.329 -12.758  42.746  1.00 63.18           C
ATOM    208  HE2 PHE A  33      -0.360 -13.333  43.671  1.00 63.18           H
ATOM    209  CZ  PHE A  33      -0.616 -11.429  42.760  1.00 63.18           C
ATOM    210  HZ  PHE A  33      -0.877 -10.938  43.698  1.00 63.18           H
ATOM    211  HN  PHE A  33      -0.880 -15.329  39.633  1.00 63.18           H
ATOM    212  N   THR A  34      -1.262 -14.689  36.028  1.00 62.61           N
ATOM    213  CA  THR A  34      -1.010 -14.840  34.605  1.00 62.61           C
ATOM    214  C   THR A  34      -0.571 -13.507  33.996  1.00 62.61           C
ATOM    215  O   THR A  34      -1.234 -12.488  34.180  1.00 62.61           O
ATOM    216  HA  THR A  34      -0.184 -15.539  34.475  1.00 62.61           H
ATOM    217  CB  THR A  34      -2.273 -15.416  33.960  1.00 62.61           C
ATOM    218  HB  THR A  34      -2.291 -15.211  32.890  1.00 62.61           H
ATOM    219  OG1 THR A  34      -3.339 -14.844  34.713  1.00 62.61           O
ATOM    220  HG1 THR A  34      -3.359 -13.853  34.581  1.00 62.61           H
ATOM    221  CG2 THR A  34      -2.416 -16.921  34.194  1.00 62.61           C
ATOM    222 1HG2 THR A  34      -2.466 -17.119  35.265  1.00 62.61           H
ATOM    223 2HG2 THR A  34      -1.556 -17.438  33.769  1.00 62.61           H
ATOM    224 3HG2 THR A  34      -3.328 -17.278  33.716  1.00 62.61           H
ATOM    225  HN  THR A  34      -2.193 -14.911  36.318  1.00 62.61           H
ATOM    226  N   ASP A  35       0.545 -13.558  33.283  1.00 67.50           N
ATOM    227  CA  ASP A  35       1.093 -12.363  32.665  1.00 67.50           C
ATOM    228  C   ASP A  35       0.311 -12.049  31.389  1.00 67.50           C
ATOM    229  O   ASP A  35       0.712 -12.448  30.297  1.00 67.50           O
ATOM    230  HA  ASP A  35       0.995 -11.581  33.418  1.00 67.50           H
ATOM    231  CB  ASP A  35       2.561 -12.565  32.283  1.00 67.50           C
ATOM    232 1HB  ASP A  35       2.697 -13.561  31.863  1.00 67.50           H
ATOM    233 2HB  ASP A  35       2.839 -11.851  31.507  1.00 67.50           H
ATOM    234  CG  ASP A  35       3.474 -12.387  33.498  1.00 67.50           C
ATOM    235  OD1 ASP A  35       3.067 -11.632  34.407  1.00 67.50           O
ATOM    236  OD2 ASP A  35       4.557 -13.011  33.489  1.00 67.50           O
ATOM    237  HN  ASP A  35       1.070 -14.394  33.125  1.00 67.50           H
ATOM    238  N   PHE A  36      -0.791 -11.336  31.569  1.00 81.46           N
ATOM    239  CA  PHE A  36      -1.543 -10.821  30.437  1.00 81.46           C
ATOM    240  C   PHE A  36      -0.887  -9.559  29.872  1.00 81.46           C
ATOM    241  O   PHE A  36      -1.224  -9.118  28.774  1.00 81.46           O
ATOM    242  HA  PHE A  36      -1.549 -11.598  29.672  1.00 81.46           H
ATOM    243  CB  PHE A  36      -2.940 -10.469  30.950  1.00 81.46           C
ATOM    244 1HB  PHE A  36      -2.844  -9.846  31.839  1.00 81.46           H
ATOM    245 2HB  PHE A  36      -3.454  -9.871  30.197  1.00 81.46           H
ATOM    246  CG  PHE A  36      -3.803 -11.686  31.290  1.00 81.46           C
ATOM    247  CD1 PHE A  36      -3.792 -12.776  30.476  1.00 81.46           C
ATOM    248  HD1 PHE A  36      -3.168 -12.782  29.582  1.00 81.46           H
ATOM    249  CD2 PHE A  36      -4.582 -11.678  32.405  1.00 81.46           C
ATOM    250  HD2 PHE A  36      -4.591 -10.805  33.057  1.00 81.46           H
ATOM    251  CE1 PHE A  36      -4.593 -13.905  30.791  1.00 81.46           C
ATOM    252  HE1 PHE A  36      -4.583 -14.779  30.139  1.00 81.46           H
ATOM    253  CE2 PHE A  36      -5.382 -12.808  32.720  1.00 81.46           C
ATOM    254  HE2 PHE A  36      -6.006 -12.802  33.613  1.00 81.46           H
ATOM    255  CZ  PHE A  36      -5.371 -13.898  31.906  1.00 81.46           C
ATOM    256  HZ  PHE A  36      -5.986 -14.765  32.148  1.00 81.46           H
ATOM    257  HN  PHE A  36      -1.171 -11.110  32.466  1.00 81.46           H
ATOM    258  N   TYR A  37       0.036  -9.012  30.649  1.00 86.26           N
ATOM    259  CA  TYR A  37       0.850  -7.904  30.178  1.00 86.26           C
ATOM    260  C   TYR A  37       2.047  -8.409  29.369  1.00 86.26           C
ATOM    261  O   TYR A  37       2.947  -9.045  29.916  1.00 86.26           O
ATOM    262  HA  TYR A  37       0.228  -7.277  29.540  1.00 86.26           H
ATOM    263  CB  TYR A  37       1.362  -7.193  31.433  1.00 86.26           C
ATOM    264 1HB  TYR A  37       0.521  -7.009  32.102  1.00 86.26           H
ATOM    265 2HB  TYR A  37       2.049  -7.856  31.959  1.00 86.26           H
ATOM    266  CG  TYR A  37       2.070  -5.867  31.151  1.00 86.26           C
ATOM    267  CD1 TYR A  37       3.448  -5.819  31.096  1.00 86.26           C
ATOM    268  HD1 TYR A  37       4.032  -6.726  31.253  1.00 86.26           H
ATOM    269  CD2 TYR A  37       1.331  -4.718  30.952  1.00 86.26           C
ATOM    270  HD2 TYR A  37       0.243  -4.756  30.996  1.00 86.26           H
ATOM    271  CE1 TYR A  37       4.115  -4.571  30.831  1.00 86.26           C
ATOM    272  HE1 TYR A  37       5.203  -4.519  30.784  1.00 86.26           H
ATOM    273  CE2 TYR A  37       1.998  -3.470  30.687  1.00 86.26           C
ATOM    274  HE2 TYR A  37       1.427  -2.556  30.528  1.00 86.26           H
ATOM    275  CZ  TYR A  37       3.357  -3.458  30.639  1.00 86.26           C
ATOM    276  OH  TYR A  37       3.987  -2.279  30.389  1.00 86.26           O
ATOM    277  HH  TYR A  37       4.965  -2.436  30.253  1.00 86.26           H
ATOM    278  HN  TYR A  37       0.232  -9.313  31.583  1.00 86.26           H
ATOM    279  N   CYS A  38       2.019  -8.106  28.079  1.00 89.50           N
ATOM    280  CA  CYS A  38       3.040  -8.601  27.172  1.00 89.50           C
ATOM    281  C   CYS A  38       4.053  -7.480  26.932  1.00 89.50           C
ATOM    282  O   CYS A  38       3.722  -6.457  26.335  1.00 89.50           O
ATOM    283  HA  CYS A  38       3.512  -9.451  27.666  1.00 89.50           H
ATOM    284  CB  CYS A  38       2.434  -9.113  25.864  1.00 89.50           C
ATOM    285 1HB  CYS A  38       1.647  -9.836  26.076  1.00 89.50           H
ATOM    286 2HB  CYS A  38       1.972  -8.289  25.320  1.00 89.50           H
ATOM    287  SG  CYS A  38       3.733  -9.889  24.834  1.00 89.50           S
ATOM    288  HN  CYS A  38       1.316  -7.535  27.654  1.00 89.50           H
ATOM    289  N   GLU A  39       5.267  -7.711  27.409  1.00 81.63           N
ATOM    290  CA  GLU A  39       6.378  -6.832  27.085  1.00 81.63           C
ATOM    291  C   GLU A  39       7.009  -7.242  25.753  1.00 81.63           C
ATOM    292  O   GLU A  39       7.426  -8.387  25.586  1.00 81.63           O
ATOM    293  HA  GLU A  39       5.944  -5.836  26.998  1.00 81.63           H
ATOM    294  CB  GLU A  39       7.419  -6.829  28.207  1.00 81.63           C
ATOM    295 1HB  GLU A  39       7.750  -7.848  28.404  1.00 81.63           H
ATOM    296 2HB  GLU A  39       8.235  -6.153  27.949  1.00 81.63           H
ATOM    297  CG  GLU A  39       6.818  -6.300  29.511  1.00 81.63           C
ATOM    298 1HG  GLU A  39       6.350  -5.331  29.333  1.00 81.63           H
ATOM    299 2HG  GLU A  39       6.034  -6.975  29.854  1.00 81.63           H
ATOM    300  CD  GLU A  39       7.891  -6.163  30.593  1.00 81.63           C
ATOM    301  OE1 GLU A  39       7.555  -5.600  31.657  1.00 81.63           O
ATOM    302  OE2 GLU A  39       9.023  -6.625  30.332  1.00 81.63           O
ATOM    303  HN  GLU A  39       5.497  -8.481  28.005  1.00 81.63           H
ATOM    304  N   LYS A  40       7.060  -6.284  24.839  1.00 87.52           N
ATOM    305  CA  LYS A  40       7.445  -6.577  23.469  1.00 87.52           C
ATOM    306  C   LYS A  40       8.851  -6.030  23.212  1.00 87.52           C
ATOM    307  O   LYS A  40       9.163  -5.609  22.099  1.00 87.52           O
ATOM    308  HA  LYS A  40       7.472  -7.661  23.362  1.00 87.52           H
ATOM    309  CB  LYS A  40       6.392  -6.051  22.492  1.00 87.52           C
ATOM    310 1HB  LYS A  40       6.265  -4.977  22.632  1.00 87.52           H
ATOM    311 2HB  LYS A  40       6.734  -6.200  21.468  1.00 87.52           H
ATOM    312  CG  LYS A  40       5.052  -6.759  22.696  1.00 87.52           C
ATOM    313 1HG  LYS A  40       5.201  -7.839  22.680  1.00 87.52           H
ATOM    314 2HG  LYS A  40       4.649  -6.508  23.678  1.00 87.52           H
ATOM    315  CD  LYS A  40       4.050  -6.361  21.611  1.00 87.52           C
ATOM    316 1HD  LYS A  40       3.858  -5.289  21.664  1.00 87.52           H
ATOM    317 2HD  LYS A  40       4.475  -6.560  20.627  1.00 87.52           H
ATOM    318  CE  LYS A  40       2.735  -7.128  21.770  1.00 87.52           C
ATOM    319 1HE  LYS A  40       2.933  -8.199  21.794  1.00 87.52           H
ATOM    320 2HE  LYS A  40       2.268  -6.868  22.720  1.00 87.52           H
ATOM    321  NZ  LYS A  40       1.814  -6.813  20.656  1.00 87.52           N
ATOM    322 1HZ  LYS A  40       0.983  -7.390  20.730  1.00 87.52           H
ATOM    323 2HZ  LYS A  40       1.550  -5.835  20.701  1.00 87.52           H
ATOM    324 3HZ  LYS A  40       2.276  -6.999  19.772  1.00 87.52           H
ATOM    325  HN  LYS A  40       6.843  -5.325  25.022  1.00 87.52           H
ATOM    326  N   ASN A  41       9.661  -6.054  24.259  1.00 82.65           N
ATOM    327  CA  ASN A  41      11.014  -5.529  24.171  1.00 82.65           C
ATOM    328  C   ASN A  41      11.767  -6.259  23.057  1.00 82.65           C
ATOM    329  O   ASN A  41      12.488  -5.635  22.280  1.00 82.65           O
ATOM    330  HA  ASN A  41      10.895  -4.465  23.967  1.00 82.65           H
ATOM    331  CB  ASN A  41      11.776  -5.749  25.480  1.00 82.65           C
ATOM    332 1HB  ASN A  41      11.676  -6.788  25.793  1.00 82.65           H
ATOM    333 2HB  ASN A  41      12.838  -5.564  25.321  1.00 82.65           H
ATOM    334  CG  ASN A  41      11.251  -4.826  26.581  1.00 82.65           C
ATOM    335  OD1 ASN A  41      10.773  -3.730  26.334  1.00 82.65           O
ATOM    336  ND2 ASN A  41      11.366  -5.327  27.808  1.00 82.65           N
ATOM    337 1HD2 ASN A  41      11.767  -6.233  27.942  1.00 82.65           H
ATOM    338 2HD2 ASN A  41      11.050  -4.798  28.596  1.00 82.65           H
ATOM    339  HN  ASN A  41       9.408  -6.422  25.154  1.00 82.65           H
ATOM    340  N   ASN A  42      11.575  -7.569  23.016  1.00 83.59           N
ATOM    341  CA  ASN A  42      12.268  -8.397  22.044  1.00 83.59           C
ATOM    342  C   ASN A  42      11.811  -8.013  20.635  1.00 83.59           C
ATOM    343  O   ASN A  42      12.603  -8.033  19.694  1.00 83.59           O
ATOM    344  HA  ASN A  42      13.328  -8.201  22.205  1.00 83.59           H
ATOM    345  CB  ASN A  42      11.952  -9.878  22.256  1.00 83.59           C
ATOM    346 1HB  ASN A  42      10.873 -10.030  22.240  1.00 83.59           H
ATOM    347 2HB  ASN A  42      12.368 -10.464  21.437  1.00 83.59           H
ATOM    348  CG  ASN A  42      12.522 -10.375  23.587  1.00 83.59           C
ATOM    349  OD1 ASN A  42      13.281  -9.697  24.259  1.00 83.59           O
ATOM    350  ND2 ASN A  42      12.115 -11.595  23.928  1.00 83.59           N
ATOM    351 1HD2 ASN A  42      11.491 -12.099  23.331  1.00 83.59           H
ATOM    352 2HD2 ASN A  42      12.433 -12.008  24.781  1.00 83.59           H
ATOM    353  HN  ASN A  42      10.960  -8.064  23.630  1.00 83.59           H
ATOM    354  N   VAL A  43      10.534  -7.673  20.534  1.00 90.76           N
ATOM    355  CA  VAL A  43       9.949  -7.337  19.248  1.00 90.76           C
ATOM    356  C   VAL A  43      10.554  -6.025  18.743  1.00 90.76           C
ATOM    357  O   VAL A  43      10.866  -5.896  17.560  1.00 90.76           O
ATOM    358  HA  VAL A  43      10.207  -8.134  18.550  1.00 90.76           H
ATOM    359  CB  VAL A  43       8.424  -7.285  19.364  1.00 90.76           C
ATOM    360  HB  VAL A  43       8.167  -6.476  20.047  1.00 90.76           H
ATOM    361  CG1 VAL A  43       7.781  -6.979  18.010  1.00 90.76           C
ATOM    362 1HG1 VAL A  43       8.136  -6.015  17.648  1.00 90.76           H
ATOM    363 2HG1 VAL A  43       8.051  -7.757  17.295  1.00 90.76           H
ATOM    364 3HG1 VAL A  43       6.697  -6.949  18.121  1.00 90.76           H
ATOM    365  CG2 VAL A  43       7.875  -8.588  19.950  1.00 90.76           C
ATOM    366 1HG2 VAL A  43       8.148  -9.421  19.303  1.00 90.76           H
ATOM    367 2HG2 VAL A  43       8.296  -8.745  20.943  1.00 90.76           H
ATOM    368 3HG2 VAL A  43       6.789  -8.524  20.022  1.00 90.76           H
ATOM    369  HN  VAL A  43       9.905  -7.625  21.310  1.00 90.76           H
ATOM    370  N   ARG A  44      10.703  -5.086  19.666  1.00 86.36           N
ATOM    371  CA  ARG A  44      11.271  -3.791  19.331  1.00 86.36           C
ATOM    372  C   ARG A  44      12.739  -3.944  18.929  1.00 86.36           C
ATOM    373  O   ARG A  44      13.213  -3.261  18.023  1.00 86.36           O
ATOM    374  HA  ARG A  44      10.671  -3.431  18.495  1.00 86.36           H
ATOM    375  CB  ARG A  44      11.170  -2.823  20.511  1.00 86.36           C
ATOM    376 1HB  ARG A  44      11.597  -3.285  21.402  1.00 86.36           H
ATOM    377 2HB  ARG A  44      11.758  -1.929  20.304  1.00 86.36           H
ATOM    378  CG  ARG A  44       9.715  -2.434  20.779  1.00 86.36           C
ATOM    379 1HG  ARG A  44       9.233  -2.152  19.843  1.00 86.36           H
ATOM    380 2HG  ARG A  44       9.171  -3.293  21.171  1.00 86.36           H
ATOM    381  CD  ARG A  44       9.632  -1.274  21.772  1.00 86.36           C
ATOM    382 1HD  ARG A  44      10.323  -0.483  21.480  1.00 86.36           H
ATOM    383 2HD  ARG A  44       8.631  -0.843  21.758  1.00 86.36           H
ATOM    384  NE  ARG A  44       9.956  -1.750  23.136  1.00 86.36           N
ATOM    385  HE  ARG A  44      10.921  -1.831  23.387  1.00 86.36           H
ATOM    386  CZ  ARG A  44       9.039  -2.080  24.054  1.00 86.36           C
ATOM    387  NH1 ARG A  44       7.732  -1.991  23.773  1.00 86.36           N
ATOM    388 1HH1 ARG A  44       7.435  -1.677  22.871  1.00 86.36           H
ATOM    389 2HH1 ARG A  44       7.053  -2.239  24.464  1.00 86.36           H
ATOM    390  NH2 ARG A  44       9.448  -2.500  25.259  1.00 86.36           N
ATOM    391 1HH2 ARG A  44       8.776  -2.750  25.956  1.00 86.36           H
ATOM    392 2HH2 ARG A  44      10.425  -2.563  25.462  1.00 86.36           H
ATOM    393  HN  ARG A  44      10.443  -5.198  20.625  1.00 86.36           H
ATOM    394  N   GLN A  45      13.419  -4.845  19.623  1.00 83.61           N
ATOM    395  CA  GLN A  45      14.833  -5.070  19.375  1.00 83.61           C
ATOM    396  C   GLN A  45      15.042  -5.628  17.966  1.00 83.61           C
ATOM    397  O   GLN A  45      15.955  -5.207  17.257  1.00 83.61           O
ATOM    398  HA  GLN A  45      15.301  -4.090  19.459  1.00 83.61           H
ATOM    399  CB  GLN A  45      15.432  -6.003  20.429  1.00 83.61           C
ATOM    400 1HB  GLN A  45      15.184  -5.639  21.426  1.00 83.61           H
ATOM    401 2HB  GLN A  45      14.992  -6.996  20.334  1.00 83.61           H
ATOM    402  CG  GLN A  45      16.952  -6.097  20.278  1.00 83.61           C
ATOM    403 1HG  GLN A  45      17.199  -6.518  19.303  1.00 83.61           H
ATOM    404 2HG  GLN A  45      17.387  -5.098  20.312  1.00 83.61           H
ATOM    405  CD  GLN A  45      17.561  -6.962  21.383  1.00 83.61           C
ATOM    406  OE1 GLN A  45      16.871  -7.628  22.137  1.00 83.61           O
ATOM    407  NE2 GLN A  45      18.889  -6.915  21.437  1.00 83.61           N
ATOM    408 1HE2 GLN A  45      19.396  -6.347  20.788  1.00 83.61           H
ATOM    409 2HE2 GLN A  45      19.381  -7.447  22.127  1.00 83.61           H
ATOM    410  HN  GLN A  45      13.020  -5.414  20.342  1.00 83.61           H
ATOM    411  N   PHE A  46      14.182  -6.567  17.602  1.00 92.49           N
ATOM    412  CA  PHE A  46      14.227  -7.149  16.271  1.00 92.49           C
ATOM    413  C   PHE A  46      14.003  -6.082  15.198  1.00 92.49           C
ATOM    414  O   PHE A  46      14.727  -6.034  14.205  1.00 92.49           O
ATOM    415  HA  PHE A  46      15.217  -7.588  16.144  1.00 92.49           H
ATOM    416  CB  PHE A  46      13.098  -8.179  16.194  1.00 92.49           C
ATOM    417 1HB  PHE A  46      13.268  -8.947  16.948  1.00 92.49           H
ATOM    418 2HB  PHE A  46      12.157  -7.689  16.445  1.00 92.49           H
ATOM    419  CG  PHE A  46      12.959  -8.849  14.826  1.00 92.49           C
ATOM    420  CD1 PHE A  46      11.998  -8.432  13.959  1.00 92.49           C
ATOM    421  HD1 PHE A  46      11.326  -7.620  14.239  1.00 92.49           H
ATOM    422  CD2 PHE A  46      13.797  -9.861  14.476  1.00 92.49           C
ATOM    423  HD2 PHE A  46      14.568 -10.196  15.171  1.00 92.49           H
ATOM    424  CE1 PHE A  46      11.869  -9.054  12.689  1.00 92.49           C
ATOM    425  HE1 PHE A  46      11.099  -8.720  11.994  1.00 92.49           H
ATOM    426  CE2 PHE A  46      13.669 -10.483  13.206  1.00 92.49           C
ATOM    427  HE2 PHE A  46      14.340 -11.295  12.926  1.00 92.49           H
ATOM    428  CZ  PHE A  46      12.707 -10.067  12.339  1.00 92.49           C
ATOM    429  HZ  PHE A  46      12.609 -10.544  11.364  1.00 92.49           H
ATOM    430  HN  PHE A  46      13.464  -6.930  18.197  1.00 92.49           H
ATOM    431  N   ALA A  47      12.998  -5.253  15.435  1.00 92.59           N
ATOM    432  CA  ALA A  47      12.634  -4.225  14.475  1.00 92.59           C
ATOM    433  C   ALA A  47      13.820  -3.281  14.270  1.00 92.59           C
ATOM    434  O   ALA A  47      14.091  -2.852  13.149  1.00 92.59           O
ATOM    435  HA  ALA A  47      12.406  -4.718  13.530  1.00 92.59           H
ATOM    436  CB  ALA A  47      11.382  -3.491  14.962  1.00 92.59           C
ATOM    437 1HB  ALA A  47      10.561  -4.201  15.063  1.00 92.59           H
ATOM    438 2HB  ALA A  47      11.585  -3.030  15.928  1.00 92.59           H
ATOM    439 3HB  ALA A  47      11.110  -2.720  14.241  1.00 92.59           H
ATOM    440  HN  ALA A  47      12.437  -5.275  16.263  1.00 92.59           H
ATOM    441  N   SER A  48      14.496  -2.984  15.371  1.00 91.09           N
ATOM    442  CA  SER A  48      15.543  -1.976  15.357  1.00 91.09           C
ATOM    443  C   SER A  48      16.717  -2.452  14.499  1.00 91.09           C
ATOM    444  O   SER A  48      17.500  -1.640  14.008  1.00 91.09           O
ATOM    445  HA  SER A  48      15.083  -1.090  14.920  1.00 91.09           H
ATOM    446  CB  SER A  48      16.017  -1.656  16.776  1.00 91.09           C
ATOM    447 1HB  SER A  48      16.636  -0.759  16.758  1.00 91.09           H
ATOM    448 2HB  SER A  48      15.155  -1.437  17.406  1.00 91.09           H
ATOM    449  OG  SER A  48      16.759  -2.732  17.346  1.00 91.09           O
ATOM    450  HG  SER A  48      16.357  -3.606  17.075  1.00 91.09           H
ATOM    451  HN  SER A  48      14.339  -3.419  16.257  1.00 91.09           H
ATOM    452  N   HIS A  49      16.802  -3.765  14.346  1.00 87.30           N
ATOM    453  CA  HIS A  49      17.891  -4.361  13.590  1.00 87.30           C
ATOM    454  C   HIS A  49      17.432  -4.632  12.156  1.00 87.30           C
ATOM    455  O   HIS A  49      18.192  -4.436  11.209  1.00 87.30           O
ATOM    456  HA  HIS A  49      18.697  -3.627  13.572  1.00 87.30           H
ATOM    457  CB  HIS A  49      18.417  -5.614  14.292  1.00 87.30           C
ATOM    458 1HB  HIS A  49      17.577  -6.274  14.513  1.00 87.30           H
ATOM    459 2HB  HIS A  49      19.073  -6.153  13.608  1.00 87.30           H
ATOM    460  CG  HIS A  49      19.168  -5.333  15.571  1.00 87.30           C
ATOM    461  ND1 HIS A  49      20.266  -4.492  15.626  1.00 87.30           N
ATOM    462  HD1 HIS A  49      20.664  -3.999  14.852  1.00 87.30           H
ATOM    463  CD2 HIS A  49      18.968  -5.788  16.841  1.00 87.30           C
ATOM    464  HD2 HIS A  49      18.181  -6.474  17.155  1.00 87.30           H
ATOM    465  CE1 HIS A  49      20.699  -4.451  16.877  1.00 87.30           C
ATOM    466  HE1 HIS A  49      21.550  -3.876  17.242  1.00 87.30           H
ATOM    467  NE2 HIS A  49      19.894  -5.255  17.629  1.00 87.30           N
ATOM    468  HN  HIS A  49      16.145  -4.416  14.726  1.00 87.30           H
ATOM    469  N   PHE A  50      16.190  -5.080  12.041  1.00 90.50           N
ATOM    470  CA  PHE A  50      15.711  -5.643  10.790  1.00 90.50           C
ATOM    471  C   PHE A  50      15.208  -4.545   9.851  1.00 90.50           C
ATOM    472  O   PHE A  50      15.524  -4.547   8.662  1.00 90.50           O
ATOM    473  HA  PHE A  50      16.550  -6.160  10.325  1.00 90.50           H
ATOM    474  CB  PHE A  50      14.547  -6.575  11.136  1.00 90.50           C
ATOM    475 1HB  PHE A  50      14.890  -7.316  11.858  1.00 90.50           H
ATOM    476 2HB  PHE A  50      13.763  -5.994  11.624  1.00 90.50           H
ATOM    477  CG  PHE A  50      13.949  -7.299   9.928  1.00 90.50           C
ATOM    478  CD1 PHE A  50      12.742  -6.913   9.433  1.00 90.50           C
ATOM    479  HD1 PHE A  50      12.201  -6.088   9.897  1.00 90.50           H
ATOM    480  CD2 PHE A  50      14.624  -8.328   9.350  1.00 90.50           C
ATOM    481  HD2 PHE A  50      15.591  -8.637   9.746  1.00 90.50           H
ATOM    482  CE1 PHE A  50      12.187  -7.585   8.312  1.00 90.50           C
ATOM    483  HE1 PHE A  50      11.220  -7.276   7.915  1.00 90.50           H
ATOM    484  CE2 PHE A  50      14.069  -9.000   8.228  1.00 90.50           C
ATOM    485  HE2 PHE A  50      14.610  -9.825   7.765  1.00 90.50           H
ATOM    486  CZ  PHE A  50      12.862  -8.614   7.733  1.00 90.50           C
ATOM    487  HZ  PHE A  50      12.436  -9.130   6.873  1.00 90.50           H
ATOM    488  HN  PHE A  50      15.518  -5.061  12.781  1.00 90.50           H
ATOM    489  N   LEU A  51      14.432  -3.634  10.419  1.00 92.86           N
ATOM    490  CA  LEU A  51      13.637  -2.721   9.616  1.00 92.86           C
ATOM    491  C   LEU A  51      14.554  -1.669   8.989  1.00 92.86           C
ATOM    492  O   LEU A  51      14.474  -1.406   7.790  1.00 92.86           O
ATOM    493  HA  LEU A  51      13.181  -3.303   8.815  1.00 92.86           H
ATOM    494  CB  LEU A  51      12.499  -2.127  10.448  1.00 92.86           C
ATOM    495 1HB  LEU A  51      12.932  -1.619  11.310  1.00 92.86           H
ATOM    496 2HB  LEU A  51      11.997  -1.367   9.850  1.00 92.86           H
ATOM    497  CG  LEU A  51      11.447  -3.118  10.950  1.00 92.86           C
ATOM    498  HG  LEU A  51      11.940  -3.833  11.610  1.00 92.86           H
ATOM    499  CD1 LEU A  51      10.374  -2.407  11.776  1.00 92.86           C
ATOM    500 1HD1 LEU A  51      10.837  -1.923  12.636  1.00 92.86           H
ATOM    501 2HD1 LEU A  51       9.880  -1.656  11.160  1.00 92.86           H
ATOM    502 3HD1 LEU A  51       9.639  -3.134  12.121  1.00 92.86           H
ATOM    503  CD2 LEU A  51      10.845  -3.914   9.791  1.00 92.86           C
ATOM    504 1HD2 LEU A  51      10.372  -3.229   9.087  1.00 92.86           H
ATOM    505 2HD2 LEU A  51      11.634  -4.469   9.283  1.00 92.86           H
ATOM    506 3HD2 LEU A  51      10.101  -4.611  10.176  1.00 92.86           H
ATOM    507  HN  LEU A  51      14.343  -3.514  11.408  1.00 92.86           H
ATOM    508  N   PRO A  52      15.439  -1.052   9.783  1.00 94.45           N
ATOM    509  CA  PRO A  52      16.151   0.146   9.332  1.00 94.45           C
ATOM    510  C   PRO A  52      16.849  -0.066   7.998  1.00 94.45           C
ATOM    511  O   PRO A  52      16.704   0.743   7.083  1.00 94.45           O
ATOM    512  HA  PRO A  52      15.446   0.959   9.159  1.00 94.45           H
ATOM    513  CB  PRO A  52      17.151   0.419  10.458  1.00 94.45           C
ATOM    514 1HB  PRO A  52      18.110  -0.062  10.268  1.00 94.45           H
ATOM    515 2HB  PRO A  52      17.347   1.486  10.570  1.00 94.45           H
ATOM    516  CG  PRO A  52      16.463  -0.160  11.689  1.00 94.45           C
ATOM    517 1HG  PRO A  52      17.173  -0.363  12.491  1.00 94.45           H
ATOM    518 2HG  PRO A  52      15.724   0.527  12.100  1.00 94.45           H
ATOM    519  CD  PRO A  52      15.826  -1.432  11.154  1.00 94.45           C
ATOM    520 1HD  PRO A  52      16.526  -2.267  11.155  1.00 94.45           H
ATOM    521 2HD  PRO A  52      14.969  -1.738  11.754  1.00 94.45           H
ATOM    522  N   PRO A  53      17.618  -1.153   7.856  1.00 95.30           N
ATOM    523  CA  PRO A  53      18.416  -1.360   6.645  1.00 95.30           C
ATOM    524  C   PRO A  53      17.553  -1.641   5.426  1.00 95.30           C
ATOM    525  O   PRO A  53      17.889  -1.233   4.316  1.00 95.30           O
ATOM    526  HA  PRO A  53      18.969  -0.453   6.399  1.00 95.30           H
ATOM    527  CB  PRO A  53      19.307  -2.554   6.997  1.00 95.30           C
ATOM    528 1HB  PRO A  53      19.520  -3.167   6.122  1.00 95.30           H
ATOM    529 2HB  PRO A  53      20.267  -2.232   7.402  1.00 95.30           H
ATOM    530  CG  PRO A  53      18.503  -3.308   8.017  1.00 95.30           C
ATOM    531 1HG  PRO A  53      17.794  -3.984   7.539  1.00 95.30           H
ATOM    532 2HG  PRO A  53      19.145  -3.918   8.653  1.00 95.30           H
ATOM    533  CD  PRO A  53      17.791  -2.257   8.818  1.00 95.30           C
ATOM    534 1HD  PRO A  53      16.833  -2.617   9.192  1.00 95.30           H
ATOM    535 2HD  PRO A  53      18.377  -1.947   9.684  1.00 95.30           H
ATOM    536  N   LEU A  54      16.452  -2.338   5.668  1.00 92.85           N
ATOM    537  CA  LEU A  54      15.572  -2.747   4.586  1.00 92.85           C
ATOM    538  C   LEU A  54      14.852  -1.518   4.029  1.00 92.85           C
ATOM    539  O   LEU A  54      14.698  -1.381   2.816  1.00 92.85           O
ATOM    540  HA  LEU A  54      16.197  -3.168   3.799  1.00 92.85           H
ATOM    541  CB  LEU A  54      14.626  -3.854   5.055  1.00 92.85           C
ATOM    542 1HB  LEU A  54      14.100  -3.504   5.943  1.00 92.85           H
ATOM    543 2HB  LEU A  54      13.875  -4.014   4.281  1.00 92.85           H
ATOM    544  CG  LEU A  54      15.278  -5.200   5.380  1.00 92.85           C
ATOM    545  HG  LEU A  54      16.009  -5.042   6.173  1.00 92.85           H
ATOM    546  CD1 LEU A  54      14.244  -6.196   5.909  1.00 92.85           C
ATOM    547 1HD1 LEU A  54      13.789  -5.799   6.817  1.00 92.85           H
ATOM    548 2HD1 LEU A  54      13.473  -6.354   5.155  1.00 92.85           H
ATOM    549 3HD1 LEU A  54      14.734  -7.144   6.133  1.00 92.85           H
ATOM    550  CD2 LEU A  54      16.036  -5.749   4.170  1.00 92.85           C
ATOM    551 1HD2 LEU A  54      15.343  -5.888   3.340  1.00 92.85           H
ATOM    552 2HD2 LEU A  54      16.815  -5.044   3.879  1.00 92.85           H
ATOM    553 3HD2 LEU A  54      16.489  -6.706   4.429  1.00 92.85           H
ATOM    554  HN  LEU A  54      16.160  -2.622   6.581  1.00 92.85           H
ATOM    555  N   TYR A  55      14.430  -0.654   4.941  1.00 93.22           N
ATOM    556  CA  TYR A  55      13.704   0.545   4.557  1.00 93.22           C
ATOM    557  C   TYR A  55      14.601   1.498   3.765  1.00 93.22           C
ATOM    558  O   TYR A  55      14.156   2.115   2.798  1.00 93.22           O
ATOM    559  HA  TYR A  55      12.864   0.244   3.932  1.00 93.22           H
ATOM    560  CB  TYR A  55      13.289   1.222   5.865  1.00 93.22           C
ATOM    561 1HB  TYR A  55      14.137   1.221   6.548  1.00 93.22           H
ATOM    562 2HB  TYR A  55      13.045   2.265   5.660  1.00 93.22           H
ATOM    563  CG  TYR A  55      12.094   0.562   6.556  1.00 93.22           C
ATOM    564  CD1 TYR A  55      11.540  -0.586   6.027  1.00 93.22           C
ATOM    565  HD1 TYR A  55      11.953  -1.022   5.117  1.00 93.22           H
ATOM    566  CD2 TYR A  55      11.572   1.113   7.708  1.00 93.22           C
ATOM    567  HD2 TYR A  55      12.010   2.020   8.125  1.00 93.22           H
ATOM    568  CE1 TYR A  55      10.416  -1.208   6.678  1.00 93.22           C
ATOM    569  HE1 TYR A  55       9.968  -2.115   6.271  1.00 93.22           H
ATOM    570  CE2 TYR A  55      10.448   0.491   8.358  1.00 93.22           C
ATOM    571  HE2 TYR A  55      10.025   0.917   9.269  1.00 93.22           H
ATOM    572  CZ  TYR A  55       9.925  -0.639   7.811  1.00 93.22           C
ATOM    573  OH  TYR A  55       8.864  -1.227   8.426  1.00 93.22           O
ATOM    574  HH  TYR A  55       8.538  -1.999   7.881  1.00 93.22           H
ATOM    575  HN  TYR A  55      14.576  -0.763   5.924  1.00 93.22           H
ATOM    576  N   TRP A  56      15.848   1.590   4.204  1.00 92.40           N
ATOM    577  CA  TRP A  56      16.822   2.425   3.523  1.00 92.40           C
ATOM    578  C   TRP A  56      17.020   1.867   2.113  1.00 92.40           C
ATOM    579  O   TRP A  56      17.085   2.623   1.145  1.00 92.40           O
ATOM    580  HA  TRP A  56      16.415   3.435   3.470  1.00 92.40           H
ATOM    581  CB  TRP A  56      18.124   2.511   4.322  1.00 92.40           C
ATOM    582 1HB  TRP A  56      18.338   1.534   4.755  1.00 92.40           H
ATOM    583 2HB  TRP A  56      18.942   2.743   3.639  1.00 92.40           H
ATOM    584  CG  TRP A  56      18.101   3.554   5.440  1.00 92.40           C
ATOM    585  CD1 TRP A  56      18.203   3.351   6.761  1.00 92.40           C
ATOM    586  HD1 TRP A  56      18.321   2.370   7.223  1.00 92.40           H
ATOM    587  CD2 TRP A  56      17.963   4.982   5.282  1.00 92.40           C
ATOM    588  NE1 TRP A  56      18.141   4.537   7.462  1.00 92.40           N
ATOM    589  HE1 TRP A  56      18.195   4.642   8.455  1.00 92.40           H
ATOM    590  CE2 TRP A  56      17.990   5.561   6.534  1.00 92.40           C
ATOM    591  CE3 TRP A  56      17.820   5.758   4.118  1.00 92.40           C
ATOM    592  HE3 TRP A  56      17.796   5.325   3.118  1.00 92.40           H
ATOM    593  CZ2 TRP A  56      17.880   6.941   6.743  1.00 92.40           C
ATOM    594  HZ2 TRP A  56      17.904   7.374   7.743  1.00 92.40           H
ATOM    595  CZ3 TRP A  56      17.711   7.136   4.344  1.00 92.40           C
ATOM    596  HZ3 TRP A  56      17.597   7.784   3.475  1.00 92.40           H
ATOM    597  CH2 TRP A  56      17.736   7.734   5.598  1.00 92.40           C
ATOM    598  HH2 TRP A  56      17.645   8.817   5.691  1.00 92.40           H
ATOM    599  HN  TRP A  56      16.194   1.106   5.008  1.00 92.40           H
ATOM    600  N   LEU A  57      17.112   0.547   2.041  1.00 92.92           N
ATOM    601  CA  LEU A  57      17.315  -0.121   0.767  1.00 92.92           C
ATOM    602  C   LEU A  57      16.141   0.193  -0.162  1.00 92.92           C
ATOM    603  O   LEU A  57      16.340   0.609  -1.302  1.00 92.92           O
ATOM    604  HA  LEU A  57      18.224   0.288   0.325  1.00 92.92           H
ATOM    605  CB  LEU A  57      17.549  -1.619   0.978  1.00 92.92           C
ATOM    606 1HB  LEU A  57      18.413  -1.743   1.631  1.00 92.92           H
ATOM    607 2HB  LEU A  57      16.689  -2.029   1.507  1.00 92.92           H
ATOM    608  CG  LEU A  57      17.777  -2.447  -0.288  1.00 92.92           C
ATOM    609  HG  LEU A  57      16.954  -2.253  -0.975  1.00 92.92           H
ATOM    610  CD1 LEU A  57      19.066  -2.024  -0.994  1.00 92.92           C
ATOM    611 1HD1 LEU A  57      19.000  -0.973  -1.272  1.00 92.92           H
ATOM    612 2HD1 LEU A  57      19.913  -2.171  -0.324  1.00 92.92           H
ATOM    613 3HD1 LEU A  57      19.204  -2.629  -1.891  1.00 92.92           H
ATOM    614  CD2 LEU A  57      17.759  -3.944   0.027  1.00 92.92           C
ATOM    615 1HD2 LEU A  57      18.549  -4.175   0.742  1.00 92.92           H
ATOM    616 2HD2 LEU A  57      16.793  -4.215   0.452  1.00 92.92           H
ATOM    617 3HD2 LEU A  57      17.924  -4.510  -0.891  1.00 92.92           H
ATOM    618  HN  LEU A  57      17.049  -0.062   2.832  1.00 92.92           H
ATOM    619  N   VAL A  58      14.941  -0.019   0.361  1.00 94.74           N
ATOM    620  CA  VAL A  58      13.737   0.174  -0.428  1.00 94.74           C
ATOM    621  C   VAL A  58      13.671   1.627  -0.904  1.00 94.74           C
ATOM    622  O   VAL A  58      13.345   1.891  -2.060  1.00 94.74           O
ATOM    623  HA  VAL A  58      13.806  -0.477  -1.300  1.00 94.74           H
ATOM    624  CB  VAL A  58      12.508  -0.246   0.381  1.00 94.74           C
ATOM    625  HB  VAL A  58      12.528   0.296   1.326  1.00 94.74           H
ATOM    626  CG1 VAL A  58      11.217   0.130  -0.348  1.00 94.74           C
ATOM    627 1HG1 VAL A  58      11.184   1.209  -0.498  1.00 94.74           H
ATOM    628 2HG1 VAL A  58      11.187  -0.372  -1.315  1.00 94.74           H
ATOM    629 3HG1 VAL A  58      10.359  -0.180   0.249  1.00 94.74           H
ATOM    630  CG2 VAL A  58      12.545  -1.742   0.696  1.00 94.74           C
ATOM    631 1HG2 VAL A  58      12.561  -2.309  -0.234  1.00 94.74           H
ATOM    632 2HG2 VAL A  58      13.440  -1.970   1.276  1.00 94.74           H
ATOM    633 3HG2 VAL A  58      11.660  -2.014   1.272  1.00 94.74           H
ATOM    634  HN  VAL A  58      14.786  -0.316   1.303  1.00 94.74           H
ATOM    635  N   PHE A  59      13.987   2.531   0.012  1.00 95.57           N
ATOM    636  CA  PHE A  59      13.925   3.952  -0.286  1.00 95.57           C
ATOM    637  C   PHE A  59      14.839   4.306  -1.461  1.00 95.57           C
ATOM    638  O   PHE A  59      14.400   4.925  -2.429  1.00 95.57           O
ATOM    639  HA  PHE A  59      12.892   4.182  -0.549  1.00 95.57           H
ATOM    640  CB  PHE A  59      14.408   4.692   0.963  1.00 95.57           C
ATOM    641 1HB  PHE A  59      13.697   4.523   1.771  1.00 95.57           H
ATOM    642 2HB  PHE A  59      15.360   4.265   1.280  1.00 95.57           H
ATOM    643  CG  PHE A  59      14.584   6.199   0.763  1.00 95.57           C
ATOM    644  CD1 PHE A  59      15.830   6.744   0.762  1.00 95.57           C
ATOM    645  HD1 PHE A  59      16.704   6.107   0.903  1.00 95.57           H
ATOM    646  CD2 PHE A  59      13.494   6.993   0.588  1.00 95.57           C
ATOM    647  HD2 PHE A  59      12.496   6.557   0.589  1.00 95.57           H
ATOM    648  CE1 PHE A  59      15.993   8.143   0.577  1.00 95.57           C
ATOM    649  HE1 PHE A  59      16.992   8.579   0.576  1.00 95.57           H
ATOM    650  CE2 PHE A  59      13.657   8.392   0.403  1.00 95.57           C
ATOM    651  HE2 PHE A  59      12.784   9.028   0.262  1.00 95.57           H
ATOM    652  CZ  PHE A  59      14.903   8.937   0.402  1.00 95.57           C
ATOM    653  HZ  PHE A  59      15.028  10.010   0.260  1.00 95.57           H
ATOM    654  HN  PHE A  59      14.280   2.307   0.941  1.00 95.57           H
ATOM    655  N   ILE A  60      16.093   3.898  -1.337  1.00 93.86           N
ATOM    656  CA  ILE A  60      17.109   4.302  -2.294  1.00 93.86           C
ATOM    657  C   ILE A  60      16.725   3.792  -3.685  1.00 93.86           C
ATOM    658  O   ILE A  60      16.678   4.563  -4.641  1.00 93.86           O
ATOM    659  HA  ILE A  60      17.122   5.392  -2.317  1.00 93.86           H
ATOM    660  CB  ILE A  60      18.494   3.843  -1.832  1.00 93.86           C
ATOM    661  HB  ILE A  60      18.432   2.789  -1.562  1.00 93.86           H
ATOM    662  CG1 ILE A  60      18.934   4.605  -0.580  1.00 93.86           C
ATOM    663 1HG1 ILE A  60      19.177   5.634  -0.843  1.00 93.86           H
ATOM    664 2HG1 ILE A  60      18.111   4.644   0.134  1.00 93.86           H
ATOM    665  CG2 ILE A  60      19.517   3.960  -2.963  1.00 93.86           C
ATOM    666 1HG2 ILE A  60      19.204   3.337  -3.801  1.00 93.86           H
ATOM    667 2HG2 ILE A  60      19.583   4.999  -3.287  1.00 93.86           H
ATOM    668 3HG2 ILE A  60      20.492   3.628  -2.607  1.00 93.86           H
ATOM    669  CD1 ILE A  60      20.148   3.938   0.069  1.00 93.86           C
ATOM    670 1HD1 ILE A  60      19.894   2.917   0.353  1.00 93.86           H
ATOM    671 2HD1 ILE A  60      20.976   3.922  -0.640  1.00 93.86           H
ATOM    672 3HD1 ILE A  60      20.440   4.500   0.956  1.00 93.86           H
ATOM    673  HN  ILE A  60      16.418   3.304  -0.601  1.00 93.86           H
ATOM    674  N   VAL A  61      16.460   2.496  -3.752  1.00 94.05           N
ATOM    675  CA  VAL A  61      16.212   1.848  -5.029  1.00 94.05           C
ATOM    676  C   VAL A  61      14.911   2.387  -5.625  1.00 94.05           C
ATOM    677  O   VAL A  61      14.842   2.671  -6.820  1.00 94.05           O
ATOM    678  HA  VAL A  61      17.036   2.106  -5.694  1.00 94.05           H
ATOM    679  CB  VAL A  61      16.204   0.328  -4.852  1.00 94.05           C
ATOM    680  HB  VAL A  61      15.438   0.080  -4.117  1.00 94.05           H
ATOM    681  CG1 VAL A  61      15.843  -0.374  -6.162  1.00 94.05           C
ATOM    682 1HG1 VAL A  61      14.852  -0.055  -6.484  1.00 94.05           H
ATOM    683 2HG1 VAL A  61      16.575  -0.115  -6.927  1.00 94.05           H
ATOM    684 3HG1 VAL A  61      15.844  -1.453  -6.008  1.00 94.05           H
ATOM    685  CG2 VAL A  61      17.548  -0.169  -4.316  1.00 94.05           C
ATOM    686 1HG2 VAL A  61      18.339   0.097  -5.017  1.00 94.05           H
ATOM    687 2HG2 VAL A  61      17.748   0.295  -3.350  1.00 94.05           H
ATOM    688 3HG2 VAL A  61      17.515  -1.252  -4.200  1.00 94.05           H
ATOM    689  HN  VAL A  61      16.414   1.892  -2.956  1.00 94.05           H
ATOM    690  N   GLY A  62      13.911   2.513  -4.765  1.00 95.48           N
ATOM    691  CA  GLY A  62      12.580   2.885  -5.214  1.00 95.48           C
ATOM    692  C   GLY A  62      12.547   4.340  -5.687  1.00 95.48           C
ATOM    693  O   GLY A  62      11.934   4.651  -6.707  1.00 95.48           O
ATOM    694 1HA  GLY A  62      12.269   2.228  -6.026  1.00 95.48           H
ATOM    695 2HA  GLY A  62      11.866   2.747  -4.402  1.00 95.48           H
ATOM    696  HN  GLY A  62      13.999   2.367  -3.780  1.00 95.48           H
ATOM    697  N   ALA A  63      13.215   5.192  -4.923  1.00 95.32           N
ATOM    698  CA  ALA A  63      13.228   6.614  -5.223  1.00 95.32           C
ATOM    699  C   ALA A  63      13.865   6.836  -6.596  1.00 95.32           C
ATOM    700  O   ALA A  63      13.334   7.581  -7.418  1.00 95.32           O
ATOM    701  HA  ALA A  63      12.193   6.956  -5.252  1.00 95.32           H
ATOM    702  CB  ALA A  63      13.963   7.364  -4.110  1.00 95.32           C
ATOM    703 1HB  ALA A  63      13.453   7.197  -3.161  1.00 95.32           H
ATOM    704 2HB  ALA A  63      14.988   6.998  -4.041  1.00 95.32           H
ATOM    705 3HB  ALA A  63      13.973   8.430  -4.335  1.00 95.32           H
ATOM    706  HN  ALA A  63      13.739   4.926  -4.115  1.00 95.32           H
ATOM    707  N   LEU A  64      14.996   6.176  -6.801  1.00 89.91           N
ATOM    708  CA  LEU A  64      15.711   6.291  -8.061  1.00 89.91           C
ATOM    709  C   LEU A  64      14.831   5.757  -9.192  1.00 89.91           C
ATOM    710  O   LEU A  64      14.685   6.404 -10.228  1.00 89.91           O
ATOM    711  HA  LEU A  64      15.894   7.351  -8.237  1.00 89.91           H
ATOM    712  CB  LEU A  64      17.075   5.605  -7.967  1.00 89.91           C
ATOM    713 1HB  LEU A  64      16.925   4.589  -7.601  1.00 89.91           H
ATOM    714 2HB  LEU A  64      17.489   5.524  -8.972  1.00 89.91           H
ATOM    715  CG  LEU A  64      18.111   6.291  -7.073  1.00 89.91           C
ATOM    716  HG  LEU A  64      17.667   6.439  -6.088  1.00 89.91           H
ATOM    717  CD1 LEU A  64      19.344   5.406  -6.884  1.00 89.91           C
ATOM    718 1HD1 LEU A  64      19.049   4.465  -6.419  1.00 89.91           H
ATOM    719 2HD1 LEU A  64      19.799   5.204  -7.854  1.00 89.91           H
ATOM    720 3HD1 LEU A  64      20.064   5.917  -6.245  1.00 89.91           H
ATOM    721  CD2 LEU A  64      18.475   7.673  -7.617  1.00 89.91           C
ATOM    722 1HD2 LEU A  64      18.892   7.571  -8.619  1.00 89.91           H
ATOM    723 2HD2 LEU A  64      17.581   8.296  -7.657  1.00 89.91           H
ATOM    724 3HD2 LEU A  64      19.213   8.139  -6.963  1.00 89.91           H
ATOM    725  HN  LEU A  64      15.422   5.573  -6.127  1.00 89.91           H
ATOM    726  N   GLY A  65      14.267   4.582  -8.956  1.00 93.28           N
ATOM    727  CA  GLY A  65      13.539   3.878  -9.998  1.00 93.28           C
ATOM    728  C   GLY A  65      12.316   4.680 -10.450  1.00 93.28           C
ATOM    729  O   GLY A  65      12.143   4.937 -11.640  1.00 93.28           O
ATOM    730 1HA  GLY A  65      14.196   3.700 -10.849  1.00 93.28           H
ATOM    731 2HA  GLY A  65      13.222   2.902  -9.630  1.00 93.28           H
ATOM    732  HN  GLY A  65      14.302   4.112  -8.074  1.00 93.28           H
ATOM    733  N   ASN A  66      11.500   5.052  -9.475  1.00 91.24           N
ATOM    734  CA  ASN A  66      10.232   5.699  -9.767  1.00 91.24           C
ATOM    735  C   ASN A  66      10.496   7.093 -10.342  1.00 91.24           C
ATOM    736  O   ASN A  66       9.736   7.577 -11.179  1.00 91.24           O
ATOM    737  HA  ASN A  66       9.732   5.043 -10.479  1.00 91.24           H
ATOM    738  CB  ASN A  66       9.392   5.862  -8.499  1.00 91.24           C
ATOM    739 1HB  ASN A  66      10.024   6.209  -7.681  1.00 91.24           H
ATOM    740 2HB  ASN A  66       8.630   6.626  -8.659  1.00 91.24           H
ATOM    741  CG  ASN A  66       8.724   4.542  -8.110  1.00 91.24           C
ATOM    742  OD1 ASN A  66       7.876   4.015  -8.811  1.00 91.24           O
ATOM    743  ND2 ASN A  66       9.152   4.038  -6.956  1.00 91.24           N
ATOM    744 1HD2 ASN A  66       9.851   4.521  -6.429  1.00 91.24           H
ATOM    745 2HD2 ASN A  66       8.775   3.177  -6.616  1.00 91.24           H
ATOM    746  HN  ASN A  66      11.692   4.918  -8.503  1.00 91.24           H
ATOM    747  N   SER A  67      11.576   7.698  -9.869  1.00 91.44           N
ATOM    748  CA  SER A  67      11.984   8.999 -10.369  1.00 91.44           C
ATOM    749  C   SER A  67      12.298   8.911 -11.864  1.00 91.44           C
ATOM    750  O   SER A  67      11.971   9.820 -12.625  1.00 91.44           O
ATOM    751  HA  SER A  67      11.131   9.656 -10.195  1.00 91.44           H
ATOM    752  CB  SER A  67      13.198   9.529  -9.602  1.00 91.44           C
ATOM    753 1HB  SER A  67      14.020   8.819  -9.692  1.00 91.44           H
ATOM    754 2HB  SER A  67      13.532  10.463 -10.053  1.00 91.44           H
ATOM    755  OG  SER A  67      12.906   9.745  -8.224  1.00 91.44           O
ATOM    756  HG  SER A  67      13.442   9.118  -7.659  1.00 91.44           H
ATOM    757  HN  SER A  67      12.166   7.314  -9.158  1.00 91.44           H
ATOM    758  N   LEU A  68      12.928   7.807 -12.239  1.00 86.24           N
ATOM    759  CA  LEU A  68      13.262   7.574 -13.634  1.00 86.24           C
ATOM    760  C   LEU A  68      11.973   7.401 -14.440  1.00 86.24           C
ATOM    761  O   LEU A  68      11.859   7.915 -15.552  1.00 86.24           O
ATOM    762  HA  LEU A  68      13.781   8.460 -13.998  1.00 86.24           H
ATOM    763  CB  LEU A  68      14.230   6.396 -13.763  1.00 86.24           C
ATOM    764 1HB  LEU A  68      13.868   5.583 -13.134  1.00 86.24           H
ATOM    765 2HB  LEU A  68      14.202   6.040 -14.793  1.00 86.24           H
ATOM    766  CG  LEU A  68      15.686   6.681 -13.391  1.00 86.24           C
ATOM    767  HG  LEU A  68      15.701   7.168 -12.416  1.00 86.24           H
ATOM    768  CD1 LEU A  68      16.483   5.382 -13.259  1.00 86.24           C
ATOM    769 1HD1 LEU A  68      16.039   4.760 -12.482  1.00 86.24           H
ATOM    770 2HD1 LEU A  68      16.463   4.846 -14.208  1.00 86.24           H
ATOM    771 3HD1 LEU A  68      17.515   5.613 -12.994  1.00 86.24           H
ATOM    772  CD2 LEU A  68      16.328   7.648 -14.388  1.00 86.24           C
ATOM    773 1HD2 LEU A  68      16.301   7.211 -15.386  1.00 86.24           H
ATOM    774 2HD2 LEU A  68      15.776   8.589 -14.388  1.00 86.24           H
ATOM    775 3HD2 LEU A  68      17.362   7.834 -14.100  1.00 86.24           H
ATOM    776  HN  LEU A  68      13.209   7.082 -11.610  1.00 86.24           H
ATOM    777  N   VAL A  69      11.035   6.677 -13.848  1.00 89.60           N
ATOM    778  CA  VAL A  69       9.771   6.402 -14.511  1.00 89.60           C
ATOM    779  C   VAL A  69       9.093   7.725 -14.874  1.00 89.60           C
ATOM    780  O   VAL A  69       8.658   7.913 -16.009  1.00 89.60           O
ATOM    781  HA  VAL A  69       9.993   5.859 -15.429  1.00 89.60           H
ATOM    782  CB  VAL A  69       8.901   5.506 -13.628  1.00 89.60           C
ATOM    783  HB  VAL A  69       8.815   5.981 -12.650  1.00 89.60           H
ATOM    784  CG1 VAL A  69       7.492   5.367 -14.208  1.00 89.60           C
ATOM    785 1HG1 VAL A  69       7.027   6.351 -14.274  1.00 89.60           H
ATOM    786 2HG1 VAL A  69       7.551   4.926 -15.203  1.00 89.60           H
ATOM    787 3HG1 VAL A  69       6.894   4.725 -13.561  1.00 89.60           H
ATOM    788  CG2 VAL A  69       9.550   4.135 -13.429  1.00 89.60           C
ATOM    789 1HG2 VAL A  69       9.680   3.651 -14.397  1.00 89.60           H
ATOM    790 2HG2 VAL A  69      10.521   4.259 -12.951  1.00 89.60           H
ATOM    791 3HG2 VAL A  69       8.910   3.518 -12.798  1.00 89.60           H
ATOM    792  HN  VAL A  69      11.127   6.281 -12.934  1.00 89.60           H
ATOM    793  N   ILE A  70       9.023   8.607 -13.888  1.00 89.88           N
ATOM    794  CA  ILE A  70       8.337   9.876 -14.066  1.00 89.88           C
ATOM    795  C   ILE A  70       9.035  10.677 -15.167  1.00 89.88           C
ATOM    796  O   ILE A  70       8.376  11.273 -16.018  1.00 89.88           O
ATOM    797  HA  ILE A  70       7.321   9.655 -14.391  1.00 89.88           H
ATOM    798  CB  ILE A  70       8.235  10.621 -12.733  1.00 89.88           C
ATOM    799  HB  ILE A  70       9.231  10.673 -12.293  1.00 89.88           H
ATOM    800  CG1 ILE A  70       7.344   9.862 -11.748  1.00 89.88           C
ATOM    801 1HG1 ILE A  70       6.299   9.969 -12.040  1.00 89.88           H
ATOM    802 2HG1 ILE A  70       7.579   8.799 -11.785  1.00 89.88           H
ATOM    803  CG2 ILE A  70       7.760  12.060 -12.945  1.00 89.88           C
ATOM    804 1HG2 ILE A  70       8.468  12.586 -13.586  1.00 89.88           H
ATOM    805 2HG2 ILE A  70       6.778  12.052 -13.418  1.00 89.88           H
ATOM    806 3HG2 ILE A  70       7.696  12.567 -11.982  1.00 89.88           H
ATOM    807  CD1 ILE A  70       7.536  10.384 -10.322  1.00 89.88           C
ATOM    808 1HD1 ILE A  70       8.576  10.253 -10.024  1.00 89.88           H
ATOM    809 2HD1 ILE A  70       7.277  11.442 -10.284  1.00 89.88           H
ATOM    810 3HD1 ILE A  70       6.891   9.827  -9.642  1.00 89.88           H
ATOM    811  HN  ILE A  70       9.424   8.467 -12.982  1.00 89.88           H
ATOM    812  N   LEU A  71      10.359  10.667 -15.114  1.00 85.57           N
ATOM    813  CA  LEU A  71      11.152  11.406 -16.081  1.00 85.57           C
ATOM    814  C   LEU A  71      10.835  10.897 -17.489  1.00 85.57           C
ATOM    815  O   LEU A  71      10.643  11.689 -18.411  1.00 85.57           O
ATOM    816  HA  LEU A  71      10.854  12.452 -16.017  1.00 85.57           H
ATOM    817  CB  LEU A  71      12.638  11.335 -15.722  1.00 85.57           C
ATOM    818 1HB  LEU A  71      12.827  10.380 -15.231  1.00 85.57           H
ATOM    819 2HB  LEU A  71      13.215  11.339 -16.646  1.00 85.57           H
ATOM    820  CG  LEU A  71      13.163  12.453 -14.820  1.00 85.57           C
ATOM    821  HG  LEU A  71      12.397  12.685 -14.081  1.00 85.57           H
ATOM    822  CD1 LEU A  71      14.408  12.001 -14.055  1.00 85.57           C
ATOM    823 1HD1 LEU A  71      14.161  11.140 -13.434  1.00 85.57           H
ATOM    824 2HD1 LEU A  71      15.190  11.726 -14.762  1.00 85.57           H
ATOM    825 3HD1 LEU A  71      14.761  12.815 -13.421  1.00 85.57           H
ATOM    826  CD2 LEU A  71      13.417  13.731 -15.623  1.00 85.57           C
ATOM    827 1HD2 LEU A  71      14.155  13.532 -16.399  1.00 85.57           H
ATOM    828 2HD2 LEU A  71      12.486  14.062 -16.083  1.00 85.57           H
ATOM    829 3HD2 LEU A  71      13.790  14.510 -14.958  1.00 85.57           H
ATOM    830  HN  LEU A  71      10.887  10.167 -14.428  1.00 85.57           H
ATOM    831  N   VAL A  72      10.790   9.578 -17.611  1.00 85.78           N
ATOM    832  CA  VAL A  72      10.612   8.952 -18.910  1.00 85.78           C
ATOM    833  C   VAL A  72       9.277   9.400 -19.509  1.00 85.78           C
ATOM    834  O   VAL A  72       9.212   9.775 -20.678  1.00 85.78           O
ATOM    835  HA  VAL A  72      11.420   9.299 -19.555  1.00 85.78           H
ATOM    836  CB  VAL A  72      10.729   7.433 -18.779  1.00 85.78           C
ATOM    837  HB  VAL A  72      10.053   7.111 -17.987  1.00 85.78           H
ATOM    838  CG1 VAL A  72      10.301   6.736 -20.073  1.00 85.78           C
ATOM    839 1HG1 VAL A  72       9.265   6.989 -20.296  1.00 85.78           H
ATOM    840 2HG1 VAL A  72      10.940   7.067 -20.892  1.00 85.78           H
ATOM    841 3HG1 VAL A  72      10.394   5.657 -19.952  1.00 85.78           H
ATOM    842  CG2 VAL A  72      12.149   7.024 -18.381  1.00 85.78           C
ATOM    843 1HG2 VAL A  72      12.852   7.364 -19.141  1.00 85.78           H
ATOM    844 2HG2 VAL A  72      12.402   7.478 -17.422  1.00 85.78           H
ATOM    845 3HG2 VAL A  72      12.204   5.939 -18.295  1.00 85.78           H
ATOM    846  HN  VAL A  72      10.873   8.943 -16.843  1.00 85.78           H
ATOM    847  N   TYR A  73       8.246   9.347 -18.679  1.00 82.81           N
ATOM    848  CA  TYR A  73       6.907   9.694 -19.125  1.00 82.81           C
ATOM    849  C   TYR A  73       6.807  11.187 -19.446  1.00 82.81           C
ATOM    850  O   TYR A  73       6.083  11.581 -20.359  1.00 82.81           O
ATOM    851  HA  TYR A  73       6.694   9.121 -20.028  1.00 82.81           H
ATOM    852  CB  TYR A  73       5.976   9.373 -17.955  1.00 82.81           C
ATOM    853 1HB  TYR A  73       6.536   9.458 -17.024  1.00 82.81           H
ATOM    854 2HB  TYR A  73       5.182  10.119 -17.920  1.00 82.81           H
ATOM    855  CG  TYR A  73       5.343   7.981 -18.027  1.00 82.81           C
ATOM    856  CD1 TYR A  73       4.413   7.696 -19.006  1.00 82.81           C
ATOM    857  HD1 TYR A  73       4.129   8.462 -19.728  1.00 82.81           H
ATOM    858  CD2 TYR A  73       5.703   7.012 -17.114  1.00 82.81           C
ATOM    859  HD2 TYR A  73       6.438   7.237 -16.341  1.00 82.81           H
ATOM    860  CE1 TYR A  73       3.818   6.386 -19.074  1.00 82.81           C
ATOM    861  HE1 TYR A  73       3.082   6.148 -19.842  1.00 82.81           H
ATOM    862  CE2 TYR A  73       5.108   5.702 -17.182  1.00 82.81           C
ATOM    863  HE2 TYR A  73       5.383   4.927 -16.466  1.00 82.81           H
ATOM    864  CZ  TYR A  73       4.195   5.454 -18.158  1.00 82.81           C
ATOM    865  OH  TYR A  73       3.633   4.217 -18.223  1.00 82.81           O
ATOM    866  HH  TYR A  73       3.066   4.141 -19.043  1.00 82.81           H
ATOM    867  HN  TYR A  73       8.313   9.072 -17.720  1.00 82.81           H
ATOM    868  N   TRP A  74       7.543  11.976 -18.678  1.00 73.03           N
ATOM    869  CA  TRP A  74       7.461  13.422 -18.793  1.00 73.03           C
ATOM    870  C   TRP A  74       8.034  13.821 -20.154  1.00 73.03           C
ATOM    871  O   TRP A  74       7.394  14.549 -20.911  1.00 73.03           O
ATOM    872  HA  TRP A  74       6.409  13.701 -18.735  1.00 73.03           H
ATOM    873  CB  TRP A  74       8.168  14.106 -17.622  1.00 73.03           C
ATOM    874 1HB  TRP A  74       7.809  13.671 -16.689  1.00 73.03           H
ATOM    875 2HB  TRP A  74       9.236  13.895 -17.682  1.00 73.03           H
ATOM    876  CG  TRP A  74       7.965  15.622 -17.572  1.00 73.03           C
ATOM    877  CD1 TRP A  74       8.660  16.569 -18.216  1.00 73.03           C
ATOM    878  HD1 TRP A  74       9.496  16.368 -18.886  1.00 73.03           H
ATOM    879  CD2 TRP A  74       6.967  16.331 -16.807  1.00 73.03           C
ATOM    880  NE1 TRP A  74       8.186  17.832 -17.923  1.00 73.03           N
ATOM    881  HE1 TRP A  74       8.541  18.695 -18.281  1.00 73.03           H
ATOM    882  CE2 TRP A  74       7.123  17.682 -17.040  1.00 73.03           C
ATOM    883  CE3 TRP A  74       5.965  15.846 -15.948  1.00 73.03           C
ATOM    884  HE3 TRP A  74       5.821  14.784 -15.748  1.00 73.03           H
ATOM    885  CZ2 TRP A  74       6.313  18.660 -16.450  1.00 73.03           C
ATOM    886  HZ2 TRP A  74       6.457  19.722 -16.650  1.00 73.03           H
ATOM    887  CZ3 TRP A  74       5.164  16.836 -15.367  1.00 73.03           C
ATOM    888  HZ3 TRP A  74       4.371  16.514 -14.691  1.00 73.03           H
ATOM    889  CH2 TRP A  74       5.309  18.200 -15.590  1.00 73.03           C
ATOM    890  HH2 TRP A  74       4.643  18.909 -15.098  1.00 73.03           H
ATOM    891  HN  TRP A  74       8.186  11.643 -17.988  1.00 73.03           H
ATOM    892  N   TYR A  75       9.234  13.328 -20.423  1.00 71.08           N
ATOM    893  CA  TYR A  75      10.030  13.852 -21.519  1.00 71.08           C
ATOM    894  C   TYR A  75       9.785  13.059 -22.804  1.00 71.08           C
ATOM    895  O   TYR A  75       9.858  13.609 -23.902  1.00 71.08           O
ATOM    896  HA  TYR A  75       9.738  14.890 -21.681  1.00 71.08           H
ATOM    897  CB  TYR A  75      11.491  13.680 -21.099  1.00 71.08           C
ATOM    898 1HB  TYR A  75      11.596  12.735 -20.566  1.00 71.08           H
ATOM    899 2HB  TYR A  75      12.110  13.613 -21.993  1.00 71.08           H
ATOM    900  CG  TYR A  75      12.021  14.810 -20.214  1.00 71.08           C
ATOM    901  CD1 TYR A  75      12.438  15.996 -20.784  1.00 71.08           C
ATOM    902  HD1 TYR A  75      12.390  16.127 -21.865  1.00 71.08           H
ATOM    903  CD2 TYR A  75      12.082  14.644 -18.845  1.00 71.08           C
ATOM    904  HD2 TYR A  75      11.753  13.707 -18.395  1.00 71.08           H
ATOM    905  CE1 TYR A  75      12.937  17.059 -19.951  1.00 71.08           C
ATOM    906  HE1 TYR A  75      13.269  18.001 -20.389  1.00 71.08           H
ATOM    907  CE2 TYR A  75      12.581  15.707 -18.012  1.00 71.08           C
ATOM    908  HE2 TYR A  75      12.634  15.589 -16.930  1.00 71.08           H
ATOM    909  CZ  TYR A  75      12.983  16.862 -18.606  1.00 71.08           C
ATOM    910  OH  TYR A  75      13.454  17.867 -17.819  1.00 71.08           O
ATOM    911  HH  TYR A  75      13.415  17.595 -16.858  1.00 71.08           H
ATOM    912  HN  TYR A  75       9.661  12.584 -19.908  1.00 71.08           H
ATOM    913  N   CYS A  76       9.498  11.778 -22.625  1.00 70.66           N
ATOM    914  CA  CYS A  76       9.597  10.828 -23.721  1.00 70.66           C
ATOM    915  C   CYS A  76       8.191  10.314 -24.038  1.00 70.66           C
ATOM    916  O   CYS A  76       7.649  10.596 -25.106  1.00 70.66           O
ATOM    917  HA  CYS A  76      10.011  11.372 -24.570  1.00 70.66           H
ATOM    918  CB  CYS A  76      10.562   9.687 -23.395  1.00 70.66           C
ATOM    919 1HB  CYS A  76      11.464  10.084 -22.929  1.00 70.66           H
ATOM    920 2HB  CYS A  76      10.105   9.007 -22.677  1.00 70.66           H
ATOM    921  SG  CYS A  76      10.997   8.780 -24.924  1.00 70.66           S
ATOM    922  HG  CYS A  76       9.816   8.187 -25.075  1.00 70.66           H
ATOM    923  HN  CYS A  76       9.204  11.387 -21.753  1.00 70.66           H
ATOM    924  N   THR A  77       7.641   9.568 -23.092  1.00 63.09           N
ATOM    925  CA  THR A  77       6.449   8.780 -23.358  1.00 63.09           C
ATOM    926  C   THR A  77       5.247   9.696 -23.597  1.00 63.09           C
ATOM    927  O   THR A  77       4.448   9.455 -24.501  1.00 63.09           O
ATOM    928  HA  THR A  77       6.608   8.216 -24.276  1.00 63.09           H
ATOM    929  CB  THR A  77       6.252   7.812 -22.190  1.00 63.09           C
ATOM    930  HB  THR A  77       5.937   8.343 -21.292  1.00 63.09           H
ATOM    931  OG1 THR A  77       7.497   7.126 -22.094  1.00 63.09           O
ATOM    932  HG1 THR A  77       7.664   6.600 -22.928  1.00 63.09           H
ATOM    933  CG2 THR A  77       5.242   6.707 -22.509  1.00 63.09           C
ATOM    934 1HG2 THR A  77       5.591   6.133 -23.367  1.00 63.09           H
ATOM    935 2HG2 THR A  77       4.276   7.155 -22.741  1.00 63.09           H
ATOM    936 3HG2 THR A  77       5.140   6.048 -21.647  1.00 63.09           H
ATOM    937  HN  THR A  77       7.995   9.496 -22.159  1.00 63.09           H
ATOM    938  N   ARG A  78       5.157  10.729 -22.771  1.00 57.12           N
ATOM    939  CA  ARG A  78       3.910  11.459 -22.620  1.00 57.12           C
ATOM    940  C   ARG A  78       2.753  10.489 -22.369  1.00 57.12           C
ATOM    941  O   ARG A  78       2.787   9.346 -22.824  1.00 57.12           O
ATOM    942  HA  ARG A  78       4.070  12.109 -21.759  1.00 57.12           H
ATOM    943  CB  ARG A  78       3.605  12.293 -23.866  1.00 57.12           C
ATOM    944 1HB  ARG A  78       3.556  11.643 -24.739  1.00 57.12           H
ATOM    945 2HB  ARG A  78       2.627  12.763 -23.763  1.00 57.12           H
ATOM    946  CG  ARG A  78       4.674  13.367 -24.081  1.00 57.12           C
ATOM    947 1HG  ARG A  78       4.825  13.925 -23.157  1.00 57.12           H
ATOM    948 2HG  ARG A  78       5.625  12.894 -24.327  1.00 57.12           H
ATOM    949  CD  ARG A  78       4.269  14.325 -25.203  1.00 57.12           C
ATOM    950 1HD  ARG A  78       4.176  13.780 -26.142  1.00 57.12           H
ATOM    951 2HD  ARG A  78       3.292  14.759 -24.987  1.00 57.12           H
ATOM    952  NE  ARG A  78       5.279  15.399 -25.340  1.00 57.12           N
ATOM    953  HE  ARG A  78       6.138  15.300 -24.839  1.00 57.12           H
ATOM    954  CZ  ARG A  78       5.113  16.495 -26.093  1.00 57.12           C
ATOM    955  NH1 ARG A  78       3.980  16.679 -26.786  1.00 57.12           N
ATOM    956 1HH1 ARG A  78       3.251  15.995 -26.743  1.00 57.12           H
ATOM    957 2HH1 ARG A  78       3.864  17.499 -27.346  1.00 57.12           H
ATOM    958  NH2 ARG A  78       6.096  17.404 -26.143  1.00 57.12           N
ATOM    959 1HH2 ARG A  78       5.988  18.227 -26.701  1.00 57.12           H
ATOM    960 2HH2 ARG A  78       6.938  17.259 -25.623  1.00 57.12           H
ATOM    961  HN  ARG A  78       5.914  11.066 -22.212  1.00 57.12           H
ATOM    962  N   VAL A  79       1.757  10.979 -21.646  1.00 71.87           N
ATOM    963  CA  VAL A  79       0.587  10.175 -21.341  1.00 71.87           C
ATOM    964  C   VAL A  79      -0.331  10.133 -22.564  1.00 71.87           C
ATOM    965  O   VAL A  79      -1.035  11.099 -22.850  1.00 71.87           O
ATOM    966  HA  VAL A  79       0.930   9.163 -21.125  1.00 71.87           H
ATOM    967  CB  VAL A  79      -0.109  10.716 -20.090  1.00 71.87           C
ATOM    968  HB  VAL A  79      -0.468  11.721 -20.315  1.00 71.87           H
ATOM    969  CG1 VAL A  79      -1.319   9.856 -19.721  1.00 71.87           C
ATOM    970 1HG1 VAL A  79      -2.032   9.858 -20.545  1.00 71.87           H
ATOM    971 2HG1 VAL A  79      -0.993   8.835 -19.524  1.00 71.87           H
ATOM    972 3HG1 VAL A  79      -1.795  10.263 -18.828  1.00 71.87           H
ATOM    973  CG2 VAL A  79       0.870  10.818 -18.919  1.00 71.87           C
ATOM    974 1HG2 VAL A  79       1.272   9.830 -18.694  1.00 71.87           H
ATOM    975 2HG2 VAL A  79       1.685  11.491 -19.184  1.00 71.87           H
ATOM    976 3HG2 VAL A  79       0.349  11.206 -18.043  1.00 71.87           H
ATOM    977  HN  VAL A  79       1.742  11.907 -21.271  1.00 71.87           H
ATOM    978  N   LYS A  80      -0.292   9.002 -23.254  1.00 65.59           N
ATOM    979  CA  LYS A  80      -1.048   8.851 -24.486  1.00 65.59           C
ATOM    980  C   LYS A  80      -2.283   7.987 -24.218  1.00 65.59           C
ATOM    981  O   LYS A  80      -3.314   8.153 -24.868  1.00 65.59           O
ATOM    982  HA  LYS A  80      -1.381   9.843 -24.789  1.00 65.59           H
ATOM    983  CB  LYS A  80      -0.152   8.313 -25.602  1.00 65.59           C
ATOM    984 1HB  LYS A  80       0.337   7.396 -25.272  1.00 65.59           H
ATOM    985 2HB  LYS A  80      -0.760   8.054 -26.469  1.00 65.59           H
ATOM    986  CG  LYS A  80       0.905   9.345 -26.003  1.00 65.59           C
ATOM    987 1HG  LYS A  80       0.416  10.267 -26.318  1.00 65.59           H
ATOM    988 2HG  LYS A  80       1.523   9.591 -25.140  1.00 65.59           H
ATOM    989  CD  LYS A  80       1.786   8.816 -27.136  1.00 65.59           C
ATOM    990 1HD  LYS A  80       2.248   7.876 -26.833  1.00 65.59           H
ATOM    991 2HD  LYS A  80       1.172   8.602 -28.010  1.00 65.59           H
ATOM    992  CE  LYS A  80       2.872   9.829 -27.505  1.00 65.59           C
ATOM    993 1HE  LYS A  80       2.411  10.766 -27.819  1.00 65.59           H
ATOM    994 2HE  LYS A  80       3.482  10.052 -26.629  1.00 65.59           H
ATOM    995  NZ  LYS A  80       3.726   9.301 -28.591  1.00 65.59           N
ATOM    996 1HZ  LYS A  80       4.436   9.986 -28.826  1.00 65.59           H
ATOM    997 2HZ  LYS A  80       4.172   8.443 -28.284  1.00 65.59           H
ATOM    998 3HZ  LYS A  80       3.156   9.112 -29.408  1.00 65.59           H
ATOM    999  HN  LYS A  80       0.242   8.201 -22.985  1.00 65.59           H
ATOM   1000  N   THR A  81      -2.137   7.083 -23.261  1.00 76.92           N
ATOM   1001  CA  THR A  81      -3.174   6.101 -22.994  1.00 76.92           C
ATOM   1002  C   THR A  81      -3.647   6.205 -21.542  1.00 76.92           C
ATOM   1003  O   THR A  81      -2.984   6.827 -20.713  1.00 76.92           O
ATOM   1004  HA  THR A  81      -4.032   6.328 -23.626  1.00 76.92           H
ATOM   1005  CB  THR A  81      -2.623   4.721 -23.356  1.00 76.92           C
ATOM   1006  HB  THR A  81      -3.423   3.982 -23.401  1.00 76.92           H
ATOM   1007  OG1 THR A  81      -1.618   4.480 -22.375  1.00 76.92           O
ATOM   1008  HG1 THR A  81      -0.735   4.822 -22.699  1.00 76.92           H
ATOM   1009  CG2 THR A  81      -1.857   4.725 -24.681  1.00 76.92           C
ATOM   1010 1HG2 THR A  81      -1.016   5.415 -24.612  1.00 76.92           H
ATOM   1011 2HG2 THR A  81      -2.523   5.042 -25.484  1.00 76.92           H
ATOM   1012 3HG2 THR A  81      -1.488   3.721 -24.890  1.00 76.92           H
ATOM   1013  HN  THR A  81      -1.330   7.015 -22.674  1.00 76.92           H
ATOM   1014  N   MET A  82      -4.789   5.587 -21.280  1.00 77.26           N
ATOM   1015  CA  MET A  82      -5.323   5.544 -19.929  1.00 77.26           C
ATOM   1016  C   MET A  82      -4.375   4.796 -18.988  1.00 77.26           C
ATOM   1017  O   MET A  82      -4.233   5.165 -17.824  1.00 77.26           O
ATOM   1018  HA  MET A  82      -5.411   6.584 -19.615  1.00 77.26           H
ATOM   1019  CB  MET A  82      -6.685   4.848 -19.941  1.00 77.26           C
ATOM   1020 1HB  MET A  82      -7.286   5.231 -20.765  1.00 77.26           H
ATOM   1021 2HB  MET A  82      -6.551   3.780 -20.113  1.00 77.26           H
ATOM   1022  CG  MET A  82      -7.424   5.068 -18.619  1.00 77.26           C
ATOM   1023 1HG  MET A  82      -6.920   4.528 -17.817  1.00 77.26           H
ATOM   1024 2HG  MET A  82      -7.405   6.125 -18.353  1.00 77.26           H
ATOM   1025  SD  MET A  82      -9.113   4.506 -18.763  1.00 77.26           S
ATOM   1026  CE  MET A  82      -9.741   5.002 -17.167  1.00 77.26           C
ATOM   1027 1HE  MET A  82      -9.174   4.502 -16.382  1.00 77.26           H
ATOM   1028 2HE  MET A  82      -9.641   6.081 -17.057  1.00 77.26           H
ATOM   1029 3HE  MET A  82     -10.792   4.724 -17.089  1.00 77.26           H
ATOM   1030  HN  MET A  82      -5.344   5.122 -21.969  1.00 77.26           H
ATOM   1031  N   THR A  83      -3.752   3.759 -19.529  1.00 79.75           N
ATOM   1032  CA  THR A  83      -2.792   2.982 -18.765  1.00 79.75           C
ATOM   1033  C   THR A  83      -1.603   3.855 -18.357  1.00 79.75           C
ATOM   1034  O   THR A  83      -1.138   3.784 -17.220  1.00 79.75           O
ATOM   1035  HA  THR A  83      -3.273   2.647 -17.846  1.00 79.75           H
ATOM   1036  CB  THR A  83      -2.393   1.766 -19.604  1.00 79.75           C
ATOM   1037  HB  THR A  83      -1.667   2.043 -20.369  1.00 79.75           H
ATOM   1038  OG1 THR A  83      -3.632   1.256 -20.088  1.00 79.75           O
ATOM   1039  HG1 THR A  83      -4.313   1.261 -19.356  1.00 79.75           H
ATOM   1040  CG2 THR A  83      -1.828   0.627 -18.753  1.00 79.75           C
ATOM   1041 1HG2 THR A  83      -2.579   0.305 -18.032  1.00 79.75           H
ATOM   1042 2HG2 THR A  83      -0.941   0.975 -18.223  1.00 79.75           H
ATOM   1043 3HG2 THR A  83      -1.560  -0.210 -19.398  1.00 79.75           H
ATOM   1044  HN  THR A  83      -3.895   3.449 -20.469  1.00 79.75           H
ATOM   1045  N   ASP A  84      -1.146   4.658 -19.306  1.00 81.82           N
ATOM   1046  CA  ASP A  84      -0.000   5.520 -19.070  1.00 81.82           C
ATOM   1047  C   ASP A  84      -0.310   6.466 -17.909  1.00 81.82           C
ATOM   1048  O   ASP A  84       0.564   6.764 -17.096  1.00 81.82           O
ATOM   1049  HA  ASP A  84       0.825   4.843 -18.848  1.00 81.82           H
ATOM   1050  CB  ASP A  84       0.313   6.370 -20.303  1.00 81.82           C
ATOM   1051 1HB  ASP A  84      -0.550   6.987 -20.552  1.00 81.82           H
ATOM   1052 2HB  ASP A  84       1.136   7.049 -20.081  1.00 81.82           H
ATOM   1053  CG  ASP A  84       0.680   5.488 -21.498  1.00 81.82           C
ATOM   1054  OD1 ASP A  84       1.344   4.457 -21.260  1.00 81.82           O
ATOM   1055  OD2 ASP A  84       0.287   5.865 -22.623  1.00 81.82           O
ATOM   1056  HN  ASP A  84      -1.544   4.726 -20.221  1.00 81.82           H
ATOM   1057  N   MET A  85      -1.556   6.914 -17.868  1.00 85.65           N
ATOM   1058  CA  MET A  85      -1.988   7.833 -16.829  1.00 85.65           C
ATOM   1059  C   MET A  85      -1.886   7.186 -15.447  1.00 85.65           C
ATOM   1060  O   MET A  85      -1.354   7.785 -14.514  1.00 85.65           O
ATOM   1061  HA  MET A  85      -1.310   8.684 -16.890  1.00 85.65           H
ATOM   1062  CB  MET A  85      -3.435   8.256 -17.090  1.00 85.65           C
ATOM   1063 1HB  MET A  85      -3.516   8.695 -18.085  1.00 85.65           H
ATOM   1064 2HB  MET A  85      -4.082   7.378 -17.075  1.00 85.65           H
ATOM   1065  CG  MET A  85      -3.910   9.264 -16.042  1.00 85.65           C
ATOM   1066 1HG  MET A  85      -4.960   9.504 -16.205  1.00 85.65           H
ATOM   1067 2HG  MET A  85      -3.834   8.828 -15.046  1.00 85.65           H
ATOM   1068  SD  MET A  85      -2.924  10.749 -16.133  1.00 85.65           S
ATOM   1069  CE  MET A  85      -3.702  11.552 -17.525  1.00 85.65           C
ATOM   1070 1HE  MET A  85      -3.622  10.912 -18.404  1.00 85.65           H
ATOM   1071 2HE  MET A  85      -4.753  11.731 -17.301  1.00 85.65           H
ATOM   1072 3HE  MET A  85      -3.205  12.502 -17.721  1.00 85.65           H
ATOM   1073  HN  MET A  85      -2.264   6.659 -18.528  1.00 85.65           H
ATOM   1074  N   PHE A  86      -2.405   5.970 -15.359  1.00 89.43           N
ATOM   1075  CA  PHE A  86      -2.434   5.258 -14.092  1.00 89.43           C
ATOM   1076  C   PHE A  86      -1.020   4.879 -13.645  1.00 89.43           C
ATOM   1077  O   PHE A  86      -0.701   4.948 -12.459  1.00 89.43           O
ATOM   1078  HA  PHE A  86      -2.879   5.927 -13.355  1.00 89.43           H
ATOM   1079  CB  PHE A  86      -3.246   3.981 -14.315  1.00 89.43           C
ATOM   1080 1HB  PHE A  86      -2.831   3.443 -15.167  1.00 89.43           H
ATOM   1081 2HB  PHE A  86      -3.133   3.335 -13.444  1.00 89.43           H
ATOM   1082  CG  PHE A  86      -4.736   4.226 -14.560  1.00 89.43           C
ATOM   1083  CD1 PHE A  86      -5.400   5.164 -13.833  1.00 89.43           C
ATOM   1084  HD1 PHE A  86      -4.870   5.741 -13.075  1.00 89.43           H
ATOM   1085  CD2 PHE A  86      -5.397   3.505 -15.505  1.00 89.43           C
ATOM   1086  HD2 PHE A  86      -4.865   2.753 -16.088  1.00 89.43           H
ATOM   1087  CE1 PHE A  86      -6.783   5.391 -14.060  1.00 89.43           C
ATOM   1088  HE1 PHE A  86      -7.315   6.143 -13.477  1.00 89.43           H
ATOM   1089  CE2 PHE A  86      -6.780   3.732 -15.733  1.00 89.43           C
ATOM   1090  HE2 PHE A  86      -7.310   3.154 -16.490  1.00 89.43           H
ATOM   1091  CZ  PHE A  86      -7.444   4.670 -15.005  1.00 89.43           C
ATOM   1092  HZ  PHE A  86      -8.505   4.845 -15.180  1.00 89.43           H
ATOM   1093  HN  PHE A  86      -2.801   5.473 -16.131  1.00 89.43           H
ATOM   1094  N   LEU A  87      -0.212   4.486 -14.618  1.00 86.05           N
ATOM   1095  CA  LEU A  87       1.145   4.051 -14.333  1.00 86.05           C
ATOM   1096  C   LEU A  87       1.959   5.238 -13.815  1.00 86.05           C
ATOM   1097  O   LEU A  87       2.821   5.075 -12.952  1.00 86.05           O
ATOM   1098  HA  LEU A  87       1.089   3.300 -13.545  1.00 86.05           H
ATOM   1099  CB  LEU A  87       1.759   3.373 -15.560  1.00 86.05           C
ATOM   1100 1HB  LEU A  87       1.620   4.029 -16.420  1.00 86.05           H
ATOM   1101 2HB  LEU A  87       2.833   3.281 -15.400  1.00 86.05           H
ATOM   1102  CG  LEU A  87       1.203   1.992 -15.912  1.00 86.05           C
ATOM   1103  HG  LEU A  87       0.125   2.081 -16.045  1.00 86.05           H
ATOM   1104  CD1 LEU A  87       1.781   1.490 -17.237  1.00 86.05           C
ATOM   1105 1HD1 LEU A  87       1.520   2.185 -18.034  1.00 86.05           H
ATOM   1106 2HD1 LEU A  87       2.866   1.420 -17.157  1.00 86.05           H
ATOM   1107 3HD1 LEU A  87       1.370   0.506 -17.463  1.00 86.05           H
ATOM   1108  CD2 LEU A  87       1.438   1.000 -14.771  1.00 86.05           C
ATOM   1109 1HD2 LEU A  87       2.508   0.909 -14.583  1.00 86.05           H
ATOM   1110 2HD2 LEU A  87       0.940   1.358 -13.870  1.00 86.05           H
ATOM   1111 3HD2 LEU A  87       1.033   0.026 -15.048  1.00 86.05           H
ATOM   1112  HN  LEU A  87      -0.469   4.463 -15.584  1.00 86.05           H
ATOM   1113  N   LEU A  88       1.657   6.406 -14.362  1.00 89.87           N
ATOM   1114  CA  LEU A  88       2.331   7.624 -13.947  1.00 89.87           C
ATOM   1115  C   LEU A  88       1.955   7.941 -12.498  1.00 89.87           C
ATOM   1116  O   LEU A  88       2.826   8.198 -11.669  1.00 89.87           O
ATOM   1117  HA  LEU A  88       3.404   7.435 -13.991  1.00 89.87           H
ATOM   1118  CB  LEU A  88       2.031   8.763 -14.923  1.00 89.87           C
ATOM   1119 1HB  LEU A  88       2.416   8.484 -15.904  1.00 89.87           H
ATOM   1120 2HB  LEU A  88       0.949   8.856 -15.021  1.00 89.87           H
ATOM   1121  CG  LEU A  88       2.601  10.133 -14.552  1.00 89.87           C
ATOM   1122  HG  LEU A  88       2.229  10.401 -13.563  1.00 89.87           H
ATOM   1123  CD1 LEU A  88       4.128  10.086 -14.463  1.00 89.87           C
ATOM   1124 1HD1 LEU A  88       4.425   9.365 -13.701  1.00 89.87           H
ATOM   1125 2HD1 LEU A  88       4.539   9.786 -15.427  1.00 89.87           H
ATOM   1126 3HD1 LEU A  88       4.507  11.072 -14.198  1.00 89.87           H
ATOM   1127  CD2 LEU A  88       2.117  11.210 -15.524  1.00 89.87           C
ATOM   1128 1HD2 LEU A  88       2.440  10.960 -16.535  1.00 89.87           H
ATOM   1129 2HD2 LEU A  88       1.029  11.265 -15.493  1.00 89.87           H
ATOM   1130 3HD2 LEU A  88       2.537  12.174 -15.237  1.00 89.87           H
ATOM   1131  HN  LEU A  88       0.967   6.527 -15.076  1.00 89.87           H
ATOM   1132  N   ASN A  89       0.656   7.913 -12.238  1.00 90.87           N
ATOM   1133  CA  ASN A  89       0.149   8.260 -10.921  1.00 90.87           C
ATOM   1134  C   ASN A  89       0.623   7.218  -9.906  1.00 90.87           C
ATOM   1135  O   ASN A  89       0.836   7.536  -8.737  1.00 90.87           O
ATOM   1136  HA  ASN A  89       0.546   9.254 -10.714  1.00 90.87           H
ATOM   1137  CB  ASN A  89      -1.381   8.274 -10.906  1.00 90.87           C
ATOM   1138 1HB  ASN A  89      -1.761   7.436 -11.490  1.00 90.87           H
ATOM   1139 2HB  ASN A  89      -1.739   8.139  -9.885  1.00 90.87           H
ATOM   1140  CG  ASN A  89      -1.923   9.587 -11.473  1.00 90.87           C
ATOM   1141  OD1 ASN A  89      -2.138  10.557 -10.765  1.00 90.87           O
ATOM   1142  ND2 ASN A  89      -2.131   9.564 -12.787  1.00 90.87           N
ATOM   1143 1HD2 ASN A  89      -1.934   8.734 -13.309  1.00 90.87           H
ATOM   1144 2HD2 ASN A  89      -2.485  10.375 -13.251  1.00 90.87           H
ATOM   1145  HN  ASN A  89      -0.043   7.660 -12.906  1.00 90.87           H
ATOM   1146  N   LEU A  90       0.773   5.993 -10.389  1.00 89.90           N
ATOM   1147  CA  LEU A  90       1.258   4.911  -9.549  1.00 89.90           C
ATOM   1148  C   LEU A  90       2.685   5.224  -9.096  1.00 89.90           C
ATOM   1149  O   LEU A  90       3.021   5.048  -7.926  1.00 89.90           O
ATOM   1150  HA  LEU A  90       0.617   4.869  -8.669  1.00 89.90           H
ATOM   1151  CB  LEU A  90       1.123   3.570 -10.272  1.00 89.90           C
ATOM   1152 1HB  LEU A  90       0.083   3.444 -10.572  1.00 89.90           H
ATOM   1153 2HB  LEU A  90       1.715   3.611 -11.187  1.00 89.90           H
ATOM   1154  CG  LEU A  90       1.549   2.334  -9.478  1.00 89.90           C
ATOM   1155  HG  LEU A  90       2.569   2.488  -9.126  1.00 89.90           H
ATOM   1156  CD1 LEU A  90       0.668   2.147  -8.241  1.00 89.90           C
ATOM   1157 1HD1 LEU A  90       0.754   3.022  -7.598  1.00 89.90           H
ATOM   1158 2HD1 LEU A  90      -0.370   2.023  -8.550  1.00 89.90           H
ATOM   1159 3HD1 LEU A  90       0.992   1.261  -7.695  1.00 89.90           H
ATOM   1160  CD2 LEU A  90       1.561   1.088 -10.366  1.00 89.90           C
ATOM   1161 1HD2 LEU A  90       0.562   0.918 -10.768  1.00 89.90           H
ATOM   1162 2HD2 LEU A  90       2.263   1.235 -11.187  1.00 89.90           H
ATOM   1163 3HD2 LEU A  90       1.867   0.224  -9.777  1.00 89.90           H
ATOM   1164  HN  LEU A  90       0.570   5.736 -11.334  1.00 89.90           H
ATOM   1165  N   ALA A  91       3.487   5.684 -10.045  1.00 93.29           N
ATOM   1166  CA  ALA A  91       4.878   5.994  -9.765  1.00 93.29           C
ATOM   1167  C   ALA A  91       4.947   7.155  -8.771  1.00 93.29           C
ATOM   1168  O   ALA A  91       5.809   7.175  -7.893  1.00 93.29           O
ATOM   1169  HA  ALA A  91       5.330   5.111  -9.312  1.00 93.29           H
ATOM   1170  CB  ALA A  91       5.607   6.303 -11.075  1.00 93.29           C
ATOM   1171 1HB  ALA A  91       5.553   5.436 -11.734  1.00 93.29           H
ATOM   1172 2HB  ALA A  91       5.135   7.158 -11.560  1.00 93.29           H
ATOM   1173 3HB  ALA A  91       6.650   6.536 -10.864  1.00 93.29           H
ATOM   1174  HN  ALA A  91       3.200   5.843 -10.990  1.00 93.29           H
ATOM   1175  N   ILE A  92       4.029   8.094  -8.943  1.00 91.97           N
ATOM   1176  CA  ILE A  92       3.960   9.244  -8.058  1.00 91.97           C
ATOM   1177  C   ILE A  92       3.610   8.774  -6.644  1.00 91.97           C
ATOM   1178  O   ILE A  92       4.216   9.219  -5.671  1.00 91.97           O
ATOM   1179  HA  ILE A  92       4.950   9.699  -8.035  1.00 91.97           H
ATOM   1180  CB  ILE A  92       2.994  10.292  -8.614  1.00 91.97           C
ATOM   1181  HB  ILE A  92       2.056   9.794  -8.862  1.00 91.97           H
ATOM   1182  CG1 ILE A  92       3.535  10.905  -9.907  1.00 91.97           C
ATOM   1183 1HG1 ILE A  92       4.377  11.559  -9.679  1.00 91.97           H
ATOM   1184 2HG1 ILE A  92       3.911  10.116 -10.558  1.00 91.97           H
ATOM   1185  CG2 ILE A  92       2.676  11.358  -7.563  1.00 91.97           C
ATOM   1186 1HG2 ILE A  92       2.217  10.886  -6.694  1.00 91.97           H
ATOM   1187 2HG2 ILE A  92       3.597  11.857  -7.262  1.00 91.97           H
ATOM   1188 3HG2 ILE A  92       1.987  12.089  -7.985  1.00 91.97           H
ATOM   1189  CD1 ILE A  92       2.448  11.699 -10.634  1.00 91.97           C
ATOM   1190 1HD1 ILE A  92       1.618  11.036 -10.882  1.00 91.97           H
ATOM   1191 2HD1 ILE A  92       2.091  12.502  -9.989  1.00 91.97           H
ATOM   1192 3HD1 ILE A  92       2.859  12.124 -11.550  1.00 91.97           H
ATOM   1193  HN  ILE A  92       3.342   8.078  -9.669  1.00 91.97           H
ATOM   1194  N   ALA A  93       2.634   7.881  -6.577  1.00 93.47           N
ATOM   1195  CA  ALA A  93       2.148   7.400  -5.295  1.00 93.47           C
ATOM   1196  C   ALA A  93       3.280   6.676  -4.564  1.00 93.47           C
ATOM   1197  O   ALA A  93       3.504   6.907  -3.376  1.00 93.47           O
ATOM   1198  HA  ALA A  93       1.844   8.267  -4.708  1.00 93.47           H
ATOM   1199  CB  ALA A  93       0.929   6.501  -5.516  1.00 93.47           C
ATOM   1200 1HB  ALA A  93       0.143   7.071  -6.012  1.00 93.47           H
ATOM   1201 2HB  ALA A  93       1.211   5.653  -6.139  1.00 93.47           H
ATOM   1202 3HB  ALA A  93       0.564   6.141  -4.554  1.00 93.47           H
ATOM   1203  HN  ALA A  93       2.179   7.489  -7.376  1.00 93.47           H
ATOM   1204  N   ASP A  94       3.964   5.815  -5.303  1.00 90.68           N
ATOM   1205  CA  ASP A  94       5.051   5.038  -4.733  1.00 90.68           C
ATOM   1206  C   ASP A  94       6.115   5.987  -4.177  1.00 90.68           C
ATOM   1207  O   ASP A  94       6.648   5.761  -3.092  1.00 90.68           O
ATOM   1208  HA  ASP A  94       4.591   4.428  -3.956  1.00 90.68           H
ATOM   1209  CB  ASP A  94       5.713   4.156  -5.794  1.00 90.68           C
ATOM   1210 1HB  ASP A  94       5.854   4.727  -6.711  1.00 90.68           H
ATOM   1211 2HB  ASP A  94       6.702   3.851  -5.453  1.00 90.68           H
ATOM   1212  CG  ASP A  94       4.863   2.917  -6.084  1.00 90.68           C
ATOM   1213  OD1 ASP A  94       4.124   2.508  -5.163  1.00 90.68           O
ATOM   1214  OD2 ASP A  94       4.973   2.407  -7.220  1.00 90.68           O
ATOM   1215  HN  ASP A  94       3.787   5.646  -6.272  1.00 90.68           H
ATOM   1216  N   LEU A  95       6.392   7.029  -4.947  1.00 90.95           N
ATOM   1217  CA  LEU A  95       7.441   7.968  -4.586  1.00 90.95           C
ATOM   1218  C   LEU A  95       7.068   8.665  -3.276  1.00 90.95           C
ATOM   1219  O   LEU A  95       7.912   8.838  -2.398  1.00 90.95           O
ATOM   1220  HA  LEU A  95       8.353   7.393  -4.423  1.00 90.95           H
ATOM   1221  CB  LEU A  95       7.716   8.934  -5.740  1.00 90.95           C
ATOM   1222 1HB  LEU A  95       7.862   8.351  -6.649  1.00 90.95           H
ATOM   1223 2HB  LEU A  95       6.827   9.547  -5.893  1.00 90.95           H
ATOM   1224  CG  LEU A  95       8.918   9.864  -5.564  1.00 90.95           C
ATOM   1225  HG  LEU A  95       8.818  10.376  -4.607  1.00 90.95           H
ATOM   1226  CD1 LEU A  95      10.224   9.068  -5.516  1.00 90.95           C
ATOM   1227 1HD1 LEU A  95      10.195   8.372  -4.677  1.00 90.95           H
ATOM   1228 2HD1 LEU A  95      10.345   8.511  -6.446  1.00 90.95           H
ATOM   1229 3HD1 LEU A  95      11.063   9.753  -5.391  1.00 90.95           H
ATOM   1230  CD2 LEU A  95       8.943  10.940  -6.652  1.00 90.95           C
ATOM   1231 1HD2 LEU A  95       9.007  10.465  -7.631  1.00 90.95           H
ATOM   1232 2HD2 LEU A  95       8.031  11.534  -6.596  1.00 90.95           H
ATOM   1233 3HD2 LEU A  95       9.808  11.587  -6.504  1.00 90.95           H
ATOM   1234  HN  LEU A  95       5.915   7.237  -5.801  1.00 90.95           H
ATOM   1235  N   LEU A  96       5.802   9.045  -3.185  1.00 87.92           N
ATOM   1236  CA  LEU A  96       5.316   9.757  -2.015  1.00 87.92           C
ATOM   1237  C   LEU A  96       5.476   8.869  -0.780  1.00 87.92           C
ATOM   1238  O   LEU A  96       5.836   9.351   0.293  1.00 87.92           O
ATOM   1239  HA  LEU A  96       5.941  10.641  -1.888  1.00 87.92           H
ATOM   1240  CB  LEU A  96       3.883  10.244  -2.241  1.00 87.92           C
ATOM   1241 1HB  LEU A  96       3.294   9.412  -2.626  1.00 87.92           H
ATOM   1242 2HB  LEU A  96       3.457  10.517  -1.275  1.00 87.92           H
ATOM   1243  CG  LEU A  96       3.720  11.431  -3.192  1.00 87.92           C
ATOM   1244  HG  LEU A  96       4.214  11.186  -4.132  1.00 87.92           H
ATOM   1245  CD1 LEU A  96       2.244  11.681  -3.509  1.00 87.92           C
ATOM   1246 1HD1 LEU A  96       1.819  10.795  -3.979  1.00 87.92           H
ATOM   1247 2HD1 LEU A  96       1.706  11.897  -2.586  1.00 87.92           H
ATOM   1248 3HD1 LEU A  96       2.157  12.530  -4.187  1.00 87.92           H
ATOM   1249  CD2 LEU A  96       4.406  12.680  -2.634  1.00 87.92           C
ATOM   1250 1HD2 LEU A  96       3.962  12.939  -1.672  1.00 87.92           H
ATOM   1251 2HD2 LEU A  96       5.470  12.481  -2.501  1.00 87.92           H
ATOM   1252 3HD2 LEU A  96       4.275  13.508  -3.330  1.00 87.92           H
ATOM   1253  HN  LEU A  96       5.115   8.875  -3.892  1.00 87.92           H
ATOM   1254  N   PHE A  97       5.202   7.587  -0.973  1.00 89.96           N
ATOM   1255  CA  PHE A  97       5.340   6.622   0.105  1.00 89.96           C
ATOM   1256  C   PHE A  97       6.794   6.525   0.571  1.00 89.96           C
ATOM   1257  O   PHE A  97       7.068   6.543   1.770  1.00 89.96           O
ATOM   1258  HA  PHE A  97       4.718   6.968   0.930  1.00 89.96           H
ATOM   1259  CB  PHE A  97       4.904   5.265  -0.452  1.00 89.96           C
ATOM   1260 1HB  PHE A  97       3.817   5.251  -0.536  1.00 89.96           H
ATOM   1261 2HB  PHE A  97       5.303   5.151  -1.459  1.00 89.96           H
ATOM   1262  CG  PHE A  97       5.351   4.072   0.396  1.00 89.96           C
ATOM   1263  CD1 PHE A  97       6.295   3.216  -0.079  1.00 89.96           C
ATOM   1264  HD1 PHE A  97       6.734   3.380  -1.063  1.00 89.96           H
ATOM   1265  CD2 PHE A  97       4.803   3.868   1.624  1.00 89.96           C
ATOM   1266  HD2 PHE A  97       4.046   4.553   2.004  1.00 89.96           H
ATOM   1267  CE1 PHE A  97       6.710   2.109   0.708  1.00 89.96           C
ATOM   1268  HE1 PHE A  97       7.466   1.423   0.327  1.00 89.96           H
ATOM   1269  CE2 PHE A  97       5.218   2.761   2.411  1.00 89.96           C
ATOM   1270  HE2 PHE A  97       4.779   2.597   3.395  1.00 89.96           H
ATOM   1271  CZ  PHE A  97       6.162   1.905   1.936  1.00 89.96           C
ATOM   1272  HZ  PHE A  97       6.481   1.055   2.540  1.00 89.96           H
ATOM   1273  HN  PHE A  97       4.892   7.206  -1.844  1.00 89.96           H
ATOM   1274  N   LEU A  98       7.689   6.424  -0.402  1.00 93.07           N
ATOM   1275  CA  LEU A  98       9.082   6.132  -0.110  1.00 93.07           C
ATOM   1276  C   LEU A  98       9.663   7.252   0.756  1.00 93.07           C
ATOM   1277  O   LEU A  98      10.518   7.006   1.604  1.00 93.07           O
ATOM   1278  HA  LEU A  98       9.109   5.205   0.462  1.00 93.07           H
ATOM   1279  CB  LEU A  98       9.861   5.888  -1.404  1.00 93.07           C
ATOM   1280 1HB  LEU A  98       9.679   6.726  -2.077  1.00 93.07           H
ATOM   1281 2HB  LEU A  98      10.925   5.892  -1.170  1.00 93.07           H
ATOM   1282  CG  LEU A  98       9.535   4.592  -2.149  1.00 93.07           C
ATOM   1283  HG  LEU A  98       8.452   4.474  -2.171  1.00 93.07           H
ATOM   1284  CD1 LEU A  98      10.012   4.659  -3.601  1.00 93.07           C
ATOM   1285 1HD1 LEU A  98       9.517   5.487  -4.108  1.00 93.07           H
ATOM   1286 2HD1 LEU A  98      11.091   4.813  -3.622  1.00 93.07           H
ATOM   1287 3HD1 LEU A  98       9.768   3.725  -4.107  1.00 93.07           H
ATOM   1288  CD2 LEU A  98      10.107   3.379  -1.413  1.00 93.07           C
ATOM   1289 1HD2 LEU A  98      11.191   3.476  -1.338  1.00 93.07           H
ATOM   1290 2HD2 LEU A  98       9.678   3.324  -0.413  1.00 93.07           H
ATOM   1291 3HD2 LEU A  98       9.862   2.471  -1.964  1.00 93.07           H
ATOM   1292  HN  LEU A  98       7.475   6.537  -1.372  1.00 93.07           H
ATOM   1293  N   VAL A  99       9.174   8.459   0.511  1.00 90.25           N
ATOM   1294  CA  VAL A  99       9.673   9.626   1.218  1.00 90.25           C
ATOM   1295  C   VAL A  99       9.410   9.461   2.716  1.00 90.25           C
ATOM   1296  O   VAL A  99      10.051  10.113   3.539  1.00 90.25           O
ATOM   1297  HA  VAL A  99      10.750   9.674   1.055  1.00 90.25           H
ATOM   1298  CB  VAL A  99       9.049  10.897   0.638  1.00 90.25           C
ATOM   1299  HB  VAL A  99       7.966  10.770   0.641  1.00 90.25           H
ATOM   1300  CG1 VAL A  99       9.381  12.115   1.502  1.00 90.25           C
ATOM   1301 1HG1 VAL A  99       8.993  11.963   2.509  1.00 90.25           H
ATOM   1302 2HG1 VAL A  99      10.463  12.245   1.545  1.00 90.25           H
ATOM   1303 3HG1 VAL A  99       8.925  13.004   1.067  1.00 90.25           H
ATOM   1304  CG2 VAL A  99       9.493  11.114  -0.810  1.00 90.25           C
ATOM   1305 1HG2 VAL A  99      10.578  11.210  -0.847  1.00 90.25           H
ATOM   1306 2HG2 VAL A  99       9.183  10.263  -1.417  1.00 90.25           H
ATOM   1307 3HG2 VAL A  99       9.035  12.023  -1.198  1.00 90.25           H
ATOM   1308  HN  VAL A  99       8.451   8.646  -0.155  1.00 90.25           H
ATOM   1309  N   THR A 100       8.465   8.585   3.025  1.00 89.66           N
ATOM   1310  CA  THR A 100       8.077   8.359   4.407  1.00 89.66           C
ATOM   1311  C   THR A 100       9.038   7.375   5.077  1.00 89.66           C
ATOM   1312  O   THR A 100       9.184   7.378   6.298  1.00 89.66           O
ATOM   1313  HA  THR A 100       8.159   9.303   4.946  1.00 89.66           H
ATOM   1314  CB  THR A 100       6.621   7.890   4.419  1.00 89.66           C
ATOM   1315  HB  THR A 100       6.193   7.972   5.418  1.00 89.66           H
ATOM   1316  OG1 THR A 100       6.676   6.572   3.880  1.00 89.66           O
ATOM   1317  HG1 THR A 100       6.603   6.606   2.883  1.00 89.66           H
ATOM   1318  CG2 THR A 100       5.749   8.662   3.426  1.00 89.66           C
ATOM   1319 1HG2 THR A 100       6.138   8.524   2.417  1.00 89.66           H
ATOM   1320 2HG2 THR A 100       5.762   9.722   3.679  1.00 89.66           H
ATOM   1321 3HG2 THR A 100       4.726   8.289   3.475  1.00 89.66           H
ATOM   1322  HN  THR A 100       7.969   8.037   2.352  1.00 89.66           H
ATOM   1323  N   LEU A 101       9.668   6.556   4.248  1.00 91.81           N
ATOM   1324  CA  LEU A 101      10.408   5.410   4.747  1.00 91.81           C
ATOM   1325  C   LEU A 101      11.559   5.897   5.631  1.00 91.81           C
ATOM   1326  O   LEU A 101      11.835   5.310   6.676  1.00 91.81           O
ATOM   1327  HA  LEU A 101       9.726   4.822   5.362  1.00 91.81           H
ATOM   1328  CB  LEU A 101      10.858   4.516   3.589  1.00 91.81           C
ATOM   1329 1HB  LEU A 101      11.322   5.146   2.830  1.00 91.81           H
ATOM   1330 2HB  LEU A 101      11.630   3.840   3.957  1.00 91.81           H
ATOM   1331  CG  LEU A 101       9.763   3.682   2.921  1.00 91.81           C
ATOM   1332  HG  LEU A 101       9.044   4.364   2.467  1.00 91.81           H
ATOM   1333  CD1 LEU A 101      10.340   2.819   1.798  1.00 91.81           C
ATOM   1334 1HD1 LEU A 101      10.799   3.461   1.045  1.00 91.81           H
ATOM   1335 2HD1 LEU A 101      11.093   2.145   2.207  1.00 91.81           H
ATOM   1336 3HD1 LEU A 101       9.541   2.237   1.340  1.00 91.81           H
ATOM   1337  CD2 LEU A 101       9.004   2.846   3.954  1.00 91.81           C
ATOM   1338 1HD2 LEU A 101       9.698   2.173   4.458  1.00 91.81           H
ATOM   1339 2HD2 LEU A 101       8.542   3.507   4.687  1.00 91.81           H
ATOM   1340 3HD2 LEU A 101       8.232   2.263   3.452  1.00 91.81           H
ATOM   1341  HN  LEU A 101       9.678   6.665   3.254  1.00 91.81           H
ATOM   1342  N   PRO A 102      12.247   6.974   5.230  1.00 93.86           N
ATOM   1343  CA  PRO A 102      13.391   7.469   6.001  1.00 93.86           C
ATOM   1344  C   PRO A 102      13.044   7.701   7.462  1.00 93.86           C
ATOM   1345  O   PRO A 102      13.820   7.354   8.351  1.00 93.86           O
ATOM   1346  HA  PRO A 102      14.186   6.723   6.012  1.00 93.86           H
ATOM   1347  CB  PRO A 102      13.769   8.771   5.293  1.00 93.86           C
ATOM   1348 1HB  PRO A 102      13.266   9.630   5.737  1.00 93.86           H
ATOM   1349 2HB  PRO A 102      14.840   8.964   5.353  1.00 93.86           H
ATOM   1350  CG  PRO A 102      13.319   8.536   3.856  1.00 93.86           C
ATOM   1351 1HG  PRO A 102      13.193   9.472   3.313  1.00 93.86           H
ATOM   1352 2HG  PRO A 102      14.047   7.951   3.294  1.00 93.86           H
ATOM   1353  CD  PRO A 102      12.003   7.795   4.030  1.00 93.86           C
ATOM   1354 1HD  PRO A 102      11.169   8.480   4.177  1.00 93.86           H
ATOM   1355 2HD  PRO A 102      11.762   7.187   3.157  1.00 93.86           H
ATOM   1356  N   PHE A 103      11.876   8.289   7.674  1.00 92.06           N
ATOM   1357  CA  PHE A 103      11.446   8.640   9.017  1.00 92.06           C
ATOM   1358  C   PHE A 103      11.179   7.386   9.852  1.00 92.06           C
ATOM   1359  O   PHE A 103      11.528   7.334  11.030  1.00 92.06           O
ATOM   1360  HA  PHE A 103      12.252   9.214   9.475  1.00 92.06           H
ATOM   1361  CB  PHE A 103      10.145   9.432   8.878  1.00 92.06           C
ATOM   1362 1HB  PHE A 103       9.423   8.832   8.325  1.00 92.06           H
ATOM   1363 2HB  PHE A 103       9.726   9.600   9.871  1.00 92.06           H
ATOM   1364  CG  PHE A 103      10.310  10.782   8.176  1.00 92.06           C
ATOM   1365  CD1 PHE A 103      10.634  11.888   8.897  1.00 92.06           C
ATOM   1366  HD1 PHE A 103      10.776  11.814   9.976  1.00 92.06           H
ATOM   1367  CD2 PHE A 103      10.133  10.874   6.831  1.00 92.06           C
ATOM   1368  HD2 PHE A 103       9.873   9.987   6.253  1.00 92.06           H
ATOM   1369  CE1 PHE A 103      10.787  13.141   8.246  1.00 92.06           C
ATOM   1370  HE1 PHE A 103      11.046  14.028   8.824  1.00 92.06           H
ATOM   1371  CE2 PHE A 103      10.286  12.127   6.179  1.00 92.06           C
ATOM   1372  HE2 PHE A 103      10.144  12.201   5.101  1.00 92.06           H
ATOM   1373  CZ  PHE A 103      10.610  13.233   6.901  1.00 92.06           C
ATOM   1374  HZ  PHE A 103      10.727  14.195   6.400  1.00 92.06           H
ATOM   1375  HN  PHE A 103      11.229   8.525   6.948  1.00 92.06           H
ATOM   1376  N   TRP A 104      10.563   6.405   9.208  1.00 86.25           N
ATOM   1377  CA  TRP A 104      10.198   5.175   9.891  1.00 86.25           C
ATOM   1378  C   TRP A 104      11.485   4.413  10.211  1.00 86.25           C
ATOM   1379  O   TRP A 104      11.562   3.716  11.221  1.00 86.25           O
ATOM   1380  HA  TRP A 104       9.685   5.446  10.814  1.00 86.25           H
ATOM   1381  CB  TRP A 104       9.210   4.357   9.056  1.00 86.25           C
ATOM   1382 1HB  TRP A 104       9.640   4.185   8.069  1.00 86.25           H
ATOM   1383 2HB  TRP A 104       9.079   3.381   9.521  1.00 86.25           H
ATOM   1384  CG  TRP A 104       7.840   5.017   8.890  1.00 86.25           C
ATOM   1385  CD1 TRP A 104       7.256   5.434   7.759  1.00 86.25           C
ATOM   1386  HD1 TRP A 104       7.707   5.352   6.770  1.00 86.25           H
ATOM   1387  CD2 TRP A 104       6.899   5.319   9.942  1.00 86.25           C
ATOM   1388  NE1 TRP A 104       6.013   5.981   8.003  1.00 86.25           N
ATOM   1389  HE1 TRP A 104       5.388   6.360   7.320  1.00 86.25           H
ATOM   1390  CE2 TRP A 104       5.789   5.909   9.373  1.00 86.25           C
ATOM   1391  CE3 TRP A 104       6.982   5.101  11.328  1.00 86.25           C
ATOM   1392  HE3 TRP A 104       7.848   4.637  11.802  1.00 86.25           H
ATOM   1393  CZ2 TRP A 104       4.679   6.330  10.115  1.00 86.25           C
ATOM   1394  HZ2 TRP A 104       3.813   6.793   9.641  1.00 86.25           H
ATOM   1395  CZ3 TRP A 104       5.865   5.527  12.056  1.00 86.25           C
ATOM   1396  HZ3 TRP A 104       5.878   5.382  13.136  1.00 86.25           H
ATOM   1397  CH2 TRP A 104       4.740   6.123  11.498  1.00 86.25           C
ATOM   1398  HH2 TRP A 104       3.909   6.427  12.134  1.00 86.25           H
ATOM   1399  HN  TRP A 104      10.313   6.442   8.241  1.00 86.25           H
ATOM   1400  N   ALA A 105      12.463   4.571   9.332  1.00 93.99           N
ATOM   1401  CA  ALA A 105      13.744   3.909   9.510  1.00 93.99           C
ATOM   1402  C   ALA A 105      14.404   4.420  10.793  1.00 93.99           C
ATOM   1403  O   ALA A 105      14.903   3.632  11.595  1.00 93.99           O
ATOM   1404  HA  ALA A 105      13.554   2.840   9.611  1.00 93.99           H
ATOM   1405  CB  ALA A 105      14.616   4.141   8.274  1.00 93.99           C
ATOM   1406 1HB  ALA A 105      14.115   3.734   7.395  1.00 93.99           H
ATOM   1407 2HB  ALA A 105      14.776   5.210   8.138  1.00 93.99           H
ATOM   1408 3HB  ALA A 105      15.576   3.644   8.408  1.00 93.99           H
ATOM   1409  HN  ALA A 105      12.392   5.139   8.512  1.00 93.99           H
ATOM   1410  N   ILE A 106      14.385   5.736  10.946  1.00 90.85           N
ATOM   1411  CA  ILE A 106      14.995   6.363  12.106  1.00 90.85           C
ATOM   1412  C   ILE A 106      14.226   5.955  13.365  1.00 90.85           C
ATOM   1413  O   ILE A 106      14.829   5.620  14.383  1.00 90.85           O
ATOM   1414  HA  ILE A 106      16.013   5.982  12.185  1.00 90.85           H
ATOM   1415  CB  ILE A 106      15.092   7.877  11.908  1.00 90.85           C
ATOM   1416  HB  ILE A 106      14.115   8.243  11.592  1.00 90.85           H
ATOM   1417  CG1 ILE A 106      16.085   8.222  10.797  1.00 90.85           C
ATOM   1418 1HG1 ILE A 106      17.103   8.079  11.157  1.00 90.85           H
ATOM   1419 2HG1 ILE A 106      15.946   7.543   9.956  1.00 90.85           H
ATOM   1420  CG2 ILE A 106      15.435   8.581  13.222  1.00 90.85           C
ATOM   1421 1HG2 ILE A 106      14.658   8.374  13.959  1.00 90.85           H
ATOM   1422 2HG2 ILE A 106      16.393   8.215  13.591  1.00 90.85           H
ATOM   1423 3HG2 ILE A 106      15.497   9.656  13.053  1.00 90.85           H
ATOM   1424  CD1 ILE A 106      15.902   9.667  10.327  1.00 90.85           C
ATOM   1425 1HD1 ILE A 106      14.890   9.800   9.945  1.00 90.85           H
ATOM   1426 2HD1 ILE A 106      16.066  10.345  11.166  1.00 90.85           H
ATOM   1427 3HD1 ILE A 106      16.620   9.886   9.537  1.00 90.85           H
ATOM   1428  HN  ILE A 106      13.963   6.369  10.297  1.00 90.85           H
ATOM   1429  N   ALA A 107      12.907   5.998  13.253  1.00 91.86           N
ATOM   1430  CA  ALA A 107      12.050   5.719  14.393  1.00 91.86           C
ATOM   1431  C   ALA A 107      12.281   4.281  14.860  1.00 91.86           C
ATOM   1432  O   ALA A 107      12.278   4.005  16.059  1.00 91.86           O
ATOM   1433  HA  ALA A 107      12.332   6.402  15.195  1.00 91.86           H
ATOM   1434  CB  ALA A 107      10.592   5.981  14.012  1.00 91.86           C
ATOM   1435 1HB  ALA A 107      10.475   7.023  13.716  1.00 91.86           H
ATOM   1436 2HB  ALA A 107      10.312   5.334  13.181  1.00 91.86           H
ATOM   1437 3HB  ALA A 107       9.949   5.772  14.868  1.00 91.86           H
ATOM   1438  HN  ALA A 107      12.424   6.217  12.405  1.00 91.86           H
ATOM   1439  N   ALA A 108      12.477   3.401  13.889  1.00 91.42           N
ATOM   1440  CA  ALA A 108      12.658   1.990  14.182  1.00 91.42           C
ATOM   1441  C   ALA A 108      14.045   1.774  14.791  1.00 91.42           C
ATOM   1442  O   ALA A 108      14.240   0.860  15.591  1.00 91.42           O
ATOM   1443  HA  ALA A 108      11.901   1.702  14.912  1.00 91.42           H
ATOM   1444  CB  ALA A 108      12.448   1.171  12.906  1.00 91.42           C
ATOM   1445 1HB  ALA A 108      11.438   1.337  12.531  1.00 91.42           H
ATOM   1446 2HB  ALA A 108      13.172   1.481  12.153  1.00 91.42           H
ATOM   1447 3HB  ALA A 108      12.584   0.113  13.127  1.00 91.42           H
ATOM   1448  HN  ALA A 108      12.512   3.639  12.918  1.00 91.42           H
ATOM   1449  N   ALA A 109      14.972   2.631  14.390  1.00 90.09           N
ATOM   1450  CA  ALA A 109      16.357   2.484  14.806  1.00 90.09           C
ATOM   1451  C   ALA A 109      16.475   2.813  16.295  1.00 90.09           C
ATOM   1452  O   ALA A 109      17.291   2.224  17.002  1.00 90.09           O
ATOM   1453  HA  ALA A 109      16.642   1.444  14.648  1.00 90.09           H
ATOM   1454  CB  ALA A 109      17.248   3.377  13.939  1.00 90.09           C
ATOM   1455 1HB  ALA A 109      17.149   3.083  12.894  1.00 90.09           H
ATOM   1456 2HB  ALA A 109      16.942   4.416  14.054  1.00 90.09           H
ATOM   1457 3HB  ALA A 109      18.286   3.266  14.251  1.00 90.09           H
ATOM   1458  HN  ALA A 109      14.791   3.412  13.793  1.00 90.09           H
ATOM   1459  N   ASP A 110      15.649   3.754  16.728  1.00 81.25           N
ATOM   1460  CA  ASP A 110      15.761   4.286  18.075  1.00 81.25           C
ATOM   1461  C   ASP A 110      14.375   4.702  18.572  1.00 81.25           C
ATOM   1462  O   ASP A 110      13.649   3.894  19.149  1.00 81.25           O
ATOM   1463  HA  ASP A 110      16.190   3.479  18.668  1.00 81.25           H
ATOM   1464  CB  ASP A 110      16.664   5.521  18.106  1.00 81.25           C
ATOM   1465 1HB  ASP A 110      17.615   5.292  17.626  1.00 81.25           H
ATOM   1466 2HB  ASP A 110      16.204   6.327  17.535  1.00 81.25           H
ATOM   1467  CG  ASP A 110      16.911   5.983  19.544  1.00 81.25           C
ATOM   1468  OD1 ASP A 110      16.525   5.224  20.459  1.00 81.25           O
ATOM   1469  OD2 ASP A 110      17.480   7.086  19.695  1.00 81.25           O
ATOM   1470  HN  ASP A 110      14.914   4.150  16.177  1.00 81.25           H
ATOM   1471  N   GLN A 111      14.048   5.963  18.329  1.00 83.97           N
ATOM   1472  CA  GLN A 111      12.763   6.498  18.747  1.00 83.97           C
ATOM   1473  C   GLN A 111      12.314   7.606  17.794  1.00 83.97           C
ATOM   1474  O   GLN A 111      13.084   8.048  16.943  1.00 83.97           O
ATOM   1475  HA  GLN A 111      12.069   5.659  18.693  1.00 83.97           H
ATOM   1476  CB  GLN A 111      12.824   7.006  20.189  1.00 83.97           C
ATOM   1477 1HB  GLN A 111      11.858   7.423  20.472  1.00 83.97           H
ATOM   1478 2HB  GLN A 111      13.021   6.173  20.864  1.00 83.97           H
ATOM   1479  CG  GLN A 111      13.912   8.069  20.351  1.00 83.97           C
ATOM   1480 1HG  GLN A 111      14.884   7.639  20.110  1.00 83.97           H
ATOM   1481 2HG  GLN A 111      13.740   8.881  19.645  1.00 83.97           H
ATOM   1482  CD  GLN A 111      13.932   8.621  21.778  1.00 83.97           C
ATOM   1483  OE1 GLN A 111      12.988   8.481  22.538  1.00 83.97           O
ATOM   1484  NE2 GLN A 111      15.057   9.255  22.097  1.00 83.97           N
ATOM   1485 1HE2 GLN A 111      15.794   9.334  21.426  1.00 83.97           H
ATOM   1486 2HE2 GLN A 111      15.166   9.651  23.008  1.00 83.97           H
ATOM   1487  HN  GLN A 111      14.643   6.614  17.857  1.00 83.97           H
ATOM   1488  N   TRP A 112      11.068   8.024  17.969  1.00 89.38           N
ATOM   1489  CA  TRP A 112      10.526   9.112  17.173  1.00 89.38           C
ATOM   1490  C   TRP A 112      11.157  10.417  17.662  1.00 89.38           C
ATOM   1491  O   TRP A 112      10.894  10.857  18.779  1.00 89.38           O
ATOM   1492  HA  TRP A 112      10.799   8.933  16.133  1.00 89.38           H
ATOM   1493  CB  TRP A 112       8.997   9.128  17.236  1.00 89.38           C
ATOM   1494 1HB  TRP A 112       8.623   8.136  16.980  1.00 89.38           H
ATOM   1495 2HB  TRP A 112       8.688   9.330  18.261  1.00 89.38           H
ATOM   1496  CG  TRP A 112       8.346  10.157  16.309  1.00 89.38           C
ATOM   1497  CD1 TRP A 112       7.912  11.387  16.618  1.00 89.38           C
ATOM   1498  HD1 TRP A 112       7.972  11.827  17.613  1.00 89.38           H
ATOM   1499  CD2 TRP A 112       8.072   9.995  14.902  1.00 89.38           C
ATOM   1500  NE1 TRP A 112       7.381  12.026  15.517  1.00 89.38           N
ATOM   1501  HE1 TRP A 112       6.994  12.948  15.497  1.00 89.38           H
ATOM   1502  CE2 TRP A 112       7.481  11.153  14.440  1.00 89.38           C
ATOM   1503  CE3 TRP A 112       8.316   8.905  14.047  1.00 89.38           C
ATOM   1504  HE3 TRP A 112       8.781   7.980  14.387  1.00 89.38           H
ATOM   1505  CZ2 TRP A 112       7.083  11.333  13.110  1.00 89.38           C
ATOM   1506  HZ2 TRP A 112       6.618  12.258  12.769  1.00 89.38           H
ATOM   1507  CZ3 TRP A 112       7.913   9.101  12.721  1.00 89.38           C
ATOM   1508  HZ3 TRP A 112       8.078   8.287  12.015  1.00 89.38           H
ATOM   1509  CH2 TRP A 112       7.316  10.261  12.240  1.00 89.38           C
ATOM   1510  HH2 TRP A 112       7.031  10.335  11.191  1.00 89.38           H
ATOM   1511  HN  TRP A 112      10.436   7.634  18.638  1.00 89.38           H
ATOM   1512  N   LYS A 113      11.979  10.998  16.800  1.00 82.34           N
ATOM   1513  CA  LYS A 113      12.776  12.150  17.187  1.00 82.34           C
ATOM   1514  C   LYS A 113      12.147  13.418  16.608  1.00 82.34           C
ATOM   1515  O   LYS A 113      12.717  14.503  16.713  1.00 82.34           O
ATOM   1516  HA  LYS A 113      12.748  12.216  18.275  1.00 82.34           H
ATOM   1517  CB  LYS A 113      14.238  11.950  16.783  1.00 82.34           C
ATOM   1518 1HB  LYS A 113      14.309  11.842  15.701  1.00 82.34           H
ATOM   1519 2HB  LYS A 113      14.818  12.832  17.053  1.00 82.34           H
ATOM   1520  CG  LYS A 113      14.831  10.715  17.465  1.00 82.34           C
ATOM   1521 1HG  LYS A 113      14.681  10.783  18.542  1.00 82.34           H
ATOM   1522 2HG  LYS A 113      14.307   9.821  17.125  1.00 82.34           H
ATOM   1523  CD  LYS A 113      16.325  10.584  17.159  1.00 82.34           C
ATOM   1524 1HD  LYS A 113      16.473  10.500  16.083  1.00 82.34           H
ATOM   1525 2HD  LYS A 113      16.846  11.484  17.484  1.00 82.34           H
ATOM   1526  CE  LYS A 113      16.922   9.362  17.859  1.00 82.34           C
ATOM   1527 1HE  LYS A 113      16.752   9.431  18.933  1.00 82.34           H
ATOM   1528 2HE  LYS A 113      16.421   8.457  17.515  1.00 82.34           H
ATOM   1529  NZ  LYS A 113      18.374   9.266  17.586  1.00 82.34           N
ATOM   1530 1HZ  LYS A 113      18.756   8.459  18.066  1.00 82.34           H
ATOM   1531 2HZ  LYS A 113      18.524   9.167  16.588  1.00 82.34           H
ATOM   1532 3HZ  LYS A 113      18.836  10.106  17.916  1.00 82.34           H
ATOM   1533  HN  LYS A 113      12.104  10.696  15.855  1.00 82.34           H
ATOM   1534  N   PHE A 114      10.978  13.240  16.009  1.00 87.94           N
ATOM   1535  CA  PHE A 114      10.353  14.313  15.254  1.00 87.94           C
ATOM   1536  C   PHE A 114       9.136  14.869  15.997  1.00 87.94           C
ATOM   1537  O   PHE A 114       8.676  14.277  16.972  1.00 87.94           O
ATOM   1538  HA  PHE A 114      11.096  15.102  15.137  1.00 87.94           H
ATOM   1539  CB  PHE A 114       9.894  13.715  13.923  1.00 87.94           C
ATOM   1540 1HB  PHE A 114       9.099  12.994  14.115  1.00 87.94           H
ATOM   1541 2HB  PHE A 114       9.464  14.507  13.310  1.00 87.94           H
ATOM   1542  CG  PHE A 114      11.008  13.026  13.133  1.00 87.94           C
ATOM   1543  CD1 PHE A 114      11.908  13.770  12.436  1.00 87.94           C
ATOM   1544  HD1 PHE A 114      11.835  14.858  12.440  1.00 87.94           H
ATOM   1545  CD2 PHE A 114      11.099  11.669  13.128  1.00 87.94           C
ATOM   1546  HD2 PHE A 114      10.377  11.073  13.686  1.00 87.94           H
ATOM   1547  CE1 PHE A 114      12.942  13.131  11.703  1.00 87.94           C
ATOM   1548  HE1 PHE A 114      13.663  13.727  11.144  1.00 87.94           H
ATOM   1549  CE2 PHE A 114      12.133  11.029  12.395  1.00 87.94           C
ATOM   1550  HE2 PHE A 114      12.206   9.942  12.391  1.00 87.94           H
ATOM   1551  CZ  PHE A 114      13.033  11.774  11.698  1.00 87.94           C
ATOM   1552  HZ  PHE A 114      13.827  11.283  11.135  1.00 87.94           H
ATOM   1553  HN  PHE A 114      10.462  12.384  16.033  1.00 87.94           H
ATOM   1554  N   GLN A 115       8.649  15.999  15.507  1.00 80.84           N
ATOM   1555  CA  GLN A 115       7.521  16.664  16.138  1.00 80.84           C
ATOM   1556  C   GLN A 115       6.226  15.903  15.847  1.00 80.84           C
ATOM   1557  O   GLN A 115       6.183  15.067  14.946  1.00 80.84           O
ATOM   1558  HA  GLN A 115       7.732  16.640  17.207  1.00 80.84           H
ATOM   1559  CB  GLN A 115       7.416  18.120  15.680  1.00 80.84           C
ATOM   1560 1HB  GLN A 115       7.361  18.159  14.592  1.00 80.84           H
ATOM   1561 2HB  GLN A 115       6.495  18.560  16.062  1.00 80.84           H
ATOM   1562  CG  GLN A 115       8.616  18.935  16.165  1.00 80.84           C
ATOM   1563 1HG  GLN A 115       8.719  18.830  17.245  1.00 80.84           H
ATOM   1564 2HG  GLN A 115       9.531  18.544  15.718  1.00 80.84           H
ATOM   1565  CD  GLN A 115       8.457  20.413  15.803  1.00 80.84           C
ATOM   1566  OE1 GLN A 115       7.539  20.813  15.107  1.00 80.84           O
ATOM   1567  NE2 GLN A 115       9.401  21.200  16.313  1.00 80.84           N
ATOM   1568 1HE2 GLN A 115      10.128  20.807  16.877  1.00 80.84           H
ATOM   1569 2HE2 GLN A 115       9.383  22.183  16.133  1.00 80.84           H
ATOM   1570  HN  GLN A 115       9.011  16.460  14.697  1.00 80.84           H
ATOM   1571  N   THR A 116       5.203  16.219  16.627  1.00 87.32           N
ATOM   1572  CA  THR A 116       3.912  15.572  16.467  1.00 87.32           C
ATOM   1573  C   THR A 116       3.372  15.800  15.054  1.00 87.32           C
ATOM   1574  O   THR A 116       2.786  14.899  14.456  1.00 87.32           O
ATOM   1575  HA  THR A 116       4.049  14.497  16.587  1.00 87.32           H
ATOM   1576  CB  THR A 116       2.982  16.094  17.564  1.00 87.32           C
ATOM   1577  HB  THR A 116       2.675  17.119  17.358  1.00 87.32           H
ATOM   1578  OG1 THR A 116       3.723  15.904  18.767  1.00 87.32           O
ATOM   1579  HG1 THR A 116       3.325  16.450  19.504  1.00 87.32           H
ATOM   1580  CG2 THR A 116       1.743  15.217  17.748  1.00 87.32           C
ATOM   1581 1HG2 THR A 116       2.049  14.207  18.020  1.00 87.32           H
ATOM   1582 2HG2 THR A 116       1.178  15.186  16.816  1.00 87.32           H
ATOM   1583 3HG2 THR A 116       1.117  15.632  18.538  1.00 87.32           H
ATOM   1584  HN  THR A 116       5.246  16.903  17.356  1.00 87.32           H
ATOM   1585  N   PHE A 117       3.589  17.011  14.560  1.00 89.99           N
ATOM   1586  CA  PHE A 117       3.113  17.376  13.237  1.00 89.99           C
ATOM   1587  C   PHE A 117       3.630  16.400  12.179  1.00 89.99           C
ATOM   1588  O   PHE A 117       2.868  15.931  11.336  1.00 89.99           O
ATOM   1589  HA  PHE A 117       2.024  17.337  13.263  1.00 89.99           H
ATOM   1590  CB  PHE A 117       3.658  18.773  12.935  1.00 89.99           C
ATOM   1591 1HB  PHE A 117       3.288  19.468  13.690  1.00 89.99           H
ATOM   1592 2HB  PHE A 117       4.744  18.755  13.024  1.00 89.99           H
ATOM   1593  CG  PHE A 117       3.283  19.302  11.549  1.00 89.99           C
ATOM   1594  CD1 PHE A 117       4.218  19.346  10.562  1.00 89.99           C
ATOM   1595  HD1 PHE A 117       5.235  19.005  10.759  1.00 89.99           H
ATOM   1596  CD2 PHE A 117       2.015  19.727  11.304  1.00 89.99           C
ATOM   1597  HD2 PHE A 117       1.266  19.692  12.095  1.00 89.99           H
ATOM   1598  CE1 PHE A 117       3.870  19.836   9.276  1.00 89.99           C
ATOM   1599  HE1 PHE A 117       4.619  19.872   8.485  1.00 89.99           H
ATOM   1600  CE2 PHE A 117       1.667  20.217  10.017  1.00 89.99           C
ATOM   1601  HE2 PHE A 117       0.651  20.558   9.821  1.00 89.99           H
ATOM   1602  CZ  PHE A 117       2.602  20.261   9.031  1.00 89.99           C
ATOM   1603  HZ  PHE A 117       2.335  20.638   8.043  1.00 89.99           H
ATOM   1604  HN  PHE A 117       4.080  17.734  15.047  1.00 89.99           H
ATOM   1605  N   MET A 118       4.923  16.122  12.258  1.00 87.41           N
ATOM   1606  CA  MET A 118       5.554  15.217  11.312  1.00 87.41           C
ATOM   1607  C   MET A 118       4.981  13.804  11.439  1.00 87.41           C
ATOM   1608  O   MET A 118       4.883  13.079  10.450  1.00 87.41           O
ATOM   1609  HA  MET A 118       5.328  15.621  10.325  1.00 87.41           H
ATOM   1610  CB  MET A 118       7.062  15.182  11.567  1.00 87.41           C
ATOM   1611 1HB  MET A 118       7.252  15.032  12.630  1.00 87.41           H
ATOM   1612 2HB  MET A 118       7.503  14.334  11.042  1.00 87.41           H
ATOM   1613  CG  MET A 118       7.728  16.479  11.102  1.00 87.41           C
ATOM   1614 1HG  MET A 118       7.373  17.315  11.705  1.00 87.41           H
ATOM   1615 2HG  MET A 118       8.806  16.416  11.247  1.00 87.41           H
ATOM   1616  SD  MET A 118       7.360  16.770   9.380  1.00 87.41           S
ATOM   1617  CE  MET A 118       8.190  15.372   8.645  1.00 87.41           C
ATOM   1618 1HE  MET A 118       9.253  15.413   8.884  1.00 87.41           H
ATOM   1619 2HE  MET A 118       7.765  14.448   9.038  1.00 87.41           H
ATOM   1620 3HE  MET A 118       8.060  15.399   7.563  1.00 87.41           H
ATOM   1621  HN  MET A 118       5.536  16.502  12.952  1.00 87.41           H
ATOM   1622  N   CYS A 119       4.618  13.456  12.665  1.00 92.15           N
ATOM   1623  CA  CYS A 119       3.991  12.170  12.922  1.00 92.15           C
ATOM   1624  C   CYS A 119       2.687  12.104  12.124  1.00 92.15           C
ATOM   1625  O   CYS A 119       2.435  11.127  11.420  1.00 92.15           O
ATOM   1626  HA  CYS A 119       4.691  11.407  12.583  1.00 92.15           H
ATOM   1627  CB  CYS A 119       3.757  11.944  14.417  1.00 92.15           C
ATOM   1628 1HB  CYS A 119       4.713  11.900  14.940  1.00 92.15           H
ATOM   1629 2HB  CYS A 119       3.202  12.782  14.838  1.00 92.15           H
ATOM   1630  SG  CYS A 119       2.831  10.387  14.677  1.00 92.15           S
ATOM   1631  HN  CYS A 119       4.745  14.033  13.471  1.00 92.15           H
ATOM   1632  N   LYS A 120       1.892  13.155  12.262  1.00 90.93           N
ATOM   1633  CA  LYS A 120       0.605  13.213  11.589  1.00 90.93           C
ATOM   1634  C   LYS A 120       0.819  13.097  10.078  1.00 90.93           C
ATOM   1635  O   LYS A 120       0.155  12.304   9.413  1.00 90.93           O
ATOM   1636  HA  LYS A 120       0.023  12.354  11.922  1.00 90.93           H
ATOM   1637  CB  LYS A 120      -0.161  14.470  12.007  1.00 90.93           C
ATOM   1638 1HB  LYS A 120       0.484  15.343  11.912  1.00 90.93           H
ATOM   1639 2HB  LYS A 120      -1.006  14.625  11.335  1.00 90.93           H
ATOM   1640  CG  LYS A 120      -0.663  14.352  13.447  1.00 90.93           C
ATOM   1641 1HG  LYS A 120      -1.347  13.508  13.531  1.00 90.93           H
ATOM   1642 2HG  LYS A 120       0.177  14.149  14.113  1.00 90.93           H
ATOM   1643  CD  LYS A 120      -1.371  15.635  13.888  1.00 90.93           C
ATOM   1644 1HD  LYS A 120      -0.675  16.473  13.842  1.00 90.93           H
ATOM   1645 2HD  LYS A 120      -2.186  15.860  13.199  1.00 90.93           H
ATOM   1646  CE  LYS A 120      -1.920  15.498  15.309  1.00 90.93           C
ATOM   1647 1HE  LYS A 120      -1.183  15.007  15.944  1.00 90.93           H
ATOM   1648 2HE  LYS A 120      -2.098  16.486  15.733  1.00 90.93           H
ATOM   1649  NZ  LYS A 120      -3.178  14.720  15.306  1.00 90.93           N
ATOM   1650 1HZ  LYS A 120      -3.669  14.867  16.181  1.00 90.93           H
ATOM   1651 2HZ  LYS A 120      -3.762  15.024  14.535  1.00 90.93           H
ATOM   1652 3HZ  LYS A 120      -2.966  13.734  15.199  1.00 90.93           H
ATOM   1653  HN  LYS A 120       2.114  13.955  12.819  1.00 90.93           H
ATOM   1654  N   VAL A 121       1.748  13.900   9.581  1.00 92.01           N
ATOM   1655  CA  VAL A 121       1.972  13.988   8.148  1.00 92.01           C
ATOM   1656  C   VAL A 121       2.414  12.622   7.620  1.00 92.01           C
ATOM   1657  O   VAL A 121       1.823  12.095   6.679  1.00 92.01           O
ATOM   1658  HA  VAL A 121       1.023  14.253   7.682  1.00 92.01           H
ATOM   1659  CB  VAL A 121       2.977  15.100   7.843  1.00 92.01           C
ATOM   1660  HB  VAL A 121       3.859  14.934   8.461  1.00 92.01           H
ATOM   1661  CG1 VAL A 121       3.415  15.057   6.377  1.00 92.01           C
ATOM   1662 1HG1 VAL A 121       3.883  14.095   6.167  1.00 92.01           H
ATOM   1663 2HG1 VAL A 121       2.545  15.186   5.734  1.00 92.01           H
ATOM   1664 3HG1 VAL A 121       4.129  15.858   6.188  1.00 92.01           H
ATOM   1665  CG2 VAL A 121       2.403  16.472   8.203  1.00 92.01           C
ATOM   1666 1HG2 VAL A 121       1.497  16.650   7.623  1.00 92.01           H
ATOM   1667 2HG2 VAL A 121       2.164  16.499   9.266  1.00 92.01           H
ATOM   1668 3HG2 VAL A 121       3.137  17.244   7.976  1.00 92.01           H
ATOM   1669  HN  VAL A 121       2.341  14.481  10.138  1.00 92.01           H
ATOM   1670  N   VAL A 122       3.450  12.086   8.249  1.00 90.42           N
ATOM   1671  CA  VAL A 122       4.103  10.894   7.736  1.00 90.42           C
ATOM   1672  C   VAL A 122       3.115   9.727   7.757  1.00 90.42           C
ATOM   1673  O   VAL A 122       3.046   8.950   6.806  1.00 90.42           O
ATOM   1674  HA  VAL A 122       4.388  11.094   6.703  1.00 90.42           H
ATOM   1675  CB  VAL A 122       5.378  10.612   8.533  1.00 90.42           C
ATOM   1676  HB  VAL A 122       5.119  10.613   9.591  1.00 90.42           H
ATOM   1677  CG1 VAL A 122       5.946   9.234   8.189  1.00 90.42           C
ATOM   1678 1HG1 VAL A 122       5.208   8.467   8.427  1.00 90.42           H
ATOM   1679 2HG1 VAL A 122       6.182   9.193   7.126  1.00 90.42           H
ATOM   1680 3HG1 VAL A 122       6.852   9.059   8.769  1.00 90.42           H
ATOM   1681  CG2 VAL A 122       6.422  11.708   8.303  1.00 90.42           C
ATOM   1682 1HG2 VAL A 122       6.675  11.753   7.244  1.00 90.42           H
ATOM   1683 2HG2 VAL A 122       6.016  12.668   8.621  1.00 90.42           H
ATOM   1684 3HG2 VAL A 122       7.318  11.482   8.881  1.00 90.42           H
ATOM   1685  HN  VAL A 122       3.842  12.453   9.093  1.00 90.42           H
ATOM   1686  N   ASN A 123       2.373   9.641   8.852  1.00 89.48           N
ATOM   1687  CA  ASN A 123       1.440   8.543   9.039  1.00 89.48           C
ATOM   1688  C   ASN A 123       0.301   8.669   8.025  1.00 89.48           C
ATOM   1689  O   ASN A 123      -0.176   7.668   7.494  1.00 89.48           O
ATOM   1690  HA  ASN A 123       2.029   7.638   8.893  1.00 89.48           H
ATOM   1691  CB  ASN A 123       0.829   8.572  10.441  1.00 89.48           C
ATOM   1692 1HB  ASN A 123       1.529   9.036  11.137  1.00 89.48           H
ATOM   1693 2HB  ASN A 123      -0.071   9.187  10.438  1.00 89.48           H
ATOM   1694  CG  ASN A 123       0.487   7.160  10.920  1.00 89.48           C
ATOM   1695  OD1 ASN A 123       0.942   6.166  10.379  1.00 89.48           O
ATOM   1696  ND2 ASN A 123      -0.338   7.127  11.962  1.00 89.48           N
ATOM   1697 1HD2 ASN A 123      -0.676   7.980  12.360  1.00 89.48           H
ATOM   1698 2HD2 ASN A 123      -0.621   6.249  12.349  1.00 89.48           H
ATOM   1699  HN  ASN A 123       2.404  10.302   9.601  1.00 89.48           H
ATOM   1700  N   SER A 124      -0.102   9.909   7.787  1.00 90.89           N
ATOM   1701  CA  SER A 124      -1.180  10.179   6.851  1.00 90.89           C
ATOM   1702  C   SER A 124      -0.733   9.844   5.427  1.00 90.89           C
ATOM   1703  O   SER A 124      -1.457   9.185   4.684  1.00 90.89           O
ATOM   1704  HA  SER A 124      -1.998   9.527   7.158  1.00 90.89           H
ATOM   1705  CB  SER A 124      -1.632  11.638   6.937  1.00 90.89           C
ATOM   1706 1HB  SER A 124      -0.808  12.290   6.644  1.00 90.89           H
ATOM   1707 2HB  SER A 124      -2.441  11.810   6.228  1.00 90.89           H
ATOM   1708  OG  SER A 124      -2.068  11.986   8.248  1.00 90.89           O
ATOM   1709  HG  SER A 124      -1.430  12.636   8.660  1.00 90.89           H
ATOM   1710  HN  SER A 124       0.294  10.719   8.220  1.00 90.89           H
ATOM   1711  N   MET A 125       0.459  10.315   5.089  1.00 84.78           N
ATOM   1712  CA  MET A 125       0.998  10.101   3.757  1.00 84.78           C
ATOM   1713  C   MET A 125       1.086   8.608   3.435  1.00 84.78           C
ATOM   1714  O   MET A 125       0.693   8.178   2.352  1.00 84.78           O
ATOM   1715  HA  MET A 125       0.298  10.586   3.076  1.00 84.78           H
ATOM   1716  CB  MET A 125       2.391  10.727   3.663  1.00 84.78           C
ATOM   1717 1HB  MET A 125       2.966  10.477   4.554  1.00 84.78           H
ATOM   1718 2HB  MET A 125       2.925  10.308   2.810  1.00 84.78           H
ATOM   1719  CG  MET A 125       2.300  12.247   3.517  1.00 84.78           C
ATOM   1720 1HG  MET A 125       1.678  12.502   2.659  1.00 84.78           H
ATOM   1721 2HG  MET A 125       1.820  12.677   4.396  1.00 84.78           H
ATOM   1722  SD  MET A 125       3.932  12.940   3.313  1.00 84.78           S
ATOM   1723  CE  MET A 125       4.263  12.463   1.625  1.00 84.78           C
ATOM   1724 1HE  MET A 125       4.229  11.376   1.541  1.00 84.78           H
ATOM   1725 2HE  MET A 125       3.511  12.901   0.970  1.00 84.78           H
ATOM   1726 3HE  MET A 125       5.251  12.819   1.334  1.00 84.78           H
ATOM   1727  HN  MET A 125       1.051  10.834   5.706  1.00 84.78           H
ATOM   1728  N   TYR A 126       1.606   7.858   4.395  1.00 84.88           N
ATOM   1729  CA  TYR A 126       1.759   6.423   4.225  1.00 84.88           C
ATOM   1730  C   TYR A 126       0.427   5.771   3.846  1.00 84.88           C
ATOM   1731  O   TYR A 126       0.365   4.975   2.911  1.00 84.88           O
ATOM   1732  HA  TYR A 126       2.478   6.254   3.423  1.00 84.88           H
ATOM   1733  CB  TYR A 126       2.210   5.882   5.583  1.00 84.88           C
ATOM   1734 1HB  TYR A 126       3.244   6.179   5.755  1.00 84.88           H
ATOM   1735 2HB  TYR A 126       1.610   6.347   6.365  1.00 84.88           H
ATOM   1736  CG  TYR A 126       2.103   4.361   5.714  1.00 84.88           C
ATOM   1737  CD1 TYR A 126       1.053   3.801   6.412  1.00 84.88           C
ATOM   1738  HD1 TYR A 126       0.299   4.442   6.870  1.00 84.88           H
ATOM   1739  CD2 TYR A 126       3.057   3.550   5.134  1.00 84.88           C
ATOM   1740  HD2 TYR A 126       3.886   3.992   4.582  1.00 84.88           H
ATOM   1741  CE1 TYR A 126       0.952   2.370   6.536  1.00 84.88           C
ATOM   1742  HE1 TYR A 126       0.128   1.915   7.085  1.00 84.88           H
ATOM   1743  CE2 TYR A 126       2.956   2.119   5.257  1.00 84.88           C
ATOM   1744  HE2 TYR A 126       3.702   1.466   4.804  1.00 84.88           H
ATOM   1745  CZ  TYR A 126       1.909   1.600   5.952  1.00 84.88           C
ATOM   1746  OH  TYR A 126       1.813   0.248   6.068  1.00 84.88           O
ATOM   1747  HH  TYR A 126       1.000   0.007   6.597  1.00 84.88           H
ATOM   1748  HN  TYR A 126       1.919   8.214   5.276  1.00 84.88           H
ATOM   1749  N   LYS A 127      -0.606   6.133   4.593  1.00 84.59           N
ATOM   1750  CA  LYS A 127      -1.894   5.475   4.459  1.00 84.59           C
ATOM   1751  C   LYS A 127      -2.552   5.914   3.150  1.00 84.59           C
ATOM   1752  O   LYS A 127      -3.189   5.110   2.470  1.00 84.59           O
ATOM   1753  HA  LYS A 127      -1.709   4.402   4.409  1.00 84.59           H
ATOM   1754  CB  LYS A 127      -2.757   5.728   5.696  1.00 84.59           C
ATOM   1755 1HB  LYS A 127      -2.158   5.590   6.597  1.00 84.59           H
ATOM   1756 2HB  LYS A 127      -3.101   6.762   5.699  1.00 84.59           H
ATOM   1757  CG  LYS A 127      -3.960   4.783   5.729  1.00 84.59           C
ATOM   1758 1HG  LYS A 127      -4.665   5.060   4.944  1.00 84.59           H
ATOM   1759 2HG  LYS A 127      -3.633   3.765   5.518  1.00 84.59           H
ATOM   1760  CD  LYS A 127      -4.658   4.830   7.089  1.00 84.59           C
ATOM   1761 1HD  LYS A 127      -3.983   4.462   7.861  1.00 84.59           H
ATOM   1762 2HD  LYS A 127      -4.899   5.863   7.343  1.00 84.59           H
ATOM   1763  CE  LYS A 127      -5.936   3.990   7.079  1.00 84.59           C
ATOM   1764 1HE  LYS A 127      -6.564   4.282   6.237  1.00 84.59           H
ATOM   1765 2HE  LYS A 127      -5.686   2.938   6.940  1.00 84.59           H
ATOM   1766  NZ  LYS A 127      -6.682   4.165   8.345  1.00 84.59           N
ATOM   1767 1HZ  LYS A 127      -7.431   3.484   8.394  1.00 84.59           H
ATOM   1768 2HZ  LYS A 127      -6.053   4.032   9.129  1.00 84.59           H
ATOM   1769 3HZ  LYS A 127      -7.073   5.100   8.381  1.00 84.59           H
ATOM   1770  HN  LYS A 127      -0.572   6.861   5.279  1.00 84.59           H
ATOM   1771  N   MET A 128      -2.376   7.189   2.835  1.00 85.77           N
ATOM   1772  CA  MET A 128      -2.914   7.736   1.601  1.00 85.77           C
ATOM   1773  C   MET A 128      -2.361   6.992   0.384  1.00 85.77           C
ATOM   1774  O   MET A 128      -3.109   6.646  -0.529  1.00 85.77           O
ATOM   1775  HA  MET A 128      -3.993   7.594   1.663  1.00 85.77           H
ATOM   1776  CB  MET A 128      -2.553   9.220   1.500  1.00 85.77           C
ATOM   1777 1HB  MET A 128      -2.887   9.741   2.397  1.00 85.77           H
ATOM   1778 2HB  MET A 128      -1.470   9.331   1.452  1.00 85.77           H
ATOM   1779  CG  MET A 128      -3.192   9.857   0.264  1.00 85.77           C
ATOM   1780 1HG  MET A 128      -2.916   9.296  -0.629  1.00 85.77           H
ATOM   1781 2HG  MET A 128      -4.278   9.814   0.344  1.00 85.77           H
ATOM   1782  SD  MET A 128      -2.659  11.553   0.107  1.00 85.77           S
ATOM   1783  CE  MET A 128      -3.553  12.286   1.467  1.00 85.77           C
ATOM   1784 1HE  MET A 128      -4.623  12.143   1.318  1.00 85.77           H
ATOM   1785 2HE  MET A 128      -3.249  11.811   2.400  1.00 85.77           H
ATOM   1786 3HE  MET A 128      -3.333  13.353   1.514  1.00 85.77           H
ATOM   1787  HN  MET A 128      -1.878   7.842   3.405  1.00 85.77           H
ATOM   1788  N   ASN A 129      -1.056   6.767   0.411  1.00 80.99           N
ATOM   1789  CA  ASN A 129      -0.377   6.161  -0.722  1.00 80.99           C
ATOM   1790  C   ASN A 129      -0.743   4.677  -0.795  1.00 80.99           C
ATOM   1791  O   ASN A 129      -0.812   4.104  -1.881  1.00 80.99           O
ATOM   1792  HA  ASN A 129      -0.721   6.718  -1.594  1.00 80.99           H
ATOM   1793  CB  ASN A 129       1.142   6.267  -0.576  1.00 80.99           C
ATOM   1794 1HB  ASN A 129       1.444   5.892   0.402  1.00 80.99           H
ATOM   1795 2HB  ASN A 129       1.628   5.638  -1.322  1.00 80.99           H
ATOM   1796  CG  ASN A 129       1.609   7.715  -0.739  1.00 80.99           C
ATOM   1797  OD1 ASN A 129       1.149   8.449  -1.597  1.00 80.99           O
ATOM   1798  ND2 ASN A 129       2.546   8.082   0.131  1.00 80.99           N
ATOM   1799 1HD2 ASN A 129       2.880   7.430   0.811  1.00 80.99           H
ATOM   1800 2HD2 ASN A 129       2.915   9.011   0.104  1.00 80.99           H
ATOM   1801  HN  ASN A 129      -0.465   6.991   1.186  1.00 80.99           H
ATOM   1802  N   PHE A 130      -0.966   4.097   0.375  1.00 84.46           N
ATOM   1803  CA  PHE A 130      -1.390   2.709   0.454  1.00 84.46           C
ATOM   1804  C   PHE A 130      -2.655   2.474  -0.374  1.00 84.46           C
ATOM   1805  O   PHE A 130      -2.696   1.574  -1.210  1.00 84.46           O
ATOM   1806  HA  PHE A 130      -0.579   2.100   0.054  1.00 84.46           H
ATOM   1807  CB  PHE A 130      -1.695   2.417   1.924  1.00 84.46           C
ATOM   1808 1HB  PHE A 130      -0.776   2.518   2.502  1.00 84.46           H
ATOM   1809 2HB  PHE A 130      -2.390   3.169   2.297  1.00 84.46           H
ATOM   1810  CG  PHE A 130      -2.286   1.028   2.173  1.00 84.46           C
ATOM   1811  CD1 PHE A 130      -3.625   0.883   2.361  1.00 84.46           C
ATOM   1812  HD1 PHE A 130      -4.277   1.756   2.334  1.00 84.46           H
ATOM   1813  CD2 PHE A 130      -1.473  -0.061   2.207  1.00 84.46           C
ATOM   1814  HD2 PHE A 130      -0.400   0.055   2.057  1.00 84.46           H
ATOM   1815  CE1 PHE A 130      -4.175  -0.406   2.592  1.00 84.46           C
ATOM   1816  HE1 PHE A 130      -5.248  -0.522   2.743  1.00 84.46           H
ATOM   1817  CE2 PHE A 130      -2.022  -1.350   2.438  1.00 84.46           C
ATOM   1818  HE2 PHE A 130      -1.370  -2.224   2.465  1.00 84.46           H
ATOM   1819  CZ  PHE A 130      -3.361  -1.495   2.626  1.00 84.46           C
ATOM   1820  HZ  PHE A 130      -3.783  -2.485   2.803  1.00 84.46           H
ATOM   1821  HN  PHE A 130      -0.863   4.558   1.256  1.00 84.46           H
ATOM   1822  N   TYR A 131      -3.658   3.300  -0.110  1.00 90.94           N
ATOM   1823  CA  TYR A 131      -4.940   3.158  -0.779  1.00 90.94           C
ATOM   1824  C   TYR A 131      -4.833   3.540  -2.257  1.00 90.94           C
ATOM   1825  O   TYR A 131      -5.410   2.876  -3.117  1.00 90.94           O
ATOM   1826  HA  TYR A 131      -5.245   2.114  -0.703  1.00 90.94           H
ATOM   1827  CB  TYR A 131      -5.890   4.132  -0.080  1.00 90.94           C
ATOM   1828 1HB  TYR A 131      -5.371   5.076   0.084  1.00 90.94           H
ATOM   1829 2HB  TYR A 131      -6.731   4.340  -0.741  1.00 90.94           H
ATOM   1830  CG  TYR A 131      -6.427   3.623   1.260  1.00 90.94           C
ATOM   1831  CD1 TYR A 131      -7.100   2.420   1.322  1.00 90.94           C
ATOM   1832  HD1 TYR A 131      -7.249   1.832   0.416  1.00 90.94           H
ATOM   1833  CD2 TYR A 131      -6.238   4.368   2.406  1.00 90.94           C
ATOM   1834  HD2 TYR A 131      -5.707   5.319   2.357  1.00 90.94           H
ATOM   1835  CE1 TYR A 131      -7.605   1.941   2.582  1.00 90.94           C
ATOM   1836  HE1 TYR A 131      -8.139   0.993   2.645  1.00 90.94           H
ATOM   1837  CE2 TYR A 131      -6.744   3.890   3.667  1.00 90.94           C
ATOM   1838  HE2 TYR A 131      -6.602   4.468   4.580  1.00 90.94           H
ATOM   1839  CZ  TYR A 131      -7.402   2.700   3.693  1.00 90.94           C
ATOM   1840  OH  TYR A 131      -7.879   2.248   4.883  1.00 90.94           O
ATOM   1841  HH  TYR A 131      -8.146   3.020   5.460  1.00 90.94           H
ATOM   1842  HN  TYR A 131      -3.604   4.054   0.545  1.00 90.94           H
ATOM   1843  N   SER A 132      -4.091   4.610  -2.506  1.00 91.34           N
ATOM   1844  CA  SER A 132      -3.999   5.160  -3.847  1.00 91.34           C
ATOM   1845  C   SER A 132      -3.366   4.136  -4.791  1.00 91.34           C
ATOM   1846  O   SER A 132      -3.830   3.953  -5.916  1.00 91.34           O
ATOM   1847  HA  SER A 132      -5.027   5.370  -4.144  1.00 91.34           H
ATOM   1848  CB  SER A 132      -3.192   6.460  -3.855  1.00 91.34           C
ATOM   1849 1HB  SER A 132      -3.183   6.875  -4.863  1.00 91.34           H
ATOM   1850 2HB  SER A 132      -3.679   7.193  -3.213  1.00 91.34           H
ATOM   1851  OG  SER A 132      -1.852   6.259  -3.414  1.00 91.34           O
ATOM   1852  HG  SER A 132      -1.333   7.109  -3.497  1.00 91.34           H
ATOM   1853  HN  SER A 132      -3.561   5.096  -1.812  1.00 91.34           H
ATOM   1854  N   CYS A 133      -2.316   3.495  -4.299  1.00 89.48           N
ATOM   1855  CA  CYS A 133      -1.605   2.505  -5.089  1.00 89.48           C
ATOM   1856  C   CYS A 133      -2.579   1.375  -5.431  1.00 89.48           C
ATOM   1857  O   CYS A 133      -2.690   0.976  -6.590  1.00 89.48           O
ATOM   1858  HA  CYS A 133      -1.266   3.010  -5.994  1.00 89.48           H
ATOM   1859  CB  CYS A 133      -0.363   1.986  -4.363  1.00 89.48           C
ATOM   1860 1HB  CYS A 133      -0.620   1.700  -3.343  1.00 89.48           H
ATOM   1861 2HB  CYS A 133       0.013   1.092  -4.860  1.00 89.48           H
ATOM   1862  SG  CYS A 133       0.934   3.278  -4.340  1.00 89.48           S
ATOM   1863  HG  CYS A 133       0.470   3.922  -3.273  1.00 89.48           H
ATOM   1864  HN  CYS A 133      -1.950   3.644  -3.380  1.00 89.48           H
ATOM   1865  N   VAL A 134      -3.260   0.892  -4.403  1.00 88.34           N
ATOM   1866  CA  VAL A 134      -4.127  -0.264  -4.556  1.00 88.34           C
ATOM   1867  C   VAL A 134      -5.232   0.064  -5.562  1.00 88.34           C
ATOM   1868  O   VAL A 134      -5.540  -0.745  -6.437  1.00 88.34           O
ATOM   1869  HA  VAL A 134      -3.523  -1.079  -4.952  1.00 88.34           H
ATOM   1870  CB  VAL A 134      -4.670  -0.695  -3.192  1.00 88.34           C
ATOM   1871  HB  VAL A 134      -5.039   0.195  -2.681  1.00 88.34           H
ATOM   1872  CG1 VAL A 134      -5.842  -1.666  -3.350  1.00 88.34           C
ATOM   1873 1HG1 VAL A 134      -6.643  -1.181  -3.907  1.00 88.34           H
ATOM   1874 2HG1 VAL A 134      -5.508  -2.553  -3.890  1.00 88.34           H
ATOM   1875 3HG1 VAL A 134      -6.208  -1.957  -2.365  1.00 88.34           H
ATOM   1876  CG2 VAL A 134      -3.564  -1.306  -2.330  1.00 88.34           C
ATOM   1877 1HG2 VAL A 134      -3.151  -2.180  -2.834  1.00 88.34           H
ATOM   1878 2HG2 VAL A 134      -2.775  -0.570  -2.175  1.00 88.34           H
ATOM   1879 3HG2 VAL A 134      -3.977  -1.604  -1.366  1.00 88.34           H
ATOM   1880  HN  VAL A 134      -3.225   1.275  -3.479  1.00 88.34           H
ATOM   1881  N   LEU A 135      -5.799   1.251  -5.406  1.00 92.21           N
ATOM   1882  CA  LEU A 135      -6.932   1.653  -6.221  1.00 92.21           C
ATOM   1883  C   LEU A 135      -6.474   1.835  -7.669  1.00 92.21           C
ATOM   1884  O   LEU A 135      -7.216   1.531  -8.602  1.00 92.21           O
ATOM   1885  HA  LEU A 135      -7.661   0.843  -6.189  1.00 92.21           H
ATOM   1886  CB  LEU A 135      -7.605   2.893  -5.629  1.00 92.21           C
ATOM   1887 1HB  LEU A 135      -6.843   3.655  -5.470  1.00 92.21           H
ATOM   1888 2HB  LEU A 135      -8.304   3.289  -6.366  1.00 92.21           H
ATOM   1889  CG  LEU A 135      -8.359   2.683  -4.314  1.00 92.21           C
ATOM   1890  HG  LEU A 135      -7.674   2.234  -3.595  1.00 92.21           H
ATOM   1891  CD1 LEU A 135      -8.819   4.019  -3.727  1.00 92.21           C
ATOM   1892 1HD1 LEU A 135      -7.952   4.650  -3.535  1.00 92.21           H
ATOM   1893 2HD1 LEU A 135      -9.482   4.517  -4.434  1.00 92.21           H
ATOM   1894 3HD1 LEU A 135      -9.352   3.841  -2.793  1.00 92.21           H
ATOM   1895  CD2 LEU A 135      -9.523   1.707  -4.499  1.00 92.21           C
ATOM   1896 1HD2 LEU A 135     -10.216   2.104  -5.240  1.00 92.21           H
ATOM   1897 2HD2 LEU A 135      -9.139   0.745  -4.839  1.00 92.21           H
ATOM   1898 3HD2 LEU A 135     -10.041   1.576  -3.549  1.00 92.21           H
ATOM   1899  HN  LEU A 135      -5.496   1.931  -4.738  1.00 92.21           H
ATOM   1900  N   LEU A 136      -5.253   2.330  -7.813  1.00 92.28           N
ATOM   1901  CA  LEU A 136      -4.690   2.564  -9.132  1.00 92.28           C
ATOM   1902  C   LEU A 136      -4.511   1.225  -9.850  1.00 92.28           C
ATOM   1903  O   LEU A 136      -4.857   1.094 -11.023  1.00 92.28           O
ATOM   1904  HA  LEU A 136      -5.409   3.162  -9.692  1.00 92.28           H
ATOM   1905  CB  LEU A 136      -3.402   3.383  -9.027  1.00 92.28           C
ATOM   1906 1HB  LEU A 136      -2.801   2.975  -8.214  1.00 92.28           H
ATOM   1907 2HB  LEU A 136      -2.832   3.244  -9.945  1.00 92.28           H
ATOM   1908  CG  LEU A 136      -3.579   4.884  -8.791  1.00 92.28           C
ATOM   1909  HG  LEU A 136      -4.283   5.020  -7.970  1.00 92.28           H
ATOM   1910  CD1 LEU A 136      -2.259   5.531  -8.366  1.00 92.28           C
ATOM   1911 1HD1 LEU A 136      -1.909   5.071  -7.443  1.00 92.28           H
ATOM   1912 2HD1 LEU A 136      -1.515   5.386  -9.150  1.00 92.28           H
ATOM   1913 3HD1 LEU A 136      -2.413   6.598  -8.205  1.00 92.28           H
ATOM   1914  CD2 LEU A 136      -4.183   5.565 -10.020  1.00 92.28           C
ATOM   1915 1HD2 LEU A 136      -3.523   5.421 -10.876  1.00 92.28           H
ATOM   1916 2HD2 LEU A 136      -5.157   5.128 -10.236  1.00 92.28           H
ATOM   1917 3HD2 LEU A 136      -4.297   6.631  -9.825  1.00 92.28           H
ATOM   1918  HN  LEU A 136      -4.653   2.569  -7.049  1.00 92.28           H
ATOM   1919  N   ILE A 137      -3.971   0.263  -9.116  1.00 87.77           N
ATOM   1920  CA  ILE A 137      -3.696  -1.046  -9.682  1.00 87.77           C
ATOM   1921  C   ILE A 137      -5.014  -1.704 -10.097  1.00 87.77           C
ATOM   1922  O   ILE A 137      -5.082  -2.368 -11.130  1.00 87.77           O
ATOM   1923  HA  ILE A 137      -3.089  -0.896 -10.575  1.00 87.77           H
ATOM   1924  CB  ILE A 137      -2.868  -1.888  -8.709  1.00 87.77           C
ATOM   1925  HB  ILE A 137      -3.278  -1.754  -7.708  1.00 87.77           H
ATOM   1926  CG1 ILE A 137      -1.415  -1.411  -8.670  1.00 87.77           C
ATOM   1927 1HG1 ILE A 137      -0.933  -1.627  -9.623  1.00 87.77           H
ATOM   1928 2HG1 ILE A 137      -1.387  -0.330  -8.536  1.00 87.77           H
ATOM   1929  CG2 ILE A 137      -2.974  -3.377  -9.045  1.00 87.77           C
ATOM   1930 1HG2 ILE A 137      -4.016  -3.691  -8.979  1.00 87.77           H
ATOM   1931 2HG2 ILE A 137      -2.606  -3.549 -10.056  1.00 87.77           H
ATOM   1932 3HG2 ILE A 137      -2.377  -3.952  -8.337  1.00 87.77           H
ATOM   1933  CD1 ILE A 137      -0.645  -2.091  -7.537  1.00 87.77           C
ATOM   1934 1HD1 ILE A 137      -1.116  -1.853  -6.583  1.00 87.77           H
ATOM   1935 2HD1 ILE A 137      -0.655  -3.171  -7.687  1.00 87.77           H
ATOM   1936 3HD1 ILE A 137       0.385  -1.734  -7.532  1.00 87.77           H
ATOM   1937  HN  ILE A 137      -3.722   0.368  -8.153  1.00 87.77           H
ATOM   1938  N   MET A 138      -6.028  -1.497  -9.270  1.00 88.87           N
ATOM   1939  CA  MET A 138      -7.358  -1.994  -9.578  1.00 88.87           C
ATOM   1940  C   MET A 138      -7.883  -1.385 -10.879  1.00 88.87           C
ATOM   1941  O   MET A 138      -8.455  -2.088 -11.711  1.00 88.87           O
ATOM   1942  HA  MET A 138      -7.249  -3.073  -9.691  1.00 88.87           H
ATOM   1943  CB  MET A 138      -8.310  -1.648  -8.431  1.00 88.87           C
ATOM   1944 1HB  MET A 138      -7.901  -2.016  -7.490  1.00 88.87           H
ATOM   1945 2HB  MET A 138      -8.398  -0.566  -8.340  1.00 88.87           H
ATOM   1946  CG  MET A 138      -9.694  -2.259  -8.665  1.00 88.87           C
ATOM   1947 1HG  MET A 138     -10.085  -1.936  -9.629  1.00 88.87           H
ATOM   1948 2HG  MET A 138      -9.619  -3.346  -8.699  1.00 88.87           H
ATOM   1949  SD  MET A 138     -10.807  -1.766  -7.359  1.00 88.87           S
ATOM   1950  CE  MET A 138     -11.002  -0.037  -7.754  1.00 88.87           C
ATOM   1951 1HE  MET A 138     -10.030   0.456  -7.718  1.00 88.87           H
ATOM   1952 2HE  MET A 138     -11.422   0.062  -8.755  1.00 88.87           H
ATOM   1953 3HE  MET A 138     -11.672   0.428  -7.032  1.00 88.87           H
ATOM   1954  HN  MET A 138      -5.952  -1.001  -8.405  1.00 88.87           H
ATOM   1955  N   CYS A 139      -7.671  -0.084 -11.015  1.00 92.03           N
ATOM   1956  CA  CYS A 139      -8.173   0.639 -12.170  1.00 92.03           C
ATOM   1957  C   CYS A 139      -7.432   0.137 -13.411  1.00 92.03           C
ATOM   1958  O   CYS A 139      -8.017   0.034 -14.489  1.00 92.03           O
ATOM   1959  HA  CYS A 139      -9.238   0.419 -12.240  1.00 92.03           H
ATOM   1960  CB  CYS A 139      -8.031   2.153 -11.995  1.00 92.03           C
ATOM   1961 1HB  CYS A 139      -7.030   2.394 -11.638  1.00 92.03           H
ATOM   1962 2HB  CYS A 139      -8.156   2.652 -12.956  1.00 92.03           H
ATOM   1963  SG  CYS A 139      -9.282   2.765 -10.807  1.00 92.03           S
ATOM   1964  HG  CYS A 139      -8.663   2.324  -9.715  1.00 92.03           H
ATOM   1965  HN  CYS A 139      -7.167   0.472 -10.354  1.00 92.03           H
ATOM   1966  N   ILE A 140      -6.156  -0.163 -13.218  1.00 87.38           N
ATOM   1967  CA  ILE A 140      -5.343  -0.703 -14.295  1.00 87.38           C
ATOM   1968  C   ILE A 140      -5.980  -1.995 -14.810  1.00 87.38           C
ATOM   1969  O   ILE A 140      -6.064  -2.212 -16.017  1.00 87.38           O
ATOM   1970  HA  ILE A 140      -5.344   0.028 -15.103  1.00 87.38           H
ATOM   1971  CB  ILE A 140      -3.893  -0.872 -13.838  1.00 87.38           C
ATOM   1972  HB  ILE A 140      -3.897  -1.337 -12.853  1.00 87.38           H
ATOM   1973  CG1 ILE A 140      -3.202   0.486 -13.694  1.00 87.38           C
ATOM   1974 1HG1 ILE A 140      -3.011   0.907 -14.681  1.00 87.38           H
ATOM   1975 2HG1 ILE A 140      -3.862   1.180 -13.173  1.00 87.38           H
ATOM   1976  CG2 ILE A 140      -3.127  -1.807 -14.777  1.00 87.38           C
ATOM   1977 1HG2 ILE A 140      -3.607  -2.786 -14.785  1.00 87.38           H
ATOM   1978 2HG2 ILE A 140      -3.131  -1.392 -15.785  1.00 87.38           H
ATOM   1979 3HG2 ILE A 140      -2.099  -1.909 -14.429  1.00 87.38           H
ATOM   1980  CD1 ILE A 140      -1.885   0.353 -12.926  1.00 87.38           C
ATOM   1981 1HD1 ILE A 140      -2.084  -0.046 -11.931  1.00 87.38           H
ATOM   1982 2HD1 ILE A 140      -1.219  -0.323 -13.462  1.00 87.38           H
ATOM   1983 3HD1 ILE A 140      -1.415   1.332 -12.838  1.00 87.38           H
ATOM   1984  HN  ILE A 140      -5.679  -0.042 -12.348  1.00 87.38           H
ATOM   1985  N   SER A 141      -6.412  -2.821 -13.867  1.00 86.98           N
ATOM   1986  CA  SER A 141      -6.979  -4.114 -14.208  1.00 86.98           C
ATOM   1987  C   SER A 141      -8.253  -3.925 -15.035  1.00 86.98           C
ATOM   1988  O   SER A 141      -8.466  -4.627 -16.022  1.00 86.98           O
ATOM   1989  HA  SER A 141      -6.213  -4.620 -14.796  1.00 86.98           H
ATOM   1990  CB  SER A 141      -7.280  -4.933 -12.951  1.00 86.98           C
ATOM   1991 1HB  SER A 141      -8.111  -4.478 -12.412  1.00 86.98           H
ATOM   1992 2HB  SER A 141      -7.596  -5.935 -13.238  1.00 86.98           H
ATOM   1993  OG  SER A 141      -6.148  -5.021 -12.089  1.00 86.98           O
ATOM   1994  HG  SER A 141      -6.162  -4.270 -11.428  1.00 86.98           H
ATOM   1995  HN  SER A 141      -6.378  -2.619 -12.889  1.00 86.98           H
ATOM   1996  N   VAL A 142      -9.066  -2.973 -14.601  1.00 88.61           N
ATOM   1997  CA  VAL A 142     -10.322  -2.696 -15.277  1.00 88.61           C
ATOM   1998  C   VAL A 142     -10.034  -2.183 -16.689  1.00 88.61           C
ATOM   1999  O   VAL A 142     -10.716  -2.559 -17.641  1.00 88.61           O
ATOM   2000  HA  VAL A 142     -10.871  -3.635 -15.350  1.00 88.61           H
ATOM   2001  CB  VAL A 142     -11.160  -1.722 -14.446  1.00 88.61           C
ATOM   2002  HB  VAL A 142     -10.569  -0.819 -14.292  1.00 88.61           H
ATOM   2003  CG1 VAL A 142     -12.438  -1.326 -15.189  1.00 88.61           C
ATOM   2004 1HG1 VAL A 142     -12.176  -0.846 -16.132  1.00 88.61           H
ATOM   2005 2HG1 VAL A 142     -13.033  -2.218 -15.387  1.00 88.61           H
ATOM   2006 3HG1 VAL A 142     -13.014  -0.633 -14.576  1.00 88.61           H
ATOM   2007  CG2 VAL A 142     -11.484  -2.311 -13.072  1.00 88.61           C
ATOM   2008 1HG2 VAL A 142     -12.046  -3.236 -13.197  1.00 88.61           H
ATOM   2009 2HG2 VAL A 142     -10.557  -2.519 -12.537  1.00 88.61           H
ATOM   2010 3HG2 VAL A 142     -12.080  -1.598 -12.502  1.00 88.61           H
ATOM   2011  HN  VAL A 142      -8.879  -2.398 -13.804  1.00 88.61           H
ATOM   2012  N   ASP A 143      -9.022  -1.333 -16.780  1.00 83.68           N
ATOM   2013  CA  ASP A 143      -8.661  -0.733 -18.053  1.00 83.68           C
ATOM   2014  C   ASP A 143      -8.251  -1.835 -19.033  1.00 83.68           C
ATOM   2015  O   ASP A 143      -8.621  -1.797 -20.206  1.00 83.68           O
ATOM   2016  HA  ASP A 143      -9.551  -0.195 -18.380  1.00 83.68           H
ATOM   2017  CB  ASP A 143      -7.477   0.223 -17.896  1.00 83.68           C
ATOM   2018 1HB  ASP A 143      -7.745   1.030 -17.214  1.00 83.68           H
ATOM   2019 2HB  ASP A 143      -6.635  -0.306 -17.448  1.00 83.68           H
ATOM   2020  CG  ASP A 143      -7.059   0.806 -19.247  1.00 83.68           C
ATOM   2021  OD1 ASP A 143      -7.902   1.509 -19.846  1.00 83.68           O
ATOM   2022  OD2 ASP A 143      -5.908   0.536 -19.651  1.00 83.68           O
ATOM   2023  HN  ASP A 143      -8.455  -1.053 -16.005  1.00 83.68           H
ATOM   2024  N   ARG A 144      -7.494  -2.791 -18.516  1.00 74.30           N
ATOM   2025  CA  ARG A 144      -7.032  -3.903 -19.329  1.00 74.30           C
ATOM   2026  C   ARG A 144      -8.223  -4.719 -19.837  1.00 74.30           C
ATOM   2027  O   ARG A 144      -8.276  -5.081 -21.012  1.00 74.30           O
ATOM   2028  HA  ARG A 144      -6.494  -3.439 -20.156  1.00 74.30           H
ATOM   2029  CB  ARG A 144      -6.098  -4.817 -18.534  1.00 74.30           C
ATOM   2030 1HB  ARG A 144      -6.566  -5.086 -17.587  1.00 74.30           H
ATOM   2031 2HB  ARG A 144      -5.935  -5.744 -19.084  1.00 74.30           H
ATOM   2032  CG  ARG A 144      -4.755  -4.132 -18.270  1.00 74.30           C
ATOM   2033 1HG  ARG A 144      -4.914  -3.229 -17.681  1.00 74.30           H
ATOM   2034 2HG  ARG A 144      -4.117  -4.790 -17.680  1.00 74.30           H
ATOM   2035  CD  ARG A 144      -4.054  -3.776 -19.582  1.00 74.30           C
ATOM   2036 1HD  ARG A 144      -2.974  -3.777 -19.439  1.00 74.30           H
ATOM   2037 2HD  ARG A 144      -4.276  -4.528 -20.339  1.00 74.30           H
ATOM   2038  NE  ARG A 144      -4.500  -2.444 -20.049  1.00 74.30           N
ATOM   2039  HE  ARG A 144      -5.074  -1.901 -19.437  1.00 74.30           H
ATOM   2040  CZ  ARG A 144      -4.183  -1.921 -21.241  1.00 74.30           C
ATOM   2041  NH1 ARG A 144      -3.416  -2.604 -22.102  1.00 74.30           N
ATOM   2042 1HH1 ARG A 144      -3.077  -3.512 -21.857  1.00 74.30           H
ATOM   2043 2HH1 ARG A 144      -3.184  -2.207 -22.990  1.00 74.30           H
ATOM   2044  NH2 ARG A 144      -4.643  -0.703 -21.560  1.00 74.30           N
ATOM   2045 1HH2 ARG A 144      -4.416  -0.299 -22.445  1.00 74.30           H
ATOM   2046 2HH2 ARG A 144      -5.215  -0.200 -20.912  1.00 74.30           H
ATOM   2047  HN  ARG A 144      -7.197  -2.815 -17.561  1.00 74.30           H
ATOM   2048  N   TYR A 145      -9.148  -4.987 -18.927  1.00 84.76           N
ATOM   2049  CA  TYR A 145     -10.354  -5.717 -19.277  1.00 84.76           C
ATOM   2050  C   TYR A 145     -11.078  -5.050 -20.448  1.00 84.76           C
ATOM   2051  O   TYR A 145     -11.379  -5.700 -21.448  1.00 84.76           O
ATOM   2052  HA  TYR A 145     -10.063  -6.727 -19.567  1.00 84.76           H
ATOM   2053  CB  TYR A 145     -11.253  -5.665 -18.040  1.00 84.76           C
ATOM   2054 1HB  TYR A 145     -10.871  -6.363 -17.296  1.00 84.76           H
ATOM   2055 2HB  TYR A 145     -11.193  -4.668 -17.602  1.00 84.76           H
ATOM   2056  CG  TYR A 145     -12.720  -5.995 -18.323  1.00 84.76           C
ATOM   2057  CD1 TYR A 145     -13.670  -4.994 -18.297  1.00 84.76           C
ATOM   2058  HD1 TYR A 145     -13.375  -3.968 -18.075  1.00 84.76           H
ATOM   2059  CD2 TYR A 145     -13.093  -7.293 -18.604  1.00 84.76           C
ATOM   2060  HD2 TYR A 145     -12.343  -8.084 -18.625  1.00 84.76           H
ATOM   2061  CE1 TYR A 145     -15.050  -5.305 -18.563  1.00 84.76           C
ATOM   2062  HE1 TYR A 145     -15.811  -4.524 -18.546  1.00 84.76           H
ATOM   2063  CE2 TYR A 145     -14.474  -7.604 -18.871  1.00 84.76           C
ATOM   2064  HE2 TYR A 145     -14.782  -8.625 -19.094  1.00 84.76           H
ATOM   2065  CZ  TYR A 145     -15.384  -6.594 -18.837  1.00 84.76           C
ATOM   2066  OH  TYR A 145     -16.688  -6.888 -19.088  1.00 84.76           O
ATOM   2067  HH  TYR A 145     -16.785  -7.860 -19.299  1.00 84.76           H
ATOM   2068  HN  TYR A 145      -9.083  -4.713 -17.967  1.00 84.76           H
ATOM   2069  N   ILE A 146     -11.337  -3.761 -20.285  1.00 82.17           N
ATOM   2070  CA  ILE A 146     -12.107  -3.022 -21.271  1.00 82.17           C
ATOM   2071  C   ILE A 146     -11.369  -3.046 -22.611  1.00 82.17           C
ATOM   2072  O   ILE A 146     -11.994  -3.135 -23.667  1.00 82.17           O
ATOM   2073  HA  ILE A 146     -13.061  -3.535 -21.393  1.00 82.17           H
ATOM   2074  CB  ILE A 146     -12.414  -1.611 -20.764  1.00 82.17           C
ATOM   2075  HB  ILE A 146     -11.474  -1.135 -20.488  1.00 82.17           H
ATOM   2076  CG1 ILE A 146     -13.282  -1.659 -19.504  1.00 82.17           C
ATOM   2077 1HG1 ILE A 146     -14.295  -1.963 -19.768  1.00 82.17           H
ATOM   2078 2HG1 ILE A 146     -12.892  -2.410 -18.818  1.00 82.17           H
ATOM   2079  CG2 ILE A 146     -13.048  -0.758 -21.864  1.00 82.17           C
ATOM   2080 1HG2 ILE A 146     -12.360  -0.684 -22.707  1.00 82.17           H
ATOM   2081 2HG2 ILE A 146     -13.978  -1.222 -22.194  1.00 82.17           H
ATOM   2082 3HG2 ILE A 146     -13.256   0.239 -21.477  1.00 82.17           H
ATOM   2083  CD1 ILE A 146     -13.318  -0.295 -18.811  1.00 82.17           C
ATOM   2084 1HD1 ILE A 146     -12.306  -0.006 -18.528  1.00 82.17           H
ATOM   2085 2HD1 ILE A 146     -13.731   0.448 -19.493  1.00 82.17           H
ATOM   2086 3HD1 ILE A 146     -13.942  -0.357 -17.920  1.00 82.17           H
ATOM   2087  HN  ILE A 146     -11.031  -3.224 -19.499  1.00 82.17           H
ATOM   2088  N   ALA A 147     -10.049  -2.965 -22.525  1.00 80.97           N
ATOM   2089  CA  ALA A 147      -9.227  -2.859 -23.718  1.00 80.97           C
ATOM   2090  C   ALA A 147      -9.349  -4.149 -24.532  1.00 80.97           C
ATOM   2091  O   ALA A 147      -9.188  -4.135 -25.752  1.00 80.97           O
ATOM   2092  HA  ALA A 147      -9.607  -2.028 -24.311  1.00 80.97           H
ATOM   2093  CB  ALA A 147      -7.781  -2.558 -23.317  1.00 80.97           C
ATOM   2094 1HB  ALA A 147      -7.745  -1.618 -22.767  1.00 80.97           H
ATOM   2095 2HB  ALA A 147      -7.404  -3.363 -22.686  1.00 80.97           H
ATOM   2096 3HB  ALA A 147      -7.165  -2.479 -24.212  1.00 80.97           H
ATOM   2097  HN  ALA A 147      -9.544  -2.970 -21.662  1.00 80.97           H
ATOM   2098  N   ILE A 148      -9.633  -5.233 -23.825  1.00 76.99           N
ATOM   2099  CA  ILE A 148      -9.625  -6.550 -24.438  1.00 76.99           C
ATOM   2100  C   ILE A 148     -11.058  -6.952 -24.792  1.00 76.99           C
ATOM   2101  O   ILE A 148     -11.352  -7.268 -25.944  1.00 76.99           O
ATOM   2102  HA  ILE A 148      -9.049  -6.478 -25.361  1.00 76.99           H
ATOM   2103  CB  ILE A 148      -8.909  -7.557 -23.535  1.00 76.99           C
ATOM   2104  HB  ILE A 148      -9.365  -7.514 -22.547  1.00 76.99           H
ATOM   2105  CG1 ILE A 148      -7.433  -7.191 -23.368  1.00 76.99           C
ATOM   2106 1HG1 ILE A 148      -6.890  -7.427 -24.284  1.00 76.99           H
ATOM   2107 2HG1 ILE A 148      -7.337  -6.117 -23.209  1.00 76.99           H
ATOM   2108  CG2 ILE A 148      -9.090  -8.985 -24.055  1.00 76.99           C
ATOM   2109 1HG2 ILE A 148     -10.152  -9.230 -24.079  1.00 76.99           H
ATOM   2110 2HG2 ILE A 148      -8.676  -9.061 -25.060  1.00 76.99           H
ATOM   2111 3HG2 ILE A 148      -8.571  -9.680 -23.395  1.00 76.99           H
ATOM   2112  CD1 ILE A 148      -6.811  -7.945 -22.191  1.00 76.99           C
ATOM   2113 1HD1 ILE A 148      -7.341  -7.687 -21.274  1.00 76.99           H
ATOM   2114 2HD1 ILE A 148      -6.887  -9.018 -22.366  1.00 76.99           H
ATOM   2115 3HD1 ILE A 148      -5.761  -7.666 -22.095  1.00 76.99           H
ATOM   2116  HN  ILE A 148      -9.864  -5.221 -22.852  1.00 76.99           H
ATOM   2117  N   ALA A 149     -11.913  -6.926 -23.780  1.00 76.81           N
ATOM   2118  CA  ALA A 149     -13.244  -7.495 -23.910  1.00 76.81           C
ATOM   2119  C   ALA A 149     -14.106  -6.572 -24.773  1.00 76.81           C
ATOM   2120  O   ALA A 149     -14.978  -7.036 -25.505  1.00 76.81           O
ATOM   2121  HA  ALA A 149     -13.146  -8.459 -24.409  1.00 76.81           H
ATOM   2122  CB  ALA A 149     -13.842  -7.718 -22.519  1.00 76.81           C
ATOM   2123 1HB  ALA A 149     -13.207  -8.404 -21.957  1.00 76.81           H
ATOM   2124 2HB  ALA A 149     -13.903  -6.766 -21.993  1.00 76.81           H
ATOM   2125 3HB  ALA A 149     -14.840  -8.145 -22.617  1.00 76.81           H
ATOM   2126  HN  ALA A 149     -11.709  -6.528 -22.886  1.00 76.81           H
ATOM   2127  N   GLN A 150     -13.832  -5.280 -24.659  1.00 68.62           N
ATOM   2128  CA  GLN A 150     -14.630  -4.282 -25.350  1.00 68.62           C
ATOM   2129  C   GLN A 150     -13.760  -3.493 -26.331  1.00 68.62           C
ATOM   2130  O   GLN A 150     -13.925  -2.283 -26.479  1.00 68.62           O
ATOM   2131  HA  GLN A 150     -15.387  -4.844 -25.896  1.00 68.62           H
ATOM   2132  CB  GLN A 150     -15.319  -3.347 -24.355  1.00 68.62           C
ATOM   2133 1HB  GLN A 150     -14.569  -2.784 -23.798  1.00 68.62           H
ATOM   2134 2HB  GLN A 150     -15.927  -2.620 -24.894  1.00 68.62           H
ATOM   2135  CG  GLN A 150     -16.199  -4.134 -23.382  1.00 68.62           C
ATOM   2136 1HG  GLN A 150     -16.823  -4.836 -23.936  1.00 68.62           H
ATOM   2137 2HG  GLN A 150     -15.571  -4.724 -22.714  1.00 68.62           H
ATOM   2138  CD  GLN A 150     -17.085  -3.195 -22.560  1.00 68.62           C
ATOM   2139  OE1 GLN A 150     -17.046  -1.984 -22.699  1.00 68.62           O
ATOM   2140  NE2 GLN A 150     -17.882  -3.820 -21.698  1.00 68.62           N
ATOM   2141 1HE2 GLN A 150     -17.865  -4.817 -21.634  1.00 68.62           H
ATOM   2142 2HE2 GLN A 150     -18.500  -3.291 -21.115  1.00 68.62           H
ATOM   2143  HN  GLN A 150     -13.081  -4.915 -24.108  1.00 68.62           H
ATOM   2144  N   ALA A 151     -12.852  -4.211 -26.976  1.00 69.10           N
ATOM   2145  CA  ALA A 151     -11.830  -3.571 -27.787  1.00 69.10           C
ATOM   2146  C   ALA A 151     -12.499  -2.645 -28.805  1.00 69.10           C
ATOM   2147  O   ALA A 151     -12.033  -1.530 -29.036  1.00 69.10           O
ATOM   2148  HA  ALA A 151     -11.204  -2.974 -27.123  1.00 69.10           H
ATOM   2149  CB  ALA A 151     -10.962  -4.640 -28.453  1.00 69.10           C
ATOM   2150 1HB  ALA A 151     -10.487  -5.252 -27.686  1.00 69.10           H
ATOM   2151 2HB  ALA A 151     -11.586  -5.272 -29.086  1.00 69.10           H
ATOM   2152 3HB  ALA A 151     -10.196  -4.160 -29.061  1.00 69.10           H
ATOM   2153  HN  ALA A 151     -12.807  -5.209 -26.951  1.00 69.10           H
ATOM   2154  N   MET A 152     -13.581  -3.142 -29.387  1.00 58.61           N
ATOM   2155  CA  MET A 152     -14.266  -2.412 -30.440  1.00 58.61           C
ATOM   2156  C   MET A 152     -14.791  -1.070 -29.924  1.00 58.61           C
ATOM   2157  O   MET A 152     -14.579  -0.034 -30.552  1.00 58.61           O
ATOM   2158  HA  MET A 152     -13.518  -2.243 -31.215  1.00 58.61           H
ATOM   2159  CB  MET A 152     -15.434  -3.249 -30.965  1.00 58.61           C
ATOM   2160 1HB  MET A 152     -15.950  -3.724 -30.131  1.00 58.61           H
ATOM   2161 2HB  MET A 152     -16.157  -2.601 -31.461  1.00 58.61           H
ATOM   2162  CG  MET A 152     -14.945  -4.318 -31.944  1.00 58.61           C
ATOM   2163 1HG  MET A 152     -14.143  -3.917 -32.564  1.00 58.61           H
ATOM   2164 2HG  MET A 152     -14.530  -5.164 -31.395  1.00 58.61           H
ATOM   2165  SD  MET A 152     -16.295  -4.866 -32.976  1.00 58.61           S
ATOM   2166  CE  MET A 152     -16.878  -6.251 -32.013  1.00 58.61           C
ATOM   2167 1HE  MET A 152     -16.078  -6.983 -31.907  1.00 58.61           H
ATOM   2168 2HE  MET A 152     -17.187  -5.904 -31.027  1.00 58.61           H
ATOM   2169 3HE  MET A 152     -17.727  -6.712 -32.517  1.00 58.61           H
ATOM   2170  HN  MET A 152     -13.988  -4.024 -29.151  1.00 58.61           H
ATOM   2171  N   ARG A 153     -15.466  -1.133 -28.786  1.00 56.46           N
ATOM   2172  CA  ARG A 153     -16.044   0.060 -28.192  1.00 56.46           C
ATOM   2173  C   ARG A 153     -14.940   0.983 -27.673  1.00 56.46           C
ATOM   2174  O   ARG A 153     -15.133   2.194 -27.576  1.00 56.46           O
ATOM   2175  HA  ARG A 153     -16.602   0.532 -29.001  1.00 56.46           H
ATOM   2176  CB  ARG A 153     -16.984  -0.299 -27.039  1.00 56.46           C
ATOM   2177 1HB  ARG A 153     -16.521  -1.062 -26.413  1.00 56.46           H
ATOM   2178 2HB  ARG A 153     -17.143   0.576 -26.409  1.00 56.46           H
ATOM   2179  CG  ARG A 153     -18.328  -0.807 -27.564  1.00 56.46           C
ATOM   2180 1HG  ARG A 153     -18.727  -0.102 -28.293  1.00 56.46           H
ATOM   2181 2HG  ARG A 153     -18.185  -1.755 -28.082  1.00 56.46           H
ATOM   2182  CD  ARG A 153     -19.329  -0.991 -26.421  1.00 56.46           C
ATOM   2183 1HD  ARG A 153     -18.975  -1.763 -25.738  1.00 56.46           H
ATOM   2184 2HD  ARG A 153     -19.410  -0.068 -25.846  1.00 56.46           H
ATOM   2185  NE  ARG A 153     -20.654  -1.365 -26.965  1.00 56.46           N
ATOM   2186  HE  ARG A 153     -20.748  -1.442 -27.957  1.00 56.46           H
ATOM   2187  CZ  ARG A 153     -21.734  -1.607 -26.210  1.00 56.46           C
ATOM   2188  NH1 ARG A 153     -21.664  -1.518 -24.874  1.00 56.46           N
ATOM   2189 1HH1 ARG A 153     -20.802  -1.270 -24.434  1.00 56.46           H
ATOM   2190 2HH1 ARG A 153     -22.475  -1.700 -24.318  1.00 56.46           H
ATOM   2191  NH2 ARG A 153     -22.885  -1.939 -26.810  1.00 56.46           N
ATOM   2192 1HH2 ARG A 153     -23.701  -2.122 -26.261  1.00 56.46           H
ATOM   2193 2HH2 ARG A 153     -22.928  -2.003 -27.807  1.00 56.46           H
ATOM   2194  HN  ARG A 153     -15.620  -1.978 -28.273  1.00 56.46           H
ATOM   2195  N   ALA A 154     -13.807   0.376 -27.354  1.00 61.06           N
ATOM   2196  CA  ALA A 154     -12.717   1.106 -26.728  1.00 61.06           C
ATOM   2197  C   ALA A 154     -12.117   2.084 -27.740  1.00 61.06           C
ATOM   2198  O   ALA A 154     -11.613   3.141 -27.364  1.00 61.06           O
ATOM   2199  HA  ALA A 154     -13.131   1.669 -25.893  1.00 61.06           H
ATOM   2200  CB  ALA A 154     -11.682   0.116 -26.191  1.00 61.06           C
ATOM   2201 1HB  ALA A 154     -12.151  -0.537 -25.454  1.00 61.06           H
ATOM   2202 2HB  ALA A 154     -11.292  -0.485 -27.012  1.00 61.06           H
ATOM   2203 3HB  ALA A 154     -10.864   0.664 -25.722  1.00 61.06           H
ATOM   2204  HN  ALA A 154     -13.628  -0.595 -27.515  1.00 61.06           H
ATOM   2205  N   HIS A 155     -12.193   1.698 -29.005  1.00 56.47           N
ATOM   2206  CA  HIS A 155     -11.472   2.407 -30.049  1.00 56.47           C
ATOM   2207  C   HIS A 155     -12.136   3.762 -30.302  1.00 56.47           C
ATOM   2208  O   HIS A 155     -11.454   4.757 -30.537  1.00 56.47           O
ATOM   2209  HA  HIS A 155     -10.462   2.571 -29.675  1.00 56.47           H
ATOM   2210  CB  HIS A 155     -11.368   1.552 -31.314  1.00 56.47           C
ATOM   2211 1HB  HIS A 155     -11.569   0.513 -31.056  1.00 56.47           H
ATOM   2212 2HB  HIS A 155     -12.144   1.862 -32.014  1.00 56.47           H
ATOM   2213  CG  HIS A 155     -10.026   1.635 -32.002  1.00 56.47           C
ATOM   2214  ND1 HIS A 155      -9.569   2.787 -32.617  1.00 56.47           N
ATOM   2215  HD1 HIS A 155     -10.060   3.657 -32.670  1.00 56.47           H
ATOM   2216  CD2 HIS A 155      -9.049   0.698 -32.165  1.00 56.47           C
ATOM   2217  HD2 HIS A 155      -9.083  -0.329 -31.800  1.00 56.47           H
ATOM   2218  CE1 HIS A 155      -8.370   2.543 -33.124  1.00 56.47           C
ATOM   2219  HE1 HIS A 155      -7.748   3.253 -33.670  1.00 56.47           H
ATOM   2220  NE2 HIS A 155      -8.049   1.247 -32.844  1.00 56.47           N
ATOM   2221  HN  HIS A 155     -12.733   0.917 -29.320  1.00 56.47           H
ATOM   2222  N   THR A 156     -13.460   3.756 -30.244  1.00 62.35           N
ATOM   2223  CA  THR A 156     -14.229   4.941 -30.584  1.00 62.35           C
ATOM   2224  C   THR A 156     -14.138   5.976 -29.461  1.00 62.35           C
ATOM   2225  O   THR A 156     -14.301   7.172 -29.699  1.00 62.35           O
ATOM   2226  HA  THR A 156     -13.788   5.393 -31.472  1.00 62.35           H
ATOM   2227  CB  THR A 156     -15.662   4.502 -30.891  1.00 62.35           C
ATOM   2228  HB  THR A 156     -16.337   5.358 -30.901  1.00 62.35           H
ATOM   2229  OG1 THR A 156     -15.941   3.510 -29.907  1.00 62.35           O
ATOM   2230  HG1 THR A 156     -16.918   3.301 -29.899  1.00 62.35           H
ATOM   2231  CG2 THR A 156     -15.772   3.751 -32.219  1.00 62.35           C
ATOM   2232 1HG2 THR A 156     -15.148   2.858 -32.184  1.00 62.35           H
ATOM   2233 2HG2 THR A 156     -15.437   4.396 -33.031  1.00 62.35           H
ATOM   2234 3HG2 THR A 156     -16.810   3.462 -32.389  1.00 62.35           H
ATOM   2235  HN  THR A 156     -14.004   2.963 -29.971  1.00 62.35           H
ATOM   2236  N   TRP A 157     -13.879   5.479 -28.260  1.00 57.00           N
ATOM   2237  CA  TRP A 157     -13.983   6.305 -27.069  1.00 57.00           C
ATOM   2238  C   TRP A 157     -12.566   6.670 -26.622  1.00 57.00           C
ATOM   2239  O   TRP A 157     -12.338   6.965 -25.450  1.00 57.00           O
ATOM   2240  HA  TRP A 157     -14.533   7.207 -27.337  1.00 57.00           H
ATOM   2241  CB  TRP A 157     -14.790   5.597 -25.980  1.00 57.00           C
ATOM   2242 1HB  TRP A 157     -14.460   4.560 -25.912  1.00 57.00           H
ATOM   2243 2HB  TRP A 157     -14.572   6.064 -25.019  1.00 57.00           H
ATOM   2244  CG  TRP A 157     -16.302   5.621 -26.210  1.00 57.00           C
ATOM   2245  CD1 TRP A 157     -16.974   5.266 -27.314  1.00 57.00           C
ATOM   2246  HD1 TRP A 157     -16.505   4.899 -28.227  1.00 57.00           H
ATOM   2247  CD2 TRP A 157     -17.310   6.038 -25.265  1.00 57.00           C
ATOM   2248  NE1 TRP A 157     -18.335   5.423 -27.150  1.00 57.00           N
ATOM   2249  HE1 TRP A 157     -19.041   5.226 -27.831  1.00 57.00           H
ATOM   2250  CE2 TRP A 157     -18.546   5.908 -25.864  1.00 57.00           C
ATOM   2251  CE3 TRP A 157     -17.181   6.510 -23.947  1.00 57.00           C
ATOM   2252  HE3 TRP A 157     -16.216   6.621 -23.451  1.00 57.00           H
ATOM   2253  CZ2 TRP A 157     -19.747   6.229 -25.221  1.00 57.00           C
ATOM   2254  HZ2 TRP A 157     -20.712   6.117 -25.717  1.00 57.00           H
ATOM   2255  CZ3 TRP A 157     -18.391   6.826 -23.318  1.00 57.00           C
ATOM   2256  HZ3 TRP A 157     -18.348   7.197 -22.294  1.00 57.00           H
ATOM   2257  CH2 TRP A 157     -19.643   6.701 -23.907  1.00 57.00           C
ATOM   2258  HH2 TRP A 157     -20.540   6.969 -23.349  1.00 57.00           H
ATOM   2259  HN  TRP A 157     -13.603   4.532 -28.095  1.00 57.00           H
ATOM   2260  N   ARG A 158     -11.650   6.636 -27.580  1.00 58.13           N
ATOM   2261  CA  ARG A 158     -10.234   6.690 -27.262  1.00 58.13           C
ATOM   2262  C   ARG A 158      -9.900   7.997 -26.540  1.00 58.13           C
ATOM   2263  O   ARG A 158      -9.181   7.993 -25.542  1.00 58.13           O
ATOM   2264  HA  ARG A 158     -10.060   5.829 -26.616  1.00 58.13           H
ATOM   2265  CB  ARG A 158      -9.381   6.583 -28.528  1.00 58.13           C
ATOM   2266 1HB  ARG A 158      -9.882   5.943 -29.255  1.00 58.13           H
ATOM   2267 2HB  ARG A 158      -9.279   7.567 -28.987  1.00 58.13           H
ATOM   2268  CG  ARG A 158      -7.996   6.017 -28.211  1.00 58.13           C
ATOM   2269 1HG  ARG A 158      -7.465   6.696 -27.544  1.00 58.13           H
ATOM   2270 2HG  ARG A 158      -8.099   5.068 -27.683  1.00 58.13           H
ATOM   2271  CD  ARG A 158      -7.182   5.809 -29.489  1.00 58.13           C
ATOM   2272 1HD  ARG A 158      -7.746   5.198 -30.194  1.00 58.13           H
ATOM   2273 2HD  ARG A 158      -6.999   6.768 -29.974  1.00 58.13           H
ATOM   2274  NE  ARG A 158      -5.895   5.152 -29.169  1.00 58.13           N
ATOM   2275  HE  ARG A 158      -5.689   4.968 -28.208  1.00 58.13           H
ATOM   2276  CZ  ARG A 158      -4.989   4.788 -30.087  1.00 58.13           C
ATOM   2277  NH1 ARG A 158      -5.212   5.010 -31.389  1.00 58.13           N
ATOM   2278 1HH1 ARG A 158      -6.060   5.450 -31.683  1.00 58.13           H
ATOM   2279 2HH1 ARG A 158      -4.531   4.735 -32.067  1.00 58.13           H
ATOM   2280  NH2 ARG A 158      -3.856   4.198 -29.682  1.00 58.13           N
ATOM   2281 1HH2 ARG A 158      -3.169   3.920 -30.354  1.00 58.13           H
ATOM   2282 2HH2 ARG A 158      -3.697   4.036 -28.708  1.00 58.13           H
ATOM   2283  HN  ARG A 158     -11.863   6.574 -28.555  1.00 58.13           H
ATOM   2284  N   GLU A 159     -10.439   9.084 -27.072  1.00 64.23           N
ATOM   2285  CA  GLU A 159     -10.161  10.401 -26.526  1.00 64.23           C
ATOM   2286  C   GLU A 159     -10.844  10.568 -25.168  1.00 64.23           C
ATOM   2287  O   GLU A 159     -10.226  11.033 -24.211  1.00 64.23           O
ATOM   2288  HA  GLU A 159      -9.079  10.441 -26.404  1.00 64.23           H
ATOM   2289  CB  GLU A 159     -10.596  11.501 -27.498  1.00 64.23           C
ATOM   2290 1HB  GLU A 159     -11.593  11.280 -27.879  1.00 64.23           H
ATOM   2291 2HB  GLU A 159     -10.528  12.472 -27.008  1.00 64.23           H
ATOM   2292  CG  GLU A 159      -9.664  11.562 -28.710  1.00 64.23           C
ATOM   2293 1HG  GLU A 159      -8.627  11.574 -28.375  1.00 64.23           H
ATOM   2294 2HG  GLU A 159      -9.793  10.667 -29.318  1.00 64.23           H
ATOM   2295  CD  GLU A 159      -9.947  12.805 -29.556  1.00 64.23           C
ATOM   2296  OE1 GLU A 159      -9.024  13.210 -30.295  1.00 64.23           O
ATOM   2297  OE2 GLU A 159     -11.080  13.322 -29.444  1.00 64.23           O
ATOM   2298  HN  GLU A 159     -11.055   9.075 -27.861  1.00 64.23           H
ATOM   2299  N   LYS A 160     -12.110  10.179 -25.126  1.00 69.03           N
ATOM   2300  CA  LYS A 160     -12.896  10.319 -23.912  1.00 69.03           C
ATOM   2301  C   LYS A 160     -12.223   9.539 -22.781  1.00 69.03           C
ATOM   2302  O   LYS A 160     -12.295   9.937 -21.619  1.00 69.03           O
ATOM   2303  HA  LYS A 160     -12.903  11.376 -23.647  1.00 69.03           H
ATOM   2304  CB  LYS A 160     -14.348   9.907 -24.164  1.00 69.03           C
ATOM   2305 1HB  LYS A 160     -14.375   8.926 -24.638  1.00 69.03           H
ATOM   2306 2HB  LYS A 160     -14.874   9.815 -23.213  1.00 69.03           H
ATOM   2307  CG  LYS A 160     -15.062  10.928 -25.051  1.00 69.03           C
ATOM   2308 1HG  LYS A 160     -14.918  11.930 -24.647  1.00 69.03           H
ATOM   2309 2HG  LYS A 160     -14.622  10.920 -26.048  1.00 69.03           H
ATOM   2310  CD  LYS A 160     -16.558  10.620 -25.146  1.00 69.03           C
ATOM   2311 1HD  LYS A 160     -16.703   9.633 -25.586  1.00 69.03           H
ATOM   2312 2HD  LYS A 160     -16.991  10.591 -24.147  1.00 69.03           H
ATOM   2313  CE  LYS A 160     -17.281  11.672 -25.991  1.00 69.03           C
ATOM   2314 1HE  LYS A 160     -17.144  12.659 -25.549  1.00 69.03           H
ATOM   2315 2HE  LYS A 160     -16.847  11.706 -26.990  1.00 69.03           H
ATOM   2316  NZ  LYS A 160     -18.725  11.360 -26.082  1.00 69.03           N
ATOM   2317 1HZ  LYS A 160     -19.190  12.070 -26.636  1.00 69.03           H
ATOM   2318 2HZ  LYS A 160     -18.848  10.454 -26.521  1.00 69.03           H
ATOM   2319 3HZ  LYS A 160     -19.126  11.341 -25.151  1.00 69.03           H
ATOM   2320  HN  LYS A 160     -12.597   9.776 -25.901  1.00 69.03           H
ATOM   2321  N   ARG A 161     -11.583   8.443 -23.160  1.00 67.88           N
ATOM   2322  CA  ARG A 161     -10.936   7.580 -22.187  1.00 67.88           C
ATOM   2323  C   ARG A 161      -9.856   8.353 -21.427  1.00 67.88           C
ATOM   2324  O   ARG A 161      -9.664   8.144 -20.230  1.00 67.88           O
ATOM   2325  HA  ARG A 161     -11.736   7.264 -21.518  1.00 67.88           H
ATOM   2326  CB  ARG A 161     -10.301   6.364 -22.865  1.00 67.88           C
ATOM   2327 1HB  ARG A 161      -9.899   6.654 -23.836  1.00 67.88           H
ATOM   2328 2HB  ARG A 161      -9.462   6.006 -22.267  1.00 67.88           H
ATOM   2329  CG  ARG A 161     -11.323   5.240 -23.045  1.00 67.88           C
ATOM   2330 1HG  ARG A 161     -11.670   4.900 -22.069  1.00 67.88           H
ATOM   2331 2HG  ARG A 161     -12.194   5.618 -23.579  1.00 67.88           H
ATOM   2332  CD  ARG A 161     -10.716   4.065 -23.814  1.00 67.88           C
ATOM   2333 1HD  ARG A 161     -10.677   4.298 -24.878  1.00 67.88           H
ATOM   2334 2HD  ARG A 161      -9.691   3.896 -23.486  1.00 67.88           H
ATOM   2335  NE  ARG A 161     -11.525   2.845 -23.594  1.00 67.88           N
ATOM   2336  HE  ARG A 161     -12.512   2.951 -23.474  1.00 67.88           H
ATOM   2337  CZ  ARG A 161     -11.016   1.606 -23.544  1.00 67.88           C
ATOM   2338  NH1 ARG A 161      -9.701   1.404 -23.698  1.00 67.88           N
ATOM   2339 1HH1 ARG A 161      -9.090   2.181 -23.851  1.00 67.88           H
ATOM   2340 2HH1 ARG A 161      -9.329   0.476 -23.660  1.00 67.88           H
ATOM   2341  NH2 ARG A 161     -11.844   0.572 -23.339  1.00 67.88           N
ATOM   2342 1HH2 ARG A 161     -11.480  -0.359 -23.299  1.00 67.88           H
ATOM   2343 2HH2 ARG A 161     -12.824   0.731 -23.225  1.00 67.88           H
ATOM   2344  HN  ARG A 161     -11.504   8.142 -24.111  1.00 67.88           H
ATOM   2345  N   LEU A 162      -9.179   9.230 -22.154  1.00 78.84           N
ATOM   2346  CA  LEU A 162      -8.082   9.990 -21.580  1.00 78.84           C
ATOM   2347  C   LEU A 162      -8.636  10.979 -20.551  1.00 78.84           C
ATOM   2348  O   LEU A 162      -8.014  11.219 -19.518  1.00 78.84           O
ATOM   2349  HA  LEU A 162      -7.431   9.285 -21.064  1.00 78.84           H
ATOM   2350  CB  LEU A 162      -7.253  10.651 -22.682  1.00 78.84           C
ATOM   2351 1HB  LEU A 162      -7.020   9.898 -23.435  1.00 78.84           H
ATOM   2352 2HB  LEU A 162      -7.868  11.408 -23.169  1.00 78.84           H
ATOM   2353  CG  LEU A 162      -5.944  11.307 -22.236  1.00 78.84           C
ATOM   2354  HG  LEU A 162      -6.160  11.953 -21.384  1.00 78.84           H
ATOM   2355  CD1 LEU A 162      -4.938  10.256 -21.763  1.00 78.84           C
ATOM   2356 1HD1 LEU A 162      -5.356   9.704 -20.922  1.00 78.84           H
ATOM   2357 2HD1 LEU A 162      -4.722   9.567 -22.580  1.00 78.84           H
ATOM   2358 3HD1 LEU A 162      -4.017  10.750 -21.452  1.00 78.84           H
ATOM   2359  CD2 LEU A 162      -5.371  12.194 -23.342  1.00 78.84           C
ATOM   2360 1HD2 LEU A 162      -5.174  11.590 -24.228  1.00 78.84           H
ATOM   2361 2HD2 LEU A 162      -6.088  12.977 -23.589  1.00 78.84           H
ATOM   2362 3HD2 LEU A 162      -4.441  12.648 -22.998  1.00 78.84           H
ATOM   2363  HN  LEU A 162      -9.369   9.424 -23.117  1.00 78.84           H
ATOM   2364  N   LEU A 163      -9.800  11.525 -20.870  1.00 82.06           N
ATOM   2365  CA  LEU A 163     -10.457  12.463 -19.976  1.00 82.06           C
ATOM   2366  C   LEU A 163     -10.899  11.728 -18.708  1.00 82.06           C
ATOM   2367  O   LEU A 163     -10.633  12.184 -17.597  1.00 82.06           O
ATOM   2368  HA  LEU A 163      -9.722  13.219 -19.698  1.00 82.06           H
ATOM   2369  CB  LEU A 163     -11.597  13.184 -20.698  1.00 82.06           C
ATOM   2370 1HB  LEU A 163     -11.202  13.614 -21.618  1.00 82.06           H
ATOM   2371 2HB  LEU A 163     -12.343  12.444 -20.986  1.00 82.06           H
ATOM   2372  CG  LEU A 163     -12.296  14.292 -19.908  1.00 82.06           C
ATOM   2373  HG  LEU A 163     -12.587  13.889 -18.939  1.00 82.06           H
ATOM   2374  CD1 LEU A 163     -11.345  15.462 -19.645  1.00 82.06           C
ATOM   2375 1HD1 LEU A 163     -10.488  15.110 -19.070  1.00 82.06           H
ATOM   2376 2HD1 LEU A 163     -11.002  15.872 -20.594  1.00 82.06           H
ATOM   2377 3HD1 LEU A 163     -11.868  16.235 -19.082  1.00 82.06           H
ATOM   2378  CD2 LEU A 163     -13.577  14.743 -20.613  1.00 82.06           C
ATOM   2379 1HD2 LEU A 163     -13.332  15.122 -21.606  1.00 82.06           H
ATOM   2380 2HD2 LEU A 163     -14.258  13.897 -20.706  1.00 82.06           H
ATOM   2381 3HD2 LEU A 163     -14.054  15.532 -20.031  1.00 82.06           H
ATOM   2382  HN  LEU A 163     -10.292  11.337 -21.720  1.00 82.06           H
ATOM   2383  N   TYR A 164     -11.567  10.603 -18.918  1.00 75.39           N
ATOM   2384  CA  TYR A 164     -12.055   9.805 -17.806  1.00 75.39           C
ATOM   2385  C   TYR A 164     -10.902   9.350 -16.910  1.00 75.39           C
ATOM   2386  O   TYR A 164     -11.056   9.258 -15.693  1.00 75.39           O
ATOM   2387  HA  TYR A 164     -12.737  10.423 -17.223  1.00 75.39           H
ATOM   2388  CB  TYR A 164     -12.718   8.575 -18.430  1.00 75.39           C
ATOM   2389 1HB  TYR A 164     -12.078   8.195 -19.226  1.00 75.39           H
ATOM   2390 2HB  TYR A 164     -12.787   7.791 -17.676  1.00 75.39           H
ATOM   2391  CG  TYR A 164     -14.113   8.840 -18.999  1.00 75.39           C
ATOM   2392  CD1 TYR A 164     -15.101   9.360 -18.188  1.00 75.39           C
ATOM   2393  HD1 TYR A 164     -14.888   9.581 -17.142  1.00 75.39           H
ATOM   2394  CD2 TYR A 164     -14.383   8.559 -20.323  1.00 75.39           C
ATOM   2395  HD2 TYR A 164     -13.602   8.149 -20.963  1.00 75.39           H
ATOM   2396  CE1 TYR A 164     -16.414   9.609 -18.723  1.00 75.39           C
ATOM   2397  HE1 TYR A 164     -17.204  10.019 -18.094  1.00 75.39           H
ATOM   2398  CE2 TYR A 164     -15.696   8.809 -20.858  1.00 75.39           C
ATOM   2399  HE2 TYR A 164     -15.923   8.592 -21.902  1.00 75.39           H
ATOM   2400  CZ  TYR A 164     -16.647   9.322 -20.032  1.00 75.39           C
ATOM   2401  OH  TYR A 164     -17.887   9.558 -20.538  1.00 75.39           O
ATOM   2402  HH  TYR A 164     -18.480   9.938 -19.827  1.00 75.39           H
ATOM   2403  HN  TYR A 164     -11.775  10.237 -19.825  1.00 75.39           H
ATOM   2404  N   SER A 165      -9.773   9.076 -17.546  1.00 86.58           N
ATOM   2405  CA  SER A 165      -8.601   8.611 -16.824  1.00 86.58           C
ATOM   2406  C   SER A 165      -8.135   9.683 -15.837  1.00 86.58           C
ATOM   2407  O   SER A 165      -7.677   9.365 -14.740  1.00 86.58           O
ATOM   2408  HA  SER A 165      -8.926   7.716 -16.292  1.00 86.58           H
ATOM   2409  CB  SER A 165      -7.469   8.248 -17.787  1.00 86.58           C
ATOM   2410 1HB  SER A 165      -6.692   7.706 -17.246  1.00 86.58           H
ATOM   2411 2HB  SER A 165      -7.849   7.575 -18.556  1.00 86.58           H
ATOM   2412  OG  SER A 165      -6.901   9.400 -18.403  1.00 86.58           O
ATOM   2413  HG  SER A 165      -7.619  10.065 -18.610  1.00 86.58           H
ATOM   2414  HN  SER A 165      -9.651   9.168 -18.534  1.00 86.58           H
ATOM   2415  N   LYS A 166      -8.267  10.931 -16.261  1.00 83.53           N
ATOM   2416  CA  LYS A 166      -7.905  12.053 -15.412  1.00 83.53           C
ATOM   2417  C   LYS A 166      -8.862  12.114 -14.220  1.00 83.53           C
ATOM   2418  O   LYS A 166      -8.428  12.240 -13.076  1.00 83.53           O
ATOM   2419  HA  LYS A 166      -6.899  11.868 -15.037  1.00 83.53           H
ATOM   2420  CB  LYS A 166      -7.854  13.347 -16.226  1.00 83.53           C
ATOM   2421 1HB  LYS A 166      -8.771  13.453 -16.807  1.00 83.53           H
ATOM   2422 2HB  LYS A 166      -7.803  14.203 -15.553  1.00 83.53           H
ATOM   2423  CG  LYS A 166      -6.646  13.357 -17.165  1.00 83.53           C
ATOM   2424 1HG  LYS A 166      -5.731  13.232 -16.587  1.00 83.53           H
ATOM   2425 2HG  LYS A 166      -6.708  12.512 -17.851  1.00 83.53           H
ATOM   2426  CD  LYS A 166      -6.580  14.662 -17.960  1.00 83.53           C
ATOM   2427 1HD  LYS A 166      -7.480  14.770 -18.565  1.00 83.53           H
ATOM   2428 2HD  LYS A 166      -6.554  15.509 -17.274  1.00 83.53           H
ATOM   2429  CE  LYS A 166      -5.346  14.692 -18.863  1.00 83.53           C
ATOM   2430 1HE  LYS A 166      -4.450  14.500 -18.272  1.00 83.53           H
ATOM   2431 2HE  LYS A 166      -5.413  13.899 -19.607  1.00 83.53           H
ATOM   2432  NZ  LYS A 166      -5.229  16.004 -19.538  1.00 83.53           N
ATOM   2433 1HZ  LYS A 166      -4.417  16.001 -20.145  1.00 83.53           H
ATOM   2434 2HZ  LYS A 166      -6.062  16.176 -20.090  1.00 83.53           H
ATOM   2435 3HZ  LYS A 166      -5.128  16.735 -18.842  1.00 83.53           H
ATOM   2436  HN  LYS A 166      -8.614  11.180 -17.166  1.00 83.53           H
ATOM   2437  N   MET A 167     -10.148  12.021 -14.528  1.00 84.98           N
ATOM   2438  CA  MET A 167     -11.172  12.104 -13.501  1.00 84.98           C
ATOM   2439  C   MET A 167     -11.001  10.990 -12.466  1.00 84.98           C
ATOM   2440  O   MET A 167     -11.069  11.240 -11.263  1.00 84.98           O
ATOM   2441  HA  MET A 167     -11.033  13.075 -13.026  1.00 84.98           H
ATOM   2442  CB  MET A 167     -12.554  11.993 -14.147  1.00 84.98           C
ATOM   2443 1HB  MET A 167     -12.592  11.108 -14.782  1.00 84.98           H
ATOM   2444 2HB  MET A 167     -13.312  11.864 -13.374  1.00 84.98           H
ATOM   2445  CG  MET A 167     -12.872  13.238 -14.978  1.00 84.98           C
ATOM   2446 1HG  MET A 167     -12.864  14.122 -14.341  1.00 84.98           H
ATOM   2447 2HG  MET A 167     -12.104  13.385 -15.737  1.00 84.98           H
ATOM   2448  SD  MET A 167     -14.470  13.062 -15.754  1.00 84.98           S
ATOM   2449  CE  MET A 167     -15.523  13.136 -14.315  1.00 84.98           C
ATOM   2450 1HE  MET A 167     -15.269  12.322 -13.636  1.00 84.98           H
ATOM   2451 2HE  MET A 167     -15.380  14.090 -13.808  1.00 84.98           H
ATOM   2452 3HE  MET A 167     -16.565  13.040 -14.622  1.00 84.98           H
ATOM   2453  HN  MET A 167     -10.492  11.892 -15.458  1.00 84.98           H
ATOM   2454  N   VAL A 168     -10.783   9.785 -12.971  1.00 92.48           N
ATOM   2455  CA  VAL A 168     -10.665   8.622 -12.108  1.00 92.48           C
ATOM   2456  C   VAL A 168      -9.477   8.812 -11.163  1.00 92.48           C
ATOM   2457  O   VAL A 168      -9.573   8.518  -9.972  1.00 92.48           O
ATOM   2458  HA  VAL A 168     -11.577   8.558 -11.516  1.00 92.48           H
ATOM   2459  CB  VAL A 168     -10.558   7.351 -12.954  1.00 92.48           C
ATOM   2460  HB  VAL A 168      -9.762   7.500 -13.683  1.00 92.48           H
ATOM   2461  CG1 VAL A 168     -10.183   6.147 -12.088  1.00 92.48           C
ATOM   2462 1HG1 VAL A 168      -9.222   6.329 -11.608  1.00 92.48           H
ATOM   2463 2HG1 VAL A 168     -10.947   5.996 -11.326  1.00 92.48           H
ATOM   2464 3HG1 VAL A 168     -10.114   5.257 -12.714  1.00 92.48           H
ATOM   2465  CG2 VAL A 168     -11.856   7.093 -13.721  1.00 92.48           C
ATOM   2466 1HG2 VAL A 168     -12.678   6.975 -13.015  1.00 92.48           H
ATOM   2467 2HG2 VAL A 168     -12.062   7.936 -14.381  1.00 92.48           H
ATOM   2468 3HG2 VAL A 168     -11.753   6.184 -14.314  1.00 92.48           H
ATOM   2469  HN  VAL A 168     -10.688   9.597 -13.948  1.00 92.48           H
ATOM   2470  N   CYS A 169      -8.384   9.304 -11.728  1.00 93.96           N
ATOM   2471  CA  CYS A 169      -7.177   9.531 -10.952  1.00 93.96           C
ATOM   2472  C   CYS A 169      -7.505  10.519  -9.831  1.00 93.96           C
ATOM   2473  O   CYS A 169      -7.156  10.289  -8.674  1.00 93.96           O
ATOM   2474  HA  CYS A 169      -6.882   8.565 -10.543  1.00 93.96           H
ATOM   2475  CB  CYS A 169      -6.025  10.025 -11.829  1.00 93.96           C
ATOM   2476 1HB  CYS A 169      -6.364  10.848 -12.459  1.00 93.96           H
ATOM   2477 2HB  CYS A 169      -5.221  10.412 -11.204  1.00 93.96           H
ATOM   2478  SG  CYS A 169      -5.401   8.657 -12.873  1.00 93.96           S
ATOM   2479  HG  CYS A 169      -6.392   8.695 -13.759  1.00 93.96           H
ATOM   2480  HN  CYS A 169      -8.316   9.545 -12.696  1.00 93.96           H
ATOM   2481  N   PHE A 170      -8.173  11.598 -10.213  1.00 93.33           N
ATOM   2482  CA  PHE A 170      -8.525  12.636  -9.260  1.00 93.33           C
ATOM   2483  C   PHE A 170      -9.398  12.075  -8.136  1.00 93.33           C
ATOM   2484  O   PHE A 170      -9.156  12.350  -6.961  1.00 93.33           O
ATOM   2485  HA  PHE A 170      -7.595  13.018  -8.839  1.00 93.33           H
ATOM   2486  CB  PHE A 170      -9.319  13.696 -10.026  1.00 93.33           C
ATOM   2487 1HB  PHE A 170      -8.719  14.050 -10.865  1.00 93.33           H
ATOM   2488 2HB  PHE A 170     -10.212  13.233 -10.447  1.00 93.33           H
ATOM   2489  CG  PHE A 170      -9.737  14.896  -9.175  1.00 93.33           C
ATOM   2490  CD1 PHE A 170     -11.016  14.996  -8.722  1.00 93.33           C
ATOM   2491  HD1 PHE A 170     -11.742  14.221  -8.965  1.00 93.33           H
ATOM   2492  CD2 PHE A 170      -8.831  15.864  -8.871  1.00 93.33           C
ATOM   2493  HD2 PHE A 170      -7.806  15.784  -9.235  1.00 93.33           H
ATOM   2494  CE1 PHE A 170     -11.404  16.110  -7.932  1.00 93.33           C
ATOM   2495  HE1 PHE A 170     -12.429  16.190  -7.569  1.00 93.33           H
ATOM   2496  CE2 PHE A 170      -9.219  16.978  -8.081  1.00 93.33           C
ATOM   2497  HE2 PHE A 170      -8.493  17.753  -7.838  1.00 93.33           H
ATOM   2498  CZ  PHE A 170     -10.498  17.078  -7.628  1.00 93.33           C
ATOM   2499  HZ  PHE A 170     -10.796  17.933  -7.022  1.00 93.33           H
ATOM   2500  HN  PHE A 170      -8.471  11.767 -11.152  1.00 93.33           H
ATOM   2501  N   THR A 171     -10.395  11.300  -8.535  1.00 92.71           N
ATOM   2502  CA  THR A 171     -11.311  10.705  -7.577  1.00 92.71           C
ATOM   2503  C   THR A 171     -10.545   9.840  -6.574  1.00 92.71           C
ATOM   2504  O   THR A 171     -10.843   9.856  -5.380  1.00 92.71           O
ATOM   2505  HA  THR A 171     -11.785  11.507  -7.011  1.00 92.71           H
ATOM   2506  CB  THR A 171     -12.376   9.932  -8.357  1.00 92.71           C
ATOM   2507  HB  THR A 171     -11.942   9.063  -8.852  1.00 92.71           H
ATOM   2508  OG1 THR A 171     -12.951  10.909  -9.221  1.00 92.71           O
ATOM   2509  HG1 THR A 171     -12.466  10.919 -10.095  1.00 92.71           H
ATOM   2510  CG2 THR A 171     -13.541   9.485  -7.472  1.00 92.71           C
ATOM   2511 1HG2 THR A 171     -14.018  10.360  -7.030  1.00 92.71           H
ATOM   2512 2HG2 THR A 171     -13.168   8.836  -6.680  1.00 92.71           H
ATOM   2513 3HG2 THR A 171     -14.268   8.941  -8.075  1.00 92.71           H
ATOM   2514  HN  THR A 171     -10.582  11.077  -9.492  1.00 92.71           H
ATOM   2515  N   ILE A 172      -9.573   9.105  -7.095  1.00 93.48           N
ATOM   2516  CA  ILE A 172      -8.793   8.201  -6.268  1.00 93.48           C
ATOM   2517  C   ILE A 172      -8.056   9.006  -5.195  1.00 93.48           C
ATOM   2518  O   ILE A 172      -8.051   8.628  -4.025  1.00 93.48           O
ATOM   2519  HA  ILE A 172      -9.491   7.526  -5.773  1.00 93.48           H
ATOM   2520  CB  ILE A 172      -7.870   7.343  -7.135  1.00 93.48           C
ATOM   2521  HB  ILE A 172      -7.404   7.988  -7.880  1.00 93.48           H
ATOM   2522  CG1 ILE A 172      -8.665   6.278  -7.894  1.00 93.48           C
ATOM   2523 1HG1 ILE A 172      -9.017   5.518  -7.197  1.00 93.48           H
ATOM   2524 2HG1 ILE A 172      -9.547   6.730  -8.345  1.00 93.48           H
ATOM   2525  CG2 ILE A 172      -6.744   6.731  -6.300  1.00 93.48           C
ATOM   2526 1HG2 ILE A 172      -6.155   7.528  -5.845  1.00 93.48           H
ATOM   2527 2HG2 ILE A 172      -7.171   6.104  -5.517  1.00 93.48           H
ATOM   2528 3HG2 ILE A 172      -6.103   6.126  -6.941  1.00 93.48           H
ATOM   2529  CD1 ILE A 172      -7.808   5.624  -8.979  1.00 93.48           C
ATOM   2530 1HD1 ILE A 172      -7.477   6.383  -9.688  1.00 93.48           H
ATOM   2531 2HD1 ILE A 172      -6.939   5.152  -8.521  1.00 93.48           H
ATOM   2532 3HD1 ILE A 172      -8.397   4.871  -9.503  1.00 93.48           H
ATOM   2533  HN  ILE A 172      -9.318   9.121  -8.061  1.00 93.48           H
ATOM   2534  N   TRP A 173      -7.451  10.100  -5.634  1.00 92.18           N
ATOM   2535  CA  TRP A 173      -6.627  10.906  -4.748  1.00 92.18           C
ATOM   2536  C   TRP A 173      -7.528  11.472  -3.649  1.00 92.18           C
ATOM   2537  O   TRP A 173      -7.163  11.461  -2.474  1.00 92.18           O
ATOM   2538  HA  TRP A 173      -5.871  10.253  -4.311  1.00 92.18           H
ATOM   2539  CB  TRP A 173      -5.882  11.991  -5.528  1.00 92.18           C
ATOM   2540 1HB  TRP A 173      -6.570  12.452  -6.237  1.00 92.18           H
ATOM   2541 2HB  TRP A 173      -5.569  12.772  -4.835  1.00 92.18           H
ATOM   2542  CG  TRP A 173      -4.656  11.481  -6.288  1.00 92.18           C
ATOM   2543  CD1 TRP A 173      -4.483  11.396  -7.614  1.00 92.18           C
ATOM   2544  HD1 TRP A 173      -5.230  11.695  -8.350  1.00 92.18           H
ATOM   2545  CD2 TRP A 173      -3.431  10.985  -5.709  1.00 92.18           C
ATOM   2546  NE1 TRP A 173      -3.242  10.884  -7.931  1.00 92.18           N
ATOM   2547  HE1 TRP A 173      -2.883  10.728  -8.851  1.00 92.18           H
ATOM   2548  CE2 TRP A 173      -2.581  10.626  -6.735  1.00 92.18           C
ATOM   2549  CE3 TRP A 173      -3.053  10.844  -4.362  1.00 92.18           C
ATOM   2550  HE3 TRP A 173      -3.705  11.120  -3.533  1.00 92.18           H
ATOM   2551  CZ2 TRP A 173      -1.300  10.103  -6.523  1.00 92.18           C
ATOM   2552  HZ2 TRP A 173      -0.648   9.827  -7.351  1.00 92.18           H
ATOM   2553  CZ3 TRP A 173      -1.770  10.320  -4.166  1.00 92.18           C
ATOM   2554  HZ3 TRP A 173      -1.427  10.190  -3.140  1.00 92.18           H
ATOM   2555  CH2 TRP A 173      -0.902   9.954  -5.189  1.00 92.18           C
ATOM   2556  HH2 TRP A 173       0.083   9.552  -4.953  1.00 92.18           H
ATOM   2557  HN  TRP A 173      -7.516  10.438  -6.573  1.00 92.18           H
ATOM   2558  N   VAL A 174      -8.689  11.953  -4.069  1.00 95.08           N
ATOM   2559  CA  VAL A 174      -9.635  12.545  -3.138  1.00 95.08           C
ATOM   2560  C   VAL A 174     -10.060  11.492  -2.112  1.00 95.08           C
ATOM   2561  O   VAL A 174     -10.140  11.780  -0.919  1.00 95.08           O
ATOM   2562  HA  VAL A 174      -9.123  13.354  -2.618  1.00 95.08           H
ATOM   2563  CB  VAL A 174     -10.816  13.146  -3.903  1.00 95.08           C
ATOM   2564  HB  VAL A 174     -11.224  12.371  -4.553  1.00 95.08           H
ATOM   2565  CG1 VAL A 174     -11.924  13.585  -2.944  1.00 95.08           C
ATOM   2566 1HG1 VAL A 174     -12.277  12.724  -2.377  1.00 95.08           H
ATOM   2567 2HG1 VAL A 174     -11.533  14.337  -2.258  1.00 95.08           H
ATOM   2568 3HG1 VAL A 174     -12.751  14.009  -3.514  1.00 95.08           H
ATOM   2569  CG2 VAL A 174     -10.362  14.309  -4.787  1.00 95.08           C
ATOM   2570 1HG2 VAL A 174      -9.917  15.086  -4.165  1.00 95.08           H
ATOM   2571 2HG2 VAL A 174      -9.624  13.953  -5.506  1.00 95.08           H
ATOM   2572 3HG2 VAL A 174     -11.221  14.718  -5.319  1.00 95.08           H
ATOM   2573  HN  VAL A 174      -8.986  11.944  -5.024  1.00 95.08           H
ATOM   2574  N   LEU A 175     -10.323  10.295  -2.615  1.00 89.62           N
ATOM   2575  CA  LEU A 175     -10.855   9.232  -1.778  1.00 89.62           C
ATOM   2576  C   LEU A 175      -9.791   8.805  -0.765  1.00 89.62           C
ATOM   2577  O   LEU A 175     -10.094   8.597   0.408  1.00 89.62           O
ATOM   2578  HA  LEU A 175     -11.706   9.641  -1.233  1.00 89.62           H
ATOM   2579  CB  LEU A 175     -11.379   8.083  -2.641  1.00 89.62           C
ATOM   2580 1HB  LEU A 175     -11.504   8.447  -3.661  1.00 89.62           H
ATOM   2581 2HB  LEU A 175     -10.619   7.302  -2.672  1.00 89.62           H
ATOM   2582  CG  LEU A 175     -12.699   7.453  -2.190  1.00 89.62           C
ATOM   2583  HG  LEU A 175     -13.226   8.175  -1.565  1.00 89.62           H
ATOM   2584  CD1 LEU A 175     -13.600   7.150  -3.389  1.00 89.62           C
ATOM   2585 1HD1 LEU A 175     -13.819   8.075  -3.922  1.00 89.62           H
ATOM   2586 2HD1 LEU A 175     -13.093   6.456  -4.058  1.00 89.62           H
ATOM   2587 3HD1 LEU A 175     -14.531   6.704  -3.040  1.00 89.62           H
ATOM   2588  CD2 LEU A 175     -12.449   6.211  -1.332  1.00 89.62           C
ATOM   2589 1HD2 LEU A 175     -11.891   5.476  -1.912  1.00 89.62           H
ATOM   2590 2HD2 LEU A 175     -11.874   6.489  -0.449  1.00 89.62           H
ATOM   2591 3HD2 LEU A 175     -13.403   5.783  -1.025  1.00 89.62           H
ATOM   2592  HN  LEU A 175     -10.178  10.046  -3.573  1.00 89.62           H
ATOM   2593  N   ALA A 176      -8.566   8.688  -1.256  1.00 94.54           N
ATOM   2594  CA  ALA A 176      -7.460   8.262  -0.415  1.00 94.54           C
ATOM   2595  C   ALA A 176      -7.244   9.293   0.696  1.00 94.54           C
ATOM   2596  O   ALA A 176      -6.966   8.931   1.838  1.00 94.54           O
ATOM   2597  HA  ALA A 176      -7.734   7.308   0.036  1.00 94.54           H
ATOM   2598  CB  ALA A 176      -6.211   8.062  -1.275  1.00 94.54           C
ATOM   2599 1HB  ALA A 176      -6.408   7.299  -2.029  1.00 94.54           H
ATOM   2600 2HB  ALA A 176      -5.954   9.000  -1.766  1.00 94.54           H
ATOM   2601 3HB  ALA A 176      -5.382   7.743  -0.643  1.00 94.54           H
ATOM   2602  HN  ALA A 176      -8.324   8.877  -2.208  1.00 94.54           H
ATOM   2603  N   ALA A 177      -7.380  10.557   0.321  1.00 94.52           N
ATOM   2604  CA  ALA A 177      -7.166  11.643   1.261  1.00 94.52           C
ATOM   2605  C   ALA A 177      -8.172  11.524   2.408  1.00 94.52           C
ATOM   2606  O   ALA A 177      -7.802  11.629   3.576  1.00 94.52           O
ATOM   2607  HA  ALA A 177      -6.158  11.542   1.662  1.00 94.52           H
ATOM   2608  CB  ALA A 177      -7.273  12.982   0.528  1.00 94.52           C
ATOM   2609 1HB  ALA A 177      -6.519  13.028  -0.257  1.00 94.52           H
ATOM   2610 2HB  ALA A 177      -8.265  13.075   0.085  1.00 94.52           H
ATOM   2611 3HB  ALA A 177      -7.113  13.797   1.234  1.00 94.52           H
ATOM   2612  HN  ALA A 177      -7.630  10.842  -0.605  1.00 94.52           H
ATOM   2613  N   ALA A 178      -9.424  11.308   2.034  1.00 94.52           N
ATOM   2614  CA  ALA A 178     -10.497  11.243   3.012  1.00 94.52           C
ATOM   2615  C   ALA A 178     -10.244  10.071   3.963  1.00 94.52           C
ATOM   2616  O   ALA A 178     -10.538  10.159   5.154  1.00 94.52           O
ATOM   2617  HA  ALA A 178     -10.483  12.172   3.582  1.00 94.52           H
ATOM   2618  CB  ALA A 178     -11.841  11.128   2.290  1.00 94.52           C
ATOM   2619 1HB  ALA A 178     -11.985  11.999   1.650  1.00 94.52           H
ATOM   2620 2HB  ALA A 178     -11.850  10.224   1.681  1.00 94.52           H
ATOM   2621 3HB  ALA A 178     -12.645  11.080   3.024  1.00 94.52           H
ATOM   2622  HN  ALA A 178      -9.710  11.178   1.085  1.00 94.52           H
ATOM   2623  N   LEU A 179      -9.702   9.001   3.401  1.00 91.25           N
ATOM   2624  CA  LEU A 179      -9.484   7.784   4.165  1.00 91.25           C
ATOM   2625  C   LEU A 179      -8.309   7.991   5.122  1.00 91.25           C
ATOM   2626  O   LEU A 179      -8.021   7.131   5.953  1.00 91.25           O
ATOM   2627  HA  LEU A 179     -10.382   7.603   4.755  1.00 91.25           H
ATOM   2628  CB  LEU A 179      -9.310   6.588   3.227  1.00 91.25           C
ATOM   2629 1HB  LEU A 179      -8.513   6.819   2.520  1.00 91.25           H
ATOM   2630 2HB  LEU A 179      -8.974   5.735   3.817  1.00 91.25           H
ATOM   2631  CG  LEU A 179     -10.551   6.168   2.437  1.00 91.25           C
ATOM   2632  HG  LEU A 179     -10.945   7.048   1.928  1.00 91.25           H
ATOM   2633  CD1 LEU A 179     -10.193   5.145   1.357  1.00 91.25           C
ATOM   2634 1HD1 LEU A 179      -9.471   5.581   0.668  1.00 91.25           H
ATOM   2635 2HD1 LEU A 179      -9.761   4.260   1.825  1.00 91.25           H
ATOM   2636 3HD1 LEU A 179     -11.094   4.864   0.811  1.00 91.25           H
ATOM   2637  CD2 LEU A 179     -11.649   5.657   3.371  1.00 91.25           C
ATOM   2638 1HD2 LEU A 179     -11.280   4.794   3.927  1.00 91.25           H
ATOM   2639 2HD2 LEU A 179     -11.929   6.446   4.069  1.00 91.25           H
ATOM   2640 3HD2 LEU A 179     -12.519   5.365   2.783  1.00 91.25           H
ATOM   2641  HN  LEU A 179      -9.414   8.957   2.445  1.00 91.25           H
ATOM   2642  N   CYS A 180      -7.662   9.138   4.975  1.00 90.64           N
ATOM   2643  CA  CYS A 180      -6.488   9.443   5.774  1.00 90.64           C
ATOM   2644  C   CYS A 180      -6.918  10.339   6.938  1.00 90.64           C
ATOM   2645  O   CYS A 180      -6.099  10.708   7.778  1.00 90.64           O
ATOM   2646  HA  CYS A 180      -6.102   8.492   6.141  1.00 90.64           H
ATOM   2647  CB  CYS A 180      -5.384  10.090   4.935  1.00 90.64           C
ATOM   2648 1HB  CYS A 180      -5.752  11.011   4.483  1.00 90.64           H
ATOM   2649 2HB  CYS A 180      -4.543  10.362   5.573  1.00 90.64           H
ATOM   2650  SG  CYS A 180      -4.830   8.931   3.631  1.00 90.64           S
ATOM   2651  HG  CYS A 180      -6.005   8.844   3.014  1.00 90.64           H
ATOM   2652  HN  CYS A 180      -7.927   9.850   4.325  1.00 90.64           H
ATOM   2653  N   ILE A 181      -8.203  10.662   6.950  1.00 90.34           N
ATOM   2654  CA  ILE A 181      -8.741  11.555   7.963  1.00 90.34           C
ATOM   2655  C   ILE A 181      -8.425  10.993   9.350  1.00 90.34           C
ATOM   2656  O   ILE A 181      -7.947  11.716  10.223  1.00 90.34           O
ATOM   2657  HA  ILE A 181      -8.235  12.514   7.855  1.00 90.34           H
ATOM   2658  CB  ILE A 181     -10.232  11.800   7.723  1.00 90.34           C
ATOM   2659  HB  ILE A 181     -10.715  10.837   7.561  1.00 90.34           H
ATOM   2660  CG1 ILE A 181     -10.454  12.636   6.461  1.00 90.34           C
ATOM   2661 1HG1 ILE A 181     -10.057  13.640   6.610  1.00 90.34           H
ATOM   2662 2HG1 ILE A 181      -9.905  12.196   5.628  1.00 90.34           H
ATOM   2663  CG2 ILE A 181     -10.888  12.433   8.952  1.00 90.34           C
ATOM   2664 1HG2 ILE A 181     -10.776  11.766   9.807  1.00 90.34           H
ATOM   2665 2HG2 ILE A 181     -10.407  13.387   9.170  1.00 90.34           H
ATOM   2666 3HG2 ILE A 181     -11.947  12.597   8.755  1.00 90.34           H
ATOM   2667  CD1 ILE A 181     -11.942  12.717   6.112  1.00 90.34           C
ATOM   2668 1HD1 ILE A 181     -12.330  11.713   5.939  1.00 90.34           H
ATOM   2669 2HD1 ILE A 181     -12.484  13.179   6.937  1.00 90.34           H
ATOM   2670 3HD1 ILE A 181     -12.071  13.316   5.211  1.00 90.34           H
ATOM   2671  HN  ILE A 181      -8.870  10.327   6.285  1.00 90.34           H
ATOM   2672  N   PRO A 182      -8.685   9.698   9.579  1.00 91.66           N
ATOM   2673  CA  PRO A 182      -8.442   9.101  10.894  1.00 91.66           C
ATOM   2674  C   PRO A 182      -7.024   9.346  11.386  1.00 91.66           C
ATOM   2675  O   PRO A 182      -6.817   9.681  12.551  1.00 91.66           O
ATOM   2676  HA  PRO A 182      -9.086   9.564  11.641  1.00 91.66           H
ATOM   2677  CB  PRO A 182      -8.716   7.612  10.672  1.00 91.66           C
ATOM   2678 1HB  PRO A 182      -7.807   7.072  10.405  1.00 91.66           H
ATOM   2679 2HB  PRO A 182      -9.113   7.139  11.570  1.00 91.66           H
ATOM   2680  CG  PRO A 182      -9.730   7.605   9.535  1.00 91.66           C
ATOM   2681 1HG  PRO A 182      -9.763   6.641   9.027  1.00 91.66           H
ATOM   2682 2HG  PRO A 182     -10.741   7.797   9.894  1.00 91.66           H
ATOM   2683  CD  PRO A 182      -9.227   8.714   8.625  1.00 91.66           C
ATOM   2684 1HD  PRO A 182      -8.459   8.357   7.939  1.00 91.66           H
ATOM   2685 2HD  PRO A 182     -10.028   9.130   8.014  1.00 91.66           H
ATOM   2686  N   GLU A 183      -6.078   9.172  10.475  1.00 88.09           N
ATOM   2687  CA  GLU A 183      -4.673   9.317  10.818  1.00 88.09           C
ATOM   2688  C   GLU A 183      -4.384  10.749  11.274  1.00 88.09           C
ATOM   2689  O   GLU A 183      -3.644  10.961  12.233  1.00 88.09           O
ATOM   2690  HA  GLU A 183      -4.504   8.625  11.643  1.00 88.09           H
ATOM   2691  CB  GLU A 183      -3.778   8.925   9.641  1.00 88.09           C
ATOM   2692 1HB  GLU A 183      -4.249   9.225   8.705  1.00 88.09           H
ATOM   2693 2HB  GLU A 183      -2.784   9.349   9.779  1.00 88.09           H
ATOM   2694  CG  GLU A 183      -3.593   7.407   9.575  1.00 88.09           C
ATOM   2695 1HG  GLU A 183      -2.902   7.156   8.770  1.00 88.09           H
ATOM   2696 2HG  GLU A 183      -3.146   7.051  10.503  1.00 88.09           H
ATOM   2697  CD  GLU A 183      -4.931   6.702   9.344  1.00 88.09           C
ATOM   2698  OE1 GLU A 183      -5.055   5.552   9.817  1.00 88.09           O
ATOM   2699  OE2 GLU A 183      -5.800   7.329   8.700  1.00 88.09           O
ATOM   2700  HN  GLU A 183      -6.257   8.936   9.520  1.00 88.09           H
ATOM   2701  N   ILE A 184      -4.982  11.694  10.564  1.00 89.89           N
ATOM   2702  CA  ILE A 184      -4.730  13.101  10.828  1.00 89.89           C
ATOM   2703  C   ILE A 184      -5.159  13.431  12.259  1.00 89.89           C
ATOM   2704  O   ILE A 184      -4.489  14.196  12.951  1.00 89.89           O
ATOM   2705  HA  ILE A 184      -3.655  13.262  10.744  1.00 89.89           H
ATOM   2706  CB  ILE A 184      -5.402  13.974   9.767  1.00 89.89           C
ATOM   2707  HB  ILE A 184      -6.451  13.685   9.701  1.00 89.89           H
ATOM   2708  CG1 ILE A 184      -4.781  13.738   8.389  1.00 89.89           C
ATOM   2709 1HG1 ILE A 184      -3.772  14.148   8.366  1.00 89.89           H
ATOM   2710 2HG1 ILE A 184      -4.695  12.668   8.203  1.00 89.89           H
ATOM   2711  CG2 ILE A 184      -5.365  15.450  10.168  1.00 89.89           C
ATOM   2712 1HG2 ILE A 184      -5.890  15.583  11.114  1.00 89.89           H
ATOM   2713 2HG2 ILE A 184      -4.329  15.771  10.279  1.00 89.89           H
ATOM   2714 3HG2 ILE A 184      -5.850  16.049   9.396  1.00 89.89           H
ATOM   2715  CD1 ILE A 184      -5.625  14.386   7.289  1.00 89.89           C
ATOM   2716 1HD1 ILE A 184      -6.627  13.956   7.299  1.00 89.89           H
ATOM   2717 2HD1 ILE A 184      -5.689  15.460   7.465  1.00 89.89           H
ATOM   2718 3HD1 ILE A 184      -5.161  14.203   6.320  1.00 89.89           H
ATOM   2719  HN  ILE A 184      -5.627  11.513   9.822  1.00 89.89           H
ATOM   2720  N   LEU A 185      -6.274  12.838  12.660  1.00 90.12           N
ATOM   2721  CA  LEU A 185      -6.917  13.218  13.907  1.00 90.12           C
ATOM   2722  C   LEU A 185      -6.158  12.593  15.078  1.00 90.12           C
ATOM   2723  O   LEU A 185      -5.799  13.284  16.030  1.00 90.12           O
ATOM   2724  HA  LEU A 185      -6.850  14.303  13.992  1.00 90.12           H
ATOM   2725  CB  LEU A 185      -8.404  12.858  13.874  1.00 90.12           C
ATOM   2726 1HB  LEU A 185      -8.495  11.799  13.629  1.00 90.12           H
ATOM   2727 2HB  LEU A 185      -8.811  12.989  14.877  1.00 90.12           H
ATOM   2728  CG  LEU A 185      -9.267  13.656  12.895  1.00 90.12           C
ATOM   2729  HG  LEU A 185      -8.876  13.499  11.890  1.00 90.12           H
ATOM   2730  CD1 LEU A 185     -10.712  13.153  12.902  1.00 90.12           C
ATOM   2731 1HD1 LEU A 185     -10.732  12.103  12.610  1.00 90.12           H
ATOM   2732 2HD1 LEU A 185     -11.129  13.260  13.903  1.00 90.12           H
ATOM   2733 3HD1 LEU A 185     -11.303  13.738  12.197  1.00 90.12           H
ATOM   2734  CD2 LEU A 185      -9.180  15.156  13.185  1.00 90.12           C
ATOM   2735 1HD2 LEU A 185      -9.531  15.351  14.199  1.00 90.12           H
ATOM   2736 2HD2 LEU A 185      -8.146  15.485  13.089  1.00 90.12           H
ATOM   2737 3HD2 LEU A 185      -9.803  15.700  12.475  1.00 90.12           H
ATOM   2738  HN  LEU A 185      -6.736  12.113  12.150  1.00 90.12           H
ATOM   2739  N   TYR A 186      -5.936  11.291  14.970  1.00 90.47           N
ATOM   2740  CA  TYR A 186      -5.643  10.482  16.141  1.00 90.47           C
ATOM   2741  C   TYR A 186      -4.165  10.088  16.180  1.00 90.47           C
ATOM   2742  O   TYR A 186      -3.722   9.416  17.111  1.00 90.47           O
ATOM   2743  HA  TYR A 186      -5.877  11.074  17.026  1.00 90.47           H
ATOM   2744  CB  TYR A 186      -6.492   9.217  16.003  1.00 90.47           C
ATOM   2745 1HB  TYR A 186      -6.166   8.667  15.120  1.00 90.47           H
ATOM   2746 2HB  TYR A 186      -6.311   8.574  16.864  1.00 90.47           H
ATOM   2747  CG  TYR A 186      -7.995   9.485  15.893  1.00 90.47           C
ATOM   2748  CD1 TYR A 186      -8.625  10.277  16.831  1.00 90.47           C
ATOM   2749  HD1 TYR A 186      -8.052  10.712  17.651  1.00 90.47           H
ATOM   2750  CD2 TYR A 186      -8.720   8.935  14.856  1.00 90.47           C
ATOM   2751  HD2 TYR A 186      -8.222   8.309  14.115  1.00 90.47           H
ATOM   2752  CE1 TYR A 186     -10.039  10.530  16.728  1.00 90.47           C
ATOM   2753  HE1 TYR A 186     -10.549  11.153  17.462  1.00 90.47           H
ATOM   2754  CE2 TYR A 186     -10.133   9.188  14.752  1.00 90.47           C
ATOM   2755  HE2 TYR A 186     -10.718   8.759  13.938  1.00 90.47           H
ATOM   2756  CZ  TYR A 186     -10.723   9.972  15.693  1.00 90.47           C
ATOM   2757  OH  TYR A 186     -12.059  10.211  15.595  1.00 90.47           O
ATOM   2758  HH  TYR A 186     -12.441   9.701  14.825  1.00 90.47           H
ATOM   2759  HN  TYR A 186      -5.953  10.790  14.105  1.00 90.47           H
ATOM   2760  N   SER A 187      -3.443  10.522  15.158  1.00 91.33           N
ATOM   2761  CA  SER A 187      -1.994  10.408  15.163  1.00 91.33           C
ATOM   2762  C   SER A 187      -1.397  11.379  16.183  1.00 91.33           C
ATOM   2763  O   SER A 187      -1.623  12.586  16.104  1.00 91.33           O
ATOM   2764  HA  SER A 187      -1.787   9.377  15.449  1.00 91.33           H
ATOM   2765  CB  SER A 187      -1.416  10.678  13.772  1.00 91.33           C
ATOM   2766 1HB  SER A 187      -1.686  11.685  13.456  1.00 91.33           H
ATOM   2767 2HB  SER A 187      -0.327  10.640  13.819  1.00 91.33           H
ATOM   2768  OG  SER A 187      -1.882   9.737  12.809  1.00 91.33           O
ATOM   2769  HG  SER A 187      -2.389  10.209  12.087  1.00 91.33           H
ATOM   2770  HN  SER A 187      -3.831  10.944  14.338  1.00 91.33           H
ATOM   2771  N   GLN A 188      -0.646  10.817  17.119  1.00 84.56           N
ATOM   2772  CA  GLN A 188       0.078  11.626  18.084  1.00 84.56           C
ATOM   2773  C   GLN A 188       1.339  10.894  18.550  1.00 84.56           C
ATOM   2774  O   GLN A 188       1.520   9.714  18.257  1.00 84.56           O
ATOM   2775  HA  GLN A 188       0.354  12.535  17.551  1.00 84.56           H
ATOM   2776  CB  GLN A 188      -0.814  11.992  19.272  1.00 84.56           C
ATOM   2777 1HB  GLN A 188      -0.271  12.650  19.950  1.00 84.56           H
ATOM   2778 2HB  GLN A 188      -1.685  12.545  18.920  1.00 84.56           H
ATOM   2779  CG  GLN A 188      -1.269  10.739  20.023  1.00 84.56           C
ATOM   2780 1HG  GLN A 188      -1.754  10.052  19.331  1.00 84.56           H
ATOM   2781 2HG  GLN A 188      -0.401  10.220  20.431  1.00 84.56           H
ATOM   2782  CD  GLN A 188      -2.233  11.098  21.155  1.00 84.56           C
ATOM   2783  OE1 GLN A 188      -2.651  12.234  21.312  1.00 84.56           O
ATOM   2784  NE2 GLN A 188      -2.563  10.070  21.932  1.00 84.56           N
ATOM   2785 1HE2 GLN A 188      -2.184   9.163  21.748  1.00 84.56           H
ATOM   2786 2HE2 GLN A 188      -3.189  10.204  22.700  1.00 84.56           H
ATOM   2787  HN  GLN A 188      -0.529   9.829  17.223  1.00 84.56           H
ATOM   2788  N   ILE A 189       2.177  11.626  19.269  1.00 88.58           N
ATOM   2789  CA  ILE A 189       3.344  11.029  19.895  1.00 88.58           C
ATOM   2790  C   ILE A 189       2.952  10.468  21.264  1.00 88.58           C
ATOM   2791  O   ILE A 189       2.434  11.194  22.111  1.00 88.58           O
ATOM   2792  HA  ILE A 189       3.667  10.202  19.263  1.00 88.58           H
ATOM   2793  CB  ILE A 189       4.497  12.034  19.950  1.00 88.58           C
ATOM   2794  HB  ILE A 189       4.161  12.909  20.506  1.00 88.58           H
ATOM   2795  CG1 ILE A 189       4.877  12.509  18.546  1.00 88.58           C
ATOM   2796 1HG1 ILE A 189       5.268  11.672  17.968  1.00 88.58           H
ATOM   2797 2HG1 ILE A 189       3.988  12.867  18.026  1.00 88.58           H
ATOM   2798  CG2 ILE A 189       5.696  11.454  20.702  1.00 88.58           C
ATOM   2799 1HG2 ILE A 189       5.399  11.206  21.722  1.00 88.58           H
ATOM   2800 2HG2 ILE A 189       6.041  10.553  20.196  1.00 88.58           H
ATOM   2801 3HG2 ILE A 189       6.500  12.189  20.726  1.00 88.58           H
ATOM   2802  CD1 ILE A 189       5.922  13.625  18.609  1.00 88.58           C
ATOM   2803 1HD1 ILE A 189       5.518  14.470  19.166  1.00 88.58           H
ATOM   2804 2HD1 ILE A 189       6.818  13.256  19.107  1.00 88.58           H
ATOM   2805 3HD1 ILE A 189       6.174  13.944  17.597  1.00 88.58           H
ATOM   2806  HN  ILE A 189       2.070  12.608  19.425  1.00 88.58           H
ATOM   2807  N   LYS A 190       3.215   9.181  21.438  1.00 83.70           N
ATOM   2808  CA  LYS A 190       3.029   8.548  22.732  1.00 83.70           C
ATOM   2809  C   LYS A 190       4.396   8.216  23.334  1.00 83.70           C
ATOM   2810  O   LYS A 190       5.273   7.699  22.644  1.00 83.70           O
ATOM   2811  HA  LYS A 190       2.532   9.269  23.381  1.00 83.70           H
ATOM   2812  CB  LYS A 190       2.102   7.337  22.608  1.00 83.70           C
ATOM   2813 1HB  LYS A 190       1.164   7.638  22.140  1.00 83.70           H
ATOM   2814 2HB  LYS A 190       2.557   6.591  21.956  1.00 83.70           H
ATOM   2815  CG  LYS A 190       1.819   6.720  23.979  1.00 83.70           C
ATOM   2816 1HG  LYS A 190       2.757   6.425  24.449  1.00 83.70           H
ATOM   2817 2HG  LYS A 190       1.356   7.464  24.628  1.00 83.70           H
ATOM   2818  CD  LYS A 190       0.901   5.503  23.853  1.00 83.70           C
ATOM   2819 1HD  LYS A 190      -0.079   5.817  23.493  1.00 83.70           H
ATOM   2820 2HD  LYS A 190       1.305   4.812  23.113  1.00 83.70           H
ATOM   2821  CE  LYS A 190       0.751   4.788  25.198  1.00 83.70           C
ATOM   2822 1HE  LYS A 190       1.722   4.712  25.686  1.00 83.70           H
ATOM   2823 2HE  LYS A 190       0.108   5.371  25.857  1.00 83.70           H
ATOM   2824  NZ  LYS A 190       0.178   3.437  25.005  1.00 83.70           N
ATOM   2825 1HZ  LYS A 190       0.231   2.920  25.876  1.00 83.70           H
ATOM   2826 2HZ  LYS A 190      -0.791   3.518  24.719  1.00 83.70           H
ATOM   2827 3HZ  LYS A 190       0.702   2.946  24.289  1.00 83.70           H
ATOM   2828  HN  LYS A 190       3.549   8.576  20.715  1.00 83.70           H
ATOM   2829  N   GLU A 191       4.534   8.528  24.614  1.00 75.90           N
ATOM   2830  CA  GLU A 191       5.733   8.160  25.349  1.00 75.90           C
ATOM   2831  C   GLU A 191       5.478   6.906  26.187  1.00 75.90           C
ATOM   2832  O   GLU A 191       4.573   6.885  27.020  1.00 75.90           O
ATOM   2833  HA  GLU A 191       6.485   7.950  24.588  1.00 75.90           H
ATOM   2834  CB  GLU A 191       6.215   9.317  26.226  1.00 75.90           C
ATOM   2835 1HB  GLU A 191       6.239  10.236  25.641  1.00 75.90           H
ATOM   2836 2HB  GLU A 191       5.590   9.388  27.116  1.00 75.90           H
ATOM   2837  CG  GLU A 191       7.643   9.072  26.720  1.00 75.90           C
ATOM   2838 1HG  GLU A 191       7.657   8.211  27.388  1.00 75.90           H
ATOM   2839 2HG  GLU A 191       8.287   8.831  25.875  1.00 75.90           H
ATOM   2840  CD  GLU A 191       8.188  10.301  27.450  1.00 75.90           C
ATOM   2841  OE1 GLU A 191       9.373  10.247  27.845  1.00 75.90           O
ATOM   2842  OE2 GLU A 191       7.408  11.266  27.598  1.00 75.90           O
ATOM   2843  HN  GLU A 191       3.847   9.021  25.147  1.00 75.90           H
ATOM   2844  N   GLU A 192       6.292   5.890  25.937  1.00 72.48           N
ATOM   2845  CA  GLU A 192       6.156   4.630  26.648  1.00 72.48           C
ATOM   2846  C   GLU A 192       7.532   4.098  27.054  1.00 72.48           C
ATOM   2847  O   GLU A 192       8.420   3.960  26.215  1.00 72.48           O
ATOM   2848  HA  GLU A 192       5.571   4.861  27.538  1.00 72.48           H
ATOM   2849  CB  GLU A 192       5.399   3.603  25.802  1.00 72.48           C
ATOM   2850 1HB  GLU A 192       4.413   3.992  25.547  1.00 72.48           H
ATOM   2851 2HB  GLU A 192       5.995   3.334  24.930  1.00 72.48           H
ATOM   2852  CG  GLU A 192       5.173   2.308  26.585  1.00 72.48           C
ATOM   2853 1HG  GLU A 192       6.083   1.709  26.574  1.00 72.48           H
ATOM   2854 2HG  GLU A 192       4.958   2.543  27.628  1.00 72.48           H
ATOM   2855  CD  GLU A 192       4.017   1.502  25.990  1.00 72.48           C
ATOM   2856  OE1 GLU A 192       3.225   0.966  26.794  1.00 72.48           O
ATOM   2857  OE2 GLU A 192       3.951   1.440  24.743  1.00 72.48           O
ATOM   2858  HN  GLU A 192       7.032   5.919  25.265  1.00 72.48           H
ATOM   2859  N   SER A 193       7.665   3.815  28.341  1.00 72.96           N
ATOM   2860  CA  SER A 193       8.904   3.264  28.862  1.00 72.96           C
ATOM   2861  C   SER A 193      10.075   4.181  28.504  1.00 72.96           C
ATOM   2862  O   SER A 193      11.191   3.712  28.282  1.00 72.96           O
ATOM   2863  HA  SER A 193       8.769   3.221  29.943  1.00 72.96           H
ATOM   2864  CB  SER A 193       9.150   1.854  28.323  1.00 72.96           C
ATOM   2865 1HB  SER A 193       9.338   1.903  27.251  1.00 72.96           H
ATOM   2866 2HB  SER A 193      10.046   1.440  28.785  1.00 72.96           H
ATOM   2867  OG  SER A 193       8.046   0.988  28.571  1.00 72.96           O
ATOM   2868  HG  SER A 193       8.183   0.116  28.101  1.00 72.96           H
ATOM   2869  HN  SER A 193       6.946   3.955  29.022  1.00 72.96           H
ATOM   2870  N   GLY A 194       9.782   5.472  28.458  1.00 81.07           N
ATOM   2871  CA  GLY A 194      10.809   6.464  28.185  1.00 81.07           C
ATOM   2872  C   GLY A 194      11.150   6.505  26.694  1.00 81.07           C
ATOM   2873  O   GLY A 194      12.108   7.162  26.291  1.00 81.07           O
ATOM   2874 1HA  GLY A 194      10.467   7.446  28.511  1.00 81.07           H
ATOM   2875 2HA  GLY A 194      11.705   6.232  28.760  1.00 81.07           H
ATOM   2876  HN  GLY A 194       8.865   5.843  28.602  1.00 81.07           H
ATOM   2877  N   ILE A 195      10.346   5.794  25.916  1.00 79.15           N
ATOM   2878  CA  ILE A 195      10.519   5.783  24.474  1.00 79.15           C
ATOM   2879  C   ILE A 195       9.370   6.555  23.821  1.00 79.15           C
ATOM   2880  O   ILE A 195       8.202   6.286  24.096  1.00 79.15           O
ATOM   2881  HA  ILE A 195      11.452   6.301  24.252  1.00 79.15           H
ATOM   2882  CB  ILE A 195      10.664   4.349  23.962  1.00 79.15           C
ATOM   2883  HB  ILE A 195       9.765   3.796  24.234  1.00 79.15           H
ATOM   2884  CG1 ILE A 195      11.846   3.645  24.632  1.00 79.15           C
ATOM   2885 1HG1 ILE A 195      12.771   4.167  24.387  1.00 79.15           H
ATOM   2886 2HG1 ILE A 195      11.734   3.689  25.716  1.00 79.15           H
ATOM   2887  CG2 ILE A 195      10.769   4.318  22.436  1.00 79.15           C
ATOM   2888 1HG2 ILE A 195       9.870   4.755  22.002  1.00 79.15           H
ATOM   2889 2HG2 ILE A 195      11.641   4.892  22.121  1.00 79.15           H
ATOM   2890 3HG2 ILE A 195      10.872   3.287  22.100  1.00 79.15           H
ATOM   2891  CD1 ILE A 195      11.942   2.186  24.183  1.00 79.15           C
ATOM   2892 1HD1 ILE A 195      11.025   1.661  24.452  1.00 79.15           H
ATOM   2893 2HD1 ILE A 195      12.079   2.147  23.102  1.00 79.15           H
ATOM   2894 3HD1 ILE A 195      12.791   1.709  24.674  1.00 79.15           H
ATOM   2895  HN  ILE A 195       9.590   5.234  26.256  1.00 79.15           H
ATOM   2896  N   ALA A 196       9.742   7.500  22.970  1.00 89.89           N
ATOM   2897  CA  ALA A 196       8.758   8.261  22.219  1.00 89.89           C
ATOM   2898  C   ALA A 196       8.321   7.454  20.995  1.00 89.89           C
ATOM   2899  O   ALA A 196       9.158   6.960  20.241  1.00 89.89           O
ATOM   2900  HA  ALA A 196       7.896   8.418  22.867  1.00 89.89           H
ATOM   2901  CB  ALA A 196       9.345   9.622  21.841  1.00 89.89           C
ATOM   2902 1HB  ALA A 196       9.612  10.167  22.747  1.00 89.89           H
ATOM   2903 2HB  ALA A 196      10.236   9.476  21.229  1.00 89.89           H
ATOM   2904 3HB  ALA A 196       8.607  10.193  21.278  1.00 89.89           H
ATOM   2905  HN  ALA A 196      10.694   7.747  22.790  1.00 89.89           H
ATOM   2906  N   ILE A 197       7.010   7.345  20.835  1.00 85.34           N
ATOM   2907  CA  ILE A 197       6.452   6.520  19.777  1.00 85.34           C
ATOM   2908  C   ILE A 197       5.388   7.319  19.021  1.00 85.34           C
ATOM   2909  O   ILE A 197       4.501   7.913  19.633  1.00 85.34           O
ATOM   2910  HA  ILE A 197       7.260   6.283  19.086  1.00 85.34           H
ATOM   2911  CB  ILE A 197       5.938   5.196  20.345  1.00 85.34           C
ATOM   2912  HB  ILE A 197       5.195   5.418  21.112  1.00 85.34           H
ATOM   2913  CG1 ILE A 197       7.066   4.415  21.022  1.00 85.34           C
ATOM   2914 1HG1 ILE A 197       7.814   4.135  20.281  1.00 85.34           H
ATOM   2915 2HG1 ILE A 197       7.565   5.051  21.754  1.00 85.34           H
ATOM   2916  CG2 ILE A 197       5.237   4.370  19.264  1.00 85.34           C
ATOM   2917 1HG2 ILE A 197       4.391   4.933  18.869  1.00 85.34           H
ATOM   2918 2HG2 ILE A 197       5.940   4.156  18.459  1.00 85.34           H
ATOM   2919 3HG2 ILE A 197       4.882   3.434  19.695  1.00 85.34           H
ATOM   2920  CD1 ILE A 197       6.527   3.160  21.711  1.00 85.34           C
ATOM   2921 1HD1 ILE A 197       5.797   3.446  22.468  1.00 85.34           H
ATOM   2922 2HD1 ILE A 197       6.051   2.516  20.972  1.00 85.34           H
ATOM   2923 3HD1 ILE A 197       7.350   2.623  22.184  1.00 85.34           H
ATOM   2924  HN  ILE A 197       6.336   7.807  21.411  1.00 85.34           H
ATOM   2925  N   CYS A 198       5.511   7.309  17.702  1.00 90.90           N
ATOM   2926  CA  CYS A 198       4.469   7.853  16.848  1.00 90.90           C
ATOM   2927  C   CYS A 198       3.430   6.758  16.601  1.00 90.90           C
ATOM   2928  O   CYS A 198       3.691   5.802  15.872  1.00 90.90           O
ATOM   2929  HA  CYS A 198       4.028   8.691  17.388  1.00 90.90           H
ATOM   2930  CB  CYS A 198       5.040   8.404  15.540  1.00 90.90           C
ATOM   2931 1HB  CYS A 198       5.678   9.263  15.745  1.00 90.90           H
ATOM   2932 2HB  CYS A 198       5.665   7.650  15.061  1.00 90.90           H
ATOM   2933  SG  CYS A 198       3.678   8.890  14.419  1.00 90.90           S
ATOM   2934  HN  CYS A 198       6.304   6.937  17.218  1.00 90.90           H
ATOM   2935  N   THR A 199       2.273   6.933  17.223  1.00 88.91           N
ATOM   2936  CA  THR A 199       1.199   5.964  17.092  1.00 88.91           C
ATOM   2937  C   THR A 199      -0.152   6.675  16.987  1.00 88.91           C
ATOM   2938  O   THR A 199      -0.246   7.876  17.236  1.00 88.91           O
ATOM   2939  HA  THR A 199       1.344   5.413  16.163  1.00 88.91           H
ATOM   2940  CB  THR A 199       1.286   4.999  18.276  1.00 88.91           C
ATOM   2941  HB  THR A 199       2.314   4.679  18.443  1.00 88.91           H
ATOM   2942  OG1 THR A 199       0.365   3.962  17.948  1.00 88.91           O
ATOM   2943  HG1 THR A 199       0.488   3.186  18.567  1.00 88.91           H
ATOM   2944  CG2 THR A 199       0.724   5.601  19.566  1.00 88.91           C
ATOM   2945 1HG2 THR A 199      -0.325   5.859  19.419  1.00 88.91           H
ATOM   2946 2HG2 THR A 199       1.286   6.499  19.822  1.00 88.91           H
ATOM   2947 3HG2 THR A 199       0.810   4.875  20.374  1.00 88.91           H
ATOM   2948  HN  THR A 199       2.065   7.718  17.807  1.00 88.91           H
ATOM   2949  N   MET A 200      -1.163   5.904  16.616  1.00 87.72           N
ATOM   2950  CA  MET A 200      -2.536   6.368  16.723  1.00 87.72           C
ATOM   2951  C   MET A 200      -3.113   6.060  18.106  1.00 87.72           C
ATOM   2952  O   MET A 200      -2.943   4.956  18.621  1.00 87.72           O
ATOM   2953  HA  MET A 200      -2.494   7.447  16.572  1.00 87.72           H
ATOM   2954  CB  MET A 200      -3.390   5.689  15.650  1.00 87.72           C
ATOM   2955 1HB  MET A 200      -3.278   4.607  15.723  1.00 87.72           H
ATOM   2956 2HB  MET A 200      -4.443   5.913  15.822  1.00 87.72           H
ATOM   2957  CG  MET A 200      -2.985   6.157  14.251  1.00 87.72           C
ATOM   2958 1HG  MET A 200      -3.019   7.245  14.198  1.00 87.72           H
ATOM   2959 2HG  MET A 200      -1.958   5.859  14.042  1.00 87.72           H
ATOM   2960  SD  MET A 200      -4.083   5.453  13.031  1.00 87.72           S
ATOM   2961  CE  MET A 200      -5.589   6.322  13.432  1.00 87.72           C
ATOM   2962 1HE  MET A 200      -5.873   6.103  14.461  1.00 87.72           H
ATOM   2963 2HE  MET A 200      -5.431   7.394  13.319  1.00 87.72           H
ATOM   2964 3HE  MET A 200      -6.385   5.999  12.760  1.00 87.72           H
ATOM   2965  HN  MET A 200      -1.057   4.980  16.250  1.00 87.72           H
ATOM   2966  N   VAL A 201      -3.784   7.055  18.668  1.00 90.24           N
ATOM   2967  CA  VAL A 201      -4.492   6.866  19.923  1.00 90.24           C
ATOM   2968  C   VAL A 201      -5.972   7.195  19.722  1.00 90.24           C
ATOM   2969  O   VAL A 201      -6.317   8.308  19.328  1.00 90.24           O
ATOM   2970  HA  VAL A 201      -4.400   5.815  20.197  1.00 90.24           H
ATOM   2971  CB  VAL A 201      -3.837   7.702  21.024  1.00 90.24           C
ATOM   2972  HB  VAL A 201      -3.935   8.752  20.750  1.00 90.24           H
ATOM   2973  CG1 VAL A 201      -4.548   7.497  22.363  1.00 90.24           C
ATOM   2974 1HG1 VAL A 201      -5.591   7.798  22.270  1.00 90.24           H
ATOM   2975 2HG1 VAL A 201      -4.496   6.446  22.645  1.00 90.24           H
ATOM   2976 3HG1 VAL A 201      -4.062   8.103  23.128  1.00 90.24           H
ATOM   2977  CG2 VAL A 201      -2.345   7.383  21.140  1.00 90.24           C
ATOM   2978 1HG2 VAL A 201      -2.216   6.328  21.380  1.00 90.24           H
ATOM   2979 2HG2 VAL A 201      -1.851   7.604  20.194  1.00 90.24           H
ATOM   2980 3HG2 VAL A 201      -1.904   7.991  21.930  1.00 90.24           H
ATOM   2981  HN  VAL A 201      -3.848   7.975  18.281  1.00 90.24           H
ATOM   2982  N   TYR A 202      -6.809   6.207  20.004  1.00 90.08           N
ATOM   2983  CA  TYR A 202      -8.238   6.350  19.783  1.00 90.08           C
ATOM   2984  C   TYR A 202      -8.944   6.829  21.053  1.00 90.08           C
ATOM   2985  O   TYR A 202      -8.550   6.467  22.160  1.00 90.08           O
ATOM   2986  HA  TYR A 202      -8.384   7.088  18.994  1.00 90.08           H
ATOM   2987  CB  TYR A 202      -8.751   4.954  19.425  1.00 90.08           C
ATOM   2988 1HB  TYR A 202      -8.494   4.265  20.230  1.00 90.08           H
ATOM   2989 2HB  TYR A 202      -9.839   4.982  19.365  1.00 90.08           H
ATOM   2990  CG  TYR A 202      -8.196   4.406  18.108  1.00 90.08           C
ATOM   2991  CD1 TYR A 202      -8.818   4.715  16.916  1.00 90.08           C
ATOM   2992  HD1 TYR A 202      -9.704   5.349  16.912  1.00 90.08           H
ATOM   2993  CD2 TYR A 202      -7.074   3.602  18.113  1.00 90.08           C
ATOM   2994  HD2 TYR A 202      -6.583   3.358  19.055  1.00 90.08           H
ATOM   2995  CE1 TYR A 202      -8.296   4.199  15.677  1.00 90.08           C
ATOM   2996  HE1 TYR A 202      -8.778   4.435  14.728  1.00 90.08           H
ATOM   2997  CE2 TYR A 202      -6.552   3.086  16.874  1.00 90.08           C
ATOM   2998  HE2 TYR A 202      -5.667   2.451  16.864  1.00 90.08           H
ATOM   2999  CZ  TYR A 202      -7.189   3.410  15.717  1.00 90.08           C
ATOM   3000  OH  TYR A 202      -6.696   2.923  14.547  1.00 90.08           O
ATOM   3001  HH  TYR A 202      -5.854   2.411  14.717  1.00 90.08           H
ATOM   3002  HN  TYR A 202      -6.525   5.323  20.376  1.00 90.08           H
ATOM   3003  N   PRO A 203      -9.995   7.649  20.917  1.00 84.32           N
ATOM   3004  CA  PRO A 203     -10.682   8.197  22.089  1.00 84.32           C
ATOM   3005  C   PRO A 203     -11.437   7.130  22.865  1.00 84.32           C
ATOM   3006  O   PRO A 203     -11.907   6.152  22.286  1.00 84.32           O
ATOM   3007  HA  PRO A 203      -9.956   8.601  22.795  1.00 84.32           H
ATOM   3008  CB  PRO A 203     -11.626   9.246  21.499  1.00 84.32           C
ATOM   3009 1HB  PRO A 203     -12.545   9.329  22.079  1.00 84.32           H
ATOM   3010 2HB  PRO A 203     -11.168  10.235  21.484  1.00 84.32           H
ATOM   3011  CG  PRO A 203     -11.895   8.741  20.110  1.00 84.32           C
ATOM   3012 1HG  PRO A 203     -12.707   8.014  20.105  1.00 84.32           H
ATOM   3013 2HG  PRO A 203     -12.191   9.553  19.446  1.00 84.32           H
ATOM   3014  CD  PRO A 203     -10.606   8.116  19.659  1.00 84.32           C
ATOM   3015 1HD  PRO A 203     -10.780   7.293  18.967  1.00 84.32           H
ATOM   3016 2HD  PRO A 203      -9.969   8.837  19.146  1.00 84.32           H
ATOM   3017  N   SER A 204     -11.535   7.350  24.168  1.00 76.30           N
ATOM   3018  CA  SER A 204     -11.819   6.263  25.091  1.00 76.30           C
ATOM   3019  C   SER A 204     -13.187   5.654  24.776  1.00 76.30           C
ATOM   3020  O   SER A 204     -13.348   4.435  24.799  1.00 76.30           O
ATOM   3021  HA  SER A 204     -11.028   5.532  24.928  1.00 76.30           H
ATOM   3022  CB  SER A 204     -11.774   6.747  26.542  1.00 76.30           C
ATOM   3023 1HB  SER A 204     -12.113   5.948  27.201  1.00 76.30           H
ATOM   3024 2HB  SER A 204     -10.744   6.972  26.817  1.00 76.30           H
ATOM   3025  OG  SER A 204     -12.582   7.903  26.744  1.00 76.30           O
ATOM   3026  HG  SER A 204     -13.535   7.634  26.884  1.00 76.30           H
ATOM   3027  HN  SER A 204     -11.423   8.247  24.594  1.00 76.30           H
ATOM   3028  N   ASP A 205     -14.138   6.531  24.490  1.00 68.83           N
ATOM   3029  CA  ASP A 205     -15.542   6.182  24.620  1.00 68.83           C
ATOM   3030  C   ASP A 205     -15.881   5.071  23.624  1.00 68.83           C
ATOM   3031  O   ASP A 205     -16.576   4.116  23.966  1.00 68.83           O
ATOM   3032  HA  ASP A 205     -15.663   5.864  25.656  1.00 68.83           H
ATOM   3033  CB  ASP A 205     -16.440   7.383  24.314  1.00 68.83           C
ATOM   3034 1HB  ASP A 205     -16.173   7.802  23.344  1.00 68.83           H
ATOM   3035 2HB  ASP A 205     -17.478   7.057  24.246  1.00 68.83           H
ATOM   3036  CG  ASP A 205     -16.306   8.457  25.395  1.00 68.83           C
ATOM   3037  OD1 ASP A 205     -15.715   8.132  26.447  1.00 68.83           O
ATOM   3038  OD2 ASP A 205     -16.798   9.578  25.144  1.00 68.83           O
ATOM   3039  HN  ASP A 205     -13.962   7.464  24.175  1.00 68.83           H
ATOM   3040  N   GLU A 206     -15.375   5.234  22.410  1.00 72.10           N
ATOM   3041  CA  GLU A 206     -15.663   4.288  21.346  1.00 72.10           C
ATOM   3042  C   GLU A 206     -14.362   3.798  20.705  1.00 72.10           C
ATOM   3043  O   GLU A 206     -14.340   3.449  19.526  1.00 72.10           O
ATOM   3044  HA  GLU A 206     -16.173   3.455  21.830  1.00 72.10           H
ATOM   3045  CB  GLU A 206     -16.591   4.905  20.299  1.00 72.10           C
ATOM   3046 1HB  GLU A 206     -16.176   5.851  19.952  1.00 72.10           H
ATOM   3047 2HB  GLU A 206     -16.765   4.190  19.495  1.00 72.10           H
ATOM   3048  CG  GLU A 206     -17.963   5.219  20.900  1.00 72.10           C
ATOM   3049 1HG  GLU A 206     -18.058   4.733  21.871  1.00 72.10           H
ATOM   3050 2HG  GLU A 206     -18.052   6.292  21.070  1.00 72.10           H
ATOM   3051  CD  GLU A 206     -19.087   4.748  19.975  1.00 72.10           C
ATOM   3052  OE1 GLU A 206     -20.035   4.129  20.505  1.00 72.10           O
ATOM   3053  OE2 GLU A 206     -18.974   5.018  18.760  1.00 72.10           O
ATOM   3054  HN  GLU A 206     -14.780   5.994  22.150  1.00 72.10           H
ATOM   3055  N   SER A 207     -13.310   3.788  21.511  1.00 85.12           N
ATOM   3056  CA  SER A 207     -11.979   3.510  20.999  1.00 85.12           C
ATOM   3057  C   SER A 207     -11.985   2.198  20.212  1.00 85.12           C
ATOM   3058  O   SER A 207     -11.431   2.125  19.116  1.00 85.12           O
ATOM   3059  HA  SER A 207     -11.740   4.348  20.345  1.00 85.12           H
ATOM   3060  CB  SER A 207     -10.956   3.443  22.135  1.00 85.12           C
ATOM   3061 1HB  SER A 207      -9.992   3.125  21.736  1.00 85.12           H
ATOM   3062 2HB  SER A 207     -10.814   4.438  22.555  1.00 85.12           H
ATOM   3063  OG  SER A 207     -11.361   2.547  23.166  1.00 85.12           O
ATOM   3064  HG  SER A 207     -10.809   2.698  23.987  1.00 85.12           H
ATOM   3065  HN  SER A 207     -13.357   3.966  22.494  1.00 85.12           H
ATOM   3066  N   THR A 208     -12.617   1.194  20.801  1.00 85.10           N
ATOM   3067  CA  THR A 208     -12.596  -0.142  20.230  1.00 85.10           C
ATOM   3068  C   THR A 208     -13.310  -0.156  18.877  1.00 85.10           C
ATOM   3069  O   THR A 208     -12.809  -0.732  17.913  1.00 85.10           O
ATOM   3070  HA  THR A 208     -11.558  -0.421  20.047  1.00 85.10           H
ATOM   3071  CB  THR A 208     -13.210  -1.102  21.251  1.00 85.10           C
ATOM   3072  HB  THR A 208     -14.283  -0.939  21.342  1.00 85.10           H
ATOM   3073  OG1 THR A 208     -12.451  -0.880  22.437  1.00 85.10           O
ATOM   3074  HG1 THR A 208     -11.490  -1.102  22.275  1.00 85.10           H
ATOM   3075  CG2 THR A 208     -12.944  -2.570  20.909  1.00 85.10           C
ATOM   3076 1HG2 THR A 208     -11.869  -2.748  20.884  1.00 85.10           H
ATOM   3077 2HG2 THR A 208     -13.373  -2.798  19.933  1.00 85.10           H
ATOM   3078 3HG2 THR A 208     -13.401  -3.208  21.665  1.00 85.10           H
ATOM   3079  HN  THR A 208     -13.137   1.282  21.651  1.00 85.10           H
ATOM   3080  N   LYS A 209     -14.469   0.486  18.850  1.00 81.32           N
ATOM   3081  CA  LYS A 209     -15.279   0.515  17.644  1.00 81.32           C
ATOM   3082  C   LYS A 209     -14.496   1.205  16.525  1.00 81.32           C
ATOM   3083  O   LYS A 209     -14.472   0.726  15.392  1.00 81.32           O
ATOM   3084  HA  LYS A 209     -15.465  -0.518  17.349  1.00 81.32           H
ATOM   3085  CB  LYS A 209     -16.639   1.156  17.928  1.00 81.32           C
ATOM   3086 1HB  LYS A 209     -16.496   2.137  18.380  1.00 81.32           H
ATOM   3087 2HB  LYS A 209     -17.174   1.313  16.991  1.00 81.32           H
ATOM   3088  CG  LYS A 209     -17.476   0.276  18.859  1.00 81.32           C
ATOM   3089 1HG  LYS A 209     -17.529  -0.736  18.458  1.00 81.32           H
ATOM   3090 2HG  LYS A 209     -16.992   0.209  19.833  1.00 81.32           H
ATOM   3091  CD  LYS A 209     -18.889   0.841  19.023  1.00 81.32           C
ATOM   3092 1HD  LYS A 209     -18.838   1.917  19.186  1.00 81.32           H
ATOM   3093 2HD  LYS A 209     -19.456   0.684  18.105  1.00 81.32           H
ATOM   3094  CE  LYS A 209     -19.612   0.175  20.196  1.00 81.32           C
ATOM   3095 1HE  LYS A 209     -19.916  -0.834  19.918  1.00 81.32           H
ATOM   3096 2HE  LYS A 209     -18.933   0.082  21.043  1.00 81.32           H
ATOM   3097  NZ  LYS A 209     -20.799   0.967  20.589  1.00 81.32           N
ATOM   3098 1HZ  LYS A 209     -21.256   0.522  21.377  1.00 81.32           H
ATOM   3099 2HZ  LYS A 209     -20.510   1.903  20.850  1.00 81.32           H
ATOM   3100 3HZ  LYS A 209     -21.445   1.018  19.808  1.00 81.32           H
ATOM   3101  HN  LYS A 209     -14.855   0.978  19.630  1.00 81.32           H
ATOM   3102  N   LEU A 210     -13.874   2.319  16.882  1.00 88.25           N
ATOM   3103  CA  LEU A 210     -13.204   3.151  15.896  1.00 88.25           C
ATOM   3104  C   LEU A 210     -12.054   2.362  15.267  1.00 88.25           C
ATOM   3105  O   LEU A 210     -11.922   2.319  14.045  1.00 88.25           O
ATOM   3106  HA  LEU A 210     -13.930   3.383  15.117  1.00 88.25           H
ATOM   3107  CB  LEU A 210     -12.771   4.478  16.521  1.00 88.25           C
ATOM   3108 1HB  LEU A 210     -13.632   4.920  17.023  1.00 88.25           H
ATOM   3109 2HB  LEU A 210     -12.027   4.270  17.290  1.00 88.25           H
ATOM   3110  CG  LEU A 210     -12.191   5.516  15.557  1.00 88.25           C
ATOM   3111  HG  LEU A 210     -11.341   5.067  15.043  1.00 88.25           H
ATOM   3112  CD1 LEU A 210     -13.214   5.902  14.487  1.00 88.25           C
ATOM   3113 1HD1 LEU A 210     -13.497   5.016  13.918  1.00 88.25           H
ATOM   3114 2HD1 LEU A 210     -14.098   6.324  14.965  1.00 88.25           H
ATOM   3115 3HD1 LEU A 210     -12.776   6.640  13.815  1.00 88.25           H
ATOM   3116  CD2 LEU A 210     -11.667   6.736  16.316  1.00 88.25           C
ATOM   3117 1HD2 LEU A 210     -12.483   7.195  16.874  1.00 88.25           H
ATOM   3118 2HD2 LEU A 210     -10.883   6.425  17.008  1.00 88.25           H
ATOM   3119 3HD2 LEU A 210     -11.260   7.458  15.607  1.00 88.25           H
ATOM   3120  HN  LEU A 210     -13.823   2.655  17.822  1.00 88.25           H
ATOM   3121  N   LYS A 211     -11.250   1.759  16.131  1.00 92.28           N
ATOM   3122  CA  LYS A 211     -10.119   0.969  15.675  1.00 92.28           C
ATOM   3123  C   LYS A 211     -10.615  -0.123  14.725  1.00 92.28           C
ATOM   3124  O   LYS A 211     -10.083  -0.285  13.628  1.00 92.28           O
ATOM   3125  HA  LYS A 211      -9.458   1.635  15.120  1.00 92.28           H
ATOM   3126  CB  LYS A 211      -9.325   0.433  16.867  1.00 92.28           C
ATOM   3127 1HB  LYS A 211      -8.940   1.265  17.457  1.00 92.28           H
ATOM   3128 2HB  LYS A 211      -9.983  -0.141  17.519  1.00 92.28           H
ATOM   3129  CG  LYS A 211      -8.164  -0.448  16.401  1.00 92.28           C
ATOM   3130 1HG  LYS A 211      -8.553  -1.371  15.971  1.00 92.28           H
ATOM   3131 2HG  LYS A 211      -7.609   0.062  15.613  1.00 92.28           H
ATOM   3132  CD  LYS A 211      -7.224  -0.776  17.563  1.00 92.28           C
ATOM   3133 1HD  LYS A 211      -6.861   0.148  18.014  1.00 92.28           H
ATOM   3134 2HD  LYS A 211      -7.770  -1.315  18.336  1.00 92.28           H
ATOM   3135  CE  LYS A 211      -6.038  -1.618  17.087  1.00 92.28           C
ATOM   3136 1HE  LYS A 211      -6.389  -2.590  16.743  1.00 92.28           H
ATOM   3137 2HE  LYS A 211      -5.558  -1.133  16.237  1.00 92.28           H
ATOM   3138  NZ  LYS A 211      -5.058  -1.797  18.182  1.00 92.28           N
ATOM   3139 1HZ  LYS A 211      -4.334  -2.442  17.885  1.00 92.28           H
ATOM   3140 2HZ  LYS A 211      -4.640  -0.902  18.411  1.00 92.28           H
ATOM   3141 3HZ  LYS A 211      -5.528  -2.170  18.999  1.00 92.28           H
ATOM   3142  HN  LYS A 211     -11.362   1.803  17.123  1.00 92.28           H
ATOM   3143  N   SER A 212     -11.629  -0.844  15.181  1.00 90.28           N
ATOM   3144  CA  SER A 212     -12.151  -1.966  14.421  1.00 90.28           C
ATOM   3145  C   SER A 212     -12.640  -1.489  13.052  1.00 90.28           C
ATOM   3146  O   SER A 212     -12.420  -2.156  12.043  1.00 90.28           O
ATOM   3147  HA  SER A 212     -11.313  -2.654  14.309  1.00 90.28           H
ATOM   3148  CB  SER A 212     -13.285  -2.663  15.176  1.00 90.28           C
ATOM   3149 1HB  SER A 212     -14.093  -1.953  15.353  1.00 90.28           H
ATOM   3150 2HB  SER A 212     -13.695  -3.462  14.558  1.00 90.28           H
ATOM   3151  OG  SER A 212     -12.846  -3.203  16.419  1.00 90.28           O
ATOM   3152  HG  SER A 212     -12.935  -2.515  17.140  1.00 90.28           H
ATOM   3153  HN  SER A 212     -12.090  -0.672  16.052  1.00 90.28           H
ATOM   3154  N   ALA A 213     -13.294  -0.336  13.062  1.00 93.52           N
ATOM   3155  CA  ALA A 213     -13.832   0.229  11.836  1.00 93.52           C
ATOM   3156  C   ALA A 213     -12.680   0.584  10.894  1.00 93.52           C
ATOM   3157  O   ALA A 213     -12.723   0.264   9.707  1.00 93.52           O
ATOM   3158  HA  ALA A 213     -14.454  -0.532  11.365  1.00 93.52           H
ATOM   3159  CB  ALA A 213     -14.705   1.440  12.172  1.00 93.52           C
ATOM   3160 1HB  ALA A 213     -15.525   1.128  12.820  1.00 93.52           H
ATOM   3161 2HB  ALA A 213     -14.103   2.190  12.685  1.00 93.52           H
ATOM   3162 3HB  ALA A 213     -15.109   1.863  11.253  1.00 93.52           H
ATOM   3163  HN  ALA A 213     -13.457   0.207  13.885  1.00 93.52           H
ATOM   3164  N   VAL A 214     -11.678   1.242  11.458  1.00 91.66           N
ATOM   3165  CA  VAL A 214     -10.550   1.708  10.670  1.00 91.66           C
ATOM   3166  C   VAL A 214      -9.855   0.508  10.023  1.00 91.66           C
ATOM   3167  O   VAL A 214      -9.507   0.549   8.844  1.00 91.66           O
ATOM   3168  HA  VAL A 214     -10.943   2.352   9.883  1.00 91.66           H
ATOM   3169  CB  VAL A 214      -9.612   2.544  11.542  1.00 91.66           C
ATOM   3170  HB  VAL A 214      -9.403   1.976  12.449  1.00 91.66           H
ATOM   3171  CG1 VAL A 214      -8.282   2.797  10.829  1.00 91.66           C
ATOM   3172 1HG1 VAL A 214      -7.799   1.844  10.610  1.00 91.66           H
ATOM   3173 2HG1 VAL A 214      -8.465   3.334   9.898  1.00 91.66           H
ATOM   3174 3HG1 VAL A 214      -7.633   3.393  11.471  1.00 91.66           H
ATOM   3175  CG2 VAL A 214     -10.273   3.861  11.953  1.00 91.66           C
ATOM   3176 1HG2 VAL A 214     -10.525   4.435  11.062  1.00 91.66           H
ATOM   3177 2HG2 VAL A 214     -11.181   3.650  12.519  1.00 91.66           H
ATOM   3178 3HG2 VAL A 214      -9.584   4.435  12.572  1.00 91.66           H
ATOM   3179  HN  VAL A 214     -11.629   1.457  12.434  1.00 91.66           H
ATOM   3180  N   LEU A 215      -9.675  -0.533  10.823  1.00 91.06           N
ATOM   3181  CA  LEU A 215      -8.956  -1.711  10.368  1.00 91.06           C
ATOM   3182  C   LEU A 215      -9.781  -2.421   9.292  1.00 91.06           C
ATOM   3183  O   LEU A 215      -9.244  -2.833   8.265  1.00 91.06           O
ATOM   3184  HA  LEU A 215      -8.023  -1.371   9.919  1.00 91.06           H
ATOM   3185  CB  LEU A 215      -8.589  -2.606  11.553  1.00 91.06           C
ATOM   3186 1HB  LEU A 215      -9.487  -2.771  12.149  1.00 91.06           H
ATOM   3187 2HB  LEU A 215      -8.279  -3.577  11.167  1.00 91.06           H
ATOM   3188  CG  LEU A 215      -7.488  -2.079  12.475  1.00 91.06           C
ATOM   3189  HG  LEU A 215      -7.820  -1.131  12.898  1.00 91.06           H
ATOM   3190  CD1 LEU A 215      -7.248  -3.036  13.645  1.00 91.06           C
ATOM   3191 1HD1 LEU A 215      -8.167  -3.142  14.222  1.00 91.06           H
ATOM   3192 2HD1 LEU A 215      -6.946  -4.011  13.261  1.00 91.06           H
ATOM   3193 3HD1 LEU A 215      -6.460  -2.638  14.284  1.00 91.06           H
ATOM   3194  CD2 LEU A 215      -6.204  -1.799  11.691  1.00 91.06           C
ATOM   3195 1HD2 LEU A 215      -5.857  -2.720  11.222  1.00 91.06           H
ATOM   3196 2HD2 LEU A 215      -6.403  -1.052  10.923  1.00 91.06           H
ATOM   3197 3HD2 LEU A 215      -5.438  -1.426  12.371  1.00 91.06           H
ATOM   3198  HN  LEU A 215     -10.008  -0.579  11.764  1.00 91.06           H
ATOM   3199  N   THR A 216     -11.071  -2.543   9.566  1.00 90.80           N
ATOM   3200  CA  THR A 216     -11.969  -3.229   8.651  1.00 90.80           C
ATOM   3201  C   THR A 216     -11.953  -2.550   7.280  1.00 90.80           C
ATOM   3202  O   THR A 216     -11.886  -3.221   6.252  1.00 90.80           O
ATOM   3203  HA  THR A 216     -11.603  -4.246   8.509  1.00 90.80           H
ATOM   3204  CB  THR A 216     -13.357  -3.270   9.293  1.00 90.80           C
ATOM   3205  HB  THR A 216     -13.754  -2.264   9.426  1.00 90.80           H
ATOM   3206  OG1 THR A 216     -13.164  -4.018  10.490  1.00 90.80           O
ATOM   3207  HG1 THR A 216     -13.179  -3.408  11.282  1.00 90.80           H
ATOM   3208  CG2 THR A 216     -14.351  -4.108   8.486  1.00 90.80           C
ATOM   3209 1HG2 THR A 216     -13.985  -5.132   8.410  1.00 90.80           H
ATOM   3210 2HG2 THR A 216     -14.455  -3.685   7.487  1.00 90.80           H
ATOM   3211 3HG2 THR A 216     -15.319  -4.104   8.985  1.00 90.80           H
ATOM   3212  HN  THR A 216     -11.504  -2.185  10.393  1.00 90.80           H
ATOM   3213  N   LEU A 217     -12.016  -1.227   7.310  1.00 88.01           N
ATOM   3214  CA  LEU A 217     -12.036  -0.451   6.081  1.00 88.01           C
ATOM   3215  C   LEU A 217     -10.742  -0.700   5.304  1.00 88.01           C
ATOM   3216  O   LEU A 217     -10.760  -0.809   4.079  1.00 88.01           O
ATOM   3217  HA  LEU A 217     -12.873  -0.810   5.482  1.00 88.01           H
ATOM   3218  CB  LEU A 217     -12.297   1.026   6.384  1.00 88.01           C
ATOM   3219 1HB  LEU A 217     -13.048   1.088   7.172  1.00 88.01           H
ATOM   3220 2HB  LEU A 217     -11.381   1.462   6.783  1.00 88.01           H
ATOM   3221  CG  LEU A 217     -12.765   1.881   5.204  1.00 88.01           C
ATOM   3222  HG  LEU A 217     -12.171   1.611   4.331  1.00 88.01           H
ATOM   3223  CD1 LEU A 217     -14.228   1.591   4.863  1.00 88.01           C
ATOM   3224 1HD1 LEU A 217     -14.337   0.539   4.598  1.00 88.01           H
ATOM   3225 2HD1 LEU A 217     -14.854   1.815   5.727  1.00 88.01           H
ATOM   3226 3HD1 LEU A 217     -14.534   2.212   4.021  1.00 88.01           H
ATOM   3227  CD2 LEU A 217     -12.522   3.367   5.474  1.00 88.01           C
ATOM   3228 1HD2 LEU A 217     -13.074   3.669   6.365  1.00 88.01           H
ATOM   3229 2HD2 LEU A 217     -11.457   3.539   5.630  1.00 88.01           H
ATOM   3230 3HD2 LEU A 217     -12.864   3.952   4.620  1.00 88.01           H
ATOM   3231  HN  LEU A 217     -12.052  -0.687   8.151  1.00 88.01           H
ATOM   3232  N   LYS A 218      -9.649  -0.782   6.049  1.00 85.51           N
ATOM   3233  CA  LYS A 218      -8.343  -0.974   5.442  1.00 85.51           C
ATOM   3234  C   LYS A 218      -8.319  -2.316   4.706  1.00 85.51           C
ATOM   3235  O   LYS A 218      -7.837  -2.401   3.578  1.00 85.51           O
ATOM   3236  HA  LYS A 218      -8.202  -0.178   4.711  1.00 85.51           H
ATOM   3237  CB  LYS A 218      -7.238  -0.828   6.490  1.00 85.51           C
ATOM   3238 1HB  LYS A 218      -7.378   0.100   7.044  1.00 85.51           H
ATOM   3239 2HB  LYS A 218      -7.307  -1.642   7.212  1.00 85.51           H
ATOM   3240  CG  LYS A 218      -5.856  -0.835   5.835  1.00 85.51           C
ATOM   3241 1HG  LYS A 218      -5.738  -1.737   5.235  1.00 85.51           H
ATOM   3242 2HG  LYS A 218      -5.767   0.013   5.156  1.00 85.51           H
ATOM   3243  CD  LYS A 218      -4.749  -0.769   6.889  1.00 85.51           C
ATOM   3244 1HD  LYS A 218      -4.829   0.163   7.448  1.00 85.51           H
ATOM   3245 2HD  LYS A 218      -4.875  -1.581   7.605  1.00 85.51           H
ATOM   3246  CE  LYS A 218      -3.367  -0.864   6.239  1.00 85.51           C
ATOM   3247 1HE  LYS A 218      -3.329  -1.728   5.575  1.00 85.51           H
ATOM   3248 2HE  LYS A 218      -3.186   0.018   5.625  1.00 85.51           H
ATOM   3249  NZ  LYS A 218      -2.315  -0.980   7.274  1.00 85.51           N
ATOM   3250 1HZ  LYS A 218      -1.453  -1.300   6.845  1.00 85.51           H
ATOM   3251 2HZ  LYS A 218      -2.162  -0.074   7.704  1.00 85.51           H
ATOM   3252 3HZ  LYS A 218      -2.608  -1.645   7.981  1.00 85.51           H
ATOM   3253  HN  LYS A 218      -9.646  -0.720   7.047  1.00 85.51           H
ATOM   3254  N   VAL A 219      -8.846  -3.331   5.376  1.00 90.05           N
ATOM   3255  CA  VAL A 219      -8.790  -4.684   4.850  1.00 90.05           C
ATOM   3256  C   VAL A 219      -9.695  -4.787   3.621  1.00 90.05           C
ATOM   3257  O   VAL A 219      -9.301  -5.352   2.601  1.00 90.05           O
ATOM   3258  HA  VAL A 219      -7.761  -4.876   4.545  1.00 90.05           H
ATOM   3259  CB  VAL A 219      -9.154  -5.687   5.946  1.00 90.05           C
ATOM   3260  HB  VAL A 219     -10.120  -5.396   6.359  1.00 90.05           H
ATOM   3261  CG1 VAL A 219      -9.293  -7.099   5.373  1.00 90.05           C
ATOM   3262 1HG1 VAL A 219     -10.078  -7.108   4.617  1.00 90.05           H
ATOM   3263 2HG1 VAL A 219      -8.349  -7.403   4.921  1.00 90.05           H
ATOM   3264 3HG1 VAL A 219      -9.552  -7.792   6.174  1.00 90.05           H
ATOM   3265  CG2 VAL A 219      -8.129  -5.655   7.081  1.00 90.05           C
ATOM   3266 1HG2 VAL A 219      -7.144  -5.908   6.689  1.00 90.05           H
ATOM   3267 2HG2 VAL A 219      -8.100  -4.656   7.517  1.00 90.05           H
ATOM   3268 3HG2 VAL A 219      -8.411  -6.377   7.847  1.00 90.05           H
ATOM   3269  HN  VAL A 219      -9.305  -3.240   6.260  1.00 90.05           H
ATOM   3270  N   ILE A 220     -10.891  -4.233   3.757  1.00 90.61           N
ATOM   3271  CA  ILE A 220     -11.890  -4.342   2.709  1.00 90.61           C
ATOM   3272  C   ILE A 220     -11.376  -3.648   1.446  1.00 90.61           C
ATOM   3273  O   ILE A 220     -11.281  -4.267   0.388  1.00 90.61           O
ATOM   3274  HA  ILE A 220     -12.022  -5.401   2.491  1.00 90.61           H
ATOM   3275  CB  ILE A 220     -13.239  -3.809   3.197  1.00 90.61           C
ATOM   3276  HB  ILE A 220     -13.074  -2.838   3.663  1.00 90.61           H
ATOM   3277  CG1 ILE A 220     -13.837  -4.727   4.265  1.00 90.61           C
ATOM   3278 1HG1 ILE A 220     -14.039  -5.708   3.835  1.00 90.61           H
ATOM   3279 2HG1 ILE A 220     -13.115  -4.874   5.069  1.00 90.61           H
ATOM   3280  CG2 ILE A 220     -14.199  -3.592   2.026  1.00 90.61           C
ATOM   3281 1HG2 ILE A 220     -13.769  -2.869   1.332  1.00 90.61           H
ATOM   3282 2HG2 ILE A 220     -14.363  -4.538   1.510  1.00 90.61           H
ATOM   3283 3HG2 ILE A 220     -15.150  -3.213   2.401  1.00 90.61           H
ATOM   3284  CD1 ILE A 220     -15.129  -4.137   4.834  1.00 90.61           C
ATOM   3285 1HD1 ILE A 220     -14.918  -3.167   5.284  1.00 90.61           H
ATOM   3286 2HD1 ILE A 220     -15.856  -4.015   4.032  1.00 90.61           H
ATOM   3287 3HD1 ILE A 220     -15.532  -4.810   5.591  1.00 90.61           H
ATOM   3288  HN  ILE A 220     -11.179  -3.718   4.565  1.00 90.61           H
ATOM   3289  N   LEU A 221     -11.057  -2.371   1.599  1.00 89.12           N
ATOM   3290  CA  LEU A 221     -10.715  -1.542   0.455  1.00 89.12           C
ATOM   3291  C   LEU A 221      -9.275  -1.837   0.030  1.00 89.12           C
ATOM   3292  O   LEU A 221      -8.908  -1.620  -1.124  1.00 89.12           O
ATOM   3293  HA  LEU A 221     -11.380  -1.823  -0.362  1.00 89.12           H
ATOM   3294  CB  LEU A 221     -10.975  -0.067   0.765  1.00 89.12           C
ATOM   3295 1HB  LEU A 221     -10.383   0.211   1.637  1.00 89.12           H
ATOM   3296 2HB  LEU A 221     -10.610   0.529  -0.071  1.00 89.12           H
ATOM   3297  CG  LEU A 221     -12.433   0.316   1.030  1.00 89.12           C
ATOM   3298  HG  LEU A 221     -12.776  -0.234   1.906  1.00 89.12           H
ATOM   3299  CD1 LEU A 221     -12.558   1.806   1.354  1.00 89.12           C
ATOM   3300 1HD1 LEU A 221     -11.969   2.036   2.242  1.00 89.12           H
ATOM   3301 2HD1 LEU A 221     -12.190   2.393   0.512  1.00 89.12           H
ATOM   3302 3HD1 LEU A 221     -13.604   2.051   1.538  1.00 89.12           H
ATOM   3303  CD2 LEU A 221     -13.329  -0.094  -0.140  1.00 89.12           C
ATOM   3304 1HD2 LEU A 221     -12.995   0.410  -1.047  1.00 89.12           H
ATOM   3305 2HD2 LEU A 221     -13.271  -1.173  -0.282  1.00 89.12           H
ATOM   3306 3HD2 LEU A 221     -14.359   0.190   0.074  1.00 89.12           H
ATOM   3307  HN  LEU A 221     -11.030  -1.903   2.482  1.00 89.12           H
ATOM   3308  N   GLY A 222      -8.498  -2.326   0.985  1.00 87.28           N
ATOM   3309  CA  GLY A 222      -7.067  -2.476   0.783  1.00 87.28           C
ATOM   3310  C   GLY A 222      -6.752  -3.776   0.040  1.00 87.28           C
ATOM   3311  O   GLY A 222      -5.724  -3.880  -0.628  1.00 87.28           O
ATOM   3312 1HA  GLY A 222      -6.686  -1.627   0.215  1.00 87.28           H
ATOM   3313 2HA  GLY A 222      -6.557  -2.470   1.746  1.00 87.28           H
ATOM   3314  HN  GLY A 222      -8.831  -2.617   1.883  1.00 87.28           H
ATOM   3315  N   PHE A 223      -7.655  -4.735   0.182  1.00 81.61           N
ATOM   3316  CA  PHE A 223      -7.403  -6.078  -0.312  1.00 81.61           C
ATOM   3317  C   PHE A 223      -8.627  -6.631  -1.045  1.00 81.61           C
ATOM   3318  O   PHE A 223      -8.586  -6.842  -2.256  1.00 81.61           O
ATOM   3319  HA  PHE A 223      -6.564  -6.017  -1.004  1.00 81.61           H
ATOM   3320  CB  PHE A 223      -7.115  -6.956   0.908  1.00 81.61           C
ATOM   3321 1HB  PHE A 223      -6.312  -6.502   1.489  1.00 81.61           H
ATOM   3322 2HB  PHE A 223      -7.999  -6.975   1.546  1.00 81.61           H
ATOM   3323  CG  PHE A 223      -6.724  -8.394   0.562  1.00 81.61           C
ATOM   3324  CD1 PHE A 223      -7.540  -9.424   0.912  1.00 81.61           C
ATOM   3325  HD1 PHE A 223      -8.473  -9.225   1.439  1.00 81.61           H
ATOM   3326  CD2 PHE A 223      -5.560  -8.642  -0.096  1.00 81.61           C
ATOM   3327  HD2 PHE A 223      -4.906  -7.816  -0.377  1.00 81.61           H
ATOM   3328  CE1 PHE A 223      -7.177 -10.758   0.590  1.00 81.61           C
ATOM   3329  HE1 PHE A 223      -7.831 -11.584   0.871  1.00 81.61           H
ATOM   3330  CE2 PHE A 223      -5.196  -9.976  -0.418  1.00 81.61           C
ATOM   3331  HE2 PHE A 223      -4.263 -10.175  -0.945  1.00 81.61           H
ATOM   3332  CZ  PHE A 223      -6.013 -11.007  -0.068  1.00 81.61           C
ATOM   3333  HZ  PHE A 223      -5.734 -12.031  -0.315  1.00 81.61           H
ATOM   3334  HN  PHE A 223      -8.543  -4.606   0.623  1.00 81.61           H
ATOM   3335  N   PHE A 224      -9.687  -6.850  -0.281  1.00 84.51           N
ATOM   3336  CA  PHE A 224     -10.790  -7.671  -0.749  1.00 84.51           C
ATOM   3337  C   PHE A 224     -11.400  -7.093  -2.027  1.00 84.51           C
ATOM   3338  O   PHE A 224     -11.543  -7.799  -3.025  1.00 84.51           O
ATOM   3339  HA  PHE A 224     -10.389  -8.664  -0.956  1.00 84.51           H
ATOM   3340  CB  PHE A 224     -11.850  -7.668   0.355  1.00 84.51           C
ATOM   3341 1HB  PHE A 224     -11.897  -6.672   0.796  1.00 84.51           H
ATOM   3342 2HB  PHE A 224     -12.825  -7.866  -0.091  1.00 84.51           H
ATOM   3343  CG  PHE A 224     -11.596  -8.689   1.465  1.00 84.51           C
ATOM   3344  CD1 PHE A 224     -11.836 -10.009   1.243  1.00 84.51           C
ATOM   3345  HD1 PHE A 224     -12.210 -10.339   0.273  1.00 84.51           H
ATOM   3346  CD2 PHE A 224     -11.129  -8.277   2.674  1.00 84.51           C
ATOM   3347  HD2 PHE A 224     -10.936  -7.220   2.853  1.00 84.51           H
ATOM   3348  CE1 PHE A 224     -11.600 -10.957   2.273  1.00 84.51           C
ATOM   3349  HE1 PHE A 224     -11.793 -12.015   2.095  1.00 84.51           H
ATOM   3350  CE2 PHE A 224     -10.893  -9.226   3.705  1.00 84.51           C
ATOM   3351  HE2 PHE A 224     -10.519  -8.896   4.674  1.00 84.51           H
ATOM   3352  CZ  PHE A 224     -11.134 -10.546   3.482  1.00 84.51           C
ATOM   3353  HZ  PHE A 224     -10.953 -11.273   4.273  1.00 84.51           H
ATOM   3354  HN  PHE A 224      -9.798  -6.477   0.640  1.00 84.51           H
ATOM   3355  N   LEU A 225     -11.744  -5.816  -1.956  1.00 89.89           N
ATOM   3356  CA  LEU A 225     -12.396  -5.153  -3.072  1.00 89.89           C
ATOM   3357  C   LEU A 225     -11.493  -5.233  -4.305  1.00 89.89           C
ATOM   3358  O   LEU A 225     -11.910  -5.722  -5.354  1.00 89.89           O
ATOM   3359  HA  LEU A 225     -13.317  -5.697  -3.283  1.00 89.89           H
ATOM   3360  CB  LEU A 225     -12.791  -3.725  -2.691  1.00 89.89           C
ATOM   3361 1HB  LEU A 225     -13.489  -3.773  -1.855  1.00 89.89           H
ATOM   3362 2HB  LEU A 225     -11.901  -3.206  -2.334  1.00 89.89           H
ATOM   3363  CG  LEU A 225     -13.426  -2.885  -3.801  1.00 89.89           C
ATOM   3364  HG  LEU A 225     -12.816  -2.990  -4.699  1.00 89.89           H
ATOM   3365  CD1 LEU A 225     -14.826  -3.397  -4.143  1.00 89.89           C
ATOM   3366 1HD1 LEU A 225     -14.763  -4.432  -4.480  1.00 89.89           H
ATOM   3367 2HD1 LEU A 225     -15.460  -3.342  -3.258  1.00 89.89           H
ATOM   3368 3HD1 LEU A 225     -15.254  -2.782  -4.935  1.00 89.89           H
ATOM   3369  CD2 LEU A 225     -13.433  -1.401  -3.430  1.00 89.89           C
ATOM   3370 1HD2 LEU A 225     -14.005  -1.258  -2.514  1.00 89.89           H
ATOM   3371 2HD2 LEU A 225     -12.409  -1.060  -3.276  1.00 89.89           H
ATOM   3372 3HD2 LEU A 225     -13.889  -0.827  -4.237  1.00 89.89           H
ATOM   3373  HN  LEU A 225     -11.585  -5.238  -1.156  1.00 89.89           H
ATOM   3374  N   PRO A 226     -10.245  -4.756  -4.203  1.00 90.65           N
ATOM   3375  CA  PRO A 226      -9.317  -4.822  -5.334  1.00 90.65           C
ATOM   3376  C   PRO A 226      -9.193  -6.229  -5.897  1.00 90.65           C
ATOM   3377  O   PRO A 226      -9.228  -6.421  -7.111  1.00 90.65           O
ATOM   3378  HA  PRO A 226      -9.690  -4.217  -6.160  1.00 90.65           H
ATOM   3379  CB  PRO A 226      -7.994  -4.327  -4.747  1.00 90.65           C
ATOM   3380 1HB  PRO A 226      -7.388  -5.152  -4.372  1.00 90.65           H
ATOM   3381 2HB  PRO A 226      -7.394  -3.806  -5.493  1.00 90.65           H
ATOM   3382  CG  PRO A 226      -8.433  -3.394  -3.625  1.00 90.65           C
ATOM   3383 1HG  PRO A 226      -7.639  -3.238  -2.895  1.00 90.65           H
ATOM   3384 2HG  PRO A 226      -8.701  -2.407  -4.001  1.00 90.65           H
ATOM   3385  CD  PRO A 226      -9.625  -4.121  -3.026  1.00 90.65           C
ATOM   3386 1HD  PRO A 226      -9.318  -4.861  -2.287  1.00 90.65           H
ATOM   3387 2HD  PRO A 226     -10.306  -3.435  -2.521  1.00 90.65           H
ATOM   3388  N   PHE A 227      -9.051  -7.184  -4.990  1.00 84.80           N
ATOM   3389  CA  PHE A 227      -8.771  -8.554  -5.384  1.00 84.80           C
ATOM   3390  C   PHE A 227      -9.934  -9.144  -6.185  1.00 84.80           C
ATOM   3391  O   PHE A 227      -9.723  -9.779  -7.216  1.00 84.80           O
ATOM   3392  HA  PHE A 227      -7.876  -8.535  -6.007  1.00 84.80           H
ATOM   3393  CB  PHE A 227      -8.591  -9.362  -4.097  1.00 84.80           C
ATOM   3394 1HB  PHE A 227      -7.834  -8.879  -3.480  1.00 84.80           H
ATOM   3395 2HB  PHE A 227      -9.524  -9.340  -3.534  1.00 84.80           H
ATOM   3396  CG  PHE A 227      -8.187 -10.820  -4.329  1.00 84.80           C
ATOM   3397  CD1 PHE A 227      -9.128 -11.800  -4.293  1.00 84.80           C
ATOM   3398  HD1 PHE A 227     -10.171 -11.548  -4.100  1.00 84.80           H
ATOM   3399  CD2 PHE A 227      -6.886 -11.134  -4.570  1.00 84.80           C
ATOM   3400  HD2 PHE A 227      -6.131 -10.348  -4.598  1.00 84.80           H
ATOM   3401  CE1 PHE A 227      -8.752 -13.153  -4.508  1.00 84.80           C
ATOM   3402  HE1 PHE A 227      -9.507 -13.939  -4.480  1.00 84.80           H
ATOM   3403  CE2 PHE A 227      -6.510 -12.486  -4.784  1.00 84.80           C
ATOM   3404  HE2 PHE A 227      -5.467 -12.738  -4.977  1.00 84.80           H
ATOM   3405  CZ  PHE A 227      -7.451 -13.467  -4.749  1.00 84.80           C
ATOM   3406  HZ  PHE A 227      -7.163 -14.506  -4.914  1.00 84.80           H
ATOM   3407  HN  PHE A 227      -9.123  -7.035  -4.004  1.00 84.80           H
ATOM   3408  N   VAL A 228     -11.136  -8.911  -5.678  1.00 92.49           N
ATOM   3409  CA  VAL A 228     -12.331  -9.435  -6.317  1.00 92.49           C
ATOM   3410  C   VAL A 228     -12.438  -8.868  -7.734  1.00 92.49           C
ATOM   3411  O   VAL A 228     -12.722  -9.600  -8.680  1.00 92.49           O
ATOM   3412  HA  VAL A 228     -12.222 -10.518  -6.381  1.00 92.49           H
ATOM   3413  CB  VAL A 228     -13.560  -9.132  -5.458  1.00 92.49           C
ATOM   3414  HB  VAL A 228     -13.555  -8.066  -5.230  1.00 92.49           H
ATOM   3415  CG1 VAL A 228     -14.851  -9.443  -6.218  1.00 92.49           C
ATOM   3416 1HG1 VAL A 228     -14.897  -8.834  -7.121  1.00 92.49           H
ATOM   3417 2HG1 VAL A 228     -14.867 -10.499  -6.490  1.00 92.49           H
ATOM   3418 3HG1 VAL A 228     -15.709  -9.219  -5.584  1.00 92.49           H
ATOM   3419  CG2 VAL A 228     -13.505  -9.897  -4.134  1.00 92.49           C
ATOM   3420 1HG2 VAL A 228     -13.474 -10.968  -4.334  1.00 92.49           H
ATOM   3421 2HG2 VAL A 228     -12.612  -9.604  -3.582  1.00 92.49           H
ATOM   3422 3HG2 VAL A 228     -14.390  -9.663  -3.542  1.00 92.49           H
ATOM   3423  HN  VAL A 228     -11.300  -8.377  -4.849  1.00 92.49           H
ATOM   3424  N   VAL A 229     -12.204  -7.567  -7.835  1.00 92.37           N
ATOM   3425  CA  VAL A 229     -12.324  -6.882  -9.111  1.00 92.37           C
ATOM   3426  C   VAL A 229     -11.292  -7.449 -10.088  1.00 92.37           C
ATOM   3427  O   VAL A 229     -11.612  -7.726 -11.243  1.00 92.37           O
ATOM   3428  HA  VAL A 229     -13.322  -7.083  -9.500  1.00 92.37           H
ATOM   3429  CB  VAL A 229     -12.189  -5.372  -8.909  1.00 92.37           C
ATOM   3430  HB  VAL A 229     -11.266  -5.188  -8.358  1.00 92.37           H
ATOM   3431  CG1 VAL A 229     -12.088  -4.646 -10.252  1.00 92.37           C
ATOM   3432 1HG1 VAL A 229     -11.213  -5.005 -10.794  1.00 92.37           H
ATOM   3433 2HG1 VAL A 229     -12.985  -4.841 -10.839  1.00 92.37           H
ATOM   3434 3HG1 VAL A 229     -11.993  -3.574 -10.079  1.00 92.37           H
ATOM   3435  CG2 VAL A 229     -13.350  -4.825  -8.076  1.00 92.37           C
ATOM   3436 1HG2 VAL A 229     -14.291  -5.026  -8.588  1.00 92.37           H
ATOM   3437 2HG2 VAL A 229     -13.357  -5.309  -7.099  1.00 92.37           H
ATOM   3438 3HG2 VAL A 229     -13.230  -3.749  -7.947  1.00 92.37           H
ATOM   3439  HN  VAL A 229     -11.937  -6.986  -7.067  1.00 92.37           H
ATOM   3440  N   MET A 230     -10.074  -7.604  -9.589  1.00 84.62           N
ATOM   3441  CA  MET A 230      -8.988  -8.113 -10.409  1.00 84.62           C
ATOM   3442  C   MET A 230      -9.291  -9.530 -10.901  1.00 84.62           C
ATOM   3443  O   MET A 230      -9.122  -9.831 -12.082  1.00 84.62           O
ATOM   3444  HA  MET A 230      -8.919  -7.434 -11.259  1.00 84.62           H
ATOM   3445  CB  MET A 230      -7.693  -8.121  -9.595  1.00 84.62           C
ATOM   3446 1HB  MET A 230      -7.887  -8.525  -8.601  1.00 84.62           H
ATOM   3447 2HB  MET A 230      -6.965  -8.778 -10.070  1.00 84.62           H
ATOM   3448  CG  MET A 230      -7.113  -6.711  -9.474  1.00 84.62           C
ATOM   3449 1HG  MET A 230      -7.068  -6.242 -10.456  1.00 84.62           H
ATOM   3450 2HG  MET A 230      -7.764  -6.093  -8.855  1.00 84.62           H
ATOM   3451  SD  MET A 230      -5.480  -6.782  -8.757  1.00 84.62           S
ATOM   3452  CE  MET A 230      -5.899  -7.203  -7.073  1.00 84.62           C
ATOM   3453 1HE  MET A 230      -6.534  -6.425  -6.651  1.00 84.62           H
ATOM   3454 2HE  MET A 230      -6.431  -8.155  -7.059  1.00 84.62           H
ATOM   3455 3HE  MET A 230      -4.987  -7.288  -6.482  1.00 84.62           H
ATOM   3456  HN  MET A 230      -9.825  -7.389  -8.645  1.00 84.62           H
ATOM   3457  N   ALA A 231      -9.733 -10.364  -9.971  1.00 90.18           N
ATOM   3458  CA  ALA A 231      -9.980 -11.763 -10.275  1.00 90.18           C
ATOM   3459  C   ALA A 231     -11.036 -11.862 -11.378  1.00 90.18           C
ATOM   3460  O   ALA A 231     -10.893 -12.649 -12.311  1.00 90.18           O
ATOM   3461  HA  ALA A 231      -9.047 -12.193 -10.639  1.00 90.18           H
ATOM   3462  CB  ALA A 231     -10.397 -12.497  -9.000  1.00 90.18           C
ATOM   3463 1HB  ALA A 231      -9.601 -12.422  -8.260  1.00 90.18           H
ATOM   3464 2HB  ALA A 231     -11.307 -12.046  -8.602  1.00 90.18           H
ATOM   3465 3HB  ALA A 231     -10.582 -13.547  -9.229  1.00 90.18           H
ATOM   3466  HN  ALA A 231      -9.922 -10.097  -9.026  1.00 90.18           H
ATOM   3467  N   CYS A 232     -12.074 -11.051 -11.233  1.00 90.17           N
ATOM   3468  CA  CYS A 232     -13.156 -11.040 -12.202  1.00 90.17           C
ATOM   3469  C   CYS A 232     -12.592 -10.576 -13.547  1.00 90.17           C
ATOM   3470  O   CYS A 232     -12.849 -11.195 -14.578  1.00 90.17           O
ATOM   3471  HA  CYS A 232     -13.527 -12.063 -12.270  1.00 90.17           H
ATOM   3472  CB  CYS A 232     -14.322 -10.163 -11.740  1.00 90.17           C
ATOM   3473 1HB  CYS A 232     -13.954  -9.179 -11.449  1.00 90.17           H
ATOM   3474 2HB  CYS A 232     -15.022 -10.011 -12.561  1.00 90.17           H
ATOM   3475  SG  CYS A 232     -15.177 -10.952 -10.328  1.00 90.17           S
ATOM   3476  HG  CYS A 232     -14.311 -10.554  -9.400  1.00 90.17           H
ATOM   3477  HN  CYS A 232     -12.183 -10.412 -10.471  1.00 90.17           H
ATOM   3478  N   CYS A 233     -11.832  -9.492 -13.491  1.00 88.44           N
ATOM   3479  CA  CYS A 233     -11.298  -8.890 -14.701  1.00 88.44           C
ATOM   3480  C   CYS A 233     -10.488  -9.950 -15.448  1.00 88.44           C
ATOM   3481  O   CYS A 233     -10.672 -10.146 -16.648  1.00 88.44           O
ATOM   3482  HA  CYS A 233     -12.154  -8.567 -15.294  1.00 88.44           H
ATOM   3483  CB  CYS A 233     -10.463  -7.645 -14.392  1.00 88.44           C
ATOM   3484 1HB  CYS A 233      -9.764  -7.858 -13.584  1.00 88.44           H
ATOM   3485 2HB  CYS A 233      -9.869  -7.371 -15.264  1.00 88.44           H
ATOM   3486  SG  CYS A 233     -11.559  -6.258 -13.920  1.00 88.44           S
ATOM   3487  HG  CYS A 233     -11.781  -6.673 -12.676  1.00 88.44           H
ATOM   3488  HN  CYS A 233     -11.582  -9.028 -12.642  1.00 88.44           H
ATOM   3489  N   TYR A 234      -9.607 -10.607 -14.707  1.00 73.82           N
ATOM   3490  CA  TYR A 234      -8.702 -11.575 -15.303  1.00 73.82           C
ATOM   3491  C   TYR A 234      -9.472 -12.769 -15.871  1.00 73.82           C
ATOM   3492  O   TYR A 234      -9.150 -13.263 -16.950  1.00 73.82           O
ATOM   3493  HA  TYR A 234      -8.165 -11.080 -16.112  1.00 73.82           H
ATOM   3494  CB  TYR A 234      -7.798 -12.060 -14.168  1.00 73.82           C
ATOM   3495 1HB  TYR A 234      -8.305 -11.896 -13.217  1.00 73.82           H
ATOM   3496 2HB  TYR A 234      -7.650 -13.136 -14.269  1.00 73.82           H
ATOM   3497  CG  TYR A 234      -6.430 -11.375 -14.125  1.00 73.82           C
ATOM   3498  CD1 TYR A 234      -5.482 -11.666 -15.085  1.00 73.82           C
ATOM   3499  HD1 TYR A 234      -5.707 -12.384 -15.873  1.00 73.82           H
ATOM   3500  CD2 TYR A 234      -6.146 -10.465 -13.127  1.00 73.82           C
ATOM   3501  HD2 TYR A 234      -6.894 -10.235 -12.369  1.00 73.82           H
ATOM   3502  CE1 TYR A 234      -4.196 -11.020 -15.045  1.00 73.82           C
ATOM   3503  HE1 TYR A 234      -3.438 -11.241 -15.796  1.00 73.82           H
ATOM   3504  CE2 TYR A 234      -4.859  -9.820 -13.087  1.00 73.82           C
ATOM   3505  HE2 TYR A 234      -4.621  -9.100 -12.304  1.00 73.82           H
ATOM   3506  CZ  TYR A 234      -3.948 -10.129 -14.048  1.00 73.82           C
ATOM   3507  OH  TYR A 234      -2.732  -9.520 -14.010  1.00 73.82           O
ATOM   3508  HH  TYR A 234      -2.076 -10.095 -13.522  1.00 73.82           H
ATOM   3509  HN  TYR A 234      -9.508 -10.487 -13.719  1.00 73.82           H
ATOM   3510  N   THR A 235     -10.475 -13.198 -15.119  1.00 84.89           N
ATOM   3511  CA  THR A 235     -11.267 -14.350 -15.514  1.00 84.89           C
ATOM   3512  C   THR A 235     -11.865 -14.134 -16.906  1.00 84.89           C
ATOM   3513  O   THR A 235     -11.836 -15.034 -17.744  1.00 84.89           O
ATOM   3514  HA  THR A 235     -10.607 -15.215 -15.580  1.00 84.89           H
ATOM   3515  CB  THR A 235     -12.321 -14.592 -14.432  1.00 84.89           C
ATOM   3516  HB  THR A 235     -13.029 -13.765 -14.386  1.00 84.89           H
ATOM   3517  OG1 THR A 235     -11.559 -14.816 -13.249  1.00 84.89           O
ATOM   3518  HG1 THR A 235     -11.570 -13.998 -12.675  1.00 84.89           H
ATOM   3519  CG2 THR A 235     -13.082 -15.904 -14.639  1.00 84.89           C
ATOM   3520 1HG2 THR A 235     -12.380 -16.738 -14.618  1.00 84.89           H
ATOM   3521 2HG2 THR A 235     -13.590 -15.881 -15.603  1.00 84.89           H
ATOM   3522 3HG2 THR A 235     -13.817 -16.027 -13.844  1.00 84.89           H
ATOM   3523  HN  THR A 235     -10.748 -12.773 -14.256  1.00 84.89           H
ATOM   3524  N   ILE A 236     -12.391 -12.935 -17.110  1.00 84.36           N
ATOM   3525  CA  ILE A 236     -13.042 -12.607 -18.367  1.00 84.36           C
ATOM   3526  C   ILE A 236     -11.982 -12.453 -19.460  1.00 84.36           C
ATOM   3527  O   ILE A 236     -12.194 -12.868 -20.598  1.00 84.36           O
ATOM   3528  HA  ILE A 236     -13.688 -13.445 -18.629  1.00 84.36           H
ATOM   3529  CB  ILE A 236     -13.938 -11.378 -18.202  1.00 84.36           C
ATOM   3530  HB  ILE A 236     -13.319 -10.547 -17.862  1.00 84.36           H
ATOM   3531  CG1 ILE A 236     -15.003 -11.616 -17.130  1.00 84.36           C
ATOM   3532 1HG1 ILE A 236     -15.749 -12.318 -17.503  1.00 84.36           H
ATOM   3533 2HG1 ILE A 236     -14.546 -12.074 -16.253  1.00 84.36           H
ATOM   3534  CG2 ILE A 236     -14.554 -10.965 -19.540  1.00 84.36           C
ATOM   3535 1HG2 ILE A 236     -13.759 -10.726 -20.247  1.00 84.36           H
ATOM   3536 2HG2 ILE A 236     -15.154 -11.785 -19.933  1.00 84.36           H
ATOM   3537 3HG2 ILE A 236     -15.186 -10.089 -19.394  1.00 84.36           H
ATOM   3538  CD1 ILE A 236     -15.683 -10.305 -16.732  1.00 84.36           C
ATOM   3539 1HD1 ILE A 236     -14.937  -9.615 -16.336  1.00 84.36           H
ATOM   3540 2HD1 ILE A 236     -16.160  -9.862 -17.606  1.00 84.36           H
ATOM   3541 3HD1 ILE A 236     -16.435 -10.503 -15.968  1.00 84.36           H
ATOM   3542  HN  ILE A 236     -12.378 -12.197 -16.436  1.00 84.36           H
ATOM   3543  N   ILE A 237     -10.864 -11.855 -19.075  1.00 80.74           N
ATOM   3544  CA  ILE A 237      -9.764 -11.657 -20.003  1.00 80.74           C
ATOM   3545  C   ILE A 237      -9.337 -13.009 -20.578  1.00 80.74           C
ATOM   3546  O   ILE A 237      -9.272 -13.178 -21.795  1.00 80.74           O
ATOM   3547  HA  ILE A 237     -10.133 -11.036 -20.820  1.00 80.74           H
ATOM   3548  CB  ILE A 237      -8.625 -10.888 -19.329  1.00 80.74           C
ATOM   3549  HB  ILE A 237      -8.498 -11.282 -18.320  1.00 80.74           H
ATOM   3550  CG1 ILE A 237      -8.970  -9.404 -19.194  1.00 80.74           C
ATOM   3551 1HG1 ILE A 237      -8.913  -8.924 -20.171  1.00 80.74           H
ATOM   3552 2HG1 ILE A 237      -9.997  -9.295 -18.846  1.00 80.74           H
ATOM   3553  CG2 ILE A 237      -7.304 -11.105 -20.068  1.00 80.74           C
ATOM   3554 1HG2 ILE A 237      -7.057 -12.167 -20.068  1.00 80.74           H
ATOM   3555 2HG2 ILE A 237      -7.401 -10.755 -21.096  1.00 80.74           H
ATOM   3556 3HG2 ILE A 237      -6.512 -10.548 -19.568  1.00 80.74           H
ATOM   3557  CD1 ILE A 237      -8.019  -8.706 -18.221  1.00 80.74           C
ATOM   3558 1HD1 ILE A 237      -8.097  -9.173 -17.239  1.00 80.74           H
ATOM   3559 2HD1 ILE A 237      -6.995  -8.795 -18.585  1.00 80.74           H
ATOM   3560 3HD1 ILE A 237      -8.286  -7.652 -18.144  1.00 80.74           H
ATOM   3561  HN  ILE A 237     -10.704 -11.510 -18.150  1.00 80.74           H
ATOM   3562  N   ILE A 238      -9.056 -13.938 -19.675  1.00 77.49           N
ATOM   3563  CA  ILE A 238      -8.557 -15.242 -20.075  1.00 77.49           C
ATOM   3564  C   ILE A 238      -9.570 -15.908 -21.007  1.00 77.49           C
ATOM   3565  O   ILE A 238      -9.197 -16.467 -22.038  1.00 77.49           O
ATOM   3566  HA  ILE A 238      -7.631 -15.082 -20.628  1.00 77.49           H
ATOM   3567  CB  ILE A 238      -8.209 -16.082 -18.844  1.00 77.49           C
ATOM   3568  HB  ILE A 238      -9.043 -16.025 -18.145  1.00 77.49           H
ATOM   3569  CG1 ILE A 238      -6.979 -15.521 -18.127  1.00 77.49           C
ATOM   3570 1HG1 ILE A 238      -6.084 -15.740 -18.709  1.00 77.49           H
ATOM   3571 2HG1 ILE A 238      -7.057 -14.436 -18.058  1.00 77.49           H
ATOM   3572  CG2 ILE A 238      -8.033 -17.555 -19.218  1.00 77.49           C
ATOM   3573 1HG2 ILE A 238      -8.959 -17.934 -19.649  1.00 77.49           H
ATOM   3574 2HG2 ILE A 238      -7.227 -17.652 -19.945  1.00 77.49           H
ATOM   3575 3HG2 ILE A 238      -7.786 -18.130 -18.324  1.00 77.49           H
ATOM   3576  CD1 ILE A 238      -6.842 -16.119 -16.725  1.00 77.49           C
ATOM   3577 1HD1 ILE A 238      -7.728 -15.877 -16.139  1.00 77.49           H
ATOM   3578 2HD1 ILE A 238      -6.740 -17.201 -16.800  1.00 77.49           H
ATOM   3579 3HD1 ILE A 238      -5.960 -15.703 -16.238  1.00 77.49           H
ATOM   3580  HN  ILE A 238      -9.165 -13.810 -18.690  1.00 77.49           H
ATOM   3581  N   HIS A 239     -10.832 -15.827 -20.612  1.00 76.69           N
ATOM   3582  CA  HIS A 239     -11.897 -16.453 -21.377  1.00 76.69           C
ATOM   3583  C   HIS A 239     -11.896 -15.903 -22.805  1.00 76.69           C
ATOM   3584  O   HIS A 239     -12.020 -16.660 -23.766  1.00 76.69           O
ATOM   3585  HA  HIS A 239     -11.675 -17.520 -21.408  1.00 76.69           H
ATOM   3586  CB  HIS A 239     -13.246 -16.278 -20.676  1.00 76.69           C
ATOM   3587 1HB  HIS A 239     -13.147 -16.594 -19.637  1.00 76.69           H
ATOM   3588 2HB  HIS A 239     -13.502 -15.219 -20.664  1.00 76.69           H
ATOM   3589  CG  HIS A 239     -14.376 -17.048 -21.315  1.00 76.69           C
ATOM   3590  ND1 HIS A 239     -14.486 -18.425 -21.233  1.00 76.69           N
ATOM   3591  HD1 HIS A 239     -13.851 -19.035 -20.758  1.00 76.69           H
ATOM   3592  CD2 HIS A 239     -15.444 -16.620 -22.048  1.00 76.69           C
ATOM   3593  HD2 HIS A 239     -15.666 -15.584 -22.305  1.00 76.69           H
ATOM   3594  CE1 HIS A 239     -15.574 -18.798 -21.890  1.00 76.69           C
ATOM   3595  HE1 HIS A 239     -15.933 -19.821 -22.007  1.00 76.69           H
ATOM   3596  NE2 HIS A 239     -16.166 -17.678 -22.395  1.00 76.69           N
ATOM   3597  HN  HIS A 239     -11.130 -15.346 -19.788  1.00 76.69           H
ATOM   3598  N   THR A 240     -11.755 -14.589 -22.898  1.00 78.85           N
ATOM   3599  CA  THR A 240     -11.795 -13.921 -24.188  1.00 78.85           C
ATOM   3600  C   THR A 240     -10.601 -14.345 -25.045  1.00 78.85           C
ATOM   3601  O   THR A 240     -10.736 -14.541 -26.252  1.00 78.85           O
ATOM   3602  HA  THR A 240     -12.695 -14.242 -24.713  1.00 78.85           H
ATOM   3603  CB  THR A 240     -11.860 -12.413 -23.939  1.00 78.85           C
ATOM   3604  HB  THR A 240     -10.913 -12.043 -23.544  1.00 78.85           H
ATOM   3605  OG1 THR A 240     -12.988 -12.251 -23.083  1.00 78.85           O
ATOM   3606  HG1 THR A 240     -12.687 -12.151 -22.135  1.00 78.85           H
ATOM   3607  CG2 THR A 240     -12.230 -11.627 -25.198  1.00 78.85           C
ATOM   3608 1HG2 THR A 240     -13.208 -11.950 -25.553  1.00 78.85           H
ATOM   3609 2HG2 THR A 240     -11.484 -11.807 -25.971  1.00 78.85           H
ATOM   3610 3HG2 THR A 240     -12.262 -10.562 -24.965  1.00 78.85           H
ATOM   3611  HN  THR A 240     -11.615 -13.984 -22.114  1.00 78.85           H
ATOM   3612  N   LEU A 241      -9.457 -14.474 -24.388  1.00 74.82           N
ATOM   3613  CA  LEU A 241      -8.224 -14.790 -25.088  1.00 74.82           C
ATOM   3614  C   LEU A 241      -8.328 -16.193 -25.688  1.00 74.82           C
ATOM   3615  O   LEU A 241      -7.911 -16.420 -26.822  1.00 74.82           O
ATOM   3616  HA  LEU A 241      -8.117 -14.073 -25.902  1.00 74.82           H
ATOM   3617  CB  LEU A 241      -7.020 -14.605 -24.161  1.00 74.82           C
ATOM   3618 1HB  LEU A 241      -7.225 -15.123 -23.224  1.00 74.82           H
ATOM   3619 2HB  LEU A 241      -6.159 -15.096 -24.615  1.00 74.82           H
ATOM   3620  CG  LEU A 241      -6.637 -13.159 -23.839  1.00 74.82           C
ATOM   3621  HG  LEU A 241      -7.497 -12.672 -23.380  1.00 74.82           H
ATOM   3622  CD1 LEU A 241      -5.493 -13.108 -22.825  1.00 74.82           C
ATOM   3623 1HD1 LEU A 241      -5.802 -13.601 -21.903  1.00 74.82           H
ATOM   3624 2HD1 LEU A 241      -4.621 -13.618 -23.235  1.00 74.82           H
ATOM   3625 3HD1 LEU A 241      -5.240 -12.069 -22.614  1.00 74.82           H
ATOM   3626  CD2 LEU A 241      -6.307 -12.383 -25.116  1.00 74.82           C
ATOM   3627 1HD2 LEU A 241      -5.471 -12.861 -25.626  1.00 74.82           H
ATOM   3628 2HD2 LEU A 241      -7.177 -12.376 -25.772  1.00 74.82           H
ATOM   3629 3HD2 LEU A 241      -6.038 -11.358 -24.858  1.00 74.82           H
ATOM   3630  HN  LEU A 241      -9.366 -14.366 -23.398  1.00 74.82           H
ATOM   3631  N   ILE A 242      -8.887 -17.100 -24.899  1.00 73.21           N
ATOM   3632  CA  ILE A 242      -9.044 -18.477 -25.335  1.00 73.21           C
ATOM   3633  C   ILE A 242      -9.902 -18.512 -26.601  1.00 73.21           C
ATOM   3634  O   ILE A 242      -9.588 -19.230 -27.548  1.00 73.21           O
ATOM   3635  HA  ILE A 242      -8.052 -18.857 -25.579  1.00 73.21           H
ATOM   3636  CB  ILE A 242      -9.592 -19.340 -24.196  1.00 73.21           C
ATOM   3637  HB  ILE A 242     -10.453 -18.830 -23.765  1.00 73.21           H
ATOM   3638  CG1 ILE A 242      -8.555 -19.500 -23.082  1.00 73.21           C
ATOM   3639 1HG1 ILE A 242      -7.750 -20.152 -23.420  1.00 73.21           H
ATOM   3640 2HG1 ILE A 242      -8.108 -18.532 -22.855  1.00 73.21           H
ATOM   3641  CG2 ILE A 242     -10.083 -20.691 -24.720  1.00 73.21           C
ATOM   3642 1HG2 ILE A 242     -10.876 -20.531 -25.450  1.00 73.21           H
ATOM   3643 2HG2 ILE A 242      -9.255 -21.220 -25.193  1.00 73.21           H
ATOM   3644 3HG2 ILE A 242     -10.467 -21.284 -23.891  1.00 73.21           H
ATOM   3645  CD1 ILE A 242      -9.194 -20.082 -21.819  1.00 73.21           C
ATOM   3646 1HD1 ILE A 242      -9.982 -19.415 -21.470  1.00 73.21           H
ATOM   3647 2HD1 ILE A 242      -9.619 -21.060 -22.044  1.00 73.21           H
ATOM   3648 3HD1 ILE A 242      -8.435 -20.185 -21.043  1.00 73.21           H
ATOM   3649  HN  ILE A 242      -9.228 -16.906 -23.979  1.00 73.21           H
ATOM   3650  N   GLN A 243     -10.969 -17.726 -26.576  1.00 69.75           N
ATOM   3651  CA  GLN A 243     -11.904 -17.699 -27.688  1.00 69.75           C
ATOM   3652  C   GLN A 243     -11.242 -17.086 -28.923  1.00 69.75           C
ATOM   3653  O   GLN A 243     -11.520 -17.496 -30.049  1.00 69.75           O
ATOM   3654  HA  GLN A 243     -12.155 -18.742 -27.881  1.00 69.75           H
ATOM   3655  CB  GLN A 243     -13.178 -16.938 -27.314  1.00 69.75           C
ATOM   3656 1HB  GLN A 243     -12.915 -15.982 -26.861  1.00 69.75           H
ATOM   3657 2HB  GLN A 243     -13.751 -16.717 -28.215  1.00 69.75           H
ATOM   3658  CG  GLN A 243     -14.037 -17.751 -26.343  1.00 69.75           C
ATOM   3659 1HG  GLN A 243     -14.220 -18.743 -26.756  1.00 69.75           H
ATOM   3660 2HG  GLN A 243     -13.499 -17.890 -25.405  1.00 69.75           H
ATOM   3661  CD  GLN A 243     -15.370 -17.051 -26.073  1.00 69.75           C
ATOM   3662  OE1 GLN A 243     -15.595 -15.916 -26.462  1.00 69.75           O
ATOM   3663  NE2 GLN A 243     -16.239 -17.788 -25.388  1.00 69.75           N
ATOM   3664 1HE2 GLN A 243     -15.992 -18.713 -25.098  1.00 69.75           H
ATOM   3665 2HE2 GLN A 243     -17.140 -17.418 -25.162  1.00 69.75           H
ATOM   3666  HN  GLN A 243     -11.198 -17.118 -25.816  1.00 69.75           H
ATOM   3667  N   ALA A 244     -10.378 -16.114 -28.671  1.00 71.32           N
ATOM   3668  CA  ALA A 244      -9.820 -15.311 -29.747  1.00 71.32           C
ATOM   3669  C   ALA A 244      -8.808 -16.149 -30.531  1.00 71.32           C
ATOM   3670  O   ALA A 244      -8.471 -15.819 -31.667  1.00 71.32           O
ATOM   3671  HA  ALA A 244     -10.638 -15.030 -30.410  1.00 71.32           H
ATOM   3672  CB  ALA A 244      -9.198 -14.040 -29.165  1.00 71.32           C
ATOM   3673 1HB  ALA A 244      -9.964 -13.466 -28.643  1.00 71.32           H
ATOM   3674 2HB  ALA A 244      -8.407 -14.310 -28.465  1.00 71.32           H
ATOM   3675 3HB  ALA A 244      -8.780 -13.438 -29.972  1.00 71.32           H
ATOM   3676  HN  ALA A 244     -10.059 -15.872 -27.755  1.00 71.32           H
ATOM   3677  N   LYS A 245      -8.352 -17.217 -29.894  1.00 58.79           N
ATOM   3678  CA  LYS A 245      -7.337 -18.069 -30.491  1.00 58.79           C
ATOM   3679  C   LYS A 245      -6.178 -17.202 -30.987  1.00 58.79           C
ATOM   3680  O   LYS A 245      -5.246 -17.704 -31.612  1.00 58.79           O
ATOM   3681  HA  LYS A 245      -6.963 -18.729 -29.709  1.00 58.79           H
ATOM   3682  CB  LYS A 245      -7.952 -18.954 -31.577  1.00 58.79           C
ATOM   3683 1HB  LYS A 245      -8.545 -18.344 -32.257  1.00 58.79           H
ATOM   3684 2HB  LYS A 245      -7.159 -19.412 -32.169  1.00 58.79           H
ATOM   3685  CG  LYS A 245      -8.832 -20.044 -30.962  1.00 58.79           C
ATOM   3686 1HG  LYS A 245      -8.295 -20.535 -30.149  1.00 58.79           H
ATOM   3687 2HG  LYS A 245      -9.725 -19.594 -30.528  1.00 58.79           H
ATOM   3688  CD  LYS A 245      -9.235 -21.081 -32.013  1.00 58.79           C
ATOM   3689 1HD  LYS A 245      -9.867 -20.612 -32.767  1.00 58.79           H
ATOM   3690 2HD  LYS A 245      -8.347 -21.449 -32.525  1.00 58.79           H
ATOM   3691  CE  LYS A 245      -9.982 -22.251 -31.370  1.00 58.79           C
ATOM   3692 1HE  LYS A 245      -9.395 -22.655 -30.545  1.00 58.79           H
ATOM   3693 2HE  LYS A 245     -10.925 -21.902 -30.949  1.00 58.79           H
ATOM   3694  NZ  LYS A 245     -10.241 -23.312 -32.369  1.00 58.79           N
ATOM   3695 1HZ  LYS A 245     -10.756 -24.068 -31.932  1.00 58.79           H
ATOM   3696 2HZ  LYS A 245     -10.784 -22.930 -33.135  1.00 58.79           H
ATOM   3697 3HZ  LYS A 245      -9.358 -23.665 -32.723  1.00 58.79           H
ATOM   3698  HN  LYS A 245      -8.664 -17.503 -28.987  1.00 58.79           H
ATOM   3699  N   LYS A 246      -6.275 -15.914 -30.690  1.00 52.66           N
ATOM   3700  CA  LYS A 246      -5.290 -14.959 -31.170  1.00 52.66           C
ATOM   3701  C   LYS A 246      -4.187 -14.801 -30.122  1.00 52.66           C
ATOM   3702  O   LYS A 246      -4.300 -13.977 -29.216  1.00 52.66           O
ATOM   3703  HA  LYS A 246      -4.849 -15.373 -32.077  1.00 52.66           H
ATOM   3704  CB  LYS A 246      -5.965 -13.642 -31.556  1.00 52.66           C
ATOM   3705 1HB  LYS A 246      -6.728 -13.389 -30.819  1.00 52.66           H
ATOM   3706 2HB  LYS A 246      -5.232 -12.836 -31.544  1.00 52.66           H
ATOM   3707  CG  LYS A 246      -6.602 -13.738 -32.944  1.00 52.66           C
ATOM   3708 1HG  LYS A 246      -5.848 -14.028 -33.675  1.00 52.66           H
ATOM   3709 2HG  LYS A 246      -7.364 -14.517 -32.945  1.00 52.66           H
ATOM   3710  CD  LYS A 246      -7.229 -12.403 -33.353  1.00 52.66           C
ATOM   3711 1HD  LYS A 246      -8.005 -12.128 -32.639  1.00 52.66           H
ATOM   3712 2HD  LYS A 246      -6.474 -11.618 -33.323  1.00 52.66           H
ATOM   3713  CE  LYS A 246      -7.829 -12.488 -34.758  1.00 52.66           C
ATOM   3714 1HE  LYS A 246      -7.039 -12.663 -35.488  1.00 52.66           H
ATOM   3715 2HE  LYS A 246      -8.512 -13.335 -34.818  1.00 52.66           H
ATOM   3716  NZ  LYS A 246      -8.550 -11.238 -35.090  1.00 52.66           N
ATOM   3717 1HZ  LYS A 246      -8.949 -11.315 -36.019  1.00 52.66           H
ATOM   3718 2HZ  LYS A 246      -9.291 -11.086 -34.414  1.00 52.66           H
ATOM   3719 3HZ  LYS A 246      -7.903 -10.458 -35.063  1.00 52.66           H
ATOM   3720  HN  LYS A 246      -7.008 -15.522 -30.134  1.00 52.66           H
ATOM   3721  N   SER A 247      -3.145 -15.604 -30.280  1.00 53.63           N
ATOM   3722  CA  SER A 247      -2.083 -15.656 -29.290  1.00 53.63           C
ATOM   3723  C   SER A 247      -1.331 -14.325 -29.258  1.00 53.63           C
ATOM   3724  O   SER A 247      -1.140 -13.740 -28.193  1.00 53.63           O
ATOM   3725  HA  SER A 247      -2.585 -15.835 -28.339  1.00 53.63           H
ATOM   3726  CB  SER A 247      -1.116 -16.806 -29.579  1.00 53.63           C
ATOM   3727 1HB  SER A 247      -1.614 -17.756 -29.384  1.00 53.63           H
ATOM   3728 2HB  SER A 247      -0.849 -16.798 -30.636  1.00 53.63           H
ATOM   3729  OG  SER A 247       0.067 -16.720 -28.790  1.00 53.63           O
ATOM   3730  HG  SER A 247       0.689 -17.468 -29.022  1.00 53.63           H
ATOM   3731  HN  SER A 247      -3.020 -16.210 -31.066  1.00 53.63           H
ATOM   3732  N   SER A 248      -0.922 -13.884 -30.440  1.00 48.34           N
ATOM   3733  CA  SER A 248       0.351 -13.200 -30.584  1.00 48.34           C
ATOM   3734  C   SER A 248       0.264 -11.799 -29.974  1.00 48.34           C
ATOM   3735  O   SER A 248       1.170 -11.373 -29.259  1.00 48.34           O
ATOM   3736  HA  SER A 248       1.071 -13.811 -30.039  1.00 48.34           H
ATOM   3737  CB  SER A 248       0.767 -13.113 -32.054  1.00 48.34           C
ATOM   3738 1HB  SER A 248       1.788 -12.739 -32.120  1.00 48.34           H
ATOM   3739 2HB  SER A 248       0.764 -14.112 -32.490  1.00 48.34           H
ATOM   3740  OG  SER A 248      -0.099 -12.266 -32.804  1.00 48.34           O
ATOM   3741  HG  SER A 248       0.194 -12.239 -33.760  1.00 48.34           H
ATOM   3742  HN  SER A 248      -1.444 -13.989 -31.286  1.00 48.34           H
ATOM   3743  N   LYS A 249      -0.833 -11.123 -30.278  1.00 46.62           N
ATOM   3744  CA  LYS A 249      -0.844  -9.670 -30.268  1.00 46.62           C
ATOM   3745  C   LYS A 249      -0.754  -9.173 -28.824  1.00 46.62           C
ATOM   3746  O   LYS A 249      -0.644  -7.972 -28.582  1.00 46.62           O
ATOM   3747  HA  LYS A 249       0.043  -9.333 -30.805  1.00 46.62           H
ATOM   3748  CB  LYS A 249      -2.061  -9.138 -31.027  1.00 46.62           C
ATOM   3749 1HB  LYS A 249      -2.937  -9.739 -30.785  1.00 46.62           H
ATOM   3750 2HB  LYS A 249      -2.277  -8.118 -30.706  1.00 46.62           H
ATOM   3751  CG  LYS A 249      -1.820  -9.163 -32.537  1.00 46.62           C
ATOM   3752 1HG  LYS A 249      -0.832  -8.760 -32.758  1.00 46.62           H
ATOM   3753 2HG  LYS A 249      -1.831 -10.193 -32.894  1.00 46.62           H
ATOM   3754  CD  LYS A 249      -2.885  -8.350 -33.276  1.00 46.62           C
ATOM   3755 1HD  LYS A 249      -3.861  -8.818 -33.145  1.00 46.62           H
ATOM   3756 2HD  LYS A 249      -2.950  -7.351 -32.845  1.00 46.62           H
ATOM   3757  CE  LYS A 249      -2.559  -8.247 -34.768  1.00 46.62           C
ATOM   3758 1HE  LYS A 249      -1.546  -7.869 -34.900  1.00 46.62           H
ATOM   3759 2HE  LYS A 249      -2.591  -9.238 -35.222  1.00 46.62           H
ATOM   3760  NZ  LYS A 249      -3.522  -7.352 -35.448  1.00 46.62           N
ATOM   3761 1HZ  LYS A 249      -3.289  -7.292 -36.433  1.00 46.62           H
ATOM   3762 2HZ  LYS A 249      -4.460  -7.723 -35.344  1.00 46.62           H
ATOM   3763 3HZ  LYS A 249      -3.476  -6.428 -35.032  1.00 46.62           H
ATOM   3764  HN  LYS A 249      -1.702 -11.550 -30.528  1.00 46.62           H
ATOM   3765  N   HIS A 250      -0.804 -10.123 -27.901  1.00 54.43           N
ATOM   3766  CA  HIS A 250      -1.079  -9.802 -26.511  1.00 54.43           C
ATOM   3767  C   HIS A 250       0.237  -9.542 -25.774  1.00 54.43           C
ATOM   3768  O   HIS A 250       0.303  -9.664 -24.552  1.00 54.43           O
ATOM   3769  HA  HIS A 250      -1.672  -8.888 -26.512  1.00 54.43           H
ATOM   3770  CB  HIS A 250      -1.918 -10.901 -25.855  1.00 54.43           C
ATOM   3771 1HB  HIS A 250      -1.409 -11.857 -25.983  1.00 54.43           H
ATOM   3772 2HB  HIS A 250      -1.974 -10.711 -24.784  1.00 54.43           H
ATOM   3773  CG  HIS A 250      -3.319 -11.016 -26.407  1.00 54.43           C
ATOM   3774  ND1 HIS A 250      -4.243  -9.989 -26.323  1.00 54.43           N
ATOM   3775  HD1 HIS A 250      -4.088  -9.095 -25.904  1.00 54.43           H
ATOM   3776  CD2 HIS A 250      -3.943 -12.044 -27.050  1.00 54.43           C
ATOM   3777  HD2 HIS A 250      -3.499 -13.012 -27.283  1.00 54.43           H
ATOM   3778  CE1 HIS A 250      -5.369 -10.393 -26.893  1.00 54.43           C
ATOM   3779  HE1 HIS A 250      -6.285  -9.810 -26.986  1.00 54.43           H
ATOM   3780  NE2 HIS A 250      -5.181 -11.667 -27.342  1.00 54.43           N
ATOM   3781  HN  HIS A 250      -0.660 -11.095 -28.090  1.00 54.43           H
ATOM   3782  N   LYS A 251       1.251  -9.186 -26.549  1.00 55.66           N
ATOM   3783  CA  LYS A 251       2.555  -8.884 -25.983  1.00 55.66           C
ATOM   3784  C   LYS A 251       2.422  -7.720 -25.000  1.00 55.66           C
ATOM   3785  O   LYS A 251       3.079  -7.703 -23.960  1.00 55.66           O
ATOM   3786  HA  LYS A 251       2.884  -9.765 -25.432  1.00 55.66           H
ATOM   3787  CB  LYS A 251       3.577  -8.637 -27.094  1.00 55.66           C
ATOM   3788 1HB  LYS A 251       3.145  -7.984 -27.852  1.00 55.66           H
ATOM   3789 2HB  LYS A 251       4.445  -8.120 -26.686  1.00 55.66           H
ATOM   3790  CG  LYS A 251       4.017  -9.953 -27.738  1.00 55.66           C
ATOM   3791 1HG  LYS A 251       4.328 -10.655 -26.964  1.00 55.66           H
ATOM   3792 2HG  LYS A 251       3.173 -10.407 -28.259  1.00 55.66           H
ATOM   3793  CD  LYS A 251       5.167  -9.726 -28.721  1.00 55.66           C
ATOM   3794 1HD  LYS A 251       4.841  -9.062 -29.521  1.00 55.66           H
ATOM   3795 2HD  LYS A 251       5.993  -9.230 -28.211  1.00 55.66           H
ATOM   3796  CE  LYS A 251       5.650 -11.051 -29.315  1.00 55.66           C
ATOM   3797 1HE  LYS A 251       6.011 -11.703 -28.520  1.00 55.66           H
ATOM   3798 2HE  LYS A 251       4.818 -11.565 -29.796  1.00 55.66           H
ATOM   3799  NZ  LYS A 251       6.730 -10.814 -30.300  1.00 55.66           N
ATOM   3800 1HZ  LYS A 251       7.048 -11.701 -30.672  1.00 55.66           H
ATOM   3801 2HZ  LYS A 251       6.377 -10.237 -31.056  1.00 55.66           H
ATOM   3802 3HZ  LYS A 251       7.503 -10.340 -29.846  1.00 55.66           H
ATOM   3803  HN  LYS A 251       1.193  -9.104 -27.544  1.00 55.66           H
ATOM   3804  N   ALA A 252       1.567  -6.775 -25.363  1.00 63.46           N
ATOM   3805  CA  ALA A 252       1.427  -5.554 -24.588  1.00 63.46           C
ATOM   3806  C   ALA A 252       0.852  -5.893 -23.211  1.00 63.46           C
ATOM   3807  O   ALA A 252       0.978  -5.109 -22.272  1.00 63.46           O
ATOM   3808  HA  ALA A 252       2.421  -5.125 -24.461  1.00 63.46           H
ATOM   3809  CB  ALA A 252       0.554  -4.559 -25.355  1.00 63.46           C
ATOM   3810 1HB  ALA A 252       1.021  -4.329 -26.313  1.00 63.46           H
ATOM   3811 2HB  ALA A 252      -0.430  -4.995 -25.526  1.00 63.46           H
ATOM   3812 3HB  ALA A 252       0.449  -3.643 -24.773  1.00 63.46           H
ATOM   3813  HN  ALA A 252       0.979  -6.833 -26.170  1.00 63.46           H
ATOM   3814  N   LEU A 253       0.233  -7.062 -23.135  1.00 68.82           N
ATOM   3815  CA  LEU A 253      -0.447  -7.471 -21.917  1.00 68.82           C
ATOM   3816  C   LEU A 253       0.591  -7.905 -20.880  1.00 68.82           C
ATOM   3817  O   LEU A 253       0.303  -7.936 -19.685  1.00 68.82           O
ATOM   3818  HA  LEU A 253      -0.978  -6.601 -21.532  1.00 68.82           H
ATOM   3819  CB  LEU A 253      -1.495  -8.542 -22.223  1.00 68.82           C
ATOM   3820 1HB  LEU A 253      -1.371  -8.859 -23.259  1.00 68.82           H
ATOM   3821 2HB  LEU A 253      -1.292  -9.411 -21.597  1.00 68.82           H
ATOM   3822  CG  LEU A 253      -2.955  -8.131 -22.018  1.00 68.82           C
ATOM   3823  HG  LEU A 253      -2.970  -7.186 -21.475  1.00 68.82           H
ATOM   3824  CD1 LEU A 253      -3.652  -7.893 -23.359  1.00 68.82           C
ATOM   3825 1HD1 LEU A 253      -3.137  -7.098 -23.900  1.00 68.82           H
ATOM   3826 2HD1 LEU A 253      -3.627  -8.809 -23.949  1.00 68.82           H
ATOM   3827 3HD1 LEU A 253      -4.687  -7.602 -23.183  1.00 68.82           H
ATOM   3828  CD2 LEU A 253      -3.698  -9.157 -21.160  1.00 68.82           C
ATOM   3829 1HD2 LEU A 253      -3.675 -10.128 -21.653  1.00 68.82           H
ATOM   3830 2HD2 LEU A 253      -3.215  -9.233 -20.185  1.00 68.82           H
ATOM   3831 3HD2 LEU A 253      -4.733  -8.840 -21.029  1.00 68.82           H
ATOM   3832  HN  LEU A 253       0.191  -7.723 -23.884  1.00 68.82           H
ATOM   3833  N   LYS A 254       1.776  -8.228 -21.375  1.00 71.65           N
ATOM   3834  CA  LYS A 254       2.783  -8.872 -20.548  1.00 71.65           C
ATOM   3835  C   LYS A 254       3.081  -7.989 -19.335  1.00 71.65           C
ATOM   3836  O   LYS A 254       3.110  -8.470 -18.204  1.00 71.65           O
ATOM   3837  HA  LYS A 254       2.362  -9.813 -20.195  1.00 71.65           H
ATOM   3838  CB  LYS A 254       4.021  -9.214 -21.379  1.00 71.65           C
ATOM   3839 1HB  LYS A 254       4.312  -8.350 -21.978  1.00 71.65           H
ATOM   3840 2HB  LYS A 254       4.857  -9.438 -20.717  1.00 71.65           H
ATOM   3841  CG  LYS A 254       3.753 -10.409 -22.296  1.00 71.65           C
ATOM   3842 1HG  LYS A 254       3.299 -11.217 -21.722  1.00 71.65           H
ATOM   3843 2HG  LYS A 254       3.039 -10.127 -23.069  1.00 71.65           H
ATOM   3844  CD  LYS A 254       5.048 -10.903 -22.945  1.00 71.65           C
ATOM   3845 1HD  LYS A 254       5.440 -10.135 -23.612  1.00 71.65           H
ATOM   3846 2HD  LYS A 254       5.802 -11.074 -22.177  1.00 71.65           H
ATOM   3847  CE  LYS A 254       4.809 -12.194 -23.730  1.00 71.65           C
ATOM   3848 1HE  LYS A 254       4.291 -12.919 -23.102  1.00 71.65           H
ATOM   3849 2HE  LYS A 254       4.163 -11.993 -24.585  1.00 71.65           H
ATOM   3850  NZ  LYS A 254       6.094 -12.763 -24.195  1.00 71.65           N
ATOM   3851 1HZ  LYS A 254       5.916 -13.599 -24.741  1.00 71.65           H
ATOM   3852 2HZ  LYS A 254       6.577 -12.081 -24.769  1.00 71.65           H
ATOM   3853 3HZ  LYS A 254       6.669 -12.999 -23.394  1.00 71.65           H
ATOM   3854  HN  LYS A 254       2.053  -8.058 -22.321  1.00 71.65           H
ATOM   3855  N   VAL A 255       3.295  -6.711 -19.612  1.00 77.04           N
ATOM   3856  CA  VAL A 255       3.735  -5.785 -18.582  1.00 77.04           C
ATOM   3857  C   VAL A 255       2.706  -5.764 -17.449  1.00 77.04           C
ATOM   3858  O   VAL A 255       3.052  -5.979 -16.288  1.00 77.04           O
ATOM   3859  HA  VAL A 255       4.682  -6.155 -18.189  1.00 77.04           H
ATOM   3860  CB  VAL A 255       3.981  -4.403 -19.191  1.00 77.04           C
ATOM   3861  HB  VAL A 255       3.044  -4.055 -19.623  1.00 77.04           H
ATOM   3862  CG1 VAL A 255       4.405  -3.399 -18.117  1.00 77.04           C
ATOM   3863 1HG1 VAL A 255       3.618  -3.315 -17.367  1.00 77.04           H
ATOM   3864 2HG1 VAL A 255       5.324  -3.741 -17.642  1.00 77.04           H
ATOM   3865 3HG1 VAL A 255       4.574  -2.425 -18.577  1.00 77.04           H
ATOM   3866  CG2 VAL A 255       5.019  -4.476 -20.313  1.00 77.04           C
ATOM   3867 1HG2 VAL A 255       5.960  -4.855 -19.914  1.00 77.04           H
ATOM   3868 2HG2 VAL A 255       4.661  -5.144 -21.096  1.00 77.04           H
ATOM   3869 3HG2 VAL A 255       5.175  -3.480 -20.728  1.00 77.04           H
ATOM   3870  HN  VAL A 255       3.174  -6.307 -20.519  1.00 77.04           H
ATOM   3871  N   THR A 256       1.463  -5.503 -17.826  1.00 74.97           N
ATOM   3872  CA  THR A 256       0.418  -5.265 -16.845  1.00 74.97           C
ATOM   3873  C   THR A 256       0.167  -6.526 -16.016  1.00 74.97           C
ATOM   3874  O   THR A 256      -0.078  -6.443 -14.813  1.00 74.97           O
ATOM   3875  HA  THR A 256       0.763  -4.493 -16.157  1.00 74.97           H
ATOM   3876  CB  THR A 256      -0.824  -4.768 -17.588  1.00 74.97           C
ATOM   3877  HB  THR A 256      -1.689  -4.745 -16.926  1.00 74.97           H
ATOM   3878  OG1 THR A 256      -0.930  -5.642 -18.709  1.00 74.97           O
ATOM   3879  HG1 THR A 256      -1.307  -6.522 -18.422  1.00 74.97           H
ATOM   3880  CG2 THR A 256      -0.620  -3.386 -18.211  1.00 74.97           C
ATOM   3881 1HG2 THR A 256       0.204  -3.426 -18.924  1.00 74.97           H
ATOM   3882 2HG2 THR A 256      -0.387  -2.665 -17.427  1.00 74.97           H
ATOM   3883 3HG2 THR A 256      -1.531  -3.082 -18.726  1.00 74.97           H
ATOM   3884  HN  THR A 256       1.167  -5.454 -18.780  1.00 74.97           H
ATOM   3885  N   ILE A 257       0.236  -7.663 -16.691  1.00 77.84           N
ATOM   3886  CA  ILE A 257       0.037  -8.941 -16.028  1.00 77.84           C
ATOM   3887  C   ILE A 257       1.080  -9.104 -14.921  1.00 77.84           C
ATOM   3888  O   ILE A 257       0.738  -9.425 -13.784  1.00 77.84           O
ATOM   3889  HA  ILE A 257      -0.952  -8.921 -15.571  1.00 77.84           H
ATOM   3890  CB  ILE A 257       0.041 -10.080 -17.049  1.00 77.84           C
ATOM   3891  HB  ILE A 257       0.899  -9.946 -17.708  1.00 77.84           H
ATOM   3892  CG1 ILE A 257      -1.212 -10.036 -17.926  1.00 77.84           C
ATOM   3893 1HG1 ILE A 257      -2.100 -10.151 -17.304  1.00 77.84           H
ATOM   3894 2HG1 ILE A 257      -1.287  -9.062 -18.410  1.00 77.84           H
ATOM   3895  CG2 ILE A 257       0.209 -11.435 -16.358  1.00 77.84           C
ATOM   3896 1HG2 ILE A 257       1.153 -11.450 -15.813  1.00 77.84           H
ATOM   3897 2HG2 ILE A 257      -0.615 -11.592 -15.662  1.00 77.84           H
ATOM   3898 3HG2 ILE A 257       0.208 -12.227 -17.107  1.00 77.84           H
ATOM   3899  CD1 ILE A 257      -1.179 -11.138 -18.987  1.00 77.84           C
ATOM   3900 1HD1 ILE A 257      -0.303 -11.005 -19.622  1.00 77.84           H
ATOM   3901 2HD1 ILE A 257      -1.129 -12.111 -18.498  1.00 77.84           H
ATOM   3902 3HD1 ILE A 257      -2.081 -11.083 -19.596  1.00 77.84           H
ATOM   3903  HN  ILE A 257       0.424  -7.721 -17.672  1.00 77.84           H
ATOM   3904  N   THR A 258       2.331  -8.874 -15.291  1.00 82.88           N
ATOM   3905  CA  THR A 258       3.435  -9.091 -14.373  1.00 82.88           C
ATOM   3906  C   THR A 258       3.274  -8.214 -13.129  1.00 82.88           C
ATOM   3907  O   THR A 258       3.412  -8.694 -12.005  1.00 82.88           O
ATOM   3908  HA  THR A 258       3.407 -10.128 -14.039  1.00 82.88           H
ATOM   3909  CB  THR A 258       4.739  -8.834 -15.131  1.00 82.88           C
ATOM   3910  HB  THR A 258       4.821  -7.787 -15.422  1.00 82.88           H
ATOM   3911  OG1 THR A 258       4.705  -9.770 -16.206  1.00 82.88           O
ATOM   3912  HG1 THR A 258       4.241  -9.367 -16.995  1.00 82.88           H
ATOM   3913  CG2 THR A 258       5.975  -9.238 -14.325  1.00 82.88           C
ATOM   3914 1HG2 THR A 258       5.926 -10.302 -14.093  1.00 82.88           H
ATOM   3915 2HG2 THR A 258       6.008  -8.665 -13.399  1.00 82.88           H
ATOM   3916 3HG2 THR A 258       6.872  -9.036 -14.910  1.00 82.88           H
ATOM   3917  HN  THR A 258       2.594  -8.547 -16.199  1.00 82.88           H
ATOM   3918  N   VAL A 259       2.984  -6.944 -13.372  1.00 81.66           N
ATOM   3919  CA  VAL A 259       2.860  -5.984 -12.289  1.00 81.66           C
ATOM   3920  C   VAL A 259       1.773  -6.454 -11.319  1.00 81.66           C
ATOM   3921  O   VAL A 259       1.959  -6.407 -10.104  1.00 81.66           O
ATOM   3922  HA  VAL A 259       3.813  -5.958 -11.761  1.00 81.66           H
ATOM   3923  CB  VAL A 259       2.593  -4.588 -12.855  1.00 81.66           C
ATOM   3924  HB  VAL A 259       1.762  -4.664 -13.557  1.00 81.66           H
ATOM   3925  CG1 VAL A 259       2.184  -3.616 -11.747  1.00 81.66           C
ATOM   3926 1HG1 VAL A 259       1.276  -3.977 -11.264  1.00 81.66           H
ATOM   3927 2HG1 VAL A 259       2.984  -3.547 -11.010  1.00 81.66           H
ATOM   3928 3HG1 VAL A 259       2.000  -2.631 -12.177  1.00 81.66           H
ATOM   3929  CG2 VAL A 259       3.809  -4.066 -13.622  1.00 81.66           C
ATOM   3930 1HG2 VAL A 259       4.666  -4.012 -12.951  1.00 81.66           H
ATOM   3931 2HG2 VAL A 259       4.036  -4.740 -14.448  1.00 81.66           H
ATOM   3932 3HG2 VAL A 259       3.592  -3.072 -14.014  1.00 81.66           H
ATOM   3933  HN  VAL A 259       2.835  -6.570 -14.288  1.00 81.66           H
ATOM   3934  N   LEU A 260       0.663  -6.895 -11.893  1.00 77.55           N
ATOM   3935  CA  LEU A 260      -0.490  -7.277 -11.096  1.00 77.55           C
ATOM   3936  C   LEU A 260      -0.140  -8.506 -10.255  1.00 77.55           C
ATOM   3937  O   LEU A 260      -0.471  -8.569  -9.072  1.00 77.55           O
ATOM   3938  HA  LEU A 260      -0.710  -6.449 -10.422  1.00 77.55           H
ATOM   3939  CB  LEU A 260      -1.717  -7.471 -11.988  1.00 77.55           C
ATOM   3940 1HB  LEU A 260      -1.421  -8.061 -12.856  1.00 77.55           H
ATOM   3941 2HB  LEU A 260      -2.452  -8.060 -11.439  1.00 77.55           H
ATOM   3942  CG  LEU A 260      -2.396  -6.193 -12.483  1.00 77.55           C
ATOM   3943  HG  LEU A 260      -1.622  -5.504 -12.821  1.00 77.55           H
ATOM   3944  CD1 LEU A 260      -3.300  -6.481 -13.684  1.00 77.55           C
ATOM   3945 1HD1 LEU A 260      -2.703  -6.897 -14.496  1.00 77.55           H
ATOM   3946 2HD1 LEU A 260      -4.070  -7.197 -13.396  1.00 77.55           H
ATOM   3947 3HD1 LEU A 260      -3.770  -5.555 -14.016  1.00 77.55           H
ATOM   3948  CD2 LEU A 260      -3.154  -5.500 -11.349  1.00 77.55           C
ATOM   3949 1HD2 LEU A 260      -3.918  -6.173 -10.959  1.00 77.55           H
ATOM   3950 2HD2 LEU A 260      -2.458  -5.240 -10.552  1.00 77.55           H
ATOM   3951 3HD2 LEU A 260      -3.627  -4.594 -11.728  1.00 77.55           H
ATOM   3952  HN  LEU A 260       0.546  -6.994 -12.881  1.00 77.55           H
ATOM   3953  N   THR A 261       0.525  -9.454 -10.899  1.00 85.07           N
ATOM   3954  CA  THR A 261       0.872 -10.703 -10.243  1.00 85.07           C
ATOM   3955  C   THR A 261       1.805 -10.441  -9.058  1.00 85.07           C
ATOM   3956  O   THR A 261       1.595 -10.974  -7.969  1.00 85.07           O
ATOM   3957  HA  THR A 261      -0.039 -11.145  -9.841  1.00 85.07           H
ATOM   3958  CB  THR A 261       1.473 -11.638 -11.294  1.00 85.07           C
ATOM   3959  HB  THR A 261       2.403 -11.232 -11.690  1.00 85.07           H
ATOM   3960  OG1 THR A 261       0.425 -11.814 -12.242  1.00 85.07           O
ATOM   3961  HG1 THR A 261       0.464 -11.092 -12.934  1.00 85.07           H
ATOM   3962  CG2 THR A 261       1.723 -13.046 -10.750  1.00 85.07           C
ATOM   3963 1HG2 THR A 261       0.780 -13.479 -10.415  1.00 85.07           H
ATOM   3964 2HG2 THR A 261       2.417 -12.994  -9.911  1.00 85.07           H
ATOM   3965 3HG2 THR A 261       2.150 -13.669 -11.536  1.00 85.07           H
ATOM   3966  HN  THR A 261       0.825  -9.379 -11.850  1.00 85.07           H
ATOM   3967  N   VAL A 262       2.814  -9.621  -9.310  1.00 88.35           N
ATOM   3968  CA  VAL A 262       3.810  -9.326  -8.294  1.00 88.35           C
ATOM   3969  C   VAL A 262       3.133  -8.639  -7.106  1.00 88.35           C
ATOM   3970  O   VAL A 262       3.446  -8.934  -5.954  1.00 88.35           O
ATOM   3971  HA  VAL A 262       4.229 -10.274  -7.959  1.00 88.35           H
ATOM   3972  CB  VAL A 262       4.943  -8.494  -8.898  1.00 88.35           C
ATOM   3973  HB  VAL A 262       4.499  -7.628  -9.389  1.00 88.35           H
ATOM   3974  CG1 VAL A 262       5.889  -7.983  -7.810  1.00 88.35           C
ATOM   3975 1HG1 VAL A 262       5.333  -7.359  -7.109  1.00 88.35           H
ATOM   3976 2HG1 VAL A 262       6.322  -8.830  -7.278  1.00 88.35           H
ATOM   3977 3HG1 VAL A 262       6.685  -7.395  -8.267  1.00 88.35           H
ATOM   3978  CG2 VAL A 262       5.706  -9.294  -9.956  1.00 88.35           C
ATOM   3979 1HG2 VAL A 262       6.133 -10.186  -9.499  1.00 88.35           H
ATOM   3980 2HG2 VAL A 262       5.023  -9.585 -10.754  1.00 88.35           H
ATOM   3981 3HG2 VAL A 262       6.506  -8.679 -10.370  1.00 88.35           H
ATOM   3982  HN  VAL A 262       2.956  -9.162 -10.187  1.00 88.35           H
ATOM   3983  N   PHE A 263       2.217  -7.738  -7.428  1.00 83.17           N
ATOM   3984  CA  PHE A 263       1.493  -7.007  -6.401  1.00 83.17           C
ATOM   3985  C   PHE A 263       0.740  -7.964  -5.475  1.00 83.17           C
ATOM   3986  O   PHE A 263       0.902  -7.912  -4.257  1.00 83.17           O
ATOM   3987  HA  PHE A 263       2.229  -6.448  -5.822  1.00 83.17           H
ATOM   3988  CB  PHE A 263       0.483  -6.110  -7.119  1.00 83.17           C
ATOM   3989 1HB  PHE A 263       1.022  -5.424  -7.773  1.00 83.17           H
ATOM   3990 2HB  PHE A 263      -0.148  -6.728  -7.756  1.00 83.17           H
ATOM   3991  CG  PHE A 263      -0.408  -5.298  -6.176  1.00 83.17           C
ATOM   3992  CD1 PHE A 263      -1.694  -5.682  -5.958  1.00 83.17           C
ATOM   3993  HD1 PHE A 263      -2.090  -6.568  -6.455  1.00 83.17           H
ATOM   3994  CD2 PHE A 263       0.086  -4.193  -5.557  1.00 83.17           C
ATOM   3995  HD2 PHE A 263       1.117  -3.885  -5.732  1.00 83.17           H
ATOM   3996  CE1 PHE A 263      -2.521  -4.929  -5.083  1.00 83.17           C
ATOM   3997  HE1 PHE A 263      -3.552  -5.237  -4.909  1.00 83.17           H
ATOM   3998  CE2 PHE A 263      -0.741  -3.440  -4.682  1.00 83.17           C
ATOM   3999  HE2 PHE A 263      -0.345  -2.554  -4.186  1.00 83.17           H
ATOM   4000  CZ  PHE A 263      -2.027  -3.824  -4.464  1.00 83.17           C
ATOM   4001  HZ  PHE A 263      -2.662  -3.245  -3.793  1.00 83.17           H
ATOM   4002  HN  PHE A 263       1.968  -7.504  -8.367  1.00 83.17           H
ATOM   4003  N   VAL A 264      -0.068  -8.816  -6.089  1.00 86.95           N
ATOM   4004  CA  VAL A 264      -0.930  -9.708  -5.331  1.00 86.95           C
ATOM   4005  C   VAL A 264      -0.072 -10.579  -4.410  1.00 86.95           C
ATOM   4006  O   VAL A 264      -0.399 -10.759  -3.239  1.00 86.95           O
ATOM   4007  HA  VAL A 264      -1.586  -9.090  -4.718  1.00 86.95           H
ATOM   4008  CB  VAL A 264      -1.803 -10.527  -6.284  1.00 86.95           C
ATOM   4009  HB  VAL A 264      -1.149 -11.000  -7.016  1.00 86.95           H
ATOM   4010  CG1 VAL A 264      -2.546 -11.633  -5.533  1.00 86.95           C
ATOM   4011 1HG1 VAL A 264      -1.824 -12.300  -5.061  1.00 86.95           H
ATOM   4012 2HG1 VAL A 264      -3.184 -11.189  -4.769  1.00 86.95           H
ATOM   4013 3HG1 VAL A 264      -3.160 -12.199  -6.234  1.00 86.95           H
ATOM   4014  CG2 VAL A 264      -2.781  -9.626  -7.041  1.00 86.95           C
ATOM   4015 1HG2 VAL A 264      -3.427  -9.112  -6.330  1.00 86.95           H
ATOM   4016 2HG2 VAL A 264      -2.223  -8.891  -7.622  1.00 86.95           H
ATOM   4017 3HG2 VAL A 264      -3.390 -10.233  -7.711  1.00 86.95           H
ATOM   4018  HN  VAL A 264      -0.140  -8.903  -7.082  1.00 86.95           H
ATOM   4019  N   LEU A 265       1.010 -11.095  -4.976  1.00 88.72           N
ATOM   4020  CA  LEU A 265       1.847 -12.043  -4.261  1.00 88.72           C
ATOM   4021  C   LEU A 265       2.482 -11.348  -3.055  1.00 88.72           C
ATOM   4022  O   LEU A 265       2.647 -11.957  -1.999  1.00 88.72           O
ATOM   4023  HA  LEU A 265       1.201 -12.842  -3.898  1.00 88.72           H
ATOM   4024  CB  LEU A 265       2.865 -12.680  -5.209  1.00 88.72           C
ATOM   4025 1HB  LEU A 265       3.371 -11.883  -5.756  1.00 88.72           H
ATOM   4026 2HB  LEU A 265       3.623 -13.186  -4.611  1.00 88.72           H
ATOM   4027  CG  LEU A 265       2.304 -13.679  -6.223  1.00 88.72           C
ATOM   4028  HG  LEU A 265       1.518 -13.183  -6.792  1.00 88.72           H
ATOM   4029  CD1 LEU A 265       3.380 -14.111  -7.221  1.00 88.72           C
ATOM   4030 1HD1 LEU A 265       3.749 -13.237  -7.758  1.00 88.72           H
ATOM   4031 2HD1 LEU A 265       4.204 -14.582  -6.685  1.00 88.72           H
ATOM   4032 3HD1 LEU A 265       2.954 -14.821  -7.930  1.00 88.72           H
ATOM   4033  CD2 LEU A 265       1.664 -14.876  -5.516  1.00 88.72           C
ATOM   4034 1HD2 LEU A 265       2.413 -15.380  -4.906  1.00 88.72           H
ATOM   4035 2HD2 LEU A 265       0.850 -14.529  -4.879  1.00 88.72           H
ATOM   4036 3HD2 LEU A 265       1.273 -15.570  -6.260  1.00 88.72           H
ATOM   4037  HN  LEU A 265       1.315 -10.876  -5.902  1.00 88.72           H
ATOM   4038  N   SER A 266       2.820 -10.082  -3.252  1.00 90.17           N
ATOM   4039  CA  SER A 266       3.527  -9.328  -2.230  1.00 90.17           C
ATOM   4040  C   SER A 266       2.544  -8.850  -1.159  1.00 90.17           C
ATOM   4041  O   SER A 266       2.896  -8.761   0.016  1.00 90.17           O
ATOM   4042  HA  SER A 266       4.248 -10.025  -1.804  1.00 90.17           H
ATOM   4043  CB  SER A 266       4.269  -8.137  -2.839  1.00 90.17           C
ATOM   4044 1HB  SER A 266       4.814  -7.610  -2.055  1.00 90.17           H
ATOM   4045 2HB  SER A 266       5.008  -8.497  -3.554  1.00 90.17           H
ATOM   4046  OG  SER A 266       3.382  -7.231  -3.490  1.00 90.17           O
ATOM   4047  HG  SER A 266       3.314  -7.458  -4.462  1.00 90.17           H
ATOM   4048  HN  SER A 266       2.620  -9.573  -4.089  1.00 90.17           H
ATOM   4049  N   GLN A 267       1.331  -8.554  -1.604  1.00 85.21           N
ATOM   4050  CA  GLN A 267       0.354  -7.912  -0.742  1.00 85.21           C
ATOM   4051  C   GLN A 267      -0.393  -8.960   0.086  1.00 85.21           C
ATOM   4052  O   GLN A 267      -0.836  -8.678   1.198  1.00 85.21           O
ATOM   4053  HA  GLN A 267       0.931  -7.263  -0.083  1.00 85.21           H
ATOM   4054  CB  GLN A 267      -0.621  -7.060  -1.557  1.00 85.21           C
ATOM   4055 1HB  GLN A 267      -1.056  -7.662  -2.355  1.00 85.21           H
ATOM   4056 2HB  GLN A 267      -1.443  -6.732  -0.921  1.00 85.21           H
ATOM   4057  CG  GLN A 267       0.085  -5.842  -2.156  1.00 85.21           C
ATOM   4058 1HG  GLN A 267       0.949  -6.167  -2.737  1.00 85.21           H
ATOM   4059 2HG  GLN A 267      -0.587  -5.330  -2.845  1.00 85.21           H
ATOM   4060  CD  GLN A 267       0.535  -4.874  -1.060  1.00 85.21           C
ATOM   4061  OE1 GLN A 267      -0.042  -4.799   0.013  1.00 85.21           O
ATOM   4062  NE2 GLN A 267       1.594  -4.140  -1.388  1.00 85.21           N
ATOM   4063 1HE2 GLN A 267       2.021  -4.251  -2.285  1.00 85.21           H
ATOM   4064 2HE2 GLN A 267       1.964  -3.478  -0.736  1.00 85.21           H
ATOM   4065  HN  GLN A 267       1.014  -8.746  -2.533  1.00 85.21           H
ATOM   4066  N   PHE A 268      -0.511 -10.148  -0.489  1.00 90.61           N
ATOM   4067  CA  PHE A 268      -1.377 -11.170   0.074  1.00 90.61           C
ATOM   4068  C   PHE A 268      -0.960 -11.512   1.506  1.00 90.61           C
ATOM   4069  O   PHE A 268      -1.767 -11.419   2.430  1.00 90.61           O
ATOM   4070  HA  PHE A 268      -2.390 -10.769   0.079  1.00 90.61           H
ATOM   4071  CB  PHE A 268      -1.226 -12.416  -0.800  1.00 90.61           C
ATOM   4072 1HB  PHE A 268      -1.467 -12.156  -1.831  1.00 90.61           H
ATOM   4073 2HB  PHE A 268      -0.183 -12.732  -0.787  1.00 90.61           H
ATOM   4074  CG  PHE A 268      -2.105 -13.591  -0.366  1.00 90.61           C
ATOM   4075  CD1 PHE A 268      -1.577 -14.595   0.382  1.00 90.61           C
ATOM   4076  HD1 PHE A 268      -0.527 -14.564   0.674  1.00 90.61           H
ATOM   4077  CD2 PHE A 268      -3.415 -13.630  -0.730  1.00 90.61           C
ATOM   4078  HD2 PHE A 268      -3.839 -12.825  -1.330  1.00 90.61           H
ATOM   4079  CE1 PHE A 268      -2.393 -15.686   0.785  1.00 90.61           C
ATOM   4080  HE1 PHE A 268      -1.970 -16.491   1.385  1.00 90.61           H
ATOM   4081  CE2 PHE A 268      -4.231 -14.720  -0.328  1.00 90.61           C
ATOM   4082  HE2 PHE A 268      -5.281 -14.752  -0.619  1.00 90.61           H
ATOM   4083  CZ  PHE A 268      -3.703 -15.725   0.421  1.00 90.61           C
ATOM   4084  HZ  PHE A 268      -4.330 -16.562   0.730  1.00 90.61           H
ATOM   4085  HN  PHE A 268      -0.029 -10.416  -1.324  1.00 90.61           H
ATOM   4086  N   PRO A 269       0.301 -11.913   1.716  1.00 94.07           N
ATOM   4087  CA  PRO A 269       0.757 -12.304   3.052  1.00 94.07           C
ATOM   4088  C   PRO A 269       0.468 -11.236   4.095  1.00 94.07           C
ATOM   4089  O   PRO A 269       0.015 -11.546   5.196  1.00 94.07           O
ATOM   4090  HA  PRO A 269       0.214 -13.186   3.390  1.00 94.07           H
ATOM   4091  CB  PRO A 269       2.259 -12.529   2.871  1.00 94.07           C
ATOM   4092 1HB  PRO A 269       2.829 -11.624   3.085  1.00 94.07           H
ATOM   4093 2HB  PRO A 269       2.632 -13.305   3.540  1.00 94.07           H
ATOM   4094  CG  PRO A 269       2.382 -12.939   1.408  1.00 94.07           C
ATOM   4095 1HG  PRO A 269       3.394 -12.794   1.031  1.00 94.07           H
ATOM   4096 2HG  PRO A 269       2.147 -13.993   1.263  1.00 94.07           H
ATOM   4097  CD  PRO A 269       1.379 -12.030   0.716  1.00 94.07           C
ATOM   4098 1HD  PRO A 269       1.810 -11.058   0.478  1.00 94.07           H
ATOM   4099 2HD  PRO A 269       1.025 -12.458  -0.222  1.00 94.07           H
ATOM   4100  N   TYR A 270       0.740  -9.996   3.717  1.00 91.19           N
ATOM   4101  CA  TYR A 270       0.582  -8.882   4.636  1.00 91.19           C
ATOM   4102  C   TYR A 270      -0.880  -8.719   5.055  1.00 91.19           C
ATOM   4103  O   TYR A 270      -1.175  -8.537   6.236  1.00 91.19           O
ATOM   4104  HA  TYR A 270       1.185  -9.088   5.520  1.00 91.19           H
ATOM   4105  CB  TYR A 270       1.021  -7.634   3.866  1.00 91.19           C
ATOM   4106 1HB  TYR A 270       2.087  -7.709   3.652  1.00 91.19           H
ATOM   4107 2HB  TYR A 270       0.505  -7.611   2.907  1.00 91.19           H
ATOM   4108  CG  TYR A 270       0.754  -6.321   4.605  1.00 91.19           C
ATOM   4109  CD1 TYR A 270      -0.058  -5.362   4.035  1.00 91.19           C
ATOM   4110  HD1 TYR A 270      -0.510  -5.540   3.059  1.00 91.19           H
ATOM   4111  CD2 TYR A 270       1.326  -6.096   5.840  1.00 91.19           C
ATOM   4112  HD2 TYR A 270       1.968  -6.854   6.290  1.00 91.19           H
ATOM   4113  CE1 TYR A 270      -0.310  -4.126   4.730  1.00 91.19           C
ATOM   4114  HE1 TYR A 270      -0.949  -3.361   4.292  1.00 91.19           H
ATOM   4115  CE2 TYR A 270       1.075  -4.860   6.536  1.00 91.19           C
ATOM   4116  HE2 TYR A 270       1.520  -4.669   7.512  1.00 91.19           H
ATOM   4117  CZ  TYR A 270       0.269  -3.936   5.946  1.00 91.19           C
ATOM   4118  OH  TYR A 270       0.032  -2.769   6.603  1.00 91.19           O
ATOM   4119  HH  TYR A 270       0.389  -2.823   7.535  1.00 91.19           H
ATOM   4120  HN  TYR A 270       1.061  -9.747   2.803  1.00 91.19           H
ATOM   4121  N   ASN A 271      -1.758  -8.791   4.065  1.00 89.52           N
ATOM   4122  CA  ASN A 271      -3.173  -8.563   4.302  1.00 89.52           C
ATOM   4123  C   ASN A 271      -3.749  -9.739   5.094  1.00 89.52           C
ATOM   4124  O   ASN A 271      -4.760  -9.595   5.779  1.00 89.52           O
ATOM   4125  HA  ASN A 271      -3.224  -7.624   4.853  1.00 89.52           H
ATOM   4126  CB  ASN A 271      -3.943  -8.460   2.983  1.00 89.52           C
ATOM   4127 1HB  ASN A 271      -3.600  -9.234   2.297  1.00 89.52           H
ATOM   4128 2HB  ASN A 271      -5.003  -8.638   3.162  1.00 89.52           H
ATOM   4129  CG  ASN A 271      -3.752  -7.083   2.344  1.00 89.52           C
ATOM   4130  OD1 ASN A 271      -4.309  -6.087   2.776  1.00 89.52           O
ATOM   4131  ND2 ASN A 271      -2.936  -7.082   1.294  1.00 89.52           N
ATOM   4132 1HD2 ASN A 271      -2.511  -7.935   0.991  1.00 89.52           H
ATOM   4133 2HD2 ASN A 271      -2.748  -6.229   0.807  1.00 89.52           H
ATOM   4134  HN  ASN A 271      -1.516  -8.999   3.118  1.00 89.52           H
ATOM   4135  N   CYS A 272      -3.079 -10.876   4.974  1.00 93.95           N
ATOM   4136  CA  CYS A 272      -3.432 -12.039   5.771  1.00 93.95           C
ATOM   4137  C   CYS A 272      -3.268 -11.677   7.248  1.00 93.95           C
ATOM   4138  O   CYS A 272      -4.154 -11.945   8.058  1.00 93.95           O
ATOM   4139  HA  CYS A 272      -4.471 -12.272   5.542  1.00 93.95           H
ATOM   4140  CB  CYS A 272      -2.595 -13.262   5.387  1.00 93.95           C
ATOM   4141 1HB  CYS A 272      -1.538 -12.996   5.361  1.00 93.95           H
ATOM   4142 2HB  CYS A 272      -2.709 -14.041   6.140  1.00 93.95           H
ATOM   4143  SG  CYS A 272      -3.122 -13.892   3.752  1.00 93.95           S
ATOM   4144  HG  CYS A 272      -2.546 -12.928   3.039  1.00 93.95           H
ATOM   4145  HN  CYS A 272      -2.311 -11.009   4.348  1.00 93.95           H
ATOM   4146  N   ILE A 273      -2.130 -11.073   7.554  1.00 92.82           N
ATOM   4147  CA  ILE A 273      -1.827 -10.696   8.924  1.00 92.82           C
ATOM   4148  C   ILE A 273      -2.769  -9.571   9.359  1.00 92.82           C
ATOM   4149  O   ILE A 273      -3.251  -9.562  10.490  1.00 92.82           O
ATOM   4150  HA  ILE A 273      -2.017 -11.566   9.552  1.00 92.82           H
ATOM   4151  CB  ILE A 273      -0.345 -10.347   9.069  1.00 92.82           C
ATOM   4152  HB  ILE A 273      -0.112  -9.545   8.368  1.00 92.82           H
ATOM   4153  CG1 ILE A 273       0.538 -11.541   8.700  1.00 92.82           C
ATOM   4154 1HG1 ILE A 273       0.362 -11.820   7.661  1.00 92.82           H
ATOM   4155 2HG1 ILE A 273       1.588 -11.260   8.780  1.00 92.82           H
ATOM   4156  CG2 ILE A 273      -0.040  -9.821  10.474  1.00 92.82           C
ATOM   4157 1HG2 ILE A 273      -0.630  -8.924  10.662  1.00 92.82           H
ATOM   4158 2HG2 ILE A 273      -0.293 -10.584  11.210  1.00 92.82           H
ATOM   4159 3HG2 ILE A 273       1.021  -9.581  10.549  1.00 92.82           H
ATOM   4160  CD1 ILE A 273       0.253 -12.736   9.611  1.00 92.82           C
ATOM   4161 1HD1 ILE A 273       0.454 -12.460  10.646  1.00 92.82           H
ATOM   4162 2HD1 ILE A 273      -0.792 -13.029   9.509  1.00 92.82           H
ATOM   4163 3HD1 ILE A 273       0.894 -13.571   9.326  1.00 92.82           H
ATOM   4164  HN  ILE A 273      -1.422 -10.842   6.886  1.00 92.82           H
ATOM   4165  N   LEU A 274      -3.003  -8.649   8.436  1.00 90.03           N
ATOM   4166  CA  LEU A 274      -3.893  -7.532   8.703  1.00 90.03           C
ATOM   4167  C   LEU A 274      -5.269  -8.067   9.106  1.00 90.03           C
ATOM   4168  O   LEU A 274      -5.918  -7.516   9.994  1.00 90.03           O
ATOM   4169  HA  LEU A 274      -3.479  -6.977   9.544  1.00 90.03           H
ATOM   4170  CB  LEU A 274      -3.931  -6.579   7.506  1.00 90.03           C
ATOM   4171 1HB  LEU A 274      -3.976  -7.174   6.594  1.00 90.03           H
ATOM   4172 2HB  LEU A 274      -4.853  -6.001   7.556  1.00 90.03           H
ATOM   4173  CG  LEU A 274      -2.757  -5.604   7.389  1.00 90.03           C
ATOM   4174  HG  LEU A 274      -1.841  -6.185   7.275  1.00 90.03           H
ATOM   4175  CD1 LEU A 274      -2.895  -4.729   6.141  1.00 90.03           C
ATOM   4176 1HD1 LEU A 274      -2.915  -5.361   5.254  1.00 90.03           H
ATOM   4177 2HD1 LEU A 274      -3.820  -4.156   6.200  1.00 90.03           H
ATOM   4178 3HD1 LEU A 274      -2.047  -4.045   6.082  1.00 90.03           H
ATOM   4179  CD2 LEU A 274      -2.608  -4.769   8.662  1.00 90.03           C
ATOM   4180 1HD2 LEU A 274      -3.521  -4.198   8.831  1.00 90.03           H
ATOM   4181 2HD2 LEU A 274      -2.430  -5.430   9.511  1.00 90.03           H
ATOM   4182 3HD2 LEU A 274      -1.766  -4.085   8.551  1.00 90.03           H
ATOM   4183  HN  LEU A 274      -2.597  -8.656   7.522  1.00 90.03           H
ATOM   4184  N   LEU A 275      -5.673  -9.135   8.433  1.00 91.78           N
ATOM   4185  CA  LEU A 275      -6.972  -9.734   8.690  1.00 91.78           C
ATOM   4186  C   LEU A 275      -7.019 -10.240  10.133  1.00 91.78           C
ATOM   4187  O   LEU A 275      -7.985  -9.989  10.852  1.00 91.78           O
ATOM   4188  HA  LEU A 275      -7.721  -8.950   8.575  1.00 91.78           H
ATOM   4189  CB  LEU A 275      -7.281 -10.812   7.650  1.00 91.78           C
ATOM   4190 1HB  LEU A 275      -7.230 -10.358   6.660  1.00 91.78           H
ATOM   4191 2HB  LEU A 275      -6.496 -11.567   7.694  1.00 91.78           H
ATOM   4192  CG  LEU A 275      -8.633 -11.513   7.791  1.00 91.78           C
ATOM   4193  HG  LEU A 275      -8.695 -11.937   8.793  1.00 91.78           H
ATOM   4194  CD1 LEU A 275      -9.785 -10.516   7.650  1.00 91.78           C
ATOM   4195 1HD1 LEU A 275      -9.703  -9.754   8.425  1.00 91.78           H
ATOM   4196 2HD1 LEU A 275      -9.737 -10.042   6.669  1.00 91.78           H
ATOM   4197 3HD1 LEU A 275     -10.735 -11.040   7.754  1.00 91.78           H
ATOM   4198  CD2 LEU A 275      -8.755 -12.673   6.801  1.00 91.78           C
ATOM   4199 1HD2 LEU A 275      -8.663 -12.294   5.783  1.00 91.78           H
ATOM   4200 2HD2 LEU A 275      -7.964 -13.398   6.992  1.00 91.78           H
ATOM   4201 3HD2 LEU A 275      -9.726 -13.154   6.923  1.00 91.78           H
ATOM   4202  HN  LEU A 275      -5.132  -9.589   7.726  1.00 91.78           H
ATOM   4203  N   VAL A 276      -5.963 -10.945  10.514  1.00 93.69           N
ATOM   4204  CA  VAL A 276      -5.875 -11.497  11.855  1.00 93.69           C
ATOM   4205  C   VAL A 276      -5.968 -10.362  12.876  1.00 93.69           C
ATOM   4206  O   VAL A 276      -6.707 -10.461  13.854  1.00 93.69           O
ATOM   4207  HA  VAL A 276      -6.727 -12.163  11.993  1.00 93.69           H
ATOM   4208  CB  VAL A 276      -4.597 -12.326  11.997  1.00 93.69           C
ATOM   4209  HB  VAL A 276      -3.755 -11.693  11.719  1.00 93.69           H
ATOM   4210  CG1 VAL A 276      -4.392 -12.772  13.446  1.00 93.69           C
ATOM   4211 1HG1 VAL A 276      -4.313 -11.895  14.088  1.00 93.69           H
ATOM   4212 2HG1 VAL A 276      -5.240 -13.380  13.763  1.00 93.69           H
ATOM   4213 3HG1 VAL A 276      -3.477 -13.360  13.519  1.00 93.69           H
ATOM   4214  CG2 VAL A 276      -4.615 -13.528  11.050  1.00 93.69           C
ATOM   4215 1HG2 VAL A 276      -5.471 -14.162  11.284  1.00 93.69           H
ATOM   4216 2HG2 VAL A 276      -4.693 -13.179  10.021  1.00 93.69           H
ATOM   4217 3HG2 VAL A 276      -3.696 -14.100  11.172  1.00 93.69           H
ATOM   4218  HN  VAL A 276      -5.179 -11.140   9.924  1.00 93.69           H
ATOM   4219  N   GLN A 277      -5.207  -9.309  12.614  1.00 90.42           N
ATOM   4220  CA  GLN A 277      -5.161  -8.175  13.521  1.00 90.42           C
ATOM   4221  C   GLN A 277      -6.540  -7.523  13.627  1.00 90.42           C
ATOM   4222  O   GLN A 277      -6.925  -7.045  14.694  1.00 90.42           O
ATOM   4223  HA  GLN A 277      -4.871  -8.588  14.487  1.00 90.42           H
ATOM   4224  CB  GLN A 277      -4.107  -7.159  13.075  1.00 90.42           C
ATOM   4225 1HB  GLN A 277      -4.218  -6.959  12.009  1.00 90.42           H
ATOM   4226 2HB  GLN A 277      -4.265  -6.214  13.594  1.00 90.42           H
ATOM   4227  CG  GLN A 277      -2.694  -7.674  13.358  1.00 90.42           C
ATOM   4228 1HG  GLN A 277      -2.589  -7.892  14.421  1.00 90.42           H
ATOM   4229 2HG  GLN A 277      -2.530  -8.609  12.823  1.00 90.42           H
ATOM   4230  CD  GLN A 277      -1.642  -6.647  12.936  1.00 90.42           C
ATOM   4231  OE1 GLN A 277      -1.878  -5.780  12.111  1.00 90.42           O
ATOM   4232  NE2 GLN A 277      -0.469  -6.792  13.547  1.00 90.42           N
ATOM   4233 1HE2 GLN A 277      -0.340  -7.525  14.214  1.00 90.42           H
ATOM   4234 2HE2 GLN A 277       0.284  -6.168  13.338  1.00 90.42           H
ATOM   4235  HN  GLN A 277      -4.632  -9.224  11.801  1.00 90.42           H
ATOM   4236  N   THR A 278      -7.248  -7.523  12.507  1.00 91.03           N
ATOM   4237  CA  THR A 278      -8.557  -6.896  12.448  1.00 91.03           C
ATOM   4238  C   THR A 278      -9.556  -7.664  13.317  1.00 91.03           C
ATOM   4239  O   THR A 278     -10.330  -7.062  14.058  1.00 91.03           O
ATOM   4240  HA  THR A 278      -8.477  -5.892  12.866  1.00 91.03           H
ATOM   4241  CB  THR A 278      -8.973  -6.806  10.979  1.00 91.03           C
ATOM   4242  HB  THR A 278      -9.109  -7.800  10.551  1.00 91.03           H
ATOM   4243  OG1 THR A 278      -7.954  -6.012  10.377  1.00 91.03           O
ATOM   4244  HG1 THR A 278      -7.054  -6.395  10.585  1.00 91.03           H
ATOM   4245  CG2 THR A 278     -10.250  -5.987  10.780  1.00 91.03           C
ATOM   4246 1HG2 THR A 278     -10.091  -4.973  11.147  1.00 91.03           H
ATOM   4247 2HG2 THR A 278     -11.068  -6.449  11.333  1.00 91.03           H
ATOM   4248 3HG2 THR A 278     -10.500  -5.955   9.720  1.00 91.03           H
ATOM   4249  HN  THR A 278      -6.941  -7.941  11.652  1.00 91.03           H
ATOM   4250  N   ILE A 279      -9.505  -8.983  13.195  1.00 91.46           N
ATOM   4251  CA  ILE A 279     -10.399  -9.839  13.956  1.00 91.46           C
ATOM   4252  C   ILE A 279     -10.071  -9.715  15.446  1.00 91.46           C
ATOM   4253  O   ILE A 279     -10.972  -9.622  16.277  1.00 91.46           O
ATOM   4254  HA  ILE A 279     -11.414  -9.477  13.795  1.00 91.46           H
ATOM   4255  CB  ILE A 279     -10.341 -11.275  13.431  1.00 91.46           C
ATOM   4256  HB  ILE A 279      -9.299 -11.594  13.423  1.00 91.46           H
ATOM   4257  CG1 ILE A 279     -10.848 -11.352  11.989  1.00 91.46           C
ATOM   4258 1HG1 ILE A 279     -11.931 -11.228  11.974  1.00 91.46           H
ATOM   4259 2HG1 ILE A 279     -10.425 -10.533  11.407  1.00 91.46           H
ATOM   4260  CG2 ILE A 279     -11.099 -12.228  14.357  1.00 91.46           C
ATOM   4261 1HG2 ILE A 279     -10.652 -12.202  15.351  1.00 91.46           H
ATOM   4262 2HG2 ILE A 279     -12.143 -11.921  14.420  1.00 91.46           H
ATOM   4263 3HG2 ILE A 279     -11.042 -13.242  13.960  1.00 91.46           H
ATOM   4264  CD1 ILE A 279     -10.473 -12.689  11.347  1.00 91.46           C
ATOM   4265 1HD1 ILE A 279      -9.388 -12.798  11.342  1.00 91.46           H
ATOM   4266 2HD1 ILE A 279     -10.917 -13.504  11.918  1.00 91.46           H
ATOM   4267 3HD1 ILE A 279     -10.845 -12.717  10.323  1.00 91.46           H
ATOM   4268  HN  ILE A 279      -8.870  -9.465  12.592  1.00 91.46           H
ATOM   4269  N   ASP A 280      -8.779  -9.719  15.737  1.00 90.83           N
ATOM   4270  CA  ASP A 280      -8.322  -9.659  17.115  1.00 90.83           C
ATOM   4271  C   ASP A 280      -8.741  -8.321  17.728  1.00 90.83           C
ATOM   4272  O   ASP A 280      -9.069  -8.252  18.912  1.00 90.83           O
ATOM   4273  HA  ASP A 280      -8.790 -10.509  17.610  1.00 90.83           H
ATOM   4274  CB  ASP A 280      -6.797  -9.758  17.195  1.00 90.83           C
ATOM   4275 1HB  ASP A 280      -6.461 -10.662  16.687  1.00 90.83           H
ATOM   4276 2HB  ASP A 280      -6.346  -8.914  16.673  1.00 90.83           H
ATOM   4277  CG  ASP A 280      -6.324  -9.778  18.649  1.00 90.83           C
ATOM   4278  OD1 ASP A 280      -6.876 -10.598  19.414  1.00 90.83           O
ATOM   4279  OD2 ASP A 280      -5.421  -8.973  18.964  1.00 90.83           O
ATOM   4280  HN  ASP A 280      -8.051  -9.763  15.052  1.00 90.83           H
ATOM   4281  N   ALA A 281      -8.716  -7.291  16.895  1.00 90.03           N
ATOM   4282  CA  ALA A 281      -9.087  -5.959  17.341  1.00 90.03           C
ATOM   4283  C   ALA A 281     -10.532  -5.978  17.844  1.00 90.03           C
ATOM   4284  O   ALA A 281     -10.901  -5.192  18.715  1.00 90.03           O
ATOM   4285  HA  ALA A 281      -8.428  -5.689  18.166  1.00 90.03           H
ATOM   4286  CB  ALA A 281      -8.881  -4.962  16.199  1.00 90.03           C
ATOM   4287 1HB  ALA A 281      -7.833  -4.966  15.899  1.00 90.03           H
ATOM   4288 2HB  ALA A 281      -9.503  -5.247  15.351  1.00 90.03           H
ATOM   4289 3HB  ALA A 281      -9.159  -3.963  16.534  1.00 90.03           H
ATOM   4290  HN  ALA A 281      -8.450  -7.356  15.933  1.00 90.03           H
ATOM   4291  N   TYR A 282     -11.312  -6.884  17.273  1.00 78.55           N
ATOM   4292  CA  TYR A 282     -12.720  -6.986  17.619  1.00 78.55           C
ATOM   4293  C   TYR A 282     -12.944  -8.050  18.695  1.00 78.55           C
ATOM   4294  O   TYR A 282     -13.652  -7.810  19.672  1.00 78.55           O
ATOM   4295  HA  TYR A 282     -13.042  -6.018  18.002  1.00 78.55           H
ATOM   4296  CB  TYR A 282     -13.439  -7.413  16.338  1.00 78.55           C
ATOM   4297 1HB  TYR A 282     -13.159  -6.734  15.532  1.00 78.55           H
ATOM   4298 2HB  TYR A 282     -13.093  -8.406  16.052  1.00 78.55           H
ATOM   4299  CG  TYR A 282     -14.964  -7.436  16.459  1.00 78.55           C
ATOM   4300  CD1 TYR A 282     -15.623  -8.633  16.651  1.00 78.55           C
ATOM   4301  HD1 TYR A 282     -15.057  -9.562  16.717  1.00 78.55           H
ATOM   4302  CD2 TYR A 282     -15.681  -6.259  16.376  1.00 78.55           C
ATOM   4303  HD2 TYR A 282     -15.160  -5.314  16.223  1.00 78.55           H
ATOM   4304  CE1 TYR A 282     -17.058  -8.655  16.765  1.00 78.55           C
ATOM   4305  HE1 TYR A 282     -17.591  -9.593  16.918  1.00 78.55           H
ATOM   4306  CE2 TYR A 282     -17.116  -6.281  16.489  1.00 78.55           C
ATOM   4307  HE2 TYR A 282     -17.694  -5.359  16.425  1.00 78.55           H
ATOM   4308  CZ  TYR A 282     -17.734  -7.478  16.679  1.00 78.55           C
ATOM   4309  OH  TYR A 282     -19.090  -7.498  16.787  1.00 78.55           O
ATOM   4310  HH  TYR A 282     -19.405  -8.432  16.952  1.00 78.55           H
ATOM   4311  HN  TYR A 282     -10.997  -7.540  16.586  1.00 78.55           H
ATOM   4312  N   ALA A 283     -12.328  -9.203  18.479  1.00 88.16           N
ATOM   4313  CA  ALA A 283     -12.646 -10.380  19.269  1.00 88.16           C
ATOM   4314  C   ALA A 283     -11.677 -10.474  20.449  1.00 88.16           C
ATOM   4315  O   ALA A 283     -11.966 -11.139  21.443  1.00 88.16           O
ATOM   4316  HA  ALA A 283     -13.660 -10.260  19.651  1.00 88.16           H
ATOM   4317  CB  ALA A 283     -12.600 -11.622  18.376  1.00 88.16           C
ATOM   4318 1HB  ALA A 283     -13.327 -11.518  17.571  1.00 88.16           H
ATOM   4319 2HB  ALA A 283     -11.601 -11.728  17.953  1.00 88.16           H
ATOM   4320 3HB  ALA A 283     -12.839 -12.505  18.969  1.00 88.16           H
ATOM   4321  HN  ALA A 283     -11.625  -9.339  17.782  1.00 88.16           H
ATOM   4322  N   MET A 284     -10.547  -9.799  20.301  1.00 80.67           N
ATOM   4323  CA  MET A 284      -9.538  -9.790  21.347  1.00 80.67           C
ATOM   4324  C   MET A 284      -9.243 -11.209  21.837  1.00 80.67           C
ATOM   4325  O   MET A 284      -9.172 -11.452  23.040  1.00 80.67           O
ATOM   4326  HA  MET A 284      -8.645  -9.363  20.889  1.00 80.67           H
ATOM   4327  CB  MET A 284     -10.025  -8.936  22.519  1.00 80.67           C
ATOM   4328 1HB  MET A 284     -10.922  -9.381  22.950  1.00 80.67           H
ATOM   4329 2HB  MET A 284      -9.268  -8.921  23.302  1.00 80.67           H
ATOM   4330  CG  MET A 284     -10.327  -7.506  22.067  1.00 80.67           C
ATOM   4331 1HG  MET A 284      -9.425  -7.045  21.664  1.00 80.67           H
ATOM   4332 2HG  MET A 284     -11.065  -7.517  21.265  1.00 80.67           H
ATOM   4333  SD  MET A 284     -10.937  -6.546  23.443  1.00 80.67           S
ATOM   4334  CE  MET A 284     -11.280  -5.002  22.616  1.00 80.67           C
ATOM   4335 1HE  MET A 284     -10.362  -4.613  22.178  1.00 80.67           H
ATOM   4336 2HE  MET A 284     -12.017  -5.167  21.830  1.00 80.67           H
ATOM   4337 3HE  MET A 284     -11.672  -4.284  23.337  1.00 80.67           H
ATOM   4338  HN  MET A 284     -10.316  -9.267  19.487  1.00 80.67           H
ATOM   4339  N   PHE A 285      -9.078 -12.109  20.878  1.00 83.64           N
ATOM   4340  CA  PHE A 285      -8.974 -13.524  21.191  1.00 83.64           C
ATOM   4341  C   PHE A 285      -7.526 -13.913  21.496  1.00 83.64           C
ATOM   4342  O   PHE A 285      -7.266 -15.001  22.007  1.00 83.64           O
ATOM   4343  HA  PHE A 285      -9.590 -13.707  22.071  1.00 83.64           H
ATOM   4344  CB  PHE A 285      -9.446 -14.292  19.955  1.00 83.64           C
ATOM   4345 1HB  PHE A 285      -9.553 -15.346  20.212  1.00 83.64           H
ATOM   4346 2HB  PHE A 285     -10.435 -13.932  19.672  1.00 83.64           H
ATOM   4347  CG  PHE A 285      -8.511 -14.168  18.750  1.00 83.64           C
ATOM   4348  CD1 PHE A 285      -8.705 -13.179  17.837  1.00 83.64           C
ATOM   4349  HD1 PHE A 285      -9.527 -12.475  17.964  1.00 83.64           H
ATOM   4350  CD2 PHE A 285      -7.485 -15.047  18.593  1.00 83.64           C
ATOM   4351  HD2 PHE A 285      -7.329 -15.840  19.325  1.00 83.64           H
ATOM   4352  CE1 PHE A 285      -7.837 -13.064  16.720  1.00 83.64           C
ATOM   4353  HE1 PHE A 285      -7.993 -12.272  15.988  1.00 83.64           H
ATOM   4354  CE2 PHE A 285      -6.617 -14.932  17.475  1.00 83.64           C
ATOM   4355  HE2 PHE A 285      -5.795 -15.636  17.349  1.00 83.64           H
ATOM   4356  CZ  PHE A 285      -6.811 -13.943  16.562  1.00 83.64           C
ATOM   4357  HZ  PHE A 285      -6.144 -13.855  15.704  1.00 83.64           H
ATOM   4358  HN  PHE A 285      -9.017 -11.886  19.906  1.00 83.64           H
ATOM   4359  N   ILE A 286      -6.621 -13.002  21.169  1.00 85.15           N
ATOM   4360  CA  ILE A 286      -5.208 -13.226  21.423  1.00 85.15           C
ATOM   4361  C   ILE A 286      -4.869 -12.761  22.841  1.00 85.15           C
ATOM   4362  O   ILE A 286      -4.731 -11.564  23.089  1.00 85.15           O
ATOM   4363  HA  ILE A 286      -5.031 -14.300  21.360  1.00 85.15           H
ATOM   4364  CB  ILE A 286      -4.357 -12.563  20.338  1.00 85.15           C
ATOM   4365  HB  ILE A 286      -4.563 -11.493  20.348  1.00 85.15           H
ATOM   4366  CG1 ILE A 286      -4.736 -13.083  18.950  1.00 85.15           C
ATOM   4367 1HG1 ILE A 286      -4.514 -14.148  18.884  1.00 85.15           H
ATOM   4368 2HG1 ILE A 286      -5.809 -12.970  18.796  1.00 85.15           H
ATOM   4369  CG2 ILE A 286      -2.865 -12.738  20.628  1.00 85.15           C
ATOM   4370 1HG2 ILE A 286      -2.625 -12.281  21.588  1.00 85.15           H
ATOM   4371 2HG2 ILE A 286      -2.623 -13.800  20.661  1.00 85.15           H
ATOM   4372 3HG2 ILE A 286      -2.283 -12.257  19.842  1.00 85.15           H
ATOM   4373  CD1 ILE A 286      -3.976 -12.329  17.856  1.00 85.15           C
ATOM   4374 1HD1 ILE A 286      -4.219 -11.268  17.910  1.00 85.15           H
ATOM   4375 2HD1 ILE A 286      -2.904 -12.465  17.999  1.00 85.15           H
ATOM   4376 3HD1 ILE A 286      -4.264 -12.719  16.880  1.00 85.15           H
ATOM   4377  HN  ILE A 286      -6.839 -12.126  20.740  1.00 85.15           H
ATOM   4378  N   SER A 287      -4.744 -13.732  23.733  1.00 84.04           N
ATOM   4379  CA  SER A 287      -4.440 -13.436  25.123  1.00 84.04           C
ATOM   4380  C   SER A 287      -3.004 -13.854  25.446  1.00 84.04           C
ATOM   4381  O   SER A 287      -2.453 -13.455  26.470  1.00 84.04           O
ATOM   4382  HA  SER A 287      -4.555 -12.357  25.220  1.00 84.04           H
ATOM   4383  CB  SER A 287      -5.422 -14.139  26.063  1.00 84.04           C
ATOM   4384 1HB  SER A 287      -5.154 -13.920  27.097  1.00 84.04           H
ATOM   4385 2HB  SER A 287      -6.424 -13.743  25.903  1.00 84.04           H
ATOM   4386  OG  SER A 287      -5.432 -15.550  25.866  1.00 84.04           O
ATOM   4387  HG  SER A 287      -6.110 -15.975  26.466  1.00 84.04           H
ATOM   4388  HN  SER A 287      -4.846 -14.704  23.521  1.00 84.04           H
ATOM   4389  N   ASN A 288      -2.439 -14.653  24.552  1.00 84.96           N
ATOM   4390  CA  ASN A 288      -1.120 -15.217  24.781  1.00 84.96           C
ATOM   4391  C   ASN A 288      -0.060 -14.269  24.216  1.00 84.96           C
ATOM   4392  O   ASN A 288      -0.083 -13.941  23.031  1.00 84.96           O
ATOM   4393  HA  ASN A 288      -1.042 -15.334  25.862  1.00 84.96           H
ATOM   4394  CB  ASN A 288      -0.969 -16.568  24.078  1.00 84.96           C
ATOM   4395 1HB  ASN A 288      -1.817 -17.206  24.323  1.00 84.96           H
ATOM   4396 2HB  ASN A 288      -0.981 -16.423  22.998  1.00 84.96           H
ATOM   4397  CG  ASN A 288       0.333 -17.258  24.490  1.00 84.96           C
ATOM   4398  OD1 ASN A 288       1.363 -16.634  24.680  1.00 84.96           O
ATOM   4399  ND2 ASN A 288       0.228 -18.578  24.618  1.00 84.96           N
ATOM   4400 1HD2 ASN A 288      -0.648 -19.029  24.447  1.00 84.96           H
ATOM   4401 2HD2 ASN A 288       1.025 -19.119  24.884  1.00 84.96           H
ATOM   4402  HN  ASN A 288      -2.867 -14.915  23.687  1.00 84.96           H
ATOM   4403  N   CYS A 289       0.845 -13.856  25.092  1.00 90.03           N
ATOM   4404  CA  CYS A 289       1.855 -12.880  24.719  1.00 90.03           C
ATOM   4405  C   CYS A 289       2.744 -13.498  23.638  1.00 90.03           C
ATOM   4406  O   CYS A 289       3.154 -12.814  22.701  1.00 90.03           O
ATOM   4407  HA  CYS A 289       1.324 -12.010  24.333  1.00 90.03           H
ATOM   4408  CB  CYS A 289       2.668 -12.418  25.930  1.00 90.03           C
ATOM   4409 1HB  CYS A 289       2.004 -12.002  26.688  1.00 90.03           H
ATOM   4410 2HB  CYS A 289       3.176 -13.269  26.384  1.00 90.03           H
ATOM   4411  SG  CYS A 289       3.894 -11.160  25.417  1.00 90.03           S
ATOM   4412  HN  CYS A 289       0.894 -14.175  26.038  1.00 90.03           H
ATOM   4413  N   ALA A 290       3.014 -14.785  23.803  1.00 92.19           N
ATOM   4414  CA  ALA A 290       3.911 -15.483  22.897  1.00 92.19           C
ATOM   4415  C   ALA A 290       3.334 -15.437  21.480  1.00 92.19           C
ATOM   4416  O   ALA A 290       4.065 -15.215  20.516  1.00 92.19           O
ATOM   4417  HA  ALA A 290       4.867 -14.961  22.908  1.00 92.19           H
ATOM   4418  CB  ALA A 290       4.125 -16.914  23.393  1.00 92.19           C
ATOM   4419 1HB  ALA A 290       4.563 -16.891  24.391  1.00 92.19           H
ATOM   4420 2HB  ALA A 290       3.167 -17.434  23.429  1.00 92.19           H
ATOM   4421 3HB  ALA A 290       4.797 -17.438  22.714  1.00 92.19           H
ATOM   4422  HN  ALA A 290       2.634 -15.346  24.537  1.00 92.19           H
ATOM   4423  N   VAL A 291       2.029 -15.652  21.399  1.00 92.38           N
ATOM   4424  CA  VAL A 291       1.346 -15.634  20.117  1.00 92.38           C
ATOM   4425  C   VAL A 291       1.393 -14.218  19.539  1.00 92.38           C
ATOM   4426  O   VAL A 291       1.646 -14.038  18.349  1.00 92.38           O
ATOM   4427  HA  VAL A 291       1.885 -16.304  19.448  1.00 92.38           H
ATOM   4428  CB  VAL A 291      -0.079 -16.168  20.276  1.00 92.38           C
ATOM   4429  HB  VAL A 291      -0.589 -15.547  21.012  1.00 92.38           H
ATOM   4430  CG1 VAL A 291      -0.851 -16.068  18.959  1.00 92.38           C
ATOM   4431 1HG1 VAL A 291      -0.902 -15.026  18.646  1.00 92.38           H
ATOM   4432 2HG1 VAL A 291      -0.342 -16.654  18.194  1.00 92.38           H
ATOM   4433 3HG1 VAL A 291      -1.861 -16.455  19.100  1.00 92.38           H
ATOM   4434  CG2 VAL A 291      -0.070 -17.606  20.799  1.00 92.38           C
ATOM   4435 1HG2 VAL A 291       0.466 -18.244  20.098  1.00 92.38           H
ATOM   4436 2HG2 VAL A 291       0.425 -17.636  21.770  1.00 92.38           H
ATOM   4437 3HG2 VAL A 291      -1.095 -17.961  20.903  1.00 92.38           H
ATOM   4438  HN  VAL A 291       1.443 -15.834  22.188  1.00 92.38           H
ATOM   4439  N   SER A 292       1.145 -13.250  20.408  1.00 92.66           N
ATOM   4440  CA  SER A 292       1.127 -11.857  19.993  1.00 92.66           C
ATOM   4441  C   SER A 292       2.492 -11.463  19.424  1.00 92.66           C
ATOM   4442  O   SER A 292       2.570 -10.786  18.401  1.00 92.66           O
ATOM   4443  HA  SER A 292       0.359 -11.796  19.222  1.00 92.66           H
ATOM   4444  CB  SER A 292       0.753 -10.939  21.158  1.00 92.66           C
ATOM   4445 1HB  SER A 292      -0.168 -11.296  21.619  1.00 92.66           H
ATOM   4446 2HB  SER A 292       1.530 -10.987  21.921  1.00 92.66           H
ATOM   4447  OG  SER A 292       0.581  -9.588  20.740  1.00 92.66           O
ATOM   4448  HG  SER A 292      -0.243  -9.506  20.178  1.00 92.66           H
ATOM   4449  HN  SER A 292       0.959 -13.403  21.379  1.00 92.66           H
ATOM   4450  N   THR A 293       3.534 -11.905  20.113  1.00 89.51           N
ATOM   4451  CA  THR A 293       4.891 -11.566  19.717  1.00 89.51           C
ATOM   4452  C   THR A 293       5.186 -12.099  18.314  1.00 89.51           C
ATOM   4453  O   THR A 293       5.723 -11.379  17.473  1.00 89.51           O
ATOM   4454  HA  THR A 293       4.974 -10.481  19.671  1.00 89.51           H
ATOM   4455  CB  THR A 293       5.844 -12.107  20.785  1.00 89.51           C
ATOM   4456  HB  THR A 293       5.770 -13.192  20.859  1.00 89.51           H
ATOM   4457  OG1 THR A 293       5.491 -11.386  21.963  1.00 89.51           O
ATOM   4458  HG1 THR A 293       4.811 -11.899  22.487  1.00 89.51           H
ATOM   4459  CG2 THR A 293       7.298 -11.710  20.527  1.00 89.51           C
ATOM   4460 1HG2 THR A 293       7.383 -10.623  20.521  1.00 89.51           H
ATOM   4461 2HG2 THR A 293       7.617 -12.105  19.562  1.00 89.51           H
ATOM   4462 3HG2 THR A 293       7.932 -12.119  21.314  1.00 89.51           H
ATOM   4463  HN  THR A 293       3.463 -12.484  20.925  1.00 89.51           H
ATOM   4464  N   ASN A 294       4.822 -13.356  18.104  1.00 91.17           N
ATOM   4465  CA  ASN A 294       5.096 -14.012  16.837  1.00 91.17           C
ATOM   4466  C   ASN A 294       4.324 -13.303  15.722  1.00 91.17           C
ATOM   4467  O   ASN A 294       4.829 -13.152  14.611  1.00 91.17           O
ATOM   4468  HA  ASN A 294       6.176 -13.942  16.705  1.00 91.17           H
ATOM   4469  CB  ASN A 294       4.647 -15.474  16.866  1.00 91.17           C
ATOM   4470 1HB  ASN A 294       3.640 -15.542  17.278  1.00 91.17           H
ATOM   4471 2HB  ASN A 294       4.602 -15.865  15.849  1.00 91.17           H
ATOM   4472  CG  ASN A 294       5.605 -16.325  17.702  1.00 91.17           C
ATOM   4473  OD1 ASN A 294       6.746 -15.967  17.943  1.00 91.17           O
ATOM   4474  ND2 ASN A 294       5.078 -17.469  18.130  1.00 91.17           N
ATOM   4475 1HD2 ASN A 294       4.135 -17.704  17.897  1.00 91.17           H
ATOM   4476 2HD2 ASN A 294       5.626 -18.095  18.685  1.00 91.17           H
ATOM   4477  HN  ASN A 294       4.350 -13.921  18.779  1.00 91.17           H
ATOM   4478  N   ILE A 295       3.112 -12.886  16.059  1.00 91.54           N
ATOM   4479  CA  ILE A 295       2.260 -12.207  15.097  1.00 91.54           C
ATOM   4480  C   ILE A 295       2.916 -10.888  14.683  1.00 91.54           C
ATOM   4481  O   ILE A 295       2.916 -10.534  13.505  1.00 91.54           O
ATOM   4482  HA  ILE A 295       2.187 -12.847  14.217  1.00 91.54           H
ATOM   4483  CB  ILE A 295       0.846 -12.042  15.656  1.00 91.54           C
ATOM   4484  HB  ILE A 295       0.924 -11.703  16.689  1.00 91.54           H
ATOM   4485  CG1 ILE A 295       0.104 -13.380  15.675  1.00 91.54           C
ATOM   4486 1HG1 ILE A 295      -0.104 -13.699  14.654  1.00 91.54           H
ATOM   4487 2HG1 ILE A 295       0.738 -14.145  16.125  1.00 91.54           H
ATOM   4488  CG2 ILE A 295       0.073 -10.970  14.885  1.00 91.54           C
ATOM   4489 1HG2 ILE A 295       0.595 -10.016  14.967  1.00 91.54           H
ATOM   4490 2HG2 ILE A 295       0.003 -11.256  13.836  1.00 91.54           H
ATOM   4491 3HG2 ILE A 295      -0.929 -10.873  15.303  1.00 91.54           H
ATOM   4492  CD1 ILE A 295      -1.205 -13.270  16.459  1.00 91.54           C
ATOM   4493 1HD1 ILE A 295      -0.990 -12.975  17.486  1.00 91.54           H
ATOM   4494 2HD1 ILE A 295      -1.846 -12.522  15.992  1.00 91.54           H
ATOM   4495 3HD1 ILE A 295      -1.712 -14.235  16.457  1.00 91.54           H
ATOM   4496  HN  ILE A 295       2.712 -13.005  16.967  1.00 91.54           H
ATOM   4497  N   ASP A 296       3.458 -10.197  15.675  1.00 92.47           N
ATOM   4498  CA  ASP A 296       4.067  -8.899  15.438  1.00 92.47           C
ATOM   4499  C   ASP A 296       5.277  -9.069  14.518  1.00 92.47           C
ATOM   4500  O   ASP A 296       5.497  -8.258  13.619  1.00 92.47           O
ATOM   4501  HA  ASP A 296       3.281  -8.293  14.986  1.00 92.47           H
ATOM   4502  CB  ASP A 296       4.551  -8.271  16.746  1.00 92.47           C
ATOM   4503 1HB  ASP A 296       5.113  -9.007  17.321  1.00 92.47           H
ATOM   4504 2HB  ASP A 296       5.234  -7.449  16.528  1.00 92.47           H
ATOM   4505  CG  ASP A 296       3.374  -7.756  17.576  1.00 92.47           C
ATOM   4506  OD1 ASP A 296       2.288  -7.590  16.980  1.00 92.47           O
ATOM   4507  OD2 ASP A 296       3.586  -7.541  18.789  1.00 92.47           O
ATOM   4508  HN  ASP A 296       3.486 -10.510  16.624  1.00 92.47           H
ATOM   4509  N   ILE A 297       6.031 -10.128  14.773  1.00 91.62           N
ATOM   4510  CA  ILE A 297       7.201 -10.426  13.965  1.00 91.62           C
ATOM   4511  C   ILE A 297       6.762 -10.737  12.533  1.00 91.62           C
ATOM   4512  O   ILE A 297       7.352 -10.237  11.577  1.00 91.62           O
ATOM   4513  HA  ILE A 297       7.823  -9.531  13.949  1.00 91.62           H
ATOM   4514  CB  ILE A 297       8.028 -11.541  14.611  1.00 91.62           C
ATOM   4515  HB  ILE A 297       7.357 -12.363  14.860  1.00 91.62           H
ATOM   4516  CG1 ILE A 297       8.664 -11.064  15.918  1.00 91.62           C
ATOM   4517 1HG1 ILE A 297       9.426 -10.315  15.703  1.00 91.62           H
ATOM   4518 2HG1 ILE A 297       7.910 -10.583  16.540  1.00 91.62           H
ATOM   4519  CG2 ILE A 297       9.068 -12.088  13.632  1.00 91.62           C
ATOM   4520 1HG2 ILE A 297       8.565 -12.491  12.753  1.00 91.62           H
ATOM   4521 2HG2 ILE A 297       9.740 -11.285  13.329  1.00 91.62           H
ATOM   4522 3HG2 ILE A 297       9.642 -12.879  14.116  1.00 91.62           H
ATOM   4523  CD1 ILE A 297       9.291 -12.234  16.680  1.00 91.62           C
ATOM   4524 1HD1 ILE A 297       8.522 -12.969  16.914  1.00 91.62           H
ATOM   4525 2HD1 ILE A 297      10.062 -12.697  16.064  1.00 91.62           H
ATOM   4526 3HD1 ILE A 297       9.737 -11.867  17.605  1.00 91.62           H
ATOM   4527  HN  ILE A 297       5.853 -10.775  15.514  1.00 91.62           H
ATOM   4528  N   CYS A 298       5.729 -11.560  12.431  1.00 93.94           N
ATOM   4529  CA  CYS A 298       5.197 -11.935  11.131  1.00 93.94           C
ATOM   4530  C   CYS A 298       4.769 -10.660  10.401  1.00 93.94           C
ATOM   4531  O   CYS A 298       4.979 -10.530   9.197  1.00 93.94           O
ATOM   4532  HA  CYS A 298       6.003 -12.436  10.596  1.00 93.94           H
ATOM   4533  CB  CYS A 298       4.045 -12.934  11.259  1.00 93.94           C
ATOM   4534 1HB  CYS A 298       3.344 -12.597  12.023  1.00 93.94           H
ATOM   4535 2HB  CYS A 298       3.492 -12.985  10.320  1.00 93.94           H
ATOM   4536  SG  CYS A 298       4.696 -14.588  11.692  1.00 93.94           S
ATOM   4537  HG  CYS A 298       4.894 -14.326  12.981  1.00 93.94           H
ATOM   4538  HN  CYS A 298       5.258 -11.967  13.213  1.00 93.94           H
ATOM   4539  N   PHE A 299       4.176  -9.751  11.162  1.00 93.50           N
ATOM   4540  CA  PHE A 299       3.717  -8.491  10.603  1.00 93.50           C
ATOM   4541  C   PHE A 299       4.879  -7.706   9.992  1.00 93.50           C
ATOM   4542  O   PHE A 299       4.774  -7.203   8.875  1.00 93.50           O
ATOM   4543  HA  PHE A 299       2.992  -8.729   9.824  1.00 93.50           H
ATOM   4544  CB  PHE A 299       3.119  -7.682  11.755  1.00 93.50           C
ATOM   4545 1HB  PHE A 299       2.307  -8.253  12.204  1.00 93.50           H
ATOM   4546 2HB  PHE A 299       3.880  -7.549  12.525  1.00 93.50           H
ATOM   4547  CG  PHE A 299       2.589  -6.307  11.341  1.00 93.50           C
ATOM   4548  CD1 PHE A 299       3.362  -5.201  11.510  1.00 93.50           C
ATOM   4549  HD1 PHE A 299       4.360  -5.294  11.940  1.00 93.50           H
ATOM   4550  CD2 PHE A 299       1.345  -6.192  10.804  1.00 93.50           C
ATOM   4551  HD2 PHE A 299       0.726  -7.079  10.669  1.00 93.50           H
ATOM   4552  CE1 PHE A 299       2.870  -3.926  11.126  1.00 93.50           C
ATOM   4553  HE1 PHE A 299       3.490  -3.039  11.261  1.00 93.50           H
ATOM   4554  CE2 PHE A 299       0.853  -4.917  10.420  1.00 93.50           C
ATOM   4555  HE2 PHE A 299      -0.144  -4.824   9.989  1.00 93.50           H
ATOM   4556  CZ  PHE A 299       1.626  -3.811  10.589  1.00 93.50           C
ATOM   4557  HZ  PHE A 299       1.249  -2.832  10.293  1.00 93.50           H
ATOM   4558  HN  PHE A 299       4.009  -9.865  12.142  1.00 93.50           H
ATOM   4559  N   GLN A 300       5.962  -7.626  10.752  1.00 89.65           N
ATOM   4560  CA  GLN A 300       7.124  -6.869  10.322  1.00 89.65           C
ATOM   4561  C   GLN A 300       7.630  -7.392   8.976  1.00 89.65           C
ATOM   4562  O   GLN A 300       7.899  -6.612   8.064  1.00 89.65           O
ATOM   4563  HA  GLN A 300       6.777  -5.842  10.212  1.00 89.65           H
ATOM   4564  CB  GLN A 300       8.230  -6.914  11.378  1.00 89.65           C
ATOM   4565 1HB  GLN A 300       8.397  -7.944  11.691  1.00 89.65           H
ATOM   4566 2HB  GLN A 300       9.165  -6.556  10.947  1.00 89.65           H
ATOM   4567  CG  GLN A 300       7.863  -6.059  12.593  1.00 89.65           C
ATOM   4568 1HG  GLN A 300       7.618  -5.047  12.269  1.00 89.65           H
ATOM   4569 2HG  GLN A 300       6.972  -6.465  13.072  1.00 89.65           H
ATOM   4570  CD  GLN A 300       9.014  -6.014  13.599  1.00 89.65           C
ATOM   4571  OE1 GLN A 300      10.163  -5.785  13.258  1.00 89.65           O
ATOM   4572  NE2 GLN A 300       8.644  -6.244  14.856  1.00 89.65           N
ATOM   4573 1HE2 GLN A 300       7.683  -6.426  15.069  1.00 89.65           H
ATOM   4574 2HE2 GLN A 300       9.325  -6.236  15.588  1.00 89.65           H
ATOM   4575  HN  GLN A 300       6.051  -8.067  11.646  1.00 89.65           H
ATOM   4576  N   VAL A 301       7.744  -8.710   8.895  1.00 94.59           N
ATOM   4577  CA  VAL A 301       8.330  -9.339   7.723  1.00 94.59           C
ATOM   4578  C   VAL A 301       7.429  -9.090   6.512  1.00 94.59           C
ATOM   4579  O   VAL A 301       7.896  -8.633   5.470  1.00 94.59           O
ATOM   4580  HA  VAL A 301       9.296  -8.868   7.545  1.00 94.59           H
ATOM   4581  CB  VAL A 301       8.571 -10.826   7.994  1.00 94.59           C
ATOM   4582  HB  VAL A 301       7.618 -11.275   8.274  1.00 94.59           H
ATOM   4583  CG1 VAL A 301       9.074 -11.537   6.736  1.00 94.59           C
ATOM   4584 1HG1 VAL A 301       8.332 -11.442   5.943  1.00 94.59           H
ATOM   4585 2HG1 VAL A 301      10.011 -11.084   6.413  1.00 94.59           H
ATOM   4586 3HG1 VAL A 301       9.237 -12.592   6.956  1.00 94.59           H
ATOM   4587  CG2 VAL A 301       9.542 -11.020   9.160  1.00 94.59           C
ATOM   4588 1HG2 VAL A 301      10.496 -10.550   8.920  1.00 94.59           H
ATOM   4589 2HG2 VAL A 301       9.127 -10.564  10.059  1.00 94.59           H
ATOM   4590 3HG2 VAL A 301       9.696 -12.086   9.330  1.00 94.59           H
ATOM   4591  HN  VAL A 301       7.446  -9.342   9.609  1.00 94.59           H
ATOM   4592  N   THR A 302       6.154  -9.402   6.689  1.00 93.75           N
ATOM   4593  CA  THR A 302       5.213  -9.362   5.582  1.00 93.75           C
ATOM   4594  C   THR A 302       5.008  -7.921   5.109  1.00 93.75           C
ATOM   4595  O   THR A 302       4.815  -7.677   3.919  1.00 93.75           O
ATOM   4596  HA  THR A 302       5.641  -9.915   4.747  1.00 93.75           H
ATOM   4597  CB  THR A 302       3.919 -10.041   6.036  1.00 93.75           C
ATOM   4598  HB  THR A 302       3.171 -10.023   5.244  1.00 93.75           H
ATOM   4599  OG1 THR A 302       3.566  -9.352   7.232  1.00 93.75           O
ATOM   4600  HG1 THR A 302       2.607  -9.526   7.457  1.00 93.75           H
ATOM   4601  CG2 THR A 302       4.145 -11.485   6.492  1.00 93.75           C
ATOM   4602 1HG2 THR A 302       4.842 -11.497   7.329  1.00 93.75           H
ATOM   4603 2HG2 THR A 302       4.558 -12.065   5.667  1.00 93.75           H
ATOM   4604 3HG2 THR A 302       3.195 -11.920   6.803  1.00 93.75           H
ATOM   4605  HN  THR A 302       5.762  -9.678   7.567  1.00 93.75           H
ATOM   4606  N   GLN A 303       5.058  -7.005   6.065  1.00 90.27           N
ATOM   4607  CA  GLN A 303       4.926  -5.592   5.754  1.00 90.27           C
ATOM   4608  C   GLN A 303       6.085  -5.133   4.868  1.00 90.27           C
ATOM   4609  O   GLN A 303       5.883  -4.385   3.913  1.00 90.27           O
ATOM   4610  HA  GLN A 303       3.986  -5.501   5.211  1.00 90.27           H
ATOM   4611  CB  GLN A 303       4.849  -4.755   7.033  1.00 90.27           C
ATOM   4612 1HB  GLN A 303       3.992  -5.071   7.628  1.00 90.27           H
ATOM   4613 2HB  GLN A 303       5.739  -4.926   7.638  1.00 90.27           H
ATOM   4614  CG  GLN A 303       4.727  -3.265   6.706  1.00 90.27           C
ATOM   4615 1HG  GLN A 303       5.663  -2.905   6.279  1.00 90.27           H
ATOM   4616 2HG  GLN A 303       3.954  -3.117   5.951  1.00 90.27           H
ATOM   4617  CD  GLN A 303       4.385  -2.455   7.958  1.00 90.27           C
ATOM   4618  OE1 GLN A 303       5.169  -2.339   8.886  1.00 90.27           O
ATOM   4619  NE2 GLN A 303       3.175  -1.903   7.932  1.00 90.27           N
ATOM   4620 1HE2 GLN A 303       2.581  -2.038   7.139  1.00 90.27           H
ATOM   4621 2HE2 GLN A 303       2.860  -1.354   8.706  1.00 90.27           H
ATOM   4622  HN  GLN A 303       5.186  -7.215   7.034  1.00 90.27           H
ATOM   4623  N   THR A 304       7.276  -5.600   5.215  1.00 92.04           N
ATOM   4624  CA  THR A 304       8.474  -5.207   4.493  1.00 92.04           C
ATOM   4625  C   THR A 304       8.405  -5.689   3.043  1.00 92.04           C
ATOM   4626  O   THR A 304       8.728  -4.942   2.121  1.00 92.04           O
ATOM   4627  HA  THR A 304       8.517  -4.118   4.467  1.00 92.04           H
ATOM   4628  CB  THR A 304       9.684  -5.748   5.257  1.00 92.04           C
ATOM   4629  HB  THR A 304       9.695  -6.838   5.249  1.00 92.04           H
ATOM   4630  OG1 THR A 304       9.582  -5.143   6.543  1.00 92.04           O
ATOM   4631  HG1 THR A 304       9.172  -5.785   7.191  1.00 92.04           H
ATOM   4632  CG2 THR A 304      11.010  -5.221   4.702  1.00 92.04           C
ATOM   4633 1HG2 THR A 304      11.027  -4.134   4.773  1.00 92.04           H
ATOM   4634 2HG2 THR A 304      11.111  -5.519   3.659  1.00 92.04           H
ATOM   4635 3HG2 THR A 304      11.836  -5.636   5.280  1.00 92.04           H
ATOM   4636  HN  THR A 304       7.428  -6.235   5.973  1.00 92.04           H
ATOM   4637  N   ILE A 305       7.983  -6.935   2.887  1.00 92.49           N
ATOM   4638  CA  ILE A 305       7.840  -7.517   1.563  1.00 92.49           C
ATOM   4639  C   ILE A 305       6.891  -6.652   0.731  1.00 92.49           C
ATOM   4640  O   ILE A 305       7.121  -6.440  -0.459  1.00 92.49           O
ATOM   4641  HA  ILE A 305       8.823  -7.502   1.092  1.00 92.49           H
ATOM   4642  CB  ILE A 305       7.409  -8.981   1.664  1.00 92.49           C
ATOM   4643  HB  ILE A 305       6.537  -9.036   2.316  1.00 92.49           H
ATOM   4644  CG1 ILE A 305       8.506  -9.833   2.306  1.00 92.49           C
ATOM   4645 1HG1 ILE A 305       9.320  -9.979   1.595  1.00 92.49           H
ATOM   4646 2HG1 ILE A 305       8.924  -9.307   3.165  1.00 92.49           H
ATOM   4647  CG2 ILE A 305       6.987  -9.524   0.298  1.00 92.49           C
ATOM   4648 1HG2 ILE A 305       6.150  -8.939  -0.084  1.00 92.49           H
ATOM   4649 2HG2 ILE A 305       7.825  -9.454  -0.396  1.00 92.49           H
ATOM   4650 3HG2 ILE A 305       6.685 -10.567   0.398  1.00 92.49           H
ATOM   4651  CD1 ILE A 305       7.958 -11.191   2.749  1.00 92.49           C
ATOM   4652 1HD1 ILE A 305       7.161 -11.041   3.477  1.00 92.49           H
ATOM   4653 2HD1 ILE A 305       7.563 -11.723   1.883  1.00 92.49           H
ATOM   4654 3HD1 ILE A 305       8.758 -11.776   3.201  1.00 92.49           H
ATOM   4655  HN  ILE A 305       7.741  -7.543   3.643  1.00 92.49           H
ATOM   4656  N   ALA A 306       5.844  -6.176   1.389  1.00 92.54           N
ATOM   4657  CA  ALA A 306       4.837  -5.375   0.715  1.00 92.54           C
ATOM   4658  C   ALA A 306       5.475  -4.078   0.213  1.00 92.54           C
ATOM   4659  O   ALA A 306       5.132  -3.589  -0.862  1.00 92.54           O
ATOM   4660  HA  ALA A 306       4.476  -5.947  -0.140  1.00 92.54           H
ATOM   4661  CB  ALA A 306       3.667  -5.120   1.666  1.00 92.54           C
ATOM   4662 1HB  ALA A 306       3.230  -6.072   1.970  1.00 92.54           H
ATOM   4663 2HB  ALA A 306       4.024  -4.587   2.547  1.00 92.54           H
ATOM   4664 3HB  ALA A 306       2.911  -4.519   1.160  1.00 92.54           H
ATOM   4665  HN  ALA A 306       5.680  -6.330   2.363  1.00 92.54           H
ATOM   4666  N   PHE A 307       6.391  -3.558   1.016  1.00 90.79           N
ATOM   4667  CA  PHE A 307       7.026  -2.289   0.705  1.00 90.79           C
ATOM   4668  C   PHE A 307       7.970  -2.427  -0.492  1.00 90.79           C
ATOM   4669  O   PHE A 307       8.112  -1.497  -1.285  1.00 90.79           O
ATOM   4670  HA  PHE A 307       6.233  -1.582   0.460  1.00 90.79           H
ATOM   4671  CB  PHE A 307       7.838  -1.880   1.935  1.00 90.79           C
ATOM   4672 1HB  PHE A 307       8.452  -2.724   2.249  1.00 90.79           H
ATOM   4673 2HB  PHE A 307       8.520  -1.076   1.658  1.00 90.79           H
ATOM   4674  CG  PHE A 307       6.985  -1.421   3.119  1.00 90.79           C
ATOM   4675  CD1 PHE A 307       5.633  -1.343   2.994  1.00 90.79           C
ATOM   4676  HD1 PHE A 307       5.157  -1.608   2.050  1.00 90.79           H
ATOM   4677  CD2 PHE A 307       7.579  -1.090   4.297  1.00 90.79           C
ATOM   4678  HD2 PHE A 307       8.663  -1.152   4.398  1.00 90.79           H
ATOM   4679  CE1 PHE A 307       4.842  -0.917   4.093  1.00 90.79           C
ATOM   4680  HE1 PHE A 307       3.758  -0.854   3.992  1.00 90.79           H
ATOM   4681  CE2 PHE A 307       6.787  -0.664   5.396  1.00 90.79           C
ATOM   4682  HE2 PHE A 307       7.263  -0.399   6.341  1.00 90.79           H
ATOM   4683  CZ  PHE A 307       5.435  -0.586   5.271  1.00 90.79           C
ATOM   4684  HZ  PHE A 307       4.828  -0.259   6.115  1.00 90.79           H
ATOM   4685  HN  PHE A 307       6.701  -3.988   1.865  1.00 90.79           H
ATOM   4686  N   PHE A 308       8.590  -3.594  -0.584  1.00 87.57           N
ATOM   4687  CA  PHE A 308       9.512  -3.867  -1.673  1.00 87.57           C
ATOM   4688  C   PHE A 308       8.811  -3.751  -3.028  1.00 87.57           C
ATOM   4689  O   PHE A 308       9.453  -3.483  -4.042  1.00 87.57           O
ATOM   4690  HA  PHE A 308      10.310  -3.127  -1.614  1.00 87.57           H
ATOM   4691  CB  PHE A 308      10.008  -5.303  -1.490  1.00 87.57           C
ATOM   4692 1HB  PHE A 308       9.242  -5.877  -0.968  1.00 87.57           H
ATOM   4693 2HB  PHE A 308      10.136  -5.760  -2.471  1.00 87.57           H
ATOM   4694  CG  PHE A 308      11.323  -5.413  -0.717  1.00 87.57           C
ATOM   4695  CD1 PHE A 308      12.498  -5.099  -1.325  1.00 87.57           C
ATOM   4696  HD1 PHE A 308      12.503  -4.768  -2.364  1.00 87.57           H
ATOM   4697  CD2 PHE A 308      11.318  -5.826   0.579  1.00 87.57           C
ATOM   4698  HD2 PHE A 308      10.376  -6.078   1.067  1.00 87.57           H
ATOM   4699  CE1 PHE A 308      13.719  -5.201  -0.607  1.00 87.57           C
ATOM   4700  HE1 PHE A 308      14.661  -4.949  -1.095  1.00 87.57           H
ATOM   4701  CE2 PHE A 308      12.539  -5.928   1.297  1.00 87.57           C
ATOM   4702  HE2 PHE A 308      12.535  -6.259   2.336  1.00 87.57           H
ATOM   4703  CZ  PHE A 308      13.714  -5.614   0.689  1.00 87.57           C
ATOM   4704  HZ  PHE A 308      14.651  -5.692   1.240  1.00 87.57           H
ATOM   4705  HN  PHE A 308       8.471  -4.344   0.067  1.00 87.57           H
ATOM   4706  N   HIS A 309       7.503  -3.959  -3.001  1.00 80.46           N
ATOM   4707  CA  HIS A 309       6.709  -3.890  -4.216  1.00 80.46           C
ATOM   4708  C   HIS A 309       6.881  -2.514  -4.864  1.00 80.46           C
ATOM   4709  O   HIS A 309       6.898  -2.399  -6.088  1.00 80.46           O
ATOM   4710  HA  HIS A 309       7.101  -4.651  -4.890  1.00 80.46           H
ATOM   4711  CB  HIS A 309       5.245  -4.231  -3.928  1.00 80.46           C
ATOM   4712 1HB  HIS A 309       5.182  -5.268  -3.601  1.00 80.46           H
ATOM   4713 2HB  HIS A 309       4.894  -3.613  -3.101  1.00 80.46           H
ATOM   4714  CG  HIS A 309       4.325  -4.034  -5.110  1.00 80.46           C
ATOM   4715  ND1 HIS A 309       3.603  -2.871  -5.312  1.00 80.46           N
ATOM   4716  HD1 HIS A 309       3.613  -2.066  -4.719  1.00 80.46           H
ATOM   4717  CD2 HIS A 309       4.019  -4.863  -6.149  1.00 80.46           C
ATOM   4718  HD2 HIS A 309       4.415  -5.867  -6.301  1.00 80.46           H
ATOM   4719  CE1 HIS A 309       2.896  -3.005  -6.425  1.00 80.46           C
ATOM   4720  HE1 HIS A 309       2.226  -2.260  -6.852  1.00 80.46           H
ATOM   4721  NE2 HIS A 309       3.155  -4.241  -6.942  1.00 80.46           N
ATOM   4722  HN  HIS A 309       6.987  -4.171  -2.171  1.00 80.46           H
ATOM   4723  N   SER A 310       7.003  -1.506  -4.013  1.00 84.85           N
ATOM   4724  CA  SER A 310       7.005  -0.130  -4.478  1.00 84.85           C
ATOM   4725  C   SER A 310       8.275   0.149  -5.284  1.00 84.85           C
ATOM   4726  O   SER A 310       8.288   1.026  -6.146  1.00 84.85           O
ATOM   4727  HA  SER A 310       6.122  -0.038  -5.112  1.00 84.85           H
ATOM   4728  CB  SER A 310       6.895   0.848  -3.307  1.00 84.85           C
ATOM   4729 1HB  SER A 310       6.743   1.857  -3.690  1.00 84.85           H
ATOM   4730 2HB  SER A 310       6.018   0.600  -2.708  1.00 84.85           H
ATOM   4731  OG  SER A 310       8.055   0.825  -2.481  1.00 84.85           O
ATOM   4732  HG  SER A 310       8.312  -0.120  -2.278  1.00 84.85           H
ATOM   4733  HN  SER A 310       7.101  -1.618  -3.024  1.00 84.85           H
ATOM   4734  N   CYS A 311       9.313  -0.615  -4.976  1.00 88.01           N
ATOM   4735  CA  CYS A 311      10.597  -0.432  -5.630  1.00 88.01           C
ATOM   4736  C   CYS A 311      10.692  -1.427  -6.789  1.00 88.01           C
ATOM   4737  O   CYS A 311      11.587  -1.326  -7.626  1.00 88.01           O
ATOM   4738  HA  CYS A 311      10.619   0.594  -5.997  1.00 88.01           H
ATOM   4739  CB  CYS A 311      11.760  -0.589  -4.648  1.00 88.01           C
ATOM   4740 1HB  CYS A 311      12.675  -0.192  -5.088  1.00 88.01           H
ATOM   4741 2HB  CYS A 311      11.564  -0.011  -3.745  1.00 88.01           H
ATOM   4742  SG  CYS A 311      11.986  -2.354  -4.222  1.00 88.01           S
ATOM   4743  HG  CYS A 311      13.050  -2.175  -3.445  1.00 88.01           H
ATOM   4744  HN  CYS A 311       9.286  -1.346  -4.294  1.00 88.01           H
ATOM   4745  N   LEU A 312       9.756  -2.364  -6.800  1.00 85.94           N
ATOM   4746  CA  LEU A 312       9.810  -3.465  -7.747  1.00 85.94           C
ATOM   4747  C   LEU A 312       9.243  -3.005  -9.091  1.00 85.94           C
ATOM   4748  O   LEU A 312       9.719  -3.424 -10.146  1.00 85.94           O
ATOM   4749  HA  LEU A 312      10.860  -3.725  -7.886  1.00 85.94           H
ATOM   4750  CB  LEU A 312       9.111  -4.699  -7.174  1.00 85.94           C
ATOM   4751 1HB  LEU A 312       8.177  -4.381  -6.710  1.00 85.94           H
ATOM   4752 2HB  LEU A 312       8.846  -5.359  -8.001  1.00 85.94           H
ATOM   4753  CG  LEU A 312       9.908  -5.508  -6.149  1.00 85.94           C
ATOM   4754  HG  LEU A 312      10.175  -4.846  -5.325  1.00 85.94           H
ATOM   4755  CD1 LEU A 312       9.061  -6.639  -5.564  1.00 85.94           C
ATOM   4756 1HD1 LEU A 312       8.184  -6.219  -5.072  1.00 85.94           H
ATOM   4757 2HD1 LEU A 312       8.744  -7.307  -6.365  1.00 85.94           H
ATOM   4758 3HD1 LEU A 312       9.653  -7.198  -4.838  1.00 85.94           H
ATOM   4759  CD2 LEU A 312      11.215  -6.024  -6.755  1.00 85.94           C
ATOM   4760 1HD2 LEU A 312      10.992  -6.665  -7.608  1.00 85.94           H
ATOM   4761 2HD2 LEU A 312      11.822  -5.180  -7.083  1.00 85.94           H
ATOM   4762 3HD2 LEU A 312      11.763  -6.595  -6.005  1.00 85.94           H
ATOM   4763  HN  LEU A 312       8.972  -2.379  -6.179  1.00 85.94           H
ATOM   4764  N   ASN A 313       8.235  -2.149  -9.010  1.00 81.82           N
ATOM   4765  CA  ASN A 313       7.486  -1.760 -10.193  1.00 81.82           C
ATOM   4766  C   ASN A 313       8.458  -1.265 -11.266  1.00 81.82           C
ATOM   4767  O   ASN A 313       8.454  -1.765 -12.390  1.00 81.82           O
ATOM   4768  HA  ASN A 313       6.949  -2.658 -10.500  1.00 81.82           H
ATOM   4769  CB  ASN A 313       6.510  -0.625  -9.879  1.00 81.82           C
ATOM   4770 1HB  ASN A 313       6.999   0.114  -9.244  1.00 81.82           H
ATOM   4771 2HB  ASN A 313       6.229  -0.117 -10.802  1.00 81.82           H
ATOM   4772  CG  ASN A 313       5.257  -1.156  -9.181  1.00 81.82           C
ATOM   4773  OD1 ASN A 313       4.854  -2.294  -9.355  1.00 81.82           O
ATOM   4774  ND2 ASN A 313       4.666  -0.271  -8.383  1.00 81.82           N
ATOM   4775 1HD2 ASN A 313       5.049   0.647  -8.284  1.00 81.82           H
ATOM   4776 2HD2 ASN A 313       3.839  -0.524  -7.881  1.00 81.82           H
ATOM   4777  HN  ASN A 313       7.928  -1.726  -8.158  1.00 81.82           H
ATOM   4778  N   PRO A 314       9.305  -0.279 -10.941  1.00 83.65           N
ATOM   4779  CA  PRO A 314      10.228   0.280 -11.932  1.00 83.65           C
ATOM   4780  C   PRO A 314      11.061  -0.793 -12.614  1.00 83.65           C
ATOM   4781  O   PRO A 314      11.275  -0.742 -13.824  1.00 83.65           O
ATOM   4782  HA  PRO A 314       9.669   0.760 -12.736  1.00 83.65           H
ATOM   4783  CB  PRO A 314      11.096   1.241 -11.117  1.00 83.65           C
ATOM   4784 1HB  PRO A 314      11.997   0.752 -10.747  1.00 83.65           H
ATOM   4785 2HB  PRO A 314      11.419   2.094 -11.714  1.00 83.65           H
ATOM   4786  CG  PRO A 314      10.177   1.666  -9.978  1.00 83.65           C
ATOM   4787 1HG  PRO A 314      10.739   2.061  -9.131  1.00 83.65           H
ATOM   4788 2HG  PRO A 314       9.491   2.455 -10.284  1.00 83.65           H
ATOM   4789  CD  PRO A 314       9.449   0.378  -9.630  1.00 83.65           C
ATOM   4790 1HD  PRO A 314      10.023  -0.236  -8.935  1.00 83.65           H
ATOM   4791 2HD  PRO A 314       8.486   0.572  -9.158  1.00 83.65           H
ATOM   4792  N   VAL A 315      11.514  -1.745 -11.811  1.00 84.29           N
ATOM   4793  CA  VAL A 315      12.379  -2.798 -12.313  1.00 84.29           C
ATOM   4794  C   VAL A 315      11.608  -3.646 -13.327  1.00 84.29           C
ATOM   4795  O   VAL A 315      12.153  -4.035 -14.359  1.00 84.29           O
ATOM   4796  HA  VAL A 315      13.218  -2.322 -12.820  1.00 84.29           H
ATOM   4797  CB  VAL A 315      12.934  -3.619 -11.147  1.00 84.29           C
ATOM   4798  HB  VAL A 315      12.092  -4.071 -10.624  1.00 84.29           H
ATOM   4799  CG1 VAL A 315      13.833  -4.750 -11.652  1.00 84.29           C
ATOM   4800 1HG1 VAL A 315      13.258  -5.409 -12.302  1.00 84.29           H
ATOM   4801 2HG1 VAL A 315      14.668  -4.328 -12.211  1.00 84.29           H
ATOM   4802 3HG1 VAL A 315      14.215  -5.317 -10.803  1.00 84.29           H
ATOM   4803  CG2 VAL A 315      13.681  -2.726 -10.155  1.00 84.29           C
ATOM   4804 1HG2 VAL A 315      14.511  -2.234 -10.662  1.00 84.29           H
ATOM   4805 2HG2 VAL A 315      12.999  -1.974  -9.759  1.00 84.29           H
ATOM   4806 3HG2 VAL A 315      14.065  -3.335  -9.336  1.00 84.29           H
ATOM   4807  HN  VAL A 315      11.299  -1.803 -10.836  1.00 84.29           H
ATOM   4808  N   LEU A 316      10.351  -3.906 -12.998  1.00 83.43           N
ATOM   4809  CA  LEU A 316       9.513  -4.738 -13.846  1.00 83.43           C
ATOM   4810  C   LEU A 316       9.417  -4.107 -15.236  1.00 83.43           C
ATOM   4811  O   LEU A 316       9.476  -4.808 -16.245  1.00 83.43           O
ATOM   4812  HA  LEU A 316      10.003  -5.707 -13.939  1.00 83.43           H
ATOM   4813  CB  LEU A 316       8.155  -4.979 -13.184  1.00 83.43           C
ATOM   4814 1HB  LEU A 316       7.704  -4.011 -12.963  1.00 83.43           H
ATOM   4815 2HB  LEU A 316       7.505  -5.476 -13.905  1.00 83.43           H
ATOM   4816  CG  LEU A 316       8.172  -5.808 -11.899  1.00 83.43           C
ATOM   4817  HG  LEU A 316       8.828  -5.313 -11.182  1.00 83.43           H
ATOM   4818  CD1 LEU A 316       6.780  -5.870 -11.268  1.00 83.43           C
ATOM   4819 1HD1 LEU A 316       6.444  -4.862 -11.028  1.00 83.43           H
ATOM   4820 2HD1 LEU A 316       6.083  -6.329 -11.970  1.00 83.43           H
ATOM   4821 3HD1 LEU A 316       6.821  -6.466 -10.356  1.00 83.43           H
ATOM   4822  CD2 LEU A 316       8.750  -7.202 -12.153  1.00 83.43           C
ATOM   4823 1HD2 LEU A 316       8.139  -7.718 -12.894  1.00 83.43           H
ATOM   4824 2HD2 LEU A 316       9.770  -7.110 -12.524  1.00 83.43           H
ATOM   4825 3HD2 LEU A 316       8.750  -7.770 -11.223  1.00 83.43           H
ATOM   4826  HN  LEU A 316       9.906  -3.561 -12.172  1.00 83.43           H
ATOM   4827  N   TYR A 317       9.270  -2.790 -15.245  1.00 76.49           N
ATOM   4828  CA  TYR A 317       9.136  -2.060 -16.494  1.00 76.49           C
ATOM   4829  C   TYR A 317      10.400  -2.194 -17.346  1.00 76.49           C
ATOM   4830  O   TYR A 317      10.322  -2.280 -18.570  1.00 76.49           O
ATOM   4831  HA  TYR A 317       8.292  -2.481 -17.041  1.00 76.49           H
ATOM   4832  CB  TYR A 317       8.949  -0.592 -16.107  1.00 76.49           C
ATOM   4833 1HB  TYR A 317       9.829  -0.257 -15.557  1.00 76.49           H
ATOM   4834 2HB  TYR A 317       8.893   0.009 -17.015  1.00 76.49           H
ATOM   4835  CG  TYR A 317       7.704  -0.326 -15.259  1.00 76.49           C
ATOM   4836  CD1 TYR A 317       6.634  -1.195 -15.312  1.00 76.49           C
ATOM   4837  HD1 TYR A 317       6.676  -2.072 -15.958  1.00 76.49           H
ATOM   4838  CD2 TYR A 317       7.651   0.784 -14.440  1.00 76.49           C
ATOM   4839  HD2 TYR A 317       8.496   1.471 -14.398  1.00 76.49           H
ATOM   4840  CE1 TYR A 317       5.462  -0.945 -14.514  1.00 76.49           C
ATOM   4841  HE1 TYR A 317       4.609  -1.623 -14.546  1.00 76.49           H
ATOM   4842  CE2 TYR A 317       6.479   1.035 -13.642  1.00 76.49           C
ATOM   4843  HE2 TYR A 317       6.424   1.908 -12.991  1.00 76.49           H
ATOM   4844  CZ  TYR A 317       5.442   0.158 -13.718  1.00 76.49           C
ATOM   4845  OH  TYR A 317       4.336   0.395 -12.964  1.00 76.49           O
ATOM   4846  HH  TYR A 317       4.440   1.254 -12.463  1.00 76.49           H
ATOM   4847  HN  TYR A 317       9.241  -2.225 -14.420  1.00 76.49           H
ATOM   4848  N   VAL A 318      11.536  -2.208 -16.663  1.00 78.23           N
ATOM   4849  CA  VAL A 318      12.817  -2.280 -17.344  1.00 78.23           C
ATOM   4850  C   VAL A 318      12.936  -3.630 -18.055  1.00 78.23           C
ATOM   4851  O   VAL A 318      13.318  -3.689 -19.223  1.00 78.23           O
ATOM   4852  HA  VAL A 318      12.838  -1.487 -18.092  1.00 78.23           H
ATOM   4853  CB  VAL A 318      13.953  -2.025 -16.351  1.00 78.23           C
ATOM   4854  HB  VAL A 318      13.831  -2.717 -15.518  1.00 78.23           H
ATOM   4855  CG1 VAL A 318      15.314  -2.298 -16.994  1.00 78.23           C
ATOM   4856 1HG1 VAL A 318      15.361  -3.338 -17.318  1.00 78.23           H
ATOM   4857 2HG1 VAL A 318      15.448  -1.643 -17.854  1.00 78.23           H
ATOM   4858 3HG1 VAL A 318      16.103  -2.109 -16.266  1.00 78.23           H
ATOM   4859  CG2 VAL A 318      13.885  -0.602 -15.795  1.00 78.23           C
ATOM   4860 1HG2 VAL A 318      13.969   0.113 -16.613  1.00 78.23           H
ATOM   4861 2HG2 VAL A 318      12.934  -0.457 -15.282  1.00 78.23           H
ATOM   4862 3HG2 VAL A 318      14.703  -0.447 -15.091  1.00 78.23           H
ATOM   4863  HN  VAL A 318      11.589  -2.170 -15.665  1.00 78.23           H
ATOM   4864  N   PHE A 319      12.602  -4.681 -17.321  1.00 75.87           N
ATOM   4865  CA  PHE A 319      12.826  -6.033 -17.804  1.00 75.87           C
ATOM   4866  C   PHE A 319      11.731  -6.452 -18.787  1.00 75.87           C
ATOM   4867  O   PHE A 319      12.008  -7.126 -19.778  1.00 75.87           O
ATOM   4868  HA  PHE A 319      13.790  -6.039 -18.312  1.00 75.87           H
ATOM   4869  CB  PHE A 319      12.781  -6.956 -16.585  1.00 75.87           C
ATOM   4870 1HB  PHE A 319      11.986  -6.623 -15.918  1.00 75.87           H
ATOM   4871 2HB  PHE A 319      12.520  -7.962 -16.913  1.00 75.87           H
ATOM   4872  CG  PHE A 319      14.093  -7.016 -15.800  1.00 75.87           C
ATOM   4873  CD1 PHE A 319      15.174  -7.647 -16.331  1.00 75.87           C
ATOM   4874  HD1 PHE A 319      15.106  -8.111 -17.315  1.00 75.87           H
ATOM   4875  CD2 PHE A 319      14.178  -6.438 -14.572  1.00 75.87           C
ATOM   4876  HD2 PHE A 319      13.311  -5.932 -14.147  1.00 75.87           H
ATOM   4877  CE1 PHE A 319      16.392  -7.703 -15.603  1.00 75.87           C
ATOM   4878  HE1 PHE A 319      17.259  -8.209 -16.028  1.00 75.87           H
ATOM   4879  CE2 PHE A 319      15.396  -6.493 -13.844  1.00 75.87           C
ATOM   4880  HE2 PHE A 319      15.464  -6.030 -12.860  1.00 75.87           H
ATOM   4881  CZ  PHE A 319      16.477  -7.124 -14.375  1.00 75.87           C
ATOM   4882  HZ  PHE A 319      17.412  -7.167 -13.816  1.00 75.87           H
ATOM   4883  HN  PHE A 319      12.186  -4.620 -16.413  1.00 75.87           H
ATOM   4884  N   VAL A 320      10.512  -6.036 -18.479  1.00 79.12           N
ATOM   4885  CA  VAL A 320       9.347  -6.547 -19.180  1.00 79.12           C
ATOM   4886  C   VAL A 320       8.940  -5.557 -20.273  1.00 79.12           C
ATOM   4887  O   VAL A 320       8.377  -5.950 -21.294  1.00 79.12           O
ATOM   4888  HA  VAL A 320       9.632  -7.489 -19.649  1.00 79.12           H
ATOM   4889  CB  VAL A 320       8.221  -6.835 -18.185  1.00 79.12           C
ATOM   4890  HB  VAL A 320       7.862  -5.880 -17.800  1.00 79.12           H
ATOM   4891  CG1 VAL A 320       7.048  -7.536 -18.872  1.00 79.12           C
ATOM   4892 1HG1 VAL A 320       6.658  -6.899 -19.666  1.00 79.12           H
ATOM   4893 2HG1 VAL A 320       7.387  -8.480 -19.298  1.00 79.12           H
ATOM   4894 3HG1 VAL A 320       6.261  -7.729 -18.142  1.00 79.12           H
ATOM   4895  CG2 VAL A 320       8.733  -7.656 -17.000  1.00 79.12           C
ATOM   4896 1HG2 VAL A 320       9.131  -8.604 -17.361  1.00 79.12           H
ATOM   4897 2HG2 VAL A 320       9.520  -7.103 -16.488  1.00 79.12           H
ATOM   4898 3HG2 VAL A 320       7.913  -7.846 -16.308  1.00 79.12           H
ATOM   4899  HN  VAL A 320      10.314  -5.363 -17.766  1.00 79.12           H
ATOM   4900  N   GLY A 321       9.241  -4.291 -20.023  1.00 80.23           N
ATOM   4901  CA  GLY A 321       8.756  -3.222 -20.879  1.00 80.23           C
ATOM   4902  C   GLY A 321       9.766  -2.903 -21.983  1.00 80.23           C
ATOM   4903  O   GLY A 321      10.709  -2.144 -21.766  1.00 80.23           O
ATOM   4904 1HA  GLY A 321       7.804  -3.512 -21.325  1.00 80.23           H
ATOM   4905 2HA  GLY A 321       8.570  -2.329 -20.283  1.00 80.23           H
ATOM   4906  HN  GLY A 321       9.804  -3.992 -19.252  1.00 80.23           H
ATOM   4907  N   GLU A 322       9.534  -3.499 -23.144  1.00 70.12           N
ATOM   4908  CA  GLU A 322      10.293  -3.146 -24.331  1.00 70.12           C
ATOM   4909  C   GLU A 322      10.132  -1.657 -24.641  1.00 70.12           C
ATOM   4910  O   GLU A 322      11.112  -0.968 -24.920  1.00 70.12           O
ATOM   4911  HA  GLU A 322      11.333  -3.363 -24.085  1.00 70.12           H
ATOM   4912  CB  GLU A 322       9.872  -4.004 -25.527  1.00 70.12           C
ATOM   4913 1HB  GLU A 322       8.784  -4.058 -25.574  1.00 70.12           H
ATOM   4914 2HB  GLU A 322      10.324  -3.612 -26.437  1.00 70.12           H
ATOM   4915  CG  GLU A 322      10.378  -5.440 -25.377  1.00 70.12           C
ATOM   4916 1HG  GLU A 322      11.451  -5.433 -25.186  1.00 70.12           H
ATOM   4917 2HG  GLU A 322       9.904  -5.909 -24.515  1.00 70.12           H
ATOM   4918  CD  GLU A 322      10.085  -6.258 -26.636  1.00 70.12           C
ATOM   4919  OE1 GLU A 322      10.331  -7.483 -26.587  1.00 70.12           O
ATOM   4920  OE2 GLU A 322       9.621  -5.641 -27.619  1.00 70.12           O
ATOM   4921  HN  GLU A 322       8.843  -4.210 -23.280  1.00 70.12           H
ATOM   4922  N   ARG A 323       8.889  -1.204 -24.582  1.00 66.48           N
ATOM   4923  CA  ARG A 323       8.580   0.179 -24.904  1.00 66.48           C
ATOM   4924  C   ARG A 323       9.284   1.122 -23.926  1.00 66.48           C
ATOM   4925  O   ARG A 323       9.869   2.123 -24.336  1.00 66.48           O
ATOM   4926  HA  ARG A 323       8.951   0.319 -25.919  1.00 66.48           H
ATOM   4927  CB  ARG A 323       7.072   0.434 -24.850  1.00 66.48           C
ATOM   4928 1HB  ARG A 323       6.560  -0.247 -25.530  1.00 66.48           H
ATOM   4929 2HB  ARG A 323       6.699   0.222 -23.848  1.00 66.48           H
ATOM   4930  CG  ARG A 323       6.747   1.881 -25.226  1.00 66.48           C
ATOM   4931 1HG  ARG A 323       7.228   2.560 -24.523  1.00 66.48           H
ATOM   4932 2HG  ARG A 323       7.152   2.104 -26.213  1.00 66.48           H
ATOM   4933  CD  ARG A 323       5.236   2.121 -25.224  1.00 66.48           C
ATOM   4934 1HD  ARG A 323       4.766   1.545 -26.022  1.00 66.48           H
ATOM   4935 2HD  ARG A 323       4.805   1.774 -24.285  1.00 66.48           H
ATOM   4936  NE  ARG A 323       4.952   3.562 -25.408  1.00 66.48           N
ATOM   4937  HE  ARG A 323       5.627   4.114 -25.899  1.00 66.48           H
ATOM   4938  CZ  ARG A 323       3.848   4.174 -24.959  1.00 66.48           C
ATOM   4939  NH1 ARG A 323       2.910   3.484 -24.295  1.00 66.48           N
ATOM   4940 1HH1 ARG A 323       3.032   2.505 -24.132  1.00 66.48           H
ATOM   4941 2HH1 ARG A 323       2.089   3.948 -23.963  1.00 66.48           H
ATOM   4942  NH2 ARG A 323       3.695   5.486 -25.183  1.00 66.48           N
ATOM   4943 1HH2 ARG A 323       2.877   5.958 -24.854  1.00 66.48           H
ATOM   4944 2HH2 ARG A 323       4.400   5.994 -25.679  1.00 66.48           H
ATOM   4945  HN  ARG A 323       8.102  -1.763 -24.321  1.00 66.48           H
ATOM   4946  N   PHE A 324       9.205   0.767 -22.651  1.00 80.91           N
ATOM   4947  CA  PHE A 324       9.774   1.602 -21.606  1.00 80.91           C
ATOM   4948  C   PHE A 324      11.299   1.649 -21.711  1.00 80.91           C
ATOM   4949  O   PHE A 324      11.905   2.706 -21.542  1.00 80.91           O
ATOM   4950  HA  PHE A 324       9.371   2.606 -21.739  1.00 80.91           H
ATOM   4951  CB  PHE A 324       9.386   0.969 -20.268  1.00 80.91           C
ATOM   4952 1HB  PHE A 324       8.303   0.850 -20.235  1.00 80.91           H
ATOM   4953 2HB  PHE A 324       9.818  -0.030 -20.211  1.00 80.91           H
ATOM   4954  CG  PHE A 324       9.834   1.773 -19.046  1.00 80.91           C
ATOM   4955  CD1 PHE A 324      10.985   1.445 -18.401  1.00 80.91           C
ATOM   4956  HD1 PHE A 324      11.588   0.609 -18.754  1.00 80.91           H
ATOM   4957  CD2 PHE A 324       9.081   2.817 -18.606  1.00 80.91           C
ATOM   4958  HD2 PHE A 324       8.158   3.080 -19.123  1.00 80.91           H
ATOM   4959  CE1 PHE A 324      11.400   2.192 -17.267  1.00 80.91           C
ATOM   4960  HE1 PHE A 324      12.323   1.929 -16.749  1.00 80.91           H
ATOM   4961  CE2 PHE A 324       9.496   3.563 -17.472  1.00 80.91           C
ATOM   4962  HE2 PHE A 324       8.893   4.399 -17.118  1.00 80.91           H
ATOM   4963  CZ  PHE A 324      10.647   3.235 -16.826  1.00 80.91           C
ATOM   4964  HZ  PHE A 324      10.967   3.808 -15.956  1.00 80.91           H
ATOM   4965  HN  PHE A 324       8.764  -0.070 -22.330  1.00 80.91           H
ATOM   4966  N   ARG A 325      11.878   0.489 -21.989  1.00 77.30           N
ATOM   4967  CA  ARG A 325      13.320   0.386 -22.127  1.00 77.30           C
ATOM   4968  C   ARG A 325      13.824   1.375 -23.181  1.00 77.30           C
ATOM   4969  O   ARG A 325      14.791   2.098 -22.946  1.00 77.30           O
ATOM   4970  HA  ARG A 325      13.713   0.631 -21.140  1.00 77.30           H
ATOM   4971  CB  ARG A 325      13.736  -1.031 -22.527  1.00 77.30           C
ATOM   4972 1HB  ARG A 325      12.963  -1.477 -23.154  1.00 77.30           H
ATOM   4973 2HB  ARG A 325      14.647  -0.991 -23.125  1.00 77.30           H
ATOM   4974  CG  ARG A 325      13.966  -1.904 -21.292  1.00 77.30           C
ATOM   4975 1HG  ARG A 325      14.661  -1.407 -20.616  1.00 77.30           H
ATOM   4976 2HG  ARG A 325      13.029  -2.029 -20.751  1.00 77.30           H
ATOM   4977  CD  ARG A 325      14.521  -3.274 -21.686  1.00 77.30           C
ATOM   4978 1HD  ARG A 325      15.166  -3.178 -22.559  1.00 77.30           H
ATOM   4979 2HD  ARG A 325      15.135  -3.673 -20.878  1.00 77.30           H
ATOM   4980  NE  ARG A 325      13.408  -4.205 -21.981  1.00 77.30           N
ATOM   4981  HE  ARG A 325      12.475  -3.884 -21.823  1.00 77.30           H
ATOM   4982  CZ  ARG A 325      13.574  -5.451 -22.445  1.00 77.30           C
ATOM   4983  NH1 ARG A 325      14.803  -5.933 -22.674  1.00 77.30           N
ATOM   4984 1HH1 ARG A 325      15.605  -5.363 -22.498  1.00 77.30           H
ATOM   4985 2HH1 ARG A 325      14.918  -6.864 -23.021  1.00 77.30           H
ATOM   4986  NH2 ARG A 325      12.493  -6.207 -22.677  1.00 77.30           N
ATOM   4987 1HH2 ARG A 325      12.599  -7.139 -23.024  1.00 77.30           H
ATOM   4988 2HH2 ARG A 325      11.579  -5.840 -22.504  1.00 77.30           H
ATOM   4989  HN  ARG A 325      11.379  -0.368 -22.119  1.00 77.30           H
ATOM   4990  N   ARG A 326      13.147   1.374 -24.319  1.00 69.90           N
ATOM   4991  CA  ARG A 326      13.534   2.238 -25.421  1.00 69.90           C
ATOM   4992  C   ARG A 326      13.400   3.707 -25.016  1.00 69.90           C
ATOM   4993  O   ARG A 326      14.301   4.508 -25.264  1.00 69.90           O
ATOM   4994  HA  ARG A 326      14.573   1.981 -25.625  1.00 69.90           H
ATOM   4995  CB  ARG A 326      12.670   1.976 -26.657  1.00 69.90           C
ATOM   4996 1HB  ARG A 326      11.617   1.976 -26.375  1.00 69.90           H
ATOM   4997 2HB  ARG A 326      12.808   2.781 -27.379  1.00 69.90           H
ATOM   4998  CG  ARG A 326      13.030   0.636 -27.303  1.00 69.90           C
ATOM   4999 1HG  ARG A 326      14.102   0.599 -27.497  1.00 69.90           H
ATOM   5000 2HG  ARG A 326      12.802  -0.177 -26.614  1.00 69.90           H
ATOM   5001  CD  ARG A 326      12.262   0.435 -28.611  1.00 69.90           C
ATOM   5002 1HD  ARG A 326      11.268   0.874 -28.530  1.00 69.90           H
ATOM   5003 2HD  ARG A 326      12.773   0.949 -29.425  1.00 69.90           H
ATOM   5004  NE  ARG A 326      12.153  -1.009 -28.916  1.00 69.90           N
ATOM   5005  HE  ARG A 326      12.742  -1.641 -28.412  1.00 69.90           H
ATOM   5006  CZ  ARG A 326      11.313  -1.524 -29.825  1.00 69.90           C
ATOM   5007  NH1 ARG A 326      10.501  -0.724 -30.530  1.00 69.90           N
ATOM   5008 1HH1 ARG A 326      10.518   0.264 -30.379  1.00 69.90           H
ATOM   5009 2HH1 ARG A 326       9.877  -1.116 -31.206  1.00 69.90           H
ATOM   5010  NH2 ARG A 326      11.299  -2.849 -30.019  1.00 69.90           N
ATOM   5011 1HH2 ARG A 326      10.678  -3.249 -30.694  1.00 69.90           H
ATOM   5012 2HH2 ARG A 326      11.908  -3.439 -29.489  1.00 69.90           H
ATOM   5013  HN  ARG A 326      12.348   0.798 -24.494  1.00 69.90           H
ATOM   5014  N   ASP A 327      12.268   4.018 -24.401  1.00 80.47           N
ATOM   5015  CA  ASP A 327      11.957   5.394 -24.056  1.00 80.47           C
ATOM   5016  C   ASP A 327      12.923   5.874 -22.971  1.00 80.47           C
ATOM   5017  O   ASP A 327      13.283   7.050 -22.931  1.00 80.47           O
ATOM   5018  HA  ASP A 327      12.063   5.954 -24.985  1.00 80.47           H
ATOM   5019  CB  ASP A 327      10.534   5.517 -23.509  1.00 80.47           C
ATOM   5020 1HB  ASP A 327      10.369   4.762 -22.740  1.00 80.47           H
ATOM   5021 2HB  ASP A 327      10.405   6.489 -23.033  1.00 80.47           H
ATOM   5022  CG  ASP A 327       9.501   5.349 -24.625  1.00 80.47           C
ATOM   5023  OD1 ASP A 327       9.921   5.414 -25.801  1.00 80.47           O
ATOM   5024  OD2 ASP A 327       8.315   5.159 -24.278  1.00 80.47           O
ATOM   5025  HN  ASP A 327      11.572   3.349 -24.140  1.00 80.47           H
ATOM   5026  N   LEU A 328      13.316   4.940 -22.117  1.00 82.83           N
ATOM   5027  CA  LEU A 328      14.277   5.240 -21.070  1.00 82.83           C
ATOM   5028  C   LEU A 328      15.603   5.663 -21.706  1.00 82.83           C
ATOM   5029  O   LEU A 328      16.114   6.745 -21.422  1.00 82.83           O
ATOM   5030  HA  LEU A 328      13.885   6.080 -20.497  1.00 82.83           H
ATOM   5031  CB  LEU A 328      14.407   4.057 -20.108  1.00 82.83           C
ATOM   5032 1HB  LEU A 328      13.442   3.898 -19.626  1.00 82.83           H
ATOM   5033 2HB  LEU A 328      14.624   3.162 -20.690  1.00 82.83           H
ATOM   5034  CG  LEU A 328      15.472   4.193 -19.018  1.00 82.83           C
ATOM   5035  HG  LEU A 328      16.428   4.403 -19.499  1.00 82.83           H
ATOM   5036  CD1 LEU A 328      15.163   5.372 -18.093  1.00 82.83           C
ATOM   5037 1HD1 LEU A 328      15.138   6.293 -18.674  1.00 82.83           H
ATOM   5038 2HD1 LEU A 328      14.195   5.216 -17.617  1.00 82.83           H
ATOM   5039 3HD1 LEU A 328      15.936   5.446 -17.328  1.00 82.83           H
ATOM   5040  CD2 LEU A 328      15.635   2.884 -18.244  1.00 82.83           C
ATOM   5041 1HD2 LEU A 328      14.687   2.619 -17.775  1.00 82.83           H
ATOM   5042 2HD2 LEU A 328      15.935   2.091 -18.929  1.00 82.83           H
ATOM   5043 3HD2 LEU A 328      16.398   3.008 -17.475  1.00 82.83           H
ATOM   5044  HN  LEU A 328      12.989   3.995 -22.133  1.00 82.83           H
ATOM   5045  N   VAL A 329      16.121   4.787 -22.555  1.00 82.16           N
ATOM   5046  CA  VAL A 329      17.422   5.013 -23.162  1.00 82.16           C
ATOM   5047  C   VAL A 329      17.379   6.301 -23.986  1.00 82.16           C
ATOM   5048  O   VAL A 329      18.358   7.044 -24.036  1.00 82.16           O
ATOM   5049  HA  VAL A 329      18.144   5.137 -22.355  1.00 82.16           H
ATOM   5050  CB  VAL A 329      17.835   3.791 -23.984  1.00 82.16           C
ATOM   5051  HB  VAL A 329      17.048   3.595 -24.712  1.00 82.16           H
ATOM   5052  CG1 VAL A 329      19.130   4.060 -24.753  1.00 82.16           C
ATOM   5053 1HG1 VAL A 329      18.983   4.902 -25.429  1.00 82.16           H
ATOM   5054 2HG1 VAL A 329      19.929   4.294 -24.049  1.00 82.16           H
ATOM   5055 3HG1 VAL A 329      19.401   3.175 -25.329  1.00 82.16           H
ATOM   5056  CG2 VAL A 329      17.972   2.553 -23.095  1.00 82.16           C
ATOM   5057 1HG2 VAL A 329      18.731   2.735 -22.333  1.00 82.16           H
ATOM   5058 2HG2 VAL A 329      17.017   2.344 -22.613  1.00 82.16           H
ATOM   5059 3HG2 VAL A 329      18.267   1.699 -23.704  1.00 82.16           H
ATOM   5060  HN  VAL A 329      15.669   3.939 -22.829  1.00 82.16           H
ATOM   5061  N   LYS A 330      16.234   6.527 -24.613  1.00 75.86           N
ATOM   5062  CA  LYS A 330      16.042   7.724 -25.414  1.00 75.86           C
ATOM   5063  C   LYS A 330      16.152   8.957 -24.515  1.00 75.86           C
[truncated: 117,162 more chars]
